# Supplementary material for: Yolk sac cell atlas reveals multiorgan functions during human early development
Source: Science. Author manuscript; Available in PMC 2023 Aug 26. (PMC7614978; doi:10.1126/science.add7564)
Supplement: Table S1 [file EMS185071-supplement-Table_S1.xlsx]

## Sheet: T_01 Sample metadata
Sample metadata
dataset	sampleID	hdbrID	developmental_stage	sex	tissue	component	sequencing_platform	sequencing_type	10X_laneID	live_dead_staining	sort_ids	sort_percentages	dataset	public_accession_code	alignment_software	alignment_reference
Human yolk sac SS2 scRNA-seq	F80_F79	14819_14818	CS15_CS18	Male_Male	Yolk Sac	Membrane	SS2	NA	NA	DAPI	SSC+AF	NA	De_novo	E-MTAB-10888	STAR-2-5-2b (quay.io/biocontainers/star:2.5.2b--0)	GRCh38_15_plus_hs38d1
Human embryonic liver 10x scRNA-seq	F32	13994	CS22	Female	Yolk Sac	Contents	10X	3prime	FCAImmP7316900	DAPI	Total_live	NA	Popescu_et_al_Nature_2019	E-MTAB-7407	CellRanger-3-0-2	GRCh38-2020-A
Human embryonic liver 10x scRNA-seq	F32	13994	CS22	Female	Liver	NA	10X	5GEX	FCAImmP7316901	DAPI	CD45+	1.7	Popescu_et_al_Nature_2019	E-MTAB-7407	CellRanger-3-0-2	GRCh38-2020-A
Human embryonic liver 10x scRNA-seq	F32	13994	CS22	Female	Liver	NA	10X	3prime	FCAImmP7316895	DAPI	CD45-	98.3	Popescu_et_al_Nature_2019	E-MTAB-7407	CellRanger-3-0-2	GRCh38-2020-A
Human embryonic liver 10x scRNA-seq	F32	13994	CS22	Female	Liver	NA	10X	3prime	FCAImmP7316894	DAPI	CD45+	1.7	Popescu_et_al_Nature_2019	E-MTAB-7407	CellRanger-3-0-2	GRCh38-2020-A
Human yolk sac 10x scRNA-seq	F35	14087	CS23	Female	Yolk Sac	Membrane	10X	3prime	FCAImmP7462244	DAPI	Total_live	NA	Popescu_et_al_Nature_2019	E-MTAB-7407	CellRanger-3-0-2	GRCh38-2020-A
Human embryonic liver 10x scRNA-seq	F35	14087	CS23	Female	Liver	NA	10X	3prime	FCAImmP7462239	DAPI	CD45-	NA	Popescu_et_al_Nature_2019	E-MTAB-7407	CellRanger-3-0-2	GRCh38-2020-A
Human embryonic liver 10x scRNA-seq	F35	14087	CS23	Female	Liver	NA	10X	3prime	FCAImmP7462237	DAPI	CD45+	NA	Popescu_et_al_Nature_2019	E-MTAB-7407	CellRanger-3-0-2	GRCh38-2020-A
Human embryonic liver 10x scRNA-seq	F35	14087	CS23	Female	Liver	NA	10X	3prime	FCAImmP7462238	DAPI	CD45+	NA	Popescu_et_al_Nature_2019	E-MTAB-7407	CellRanger-3-0-2	GRCh38-2020-A
Human yolk sac 10x scRNA-seq	F37	14135	CS14	Female	Yolk Sac	Contents	10X	3prime	FCAImmP7504909	DAPI	Total_live	NA	Popescu_et_al_Nature_2019	E-MTAB-7407	CellRanger-3-0-2	GRCh38-2020-A
Human yolk sac 10x scRNA-seq	F37	14135	CS14	Female	Yolk Sac	Contents	10X	3prime	FCAImmP7504910	DAPI	Total_live	NA	Popescu_et_al_Nature_2019	E-MTAB-7407	CellRanger-3-0-2	GRCh38-2020-A
Human yolk sac 10x scRNA-seq	F37	14135	CS14	Female	Yolk Sac	Membrane	10X	3prime	FCAImmP7504911	DAPI	Total_live	NA	Popescu_et_al_Nature_2019	E-MTAB-7407	CellRanger-3-0-2	GRCh38-2020-A
Human yolk sac 10x scRNA-seq	F37	14135	CS14	Female	Yolk Sac	Membrane	10X	3prime	FCAImmP7504912	DAPI	Total_live	NA	Popescu_et_al_Nature_2019	E-MTAB-7407	CellRanger-3-0-2	GRCh38-2020-A
Human yolk sac 10x scRNA-seq	F37	14135	CS14	Female	Yolk Sac	Membrane	10X	3prime	FCAImmP7504913	DAPI	Total_live	NA	Popescu_et_al_Nature_2019	E-MTAB-7407	CellRanger-3-0-2	GRCh38-2020-A
Human embryonic liver 10x scRNA-seq	F61	14583	CS18	Male	Liver	NA	10X	5GEX	FCAImmP7862087	DAPI	CD45-AF	85.6	Suo_et_al_BioRxiv_2022	E-MTAB-10552	CellRanger-3-0-2	GRCh38-2020-A
Human embryonic liver 10x scRNA-seq	F61	14583	CS18	Male	Liver	NA	10X	5GEX	FCAImmP7862086	DAPI	CD45-	85.6	Suo_et_al_BioRxiv_2022	E-MTAB-10552	CellRanger-3-0-2	GRCh38-2020-A
Human embryonic liver 10x scRNA-seq	F61	14583	CS18	Male	Liver	NA	10X	5GEX	FCAImmP7862084	DAPI	CD45+	14.4	Suo_et_al_BioRxiv_2022	E-MTAB-10552	CellRanger-3-0-2	GRCh38-2020-A
Human embryonic liver 10x scRNA-seq	F61	14583	CS18	Male	Liver	NA	10X	5GEX	FCAImmP7862085	DAPI	CD45+	14.4	Suo_et_al_BioRxiv_2022	E-MTAB-10552	CellRanger-3-0-2	GRCh38-2020-A
Human yolk sac 10x scRNA-seq	F61	14583	CS18	Male	Yolk Sac	Membrane	10X	5GEX	FCAImmP7862091	DAPI	CD45-	85.6	Suo_et_al_BioRxiv_2022	E-MTAB-10552	CellRanger-3-0-2	GRCh38-2020-A
Human yolk sac 10x scRNA-seq	F61	14583	CS18	Male	Yolk Sac	Membrane	10X	5GEX	FCAImmP7862092	DAPI	CD45-	85.6	Suo_et_al_BioRxiv_2022	E-MTAB-10552	CellRanger-3-0-2	GRCh38-2020-A
Human yolk sac 10x scRNA-seq	F61	14583	CS18	Male	Yolk Sac	Membrane	10X	5GEX	FCAImmP7862093	DAPI	CD45-	85.6	Suo_et_al_BioRxiv_2022	E-MTAB-10552	CellRanger-3-0-2	GRCh38-2020-A
Human yolk sac 10x scRNA-seq	F61	14583	CS18	Male	Yolk Sac	Membrane	10X	5GEX	FCAImmP7862088	DAPI	CD45+	14.4	Suo_et_al_BioRxiv_2022	E-MTAB-10552	CellRanger-3-0-2	GRCh38-2020-A
Human yolk sac 10x scRNA-seq	F61	14583	CS18	Male	Yolk Sac	Membrane	10X	5GEX	FCAImmP7862089	DAPI	CD45+	14.4	Suo_et_al_BioRxiv_2022	E-MTAB-10552	CellRanger-3-0-2	GRCh38-2020-A
Human yolk sac 10x scRNA-seq	F61	14583	CS18	Male	Yolk Sac	Membrane	10X	5GEX	FCAImmP7862090	DAPI	CD45+	14.4	Suo_et_al_BioRxiv_2022	E-MTAB-10552	CellRanger-3-0-2	GRCh38-2020-A
Human yolk sac 10x scRNA-seq	F79	14818	CS18	Male	Yolk Sac	Membrane	10X	5GEX	FCAImmP8096688	DAPI	CD45+	10.7	De_novo	E-MTAB-10552	CellRanger-3-0-2	GRCh38-2020-A
Human yolk sac 10x scRNA-seq	F79	14818	CS18	Male	Yolk Sac	Membrane	10X	5GEX	FCAImmP8096692	DAPI	CD45-AF	89.3	De_novo	E-MTAB-10552	CellRanger-3-0-2	GRCh38-2020-A
Human yolk sac 10x scRNA-seq	F79	14818	CS18	Male	Yolk Sac	Membrane	10X	5GEX	FCAImmP8096690	DAPI	CD45-	89.3	De_novo	E-MTAB-10552	CellRanger-3-0-2	GRCh38-2020-A
Human yolk sac 10x scRNA-seq	F79	14818	CS18	Male	Yolk Sac	Membrane	10X	5GEX	FCAImmP8096691	DAPI	CD45-	89.3	De_novo	E-MTAB-10552	CellRanger-3-0-2	GRCh38-2020-A
Human yolk sac 10x scRNA-seq	F79	14818	CS18	Male	Yolk Sac	Vitelline vessels	10X	5GEX	FCAImmP8096686	DAPI	CD45+	10.7	De_novo	E-MTAB-10552	CellRanger-3-0-2	GRCh38-2020-A
Human yolk sac 10x scRNA-seq	F79	14818	CS18	Male	Yolk Sac	Vitelline vessels	10X	5GEX	FCAImmP8096687	DAPI	CD45-	89.3	De_novo	E-MTAB-10552	CellRanger-3-0-2	GRCh38-2020-A
Human yolk sac 10x scRNA-seq	F79	14818	CS18	Male	Yolk Sac	Vitelline vessels	10X	5GEX	FCAImmP8102304	DAPI	CD45-	89.3	De_novo	E-MTAB-10552	CellRanger-3-0-2	GRCh38-2020-A
Human yolk sac 10x scRNA-seq	F80	14819	CS15	Male	Yolk Sac	Membrane	10X	5GEX	FCAImmP8096689	DAPI	CD45+	28.2	De_novo	E-MTAB-10552	CellRanger-3-0-2	GRCh38-2020-A
Human yolk sac 10x scRNA-seq	F80	14819	CS15	Male	Yolk Sac	Membrane	10X	5GEX	FCAImmP8096693	DAPI	CD45+	28.2	De_novo	E-MTAB-10552	CellRanger-3-0-2	GRCh38-2020-A
Human yolk sac 10x scRNA-seq	F80	14819	CS15	Male	Yolk Sac	Membrane	10X	5GEX	FCAImmP8096694	DAPI	CD45-	71.8	De_novo	E-MTAB-10552	CellRanger-3-0-2	GRCh38-2020-A
Human yolk sac 10x scRNA-seq	F80	14819	CS15	Male	Yolk Sac	Membrane	10X	5GEX	FCAImmP8096695	DAPI	CD45-	71.8	De_novo	E-MTAB-10552	CellRanger-3-0-2	GRCh38-2020-A
Human yolk sac 10x scRNA-seq	F80	14819	CS15	Male	Yolk Sac	Membrane	10X	5GEX	FCAImmP8096696	DAPI	CD45-AF	71.8	De_novo	E-MTAB-10552	CellRanger-3-0-2	GRCh38-2020-A
Human yolk sac 10x scRNA-seq	Wang_CS10	NA	CS10	Male	Yolk Sac	not_specified	10X	not_specified	Wang_CS10	not_specified	Total_live	NA	Wang_et_al_Cell_Stem Cell_2021	GSE144024	CellRanger-3-0-2	GRCh38-2020-A
Human yolk sac 10x scRNA-seq	Wang_CS11	NA	CS11	Female	Yolk Sac	not_specified	10X	not_specified	Wang_CS11	not_specified	Total_live	NA	Wang_et_al_Cell_Stem Cell_2021	GSE144024	CellRanger-3-0-2	GRCh38-2020-A
Human yolk sac 10x scRNA-seq	F138	16099	CS17	Female	Yolk Sac	Membrane_Vitelline_vessels_Contents	10X	5GEX	WS_wEMB12142156	DAPI	Total_live	NA	De_novo	E-MTAB-11673	cellranger_6-0-1	GRCh38-2020-A
Human yolk sac 10x scRNA-seq	F138	16099	CS17	Female	Yolk Sac	Membrane_Vitelline_vessels_Contents	10X	5GEX	WS_wEMB12142157	DAPI	Total_live	NA	De_novo	E-MTAB-11673	cellranger_6-0-1	GRCh38-2020-A
Human yolk sac 10x scRNA-seq	F138	16099	CS17	Female	Yolk Sac	Membrane_Vitelline_vessels_Contents	10X	5GEX	WS_wEMB12142158	DAPI	Total_live	NA	De_novo	E-MTAB-11673	cellranger_6-0-1	GRCh38-2020-A
Human yolk sac 10x scRNA-seq	F138	16099	CS17	Female	Yolk Sac	Membrane_Vitelline_vessels_Contents	10X	5GEX	WS_wEMB12142159	DAPI	Total_live	NA	De_novo	E-MTAB-11673	cellranger_6-0-1	GRCh38-2020-A
Human yolk sac 10x scRNA-seq	F138	16099	CS17	Female	Yolk Sac Stalk	Stalk	10X	5GEX	WS_wEMB12142160	DAPI	Total_live	NA	De_novo	E-MTAB-11673	cellranger_6-0-1	GRCh38-2020-A
Human yolk sac 10x scRNA-seq	F138	16099	CS17	Female	Yolk Sac Stalk	Stalk	10X	5GEX	WS_wEMB12142161	DAPI	Total_live	NA	De_novo	E-MTAB-11673	cellranger_6-0-1	GRCh38-2020-A
Human yolk sac 10x scRNA-seq	mikola_1	NA	CS14	Female	Yolk Sac	Membrane_Contents	10X	5GEX	YolkSac-CS14/4.5w	NA	Total_live	NA	Calvanese_et_al_Nature_2022	GSE162950	CellRanger mkfastq (v.2.1.1)	GRCh38-1.2.0
Human yolk sac 10x scRNA-seq	mikola_1	NA	CS14	Female	Yolk Sac	Vitelline vessels	10X	5GEX	Vitelline V-CS14/4.5w	NA	Total_live	NA	Calvanese_et_al_Nature_2022	GSE162950	CellRanger mkfastq (v.2.1.1)	GRCh38-1.2.0
Human yolk sac CITE-seq	F102_F110	15299_15419	CS19_CS16	Female_Female	Yolk Sac	Membrane_and_Contents_Membrane_and_Contents	CITE-seq	3prime	SIGAH5	7-AAD	CD34-	NA	De_novo	E-MTAB-11549	Cellranger-4-0-0	GRCh38-2020-A
Human yolk sac CITE-seq	F102_F110	15299_15419	CS19_CS16	Female_Female	Yolk Sac	Membrane_and_Contents_Membrane_and_Contents	CITE-seq	ADT	SIGAE11	7-AAD	CD34-	NA	De_novo	E-MTAB-11549	CITE-seq-Count-1-4-3	NA
Human yolk sac CITE-seq	F102_F110	15299_15419	CS19_CS16	Female_Female	Yolk Sac	Membrane_and_Contents_Membrane_and_Contents	CITE-seq	3prime	SIGAG5	7-AAD	CD34+	NA	De_novo	E-MTAB-11549	Cellranger-4-0-0	GRCh38-2020-A
Human yolk sac CITE-seq	F102_F110	15299_15419	CS19_CS16	Female_Female	Yolk Sac	Membrane_and_Contents_Membrane_and_Contents	CITE-seq	ADT	SIGAD11	7-AAD	CD34+	NA	De_novo	E-MTAB-11549	CITE-seq-Count-1-4-3	NA
Human embryonic liver CITE-seq	F102_F110_F108	15299_15419_15393	CS19_CS16_11PCW	Female_Female_Female	Liver	NA	CITE-seq	3prime	SIGAB5	7-AAD	CD34-	NA	De_novo	E-MTAB-11618	Cellranger-4-0-0	GRCh38-2020-A
Human embryonic liver CITE-seq	F102_F110_F108	15299_15419_15393	CS19_CS16_11PCW	Female_Female_Female	Liver	NA	CITE-seq	ADT	SIGAG10	7-AAD	CD34-	NA	De_novo	E-MTAB-11618	CITE-seq-Count-1-4-3	NA
Human embryonic liver CITE-seq	F102_F108	15299_15393	CS19_11PCW	Female_Female	Liver	NA	CITE-seq	3prime	SIGAG6	7-AAD	CD34-	NA	De_novo	E-MTAB-11618	Cellranger-4-0-0	GRCh38-2020-A
Human embryonic liver CITE-seq	F102_F108	15299_15393	CS19_11PCW	Female_Female	Liver	NA	CITE-seq	ADT	SIGAF11	7-AAD	CD34-	NA	De_novo	E-MTAB-11618	CITE-seq-Count-1-4-3	NA
Human embryonic liver CITE-seq	F102_F110_F108	15299_15419_15393	CS19_CS16_11PCW	Female_Female_Female	Liver	NA	CITE-seq	3prime	SIGAA5	7-AAD	CD34+	NA	De_novo	E-MTAB-11618	Cellranger-4-0-0	GRCh38-2020-A
Human embryonic liver CITE-seq	F102_F110_F108	15299_15419_15393	CS19_CS16_11PCW	Female_Female_Female	Liver	NA	CITE-seq	ADT	SIGAF10	7-AAD	CD34+	NA	De_novo	E-MTAB-11618	CITE-seq-Count-1-4-3	NA
Human fetal liver CITE-seq	F94_F96_F109	NA	12PCW_14PCW_9PCW	Male_Female_Male	Liver	NA	CITE-seq	3prime	SIGAD5	DAPI	CD34-	NA	De_novo	E-MTAB-11613	Cellranger-4-0-0	GRCh38-2020-A
Human fetal liver CITE-seq	F94_F96_F109	NA	12PCW_14PCW_9PCW	Male_Female_Male	Liver	NA	CITE-seq	ADT	SIGAA11	DAPI	CD34-	NA	De_novo	E-MTAB-11613	CITE-seq-Count-1-4-3	NA
Human fetal liver CITE-seq	F94_F96_F109	NA	12PCW_14PCW_9PCW	Male_Female_Male	Liver	NA	CITE-seq	3prime	SIGAH6	DAPI	Total	NA	De_novo	E-MTAB-11613	Cellranger-4-0-0	GRCh38-2020-A
Human fetal liver CITE-seq	F94_F96_F109	NA	12PCW_14PCW_9PCW	Male_Female_Male	Liver	NA	CITE-seq	ADT	SIGAG11	DAPI	Total	NA	De_novo	E-MTAB-11613	CITE-seq-Count-1-4-3	NA
Human fetal liver CITE-seq	F90_F103_F107	NA	17PCW_17PCW_16PCW	Female_Female_Male	Liver	NA	CITE-seq	3prime	SIGAB7	DAPI	CD34-	NA	De_novo	E-MTAB-11613	Cellranger-4-0-0	GRCh38-2020-A
Human fetal liver CITE-seq	F90_F103_F107	NA	17PCW_17PCW_16PCW	Female_Female_Male	Liver	NA	CITE-seq	ADT	SIGAA12	DAPI	CD34-	NA	De_novo	E-MTAB-11613	CITE-seq-Count-1-4-3	NA
Human fetal liver CITE-seq	F90_F103_F107	NA	17PCW_17PCW_16PCW	Female_Female_Male	Liver	NA	CITE-seq	3prime	SIGAB6	DAPI	CD34-	NA	De_novo	E-MTAB-11613	Cellranger-4-0-0	GRCh38-2020-A
Human fetal liver CITE-seq	F90_F103_F107	NA	17PCW_17PCW_16PCW	Female_Female_Male	Liver	NA	CITE-seq	ADT	SIGAB10	DAPI	CD34-	NA	De_novo	E-MTAB-11613	CITE-seq-Count-1-4-3	NA
Human fetal liver CITE-seq	F90_F103_F107	NA	17PCW_17PCW_16PCW	Female_Female_Male	Liver	NA	CITE-seq	3prime	SIGAC7	DAPI	Total	NA	De_novo	E-MTAB-11613	Cellranger-4-0-0	GRCh38-2020-A
Human fetal liver CITE-seq	F90_F103_F107	NA	17PCW_17PCW_16PCW	Female_Female_Male	Liver	NA	CITE-seq	ADT	SIGAB12	DAPI	Total	NA	De_novo	E-MTAB-11613	CITE-seq-Count-1-4-3	NA
Human fetal liver CITE-seq	F90_F103_F107	NA	17PCW_17PCW_16PCW	Female_Female_Male	Liver	NA	CITE-seq	3prime	SIGAC6	DAPI	Total	NA	De_novo	E-MTAB-11613	Cellranger-4-0-0	GRCh38-2020-A
Human fetal liver CITE-seq	F90_F103_F107	NA	17PCW_17PCW_16PCW	Female_Female_Male	Liver	NA	CITE-seq	ADT	SIGAC10	DAPI	Total	NA	De_novo	E-MTAB-11613	CITE-seq-Count-1-4-3	NA
