# Supplementary material for: Yolk sac cell atlas reveals multiorgan functions during human early development
Source: Science. Author manuscript; Available in PMC 2023 Aug 26. (PMC7614978; doi:10.1126/science.add7564)
Supplement: Table S2 [file EMS185071-supplement-Table_S2.xlsx]

## Sheet: T_02 Sample manifest
Sample manifest
Sample ID	Age	Sex	Tissue	10X platform	Technology	sort_strategy	count	dataset
Wang_CS10	CS10	Male	Membrane	unknown	10X_scRNAseq	Total	3662	YS_scRNAseq	YS_scRNAseq
Wang_CS11	CS11	Female	Membrane	unknown	10X_scRNAseq	Total	7239	YS_scRNAseq
F37	CS14	Female	Contents	3prime	10X_scRNAseq	Total	4792	YS_scRNAseq
F37	CS14	Female	Membrane	3prime	10X_scRNAseq	Total	6339	YS_scRNAseq
F80	CS15	Male	Membrane	5GEX	10X_scRNAseq	CD45N	9843	YS_scRNAseq
F80	CS15	Male	Membrane	5GEX	10X_scRNAseq	CD45NAF	2146	YS_scRNAseq
F80	CS15	Male	Membrane	5GEX	10X_scRNAseq	CD45P	9419	YS_scRNAseq
F61	CS18	Male	Membrane	5GEX	10X_scRNAseq	CD45N	31390	YS_scRNAseq
F61	CS18	Male	Membrane	5GEX	10X_scRNAseq	CD45P	16054	YS_scRNAseq
F79	CS18	Male	Membrane	5GEX	10X_scRNAseq	CD45N	15710	YS_scRNAseq
F79	CS18	Male	Membrane	5GEX	10X_scRNAseq	CD45NAF	1765	YS_scRNAseq
F79	CS18	Male	Membrane	5GEX	10X_scRNAseq	CD45P	5037	YS_scRNAseq
F79	CS18	Male	vitellin_ duct	5GEX	10X_scRNAseq	CD45N	17083	YS_scRNAseq
F79	CS18	Male	vitellin_ duct	5GEX	10X_scRNAseq	CD45P	1338	YS_scRNAseq
F32	CS22	Female	Contents	3prime	10X_scRNAseq	Total	1561	YS_scRNAseq
F35	CS23	Female	Membrane	3prime	10X_scRNAseq	Total	1387	YS_scRNAseq
F138	CS17	Female	Membrane_Contents_vitellin_ duct	5GEX	10X_scRNAseq	Total	QC-fail	YS_scRNAseq
F138	CS17	Female	Membrane_Contents_vitellin_ duct	5GEX	10X_scRNAseq	Total	9321	YS_scRNAseq
F138	CS17	Female	Membrane_Contents_vitellin_ duct	5GEX	10X_scRNAseq	Total	7696	YS_scRNAseq
F138	CS17	Female	Membrane_Contents_vitellin_ duct	5GEX	10X_scRNAseq	Total	5558	YS_scRNAseq
F138	CS17	Female	vitellin_ duct	5GEX	10X_scRNAseq	Total	4700	YS_scRNAseq
F138	CS17	Female	vitellin_ duct	5GEX	10X_scRNAseq	Total	4405	YS_scRNAseq
mikola_1	CS14	Female	Membrane_Contents	5GEX	10X_scRNAseq	Total	5023	YS_scRNAseq
mikola_1	CS14	Female	vitellin_ duct	5GEX	10X_scRNAseq	Total	1233	YS_scRNAseq
F102_F110	CS19_CS16	Female	Membrane_and_Contents_Membrane_and_Contents	3prime	3prime	CD34-	CD34-	YS_CITE-seq	YS_CITE-seq
F102_F110	CS19_CS16	Female	Membrane_and_Contents_Membrane_and_Contents	ADT	ADT	CD34-	CD34-	YS_CITE-seq
F102_F110	CS19_CS16	Female	Membrane_and_Contents_Membrane_and_Contents	3prime	3prime	CD34+	CD34+	YS_CITE-seq
F102_F110	CS19_CS16	Female	Membrane_and_Contents_Membrane_and_Contents	ADT	ADT	CD34+	CD34+	YS_CITE-seq
F61	CS18	Male	Liver	5GEX	10X_scRNAseq	CD45+	16520	ELIV_scRNAseq	ELIV_scRNAseq
F61	CS18	Male	Liver	5GEX	10X_scRNAseq	CD45-	8570	ELIV_scRNAseq
F61	CS18	Male	Liver	5GEX	10X_scRNAseq	Total	7713	ELIV_scRNAseq
F32	CS22	Female	Liver	3prime	10X_scRNAseq	CD45+	3713	ELIV_scRNAseq
F32	CS22	Female	Liver	3prime	10X_scRNAseq	CD45-	3561	ELIV_scRNAseq
F35	CS23	Female	Liver	3prime	10X_scRNAseq	CD45+	5919	ELIV_scRNAseq
F35	CS23	Female	Liver	3prime	10X_scRNAseq	CD45-	3380	ELIV_scRNAseq
F80	CS15	Male	YS	SS2	SS2	SSC+AF	68	YS_SS2	YS_SS2
F79	CS18	Male	YS	SS2	SS2	SSC+AF	68	YS_SS2
F102_F110_F108	CS19_CS16_11PCW	Female_Female_Female	Liver	3prime	3prime	CD34-	CD34-	Liver_CITE-seq	Liver_CITE-seq
F102_F110_F108	CS19_CS16_11PCW	Female_Female_Female	Liver	ADT	ADT	CD34-	CD34-	Liver_CITE-seq
F102_F108	CS19_11PCW	Female_Female	Liver	3prime	3prime	CD34-	CD34-	Liver_CITE-seq
F102_F108	CS19_11PCW	Female_Female	Liver	ADT	ADT	CD34-	CD34-	Liver_CITE-seq
F102_F110_F108	CS19_CS16_11PCW	Female_Female_Female	Liver	3prime	3prime	CD34+	CD34+	Liver_CITE-seq
F102_F110_F108	CS19_CS16_11PCW	Female_Female_Female	Liver	ADT	ADT	CD34+	CD34+	Liver_CITE-seq
F94_F96_F109	12PCW_14PCW_9PCW	Male_Female_Male	Liver	3prime	3prime	CD34-	CD34-	Liver_CITE-seq
F94_F96_F109	12PCW_14PCW_9PCW	Male_Female_Male	Liver	ADT	ADT	CD34-	CD34-	Liver_CITE-seq
F94_F96_F109	12PCW_14PCW_9PCW	Male_Female_Male	Liver	3prime	3prime	Total	Total	Liver_CITE-seq
F94_F96_F109	12PCW_14PCW_9PCW	Male_Female_Male	Liver	ADT	ADT	Total	Total	Liver_CITE-seq
F90_F103_F107	17PCW_17PCW_16PCW	Female_Female_Male	Liver	3prime	3prime	CD34-	CD34-	Liver_CITE-seq
F90_F103_F107	17PCW_17PCW_16PCW	Female_Female_Male	Liver	ADT	ADT	CD34-	CD34-	Liver_CITE-seq
F90_F103_F107	17PCW_17PCW_16PCW	Female_Female_Male	Liver	3prime	3prime	CD34-	CD34-	Liver_CITE-seq
F90_F103_F107	17PCW_17PCW_16PCW	Female_Female_Male	Liver	ADT	ADT	CD34-	CD34-	Liver_CITE-seq
F90_F103_F107	17PCW_17PCW_16PCW	Female_Female_Male	Liver	3prime	3prime	Total	Total	Liver_CITE-seq
F90_F103_F107	17PCW_17PCW_16PCW	Female_Female_Male	Liver	ADT	ADT	Total	Total	Liver_CITE-seq
F90_F103_F107	17PCW_17PCW_16PCW	Female_Female_Male	Liver	3prime	3prime	Total	Total	Liver_CITE-seq
F90_F103_F107	17PCW_17PCW_16PCW	Female_Female_Male	Liver	ADT	ADT	Total	Total	Liver_CITE-seq
