# Supplementary material for: Yolk sac cell atlas reveals multiorgan functions during human early development
Source: Science. Author manuscript; Available in PMC 2023 Aug 26. (PMC7614978; doi:10.1126/science.add7564)
Supplement: Table S3 [file EMS185071-supplement-Table_S3.xlsx]

## Sheet: Table_03 YS scRNA-seq metadata
Yolk sac scRNA-seq (10x) metadata
index	component	stage	sex	sort.ids	fetal.ids	orig.dataset	sequencing.type	lanes	LVL1	LVL2	LVL3	scrublet_cluster_score
Wang_et_al_AAACCTGAGACCTTTG_1-0	Membrane	CS10	Male	Total	Wang_CS10	Wang_et_al_Cell_Stem Cell_2021	NA	Wang_CS10	STROMA	ENDOTHELIUM	ENDOTHELIUM_SINUSOIDAL	0.0423855
Wang_et_al_AAACCTGCACTTAAGC_1-0	Membrane	CS10	Male	Total	Wang_CS10	Wang_et_al_Cell_Stem Cell_2021	NA	Wang_CS10	PROGENITOR	HSPC	EARLY_HSPC_1	0.0586384
Wang_et_al_AAACCTGGTAACGACG_1-0	Membrane	CS10	Male	Total	Wang_CS10	Wang_et_al_Cell_Stem Cell_2021	NA	Wang_CS10	ERYTHROID	ERYTHROID	ERYTHROID	0.135469
Wang_et_al_AAACCTGGTCAAAGAT_1-0	Membrane	CS10	Male	Total	Wang_CS10	Wang_et_al_Cell_Stem Cell_2021	NA	Wang_CS10	ERYTHROID	ERYTHROID	ERYTHROID	0.0423599
Wang_et_al_AAACCTGGTCCGAAGA_1-0	Membrane	CS10	Male	Total	Wang_CS10	Wang_et_al_Cell_Stem Cell_2021	NA	Wang_CS10	ERYTHROID	ERYTHROID	ERYTHROID	0.106323
Wang_et_al_AAACCTGGTCCGCTGA_1-0	Membrane	CS10	Male	Total	Wang_CS10	Wang_et_al_Cell_Stem Cell_2021	NA	Wang_CS10	ERYTHROID	ERYTHROID	ERYTHROID	0.137973
Wang_et_al_AAACCTGGTCTGGAGA_1-0	Membrane	CS10	Male	Total	Wang_CS10	Wang_et_al_Cell_Stem Cell_2021	NA	Wang_CS10	ERYTHROID	ERYTHROID	EARLY_ERYTHROID	0.11627
Wang_et_al_AAACCTGGTGTGAATA_1-0	Membrane	CS10	Male	Total	Wang_CS10	Wang_et_al_Cell_Stem Cell_2021	NA	Wang_CS10	STROMA	ENDODERM	ENDODERM	0.0667969
Wang_et_al_AAACCTGTCTGTTGAG_1-0	Membrane	CS10	Male	Total	Wang_CS10	Wang_et_al_Cell_Stem Cell_2021	NA	Wang_CS10	STROMA	ENDOTHELIUM	IMMATURE_ENDOTHELIUM	0.047827
Wang_et_al_AAACGGGAGACTAGGC_1-0	Membrane	CS10	Male	Total	Wang_CS10	Wang_et_al_Cell_Stem Cell_2021	NA	Wang_CS10	ERYTHROID	ERYTHROID	ERYTHROID	0.0932337
Wang_et_al_AAACGGGCAGGATCGA_1-0	Membrane	CS10	Male	Total	Wang_CS10	Wang_et_al_Cell_Stem Cell_2021	NA	Wang_CS10	ERYTHROID	ERYTHROID	ERYTHROID	0.137973
Wang_et_al_AAACGGGGTCCTCCAT_1-0	Membrane	CS10	Male	Total	Wang_CS10	Wang_et_al_Cell_Stem Cell_2021	NA	Wang_CS10	MYELOID	MACROPHAGE	MACROPHAGE_IRON_RECYCLING	0.0675924
Wang_et_al_AAACGGGGTTACAGAA_1-0	Membrane	CS10	Male	Total	Wang_CS10	Wang_et_al_Cell_Stem Cell_2021	NA	Wang_CS10	ERYTHROID	ERYTHROID	ERYTHROID	0.0807634
Wang_et_al_AAACGGGGTTTGTGTG_1-0	Membrane	CS10	Male	Total	Wang_CS10	Wang_et_al_Cell_Stem Cell_2021	NA	Wang_CS10	ERYTHROID	ERYTHROID	EARLY_ERYTHROID	0.11627
Wang_et_al_AAACGGGTCAGCGACC_1-0	Membrane	CS10	Male	Total	Wang_CS10	Wang_et_al_Cell_Stem Cell_2021	NA	Wang_CS10	ERYTHROID	ERYTHROID	ERYTHROID	0.137973
Wang_et_al_AAACGGGTCCCATTTA_1-0	Membrane	CS10	Male	Total	Wang_CS10	Wang_et_al_Cell_Stem Cell_2021	NA	Wang_CS10	PROGENITOR	HSPC	EARLY_HSPC_2	0.0636418
Wang_et_al_AAACGGGTCCTGTAGA_1-0	Membrane	CS10	Male	Total	Wang_CS10	Wang_et_al_Cell_Stem Cell_2021	NA	Wang_CS10	ERYTHROID	ERYTHROID	ERYTHROID	0.135469
Wang_et_al_AAACGGGTCTCGAGTA_1-0	Membrane	CS10	Male	Total	Wang_CS10	Wang_et_al_Cell_Stem Cell_2021	NA	Wang_CS10	ERYTHROID	ERYTHROID	EARLY_ERYTHROID	0.11627
Wang_et_al_AAAGATGAGAGATGAG_1-0	Membrane	CS10	Male	Total	Wang_CS10	Wang_et_al_Cell_Stem Cell_2021	NA	Wang_CS10	ERYTHROID	ERYTHROID	ERYTHROID	0.11627
Wang_et_al_AAAGATGAGTCCGTAT_1-0	Membrane	CS10	Male	Total	Wang_CS10	Wang_et_al_Cell_Stem Cell_2021	NA	Wang_CS10	ERYTHROID	ERYTHROID	ERYTHROID	0.135469
Wang_et_al_AAAGATGCAAGACGTG_1-0	Membrane	CS10	Male	Total	Wang_CS10	Wang_et_al_Cell_Stem Cell_2021	NA	Wang_CS10	ERYTHROID	ERYTHROID	ERYTHROID	0.135469
Wang_et_al_AAAGATGGTAGCAAAT_1-0	Membrane	CS10	Male	Total	Wang_CS10	Wang_et_al_Cell_Stem Cell_2021	NA	Wang_CS10	ERYTHROID	ERYTHROID	ERYTHROID	0.106323
Wang_et_al_AAAGATGGTATCTGCA_1-0	Membrane	CS10	Male	Total	Wang_CS10	Wang_et_al_Cell_Stem Cell_2021	NA	Wang_CS10	ERYTHROID	ERYTHROID	ERYTHROID	0.135469
Wang_et_al_AAAGATGGTCGCCATG_1-0	Membrane	CS10	Male	Total	Wang_CS10	Wang_et_al_Cell_Stem Cell_2021	NA	Wang_CS10	ERYTHROID	ERYTHROID	EARLY_ERYTHROID	0.11627
Wang_et_al_AAAGATGGTCGCTTCT_1-0	Membrane	CS10	Male	Total	Wang_CS10	Wang_et_al_Cell_Stem Cell_2021	NA	Wang_CS10	MYELOID	MACROPHAGE	MACROPHAGE_IRON_RECYCLING	0.0675924
Wang_et_al_AAAGATGGTCTCTCTG_1-0	Membrane	CS10	Male	Total	Wang_CS10	Wang_et_al_Cell_Stem Cell_2021	NA	Wang_CS10	ERYTHROID	ERYTHROID	ERYTHROID	0.137973
Wang_et_al_AAAGATGGTTGGACCC_1-0	Membrane	CS10	Male	Total	Wang_CS10	Wang_et_al_Cell_Stem Cell_2021	NA	Wang_CS10	PROGENITOR	HSPC	EARLY_HSPC_1	0.10527
Wang_et_al_AAAGATGTCCGCATAA_1-0	Membrane	CS10	Male	Total	Wang_CS10	Wang_et_al_Cell_Stem Cell_2021	NA	Wang_CS10	ERYTHROID	ERYTHROID	ERYTHROID	0.0807634
Wang_et_al_AAAGCAAAGAGCTATA_1-0	Membrane	CS10	Male	Total	Wang_CS10	Wang_et_al_Cell_Stem Cell_2021	NA	Wang_CS10	ERYTHROID	ERYTHROID	ERYTHROID	0.135469
Wang_et_al_AAAGCAAAGCGCTTAT_1-0	Membrane	CS10	Male	Total	Wang_CS10	Wang_et_al_Cell_Stem Cell_2021	NA	Wang_CS10	ERYTHROID	ERYTHROID	ERYTHROID	0.11627
Wang_et_al_AAAGCAAAGGAATGGA_1-0	Membrane	CS10	Male	Total	Wang_CS10	Wang_et_al_Cell_Stem Cell_2021	NA	Wang_CS10	MK	MK	MK	0.0627572
Wang_et_al_AAAGCAACACACCGCA_1-0	Membrane	CS10	Male	Total	Wang_CS10	Wang_et_al_Cell_Stem Cell_2021	NA	Wang_CS10	ERYTHROID	ERYTHROID	ERYTHROID	0.135469
Wang_et_al_AAAGCAACACCTTGTC_1-0	Membrane	CS10	Male	Total	Wang_CS10	Wang_et_al_Cell_Stem Cell_2021	NA	Wang_CS10	ERYTHROID	ERYTHROID	ERYTHROID	0.135469
Wang_et_al_AAAGCAACAGATCGGA_1-0	Membrane	CS10	Male	Total	Wang_CS10	Wang_et_al_Cell_Stem Cell_2021	NA	Wang_CS10	ERYTHROID	ERYTHROID	ERYTHROID	0.121494
Wang_et_al_AAAGCAATCTAACTTC_1-0	Membrane	CS10	Male	Total	Wang_CS10	Wang_et_al_Cell_Stem Cell_2021	NA	Wang_CS10	ERYTHROID	ERYTHROID	ERYTHROID	0.137973
Wang_et_al_AAAGCAATCTTAGAGC_1-0	Membrane	CS10	Male	Total	Wang_CS10	Wang_et_al_Cell_Stem Cell_2021	NA	Wang_CS10	STROMA	ENDODERM	ENDODERM	0.0818839
Wang_et_al_AAAGTAGAGTGGTCCC_1-0	Membrane	CS10	Male	Total	Wang_CS10	Wang_et_al_Cell_Stem Cell_2021	NA	Wang_CS10	PROGENITOR	HSPC	EARLY_HSPC_2	0.0586384
Wang_et_al_AAAGTAGCACGCTTTC_1-0	Membrane	CS10	Male	Total	Wang_CS10	Wang_et_al_Cell_Stem Cell_2021	NA	Wang_CS10	ERYTHROID	ERYTHROID	ERYTHROID	0.121494
Wang_et_al_AAAGTAGCAGTACACT_1-0	Membrane	CS10	Male	Total	Wang_CS10	Wang_et_al_Cell_Stem Cell_2021	NA	Wang_CS10	ERYTHROID	ERYTHROID	EARLY_ERYTHROID	0.11627
Wang_et_al_AAAGTAGGTACCAGTT_1-0	Membrane	CS10	Male	Total	Wang_CS10	Wang_et_al_Cell_Stem Cell_2021	NA	Wang_CS10	ERYTHROID	ERYTHROID	ERYTHROID	0.135469
Wang_et_al_AAAGTAGTCAAACCAC_1-0	Membrane	CS10	Male	Total	Wang_CS10	Wang_et_al_Cell_Stem Cell_2021	NA	Wang_CS10	ERYTHROID	ERYTHROID	EARLY_ERYTHROID	0.11627
Wang_et_al_AAATGCCAGAGCCCAA_1-0	Membrane	CS10	Male	Total	Wang_CS10	Wang_et_al_Cell_Stem Cell_2021	NA	Wang_CS10	ERYTHROID	ERYTHROID	ERYTHROID	0.267256
Wang_et_al_AAATGCCAGAGTAATC_1-0	Membrane	CS10	Male	Total	Wang_CS10	Wang_et_al_Cell_Stem Cell_2021	NA	Wang_CS10	STROMA	ENDODERM	ENDODERM	0.0818839
Wang_et_al_AAATGCCAGGATTCGG_1-0	Membrane	CS10	Male	Total	Wang_CS10	Wang_et_al_Cell_Stem Cell_2021	NA	Wang_CS10	MK	MK	MK	0.0627572
Wang_et_al_AAATGCCAGTCGTTTG_1-0	Membrane	CS10	Male	Total	Wang_CS10	Wang_et_al_Cell_Stem Cell_2021	NA	Wang_CS10	MK	MK	MK	0.0627572
Wang_et_al_AAATGCCAGTGGGTTG_1-0	Membrane	CS10	Male	Total	Wang_CS10	Wang_et_al_Cell_Stem Cell_2021	NA	Wang_CS10	ERYTHROID	ERYTHROID	ERYTHROID	0.0627367
Wang_et_al_AAATGCCAGTGGTAAT_1-0	Membrane	CS10	Male	Total	Wang_CS10	Wang_et_al_Cell_Stem Cell_2021	NA	Wang_CS10	ERYTHROID	ERYTHROID	ERYTHROID	0.135469
Wang_et_al_AAATGCCAGTTGTAGA_1-0	Membrane	CS10	Male	Total	Wang_CS10	Wang_et_al_Cell_Stem Cell_2021	NA	Wang_CS10	ERYTHROID	ERYTHROID	ERYTHROID	0.0932337
Wang_et_al_AAATGCCCAAGAAAGG_1-0	Membrane	CS10	Male	Total	Wang_CS10	Wang_et_al_Cell_Stem Cell_2021	NA	Wang_CS10	STROMA	ENDODERM	ENDODERM	0.0818839
Wang_et_al_AAATGCCCACTACAGT_1-0	Membrane	CS10	Male	Total	Wang_CS10	Wang_et_al_Cell_Stem Cell_2021	NA	Wang_CS10	ERYTHROID	ERYTHROID	ERYTHROID	0.0585867
Wang_et_al_AAATGCCTCTGACCTC_1-0	Membrane	CS10	Male	Total	Wang_CS10	Wang_et_al_Cell_Stem Cell_2021	NA	Wang_CS10	PROGENITOR	ELP	ELP	0.0586384
Wang_et_al_AACACGTAGTACCGGA_1-0	Membrane	CS10	Male	Total	Wang_CS10	Wang_et_al_Cell_Stem Cell_2021	NA	Wang_CS10	STROMA	MESOTHELIUM	MESOTHELIUM	0.0545848
Wang_et_al_AACACGTAGTGCGATG_1-0	Membrane	CS10	Male	Total	Wang_CS10	Wang_et_al_Cell_Stem Cell_2021	NA	Wang_CS10	ERYTHROID	ERYTHROID	ERYTHROID	0.0565147
Wang_et_al_AACACGTAGTGTTTGC_1-0	Membrane	CS10	Male	Total	Wang_CS10	Wang_et_al_Cell_Stem Cell_2021	NA	Wang_CS10	ERYTHROID	ERYTHROID	ERYTHROID	0.11627
Wang_et_al_AACACGTCAGATCCAT_1-0	Membrane	CS10	Male	Total	Wang_CS10	Wang_et_al_Cell_Stem Cell_2021	NA	Wang_CS10	ERYTHROID	ERYTHROID	ERYTHROID	0.0585867
Wang_et_al_AACACGTCAGCGTAAG_1-0	Membrane	CS10	Male	Total	Wang_CS10	Wang_et_al_Cell_Stem Cell_2021	NA	Wang_CS10	MK	MK	MK	0.0627572
Wang_et_al_AACACGTCATCTATGG_1-0	Membrane	CS10	Male	Total	Wang_CS10	Wang_et_al_Cell_Stem Cell_2021	NA	Wang_CS10	MYELOID	MACROPHAGE	MACROPHAGE_IRON_RECYCLING	0.0586384
Wang_et_al_AACACGTGTCGAACAG_1-0	Membrane	CS10	Male	Total	Wang_CS10	Wang_et_al_Cell_Stem Cell_2021	NA	Wang_CS10	ERYTHROID	ERYTHROID	ERYTHROID	0.106323
Wang_et_al_AACACGTGTGATAAGT_1-0	Membrane	CS10	Male	Total	Wang_CS10	Wang_et_al_Cell_Stem Cell_2021	NA	Wang_CS10	ERYTHROID	ERYTHROID	EARLY_ERYTHROID	0.11627
Wang_et_al_AACACGTGTTGATTCG_1-0	Membrane	CS10	Male	Total	Wang_CS10	Wang_et_al_Cell_Stem Cell_2021	NA	Wang_CS10	PROGENITOR	HSPC	EARLY_HSPC_2	0.0812271
Wang_et_al_AACACGTTCCAGAGGA_1-0	Membrane	CS10	Male	Total	Wang_CS10	Wang_et_al_Cell_Stem Cell_2021	NA	Wang_CS10	ERYTHROID	ERYTHROID	EARLY_ERYTHROID	0.11627
Wang_et_al_AACCATGAGTTTAGGA_1-0	Membrane	CS10	Male	Total	Wang_CS10	Wang_et_al_Cell_Stem Cell_2021	NA	Wang_CS10	ERYTHROID	ERYTHROID	ERYTHROID	0.135469
Wang_et_al_AACCATGCAGCTGCTG_1-0	Membrane	CS10	Male	Total	Wang_CS10	Wang_et_al_Cell_Stem Cell_2021	NA	Wang_CS10	STROMA	ENDOTHELIUM	ENDOTHELIUM_SINUSOIDAL	0.0636418
Wang_et_al_AACCATGGTACATCCA_1-0	Membrane	CS10	Male	Total	Wang_CS10	Wang_et_al_Cell_Stem Cell_2021	NA	Wang_CS10	ERYTHROID	ERYTHROID	ERYTHROID	0.137973
Wang_et_al_AACCGCGAGGAGTCTG_1-0	Membrane	CS10	Male	Total	Wang_CS10	Wang_et_al_Cell_Stem Cell_2021	NA	Wang_CS10	ERYTHROID	ERYTHROID	ERYTHROID	0.11627
Wang_et_al_AACCGCGCAAGTCTGT_1-0	Membrane	CS10	Male	Total	Wang_CS10	Wang_et_al_Cell_Stem Cell_2021	NA	Wang_CS10	ERYTHROID	ERYTHROID	ERYTHROID	0.0863302
Wang_et_al_AACCGCGCACACCGCA_1-0	Membrane	CS10	Male	Total	Wang_CS10	Wang_et_al_Cell_Stem Cell_2021	NA	Wang_CS10	ERYTHROID	ERYTHROID	ERYTHROID	0.135469
Wang_et_al_AACCGCGCATTCCTGC_1-0	Membrane	CS10	Male	Total	Wang_CS10	Wang_et_al_Cell_Stem Cell_2021	NA	Wang_CS10	ERYTHROID	ERYTHROID	ERYTHROID	0.0807634
Wang_et_al_AACCGCGGTAGCACGA_1-0	Membrane	CS10	Male	Total	Wang_CS10	Wang_et_al_Cell_Stem Cell_2021	NA	Wang_CS10	ERYTHROID	ERYTHROID	EARLY_ERYTHROID	0.11627
Wang_et_al_AACCGCGGTGAAAGAG_1-0	Membrane	CS10	Male	Total	Wang_CS10	Wang_et_al_Cell_Stem Cell_2021	NA	Wang_CS10	STROMA	ENDODERM	ENDODERM	0.0818839
Wang_et_al_AACCGCGTCATTGCCC_1-0	Membrane	CS10	Male	Total	Wang_CS10	Wang_et_al_Cell_Stem Cell_2021	NA	Wang_CS10	ERYTHROID	ERYTHROID	ERYTHROID	0.137973
Wang_et_al_AACCGCGTCCACGACG_1-0	Membrane	CS10	Male	Total	Wang_CS10	Wang_et_al_Cell_Stem Cell_2021	NA	Wang_CS10	ERYTHROID	ERYTHROID	ERYTHROID	0.13155
Wang_et_al_AACCGCGTCTTGGGTA_1-0	Membrane	CS10	Male	Total	Wang_CS10	Wang_et_al_Cell_Stem Cell_2021	NA	Wang_CS10	MK	MK	MK	0.0627572
Wang_et_al_AACGTTGAGGATGGTC_1-0	Membrane	CS10	Male	Total	Wang_CS10	Wang_et_al_Cell_Stem Cell_2021	NA	Wang_CS10	ERYTHROID	ERYTHROID	EARLY_ERYTHROID	0.11627
Wang_et_al_AACGTTGAGGGTGTTG_1-0	Membrane	CS10	Male	Total	Wang_CS10	Wang_et_al_Cell_Stem Cell_2021	NA	Wang_CS10	PROGENITOR	HSPC	EARLY_HSPC_1	0.0586384
Wang_et_al_AACGTTGAGTTAACGA_1-0	Membrane	CS10	Male	Total	Wang_CS10	Wang_et_al_Cell_Stem Cell_2021	NA	Wang_CS10	STROMA	ENDOTHELIUM	ENDOTHELIUM_PROLIF_SINUSOIDAL_EC	0.0476698
Wang_et_al_AACGTTGCATCAGTAC_1-0	Membrane	CS10	Male	Total	Wang_CS10	Wang_et_al_Cell_Stem Cell_2021	NA	Wang_CS10	ERYTHROID	ERYTHROID	ERYTHROID	0.0781491
Wang_et_al_AACGTTGGTAGGCATG_1-0	Membrane	CS10	Male	Total	Wang_CS10	Wang_et_al_Cell_Stem Cell_2021	NA	Wang_CS10	ERYTHROID	ERYTHROID	ERYTHROID	0.0680969
Wang_et_al_AACGTTGGTGCCTGCA_1-0	Membrane	CS10	Male	Total	Wang_CS10	Wang_et_al_Cell_Stem Cell_2021	NA	Wang_CS10	MK	MK	MK	0.0627572
Wang_et_al_AACGTTGGTGGCCCTA_1-0	Membrane	CS10	Male	Total	Wang_CS10	Wang_et_al_Cell_Stem Cell_2021	NA	Wang_CS10	STROMA	ENDODERM	ENDODERM	0.0463378
Wang_et_al_AACGTTGGTTACGTCA_1-0	Membrane	CS10	Male	Total	Wang_CS10	Wang_et_al_Cell_Stem Cell_2021	NA	Wang_CS10	ERYTHROID	ERYTHROID	ERYTHROID	0.11627
Wang_et_al_AACTCAGCAACACGCC_1-0	Membrane	CS10	Male	Total	Wang_CS10	Wang_et_al_Cell_Stem Cell_2021	NA	Wang_CS10	MK	MK	MK	0.0627572
Wang_et_al_AACTCAGCAAGCGCTC_1-0	Membrane	CS10	Male	Total	Wang_CS10	Wang_et_al_Cell_Stem Cell_2021	NA	Wang_CS10	ERYTHROID	ERYTHROID	ERYTHROID	0.11627
Wang_et_al_AACTCAGCAAGGACAC_1-0	Membrane	CS10	Male	Total	Wang_CS10	Wang_et_al_Cell_Stem Cell_2021	NA	Wang_CS10	ERYTHROID	ERYTHROID	EARLY_ERYTHROID	0.11627
Wang_et_al_AACTCAGCAATGGACG_1-0	Membrane	CS10	Male	Total	Wang_CS10	Wang_et_al_Cell_Stem Cell_2021	NA	Wang_CS10	PROGENITOR	HSPC	EARLY_HSPC_2	0.0627572
Wang_et_al_AACTCAGCACGGATAG_1-0	Membrane	CS10	Male	Total	Wang_CS10	Wang_et_al_Cell_Stem Cell_2021	NA	Wang_CS10	ERYTHROID	ERYTHROID	ERYTHROID	0.11627
Wang_et_al_AACTCAGCACGGCGTT_1-0	Membrane	CS10	Male	Total	Wang_CS10	Wang_et_al_Cell_Stem Cell_2021	NA	Wang_CS10	MK	MK	MK	0.0586384
Wang_et_al_AACTCAGGTCGCATCG_1-0	Membrane	CS10	Male	Total	Wang_CS10	Wang_et_al_Cell_Stem Cell_2021	NA	Wang_CS10	STROMA	ENDODERM	ENDODERM	0.0818839
Wang_et_al_AACTCAGGTCTTCGTC_1-0	Membrane	CS10	Male	Total	Wang_CS10	Wang_et_al_Cell_Stem Cell_2021	NA	Wang_CS10	ERYTHROID	ERYTHROID	ERYTHROID	0.135469
Wang_et_al_AACTCAGGTGCAGTAG_1-0	Membrane	CS10	Male	Total	Wang_CS10	Wang_et_al_Cell_Stem Cell_2021	NA	Wang_CS10	MK	MK	MK	0.0627572
Wang_et_al_AACTCAGTCTGCGTAA_1-0	Membrane	CS10	Male	Total	Wang_CS10	Wang_et_al_Cell_Stem Cell_2021	NA	Wang_CS10	MK	MK	MK	0.0835713
Wang_et_al_AACTCCCCACGAAACG_1-0	Membrane	CS10	Male	Total	Wang_CS10	Wang_et_al_Cell_Stem Cell_2021	NA	Wang_CS10	ERYTHROID	ERYTHROID	ERYTHROID	0.135469
Wang_et_al_AACTCCCCAGTGGGAT_1-0	Membrane	CS10	Male	Total	Wang_CS10	Wang_et_al_Cell_Stem Cell_2021	NA	Wang_CS10	STROMA	ENDODERM	ENDODERM	0.061097
Wang_et_al_AACTCCCGTGTGTGCC_1-0	Membrane	CS10	Male	Total	Wang_CS10	Wang_et_al_Cell_Stem Cell_2021	NA	Wang_CS10	ERYTHROID	ERYTHROID	EARLY_ERYTHROID	0.11627
Wang_et_al_AACTCTTAGCTAGTTC_1-0	Membrane	CS10	Male	Total	Wang_CS10	Wang_et_al_Cell_Stem Cell_2021	NA	Wang_CS10	ERYTHROID	ERYTHROID	ERYTHROID	0.135469
Wang_et_al_AACTCTTAGTATTGGA_1-0	Membrane	CS10	Male	Total	Wang_CS10	Wang_et_al_Cell_Stem Cell_2021	NA	Wang_CS10	ERYTHROID	ERYTHROID	ERYTHROID	0.404695
Wang_et_al_AACTCTTAGTGCAAGC_1-0	Membrane	CS10	Male	Total	Wang_CS10	Wang_et_al_Cell_Stem Cell_2021	NA	Wang_CS10	STROMA	MESOTHELIUM	MESOTHELIUM	0.0545848
Wang_et_al_AACTCTTGTCCGACGT_1-0	Membrane	CS10	Male	Total	Wang_CS10	Wang_et_al_Cell_Stem Cell_2021	NA	Wang_CS10	STROMA	FIBROBLAST	FIBROBLAST	0.0540742
Wang_et_al_AACTCTTTCACTTACT_1-0	Membrane	CS10	Male	Total	Wang_CS10	Wang_et_al_Cell_Stem Cell_2021	NA	Wang_CS10	ERYTHROID	ERYTHROID	ERYTHROID	0.137973
Wang_et_al_AACTGGTAGGCAATTA_1-0	Membrane	CS10	Male	Total	Wang_CS10	Wang_et_al_Cell_Stem Cell_2021	NA	Wang_CS10	ERYTHROID	ERYTHROID	ERYTHROID	0.0932337
Wang_et_al_AACTGGTCAGCATACT_1-0	Membrane	CS10	Male	Total	Wang_CS10	Wang_et_al_Cell_Stem Cell_2021	NA	Wang_CS10	STROMA	ENDODERM	ENDODERM	0.0463378
Wang_et_al_AACTGGTCAGCTATTG_1-0	Membrane	CS10	Male	Total	Wang_CS10	Wang_et_al_Cell_Stem Cell_2021	NA	Wang_CS10	ERYTHROID	ERYTHROID	ERYTHROID	0.11627
Wang_et_al_AACTGGTCAGCTTCGG_1-0	Membrane	CS10	Male	Total	Wang_CS10	Wang_et_al_Cell_Stem Cell_2021	NA	Wang_CS10	PROGENITOR	HSPC	EARLY_HSPC_2	0.0586384
Wang_et_al_AACTGGTGTATATGAG_1-0	Membrane	CS10	Male	Total	Wang_CS10	Wang_et_al_Cell_Stem Cell_2021	NA	Wang_CS10	ERYTHROID	ERYTHROID	ERYTHROID	0.11627
Wang_et_al_AACTGGTGTGGTCCGT_1-0	Membrane	CS10	Male	Total	Wang_CS10	Wang_et_al_Cell_Stem Cell_2021	NA	Wang_CS10	ERYTHROID	ERYTHROID	EARLY_ERYTHROID	0.11627
Wang_et_al_AACTGGTTCAGCTCTC_1-0	Membrane	CS10	Male	Total	Wang_CS10	Wang_et_al_Cell_Stem Cell_2021	NA	Wang_CS10	ERYTHROID	ERYTHROID	ERYTHROID	0.137973
Wang_et_al_AACTTTCAGACTTGAA_1-0	Membrane	CS10	Male	Total	Wang_CS10	Wang_et_al_Cell_Stem Cell_2021	NA	Wang_CS10	ERYTHROID	ERYTHROID	ERYTHROID	0.135469
Wang_et_al_AACTTTCAGCTAGCCC_1-0	Membrane	CS10	Male	Total	Wang_CS10	Wang_et_al_Cell_Stem Cell_2021	NA	Wang_CS10	MK	MK	MK	0.0627572
Wang_et_al_AACTTTCCAAGAGTCG_1-0	Membrane	CS10	Male	Total	Wang_CS10	Wang_et_al_Cell_Stem Cell_2021	NA	Wang_CS10	STROMA	FIBROBLAST	FIBROBLAST	0.0667969
Wang_et_al_AACTTTCGTCGCTTTC_1-0	Membrane	CS10	Male	Total	Wang_CS10	Wang_et_al_Cell_Stem Cell_2021	NA	Wang_CS10	PROGENITOR	ELP	ELP	0.0968763
Wang_et_al_AACTTTCTCCCAAGTA_1-0	Membrane	CS10	Male	Total	Wang_CS10	Wang_et_al_Cell_Stem Cell_2021	NA	Wang_CS10	MK	MK	MK	0.0627572
Wang_et_al_AACTTTCTCCGTTGCT_1-0	Membrane	CS10	Male	Total	Wang_CS10	Wang_et_al_Cell_Stem Cell_2021	NA	Wang_CS10	ERYTHROID	ERYTHROID	ERYTHROID	0.138168
Wang_et_al_AACTTTCTCTATCCCG_1-0	Membrane	CS10	Male	Total	Wang_CS10	Wang_et_al_Cell_Stem Cell_2021	NA	Wang_CS10	MYELOID	MACROPHAGE	MACROPHAGE_IRON_RECYCLING	0.0391568
Wang_et_al_AAGACCTAGTCTTGCA_1-0	Membrane	CS10	Male	Total	Wang_CS10	Wang_et_al_Cell_Stem Cell_2021	NA	Wang_CS10	MYELOID	MACROPHAGE	MACROPHAGE_IRON_RECYCLING	0.0691683
Wang_et_al_AAGACCTCAGCTATTG_1-0	Membrane	CS10	Male	Total	Wang_CS10	Wang_et_al_Cell_Stem Cell_2021	NA	Wang_CS10	STROMA	ENDODERM	ENDODERM	0.061097
Wang_et_al_AAGACCTCATGTTCCC_1-0	Membrane	CS10	Male	Total	Wang_CS10	Wang_et_al_Cell_Stem Cell_2021	NA	Wang_CS10	ERYTHROID	ERYTHROID	ERYTHROID	0.0863302
Wang_et_al_AAGACCTGTGCACCAC_1-0	Membrane	CS10	Male	Total	Wang_CS10	Wang_et_al_Cell_Stem Cell_2021	NA	Wang_CS10	ERYTHROID	ERYTHROID	ERYTHROID	0.11627
Wang_et_al_AAGACCTGTTAGAACA_1-0	Membrane	CS10	Male	Total	Wang_CS10	Wang_et_al_Cell_Stem Cell_2021	NA	Wang_CS10	ERYTHROID	ERYTHROID	ERYTHROID	0.135469
Wang_et_al_AAGACCTGTTCGTCTC_1-0	Membrane	CS10	Male	Total	Wang_CS10	Wang_et_al_Cell_Stem Cell_2021	NA	Wang_CS10	STROMA	ENDOTHELIUM	ENDOTHELIUM_PROLIF_SINUSOIDAL_EC	0.0369204
Wang_et_al_AAGACCTTCACAACGT_1-0	Membrane	CS10	Male	Total	Wang_CS10	Wang_et_al_Cell_Stem Cell_2021	NA	Wang_CS10	PROGENITOR	HSPC	EARLY_HSPC_2	0.0812271
Wang_et_al_AAGACCTTCGAATGCT_1-0	Membrane	CS10	Male	Total	Wang_CS10	Wang_et_al_Cell_Stem Cell_2021	NA	Wang_CS10	ERYTHROID	ERYTHROID	ERYTHROID	0.121494
Wang_et_al_AAGCCGCAGAACAATC_1-0	Membrane	CS10	Male	Total	Wang_CS10	Wang_et_al_Cell_Stem Cell_2021	NA	Wang_CS10	MYELOID	MACROPHAGE	MACROPHAGE_IRON_RECYCLING	0.0691683
Wang_et_al_AAGCCGCCAAAGGAAG_1-0	Membrane	CS10	Male	Total	Wang_CS10	Wang_et_al_Cell_Stem Cell_2021	NA	Wang_CS10	ERYTHROID	ERYTHROID	ERYTHROID	0.121494
Wang_et_al_AAGCCGCCATTCTCAT_1-0	Membrane	CS10	Male	Total	Wang_CS10	Wang_et_al_Cell_Stem Cell_2021	NA	Wang_CS10	STROMA	ENDODERM	ENDODERM	0.0464865
Wang_et_al_AAGCCGCGTACCGCTG_1-0	Membrane	CS10	Male	Total	Wang_CS10	Wang_et_al_Cell_Stem Cell_2021	NA	Wang_CS10	ERYTHROID	ERYTHROID	EARLY_ERYTHROID	0.11627
Wang_et_al_AAGCCGCTCTTGTATC_1-0	Membrane	CS10	Male	Total	Wang_CS10	Wang_et_al_Cell_Stem Cell_2021	NA	Wang_CS10	ERYTHROID	ERYTHROID	ERYTHROID	0.137973
Wang_et_al_AAGGAGCCAGTAACGG_1-0	Membrane	CS10	Male	Total	Wang_CS10	Wang_et_al_Cell_Stem Cell_2021	NA	Wang_CS10	ERYTHROID	ERYTHROID	ERYTHROID	0.135469
Wang_et_al_AAGGAGCGTAAGGGAA_1-0	Membrane	CS10	Male	Total	Wang_CS10	Wang_et_al_Cell_Stem Cell_2021	NA	Wang_CS10	ERYTHROID	ERYTHROID	EARLY_ERYTHROID	0.11627
Wang_et_al_AAGGAGCGTAGAGGAA_1-0	Membrane	CS10	Male	Total	Wang_CS10	Wang_et_al_Cell_Stem Cell_2021	NA	Wang_CS10	ERYTHROID	ERYTHROID	ERYTHROID	0.135469
Wang_et_al_AAGGAGCTCAAGCCTA_1-0	Membrane	CS10	Male	Total	Wang_CS10	Wang_et_al_Cell_Stem Cell_2021	NA	Wang_CS10	MK	MK	MK	0.0627572
Wang_et_al_AAGGAGCTCAATACCG_1-0	Membrane	CS10	Male	Total	Wang_CS10	Wang_et_al_Cell_Stem Cell_2021	NA	Wang_CS10	ERYTHROID	ERYTHROID	ERYTHROID	0.137973
Wang_et_al_AAGGAGCTCACAGGCC_1-0	Membrane	CS10	Male	Total	Wang_CS10	Wang_et_al_Cell_Stem Cell_2021	NA	Wang_CS10	ERYTHROID	ERYTHROID	ERYTHROID	0.11627
Wang_et_al_AAGGAGCTCCTTGACC_1-0	Membrane	CS10	Male	Total	Wang_CS10	Wang_et_al_Cell_Stem Cell_2021	NA	Wang_CS10	ERYTHROID	ERYTHROID	ERYTHROID	0.137973
Wang_et_al_AAGGAGCTCGAGGTAG_1-0	Membrane	CS10	Male	Total	Wang_CS10	Wang_et_al_Cell_Stem Cell_2021	NA	Wang_CS10	ERYTHROID	ERYTHROID	ERYTHROID	0.157108
Wang_et_al_AAGGAGCTCGGTTAAC_1-0	Membrane	CS10	Male	Total	Wang_CS10	Wang_et_al_Cell_Stem Cell_2021	NA	Wang_CS10	ERYTHROID	ERYTHROID	EARLY_ERYTHROID	0.11627
Wang_et_al_AAGGCAGAGAGTGACC_1-0	Membrane	CS10	Male	Total	Wang_CS10	Wang_et_al_Cell_Stem Cell_2021	NA	Wang_CS10	MK	MK	MK	0.0627572
Wang_et_al_AAGGCAGAGCCAACAG_1-0	Membrane	CS10	Male	Total	Wang_CS10	Wang_et_al_Cell_Stem Cell_2021	NA	Wang_CS10	ERYTHROID	ERYTHROID	ERYTHROID	0.0781491
Wang_et_al_AAGGCAGAGGACAGCT_1-0	Membrane	CS10	Male	Total	Wang_CS10	Wang_et_al_Cell_Stem Cell_2021	NA	Wang_CS10	ERYTHROID	ERYTHROID	ERYTHROID	0.135469
Wang_et_al_AAGGCAGCAGTAAGAT_1-0	Membrane	CS10	Male	Total	Wang_CS10	Wang_et_al_Cell_Stem Cell_2021	NA	Wang_CS10	ERYTHROID	ERYTHROID	EARLY_ERYTHROID	0.11627
Wang_et_al_AAGGCAGCATGTTCCC_1-0	Membrane	CS10	Male	Total	Wang_CS10	Wang_et_al_Cell_Stem Cell_2021	NA	Wang_CS10	ERYTHROID	ERYTHROID	ERYTHROID	0.0807634
Wang_et_al_AAGGCAGTCAGAGACG_1-0	Membrane	CS10	Male	Total	Wang_CS10	Wang_et_al_Cell_Stem Cell_2021	NA	Wang_CS10	ERYTHROID	ERYTHROID	ERYTHROID	0.106323
Wang_et_al_AAGGCAGTCATGTCTT_1-0	Membrane	CS10	Male	Total	Wang_CS10	Wang_et_al_Cell_Stem Cell_2021	NA	Wang_CS10	ERYTHROID	ERYTHROID	ERYTHROID	0.106323
Wang_et_al_AAGGCAGTCGTACGGC_1-0	Membrane	CS10	Male	Total	Wang_CS10	Wang_et_al_Cell_Stem Cell_2021	NA	Wang_CS10	ERYTHROID	ERYTHROID	ERYTHROID	0.404695
Wang_et_al_AAGGTTCCAAGTTAAG_1-0	Membrane	CS10	Male	Total	Wang_CS10	Wang_et_al_Cell_Stem Cell_2021	NA	Wang_CS10	ERYTHROID	ERYTHROID	ERYTHROID	0.121494
Wang_et_al_AAGGTTCCACGCATCG_1-0	Membrane	CS10	Male	Total	Wang_CS10	Wang_et_al_Cell_Stem Cell_2021	NA	Wang_CS10	ERYTHROID	ERYTHROID	EARLY_ERYTHROID	0.11627
Wang_et_al_AAGGTTCCAGCTCGAC_1-0	Membrane	CS10	Male	Total	Wang_CS10	Wang_et_al_Cell_Stem Cell_2021	NA	Wang_CS10	ERYTHROID	ERYTHROID	EARLY_ERYTHROID	0.11627
Wang_et_al_AAGGTTCGTCAGGACA_1-0	Membrane	CS10	Male	Total	Wang_CS10	Wang_et_al_Cell_Stem Cell_2021	NA	Wang_CS10	MK	MK	MK	0.0627572
Wang_et_al_AAGGTTCGTGTGAAAT_1-0	Membrane	CS10	Male	Total	Wang_CS10	Wang_et_al_Cell_Stem Cell_2021	NA	Wang_CS10	ERYTHROID	ERYTHROID	ERYTHROID	0.135469
Wang_et_al_AAGGTTCGTTATCACG_1-0	Membrane	CS10	Male	Total	Wang_CS10	Wang_et_al_Cell_Stem Cell_2021	NA	Wang_CS10	STROMA	ENDODERM	ENDODERM	0.061097
Wang_et_al_AAGGTTCTCAGAGGTG_1-0	Membrane	CS10	Male	Total	Wang_CS10	Wang_et_al_Cell_Stem Cell_2021	NA	Wang_CS10	ERYTHROID	ERYTHROID	ERYTHROID	0.121494
Wang_et_al_AAGGTTCTCCGATATG_1-0	Membrane	CS10	Male	Total	Wang_CS10	Wang_et_al_Cell_Stem Cell_2021	NA	Wang_CS10	ERYTHROID	ERYTHROID	ERYTHROID	0.106323
Wang_et_al_AAGGTTCTCCTTAATC_1-0	Membrane	CS10	Male	Total	Wang_CS10	Wang_et_al_Cell_Stem Cell_2021	NA	Wang_CS10	ERYTHROID	ERYTHROID	ERYTHROID	0.0807634
Wang_et_al_AAGGTTCTCGGATGTT_1-0	Membrane	CS10	Male	Total	Wang_CS10	Wang_et_al_Cell_Stem Cell_2021	NA	Wang_CS10	ERYTHROID	ERYTHROID	ERYTHROID	0.135469
Wang_et_al_AAGGTTCTCGTCACGG_1-0	Membrane	CS10	Male	Total	Wang_CS10	Wang_et_al_Cell_Stem Cell_2021	NA	Wang_CS10	ERYTHROID	ERYTHROID	ERYTHROID	0.0807634
Wang_et_al_AAGGTTCTCTTCTGGC_1-0	Membrane	CS10	Male	Total	Wang_CS10	Wang_et_al_Cell_Stem Cell_2021	NA	Wang_CS10	STROMA	ENDODERM	ENDODERM	0.061097
Wang_et_al_AAGTCTGAGGACTGGT_1-0	Membrane	CS10	Male	Total	Wang_CS10	Wang_et_al_Cell_Stem Cell_2021	NA	Wang_CS10	MK	MK	MK	0.0627572
Wang_et_al_AAGTCTGCAAGACACG_1-0	Membrane	CS10	Male	Total	Wang_CS10	Wang_et_al_Cell_Stem Cell_2021	NA	Wang_CS10	ERYTHROID	ERYTHROID	ERYTHROID	0.0807634
Wang_et_al_AAGTCTGCAAGCGCTC_1-0	Membrane	CS10	Male	Total	Wang_CS10	Wang_et_al_Cell_Stem Cell_2021	NA	Wang_CS10	STROMA	MESOTHELIUM	MESOTHELIUM	0.0545848
Wang_et_al_AAGTCTGGTAGAGCTG_1-0	Membrane	CS10	Male	Total	Wang_CS10	Wang_et_al_Cell_Stem Cell_2021	NA	Wang_CS10	ERYTHROID	ERYTHROID	ERYTHROID	0.0585867
Wang_et_al_AAGTCTGGTCTCTCGT_1-0	Membrane	CS10	Male	Total	Wang_CS10	Wang_et_al_Cell_Stem Cell_2021	NA	Wang_CS10	MK	MK	MK	0.0627572
Wang_et_al_AAGTCTGGTGGTAACG_1-0	Membrane	CS10	Male	Total	Wang_CS10	Wang_et_al_Cell_Stem Cell_2021	NA	Wang_CS10	ERYTHROID	ERYTHROID	ERYTHROID	0.0574512
Wang_et_al_AAGTCTGGTTCCGTCT_1-0	Membrane	CS10	Male	Total	Wang_CS10	Wang_et_al_Cell_Stem Cell_2021	NA	Wang_CS10	ERYTHROID	ERYTHROID	EARLY_ERYTHROID	0.11627
Wang_et_al_AAGTCTGTCTCGAGTA_1-0	Membrane	CS10	Male	Total	Wang_CS10	Wang_et_al_Cell_Stem Cell_2021	NA	Wang_CS10	STROMA	ENDOTHELIUM	ENDOTHELIUM_AEC	0.0369204
Wang_et_al_AATCCAGAGATCACGG_1-0	Membrane	CS10	Male	Total	Wang_CS10	Wang_et_al_Cell_Stem Cell_2021	NA	Wang_CS10	MK	MK	MK	0.0627572
Wang_et_al_AATCCAGAGTACTTGC_1-0	Membrane	CS10	Male	Total	Wang_CS10	Wang_et_al_Cell_Stem Cell_2021	NA	Wang_CS10	PROGENITOR	HSPC	EARLY_HSPC_1	0.0586384
Wang_et_al_AATCCAGCACGAAAGC_1-0	Membrane	CS10	Male	Total	Wang_CS10	Wang_et_al_Cell_Stem Cell_2021	NA	Wang_CS10	ERYTHROID	ERYTHROID	ERYTHROID	0.137973
Wang_et_al_AATCCAGCATCAGTAC_1-0	Membrane	CS10	Male	Total	Wang_CS10	Wang_et_al_Cell_Stem Cell_2021	NA	Wang_CS10	MK	MK	MK	0.0627572
Wang_et_al_AATCCAGCATTCTCAT_1-0	Membrane	CS10	Male	Total	Wang_CS10	Wang_et_al_Cell_Stem Cell_2021	NA	Wang_CS10	ERYTHROID	ERYTHROID	ERYTHROID	0.135469
Wang_et_al_AATCCAGTCATGCATG_1-0	Membrane	CS10	Male	Total	Wang_CS10	Wang_et_al_Cell_Stem Cell_2021	NA	Wang_CS10	ERYTHROID	ERYTHROID	ERYTHROID	0.135469
Wang_et_al_AATCCAGTCCTCTAGC_1-0	Membrane	CS10	Male	Total	Wang_CS10	Wang_et_al_Cell_Stem Cell_2021	NA	Wang_CS10	ERYTHROID	ERYTHROID	ERYTHROID	0.135469
Wang_et_al_AATCCAGTCTGCAGTA_1-0	Membrane	CS10	Male	Total	Wang_CS10	Wang_et_al_Cell_Stem Cell_2021	NA	Wang_CS10	MK	MK	MK	0.0627572
Wang_et_al_AATCGGTAGAGACGAA_1-0	Membrane	CS10	Male	Total	Wang_CS10	Wang_et_al_Cell_Stem Cell_2021	NA	Wang_CS10	ERYTHROID	ERYTHROID	ERYTHROID	0.137973
Wang_et_al_AATCGGTAGAGTGACC_1-0	Membrane	CS10	Male	Total	Wang_CS10	Wang_et_al_Cell_Stem Cell_2021	NA	Wang_CS10	MK	MK	MK	0.0627572
Wang_et_al_AATCGGTAGCCATCGC_1-0	Membrane	CS10	Male	Total	Wang_CS10	Wang_et_al_Cell_Stem Cell_2021	NA	Wang_CS10	PROGENITOR	HSPC	EARLY_HSPC_1	0.0586384
Wang_et_al_AATCGGTGTGCATCTA_1-0	Membrane	CS10	Male	Total	Wang_CS10	Wang_et_al_Cell_Stem Cell_2021	NA	Wang_CS10	ERYTHROID	ERYTHROID	ERYTHROID	0.137973
Wang_et_al_AATCGGTTCAACCAAC_1-0	Membrane	CS10	Male	Total	Wang_CS10	Wang_et_al_Cell_Stem Cell_2021	NA	Wang_CS10	ERYTHROID	ERYTHROID	ERYTHROID	0.106323
Wang_et_al_AATCGGTTCACAGGCC_1-0	Membrane	CS10	Male	Total	Wang_CS10	Wang_et_al_Cell_Stem Cell_2021	NA	Wang_CS10	ERYTHROID	ERYTHROID	ERYTHROID	0.121494
Wang_et_al_AATCGGTTCAGCGATT_1-0	Membrane	CS10	Male	Total	Wang_CS10	Wang_et_al_Cell_Stem Cell_2021	NA	Wang_CS10	PROGENITOR	HSPC	EARLY_HSPC_1	0.0586384
Wang_et_al_AATCGGTTCCCGACTT_1-0	Membrane	CS10	Male	Total	Wang_CS10	Wang_et_al_Cell_Stem Cell_2021	NA	Wang_CS10	MK	MK	MK	0.0627572
Wang_et_al_AATCGGTTCCGCATCT_1-0	Membrane	CS10	Male	Total	Wang_CS10	Wang_et_al_Cell_Stem Cell_2021	NA	Wang_CS10	ERYTHROID	ERYTHROID	EARLY_ERYTHROID	0.11627
Wang_et_al_AATCGGTTCCTAGGGC_1-0	Membrane	CS10	Male	Total	Wang_CS10	Wang_et_al_Cell_Stem Cell_2021	NA	Wang_CS10	STROMA	ENDOTHELIUM	ENDOTHELIUM_SINUSOIDAL	0.0423855
Wang_et_al_AATCGGTTCTCCTATA_1-0	Membrane	CS10	Male	Total	Wang_CS10	Wang_et_al_Cell_Stem Cell_2021	NA	Wang_CS10	PROGENITOR	HSPC	EARLY_HSPC_2	0.0627572
Wang_et_al_AATCGGTTCTGGTTCC_1-0	Membrane	CS10	Male	Total	Wang_CS10	Wang_et_al_Cell_Stem Cell_2021	NA	Wang_CS10	MK	MK	MK	0.0627572
Wang_et_al_ACACCAAAGCTAGTGG_1-0	Membrane	CS10	Male	Total	Wang_CS10	Wang_et_al_Cell_Stem Cell_2021	NA	Wang_CS10	ERYTHROID	ERYTHROID	ERYTHROID	0.137973
Wang_et_al_ACACCAAAGTAGGTGC_1-0	Membrane	CS10	Male	Total	Wang_CS10	Wang_et_al_Cell_Stem Cell_2021	NA	Wang_CS10	PROGENITOR	ELP	ELP	0.0586384
Wang_et_al_ACACCAAAGTTCGATC_1-0	Membrane	CS10	Male	Total	Wang_CS10	Wang_et_al_Cell_Stem Cell_2021	NA	Wang_CS10	ERYTHROID	ERYTHROID	ERYTHROID	0.135469
Wang_et_al_ACACCAACAGAAGCAC_1-0	Membrane	CS10	Male	Total	Wang_CS10	Wang_et_al_Cell_Stem Cell_2021	NA	Wang_CS10	ERYTHROID	ERYTHROID	ERYTHROID	0.296687
Wang_et_al_ACACCAAGTCCTCCAT_1-0	Membrane	CS10	Male	Total	Wang_CS10	Wang_et_al_Cell_Stem Cell_2021	NA	Wang_CS10	ERYTHROID	ERYTHROID	ERYTHROID	0.121494
Wang_et_al_ACACCAATCAAACCGT_1-0	Membrane	CS10	Male	Total	Wang_CS10	Wang_et_al_Cell_Stem Cell_2021	NA	Wang_CS10	STROMA	ENDOTHELIUM	ENDOTHELIUM_SINUSOIDAL	0.047827
Wang_et_al_ACACCAATCACCATAG_1-0	Membrane	CS10	Male	Total	Wang_CS10	Wang_et_al_Cell_Stem Cell_2021	NA	Wang_CS10	STROMA	ENDODERM	ENDODERM	0.0818839
Wang_et_al_ACACCCTCAATGCCAT_1-0	Membrane	CS10	Male	Total	Wang_CS10	Wang_et_al_Cell_Stem Cell_2021	NA	Wang_CS10	ERYTHROID	ERYTHROID	ERYTHROID	0.135469
Wang_et_al_ACACCCTCATATGAGA_1-0	Membrane	CS10	Male	Total	Wang_CS10	Wang_et_al_Cell_Stem Cell_2021	NA	Wang_CS10	ERYTHROID	ERYTHROID	ERYTHROID	0.135469
Wang_et_al_ACACCCTGTCTAGTCA_1-0	Membrane	CS10	Male	Total	Wang_CS10	Wang_et_al_Cell_Stem Cell_2021	NA	Wang_CS10	MK	MK	MK	0.0627572
Wang_et_al_ACACCCTGTGACCAAG_1-0	Membrane	CS10	Male	Total	Wang_CS10	Wang_et_al_Cell_Stem Cell_2021	NA	Wang_CS10	STROMA	MESOTHELIUM	MESOTHELIUM	0.0545848
Wang_et_al_ACACCCTTCAGTTTGG_1-0	Membrane	CS10	Male	Total	Wang_CS10	Wang_et_al_Cell_Stem Cell_2021	NA	Wang_CS10	MYELOID	MACROPHAGE	MACROPHAGE_IRON_RECYCLING	0.0582803
Wang_et_al_ACACCCTTCCACGTGG_1-0	Membrane	CS10	Male	Total	Wang_CS10	Wang_et_al_Cell_Stem Cell_2021	NA	Wang_CS10	ERYTHROID	ERYTHROID	ERYTHROID	0.137973
Wang_et_al_ACACCCTTCCTCAATT_1-0	Membrane	CS10	Male	Total	Wang_CS10	Wang_et_al_Cell_Stem Cell_2021	NA	Wang_CS10	MK	MK	MK	0.0627572
Wang_et_al_ACACCGGGTCCAAGTT_1-0	Membrane	CS10	Male	Total	Wang_CS10	Wang_et_al_Cell_Stem Cell_2021	NA	Wang_CS10	MYELOID	MAST_CELL	MAST_CELL	0.0819666
Wang_et_al_ACACCGGTCCTGCTTG_1-0	Membrane	CS10	Male	Total	Wang_CS10	Wang_et_al_Cell_Stem Cell_2021	NA	Wang_CS10	ERYTHROID	ERYTHROID	ERYTHROID	0.135469
Wang_et_al_ACACTGAAGGCTCAGA_1-0	Membrane	CS10	Male	Total	Wang_CS10	Wang_et_al_Cell_Stem Cell_2021	NA	Wang_CS10	MYELOID	MACROPHAGE	MACROPHAGE_IRON_RECYCLING	0.0675924
Wang_et_al_ACACTGACAAGTTGTC_1-0	Membrane	CS10	Male	Total	Wang_CS10	Wang_et_al_Cell_Stem Cell_2021	NA	Wang_CS10	MK	MK	MK	0.0627572
Wang_et_al_ACACTGACAGGACCCT_1-0	Membrane	CS10	Male	Total	Wang_CS10	Wang_et_al_Cell_Stem Cell_2021	NA	Wang_CS10	MK	MK	MK	0.0627572
Wang_et_al_ACACTGATCACCCTCA_1-0	Membrane	CS10	Male	Total	Wang_CS10	Wang_et_al_Cell_Stem Cell_2021	NA	Wang_CS10	ERYTHROID	ERYTHROID	ERYTHROID	0.137973
Wang_et_al_ACAGCCGAGATAGGAG_1-0	Membrane	CS10	Male	Total	Wang_CS10	Wang_et_al_Cell_Stem Cell_2021	NA	Wang_CS10	ERYTHROID	ERYTHROID	EARLY_ERYTHROID	0.11627
Wang_et_al_ACAGCCGAGTCATCCA_1-0	Membrane	CS10	Male	Total	Wang_CS10	Wang_et_al_Cell_Stem Cell_2021	NA	Wang_CS10	ERYTHROID	ERYTHROID	ERYTHROID	0.137973
Wang_et_al_ACAGCCGCAAACTGCT_1-0	Membrane	CS10	Male	Total	Wang_CS10	Wang_et_al_Cell_Stem Cell_2021	NA	Wang_CS10	ERYTHROID	ERYTHROID	ERYTHROID	0.135469
Wang_et_al_ACAGCCGCAATGGATA_1-0	Membrane	CS10	Male	Total	Wang_CS10	Wang_et_al_Cell_Stem Cell_2021	NA	Wang_CS10	ERYTHROID	ERYTHROID	EARLY_ERYTHROID	0.11627
Wang_et_al_ACAGCCGCACGGACAA_1-0	Membrane	CS10	Male	Total	Wang_CS10	Wang_et_al_Cell_Stem Cell_2021	NA	Wang_CS10	MYELOID	MACROPHAGE	MACROPHAGE_KUPFFER_LIKE	0.0412762
Wang_et_al_ACAGCCGGTGTTTGGT_1-0	Membrane	CS10	Male	Total	Wang_CS10	Wang_et_al_Cell_Stem Cell_2021	NA	Wang_CS10	MK	MK	MK	0.0627572
Wang_et_al_ACAGCCGGTTTGCATG_1-0	Membrane	CS10	Male	Total	Wang_CS10	Wang_et_al_Cell_Stem Cell_2021	NA	Wang_CS10	MYELOID	MACROPHAGE	MACROPHAGE_IRON_RECYCLING	0.210157
Wang_et_al_ACAGCCGTCAAACAAG_1-0	Membrane	CS10	Male	Total	Wang_CS10	Wang_et_al_Cell_Stem Cell_2021	NA	Wang_CS10	ERYTHROID	ERYTHROID	ERYTHROID	0.121494
Wang_et_al_ACAGCCGTCACCATAG_1-0	Membrane	CS10	Male	Total	Wang_CS10	Wang_et_al_Cell_Stem Cell_2021	NA	Wang_CS10	ERYTHROID	ERYTHROID	ERYTHROID	0.135469
Wang_et_al_ACAGCCGTCAGATAAG_1-0	Membrane	CS10	Male	Total	Wang_CS10	Wang_et_al_Cell_Stem Cell_2021	NA	Wang_CS10	ERYTHROID	ERYTHROID	ERYTHROID	0.0585867
Wang_et_al_ACAGCTACACGTCTCT_1-0	Membrane	CS10	Male	Total	Wang_CS10	Wang_et_al_Cell_Stem Cell_2021	NA	Wang_CS10	ERYTHROID	ERYTHROID	EARLY_ERYTHROID	0.11627
Wang_et_al_ACAGCTACAGCTCGAC_1-0	Membrane	CS10	Male	Total	Wang_CS10	Wang_et_al_Cell_Stem Cell_2021	NA	Wang_CS10	ERYTHROID	ERYTHROID	ERYTHROID	0.0807634
Wang_et_al_ACAGCTACATGGAATA_1-0	Membrane	CS10	Male	Total	Wang_CS10	Wang_et_al_Cell_Stem Cell_2021	NA	Wang_CS10	ERYTHROID	ERYTHROID	ERYTHROID	0.135469
Wang_et_al_ACAGCTACATTAGCCA_1-0	Membrane	CS10	Male	Total	Wang_CS10	Wang_et_al_Cell_Stem Cell_2021	NA	Wang_CS10	ERYTHROID	ERYTHROID	EARLY_ERYTHROID	0.11627
Wang_et_al_ACAGCTAGTCAGCTAT_1-0	Membrane	CS10	Male	Total	Wang_CS10	Wang_et_al_Cell_Stem Cell_2021	NA	Wang_CS10	ERYTHROID	ERYTHROID	ERYTHROID	0.137973
Wang_et_al_ACAGCTAGTGATGCCC_1-0	Membrane	CS10	Male	Total	Wang_CS10	Wang_et_al_Cell_Stem Cell_2021	NA	Wang_CS10	ERYTHROID	ERYTHROID	ERYTHROID	0.11627
Wang_et_al_ACAGCTAGTTATCACG_1-0	Membrane	CS10	Male	Total	Wang_CS10	Wang_et_al_Cell_Stem Cell_2021	NA	Wang_CS10	ERYTHROID	ERYTHROID	ERYTHROID	0.157108
Wang_et_al_ACATACGAGCCGTCGT_1-0	Membrane	CS10	Male	Total	Wang_CS10	Wang_et_al_Cell_Stem Cell_2021	NA	Wang_CS10	ERYTHROID	ERYTHROID	ERYTHROID	0.106323
Wang_et_al_ACATACGCAAGTTGTC_1-0	Membrane	CS10	Male	Total	Wang_CS10	Wang_et_al_Cell_Stem Cell_2021	NA	Wang_CS10	STROMA	MESOTHELIUM	MESOTHELIUM	0.0545848
Wang_et_al_ACATACGCATTTCACT_1-0	Membrane	CS10	Male	Total	Wang_CS10	Wang_et_al_Cell_Stem Cell_2021	NA	Wang_CS10	ERYTHROID	ERYTHROID	ERYTHROID	0.11627
Wang_et_al_ACATACGGTCAGAATA_1-0	Membrane	CS10	Male	Total	Wang_CS10	Wang_et_al_Cell_Stem Cell_2021	NA	Wang_CS10	STROMA	ENDODERM	ENDODERM	0.0667969
Wang_et_al_ACATACGGTGATGATA_1-0	Membrane	CS10	Male	Total	Wang_CS10	Wang_et_al_Cell_Stem Cell_2021	NA	Wang_CS10	ERYTHROID	ERYTHROID	ERYTHROID	0.11627
Wang_et_al_ACATCAGAGCTCAACT_1-0	Membrane	CS10	Male	Total	Wang_CS10	Wang_et_al_Cell_Stem Cell_2021	NA	Wang_CS10	ERYTHROID	ERYTHROID	ERYTHROID	0.135469
Wang_et_al_ACATCAGAGGAGTTGC_1-0	Membrane	CS10	Male	Total	Wang_CS10	Wang_et_al_Cell_Stem Cell_2021	NA	Wang_CS10	MYELOID	MACROPHAGE	MACROPHAGE_IRON_RECYCLING	0.0675924
Wang_et_al_ACATCAGCAAGTACCT_1-0	Membrane	CS10	Male	Total	Wang_CS10	Wang_et_al_Cell_Stem Cell_2021	NA	Wang_CS10	ERYTHROID	ERYTHROID	ERYTHROID	0.0807634
Wang_et_al_ACATCAGCACGAAAGC_1-0	Membrane	CS10	Male	Total	Wang_CS10	Wang_et_al_Cell_Stem Cell_2021	NA	Wang_CS10	STROMA	MESOTHELIUM	MESOTHELIUM	0.0545848
Wang_et_al_ACATGGTAGTCAATAG_1-0	Membrane	CS10	Male	Total	Wang_CS10	Wang_et_al_Cell_Stem Cell_2021	NA	Wang_CS10	STROMA	ENDOTHELIUM	ENDOTHELIUM_SINUSOIDAL	0.0423855
Wang_et_al_ACATGGTCAGCTGCAC_1-0	Membrane	CS10	Male	Total	Wang_CS10	Wang_et_al_Cell_Stem Cell_2021	NA	Wang_CS10	PROGENITOR	HSPC	DEF_HSPC_2	0.0812271
Wang_et_al_ACATGGTCATGAACCT_1-0	Membrane	CS10	Male	Total	Wang_CS10	Wang_et_al_Cell_Stem Cell_2021	NA	Wang_CS10	MYELOID	MACROPHAGE	MACROPHAGE_LYVE1_HIGH	0.0391568
Wang_et_al_ACATGGTTCACTCTTA_1-0	Membrane	CS10	Male	Total	Wang_CS10	Wang_et_al_Cell_Stem Cell_2021	NA	Wang_CS10	PROGENITOR	HSPC	EARLY_HSPC_1	0.0812271
Wang_et_al_ACATGGTTCACTTCAT_1-0	Membrane	CS10	Male	Total	Wang_CS10	Wang_et_al_Cell_Stem Cell_2021	NA	Wang_CS10	PROGENITOR	HSPC	EARLY_HSPC_2	0.0627572
Wang_et_al_ACATGGTTCCACGAAT_1-0	Membrane	CS10	Male	Total	Wang_CS10	Wang_et_al_Cell_Stem Cell_2021	NA	Wang_CS10	ERYTHROID	ERYTHROID	ERYTHROID	0.346669
Wang_et_al_ACATGGTTCCATGAGT_1-0	Membrane	CS10	Male	Total	Wang_CS10	Wang_et_al_Cell_Stem Cell_2021	NA	Wang_CS10	ERYTHROID	ERYTHROID	ERYTHROID	0.11627
Wang_et_al_ACATGGTTCGTGGGAA_1-0	Membrane	CS10	Male	Total	Wang_CS10	Wang_et_al_Cell_Stem Cell_2021	NA	Wang_CS10	ERYTHROID	ERYTHROID	ERYTHROID	0.0807634
Wang_et_al_ACCAGTAAGATCGATA_1-0	Membrane	CS10	Male	Total	Wang_CS10	Wang_et_al_Cell_Stem Cell_2021	NA	Wang_CS10	STROMA	FIBROBLAST	FIBROBLAST	0.0545848
Wang_et_al_ACCAGTAAGGCATGGT_1-0	Membrane	CS10	Male	Total	Wang_CS10	Wang_et_al_Cell_Stem Cell_2021	NA	Wang_CS10	ERYTHROID	ERYTHROID	EARLY_ERYTHROID	0.11627
Wang_et_al_ACCAGTAAGGTGCAAC_1-0	Membrane	CS10	Male	Total	Wang_CS10	Wang_et_al_Cell_Stem Cell_2021	NA	Wang_CS10	ERYTHROID	ERYTHROID	ERYTHROID	0.106323
Wang_et_al_ACCAGTAAGTACGCGA_1-0	Membrane	CS10	Male	Total	Wang_CS10	Wang_et_al_Cell_Stem Cell_2021	NA	Wang_CS10	MK	MK	MK	0.0627572
Wang_et_al_ACCAGTAAGTAGCGGT_1-0	Membrane	CS10	Male	Total	Wang_CS10	Wang_et_al_Cell_Stem Cell_2021	NA	Wang_CS10	MYELOID	MACROPHAGE	MACROPHAGE_IRON_RECYCLING	0.0582803
Wang_et_al_ACCAGTACACCATCCT_1-0	Membrane	CS10	Male	Total	Wang_CS10	Wang_et_al_Cell_Stem Cell_2021	NA	Wang_CS10	ERYTHROID	ERYTHROID	ERYTHROID	0.13155
Wang_et_al_ACCAGTACACCGCTAG_1-0	Membrane	CS10	Male	Total	Wang_CS10	Wang_et_al_Cell_Stem Cell_2021	NA	Wang_CS10	ERYTHROID	ERYTHROID	EARLY_ERYTHROID	0.11627
Wang_et_al_ACCAGTACACGGCGTT_1-0	Membrane	CS10	Male	Total	Wang_CS10	Wang_et_al_Cell_Stem Cell_2021	NA	Wang_CS10	STROMA	MESOTHELIUM	MESOTHELIUM	0.0545848
Wang_et_al_ACCAGTACACGGCTAC_1-0	Membrane	CS10	Male	Total	Wang_CS10	Wang_et_al_Cell_Stem Cell_2021	NA	Wang_CS10	ERYTHROID	ERYTHROID	ERYTHROID	0.0296074
Wang_et_al_ACCAGTACAGGTGCCT_1-0	Membrane	CS10	Male	Total	Wang_CS10	Wang_et_al_Cell_Stem Cell_2021	NA	Wang_CS10	ERYTHROID	ERYTHROID	ERYTHROID	0.11627
Wang_et_al_ACCAGTAGTCATCCCT_1-0	Membrane	CS10	Male	Total	Wang_CS10	Wang_et_al_Cell_Stem Cell_2021	NA	Wang_CS10	ERYTHROID	ERYTHROID	ERYTHROID	0.11627
Wang_et_al_ACCAGTAGTGTGCCTG_1-0	Membrane	CS10	Male	Total	Wang_CS10	Wang_et_al_Cell_Stem Cell_2021	NA	Wang_CS10	ERYTHROID	ERYTHROID	ERYTHROID	0.11627
Wang_et_al_ACCCACTCAAAGAATC_1-0	Membrane	CS10	Male	Total	Wang_CS10	Wang_et_al_Cell_Stem Cell_2021	NA	Wang_CS10	ERYTHROID	ERYTHROID	ERYTHROID	0.137973
Wang_et_al_ACCCACTGTACCGGCT_1-0	Membrane	CS10	Male	Total	Wang_CS10	Wang_et_al_Cell_Stem Cell_2021	NA	Wang_CS10	ERYTHROID	ERYTHROID	EARLY_ERYTHROID	0.11627
Wang_et_al_ACCCACTGTTTGACAC_1-0	Membrane	CS10	Male	Total	Wang_CS10	Wang_et_al_Cell_Stem Cell_2021	NA	Wang_CS10	ERYTHROID	ERYTHROID	ERYTHROID	0.106323
Wang_et_al_ACCCACTTCGATGAGG_1-0	Membrane	CS10	Male	Total	Wang_CS10	Wang_et_al_Cell_Stem Cell_2021	NA	Wang_CS10	ERYTHROID	ERYTHROID	EARLY_ERYTHROID	0.11627
Wang_et_al_ACCGTAAAGAAGGACA_1-0	Membrane	CS10	Male	Total	Wang_CS10	Wang_et_al_Cell_Stem Cell_2021	NA	Wang_CS10	ERYTHROID	ERYTHROID	ERYTHROID	0.11627
Wang_et_al_ACCGTAAAGTGAAGAG_1-0	Membrane	CS10	Male	Total	Wang_CS10	Wang_et_al_Cell_Stem Cell_2021	NA	Wang_CS10	PROGENITOR	HSPC	EARLY_HSPC_2	0.0627572
Wang_et_al_ACCGTAAGTCGCGGTT_1-0	Membrane	CS10	Male	Total	Wang_CS10	Wang_et_al_Cell_Stem Cell_2021	NA	Wang_CS10	PROGENITOR	HSPC	EARLY_HSPC_1	0.0835713
Wang_et_al_ACCGTAAGTTAAGACA_1-0	Membrane	CS10	Male	Total	Wang_CS10	Wang_et_al_Cell_Stem Cell_2021	NA	Wang_CS10	ERYTHROID	ERYTHROID	EARLY_ERYTHROID	0.11627
Wang_et_al_ACCGTAATCACAATGC_1-0	Membrane	CS10	Male	Total	Wang_CS10	Wang_et_al_Cell_Stem Cell_2021	NA	Wang_CS10	STROMA	ENDODERM	ENDODERM	0.061097
Wang_et_al_ACCGTAATCACCGGGT_1-0	Membrane	CS10	Male	Total	Wang_CS10	Wang_et_al_Cell_Stem Cell_2021	NA	Wang_CS10	STROMA	ENDODERM	ENDODERM	0.0818839
Wang_et_al_ACCGTAATCAGTACGT_1-0	Membrane	CS10	Male	Total	Wang_CS10	Wang_et_al_Cell_Stem Cell_2021	NA	Wang_CS10	ERYTHROID	ERYTHROID	ERYTHROID	0.0807634
Wang_et_al_ACCGTAATCATAAAGG_1-0	Membrane	CS10	Male	Total	Wang_CS10	Wang_et_al_Cell_Stem Cell_2021	NA	Wang_CS10	ERYTHROID	ERYTHROID	ERYTHROID	0.106323
Wang_et_al_ACCGTAATCCAAGCCG_1-0	Membrane	CS10	Male	Total	Wang_CS10	Wang_et_al_Cell_Stem Cell_2021	NA	Wang_CS10	MK	MK	MK	0.0627572
Wang_et_al_ACCGTAATCTATCCTA_1-0	Membrane	CS10	Male	Total	Wang_CS10	Wang_et_al_Cell_Stem Cell_2021	NA	Wang_CS10	ERYTHROID	ERYTHROID	ERYTHROID	0.11627
Wang_et_al_ACCGTAATCTTACCGC_1-0	Membrane	CS10	Male	Total	Wang_CS10	Wang_et_al_Cell_Stem Cell_2021	NA	Wang_CS10	ERYTHROID	ERYTHROID	ERYTHROID	0.137973
Wang_et_al_ACCTTTACAAGCGAGT_1-0	Membrane	CS10	Male	Total	Wang_CS10	Wang_et_al_Cell_Stem Cell_2021	NA	Wang_CS10	STROMA	FIBROBLAST	FIBROBLAST	0.0548872
Wang_et_al_ACCTTTACAGGCTGAA_1-0	Membrane	CS10	Male	Total	Wang_CS10	Wang_et_al_Cell_Stem Cell_2021	NA	Wang_CS10	ERYTHROID	ERYTHROID	ERYTHROID	0.135469
Wang_et_al_ACCTTTACATCGATTG_1-0	Membrane	CS10	Male	Total	Wang_CS10	Wang_et_al_Cell_Stem Cell_2021	NA	Wang_CS10	ERYTHROID	ERYTHROID	ERYTHROID	0.0807634
Wang_et_al_ACCTTTAGTTTCCACC_1-0	Membrane	CS10	Male	Total	Wang_CS10	Wang_et_al_Cell_Stem Cell_2021	NA	Wang_CS10	ERYTHROID	ERYTHROID	ERYTHROID	0.0807634
Wang_et_al_ACCTTTATCACATACG_1-0	Membrane	CS10	Male	Total	Wang_CS10	Wang_et_al_Cell_Stem Cell_2021	NA	Wang_CS10	ERYTHROID	ERYTHROID	ERYTHROID	0.13155
Wang_et_al_ACGAGCCAGATCTGAA_1-0	Membrane	CS10	Male	Total	Wang_CS10	Wang_et_al_Cell_Stem Cell_2021	NA	Wang_CS10	ERYTHROID	ERYTHROID	EARLY_ERYTHROID	0.11627
Wang_et_al_ACGAGCCAGGCCCGTT_1-0	Membrane	CS10	Male	Total	Wang_CS10	Wang_et_al_Cell_Stem Cell_2021	NA	Wang_CS10	STROMA	ENDOTHELIUM	ENDOTHELIUM_SINUSOIDAL	0.0423855
Wang_et_al_ACGAGCCCAATAGCAA_1-0	Membrane	CS10	Male	Total	Wang_CS10	Wang_et_al_Cell_Stem Cell_2021	NA	Wang_CS10	ERYTHROID	ERYTHROID	ERYTHROID	0.135469
Wang_et_al_ACGAGCCCAATCCGAT_1-0	Membrane	CS10	Male	Total	Wang_CS10	Wang_et_al_Cell_Stem Cell_2021	NA	Wang_CS10	MYELOID	MACROPHAGE	MACROPHAGE_IRON_RECYCLING	0.0391568
Wang_et_al_ACGAGCCCAGTCACTA_1-0	Membrane	CS10	Male	Total	Wang_CS10	Wang_et_al_Cell_Stem Cell_2021	NA	Wang_CS10	ERYTHROID	ERYTHROID	ERYTHROID	0.106323
Wang_et_al_ACGAGCCCATGTTCCC_1-0	Membrane	CS10	Male	Total	Wang_CS10	Wang_et_al_Cell_Stem Cell_2021	NA	Wang_CS10	ERYTHROID	ERYTHROID	EARLY_ERYTHROID	0.11627
Wang_et_al_ACGAGCCGTTCCACTC_1-0	Membrane	CS10	Male	Total	Wang_CS10	Wang_et_al_Cell_Stem Cell_2021	NA	Wang_CS10	MK	MK	MK	0.0627572
Wang_et_al_ACGAGCCTCCTCATTA_1-0	Membrane	CS10	Male	Total	Wang_CS10	Wang_et_al_Cell_Stem Cell_2021	NA	Wang_CS10	ERYTHROID	ERYTHROID	EARLY_ERYTHROID	0.11627
Wang_et_al_ACGAGGAAGATGCGAC_1-0	Membrane	CS10	Male	Total	Wang_CS10	Wang_et_al_Cell_Stem Cell_2021	NA	Wang_CS10	ERYTHROID	ERYTHROID	EARLY_ERYTHROID	0.11627
Wang_et_al_ACGAGGAAGGTGCAAC_1-0	Membrane	CS10	Male	Total	Wang_CS10	Wang_et_al_Cell_Stem Cell_2021	NA	Wang_CS10	MYELOID	MACROPHAGE	MACROPHAGE_IRON_RECYCLING	0.0691683
Wang_et_al_ACGAGGAAGTCTTGCA_1-0	Membrane	CS10	Male	Total	Wang_CS10	Wang_et_al_Cell_Stem Cell_2021	NA	Wang_CS10	ERYTHROID	ERYTHROID	ERYTHROID	0.135469
Wang_et_al_ACGAGGAGTGACGGTA_1-0	Membrane	CS10	Male	Total	Wang_CS10	Wang_et_al_Cell_Stem Cell_2021	NA	Wang_CS10	ERYTHROID	ERYTHROID	ERYTHROID	0.157108
Wang_et_al_ACGAGGAGTGGTGTAG_1-0	Membrane	CS10	Male	Total	Wang_CS10	Wang_et_al_Cell_Stem Cell_2021	NA	Wang_CS10	ERYTHROID	ERYTHROID	ERYTHROID	0.106323
Wang_et_al_ACGAGGATCGCTTGTC_1-0	Membrane	CS10	Male	Total	Wang_CS10	Wang_et_al_Cell_Stem Cell_2021	NA	Wang_CS10	MYELOID	MACROPHAGE	MACROPHAGE_KUPFFER_LIKE	0.0255568
Wang_et_al_ACGAGGATCTGCAGTA_1-0	Membrane	CS10	Male	Total	Wang_CS10	Wang_et_al_Cell_Stem Cell_2021	NA	Wang_CS10	MYELOID	MAST_CELL	MAST_CELL	0.0819666
Wang_et_al_ACGATACAGTGGTAGC_1-0	Membrane	CS10	Male	Total	Wang_CS10	Wang_et_al_Cell_Stem Cell_2021	NA	Wang_CS10	PROGENITOR	HSPC	EARLY_HSPC_1	0.0586384
Wang_et_al_ACGATACCACCTATCC_1-0	Membrane	CS10	Male	Total	Wang_CS10	Wang_et_al_Cell_Stem Cell_2021	NA	Wang_CS10	ERYTHROID	ERYTHROID	ERYTHROID	0.137973
Wang_et_al_ACGATACGTTTACTCT_1-0	Membrane	CS10	Male	Total	Wang_CS10	Wang_et_al_Cell_Stem Cell_2021	NA	Wang_CS10	MK	MK	MK	0.0627572
Wang_et_al_ACGATACTCAACGGCC_1-0	Membrane	CS10	Male	Total	Wang_CS10	Wang_et_al_Cell_Stem Cell_2021	NA	Wang_CS10	ERYTHROID	ERYTHROID	ERYTHROID	0.137973
Wang_et_al_ACGATACTCACAAACC_1-0	Membrane	CS10	Male	Total	Wang_CS10	Wang_et_al_Cell_Stem Cell_2021	NA	Wang_CS10	MYELOID	MACROPHAGE	MACROPHAGE_IRON_RECYCLING	0.0250602
Wang_et_al_ACGATACTCGCGTAGC_1-0	Membrane	CS10	Male	Total	Wang_CS10	Wang_et_al_Cell_Stem Cell_2021	NA	Wang_CS10	ERYTHROID	ERYTHROID	ERYTHROID	0.11627
Wang_et_al_ACGATACTCGGTGTCG_1-0	Membrane	CS10	Male	Total	Wang_CS10	Wang_et_al_Cell_Stem Cell_2021	NA	Wang_CS10	ERYTHROID	ERYTHROID	ERYTHROID	0.137973
Wang_et_al_ACGATGTAGTGGTCCC_1-0	Membrane	CS10	Male	Total	Wang_CS10	Wang_et_al_Cell_Stem Cell_2021	NA	Wang_CS10	MK	MK	MK	0.0627572
Wang_et_al_ACGATGTCACCGAATT_1-0	Membrane	CS10	Male	Total	Wang_CS10	Wang_et_al_Cell_Stem Cell_2021	NA	Wang_CS10	ERYTHROID	ERYTHROID	ERYTHROID	0.135469
Wang_et_al_ACGATGTCATCTCCCA_1-0	Membrane	CS10	Male	Total	Wang_CS10	Wang_et_al_Cell_Stem Cell_2021	NA	Wang_CS10	STROMA	ENDODERM	ENDODERM	0.0463378
Wang_et_al_ACGATGTCATGCCACG_1-0	Membrane	CS10	Male	Total	Wang_CS10	Wang_et_al_Cell_Stem Cell_2021	NA	Wang_CS10	MYELOID	MONOCYTE	MONOCYTE_0	0.189851
Wang_et_al_ACGATGTGTAAGTTCC_1-0	Membrane	CS10	Male	Total	Wang_CS10	Wang_et_al_Cell_Stem Cell_2021	NA	Wang_CS10	STROMA	ENDODERM	ENDODERM	0.061097
Wang_et_al_ACGATGTGTACGACCC_1-0	Membrane	CS10	Male	Total	Wang_CS10	Wang_et_al_Cell_Stem Cell_2021	NA	Wang_CS10	ERYTHROID	ERYTHROID	ERYTHROID	0.135469
Wang_et_al_ACGATGTGTGTTAAGA_1-0	Membrane	CS10	Male	Total	Wang_CS10	Wang_et_al_Cell_Stem Cell_2021	NA	Wang_CS10	STROMA	ENDOTHELIUM	ENDOTHELIUM_SINUSOIDAL	0.0476698
Wang_et_al_ACGATGTTCAACTCTT_1-0	Membrane	CS10	Male	Total	Wang_CS10	Wang_et_al_Cell_Stem Cell_2021	NA	Wang_CS10	ERYTHROID	ERYTHROID	EARLY_ERYTHROID	0.11627
Wang_et_al_ACGCAGCAGCAGGCTA_1-0	Membrane	CS10	Male	Total	Wang_CS10	Wang_et_al_Cell_Stem Cell_2021	NA	Wang_CS10	MYELOID	MACROPHAGE	MACROPHAGE_IRON_RECYCLING	0.0391568
Wang_et_al_ACGCAGCGTTCTGGTA_1-0	Membrane	CS10	Male	Total	Wang_CS10	Wang_et_al_Cell_Stem Cell_2021	NA	Wang_CS10	ERYTHROID	ERYTHROID	ERYTHROID	0.11627
Wang_et_al_ACGCAGCTCGATGAGG_1-0	Membrane	CS10	Male	Total	Wang_CS10	Wang_et_al_Cell_Stem Cell_2021	NA	Wang_CS10	ERYTHROID	ERYTHROID	ERYTHROID	0.157108
Wang_et_al_ACGCCAGAGCCGGTAA_1-0	Membrane	CS10	Male	Total	Wang_CS10	Wang_et_al_Cell_Stem Cell_2021	NA	Wang_CS10	MYELOID	MACROPHAGE	MACROPHAGE_LYVE1_HIGH	0.0236918
Wang_et_al_ACGCCAGAGCGAGAAA_1-0	Membrane	CS10	Male	Total	Wang_CS10	Wang_et_al_Cell_Stem Cell_2021	NA	Wang_CS10	ERYTHROID	ERYTHROID	ERYTHROID	0.137973
Wang_et_al_ACGCCAGAGGCCGAAT_1-0	Membrane	CS10	Male	Total	Wang_CS10	Wang_et_al_Cell_Stem Cell_2021	NA	Wang_CS10	MYELOID	MACROPHAGE	MACROPHAGE_IRON_RECYCLING	0.0675924
Wang_et_al_ACGCCAGGTCACTTCC_1-0	Membrane	CS10	Male	Total	Wang_CS10	Wang_et_al_Cell_Stem Cell_2021	NA	Wang_CS10	ERYTHROID	ERYTHROID	ERYTHROID	0.135469
Wang_et_al_ACGCCAGGTTCACGGC_1-0	Membrane	CS10	Male	Total	Wang_CS10	Wang_et_al_Cell_Stem Cell_2021	NA	Wang_CS10	ERYTHROID	ERYTHROID	EARLY_ERYTHROID	0.11627
Wang_et_al_ACGCCAGTCCCTGACT_1-0	Membrane	CS10	Male	Total	Wang_CS10	Wang_et_al_Cell_Stem Cell_2021	NA	Wang_CS10	MK	MK	MK	0.0627572
Wang_et_al_ACGCCAGTCGTCACGG_1-0	Membrane	CS10	Male	Total	Wang_CS10	Wang_et_al_Cell_Stem Cell_2021	NA	Wang_CS10	ERYTHROID	ERYTHROID	ERYTHROID	0.137973
Wang_et_al_ACGCCGAAGAAGGTTT_1-0	Membrane	CS10	Male	Total	Wang_CS10	Wang_et_al_Cell_Stem Cell_2021	NA	Wang_CS10	ERYTHROID	ERYTHROID	ERYTHROID	0.137973
Wang_et_al_ACGCCGAAGTCACGCC_1-0	Membrane	CS10	Male	Total	Wang_CS10	Wang_et_al_Cell_Stem Cell_2021	NA	Wang_CS10	MK	MK	MK	0.0627572
Wang_et_al_ACGCCGACAATCTACG_1-0	Membrane	CS10	Male	Total	Wang_CS10	Wang_et_al_Cell_Stem Cell_2021	NA	Wang_CS10	ERYTHROID	ERYTHROID	ERYTHROID	0.137973
Wang_et_al_ACGCCGACAGGACGTA_1-0	Membrane	CS10	Male	Total	Wang_CS10	Wang_et_al_Cell_Stem Cell_2021	NA	Wang_CS10	ERYTHROID	ERYTHROID	ERYTHROID	0.0807634
Wang_et_al_ACGCCGAGTGACAAAT_1-0	Membrane	CS10	Male	Total	Wang_CS10	Wang_et_al_Cell_Stem Cell_2021	NA	Wang_CS10	ERYTHROID	ERYTHROID	ERYTHROID	0.0807634
Wang_et_al_ACGCCGAGTGCACTTA_1-0	Membrane	CS10	Male	Total	Wang_CS10	Wang_et_al_Cell_Stem Cell_2021	NA	Wang_CS10	ERYTHROID	ERYTHROID	ERYTHROID	0.137973
Wang_et_al_ACGGAGAAGGCGATAC_1-0	Membrane	CS10	Male	Total	Wang_CS10	Wang_et_al_Cell_Stem Cell_2021	NA	Wang_CS10	ERYTHROID	ERYTHROID	ERYTHROID	0.11627
Wang_et_al_ACGGAGAAGTACGCCC_1-0	Membrane	CS10	Male	Total	Wang_CS10	Wang_et_al_Cell_Stem Cell_2021	NA	Wang_CS10	ERYTHROID	ERYTHROID	ERYTHROID	0.11627
Wang_et_al_ACGGAGAAGTCAATAG_1-0	Membrane	CS10	Male	Total	Wang_CS10	Wang_et_al_Cell_Stem Cell_2021	NA	Wang_CS10	MK	MK	MK	0.11627
Wang_et_al_ACGGAGACATCACGAT_1-0	Membrane	CS10	Male	Total	Wang_CS10	Wang_et_al_Cell_Stem Cell_2021	NA	Wang_CS10	MYELOID	PROMONOCYTE	PROMONOCYTE	0.0703247
Wang_et_al_ACGGAGACATGCCTTC_1-0	Membrane	CS10	Male	Total	Wang_CS10	Wang_et_al_Cell_Stem Cell_2021	NA	Wang_CS10	PROGENITOR	HSPC	EARLY_HSPC_2	0.0812271
Wang_et_al_ACGGAGAGTAAGGATT_1-0	Membrane	CS10	Male	Total	Wang_CS10	Wang_et_al_Cell_Stem Cell_2021	NA	Wang_CS10	PROGENITOR	HSPC	EARLY_HSPC_1	0.0586384
Wang_et_al_ACGGAGAGTAGAAGGA_1-0	Membrane	CS10	Male	Total	Wang_CS10	Wang_et_al_Cell_Stem Cell_2021	NA	Wang_CS10	MK	MK	MK	0.0627572
Wang_et_al_ACGGAGAGTAGGCTGA_1-0	Membrane	CS10	Male	Total	Wang_CS10	Wang_et_al_Cell_Stem Cell_2021	NA	Wang_CS10	PROGENITOR	HSPC	EARLY_HSPC_2	0.0835713
Wang_et_al_ACGGAGAGTCGCTTTC_1-0	Membrane	CS10	Male	Total	Wang_CS10	Wang_et_al_Cell_Stem Cell_2021	NA	Wang_CS10	STROMA	ENDODERM	ENDODERM	0.0818839
Wang_et_al_ACGGAGAGTGATGCCC_1-0	Membrane	CS10	Male	Total	Wang_CS10	Wang_et_al_Cell_Stem Cell_2021	NA	Wang_CS10	ERYTHROID	ERYTHROID	EARLY_ERYTHROID	0.11627
Wang_et_al_ACGGAGAGTGGTAACG_1-0	Membrane	CS10	Male	Total	Wang_CS10	Wang_et_al_Cell_Stem Cell_2021	NA	Wang_CS10	ERYTHROID	ERYTHROID	EARLY_ERYTHROID	0.11627
Wang_et_al_ACGGAGAGTTGTGGAG_1-0	Membrane	CS10	Male	Total	Wang_CS10	Wang_et_al_Cell_Stem Cell_2021	NA	Wang_CS10	ERYTHROID	ERYTHROID	ERYTHROID	0.137973
Wang_et_al_ACGGCCAAGATGCCTT_1-0	Membrane	CS10	Male	Total	Wang_CS10	Wang_et_al_Cell_Stem Cell_2021	NA	Wang_CS10	STROMA	ENDOTHELIUM	ENDOTHELIUM_SINUSOIDAL	0.047827
Wang_et_al_ACGGCCAAGCGGATCA_1-0	Membrane	CS10	Male	Total	Wang_CS10	Wang_et_al_Cell_Stem Cell_2021	NA	Wang_CS10	ERYTHROID	ERYTHROID	EARLY_ERYTHROID	0.11627
Wang_et_al_ACGGCCAAGTTTGCGT_1-0	Membrane	CS10	Male	Total	Wang_CS10	Wang_et_al_Cell_Stem Cell_2021	NA	Wang_CS10	ERYTHROID	ERYTHROID	ERYTHROID	0.0807634
Wang_et_al_ACGGCCACACGAAACG_1-0	Membrane	CS10	Male	Total	Wang_CS10	Wang_et_al_Cell_Stem Cell_2021	NA	Wang_CS10	ERYTHROID	ERYTHROID	ERYTHROID	0.135469
Wang_et_al_ACGGCCACAGCGTCCA_1-0	Membrane	CS10	Male	Total	Wang_CS10	Wang_et_al_Cell_Stem Cell_2021	NA	Wang_CS10	ERYTHROID	ERYTHROID	ERYTHROID	0.157108
Wang_et_al_ACGGCCATCTAACTGG_1-0	Membrane	CS10	Male	Total	Wang_CS10	Wang_et_al_Cell_Stem Cell_2021	NA	Wang_CS10	MK	MK	MK	0.0586384
Wang_et_al_ACGGGCTAGAGCTTCT_1-0	Membrane	CS10	Male	Total	Wang_CS10	Wang_et_al_Cell_Stem Cell_2021	NA	Wang_CS10	PROGENITOR	HSPC	EARLY_HSPC_2	0.0812271
Wang_et_al_ACGGGCTAGGCCCGTT_1-0	Membrane	CS10	Male	Total	Wang_CS10	Wang_et_al_Cell_Stem Cell_2021	NA	Wang_CS10	MYELOID	MACROPHAGE	MACROPHAGE_LYVE1_HIGH	0.0582803
Wang_et_al_ACGGGCTAGTATGACA_1-0	Membrane	CS10	Male	Total	Wang_CS10	Wang_et_al_Cell_Stem Cell_2021	NA	Wang_CS10	MK	MK	MK	0.0627572
Wang_et_al_ACGGGCTCAAAGCAAT_1-0	Membrane	CS10	Male	Total	Wang_CS10	Wang_et_al_Cell_Stem Cell_2021	NA	Wang_CS10	ERYTHROID	ERYTHROID	ERYTHROID	0.106323
Wang_et_al_ACGGGCTCAATACGCT_1-0	Membrane	CS10	Male	Total	Wang_CS10	Wang_et_al_Cell_Stem Cell_2021	NA	Wang_CS10	MYELOID	MACROPHAGE	MACROPHAGE_PROLIFERATING	0.0391568
Wang_et_al_ACGGGCTCATGGTCAT_1-0	Membrane	CS10	Male	Total	Wang_CS10	Wang_et_al_Cell_Stem Cell_2021	NA	Wang_CS10	ERYTHROID	ERYTHROID	ERYTHROID	0.106323
Wang_et_al_ACGGGCTGTCTAGCCG_1-0	Membrane	CS10	Male	Total	Wang_CS10	Wang_et_al_Cell_Stem Cell_2021	NA	Wang_CS10	ERYTHROID	ERYTHROID	ERYTHROID	0.135469
Wang_et_al_ACGGGCTTCTGCGTAA_1-0	Membrane	CS10	Male	Total	Wang_CS10	Wang_et_al_Cell_Stem Cell_2021	NA	Wang_CS10	ERYTHROID	ERYTHROID	ERYTHROID	0.135469
Wang_et_al_ACGGGTCAGACTCGGA_1-0	Membrane	CS10	Male	Total	Wang_CS10	Wang_et_al_Cell_Stem Cell_2021	NA	Wang_CS10	MK	MK	MK	0.0627572
Wang_et_al_ACGGGTCGTTCATGGT_1-0	Membrane	CS10	Male	Total	Wang_CS10	Wang_et_al_Cell_Stem Cell_2021	NA	Wang_CS10	ERYTHROID	ERYTHROID	ERYTHROID	0.0807634
Wang_et_al_ACGGGTCTCACCATAG_1-0	Membrane	CS10	Male	Total	Wang_CS10	Wang_et_al_Cell_Stem Cell_2021	NA	Wang_CS10	ERYTHROID	ERYTHROID	ERYTHROID	0.0932337
Wang_et_al_ACGGGTCTCAGCTCTC_1-0	Membrane	CS10	Male	Total	Wang_CS10	Wang_et_al_Cell_Stem Cell_2021	NA	Wang_CS10	MYELOID	MACROPHAGE	MACROPHAGE_PROLIFERATING	0.0250602
Wang_et_al_ACGGGTCTCAGTTCGA_1-0	Membrane	CS10	Male	Total	Wang_CS10	Wang_et_al_Cell_Stem Cell_2021	NA	Wang_CS10	STROMA	ENDOTHELIUM	ENDOTHELIUM_SINUSOIDAL	0.0369204
Wang_et_al_ACGTCAAAGAAACCGC_1-0	Membrane	CS10	Male	Total	Wang_CS10	Wang_et_al_Cell_Stem Cell_2021	NA	Wang_CS10	ERYTHROID	ERYTHROID	ERYTHROID	0.11627
Wang_et_al_ACGTCAAAGAGGGCTT_1-0	Membrane	CS10	Male	Total	Wang_CS10	Wang_et_al_Cell_Stem Cell_2021	NA	Wang_CS10	ERYTHROID	ERYTHROID	ERYTHROID	0.135469
Wang_et_al_ACGTCAAGTGAAATCA_1-0	Membrane	CS10	Male	Total	Wang_CS10	Wang_et_al_Cell_Stem Cell_2021	NA	Wang_CS10	ERYTHROID	ERYTHROID	ERYTHROID	0.106323
Wang_et_al_ACGTCAAGTTCGTTGA_1-0	Membrane	CS10	Male	Total	Wang_CS10	Wang_et_al_Cell_Stem Cell_2021	NA	Wang_CS10	ERYTHROID	ERYTHROID	ERYTHROID	0.106323
Wang_et_al_ACGTCAATCGTGGGAA_1-0	Membrane	CS10	Male	Total	Wang_CS10	Wang_et_al_Cell_Stem Cell_2021	NA	Wang_CS10	MYELOID	MACROPHAGE	MACROPHAGE_KUPFFER_LIKE	0.0412762
Wang_et_al_ACGTCAATCTGCTGTC_1-0	Membrane	CS10	Male	Total	Wang_CS10	Wang_et_al_Cell_Stem Cell_2021	NA	Wang_CS10	ERYTHROID	ERYTHROID	EARLY_ERYTHROID	0.11627
Wang_et_al_ACTATCTAGACACGAC_1-0	Membrane	CS10	Male	Total	Wang_CS10	Wang_et_al_Cell_Stem Cell_2021	NA	Wang_CS10	ERYTHROID	ERYTHROID	ERYTHROID	0.0296074
Wang_et_al_ACTATCTAGAGGACGG_1-0	Membrane	CS10	Male	Total	Wang_CS10	Wang_et_al_Cell_Stem Cell_2021	NA	Wang_CS10	MK	MK	MK	0.0586384
Wang_et_al_ACTATCTAGCTGCAAG_1-0	Membrane	CS10	Male	Total	Wang_CS10	Wang_et_al_Cell_Stem Cell_2021	NA	Wang_CS10	ERYTHROID	ERYTHROID	ERYTHROID	0.11627
Wang_et_al_ACTATCTCACGTAAGG_1-0	Membrane	CS10	Male	Total	Wang_CS10	Wang_et_al_Cell_Stem Cell_2021	NA	Wang_CS10	ERYTHROID	ERYTHROID	ERYTHROID	0.137973
Wang_et_al_ACTATCTCAGTATCTG_1-0	Membrane	CS10	Male	Total	Wang_CS10	Wang_et_al_Cell_Stem Cell_2021	NA	Wang_CS10	STROMA	ENDODERM	ENDODERM	0.0818839
Wang_et_al_ACTATCTCATTACGAC_1-0	Membrane	CS10	Male	Total	Wang_CS10	Wang_et_al_Cell_Stem Cell_2021	NA	Wang_CS10	ERYTHROID	ERYTHROID	ERYTHROID	0.137973
Wang_et_al_ACTATCTGTGACGGTA_1-0	Membrane	CS10	Male	Total	Wang_CS10	Wang_et_al_Cell_Stem Cell_2021	NA	Wang_CS10	STROMA	MESOTHELIUM	MESOTHELIUM	0.0545848
Wang_et_al_ACTATCTGTTCCATGA_1-0	Membrane	CS10	Male	Total	Wang_CS10	Wang_et_al_Cell_Stem Cell_2021	NA	Wang_CS10	STROMA	ENDODERM	ENDODERM	0.0667969
Wang_et_al_ACTATCTTCTGTTTGT_1-0	Membrane	CS10	Male	Total	Wang_CS10	Wang_et_al_Cell_Stem Cell_2021	NA	Wang_CS10	ERYTHROID	ERYTHROID	ERYTHROID	0.11627
Wang_et_al_ACTGAACAGACAAAGG_1-0	Membrane	CS10	Male	Total	Wang_CS10	Wang_et_al_Cell_Stem Cell_2021	NA	Wang_CS10	MK	MK	MK	0.0627572
Wang_et_al_ACTGAACAGATGCCAG_1-0	Membrane	CS10	Male	Total	Wang_CS10	Wang_et_al_Cell_Stem Cell_2021	NA	Wang_CS10	ERYTHROID	ERYTHROID	ERYTHROID	0.0863302
Wang_et_al_ACTGAACAGGACATTA_1-0	Membrane	CS10	Male	Total	Wang_CS10	Wang_et_al_Cell_Stem Cell_2021	NA	Wang_CS10	STROMA	ENDOTHELIUM	ENDOTHELIUM_SINUSOIDAL	0.047827
Wang_et_al_ACTGAACAGTGGGTTG_1-0	Membrane	CS10	Male	Total	Wang_CS10	Wang_et_al_Cell_Stem Cell_2021	NA	Wang_CS10	ERYTHROID	ERYTHROID	ERYTHROID	0.11627
Wang_et_al_ACTGAACCACATTAGC_1-0	Membrane	CS10	Male	Total	Wang_CS10	Wang_et_al_Cell_Stem Cell_2021	NA	Wang_CS10	ERYTHROID	ERYTHROID	EARLY_ERYTHROID	0.11627
Wang_et_al_ACTGAACCACGTCTCT_1-0	Membrane	CS10	Male	Total	Wang_CS10	Wang_et_al_Cell_Stem Cell_2021	NA	Wang_CS10	ERYTHROID	ERYTHROID	ERYTHROID	0.290323
Wang_et_al_ACTGAACCACTTAAGC_1-0	Membrane	CS10	Male	Total	Wang_CS10	Wang_et_al_Cell_Stem Cell_2021	NA	Wang_CS10	PROGENITOR	HSPC	EARLY_HSPC_1	0.0586384
Wang_et_al_ACTGAACCAGAAGCAC_1-0	Membrane	CS10	Male	Total	Wang_CS10	Wang_et_al_Cell_Stem Cell_2021	NA	Wang_CS10	PROGENITOR	MEMP	MEMP	0.0819666
Wang_et_al_ACTGAACCATAGACTC_1-0	Membrane	CS10	Male	Total	Wang_CS10	Wang_et_al_Cell_Stem Cell_2021	NA	Wang_CS10	ERYTHROID	ERYTHROID	ERYTHROID	0.11627
Wang_et_al_ACTGAACCATATACCG_1-0	Membrane	CS10	Male	Total	Wang_CS10	Wang_et_al_Cell_Stem Cell_2021	NA	Wang_CS10	ERYTHROID	ERYTHROID	ERYTHROID	0.135469
Wang_et_al_ACTGAACTCAAGATCC_1-0	Membrane	CS10	Male	Total	Wang_CS10	Wang_et_al_Cell_Stem Cell_2021	NA	Wang_CS10	MK	MK	MK	0.0627572
Wang_et_al_ACTGAGTAGACTGTAA_1-0	Membrane	CS10	Male	Total	Wang_CS10	Wang_et_al_Cell_Stem Cell_2021	NA	Wang_CS10	PROGENITOR	HSPC	DEF_HSPC_1	0.0968763
Wang_et_al_ACTGAGTAGCCCAGCT_1-0	Membrane	CS10	Male	Total	Wang_CS10	Wang_et_al_Cell_Stem Cell_2021	NA	Wang_CS10	ERYTHROID	ERYTHROID	ERYTHROID	0.404695
Wang_et_al_ACTGAGTAGTTCGCGC_1-0	Membrane	CS10	Male	Total	Wang_CS10	Wang_et_al_Cell_Stem Cell_2021	NA	Wang_CS10	ERYTHROID	ERYTHROID	EARLY_ERYTHROID	0.11627
Wang_et_al_ACTGAGTCACCAGTTA_1-0	Membrane	CS10	Male	Total	Wang_CS10	Wang_et_al_Cell_Stem Cell_2021	NA	Wang_CS10	ERYTHROID	ERYTHROID	ERYTHROID	0.135469
Wang_et_al_ACTGAGTCACTGTTAG_1-0	Membrane	CS10	Male	Total	Wang_CS10	Wang_et_al_Cell_Stem Cell_2021	NA	Wang_CS10	ERYTHROID	ERYTHROID	ERYTHROID	0.137973
Wang_et_al_ACTGAGTCAGTCGATT_1-0	Membrane	CS10	Male	Total	Wang_CS10	Wang_et_al_Cell_Stem Cell_2021	NA	Wang_CS10	ERYTHROID	ERYTHROID	ERYTHROID	0.0565147
Wang_et_al_ACTGAGTCATATGGTC_1-0	Membrane	CS10	Male	Total	Wang_CS10	Wang_et_al_Cell_Stem Cell_2021	NA	Wang_CS10	ERYTHROID	ERYTHROID	ERYTHROID	0.135469
Wang_et_al_ACTGAGTGTACTTCTT_1-0	Membrane	CS10	Male	Total	Wang_CS10	Wang_et_al_Cell_Stem Cell_2021	NA	Wang_CS10	ERYTHROID	ERYTHROID	ERYTHROID	0.0807634
Wang_et_al_ACTGATGCACATTCGA_1-0	Membrane	CS10	Male	Total	Wang_CS10	Wang_et_al_Cell_Stem Cell_2021	NA	Wang_CS10	ERYTHROID	ERYTHROID	ERYTHROID	0.11627
Wang_et_al_ACTGATGCAGATGGGT_1-0	Membrane	CS10	Male	Total	Wang_CS10	Wang_et_al_Cell_Stem Cell_2021	NA	Wang_CS10	ERYTHROID	ERYTHROID	ERYTHROID	0.135469
Wang_et_al_ACTGATGGTTGCCTCT_1-0	Membrane	CS10	Male	Total	Wang_CS10	Wang_et_al_Cell_Stem Cell_2021	NA	Wang_CS10	MK	MK	MK	0.0627572
Wang_et_al_ACTGATGTCGGGAGTA_1-0	Membrane	CS10	Male	Total	Wang_CS10	Wang_et_al_Cell_Stem Cell_2021	NA	Wang_CS10	ERYTHROID	ERYTHROID	ERYTHROID	0.0574512
Wang_et_al_ACTGCTCAGTGGTAAT_1-0	Membrane	CS10	Male	Total	Wang_CS10	Wang_et_al_Cell_Stem Cell_2021	NA	Wang_CS10	ERYTHROID	ERYTHROID	ERYTHROID	0.135469
Wang_et_al_ACTGCTCAGTTAGCGG_1-0	Membrane	CS10	Male	Total	Wang_CS10	Wang_et_al_Cell_Stem Cell_2021	NA	Wang_CS10	MK	MK	MK	0.0627572
Wang_et_al_ACTGCTCGTACGACCC_1-0	Membrane	CS10	Male	Total	Wang_CS10	Wang_et_al_Cell_Stem Cell_2021	NA	Wang_CS10	ERYTHROID	ERYTHROID	ERYTHROID	0.137973
Wang_et_al_ACTGCTCGTGAAATCA_1-0	Membrane	CS10	Male	Total	Wang_CS10	Wang_et_al_Cell_Stem Cell_2021	NA	Wang_CS10	ERYTHROID	ERYTHROID	ERYTHROID	0.0932337
Wang_et_al_ACTGCTCGTGTAATGA_1-0	Membrane	CS10	Male	Total	Wang_CS10	Wang_et_al_Cell_Stem Cell_2021	NA	Wang_CS10	ERYTHROID	ERYTHROID	ERYTHROID	0.135469
Wang_et_al_ACTGCTCTCACGAAGG_1-0	Membrane	CS10	Male	Total	Wang_CS10	Wang_et_al_Cell_Stem Cell_2021	NA	Wang_CS10	ERYTHROID	ERYTHROID	ERYTHROID	0.157108
Wang_et_al_ACTGCTCTCCGTACAA_1-0	Membrane	CS10	Male	Total	Wang_CS10	Wang_et_al_Cell_Stem Cell_2021	NA	Wang_CS10	MYELOID	MACROPHAGE	MACROPHAGE_IRON_RECYCLING	0.0412762
Wang_et_al_ACTGTCCAGCCACGTC_1-0	Membrane	CS10	Male	Total	Wang_CS10	Wang_et_al_Cell_Stem Cell_2021	NA	Wang_CS10	ERYTHROID	ERYTHROID	ERYTHROID	0.135469
Wang_et_al_ACTGTCCGTCAGAAGC_1-0	Membrane	CS10	Male	Total	Wang_CS10	Wang_et_al_Cell_Stem Cell_2021	NA	Wang_CS10	ERYTHROID	ERYTHROID	ERYTHROID	0.138168
Wang_et_al_ACTGTCCGTCCTGCTT_1-0	Membrane	CS10	Male	Total	Wang_CS10	Wang_et_al_Cell_Stem Cell_2021	NA	Wang_CS10	ERYTHROID	ERYTHROID	ERYTHROID	0.135469
Wang_et_al_ACTGTCCGTCTTCAAG_1-0	Membrane	CS10	Male	Total	Wang_CS10	Wang_et_al_Cell_Stem Cell_2021	NA	Wang_CS10	ERYTHROID	ERYTHROID	ERYTHROID	0.135469
Wang_et_al_ACTGTCCGTTCAGCGC_1-0	Membrane	CS10	Male	Total	Wang_CS10	Wang_et_al_Cell_Stem Cell_2021	NA	Wang_CS10	ERYTHROID	ERYTHROID	ERYTHROID	0.135469
Wang_et_al_ACTGTCCTCCTCAATT_1-0	Membrane	CS10	Male	Total	Wang_CS10	Wang_et_al_Cell_Stem Cell_2021	NA	Wang_CS10	ERYTHROID	ERYTHROID	ERYTHROID	0.121494
Wang_et_al_ACTGTCCTCCTGTAGA_1-0	Membrane	CS10	Male	Total	Wang_CS10	Wang_et_al_Cell_Stem Cell_2021	NA	Wang_CS10	ERYTHROID	ERYTHROID	ERYTHROID	0.11627
Wang_et_al_ACTTACTCAAATCCGT_1-0	Membrane	CS10	Male	Total	Wang_CS10	Wang_et_al_Cell_Stem Cell_2021	NA	Wang_CS10	MK	MK	MK	0.0627572
Wang_et_al_ACTTACTCAATCGGTT_1-0	Membrane	CS10	Male	Total	Wang_CS10	Wang_et_al_Cell_Stem Cell_2021	NA	Wang_CS10	ERYTHROID	ERYTHROID	ERYTHROID	0.137973
Wang_et_al_ACTTACTCAGCGTTCG_1-0	Membrane	CS10	Male	Total	Wang_CS10	Wang_et_al_Cell_Stem Cell_2021	NA	Wang_CS10	ERYTHROID	ERYTHROID	EARLY_ERYTHROID	0.11627
Wang_et_al_ACTTACTCAGGCAGTA_1-0	Membrane	CS10	Male	Total	Wang_CS10	Wang_et_al_Cell_Stem Cell_2021	NA	Wang_CS10	ERYTHROID	ERYTHROID	ERYTHROID	0.157108
Wang_et_al_ACTTACTCATATGCTG_1-0	Membrane	CS10	Male	Total	Wang_CS10	Wang_et_al_Cell_Stem Cell_2021	NA	Wang_CS10	MYELOID	MACROPHAGE	MACROPHAGE_IRON_RECYCLING	0.0412762
Wang_et_al_ACTTACTCATCACAAC_1-0	Membrane	CS10	Male	Total	Wang_CS10	Wang_et_al_Cell_Stem Cell_2021	NA	Wang_CS10	ERYTHROID	ERYTHROID	ERYTHROID	0.121494
Wang_et_al_ACTTACTGTCCTCCAT_1-0	Membrane	CS10	Male	Total	Wang_CS10	Wang_et_al_Cell_Stem Cell_2021	NA	Wang_CS10	ERYTHROID	ERYTHROID	ERYTHROID	0.0423599
Wang_et_al_ACTTACTGTCTCACCT_1-0	Membrane	CS10	Male	Total	Wang_CS10	Wang_et_al_Cell_Stem Cell_2021	NA	Wang_CS10	ERYTHROID	ERYTHROID	ERYTHROID	0.135469
Wang_et_al_ACTTGTTAGATGGCGT_1-0	Membrane	CS10	Male	Total	Wang_CS10	Wang_et_al_Cell_Stem Cell_2021	NA	Wang_CS10	ERYTHROID	ERYTHROID	ERYTHROID	0.0423599
Wang_et_al_ACTTGTTAGCGTCTAT_1-0	Membrane	CS10	Male	Total	Wang_CS10	Wang_et_al_Cell_Stem Cell_2021	NA	Wang_CS10	MK	MK	MK	0.0812271
Wang_et_al_ACTTGTTAGGCTACGA_1-0	Membrane	CS10	Male	Total	Wang_CS10	Wang_et_al_Cell_Stem Cell_2021	NA	Wang_CS10	PROGENITOR	HSPC	EARLY_HSPC_1	0.0586384
Wang_et_al_ACTTGTTCAGATCTGT_1-0	Membrane	CS10	Male	Total	Wang_CS10	Wang_et_al_Cell_Stem Cell_2021	NA	Wang_CS10	ERYTHROID	ERYTHROID	ERYTHROID	0.0807634
Wang_et_al_ACTTGTTGTATCGCAT_1-0	Membrane	CS10	Male	Total	Wang_CS10	Wang_et_al_Cell_Stem Cell_2021	NA	Wang_CS10	ERYTHROID	ERYTHROID	ERYTHROID	0.135469
Wang_et_al_ACTTGTTGTATTACCG_1-0	Membrane	CS10	Male	Total	Wang_CS10	Wang_et_al_Cell_Stem Cell_2021	NA	Wang_CS10	MK	MK	MK	0.0627572
Wang_et_al_ACTTGTTGTGTGCGTC_1-0	Membrane	CS10	Male	Total	Wang_CS10	Wang_et_al_Cell_Stem Cell_2021	NA	Wang_CS10	MYELOID	MACROPHAGE	MACROPHAGE_IRON_RECYCLING	0.0582803
Wang_et_al_ACTTGTTGTTAGATGA_1-0	Membrane	CS10	Male	Total	Wang_CS10	Wang_et_al_Cell_Stem Cell_2021	NA	Wang_CS10	ERYTHROID	ERYTHROID	ERYTHROID	0.135469
Wang_et_al_ACTTGTTTCAATACCG_1-0	Membrane	CS10	Male	Total	Wang_CS10	Wang_et_al_Cell_Stem Cell_2021	NA	Wang_CS10	ERYTHROID	ERYTHROID	EARLY_ERYTHROID	0.11627
Wang_et_al_ACTTGTTTCATAACCG_1-0	Membrane	CS10	Male	Total	Wang_CS10	Wang_et_al_Cell_Stem Cell_2021	NA	Wang_CS10	ERYTHROID	ERYTHROID	ERYTHROID	0.135469
Wang_et_al_ACTTGTTTCATTGCGA_1-0	Membrane	CS10	Male	Total	Wang_CS10	Wang_et_al_Cell_Stem Cell_2021	NA	Wang_CS10	MK	MK	MK	0.0627572
Wang_et_al_ACTTGTTTCTGCAGTA_1-0	Membrane	CS10	Male	Total	Wang_CS10	Wang_et_al_Cell_Stem Cell_2021	NA	Wang_CS10	STROMA	FIBROBLAST	FIBROBLAST	0.145873
Wang_et_al_ACTTTCAAGTGGAGAA_1-0	Membrane	CS10	Male	Total	Wang_CS10	Wang_et_al_Cell_Stem Cell_2021	NA	Wang_CS10	ERYTHROID	ERYTHROID	ERYTHROID	0.106323
Wang_et_al_ACTTTCACAAGACACG_1-0	Membrane	CS10	Male	Total	Wang_CS10	Wang_et_al_Cell_Stem Cell_2021	NA	Wang_CS10	ERYTHROID	ERYTHROID	ERYTHROID	0.135469
Wang_et_al_ACTTTCACAATTGCTG_1-0	Membrane	CS10	Male	Total	Wang_CS10	Wang_et_al_Cell_Stem Cell_2021	NA	Wang_CS10	ERYTHROID	ERYTHROID	EARLY_ERYTHROID	0.11627
Wang_et_al_ACTTTCACACATTAGC_1-0	Membrane	CS10	Male	Total	Wang_CS10	Wang_et_al_Cell_Stem Cell_2021	NA	Wang_CS10	PROGENITOR	HSPC	EARLY_HSPC_1	0.0586384
Wang_et_al_ACTTTCACACGGATAG_1-0	Membrane	CS10	Male	Total	Wang_CS10	Wang_et_al_Cell_Stem Cell_2021	NA	Wang_CS10	ERYTHROID	ERYTHROID	ERYTHROID	0.135469
Wang_et_al_ACTTTCACAGACTCGC_1-0	Membrane	CS10	Male	Total	Wang_CS10	Wang_et_al_Cell_Stem Cell_2021	NA	Wang_CS10	PROGENITOR	HSPC	EARLY_HSPC_1	0.0586384
Wang_et_al_ACTTTCACAGATCCAT_1-0	Membrane	CS10	Male	Total	Wang_CS10	Wang_et_al_Cell_Stem Cell_2021	NA	Wang_CS10	ERYTHROID	ERYTHROID	ERYTHROID	0.137973
Wang_et_al_ACTTTCACAGGGTACA_1-0	Membrane	CS10	Male	Total	Wang_CS10	Wang_et_al_Cell_Stem Cell_2021	NA	Wang_CS10	PROGENITOR	HSPC	unassigned_HSPC_2	0.148466
Wang_et_al_ACTTTCACATTCTCAT_1-0	Membrane	CS10	Male	Total	Wang_CS10	Wang_et_al_Cell_Stem Cell_2021	NA	Wang_CS10	ERYTHROID	ERYTHROID	ERYTHROID	0.11627
Wang_et_al_ACTTTCATCAGCTGGC_1-0	Membrane	CS10	Male	Total	Wang_CS10	Wang_et_al_Cell_Stem Cell_2021	NA	Wang_CS10	ERYTHROID	ERYTHROID	ERYTHROID	0.137973
Wang_et_al_ACTTTCATCGTTTAGG_1-0	Membrane	CS10	Male	Total	Wang_CS10	Wang_et_al_Cell_Stem Cell_2021	NA	Wang_CS10	MK	MK	MK	0.0627572
Wang_et_al_AGAATAGAGATCCTGT_1-0	Membrane	CS10	Male	Total	Wang_CS10	Wang_et_al_Cell_Stem Cell_2021	NA	Wang_CS10	MK	MK	MK	0.0627572
Wang_et_al_AGAATAGCAAGCTGGA_1-0	Membrane	CS10	Male	Total	Wang_CS10	Wang_et_al_Cell_Stem Cell_2021	NA	Wang_CS10	ERYTHROID	ERYTHROID	ERYTHROID	0.135469
Wang_et_al_AGAATAGCAAGGACAC_1-0	Membrane	CS10	Male	Total	Wang_CS10	Wang_et_al_Cell_Stem Cell_2021	NA	Wang_CS10	PROGENITOR	HSPC	EARLY_HSPC_2	0.0812271
Wang_et_al_AGAATAGCATAAAGGT_1-0	Membrane	CS10	Male	Total	Wang_CS10	Wang_et_al_Cell_Stem Cell_2021	NA	Wang_CS10	ERYTHROID	ERYTHROID	EARLY_ERYTHROID	0.11627
Wang_et_al_AGAATAGGTTATCCGA_1-0	Membrane	CS10	Male	Total	Wang_CS10	Wang_et_al_Cell_Stem Cell_2021	NA	Wang_CS10	ERYTHROID	ERYTHROID	ERYTHROID	0.135469
Wang_et_al_AGAATAGGTTTAGCTG_1-0	Membrane	CS10	Male	Total	Wang_CS10	Wang_et_al_Cell_Stem Cell_2021	NA	Wang_CS10	MYELOID	MACROPHAGE	MACROPHAGE_IRON_RECYCLING	0.0412762
Wang_et_al_AGAATAGTCGTTTAGG_1-0	Membrane	CS10	Male	Total	Wang_CS10	Wang_et_al_Cell_Stem Cell_2021	NA	Wang_CS10	STROMA	ENDOTHELIUM	ENDOTHELIUM_SINUSOIDAL	0.0423855
Wang_et_al_AGACGTTAGGAGTACC_1-0	Membrane	CS10	Male	Total	Wang_CS10	Wang_et_al_Cell_Stem Cell_2021	NA	Wang_CS10	MK	MK	MK	0.0627572
Wang_et_al_AGACGTTCAGTTCATG_1-0	Membrane	CS10	Male	Total	Wang_CS10	Wang_et_al_Cell_Stem Cell_2021	NA	Wang_CS10	ERYTHROID	ERYTHROID	ERYTHROID	0.11627
Wang_et_al_AGACGTTCATATGCTG_1-0	Membrane	CS10	Male	Total	Wang_CS10	Wang_et_al_Cell_Stem Cell_2021	NA	Wang_CS10	ERYTHROID	ERYTHROID	ERYTHROID	0.135469
Wang_et_al_AGACGTTGTCTGATCA_1-0	Membrane	CS10	Male	Total	Wang_CS10	Wang_et_al_Cell_Stem Cell_2021	NA	Wang_CS10	MYELOID	MACROPHAGE	MACROPHAGE_IRON_RECYCLING	0.0691683
Wang_et_al_AGACGTTTCGATCCCT_1-0	Membrane	CS10	Male	Total	Wang_CS10	Wang_et_al_Cell_Stem Cell_2021	NA	Wang_CS10	ERYTHROID	ERYTHROID	ERYTHROID	0.11627
Wang_et_al_AGAGCGAAGATCTGCT_1-0	Membrane	CS10	Male	Total	Wang_CS10	Wang_et_al_Cell_Stem Cell_2021	NA	Wang_CS10	PROGENITOR	HSPC	DEF_HSPC_1	0.145873
Wang_et_al_AGAGCGACAAGCTGGA_1-0	Membrane	CS10	Male	Total	Wang_CS10	Wang_et_al_Cell_Stem Cell_2021	NA	Wang_CS10	ERYTHROID	ERYTHROID	EARLY_ERYTHROID	0.11627
Wang_et_al_AGAGCGACACACATGT_1-0	Membrane	CS10	Male	Total	Wang_CS10	Wang_et_al_Cell_Stem Cell_2021	NA	Wang_CS10	ERYTHROID	ERYTHROID	ERYTHROID	0.0680969
Wang_et_al_AGAGCGAGTAAATGAC_1-0	Membrane	CS10	Male	Total	Wang_CS10	Wang_et_al_Cell_Stem Cell_2021	NA	Wang_CS10	ERYTHROID	ERYTHROID	ERYTHROID	0.137973
Wang_et_al_AGAGCGAGTAGCGTAG_1-0	Membrane	CS10	Male	Total	Wang_CS10	Wang_et_al_Cell_Stem Cell_2021	NA	Wang_CS10	ERYTHROID	ERYTHROID	ERYTHROID	0.135469
Wang_et_al_AGAGCGAGTTCACCTC_1-0	Membrane	CS10	Male	Total	Wang_CS10	Wang_et_al_Cell_Stem Cell_2021	NA	Wang_CS10	MK	MK	MK	0.0627572
Wang_et_al_AGAGCGATCAATCACG_1-0	Membrane	CS10	Male	Total	Wang_CS10	Wang_et_al_Cell_Stem Cell_2021	NA	Wang_CS10	ERYTHROID	ERYTHROID	ERYTHROID	0.135469
Wang_et_al_AGAGCGATCAGCGATT_1-0	Membrane	CS10	Male	Total	Wang_CS10	Wang_et_al_Cell_Stem Cell_2021	NA	Wang_CS10	STROMA	ENDODERM	ENDODERM	0.0667969
Wang_et_al_AGAGCGATCCTATGTT_1-0	Membrane	CS10	Male	Total	Wang_CS10	Wang_et_al_Cell_Stem Cell_2021	NA	Wang_CS10	ERYTHROID	ERYTHROID	ERYTHROID	0.137973
Wang_et_al_AGAGCGATCTGGTGTA_1-0	Membrane	CS10	Male	Total	Wang_CS10	Wang_et_al_Cell_Stem Cell_2021	NA	Wang_CS10	ERYTHROID	ERYTHROID	ERYTHROID	0.11627
Wang_et_al_AGAGCTTAGAACTGTA_1-0	Membrane	CS10	Male	Total	Wang_CS10	Wang_et_al_Cell_Stem Cell_2021	NA	Wang_CS10	ERYTHROID	ERYTHROID	ERYTHROID	0.135469
Wang_et_al_AGAGCTTAGGATCGCA_1-0	Membrane	CS10	Male	Total	Wang_CS10	Wang_et_al_Cell_Stem Cell_2021	NA	Wang_CS10	STROMA	MESOTHELIUM	MESOTHELIUM	0.0545848
Wang_et_al_AGAGCTTAGTCCTCCT_1-0	Membrane	CS10	Male	Total	Wang_CS10	Wang_et_al_Cell_Stem Cell_2021	NA	Wang_CS10	ERYTHROID	ERYTHROID	EARLY_ERYTHROID	0.11627
Wang_et_al_AGAGCTTAGTGGAGAA_1-0	Membrane	CS10	Male	Total	Wang_CS10	Wang_et_al_Cell_Stem Cell_2021	NA	Wang_CS10	ERYTHROID	ERYTHROID	ERYTHROID	0.0863302
Wang_et_al_AGAGCTTCATAGGATA_1-0	Membrane	CS10	Male	Total	Wang_CS10	Wang_et_al_Cell_Stem Cell_2021	NA	Wang_CS10	ERYTHROID	ERYTHROID	ERYTHROID	0.0585867
Wang_et_al_AGAGCTTGTCGATTGT_1-0	Membrane	CS10	Male	Total	Wang_CS10	Wang_et_al_Cell_Stem Cell_2021	NA	Wang_CS10	ERYTHROID	ERYTHROID	ERYTHROID	0.11627
Wang_et_al_AGAGCTTTCATACGGT_1-0	Membrane	CS10	Male	Total	Wang_CS10	Wang_et_al_Cell_Stem Cell_2021	NA	Wang_CS10	ERYTHROID	ERYTHROID	ERYTHROID	0.137973
Wang_et_al_AGAGTGGAGCTTCGCG_1-0	Membrane	CS10	Male	Total	Wang_CS10	Wang_et_al_Cell_Stem Cell_2021	NA	Wang_CS10	ERYTHROID	ERYTHROID	ERYTHROID	0.106323
Wang_et_al_AGAGTGGAGGATGGTC_1-0	Membrane	CS10	Male	Total	Wang_CS10	Wang_et_al_Cell_Stem Cell_2021	NA	Wang_CS10	ERYTHROID	ERYTHROID	ERYTHROID	0.0932337
Wang_et_al_AGAGTGGAGTGGGCTA_1-0	Membrane	CS10	Male	Total	Wang_CS10	Wang_et_al_Cell_Stem Cell_2021	NA	Wang_CS10	STROMA	ENDOTHELIUM	ENDOTHELIUM_SINUSOIDAL	0.0476698
Wang_et_al_AGAGTGGCAACACGCC_1-0	Membrane	CS10	Male	Total	Wang_CS10	Wang_et_al_Cell_Stem Cell_2021	NA	Wang_CS10	MK	MK	MK	0.0586384
Wang_et_al_AGAGTGGCACAACGCC_1-0	Membrane	CS10	Male	Total	Wang_CS10	Wang_et_al_Cell_Stem Cell_2021	NA	Wang_CS10	MK	MK	MK	0.0627572
Wang_et_al_AGAGTGGCAGTGAGTG_1-0	Membrane	CS10	Male	Total	Wang_CS10	Wang_et_al_Cell_Stem Cell_2021	NA	Wang_CS10	ERYTHROID	ERYTHROID	ERYTHROID	0.0863302
Wang_et_al_AGAGTGGGTACTTAGC_1-0	Membrane	CS10	Male	Total	Wang_CS10	Wang_et_al_Cell_Stem Cell_2021	NA	Wang_CS10	ERYTHROID	ERYTHROID	ERYTHROID	0.135469
Wang_et_al_AGAGTGGGTCACTTCC_1-0	Membrane	CS10	Male	Total	Wang_CS10	Wang_et_al_Cell_Stem Cell_2021	NA	Wang_CS10	STROMA	FIBROBLAST	FIBROBLAST	0.0675924
Wang_et_al_AGAGTGGGTCGGCATC_1-0	Membrane	CS10	Male	Total	Wang_CS10	Wang_et_al_Cell_Stem Cell_2021	NA	Wang_CS10	ERYTHROID	ERYTHROID	ERYTHROID	0.11627
Wang_et_al_AGAGTGGGTCTCAACA_1-0	Membrane	CS10	Male	Total	Wang_CS10	Wang_et_al_Cell_Stem Cell_2021	NA	Wang_CS10	MK	MK	MK	0.0627572
Wang_et_al_AGAGTGGGTGACGCCT_1-0	Membrane	CS10	Male	Total	Wang_CS10	Wang_et_al_Cell_Stem Cell_2021	NA	Wang_CS10	ERYTHROID	ERYTHROID	ERYTHROID	0.106323
Wang_et_al_AGAGTGGTCAGCCTAA_1-0	Membrane	CS10	Male	Total	Wang_CS10	Wang_et_al_Cell_Stem Cell_2021	NA	Wang_CS10	ERYTHROID	ERYTHROID	ERYTHROID	0.137973
Wang_et_al_AGAGTGGTCCACGTTC_1-0	Membrane	CS10	Male	Total	Wang_CS10	Wang_et_al_Cell_Stem Cell_2021	NA	Wang_CS10	ERYTHROID	ERYTHROID	ERYTHROID	0.0627367
Wang_et_al_AGAGTGGTCGTCGTTC_1-0	Membrane	CS10	Male	Total	Wang_CS10	Wang_et_al_Cell_Stem Cell_2021	NA	Wang_CS10	ERYTHROID	ERYTHROID	ERYTHROID	0.11627
Wang_et_al_AGAGTGGTCTGCTGCT_1-0	Membrane	CS10	Male	Total	Wang_CS10	Wang_et_al_Cell_Stem Cell_2021	NA	Wang_CS10	ERYTHROID	ERYTHROID	ERYTHROID	0.135469
Wang_et_al_AGATCTGAGATGTCGG_1-0	Membrane	CS10	Male	Total	Wang_CS10	Wang_et_al_Cell_Stem Cell_2021	NA	Wang_CS10	ERYTHROID	ERYTHROID	ERYTHROID	0.137973
Wang_et_al_AGATCTGCATCGATTG_1-0	Membrane	CS10	Male	Total	Wang_CS10	Wang_et_al_Cell_Stem Cell_2021	NA	Wang_CS10	ERYTHROID	ERYTHROID	ERYTHROID	0.0680969
Wang_et_al_AGATCTGGTCACCTAA_1-0	Membrane	CS10	Male	Total	Wang_CS10	Wang_et_al_Cell_Stem Cell_2021	NA	Wang_CS10	STROMA	ENDODERM	ENDODERM	0.0667969
Wang_et_al_AGATCTGGTCTAAACC_1-0	Membrane	CS10	Male	Total	Wang_CS10	Wang_et_al_Cell_Stem Cell_2021	NA	Wang_CS10	MYELOID	DC	PRE DC2	0.0812271
Wang_et_al_AGATCTGGTTACGTCA_1-0	Membrane	CS10	Male	Total	Wang_CS10	Wang_et_al_Cell_Stem Cell_2021	NA	Wang_CS10	ERYTHROID	ERYTHROID	EARLY_ERYTHROID	0.11627
Wang_et_al_AGATCTGTCTTACCTA_1-0	Membrane	CS10	Male	Total	Wang_CS10	Wang_et_al_Cell_Stem Cell_2021	NA	Wang_CS10	ERYTHROID	ERYTHROID	ERYTHROID	0.0863302
Wang_et_al_AGATCTGTCTTATCTG_1-0	Membrane	CS10	Male	Total	Wang_CS10	Wang_et_al_Cell_Stem Cell_2021	NA	Wang_CS10	STROMA	ENDODERM	ENDODERM	0.0818839
Wang_et_al_AGATTGCAGACGACGT_1-0	Membrane	CS10	Male	Total	Wang_CS10	Wang_et_al_Cell_Stem Cell_2021	NA	Wang_CS10	MK	MK	MK	0.0627572
Wang_et_al_AGATTGCAGCCATCGC_1-0	Membrane	CS10	Male	Total	Wang_CS10	Wang_et_al_Cell_Stem Cell_2021	NA	Wang_CS10	PROGENITOR	HSPC	EARLY_HSPC_2	0.0812271
Wang_et_al_AGATTGCCACATGGGA_1-0	Membrane	CS10	Male	Total	Wang_CS10	Wang_et_al_Cell_Stem Cell_2021	NA	Wang_CS10	ERYTHROID	ERYTHROID	ERYTHROID	0.135469
Wang_et_al_AGATTGCGTAATCGTC_1-0	Membrane	CS10	Male	Total	Wang_CS10	Wang_et_al_Cell_Stem Cell_2021	NA	Wang_CS10	ERYTHROID	ERYTHROID	ERYTHROID	0.135469
Wang_et_al_AGATTGCGTGTGCCTG_1-0	Membrane	CS10	Male	Total	Wang_CS10	Wang_et_al_Cell_Stem Cell_2021	NA	Wang_CS10	ERYTHROID	ERYTHROID	ERYTHROID	0.11627
Wang_et_al_AGATTGCTCACTCCTG_1-0	Membrane	CS10	Male	Total	Wang_CS10	Wang_et_al_Cell_Stem Cell_2021	NA	Wang_CS10	ERYTHROID	ERYTHROID	ERYTHROID	0.135469
Wang_et_al_AGATTGCTCCAGTATG_1-0	Membrane	CS10	Male	Total	Wang_CS10	Wang_et_al_Cell_Stem Cell_2021	NA	Wang_CS10	ERYTHROID	ERYTHROID	ERYTHROID	0.0807634
Wang_et_al_AGATTGCTCTCAAACG_1-0	Membrane	CS10	Male	Total	Wang_CS10	Wang_et_al_Cell_Stem Cell_2021	NA	Wang_CS10	ERYTHROID	ERYTHROID	ERYTHROID	0.121494
Wang_et_al_AGCAGCCAGTACACCT_1-0	Membrane	CS10	Male	Total	Wang_CS10	Wang_et_al_Cell_Stem Cell_2021	NA	Wang_CS10	ERYTHROID	ERYTHROID	ERYTHROID	0.137973
Wang_et_al_AGCAGCCCATCCGGGT_1-0	Membrane	CS10	Male	Total	Wang_CS10	Wang_et_al_Cell_Stem Cell_2021	NA	Wang_CS10	ERYTHROID	ERYTHROID	ERYTHROID	0.0585867
Wang_et_al_AGCAGCCGTTAAGAAC_1-0	Membrane	CS10	Male	Total	Wang_CS10	Wang_et_al_Cell_Stem Cell_2021	NA	Wang_CS10	ERYTHROID	ERYTHROID	EARLY_ERYTHROID	0.11627
Wang_et_al_AGCAGCCGTTAGGGTG_1-0	Membrane	CS10	Male	Total	Wang_CS10	Wang_et_al_Cell_Stem Cell_2021	NA	Wang_CS10	MYELOID	MONO MAC PRE DC2	MONO MAC PRE DC2	0.0823063
Wang_et_al_AGCAGCCGTTGAGGTG_1-0	Membrane	CS10	Male	Total	Wang_CS10	Wang_et_al_Cell_Stem Cell_2021	NA	Wang_CS10	PROGENITOR	HSPC	EARLY_HSPC_1	0.0586384
Wang_et_al_AGCAGCCTCAACCATG_1-0	Membrane	CS10	Male	Total	Wang_CS10	Wang_et_al_Cell_Stem Cell_2021	NA	Wang_CS10	ERYTHROID	ERYTHROID	ERYTHROID	0.13155
Wang_et_al_AGCAGCCTCACTCTTA_1-0	Membrane	CS10	Male	Total	Wang_CS10	Wang_et_al_Cell_Stem Cell_2021	NA	Wang_CS10	ERYTHROID	ERYTHROID	ERYTHROID	0.135469
Wang_et_al_AGCATACAGAGCCCAA_1-0	Membrane	CS10	Male	Total	Wang_CS10	Wang_et_al_Cell_Stem Cell_2021	NA	Wang_CS10	MK	MK	MK	0.0627572
Wang_et_al_AGCATACAGGGAGTAA_1-0	Membrane	CS10	Male	Total	Wang_CS10	Wang_et_al_Cell_Stem Cell_2021	NA	Wang_CS10	ERYTHROID	ERYTHROID	ERYTHROID	0.137973
Wang_et_al_AGCATACCAATAGAGT_1-0	Membrane	CS10	Male	Total	Wang_CS10	Wang_et_al_Cell_Stem Cell_2021	NA	Wang_CS10	ERYTHROID	ERYTHROID	ERYTHROID	0.0863302
Wang_et_al_AGCATACGTAGGACAC_1-0	Membrane	CS10	Male	Total	Wang_CS10	Wang_et_al_Cell_Stem Cell_2021	NA	Wang_CS10	ERYTHROID	ERYTHROID	ERYTHROID	0.11627
Wang_et_al_AGCATACGTCTTGTCC_1-0	Membrane	CS10	Male	Total	Wang_CS10	Wang_et_al_Cell_Stem Cell_2021	NA	Wang_CS10	ERYTHROID	ERYTHROID	EARLY_ERYTHROID	0.11627
Wang_et_al_AGCATACGTTTAGGAA_1-0	Membrane	CS10	Male	Total	Wang_CS10	Wang_et_al_Cell_Stem Cell_2021	NA	Wang_CS10	ERYTHROID	ERYTHROID	ERYTHROID	0.0423599
Wang_et_al_AGCATACTCCTCAACC_1-0	Membrane	CS10	Male	Total	Wang_CS10	Wang_et_al_Cell_Stem Cell_2021	NA	Wang_CS10	MK	MK	MK	0.0627572
Wang_et_al_AGCATACTCGGCCGAT_1-0	Membrane	CS10	Male	Total	Wang_CS10	Wang_et_al_Cell_Stem Cell_2021	NA	Wang_CS10	STROMA	ENDOTHELIUM	ENDOTHELIUM_SINUSOIDAL	0.0423855
Wang_et_al_AGCATACTCTTCGGTC_1-0	Membrane	CS10	Male	Total	Wang_CS10	Wang_et_al_Cell_Stem Cell_2021	NA	Wang_CS10	PROGENITOR	HSPC	EARLY_HSPC_1	0.0586384
Wang_et_al_AGCCTAAAGAGTAATC_1-0	Membrane	CS10	Male	Total	Wang_CS10	Wang_et_al_Cell_Stem Cell_2021	NA	Wang_CS10	PROGENITOR	HSPC	EARLY_HSPC_1	0.11627
Wang_et_al_AGCCTAAAGGCTCAGA_1-0	Membrane	CS10	Male	Total	Wang_CS10	Wang_et_al_Cell_Stem Cell_2021	NA	Wang_CS10	PROGENITOR	HSPC	EARLY_HSPC_2	0.0812271
Wang_et_al_AGCCTAACAAGCCATT_1-0	Membrane	CS10	Male	Total	Wang_CS10	Wang_et_al_Cell_Stem Cell_2021	NA	Wang_CS10	ERYTHROID	ERYTHROID	ERYTHROID	0.0932337
Wang_et_al_AGCCTAACAAGCCCAC_1-0	Membrane	CS10	Male	Total	Wang_CS10	Wang_et_al_Cell_Stem Cell_2021	NA	Wang_CS10	ERYTHROID	ERYTHROID	ERYTHROID	0.0423599
Wang_et_al_AGCCTAACAAGTTGTC_1-0	Membrane	CS10	Male	Total	Wang_CS10	Wang_et_al_Cell_Stem Cell_2021	NA	Wang_CS10	ERYTHROID	ERYTHROID	ERYTHROID	0.137973
Wang_et_al_AGCCTAACAGGAATGC_1-0	Membrane	CS10	Male	Total	Wang_CS10	Wang_et_al_Cell_Stem Cell_2021	NA	Wang_CS10	ERYTHROID	ERYTHROID	ERYTHROID	0.0680969
Wang_et_al_AGCCTAAGTCACAAGG_1-0	Membrane	CS10	Male	Total	Wang_CS10	Wang_et_al_Cell_Stem Cell_2021	NA	Wang_CS10	ERYTHROID	ERYTHROID	ERYTHROID	0.0574512
Wang_et_al_AGCCTAAGTCTCCACT_1-0	Membrane	CS10	Male	Total	Wang_CS10	Wang_et_al_Cell_Stem Cell_2021	NA	Wang_CS10	PROGENITOR	ELP	ELP	0.0586384
Wang_et_al_AGCCTAAGTGCACCAC_1-0	Membrane	CS10	Male	Total	Wang_CS10	Wang_et_al_Cell_Stem Cell_2021	NA	Wang_CS10	MK	MK	MK	0.0627572
Wang_et_al_AGCGGTCGTACATGTC_1-0	Membrane	CS10	Male	Total	Wang_CS10	Wang_et_al_Cell_Stem Cell_2021	NA	Wang_CS10	ERYTHROID	ERYTHROID	EARLY_ERYTHROID	0.11627
Wang_et_al_AGCGGTCTCCGGCACA_1-0	Membrane	CS10	Male	Total	Wang_CS10	Wang_et_al_Cell_Stem Cell_2021	NA	Wang_CS10	ERYTHROID	ERYTHROID	EARLY_ERYTHROID	0.0627572
Wang_et_al_AGCGTATAGAAGGTGA_1-0	Membrane	CS10	Male	Total	Wang_CS10	Wang_et_al_Cell_Stem Cell_2021	NA	Wang_CS10	MK	MK	MK	0.0627572
Wang_et_al_AGCGTATAGGAGTAGA_1-0	Membrane	CS10	Male	Total	Wang_CS10	Wang_et_al_Cell_Stem Cell_2021	NA	Wang_CS10	STROMA	MESOTHELIUM	MESOTHELIUM	0.0545848
Wang_et_al_AGCGTATAGGTGCAAC_1-0	Membrane	CS10	Male	Total	Wang_CS10	Wang_et_al_Cell_Stem Cell_2021	NA	Wang_CS10	ERYTHROID	ERYTHROID	ERYTHROID	0.135469
Wang_et_al_AGCGTATAGTGTTGAA_1-0	Membrane	CS10	Male	Total	Wang_CS10	Wang_et_al_Cell_Stem Cell_2021	NA	Wang_CS10	ERYTHROID	ERYTHROID	ERYTHROID	0.121494
Wang_et_al_AGCGTATGTCTCCATC_1-0	Membrane	CS10	Male	Total	Wang_CS10	Wang_et_al_Cell_Stem Cell_2021	NA	Wang_CS10	PROGENITOR	HSPC	EARLY_HSPC_1	0.0586384
Wang_et_al_AGCGTATGTTCGTTGA_1-0	Membrane	CS10	Male	Total	Wang_CS10	Wang_et_al_Cell_Stem Cell_2021	NA	Wang_CS10	MK	MK	MK	0.0627572
Wang_et_al_AGCGTATGTTTGGCGC_1-0	Membrane	CS10	Male	Total	Wang_CS10	Wang_et_al_Cell_Stem Cell_2021	NA	Wang_CS10	STROMA	ENDOTHELIUM	ENDOTHELIUM_SINUSOIDAL	0.0423855
Wang_et_al_AGCGTATTCACAGTAC_1-0	Membrane	CS10	Male	Total	Wang_CS10	Wang_et_al_Cell_Stem Cell_2021	NA	Wang_CS10	STROMA	ENDOTHELIUM	ENDOTHELIUM_SINUSOIDAL	0.047827
Wang_et_al_AGCGTATTCGCGATCG_1-0	Membrane	CS10	Male	Total	Wang_CS10	Wang_et_al_Cell_Stem Cell_2021	NA	Wang_CS10	PROGENITOR	HSPC	EARLY_HSPC_1	0.0586384
Wang_et_al_AGCGTCGAGAACTGTA_1-0	Membrane	CS10	Male	Total	Wang_CS10	Wang_et_al_Cell_Stem Cell_2021	NA	Wang_CS10	PROGENITOR	HSPC	EARLY_HSPC_1	0.0586384
Wang_et_al_AGCGTCGAGAGAACAG_1-0	Membrane	CS10	Male	Total	Wang_CS10	Wang_et_al_Cell_Stem Cell_2021	NA	Wang_CS10	ERYTHROID	ERYTHROID	ERYTHROID	0.135469
Wang_et_al_AGCGTCGCAGTTCCCT_1-0	Membrane	CS10	Male	Total	Wang_CS10	Wang_et_al_Cell_Stem Cell_2021	NA	Wang_CS10	ERYTHROID	ERYTHROID	ERYTHROID	0.11627
Wang_et_al_AGCGTCGGTCACCCAG_1-0	Membrane	CS10	Male	Total	Wang_CS10	Wang_et_al_Cell_Stem Cell_2021	NA	Wang_CS10	ERYTHROID	ERYTHROID	ERYTHROID	0.135469
Wang_et_al_AGCGTCGGTGTTAAGA_1-0	Membrane	CS10	Male	Total	Wang_CS10	Wang_et_al_Cell_Stem Cell_2021	NA	Wang_CS10	STROMA	FIBROBLAST	FIBROBLAST	0.148466
Wang_et_al_AGCGTCGTCAAGCCTA_1-0	Membrane	CS10	Male	Total	Wang_CS10	Wang_et_al_Cell_Stem Cell_2021	NA	Wang_CS10	MYELOID	MACROPHAGE	MACROPHAGE_IRON_RECYCLING	0.0691683
Wang_et_al_AGCGTCGTCACGACTA_1-0	Membrane	CS10	Male	Total	Wang_CS10	Wang_et_al_Cell_Stem Cell_2021	NA	Wang_CS10	ERYTHROID	ERYTHROID	ERYTHROID	0.11627
Wang_et_al_AGCGTCGTCGCGGATC_1-0	Membrane	CS10	Male	Total	Wang_CS10	Wang_et_al_Cell_Stem Cell_2021	NA	Wang_CS10	ERYTHROID	ERYTHROID	ERYTHROID	0.135469
Wang_et_al_AGCGTCGTCTGACCTC_1-0	Membrane	CS10	Male	Total	Wang_CS10	Wang_et_al_Cell_Stem Cell_2021	NA	Wang_CS10	ERYTHROID	ERYTHROID	ERYTHROID	0.135469
Wang_et_al_AGCTCCTAGCAGGTCA_1-0	Membrane	CS10	Male	Total	Wang_CS10	Wang_et_al_Cell_Stem Cell_2021	NA	Wang_CS10	ERYTHROID	ERYTHROID	ERYTHROID	0.11627
Wang_et_al_AGCTCCTGTGATGTGG_1-0	Membrane	CS10	Male	Total	Wang_CS10	Wang_et_al_Cell_Stem Cell_2021	NA	Wang_CS10	ERYTHROID	ERYTHROID	EARLY_ERYTHROID	0.11627
Wang_et_al_AGCTCCTGTGGTCCGT_1-0	Membrane	CS10	Male	Total	Wang_CS10	Wang_et_al_Cell_Stem Cell_2021	NA	Wang_CS10	ERYTHROID	ERYTHROID	ERYTHROID	0.0863302
Wang_et_al_AGCTCCTGTTCTCATT_1-0	Membrane	CS10	Male	Total	Wang_CS10	Wang_et_al_Cell_Stem Cell_2021	NA	Wang_CS10	STROMA	ENDODERM	ENDODERM	0.0463378
Wang_et_al_AGCTCCTTCAGAAATG_1-0	Membrane	CS10	Male	Total	Wang_CS10	Wang_et_al_Cell_Stem Cell_2021	NA	Wang_CS10	ERYTHROID	ERYTHROID	ERYTHROID	0.135469
Wang_et_al_AGCTCCTTCATCATTC_1-0	Membrane	CS10	Male	Total	Wang_CS10	Wang_et_al_Cell_Stem Cell_2021	NA	Wang_CS10	ERYTHROID	ERYTHROID	ERYTHROID	0.135469
Wang_et_al_AGCTCTCAGTGTTGAA_1-0	Membrane	CS10	Male	Total	Wang_CS10	Wang_et_al_Cell_Stem Cell_2021	NA	Wang_CS10	ERYTHROID	ERYTHROID	ERYTHROID	0.11627
Wang_et_al_AGCTCTCGTACGAAAT_1-0	Membrane	CS10	Male	Total	Wang_CS10	Wang_et_al_Cell_Stem Cell_2021	NA	Wang_CS10	ERYTHROID	ERYTHROID	ERYTHROID	0.0932337
Wang_et_al_AGCTCTCGTCCATGAT_1-0	Membrane	CS10	Male	Total	Wang_CS10	Wang_et_al_Cell_Stem Cell_2021	NA	Wang_CS10	ERYTHROID	ERYTHROID	ERYTHROID	0.0807634
Wang_et_al_AGCTTGAAGATCTGAA_1-0	Membrane	CS10	Male	Total	Wang_CS10	Wang_et_al_Cell_Stem Cell_2021	NA	Wang_CS10	ERYTHROID	ERYTHROID	ERYTHROID	0.141168
Wang_et_al_AGCTTGAAGTGGGTTG_1-0	Membrane	CS10	Male	Total	Wang_CS10	Wang_et_al_Cell_Stem Cell_2021	NA	Wang_CS10	MYELOID	MACROPHAGE	MACROPHAGE_LYVE1_HIGH	0.0247912
Wang_et_al_AGCTTGACAAACTGTC_1-0	Membrane	CS10	Male	Total	Wang_CS10	Wang_et_al_Cell_Stem Cell_2021	NA	Wang_CS10	ERYTHROID	ERYTHROID	ERYTHROID	0.135469
Wang_et_al_AGCTTGACATTTCACT_1-0	Membrane	CS10	Male	Total	Wang_CS10	Wang_et_al_Cell_Stem Cell_2021	NA	Wang_CS10	ERYTHROID	ERYTHROID	ERYTHROID	0.0585867
Wang_et_al_AGCTTGAGTCCGAACC_1-0	Membrane	CS10	Male	Total	Wang_CS10	Wang_et_al_Cell_Stem Cell_2021	NA	Wang_CS10	ERYTHROID	ERYTHROID	ERYTHROID	0.106323
Wang_et_al_AGCTTGATCACCGTAA_1-0	Membrane	CS10	Male	Total	Wang_CS10	Wang_et_al_Cell_Stem Cell_2021	NA	Wang_CS10	PROGENITOR	ELP	ELP	0.0586384
Wang_et_al_AGCTTGATCATAACCG_1-0	Membrane	CS10	Male	Total	Wang_CS10	Wang_et_al_Cell_Stem Cell_2021	NA	Wang_CS10	MYELOID	MACROPHAGE	MACROPHAGE_IRON_RECYCLING	0.0675924
Wang_et_al_AGCTTGATCCTTTCGG_1-0	Membrane	CS10	Male	Total	Wang_CS10	Wang_et_al_Cell_Stem Cell_2021	NA	Wang_CS10	PROGENITOR	HSPC	EARLY_HSPC_1	0.0586384
Wang_et_al_AGGCCACAGGGCTTGA_1-0	Membrane	CS10	Male	Total	Wang_CS10	Wang_et_al_Cell_Stem Cell_2021	NA	Wang_CS10	ERYTHROID	ERYTHROID	ERYTHROID	0.0505515
Wang_et_al_AGGCCACGTACCGCTG_1-0	Membrane	CS10	Male	Total	Wang_CS10	Wang_et_al_Cell_Stem Cell_2021	NA	Wang_CS10	ERYTHROID	ERYTHROID	ERYTHROID	0.135469
Wang_et_al_AGGCCACGTGACTACT_1-0	Membrane	CS10	Male	Total	Wang_CS10	Wang_et_al_Cell_Stem Cell_2021	NA	Wang_CS10	STROMA	ENDOTHELIUM	ENDOTHELIUM_SINUSOIDAL	0.047827
Wang_et_al_AGGCCACTCACCTCGT_1-0	Membrane	CS10	Male	Total	Wang_CS10	Wang_et_al_Cell_Stem Cell_2021	NA	Wang_CS10	ERYTHROID	ERYTHROID	ERYTHROID	0.157108
Wang_et_al_AGGCCACTCAGAAATG_1-0	Membrane	CS10	Male	Total	Wang_CS10	Wang_et_al_Cell_Stem Cell_2021	NA	Wang_CS10	STROMA	ENDODERM	ENDODERM	0.0463378
Wang_et_al_AGGCCGTAGAGCTGCA_1-0	Membrane	CS10	Male	Total	Wang_CS10	Wang_et_al_Cell_Stem Cell_2021	NA	Wang_CS10	ERYTHROID	ERYTHROID	ERYTHROID	0.135469
Wang_et_al_AGGCCGTCAAAGAATC_1-0	Membrane	CS10	Male	Total	Wang_CS10	Wang_et_al_Cell_Stem Cell_2021	NA	Wang_CS10	STROMA	ENDODERM	ENDODERM	0.0463378
Wang_et_al_AGGCCGTGTTGAGTTC_1-0	Membrane	CS10	Male	Total	Wang_CS10	Wang_et_al_Cell_Stem Cell_2021	NA	Wang_CS10	MK	MK	MK	0.0627572
Wang_et_al_AGGCCGTTCGACCAGC_1-0	Membrane	CS10	Male	Total	Wang_CS10	Wang_et_al_Cell_Stem Cell_2021	NA	Wang_CS10	ERYTHROID	ERYTHROID	ERYTHROID	0.11627
Wang_et_al_AGGCCGTTCTGCCCTA_1-0	Membrane	CS10	Male	Total	Wang_CS10	Wang_et_al_Cell_Stem Cell_2021	NA	Wang_CS10	STROMA	ENDODERM	ENDODERM	0.0667969
Wang_et_al_AGGGAGTAGAGGTACC_1-0	Membrane	CS10	Male	Total	Wang_CS10	Wang_et_al_Cell_Stem Cell_2021	NA	Wang_CS10	STROMA	ENDOTHELIUM	ENDOTHELIUM_PROLIF_SINUSOIDAL_EC	0.047827
Wang_et_al_AGGGAGTCAAGGACAC_1-0	Membrane	CS10	Male	Total	Wang_CS10	Wang_et_al_Cell_Stem Cell_2021	NA	Wang_CS10	ERYTHROID	ERYTHROID	ERYTHROID	0.121494
Wang_et_al_AGGGAGTCAAGTTGTC_1-0	Membrane	CS10	Male	Total	Wang_CS10	Wang_et_al_Cell_Stem Cell_2021	NA	Wang_CS10	ERYTHROID	ERYTHROID	ERYTHROID	0.137973
Wang_et_al_AGGGAGTCACCTCGGA_1-0	Membrane	CS10	Male	Total	Wang_CS10	Wang_et_al_Cell_Stem Cell_2021	NA	Wang_CS10	ERYTHROID	ERYTHROID	ERYTHROID	0.106323
Wang_et_al_AGGGAGTGTCAAAGAT_1-0	Membrane	CS10	Male	Total	Wang_CS10	Wang_et_al_Cell_Stem Cell_2021	NA	Wang_CS10	STROMA	ENDOTHELIUM	ENDOTHELIUM_AEC	0.0369204
Wang_et_al_AGGGAGTGTGCGCTTG_1-0	Membrane	CS10	Male	Total	Wang_CS10	Wang_et_al_Cell_Stem Cell_2021	NA	Wang_CS10	ERYTHROID	ERYTHROID	ERYTHROID	0.135469
Wang_et_al_AGGGAGTGTTCCCGAG_1-0	Membrane	CS10	Male	Total	Wang_CS10	Wang_et_al_Cell_Stem Cell_2021	NA	Wang_CS10	STROMA	ENDOTHELIUM	ENDOTHELIUM_SINUSOIDAL	0.047827
Wang_et_al_AGGGAGTTCAGCGACC_1-0	Membrane	CS10	Male	Total	Wang_CS10	Wang_et_al_Cell_Stem Cell_2021	NA	Wang_CS10	ERYTHROID	ERYTHROID	ERYTHROID	0.135469
Wang_et_al_AGGGAGTTCATCACCC_1-0	Membrane	CS10	Male	Total	Wang_CS10	Wang_et_al_Cell_Stem Cell_2021	NA	Wang_CS10	MK	MK	MK	0.0627572
Wang_et_al_AGGGAGTTCCCAACGG_1-0	Membrane	CS10	Male	Total	Wang_CS10	Wang_et_al_Cell_Stem Cell_2021	NA	Wang_CS10	STROMA	FIBROBLAST	FIBROBLAST	0.061097
Wang_et_al_AGGGATGAGCGTAGTG_1-0	Membrane	CS10	Male	Total	Wang_CS10	Wang_et_al_Cell_Stem Cell_2021	NA	Wang_CS10	STROMA	ENDOTHELIUM	ENDOTHELIUM_SINUSOIDAL	0.0423855
Wang_et_al_AGGGATGAGGATATAC_1-0	Membrane	CS10	Male	Total	Wang_CS10	Wang_et_al_Cell_Stem Cell_2021	NA	Wang_CS10	ERYTHROID	ERYTHROID	ERYTHROID	0.137973
Wang_et_al_AGGGATGAGGCTAGGT_1-0	Membrane	CS10	Male	Total	Wang_CS10	Wang_et_al_Cell_Stem Cell_2021	NA	Wang_CS10	ERYTHROID	ERYTHROID	ERYTHROID	0.0423599
Wang_et_al_AGGGATGCACAGCGTC_1-0	Membrane	CS10	Male	Total	Wang_CS10	Wang_et_al_Cell_Stem Cell_2021	NA	Wang_CS10	STROMA	ENDOTHELIUM	ENDOTHELIUM_SINUSOIDAL	0.0423855
Wang_et_al_AGGGATGTCAACCAAC_1-0	Membrane	CS10	Male	Total	Wang_CS10	Wang_et_al_Cell_Stem Cell_2021	NA	Wang_CS10	ERYTHROID	ERYTHROID	ERYTHROID	0.157108
Wang_et_al_AGGGATGTCGCGGATC_1-0	Membrane	CS10	Male	Total	Wang_CS10	Wang_et_al_Cell_Stem Cell_2021	NA	Wang_CS10	ERYTHROID	ERYTHROID	ERYTHROID	0.0423599
Wang_et_al_AGGGTGAAGATGGGTC_1-0	Membrane	CS10	Male	Total	Wang_CS10	Wang_et_al_Cell_Stem Cell_2021	NA	Wang_CS10	MK	MK	MK	0.0812271
Wang_et_al_AGGGTGACAAGTAATG_1-0	Membrane	CS10	Male	Total	Wang_CS10	Wang_et_al_Cell_Stem Cell_2021	NA	Wang_CS10	PROGENITOR	HSPC	EARLY_HSPC_1	0.0586384
Wang_et_al_AGGGTGACACATCTTT_1-0	Membrane	CS10	Male	Total	Wang_CS10	Wang_et_al_Cell_Stem Cell_2021	NA	Wang_CS10	STROMA	ENDOTHELIUM	ENDOTHELIUM_SINUSOIDAL	0.0423855
Wang_et_al_AGGGTGACACGGTGTC_1-0	Membrane	CS10	Male	Total	Wang_CS10	Wang_et_al_Cell_Stem Cell_2021	NA	Wang_CS10	ERYTHROID	ERYTHROID	ERYTHROID	0.137973
Wang_et_al_AGGGTGACATTCTTAC_1-0	Membrane	CS10	Male	Total	Wang_CS10	Wang_et_al_Cell_Stem Cell_2021	NA	Wang_CS10	ERYTHROID	ERYTHROID	ERYTHROID	0.11627
Wang_et_al_AGGGTGAGTCTCCACT_1-0	Membrane	CS10	Male	Total	Wang_CS10	Wang_et_al_Cell_Stem Cell_2021	NA	Wang_CS10	MK	MK	MK	0.0627572
Wang_et_al_AGGGTGAGTGGCCCTA_1-0	Membrane	CS10	Male	Total	Wang_CS10	Wang_et_al_Cell_Stem Cell_2021	NA	Wang_CS10	ERYTHROID	ERYTHROID	ERYTHROID	0.106323
Wang_et_al_AGGGTGAGTGTTCGAT_1-0	Membrane	CS10	Male	Total	Wang_CS10	Wang_et_al_Cell_Stem Cell_2021	NA	Wang_CS10	ERYTHROID	ERYTHROID	ERYTHROID	0.0863302
Wang_et_al_AGGTCATAGCGACGTA_1-0	Membrane	CS10	Male	Total	Wang_CS10	Wang_et_al_Cell_Stem Cell_2021	NA	Wang_CS10	ERYTHROID	ERYTHROID	ERYTHROID	0.121494
Wang_et_al_AGGTCATAGCGCTCCA_1-0	Membrane	CS10	Male	Total	Wang_CS10	Wang_et_al_Cell_Stem Cell_2021	NA	Wang_CS10	ERYTHROID	ERYTHROID	ERYTHROID	0.11627
Wang_et_al_AGGTCATCAATCCGAT_1-0	Membrane	CS10	Male	Total	Wang_CS10	Wang_et_al_Cell_Stem Cell_2021	NA	Wang_CS10	ERYTHROID	ERYTHROID	EARLY_ERYTHROID	0.11627
Wang_et_al_AGGTCATCAATGGACG_1-0	Membrane	CS10	Male	Total	Wang_CS10	Wang_et_al_Cell_Stem Cell_2021	NA	Wang_CS10	MK	MK	MK	0.0627572
Wang_et_al_AGGTCATCAGAAGCAC_1-0	Membrane	CS10	Male	Total	Wang_CS10	Wang_et_al_Cell_Stem Cell_2021	NA	Wang_CS10	ERYTHROID	ERYTHROID	ERYTHROID	0.0807634
Wang_et_al_AGGTCATCATCGGAAG_1-0	Membrane	CS10	Male	Total	Wang_CS10	Wang_et_al_Cell_Stem Cell_2021	NA	Wang_CS10	ERYTHROID	ERYTHROID	EARLY_ERYTHROID	0.11627
Wang_et_al_AGGTCATTCCGTACAA_1-0	Membrane	CS10	Male	Total	Wang_CS10	Wang_et_al_Cell_Stem Cell_2021	NA	Wang_CS10	STROMA	ENDODERM	ENDODERM	0.0463378
Wang_et_al_AGGTCATTCCTACAGA_1-0	Membrane	CS10	Male	Total	Wang_CS10	Wang_et_al_Cell_Stem Cell_2021	NA	Wang_CS10	ERYTHROID	ERYTHROID	ERYTHROID	0.135469
Wang_et_al_AGGTCCGAGAATGTTG_1-0	Membrane	CS10	Male	Total	Wang_CS10	Wang_et_al_Cell_Stem Cell_2021	NA	Wang_CS10	ERYTHROID	ERYTHROID	ERYTHROID	0.0863302
Wang_et_al_AGGTCCGAGGCGACAT_1-0	Membrane	CS10	Male	Total	Wang_CS10	Wang_et_al_Cell_Stem Cell_2021	NA	Wang_CS10	ERYTHROID	ERYTHROID	ERYTHROID	0.135469
Wang_et_al_AGGTCCGAGTCACGCC_1-0	Membrane	CS10	Male	Total	Wang_CS10	Wang_et_al_Cell_Stem Cell_2021	NA	Wang_CS10	ERYTHROID	ERYTHROID	ERYTHROID	0.11627
Wang_et_al_AGGTCCGAGTCTCCTC_1-0	Membrane	CS10	Male	Total	Wang_CS10	Wang_et_al_Cell_Stem Cell_2021	NA	Wang_CS10	ERYTHROID	ERYTHROID	ERYTHROID	0.106323
Wang_et_al_AGGTCCGCATGCTAGT_1-0	Membrane	CS10	Male	Total	Wang_CS10	Wang_et_al_Cell_Stem Cell_2021	NA	Wang_CS10	ERYTHROID	ERYTHROID	ERYTHROID	0.137973
Wang_et_al_AGGTCCGGTAACGACG_1-0	Membrane	CS10	Male	Total	Wang_CS10	Wang_et_al_Cell_Stem Cell_2021	NA	Wang_CS10	ERYTHROID	ERYTHROID	ERYTHROID	0.135469
Wang_et_al_AGGTCCGGTATCACCA_1-0	Membrane	CS10	Male	Total	Wang_CS10	Wang_et_al_Cell_Stem Cell_2021	NA	Wang_CS10	STROMA	ENDOTHELIUM	ENDOTHELIUM_SINUSOIDAL	0.0423855
Wang_et_al_AGGTCCGGTCAATGTC_1-0	Membrane	CS10	Male	Total	Wang_CS10	Wang_et_al_Cell_Stem Cell_2021	NA	Wang_CS10	ERYTHROID	ERYTHROID	ERYTHROID	0.106323
Wang_et_al_AGGTCCGGTCTCTTAT_1-0	Membrane	CS10	Male	Total	Wang_CS10	Wang_et_al_Cell_Stem Cell_2021	NA	Wang_CS10	ERYTHROID	ERYTHROID	ERYTHROID	0.404695
Wang_et_al_AGGTCCGGTGCAACGA_1-0	Membrane	CS10	Male	Total	Wang_CS10	Wang_et_al_Cell_Stem Cell_2021	NA	Wang_CS10	ERYTHROID	ERYTHROID	ERYTHROID	0.135469
Wang_et_al_AGGTCCGGTTAGTGGG_1-0	Membrane	CS10	Male	Total	Wang_CS10	Wang_et_al_Cell_Stem Cell_2021	NA	Wang_CS10	MK	MK	MK	0.0627572
Wang_et_al_AGGTCCGGTTCCTCCA_1-0	Membrane	CS10	Male	Total	Wang_CS10	Wang_et_al_Cell_Stem Cell_2021	NA	Wang_CS10	ERYTHROID	ERYTHROID	ERYTHROID	0.11627
Wang_et_al_AGGTCCGTCCAACCAA_1-0	Membrane	CS10	Male	Total	Wang_CS10	Wang_et_al_Cell_Stem Cell_2021	NA	Wang_CS10	PROGENITOR	HSPC	EARLY_HSPC_2	0.0812271
Wang_et_al_AGGTCCGTCGCAAACT_1-0	Membrane	CS10	Male	Total	Wang_CS10	Wang_et_al_Cell_Stem Cell_2021	NA	Wang_CS10	ERYTHROID	ERYTHROID	ERYTHROID	0.137973
Wang_et_al_AGGTCCGTCGGAATCT_1-0	Membrane	CS10	Male	Total	Wang_CS10	Wang_et_al_Cell_Stem Cell_2021	NA	Wang_CS10	ERYTHROID	ERYTHROID	ERYTHROID	0.0296074
Wang_et_al_AGGTCCGTCGTCCGTT_1-0	Membrane	CS10	Male	Total	Wang_CS10	Wang_et_al_Cell_Stem Cell_2021	NA	Wang_CS10	ERYTHROID	ERYTHROID	ERYTHROID	0.121494
Wang_et_al_AGGTCCGTCTTGTATC_1-0	Membrane	CS10	Male	Total	Wang_CS10	Wang_et_al_Cell_Stem Cell_2021	NA	Wang_CS10	ERYTHROID	ERYTHROID	ERYTHROID	0.121494
Wang_et_al_AGTAGTCAGTACGCGA_1-0	Membrane	CS10	Male	Total	Wang_CS10	Wang_et_al_Cell_Stem Cell_2021	NA	Wang_CS10	ERYTHROID	ERYTHROID	ERYTHROID	0.137973
Wang_et_al_AGTAGTCCAAGCCTAT_1-0	Membrane	CS10	Male	Total	Wang_CS10	Wang_et_al_Cell_Stem Cell_2021	NA	Wang_CS10	STROMA	ENDODERM	ENDODERM	0.0667969
Wang_et_al_AGTAGTCCACACCGAC_1-0	Membrane	CS10	Male	Total	Wang_CS10	Wang_et_al_Cell_Stem Cell_2021	NA	Wang_CS10	ERYTHROID	ERYTHROID	ERYTHROID	0.0807634
Wang_et_al_AGTAGTCCAGGAACGT_1-0	Membrane	CS10	Male	Total	Wang_CS10	Wang_et_al_Cell_Stem Cell_2021	NA	Wang_CS10	ERYTHROID	ERYTHROID	ERYTHROID	0.137973
Wang_et_al_AGTAGTCCAGTAACGG_1-0	Membrane	CS10	Male	Total	Wang_CS10	Wang_et_al_Cell_Stem Cell_2021	NA	Wang_CS10	ERYTHROID	ERYTHROID	ERYTHROID	0.0565147
Wang_et_al_AGTAGTCGTGCGAAAC_1-0	Membrane	CS10	Male	Total	Wang_CS10	Wang_et_al_Cell_Stem Cell_2021	NA	Wang_CS10	STROMA	MESOTHELIUM	MESOTHELIUM	0.0657735
Wang_et_al_AGTAGTCTCAGCGATT_1-0	Membrane	CS10	Male	Total	Wang_CS10	Wang_et_al_Cell_Stem Cell_2021	NA	Wang_CS10	STROMA	MESOTHELIUM	MESOTHELIUM	0.0545848
Wang_et_al_AGTAGTCTCGCCAGCA_1-0	Membrane	CS10	Male	Total	Wang_CS10	Wang_et_al_Cell_Stem Cell_2021	NA	Wang_CS10	MYELOID	EOSINOPHIL_BASOPHIL	EO_BASO_MAST_PRECURSOR	0.0819666
Wang_et_al_AGTAGTCTCGGCTACG_1-0	Membrane	CS10	Male	Total	Wang_CS10	Wang_et_al_Cell_Stem Cell_2021	NA	Wang_CS10	ERYTHROID	ERYTHROID	ERYTHROID	0.157108
Wang_et_al_AGTAGTCTCTGTGCAA_1-0	Membrane	CS10	Male	Total	Wang_CS10	Wang_et_al_Cell_Stem Cell_2021	NA	Wang_CS10	ERYTHROID	ERYTHROID	EARLY_ERYTHROID	0.11627
Wang_et_al_AGTCTTTAGCAGGCTA_1-0	Membrane	CS10	Male	Total	Wang_CS10	Wang_et_al_Cell_Stem Cell_2021	NA	Wang_CS10	ERYTHROID	ERYTHROID	ERYTHROID	0.121494
Wang_et_al_AGTCTTTAGGGCTCTC_1-0	Membrane	CS10	Male	Total	Wang_CS10	Wang_et_al_Cell_Stem Cell_2021	NA	Wang_CS10	MK	MK	MK	0.0627572
Wang_et_al_AGTCTTTCAAGCGAGT_1-0	Membrane	CS10	Male	Total	Wang_CS10	Wang_et_al_Cell_Stem Cell_2021	NA	Wang_CS10	ERYTHROID	ERYTHROID	ERYTHROID	0.137973
Wang_et_al_AGTCTTTCAGCTGTAT_1-0	Membrane	CS10	Male	Total	Wang_CS10	Wang_et_al_Cell_Stem Cell_2021	NA	Wang_CS10	PROGENITOR	HSPC	EARLY_HSPC_2	0.0812271
Wang_et_al_AGTCTTTGTCGCTTCT_1-0	Membrane	CS10	Male	Total	Wang_CS10	Wang_et_al_Cell_Stem Cell_2021	NA	Wang_CS10	STROMA	ENDODERM	ENDODERM	0.0818839
Wang_et_al_AGTGAGGAGCGATGAC_1-0	Membrane	CS10	Male	Total	Wang_CS10	Wang_et_al_Cell_Stem Cell_2021	NA	Wang_CS10	ERYTHROID	ERYTHROID	ERYTHROID	0.11627
Wang_et_al_AGTGAGGAGTGTACTC_1-0	Membrane	CS10	Male	Total	Wang_CS10	Wang_et_al_Cell_Stem Cell_2021	NA	Wang_CS10	ERYTHROID	ERYTHROID	ERYTHROID	0.135469
Wang_et_al_AGTGAGGAGTTCGCAT_1-0	Membrane	CS10	Male	Total	Wang_CS10	Wang_et_al_Cell_Stem Cell_2021	NA	Wang_CS10	ERYTHROID	ERYTHROID	EARLY_ERYTHROID	0.11627
Wang_et_al_AGTGAGGCAGTCAGCC_1-0	Membrane	CS10	Male	Total	Wang_CS10	Wang_et_al_Cell_Stem Cell_2021	NA	Wang_CS10	ERYTHROID	ERYTHROID	ERYTHROID	0.0565147
Wang_et_al_AGTGAGGTCTGGTATG_1-0	Membrane	CS10	Male	Total	Wang_CS10	Wang_et_al_Cell_Stem Cell_2021	NA	Wang_CS10	ERYTHROID	ERYTHROID	ERYTHROID	0.137973
Wang_et_al_AGTGGGAAGAGGTACC_1-0	Membrane	CS10	Male	Total	Wang_CS10	Wang_et_al_Cell_Stem Cell_2021	NA	Wang_CS10	ERYTHROID	ERYTHROID	ERYTHROID	0.106323
Wang_et_al_AGTGGGAAGCTTCGCG_1-0	Membrane	CS10	Male	Total	Wang_CS10	Wang_et_al_Cell_Stem Cell_2021	NA	Wang_CS10	ERYTHROID	ERYTHROID	ERYTHROID	0.157108
Wang_et_al_AGTGGGAAGGAGTTTA_1-0	Membrane	CS10	Male	Total	Wang_CS10	Wang_et_al_Cell_Stem Cell_2021	NA	Wang_CS10	STROMA	MESOTHELIUM	MESOTHELIUM	0.0545848
Wang_et_al_AGTGGGAAGGGCTTGA_1-0	Membrane	CS10	Male	Total	Wang_CS10	Wang_et_al_Cell_Stem Cell_2021	NA	Wang_CS10	ERYTHROID	ERYTHROID	ERYTHROID	0.135469
Wang_et_al_AGTGGGACAGAGTGTG_1-0	Membrane	CS10	Male	Total	Wang_CS10	Wang_et_al_Cell_Stem Cell_2021	NA	Wang_CS10	STROMA	ENDODERM	ENDODERM	0.0818839
Wang_et_al_AGTGGGACATGCCTTC_1-0	Membrane	CS10	Male	Total	Wang_CS10	Wang_et_al_Cell_Stem Cell_2021	NA	Wang_CS10	STROMA	ENDODERM	ENDODERM	0.618853
Wang_et_al_AGTGGGAGTAGAGCTG_1-0	Membrane	CS10	Male	Total	Wang_CS10	Wang_et_al_Cell_Stem Cell_2021	NA	Wang_CS10	MK	MK	MK	0.0627572
Wang_et_al_AGTGGGATCAACGCTA_1-0	Membrane	CS10	Male	Total	Wang_CS10	Wang_et_al_Cell_Stem Cell_2021	NA	Wang_CS10	ERYTHROID	ERYTHROID	EARLY_ERYTHROID	0.11627
Wang_et_al_AGTGGGATCATCGCTC_1-0	Membrane	CS10	Male	Total	Wang_CS10	Wang_et_al_Cell_Stem Cell_2021	NA	Wang_CS10	ERYTHROID	ERYTHROID	ERYTHROID	0.135469
Wang_et_al_AGTGGGATCCATGAAC_1-0	Membrane	CS10	Male	Total	Wang_CS10	Wang_et_al_Cell_Stem Cell_2021	NA	Wang_CS10	ERYTHROID	ERYTHROID	EARLY_ERYTHROID	0.11627
Wang_et_al_AGTGGGATCTTCCTTC_1-0	Membrane	CS10	Male	Total	Wang_CS10	Wang_et_al_Cell_Stem Cell_2021	NA	Wang_CS10	ERYTHROID	ERYTHROID	EARLY_ERYTHROID	0.11627
Wang_et_al_AGTGTCAAGCACAGGT_1-0	Membrane	CS10	Male	Total	Wang_CS10	Wang_et_al_Cell_Stem Cell_2021	NA	Wang_CS10	ERYTHROID	ERYTHROID	ERYTHROID	0.11627
Wang_et_al_AGTGTCAAGGGCTTCC_1-0	Membrane	CS10	Male	Total	Wang_CS10	Wang_et_al_Cell_Stem Cell_2021	NA	Wang_CS10	ERYTHROID	ERYTHROID	ERYTHROID	0.106323
Wang_et_al_AGTGTCACACAACGTT_1-0	Membrane	CS10	Male	Total	Wang_CS10	Wang_et_al_Cell_Stem Cell_2021	NA	Wang_CS10	ERYTHROID	ERYTHROID	ERYTHROID	0.135469
Wang_et_al_AGTGTCACACAAGACG_1-0	Membrane	CS10	Male	Total	Wang_CS10	Wang_et_al_Cell_Stem Cell_2021	NA	Wang_CS10	STROMA	MESOTHELIUM	MESOTHELIUM	0.0545848
Wang_et_al_AGTGTCATCATGTAGC_1-0	Membrane	CS10	Male	Total	Wang_CS10	Wang_et_al_Cell_Stem Cell_2021	NA	Wang_CS10	ERYTHROID	ERYTHROID	ERYTHROID	0.404695
Wang_et_al_AGTTGGTAGAGGTTAT_1-0	Membrane	CS10	Male	Total	Wang_CS10	Wang_et_al_Cell_Stem Cell_2021	NA	Wang_CS10	MK	MK	MK	0.0627572
Wang_et_al_AGTTGGTAGTCCTCCT_1-0	Membrane	CS10	Male	Total	Wang_CS10	Wang_et_al_Cell_Stem Cell_2021	NA	Wang_CS10	ERYTHROID	ERYTHROID	ERYTHROID	0.0423599
Wang_et_al_AGTTGGTGTGGTTTCA_1-0	Membrane	CS10	Male	Total	Wang_CS10	Wang_et_al_Cell_Stem Cell_2021	NA	Wang_CS10	ERYTHROID	ERYTHROID	ERYTHROID	0.0253853
Wang_et_al_AGTTGGTTCTGGTATG_1-0	Membrane	CS10	Male	Total	Wang_CS10	Wang_et_al_Cell_Stem Cell_2021	NA	Wang_CS10	ERYTHROID	ERYTHROID	EARLY_ERYTHROID	0.11627
Wang_et_al_ATAACGCCAGCAGTTT_1-0	Membrane	CS10	Male	Total	Wang_CS10	Wang_et_al_Cell_Stem Cell_2021	NA	Wang_CS10	PROGENITOR	HSPC	EARLY_HSPC_1	0.0586384
Wang_et_al_ATAACGCTCAGCTGGC_1-0	Membrane	CS10	Male	Total	Wang_CS10	Wang_et_al_Cell_Stem Cell_2021	NA	Wang_CS10	ERYTHROID	ERYTHROID	EARLY_ERYTHROID	0.11627
Wang_et_al_ATAACGCTCCAAATGC_1-0	Membrane	CS10	Male	Total	Wang_CS10	Wang_et_al_Cell_Stem Cell_2021	NA	Wang_CS10	ERYTHROID	ERYTHROID	EARLY_ERYTHROID	0.11627
Wang_et_al_ATAACGCTCGTCTGCT_1-0	Membrane	CS10	Male	Total	Wang_CS10	Wang_et_al_Cell_Stem Cell_2021	NA	Wang_CS10	MYELOID	MACROPHAGE	MACROPHAGE_IRON_RECYCLING	0.0540742
Wang_et_al_ATAACGCTCTGCGTAA_1-0	Membrane	CS10	Male	Total	Wang_CS10	Wang_et_al_Cell_Stem Cell_2021	NA	Wang_CS10	ERYTHROID	ERYTHROID	ERYTHROID	0.135469
Wang_et_al_ATAAGAGAGGATGGTC_1-0	Membrane	CS10	Male	Total	Wang_CS10	Wang_et_al_Cell_Stem Cell_2021	NA	Wang_CS10	ERYTHROID	ERYTHROID	ERYTHROID	0.11627
Wang_et_al_ATAAGAGCATCTGGTA_1-0	Membrane	CS10	Male	Total	Wang_CS10	Wang_et_al_Cell_Stem Cell_2021	NA	Wang_CS10	ERYTHROID	ERYTHROID	ERYTHROID	0.0807634
Wang_et_al_ATAAGAGCATGCGCAC_1-0	Membrane	CS10	Male	Total	Wang_CS10	Wang_et_al_Cell_Stem Cell_2021	NA	Wang_CS10	ERYTHROID	ERYTHROID	ERYTHROID	0.135469
Wang_et_al_ATAAGAGGTCGAGATG_1-0	Membrane	CS10	Male	Total	Wang_CS10	Wang_et_al_Cell_Stem Cell_2021	NA	Wang_CS10	ERYTHROID	ERYTHROID	ERYTHROID	0.11627
Wang_et_al_ATAAGAGGTGGCGAAT_1-0	Membrane	CS10	Male	Total	Wang_CS10	Wang_et_al_Cell_Stem Cell_2021	NA	Wang_CS10	PROGENITOR	HSPC	EARLY_HSPC_2	0.0812271
Wang_et_al_ATAAGAGGTTCGTTGA_1-0	Membrane	CS10	Male	Total	Wang_CS10	Wang_et_al_Cell_Stem Cell_2021	NA	Wang_CS10	ERYTHROID	ERYTHROID	ERYTHROID	0.135469
Wang_et_al_ATAAGAGTCTGTCTCG_1-0	Membrane	CS10	Male	Total	Wang_CS10	Wang_et_al_Cell_Stem Cell_2021	NA	Wang_CS10	ERYTHROID	ERYTHROID	ERYTHROID	0.106323
Wang_et_al_ATAGACCAGCACGCCT_1-0	Membrane	CS10	Male	Total	Wang_CS10	Wang_et_al_Cell_Stem Cell_2021	NA	Wang_CS10	ERYTHROID	ERYTHROID	EARLY_ERYTHROID	0.11627
Wang_et_al_ATAGACCAGTCGTACT_1-0	Membrane	CS10	Male	Total	Wang_CS10	Wang_et_al_Cell_Stem Cell_2021	NA	Wang_CS10	ERYTHROID	ERYTHROID	ERYTHROID	0.157108
Wang_et_al_ATAGACCAGTGATCGG_1-0	Membrane	CS10	Male	Total	Wang_CS10	Wang_et_al_Cell_Stem Cell_2021	NA	Wang_CS10	MK	MK	MK	0.0627572
Wang_et_al_ATAGACCCAGATGGCA_1-0	Membrane	CS10	Male	Total	Wang_CS10	Wang_et_al_Cell_Stem Cell_2021	NA	Wang_CS10	ERYTHROID	ERYTHROID	ERYTHROID	0.135469
Wang_et_al_ATAGACCCAGTAAGCG_1-0	Membrane	CS10	Male	Total	Wang_CS10	Wang_et_al_Cell_Stem Cell_2021	NA	Wang_CS10	ERYTHROID	ERYTHROID	ERYTHROID	0.135469
Wang_et_al_ATAGACCCATCGACGC_1-0	Membrane	CS10	Male	Total	Wang_CS10	Wang_et_al_Cell_Stem Cell_2021	NA	Wang_CS10	ERYTHROID	ERYTHROID	ERYTHROID	0.135469
Wang_et_al_ATAGACCGTTCGGGCT_1-0	Membrane	CS10	Male	Total	Wang_CS10	Wang_et_al_Cell_Stem Cell_2021	NA	Wang_CS10	PROGENITOR	HSPC	DEF_HSPC_2	0.0812271
Wang_et_al_ATAGACCTCAGTTCGA_1-0	Membrane	CS10	Male	Total	Wang_CS10	Wang_et_al_Cell_Stem Cell_2021	NA	Wang_CS10	ERYTHROID	ERYTHROID	ERYTHROID	0.137973
Wang_et_al_ATCACGAAGCCTATGT_1-0	Membrane	CS10	Male	Total	Wang_CS10	Wang_et_al_Cell_Stem Cell_2021	NA	Wang_CS10	ERYTHROID	ERYTHROID	ERYTHROID	0.0807634
Wang_et_al_ATCACGAAGCTGTCTA_1-0	Membrane	CS10	Male	Total	Wang_CS10	Wang_et_al_Cell_Stem Cell_2021	NA	Wang_CS10	STROMA	ENDOTHELIUM	ENDOTHELIUM_SINUSOIDAL	0.0423855
Wang_et_al_ATCACGAGTCCGTCAG_1-0	Membrane	CS10	Male	Total	Wang_CS10	Wang_et_al_Cell_Stem Cell_2021	NA	Wang_CS10	MK	MK	MK	0.0586384
Wang_et_al_ATCACGAGTGATGTGG_1-0	Membrane	CS10	Male	Total	Wang_CS10	Wang_et_al_Cell_Stem Cell_2021	NA	Wang_CS10	ERYTHROID	ERYTHROID	ERYTHROID	0.0505515
Wang_et_al_ATCACGAGTGCGCTTG_1-0	Membrane	CS10	Male	Total	Wang_CS10	Wang_et_al_Cell_Stem Cell_2021	NA	Wang_CS10	ERYTHROID	ERYTHROID	ERYTHROID	0.0680969
Wang_et_al_ATCACGAGTGGAAAGA_1-0	Membrane	CS10	Male	Total	Wang_CS10	Wang_et_al_Cell_Stem Cell_2021	NA	Wang_CS10	ERYTHROID	ERYTHROID	ERYTHROID	0.11627
Wang_et_al_ATCACGATCATCACCC_1-0	Membrane	CS10	Male	Total	Wang_CS10	Wang_et_al_Cell_Stem Cell_2021	NA	Wang_CS10	ERYTHROID	ERYTHROID	ERYTHROID	0.0627367
Wang_et_al_ATCACGATCCAAAGTC_1-0	Membrane	CS10	Male	Total	Wang_CS10	Wang_et_al_Cell_Stem Cell_2021	NA	Wang_CS10	PROGENITOR	ELP	ELP	0.0586384
Wang_et_al_ATCACGATCCGCGTTT_1-0	Membrane	CS10	Male	Total	Wang_CS10	Wang_et_al_Cell_Stem Cell_2021	NA	Wang_CS10	MK	MK	MK	0.0627572
Wang_et_al_ATCACGATCCTTTACA_1-0	Membrane	CS10	Male	Total	Wang_CS10	Wang_et_al_Cell_Stem Cell_2021	NA	Wang_CS10	ERYTHROID	ERYTHROID	ERYTHROID	0.137973
Wang_et_al_ATCACGATCGTTTATC_1-0	Membrane	CS10	Male	Total	Wang_CS10	Wang_et_al_Cell_Stem Cell_2021	NA	Wang_CS10	MK	MK	MK	0.0627572
Wang_et_al_ATCATCTAGCGTTGCC_1-0	Membrane	CS10	Male	Total	Wang_CS10	Wang_et_al_Cell_Stem Cell_2021	NA	Wang_CS10	MYELOID	MONOCYTE_YS_1	MONOCYTE_1	0.0703247
Wang_et_al_ATCATCTCAATGGACG_1-0	Membrane	CS10	Male	Total	Wang_CS10	Wang_et_al_Cell_Stem Cell_2021	NA	Wang_CS10	STROMA	ENDODERM	ENDODERM	0.0818839
Wang_et_al_ATCATCTCACCAGATT_1-0	Membrane	CS10	Male	Total	Wang_CS10	Wang_et_al_Cell_Stem Cell_2021	NA	Wang_CS10	ERYTHROID	ERYTHROID	EARLY_ERYTHROID	0.11627
Wang_et_al_ATCATCTCATGCAATC_1-0	Membrane	CS10	Male	Total	Wang_CS10	Wang_et_al_Cell_Stem Cell_2021	NA	Wang_CS10	ERYTHROID	ERYTHROID	ERYTHROID	0.157108
Wang_et_al_ATCATCTGTCTTCGTC_1-0	Membrane	CS10	Male	Total	Wang_CS10	Wang_et_al_Cell_Stem Cell_2021	NA	Wang_CS10	STROMA	MESOTHELIUM	MESOTHELIUM	0.0545848
Wang_et_al_ATCATCTGTTGCGCAC_1-0	Membrane	CS10	Male	Total	Wang_CS10	Wang_et_al_Cell_Stem Cell_2021	NA	Wang_CS10	ERYTHROID	ERYTHROID	EARLY_ERYTHROID	0.11627
Wang_et_al_ATCATCTTCAACGAAA_1-0	Membrane	CS10	Male	Total	Wang_CS10	Wang_et_al_Cell_Stem Cell_2021	NA	Wang_CS10	MK	MK	MK	0.0627572
Wang_et_al_ATCATGGAGATGGGTC_1-0	Membrane	CS10	Male	Total	Wang_CS10	Wang_et_al_Cell_Stem Cell_2021	NA	Wang_CS10	MK	MK	MK	0.0627572
Wang_et_al_ATCATGGAGGGATGGG_1-0	Membrane	CS10	Male	Total	Wang_CS10	Wang_et_al_Cell_Stem Cell_2021	NA	Wang_CS10	ERYTHROID	ERYTHROID	ERYTHROID	0.11627
Wang_et_al_ATCATGGAGTCTCAAC_1-0	Membrane	CS10	Male	Total	Wang_CS10	Wang_et_al_Cell_Stem Cell_2021	NA	Wang_CS10	MK	MK	MK	0.0627572
Wang_et_al_ATCATGGCAAAGTCAA_1-0	Membrane	CS10	Male	Total	Wang_CS10	Wang_et_al_Cell_Stem Cell_2021	NA	Wang_CS10	ERYTHROID	ERYTHROID	ERYTHROID	0.135469
Wang_et_al_ATCATGGTCGTAGATC_1-0	Membrane	CS10	Male	Total	Wang_CS10	Wang_et_al_Cell_Stem Cell_2021	NA	Wang_CS10	ERYTHROID	ERYTHROID	ERYTHROID	0.11627
Wang_et_al_ATCATGGTCTCAAGTG_1-0	Membrane	CS10	Male	Total	Wang_CS10	Wang_et_al_Cell_Stem Cell_2021	NA	Wang_CS10	ERYTHROID	ERYTHROID	ERYTHROID	0.121494
Wang_et_al_ATCATGGTCTGCAGTA_1-0	Membrane	CS10	Male	Total	Wang_CS10	Wang_et_al_Cell_Stem Cell_2021	NA	Wang_CS10	ERYTHROID	ERYTHROID	EARLY_ERYTHROID	0.11627
Wang_et_al_ATCCACCCACTCGACG_1-0	Membrane	CS10	Male	Total	Wang_CS10	Wang_et_al_Cell_Stem Cell_2021	NA	Wang_CS10	ERYTHROID	ERYTHROID	ERYTHROID	0.0807634
Wang_et_al_ATCCACCGTGCTTCTC_1-0	Membrane	CS10	Male	Total	Wang_CS10	Wang_et_al_Cell_Stem Cell_2021	NA	Wang_CS10	ERYTHROID	ERYTHROID	ERYTHROID	0.137973
Wang_et_al_ATCCACCGTTACAGAA_1-0	Membrane	CS10	Male	Total	Wang_CS10	Wang_et_al_Cell_Stem Cell_2021	NA	Wang_CS10	ERYTHROID	ERYTHROID	ERYTHROID	0.137973
Wang_et_al_ATCCACCTCCGAGCCA_1-0	Membrane	CS10	Male	Total	Wang_CS10	Wang_et_al_Cell_Stem Cell_2021	NA	Wang_CS10	ERYTHROID	ERYTHROID	ERYTHROID	0.13155
Wang_et_al_ATCCACCTCTCTGAGA_1-0	Membrane	CS10	Male	Total	Wang_CS10	Wang_et_al_Cell_Stem Cell_2021	NA	Wang_CS10	PROGENITOR	HSPC	EARLY_HSPC_1	0.0586384
Wang_et_al_ATCCGAAAGGAGTTGC_1-0	Membrane	CS10	Male	Total	Wang_CS10	Wang_et_al_Cell_Stem Cell_2021	NA	Wang_CS10	ERYTHROID	ERYTHROID	ERYTHROID	0.157108
Wang_et_al_ATCCGAAAGGTAAACT_1-0	Membrane	CS10	Male	Total	Wang_CS10	Wang_et_al_Cell_Stem Cell_2021	NA	Wang_CS10	STROMA	FIBROBLAST	FIBROBLAST	0.0540742
Wang_et_al_ATCCGAACAACGCACC_1-0	Membrane	CS10	Male	Total	Wang_CS10	Wang_et_al_Cell_Stem Cell_2021	NA	Wang_CS10	STROMA	MESOTHELIUM	MESOTHELIUM	0.0545848
Wang_et_al_ATCCGAACAAGTAGTA_1-0	Membrane	CS10	Male	Total	Wang_CS10	Wang_et_al_Cell_Stem Cell_2021	NA	Wang_CS10	ERYTHROID	ERYTHROID	ERYTHROID	0.135469
Wang_et_al_ATCCGAACAGACGTAG_1-0	Membrane	CS10	Male	Total	Wang_CS10	Wang_et_al_Cell_Stem Cell_2021	NA	Wang_CS10	ERYTHROID	ERYTHROID	EARLY_ERYTHROID	0.11627
Wang_et_al_ATCCGAACAGGGTATG_1-0	Membrane	CS10	Male	Total	Wang_CS10	Wang_et_al_Cell_Stem Cell_2021	NA	Wang_CS10	ERYTHROID	ERYTHROID	ERYTHROID	0.106323
Wang_et_al_ATCCGAACAGGGTTAG_1-0	Membrane	CS10	Male	Total	Wang_CS10	Wang_et_al_Cell_Stem Cell_2021	NA	Wang_CS10	ERYTHROID	ERYTHROID	ERYTHROID	0.135469
Wang_et_al_ATCCGAAGTCCGAAGA_1-0	Membrane	CS10	Male	Total	Wang_CS10	Wang_et_al_Cell_Stem Cell_2021	NA	Wang_CS10	ERYTHROID	ERYTHROID	ERYTHROID	0.11627
Wang_et_al_ATCCGAAGTCTCTTAT_1-0	Membrane	CS10	Male	Total	Wang_CS10	Wang_et_al_Cell_Stem Cell_2021	NA	Wang_CS10	ERYTHROID	ERYTHROID	ERYTHROID	0.137973
Wang_et_al_ATCCGAAGTTCCCGAG_1-0	Membrane	CS10	Male	Total	Wang_CS10	Wang_et_al_Cell_Stem Cell_2021	NA	Wang_CS10	ERYTHROID	ERYTHROID	ERYTHROID	0.135469
Wang_et_al_ATCGAGTCAAGCGCTC_1-0	Membrane	CS10	Male	Total	Wang_CS10	Wang_et_al_Cell_Stem Cell_2021	NA	Wang_CS10	ERYTHROID	ERYTHROID	ERYTHROID	0.0627367
Wang_et_al_ATCGAGTCACATCCAA_1-0	Membrane	CS10	Male	Total	Wang_CS10	Wang_et_al_Cell_Stem Cell_2021	NA	Wang_CS10	MK	MK	MK	0.0627572
Wang_et_al_ATCGAGTCAGTAAGAT_1-0	Membrane	CS10	Male	Total	Wang_CS10	Wang_et_al_Cell_Stem Cell_2021	NA	Wang_CS10	ERYTHROID	ERYTHROID	ERYTHROID	0.157108
Wang_et_al_ATCGAGTCATAGGATA_1-0	Membrane	CS10	Male	Total	Wang_CS10	Wang_et_al_Cell_Stem Cell_2021	NA	Wang_CS10	ERYTHROID	ERYTHROID	ERYTHROID	0.11627
Wang_et_al_ATCGAGTGTCGAGTTT_1-0	Membrane	CS10	Male	Total	Wang_CS10	Wang_et_al_Cell_Stem Cell_2021	NA	Wang_CS10	MYELOID	MAST_CELL	MAST_CELL	0.0819666
Wang_et_al_ATCGAGTTCTTAACCT_1-0	Membrane	CS10	Male	Total	Wang_CS10	Wang_et_al_Cell_Stem Cell_2021	NA	Wang_CS10	ERYTHROID	ERYTHROID	ERYTHROID	0.135469
Wang_et_al_ATCTACTAGGGTCTCC_1-0	Membrane	CS10	Male	Total	Wang_CS10	Wang_et_al_Cell_Stem Cell_2021	NA	Wang_CS10	ERYTHROID	ERYTHROID	EARLY_ERYTHROID	0.11627
Wang_et_al_ATCTACTGTGAGGGAG_1-0	Membrane	CS10	Male	Total	Wang_CS10	Wang_et_al_Cell_Stem Cell_2021	NA	Wang_CS10	STROMA	ENDOTHELIUM	ENDOTHELIUM_SINUSOIDAL	0.0476698
Wang_et_al_ATCTACTGTGTTTGGT_1-0	Membrane	CS10	Male	Total	Wang_CS10	Wang_et_al_Cell_Stem Cell_2021	NA	Wang_CS10	ERYTHROID	ERYTHROID	ERYTHROID	0.135469
Wang_et_al_ATCTACTGTTATCGGT_1-0	Membrane	CS10	Male	Total	Wang_CS10	Wang_et_al_Cell_Stem Cell_2021	NA	Wang_CS10	ERYTHROID	ERYTHROID	EARLY_ERYTHROID	0.11627
Wang_et_al_ATCTACTGTTGATTGC_1-0	Membrane	CS10	Male	Total	Wang_CS10	Wang_et_al_Cell_Stem Cell_2021	NA	Wang_CS10	ERYTHROID	ERYTHROID	ERYTHROID	0.0807634
Wang_et_al_ATCTACTTCCCTCAGT_1-0	Membrane	CS10	Male	Total	Wang_CS10	Wang_et_al_Cell_Stem Cell_2021	NA	Wang_CS10	MK	MK	MK	0.0627572
Wang_et_al_ATCTACTTCTCGATGA_1-0	Membrane	CS10	Male	Total	Wang_CS10	Wang_et_al_Cell_Stem Cell_2021	NA	Wang_CS10	ERYTHROID	ERYTHROID	ERYTHROID	0.157108
Wang_et_al_ATCTACTTCTCGTTTA_1-0	Membrane	CS10	Male	Total	Wang_CS10	Wang_et_al_Cell_Stem Cell_2021	NA	Wang_CS10	ERYTHROID	ERYTHROID	ERYTHROID	0.135469
Wang_et_al_ATCTACTTCTGCTGTC_1-0	Membrane	CS10	Male	Total	Wang_CS10	Wang_et_al_Cell_Stem Cell_2021	NA	Wang_CS10	ERYTHROID	ERYTHROID	ERYTHROID	0.137973
Wang_et_al_ATCTACTTCTTTAGTC_1-0	Membrane	CS10	Male	Total	Wang_CS10	Wang_et_al_Cell_Stem Cell_2021	NA	Wang_CS10	ERYTHROID	ERYTHROID	ERYTHROID	0.135469
Wang_et_al_ATCTGCCAGCACAGGT_1-0	Membrane	CS10	Male	Total	Wang_CS10	Wang_et_al_Cell_Stem Cell_2021	NA	Wang_CS10	ERYTHROID	ERYTHROID	ERYTHROID	0.135469
Wang_et_al_ATCTGCCAGGACATTA_1-0	Membrane	CS10	Male	Total	Wang_CS10	Wang_et_al_Cell_Stem Cell_2021	NA	Wang_CS10	ERYTHROID	ERYTHROID	ERYTHROID	0.106323
Wang_et_al_ATCTGCCAGTATCTCG_1-0	Membrane	CS10	Male	Total	Wang_CS10	Wang_et_al_Cell_Stem Cell_2021	NA	Wang_CS10	ERYTHROID	ERYTHROID	ERYTHROID	0.11627
Wang_et_al_ATCTGCCCAAAGGCGT_1-0	Membrane	CS10	Male	Total	Wang_CS10	Wang_et_al_Cell_Stem Cell_2021	NA	Wang_CS10	ERYTHROID	ERYTHROID	ERYTHROID	0.137973
Wang_et_al_ATCTGCCCAACGATCT_1-0	Membrane	CS10	Male	Total	Wang_CS10	Wang_et_al_Cell_Stem Cell_2021	NA	Wang_CS10	PROGENITOR	HSPC	EARLY_HSPC_1	0.0812271
Wang_et_al_ATCTGCCCACGAAACG_1-0	Membrane	CS10	Male	Total	Wang_CS10	Wang_et_al_Cell_Stem Cell_2021	NA	Wang_CS10	PROGENITOR	HSPC	EARLY_HSPC_1	0.0586384
Wang_et_al_ATCTGCCCATCATCCC_1-0	Membrane	CS10	Male	Total	Wang_CS10	Wang_et_al_Cell_Stem Cell_2021	NA	Wang_CS10	ERYTHROID	ERYTHROID	EARLY_ERYTHROID	0.11627
Wang_et_al_ATCTGCCGTCGCTTTC_1-0	Membrane	CS10	Male	Total	Wang_CS10	Wang_et_al_Cell_Stem Cell_2021	NA	Wang_CS10	ERYTHROID	ERYTHROID	ERYTHROID	0.137973
Wang_et_al_ATCTGCCGTGCACTTA_1-0	Membrane	CS10	Male	Total	Wang_CS10	Wang_et_al_Cell_Stem Cell_2021	NA	Wang_CS10	ERYTHROID	ERYTHROID	ERYTHROID	0.11627
Wang_et_al_ATCTGCCGTGCAGACA_1-0	Membrane	CS10	Male	Total	Wang_CS10	Wang_et_al_Cell_Stem Cell_2021	NA	Wang_CS10	ERYTHROID	ERYTHROID	ERYTHROID	0.137973
Wang_et_al_ATCTGCCGTTCAGCGC_1-0	Membrane	CS10	Male	Total	Wang_CS10	Wang_et_al_Cell_Stem Cell_2021	NA	Wang_CS10	ERYTHROID	ERYTHROID	ERYTHROID	0.0807634
Wang_et_al_ATGAGGGAGAGAACAG_1-0	Membrane	CS10	Male	Total	Wang_CS10	Wang_et_al_Cell_Stem Cell_2021	NA	Wang_CS10	PROGENITOR	HSPC	EARLY_HSPC_1	0.0812271
Wang_et_al_ATGAGGGAGTAATCCC_1-0	Membrane	CS10	Male	Total	Wang_CS10	Wang_et_al_Cell_Stem Cell_2021	NA	Wang_CS10	ERYTHROID	ERYTHROID	ERYTHROID	0.135469
Wang_et_al_ATGAGGGCACGAAATA_1-0	Membrane	CS10	Male	Total	Wang_CS10	Wang_et_al_Cell_Stem Cell_2021	NA	Wang_CS10	ERYTHROID	ERYTHROID	ERYTHROID	0.11627
Wang_et_al_ATGAGGGCACGGATAG_1-0	Membrane	CS10	Male	Total	Wang_CS10	Wang_et_al_Cell_Stem Cell_2021	NA	Wang_CS10	ERYTHROID	ERYTHROID	ERYTHROID	0.0585867
Wang_et_al_ATGAGGGTCAGTTTGG_1-0	Membrane	CS10	Male	Total	Wang_CS10	Wang_et_al_Cell_Stem Cell_2021	NA	Wang_CS10	ERYTHROID	ERYTHROID	EARLY_ERYTHROID	0.11627
Wang_et_al_ATGAGGGTCCGCGCAA_1-0	Membrane	CS10	Male	Total	Wang_CS10	Wang_et_al_Cell_Stem Cell_2021	NA	Wang_CS10	ERYTHROID	ERYTHROID	ERYTHROID	0.0423599
Wang_et_al_ATGAGGGTCGGTCCGA_1-0	Membrane	CS10	Male	Total	Wang_CS10	Wang_et_al_Cell_Stem Cell_2021	NA	Wang_CS10	MK	MK	MK	0.0627572
Wang_et_al_ATGCGATAGAAACCGC_1-0	Membrane	CS10	Male	Total	Wang_CS10	Wang_et_al_Cell_Stem Cell_2021	NA	Wang_CS10	MK	MK	MK	0.0627572
Wang_et_al_ATGCGATAGAATTGTG_1-0	Membrane	CS10	Male	Total	Wang_CS10	Wang_et_al_Cell_Stem Cell_2021	NA	Wang_CS10	ERYTHROID	ERYTHROID	ERYTHROID	0.135469
Wang_et_al_ATGCGATAGGCGATAC_1-0	Membrane	CS10	Male	Total	Wang_CS10	Wang_et_al_Cell_Stem Cell_2021	NA	Wang_CS10	ERYTHROID	ERYTHROID	ERYTHROID	0.137973
Wang_et_al_ATGCGATCACCATCCT_1-0	Membrane	CS10	Male	Total	Wang_CS10	Wang_et_al_Cell_Stem Cell_2021	NA	Wang_CS10	ERYTHROID	ERYTHROID	ERYTHROID	0.135469
Wang_et_al_ATGCGATCATGGTTGT_1-0	Membrane	CS10	Male	Total	Wang_CS10	Wang_et_al_Cell_Stem Cell_2021	NA	Wang_CS10	ERYTHROID	ERYTHROID	ERYTHROID	0.11627
Wang_et_al_ATGCGATGTATAGGGC_1-0	Membrane	CS10	Male	Total	Wang_CS10	Wang_et_al_Cell_Stem Cell_2021	NA	Wang_CS10	ERYTHROID	ERYTHROID	EARLY_ERYTHROID	0.11627
Wang_et_al_ATGCGATTCATACGGT_1-0	Membrane	CS10	Male	Total	Wang_CS10	Wang_et_al_Cell_Stem Cell_2021	NA	Wang_CS10	STROMA	ENDOTHELIUM	ENDOTHELIUM_SINUSOIDAL	0.0423855
Wang_et_al_ATGCGATTCTACCAGA_1-0	Membrane	CS10	Male	Total	Wang_CS10	Wang_et_al_Cell_Stem Cell_2021	NA	Wang_CS10	ERYTHROID	ERYTHROID	ERYTHROID	0.0807634
Wang_et_al_ATGCGATTCTTGCCGT_1-0	Membrane	CS10	Male	Total	Wang_CS10	Wang_et_al_Cell_Stem Cell_2021	NA	Wang_CS10	ERYTHROID	ERYTHROID	ERYTHROID	0.106323
Wang_et_al_ATGGGAGAGGGATGGG_1-0	Membrane	CS10	Male	Total	Wang_CS10	Wang_et_al_Cell_Stem Cell_2021	NA	Wang_CS10	STROMA	ENDOTHELIUM	ENDOTHELIUM_SINUSOIDAL	0.0423855
Wang_et_al_ATGGGAGAGGTCGGAT_1-0	Membrane	CS10	Male	Total	Wang_CS10	Wang_et_al_Cell_Stem Cell_2021	NA	Wang_CS10	ERYTHROID	ERYTHROID	ERYTHROID	0.137973
Wang_et_al_ATGGGAGGTACTCTCC_1-0	Membrane	CS10	Male	Total	Wang_CS10	Wang_et_al_Cell_Stem Cell_2021	NA	Wang_CS10	ERYTHROID	ERYTHROID	EARLY_ERYTHROID	0.11627
Wang_et_al_ATGGGAGGTAGCGTAG_1-0	Membrane	CS10	Male	Total	Wang_CS10	Wang_et_al_Cell_Stem Cell_2021	NA	Wang_CS10	MK	MK	MK	0.0627572
Wang_et_al_ATGTGTGAGACTAGAT_1-0	Membrane	CS10	Male	Total	Wang_CS10	Wang_et_al_Cell_Stem Cell_2021	NA	Wang_CS10	ERYTHROID	ERYTHROID	ERYTHROID	0.135469
Wang_et_al_ATGTGTGCACACAGAG_1-0	Membrane	CS10	Male	Total	Wang_CS10	Wang_et_al_Cell_Stem Cell_2021	NA	Wang_CS10	PROGENITOR	HSPC	EARLY_HSPC_1	0.0586384
Wang_et_al_ATGTGTGCACGACGAA_1-0	Membrane	CS10	Male	Total	Wang_CS10	Wang_et_al_Cell_Stem Cell_2021	NA	Wang_CS10	ERYTHROID	ERYTHROID	EARLY_ERYTHROID	0.11627
Wang_et_al_ATTACTCAGATGTGGC_1-0	Membrane	CS10	Male	Total	Wang_CS10	Wang_et_al_Cell_Stem Cell_2021	NA	Wang_CS10	MK	MK	MK	0.0627572
Wang_et_al_ATTACTCAGCTCCTTC_1-0	Membrane	CS10	Male	Total	Wang_CS10	Wang_et_al_Cell_Stem Cell_2021	NA	Wang_CS10	STROMA	ENDODERM	ENDODERM	0.0667969
Wang_et_al_ATTACTCAGGGAACGG_1-0	Membrane	CS10	Male	Total	Wang_CS10	Wang_et_al_Cell_Stem Cell_2021	NA	Wang_CS10	ERYTHROID	ERYTHROID	ERYTHROID	0.135469
Wang_et_al_ATTACTCCAACGCACC_1-0	Membrane	CS10	Male	Total	Wang_CS10	Wang_et_al_Cell_Stem Cell_2021	NA	Wang_CS10	ERYTHROID	ERYTHROID	ERYTHROID	0.157108
Wang_et_al_ATTACTCCACATTAGC_1-0	Membrane	CS10	Male	Total	Wang_CS10	Wang_et_al_Cell_Stem Cell_2021	NA	Wang_CS10	MK	MK	MK	0.0627572
Wang_et_al_ATTACTCGTCCGTTAA_1-0	Membrane	CS10	Male	Total	Wang_CS10	Wang_et_al_Cell_Stem Cell_2021	NA	Wang_CS10	ERYTHROID	ERYTHROID	ERYTHROID	0.0812271
Wang_et_al_ATTACTCGTCGATTGT_1-0	Membrane	CS10	Male	Total	Wang_CS10	Wang_et_al_Cell_Stem Cell_2021	NA	Wang_CS10	PROGENITOR	HSPC	EARLY_HSPC_2	0.0586384
Wang_et_al_ATTACTCGTGCATCTA_1-0	Membrane	CS10	Male	Total	Wang_CS10	Wang_et_al_Cell_Stem Cell_2021	NA	Wang_CS10	ERYTHROID	ERYTHROID	EARLY_ERYTHROID	0.11627
Wang_et_al_ATTACTCTCATTGCCC_1-0	Membrane	CS10	Male	Total	Wang_CS10	Wang_et_al_Cell_Stem Cell_2021	NA	Wang_CS10	ERYTHROID	ERYTHROID	EARLY_ERYTHROID	0.11627
Wang_et_al_ATTACTCTCCGCGGTA_1-0	Membrane	CS10	Male	Total	Wang_CS10	Wang_et_al_Cell_Stem Cell_2021	NA	Wang_CS10	ERYTHROID	ERYTHROID	ERYTHROID	0.137973
Wang_et_al_ATTACTCTCGTGGACC_1-0	Membrane	CS10	Male	Total	Wang_CS10	Wang_et_al_Cell_Stem Cell_2021	NA	Wang_CS10	ERYTHROID	ERYTHROID	ERYTHROID	0.157108
Wang_et_al_ATTACTCTCGTTGACA_1-0	Membrane	CS10	Male	Total	Wang_CS10	Wang_et_al_Cell_Stem Cell_2021	NA	Wang_CS10	STROMA	MESOTHELIUM	MESOTHELIUM	0.0545848
Wang_et_al_ATTATCCAGAGCCTAG_1-0	Membrane	CS10	Male	Total	Wang_CS10	Wang_et_al_Cell_Stem Cell_2021	NA	Wang_CS10	ERYTHROID	ERYTHROID	ERYTHROID	0.135469
Wang_et_al_ATTATCCAGTACACCT_1-0	Membrane	CS10	Male	Total	Wang_CS10	Wang_et_al_Cell_Stem Cell_2021	NA	Wang_CS10	ERYTHROID	ERYTHROID	EARLY_ERYTHROID	0.11627
Wang_et_al_ATTATCCCAAGTACCT_1-0	Membrane	CS10	Male	Total	Wang_CS10	Wang_et_al_Cell_Stem Cell_2021	NA	Wang_CS10	MK	MK	MK	0.0627572
Wang_et_al_ATTATCCGTCCAGTTA_1-0	Membrane	CS10	Male	Total	Wang_CS10	Wang_et_al_Cell_Stem Cell_2021	NA	Wang_CS10	ERYTHROID	ERYTHROID	ERYTHROID	0.137973
Wang_et_al_ATTATCCGTGTTGGGA_1-0	Membrane	CS10	Male	Total	Wang_CS10	Wang_et_al_Cell_Stem Cell_2021	NA	Wang_CS10	ERYTHROID	ERYTHROID	ERYTHROID	0.137973
Wang_et_al_ATTATCCTCGTGGGAA_1-0	Membrane	CS10	Male	Total	Wang_CS10	Wang_et_al_Cell_Stem Cell_2021	NA	Wang_CS10	ERYTHROID	ERYTHROID	EARLY_ERYTHROID	0.11627
Wang_et_al_ATTCTACAGCTAACTC_1-0	Membrane	CS10	Male	Total	Wang_CS10	Wang_et_al_Cell_Stem Cell_2021	NA	Wang_CS10	ERYTHROID	ERYTHROID	ERYTHROID	0.0565147
Wang_et_al_ATTCTACAGGTGATTA_1-0	Membrane	CS10	Male	Total	Wang_CS10	Wang_et_al_Cell_Stem Cell_2021	NA	Wang_CS10	MK	MK	MK	0.0627572
Wang_et_al_ATTCTACAGTCAAGCG_1-0	Membrane	CS10	Male	Total	Wang_CS10	Wang_et_al_Cell_Stem Cell_2021	NA	Wang_CS10	ERYTHROID	ERYTHROID	ERYTHROID	0.135469
Wang_et_al_ATTCTACAGTGACTCT_1-0	Membrane	CS10	Male	Total	Wang_CS10	Wang_et_al_Cell_Stem Cell_2021	NA	Wang_CS10	STROMA	ENDOTHELIUM	ENDOTHELIUM_SINUSOIDAL	0.0423855
Wang_et_al_ATTCTACCAGACGTAG_1-0	Membrane	CS10	Male	Total	Wang_CS10	Wang_et_al_Cell_Stem Cell_2021	NA	Wang_CS10	ERYTHROID	ERYTHROID	ERYTHROID	0.404695
Wang_et_al_ATTCTACCAGTATCTG_1-0	Membrane	CS10	Male	Total	Wang_CS10	Wang_et_al_Cell_Stem Cell_2021	NA	Wang_CS10	MK	MK	MK	0.0627572
Wang_et_al_ATTCTACCAGTGGAGT_1-0	Membrane	CS10	Male	Total	Wang_CS10	Wang_et_al_Cell_Stem Cell_2021	NA	Wang_CS10	ERYTHROID	ERYTHROID	ERYTHROID	0.404695
Wang_et_al_ATTCTACCATATGGTC_1-0	Membrane	CS10	Male	Total	Wang_CS10	Wang_et_al_Cell_Stem Cell_2021	NA	Wang_CS10	MYELOID	MACROPHAGE	MACROPHAGE_LYVE1_HIGH	0.0250602
Wang_et_al_ATTCTACCATCCCACT_1-0	Membrane	CS10	Male	Total	Wang_CS10	Wang_et_al_Cell_Stem Cell_2021	NA	Wang_CS10	ERYTHROID	ERYTHROID	ERYTHROID	0.106323
Wang_et_al_ATTCTACCATGTAGTC_1-0	Membrane	CS10	Male	Total	Wang_CS10	Wang_et_al_Cell_Stem Cell_2021	NA	Wang_CS10	ERYTHROID	ERYTHROID	ERYTHROID	0.0574512
Wang_et_al_ATTCTACGTCGAGATG_1-0	Membrane	CS10	Male	Total	Wang_CS10	Wang_et_al_Cell_Stem Cell_2021	NA	Wang_CS10	ERYTHROID	ERYTHROID	ERYTHROID	0.157108
Wang_et_al_ATTCTACGTCTGGTCG_1-0	Membrane	CS10	Male	Total	Wang_CS10	Wang_et_al_Cell_Stem Cell_2021	NA	Wang_CS10	ERYTHROID	ERYTHROID	ERYTHROID	0.11627
Wang_et_al_ATTCTACGTTGTGGCC_1-0	Membrane	CS10	Male	Total	Wang_CS10	Wang_et_al_Cell_Stem Cell_2021	NA	Wang_CS10	ERYTHROID	ERYTHROID	EARLY_ERYTHROID	0.11627
Wang_et_al_ATTCTACTCCATGCTC_1-0	Membrane	CS10	Male	Total	Wang_CS10	Wang_et_al_Cell_Stem Cell_2021	NA	Wang_CS10	ERYTHROID	ERYTHROID	EARLY_ERYTHROID	0.11627
Wang_et_al_ATTCTACTCTCTAAGG_1-0	Membrane	CS10	Male	Total	Wang_CS10	Wang_et_al_Cell_Stem Cell_2021	NA	Wang_CS10	PROGENITOR	HSPC	EARLY_HSPC_1	0.0586384
Wang_et_al_ATTCTACTCTTGCATT_1-0	Membrane	CS10	Male	Total	Wang_CS10	Wang_et_al_Cell_Stem Cell_2021	NA	Wang_CS10	ERYTHROID	ERYTHROID	ERYTHROID	0.137973
Wang_et_al_ATTGGACAGCGCCTCA_1-0	Membrane	CS10	Male	Total	Wang_CS10	Wang_et_al_Cell_Stem Cell_2021	NA	Wang_CS10	ERYTHROID	ERYTHROID	ERYTHROID	0.135469
Wang_et_al_ATTGGACCATAGAAAC_1-0	Membrane	CS10	Male	Total	Wang_CS10	Wang_et_al_Cell_Stem Cell_2021	NA	Wang_CS10	STROMA	MESOTHELIUM	MESOTHELIUM	0.0545848
Wang_et_al_ATTGGACCATTCGACA_1-0	Membrane	CS10	Male	Total	Wang_CS10	Wang_et_al_Cell_Stem Cell_2021	NA	Wang_CS10	STROMA	ENDOTHELIUM	ENDOTHELIUM_SINUSOIDAL	0.047827
Wang_et_al_ATTGGACGTAGTGAAT_1-0	Membrane	CS10	Male	Total	Wang_CS10	Wang_et_al_Cell_Stem Cell_2021	NA	Wang_CS10	ERYTHROID	ERYTHROID	ERYTHROID	0.121494
Wang_et_al_ATTGGACGTCCATGAT_1-0	Membrane	CS10	Male	Total	Wang_CS10	Wang_et_al_Cell_Stem Cell_2021	NA	Wang_CS10	ERYTHROID	ERYTHROID	ERYTHROID	0.135469
Wang_et_al_ATTGGACGTCTCCATC_1-0	Membrane	CS10	Male	Total	Wang_CS10	Wang_et_al_Cell_Stem Cell_2021	NA	Wang_CS10	MYELOID	MACROPHAGE	MACROPHAGE_LYVE1_HIGH	0.0582803
Wang_et_al_ATTGGACGTGGACGAT_1-0	Membrane	CS10	Male	Total	Wang_CS10	Wang_et_al_Cell_Stem Cell_2021	NA	Wang_CS10	ERYTHROID	ERYTHROID	EARLY_ERYTHROID	0.11627
Wang_et_al_ATTGGTGAGACCGGAT_1-0	Membrane	CS10	Male	Total	Wang_CS10	Wang_et_al_Cell_Stem Cell_2021	NA	Wang_CS10	PROGENITOR	HSPC	EARLY_HSPC_1	0.0586384
Wang_et_al_ATTGGTGAGATCCCGC_1-0	Membrane	CS10	Male	Total	Wang_CS10	Wang_et_al_Cell_Stem Cell_2021	NA	Wang_CS10	ERYTHROID	ERYTHROID	ERYTHROID	0.11627
Wang_et_al_ATTGGTGCATCGATGT_1-0	Membrane	CS10	Male	Total	Wang_CS10	Wang_et_al_Cell_Stem Cell_2021	NA	Wang_CS10	STROMA	MESOTHELIUM	MESOTHELIUM	0.0545848
Wang_et_al_ATTGGTGCATTATCTC_1-0	Membrane	CS10	Male	Total	Wang_CS10	Wang_et_al_Cell_Stem Cell_2021	NA	Wang_CS10	ERYTHROID	ERYTHROID	ERYTHROID	0.137973
Wang_et_al_ATTGGTGGTTGGACCC_1-0	Membrane	CS10	Male	Total	Wang_CS10	Wang_et_al_Cell_Stem Cell_2021	NA	Wang_CS10	MK	MK	MK	0.0627572
Wang_et_al_ATTGGTGTCACCCGAG_1-0	Membrane	CS10	Male	Total	Wang_CS10	Wang_et_al_Cell_Stem Cell_2021	NA	Wang_CS10	ERYTHROID	ERYTHROID	ERYTHROID	0.137973
Wang_et_al_ATTGGTGTCCCTTGCA_1-0	Membrane	CS10	Male	Total	Wang_CS10	Wang_et_al_Cell_Stem Cell_2021	NA	Wang_CS10	ERYTHROID	ERYTHROID	EARLY_ERYTHROID	0.11627
Wang_et_al_ATTTCTGAGCACGCCT_1-0	Membrane	CS10	Male	Total	Wang_CS10	Wang_et_al_Cell_Stem Cell_2021	NA	Wang_CS10	MK	MK	MK	0.0627572
Wang_et_al_ATTTCTGCATCCCACT_1-0	Membrane	CS10	Male	Total	Wang_CS10	Wang_et_al_Cell_Stem Cell_2021	NA	Wang_CS10	ERYTHROID	ERYTHROID	ERYTHROID	0.135469
Wang_et_al_ATTTCTGGTCGAGATG_1-0	Membrane	CS10	Male	Total	Wang_CS10	Wang_et_al_Cell_Stem Cell_2021	NA	Wang_CS10	ERYTHROID	ERYTHROID	ERYTHROID	0.0585867
Wang_et_al_ATTTCTGGTTCCACAA_1-0	Membrane	CS10	Male	Total	Wang_CS10	Wang_et_al_Cell_Stem Cell_2021	NA	Wang_CS10	ERYTHROID	ERYTHROID	ERYTHROID	0.11627
Wang_et_al_ATTTCTGTCAACGGGA_1-0	Membrane	CS10	Male	Total	Wang_CS10	Wang_et_al_Cell_Stem Cell_2021	NA	Wang_CS10	MK	MK	MK	0.0627572
Wang_et_al_CAACCAAGTAGGGTAC_1-0	Membrane	CS10	Male	Total	Wang_CS10	Wang_et_al_Cell_Stem Cell_2021	NA	Wang_CS10	ERYTHROID	ERYTHROID	ERYTHROID	0.121494
Wang_et_al_CAACCAAGTATGGTTC_1-0	Membrane	CS10	Male	Total	Wang_CS10	Wang_et_al_Cell_Stem Cell_2021	NA	Wang_CS10	ERYTHROID	ERYTHROID	ERYTHROID	0.0585867
Wang_et_al_CAACCAAGTGATGTCT_1-0	Membrane	CS10	Male	Total	Wang_CS10	Wang_et_al_Cell_Stem Cell_2021	NA	Wang_CS10	ERYTHROID	ERYTHROID	ERYTHROID	0.13155
Wang_et_al_CAACCAAGTGCAGACA_1-0	Membrane	CS10	Male	Total	Wang_CS10	Wang_et_al_Cell_Stem Cell_2021	NA	Wang_CS10	STROMA	ENDOTHELIUM	ENDOTHELIUM_AEC	0.0369204
Wang_et_al_CAACCAATCTTCGGTC_1-0	Membrane	CS10	Male	Total	Wang_CS10	Wang_et_al_Cell_Stem Cell_2021	NA	Wang_CS10	STROMA	ENDODERM	ENDODERM	0.0667969
Wang_et_al_CAACCTCCAATAAGCA_1-0	Membrane	CS10	Male	Total	Wang_CS10	Wang_et_al_Cell_Stem Cell_2021	NA	Wang_CS10	ERYTHROID	ERYTHROID	ERYTHROID	0.106323
Wang_et_al_CAACCTCCAGGTCCAC_1-0	Membrane	CS10	Male	Total	Wang_CS10	Wang_et_al_Cell_Stem Cell_2021	NA	Wang_CS10	PROGENITOR	HSPC	EARLY_HSPC_1	0.0586384
Wang_et_al_CAACCTCGTTGTACAC_1-0	Membrane	CS10	Male	Total	Wang_CS10	Wang_et_al_Cell_Stem Cell_2021	NA	Wang_CS10	MYELOID	MACROPHAGE	MACROPHAGE_IRON_RECYCLING	0.0391568
Wang_et_al_CAACCTCTCCGTAGGC_1-0	Membrane	CS10	Male	Total	Wang_CS10	Wang_et_al_Cell_Stem Cell_2021	NA	Wang_CS10	ERYTHROID	ERYTHROID	ERYTHROID	0.137973
Wang_et_al_CAACCTCTCGATAGAA_1-0	Membrane	CS10	Male	Total	Wang_CS10	Wang_et_al_Cell_Stem Cell_2021	NA	Wang_CS10	STROMA	MESOTHELIUM	MESOTHELIUM	0.0968763
Wang_et_al_CAACCTCTCTCGTATT_1-0	Membrane	CS10	Male	Total	Wang_CS10	Wang_et_al_Cell_Stem Cell_2021	NA	Wang_CS10	ERYTHROID	ERYTHROID	EARLY_ERYTHROID	0.11627
Wang_et_al_CAACTAGAGGCGACAT_1-0	Membrane	CS10	Male	Total	Wang_CS10	Wang_et_al_Cell_Stem Cell_2021	NA	Wang_CS10	ERYTHROID	ERYTHROID	ERYTHROID	0.11627
Wang_et_al_CAACTAGCAAGGTGTG_1-0	Membrane	CS10	Male	Total	Wang_CS10	Wang_et_al_Cell_Stem Cell_2021	NA	Wang_CS10	STROMA	ENDODERM	ENDODERM	0.0463378
Wang_et_al_CAACTAGCACGGTTTA_1-0	Membrane	CS10	Male	Total	Wang_CS10	Wang_et_al_Cell_Stem Cell_2021	NA	Wang_CS10	STROMA	MESOTHELIUM	MESOTHELIUM	0.0657735
Wang_et_al_CAACTAGCAGGATTGG_1-0	Membrane	CS10	Male	Total	Wang_CS10	Wang_et_al_Cell_Stem Cell_2021	NA	Wang_CS10	STROMA	ENDODERM	ENDODERM	0.0818839
Wang_et_al_CAACTAGCATCATCCC_1-0	Membrane	CS10	Male	Total	Wang_CS10	Wang_et_al_Cell_Stem Cell_2021	NA	Wang_CS10	STROMA	ENDOTHELIUM	ENDOTHELIUM_SINUSOIDAL	0.0423855
Wang_et_al_CAACTAGGTACAGTGG_1-0	Membrane	CS10	Male	Total	Wang_CS10	Wang_et_al_Cell_Stem Cell_2021	NA	Wang_CS10	ERYTHROID	ERYTHROID	ERYTHROID	0.135469
Wang_et_al_CAACTAGGTACATGTC_1-0	Membrane	CS10	Male	Total	Wang_CS10	Wang_et_al_Cell_Stem Cell_2021	NA	Wang_CS10	ERYTHROID	ERYTHROID	ERYTHROID	0.135469
Wang_et_al_CAACTAGTCTGAGTGT_1-0	Membrane	CS10	Male	Total	Wang_CS10	Wang_et_al_Cell_Stem Cell_2021	NA	Wang_CS10	STROMA	ENDODERM	ENDODERM	0.0667969
Wang_et_al_CAACTAGTCTGCTTGC_1-0	Membrane	CS10	Male	Total	Wang_CS10	Wang_et_al_Cell_Stem Cell_2021	NA	Wang_CS10	ERYTHROID	ERYTHROID	ERYTHROID	0.13155
Wang_et_al_CAAGAAAAGAGCTGCA_1-0	Membrane	CS10	Male	Total	Wang_CS10	Wang_et_al_Cell_Stem Cell_2021	NA	Wang_CS10	MYELOID	MACROPHAGE	MACROPHAGE_IRON_RECYCLING	0.0657735
Wang_et_al_CAAGAAAAGATGTAAC_1-0	Membrane	CS10	Male	Total	Wang_CS10	Wang_et_al_Cell_Stem Cell_2021	NA	Wang_CS10	MYELOID	MACROPHAGE	MACROPHAGE_IRON_RECYCLING	0.0562993
Wang_et_al_CAAGAAAAGTGAACAT_1-0	Membrane	CS10	Male	Total	Wang_CS10	Wang_et_al_Cell_Stem Cell_2021	NA	Wang_CS10	ERYTHROID	ERYTHROID	ERYTHROID	0.11627
Wang_et_al_CAAGAAACAAAGCGGT_1-0	Membrane	CS10	Male	Total	Wang_CS10	Wang_et_al_Cell_Stem Cell_2021	NA	Wang_CS10	ERYTHROID	ERYTHROID	ERYTHROID	0.0296074
Wang_et_al_CAAGAAACACCAGTTA_1-0	Membrane	CS10	Male	Total	Wang_CS10	Wang_et_al_Cell_Stem Cell_2021	NA	Wang_CS10	ERYTHROID	ERYTHROID	ERYTHROID	0.135469
Wang_et_al_CAAGAAAGTCTAGTGT_1-0	Membrane	CS10	Male	Total	Wang_CS10	Wang_et_al_Cell_Stem Cell_2021	NA	Wang_CS10	ERYTHROID	ERYTHROID	ERYTHROID	0.106323
Wang_et_al_CAAGAAAGTCTCGTTC_1-0	Membrane	CS10	Male	Total	Wang_CS10	Wang_et_al_Cell_Stem Cell_2021	NA	Wang_CS10	MK	MK	MK	0.0627572
Wang_et_al_CAAGAAAGTTCATGGT_1-0	Membrane	CS10	Male	Total	Wang_CS10	Wang_et_al_Cell_Stem Cell_2021	NA	Wang_CS10	PROGENITOR	HSPC	EARLY_HSPC_1	0.0586384
Wang_et_al_CAAGAAAGTTGAGGTG_1-0	Membrane	CS10	Male	Total	Wang_CS10	Wang_et_al_Cell_Stem Cell_2021	NA	Wang_CS10	ERYTHROID	ERYTHROID	ERYTHROID	0.11627
Wang_et_al_CAAGATCAGAATTGTG_1-0	Membrane	CS10	Male	Total	Wang_CS10	Wang_et_al_Cell_Stem Cell_2021	NA	Wang_CS10	PROGENITOR	HSPC	EARLY_HSPC_1	0.0586384
Wang_et_al_CAAGATCAGATATACG_1-0	Membrane	CS10	Male	Total	Wang_CS10	Wang_et_al_Cell_Stem Cell_2021	NA	Wang_CS10	ERYTHROID	ERYTHROID	EARLY_ERYTHROID	0.11627
Wang_et_al_CAAGATCAGTACGACG_1-0	Membrane	CS10	Male	Total	Wang_CS10	Wang_et_al_Cell_Stem Cell_2021	NA	Wang_CS10	STROMA	ENDODERM	ENDODERM	0.0463378
Wang_et_al_CAAGATCCACAAGCCC_1-0	Membrane	CS10	Male	Total	Wang_CS10	Wang_et_al_Cell_Stem Cell_2021	NA	Wang_CS10	ERYTHROID	ERYTHROID	ERYTHROID	0.135469
Wang_et_al_CAAGATCCATCCGCGA_1-0	Membrane	CS10	Male	Total	Wang_CS10	Wang_et_al_Cell_Stem Cell_2021	NA	Wang_CS10	ERYTHROID	ERYTHROID	ERYTHROID	0.135469
Wang_et_al_CAAGATCTCCGTACAA_1-0	Membrane	CS10	Male	Total	Wang_CS10	Wang_et_al_Cell_Stem Cell_2021	NA	Wang_CS10	ERYTHROID	ERYTHROID	ERYTHROID	0.0863302
Wang_et_al_CAAGGCCAGCAGATCG_1-0	Membrane	CS10	Male	Total	Wang_CS10	Wang_et_al_Cell_Stem Cell_2021	NA	Wang_CS10	STROMA	ENDODERM	ENDODERM	0.0667969
Wang_et_al_CAAGGCCAGTACGTAA_1-0	Membrane	CS10	Male	Total	Wang_CS10	Wang_et_al_Cell_Stem Cell_2021	NA	Wang_CS10	ERYTHROID	ERYTHROID	ERYTHROID	0.404695
Wang_et_al_CAAGGCCCACTGTGTA_1-0	Membrane	CS10	Male	Total	Wang_CS10	Wang_et_al_Cell_Stem Cell_2021	NA	Wang_CS10	ERYTHROID	ERYTHROID	ERYTHROID	0.157108
Wang_et_al_CAAGGCCGTAGGCATG_1-0	Membrane	CS10	Male	Total	Wang_CS10	Wang_et_al_Cell_Stem Cell_2021	NA	Wang_CS10	ERYTHROID	ERYTHROID	EARLY_ERYTHROID	0.11627
Wang_et_al_CAAGGCCGTGGCTCCA_1-0	Membrane	CS10	Male	Total	Wang_CS10	Wang_et_al_Cell_Stem Cell_2021	NA	Wang_CS10	MYELOID	MACROPHAGE	MACROPHAGE_LYVE1_HIGH	0.0412762
Wang_et_al_CAAGGCCTCAGCTGGC_1-0	Membrane	CS10	Male	Total	Wang_CS10	Wang_et_al_Cell_Stem Cell_2021	NA	Wang_CS10	ERYTHROID	ERYTHROID	ERYTHROID	0.0565147
Wang_et_al_CAAGGCCTCGCATGGC_1-0	Membrane	CS10	Male	Total	Wang_CS10	Wang_et_al_Cell_Stem Cell_2021	NA	Wang_CS10	ERYTHROID	ERYTHROID	ERYTHROID	0.135469
Wang_et_al_CAAGTTGAGCTAACAA_1-0	Membrane	CS10	Male	Total	Wang_CS10	Wang_et_al_Cell_Stem Cell_2021	NA	Wang_CS10	ERYTHROID	ERYTHROID	ERYTHROID	0.0807634
Wang_et_al_CAAGTTGGTCGGGTCT_1-0	Membrane	CS10	Male	Total	Wang_CS10	Wang_et_al_Cell_Stem Cell_2021	NA	Wang_CS10	MYELOID	MACROPHAGE	MACROPHAGE_IRON_RECYCLING	0.0691683
Wang_et_al_CAAGTTGGTTCCGGCA_1-0	Membrane	CS10	Male	Total	Wang_CS10	Wang_et_al_Cell_Stem Cell_2021	NA	Wang_CS10	ERYTHROID	ERYTHROID	ERYTHROID	0.135469
Wang_et_al_CAAGTTGGTTTAGCTG_1-0	Membrane	CS10	Male	Total	Wang_CS10	Wang_et_al_Cell_Stem Cell_2021	NA	Wang_CS10	ERYTHROID	ERYTHROID	EARLY_ERYTHROID	0.11627
Wang_et_al_CAAGTTGTCACATGCA_1-0	Membrane	CS10	Male	Total	Wang_CS10	Wang_et_al_Cell_Stem Cell_2021	NA	Wang_CS10	ERYTHROID	ERYTHROID	ERYTHROID	0.11627
Wang_et_al_CAAGTTGTCCTCCTAG_1-0	Membrane	CS10	Male	Total	Wang_CS10	Wang_et_al_Cell_Stem Cell_2021	NA	Wang_CS10	ERYTHROID	ERYTHROID	ERYTHROID	0.137973
Wang_et_al_CACAAACAGATGCGAC_1-0	Membrane	CS10	Male	Total	Wang_CS10	Wang_et_al_Cell_Stem Cell_2021	NA	Wang_CS10	STROMA	ENDOTHELIUM	ENDOTHELIUM_SINUSOIDAL	0.0636418
Wang_et_al_CACAAACAGTCGCCGT_1-0	Membrane	CS10	Male	Total	Wang_CS10	Wang_et_al_Cell_Stem Cell_2021	NA	Wang_CS10	ERYTHROID	ERYTHROID	EARLY_ERYTHROID	0.11627
Wang_et_al_CACAAACCAAGCCCAC_1-0	Membrane	CS10	Male	Total	Wang_CS10	Wang_et_al_Cell_Stem Cell_2021	NA	Wang_CS10	ERYTHROID	ERYTHROID	ERYTHROID	0.11627
Wang_et_al_CACAAACCAAGCCGCT_1-0	Membrane	CS10	Male	Total	Wang_CS10	Wang_et_al_Cell_Stem Cell_2021	NA	Wang_CS10	STROMA	ENDODERM	ENDODERM	0.0667969
Wang_et_al_CACAAACCACTTACGA_1-0	Membrane	CS10	Male	Total	Wang_CS10	Wang_et_al_Cell_Stem Cell_2021	NA	Wang_CS10	MK	MK	MK	0.0627572
Wang_et_al_CACAAACCATGTAAGA_1-0	Membrane	CS10	Male	Total	Wang_CS10	Wang_et_al_Cell_Stem Cell_2021	NA	Wang_CS10	MK	MK	MK	0.0586384
Wang_et_al_CACAAACGTTAAGACA_1-0	Membrane	CS10	Male	Total	Wang_CS10	Wang_et_al_Cell_Stem Cell_2021	NA	Wang_CS10	ERYTHROID	ERYTHROID	ERYTHROID	0.137973
Wang_et_al_CACACAAAGCAATATG_1-0	Membrane	CS10	Male	Total	Wang_CS10	Wang_et_al_Cell_Stem Cell_2021	NA	Wang_CS10	ERYTHROID	ERYTHROID	ERYTHROID	0.11627
Wang_et_al_CACACAAAGTACATGA_1-0	Membrane	CS10	Male	Total	Wang_CS10	Wang_et_al_Cell_Stem Cell_2021	NA	Wang_CS10	ERYTHROID	ERYTHROID	ERYTHROID	0.106323
Wang_et_al_CACACAAAGTGGTCCC_1-0	Membrane	CS10	Male	Total	Wang_CS10	Wang_et_al_Cell_Stem Cell_2021	NA	Wang_CS10	ERYTHROID	ERYTHROID	ERYTHROID	0.11627
Wang_et_al_CACACAACATATACCG_1-0	Membrane	CS10	Male	Total	Wang_CS10	Wang_et_al_Cell_Stem Cell_2021	NA	Wang_CS10	ERYTHROID	ERYTHROID	ERYTHROID	0.138168
Wang_et_al_CACACAATCGCCGTGA_1-0	Membrane	CS10	Male	Total	Wang_CS10	Wang_et_al_Cell_Stem Cell_2021	NA	Wang_CS10	ERYTHROID	ERYTHROID	EARLY_ERYTHROID	0.11627
Wang_et_al_CACACAATCGTCCGTT_1-0	Membrane	CS10	Male	Total	Wang_CS10	Wang_et_al_Cell_Stem Cell_2021	NA	Wang_CS10	ERYTHROID	ERYTHROID	ERYTHROID	0.135469
Wang_et_al_CACACCTAGCTAAGAT_1-0	Membrane	CS10	Male	Total	Wang_CS10	Wang_et_al_Cell_Stem Cell_2021	NA	Wang_CS10	STROMA	MESOTHELIUM	MESOTHELIUM	0.0545848
Wang_et_al_CACACCTAGGCTAGGT_1-0	Membrane	CS10	Male	Total	Wang_CS10	Wang_et_al_Cell_Stem Cell_2021	NA	Wang_CS10	ERYTHROID	ERYTHROID	EARLY_ERYTHROID	0.11627
Wang_et_al_CACACCTAGTTGCAGG_1-0	Membrane	CS10	Male	Total	Wang_CS10	Wang_et_al_Cell_Stem Cell_2021	NA	Wang_CS10	ERYTHROID	ERYTHROID	ERYTHROID	0.137973
Wang_et_al_CACACCTCAAAGTGCG_1-0	Membrane	CS10	Male	Total	Wang_CS10	Wang_et_al_Cell_Stem Cell_2021	NA	Wang_CS10	PROGENITOR	HSPC	EARLY_HSPC_2	0.0812271
Wang_et_al_CACACCTGTAGAGTGC_1-0	Membrane	CS10	Male	Total	Wang_CS10	Wang_et_al_Cell_Stem Cell_2021	NA	Wang_CS10	ERYTHROID	ERYTHROID	ERYTHROID	0.137973
Wang_et_al_CACACCTGTCATGCCG_1-0	Membrane	CS10	Male	Total	Wang_CS10	Wang_et_al_Cell_Stem Cell_2021	NA	Wang_CS10	ERYTHROID	ERYTHROID	ERYTHROID	0.0703069
Wang_et_al_CACACCTGTTGGAGGT_1-0	Membrane	CS10	Male	Total	Wang_CS10	Wang_et_al_Cell_Stem Cell_2021	NA	Wang_CS10	STROMA	MESOTHELIUM	MESOTHELIUM	0.0545848
Wang_et_al_CACACCTTCAACACAC_1-0	Membrane	CS10	Male	Total	Wang_CS10	Wang_et_al_Cell_Stem Cell_2021	NA	Wang_CS10	MK	MK	MK	0.0627572
Wang_et_al_CACACCTTCAGAGCTT_1-0	Membrane	CS10	Male	Total	Wang_CS10	Wang_et_al_Cell_Stem Cell_2021	NA	Wang_CS10	ERYTHROID	ERYTHROID	ERYTHROID	0.0574512
Wang_et_al_CACACCTTCAGTCCCT_1-0	Membrane	CS10	Male	Total	Wang_CS10	Wang_et_al_Cell_Stem Cell_2021	NA	Wang_CS10	ERYTHROID	ERYTHROID	ERYTHROID	0.11627
Wang_et_al_CACACCTTCCACGTGG_1-0	Membrane	CS10	Male	Total	Wang_CS10	Wang_et_al_Cell_Stem Cell_2021	NA	Wang_CS10	ERYTHROID	ERYTHROID	ERYTHROID	0.106323
Wang_et_al_CACACCTTCCATGAGT_1-0	Membrane	CS10	Male	Total	Wang_CS10	Wang_et_al_Cell_Stem Cell_2021	NA	Wang_CS10	ERYTHROID	ERYTHROID	ERYTHROID	0.13155
Wang_et_al_CACACCTTCCCATTTA_1-0	Membrane	CS10	Male	Total	Wang_CS10	Wang_et_al_Cell_Stem Cell_2021	NA	Wang_CS10	ERYTHROID	ERYTHROID	EARLY_ERYTHROID	0.11627
Wang_et_al_CACACCTTCCTGCCAT_1-0	Membrane	CS10	Male	Total	Wang_CS10	Wang_et_al_Cell_Stem Cell_2021	NA	Wang_CS10	ERYTHROID	ERYTHROID	EARLY_ERYTHROID	0.11627
Wang_et_al_CACACCTTCGGCGCAT_1-0	Membrane	CS10	Male	Total	Wang_CS10	Wang_et_al_Cell_Stem Cell_2021	NA	Wang_CS10	ERYTHROID	ERYTHROID	EARLY_ERYTHROID	0.11627
Wang_et_al_CACACCTTCTAACCGA_1-0	Membrane	CS10	Male	Total	Wang_CS10	Wang_et_al_Cell_Stem Cell_2021	NA	Wang_CS10	ERYTHROID	ERYTHROID	ERYTHROID	0.121494
Wang_et_al_CACACTCAGAAACGCC_1-0	Membrane	CS10	Male	Total	Wang_CS10	Wang_et_al_Cell_Stem Cell_2021	NA	Wang_CS10	ERYTHROID	ERYTHROID	ERYTHROID	0.106323
Wang_et_al_CACACTCAGAATTCCC_1-0	Membrane	CS10	Male	Total	Wang_CS10	Wang_et_al_Cell_Stem Cell_2021	NA	Wang_CS10	MK	MK	MK	0.0627572
Wang_et_al_CACACTCAGATATGGT_1-0	Membrane	CS10	Male	Total	Wang_CS10	Wang_et_al_Cell_Stem Cell_2021	NA	Wang_CS10	PROGENITOR	HSPC	EARLY_HSPC_2	0.0812271
Wang_et_al_CACACTCAGATGTCGG_1-0	Membrane	CS10	Male	Total	Wang_CS10	Wang_et_al_Cell_Stem Cell_2021	NA	Wang_CS10	PROGENITOR	HSPC	EARLY_HSPC_1	0.0812271
Wang_et_al_CACACTCAGCAGCGTA_1-0	Membrane	CS10	Male	Total	Wang_CS10	Wang_et_al_Cell_Stem Cell_2021	NA	Wang_CS10	ERYTHROID	ERYTHROID	EARLY_ERYTHROID	0.11627
Wang_et_al_CACACTCCATCTGGTA_1-0	Membrane	CS10	Male	Total	Wang_CS10	Wang_et_al_Cell_Stem Cell_2021	NA	Wang_CS10	ERYTHROID	ERYTHROID	ERYTHROID	0.0369204
Wang_et_al_CACACTCCATTAGGCT_1-0	Membrane	CS10	Male	Total	Wang_CS10	Wang_et_al_Cell_Stem Cell_2021	NA	Wang_CS10	STROMA	ENDOTHELIUM	ENDOTHELIUM_SINUSOIDAL	0.0319278
Wang_et_al_CACACTCGTATGAAAC_1-0	Membrane	CS10	Male	Total	Wang_CS10	Wang_et_al_Cell_Stem Cell_2021	NA	Wang_CS10	ERYTHROID	ERYTHROID	ERYTHROID	0.135469
Wang_et_al_CACACTCGTCTCCCTA_1-0	Membrane	CS10	Male	Total	Wang_CS10	Wang_et_al_Cell_Stem Cell_2021	NA	Wang_CS10	PROGENITOR	HSPC	EARLY_HSPC_1	0.0586384
Wang_et_al_CACACTCTCTGCTGCT_1-0	Membrane	CS10	Male	Total	Wang_CS10	Wang_et_al_Cell_Stem Cell_2021	NA	Wang_CS10	ERYTHROID	ERYTHROID	ERYTHROID	0.11627
Wang_et_al_CACACTCTCTTAACCT_1-0	Membrane	CS10	Male	Total	Wang_CS10	Wang_et_al_Cell_Stem Cell_2021	NA	Wang_CS10	STROMA	ENDODERM	ENDODERM	0.0667969
Wang_et_al_CACAGGCAGGATGGAA_1-0	Membrane	CS10	Male	Total	Wang_CS10	Wang_et_al_Cell_Stem Cell_2021	NA	Wang_CS10	ERYTHROID	ERYTHROID	ERYTHROID	0.0423599
Wang_et_al_CACAGGCAGTATCGAA_1-0	Membrane	CS10	Male	Total	Wang_CS10	Wang_et_al_Cell_Stem Cell_2021	NA	Wang_CS10	ERYTHROID	ERYTHROID	ERYTHROID	0.135469
Wang_et_al_CACAGGCGTTTGCATG_1-0	Membrane	CS10	Male	Total	Wang_CS10	Wang_et_al_Cell_Stem Cell_2021	NA	Wang_CS10	ERYTHROID	ERYTHROID	ERYTHROID	0.137973
Wang_et_al_CACAGGCTCGGTTAAC_1-0	Membrane	CS10	Male	Total	Wang_CS10	Wang_et_al_Cell_Stem Cell_2021	NA	Wang_CS10	MK	MK	MK	0.0586384
Wang_et_al_CACAGTAAGAGACTTA_1-0	Membrane	CS10	Male	Total	Wang_CS10	Wang_et_al_Cell_Stem Cell_2021	NA	Wang_CS10	MK	MK	MK	0.0627572
Wang_et_al_CACAGTAAGCCCAGCT_1-0	Membrane	CS10	Male	Total	Wang_CS10	Wang_et_al_Cell_Stem Cell_2021	NA	Wang_CS10	STROMA	MESOTHELIUM	MESOTHELIUM	0.0545848
Wang_et_al_CACAGTAAGGAGTTTA_1-0	Membrane	CS10	Male	Total	Wang_CS10	Wang_et_al_Cell_Stem Cell_2021	NA	Wang_CS10	MYELOID	MACROPHAGE	MACROPHAGE_LYVE1_HIGH	0.0391568
Wang_et_al_CACAGTAAGGATGGTC_1-0	Membrane	CS10	Male	Total	Wang_CS10	Wang_et_al_Cell_Stem Cell_2021	NA	Wang_CS10	MK	MK	MK	0.0586384
Wang_et_al_CACAGTACACCCTATC_1-0	Membrane	CS10	Male	Total	Wang_CS10	Wang_et_al_Cell_Stem Cell_2021	NA	Wang_CS10	ERYTHROID	ERYTHROID	ERYTHROID	0.0932337
Wang_et_al_CACAGTACATCGACGC_1-0	Membrane	CS10	Male	Total	Wang_CS10	Wang_et_al_Cell_Stem Cell_2021	NA	Wang_CS10	STROMA	MESOTHELIUM	MESOTHELIUM	0.0657735
Wang_et_al_CACAGTAGTCAGGACA_1-0	Membrane	CS10	Male	Total	Wang_CS10	Wang_et_al_Cell_Stem Cell_2021	NA	Wang_CS10	ERYTHROID	ERYTHROID	ERYTHROID	0.137973
Wang_et_al_CACAGTATCCCTCAGT_1-0	Membrane	CS10	Male	Total	Wang_CS10	Wang_et_al_Cell_Stem Cell_2021	NA	Wang_CS10	ERYTHROID	ERYTHROID	ERYTHROID	0.0423599
Wang_et_al_CACATAGCACGCTTTC_1-0	Membrane	CS10	Male	Total	Wang_CS10	Wang_et_al_Cell_Stem Cell_2021	NA	Wang_CS10	PROGENITOR	MOP	MOP	0.0696686
Wang_et_al_CACATAGCATTGGTAC_1-0	Membrane	CS10	Male	Total	Wang_CS10	Wang_et_al_Cell_Stem Cell_2021	NA	Wang_CS10	STROMA	ENDODERM	ENDODERM	0.0818839
Wang_et_al_CACATAGGTAGAAGGA_1-0	Membrane	CS10	Male	Total	Wang_CS10	Wang_et_al_Cell_Stem Cell_2021	NA	Wang_CS10	ERYTHROID	ERYTHROID	ERYTHROID	0.135469
Wang_et_al_CACATAGTCGACCAGC_1-0	Membrane	CS10	Male	Total	Wang_CS10	Wang_et_al_Cell_Stem Cell_2021	NA	Wang_CS10	MK	MK	MK	0.0627572
Wang_et_al_CACATTTAGACTGTAA_1-0	Membrane	CS10	Male	Total	Wang_CS10	Wang_et_al_Cell_Stem Cell_2021	NA	Wang_CS10	ERYTHROID	ERYTHROID	ERYTHROID	0.135469
Wang_et_al_CACATTTAGAGTACCG_1-0	Membrane	CS10	Male	Total	Wang_CS10	Wang_et_al_Cell_Stem Cell_2021	NA	Wang_CS10	ERYTHROID	ERYTHROID	ERYTHROID	0.0807634
Wang_et_al_CACATTTAGTACGATA_1-0	Membrane	CS10	Male	Total	Wang_CS10	Wang_et_al_Cell_Stem Cell_2021	NA	Wang_CS10	ERYTHROID	ERYTHROID	ERYTHROID	0.11627
Wang_et_al_CACATTTAGTTCCACA_1-0	Membrane	CS10	Male	Total	Wang_CS10	Wang_et_al_Cell_Stem Cell_2021	NA	Wang_CS10	MYELOID	MACROPHAGE	MACROPHAGE_IRON_RECYCLING	0.0236918
Wang_et_al_CACATTTCAAGTACCT_1-0	Membrane	CS10	Male	Total	Wang_CS10	Wang_et_al_Cell_Stem Cell_2021	NA	Wang_CS10	MK	MK	MK	0.0627572
Wang_et_al_CACATTTCAGACGCCT_1-0	Membrane	CS10	Male	Total	Wang_CS10	Wang_et_al_Cell_Stem Cell_2021	NA	Wang_CS10	ERYTHROID	ERYTHROID	ERYTHROID	0.135469
Wang_et_al_CACATTTCATTGTGCA_1-0	Membrane	CS10	Male	Total	Wang_CS10	Wang_et_al_Cell_Stem Cell_2021	NA	Wang_CS10	MYELOID	MACROPHAGE	MACROPHAGE_IRON_RECYCLING	0.112676
Wang_et_al_CACATTTGTATAGGTA_1-0	Membrane	CS10	Male	Total	Wang_CS10	Wang_et_al_Cell_Stem Cell_2021	NA	Wang_CS10	ERYTHROID	ERYTHROID	ERYTHROID	0.11627
Wang_et_al_CACATTTGTCATATGC_1-0	Membrane	CS10	Male	Total	Wang_CS10	Wang_et_al_Cell_Stem Cell_2021	NA	Wang_CS10	ERYTHROID	ERYTHROID	ERYTHROID	0.121494
Wang_et_al_CACATTTGTGCTGTAT_1-0	Membrane	CS10	Male	Total	Wang_CS10	Wang_et_al_Cell_Stem Cell_2021	NA	Wang_CS10	ERYTHROID	ERYTHROID	ERYTHROID	0.137973
Wang_et_al_CACATTTGTTATTCTC_1-0	Membrane	CS10	Male	Total	Wang_CS10	Wang_et_al_Cell_Stem Cell_2021	NA	Wang_CS10	MYELOID	MACROPHAGE	MACROPHAGE_IRON_RECYCLING	0.0657735
Wang_et_al_CACATTTTCAAACCAC_1-0	Membrane	CS10	Male	Total	Wang_CS10	Wang_et_al_Cell_Stem Cell_2021	NA	Wang_CS10	ERYTHROID	ERYTHROID	ERYTHROID	0.135469
Wang_et_al_CACATTTTCCGCATAA_1-0	Membrane	CS10	Male	Total	Wang_CS10	Wang_et_al_Cell_Stem Cell_2021	NA	Wang_CS10	ERYTHROID	ERYTHROID	ERYTHROID	0.11627
Wang_et_al_CACCACTAGACTAGAT_1-0	Membrane	CS10	Male	Total	Wang_CS10	Wang_et_al_Cell_Stem Cell_2021	NA	Wang_CS10	ERYTHROID	ERYTHROID	ERYTHROID	0.137973
Wang_et_al_CACCACTCACAGATTC_1-0	Membrane	CS10	Male	Total	Wang_CS10	Wang_et_al_Cell_Stem Cell_2021	NA	Wang_CS10	ERYTHROID	ERYTHROID	ERYTHROID	0.157108
Wang_et_al_CACCACTCACATCCGG_1-0	Membrane	CS10	Male	Total	Wang_CS10	Wang_et_al_Cell_Stem Cell_2021	NA	Wang_CS10	MYELOID	DC	PRE DC2	0.0812271
Wang_et_al_CACCACTCACCGCTAG_1-0	Membrane	CS10	Male	Total	Wang_CS10	Wang_et_al_Cell_Stem Cell_2021	NA	Wang_CS10	ERYTHROID	ERYTHROID	EARLY_ERYTHROID	0.11627
Wang_et_al_CACCACTGTCCCTTGT_1-0	Membrane	CS10	Male	Total	Wang_CS10	Wang_et_al_Cell_Stem Cell_2021	NA	Wang_CS10	ERYTHROID	ERYTHROID	ERYTHROID	0.137973
Wang_et_al_CACCACTGTTGAACTC_1-0	Membrane	CS10	Male	Total	Wang_CS10	Wang_et_al_Cell_Stem Cell_2021	NA	Wang_CS10	ERYTHROID	ERYTHROID	ERYTHROID	0.135469
Wang_et_al_CACCAGGAGGATGCGT_1-0	Membrane	CS10	Male	Total	Wang_CS10	Wang_et_al_Cell_Stem Cell_2021	NA	Wang_CS10	ERYTHROID	ERYTHROID	ERYTHROID	0.137973
Wang_et_al_CACCAGGAGGGCTTCC_1-0	Membrane	CS10	Male	Total	Wang_CS10	Wang_et_al_Cell_Stem Cell_2021	NA	Wang_CS10	ERYTHROID	ERYTHROID	ERYTHROID	0.0807634
Wang_et_al_CACCAGGAGGTCGGAT_1-0	Membrane	CS10	Male	Total	Wang_CS10	Wang_et_al_Cell_Stem Cell_2021	NA	Wang_CS10	ERYTHROID	ERYTHROID	ERYTHROID	0.135469
Wang_et_al_CACCAGGGTAAGTGGC_1-0	Membrane	CS10	Male	Total	Wang_CS10	Wang_et_al_Cell_Stem Cell_2021	NA	Wang_CS10	ERYTHROID	ERYTHROID	ERYTHROID	0.157108
Wang_et_al_CACCAGGGTCGGATCC_1-0	Membrane	CS10	Male	Total	Wang_CS10	Wang_et_al_Cell_Stem Cell_2021	NA	Wang_CS10	MK	MK	MK	0.0627572
Wang_et_al_CACCAGGGTCTAGTCA_1-0	Membrane	CS10	Male	Total	Wang_CS10	Wang_et_al_Cell_Stem Cell_2021	NA	Wang_CS10	ERYTHROID	ERYTHROID	ERYTHROID	0.11627
Wang_et_al_CACCAGGTCCACTCCA_1-0	Membrane	CS10	Male	Total	Wang_CS10	Wang_et_al_Cell_Stem Cell_2021	NA	Wang_CS10	ERYTHROID	ERYTHROID	EARLY_ERYTHROID	0.11627
Wang_et_al_CACCAGGTCCTGCAGG_1-0	Membrane	CS10	Male	Total	Wang_CS10	Wang_et_al_Cell_Stem Cell_2021	NA	Wang_CS10	ERYTHROID	ERYTHROID	ERYTHROID	0.135469
Wang_et_al_CACCAGGTCGTAGGAG_1-0	Membrane	CS10	Male	Total	Wang_CS10	Wang_et_al_Cell_Stem Cell_2021	NA	Wang_CS10	STROMA	ENDODERM	ENDODERM	0.0667969
Wang_et_al_CACCAGGTCGTCCAGG_1-0	Membrane	CS10	Male	Total	Wang_CS10	Wang_et_al_Cell_Stem Cell_2021	NA	Wang_CS10	ERYTHROID	ERYTHROID	ERYTHROID	0.137973
Wang_et_al_CACCAGGTCTCGTTTA_1-0	Membrane	CS10	Male	Total	Wang_CS10	Wang_et_al_Cell_Stem Cell_2021	NA	Wang_CS10	STROMA	FIBROBLAST	FIBROBLAST	0.0812271
Wang_et_al_CACCTTGAGATGTCGG_1-0	Membrane	CS10	Male	Total	Wang_CS10	Wang_et_al_Cell_Stem Cell_2021	NA	Wang_CS10	STROMA	MESOTHELIUM	MESOTHELIUM	0.0409327
Wang_et_al_CACCTTGAGCTAGTTC_1-0	Membrane	CS10	Male	Total	Wang_CS10	Wang_et_al_Cell_Stem Cell_2021	NA	Wang_CS10	ERYTHROID	ERYTHROID	EARLY_ERYTHROID	0.11627
Wang_et_al_CACCTTGAGGCGACAT_1-0	Membrane	CS10	Male	Total	Wang_CS10	Wang_et_al_Cell_Stem Cell_2021	NA	Wang_CS10	ERYTHROID	ERYTHROID	ERYTHROID	0.135469
Wang_et_al_CACCTTGAGTCAATAG_1-0	Membrane	CS10	Male	Total	Wang_CS10	Wang_et_al_Cell_Stem Cell_2021	NA	Wang_CS10	ERYTHROID	ERYTHROID	ERYTHROID	0.121494
Wang_et_al_CACCTTGCAATCGGTT_1-0	Membrane	CS10	Male	Total	Wang_CS10	Wang_et_al_Cell_Stem Cell_2021	NA	Wang_CS10	ERYTHROID	ERYTHROID	ERYTHROID	0.13155
Wang_et_al_CACCTTGCACATCTTT_1-0	Membrane	CS10	Male	Total	Wang_CS10	Wang_et_al_Cell_Stem Cell_2021	NA	Wang_CS10	MK	MK	MK	0.0627572
Wang_et_al_CACCTTGCACCAGGCT_1-0	Membrane	CS10	Male	Total	Wang_CS10	Wang_et_al_Cell_Stem Cell_2021	NA	Wang_CS10	ERYTHROID	ERYTHROID	EARLY_ERYTHROID	0.11627
Wang_et_al_CACCTTGGTAGGACAC_1-0	Membrane	CS10	Male	Total	Wang_CS10	Wang_et_al_Cell_Stem Cell_2021	NA	Wang_CS10	ERYTHROID	ERYTHROID	ERYTHROID	0.121494
Wang_et_al_CACCTTGGTGAACCTT_1-0	Membrane	CS10	Male	Total	Wang_CS10	Wang_et_al_Cell_Stem Cell_2021	NA	Wang_CS10	ERYTHROID	ERYTHROID	ERYTHROID	0.135469
Wang_et_al_CACCTTGTCGCGTAGC_1-0	Membrane	CS10	Male	Total	Wang_CS10	Wang_et_al_Cell_Stem Cell_2021	NA	Wang_CS10	ERYTHROID	ERYTHROID	EARLY_ERYTHROID	0.11627
Wang_et_al_CACTCCAAGACAAGCC_1-0	Membrane	CS10	Male	Total	Wang_CS10	Wang_et_al_Cell_Stem Cell_2021	NA	Wang_CS10	ERYTHROID	ERYTHROID	ERYTHROID	0.137973
Wang_et_al_CACTCCAAGCAATCTC_1-0	Membrane	CS10	Male	Total	Wang_CS10	Wang_et_al_Cell_Stem Cell_2021	NA	Wang_CS10	ERYTHROID	ERYTHROID	ERYTHROID	0.0807634
Wang_et_al_CACTCCACACAACGTT_1-0	Membrane	CS10	Male	Total	Wang_CS10	Wang_et_al_Cell_Stem Cell_2021	NA	Wang_CS10	ERYTHROID	ERYTHROID	ERYTHROID	0.135469
Wang_et_al_CACTCCACACCGTTGG_1-0	Membrane	CS10	Male	Total	Wang_CS10	Wang_et_al_Cell_Stem Cell_2021	NA	Wang_CS10	ERYTHROID	ERYTHROID	ERYTHROID	0.135469
Wang_et_al_CACTCCACAGGGAGAG_1-0	Membrane	CS10	Male	Total	Wang_CS10	Wang_et_al_Cell_Stem Cell_2021	NA	Wang_CS10	ERYTHROID	ERYTHROID	ERYTHROID	0.135469
Wang_et_al_CACTCCACATGGGACA_1-0	Membrane	CS10	Male	Total	Wang_CS10	Wang_et_al_Cell_Stem Cell_2021	NA	Wang_CS10	ERYTHROID	ERYTHROID	ERYTHROID	0.135469
Wang_et_al_CACTCCATCAGCGATT_1-0	Membrane	CS10	Male	Total	Wang_CS10	Wang_et_al_Cell_Stem Cell_2021	NA	Wang_CS10	STROMA	ENDODERM	ENDODERM	0.0818839
Wang_et_al_CACTCCATCCAGTATG_1-0	Membrane	CS10	Male	Total	Wang_CS10	Wang_et_al_Cell_Stem Cell_2021	NA	Wang_CS10	MYELOID	MACROPHAGE	MACROPHAGE_IRON_RECYCLING	0.0657735
Wang_et_al_CAGAATCAGATGTCGG_1-0	Membrane	CS10	Male	Total	Wang_CS10	Wang_et_al_Cell_Stem Cell_2021	NA	Wang_CS10	ERYTHROID	ERYTHROID	ERYTHROID	0.135469
Wang_et_al_CAGAATCAGCGTGAAC_1-0	Membrane	CS10	Male	Total	Wang_CS10	Wang_et_al_Cell_Stem Cell_2021	NA	Wang_CS10	ERYTHROID	ERYTHROID	ERYTHROID	0.137973
Wang_et_al_CAGAATCAGGAGTTTA_1-0	Membrane	CS10	Male	Total	Wang_CS10	Wang_et_al_Cell_Stem Cell_2021	NA	Wang_CS10	MK	MK	MK	0.0627572
Wang_et_al_CAGAATCAGTACGCGA_1-0	Membrane	CS10	Male	Total	Wang_CS10	Wang_et_al_Cell_Stem Cell_2021	NA	Wang_CS10	ERYTHROID	ERYTHROID	ERYTHROID	0.137973
Wang_et_al_CAGAATCCAATGGATA_1-0	Membrane	CS10	Male	Total	Wang_CS10	Wang_et_al_Cell_Stem Cell_2021	NA	Wang_CS10	STROMA	ENDODERM	ENDODERM	0.0818839
Wang_et_al_CAGAATCCACAGACTT_1-0	Membrane	CS10	Male	Total	Wang_CS10	Wang_et_al_Cell_Stem Cell_2021	NA	Wang_CS10	ERYTHROID	ERYTHROID	ERYTHROID	0.0423599
Wang_et_al_CAGAATCCATTGGTAC_1-0	Membrane	CS10	Male	Total	Wang_CS10	Wang_et_al_Cell_Stem Cell_2021	NA	Wang_CS10	ERYTHROID	ERYTHROID	ERYTHROID	0.0585867
Wang_et_al_CAGAATCGTGCAACTT_1-0	Membrane	CS10	Male	Total	Wang_CS10	Wang_et_al_Cell_Stem Cell_2021	NA	Wang_CS10	ERYTHROID	ERYTHROID	ERYTHROID	0.135469
Wang_et_al_CAGAATCGTGCCTGTG_1-0	Membrane	CS10	Male	Total	Wang_CS10	Wang_et_al_Cell_Stem Cell_2021	NA	Wang_CS10	ERYTHROID	ERYTHROID	ERYTHROID	0.137973
Wang_et_al_CAGAATCGTGGTCCGT_1-0	Membrane	CS10	Male	Total	Wang_CS10	Wang_et_al_Cell_Stem Cell_2021	NA	Wang_CS10	STROMA	ENDODERM	ENDODERM	0.0818839
Wang_et_al_CAGAATCGTTCCGTCT_1-0	Membrane	CS10	Male	Total	Wang_CS10	Wang_et_al_Cell_Stem Cell_2021	NA	Wang_CS10	PROGENITOR	MEMP	MEMP	0.0819666
Wang_et_al_CAGAATCGTTGGTTTG_1-0	Membrane	CS10	Male	Total	Wang_CS10	Wang_et_al_Cell_Stem Cell_2021	NA	Wang_CS10	PROGENITOR	HSPC	EARLY_HSPC_1	0.0667969
Wang_et_al_CAGAATCTCACTATTC_1-0	Membrane	CS10	Male	Total	Wang_CS10	Wang_et_al_Cell_Stem Cell_2021	NA	Wang_CS10	STROMA	ENDODERM	ENDODERM	0.0818839
Wang_et_al_CAGAATCTCATGTGGT_1-0	Membrane	CS10	Male	Total	Wang_CS10	Wang_et_al_Cell_Stem Cell_2021	NA	Wang_CS10	STROMA	ENDODERM	ENDODERM	0.0818839
Wang_et_al_CAGAGAGAGACAAGCC_1-0	Membrane	CS10	Male	Total	Wang_CS10	Wang_et_al_Cell_Stem Cell_2021	NA	Wang_CS10	ERYTHROID	ERYTHROID	ERYTHROID	0.137973
Wang_et_al_CAGAGAGAGCGTTTAC_1-0	Membrane	CS10	Male	Total	Wang_CS10	Wang_et_al_Cell_Stem Cell_2021	NA	Wang_CS10	ERYTHROID	ERYTHROID	ERYTHROID	0.0296074
Wang_et_al_CAGAGAGAGCTCCTCT_1-0	Membrane	CS10	Male	Total	Wang_CS10	Wang_et_al_Cell_Stem Cell_2021	NA	Wang_CS10	ERYTHROID	ERYTHROID	ERYTHROID	0.135469
Wang_et_al_CAGAGAGAGGTGCAAC_1-0	Membrane	CS10	Male	Total	Wang_CS10	Wang_et_al_Cell_Stem Cell_2021	NA	Wang_CS10	ERYTHROID	ERYTHROID	ERYTHROID	0.135469
Wang_et_al_CAGAGAGCATCCGTGG_1-0	Membrane	CS10	Male	Total	Wang_CS10	Wang_et_al_Cell_Stem Cell_2021	NA	Wang_CS10	ERYTHROID	ERYTHROID	EARLY_ERYTHROID	0.11627
Wang_et_al_CAGAGAGGTAGCTCCG_1-0	Membrane	CS10	Male	Total	Wang_CS10	Wang_et_al_Cell_Stem Cell_2021	NA	Wang_CS10	MK	MK	MK	0.0627572
Wang_et_al_CAGAGAGGTATGCTTG_1-0	Membrane	CS10	Male	Total	Wang_CS10	Wang_et_al_Cell_Stem Cell_2021	NA	Wang_CS10	ERYTHROID	ERYTHROID	ERYTHROID	0.135469
Wang_et_al_CAGAGAGGTCAGTGGA_1-0	Membrane	CS10	Male	Total	Wang_CS10	Wang_et_al_Cell_Stem Cell_2021	NA	Wang_CS10	ERYTHROID	ERYTHROID	ERYTHROID	0.135469
Wang_et_al_CAGAGAGTCTTGACGA_1-0	Membrane	CS10	Male	Total	Wang_CS10	Wang_et_al_Cell_Stem Cell_2021	NA	Wang_CS10	ERYTHROID	ERYTHROID	ERYTHROID	0.135469
Wang_et_al_CAGAGAGTCTTGTACT_1-0	Membrane	CS10	Male	Total	Wang_CS10	Wang_et_al_Cell_Stem Cell_2021	NA	Wang_CS10	ERYTHROID	ERYTHROID	ERYTHROID	0.0423599
Wang_et_al_CAGATCAAGAATTCCC_1-0	Membrane	CS10	Male	Total	Wang_CS10	Wang_et_al_Cell_Stem Cell_2021	NA	Wang_CS10	ERYTHROID	ERYTHROID	ERYTHROID	0.137973
Wang_et_al_CAGATCAAGCCTATGT_1-0	Membrane	CS10	Male	Total	Wang_CS10	Wang_et_al_Cell_Stem Cell_2021	NA	Wang_CS10	ERYTHROID	ERYTHROID	ERYTHROID	0.0423599
Wang_et_al_CAGATCACAGCTGTTA_1-0	Membrane	CS10	Male	Total	Wang_CS10	Wang_et_al_Cell_Stem Cell_2021	NA	Wang_CS10	ERYTHROID	ERYTHROID	ERYTHROID	0.0807634
Wang_et_al_CAGATCACAGGATTGG_1-0	Membrane	CS10	Male	Total	Wang_CS10	Wang_et_al_Cell_Stem Cell_2021	NA	Wang_CS10	ERYTHROID	ERYTHROID	ERYTHROID	0.11627
Wang_et_al_CAGATCAGTGACGCCT_1-0	Membrane	CS10	Male	Total	Wang_CS10	Wang_et_al_Cell_Stem Cell_2021	NA	Wang_CS10	ERYTHROID	ERYTHROID	ERYTHROID	0.0585867
Wang_et_al_CAGATCATCACCATAG_1-0	Membrane	CS10	Male	Total	Wang_CS10	Wang_et_al_Cell_Stem Cell_2021	NA	Wang_CS10	ERYTHROID	ERYTHROID	ERYTHROID	0.137973
Wang_et_al_CAGATCATCATGGTCA_1-0	Membrane	CS10	Male	Total	Wang_CS10	Wang_et_al_Cell_Stem Cell_2021	NA	Wang_CS10	ERYTHROID	ERYTHROID	ERYTHROID	0.0807634
Wang_et_al_CAGATCATCCGTAGTA_1-0	Membrane	CS10	Male	Total	Wang_CS10	Wang_et_al_Cell_Stem Cell_2021	NA	Wang_CS10	STROMA	ENDODERM	ENDODERM	0.0463378
Wang_et_al_CAGCAGCAGAAGGGTA_1-0	Membrane	CS10	Male	Total	Wang_CS10	Wang_et_al_Cell_Stem Cell_2021	NA	Wang_CS10	ERYTHROID	ERYTHROID	EARLY_ERYTHROID	0.11627
Wang_et_al_CAGCAGCAGAGCCTAG_1-0	Membrane	CS10	Male	Total	Wang_CS10	Wang_et_al_Cell_Stem Cell_2021	NA	Wang_CS10	ERYTHROID	ERYTHROID	ERYTHROID	0.137973
Wang_et_al_CAGCAGCAGAGGTAGA_1-0	Membrane	CS10	Male	Total	Wang_CS10	Wang_et_al_Cell_Stem Cell_2021	NA	Wang_CS10	MK	MK	MK	0.0627572
Wang_et_al_CAGCAGCCACAGCGTC_1-0	Membrane	CS10	Male	Total	Wang_CS10	Wang_et_al_Cell_Stem Cell_2021	NA	Wang_CS10	ERYTHROID	ERYTHROID	ERYTHROID	0.137973
Wang_et_al_CAGCAGCCACAGGAGT_1-0	Membrane	CS10	Male	Total	Wang_CS10	Wang_et_al_Cell_Stem Cell_2021	NA	Wang_CS10	ERYTHROID	ERYTHROID	EARLY_ERYTHROID	0.11627
Wang_et_al_CAGCAGCGTGGCCCTA_1-0	Membrane	CS10	Male	Total	Wang_CS10	Wang_et_al_Cell_Stem Cell_2021	NA	Wang_CS10	PROGENITOR	HSPC	EARLY_HSPC_1	0.0586384
Wang_et_al_CAGCAGCTCGTTGCCT_1-0	Membrane	CS10	Male	Total	Wang_CS10	Wang_et_al_Cell_Stem Cell_2021	NA	Wang_CS10	ERYTHROID	ERYTHROID	ERYTHROID	0.0807634
Wang_et_al_CAGCATAAGAAACCGC_1-0	Membrane	CS10	Male	Total	Wang_CS10	Wang_et_al_Cell_Stem Cell_2021	NA	Wang_CS10	STROMA	ENDOTHELIUM	ENDOTHELIUM_PROLIF_SINUSOIDAL_EC	0.0476698
Wang_et_al_CAGCATAAGAACTCGG_1-0	Membrane	CS10	Male	Total	Wang_CS10	Wang_et_al_Cell_Stem Cell_2021	NA	Wang_CS10	ERYTHROID	ERYTHROID	EARLY_ERYTHROID	0.11627
Wang_et_al_CAGCATACAGAAGCAC_1-0	Membrane	CS10	Male	Total	Wang_CS10	Wang_et_al_Cell_Stem Cell_2021	NA	Wang_CS10	PROGENITOR	HSPC	EARLY_HSPC_2	0.0812271
Wang_et_al_CAGCATAGTCGGATCC_1-0	Membrane	CS10	Male	Total	Wang_CS10	Wang_et_al_Cell_Stem Cell_2021	NA	Wang_CS10	ERYTHROID	ERYTHROID	ERYTHROID	0.135469
Wang_et_al_CAGCATAGTCTGATTG_1-0	Membrane	CS10	Male	Total	Wang_CS10	Wang_et_al_Cell_Stem Cell_2021	NA	Wang_CS10	ERYTHROID	ERYTHROID	ERYTHROID	0.0574512
Wang_et_al_CAGCATAGTTAAGATG_1-0	Membrane	CS10	Male	Total	Wang_CS10	Wang_et_al_Cell_Stem Cell_2021	NA	Wang_CS10	ERYTHROID	ERYTHROID	ERYTHROID	0.11627
Wang_et_al_CAGCCGAAGTGACATA_1-0	Membrane	CS10	Male	Total	Wang_CS10	Wang_et_al_Cell_Stem Cell_2021	NA	Wang_CS10	ERYTHROID	ERYTHROID	ERYTHROID	0.137973
Wang_et_al_CAGCCGACACAGACAG_1-0	Membrane	CS10	Male	Total	Wang_CS10	Wang_et_al_Cell_Stem Cell_2021	NA	Wang_CS10	STROMA	MESOTHELIUM	MESOTHELIUM	0.0545848
Wang_et_al_CAGCCGACATTCTCAT_1-0	Membrane	CS10	Male	Total	Wang_CS10	Wang_et_al_Cell_Stem Cell_2021	NA	Wang_CS10	MK	MK	MK	0.0627572
Wang_et_al_CAGCCGAGTAGGGACT_1-0	Membrane	CS10	Male	Total	Wang_CS10	Wang_et_al_Cell_Stem Cell_2021	NA	Wang_CS10	ERYTHROID	ERYTHROID	ERYTHROID	0.137973
Wang_et_al_CAGCCGAGTAGGGTAC_1-0	Membrane	CS10	Male	Total	Wang_CS10	Wang_et_al_Cell_Stem Cell_2021	NA	Wang_CS10	MYELOID	MAST_CELL	MAST_CELL	0.0819666
Wang_et_al_CAGCCGAGTCCCTACT_1-0	Membrane	CS10	Male	Total	Wang_CS10	Wang_et_al_Cell_Stem Cell_2021	NA	Wang_CS10	ERYTHROID	ERYTHROID	ERYTHROID	0.135469
Wang_et_al_CAGCCGATCATATCGG_1-0	Membrane	CS10	Male	Total	Wang_CS10	Wang_et_al_Cell_Stem Cell_2021	NA	Wang_CS10	ERYTHROID	ERYTHROID	EARLY_ERYTHROID	0.11627
Wang_et_al_CAGCCGATCCATGCTC_1-0	Membrane	CS10	Male	Total	Wang_CS10	Wang_et_al_Cell_Stem Cell_2021	NA	Wang_CS10	ERYTHROID	ERYTHROID	ERYTHROID	0.0807634
Wang_et_al_CAGCGACAGGCTATCT_1-0	Membrane	CS10	Male	Total	Wang_CS10	Wang_et_al_Cell_Stem Cell_2021	NA	Wang_CS10	ERYTHROID	ERYTHROID	ERYTHROID	0.0932337
Wang_et_al_CAGCGACCAACGATCT_1-0	Membrane	CS10	Male	Total	Wang_CS10	Wang_et_al_Cell_Stem Cell_2021	NA	Wang_CS10	MK	MK	MK	0.0627572
Wang_et_al_CAGCGACCAGGGTACA_1-0	Membrane	CS10	Male	Total	Wang_CS10	Wang_et_al_Cell_Stem Cell_2021	NA	Wang_CS10	ERYTHROID	ERYTHROID	ERYTHROID	0.106323
Wang_et_al_CAGCGACCATCCGTGG_1-0	Membrane	CS10	Male	Total	Wang_CS10	Wang_et_al_Cell_Stem Cell_2021	NA	Wang_CS10	MYELOID	MACROPHAGE	MACROPHAGE_IRON_RECYCLING	0.0562993
Wang_et_al_CAGCGACGTACTCTCC_1-0	Membrane	CS10	Male	Total	Wang_CS10	Wang_et_al_Cell_Stem Cell_2021	NA	Wang_CS10	ERYTHROID	ERYTHROID	EARLY_ERYTHROID	0.11627
Wang_et_al_CAGCGACGTCCGTGAC_1-0	Membrane	CS10	Male	Total	Wang_CS10	Wang_et_al_Cell_Stem Cell_2021	NA	Wang_CS10	ERYTHROID	ERYTHROID	ERYTHROID	0.11627
Wang_et_al_CAGCGACTCATAACCG_1-0	Membrane	CS10	Male	Total	Wang_CS10	Wang_et_al_Cell_Stem Cell_2021	NA	Wang_CS10	ERYTHROID	ERYTHROID	ERYTHROID	0.0807634
Wang_et_al_CAGCGACTCTAACTCT_1-0	Membrane	CS10	Male	Total	Wang_CS10	Wang_et_al_Cell_Stem Cell_2021	NA	Wang_CS10	MK	MK	MK	0.0627572
Wang_et_al_CAGCTAAAGCGCCTCA_1-0	Membrane	CS10	Male	Total	Wang_CS10	Wang_et_al_Cell_Stem Cell_2021	NA	Wang_CS10	PROGENITOR	HSPC	DEF_HSPC_2	0.0812271
Wang_et_al_CAGCTAACACAGCGTC_1-0	Membrane	CS10	Male	Total	Wang_CS10	Wang_et_al_Cell_Stem Cell_2021	NA	Wang_CS10	ERYTHROID	ERYTHROID	EARLY_ERYTHROID	0.11627
Wang_et_al_CAGCTAAGTGACTCAT_1-0	Membrane	CS10	Male	Total	Wang_CS10	Wang_et_al_Cell_Stem Cell_2021	NA	Wang_CS10	ERYTHROID	ERYTHROID	ERYTHROID	0.11627
Wang_et_al_CAGCTAAGTTTGTTTC_1-0	Membrane	CS10	Male	Total	Wang_CS10	Wang_et_al_Cell_Stem Cell_2021	NA	Wang_CS10	STROMA	MESOTHELIUM	MESOTHELIUM	0.0545848
Wang_et_al_CAGCTAATCCTTTCGG_1-0	Membrane	CS10	Male	Total	Wang_CS10	Wang_et_al_Cell_Stem Cell_2021	NA	Wang_CS10	ERYTHROID	ERYTHROID	ERYTHROID	0.135469
Wang_et_al_CAGCTAATCGTTACAG_1-0	Membrane	CS10	Male	Total	Wang_CS10	Wang_et_al_Cell_Stem Cell_2021	NA	Wang_CS10	MYELOID	MACROPHAGE	MACROPHAGE_IRON_RECYCLING	0.0812271
Wang_et_al_CAGCTGGAGACTCGGA_1-0	Membrane	CS10	Male	Total	Wang_CS10	Wang_et_al_Cell_Stem Cell_2021	NA	Wang_CS10	ERYTHROID	ERYTHROID	ERYTHROID	0.137973
Wang_et_al_CAGCTGGAGGGCACTA_1-0	Membrane	CS10	Male	Total	Wang_CS10	Wang_et_al_Cell_Stem Cell_2021	NA	Wang_CS10	ERYTHROID	ERYTHROID	ERYTHROID	0.11627
Wang_et_al_CAGCTGGAGGTACTCT_1-0	Membrane	CS10	Male	Total	Wang_CS10	Wang_et_al_Cell_Stem Cell_2021	NA	Wang_CS10	STROMA	MESOTHELIUM	MESOTHELIUM	0.0545848
Wang_et_al_CAGCTGGCACTTAAGC_1-0	Membrane	CS10	Male	Total	Wang_CS10	Wang_et_al_Cell_Stem Cell_2021	NA	Wang_CS10	ERYTHROID	ERYTHROID	ERYTHROID	0.11627
Wang_et_al_CAGCTGGGTATCGCAT_1-0	Membrane	CS10	Male	Total	Wang_CS10	Wang_et_al_Cell_Stem Cell_2021	NA	Wang_CS10	ERYTHROID	ERYTHROID	ERYTHROID	0.135469
Wang_et_al_CAGCTGGGTCTTCAAG_1-0	Membrane	CS10	Male	Total	Wang_CS10	Wang_et_al_Cell_Stem Cell_2021	NA	Wang_CS10	ERYTHROID	ERYTHROID	ERYTHROID	0.11627
Wang_et_al_CAGCTGGGTTAGAACA_1-0	Membrane	CS10	Male	Total	Wang_CS10	Wang_et_al_Cell_Stem Cell_2021	NA	Wang_CS10	STROMA	ENDOTHELIUM	ENDOTHELIUM_SINUSOIDAL	0.0423855
Wang_et_al_CAGGTGCAGACATAAC_1-0	Membrane	CS10	Male	Total	Wang_CS10	Wang_et_al_Cell_Stem Cell_2021	NA	Wang_CS10	ERYTHROID	ERYTHROID	ERYTHROID	0.135469
Wang_et_al_CAGGTGCAGACCCACC_1-0	Membrane	CS10	Male	Total	Wang_CS10	Wang_et_al_Cell_Stem Cell_2021	NA	Wang_CS10	ERYTHROID	ERYTHROID	ERYTHROID	0.121494
Wang_et_al_CAGGTGCAGCTAGGCA_1-0	Membrane	CS10	Male	Total	Wang_CS10	Wang_et_al_Cell_Stem Cell_2021	NA	Wang_CS10	ERYTHROID	ERYTHROID	ERYTHROID	0.135469
Wang_et_al_CAGGTGCCAAAGCAAT_1-0	Membrane	CS10	Male	Total	Wang_CS10	Wang_et_al_Cell_Stem Cell_2021	NA	Wang_CS10	ERYTHROID	ERYTHROID	ERYTHROID	0.137973
Wang_et_al_CAGGTGCCAATGAAAC_1-0	Membrane	CS10	Male	Total	Wang_CS10	Wang_et_al_Cell_Stem Cell_2021	NA	Wang_CS10	ERYTHROID	ERYTHROID	ERYTHROID	0.137973
Wang_et_al_CAGGTGCCAGTCGATT_1-0	Membrane	CS10	Male	Total	Wang_CS10	Wang_et_al_Cell_Stem Cell_2021	NA	Wang_CS10	ERYTHROID	ERYTHROID	ERYTHROID	0.137973
Wang_et_al_CAGGTGCGTACATGTC_1-0	Membrane	CS10	Male	Total	Wang_CS10	Wang_et_al_Cell_Stem Cell_2021	NA	Wang_CS10	PROGENITOR	HSPC	EARLY_HSPC_1	0.0586384
Wang_et_al_CAGGTGCGTCTCCCTA_1-0	Membrane	CS10	Male	Total	Wang_CS10	Wang_et_al_Cell_Stem Cell_2021	NA	Wang_CS10	ERYTHROID	ERYTHROID	ERYTHROID	0.137973
Wang_et_al_CAGGTGCGTTCCCGAG_1-0	Membrane	CS10	Male	Total	Wang_CS10	Wang_et_al_Cell_Stem Cell_2021	NA	Wang_CS10	ERYTHROID	ERYTHROID	ERYTHROID	0.0807634
Wang_et_al_CAGGTGCTCATGCAAC_1-0	Membrane	CS10	Male	Total	Wang_CS10	Wang_et_al_Cell_Stem Cell_2021	NA	Wang_CS10	ERYTHROID	ERYTHROID	ERYTHROID	0.135469
Wang_et_al_CAGGTGCTCCCAGGTG_1-0	Membrane	CS10	Male	Total	Wang_CS10	Wang_et_al_Cell_Stem Cell_2021	NA	Wang_CS10	ERYTHROID	ERYTHROID	EARLY_ERYTHROID	0.11627
Wang_et_al_CAGGTGCTCTGAGTGT_1-0	Membrane	CS10	Male	Total	Wang_CS10	Wang_et_al_Cell_Stem Cell_2021	NA	Wang_CS10	MK	MK	MK	0.0627572
Wang_et_al_CAGTAACAGATGCCTT_1-0	Membrane	CS10	Male	Total	Wang_CS10	Wang_et_al_Cell_Stem Cell_2021	NA	Wang_CS10	ERYTHROID	ERYTHROID	ERYTHROID	0.135469
Wang_et_al_CAGTAACCAACACGCC_1-0	Membrane	CS10	Male	Total	Wang_CS10	Wang_et_al_Cell_Stem Cell_2021	NA	Wang_CS10	MYELOID	MACROPHAGE	MACROPHAGE_IRON_RECYCLING	0.0247912
Wang_et_al_CAGTAACCAGACACTT_1-0	Membrane	CS10	Male	Total	Wang_CS10	Wang_et_al_Cell_Stem Cell_2021	NA	Wang_CS10	ERYTHROID	ERYTHROID	ERYTHROID	0.137973
Wang_et_al_CAGTAACGTCCAACTA_1-0	Membrane	CS10	Male	Total	Wang_CS10	Wang_et_al_Cell_Stem Cell_2021	NA	Wang_CS10	ERYTHROID	ERYTHROID	ERYTHROID	0.137973
Wang_et_al_CAGTAACTCTCGCTTG_1-0	Membrane	CS10	Male	Total	Wang_CS10	Wang_et_al_Cell_Stem Cell_2021	NA	Wang_CS10	ERYTHROID	ERYTHROID	ERYTHROID	0.0807634
Wang_et_al_CAGTCCTAGCTACCTA_1-0	Membrane	CS10	Male	Total	Wang_CS10	Wang_et_al_Cell_Stem Cell_2021	NA	Wang_CS10	ERYTHROID	ERYTHROID	ERYTHROID	0.137973
Wang_et_al_CAGTCCTCACGGTAAG_1-0	Membrane	CS10	Male	Total	Wang_CS10	Wang_et_al_Cell_Stem Cell_2021	NA	Wang_CS10	MK	MK	MK	0.0627572
Wang_et_al_CAGTCCTTCGCCGTGA_1-0	Membrane	CS10	Male	Total	Wang_CS10	Wang_et_al_Cell_Stem Cell_2021	NA	Wang_CS10	ERYTHROID	ERYTHROID	ERYTHROID	0.0423599
Wang_et_al_CAGTCCTTCTCGAGTA_1-0	Membrane	CS10	Male	Total	Wang_CS10	Wang_et_al_Cell_Stem Cell_2021	NA	Wang_CS10	ERYTHROID	ERYTHROID	EARLY_ERYTHROID	0.11627
Wang_et_al_CAGTCCTTCTGCCCTA_1-0	Membrane	CS10	Male	Total	Wang_CS10	Wang_et_al_Cell_Stem Cell_2021	NA	Wang_CS10	ERYTHROID	ERYTHROID	EARLY_ERYTHROID	0.11627
Wang_et_al_CATATGGCACGCTTTC_1-0	Membrane	CS10	Male	Total	Wang_CS10	Wang_et_al_Cell_Stem Cell_2021	NA	Wang_CS10	ERYTHROID	ERYTHROID	ERYTHROID	0.137973
Wang_et_al_CATATGGGTACGACCC_1-0	Membrane	CS10	Male	Total	Wang_CS10	Wang_et_al_Cell_Stem Cell_2021	NA	Wang_CS10	ERYTHROID	ERYTHROID	ERYTHROID	0.137973
Wang_et_al_CATATGGGTCCAACTA_1-0	Membrane	CS10	Male	Total	Wang_CS10	Wang_et_al_Cell_Stem Cell_2021	NA	Wang_CS10	STROMA	ENDOTHELIUM	ENDOTHELIUM_PROLIF_SINUSOIDAL_EC	0.047827
Wang_et_al_CATATGGGTCGCATCG_1-0	Membrane	CS10	Male	Total	Wang_CS10	Wang_et_al_Cell_Stem Cell_2021	NA	Wang_CS10	ERYTHROID	ERYTHROID	ERYTHROID	0.106323
Wang_et_al_CATATGGTCACCGTAA_1-0	Membrane	CS10	Male	Total	Wang_CS10	Wang_et_al_Cell_Stem Cell_2021	NA	Wang_CS10	MK	MK	MK	0.0627572
Wang_et_al_CATATGGTCAGGATCT_1-0	Membrane	CS10	Male	Total	Wang_CS10	Wang_et_al_Cell_Stem Cell_2021	NA	Wang_CS10	ERYTHROID	ERYTHROID	ERYTHROID	0.0586384
Wang_et_al_CATATGGTCCTGCCAT_1-0	Membrane	CS10	Male	Total	Wang_CS10	Wang_et_al_Cell_Stem Cell_2021	NA	Wang_CS10	ERYTHROID	ERYTHROID	ERYTHROID	0.404695
Wang_et_al_CATATTCAGCTGCCCA_1-0	Membrane	CS10	Male	Total	Wang_CS10	Wang_et_al_Cell_Stem Cell_2021	NA	Wang_CS10	ERYTHROID	ERYTHROID	ERYTHROID	0.135469
Wang_et_al_CATATTCCAATTCCTT_1-0	Membrane	CS10	Male	Total	Wang_CS10	Wang_et_al_Cell_Stem Cell_2021	NA	Wang_CS10	ERYTHROID	ERYTHROID	EARLY_ERYTHROID	0.11627
Wang_et_al_CATATTCCATATGAGA_1-0	Membrane	CS10	Male	Total	Wang_CS10	Wang_et_al_Cell_Stem Cell_2021	NA	Wang_CS10	ERYTHROID	ERYTHROID	ERYTHROID	0.135469
Wang_et_al_CATATTCGTTTGTTTC_1-0	Membrane	CS10	Male	Total	Wang_CS10	Wang_et_al_Cell_Stem Cell_2021	NA	Wang_CS10	ERYTHROID	ERYTHROID	ERYTHROID	0.121494
Wang_et_al_CATATTCTCGCGCCAA_1-0	Membrane	CS10	Male	Total	Wang_CS10	Wang_et_al_Cell_Stem Cell_2021	NA	Wang_CS10	ERYTHROID	ERYTHROID	EARLY_ERYTHROID	0.11627
Wang_et_al_CATATTCTCGCTTGTC_1-0	Membrane	CS10	Male	Total	Wang_CS10	Wang_et_al_Cell_Stem Cell_2021	NA	Wang_CS10	STROMA	ENDOTHELIUM	ENDOTHELIUM_SINUSOIDAL	0.0423855
Wang_et_al_CATATTCTCTGGCGTG_1-0	Membrane	CS10	Male	Total	Wang_CS10	Wang_et_al_Cell_Stem Cell_2021	NA	Wang_CS10	ERYTHROID	ERYTHROID	ERYTHROID	0.137973
Wang_et_al_CATCAAGCACGGCTAC_1-0	Membrane	CS10	Male	Total	Wang_CS10	Wang_et_al_Cell_Stem Cell_2021	NA	Wang_CS10	MK	MK	MK	0.0627572
Wang_et_al_CATCAAGCACGGTAGA_1-0	Membrane	CS10	Male	Total	Wang_CS10	Wang_et_al_Cell_Stem Cell_2021	NA	Wang_CS10	ERYTHROID	ERYTHROID	ERYTHROID	0.135469
Wang_et_al_CATCAAGCAGTTAACC_1-0	Membrane	CS10	Male	Total	Wang_CS10	Wang_et_al_Cell_Stem Cell_2021	NA	Wang_CS10	ERYTHROID	ERYTHROID	ERYTHROID	0.138168
Wang_et_al_CATCAAGGTCCGACGT_1-0	Membrane	CS10	Male	Total	Wang_CS10	Wang_et_al_Cell_Stem Cell_2021	NA	Wang_CS10	MYELOID	MACROPHAGE	MACROPHAGE_KUPFFER_LIKE	0.0582803
Wang_et_al_CATCAAGGTGACAAAT_1-0	Membrane	CS10	Male	Total	Wang_CS10	Wang_et_al_Cell_Stem Cell_2021	NA	Wang_CS10	MK	MK	MK	0.0627572
Wang_et_al_CATCAAGTCACTTATC_1-0	Membrane	CS10	Male	Total	Wang_CS10	Wang_et_al_Cell_Stem Cell_2021	NA	Wang_CS10	ERYTHROID	ERYTHROID	ERYTHROID	0.135469
Wang_et_al_CATCAAGTCCTTTCGG_1-0	Membrane	CS10	Male	Total	Wang_CS10	Wang_et_al_Cell_Stem Cell_2021	NA	Wang_CS10	MYELOID	MACROPHAGE	MACROPHAGE_LYVE1_HIGH	0.0412762
Wang_et_al_CATCAAGTCTTGCCGT_1-0	Membrane	CS10	Male	Total	Wang_CS10	Wang_et_al_Cell_Stem Cell_2021	NA	Wang_CS10	ERYTHROID	ERYTHROID	ERYTHROID	0.0932337
Wang_et_al_CATCAGAAGAAGGTGA_1-0	Membrane	CS10	Male	Total	Wang_CS10	Wang_et_al_Cell_Stem Cell_2021	NA	Wang_CS10	ERYTHROID	ERYTHROID	ERYTHROID	0.11627
Wang_et_al_CATCAGAAGAGGGCTT_1-0	Membrane	CS10	Male	Total	Wang_CS10	Wang_et_al_Cell_Stem Cell_2021	NA	Wang_CS10	ERYTHROID	ERYTHROID	EARLY_ERYTHROID	0.11627
Wang_et_al_CATCAGAAGGGTCTCC_1-0	Membrane	CS10	Male	Total	Wang_CS10	Wang_et_al_Cell_Stem Cell_2021	NA	Wang_CS10	ERYTHROID	ERYTHROID	ERYTHROID	0.135469
Wang_et_al_CATCAGACAGGTCCAC_1-0	Membrane	CS10	Male	Total	Wang_CS10	Wang_et_al_Cell_Stem Cell_2021	NA	Wang_CS10	MK	MK	MK	0.0627572
Wang_et_al_CATCAGAGTAAAGTCA_1-0	Membrane	CS10	Male	Total	Wang_CS10	Wang_et_al_Cell_Stem Cell_2021	NA	Wang_CS10	STROMA	FIBROBLAST	FIBROBLAST	0.0657735
Wang_et_al_CATCAGAGTAGATTAG_1-0	Membrane	CS10	Male	Total	Wang_CS10	Wang_et_al_Cell_Stem Cell_2021	NA	Wang_CS10	MK	MK	MK	0.0627572
Wang_et_al_CATCAGATCCGCGGTA_1-0	Membrane	CS10	Male	Total	Wang_CS10	Wang_et_al_Cell_Stem Cell_2021	NA	Wang_CS10	STROMA	ENDOTHELIUM	ENDOTHELIUM_SINUSOIDAL	0.0476698
Wang_et_al_CATCAGATCGGCATCG_1-0	Membrane	CS10	Male	Total	Wang_CS10	Wang_et_al_Cell_Stem Cell_2021	NA	Wang_CS10	ERYTHROID	ERYTHROID	ERYTHROID	0.135469
Wang_et_al_CATCCACAGCAGCGTA_1-0	Membrane	CS10	Male	Total	Wang_CS10	Wang_et_al_Cell_Stem Cell_2021	NA	Wang_CS10	ERYTHROID	ERYTHROID	ERYTHROID	0.135469
Wang_et_al_CATCCACCAGCTGGCT_1-0	Membrane	CS10	Male	Total	Wang_CS10	Wang_et_al_Cell_Stem Cell_2021	NA	Wang_CS10	MK	MK	MK	0.0627572
Wang_et_al_CATCCACGTTGGTTTG_1-0	Membrane	CS10	Male	Total	Wang_CS10	Wang_et_al_Cell_Stem Cell_2021	NA	Wang_CS10	ERYTHROID	ERYTHROID	ERYTHROID	0.0627367
Wang_et_al_CATCCACTCGGCCGAT_1-0	Membrane	CS10	Male	Total	Wang_CS10	Wang_et_al_Cell_Stem Cell_2021	NA	Wang_CS10	STROMA	ENDODERM	ENDODERM	0.0818839
Wang_et_al_CATCGAAAGCTAAGAT_1-0	Membrane	CS10	Male	Total	Wang_CS10	Wang_et_al_Cell_Stem Cell_2021	NA	Wang_CS10	MYELOID	MACROPHAGE	MACROPHAGE_IRON_RECYCLING	0.0250602
Wang_et_al_CATCGAAAGTGCGTGA_1-0	Membrane	CS10	Male	Total	Wang_CS10	Wang_et_al_Cell_Stem Cell_2021	NA	Wang_CS10	MK	MK	MK	0.0627572
Wang_et_al_CATCGAAAGTGTTAGA_1-0	Membrane	CS10	Male	Total	Wang_CS10	Wang_et_al_Cell_Stem Cell_2021	NA	Wang_CS10	ERYTHROID	ERYTHROID	ERYTHROID	0.135469
Wang_et_al_CATCGAACAAAGCAAT_1-0	Membrane	CS10	Male	Total	Wang_CS10	Wang_et_al_Cell_Stem Cell_2021	NA	Wang_CS10	STROMA	ENDOTHELIUM	ENDOTHELIUM_SINUSOIDAL	0.0423855
Wang_et_al_CATCGAACAAGGTTTC_1-0	Membrane	CS10	Male	Total	Wang_CS10	Wang_et_al_Cell_Stem Cell_2021	NA	Wang_CS10	MK	MK	MK	0.0627572
Wang_et_al_CATCGAACAGGAATGC_1-0	Membrane	CS10	Male	Total	Wang_CS10	Wang_et_al_Cell_Stem Cell_2021	NA	Wang_CS10	MYELOID	MACROPHAGE	MACROPHAGE_IRON_RECYCLING	0.0675924
Wang_et_al_CATCGAAGTGGCTCCA_1-0	Membrane	CS10	Male	Total	Wang_CS10	Wang_et_al_Cell_Stem Cell_2021	NA	Wang_CS10	ERYTHROID	ERYTHROID	ERYTHROID	0.157108
Wang_et_al_CATCGAATCCTGCCAT_1-0	Membrane	CS10	Male	Total	Wang_CS10	Wang_et_al_Cell_Stem Cell_2021	NA	Wang_CS10	MK	MK	MK	0.0627572
Wang_et_al_CATCGGGAGTGCCATT_1-0	Membrane	CS10	Male	Total	Wang_CS10	Wang_et_al_Cell_Stem Cell_2021	NA	Wang_CS10	STROMA	MESOTHELIUM	MESOTHELIUM	0.0545848
Wang_et_al_CATCGGGCAAGCTGTT_1-0	Membrane	CS10	Male	Total	Wang_CS10	Wang_et_al_Cell_Stem Cell_2021	NA	Wang_CS10	ERYTHROID	ERYTHROID	ERYTHROID	0.0627367
Wang_et_al_CATCGGGCAGAGTGTG_1-0	Membrane	CS10	Male	Total	Wang_CS10	Wang_et_al_Cell_Stem Cell_2021	NA	Wang_CS10	MK	MK	MK	0.0627572
Wang_et_al_CATCGGGGTCTCCATC_1-0	Membrane	CS10	Male	Total	Wang_CS10	Wang_et_al_Cell_Stem Cell_2021	NA	Wang_CS10	ERYTHROID	ERYTHROID	ERYTHROID	0.135469
Wang_et_al_CATCGGGTCACCCGAG_1-0	Membrane	CS10	Male	Total	Wang_CS10	Wang_et_al_Cell_Stem Cell_2021	NA	Wang_CS10	MK	MK	MK	0.0627572
Wang_et_al_CATGACACAAGAAAGG_1-0	Membrane	CS10	Male	Total	Wang_CS10	Wang_et_al_Cell_Stem Cell_2021	NA	Wang_CS10	MK	MK	MK	0.0627572
Wang_et_al_CATGACACAAGGACTG_1-0	Membrane	CS10	Male	Total	Wang_CS10	Wang_et_al_Cell_Stem Cell_2021	NA	Wang_CS10	MK	MK	MK	0.0627572
Wang_et_al_CATGACACATACTACG_1-0	Membrane	CS10	Male	Total	Wang_CS10	Wang_et_al_Cell_Stem Cell_2021	NA	Wang_CS10	STROMA	ENDODERM	ENDODERM	0.0667969
Wang_et_al_CATGACACATCGTCGG_1-0	Membrane	CS10	Male	Total	Wang_CS10	Wang_et_al_Cell_Stem Cell_2021	NA	Wang_CS10	ERYTHROID	ERYTHROID	ERYTHROID	0.0932337
Wang_et_al_CATGACAGTCACCTAA_1-0	Membrane	CS10	Male	Total	Wang_CS10	Wang_et_al_Cell_Stem Cell_2021	NA	Wang_CS10	ERYTHROID	ERYTHROID	ERYTHROID	0.11627
Wang_et_al_CATGACAGTGGCCCTA_1-0	Membrane	CS10	Male	Total	Wang_CS10	Wang_et_al_Cell_Stem Cell_2021	NA	Wang_CS10	ERYTHROID	ERYTHROID	ERYTHROID	0.137973
Wang_et_al_CATGACATCGGAGGTA_1-0	Membrane	CS10	Male	Total	Wang_CS10	Wang_et_al_Cell_Stem Cell_2021	NA	Wang_CS10	ERYTHROID	ERYTHROID	ERYTHROID	0.135469
Wang_et_al_CATGACATCTCACATT_1-0	Membrane	CS10	Male	Total	Wang_CS10	Wang_et_al_Cell_Stem Cell_2021	NA	Wang_CS10	ERYTHROID	ERYTHROID	ERYTHROID	0.135469
Wang_et_al_CATGCCTAGCTTTGGT_1-0	Membrane	CS10	Male	Total	Wang_CS10	Wang_et_al_Cell_Stem Cell_2021	NA	Wang_CS10	ERYTHROID	ERYTHROID	ERYTHROID	0.135469
Wang_et_al_CATGCCTAGGCTATCT_1-0	Membrane	CS10	Male	Total	Wang_CS10	Wang_et_al_Cell_Stem Cell_2021	NA	Wang_CS10	ERYTHROID	ERYTHROID	ERYTHROID	0.296687
Wang_et_al_CATGCCTCATAACCTG_1-0	Membrane	CS10	Male	Total	Wang_CS10	Wang_et_al_Cell_Stem Cell_2021	NA	Wang_CS10	STROMA	ENDODERM	ENDODERM	0.0667969
Wang_et_al_CATGCCTGTCAAAGCG_1-0	Membrane	CS10	Male	Total	Wang_CS10	Wang_et_al_Cell_Stem Cell_2021	NA	Wang_CS10	PROGENITOR	HSPC	EARLY_HSPC_2	0.0627572
Wang_et_al_CATGCCTGTTATTCTC_1-0	Membrane	CS10	Male	Total	Wang_CS10	Wang_et_al_Cell_Stem Cell_2021	NA	Wang_CS10	ERYTHROID	ERYTHROID	ERYTHROID	0.296687
Wang_et_al_CATGCCTTCCACGTTC_1-0	Membrane	CS10	Male	Total	Wang_CS10	Wang_et_al_Cell_Stem Cell_2021	NA	Wang_CS10	PROGENITOR	HSPC	EARLY_HSPC_2	0.0812271
Wang_et_al_CATGGCGAGCGTAATA_1-0	Membrane	CS10	Male	Total	Wang_CS10	Wang_et_al_Cell_Stem Cell_2021	NA	Wang_CS10	STROMA	ENDODERM	ENDODERM	0.0463378
Wang_et_al_CATGGCGCACAGACAG_1-0	Membrane	CS10	Male	Total	Wang_CS10	Wang_et_al_Cell_Stem Cell_2021	NA	Wang_CS10	STROMA	ENDOTHELIUM	ENDOTHELIUM_SINUSOIDAL	0.0423855
Wang_et_al_CATGGCGCATCGGGTC_1-0	Membrane	CS10	Male	Total	Wang_CS10	Wang_et_al_Cell_Stem Cell_2021	NA	Wang_CS10	ERYTHROID	ERYTHROID	ERYTHROID	0.0863302
Wang_et_al_CATGGCGGTGCCTTGG_1-0	Membrane	CS10	Male	Total	Wang_CS10	Wang_et_al_Cell_Stem Cell_2021	NA	Wang_CS10	ERYTHROID	ERYTHROID	ERYTHROID	0.0863302
Wang_et_al_CATGGCGTCGTTTAGG_1-0	Membrane	CS10	Male	Total	Wang_CS10	Wang_et_al_Cell_Stem Cell_2021	NA	Wang_CS10	ERYTHROID	ERYTHROID	ERYTHROID	0.137973
Wang_et_al_CATTATCAGAAGGTGA_1-0	Membrane	CS10	Male	Total	Wang_CS10	Wang_et_al_Cell_Stem Cell_2021	NA	Wang_CS10	ERYTHROID	ERYTHROID	EARLY_ERYTHROID	0.11627
Wang_et_al_CATTATCAGGTCGGAT_1-0	Membrane	CS10	Male	Total	Wang_CS10	Wang_et_al_Cell_Stem Cell_2021	NA	Wang_CS10	ERYTHROID	ERYTHROID	ERYTHROID	0.135469
Wang_et_al_CATTATCCAGTACACT_1-0	Membrane	CS10	Male	Total	Wang_CS10	Wang_et_al_Cell_Stem Cell_2021	NA	Wang_CS10	ERYTHROID	ERYTHROID	ERYTHROID	0.106323
Wang_et_al_CATTATCCATCCTAGA_1-0	Membrane	CS10	Male	Total	Wang_CS10	Wang_et_al_Cell_Stem Cell_2021	NA	Wang_CS10	ERYTHROID	ERYTHROID	ERYTHROID	0.0863302
Wang_et_al_CATTATCGTACCATCA_1-0	Membrane	CS10	Male	Total	Wang_CS10	Wang_et_al_Cell_Stem Cell_2021	NA	Wang_CS10	ERYTHROID	ERYTHROID	ERYTHROID	0.157108
Wang_et_al_CATTATCGTGCTTCTC_1-0	Membrane	CS10	Male	Total	Wang_CS10	Wang_et_al_Cell_Stem Cell_2021	NA	Wang_CS10	ERYTHROID	ERYTHROID	ERYTHROID	0.11627
Wang_et_al_CATTATCGTGGTAACG_1-0	Membrane	CS10	Male	Total	Wang_CS10	Wang_et_al_Cell_Stem Cell_2021	NA	Wang_CS10	ERYTHROID	ERYTHROID	ERYTHROID	0.0863302
Wang_et_al_CATTATCGTGTGGCTC_1-0	Membrane	CS10	Male	Total	Wang_CS10	Wang_et_al_Cell_Stem Cell_2021	NA	Wang_CS10	ERYTHROID	ERYTHROID	ERYTHROID	0.135469
Wang_et_al_CATTATCTCAGCATGT_1-0	Membrane	CS10	Male	Total	Wang_CS10	Wang_et_al_Cell_Stem Cell_2021	NA	Wang_CS10	PROGENITOR	HSPC	EARLY_HSPC_1	0.0586384
Wang_et_al_CATTATCTCGTTGCCT_1-0	Membrane	CS10	Male	Total	Wang_CS10	Wang_et_al_Cell_Stem Cell_2021	NA	Wang_CS10	MK	MK	MK	0.0627572
Wang_et_al_CATTATCTCTCGGACG_1-0	Membrane	CS10	Male	Total	Wang_CS10	Wang_et_al_Cell_Stem Cell_2021	NA	Wang_CS10	STROMA	ENDOTHELIUM	ENDOTHELIUM_SINUSOIDAL	0.0423855
Wang_et_al_CATTCGCAGAATCTCC_1-0	Membrane	CS10	Male	Total	Wang_CS10	Wang_et_al_Cell_Stem Cell_2021	NA	Wang_CS10	ERYTHROID	ERYTHROID	EARLY_ERYTHROID	0.11627
Wang_et_al_CATTCGCAGATGTGTA_1-0	Membrane	CS10	Male	Total	Wang_CS10	Wang_et_al_Cell_Stem Cell_2021	NA	Wang_CS10	MK	MK	MK	0.0627572
Wang_et_al_CATTCGCAGGCCCGTT_1-0	Membrane	CS10	Male	Total	Wang_CS10	Wang_et_al_Cell_Stem Cell_2021	NA	Wang_CS10	ERYTHROID	ERYTHROID	ERYTHROID	0.137973
Wang_et_al_CATTCGCGTACTCAAC_1-0	Membrane	CS10	Male	Total	Wang_CS10	Wang_et_al_Cell_Stem Cell_2021	NA	Wang_CS10	ERYTHROID	ERYTHROID	ERYTHROID	0.137973
Wang_et_al_CATTCGCGTCCCTACT_1-0	Membrane	CS10	Male	Total	Wang_CS10	Wang_et_al_Cell_Stem Cell_2021	NA	Wang_CS10	ERYTHROID	ERYTHROID	ERYTHROID	0.137973
Wang_et_al_CCAATCCAGCCTCGTG_1-0	Membrane	CS10	Male	Total	Wang_CS10	Wang_et_al_Cell_Stem Cell_2021	NA	Wang_CS10	ERYTHROID	ERYTHROID	ERYTHROID	0.137973
Wang_et_al_CCAATCCAGTTAGGTA_1-0	Membrane	CS10	Male	Total	Wang_CS10	Wang_et_al_Cell_Stem Cell_2021	NA	Wang_CS10	STROMA	ENDOTHELIUM	ENDOTHELIUM_SINUSOIDAL	0.0423855
Wang_et_al_CCAATCCCAAACTGCT_1-0	Membrane	CS10	Male	Total	Wang_CS10	Wang_et_al_Cell_Stem Cell_2021	NA	Wang_CS10	MK	MK	MK	0.0627572
Wang_et_al_CCAATCCCAAAGTGCG_1-0	Membrane	CS10	Male	Total	Wang_CS10	Wang_et_al_Cell_Stem Cell_2021	NA	Wang_CS10	STROMA	ENDOTHELIUM	ENDOTHELIUM_SINUSOIDAL	0.0476698
Wang_et_al_CCAATCCCAGCGTAAG_1-0	Membrane	CS10	Male	Total	Wang_CS10	Wang_et_al_Cell_Stem Cell_2021	NA	Wang_CS10	MYELOID	MONOCYTE	MONOCYTE_0	0.0402278
Wang_et_al_CCAATCCCATGCATGT_1-0	Membrane	CS10	Male	Total	Wang_CS10	Wang_et_al_Cell_Stem Cell_2021	NA	Wang_CS10	ERYTHROID	ERYTHROID	ERYTHROID	0.0807634
Wang_et_al_CCAATCCGTAAATGTG_1-0	Membrane	CS10	Male	Total	Wang_CS10	Wang_et_al_Cell_Stem Cell_2021	NA	Wang_CS10	ERYTHROID	ERYTHROID	ERYTHROID	0.137973
Wang_et_al_CCAATCCGTTAAAGTG_1-0	Membrane	CS10	Male	Total	Wang_CS10	Wang_et_al_Cell_Stem Cell_2021	NA	Wang_CS10	STROMA	ENDODERM	ENDODERM	0.0818839
Wang_et_al_CCAATCCTCCGGGTGT_1-0	Membrane	CS10	Male	Total	Wang_CS10	Wang_et_al_Cell_Stem Cell_2021	NA	Wang_CS10	ERYTHROID	ERYTHROID	EARLY_ERYTHROID	0.11627
Wang_et_al_CCAATCCTCGCTGATA_1-0	Membrane	CS10	Male	Total	Wang_CS10	Wang_et_al_Cell_Stem Cell_2021	NA	Wang_CS10	ERYTHROID	ERYTHROID	ERYTHROID	0.0807634
Wang_et_al_CCACCTAAGCGCCTTG_1-0	Membrane	CS10	Male	Total	Wang_CS10	Wang_et_al_Cell_Stem Cell_2021	NA	Wang_CS10	ERYTHROID	ERYTHROID	EARLY_ERYTHROID	0.11627
Wang_et_al_CCACCTAAGCGTAGTG_1-0	Membrane	CS10	Male	Total	Wang_CS10	Wang_et_al_Cell_Stem Cell_2021	NA	Wang_CS10	ERYTHROID	ERYTHROID	ERYTHROID	0.121494
Wang_et_al_CCACCTACAGTAAGCG_1-0	Membrane	CS10	Male	Total	Wang_CS10	Wang_et_al_Cell_Stem Cell_2021	NA	Wang_CS10	ERYTHROID	ERYTHROID	ERYTHROID	0.135469
Wang_et_al_CCACCTAGTAAATGTG_1-0	Membrane	CS10	Male	Total	Wang_CS10	Wang_et_al_Cell_Stem Cell_2021	NA	Wang_CS10	ERYTHROID	ERYTHROID	ERYTHROID	0.135469
Wang_et_al_CCACCTAGTCATTAGC_1-0	Membrane	CS10	Male	Total	Wang_CS10	Wang_et_al_Cell_Stem Cell_2021	NA	Wang_CS10	ERYTHROID	ERYTHROID	ERYTHROID	0.135469
Wang_et_al_CCACGGAAGGCGACAT_1-0	Membrane	CS10	Male	Total	Wang_CS10	Wang_et_al_Cell_Stem Cell_2021	NA	Wang_CS10	ERYTHROID	ERYTHROID	ERYTHROID	0.11627
Wang_et_al_CCACGGACACGAGGTA_1-0	Membrane	CS10	Male	Total	Wang_CS10	Wang_et_al_Cell_Stem Cell_2021	NA	Wang_CS10	ERYTHROID	ERYTHROID	ERYTHROID	0.11627
Wang_et_al_CCACGGACATAGACTC_1-0	Membrane	CS10	Male	Total	Wang_CS10	Wang_et_al_Cell_Stem Cell_2021	NA	Wang_CS10	ERYTHROID	ERYTHROID	ERYTHROID	0.0807634
Wang_et_al_CCACGGAGTACCATCA_1-0	Membrane	CS10	Male	Total	Wang_CS10	Wang_et_al_Cell_Stem Cell_2021	NA	Wang_CS10	MK	MK	MK	0.0627572
Wang_et_al_CCACGGAGTCTCAACA_1-0	Membrane	CS10	Male	Total	Wang_CS10	Wang_et_al_Cell_Stem Cell_2021	NA	Wang_CS10	STROMA	ENDODERM	ENDODERM	0.0818839
Wang_et_al_CCACGGATCACTGGGC_1-0	Membrane	CS10	Male	Total	Wang_CS10	Wang_et_al_Cell_Stem Cell_2021	NA	Wang_CS10	ERYTHROID	ERYTHROID	ERYTHROID	0.135469
Wang_et_al_CCACGGATCGATGAGG_1-0	Membrane	CS10	Male	Total	Wang_CS10	Wang_et_al_Cell_Stem Cell_2021	NA	Wang_CS10	PROGENITOR	HSPC	EARLY_HSPC_2	0.0812271
Wang_et_al_CCACGGATCGTTACAG_1-0	Membrane	CS10	Male	Total	Wang_CS10	Wang_et_al_Cell_Stem Cell_2021	NA	Wang_CS10	ERYTHROID	ERYTHROID	ERYTHROID	0.137973
Wang_et_al_CCACGGATCTCTGTCG_1-0	Membrane	CS10	Male	Total	Wang_CS10	Wang_et_al_Cell_Stem Cell_2021	NA	Wang_CS10	ERYTHROID	ERYTHROID	ERYTHROID	0.11627
Wang_et_al_CCACTACAGCTGGAAC_1-0	Membrane	CS10	Male	Total	Wang_CS10	Wang_et_al_Cell_Stem Cell_2021	NA	Wang_CS10	ERYTHROID	ERYTHROID	ERYTHROID	0.11627
Wang_et_al_CCACTACCAGCCACCA_1-0	Membrane	CS10	Male	Total	Wang_CS10	Wang_et_al_Cell_Stem Cell_2021	NA	Wang_CS10	STROMA	ENDOTHELIUM	ENDOTHELIUM_SINUSOIDAL	0.0369204
Wang_et_al_CCACTACGTACTTGAC_1-0	Membrane	CS10	Male	Total	Wang_CS10	Wang_et_al_Cell_Stem Cell_2021	NA	Wang_CS10	ERYTHROID	ERYTHROID	ERYTHROID	0.135469
Wang_et_al_CCACTACGTCGCGTGT_1-0	Membrane	CS10	Male	Total	Wang_CS10	Wang_et_al_Cell_Stem Cell_2021	NA	Wang_CS10	MK	MK	MK	0.0627572
Wang_et_al_CCACTACGTTTCCACC_1-0	Membrane	CS10	Male	Total	Wang_CS10	Wang_et_al_Cell_Stem Cell_2021	NA	Wang_CS10	ERYTHROID	ERYTHROID	ERYTHROID	0.11627
Wang_et_al_CCACTACTCCTAGTGA_1-0	Membrane	CS10	Male	Total	Wang_CS10	Wang_et_al_Cell_Stem Cell_2021	NA	Wang_CS10	ERYTHROID	ERYTHROID	ERYTHROID	0.0574512
Wang_et_al_CCAGCGAAGCCCTAAT_1-0	Membrane	CS10	Male	Total	Wang_CS10	Wang_et_al_Cell_Stem Cell_2021	NA	Wang_CS10	ERYTHROID	ERYTHROID	EARLY_ERYTHROID	0.11627
Wang_et_al_CCAGCGAAGTAAGTAC_1-0	Membrane	CS10	Male	Total	Wang_CS10	Wang_et_al_Cell_Stem Cell_2021	NA	Wang_CS10	MK	MK	MK	0.0627572
Wang_et_al_CCAGCGACATCCGGGT_1-0	Membrane	CS10	Male	Total	Wang_CS10	Wang_et_al_Cell_Stem Cell_2021	NA	Wang_CS10	MK	MK	MK	0.0627572
Wang_et_al_CCAGCGAGTATCAGTC_1-0	Membrane	CS10	Male	Total	Wang_CS10	Wang_et_al_Cell_Stem Cell_2021	NA	Wang_CS10	ERYTHROID	ERYTHROID	ERYTHROID	0.11627
Wang_et_al_CCAGCGAGTCTAGTCA_1-0	Membrane	CS10	Male	Total	Wang_CS10	Wang_et_al_Cell_Stem Cell_2021	NA	Wang_CS10	ERYTHROID	ERYTHROID	ERYTHROID	0.137973
Wang_et_al_CCAGCGATCTGCGACG_1-0	Membrane	CS10	Male	Total	Wang_CS10	Wang_et_al_Cell_Stem Cell_2021	NA	Wang_CS10	ERYTHROID	ERYTHROID	ERYTHROID	0.157108
Wang_et_al_CCATGTCAGAAACGCC_1-0	Membrane	CS10	Male	Total	Wang_CS10	Wang_et_al_Cell_Stem Cell_2021	NA	Wang_CS10	STROMA	ENDODERM	ENDODERM	0.0667969
Wang_et_al_CCATGTCAGCGCCTCA_1-0	Membrane	CS10	Male	Total	Wang_CS10	Wang_et_al_Cell_Stem Cell_2021	NA	Wang_CS10	ERYTHROID	ERYTHROID	ERYTHROID	0.121494
Wang_et_al_CCATGTCAGGATGTAT_1-0	Membrane	CS10	Male	Total	Wang_CS10	Wang_et_al_Cell_Stem Cell_2021	NA	Wang_CS10	ERYTHROID	ERYTHROID	ERYTHROID	0.11627
Wang_et_al_CCATGTCAGTACGCCC_1-0	Membrane	CS10	Male	Total	Wang_CS10	Wang_et_al_Cell_Stem Cell_2021	NA	Wang_CS10	ERYTHROID	ERYTHROID	ERYTHROID	0.106323
Wang_et_al_CCATGTCCAAGCTGTT_1-0	Membrane	CS10	Male	Total	Wang_CS10	Wang_et_al_Cell_Stem Cell_2021	NA	Wang_CS10	ERYTHROID	ERYTHROID	ERYTHROID	0.11627
Wang_et_al_CCATGTCCATGTCTCC_1-0	Membrane	CS10	Male	Total	Wang_CS10	Wang_et_al_Cell_Stem Cell_2021	NA	Wang_CS10	ERYTHROID	ERYTHROID	ERYTHROID	0.137973
Wang_et_al_CCATGTCGTCTTCGTC_1-0	Membrane	CS10	Male	Total	Wang_CS10	Wang_et_al_Cell_Stem Cell_2021	NA	Wang_CS10	ERYTHROID	ERYTHROID	ERYTHROID	0.13155
Wang_et_al_CCATGTCGTGTGGCTC_1-0	Membrane	CS10	Male	Total	Wang_CS10	Wang_et_al_Cell_Stem Cell_2021	NA	Wang_CS10	ERYTHROID	ERYTHROID	ERYTHROID	0.0932337
Wang_et_al_CCATGTCTCAACACCA_1-0	Membrane	CS10	Male	Total	Wang_CS10	Wang_et_al_Cell_Stem Cell_2021	NA	Wang_CS10	ERYTHROID	ERYTHROID	EARLY_ERYTHROID	0.11627
Wang_et_al_CCATGTCTCCCACTTG_1-0	Membrane	CS10	Male	Total	Wang_CS10	Wang_et_al_Cell_Stem Cell_2021	NA	Wang_CS10	ERYTHROID	ERYTHROID	ERYTHROID	0.137973
Wang_et_al_CCATGTCTCTAACTTC_1-0	Membrane	CS10	Male	Total	Wang_CS10	Wang_et_al_Cell_Stem Cell_2021	NA	Wang_CS10	STROMA	ENDODERM	ENDODERM	0.0667969
Wang_et_al_CCATTCGAGTCATGCT_1-0	Membrane	CS10	Male	Total	Wang_CS10	Wang_et_al_Cell_Stem Cell_2021	NA	Wang_CS10	ERYTHROID	ERYTHROID	ERYTHROID	0.157108
Wang_et_al_CCATTCGAGTGGGCTA_1-0	Membrane	CS10	Male	Total	Wang_CS10	Wang_et_al_Cell_Stem Cell_2021	NA	Wang_CS10	STROMA	ENDODERM	ENDODERM	0.0818839
Wang_et_al_CCATTCGCAATCCGAT_1-0	Membrane	CS10	Male	Total	Wang_CS10	Wang_et_al_Cell_Stem Cell_2021	NA	Wang_CS10	ERYTHROID	ERYTHROID	ERYTHROID	0.13155
Wang_et_al_CCATTCGCACAGAGGT_1-0	Membrane	CS10	Male	Total	Wang_CS10	Wang_et_al_Cell_Stem Cell_2021	NA	Wang_CS10	ERYTHROID	ERYTHROID	ERYTHROID	0.135469
Wang_et_al_CCATTCGCAGGAATGC_1-0	Membrane	CS10	Male	Total	Wang_CS10	Wang_et_al_Cell_Stem Cell_2021	NA	Wang_CS10	ERYTHROID	ERYTHROID	EARLY_ERYTHROID	0.11627
Wang_et_al_CCATTCGGTTGCCTCT_1-0	Membrane	CS10	Male	Total	Wang_CS10	Wang_et_al_Cell_Stem Cell_2021	NA	Wang_CS10	ERYTHROID	ERYTHROID	ERYTHROID	0.0574512
Wang_et_al_CCATTCGTCGTCCAGG_1-0	Membrane	CS10	Male	Total	Wang_CS10	Wang_et_al_Cell_Stem Cell_2021	NA	Wang_CS10	MYELOID	MACROPHAGE	MACROPHAGE_IRON_RECYCLING	0.0412762
Wang_et_al_CCATTCGTCTGAAAGA_1-0	Membrane	CS10	Male	Total	Wang_CS10	Wang_et_al_Cell_Stem Cell_2021	NA	Wang_CS10	ERYTHROID	ERYTHROID	ERYTHROID	0.135469
Wang_et_al_CCCAATCAGCCAGTTT_1-0	Membrane	CS10	Male	Total	Wang_CS10	Wang_et_al_Cell_Stem Cell_2021	NA	Wang_CS10	STROMA	ENDODERM	ENDODERM	0.0667969
Wang_et_al_CCCAATCAGGCCCTTG_1-0	Membrane	CS10	Male	Total	Wang_CS10	Wang_et_al_Cell_Stem Cell_2021	NA	Wang_CS10	ERYTHROID	ERYTHROID	ERYTHROID	0.121494
Wang_et_al_CCCAATCAGTATGACA_1-0	Membrane	CS10	Male	Total	Wang_CS10	Wang_et_al_Cell_Stem Cell_2021	NA	Wang_CS10	MK	MK	MK	0.0627572
Wang_et_al_CCCAATCAGTGCTGCC_1-0	Membrane	CS10	Male	Total	Wang_CS10	Wang_et_al_Cell_Stem Cell_2021	NA	Wang_CS10	ERYTHROID	ERYTHROID	ERYTHROID	0.135469
Wang_et_al_CCCAATCCAATCGAAA_1-0	Membrane	CS10	Male	Total	Wang_CS10	Wang_et_al_Cell_Stem Cell_2021	NA	Wang_CS10	ERYTHROID	ERYTHROID	ERYTHROID	0.137973
Wang_et_al_CCCAATCCACCTCGTT_1-0	Membrane	CS10	Male	Total	Wang_CS10	Wang_et_al_Cell_Stem Cell_2021	NA	Wang_CS10	ERYTHROID	ERYTHROID	ERYTHROID	0.0807634
Wang_et_al_CCCAATCCATTAGGCT_1-0	Membrane	CS10	Male	Total	Wang_CS10	Wang_et_al_Cell_Stem Cell_2021	NA	Wang_CS10	ERYTHROID	ERYTHROID	ERYTHROID	0.121494
Wang_et_al_CCCAATCCATTCTCAT_1-0	Membrane	CS10	Male	Total	Wang_CS10	Wang_et_al_Cell_Stem Cell_2021	NA	Wang_CS10	STROMA	MESOTHELIUM	MESOTHELIUM	0.0545848
Wang_et_al_CCCAATCCATTGTGCA_1-0	Membrane	CS10	Male	Total	Wang_CS10	Wang_et_al_Cell_Stem Cell_2021	NA	Wang_CS10	PROGENITOR	HSPC	EARLY_HSPC_1	0.0586384
Wang_et_al_CCCAATCGTGGCCCTA_1-0	Membrane	CS10	Male	Total	Wang_CS10	Wang_et_al_Cell_Stem Cell_2021	NA	Wang_CS10	ERYTHROID	ERYTHROID	ERYTHROID	0.137973
Wang_et_al_CCCAATCGTTACGACT_1-0	Membrane	CS10	Male	Total	Wang_CS10	Wang_et_al_Cell_Stem Cell_2021	NA	Wang_CS10	ERYTHROID	ERYTHROID	ERYTHROID	0.0585867
Wang_et_al_CCCAATCTCCGCATAA_1-0	Membrane	CS10	Male	Total	Wang_CS10	Wang_et_al_Cell_Stem Cell_2021	NA	Wang_CS10	ERYTHROID	ERYTHROID	ERYTHROID	0.121494
Wang_et_al_CCCAGTTAGATCCCGC_1-0	Membrane	CS10	Male	Total	Wang_CS10	Wang_et_al_Cell_Stem Cell_2021	NA	Wang_CS10	ERYTHROID	ERYTHROID	ERYTHROID	0.11627
Wang_et_al_CCCAGTTGTCCAGTTA_1-0	Membrane	CS10	Male	Total	Wang_CS10	Wang_et_al_Cell_Stem Cell_2021	NA	Wang_CS10	STROMA	ENDOTHELIUM	ENDOTHELIUM_SINUSOIDAL	0.0476698
Wang_et_al_CCCAGTTTCGGATGGA_1-0	Membrane	CS10	Male	Total	Wang_CS10	Wang_et_al_Cell_Stem Cell_2021	NA	Wang_CS10	ERYTHROID	ERYTHROID	ERYTHROID	0.106323
Wang_et_al_CCCATACAGAGCTTCT_1-0	Membrane	CS10	Male	Total	Wang_CS10	Wang_et_al_Cell_Stem Cell_2021	NA	Wang_CS10	MYELOID	MACROPHAGE	MACROPHAGE_IRON_RECYCLING	0.0391568
Wang_et_al_CCCATACAGCTCCTCT_1-0	Membrane	CS10	Male	Total	Wang_CS10	Wang_et_al_Cell_Stem Cell_2021	NA	Wang_CS10	ERYTHROID	ERYTHROID	ERYTHROID	0.0807634
Wang_et_al_CCCATACCAAGACGTG_1-0	Membrane	CS10	Male	Total	Wang_CS10	Wang_et_al_Cell_Stem Cell_2021	NA	Wang_CS10	MYELOID	MACROPHAGE	MACROPHAGE_IRON_RECYCLING	0.0236918
Wang_et_al_CCCATACGTCAAACTC_1-0	Membrane	CS10	Male	Total	Wang_CS10	Wang_et_al_Cell_Stem Cell_2021	NA	Wang_CS10	ERYTHROID	ERYTHROID	EARLY_ERYTHROID	0.11627
Wang_et_al_CCCATACGTCAGAATA_1-0	Membrane	CS10	Male	Total	Wang_CS10	Wang_et_al_Cell_Stem Cell_2021	NA	Wang_CS10	ERYTHROID	ERYTHROID	ERYTHROID	0.106323
Wang_et_al_CCCATACGTTACGCGC_1-0	Membrane	CS10	Male	Total	Wang_CS10	Wang_et_al_Cell_Stem Cell_2021	NA	Wang_CS10	ERYTHROID	ERYTHROID	ERYTHROID	0.106323
Wang_et_al_CCCATACTCCAAGCCG_1-0	Membrane	CS10	Male	Total	Wang_CS10	Wang_et_al_Cell_Stem Cell_2021	NA	Wang_CS10	ERYTHROID	ERYTHROID	ERYTHROID	0.0807634
Wang_et_al_CCCTCCTAGAAGGACA_1-0	Membrane	CS10	Male	Total	Wang_CS10	Wang_et_al_Cell_Stem Cell_2021	NA	Wang_CS10	ERYTHROID	ERYTHROID	ERYTHROID	0.137973
Wang_et_al_CCCTCCTAGGACCACA_1-0	Membrane	CS10	Male	Total	Wang_CS10	Wang_et_al_Cell_Stem Cell_2021	NA	Wang_CS10	STROMA	ENDODERM	ENDODERM	0.0463378
Wang_et_al_CCCTCCTAGGGTGTGT_1-0	Membrane	CS10	Male	Total	Wang_CS10	Wang_et_al_Cell_Stem Cell_2021	NA	Wang_CS10	ERYTHROID	ERYTHROID	ERYTHROID	0.106323
Wang_et_al_CCCTCCTGTATCAGTC_1-0	Membrane	CS10	Male	Total	Wang_CS10	Wang_et_al_Cell_Stem Cell_2021	NA	Wang_CS10	STROMA	ENDODERM	ENDODERM	0.0667969
Wang_et_al_CCCTCCTGTTTCCACC_1-0	Membrane	CS10	Male	Total	Wang_CS10	Wang_et_al_Cell_Stem Cell_2021	NA	Wang_CS10	MK	MK	MK	0.0627572
Wang_et_al_CCCTCCTTCATGCAAC_1-0	Membrane	CS10	Male	Total	Wang_CS10	Wang_et_al_Cell_Stem Cell_2021	NA	Wang_CS10	ERYTHROID	ERYTHROID	ERYTHROID	0.121494
Wang_et_al_CCCTCCTTCTGATACG_1-0	Membrane	CS10	Male	Total	Wang_CS10	Wang_et_al_Cell_Stem Cell_2021	NA	Wang_CS10	ERYTHROID	ERYTHROID	ERYTHROID	0.0863302
Wang_et_al_CCGGGATAGCGCTTAT_1-0	Membrane	CS10	Male	Total	Wang_CS10	Wang_et_al_Cell_Stem Cell_2021	NA	Wang_CS10	ERYTHROID	ERYTHROID	ERYTHROID	0.106323
Wang_et_al_CCGGGATCAGCCTTGG_1-0	Membrane	CS10	Male	Total	Wang_CS10	Wang_et_al_Cell_Stem Cell_2021	NA	Wang_CS10	PROGENITOR	ELP	ELP	0.0968763
Wang_et_al_CCGGGATGTAAGCACG_1-0	Membrane	CS10	Male	Total	Wang_CS10	Wang_et_al_Cell_Stem Cell_2021	NA	Wang_CS10	STROMA	MESOTHELIUM	MESOTHELIUM	0.0545848
Wang_et_al_CCGGGATGTAGCGTAG_1-0	Membrane	CS10	Male	Total	Wang_CS10	Wang_et_al_Cell_Stem Cell_2021	NA	Wang_CS10	ERYTHROID	ERYTHROID	ERYTHROID	0.106323
Wang_et_al_CCGGGATGTCACACGC_1-0	Membrane	CS10	Male	Total	Wang_CS10	Wang_et_al_Cell_Stem Cell_2021	NA	Wang_CS10	ERYTHROID	ERYTHROID	ERYTHROID	0.137973
Wang_et_al_CCGGGATGTGTATGGG_1-0	Membrane	CS10	Male	Total	Wang_CS10	Wang_et_al_Cell_Stem Cell_2021	NA	Wang_CS10	ERYTHROID	ERYTHROID	ERYTHROID	0.135469
Wang_et_al_CCGGGATTCAAGAAGT_1-0	Membrane	CS10	Male	Total	Wang_CS10	Wang_et_al_Cell_Stem Cell_2021	NA	Wang_CS10	PROGENITOR	HSPC	EARLY_HSPC_1	0.0586384
Wang_et_al_CCGGGATTCCGCAGTG_1-0	Membrane	CS10	Male	Total	Wang_CS10	Wang_et_al_Cell_Stem Cell_2021	NA	Wang_CS10	MK	MK	MK	0.0627572
Wang_et_al_CCGGGATTCGTTTATC_1-0	Membrane	CS10	Male	Total	Wang_CS10	Wang_et_al_Cell_Stem Cell_2021	NA	Wang_CS10	ERYTHROID	ERYTHROID	ERYTHROID	0.121494
Wang_et_al_CCGGTAGAGTTAACGA_1-0	Membrane	CS10	Male	Total	Wang_CS10	Wang_et_al_Cell_Stem Cell_2021	NA	Wang_CS10	STROMA	ENDODERM	ENDODERM	0.0667969
Wang_et_al_CCGGTAGCACCACCAG_1-0	Membrane	CS10	Male	Total	Wang_CS10	Wang_et_al_Cell_Stem Cell_2021	NA	Wang_CS10	ERYTHROID	ERYTHROID	ERYTHROID	0.141168
Wang_et_al_CCGGTAGCACCTGGTG_1-0	Membrane	CS10	Male	Total	Wang_CS10	Wang_et_al_Cell_Stem Cell_2021	NA	Wang_CS10	MYELOID	MACROPHAGE	MACROPHAGE_IRON_RECYCLING	0.0691683
Wang_et_al_CCGGTAGCACGTTGGC_1-0	Membrane	CS10	Male	Total	Wang_CS10	Wang_et_al_Cell_Stem Cell_2021	NA	Wang_CS10	ERYTHROID	ERYTHROID	ERYTHROID	0.137973
Wang_et_al_CCGGTAGCATGGTAGG_1-0	Membrane	CS10	Male	Total	Wang_CS10	Wang_et_al_Cell_Stem Cell_2021	NA	Wang_CS10	ERYTHROID	ERYTHROID	ERYTHROID	0.135469
Wang_et_al_CCGGTAGGTCAAAGAT_1-0	Membrane	CS10	Male	Total	Wang_CS10	Wang_et_al_Cell_Stem Cell_2021	NA	Wang_CS10	STROMA	MESOTHELIUM	MESOTHELIUM	0.0545848
Wang_et_al_CCGGTAGGTCAAGCGA_1-0	Membrane	CS10	Male	Total	Wang_CS10	Wang_et_al_Cell_Stem Cell_2021	NA	Wang_CS10	ERYTHROID	ERYTHROID	ERYTHROID	0.137973
Wang_et_al_CCGGTAGGTCATATGC_1-0	Membrane	CS10	Male	Total	Wang_CS10	Wang_et_al_Cell_Stem Cell_2021	NA	Wang_CS10	ERYTHROID	ERYTHROID	ERYTHROID	0.11627
Wang_et_al_CCGGTAGGTGTGACGA_1-0	Membrane	CS10	Male	Total	Wang_CS10	Wang_et_al_Cell_Stem Cell_2021	NA	Wang_CS10	MK	MK	MK	0.0627572
Wang_et_al_CCGGTAGTCAACACTG_1-0	Membrane	CS10	Male	Total	Wang_CS10	Wang_et_al_Cell_Stem Cell_2021	NA	Wang_CS10	ERYTHROID	ERYTHROID	ERYTHROID	0.106323
Wang_et_al_CCGGTAGTCCGTACAA_1-0	Membrane	CS10	Male	Total	Wang_CS10	Wang_et_al_Cell_Stem Cell_2021	NA	Wang_CS10	ERYTHROID	ERYTHROID	ERYTHROID	0.0423599
Wang_et_al_CCGGTAGTCCTTGGTC_1-0	Membrane	CS10	Male	Total	Wang_CS10	Wang_et_al_Cell_Stem Cell_2021	NA	Wang_CS10	STROMA	FIBROBLAST	FIBROBLAST	0.0691683
Wang_et_al_CCGGTAGTCTCAACTT_1-0	Membrane	CS10	Male	Total	Wang_CS10	Wang_et_al_Cell_Stem Cell_2021	NA	Wang_CS10	ERYTHROID	ERYTHROID	ERYTHROID	0.11627
Wang_et_al_CCGTACTAGAGCTGCA_1-0	Membrane	CS10	Male	Total	Wang_CS10	Wang_et_al_Cell_Stem Cell_2021	NA	Wang_CS10	MK	MK	MK	0.0627572
Wang_et_al_CCGTACTAGATCCGAG_1-0	Membrane	CS10	Male	Total	Wang_CS10	Wang_et_al_Cell_Stem Cell_2021	NA	Wang_CS10	ERYTHROID	ERYTHROID	EARLY_ERYTHROID	0.11627
Wang_et_al_CCGTACTAGCTAGTCT_1-0	Membrane	CS10	Male	Total	Wang_CS10	Wang_et_al_Cell_Stem Cell_2021	NA	Wang_CS10	STROMA	ENDOTHELIUM	ENDOTHELIUM_SINUSOIDAL	0.0423855
Wang_et_al_CCGTACTAGTAGCGGT_1-0	Membrane	CS10	Male	Total	Wang_CS10	Wang_et_al_Cell_Stem Cell_2021	NA	Wang_CS10	ERYTHROID	ERYTHROID	ERYTHROID	0.106323
Wang_et_al_CCGTACTAGTGCAAGC_1-0	Membrane	CS10	Male	Total	Wang_CS10	Wang_et_al_Cell_Stem Cell_2021	NA	Wang_CS10	ERYTHROID	ERYTHROID	ERYTHROID	0.0807634
Wang_et_al_CCGTACTCATGTAGTC_1-0	Membrane	CS10	Male	Total	Wang_CS10	Wang_et_al_Cell_Stem Cell_2021	NA	Wang_CS10	ERYTHROID	ERYTHROID	ERYTHROID	0.11627
Wang_et_al_CCGTACTCATTCCTCG_1-0	Membrane	CS10	Male	Total	Wang_CS10	Wang_et_al_Cell_Stem Cell_2021	NA	Wang_CS10	MYELOID	MONOCYTE_YS_1	MONOCYTE_1	0.0703247
Wang_et_al_CCGTACTGTACCCAAT_1-0	Membrane	CS10	Male	Total	Wang_CS10	Wang_et_al_Cell_Stem Cell_2021	NA	Wang_CS10	MK	MK	MK	0.0627572
Wang_et_al_CCGTACTGTGGAAAGA_1-0	Membrane	CS10	Male	Total	Wang_CS10	Wang_et_al_Cell_Stem Cell_2021	NA	Wang_CS10	STROMA	ENDOTHELIUM	ENDOTHELIUM_SINUSOIDAL	0.0636418
Wang_et_al_CCGTACTGTTGGTTTG_1-0	Membrane	CS10	Male	Total	Wang_CS10	Wang_et_al_Cell_Stem Cell_2021	NA	Wang_CS10	PROGENITOR	MEMP	MEMP	0.0819666
Wang_et_al_CCGTACTTCATGCTCC_1-0	Membrane	CS10	Male	Total	Wang_CS10	Wang_et_al_Cell_Stem Cell_2021	NA	Wang_CS10	ERYTHROID	ERYTHROID	ERYTHROID	0.0932337
Wang_et_al_CCGTGGAAGCATGGCA_1-0	Membrane	CS10	Male	Total	Wang_CS10	Wang_et_al_Cell_Stem Cell_2021	NA	Wang_CS10	ERYTHROID	ERYTHROID	ERYTHROID	0.106323
Wang_et_al_CCGTGGAAGGATATAC_1-0	Membrane	CS10	Male	Total	Wang_CS10	Wang_et_al_Cell_Stem Cell_2021	NA	Wang_CS10	ERYTHROID	ERYTHROID	ERYTHROID	0.11627
Wang_et_al_CCGTGGAAGTAACCCT_1-0	Membrane	CS10	Male	Total	Wang_CS10	Wang_et_al_Cell_Stem Cell_2021	NA	Wang_CS10	ERYTHROID	ERYTHROID	ERYTHROID	0.11627
Wang_et_al_CCGTGGACAGCTCCGA_1-0	Membrane	CS10	Male	Total	Wang_CS10	Wang_et_al_Cell_Stem Cell_2021	NA	Wang_CS10	STROMA	ENDODERM	ENDODERM	0.0463378
Wang_et_al_CCGTGGATCGCGCCAA_1-0	Membrane	CS10	Male	Total	Wang_CS10	Wang_et_al_Cell_Stem Cell_2021	NA	Wang_CS10	STROMA	ENDODERM	ENDODERM	0.0818839
Wang_et_al_CCGTGGATCTGCTGCT_1-0	Membrane	CS10	Male	Total	Wang_CS10	Wang_et_al_Cell_Stem Cell_2021	NA	Wang_CS10	MK	MK	MK	0.0627572
Wang_et_al_CCGTTCAAGTGAACGC_1-0	Membrane	CS10	Male	Total	Wang_CS10	Wang_et_al_Cell_Stem Cell_2021	NA	Wang_CS10	ERYTHROID	ERYTHROID	ERYTHROID	0.135469
Wang_et_al_CCGTTCAAGTTAGGTA_1-0	Membrane	CS10	Male	Total	Wang_CS10	Wang_et_al_Cell_Stem Cell_2021	NA	Wang_CS10	MYELOID	MACROPHAGE	MACROPHAGE_LYVE1_HIGH	0.0582803
Wang_et_al_CCGTTCACACTACAGT_1-0	Membrane	CS10	Male	Total	Wang_CS10	Wang_et_al_Cell_Stem Cell_2021	NA	Wang_CS10	STROMA	MESOTHELIUM	MESOTHELIUM	0.0657735
Wang_et_al_CCGTTCAGTATGCTTG_1-0	Membrane	CS10	Male	Total	Wang_CS10	Wang_et_al_Cell_Stem Cell_2021	NA	Wang_CS10	MK	MK	MK	0.0627572
Wang_et_al_CCGTTCAGTCTTGATG_1-0	Membrane	CS10	Male	Total	Wang_CS10	Wang_et_al_Cell_Stem Cell_2021	NA	Wang_CS10	STROMA	ENDODERM	ENDODERM	0.0818839
Wang_et_al_CCGTTCAGTGCGATAG_1-0	Membrane	CS10	Male	Total	Wang_CS10	Wang_et_al_Cell_Stem Cell_2021	NA	Wang_CS10	ERYTHROID	ERYTHROID	ERYTHROID	0.106323
Wang_et_al_CCGTTCATCTGCAAGT_1-0	Membrane	CS10	Male	Total	Wang_CS10	Wang_et_al_Cell_Stem Cell_2021	NA	Wang_CS10	ERYTHROID	ERYTHROID	ERYTHROID	0.135469
Wang_et_al_CCGTTCATCTGGGCCA_1-0	Membrane	CS10	Male	Total	Wang_CS10	Wang_et_al_Cell_Stem Cell_2021	NA	Wang_CS10	ERYTHROID	ERYTHROID	ERYTHROID	0.0680969
Wang_et_al_CCTAAAGCAAACTGTC_1-0	Membrane	CS10	Male	Total	Wang_CS10	Wang_et_al_Cell_Stem Cell_2021	NA	Wang_CS10	STROMA	ENDODERM	ENDODERM	0.0818839
Wang_et_al_CCTAAAGCACCCATGG_1-0	Membrane	CS10	Male	Total	Wang_CS10	Wang_et_al_Cell_Stem Cell_2021	NA	Wang_CS10	ERYTHROID	ERYTHROID	EARLY_ERYTHROID	0.11627
Wang_et_al_CCTAAAGCATCCGCGA_1-0	Membrane	CS10	Male	Total	Wang_CS10	Wang_et_al_Cell_Stem Cell_2021	NA	Wang_CS10	STROMA	ENDODERM	ENDODERM	0.061097
Wang_et_al_CCTAAAGGTAAATGAC_1-0	Membrane	CS10	Male	Total	Wang_CS10	Wang_et_al_Cell_Stem Cell_2021	NA	Wang_CS10	ERYTHROID	ERYTHROID	EARLY_ERYTHROID	0.11627
Wang_et_al_CCTAAAGGTCCAAGTT_1-0	Membrane	CS10	Male	Total	Wang_CS10	Wang_et_al_Cell_Stem Cell_2021	NA	Wang_CS10	MK	MK	MK	0.0835713
Wang_et_al_CCTAAAGGTCTCGTTC_1-0	Membrane	CS10	Male	Total	Wang_CS10	Wang_et_al_Cell_Stem Cell_2021	NA	Wang_CS10	ERYTHROID	ERYTHROID	ERYTHROID	0.0863302
Wang_et_al_CCTAAAGGTTACGTCA_1-0	Membrane	CS10	Male	Total	Wang_CS10	Wang_et_al_Cell_Stem Cell_2021	NA	Wang_CS10	PROGENITOR	HSPC	EARLY_HSPC_1	0.0627572
Wang_et_al_CCTAAAGTCGTTACGA_1-0	Membrane	CS10	Male	Total	Wang_CS10	Wang_et_al_Cell_Stem Cell_2021	NA	Wang_CS10	ERYTHROID	ERYTHROID	EARLY_ERYTHROID	0.11627
Wang_et_al_CCTACACAGGATGGAA_1-0	Membrane	CS10	Male	Total	Wang_CS10	Wang_et_al_Cell_Stem Cell_2021	NA	Wang_CS10	STROMA	ENDODERM	ENDODERM	0.0667969
Wang_et_al_CCTACACAGTATCTCG_1-0	Membrane	CS10	Male	Total	Wang_CS10	Wang_et_al_Cell_Stem Cell_2021	NA	Wang_CS10	ERYTHROID	ERYTHROID	ERYTHROID	0.11627
Wang_et_al_CCTACACCAATCCGAT_1-0	Membrane	CS10	Male	Total	Wang_CS10	Wang_et_al_Cell_Stem Cell_2021	NA	Wang_CS10	ERYTHROID	ERYTHROID	ERYTHROID	0.135469
Wang_et_al_CCTACACCAGCGTTCG_1-0	Membrane	CS10	Male	Total	Wang_CS10	Wang_et_al_Cell_Stem Cell_2021	NA	Wang_CS10	PROGENITOR	HSPC	EARLY_HSPC_1	0.0812271
Wang_et_al_CCTACACCAGCTGCTG_1-0	Membrane	CS10	Male	Total	Wang_CS10	Wang_et_al_Cell_Stem Cell_2021	NA	Wang_CS10	STROMA	ENDODERM	ENDODERM	0.0463378
Wang_et_al_CCTACACCATCGATTG_1-0	Membrane	CS10	Male	Total	Wang_CS10	Wang_et_al_Cell_Stem Cell_2021	NA	Wang_CS10	ERYTHROID	ERYTHROID	EARLY_ERYTHROID	0.11627
Wang_et_al_CCTACACGTCCGCTGA_1-0	Membrane	CS10	Male	Total	Wang_CS10	Wang_et_al_Cell_Stem Cell_2021	NA	Wang_CS10	MK	MK	MK	0.0627572
Wang_et_al_CCTACACGTGGTGTAG_1-0	Membrane	CS10	Male	Total	Wang_CS10	Wang_et_al_Cell_Stem Cell_2021	NA	Wang_CS10	ERYTHROID	ERYTHROID	ERYTHROID	0.0574512
Wang_et_al_CCTACACGTGTGGCTC_1-0	Membrane	CS10	Male	Total	Wang_CS10	Wang_et_al_Cell_Stem Cell_2021	NA	Wang_CS10	ERYTHROID	ERYTHROID	ERYTHROID	0.157108
Wang_et_al_CCTACACGTTGCGCAC_1-0	Membrane	CS10	Male	Total	Wang_CS10	Wang_et_al_Cell_Stem Cell_2021	NA	Wang_CS10	ERYTHROID	ERYTHROID	ERYTHROID	0.0627367
Wang_et_al_CCTACACTCAGCGACC_1-0	Membrane	CS10	Male	Total	Wang_CS10	Wang_et_al_Cell_Stem Cell_2021	NA	Wang_CS10	ERYTHROID	ERYTHROID	ERYTHROID	0.135469
Wang_et_al_CCTACACTCAGGCAAG_1-0	Membrane	CS10	Male	Total	Wang_CS10	Wang_et_al_Cell_Stem Cell_2021	NA	Wang_CS10	PROGENITOR	HSPC	EARLY_HSPC_1	0.0819666
Wang_et_al_CCTACACTCCTCCTAG_1-0	Membrane	CS10	Male	Total	Wang_CS10	Wang_et_al_Cell_Stem Cell_2021	NA	Wang_CS10	PROGENITOR	ELP	ELP	0.0586384
Wang_et_al_CCTACCACACCACCAG_1-0	Membrane	CS10	Male	Total	Wang_CS10	Wang_et_al_Cell_Stem Cell_2021	NA	Wang_CS10	STROMA	ENDOTHELIUM	ENDOTHELIUM_PROLIF_SINUSOIDAL_EC	0.0636418
Wang_et_al_CCTACCACACTTAACG_1-0	Membrane	CS10	Male	Total	Wang_CS10	Wang_et_al_Cell_Stem Cell_2021	NA	Wang_CS10	PROGENITOR	HSPC	EARLY_HSPC_2	0.0627572
Wang_et_al_CCTACCAGTAAAGGAG_1-0	Membrane	CS10	Male	Total	Wang_CS10	Wang_et_al_Cell_Stem Cell_2021	NA	Wang_CS10	ERYTHROID	ERYTHROID	ERYTHROID	0.106323
Wang_et_al_CCTACCAGTCAGAAGC_1-0	Membrane	CS10	Male	Total	Wang_CS10	Wang_et_al_Cell_Stem Cell_2021	NA	Wang_CS10	ERYTHROID	ERYTHROID	ERYTHROID	0.141168
Wang_et_al_CCTACCAGTTACCAGT_1-0	Membrane	CS10	Male	Total	Wang_CS10	Wang_et_al_Cell_Stem Cell_2021	NA	Wang_CS10	ERYTHROID	ERYTHROID	EARLY_ERYTHROID	0.11627
Wang_et_al_CCTAGCTAGAATAGGG_1-0	Membrane	CS10	Male	Total	Wang_CS10	Wang_et_al_Cell_Stem Cell_2021	NA	Wang_CS10	ERYTHROID	ERYTHROID	ERYTHROID	0.0932337
Wang_et_al_CCTAGCTCATGGTCAT_1-0	Membrane	CS10	Male	Total	Wang_CS10	Wang_et_al_Cell_Stem Cell_2021	NA	Wang_CS10	ERYTHROID	ERYTHROID	ERYTHROID	0.135469
Wang_et_al_CCTAGCTGTCGCGTGT_1-0	Membrane	CS10	Male	Total	Wang_CS10	Wang_et_al_Cell_Stem Cell_2021	NA	Wang_CS10	MYELOID	MACROPHAGE	MACROPHAGE_IRON_RECYCLING	0.0412762
Wang_et_al_CCTAGCTGTCTTGATG_1-0	Membrane	CS10	Male	Total	Wang_CS10	Wang_et_al_Cell_Stem Cell_2021	NA	Wang_CS10	ERYTHROID	ERYTHROID	EARLY_ERYTHROID	0.11627
Wang_et_al_CCTAGCTGTGTTCTTT_1-0	Membrane	CS10	Male	Total	Wang_CS10	Wang_et_al_Cell_Stem Cell_2021	NA	Wang_CS10	STROMA	ENDOTHELIUM	ENDOTHELIUM_SINUSOIDAL	0.0636418
Wang_et_al_CCTAGCTGTTGAGTTC_1-0	Membrane	CS10	Male	Total	Wang_CS10	Wang_et_al_Cell_Stem Cell_2021	NA	Wang_CS10	ERYTHROID	ERYTHROID	ERYTHROID	0.0863302
Wang_et_al_CCTAGCTTCTGAGGGA_1-0	Membrane	CS10	Male	Total	Wang_CS10	Wang_et_al_Cell_Stem Cell_2021	NA	Wang_CS10	ERYTHROID	ERYTHROID	EARLY_ERYTHROID	0.11627
Wang_et_al_CCTATTAAGCCATCGC_1-0	Membrane	CS10	Male	Total	Wang_CS10	Wang_et_al_Cell_Stem Cell_2021	NA	Wang_CS10	ERYTHROID	ERYTHROID	ERYTHROID	0.0627367
Wang_et_al_CCTATTAAGGGATACC_1-0	Membrane	CS10	Male	Total	Wang_CS10	Wang_et_al_Cell_Stem Cell_2021	NA	Wang_CS10	STROMA	ENDOTHELIUM	ENDOTHELIUM_SINUSOIDAL	0.0423855
Wang_et_al_CCTATTACAATGGAGC_1-0	Membrane	CS10	Male	Total	Wang_CS10	Wang_et_al_Cell_Stem Cell_2021	NA	Wang_CS10	ERYTHROID	ERYTHROID	ERYTHROID	0.0423599
Wang_et_al_CCTATTAGTCCAGTTA_1-0	Membrane	CS10	Male	Total	Wang_CS10	Wang_et_al_Cell_Stem Cell_2021	NA	Wang_CS10	ERYTHROID	ERYTHROID	ERYTHROID	0.135469
Wang_et_al_CCTATTATCTCCGGTT_1-0	Membrane	CS10	Male	Total	Wang_CS10	Wang_et_al_Cell_Stem Cell_2021	NA	Wang_CS10	ERYTHROID	ERYTHROID	EARLY_ERYTHROID	0.11627
Wang_et_al_CCTATTATCTTGGGTA_1-0	Membrane	CS10	Male	Total	Wang_CS10	Wang_et_al_Cell_Stem Cell_2021	NA	Wang_CS10	ERYTHROID	ERYTHROID	ERYTHROID	0.0807634
Wang_et_al_CCTCAGTAGCAATATG_1-0	Membrane	CS10	Male	Total	Wang_CS10	Wang_et_al_Cell_Stem Cell_2021	NA	Wang_CS10	ERYTHROID	ERYTHROID	ERYTHROID	0.106323
Wang_et_al_CCTCAGTAGTAACCCT_1-0	Membrane	CS10	Male	Total	Wang_CS10	Wang_et_al_Cell_Stem Cell_2021	NA	Wang_CS10	STROMA	ENDOTHELIUM	ENDOTHELIUM_SINUSOIDAL	0.0423855
Wang_et_al_CCTCAGTAGTGCGTGA_1-0	Membrane	CS10	Male	Total	Wang_CS10	Wang_et_al_Cell_Stem Cell_2021	NA	Wang_CS10	ERYTHROID	ERYTHROID	ERYTHROID	0.0807634
Wang_et_al_CCTCAGTAGTGTGGCA_1-0	Membrane	CS10	Male	Total	Wang_CS10	Wang_et_al_Cell_Stem Cell_2021	NA	Wang_CS10	STROMA	ENDODERM	ENDODERM	0.0463378
Wang_et_al_CCTCAGTCATTCTTAC_1-0	Membrane	CS10	Male	Total	Wang_CS10	Wang_et_al_Cell_Stem Cell_2021	NA	Wang_CS10	ERYTHROID	ERYTHROID	ERYTHROID	0.137973
Wang_et_al_CCTCAGTGTGAGTGAC_1-0	Membrane	CS10	Male	Total	Wang_CS10	Wang_et_al_Cell_Stem Cell_2021	NA	Wang_CS10	ERYTHROID	ERYTHROID	ERYTHROID	0.0932337
Wang_et_al_CCTCAGTGTGTGACGA_1-0	Membrane	CS10	Male	Total	Wang_CS10	Wang_et_al_Cell_Stem Cell_2021	NA	Wang_CS10	STROMA	ENDODERM	ENDODERM	0.0667969
Wang_et_al_CCTCAGTGTTACGCGC_1-0	Membrane	CS10	Male	Total	Wang_CS10	Wang_et_al_Cell_Stem Cell_2021	NA	Wang_CS10	ERYTHROID	ERYTHROID	ERYTHROID	0.11627
Wang_et_al_CCTCAGTTCGCGATCG_1-0	Membrane	CS10	Male	Total	Wang_CS10	Wang_et_al_Cell_Stem Cell_2021	NA	Wang_CS10	ERYTHROID	ERYTHROID	ERYTHROID	0.135469
Wang_et_al_CCTCAGTTCTGTTTGT_1-0	Membrane	CS10	Male	Total	Wang_CS10	Wang_et_al_Cell_Stem Cell_2021	NA	Wang_CS10	ERYTHROID	ERYTHROID	ERYTHROID	0.135469
Wang_et_al_CCTCTGAAGTAATCCC_1-0	Membrane	CS10	Male	Total	Wang_CS10	Wang_et_al_Cell_Stem Cell_2021	NA	Wang_CS10	STROMA	ENDOTHELIUM	ENDOTHELIUM_SINUSOIDAL	0.0423855
Wang_et_al_CCTCTGACAGACGTAG_1-0	Membrane	CS10	Male	Total	Wang_CS10	Wang_et_al_Cell_Stem Cell_2021	NA	Wang_CS10	ERYTHROID	ERYTHROID	ERYTHROID	0.137973
Wang_et_al_CCTCTGACATTGGGCC_1-0	Membrane	CS10	Male	Total	Wang_CS10	Wang_et_al_Cell_Stem Cell_2021	NA	Wang_CS10	ERYTHROID	ERYTHROID	ERYTHROID	0.106323
Wang_et_al_CCTCTGAGTAGGACAC_1-0	Membrane	CS10	Male	Total	Wang_CS10	Wang_et_al_Cell_Stem Cell_2021	NA	Wang_CS10	PROGENITOR	HSPC	EARLY_HSPC_1	0.0423855
Wang_et_al_CCTCTGAGTGCGAAAC_1-0	Membrane	CS10	Male	Total	Wang_CS10	Wang_et_al_Cell_Stem Cell_2021	NA	Wang_CS10	STROMA	ENDODERM	ENDODERM	0.0667969
Wang_et_al_CCTCTGATCATGCAAC_1-0	Membrane	CS10	Male	Total	Wang_CS10	Wang_et_al_Cell_Stem Cell_2021	NA	Wang_CS10	ERYTHROID	ERYTHROID	ERYTHROID	0.135469
Wang_et_al_CCTCTGATCCGCGTTT_1-0	Membrane	CS10	Male	Total	Wang_CS10	Wang_et_al_Cell_Stem Cell_2021	NA	Wang_CS10	PROGENITOR	HSPC	EARLY_HSPC_2	0.0586384
Wang_et_al_CCTTACGAGGCTCATT_1-0	Membrane	CS10	Male	Total	Wang_CS10	Wang_et_al_Cell_Stem Cell_2021	NA	Wang_CS10	PROGENITOR	HSPC	EARLY_HSPC_1	0.0812271
Wang_et_al_CCTTACGCAGCAGTTT_1-0	Membrane	CS10	Male	Total	Wang_CS10	Wang_et_al_Cell_Stem Cell_2021	NA	Wang_CS10	ERYTHROID	ERYTHROID	ERYTHROID	0.137973
Wang_et_al_CCTTACGCATGAAGTA_1-0	Membrane	CS10	Male	Total	Wang_CS10	Wang_et_al_Cell_Stem Cell_2021	NA	Wang_CS10	ERYTHROID	ERYTHROID	EARLY_ERYTHROID	0.11627
Wang_et_al_CCTTACGGTTACCAGT_1-0	Membrane	CS10	Male	Total	Wang_CS10	Wang_et_al_Cell_Stem Cell_2021	NA	Wang_CS10	ERYTHROID	ERYTHROID	ERYTHROID	0.137973
Wang_et_al_CCTTACGGTTTGTGTG_1-0	Membrane	CS10	Male	Total	Wang_CS10	Wang_et_al_Cell_Stem Cell_2021	NA	Wang_CS10	ERYTHROID	ERYTHROID	ERYTHROID	0.121494
Wang_et_al_CCTTACGTCCCACTTG_1-0	Membrane	CS10	Male	Total	Wang_CS10	Wang_et_al_Cell_Stem Cell_2021	NA	Wang_CS10	STROMA	ENDODERM	ENDODERM	0.0667969
Wang_et_al_CCTTACGTCGAGAACG_1-0	Membrane	CS10	Male	Total	Wang_CS10	Wang_et_al_Cell_Stem Cell_2021	NA	Wang_CS10	MYELOID	MACROPHAGE	MACROPHAGE_IRON_RECYCLING	0.0691683
Wang_et_al_CCTTCCCAGTGTTGAA_1-0	Membrane	CS10	Male	Total	Wang_CS10	Wang_et_al_Cell_Stem Cell_2021	NA	Wang_CS10	PROGENITOR	HSPC	EARLY_HSPC_2	0.0627572
Wang_et_al_CCTTCCCCACATGACT_1-0	Membrane	CS10	Male	Total	Wang_CS10	Wang_et_al_Cell_Stem Cell_2021	NA	Wang_CS10	ERYTHROID	ERYTHROID	EARLY_ERYTHROID	0.11627
Wang_et_al_CCTTCCCCACCCTATC_1-0	Membrane	CS10	Male	Total	Wang_CS10	Wang_et_al_Cell_Stem Cell_2021	NA	Wang_CS10	ERYTHROID	ERYTHROID	ERYTHROID	0.135469
Wang_et_al_CCTTCCCCACGACGAA_1-0	Membrane	CS10	Male	Total	Wang_CS10	Wang_et_al_Cell_Stem Cell_2021	NA	Wang_CS10	ERYTHROID	ERYTHROID	ERYTHROID	0.135469
Wang_et_al_CCTTCCCCACGGCCAT_1-0	Membrane	CS10	Male	Total	Wang_CS10	Wang_et_al_Cell_Stem Cell_2021	NA	Wang_CS10	ERYTHROID	ERYTHROID	ERYTHROID	0.135469
Wang_et_al_CCTTCCCTCGTAGGAG_1-0	Membrane	CS10	Male	Total	Wang_CS10	Wang_et_al_Cell_Stem Cell_2021	NA	Wang_CS10	ERYTHROID	ERYTHROID	ERYTHROID	0.121494
Wang_et_al_CCTTCGAAGATGCCTT_1-0	Membrane	CS10	Male	Total	Wang_CS10	Wang_et_al_Cell_Stem Cell_2021	NA	Wang_CS10	MK	MK	MK	0.0627572
Wang_et_al_CCTTCGAAGCGGCTTC_1-0	Membrane	CS10	Male	Total	Wang_CS10	Wang_et_al_Cell_Stem Cell_2021	NA	Wang_CS10	ERYTHROID	ERYTHROID	ERYTHROID	0.135469
Wang_et_al_CCTTCGAAGCTGAACG_1-0	Membrane	CS10	Male	Total	Wang_CS10	Wang_et_al_Cell_Stem Cell_2021	NA	Wang_CS10	ERYTHROID	ERYTHROID	ERYTHROID	0.135469
Wang_et_al_CCTTCGAAGTCATCCA_1-0	Membrane	CS10	Male	Total	Wang_CS10	Wang_et_al_Cell_Stem Cell_2021	NA	Wang_CS10	STROMA	ENDODERM	ENDODERM	0.0818839
Wang_et_al_CCTTCGACAAGAAAGG_1-0	Membrane	CS10	Male	Total	Wang_CS10	Wang_et_al_Cell_Stem Cell_2021	NA	Wang_CS10	ERYTHROID	ERYTHROID	ERYTHROID	0.135469
Wang_et_al_CCTTCGACAGATCCAT_1-0	Membrane	CS10	Male	Total	Wang_CS10	Wang_et_al_Cell_Stem Cell_2021	NA	Wang_CS10	ERYTHROID	ERYTHROID	ERYTHROID	0.106323
Wang_et_al_CCTTCGAGTCAAAGAT_1-0	Membrane	CS10	Male	Total	Wang_CS10	Wang_et_al_Cell_Stem Cell_2021	NA	Wang_CS10	ERYTHROID	ERYTHROID	ERYTHROID	0.135469
Wang_et_al_CCTTCGAGTCGAAAGC_1-0	Membrane	CS10	Male	Total	Wang_CS10	Wang_et_al_Cell_Stem Cell_2021	NA	Wang_CS10	MK	MK	MK	0.0835713
Wang_et_al_CCTTCGAGTGCACGAA_1-0	Membrane	CS10	Male	Total	Wang_CS10	Wang_et_al_Cell_Stem Cell_2021	NA	Wang_CS10	ERYTHROID	ERYTHROID	ERYTHROID	0.135469
Wang_et_al_CCTTCGAGTGTCCTCT_1-0	Membrane	CS10	Male	Total	Wang_CS10	Wang_et_al_Cell_Stem Cell_2021	NA	Wang_CS10	PROGENITOR	HSPC	EARLY_HSPC_1	0.0586384
Wang_et_al_CCTTCGATCGTGGACC_1-0	Membrane	CS10	Male	Total	Wang_CS10	Wang_et_al_Cell_Stem Cell_2021	NA	Wang_CS10	ERYTHROID	ERYTHROID	ERYTHROID	0.106323
Wang_et_al_CCTTCGATCTGTCAAG_1-0	Membrane	CS10	Male	Total	Wang_CS10	Wang_et_al_Cell_Stem Cell_2021	NA	Wang_CS10	ERYTHROID	ERYTHROID	ERYTHROID	0.106323
Wang_et_al_CCTTTCTAGGAACTGC_1-0	Membrane	CS10	Male	Total	Wang_CS10	Wang_et_al_Cell_Stem Cell_2021	NA	Wang_CS10	ERYTHROID	ERYTHROID	ERYTHROID	0.135469
Wang_et_al_CCTTTCTCAAAGCGGT_1-0	Membrane	CS10	Male	Total	Wang_CS10	Wang_et_al_Cell_Stem Cell_2021	NA	Wang_CS10	ERYTHROID	ERYTHROID	ERYTHROID	0.135469
Wang_et_al_CCTTTCTCACATTTCT_1-0	Membrane	CS10	Male	Total	Wang_CS10	Wang_et_al_Cell_Stem Cell_2021	NA	Wang_CS10	STROMA	ENDOTHELIUM	ENDOTHELIUM_SINUSOIDAL	0.0423855
Wang_et_al_CCTTTCTCACCCATGG_1-0	Membrane	CS10	Male	Total	Wang_CS10	Wang_et_al_Cell_Stem Cell_2021	NA	Wang_CS10	ERYTHROID	ERYTHROID	ERYTHROID	0.137973
Wang_et_al_CCTTTCTCACCTGGTG_1-0	Membrane	CS10	Male	Total	Wang_CS10	Wang_et_al_Cell_Stem Cell_2021	NA	Wang_CS10	ERYTHROID	ERYTHROID	ERYTHROID	0.135469
Wang_et_al_CCTTTCTCATCGGTTA_1-0	Membrane	CS10	Male	Total	Wang_CS10	Wang_et_al_Cell_Stem Cell_2021	NA	Wang_CS10	ERYTHROID	ERYTHROID	ERYTHROID	0.135469
Wang_et_al_CCTTTCTGTAAGGGAA_1-0	Membrane	CS10	Male	Total	Wang_CS10	Wang_et_al_Cell_Stem Cell_2021	NA	Wang_CS10	ERYTHROID	ERYTHROID	ERYTHROID	0.121494
Wang_et_al_CCTTTCTGTACTCTCC_1-0	Membrane	CS10	Male	Total	Wang_CS10	Wang_et_al_Cell_Stem Cell_2021	NA	Wang_CS10	ERYTHROID	ERYTHROID	ERYTHROID	0.0296074
Wang_et_al_CCTTTCTGTATAGTAG_1-0	Membrane	CS10	Male	Total	Wang_CS10	Wang_et_al_Cell_Stem Cell_2021	NA	Wang_CS10	STROMA	ENDODERM	ENDODERM	0.0818839
Wang_et_al_CCTTTCTGTCAAGCGA_1-0	Membrane	CS10	Male	Total	Wang_CS10	Wang_et_al_Cell_Stem Cell_2021	NA	Wang_CS10	ERYTHROID	ERYTHROID	ERYTHROID	0.0423599
Wang_et_al_CCTTTCTGTCCTGCTT_1-0	Membrane	CS10	Male	Total	Wang_CS10	Wang_et_al_Cell_Stem Cell_2021	NA	Wang_CS10	MYELOID	MACROPHAGE	MACROPHAGE_PROLIFERATING	0.0675924
Wang_et_al_CCTTTCTGTCGGCTCA_1-0	Membrane	CS10	Male	Total	Wang_CS10	Wang_et_al_Cell_Stem Cell_2021	NA	Wang_CS10	ERYTHROID	ERYTHROID	ERYTHROID	0.137973
Wang_et_al_CCTTTCTGTGTGCGTC_1-0	Membrane	CS10	Male	Total	Wang_CS10	Wang_et_al_Cell_Stem Cell_2021	NA	Wang_CS10	PROGENITOR	HSPC	EARLY_HSPC_1	0.0812271
Wang_et_al_CCTTTCTGTTATCACG_1-0	Membrane	CS10	Male	Total	Wang_CS10	Wang_et_al_Cell_Stem Cell_2021	NA	Wang_CS10	ERYTHROID	ERYTHROID	EARLY_ERYTHROID	0.11627
Wang_et_al_CCTTTCTTCACCTCGT_1-0	Membrane	CS10	Male	Total	Wang_CS10	Wang_et_al_Cell_Stem Cell_2021	NA	Wang_CS10	ERYTHROID	ERYTHROID	ERYTHROID	0.137973
Wang_et_al_CGAACATAGTGTTGAA_1-0	Membrane	CS10	Male	Total	Wang_CS10	Wang_et_al_Cell_Stem Cell_2021	NA	Wang_CS10	MK	MK	MK	0.0627572
Wang_et_al_CGAACATCAAGGTGTG_1-0	Membrane	CS10	Male	Total	Wang_CS10	Wang_et_al_Cell_Stem Cell_2021	NA	Wang_CS10	STROMA	ENDODERM	ENDODERM	0.0667969
Wang_et_al_CGAACATCACCGTTGG_1-0	Membrane	CS10	Male	Total	Wang_CS10	Wang_et_al_Cell_Stem Cell_2021	NA	Wang_CS10	MK	MK	MK	0.0627572
Wang_et_al_CGAACATCAGCTGGCT_1-0	Membrane	CS10	Male	Total	Wang_CS10	Wang_et_al_Cell_Stem Cell_2021	NA	Wang_CS10	ERYTHROID	ERYTHROID	ERYTHROID	0.11627
Wang_et_al_CGAACATCATCACGAT_1-0	Membrane	CS10	Male	Total	Wang_CS10	Wang_et_al_Cell_Stem Cell_2021	NA	Wang_CS10	ERYTHROID	ERYTHROID	ERYTHROID	0.137973
Wang_et_al_CGAACATGTCGGCTCA_1-0	Membrane	CS10	Male	Total	Wang_CS10	Wang_et_al_Cell_Stem Cell_2021	NA	Wang_CS10	ERYTHROID	ERYTHROID	ERYTHROID	0.137973
Wang_et_al_CGAACATTCACGGTTA_1-0	Membrane	CS10	Male	Total	Wang_CS10	Wang_et_al_Cell_Stem Cell_2021	NA	Wang_CS10	ERYTHROID	ERYTHROID	ERYTHROID	0.135469
Wang_et_al_CGAACATTCACTTACT_1-0	Membrane	CS10	Male	Total	Wang_CS10	Wang_et_al_Cell_Stem Cell_2021	NA	Wang_CS10	ERYTHROID	ERYTHROID	ERYTHROID	0.11627
Wang_et_al_CGAACATTCTCTGTCG_1-0	Membrane	CS10	Male	Total	Wang_CS10	Wang_et_al_Cell_Stem Cell_2021	NA	Wang_CS10	ERYTHROID	ERYTHROID	ERYTHROID	0.11627
Wang_et_al_CGAATGTCACACCGCA_1-0	Membrane	CS10	Male	Total	Wang_CS10	Wang_et_al_Cell_Stem Cell_2021	NA	Wang_CS10	MK	MK	MK	0.0627572
Wang_et_al_CGAATGTCACAGTCGC_1-0	Membrane	CS10	Male	Total	Wang_CS10	Wang_et_al_Cell_Stem Cell_2021	NA	Wang_CS10	ERYTHROID	ERYTHROID	ERYTHROID	0.135469
Wang_et_al_CGAATGTCACTGTCGG_1-0	Membrane	CS10	Male	Total	Wang_CS10	Wang_et_al_Cell_Stem Cell_2021	NA	Wang_CS10	ERYTHROID	ERYTHROID	ERYTHROID	0.121494
Wang_et_al_CGAATGTCATCTGGTA_1-0	Membrane	CS10	Male	Total	Wang_CS10	Wang_et_al_Cell_Stem Cell_2021	NA	Wang_CS10	ERYTHROID	ERYTHROID	EARLY_ERYTHROID	0.11627
Wang_et_al_CGAATGTCATGGAATA_1-0	Membrane	CS10	Male	Total	Wang_CS10	Wang_et_al_Cell_Stem Cell_2021	NA	Wang_CS10	ERYTHROID	ERYTHROID	ERYTHROID	0.137973
Wang_et_al_CGAATGTGTAATTGGA_1-0	Membrane	CS10	Male	Total	Wang_CS10	Wang_et_al_Cell_Stem Cell_2021	NA	Wang_CS10	ERYTHROID	ERYTHROID	EARLY_ERYTHROID	0.11627
Wang_et_al_CGAATGTTCCTTTACA_1-0	Membrane	CS10	Male	Total	Wang_CS10	Wang_et_al_Cell_Stem Cell_2021	NA	Wang_CS10	MYELOID	MACROPHAGE	MACROPHAGE_PROLIFERATING	0.0675924
Wang_et_al_CGACCTTAGCACCGTC_1-0	Membrane	CS10	Male	Total	Wang_CS10	Wang_et_al_Cell_Stem Cell_2021	NA	Wang_CS10	ERYTHROID	ERYTHROID	ERYTHROID	0.135469
Wang_et_al_CGACCTTAGCGATGAC_1-0	Membrane	CS10	Male	Total	Wang_CS10	Wang_et_al_Cell_Stem Cell_2021	NA	Wang_CS10	ERYTHROID	ERYTHROID	ERYTHROID	0.106323
Wang_et_al_CGACCTTAGCTCCTCT_1-0	Membrane	CS10	Male	Total	Wang_CS10	Wang_et_al_Cell_Stem Cell_2021	NA	Wang_CS10	ERYTHROID	ERYTHROID	ERYTHROID	0.121494
Wang_et_al_CGACCTTCAACACGCC_1-0	Membrane	CS10	Male	Total	Wang_CS10	Wang_et_al_Cell_Stem Cell_2021	NA	Wang_CS10	ERYTHROID	ERYTHROID	ERYTHROID	0.137973
Wang_et_al_CGACCTTCATGTCTCC_1-0	Membrane	CS10	Male	Total	Wang_CS10	Wang_et_al_Cell_Stem Cell_2021	NA	Wang_CS10	STROMA	ENDODERM	ENDODERM	0.0667969
Wang_et_al_CGACCTTGTAGAAAGG_1-0	Membrane	CS10	Male	Total	Wang_CS10	Wang_et_al_Cell_Stem Cell_2021	NA	Wang_CS10	ERYTHROID	ERYTHROID	ERYTHROID	0.135469
Wang_et_al_CGACCTTTCCACGTTC_1-0	Membrane	CS10	Male	Total	Wang_CS10	Wang_et_al_Cell_Stem Cell_2021	NA	Wang_CS10	ERYTHROID	ERYTHROID	ERYTHROID	0.0565147
Wang_et_al_CGACTTCAGAATGTGT_1-0	Membrane	CS10	Male	Total	Wang_CS10	Wang_et_al_Cell_Stem Cell_2021	NA	Wang_CS10	STROMA	ENDODERM	ENDODERM	0.0667969
Wang_et_al_CGACTTCAGAGCAATT_1-0	Membrane	CS10	Male	Total	Wang_CS10	Wang_et_al_Cell_Stem Cell_2021	NA	Wang_CS10	ERYTHROID	ERYTHROID	EARLY_ERYTHROID	0.11627
Wang_et_al_CGACTTCAGGGTTCCC_1-0	Membrane	CS10	Male	Total	Wang_CS10	Wang_et_al_Cell_Stem Cell_2021	NA	Wang_CS10	MK	MK	MK	0.0835713
Wang_et_al_CGACTTCCACCCTATC_1-0	Membrane	CS10	Male	Total	Wang_CS10	Wang_et_al_Cell_Stem Cell_2021	NA	Wang_CS10	ERYTHROID	ERYTHROID	ERYTHROID	0.137973
Wang_et_al_CGACTTCGTTACCAGT_1-0	Membrane	CS10	Male	Total	Wang_CS10	Wang_et_al_Cell_Stem Cell_2021	NA	Wang_CS10	ERYTHROID	ERYTHROID	ERYTHROID	0.137973
Wang_et_al_CGACTTCGTTGATTGC_1-0	Membrane	CS10	Male	Total	Wang_CS10	Wang_et_al_Cell_Stem Cell_2021	NA	Wang_CS10	MK	MK	MK	0.0627572
Wang_et_al_CGACTTCTCCCTAACC_1-0	Membrane	CS10	Male	Total	Wang_CS10	Wang_et_al_Cell_Stem Cell_2021	NA	Wang_CS10	STROMA	MESOTHELIUM	MESOTHELIUM	0.0545848
Wang_et_al_CGACTTCTCTTGTACT_1-0	Membrane	CS10	Male	Total	Wang_CS10	Wang_et_al_Cell_Stem Cell_2021	NA	Wang_CS10	ERYTHROID	ERYTHROID	ERYTHROID	0.11627
Wang_et_al_CGACTTCTCTTTACGT_1-0	Membrane	CS10	Male	Total	Wang_CS10	Wang_et_al_Cell_Stem Cell_2021	NA	Wang_CS10	ERYTHROID	ERYTHROID	ERYTHROID	0.0932337
Wang_et_al_CGAGAAGAGAGCCTAG_1-0	Membrane	CS10	Male	Total	Wang_CS10	Wang_et_al_Cell_Stem Cell_2021	NA	Wang_CS10	ERYTHROID	ERYTHROID	ERYTHROID	0.137973
Wang_et_al_CGAGAAGAGCGCCTTG_1-0	Membrane	CS10	Male	Total	Wang_CS10	Wang_et_al_Cell_Stem Cell_2021	NA	Wang_CS10	STROMA	ENDODERM	ENDODERM	0.0463378
Wang_et_al_CGAGAAGCACGACGAA_1-0	Membrane	CS10	Male	Total	Wang_CS10	Wang_et_al_Cell_Stem Cell_2021	NA	Wang_CS10	ERYTHROID	ERYTHROID	ERYTHROID	0.121494
Wang_et_al_CGAGAAGCAGTGGGAT_1-0	Membrane	CS10	Male	Total	Wang_CS10	Wang_et_al_Cell_Stem Cell_2021	NA	Wang_CS10	ERYTHROID	ERYTHROID	ERYTHROID	0.346669
Wang_et_al_CGAGAAGCAGTTCATG_1-0	Membrane	CS10	Male	Total	Wang_CS10	Wang_et_al_Cell_Stem Cell_2021	NA	Wang_CS10	STROMA	ENDODERM	ENDODERM	0.061097
Wang_et_al_CGAGAAGTCAAACGGG_1-0	Membrane	CS10	Male	Total	Wang_CS10	Wang_et_al_Cell_Stem Cell_2021	NA	Wang_CS10	ERYTHROID	ERYTHROID	ERYTHROID	0.106323
Wang_et_al_CGAGAAGTCGCCAAAT_1-0	Membrane	CS10	Male	Total	Wang_CS10	Wang_et_al_Cell_Stem Cell_2021	NA	Wang_CS10	PROGENITOR	HSPC	EARLY_HSPC_2	0.0812271
Wang_et_al_CGAGAAGTCTAACCGA_1-0	Membrane	CS10	Male	Total	Wang_CS10	Wang_et_al_Cell_Stem Cell_2021	NA	Wang_CS10	MK	MK	MK	0.0657735
Wang_et_al_CGAGCACAGACGACGT_1-0	Membrane	CS10	Male	Total	Wang_CS10	Wang_et_al_Cell_Stem Cell_2021	NA	Wang_CS10	MYELOID	MACROPHAGE	MACROPHAGE_IRON_RECYCLING	0.320414
Wang_et_al_CGAGCACAGTGAAGTT_1-0	Membrane	CS10	Male	Total	Wang_CS10	Wang_et_al_Cell_Stem Cell_2021	NA	Wang_CS10	ERYTHROID	ERYTHROID	ERYTHROID	0.0574512
Wang_et_al_CGAGCACCACACTGCG_1-0	Membrane	CS10	Male	Total	Wang_CS10	Wang_et_al_Cell_Stem Cell_2021	NA	Wang_CS10	MYELOID	MACROPHAGE	MACROPHAGE_IRON_RECYCLING	0.0675924
Wang_et_al_CGAGCACCACAGACTT_1-0	Membrane	CS10	Male	Total	Wang_CS10	Wang_et_al_Cell_Stem Cell_2021	NA	Wang_CS10	STROMA	ENDOTHELIUM	ENDOTHELIUM_SINUSOIDAL	0.0423855
Wang_et_al_CGAGCACCAGATCGGA_1-0	Membrane	CS10	Male	Total	Wang_CS10	Wang_et_al_Cell_Stem Cell_2021	NA	Wang_CS10	ERYTHROID	ERYTHROID	ERYTHROID	0.296687
Wang_et_al_CGAGCACGTAACGACG_1-0	Membrane	CS10	Male	Total	Wang_CS10	Wang_et_al_Cell_Stem Cell_2021	NA	Wang_CS10	ERYTHROID	ERYTHROID	ERYTHROID	0.0423599
Wang_et_al_CGAGCACGTGGCCCTA_1-0	Membrane	CS10	Male	Total	Wang_CS10	Wang_et_al_Cell_Stem Cell_2021	NA	Wang_CS10	STROMA	ENDODERM	ENDODERM	0.0667969
Wang_et_al_CGAGCACTCAGAAATG_1-0	Membrane	CS10	Male	Total	Wang_CS10	Wang_et_al_Cell_Stem Cell_2021	NA	Wang_CS10	ERYTHROID	ERYTHROID	ERYTHROID	0.135469
Wang_et_al_CGAGCACTCGGAGCAA_1-0	Membrane	CS10	Male	Total	Wang_CS10	Wang_et_al_Cell_Stem Cell_2021	NA	Wang_CS10	ERYTHROID	ERYTHROID	ERYTHROID	0.0423599
Wang_et_al_CGAGCACTCTATCCCG_1-0	Membrane	CS10	Male	Total	Wang_CS10	Wang_et_al_Cell_Stem Cell_2021	NA	Wang_CS10	ERYTHROID	ERYTHROID	ERYTHROID	0.106323
Wang_et_al_CGAGCACTCTGCCAGG_1-0	Membrane	CS10	Male	Total	Wang_CS10	Wang_et_al_Cell_Stem Cell_2021	NA	Wang_CS10	ERYTHROID	ERYTHROID	EARLY_ERYTHROID	0.11627
Wang_et_al_CGAGCCAAGGGCATGT_1-0	Membrane	CS10	Male	Total	Wang_CS10	Wang_et_al_Cell_Stem Cell_2021	NA	Wang_CS10	ERYTHROID	ERYTHROID	EARLY_ERYTHROID	0.10527
Wang_et_al_CGAGCCAAGTCGTACT_1-0	Membrane	CS10	Male	Total	Wang_CS10	Wang_et_al_Cell_Stem Cell_2021	NA	Wang_CS10	ERYTHROID	ERYTHROID	ERYTHROID	0.137973
Wang_et_al_CGAGCCACAAGCTGTT_1-0	Membrane	CS10	Male	Total	Wang_CS10	Wang_et_al_Cell_Stem Cell_2021	NA	Wang_CS10	ERYTHROID	ERYTHROID	ERYTHROID	0.11627
Wang_et_al_CGAGCCAGTAAGTTCC_1-0	Membrane	CS10	Male	Total	Wang_CS10	Wang_et_al_Cell_Stem Cell_2021	NA	Wang_CS10	STROMA	ENDODERM	ENDODERM	0.0818839
Wang_et_al_CGAGCCAGTATCACCA_1-0	Membrane	CS10	Male	Total	Wang_CS10	Wang_et_al_Cell_Stem Cell_2021	NA	Wang_CS10	ERYTHROID	ERYTHROID	ERYTHROID	0.157108
Wang_et_al_CGAGCCATCGATCCCT_1-0	Membrane	CS10	Male	Total	Wang_CS10	Wang_et_al_Cell_Stem Cell_2021	NA	Wang_CS10	ERYTHROID	ERYTHROID	ERYTHROID	0.11627
Wang_et_al_CGAGCCATCTACGAGT_1-0	Membrane	CS10	Male	Total	Wang_CS10	Wang_et_al_Cell_Stem Cell_2021	NA	Wang_CS10	ERYTHROID	ERYTHROID	ERYTHROID	0.296687
Wang_et_al_CGATCGGTCTCCCTGA_1-0	Membrane	CS10	Male	Total	Wang_CS10	Wang_et_al_Cell_Stem Cell_2021	NA	Wang_CS10	PROGENITOR	HSPC	EARLY_HSPC_1	0.0586384
Wang_et_al_CGATGGCAGCGCTCCA_1-0	Membrane	CS10	Male	Total	Wang_CS10	Wang_et_al_Cell_Stem Cell_2021	NA	Wang_CS10	STROMA	FIBROBLAST	FIBROBLAST	0.0667969
Wang_et_al_CGATGTAGTGTGGTTT_1-0	Membrane	CS10	Male	Total	Wang_CS10	Wang_et_al_Cell_Stem Cell_2021	NA	Wang_CS10	ERYTHROID	ERYTHROID	ERYTHROID	0.296687
Wang_et_al_CGATGTATCGCCTGAG_1-0	Membrane	CS10	Male	Total	Wang_CS10	Wang_et_al_Cell_Stem Cell_2021	NA	Wang_CS10	ERYTHROID	ERYTHROID	ERYTHROID	0.135469
Wang_et_al_CGATGTATCTATCCCG_1-0	Membrane	CS10	Male	Total	Wang_CS10	Wang_et_al_Cell_Stem Cell_2021	NA	Wang_CS10	ERYTHROID	ERYTHROID	ERYTHROID	0.135469
Wang_et_al_CGATTGAAGACTTTCG_1-0	Membrane	CS10	Male	Total	Wang_CS10	Wang_et_al_Cell_Stem Cell_2021	NA	Wang_CS10	ERYTHROID	ERYTHROID	ERYTHROID	0.106323
Wang_et_al_CGATTGAAGGAGTACC_1-0	Membrane	CS10	Male	Total	Wang_CS10	Wang_et_al_Cell_Stem Cell_2021	NA	Wang_CS10	ERYTHROID	ERYTHROID	ERYTHROID	0.137973
Wang_et_al_CGATTGAAGGCATGGT_1-0	Membrane	CS10	Male	Total	Wang_CS10	Wang_et_al_Cell_Stem Cell_2021	NA	Wang_CS10	ERYTHROID	ERYTHROID	ERYTHROID	0.135469
Wang_et_al_CGATTGAAGGTAAACT_1-0	Membrane	CS10	Male	Total	Wang_CS10	Wang_et_al_Cell_Stem Cell_2021	NA	Wang_CS10	PROGENITOR	HSPC	EARLY_HSPC_1	0.0586384
Wang_et_al_CGATTGACACTAGTAC_1-0	Membrane	CS10	Male	Total	Wang_CS10	Wang_et_al_Cell_Stem Cell_2021	NA	Wang_CS10	ERYTHROID	ERYTHROID	ERYTHROID	0.11627
Wang_et_al_CGATTGATCAAACAAG_1-0	Membrane	CS10	Male	Total	Wang_CS10	Wang_et_al_Cell_Stem Cell_2021	NA	Wang_CS10	STROMA	ENDODERM	ENDODERM	0.0818839
Wang_et_al_CGATTGATCTGGAGCC_1-0	Membrane	CS10	Male	Total	Wang_CS10	Wang_et_al_Cell_Stem Cell_2021	NA	Wang_CS10	MK	MK	MK	0.0627572
Wang_et_al_CGCCAAGAGCTTATCG_1-0	Membrane	CS10	Male	Total	Wang_CS10	Wang_et_al_Cell_Stem Cell_2021	NA	Wang_CS10	ERYTHROID	ERYTHROID	ERYTHROID	0.135469
Wang_et_al_CGCCAAGAGGAGTTGC_1-0	Membrane	CS10	Male	Total	Wang_CS10	Wang_et_al_Cell_Stem Cell_2021	NA	Wang_CS10	ERYTHROID	ERYTHROID	ERYTHROID	0.106323
Wang_et_al_CGCCAAGAGTACGTTC_1-0	Membrane	CS10	Male	Total	Wang_CS10	Wang_et_al_Cell_Stem Cell_2021	NA	Wang_CS10	PROGENITOR	HSPC	unassigned_HSPC_2	0.0812271
Wang_et_al_CGCCAAGCACAAGACG_1-0	Membrane	CS10	Male	Total	Wang_CS10	Wang_et_al_Cell_Stem Cell_2021	NA	Wang_CS10	MK	MK	MK	0.0627572
Wang_et_al_CGCCAAGCAGGTTTCA_1-0	Membrane	CS10	Male	Total	Wang_CS10	Wang_et_al_Cell_Stem Cell_2021	NA	Wang_CS10	ERYTHROID	ERYTHROID	EARLY_ERYTHROID	0.11627
Wang_et_al_CGCCAAGGTAAATGTG_1-0	Membrane	CS10	Male	Total	Wang_CS10	Wang_et_al_Cell_Stem Cell_2021	NA	Wang_CS10	ERYTHROID	ERYTHROID	ERYTHROID	0.135469
Wang_et_al_CGCCAAGGTTGGGACA_1-0	Membrane	CS10	Male	Total	Wang_CS10	Wang_et_al_Cell_Stem Cell_2021	NA	Wang_CS10	ERYTHROID	ERYTHROID	ERYTHROID	0.135469
Wang_et_al_CGCCAAGTCATCGGAT_1-0	Membrane	CS10	Male	Total	Wang_CS10	Wang_et_al_Cell_Stem Cell_2021	NA	Wang_CS10	ERYTHROID	ERYTHROID	ERYTHROID	0.0807634
Wang_et_al_CGCCAAGTCGCCAAAT_1-0	Membrane	CS10	Male	Total	Wang_CS10	Wang_et_al_Cell_Stem Cell_2021	NA	Wang_CS10	MK	MK	MK	0.0586384
Wang_et_al_CGCCAAGTCTGTCAAG_1-0	Membrane	CS10	Male	Total	Wang_CS10	Wang_et_al_Cell_Stem Cell_2021	NA	Wang_CS10	ERYTHROID	ERYTHROID	ERYTHROID	0.135469
Wang_et_al_CGCCAAGTCTTCGGTC_1-0	Membrane	CS10	Male	Total	Wang_CS10	Wang_et_al_Cell_Stem Cell_2021	NA	Wang_CS10	ERYTHROID	ERYTHROID	ERYTHROID	0.404695
Wang_et_al_CGCGGTAAGTGGAGTC_1-0	Membrane	CS10	Male	Total	Wang_CS10	Wang_et_al_Cell_Stem Cell_2021	NA	Wang_CS10	ERYTHROID	ERYTHROID	ERYTHROID	0.0807634
Wang_et_al_CGCGGTACAAGCTGGA_1-0	Membrane	CS10	Male	Total	Wang_CS10	Wang_et_al_Cell_Stem Cell_2021	NA	Wang_CS10	ERYTHROID	ERYTHROID	ERYTHROID	0.106323
Wang_et_al_CGCGGTACAGCTTCGG_1-0	Membrane	CS10	Male	Total	Wang_CS10	Wang_et_al_Cell_Stem Cell_2021	NA	Wang_CS10	ERYTHROID	ERYTHROID	EARLY_ERYTHROID	0.11627
Wang_et_al_CGCGGTAGTAGCTCCG_1-0	Membrane	CS10	Male	Total	Wang_CS10	Wang_et_al_Cell_Stem Cell_2021	NA	Wang_CS10	ERYTHROID	ERYTHROID	ERYTHROID	0.137973
Wang_et_al_CGCGGTAGTAGGCATG_1-0	Membrane	CS10	Male	Total	Wang_CS10	Wang_et_al_Cell_Stem Cell_2021	NA	Wang_CS10	ERYTHROID	ERYTHROID	EARLY_ERYTHROID	0.0627572
Wang_et_al_CGCGGTAGTTAAGTAG_1-0	Membrane	CS10	Male	Total	Wang_CS10	Wang_et_al_Cell_Stem Cell_2021	NA	Wang_CS10	ERYTHROID	ERYTHROID	ERYTHROID	0.135469
Wang_et_al_CGCGGTAGTTGAACTC_1-0	Membrane	CS10	Male	Total	Wang_CS10	Wang_et_al_Cell_Stem Cell_2021	NA	Wang_CS10	MYELOID	MACROPHAGE	MACROPHAGE_IRON_RECYCLING	0.0835713
Wang_et_al_CGCGGTATCAAGGTAA_1-0	Membrane	CS10	Male	Total	Wang_CS10	Wang_et_al_Cell_Stem Cell_2021	NA	Wang_CS10	ERYTHROID	ERYTHROID	EARLY_ERYTHROID	0.11627
Wang_et_al_CGCGGTATCACGCATA_1-0	Membrane	CS10	Male	Total	Wang_CS10	Wang_et_al_Cell_Stem Cell_2021	NA	Wang_CS10	MK	MK	MK	0.0627572
Wang_et_al_CGCGGTATCCAGAGGA_1-0	Membrane	CS10	Male	Total	Wang_CS10	Wang_et_al_Cell_Stem Cell_2021	NA	Wang_CS10	ERYTHROID	ERYTHROID	ERYTHROID	0.11627
Wang_et_al_CGCGTTTAGAGCCTAG_1-0	Membrane	CS10	Male	Total	Wang_CS10	Wang_et_al_Cell_Stem Cell_2021	NA	Wang_CS10	ERYTHROID	ERYTHROID	ERYTHROID	0.137973
Wang_et_al_CGCGTTTAGAGCTGCA_1-0	Membrane	CS10	Male	Total	Wang_CS10	Wang_et_al_Cell_Stem Cell_2021	NA	Wang_CS10	STROMA	ENDODERM	ENDODERM	0.267256
Wang_et_al_CGCGTTTAGCGTCAAG_1-0	Membrane	CS10	Male	Total	Wang_CS10	Wang_et_al_Cell_Stem Cell_2021	NA	Wang_CS10	MK	MK	MK	0.0627572
Wang_et_al_CGCGTTTCATAGTAAG_1-0	Membrane	CS10	Male	Total	Wang_CS10	Wang_et_al_Cell_Stem Cell_2021	NA	Wang_CS10	ERYTHROID	ERYTHROID	EARLY_ERYTHROID	0.11627
Wang_et_al_CGCGTTTGTAGTAGTA_1-0	Membrane	CS10	Male	Total	Wang_CS10	Wang_et_al_Cell_Stem Cell_2021	NA	Wang_CS10	ERYTHROID	ERYTHROID	ERYTHROID	0.137973
Wang_et_al_CGCGTTTGTTATTCTC_1-0	Membrane	CS10	Male	Total	Wang_CS10	Wang_et_al_Cell_Stem Cell_2021	NA	Wang_CS10	STROMA	FIBROBLAST	FIBROBLAST	0.0812271
Wang_et_al_CGCTATCAGTCACGCC_1-0	Membrane	CS10	Male	Total	Wang_CS10	Wang_et_al_Cell_Stem Cell_2021	NA	Wang_CS10	ERYTHROID	ERYTHROID	ERYTHROID	0.135469
Wang_et_al_CGCTATCCAAAGAATC_1-0	Membrane	CS10	Male	Total	Wang_CS10	Wang_et_al_Cell_Stem Cell_2021	NA	Wang_CS10	ERYTHROID	ERYTHROID	ERYTHROID	0.0296074
Wang_et_al_CGCTATCCAGACAAAT_1-0	Membrane	CS10	Male	Total	Wang_CS10	Wang_et_al_Cell_Stem Cell_2021	NA	Wang_CS10	ERYTHROID	ERYTHROID	ERYTHROID	0.135469
Wang_et_al_CGCTATCCAGGAATGC_1-0	Membrane	CS10	Male	Total	Wang_CS10	Wang_et_al_Cell_Stem Cell_2021	NA	Wang_CS10	ERYTHROID	ERYTHROID	ERYTHROID	0.137973
Wang_et_al_CGCTATCGTGCAGACA_1-0	Membrane	CS10	Male	Total	Wang_CS10	Wang_et_al_Cell_Stem Cell_2021	NA	Wang_CS10	ERYTHROID	ERYTHROID	ERYTHROID	0.11627
Wang_et_al_CGCTATCGTGCCTGCA_1-0	Membrane	CS10	Male	Total	Wang_CS10	Wang_et_al_Cell_Stem Cell_2021	NA	Wang_CS10	MYELOID	MACROPHAGE	MACROPHAGE_LYVE1_HIGH	0.0582803
Wang_et_al_CGCTATCGTTCTCATT_1-0	Membrane	CS10	Male	Total	Wang_CS10	Wang_et_al_Cell_Stem Cell_2021	NA	Wang_CS10	ERYTHROID	ERYTHROID	EARLY_ERYTHROID	0.11627
Wang_et_al_CGCTATCTCTCGTTTA_1-0	Membrane	CS10	Male	Total	Wang_CS10	Wang_et_al_Cell_Stem Cell_2021	NA	Wang_CS10	ERYTHROID	ERYTHROID	EARLY_ERYTHROID	0.11627
Wang_et_al_CGCTGGAAGCTATGCT_1-0	Membrane	CS10	Male	Total	Wang_CS10	Wang_et_al_Cell_Stem Cell_2021	NA	Wang_CS10	ERYTHROID	ERYTHROID	ERYTHROID	0.137973
Wang_et_al_CGCTGGACAAGCGATG_1-0	Membrane	CS10	Male	Total	Wang_CS10	Wang_et_al_Cell_Stem Cell_2021	NA	Wang_CS10	STROMA	ENDODERM	ENDODERM	0.0463378
Wang_et_al_CGCTGGACAAGCTGAG_1-0	Membrane	CS10	Male	Total	Wang_CS10	Wang_et_al_Cell_Stem Cell_2021	NA	Wang_CS10	ERYTHROID	ERYTHROID	ERYTHROID	0.106323
Wang_et_al_CGCTGGATCCAAACAC_1-0	Membrane	CS10	Male	Total	Wang_CS10	Wang_et_al_Cell_Stem Cell_2021	NA	Wang_CS10	ERYTHROID	ERYTHROID	ERYTHROID	0.0863302
Wang_et_al_CGCTTCAAGCATCATC_1-0	Membrane	CS10	Male	Total	Wang_CS10	Wang_et_al_Cell_Stem Cell_2021	NA	Wang_CS10	ERYTHROID	ERYTHROID	ERYTHROID	0.0586384
Wang_et_al_CGCTTCACAAACCCAT_1-0	Membrane	CS10	Male	Total	Wang_CS10	Wang_et_al_Cell_Stem Cell_2021	NA	Wang_CS10	ERYTHROID	ERYTHROID	ERYTHROID	0.0574512
Wang_et_al_CGCTTCACACCAGATT_1-0	Membrane	CS10	Male	Total	Wang_CS10	Wang_et_al_Cell_Stem Cell_2021	NA	Wang_CS10	STROMA	FIBROBLAST	FIBROBLAST	0.0812271
Wang_et_al_CGCTTCACACGAAATA_1-0	Membrane	CS10	Male	Total	Wang_CS10	Wang_et_al_Cell_Stem Cell_2021	NA	Wang_CS10	ERYTHROID	ERYTHROID	ERYTHROID	0.0585867
Wang_et_al_CGCTTCAGTCTCATCC_1-0	Membrane	CS10	Male	Total	Wang_CS10	Wang_et_al_Cell_Stem Cell_2021	NA	Wang_CS10	ERYTHROID	ERYTHROID	ERYTHROID	0.135469
Wang_et_al_CGCTTCAGTTATCGGT_1-0	Membrane	CS10	Male	Total	Wang_CS10	Wang_et_al_Cell_Stem Cell_2021	NA	Wang_CS10	MK	MK	MK	0.0627572
Wang_et_al_CGCTTCAGTTCGTCTC_1-0	Membrane	CS10	Male	Total	Wang_CS10	Wang_et_al_Cell_Stem Cell_2021	NA	Wang_CS10	STROMA	MESOTHELIUM	MESOTHELIUM	0.0409327
Wang_et_al_CGGACACAGCAGCCTC_1-0	Membrane	CS10	Male	Total	Wang_CS10	Wang_et_al_Cell_Stem Cell_2021	NA	Wang_CS10	ERYTHROID	ERYTHROID	ERYTHROID	0.137973
Wang_et_al_CGGACACAGGTAAACT_1-0	Membrane	CS10	Male	Total	Wang_CS10	Wang_et_al_Cell_Stem Cell_2021	NA	Wang_CS10	ERYTHROID	ERYTHROID	ERYTHROID	0.137973
Wang_et_al_CGGACACAGTGGAGAA_1-0	Membrane	CS10	Male	Total	Wang_CS10	Wang_et_al_Cell_Stem Cell_2021	NA	Wang_CS10	ERYTHROID	ERYTHROID	ERYTHROID	0.135469
Wang_et_al_CGGACACGTTCTCATT_1-0	Membrane	CS10	Male	Total	Wang_CS10	Wang_et_al_Cell_Stem Cell_2021	NA	Wang_CS10	MK	MK	MK	0.0586384
Wang_et_al_CGGACACTCAGGATCT_1-0	Membrane	CS10	Male	Total	Wang_CS10	Wang_et_al_Cell_Stem Cell_2021	NA	Wang_CS10	ERYTHROID	ERYTHROID	ERYTHROID	0.13155
Wang_et_al_CGGACGTGTACAGCAG_1-0	Membrane	CS10	Male	Total	Wang_CS10	Wang_et_al_Cell_Stem Cell_2021	NA	Wang_CS10	ERYTHROID	ERYTHROID	ERYTHROID	0.135469
Wang_et_al_CGGACGTGTCCTGCTT_1-0	Membrane	CS10	Male	Total	Wang_CS10	Wang_et_al_Cell_Stem Cell_2021	NA	Wang_CS10	ERYTHROID	ERYTHROID	EARLY_ERYTHROID	0.11627
Wang_et_al_CGGACGTGTCTAGTCA_1-0	Membrane	CS10	Male	Total	Wang_CS10	Wang_et_al_Cell_Stem Cell_2021	NA	Wang_CS10	STROMA	ENDODERM	ENDODERM	0.0463378
Wang_et_al_CGGACGTTCTTTAGGG_1-0	Membrane	CS10	Male	Total	Wang_CS10	Wang_et_al_Cell_Stem Cell_2021	NA	Wang_CS10	ERYTHROID	ERYTHROID	EARLY_ERYTHROID	0.11627
Wang_et_al_CGGACTGAGACTTTCG_1-0	Membrane	CS10	Male	Total	Wang_CS10	Wang_et_al_Cell_Stem Cell_2021	NA	Wang_CS10	ERYTHROID	ERYTHROID	ERYTHROID	0.0807634
Wang_et_al_CGGACTGAGTCACGCC_1-0	Membrane	CS10	Male	Total	Wang_CS10	Wang_et_al_Cell_Stem Cell_2021	NA	Wang_CS10	ERYTHROID	ERYTHROID	ERYTHROID	0.135469
Wang_et_al_CGGACTGAGTGAAGTT_1-0	Membrane	CS10	Male	Total	Wang_CS10	Wang_et_al_Cell_Stem Cell_2021	NA	Wang_CS10	STROMA	ENDOTHELIUM	ENDOTHELIUM_SINUSOIDAL	0.0423855
Wang_et_al_CGGACTGAGTTAGCGG_1-0	Membrane	CS10	Male	Total	Wang_CS10	Wang_et_al_Cell_Stem Cell_2021	NA	Wang_CS10	ERYTHROID	ERYTHROID	ERYTHROID	0.137973
Wang_et_al_CGGACTGCACCCAGTG_1-0	Membrane	CS10	Male	Total	Wang_CS10	Wang_et_al_Cell_Stem Cell_2021	NA	Wang_CS10	ERYTHROID	ERYTHROID	ERYTHROID	0.121494
Wang_et_al_CGGACTGCAGTATAAG_1-0	Membrane	CS10	Male	Total	Wang_CS10	Wang_et_al_Cell_Stem Cell_2021	NA	Wang_CS10	STROMA	ENDODERM	ENDODERM	0.0818839
Wang_et_al_CGGACTGGTATAGTAG_1-0	Membrane	CS10	Male	Total	Wang_CS10	Wang_et_al_Cell_Stem Cell_2021	NA	Wang_CS10	STROMA	ENDODERM	ENDODERM	0.0818839
Wang_et_al_CGGACTGGTCGGCACT_1-0	Membrane	CS10	Male	Total	Wang_CS10	Wang_et_al_Cell_Stem Cell_2021	NA	Wang_CS10	ERYTHROID	ERYTHROID	EARLY_ERYTHROID	0.11627
Wang_et_al_CGGAGCTAGCGCCTCA_1-0	Membrane	CS10	Male	Total	Wang_CS10	Wang_et_al_Cell_Stem Cell_2021	NA	Wang_CS10	ERYTHROID	ERYTHROID	ERYTHROID	0.157108
Wang_et_al_CGGAGCTCAGGTTTCA_1-0	Membrane	CS10	Male	Total	Wang_CS10	Wang_et_al_Cell_Stem Cell_2021	NA	Wang_CS10	ERYTHROID	ERYTHROID	EARLY_ERYTHROID	0.11627
Wang_et_al_CGGAGCTCATAAGACA_1-0	Membrane	CS10	Male	Total	Wang_CS10	Wang_et_al_Cell_Stem Cell_2021	NA	Wang_CS10	ERYTHROID	ERYTHROID	ERYTHROID	0.106323
Wang_et_al_CGGAGCTGTAGCTTGT_1-0	Membrane	CS10	Male	Total	Wang_CS10	Wang_et_al_Cell_Stem Cell_2021	NA	Wang_CS10	MK	MK	MK	0.0627572
Wang_et_al_CGGAGCTGTGTAATGA_1-0	Membrane	CS10	Male	Total	Wang_CS10	Wang_et_al_Cell_Stem Cell_2021	NA	Wang_CS10	ERYTHROID	ERYTHROID	ERYTHROID	0.0863302
Wang_et_al_CGGAGCTGTTACGGAG_1-0	Membrane	CS10	Male	Total	Wang_CS10	Wang_et_al_Cell_Stem Cell_2021	NA	Wang_CS10	ERYTHROID	ERYTHROID	ERYTHROID	0.137973
Wang_et_al_CGGAGCTGTTCTGAAC_1-0	Membrane	CS10	Male	Total	Wang_CS10	Wang_et_al_Cell_Stem Cell_2021	NA	Wang_CS10	ERYTHROID	ERYTHROID	ERYTHROID	0.0932337
Wang_et_al_CGGAGTCAGGGCTTCC_1-0	Membrane	CS10	Male	Total	Wang_CS10	Wang_et_al_Cell_Stem Cell_2021	NA	Wang_CS10	ERYTHROID	ERYTHROID	ERYTHROID	0.135469
Wang_et_al_CGGAGTCCACAAGACG_1-0	Membrane	CS10	Male	Total	Wang_CS10	Wang_et_al_Cell_Stem Cell_2021	NA	Wang_CS10	ERYTHROID	ERYTHROID	ERYTHROID	0.135469
Wang_et_al_CGGAGTCCAGAGCCAA_1-0	Membrane	CS10	Male	Total	Wang_CS10	Wang_et_al_Cell_Stem Cell_2021	NA	Wang_CS10	ERYTHROID	ERYTHROID	EARLY_ERYTHROID	0.11627
Wang_et_al_CGGAGTCCAGCTCGAC_1-0	Membrane	CS10	Male	Total	Wang_CS10	Wang_et_al_Cell_Stem Cell_2021	NA	Wang_CS10	ERYTHROID	ERYTHROID	ERYTHROID	0.137973
Wang_et_al_CGGAGTCGTATCAGTC_1-0	Membrane	CS10	Male	Total	Wang_CS10	Wang_et_al_Cell_Stem Cell_2021	NA	Wang_CS10	ERYTHROID	ERYTHROID	ERYTHROID	0.135469
Wang_et_al_CGGAGTCTCACAGTAC_1-0	Membrane	CS10	Male	Total	Wang_CS10	Wang_et_al_Cell_Stem Cell_2021	NA	Wang_CS10	MK	MK	MK	0.0586384
Wang_et_al_CGGAGTCTCTTATCTG_1-0	Membrane	CS10	Male	Total	Wang_CS10	Wang_et_al_Cell_Stem Cell_2021	NA	Wang_CS10	STROMA	ENDODERM	ENDODERM	0.0463378
Wang_et_al_CGGCTAGAGAGGGATA_1-0	Membrane	CS10	Male	Total	Wang_CS10	Wang_et_al_Cell_Stem Cell_2021	NA	Wang_CS10	MK	MK	MK	0.0627572
Wang_et_al_CGGCTAGAGAGGGCTT_1-0	Membrane	CS10	Male	Total	Wang_CS10	Wang_et_al_Cell_Stem Cell_2021	NA	Wang_CS10	ERYTHROID	ERYTHROID	ERYTHROID	0.11627
Wang_et_al_CGGCTAGCACAGGCCT_1-0	Membrane	CS10	Male	Total	Wang_CS10	Wang_et_al_Cell_Stem Cell_2021	NA	Wang_CS10	ERYTHROID	ERYTHROID	ERYTHROID	0.135469
Wang_et_al_CGGCTAGCATGTTGAC_1-0	Membrane	CS10	Male	Total	Wang_CS10	Wang_et_al_Cell_Stem Cell_2021	NA	Wang_CS10	STROMA	ENDODERM	ENDODERM	0.0818839
Wang_et_al_CGGCTAGGTAAATGTG_1-0	Membrane	CS10	Male	Total	Wang_CS10	Wang_et_al_Cell_Stem Cell_2021	NA	Wang_CS10	MK	MK	MK	0.0627572
Wang_et_al_CGGCTAGTCTTGAGGT_1-0	Membrane	CS10	Male	Total	Wang_CS10	Wang_et_al_Cell_Stem Cell_2021	NA	Wang_CS10	ERYTHROID	ERYTHROID	ERYTHROID	0.135469
Wang_et_al_CGGGTCAAGCCGTCGT_1-0	Membrane	CS10	Male	Total	Wang_CS10	Wang_et_al_Cell_Stem Cell_2021	NA	Wang_CS10	MK	MK	MK	0.0627572
Wang_et_al_CGGGTCACACCCATTC_1-0	Membrane	CS10	Male	Total	Wang_CS10	Wang_et_al_Cell_Stem Cell_2021	NA	Wang_CS10	STROMA	FIBROBLAST	FIBROBLAST	0.0540742
Wang_et_al_CGGGTCACACCTGGTG_1-0	Membrane	CS10	Male	Total	Wang_CS10	Wang_et_al_Cell_Stem Cell_2021	NA	Wang_CS10	STROMA	MESOTHELIUM	MESOTHELIUM	0.0545848
Wang_et_al_CGGGTCACAGTCACTA_1-0	Membrane	CS10	Male	Total	Wang_CS10	Wang_et_al_Cell_Stem Cell_2021	NA	Wang_CS10	ERYTHROID	ERYTHROID	ERYTHROID	0.0807634
Wang_et_al_CGGGTCAGTCGGGTCT_1-0	Membrane	CS10	Male	Total	Wang_CS10	Wang_et_al_Cell_Stem Cell_2021	NA	Wang_CS10	ERYTHROID	ERYTHROID	EARLY_ERYTHROID	0.11627
Wang_et_al_CGGGTCAGTGCACTTA_1-0	Membrane	CS10	Male	Total	Wang_CS10	Wang_et_al_Cell_Stem Cell_2021	NA	Wang_CS10	STROMA	ENDODERM	ENDODERM	0.0667969
Wang_et_al_CGGGTCAGTGTGCGTC_1-0	Membrane	CS10	Male	Total	Wang_CS10	Wang_et_al_Cell_Stem Cell_2021	NA	Wang_CS10	ERYTHROID	ERYTHROID	ERYTHROID	0.0863302
Wang_et_al_CGGGTCATCAGCAACT_1-0	Membrane	CS10	Male	Total	Wang_CS10	Wang_et_al_Cell_Stem Cell_2021	NA	Wang_CS10	MYELOID	MACROPHAGE	MACROPHAGE_IRON_RECYCLING	0.0691683
Wang_et_al_CGGGTCATCCGTAGGC_1-0	Membrane	CS10	Male	Total	Wang_CS10	Wang_et_al_Cell_Stem Cell_2021	NA	Wang_CS10	ERYTHROID	ERYTHROID	EARLY_ERYTHROID	0.11627
Wang_et_al_CGGGTCATCGAATCCA_1-0	Membrane	CS10	Male	Total	Wang_CS10	Wang_et_al_Cell_Stem Cell_2021	NA	Wang_CS10	ERYTHROID	ERYTHROID	ERYTHROID	0.135469
Wang_et_al_CGGGTCATCTCTTATG_1-0	Membrane	CS10	Male	Total	Wang_CS10	Wang_et_al_Cell_Stem Cell_2021	NA	Wang_CS10	ERYTHROID	ERYTHROID	ERYTHROID	0.135469
Wang_et_al_CGGTTAAAGTGAACAT_1-0	Membrane	CS10	Male	Total	Wang_CS10	Wang_et_al_Cell_Stem Cell_2021	NA	Wang_CS10	ERYTHROID	ERYTHROID	EARLY_ERYTHROID	0.11627
Wang_et_al_CGGTTAACAGGAACGT_1-0	Membrane	CS10	Male	Total	Wang_CS10	Wang_et_al_Cell_Stem Cell_2021	NA	Wang_CS10	ERYTHROID	ERYTHROID	EARLY_ERYTHROID	0.11627
Wang_et_al_CGGTTAACAGGGTACA_1-0	Membrane	CS10	Male	Total	Wang_CS10	Wang_et_al_Cell_Stem Cell_2021	NA	Wang_CS10	PROGENITOR	HSPC	EARLY_HSPC_1	0.0627367
Wang_et_al_CGGTTAAGTATATGGA_1-0	Membrane	CS10	Male	Total	Wang_CS10	Wang_et_al_Cell_Stem Cell_2021	NA	Wang_CS10	STROMA	ENDODERM	ENDODERM	0.0818839
Wang_et_al_CGGTTAATCGCGTTTC_1-0	Membrane	CS10	Male	Total	Wang_CS10	Wang_et_al_Cell_Stem Cell_2021	NA	Wang_CS10	ERYTHROID	ERYTHROID	ERYTHROID	0.0574512
Wang_et_al_CGTAGCGCACTTACGA_1-0	Membrane	CS10	Male	Total	Wang_CS10	Wang_et_al_Cell_Stem Cell_2021	NA	Wang_CS10	STROMA	ENDODERM	ENDODERM	0.0818839
Wang_et_al_CGTAGCGCAGAGTGTG_1-0	Membrane	CS10	Male	Total	Wang_CS10	Wang_et_al_Cell_Stem Cell_2021	NA	Wang_CS10	ERYTHROID	ERYTHROID	ERYTHROID	0.346669
Wang_et_al_CGTAGCGTCATTGCGA_1-0	Membrane	CS10	Male	Total	Wang_CS10	Wang_et_al_Cell_Stem Cell_2021	NA	Wang_CS10	ERYTHROID	ERYTHROID	ERYTHROID	0.11627
Wang_et_al_CGTAGCGTCGGCGCTA_1-0	Membrane	CS10	Male	Total	Wang_CS10	Wang_et_al_Cell_Stem Cell_2021	NA	Wang_CS10	ERYTHROID	ERYTHROID	ERYTHROID	0.0807634
Wang_et_al_CGTAGCGTCTTCTGGC_1-0	Membrane	CS10	Male	Total	Wang_CS10	Wang_et_al_Cell_Stem Cell_2021	NA	Wang_CS10	ERYTHROID	ERYTHROID	ERYTHROID	0.135469
Wang_et_al_CGTAGGCAGTAGTGCG_1-0	Membrane	CS10	Male	Total	Wang_CS10	Wang_et_al_Cell_Stem Cell_2021	NA	Wang_CS10	ERYTHROID	ERYTHROID	ERYTHROID	0.0807634
Wang_et_al_CGTAGGCAGTGTTTGC_1-0	Membrane	CS10	Male	Total	Wang_CS10	Wang_et_al_Cell_Stem Cell_2021	NA	Wang_CS10	MK	MK	MK	0.0627572
Wang_et_al_CGTAGGCCATGAACCT_1-0	Membrane	CS10	Male	Total	Wang_CS10	Wang_et_al_Cell_Stem Cell_2021	NA	Wang_CS10	ERYTHROID	ERYTHROID	ERYTHROID	0.137973
Wang_et_al_CGTAGGCCATGGTAGG_1-0	Membrane	CS10	Male	Total	Wang_CS10	Wang_et_al_Cell_Stem Cell_2021	NA	Wang_CS10	MYELOID	MACROPHAGE	MACROPHAGE_PROLIFERATING	0.0250602
Wang_et_al_CGTAGGCGTCAAAGAT_1-0	Membrane	CS10	Male	Total	Wang_CS10	Wang_et_al_Cell_Stem Cell_2021	NA	Wang_CS10	ERYTHROID	ERYTHROID	ERYTHROID	0.135469
Wang_et_al_CGTAGGCGTGTCAATC_1-0	Membrane	CS10	Male	Total	Wang_CS10	Wang_et_al_Cell_Stem Cell_2021	NA	Wang_CS10	ERYTHROID	ERYTHROID	EARLY_ERYTHROID	0.11627
Wang_et_al_CGTCACTAGCTCCTTC_1-0	Membrane	CS10	Male	Total	Wang_CS10	Wang_et_al_Cell_Stem Cell_2021	NA	Wang_CS10	MK	MK	MK	0.0627572
Wang_et_al_CGTCACTAGTGCCAGA_1-0	Membrane	CS10	Male	Total	Wang_CS10	Wang_et_al_Cell_Stem Cell_2021	NA	Wang_CS10	MK	MK	MK	0.0627572
Wang_et_al_CGTCACTAGTTCGATC_1-0	Membrane	CS10	Male	Total	Wang_CS10	Wang_et_al_Cell_Stem Cell_2021	NA	Wang_CS10	ERYTHROID	ERYTHROID	ERYTHROID	0.157108
Wang_et_al_CGTCACTCAAATTGCC_1-0	Membrane	CS10	Male	Total	Wang_CS10	Wang_et_al_Cell_Stem Cell_2021	NA	Wang_CS10	ERYTHROID	ERYTHROID	ERYTHROID	0.106323
Wang_et_al_CGTCACTCAATCCGAT_1-0	Membrane	CS10	Male	Total	Wang_CS10	Wang_et_al_Cell_Stem Cell_2021	NA	Wang_CS10	ERYTHROID	ERYTHROID	ERYTHROID	0.0412762
Wang_et_al_CGTCACTCAATCTGCA_1-0	Membrane	CS10	Male	Total	Wang_CS10	Wang_et_al_Cell_Stem Cell_2021	NA	Wang_CS10	PROGENITOR	HSPC	EARLY_HSPC_1	0.0812271
Wang_et_al_CGTCACTCATCACGAT_1-0	Membrane	CS10	Male	Total	Wang_CS10	Wang_et_al_Cell_Stem Cell_2021	NA	Wang_CS10	ERYTHROID	ERYTHROID	ERYTHROID	0.137973
Wang_et_al_CGTCACTTCAACTCTT_1-0	Membrane	CS10	Male	Total	Wang_CS10	Wang_et_al_Cell_Stem Cell_2021	NA	Wang_CS10	ERYTHROID	ERYTHROID	ERYTHROID	0.137973
Wang_et_al_CGTCACTTCAGTTAGC_1-0	Membrane	CS10	Male	Total	Wang_CS10	Wang_et_al_Cell_Stem Cell_2021	NA	Wang_CS10	MYELOID	MACROPHAGE	MACROPHAGE_IRON_RECYCLING	0.0675924
Wang_et_al_CGTCACTTCCCTAACC_1-0	Membrane	CS10	Male	Total	Wang_CS10	Wang_et_al_Cell_Stem Cell_2021	NA	Wang_CS10	ERYTHROID	ERYTHROID	EARLY_ERYTHROID	0.11627
Wang_et_al_CGTCACTTCCGTAGGC_1-0	Membrane	CS10	Male	Total	Wang_CS10	Wang_et_al_Cell_Stem Cell_2021	NA	Wang_CS10	ERYTHROID	ERYTHROID	ERYTHROID	0.137973
Wang_et_al_CGTCACTTCCTAGAAC_1-0	Membrane	CS10	Male	Total	Wang_CS10	Wang_et_al_Cell_Stem Cell_2021	NA	Wang_CS10	ERYTHROID	ERYTHROID	ERYTHROID	0.137973
Wang_et_al_CGTCAGGAGCTATGCT_1-0	Membrane	CS10	Male	Total	Wang_CS10	Wang_et_al_Cell_Stem Cell_2021	NA	Wang_CS10	ERYTHROID	ERYTHROID	ERYTHROID	0.135469
Wang_et_al_CGTCAGGAGGGATGGG_1-0	Membrane	CS10	Male	Total	Wang_CS10	Wang_et_al_Cell_Stem Cell_2021	NA	Wang_CS10	ERYTHROID	ERYTHROID	ERYTHROID	0.135469
Wang_et_al_CGTCAGGAGGTGTTAA_1-0	Membrane	CS10	Male	Total	Wang_CS10	Wang_et_al_Cell_Stem Cell_2021	NA	Wang_CS10	STROMA	FIBROBLAST	FIBROBLAST	0.0545848
Wang_et_al_CGTCAGGCAAGAAAGG_1-0	Membrane	CS10	Male	Total	Wang_CS10	Wang_et_al_Cell_Stem Cell_2021	NA	Wang_CS10	MK	MK	MK	0.0627572
Wang_et_al_CGTCAGGCAAGTTAAG_1-0	Membrane	CS10	Male	Total	Wang_CS10	Wang_et_al_Cell_Stem Cell_2021	NA	Wang_CS10	MK	MK	MK	0.0627572
Wang_et_al_CGTCAGGCATGGTAGG_1-0	Membrane	CS10	Male	Total	Wang_CS10	Wang_et_al_Cell_Stem Cell_2021	NA	Wang_CS10	ERYTHROID	ERYTHROID	ERYTHROID	0.135469
Wang_et_al_CGTCAGGCATTGGCGC_1-0	Membrane	CS10	Male	Total	Wang_CS10	Wang_et_al_Cell_Stem Cell_2021	NA	Wang_CS10	ERYTHROID	ERYTHROID	ERYTHROID	0.11627
Wang_et_al_CGTCAGGGTAGCTTGT_1-0	Membrane	CS10	Male	Total	Wang_CS10	Wang_et_al_Cell_Stem Cell_2021	NA	Wang_CS10	ERYTHROID	ERYTHROID	EARLY_ERYTHROID	0.11627
Wang_et_al_CGTCAGGGTGCCTGTG_1-0	Membrane	CS10	Male	Total	Wang_CS10	Wang_et_al_Cell_Stem Cell_2021	NA	Wang_CS10	PROGENITOR	HSPC	EARLY_HSPC_2	0.0812271
Wang_et_al_CGTCAGGGTTCGGCAC_1-0	Membrane	CS10	Male	Total	Wang_CS10	Wang_et_al_Cell_Stem Cell_2021	NA	Wang_CS10	ERYTHROID	ERYTHROID	EARLY_ERYTHROID	0.11627
Wang_et_al_CGTCAGGTCGCCTGAG_1-0	Membrane	CS10	Male	Total	Wang_CS10	Wang_et_al_Cell_Stem Cell_2021	NA	Wang_CS10	STROMA	ENDODERM	ENDODERM	0.0667969
Wang_et_al_CGTCCATCATCGATTG_1-0	Membrane	CS10	Male	Total	Wang_CS10	Wang_et_al_Cell_Stem Cell_2021	NA	Wang_CS10	STROMA	FIBROBLAST	FIBROBLAST	0.0696686
Wang_et_al_CGTCCATGTCAATACC_1-0	Membrane	CS10	Male	Total	Wang_CS10	Wang_et_al_Cell_Stem Cell_2021	NA	Wang_CS10	ERYTHROID	ERYTHROID	ERYTHROID	0.11627
Wang_et_al_CGTCCATGTGGTAACG_1-0	Membrane	CS10	Male	Total	Wang_CS10	Wang_et_al_Cell_Stem Cell_2021	NA	Wang_CS10	ERYTHROID	ERYTHROID	ERYTHROID	0.135469
Wang_et_al_CGTCCATTCAGAGACG_1-0	Membrane	CS10	Male	Total	Wang_CS10	Wang_et_al_Cell_Stem Cell_2021	NA	Wang_CS10	ERYTHROID	ERYTHROID	ERYTHROID	0.135469
Wang_et_al_CGTCCATTCTTGACGA_1-0	Membrane	CS10	Male	Total	Wang_CS10	Wang_et_al_Cell_Stem Cell_2021	NA	Wang_CS10	ERYTHROID	ERYTHROID	ERYTHROID	0.137973
Wang_et_al_CGTCTACAGATGCCTT_1-0	Membrane	CS10	Male	Total	Wang_CS10	Wang_et_al_Cell_Stem Cell_2021	NA	Wang_CS10	ERYTHROID	ERYTHROID	ERYTHROID	0.137973
Wang_et_al_CGTCTACCAACCGCCA_1-0	Membrane	CS10	Male	Total	Wang_CS10	Wang_et_al_Cell_Stem Cell_2021	NA	Wang_CS10	ERYTHROID	ERYTHROID	EARLY_ERYTHROID	0.11627
Wang_et_al_CGTCTACCAACTGGCC_1-0	Membrane	CS10	Male	Total	Wang_CS10	Wang_et_al_Cell_Stem Cell_2021	NA	Wang_CS10	MYELOID	MACROPHAGE	MACROPHAGE_IRON_RECYCLING	0.061097
Wang_et_al_CGTCTACCACAAGCCC_1-0	Membrane	CS10	Male	Total	Wang_CS10	Wang_et_al_Cell_Stem Cell_2021	NA	Wang_CS10	ERYTHROID	ERYTHROID	EARLY_ERYTHROID	0.11627
Wang_et_al_CGTCTACCACATAACC_1-0	Membrane	CS10	Male	Total	Wang_CS10	Wang_et_al_Cell_Stem Cell_2021	NA	Wang_CS10	ERYTHROID	ERYTHROID	EARLY_ERYTHROID	0.11627
Wang_et_al_CGTCTACCACTGTTAG_1-0	Membrane	CS10	Male	Total	Wang_CS10	Wang_et_al_Cell_Stem Cell_2021	NA	Wang_CS10	ERYTHROID	ERYTHROID	EARLY_ERYTHROID	0.11627
Wang_et_al_CGTCTACGTACAGTTC_1-0	Membrane	CS10	Male	Total	Wang_CS10	Wang_et_al_Cell_Stem Cell_2021	NA	Wang_CS10	PROGENITOR	HSPC	EARLY_HSPC_2	0.0812271
Wang_et_al_CGTCTACGTAGAAGGA_1-0	Membrane	CS10	Male	Total	Wang_CS10	Wang_et_al_Cell_Stem Cell_2021	NA	Wang_CS10	ERYTHROID	ERYTHROID	ERYTHROID	0.121494
Wang_et_al_CGTCTACGTCCCTACT_1-0	Membrane	CS10	Male	Total	Wang_CS10	Wang_et_al_Cell_Stem Cell_2021	NA	Wang_CS10	ERYTHROID	ERYTHROID	ERYTHROID	0.11627
Wang_et_al_CGTCTACGTTCGCTAA_1-0	Membrane	CS10	Male	Total	Wang_CS10	Wang_et_al_Cell_Stem Cell_2021	NA	Wang_CS10	MK	MK	MK	0.0586384
Wang_et_al_CGTCTACGTTGGTTTG_1-0	Membrane	CS10	Male	Total	Wang_CS10	Wang_et_al_Cell_Stem Cell_2021	NA	Wang_CS10	ERYTHROID	ERYTHROID	ERYTHROID	0.11627
Wang_et_al_CGTCTACTCAGCACAT_1-0	Membrane	CS10	Male	Total	Wang_CS10	Wang_et_al_Cell_Stem Cell_2021	NA	Wang_CS10	MYELOID	MACROPHAGE	MACROPHAGE_IRON_RECYCLING	0.0562993
Wang_et_al_CGTGAGCAGCTGTTCA_1-0	Membrane	CS10	Male	Total	Wang_CS10	Wang_et_al_Cell_Stem Cell_2021	NA	Wang_CS10	STROMA	MESOTHELIUM	MESOTHELIUM	0.0545848
Wang_et_al_CGTGAGCCAAACGTGG_1-0	Membrane	CS10	Male	Total	Wang_CS10	Wang_et_al_Cell_Stem Cell_2021	NA	Wang_CS10	MK	MK	MK	0.0627572
Wang_et_al_CGTGAGCCAACGATGG_1-0	Membrane	CS10	Male	Total	Wang_CS10	Wang_et_al_Cell_Stem Cell_2021	NA	Wang_CS10	MK	MK	MK	0.0627572
Wang_et_al_CGTGAGCCATCAGTCA_1-0	Membrane	CS10	Male	Total	Wang_CS10	Wang_et_al_Cell_Stem Cell_2021	NA	Wang_CS10	MK	MK	MK	0.0627572
Wang_et_al_CGTGAGCGTGCCTGCA_1-0	Membrane	CS10	Male	Total	Wang_CS10	Wang_et_al_Cell_Stem Cell_2021	NA	Wang_CS10	STROMA	ENDODERM	ENDODERM	0.0463378
Wang_et_al_CGTGAGCGTTGACGTT_1-0	Membrane	CS10	Male	Total	Wang_CS10	Wang_et_al_Cell_Stem Cell_2021	NA	Wang_CS10	ERYTHROID	ERYTHROID	EARLY_ERYTHROID	0.11627
Wang_et_al_CGTGAGCTCCACGAAT_1-0	Membrane	CS10	Male	Total	Wang_CS10	Wang_et_al_Cell_Stem Cell_2021	NA	Wang_CS10	MYELOID	MACROPHAGE	MACROPHAGE_IRON_RECYCLING	0.0675924
Wang_et_al_CGTGAGCTCCTTGGTC_1-0	Membrane	CS10	Male	Total	Wang_CS10	Wang_et_al_Cell_Stem Cell_2021	NA	Wang_CS10	STROMA	FIBROBLAST	FIBROBLAST	0.0247912
Wang_et_al_CGTGAGCTCGTACGGC_1-0	Membrane	CS10	Male	Total	Wang_CS10	Wang_et_al_Cell_Stem Cell_2021	NA	Wang_CS10	ERYTHROID	ERYTHROID	EARLY_ERYTHROID	0.11627
Wang_et_al_CGTGTAAAGATGCGAC_1-0	Membrane	CS10	Male	Total	Wang_CS10	Wang_et_al_Cell_Stem Cell_2021	NA	Wang_CS10	ERYTHROID	ERYTHROID	ERYTHROID	0.121494
Wang_et_al_CGTGTAACAGCTGGCT_1-0	Membrane	CS10	Male	Total	Wang_CS10	Wang_et_al_Cell_Stem Cell_2021	NA	Wang_CS10	MK	MK	MK	0.0627572
Wang_et_al_CGTGTAAGTCATCCCT_1-0	Membrane	CS10	Male	Total	Wang_CS10	Wang_et_al_Cell_Stem Cell_2021	NA	Wang_CS10	ERYTHROID	ERYTHROID	ERYTHROID	0.135469
Wang_et_al_CGTGTAAGTTAAAGTG_1-0	Membrane	CS10	Male	Total	Wang_CS10	Wang_et_al_Cell_Stem Cell_2021	NA	Wang_CS10	ERYTHROID	ERYTHROID	ERYTHROID	0.157108
Wang_et_al_CGTGTAATCAACACTG_1-0	Membrane	CS10	Male	Total	Wang_CS10	Wang_et_al_Cell_Stem Cell_2021	NA	Wang_CS10	ERYTHROID	ERYTHROID	ERYTHROID	0.0574512
Wang_et_al_CGTGTAATCATCTGTT_1-0	Membrane	CS10	Male	Total	Wang_CS10	Wang_et_al_Cell_Stem Cell_2021	NA	Wang_CS10	ERYTHROID	ERYTHROID	ERYTHROID	0.0565147
Wang_et_al_CGTGTAATCTGTCAAG_1-0	Membrane	CS10	Male	Total	Wang_CS10	Wang_et_al_Cell_Stem Cell_2021	NA	Wang_CS10	ERYTHROID	ERYTHROID	EARLY_ERYTHROID	0.11627
Wang_et_al_CGTGTCTAGACGCAAC_1-0	Membrane	CS10	Male	Total	Wang_CS10	Wang_et_al_Cell_Stem Cell_2021	NA	Wang_CS10	ERYTHROID	ERYTHROID	ERYTHROID	0.106323
Wang_et_al_CGTGTCTAGGCCGAAT_1-0	Membrane	CS10	Male	Total	Wang_CS10	Wang_et_al_Cell_Stem Cell_2021	NA	Wang_CS10	ERYTHROID	ERYTHROID	ERYTHROID	0.11627
Wang_et_al_CGTGTCTAGTCCAGGA_1-0	Membrane	CS10	Male	Total	Wang_CS10	Wang_et_al_Cell_Stem Cell_2021	NA	Wang_CS10	ERYTHROID	ERYTHROID	ERYTHROID	0.0807634
Wang_et_al_CGTGTCTCAACAACCT_1-0	Membrane	CS10	Male	Total	Wang_CS10	Wang_et_al_Cell_Stem Cell_2021	NA	Wang_CS10	STROMA	ENDODERM	ENDODERM	0.0463378
Wang_et_al_CGTGTCTCAAGAGGCT_1-0	Membrane	CS10	Male	Total	Wang_CS10	Wang_et_al_Cell_Stem Cell_2021	NA	Wang_CS10	MK	MK	MK	0.0586384
Wang_et_al_CGTGTCTCAAGCCGTC_1-0	Membrane	CS10	Male	Total	Wang_CS10	Wang_et_al_Cell_Stem Cell_2021	NA	Wang_CS10	MYELOID	MACROPHAGE	MACROPHAGE_PROLIFERATING	0.0675924
Wang_et_al_CGTGTCTCACACATGT_1-0	Membrane	CS10	Male	Total	Wang_CS10	Wang_et_al_Cell_Stem Cell_2021	NA	Wang_CS10	PROGENITOR	HSPC	EARLY_HSPC_1	0.0586384
Wang_et_al_CGTGTCTGTAAACACA_1-0	Membrane	CS10	Male	Total	Wang_CS10	Wang_et_al_Cell_Stem Cell_2021	NA	Wang_CS10	ERYTHROID	ERYTHROID	ERYTHROID	0.0296074
Wang_et_al_CGTGTCTGTGTAATGA_1-0	Membrane	CS10	Male	Total	Wang_CS10	Wang_et_al_Cell_Stem Cell_2021	NA	Wang_CS10	ERYTHROID	ERYTHROID	ERYTHROID	0.135469
Wang_et_al_CGTGTCTGTTACCGAT_1-0	Membrane	CS10	Male	Total	Wang_CS10	Wang_et_al_Cell_Stem Cell_2021	NA	Wang_CS10	ERYTHROID	ERYTHROID	ERYTHROID	0.0807634
Wang_et_al_CGTGTCTGTTACGCGC_1-0	Membrane	CS10	Male	Total	Wang_CS10	Wang_et_al_Cell_Stem Cell_2021	NA	Wang_CS10	MK	MK	MK	0.0627572
Wang_et_al_CGTGTCTTCATGCATG_1-0	Membrane	CS10	Male	Total	Wang_CS10	Wang_et_al_Cell_Stem Cell_2021	NA	Wang_CS10	PROGENITOR	HSPC	EARLY_HSPC_2	0.0627572
Wang_et_al_CGTGTCTTCTTAACCT_1-0	Membrane	CS10	Male	Total	Wang_CS10	Wang_et_al_Cell_Stem Cell_2021	NA	Wang_CS10	MYELOID	MACROPHAGE	MACROPHAGE_IRON_RECYCLING	0.0236918
Wang_et_al_CGTTAGAAGATGAGAG_1-0	Membrane	CS10	Male	Total	Wang_CS10	Wang_et_al_Cell_Stem Cell_2021	NA	Wang_CS10	STROMA	ENDODERM	ENDODERM	0.0463378
Wang_et_al_CGTTAGAAGCCGATTT_1-0	Membrane	CS10	Male	Total	Wang_CS10	Wang_et_al_Cell_Stem Cell_2021	NA	Wang_CS10	ERYTHROID	ERYTHROID	ERYTHROID	0.11627
Wang_et_al_CGTTAGAAGCTCCTTC_1-0	Membrane	CS10	Male	Total	Wang_CS10	Wang_et_al_Cell_Stem Cell_2021	NA	Wang_CS10	ERYTHROID	ERYTHROID	ERYTHROID	0.135469
Wang_et_al_CGTTAGAGTAGCGATG_1-0	Membrane	CS10	Male	Total	Wang_CS10	Wang_et_al_Cell_Stem Cell_2021	NA	Wang_CS10	ERYTHROID	ERYTHROID	ERYTHROID	0.137973
Wang_et_al_CGTTAGAGTAGCGCTC_1-0	Membrane	CS10	Male	Total	Wang_CS10	Wang_et_al_Cell_Stem Cell_2021	NA	Wang_CS10	ERYTHROID	ERYTHROID	ERYTHROID	0.137973
Wang_et_al_CGTTAGAGTCGACTAT_1-0	Membrane	CS10	Male	Total	Wang_CS10	Wang_et_al_Cell_Stem Cell_2021	NA	Wang_CS10	ERYTHROID	ERYTHROID	ERYTHROID	0.137973
Wang_et_al_CGTTAGAGTGTATGGG_1-0	Membrane	CS10	Male	Total	Wang_CS10	Wang_et_al_Cell_Stem Cell_2021	NA	Wang_CS10	MYELOID	MACROPHAGE	MACROPHAGE_IRON_RECYCLING	0.0412762
Wang_et_al_CGTTAGATCACTGGGC_1-0	Membrane	CS10	Male	Total	Wang_CS10	Wang_et_al_Cell_Stem Cell_2021	NA	Wang_CS10	ERYTHROID	ERYTHROID	ERYTHROID	0.137973
Wang_et_al_CGTTAGATCAGTCCCT_1-0	Membrane	CS10	Male	Total	Wang_CS10	Wang_et_al_Cell_Stem Cell_2021	NA	Wang_CS10	STROMA	ENDODERM	ENDODERM	0.0818839
Wang_et_al_CGTTAGATCCGTTGTC_1-0	Membrane	CS10	Male	Total	Wang_CS10	Wang_et_al_Cell_Stem Cell_2021	NA	Wang_CS10	ERYTHROID	ERYTHROID	ERYTHROID	0.0585867
Wang_et_al_CGTTAGATCGACCAGC_1-0	Membrane	CS10	Male	Total	Wang_CS10	Wang_et_al_Cell_Stem Cell_2021	NA	Wang_CS10	MK	MK	MK	0.0627572
Wang_et_al_CGTTAGATCTACTATC_1-0	Membrane	CS10	Male	Total	Wang_CS10	Wang_et_al_Cell_Stem Cell_2021	NA	Wang_CS10	ERYTHROID	ERYTHROID	ERYTHROID	0.11627
Wang_et_al_CGTTCTGAGCAAATCA_1-0	Membrane	CS10	Male	Total	Wang_CS10	Wang_et_al_Cell_Stem Cell_2021	NA	Wang_CS10	STROMA	FIBROBLAST	FIBROBLAST	0.0440644
Wang_et_al_CGTTCTGAGCGATCCC_1-0	Membrane	CS10	Male	Total	Wang_CS10	Wang_et_al_Cell_Stem Cell_2021	NA	Wang_CS10	ERYTHROID	ERYTHROID	EARLY_ERYTHROID	0.11627
Wang_et_al_CGTTCTGAGTACGATA_1-0	Membrane	CS10	Male	Total	Wang_CS10	Wang_et_al_Cell_Stem Cell_2021	NA	Wang_CS10	ERYTHROID	ERYTHROID	ERYTHROID	0.135469
Wang_et_al_CGTTCTGGTTCGCTAA_1-0	Membrane	CS10	Male	Total	Wang_CS10	Wang_et_al_Cell_Stem Cell_2021	NA	Wang_CS10	ERYTHROID	ERYTHROID	ERYTHROID	0.157108
Wang_et_al_CGTTCTGTCCGCGCAA_1-0	Membrane	CS10	Male	Total	Wang_CS10	Wang_et_al_Cell_Stem Cell_2021	NA	Wang_CS10	ERYTHROID	ERYTHROID	ERYTHROID	0.11627
Wang_et_al_CGTTCTGTCCGGGTGT_1-0	Membrane	CS10	Male	Total	Wang_CS10	Wang_et_al_Cell_Stem Cell_2021	NA	Wang_CS10	ERYTHROID	ERYTHROID	ERYTHROID	0.135469
Wang_et_al_CGTTCTGTCTTCTGGC_1-0	Membrane	CS10	Male	Total	Wang_CS10	Wang_et_al_Cell_Stem Cell_2021	NA	Wang_CS10	ERYTHROID	ERYTHROID	ERYTHROID	0.106323
Wang_et_al_CGTTGGGAGAATAGGG_1-0	Membrane	CS10	Male	Total	Wang_CS10	Wang_et_al_Cell_Stem Cell_2021	NA	Wang_CS10	ERYTHROID	ERYTHROID	ERYTHROID	0.137973
Wang_et_al_CGTTGGGAGAGCTGGT_1-0	Membrane	CS10	Male	Total	Wang_CS10	Wang_et_al_Cell_Stem Cell_2021	NA	Wang_CS10	ERYTHROID	ERYTHROID	ERYTHROID	0.0932337
Wang_et_al_CGTTGGGTCTTGTATC_1-0	Membrane	CS10	Male	Total	Wang_CS10	Wang_et_al_Cell_Stem Cell_2021	NA	Wang_CS10	ERYTHROID	ERYTHROID	ERYTHROID	0.106323
Wang_et_al_CTAACTTAGAGTACCG_1-0	Membrane	CS10	Male	Total	Wang_CS10	Wang_et_al_Cell_Stem Cell_2021	NA	Wang_CS10	ERYTHROID	ERYTHROID	ERYTHROID	0.106323
Wang_et_al_CTAACTTAGTACGCGA_1-0	Membrane	CS10	Male	Total	Wang_CS10	Wang_et_al_Cell_Stem Cell_2021	NA	Wang_CS10	ERYTHROID	ERYTHROID	ERYTHROID	0.11627
Wang_et_al_CTAACTTAGTCCCACG_1-0	Membrane	CS10	Male	Total	Wang_CS10	Wang_et_al_Cell_Stem Cell_2021	NA	Wang_CS10	ERYTHROID	ERYTHROID	ERYTHROID	0.11627
Wang_et_al_CTAACTTCAACGATGG_1-0	Membrane	CS10	Male	Total	Wang_CS10	Wang_et_al_Cell_Stem Cell_2021	NA	Wang_CS10	STROMA	ENDODERM	ENDODERM	0.061097
Wang_et_al_CTAACTTCAGTCAGCC_1-0	Membrane	CS10	Male	Total	Wang_CS10	Wang_et_al_Cell_Stem Cell_2021	NA	Wang_CS10	ERYTHROID	ERYTHROID	ERYTHROID	0.137973
Wang_et_al_CTAACTTCATATACGC_1-0	Membrane	CS10	Male	Total	Wang_CS10	Wang_et_al_Cell_Stem Cell_2021	NA	Wang_CS10	STROMA	ENDODERM	ENDODERM	0.0463378
Wang_et_al_CTAACTTCATTACCTT_1-0	Membrane	CS10	Male	Total	Wang_CS10	Wang_et_al_Cell_Stem Cell_2021	NA	Wang_CS10	ERYTHROID	ERYTHROID	ERYTHROID	0.106323
Wang_et_al_CTAACTTGTCCGCTGA_1-0	Membrane	CS10	Male	Total	Wang_CS10	Wang_et_al_Cell_Stem Cell_2021	NA	Wang_CS10	ERYTHROID	ERYTHROID	ERYTHROID	0.11627
Wang_et_al_CTAACTTGTTCCATGA_1-0	Membrane	CS10	Male	Total	Wang_CS10	Wang_et_al_Cell_Stem Cell_2021	NA	Wang_CS10	ERYTHROID	ERYTHROID	EARLY_ERYTHROID	0.11627
Wang_et_al_CTAACTTGTTCGTCTC_1-0	Membrane	CS10	Male	Total	Wang_CS10	Wang_et_al_Cell_Stem Cell_2021	NA	Wang_CS10	PROGENITOR	HSPC	EARLY_HSPC_2	0.0627572
Wang_et_al_CTAACTTGTTGCTCCT_1-0	Membrane	CS10	Male	Total	Wang_CS10	Wang_et_al_Cell_Stem Cell_2021	NA	Wang_CS10	ERYTHROID	ERYTHROID	ERYTHROID	0.106323
Wang_et_al_CTAACTTTCTTGAGGT_1-0	Membrane	CS10	Male	Total	Wang_CS10	Wang_et_al_Cell_Stem Cell_2021	NA	Wang_CS10	MK	MK	MK	0.0627572
Wang_et_al_CTAACTTTCTTGTACT_1-0	Membrane	CS10	Male	Total	Wang_CS10	Wang_et_al_Cell_Stem Cell_2021	NA	Wang_CS10	ERYTHROID	ERYTHROID	ERYTHROID	0.137973
Wang_et_al_CTAAGACCACTGAAGG_1-0	Membrane	CS10	Male	Total	Wang_CS10	Wang_et_al_Cell_Stem Cell_2021	NA	Wang_CS10	STROMA	ENDODERM	ENDODERM	0.0703069
Wang_et_al_CTAAGACCACTGCCAG_1-0	Membrane	CS10	Male	Total	Wang_CS10	Wang_et_al_Cell_Stem Cell_2021	NA	Wang_CS10	ERYTHROID	ERYTHROID	ERYTHROID	0.0807634
Wang_et_al_CTAAGACCATGACGGA_1-0	Membrane	CS10	Male	Total	Wang_CS10	Wang_et_al_Cell_Stem Cell_2021	NA	Wang_CS10	ERYTHROID	ERYTHROID	EARLY_ERYTHROID	0.11627
Wang_et_al_CTAAGACGTCCTAGCG_1-0	Membrane	CS10	Male	Total	Wang_CS10	Wang_et_al_Cell_Stem Cell_2021	NA	Wang_CS10	STROMA	ENDODERM	ENDODERM	0.061097
Wang_et_al_CTAAGACTCAAGGTAA_1-0	Membrane	CS10	Male	Total	Wang_CS10	Wang_et_al_Cell_Stem Cell_2021	NA	Wang_CS10	ERYTHROID	ERYTHROID	EARLY_ERYTHROID	0.11627
Wang_et_al_CTAAGACTCGGACAAG_1-0	Membrane	CS10	Male	Total	Wang_CS10	Wang_et_al_Cell_Stem Cell_2021	NA	Wang_CS10	MK	MK	MK	0.0627572
Wang_et_al_CTAAGACTCTTTACGT_1-0	Membrane	CS10	Male	Total	Wang_CS10	Wang_et_al_Cell_Stem Cell_2021	NA	Wang_CS10	ERYTHROID	ERYTHROID	ERYTHROID	0.11627
Wang_et_al_CTAATGGAGACGCACA_1-0	Membrane	CS10	Male	Total	Wang_CS10	Wang_et_al_Cell_Stem Cell_2021	NA	Wang_CS10	ERYTHROID	ERYTHROID	ERYTHROID	0.0574512
Wang_et_al_CTAATGGAGATATGCA_1-0	Membrane	CS10	Male	Total	Wang_CS10	Wang_et_al_Cell_Stem Cell_2021	NA	Wang_CS10	ERYTHROID	ERYTHROID	EARLY_ERYTHROID	0.11627
Wang_et_al_CTAATGGCAGGGTATG_1-0	Membrane	CS10	Male	Total	Wang_CS10	Wang_et_al_Cell_Stem Cell_2021	NA	Wang_CS10	STROMA	FIBROBLAST	FIBROBLAST	0.0540742
Wang_et_al_CTACACCCAAGTTGTC_1-0	Membrane	CS10	Male	Total	Wang_CS10	Wang_et_al_Cell_Stem Cell_2021	NA	Wang_CS10	PROGENITOR	HSPC	EARLY_HSPC_2	0.047827
Wang_et_al_CTACACCTCATCACCC_1-0	Membrane	CS10	Male	Total	Wang_CS10	Wang_et_al_Cell_Stem Cell_2021	NA	Wang_CS10	ERYTHROID	ERYTHROID	EARLY_ERYTHROID	0.11627
Wang_et_al_CTACACCTCCAATGGT_1-0	Membrane	CS10	Male	Total	Wang_CS10	Wang_et_al_Cell_Stem Cell_2021	NA	Wang_CS10	ERYTHROID	ERYTHROID	ERYTHROID	0.0932337
Wang_et_al_CTACACCTCCTATTCA_1-0	Membrane	CS10	Male	Total	Wang_CS10	Wang_et_al_Cell_Stem Cell_2021	NA	Wang_CS10	ERYTHROID	ERYTHROID	ERYTHROID	0.135469
Wang_et_al_CTACACCTCTGGGCCA_1-0	Membrane	CS10	Male	Total	Wang_CS10	Wang_et_al_Cell_Stem Cell_2021	NA	Wang_CS10	ERYTHROID	ERYTHROID	EARLY_ERYTHROID	0.11627
Wang_et_al_CTACATTAGAGTTGGC_1-0	Membrane	CS10	Male	Total	Wang_CS10	Wang_et_al_Cell_Stem Cell_2021	NA	Wang_CS10	ERYTHROID	ERYTHROID	ERYTHROID	0.11627
Wang_et_al_CTACATTAGTTTAGGA_1-0	Membrane	CS10	Male	Total	Wang_CS10	Wang_et_al_Cell_Stem Cell_2021	NA	Wang_CS10	ERYTHROID	ERYTHROID	ERYTHROID	0.0863302
Wang_et_al_CTACATTCATCCCACT_1-0	Membrane	CS10	Male	Total	Wang_CS10	Wang_et_al_Cell_Stem Cell_2021	NA	Wang_CS10	ERYTHROID	ERYTHROID	ERYTHROID	0.137973
Wang_et_al_CTACATTGTCTGATCA_1-0	Membrane	CS10	Male	Total	Wang_CS10	Wang_et_al_Cell_Stem Cell_2021	NA	Wang_CS10	ERYTHROID	ERYTHROID	ERYTHROID	0.135469
Wang_et_al_CTACATTTCCTACAGA_1-0	Membrane	CS10	Male	Total	Wang_CS10	Wang_et_al_Cell_Stem Cell_2021	NA	Wang_CS10	ERYTHROID	ERYTHROID	ERYTHROID	0.106323
Wang_et_al_CTACCCAAGCGCTTAT_1-0	Membrane	CS10	Male	Total	Wang_CS10	Wang_et_al_Cell_Stem Cell_2021	NA	Wang_CS10	MK	MK	MK	0.0627572
Wang_et_al_CTACCCAAGCGTGTCC_1-0	Membrane	CS10	Male	Total	Wang_CS10	Wang_et_al_Cell_Stem Cell_2021	NA	Wang_CS10	MK	MK	MK	0.0627572
Wang_et_al_CTACCCAAGCTAGTGG_1-0	Membrane	CS10	Male	Total	Wang_CS10	Wang_et_al_Cell_Stem Cell_2021	NA	Wang_CS10	PROGENITOR	HSPC	EARLY_HSPC_1	0.0586384
Wang_et_al_CTACCCACAAACAACA_1-0	Membrane	CS10	Male	Total	Wang_CS10	Wang_et_al_Cell_Stem Cell_2021	NA	Wang_CS10	ERYTHROID	ERYTHROID	ERYTHROID	0.11627
Wang_et_al_CTACCCACAACACCTA_1-0	Membrane	CS10	Male	Total	Wang_CS10	Wang_et_al_Cell_Stem Cell_2021	NA	Wang_CS10	STROMA	ENDOTHELIUM	ENDOTHELIUM_SINUSOIDAL	0.047827
Wang_et_al_CTACCCATCATGCAAC_1-0	Membrane	CS10	Male	Total	Wang_CS10	Wang_et_al_Cell_Stem Cell_2021	NA	Wang_CS10	ERYTHROID	ERYTHROID	ERYTHROID	0.121494
Wang_et_al_CTACGTCAGCGATAGC_1-0	Membrane	CS10	Male	Total	Wang_CS10	Wang_et_al_Cell_Stem Cell_2021	NA	Wang_CS10	ERYTHROID	ERYTHROID	EARLY_ERYTHROID	0.11627
Wang_et_al_CTACGTCCACACAGAG_1-0	Membrane	CS10	Male	Total	Wang_CS10	Wang_et_al_Cell_Stem Cell_2021	NA	Wang_CS10	STROMA	ENDOTHELIUM	ENDOTHELIUM_AEC	0.0636418
Wang_et_al_CTACGTCCACCAGTTA_1-0	Membrane	CS10	Male	Total	Wang_CS10	Wang_et_al_Cell_Stem Cell_2021	NA	Wang_CS10	MK	MK	MK	0.0627572
Wang_et_al_CTACGTCCATAACCTG_1-0	Membrane	CS10	Male	Total	Wang_CS10	Wang_et_al_Cell_Stem Cell_2021	NA	Wang_CS10	ERYTHROID	ERYTHROID	EARLY_ERYTHROID	0.11627
Wang_et_al_CTACGTCCATCACCCT_1-0	Membrane	CS10	Male	Total	Wang_CS10	Wang_et_al_Cell_Stem Cell_2021	NA	Wang_CS10	ERYTHROID	ERYTHROID	ERYTHROID	0.137973
Wang_et_al_CTACGTCGTATATCCG_1-0	Membrane	CS10	Male	Total	Wang_CS10	Wang_et_al_Cell_Stem Cell_2021	NA	Wang_CS10	ERYTHROID	ERYTHROID	ERYTHROID	0.137973
Wang_et_al_CTACGTCGTCTAGTCA_1-0	Membrane	CS10	Male	Total	Wang_CS10	Wang_et_al_Cell_Stem Cell_2021	NA	Wang_CS10	STROMA	MESOTHELIUM	MESOTHELIUM	0.0545848
Wang_et_al_CTACGTCTCCGTCAAA_1-0	Membrane	CS10	Male	Total	Wang_CS10	Wang_et_al_Cell_Stem Cell_2021	NA	Wang_CS10	ERYTHROID	ERYTHROID	ERYTHROID	0.135469
Wang_et_al_CTACGTCTCGTCTGAA_1-0	Membrane	CS10	Male	Total	Wang_CS10	Wang_et_al_Cell_Stem Cell_2021	NA	Wang_CS10	ERYTHROID	ERYTHROID	ERYTHROID	0.0296074
Wang_et_al_CTAGAGTAGACACTAA_1-0	Membrane	CS10	Male	Total	Wang_CS10	Wang_et_al_Cell_Stem Cell_2021	NA	Wang_CS10	ERYTHROID	ERYTHROID	EARLY_ERYTHROID	0.11627
Wang_et_al_CTAGAGTAGATGAGAG_1-0	Membrane	CS10	Male	Total	Wang_CS10	Wang_et_al_Cell_Stem Cell_2021	NA	Wang_CS10	ERYTHROID	ERYTHROID	ERYTHROID	0.106323
Wang_et_al_CTAGAGTAGGCTAGAC_1-0	Membrane	CS10	Male	Total	Wang_CS10	Wang_et_al_Cell_Stem Cell_2021	NA	Wang_CS10	ERYTHROID	ERYTHROID	ERYTHROID	0.11627
Wang_et_al_CTAGAGTAGTTACCCA_1-0	Membrane	CS10	Male	Total	Wang_CS10	Wang_et_al_Cell_Stem Cell_2021	NA	Wang_CS10	ERYTHROID	ERYTHROID	ERYTHROID	0.121494
Wang_et_al_CTAGAGTAGTTCCACA_1-0	Membrane	CS10	Male	Total	Wang_CS10	Wang_et_al_Cell_Stem Cell_2021	NA	Wang_CS10	ERYTHROID	ERYTHROID	ERYTHROID	0.135469
Wang_et_al_CTAGAGTCACAAGTAA_1-0	Membrane	CS10	Male	Total	Wang_CS10	Wang_et_al_Cell_Stem Cell_2021	NA	Wang_CS10	ERYTHROID	ERYTHROID	EARLY_ERYTHROID	0.11627
Wang_et_al_CTAGAGTCACATTCGA_1-0	Membrane	CS10	Male	Total	Wang_CS10	Wang_et_al_Cell_Stem Cell_2021	NA	Wang_CS10	ERYTHROID	ERYTHROID	ERYTHROID	0.135469
Wang_et_al_CTAGAGTGTTCTGTTT_1-0	Membrane	CS10	Male	Total	Wang_CS10	Wang_et_al_Cell_Stem Cell_2021	NA	Wang_CS10	ERYTHROID	ERYTHROID	EARLY_ERYTHROID	0.11627
Wang_et_al_CTAGAGTTCAAGGCTT_1-0	Membrane	CS10	Male	Total	Wang_CS10	Wang_et_al_Cell_Stem Cell_2021	NA	Wang_CS10	ERYTHROID	ERYTHROID	ERYTHROID	0.135469
Wang_et_al_CTAGAGTTCCAGATCA_1-0	Membrane	CS10	Male	Total	Wang_CS10	Wang_et_al_Cell_Stem Cell_2021	NA	Wang_CS10	STROMA	ENDOTHELIUM	ENDOTHELIUM_SINUSOIDAL	0.0476698
Wang_et_al_CTAGCCTAGCACACAG_1-0	Membrane	CS10	Male	Total	Wang_CS10	Wang_et_al_Cell_Stem Cell_2021	NA	Wang_CS10	ERYTHROID	ERYTHROID	ERYTHROID	0.135469
Wang_et_al_CTAGCCTCACATGGGA_1-0	Membrane	CS10	Male	Total	Wang_CS10	Wang_et_al_Cell_Stem Cell_2021	NA	Wang_CS10	PROGENITOR	HSPC	EARLY_HSPC_1	0.0586384
Wang_et_al_CTAGCCTCAGACAGGT_1-0	Membrane	CS10	Male	Total	Wang_CS10	Wang_et_al_Cell_Stem Cell_2021	NA	Wang_CS10	STROMA	ENDODERM	ENDODERM	0.0463378
Wang_et_al_CTAGCCTCATAGAAAC_1-0	Membrane	CS10	Male	Total	Wang_CS10	Wang_et_al_Cell_Stem Cell_2021	NA	Wang_CS10	ERYTHROID	ERYTHROID	ERYTHROID	0.135469
Wang_et_al_CTAGCCTGTACTTAGC_1-0	Membrane	CS10	Male	Total	Wang_CS10	Wang_et_al_Cell_Stem Cell_2021	NA	Wang_CS10	ERYTHROID	ERYTHROID	ERYTHROID	0.11627
Wang_et_al_CTAGCCTGTGATGTGG_1-0	Membrane	CS10	Male	Total	Wang_CS10	Wang_et_al_Cell_Stem Cell_2021	NA	Wang_CS10	ERYTHROID	ERYTHROID	ERYTHROID	0.135469
Wang_et_al_CTAGCCTGTGCCTGCA_1-0	Membrane	CS10	Male	Total	Wang_CS10	Wang_et_al_Cell_Stem Cell_2021	NA	Wang_CS10	ERYTHROID	ERYTHROID	ERYTHROID	0.137973
Wang_et_al_CTAGCCTTCAGTCCCT_1-0	Membrane	CS10	Male	Total	Wang_CS10	Wang_et_al_Cell_Stem Cell_2021	NA	Wang_CS10	MK	MK	MK	0.0627572
Wang_et_al_CTAGCCTTCCTTCAAT_1-0	Membrane	CS10	Male	Total	Wang_CS10	Wang_et_al_Cell_Stem Cell_2021	NA	Wang_CS10	STROMA	ENDODERM	ENDODERM	0.0667969
Wang_et_al_CTAGTGAAGAAACCAT_1-0	Membrane	CS10	Male	Total	Wang_CS10	Wang_et_al_Cell_Stem Cell_2021	NA	Wang_CS10	STROMA	ENDOTHELIUM	ENDOTHELIUM_SINUSOIDAL	0.0423855
Wang_et_al_CTAGTGACAAGTCATC_1-0	Membrane	CS10	Male	Total	Wang_CS10	Wang_et_al_Cell_Stem Cell_2021	NA	Wang_CS10	ERYTHROID	ERYTHROID	ERYTHROID	0.137973
Wang_et_al_CTAGTGACACATTTCT_1-0	Membrane	CS10	Male	Total	Wang_CS10	Wang_et_al_Cell_Stem Cell_2021	NA	Wang_CS10	ERYTHROID	ERYTHROID	EARLY_ERYTHROID	0.11627
Wang_et_al_CTAGTGACACGAAATA_1-0	Membrane	CS10	Male	Total	Wang_CS10	Wang_et_al_Cell_Stem Cell_2021	NA	Wang_CS10	MK	MK	MK	0.0627572
Wang_et_al_CTAGTGACATCATCCC_1-0	Membrane	CS10	Male	Total	Wang_CS10	Wang_et_al_Cell_Stem Cell_2021	NA	Wang_CS10	STROMA	ENDODERM	ENDODERM	0.0667969
Wang_et_al_CTAGTGAGTACCTACA_1-0	Membrane	CS10	Male	Total	Wang_CS10	Wang_et_al_Cell_Stem Cell_2021	NA	Wang_CS10	ERYTHROID	ERYTHROID	ERYTHROID	0.135469
Wang_et_al_CTAGTGAGTCCATGAT_1-0	Membrane	CS10	Male	Total	Wang_CS10	Wang_et_al_Cell_Stem Cell_2021	NA	Wang_CS10	ERYTHROID	ERYTHROID	ERYTHROID	0.137973
Wang_et_al_CTAGTGAGTCCGTCAG_1-0	Membrane	CS10	Male	Total	Wang_CS10	Wang_et_al_Cell_Stem Cell_2021	NA	Wang_CS10	ERYTHROID	ERYTHROID	ERYTHROID	0.0807634
Wang_et_al_CTAGTGATCACAGTAC_1-0	Membrane	CS10	Male	Total	Wang_CS10	Wang_et_al_Cell_Stem Cell_2021	NA	Wang_CS10	ERYTHROID	ERYTHROID	ERYTHROID	0.137973
Wang_et_al_CTAGTGATCCACGAAT_1-0	Membrane	CS10	Male	Total	Wang_CS10	Wang_et_al_Cell_Stem Cell_2021	NA	Wang_CS10	STROMA	MESOTHELIUM	MESOTHELIUM	0.0657735
Wang_et_al_CTCACACCAAATACAG_1-0	Membrane	CS10	Male	Total	Wang_CS10	Wang_et_al_Cell_Stem Cell_2021	NA	Wang_CS10	PROGENITOR	HSPC	EARLY_HSPC_1	0.0586384
Wang_et_al_CTCACACCAGCCTTGG_1-0	Membrane	CS10	Male	Total	Wang_CS10	Wang_et_al_Cell_Stem Cell_2021	NA	Wang_CS10	ERYTHROID	ERYTHROID	ERYTHROID	0.0585867
Wang_et_al_CTCACACTCACCTCGT_1-0	Membrane	CS10	Male	Total	Wang_CS10	Wang_et_al_Cell_Stem Cell_2021	NA	Wang_CS10	ERYTHROID	ERYTHROID	ERYTHROID	0.0932337
Wang_et_al_CTCACACTCCCATTAT_1-0	Membrane	CS10	Male	Total	Wang_CS10	Wang_et_al_Cell_Stem Cell_2021	NA	Wang_CS10	MYELOID	MACROPHAGE	MACROPHAGE_IRON_RECYCLING	0.0562993
Wang_et_al_CTCACACTCCGTTGTC_1-0	Membrane	CS10	Male	Total	Wang_CS10	Wang_et_al_Cell_Stem Cell_2021	NA	Wang_CS10	ERYTHROID	ERYTHROID	ERYTHROID	0.11627
Wang_et_al_CTCACACTCTGCAAGT_1-0	Membrane	CS10	Male	Total	Wang_CS10	Wang_et_al_Cell_Stem Cell_2021	NA	Wang_CS10	PROGENITOR	ELP	ELP	0.0586384
Wang_et_al_CTCAGAACAGCTGCTG_1-0	Membrane	CS10	Male	Total	Wang_CS10	Wang_et_al_Cell_Stem Cell_2021	NA	Wang_CS10	ERYTHROID	ERYTHROID	ERYTHROID	0.0932337
Wang_et_al_CTCAGAACATTAACCG_1-0	Membrane	CS10	Male	Total	Wang_CS10	Wang_et_al_Cell_Stem Cell_2021	NA	Wang_CS10	ERYTHROID	ERYTHROID	ERYTHROID	0.0585867
Wang_et_al_CTCAGAAGTCGAGATG_1-0	Membrane	CS10	Male	Total	Wang_CS10	Wang_et_al_Cell_Stem Cell_2021	NA	Wang_CS10	ERYTHROID	ERYTHROID	EARLY_ERYTHROID	0.0627572
Wang_et_al_CTCATTACACTATCTT_1-0	Membrane	CS10	Male	Total	Wang_CS10	Wang_et_al_Cell_Stem Cell_2021	NA	Wang_CS10	ERYTHROID	ERYTHROID	ERYTHROID	0.404695
Wang_et_al_CTCATTACATCGATGT_1-0	Membrane	CS10	Male	Total	Wang_CS10	Wang_et_al_Cell_Stem Cell_2021	NA	Wang_CS10	STROMA	ENDOTHELIUM	ENDOTHELIUM_SINUSOIDAL	0.0423855
Wang_et_al_CTCATTACATGCTGGC_1-0	Membrane	CS10	Male	Total	Wang_CS10	Wang_et_al_Cell_Stem Cell_2021	NA	Wang_CS10	ERYTHROID	ERYTHROID	EARLY_ERYTHROID	0.11627
Wang_et_al_CTCATTAGTCCCGACA_1-0	Membrane	CS10	Male	Total	Wang_CS10	Wang_et_al_Cell_Stem Cell_2021	NA	Wang_CS10	PROGENITOR	HSPC	DEF_HSPC_1	0.0812271
Wang_et_al_CTCATTAGTGATGTCT_1-0	Membrane	CS10	Male	Total	Wang_CS10	Wang_et_al_Cell_Stem Cell_2021	NA	Wang_CS10	ERYTHROID	ERYTHROID	ERYTHROID	0.0812271
Wang_et_al_CTCATTAGTGGTTTCA_1-0	Membrane	CS10	Male	Total	Wang_CS10	Wang_et_al_Cell_Stem Cell_2021	NA	Wang_CS10	ERYTHROID	ERYTHROID	ERYTHROID	0.135469
Wang_et_al_CTCATTATCAGTTGAC_1-0	Membrane	CS10	Male	Total	Wang_CS10	Wang_et_al_Cell_Stem Cell_2021	NA	Wang_CS10	STROMA	ENDODERM	ENDODERM	0.0667969
Wang_et_al_CTCATTATCGCCCTTA_1-0	Membrane	CS10	Male	Total	Wang_CS10	Wang_et_al_Cell_Stem Cell_2021	NA	Wang_CS10	ERYTHROID	ERYTHROID	ERYTHROID	0.135469
Wang_et_al_CTCATTATCTAGCACA_1-0	Membrane	CS10	Male	Total	Wang_CS10	Wang_et_al_Cell_Stem Cell_2021	NA	Wang_CS10	MK	MK	MK	0.0627572
Wang_et_al_CTCCTAGAGTGCGATG_1-0	Membrane	CS10	Male	Total	Wang_CS10	Wang_et_al_Cell_Stem Cell_2021	NA	Wang_CS10	MYELOID	MACROPHAGE	MACROPHAGE_IRON_RECYCLING	0.189851
Wang_et_al_CTCCTAGCAAAGTGCG_1-0	Membrane	CS10	Male	Total	Wang_CS10	Wang_et_al_Cell_Stem Cell_2021	NA	Wang_CS10	ERYTHROID	ERYTHROID	ERYTHROID	0.11627
Wang_et_al_CTCCTAGCATTACCTT_1-0	Membrane	CS10	Male	Total	Wang_CS10	Wang_et_al_Cell_Stem Cell_2021	NA	Wang_CS10	ERYTHROID	ERYTHROID	ERYTHROID	0.106323
Wang_et_al_CTCCTAGTCATACGGT_1-0	Membrane	CS10	Male	Total	Wang_CS10	Wang_et_al_Cell_Stem Cell_2021	NA	Wang_CS10	ERYTHROID	ERYTHROID	ERYTHROID	0.135469
Wang_et_al_CTCGAAAAGCTGCGAA_1-0	Membrane	CS10	Male	Total	Wang_CS10	Wang_et_al_Cell_Stem Cell_2021	NA	Wang_CS10	ERYTHROID	ERYTHROID	ERYTHROID	0.111693
Wang_et_al_CTCGAAAAGGGCTCTC_1-0	Membrane	CS10	Male	Total	Wang_CS10	Wang_et_al_Cell_Stem Cell_2021	NA	Wang_CS10	STROMA	ENDODERM	ENDODERM	0.0818839
Wang_et_al_CTCGAAACAGACGCAA_1-0	Membrane	CS10	Male	Total	Wang_CS10	Wang_et_al_Cell_Stem Cell_2021	NA	Wang_CS10	STROMA	FIBROBLAST	FIBROBLAST	0.0540742
Wang_et_al_CTCGAAAGTCTTGCGG_1-0	Membrane	CS10	Male	Total	Wang_CS10	Wang_et_al_Cell_Stem Cell_2021	NA	Wang_CS10	ERYTHROID	ERYTHROID	EARLY_ERYTHROID	0.11627
Wang_et_al_CTCGAAAGTTCGAATC_1-0	Membrane	CS10	Male	Total	Wang_CS10	Wang_et_al_Cell_Stem Cell_2021	NA	Wang_CS10	ERYTHROID	ERYTHROID	ERYTHROID	0.0574512
Wang_et_al_CTCGAAATCTGGTATG_1-0	Membrane	CS10	Male	Total	Wang_CS10	Wang_et_al_Cell_Stem Cell_2021	NA	Wang_CS10	ERYTHROID	ERYTHROID	ERYTHROID	0.135469
Wang_et_al_CTCGAGGAGACTGGGT_1-0	Membrane	CS10	Male	Total	Wang_CS10	Wang_et_al_Cell_Stem Cell_2021	NA	Wang_CS10	ERYTHROID	ERYTHROID	ERYTHROID	0.11627
Wang_et_al_CTCGAGGCACAGGCCT_1-0	Membrane	CS10	Male	Total	Wang_CS10	Wang_et_al_Cell_Stem Cell_2021	NA	Wang_CS10	MYELOID	MACROPHAGE	MACROPHAGE_IRON_RECYCLING	0.0691683
Wang_et_al_CTCGAGGCAGATTGCT_1-0	Membrane	CS10	Male	Total	Wang_CS10	Wang_et_al_Cell_Stem Cell_2021	NA	Wang_CS10	ERYTHROID	ERYTHROID	ERYTHROID	0.135469
Wang_et_al_CTCGAGGCAGCGTTCG_1-0	Membrane	CS10	Male	Total	Wang_CS10	Wang_et_al_Cell_Stem Cell_2021	NA	Wang_CS10	ERYTHROID	ERYTHROID	ERYTHROID	0.137973
Wang_et_al_CTCGGAGAGAATAGGG_1-0	Membrane	CS10	Male	Total	Wang_CS10	Wang_et_al_Cell_Stem Cell_2021	NA	Wang_CS10	ERYTHROID	ERYTHROID	ERYTHROID	0.0423599
Wang_et_al_CTCGGAGAGCCCAATT_1-0	Membrane	CS10	Male	Total	Wang_CS10	Wang_et_al_Cell_Stem Cell_2021	NA	Wang_CS10	ERYTHROID	ERYTHROID	ERYTHROID	0.0932337
Wang_et_al_CTCGGAGAGGGCATGT_1-0	Membrane	CS10	Male	Total	Wang_CS10	Wang_et_al_Cell_Stem Cell_2021	NA	Wang_CS10	ERYTHROID	ERYTHROID	ERYTHROID	0.135469
Wang_et_al_CTCGGAGAGGTTACCT_1-0	Membrane	CS10	Male	Total	Wang_CS10	Wang_et_al_Cell_Stem Cell_2021	NA	Wang_CS10	ERYTHROID	ERYTHROID	ERYTHROID	0.106323
Wang_et_al_CTCGGAGCAAAGTCAA_1-0	Membrane	CS10	Male	Total	Wang_CS10	Wang_et_al_Cell_Stem Cell_2021	NA	Wang_CS10	ERYTHROID	ERYTHROID	ERYTHROID	0.11627
Wang_et_al_CTCGGAGCAGGGATTG_1-0	Membrane	CS10	Male	Total	Wang_CS10	Wang_et_al_Cell_Stem Cell_2021	NA	Wang_CS10	PROGENITOR	HSPC	EARLY_HSPC_1	0.0586384
Wang_et_al_CTCGGAGCATGTTGAC_1-0	Membrane	CS10	Male	Total	Wang_CS10	Wang_et_al_Cell_Stem Cell_2021	NA	Wang_CS10	MK	MK	MK	0.0627572
Wang_et_al_CTCGGAGGTCCATCCT_1-0	Membrane	CS10	Male	Total	Wang_CS10	Wang_et_al_Cell_Stem Cell_2021	NA	Wang_CS10	ERYTHROID	ERYTHROID	ERYTHROID	0.135469
Wang_et_al_CTCGGAGGTCGTCTTC_1-0	Membrane	CS10	Male	Total	Wang_CS10	Wang_et_al_Cell_Stem Cell_2021	NA	Wang_CS10	STROMA	MESOTHELIUM	MESOTHELIUM	0.0545848
Wang_et_al_CTCGGGAAGAGCTGGT_1-0	Membrane	CS10	Male	Total	Wang_CS10	Wang_et_al_Cell_Stem Cell_2021	NA	Wang_CS10	ERYTHROID	ERYTHROID	ERYTHROID	0.137973
Wang_et_al_CTCGGGAAGGTTACCT_1-0	Membrane	CS10	Male	Total	Wang_CS10	Wang_et_al_Cell_Stem Cell_2021	NA	Wang_CS10	PROGENITOR	MEMP	MEMP	0.0819666
Wang_et_al_CTCGGGACACCGTTGG_1-0	Membrane	CS10	Male	Total	Wang_CS10	Wang_et_al_Cell_Stem Cell_2021	NA	Wang_CS10	ERYTHROID	ERYTHROID	ERYTHROID	0.135469
Wang_et_al_CTCGGGACATCCTTGC_1-0	Membrane	CS10	Male	Total	Wang_CS10	Wang_et_al_Cell_Stem Cell_2021	NA	Wang_CS10	ERYTHROID	ERYTHROID	ERYTHROID	0.11627
Wang_et_al_CTCGGGAGTCGCGTGT_1-0	Membrane	CS10	Male	Total	Wang_CS10	Wang_et_al_Cell_Stem Cell_2021	NA	Wang_CS10	MK	MK	MK	0.0627572
Wang_et_al_CTCGGGAGTTCTGTTT_1-0	Membrane	CS10	Male	Total	Wang_CS10	Wang_et_al_Cell_Stem Cell_2021	NA	Wang_CS10	ERYTHROID	ERYTHROID	ERYTHROID	0.135469
Wang_et_al_CTCGGGAGTTGTGGCC_1-0	Membrane	CS10	Male	Total	Wang_CS10	Wang_et_al_Cell_Stem Cell_2021	NA	Wang_CS10	ERYTHROID	ERYTHROID	ERYTHROID	0.135469
Wang_et_al_CTCGGGATCTCTAAGG_1-0	Membrane	CS10	Male	Total	Wang_CS10	Wang_et_al_Cell_Stem Cell_2021	NA	Wang_CS10	STROMA	ENDOTHELIUM	ENDOTHELIUM_SINUSOIDAL	0.0369204
Wang_et_al_CTCGTACAGTAGGTGC_1-0	Membrane	CS10	Male	Total	Wang_CS10	Wang_et_al_Cell_Stem Cell_2021	NA	Wang_CS10	STROMA	MESOTHELIUM	MESOTHELIUM	0.0657735
Wang_et_al_CTCGTACAGTTGTAGA_1-0	Membrane	CS10	Male	Total	Wang_CS10	Wang_et_al_Cell_Stem Cell_2021	NA	Wang_CS10	ERYTHROID	ERYTHROID	EARLY_ERYTHROID	0.11627
Wang_et_al_CTCGTACCAATAGCGG_1-0	Membrane	CS10	Male	Total	Wang_CS10	Wang_et_al_Cell_Stem Cell_2021	NA	Wang_CS10	STROMA	ENDODERM	ENDODERM	0.0463378
Wang_et_al_CTCGTACCAATCGGTT_1-0	Membrane	CS10	Male	Total	Wang_CS10	Wang_et_al_Cell_Stem Cell_2021	NA	Wang_CS10	MYELOID	MACROPHAGE	MACROPHAGE_IRON_RECYCLING	0.0402278
Wang_et_al_CTCGTACCAGATCCAT_1-0	Membrane	CS10	Male	Total	Wang_CS10	Wang_et_al_Cell_Stem Cell_2021	NA	Wang_CS10	ERYTHROID	ERYTHROID	ERYTHROID	0.0807634
Wang_et_al_CTCGTACCAGATGAGC_1-0	Membrane	CS10	Male	Total	Wang_CS10	Wang_et_al_Cell_Stem Cell_2021	NA	Wang_CS10	ERYTHROID	ERYTHROID	ERYTHROID	0.0680969
Wang_et_al_CTCGTACGTAGGCATG_1-0	Membrane	CS10	Male	Total	Wang_CS10	Wang_et_al_Cell_Stem Cell_2021	NA	Wang_CS10	ERYTHROID	ERYTHROID	ERYTHROID	0.135469
Wang_et_al_CTCGTACGTCCCTTGT_1-0	Membrane	CS10	Male	Total	Wang_CS10	Wang_et_al_Cell_Stem Cell_2021	NA	Wang_CS10	ERYTHROID	ERYTHROID	ERYTHROID	0.135469
Wang_et_al_CTCGTACGTCTAGCCG_1-0	Membrane	CS10	Male	Total	Wang_CS10	Wang_et_al_Cell_Stem Cell_2021	NA	Wang_CS10	ERYTHROID	ERYTHROID	ERYTHROID	0.135469
Wang_et_al_CTCGTACGTCTTCAAG_1-0	Membrane	CS10	Male	Total	Wang_CS10	Wang_et_al_Cell_Stem Cell_2021	NA	Wang_CS10	ERYTHROID	ERYTHROID	ERYTHROID	0.11627
Wang_et_al_CTCGTACGTTAAGACA_1-0	Membrane	CS10	Male	Total	Wang_CS10	Wang_et_al_Cell_Stem Cell_2021	NA	Wang_CS10	ERYTHROID	ERYTHROID	EARLY_ERYTHROID	0.11627
Wang_et_al_CTCGTACGTTTAGCTG_1-0	Membrane	CS10	Male	Total	Wang_CS10	Wang_et_al_Cell_Stem Cell_2021	NA	Wang_CS10	PROGENITOR	HSPC	EARLY_HSPC_1	0.10527
Wang_et_al_CTCGTACGTTTGACTG_1-0	Membrane	CS10	Male	Total	Wang_CS10	Wang_et_al_Cell_Stem Cell_2021	NA	Wang_CS10	ERYTHROID	ERYTHROID	ERYTHROID	0.11627
Wang_et_al_CTCGTCAAGAATTCCC_1-0	Membrane	CS10	Male	Total	Wang_CS10	Wang_et_al_Cell_Stem Cell_2021	NA	Wang_CS10	STROMA	ENDODERM	ENDODERM	0.0667969
Wang_et_al_CTCGTCACAAGTACCT_1-0	Membrane	CS10	Male	Total	Wang_CS10	Wang_et_al_Cell_Stem Cell_2021	NA	Wang_CS10	ERYTHROID	ERYTHROID	ERYTHROID	0.137973
Wang_et_al_CTCGTCACATTTCAGG_1-0	Membrane	CS10	Male	Total	Wang_CS10	Wang_et_al_Cell_Stem Cell_2021	NA	Wang_CS10	ERYTHROID	ERYTHROID	ERYTHROID	0.106323
Wang_et_al_CTCGTCAGTCTAGAGG_1-0	Membrane	CS10	Male	Total	Wang_CS10	Wang_et_al_Cell_Stem Cell_2021	NA	Wang_CS10	ERYTHROID	ERYTHROID	ERYTHROID	0.135469
Wang_et_al_CTCGTCATCAACGGGA_1-0	Membrane	CS10	Male	Total	Wang_CS10	Wang_et_al_Cell_Stem Cell_2021	NA	Wang_CS10	STROMA	ENDODERM	ENDODERM	0.0818839
Wang_et_al_CTCTAATAGGCTCAGA_1-0	Membrane	CS10	Male	Total	Wang_CS10	Wang_et_al_Cell_Stem Cell_2021	NA	Wang_CS10	ERYTHROID	ERYTHROID	EARLY_ERYTHROID	0.11627
Wang_et_al_CTCTAATAGGCTCTTA_1-0	Membrane	CS10	Male	Total	Wang_CS10	Wang_et_al_Cell_Stem Cell_2021	NA	Wang_CS10	ERYTHROID	ERYTHROID	ERYTHROID	0.135469
Wang_et_al_CTCTAATCATCGGAAG_1-0	Membrane	CS10	Male	Total	Wang_CS10	Wang_et_al_Cell_Stem Cell_2021	NA	Wang_CS10	ERYTHROID	ERYTHROID	ERYTHROID	0.0574512
Wang_et_al_CTCTAATGTCCGAATT_1-0	Membrane	CS10	Male	Total	Wang_CS10	Wang_et_al_Cell_Stem Cell_2021	NA	Wang_CS10	STROMA	FIBROBLAST	FIBROBLAST	0.0540742
Wang_et_al_CTCTAATGTTTGACTG_1-0	Membrane	CS10	Male	Total	Wang_CS10	Wang_et_al_Cell_Stem Cell_2021	NA	Wang_CS10	STROMA	ENDOTHELIUM	IMMATURE_ENDOTHELIUM	0.0423855
Wang_et_al_CTCTACGAGAATAGGG_1-0	Membrane	CS10	Male	Total	Wang_CS10	Wang_et_al_Cell_Stem Cell_2021	NA	Wang_CS10	ERYTHROID	ERYTHROID	ERYTHROID	0.135469
Wang_et_al_CTCTACGAGCTCAACT_1-0	Membrane	CS10	Male	Total	Wang_CS10	Wang_et_al_Cell_Stem Cell_2021	NA	Wang_CS10	MYELOID	MACROPHAGE	MACROPHAGE_IRON_RECYCLING	0.0391568
Wang_et_al_CTCTACGAGGATGGAA_1-0	Membrane	CS10	Male	Total	Wang_CS10	Wang_et_al_Cell_Stem Cell_2021	NA	Wang_CS10	ERYTHROID	ERYTHROID	EARLY_ERYTHROID	0.11627
Wang_et_al_CTCTACGAGTCCCACG_1-0	Membrane	CS10	Male	Total	Wang_CS10	Wang_et_al_Cell_Stem Cell_2021	NA	Wang_CS10	ERYTHROID	ERYTHROID	ERYTHROID	0.135469
Wang_et_al_CTCTACGCACTACAGT_1-0	Membrane	CS10	Male	Total	Wang_CS10	Wang_et_al_Cell_Stem Cell_2021	NA	Wang_CS10	STROMA	MESOTHELIUM	MESOTHELIUM	0.0545848
Wang_et_al_CTCTACGCAGCTGGCT_1-0	Membrane	CS10	Male	Total	Wang_CS10	Wang_et_al_Cell_Stem Cell_2021	NA	Wang_CS10	MK	MK	MK	0.0627572
Wang_et_al_CTCTACGGTTACCAGT_1-0	Membrane	CS10	Male	Total	Wang_CS10	Wang_et_al_Cell_Stem Cell_2021	NA	Wang_CS10	ERYTHROID	ERYTHROID	ERYTHROID	0.11627
Wang_et_al_CTCTACGTCCTAGTGA_1-0	Membrane	CS10	Male	Total	Wang_CS10	Wang_et_al_Cell_Stem Cell_2021	NA	Wang_CS10	MK	MK	MK	0.106323
Wang_et_al_CTCTACGTCCTTTACA_1-0	Membrane	CS10	Male	Total	Wang_CS10	Wang_et_al_Cell_Stem Cell_2021	NA	Wang_CS10	ERYTHROID	ERYTHROID	ERYTHROID	0.135469
Wang_et_al_CTCTGGTAGAGGTAGA_1-0	Membrane	CS10	Male	Total	Wang_CS10	Wang_et_al_Cell_Stem Cell_2021	NA	Wang_CS10	ERYTHROID	ERYTHROID	ERYTHROID	0.106323
Wang_et_al_CTCTGGTAGCTCAACT_1-0	Membrane	CS10	Male	Total	Wang_CS10	Wang_et_al_Cell_Stem Cell_2021	NA	Wang_CS10	ERYTHROID	ERYTHROID	ERYTHROID	0.137973
Wang_et_al_CTCTGGTCAAGTACCT_1-0	Membrane	CS10	Male	Total	Wang_CS10	Wang_et_al_Cell_Stem Cell_2021	NA	Wang_CS10	PROGENITOR	HSPC	EARLY_HSPC_2	0.0627572
Wang_et_al_CTCTGGTCAGCCTATA_1-0	Membrane	CS10	Male	Total	Wang_CS10	Wang_et_al_Cell_Stem Cell_2021	NA	Wang_CS10	MK	MK	MK	0.0627572
Wang_et_al_CTCTGGTTCACCGGGT_1-0	Membrane	CS10	Male	Total	Wang_CS10	Wang_et_al_Cell_Stem Cell_2021	NA	Wang_CS10	ERYTHROID	ERYTHROID	ERYTHROID	0.135469
Wang_et_al_CTCTGGTTCATCACCC_1-0	Membrane	CS10	Male	Total	Wang_CS10	Wang_et_al_Cell_Stem Cell_2021	NA	Wang_CS10	STROMA	ENDOTHELIUM	ENDOTHELIUM_PROLIF_SINUSOIDAL_EC	0.047827
Wang_et_al_CTCTGGTTCCTACAGA_1-0	Membrane	CS10	Male	Total	Wang_CS10	Wang_et_al_Cell_Stem Cell_2021	NA	Wang_CS10	MYELOID	MACROPHAGE	MACROPHAGE_PROLIFERATING	0.0250602
Wang_et_al_CTCTGGTTCCTATTCA_1-0	Membrane	CS10	Male	Total	Wang_CS10	Wang_et_al_Cell_Stem Cell_2021	NA	Wang_CS10	ERYTHROID	ERYTHROID	ERYTHROID	0.137973
Wang_et_al_CTGAAACCACTGTCGG_1-0	Membrane	CS10	Male	Total	Wang_CS10	Wang_et_al_Cell_Stem Cell_2021	NA	Wang_CS10	ERYTHROID	ERYTHROID	ERYTHROID	0.135469
Wang_et_al_CTGAAACCATGCCTTC_1-0	Membrane	CS10	Male	Total	Wang_CS10	Wang_et_al_Cell_Stem Cell_2021	NA	Wang_CS10	STROMA	ENDODERM	ENDODERM	0.0667969
Wang_et_al_CTGAAACGTCAAAGCG_1-0	Membrane	CS10	Male	Total	Wang_CS10	Wang_et_al_Cell_Stem Cell_2021	NA	Wang_CS10	ERYTHROID	ERYTHROID	EARLY_ERYTHROID	0.11627
Wang_et_al_CTGAAACGTCCGAACC_1-0	Membrane	CS10	Male	Total	Wang_CS10	Wang_et_al_Cell_Stem Cell_2021	NA	Wang_CS10	STROMA	ENDODERM	ENDODERM	0.0818839
Wang_et_al_CTGAAACGTTGGTTTG_1-0	Membrane	CS10	Male	Total	Wang_CS10	Wang_et_al_Cell_Stem Cell_2021	NA	Wang_CS10	ERYTHROID	ERYTHROID	ERYTHROID	0.404695
Wang_et_al_CTGAAACGTTTGTTGG_1-0	Membrane	CS10	Male	Total	Wang_CS10	Wang_et_al_Cell_Stem Cell_2021	NA	Wang_CS10	ERYTHROID	ERYTHROID	ERYTHROID	0.135469
Wang_et_al_CTGAAACTCATGGTCA_1-0	Membrane	CS10	Male	Total	Wang_CS10	Wang_et_al_Cell_Stem Cell_2021	NA	Wang_CS10	STROMA	ENDOTHELIUM	ENDOTHELIUM_SINUSOIDAL	0.0476698
Wang_et_al_CTGAAACTCCGCATAA_1-0	Membrane	CS10	Male	Total	Wang_CS10	Wang_et_al_Cell_Stem Cell_2021	NA	Wang_CS10	STROMA	FIBROBLAST	FIBROBLAST	0.0812271
Wang_et_al_CTGAAACTCGTTGCCT_1-0	Membrane	CS10	Male	Total	Wang_CS10	Wang_et_al_Cell_Stem Cell_2021	NA	Wang_CS10	PROGENITOR	HSPC	EARLY_HSPC_1	0.0586384
Wang_et_al_CTGAAACTCTGTACGA_1-0	Membrane	CS10	Male	Total	Wang_CS10	Wang_et_al_Cell_Stem Cell_2021	NA	Wang_CS10	ERYTHROID	ERYTHROID	ERYTHROID	0.11627
Wang_et_al_CTGAAGTCACTCGACG_1-0	Membrane	CS10	Male	Total	Wang_CS10	Wang_et_al_Cell_Stem Cell_2021	NA	Wang_CS10	STROMA	ENDOTHELIUM	ENDOTHELIUM_SINUSOIDAL	0.0423855
Wang_et_al_CTGAAGTGTCTCTCTG_1-0	Membrane	CS10	Male	Total	Wang_CS10	Wang_et_al_Cell_Stem Cell_2021	NA	Wang_CS10	ERYTHROID	ERYTHROID	ERYTHROID	0.106323
Wang_et_al_CTGAAGTTCGCAAGCC_1-0	Membrane	CS10	Male	Total	Wang_CS10	Wang_et_al_Cell_Stem Cell_2021	NA	Wang_CS10	STROMA	FIBROBLAST	FIBROBLAST	0.0667969
Wang_et_al_CTGAAGTTCTCTTGAT_1-0	Membrane	CS10	Male	Total	Wang_CS10	Wang_et_al_Cell_Stem Cell_2021	NA	Wang_CS10	ERYTHROID	ERYTHROID	ERYTHROID	0.135469
Wang_et_al_CTGATAGAGAGTAAGG_1-0	Membrane	CS10	Male	Total	Wang_CS10	Wang_et_al_Cell_Stem Cell_2021	NA	Wang_CS10	ERYTHROID	ERYTHROID	ERYTHROID	0.13155
Wang_et_al_CTGATAGAGATGGCGT_1-0	Membrane	CS10	Male	Total	Wang_CS10	Wang_et_al_Cell_Stem Cell_2021	NA	Wang_CS10	ERYTHROID	ERYTHROID	ERYTHROID	0.0781491
Wang_et_al_CTGATAGGTGATGATA_1-0	Membrane	CS10	Male	Total	Wang_CS10	Wang_et_al_Cell_Stem Cell_2021	NA	Wang_CS10	ERYTHROID	ERYTHROID	ERYTHROID	0.137973
Wang_et_al_CTGATAGGTGCGCTTG_1-0	Membrane	CS10	Male	Total	Wang_CS10	Wang_et_al_Cell_Stem Cell_2021	NA	Wang_CS10	ERYTHROID	ERYTHROID	ERYTHROID	0.0680969
Wang_et_al_CTGATAGTCATGTCTT_1-0	Membrane	CS10	Male	Total	Wang_CS10	Wang_et_al_Cell_Stem Cell_2021	NA	Wang_CS10	ERYTHROID	ERYTHROID	ERYTHROID	0.121494
Wang_et_al_CTGATCCAGTTGAGTA_1-0	Membrane	CS10	Male	Total	Wang_CS10	Wang_et_al_Cell_Stem Cell_2021	NA	Wang_CS10	ERYTHROID	ERYTHROID	ERYTHROID	0.137973
Wang_et_al_CTGATCCCAGATTGCT_1-0	Membrane	CS10	Male	Total	Wang_CS10	Wang_et_al_Cell_Stem Cell_2021	NA	Wang_CS10	ERYTHROID	ERYTHROID	ERYTHROID	0.137973
Wang_et_al_CTGATCCGTAACGACG_1-0	Membrane	CS10	Male	Total	Wang_CS10	Wang_et_al_Cell_Stem Cell_2021	NA	Wang_CS10	ERYTHROID	ERYTHROID	ERYTHROID	0.106323
Wang_et_al_CTGATCCGTCACTTCC_1-0	Membrane	CS10	Male	Total	Wang_CS10	Wang_et_al_Cell_Stem Cell_2021	NA	Wang_CS10	MK	MK	MK	0.0627572
Wang_et_al_CTGATCCGTCTTTCAT_1-0	Membrane	CS10	Male	Total	Wang_CS10	Wang_et_al_Cell_Stem Cell_2021	NA	Wang_CS10	MYELOID	NEUTROPHIL_PRECURSOR	NEUTROPHIL_PRECURSOR	0.0545848
Wang_et_al_CTGCCTACAAATACAG_1-0	Membrane	CS10	Male	Total	Wang_CS10	Wang_et_al_Cell_Stem Cell_2021	NA	Wang_CS10	PROGENITOR	HSPC	EARLY_HSPC_1	0.0369204
Wang_et_al_CTGCCTACAGACGCCT_1-0	Membrane	CS10	Male	Total	Wang_CS10	Wang_et_al_Cell_Stem Cell_2021	NA	Wang_CS10	ERYTHROID	ERYTHROID	ERYTHROID	0.0932337
Wang_et_al_CTGCCTAGTAGCTAAA_1-0	Membrane	CS10	Male	Total	Wang_CS10	Wang_et_al_Cell_Stem Cell_2021	NA	Wang_CS10	ERYTHROID	ERYTHROID	ERYTHROID	0.135469
Wang_et_al_CTGCCTAGTCTCTTTA_1-0	Membrane	CS10	Male	Total	Wang_CS10	Wang_et_al_Cell_Stem Cell_2021	NA	Wang_CS10	ERYTHROID	ERYTHROID	EARLY_ERYTHROID	0.11627
Wang_et_al_CTGCCTATCCTCGCAT_1-0	Membrane	CS10	Male	Total	Wang_CS10	Wang_et_al_Cell_Stem Cell_2021	NA	Wang_CS10	ERYTHROID	ERYTHROID	ERYTHROID	0.135469
Wang_et_al_CTGCGGAAGAGTCTGG_1-0	Membrane	CS10	Male	Total	Wang_CS10	Wang_et_al_Cell_Stem Cell_2021	NA	Wang_CS10	ERYTHROID	ERYTHROID	ERYTHROID	0.11627
Wang_et_al_CTGCGGAAGCTAAACA_1-0	Membrane	CS10	Male	Total	Wang_CS10	Wang_et_al_Cell_Stem Cell_2021	NA	Wang_CS10	ERYTHROID	ERYTHROID	ERYTHROID	0.121494
Wang_et_al_CTGCGGAAGGTACTCT_1-0	Membrane	CS10	Male	Total	Wang_CS10	Wang_et_al_Cell_Stem Cell_2021	NA	Wang_CS10	ERYTHROID	ERYTHROID	EARLY_ERYTHROID	0.11627
Wang_et_al_CTGCGGACACAAGCCC_1-0	Membrane	CS10	Male	Total	Wang_CS10	Wang_et_al_Cell_Stem Cell_2021	NA	Wang_CS10	STROMA	MESOTHELIUM	MESOTHELIUM	0.0545848
Wang_et_al_CTGCGGACATTTGCCC_1-0	Membrane	CS10	Male	Total	Wang_CS10	Wang_et_al_Cell_Stem Cell_2021	NA	Wang_CS10	ERYTHROID	ERYTHROID	EARLY_ERYTHROID	0.11627
Wang_et_al_CTGCGGAGTTCACCTC_1-0	Membrane	CS10	Male	Total	Wang_CS10	Wang_et_al_Cell_Stem Cell_2021	NA	Wang_CS10	ERYTHROID	ERYTHROID	EARLY_ERYTHROID	0.11627
Wang_et_al_CTGCTGTAGCAATATG_1-0	Membrane	CS10	Male	Total	Wang_CS10	Wang_et_al_Cell_Stem Cell_2021	NA	Wang_CS10	MYELOID	MACROPHAGE	MACROPHAGE_IRON_RECYCLING	0.0657735
Wang_et_al_CTGCTGTAGCAGGTCA_1-0	Membrane	CS10	Male	Total	Wang_CS10	Wang_et_al_Cell_Stem Cell_2021	NA	Wang_CS10	ERYTHROID	ERYTHROID	ERYTHROID	0.137973
Wang_et_al_CTGCTGTAGCCCGAAA_1-0	Membrane	CS10	Male	Total	Wang_CS10	Wang_et_al_Cell_Stem Cell_2021	NA	Wang_CS10	ERYTHROID	ERYTHROID	ERYTHROID	0.137973
Wang_et_al_CTGCTGTAGCGTCAAG_1-0	Membrane	CS10	Male	Total	Wang_CS10	Wang_et_al_Cell_Stem Cell_2021	NA	Wang_CS10	ERYTHROID	ERYTHROID	ERYTHROID	0.137973
Wang_et_al_CTGCTGTAGGGTGTTG_1-0	Membrane	CS10	Male	Total	Wang_CS10	Wang_et_al_Cell_Stem Cell_2021	NA	Wang_CS10	PROGENITOR	HSPC	EARLY_HSPC_1	0.0586384
Wang_et_al_CTGCTGTTCTTTACAC_1-0	Membrane	CS10	Male	Total	Wang_CS10	Wang_et_al_Cell_Stem Cell_2021	NA	Wang_CS10	ERYTHROID	ERYTHROID	ERYTHROID	0.135469
Wang_et_al_CTGGTCTAGTGGACGT_1-0	Membrane	CS10	Male	Total	Wang_CS10	Wang_et_al_Cell_Stem Cell_2021	NA	Wang_CS10	ERYTHROID	ERYTHROID	ERYTHROID	0.135469
Wang_et_al_CTGGTCTAGTGGGCTA_1-0	Membrane	CS10	Male	Total	Wang_CS10	Wang_et_al_Cell_Stem Cell_2021	NA	Wang_CS10	MYELOID	MACROPHAGE	MACROPHAGE_IRON_RECYCLING	0.0675924
Wang_et_al_CTGGTCTGTCACTGGC_1-0	Membrane	CS10	Male	Total	Wang_CS10	Wang_et_al_Cell_Stem Cell_2021	NA	Wang_CS10	ERYTHROID	ERYTHROID	EARLY_ERYTHROID	0.11627
Wang_et_al_CTGTGCTAGCTACCGC_1-0	Membrane	CS10	Male	Total	Wang_CS10	Wang_et_al_Cell_Stem Cell_2021	NA	Wang_CS10	ERYTHROID	ERYTHROID	ERYTHROID	0.11627
Wang_et_al_CTGTGCTAGGAATCGC_1-0	Membrane	CS10	Male	Total	Wang_CS10	Wang_et_al_Cell_Stem Cell_2021	NA	Wang_CS10	ERYTHROID	ERYTHROID	EARLY_ERYTHROID	0.11627
Wang_et_al_CTGTGCTAGTGTACGG_1-0	Membrane	CS10	Male	Total	Wang_CS10	Wang_et_al_Cell_Stem Cell_2021	NA	Wang_CS10	ERYTHROID	ERYTHROID	ERYTHROID	0.137973
Wang_et_al_CTGTGCTCAAACGCGA_1-0	Membrane	CS10	Male	Total	Wang_CS10	Wang_et_al_Cell_Stem Cell_2021	NA	Wang_CS10	ERYTHROID	ERYTHROID	ERYTHROID	0.0807634
Wang_et_al_CTGTGCTCACTTACGA_1-0	Membrane	CS10	Male	Total	Wang_CS10	Wang_et_al_Cell_Stem Cell_2021	NA	Wang_CS10	ERYTHROID	ERYTHROID	ERYTHROID	0.137973
Wang_et_al_CTGTGCTCAGAGTGTG_1-0	Membrane	CS10	Male	Total	Wang_CS10	Wang_et_al_Cell_Stem Cell_2021	NA	Wang_CS10	ERYTHROID	ERYTHROID	ERYTHROID	0.121494
Wang_et_al_CTGTGCTGTGTCGCTG_1-0	Membrane	CS10	Male	Total	Wang_CS10	Wang_et_al_Cell_Stem Cell_2021	NA	Wang_CS10	ERYTHROID	ERYTHROID	ERYTHROID	0.0807634
Wang_et_al_CTGTTTAAGACTCGGA_1-0	Membrane	CS10	Male	Total	Wang_CS10	Wang_et_al_Cell_Stem Cell_2021	NA	Wang_CS10	ERYTHROID	ERYTHROID	ERYTHROID	0.11627
Wang_et_al_CTGTTTAAGCGATCCC_1-0	Membrane	CS10	Male	Total	Wang_CS10	Wang_et_al_Cell_Stem Cell_2021	NA	Wang_CS10	ERYTHROID	ERYTHROID	EARLY_ERYTHROID	0.11627
Wang_et_al_CTGTTTAAGGTGGGTT_1-0	Membrane	CS10	Male	Total	Wang_CS10	Wang_et_al_Cell_Stem Cell_2021	NA	Wang_CS10	ERYTHROID	ERYTHROID	ERYTHROID	0.137973
Wang_et_al_CTGTTTACAAGCTGAG_1-0	Membrane	CS10	Male	Total	Wang_CS10	Wang_et_al_Cell_Stem Cell_2021	NA	Wang_CS10	ERYTHROID	ERYTHROID	ERYTHROID	0.135469
Wang_et_al_CTGTTTAGTACCGTTA_1-0	Membrane	CS10	Male	Total	Wang_CS10	Wang_et_al_Cell_Stem Cell_2021	NA	Wang_CS10	MK	MK	MK	0.0586384
Wang_et_al_CTGTTTAGTCGTGGCT_1-0	Membrane	CS10	Male	Total	Wang_CS10	Wang_et_al_Cell_Stem Cell_2021	NA	Wang_CS10	ERYTHROID	ERYTHROID	ERYTHROID	0.135469
Wang_et_al_CTGTTTATCAAGATCC_1-0	Membrane	CS10	Male	Total	Wang_CS10	Wang_et_al_Cell_Stem Cell_2021	NA	Wang_CS10	STROMA	ENDODERM	ENDODERM	0.0667969
Wang_et_al_CTTAACTAGGACAGAA_1-0	Membrane	CS10	Male	Total	Wang_CS10	Wang_et_al_Cell_Stem Cell_2021	NA	Wang_CS10	STROMA	ENDODERM	ENDODERM	0.0667969
Wang_et_al_CTTAACTCAATGTTGC_1-0	Membrane	CS10	Male	Total	Wang_CS10	Wang_et_al_Cell_Stem Cell_2021	NA	Wang_CS10	ERYTHROID	ERYTHROID	ERYTHROID	0.135469
Wang_et_al_CTTAACTCAGTCCTTC_1-0	Membrane	CS10	Male	Total	Wang_CS10	Wang_et_al_Cell_Stem Cell_2021	NA	Wang_CS10	STROMA	ENDOTHELIUM	ENDOTHELIUM_SINUSOIDAL	0.0423855
Wang_et_al_CTTAACTGTTCTGAAC_1-0	Membrane	CS10	Male	Total	Wang_CS10	Wang_et_al_Cell_Stem Cell_2021	NA	Wang_CS10	STROMA	ENDODERM	ENDODERM	0.0667969
Wang_et_al_CTTAACTTCCAGGGCT_1-0	Membrane	CS10	Male	Total	Wang_CS10	Wang_et_al_Cell_Stem Cell_2021	NA	Wang_CS10	ERYTHROID	ERYTHROID	ERYTHROID	0.0585867
Wang_et_al_CTTAACTTCCGGCACA_1-0	Membrane	CS10	Male	Total	Wang_CS10	Wang_et_al_Cell_Stem Cell_2021	NA	Wang_CS10	MK	MK	MK	0.0627572
Wang_et_al_CTTACCGAGGTGCTTT_1-0	Membrane	CS10	Male	Total	Wang_CS10	Wang_et_al_Cell_Stem Cell_2021	NA	Wang_CS10	ERYTHROID	ERYTHROID	ERYTHROID	0.157108
Wang_et_al_CTTACCGCAAGCCGTC_1-0	Membrane	CS10	Male	Total	Wang_CS10	Wang_et_al_Cell_Stem Cell_2021	NA	Wang_CS10	STROMA	FIBROBLAST	FIBROBLAST	0.0545848
Wang_et_al_CTTACCGCAAGTCTAC_1-0	Membrane	CS10	Male	Total	Wang_CS10	Wang_et_al_Cell_Stem Cell_2021	NA	Wang_CS10	ERYTHROID	ERYTHROID	ERYTHROID	0.157108
Wang_et_al_CTTACCGCAATAGCAA_1-0	Membrane	CS10	Male	Total	Wang_CS10	Wang_et_al_Cell_Stem Cell_2021	NA	Wang_CS10	ERYTHROID	ERYTHROID	ERYTHROID	0.11627
Wang_et_al_CTTACCGCACGTCTCT_1-0	Membrane	CS10	Male	Total	Wang_CS10	Wang_et_al_Cell_Stem Cell_2021	NA	Wang_CS10	ERYTHROID	ERYTHROID	ERYTHROID	0.135469
Wang_et_al_CTTACCGGTGACTCAT_1-0	Membrane	CS10	Male	Total	Wang_CS10	Wang_et_al_Cell_Stem Cell_2021	NA	Wang_CS10	ERYTHROID	ERYTHROID	ERYTHROID	0.137973
Wang_et_al_CTTACCGGTGAGCGAT_1-0	Membrane	CS10	Male	Total	Wang_CS10	Wang_et_al_Cell_Stem Cell_2021	NA	Wang_CS10	ERYTHROID	ERYTHROID	ERYTHROID	0.137973
Wang_et_al_CTTACCGTCAGATAAG_1-0	Membrane	CS10	Male	Total	Wang_CS10	Wang_et_al_Cell_Stem Cell_2021	NA	Wang_CS10	ERYTHROID	ERYTHROID	ERYTHROID	0.135469
Wang_et_al_CTTACCGTCGACGGAA_1-0	Membrane	CS10	Male	Total	Wang_CS10	Wang_et_al_Cell_Stem Cell_2021	NA	Wang_CS10	MYELOID	MACROPHAGE	MACROPHAGE_LYVE1_HIGH	0.0582803
Wang_et_al_CTTACCGTCTGATTCT_1-0	Membrane	CS10	Male	Total	Wang_CS10	Wang_et_al_Cell_Stem Cell_2021	NA	Wang_CS10	ERYTHROID	ERYTHROID	EARLY_ERYTHROID	0.11627
Wang_et_al_CTTACCGTCTGTCTAT_1-0	Membrane	CS10	Male	Total	Wang_CS10	Wang_et_al_Cell_Stem Cell_2021	NA	Wang_CS10	ERYTHROID	ERYTHROID	ERYTHROID	0.135469
Wang_et_al_CTTAGGAAGACCACGA_1-0	Membrane	CS10	Male	Total	Wang_CS10	Wang_et_al_Cell_Stem Cell_2021	NA	Wang_CS10	ERYTHROID	ERYTHROID	EARLY_ERYTHROID	0.11627
Wang_et_al_CTTAGGAAGAGGGATA_1-0	Membrane	CS10	Male	Total	Wang_CS10	Wang_et_al_Cell_Stem Cell_2021	NA	Wang_CS10	ERYTHROID	ERYTHROID	ERYTHROID	0.157108
Wang_et_al_CTTAGGAAGGATGCGT_1-0	Membrane	CS10	Male	Total	Wang_CS10	Wang_et_al_Cell_Stem Cell_2021	NA	Wang_CS10	ERYTHROID	ERYTHROID	ERYTHROID	0.135469
Wang_et_al_CTTAGGAAGTGTTAGA_1-0	Membrane	CS10	Male	Total	Wang_CS10	Wang_et_al_Cell_Stem Cell_2021	NA	Wang_CS10	ERYTHROID	ERYTHROID	ERYTHROID	0.135469
Wang_et_al_CTTAGGAGTTAAGGGC_1-0	Membrane	CS10	Male	Total	Wang_CS10	Wang_et_al_Cell_Stem Cell_2021	NA	Wang_CS10	STROMA	FIBROBLAST	FIBROBLAST	0.145873
Wang_et_al_CTTAGGATCAGTTCGA_1-0	Membrane	CS10	Male	Total	Wang_CS10	Wang_et_al_Cell_Stem Cell_2021	NA	Wang_CS10	ERYTHROID	ERYTHROID	ERYTHROID	0.11627
Wang_et_al_CTTAGGATCTGTCAAG_1-0	Membrane	CS10	Male	Total	Wang_CS10	Wang_et_al_Cell_Stem Cell_2021	NA	Wang_CS10	STROMA	ENDODERM	ENDODERM	0.0463378
Wang_et_al_CTTCTCTCAGCCACCA_1-0	Membrane	CS10	Male	Total	Wang_CS10	Wang_et_al_Cell_Stem Cell_2021	NA	Wang_CS10	MYELOID	MACROPHAGE	MACROPHAGE_IRON_RECYCLING	0.0236918
Wang_et_al_CTTCTCTCAGTATGCT_1-0	Membrane	CS10	Male	Total	Wang_CS10	Wang_et_al_Cell_Stem Cell_2021	NA	Wang_CS10	ERYTHROID	ERYTHROID	EARLY_ERYTHROID	0.11627
Wang_et_al_CTTCTCTCAGTCACTA_1-0	Membrane	CS10	Male	Total	Wang_CS10	Wang_et_al_Cell_Stem Cell_2021	NA	Wang_CS10	ERYTHROID	ERYTHROID	ERYTHROID	0.135469
Wang_et_al_CTTCTCTGTCATTAGC_1-0	Membrane	CS10	Male	Total	Wang_CS10	Wang_et_al_Cell_Stem Cell_2021	NA	Wang_CS10	MYELOID	MACROPHAGE	MACROPHAGE_IRON_RECYCLING	0.0236918
Wang_et_al_CTTCTCTGTCCAGTTA_1-0	Membrane	CS10	Male	Total	Wang_CS10	Wang_et_al_Cell_Stem Cell_2021	NA	Wang_CS10	ERYTHROID	ERYTHROID	ERYTHROID	0.13155
Wang_et_al_CTTCTCTGTGTGACGA_1-0	Membrane	CS10	Male	Total	Wang_CS10	Wang_et_al_Cell_Stem Cell_2021	NA	Wang_CS10	STROMA	ENDODERM	ENDODERM	0.0818839
Wang_et_al_CTTCTCTTCTGGTATG_1-0	Membrane	CS10	Male	Total	Wang_CS10	Wang_et_al_Cell_Stem Cell_2021	NA	Wang_CS10	ERYTHROID	ERYTHROID	ERYTHROID	0.11627
Wang_et_al_CTTGGCTAGAAGCCCA_1-0	Membrane	CS10	Male	Total	Wang_CS10	Wang_et_al_Cell_Stem Cell_2021	NA	Wang_CS10	ERYTHROID	ERYTHROID	ERYTHROID	0.135469
Wang_et_al_CTTGGCTAGTCCTCCT_1-0	Membrane	CS10	Male	Total	Wang_CS10	Wang_et_al_Cell_Stem Cell_2021	NA	Wang_CS10	ERYTHROID	ERYTHROID	ERYTHROID	0.121494
Wang_et_al_CTTGGCTCACAACGTT_1-0	Membrane	CS10	Male	Total	Wang_CS10	Wang_et_al_Cell_Stem Cell_2021	NA	Wang_CS10	ERYTHROID	ERYTHROID	ERYTHROID	0.0807634
Wang_et_al_CTTGGCTCAGCCACCA_1-0	Membrane	CS10	Male	Total	Wang_CS10	Wang_et_al_Cell_Stem Cell_2021	NA	Wang_CS10	MYELOID	EOSINOPHIL_BASOPHIL	EO_BASO_MAST_PRECURSOR	0.0819666
Wang_et_al_CTTGGCTCATCTCCCA_1-0	Membrane	CS10	Male	Total	Wang_CS10	Wang_et_al_Cell_Stem Cell_2021	NA	Wang_CS10	ERYTHROID	ERYTHROID	ERYTHROID	0.137973
Wang_et_al_CTTGGCTGTAAAGTCA_1-0	Membrane	CS10	Male	Total	Wang_CS10	Wang_et_al_Cell_Stem Cell_2021	NA	Wang_CS10	ERYTHROID	ERYTHROID	EARLY_ERYTHROID	0.11627
Wang_et_al_CTTGGCTGTAGCGTGA_1-0	Membrane	CS10	Male	Total	Wang_CS10	Wang_et_al_Cell_Stem Cell_2021	NA	Wang_CS10	MK	MK	MK	0.0627572
Wang_et_al_CTTGGCTGTGGCGAAT_1-0	Membrane	CS10	Male	Total	Wang_CS10	Wang_et_al_Cell_Stem Cell_2021	NA	Wang_CS10	ERYTHROID	ERYTHROID	EARLY_ERYTHROID	0.11627
Wang_et_al_CTTTGCGAGCTAGTTC_1-0	Membrane	CS10	Male	Total	Wang_CS10	Wang_et_al_Cell_Stem Cell_2021	NA	Wang_CS10	ERYTHROID	ERYTHROID	ERYTHROID	0.11627
Wang_et_al_CTTTGCGCAACTTGAC_1-0	Membrane	CS10	Male	Total	Wang_CS10	Wang_et_al_Cell_Stem Cell_2021	NA	Wang_CS10	ERYTHROID	ERYTHROID	ERYTHROID	0.11627
Wang_et_al_CTTTGCGCATTAGCCA_1-0	Membrane	CS10	Male	Total	Wang_CS10	Wang_et_al_Cell_Stem Cell_2021	NA	Wang_CS10	STROMA	ENDODERM	ENDODERM	0.0667969
Wang_et_al_CTTTGCGGTGCAACGA_1-0	Membrane	CS10	Male	Total	Wang_CS10	Wang_et_al_Cell_Stem Cell_2021	NA	Wang_CS10	ERYTHROID	ERYTHROID	ERYTHROID	0.137973
Wang_et_al_CTTTGCGTCATGTGGT_1-0	Membrane	CS10	Male	Total	Wang_CS10	Wang_et_al_Cell_Stem Cell_2021	NA	Wang_CS10	ERYTHROID	ERYTHROID	ERYTHROID	0.106323
Wang_et_al_GAAACTCAGGCTATCT_1-0	Membrane	CS10	Male	Total	Wang_CS10	Wang_et_al_Cell_Stem Cell_2021	NA	Wang_CS10	ERYTHROID	ERYTHROID	ERYTHROID	0.0574512
Wang_et_al_GAAACTCAGGGTGTTG_1-0	Membrane	CS10	Male	Total	Wang_CS10	Wang_et_al_Cell_Stem Cell_2021	NA	Wang_CS10	ERYTHROID	ERYTHROID	EARLY_ERYTHROID	0.11627
Wang_et_al_GAAACTCAGTGCTGCC_1-0	Membrane	CS10	Male	Total	Wang_CS10	Wang_et_al_Cell_Stem Cell_2021	NA	Wang_CS10	STROMA	MESOTHELIUM	MESOTHELIUM	0.0545848
Wang_et_al_GAAACTCCAGGATCGA_1-0	Membrane	CS10	Male	Total	Wang_CS10	Wang_et_al_Cell_Stem Cell_2021	NA	Wang_CS10	PROGENITOR	HSPC	unassigned_HSPC_2	0.148466
Wang_et_al_GAAACTCCATCCAACA_1-0	Membrane	CS10	Male	Total	Wang_CS10	Wang_et_al_Cell_Stem Cell_2021	NA	Wang_CS10	ERYTHROID	ERYTHROID	ERYTHROID	0.135469
Wang_et_al_GAAACTCGTAGGCATG_1-0	Membrane	CS10	Male	Total	Wang_CS10	Wang_et_al_Cell_Stem Cell_2021	NA	Wang_CS10	ERYTHROID	ERYTHROID	ERYTHROID	0.135469
Wang_et_al_GAAACTCTCTTCTGGC_1-0	Membrane	CS10	Male	Total	Wang_CS10	Wang_et_al_Cell_Stem Cell_2021	NA	Wang_CS10	MK	MK	MK	0.0627572
Wang_et_al_GAAATGAAGGGAACGG_1-0	Membrane	CS10	Male	Total	Wang_CS10	Wang_et_al_Cell_Stem Cell_2021	NA	Wang_CS10	MK	MK	MK	0.0627572
Wang_et_al_GAAATGAAGTTACCCA_1-0	Membrane	CS10	Male	Total	Wang_CS10	Wang_et_al_Cell_Stem Cell_2021	NA	Wang_CS10	ERYTHROID	ERYTHROID	ERYTHROID	0.106323
Wang_et_al_GAAATGACAAGGTGTG_1-0	Membrane	CS10	Male	Total	Wang_CS10	Wang_et_al_Cell_Stem Cell_2021	NA	Wang_CS10	STROMA	ENDODERM	ENDODERM	0.0463378
Wang_et_al_GAAATGACAAGTAATG_1-0	Membrane	CS10	Male	Total	Wang_CS10	Wang_et_al_Cell_Stem Cell_2021	NA	Wang_CS10	ERYTHROID	ERYTHROID	EARLY_ERYTHROID	0.11627
Wang_et_al_GAAATGACATATGCTG_1-0	Membrane	CS10	Male	Total	Wang_CS10	Wang_et_al_Cell_Stem Cell_2021	NA	Wang_CS10	MK	MK	MK	0.0627572
Wang_et_al_GAAATGACATCCCACT_1-0	Membrane	CS10	Male	Total	Wang_CS10	Wang_et_al_Cell_Stem Cell_2021	NA	Wang_CS10	ERYTHROID	ERYTHROID	ERYTHROID	0.0807634
Wang_et_al_GAAATGAGTAATAGCA_1-0	Membrane	CS10	Male	Total	Wang_CS10	Wang_et_al_Cell_Stem Cell_2021	NA	Wang_CS10	STROMA	ENDODERM	ENDODERM	0.0818839
Wang_et_al_GAAATGAGTACCGCTG_1-0	Membrane	CS10	Male	Total	Wang_CS10	Wang_et_al_Cell_Stem Cell_2021	NA	Wang_CS10	MYELOID	MACROPHAGE	MACROPHAGE_IRON_RECYCLING	0.0675924
Wang_et_al_GAAATGATCAGCACAT_1-0	Membrane	CS10	Male	Total	Wang_CS10	Wang_et_al_Cell_Stem Cell_2021	NA	Wang_CS10	ERYTHROID	ERYTHROID	ERYTHROID	0.11627
Wang_et_al_GAAATGATCCAAATGC_1-0	Membrane	CS10	Male	Total	Wang_CS10	Wang_et_al_Cell_Stem Cell_2021	NA	Wang_CS10	PROGENITOR	HSPC	EARLY_HSPC_2	0.0812271
Wang_et_al_GAACATCCAAGCGATG_1-0	Membrane	CS10	Male	Total	Wang_CS10	Wang_et_al_Cell_Stem Cell_2021	NA	Wang_CS10	MK	MK	MK	0.0627572
Wang_et_al_GAACATCCACTAGTAC_1-0	Membrane	CS10	Male	Total	Wang_CS10	Wang_et_al_Cell_Stem Cell_2021	NA	Wang_CS10	MK	MK	MK	0.0627572
Wang_et_al_GAACATCGTGAGGCTA_1-0	Membrane	CS10	Male	Total	Wang_CS10	Wang_et_al_Cell_Stem Cell_2021	NA	Wang_CS10	STROMA	ENDODERM	ENDODERM	0.0667969
Wang_et_al_GAACATCTCAGGATCT_1-0	Membrane	CS10	Male	Total	Wang_CS10	Wang_et_al_Cell_Stem Cell_2021	NA	Wang_CS10	MK	MK	MK	0.0627572
Wang_et_al_GAACATCTCATTATCC_1-0	Membrane	CS10	Male	Total	Wang_CS10	Wang_et_al_Cell_Stem Cell_2021	NA	Wang_CS10	MK	MK	MK	0.0586384
Wang_et_al_GAACCTAAGGATCGCA_1-0	Membrane	CS10	Male	Total	Wang_CS10	Wang_et_al_Cell_Stem Cell_2021	NA	Wang_CS10	ERYTHROID	ERYTHROID	ERYTHROID	0.121494
Wang_et_al_GAACCTACAGCGTTCG_1-0	Membrane	CS10	Male	Total	Wang_CS10	Wang_et_al_Cell_Stem Cell_2021	NA	Wang_CS10	MYELOID	MACROPHAGE	MACROPHAGE_IRON_RECYCLING	0.0463378
Wang_et_al_GAACCTACATTCGACA_1-0	Membrane	CS10	Male	Total	Wang_CS10	Wang_et_al_Cell_Stem Cell_2021	NA	Wang_CS10	ERYTHROID	ERYTHROID	ERYTHROID	0.137973
Wang_et_al_GAACCTATCTGGTTCC_1-0	Membrane	CS10	Male	Total	Wang_CS10	Wang_et_al_Cell_Stem Cell_2021	NA	Wang_CS10	ERYTHROID	ERYTHROID	EARLY_ERYTHROID	0.11627
Wang_et_al_GAACGGAAGCTAGTCT_1-0	Membrane	CS10	Male	Total	Wang_CS10	Wang_et_al_Cell_Stem Cell_2021	NA	Wang_CS10	STROMA	ENDODERM	ENDODERM	0.0818839
Wang_et_al_GAACGGACACACTGCG_1-0	Membrane	CS10	Male	Total	Wang_CS10	Wang_et_al_Cell_Stem Cell_2021	NA	Wang_CS10	MK	MK	MK	0.0627572
Wang_et_al_GAACGGACACCTGGTG_1-0	Membrane	CS10	Male	Total	Wang_CS10	Wang_et_al_Cell_Stem Cell_2021	NA	Wang_CS10	ERYTHROID	ERYTHROID	ERYTHROID	0.121494
Wang_et_al_GAACGGAGTCCGAAGA_1-0	Membrane	CS10	Male	Total	Wang_CS10	Wang_et_al_Cell_Stem Cell_2021	NA	Wang_CS10	ERYTHROID	ERYTHROID	EARLY_ERYTHROID	0.11627
Wang_et_al_GAACGGATCAATAAGG_1-0	Membrane	CS10	Male	Total	Wang_CS10	Wang_et_al_Cell_Stem Cell_2021	NA	Wang_CS10	ERYTHROID	ERYTHROID	ERYTHROID	0.0574512
Wang_et_al_GAACGGATCACATAGC_1-0	Membrane	CS10	Male	Total	Wang_CS10	Wang_et_al_Cell_Stem Cell_2021	NA	Wang_CS10	ERYTHROID	ERYTHROID	ERYTHROID	0.135469
Wang_et_al_GAAGCAGAGGGATACC_1-0	Membrane	CS10	Male	Total	Wang_CS10	Wang_et_al_Cell_Stem Cell_2021	NA	Wang_CS10	ERYTHROID	ERYTHROID	ERYTHROID	0.106323
Wang_et_al_GAAGCAGCACAGACTT_1-0	Membrane	CS10	Male	Total	Wang_CS10	Wang_et_al_Cell_Stem Cell_2021	NA	Wang_CS10	ERYTHROID	ERYTHROID	ERYTHROID	0.157108
Wang_et_al_GAAGCAGCATAACCTG_1-0	Membrane	CS10	Male	Total	Wang_CS10	Wang_et_al_Cell_Stem Cell_2021	NA	Wang_CS10	ERYTHROID	ERYTHROID	ERYTHROID	0.137973
Wang_et_al_GAAGCAGGTCAAAGCG_1-0	Membrane	CS10	Male	Total	Wang_CS10	Wang_et_al_Cell_Stem Cell_2021	NA	Wang_CS10	PROGENITOR	ELP	ELP	0.0968763
Wang_et_al_GAAGCAGGTCAGAATA_1-0	Membrane	CS10	Male	Total	Wang_CS10	Wang_et_al_Cell_Stem Cell_2021	NA	Wang_CS10	ERYTHROID	ERYTHROID	ERYTHROID	0.11627
Wang_et_al_GAAGCAGGTTACGACT_1-0	Membrane	CS10	Male	Total	Wang_CS10	Wang_et_al_Cell_Stem Cell_2021	NA	Wang_CS10	STROMA	MESOTHELIUM	MESOTHELIUM	0.0545848
Wang_et_al_GAAGCAGTCCTTTACA_1-0	Membrane	CS10	Male	Total	Wang_CS10	Wang_et_al_Cell_Stem Cell_2021	NA	Wang_CS10	MK	MK	MK	0.0627572
Wang_et_al_GAAGCAGTCGCTTGTC_1-0	Membrane	CS10	Male	Total	Wang_CS10	Wang_et_al_Cell_Stem Cell_2021	NA	Wang_CS10	STROMA	ENDODERM	ENDODERM	0.061097
Wang_et_al_GAAGCAGTCGGGAGTA_1-0	Membrane	CS10	Male	Total	Wang_CS10	Wang_et_al_Cell_Stem Cell_2021	NA	Wang_CS10	ERYTHROID	ERYTHROID	ERYTHROID	0.0807634
Wang_et_al_GAATAAGAGCTAGTCT_1-0	Membrane	CS10	Male	Total	Wang_CS10	Wang_et_al_Cell_Stem Cell_2021	NA	Wang_CS10	ERYTHROID	ERYTHROID	ERYTHROID	0.0807634
Wang_et_al_GAATAAGAGTTGTAGA_1-0	Membrane	CS10	Male	Total	Wang_CS10	Wang_et_al_Cell_Stem Cell_2021	NA	Wang_CS10	ERYTHROID	ERYTHROID	ERYTHROID	0.11627
Wang_et_al_GAATAAGCAAGTTGTC_1-0	Membrane	CS10	Male	Total	Wang_CS10	Wang_et_al_Cell_Stem Cell_2021	NA	Wang_CS10	MYELOID	MACROPHAGE	MACROPHAGE_LYVE1_HIGH	0.0412762
Wang_et_al_GAATAAGCATATACCG_1-0	Membrane	CS10	Male	Total	Wang_CS10	Wang_et_al_Cell_Stem Cell_2021	NA	Wang_CS10	ERYTHROID	ERYTHROID	ERYTHROID	0.0807634
Wang_et_al_GAATAAGGTAAGTGGC_1-0	Membrane	CS10	Male	Total	Wang_CS10	Wang_et_al_Cell_Stem Cell_2021	NA	Wang_CS10	PROGENITOR	HSPC	EARLY_HSPC_1	0.0812271
Wang_et_al_GAATAAGGTCTTGCGG_1-0	Membrane	CS10	Male	Total	Wang_CS10	Wang_et_al_Cell_Stem Cell_2021	NA	Wang_CS10	ERYTHROID	ERYTHROID	ERYTHROID	0.137973
Wang_et_al_GAATAAGGTGTGACGA_1-0	Membrane	CS10	Male	Total	Wang_CS10	Wang_et_al_Cell_Stem Cell_2021	NA	Wang_CS10	ERYTHROID	ERYTHROID	ERYTHROID	0.135469
Wang_et_al_GAATAAGTCAGGTAAA_1-0	Membrane	CS10	Male	Total	Wang_CS10	Wang_et_al_Cell_Stem Cell_2021	NA	Wang_CS10	ERYTHROID	ERYTHROID	EARLY_ERYTHROID	0.11627
Wang_et_al_GAATAAGTCCCGGATG_1-0	Membrane	CS10	Male	Total	Wang_CS10	Wang_et_al_Cell_Stem Cell_2021	NA	Wang_CS10	ERYTHROID	ERYTHROID	ERYTHROID	0.135469
Wang_et_al_GAATAAGTCGTACCGG_1-0	Membrane	CS10	Male	Total	Wang_CS10	Wang_et_al_Cell_Stem Cell_2021	NA	Wang_CS10	ERYTHROID	ERYTHROID	ERYTHROID	0.106323
Wang_et_al_GAATGAAAGTTAAGTG_1-0	Membrane	CS10	Male	Total	Wang_CS10	Wang_et_al_Cell_Stem Cell_2021	NA	Wang_CS10	ERYTHROID	ERYTHROID	EARLY_ERYTHROID	0.11627
Wang_et_al_GAATGAAGTAAGAGGA_1-0	Membrane	CS10	Male	Total	Wang_CS10	Wang_et_al_Cell_Stem Cell_2021	NA	Wang_CS10	PROGENITOR	HSPC	EARLY_HSPC_1	0.0586384
Wang_et_al_GAATGAAGTGTTAAGA_1-0	Membrane	CS10	Male	Total	Wang_CS10	Wang_et_al_Cell_Stem Cell_2021	NA	Wang_CS10	MYELOID	MACROPHAGE	MACROPHAGE_IRON_RECYCLING	0.171557
Wang_et_al_GAATGAATCGTATCAG_1-0	Membrane	CS10	Male	Total	Wang_CS10	Wang_et_al_Cell_Stem Cell_2021	NA	Wang_CS10	ERYTHROID	ERYTHROID	EARLY_ERYTHROID	0.11627
Wang_et_al_GAATGAATCGTTTAGG_1-0	Membrane	CS10	Male	Total	Wang_CS10	Wang_et_al_Cell_Stem Cell_2021	NA	Wang_CS10	ERYTHROID	ERYTHROID	ERYTHROID	0.137973
Wang_et_al_GAATGAATCTGACCTC_1-0	Membrane	CS10	Male	Total	Wang_CS10	Wang_et_al_Cell_Stem Cell_2021	NA	Wang_CS10	STROMA	ENDOTHELIUM	ENDOTHELIUM_SINUSOIDAL	0.0423855
Wang_et_al_GACACGCAGCATGGCA_1-0	Membrane	CS10	Male	Total	Wang_CS10	Wang_et_al_Cell_Stem Cell_2021	NA	Wang_CS10	MK	MK	MK	0.0627572
Wang_et_al_GACACGCCAAATCCGT_1-0	Membrane	CS10	Male	Total	Wang_CS10	Wang_et_al_Cell_Stem Cell_2021	NA	Wang_CS10	ERYTHROID	ERYTHROID	ERYTHROID	0.0807634
Wang_et_al_GACACGCCATCCCACT_1-0	Membrane	CS10	Male	Total	Wang_CS10	Wang_et_al_Cell_Stem Cell_2021	NA	Wang_CS10	ERYTHROID	ERYTHROID	EARLY_ERYTHROID	0.11627
Wang_et_al_GACACGCTCCTTGCCA_1-0	Membrane	CS10	Male	Total	Wang_CS10	Wang_et_al_Cell_Stem Cell_2021	NA	Wang_CS10	ERYTHROID	ERYTHROID	ERYTHROID	0.11627
Wang_et_al_GACAGAGAGCTCTCGG_1-0	Membrane	CS10	Male	Total	Wang_CS10	Wang_et_al_Cell_Stem Cell_2021	NA	Wang_CS10	MK	MK	MK	0.0627572
Wang_et_al_GACAGAGCAAGGGTCA_1-0	Membrane	CS10	Male	Total	Wang_CS10	Wang_et_al_Cell_Stem Cell_2021	NA	Wang_CS10	ERYTHROID	ERYTHROID	ERYTHROID	0.135469
Wang_et_al_GACAGAGCATGTCTCC_1-0	Membrane	CS10	Male	Total	Wang_CS10	Wang_et_al_Cell_Stem Cell_2021	NA	Wang_CS10	STROMA	MESOTHELIUM	MESOTHELIUM	0.0545848
Wang_et_al_GACAGAGGTCTACCTC_1-0	Membrane	CS10	Male	Total	Wang_CS10	Wang_et_al_Cell_Stem Cell_2021	NA	Wang_CS10	STROMA	ENDODERM	ENDODERM	0.0667969
Wang_et_al_GACAGAGGTTTGACAC_1-0	Membrane	CS10	Male	Total	Wang_CS10	Wang_et_al_Cell_Stem Cell_2021	NA	Wang_CS10	ERYTHROID	ERYTHROID	EARLY_ERYTHROID	0.11627
Wang_et_al_GACAGAGTCACTCTTA_1-0	Membrane	CS10	Male	Total	Wang_CS10	Wang_et_al_Cell_Stem Cell_2021	NA	Wang_CS10	ERYTHROID	ERYTHROID	ERYTHROID	0.135469
Wang_et_al_GACAGAGTCGTTTAGG_1-0	Membrane	CS10	Male	Total	Wang_CS10	Wang_et_al_Cell_Stem Cell_2021	NA	Wang_CS10	ERYTHROID	ERYTHROID	ERYTHROID	0.135469
Wang_et_al_GACAGAGTCTTCCTTC_1-0	Membrane	CS10	Male	Total	Wang_CS10	Wang_et_al_Cell_Stem Cell_2021	NA	Wang_CS10	ERYTHROID	ERYTHROID	ERYTHROID	0.137973
Wang_et_al_GACCAATAGTACGCCC_1-0	Membrane	CS10	Male	Total	Wang_CS10	Wang_et_al_Cell_Stem Cell_2021	NA	Wang_CS10	MK	MK	MK	0.0627572
Wang_et_al_GACCAATCAAAGCGGT_1-0	Membrane	CS10	Male	Total	Wang_CS10	Wang_et_al_Cell_Stem Cell_2021	NA	Wang_CS10	ERYTHROID	ERYTHROID	ERYTHROID	0.135469
Wang_et_al_GACCAATCACGGTTTA_1-0	Membrane	CS10	Male	Total	Wang_CS10	Wang_et_al_Cell_Stem Cell_2021	NA	Wang_CS10	STROMA	ENDODERM	ENDODERM	0.0667969
Wang_et_al_GACCAATCATTGGCGC_1-0	Membrane	CS10	Male	Total	Wang_CS10	Wang_et_al_Cell_Stem Cell_2021	NA	Wang_CS10	ERYTHROID	ERYTHROID	ERYTHROID	0.137973
Wang_et_al_GACCAATGTTTAGGAA_1-0	Membrane	CS10	Male	Total	Wang_CS10	Wang_et_al_Cell_Stem Cell_2021	NA	Wang_CS10	ERYTHROID	ERYTHROID	ERYTHROID	0.0423599
Wang_et_al_GACCTGGAGAAGGTGA_1-0	Membrane	CS10	Male	Total	Wang_CS10	Wang_et_al_Cell_Stem Cell_2021	NA	Wang_CS10	ERYTHROID	ERYTHROID	ERYTHROID	0.11627
Wang_et_al_GACCTGGCATGTAGTC_1-0	Membrane	CS10	Male	Total	Wang_CS10	Wang_et_al_Cell_Stem Cell_2021	NA	Wang_CS10	ERYTHROID	ERYTHROID	ERYTHROID	0.106323
Wang_et_al_GACCTGGGTAAGAGGA_1-0	Membrane	CS10	Male	Total	Wang_CS10	Wang_et_al_Cell_Stem Cell_2021	NA	Wang_CS10	MK	MK	MK	0.0627572
Wang_et_al_GACCTGGTCCGATATG_1-0	Membrane	CS10	Male	Total	Wang_CS10	Wang_et_al_Cell_Stem Cell_2021	NA	Wang_CS10	ERYTHROID	ERYTHROID	ERYTHROID	0.0932337
Wang_et_al_GACCTGGTCCTGCTTG_1-0	Membrane	CS10	Male	Total	Wang_CS10	Wang_et_al_Cell_Stem Cell_2021	NA	Wang_CS10	ERYTHROID	ERYTHROID	ERYTHROID	0.135469
Wang_et_al_GACCTGGTCTTAGCCC_1-0	Membrane	CS10	Male	Total	Wang_CS10	Wang_et_al_Cell_Stem Cell_2021	NA	Wang_CS10	ERYTHROID	ERYTHROID	ERYTHROID	0.11627
Wang_et_al_GACCTGGTCTTCGGTC_1-0	Membrane	CS10	Male	Total	Wang_CS10	Wang_et_al_Cell_Stem Cell_2021	NA	Wang_CS10	ERYTHROID	ERYTHROID	ERYTHROID	0.135469
Wang_et_al_GACGCGTAGTTGTAGA_1-0	Membrane	CS10	Male	Total	Wang_CS10	Wang_et_al_Cell_Stem Cell_2021	NA	Wang_CS10	ERYTHROID	ERYTHROID	ERYTHROID	0.0574512
Wang_et_al_GACGCGTCAATCTGCA_1-0	Membrane	CS10	Male	Total	Wang_CS10	Wang_et_al_Cell_Stem Cell_2021	NA	Wang_CS10	STROMA	ENDODERM	ENDODERM	0.0667969
Wang_et_al_GACGCGTCACACTGCG_1-0	Membrane	CS10	Male	Total	Wang_CS10	Wang_et_al_Cell_Stem Cell_2021	NA	Wang_CS10	ERYTHROID	ERYTHROID	ERYTHROID	0.106323
Wang_et_al_GACGCGTCAGCGATCC_1-0	Membrane	CS10	Male	Total	Wang_CS10	Wang_et_al_Cell_Stem Cell_2021	NA	Wang_CS10	ERYTHROID	ERYTHROID	ERYTHROID	0.11627
Wang_et_al_GACGCGTGTCTACCTC_1-0	Membrane	CS10	Male	Total	Wang_CS10	Wang_et_al_Cell_Stem Cell_2021	NA	Wang_CS10	PROGENITOR	HSPC	EARLY_HSPC_1	0.0586384
Wang_et_al_GACGCGTGTGCGCTTG_1-0	Membrane	CS10	Male	Total	Wang_CS10	Wang_et_al_Cell_Stem Cell_2021	NA	Wang_CS10	ERYTHROID	ERYTHROID	ERYTHROID	0.106323
Wang_et_al_GACGCGTGTTACGTCA_1-0	Membrane	CS10	Male	Total	Wang_CS10	Wang_et_al_Cell_Stem Cell_2021	NA	Wang_CS10	STROMA	ENDOTHELIUM	ENDOTHELIUM_SINUSOIDAL	0.0423855
Wang_et_al_GACGCGTGTTGGTAAA_1-0	Membrane	CS10	Male	Total	Wang_CS10	Wang_et_al_Cell_Stem Cell_2021	NA	Wang_CS10	ERYTHROID	ERYTHROID	EARLY_ERYTHROID	0.11627
Wang_et_al_GACGCGTTCAGGTTCA_1-0	Membrane	CS10	Male	Total	Wang_CS10	Wang_et_al_Cell_Stem Cell_2021	NA	Wang_CS10	ERYTHROID	ERYTHROID	ERYTHROID	0.137973
[truncated: 167,496 more rows]
