# Supplementary material for: Yolk sac cell atlas reveals multiorgan functions during human early development
Source: Science. Author manuscript; Available in PMC 2023 Aug 26. (PMC7614978; doi:10.1126/science.add7564)
Supplement: Table S4 [file EMS185071-supplement-Table_S4.xlsx]

## Sheet: T_04 YS+Liver scRNA-seq counts
Yolk sac and liver scRNA-seq and CITE-seq (10x) cell state counts
YS scRNAseq							YS_CITE-seq RNA and Protein intersect						YS SS2				Embryonic Liver scRNAseq						YS_Liver_combined_CITE-seq RNA and Protein intersect						iPSC					iPSC Def
fetal.ids	stage	LVL1	LVL3	Counts			Run_id	cell_labels_lvl1	cell_labels_lvl3	Counts			fetal.ids	cell.labels	Counts		fetal.ids	stage	broad_cell.labels	cell.labels	counts		Run_id	cell_labels_lvl1	cell_labels_lvl2	Counts			orig.ident	Sampletime	cell.labels	counts		orig.ident	Sampletime	cell.labels	counts
F32	CS22	ERYTHROID	EARLY_ERYTHROID	14			F102	Endoderm	Endoderm	35			SS2	Endoderm	44		F32	CS22	B_lymphoid	Immature_B_cell	35		F102	Endoderm_YS	Endoderm_YS	35			AGGd	Day00iPSC	Early_Erythroid_IPSC	14		ML210598	D14	CMP_ipsc_HL	9
F32	CS22	ERYTHROID	ERYTHROID	680			F102	Endothelium	AEC	36			SS2	Endothelium	8		F32	CS22	B_lymphoid	Pre_B	100		F102	Endothelium_YS	AEC_YS	36			AGGd	Day00iPSC	Endoderm_IPSC	1		ML210598	D14	Eo_Baso_Mast_precursor_ipsc_HL	8
F32	CS22	ERYTHROID	MID_ERYTHROID	189			F102	Endothelium	HE	14			SS2	Erythroid	57		F32	CS22	B_lymphoid	Pre_pro_B_progenitor	63		F102	Endothelium_YS	HE_YS	14			AGGd	Day00iPSC	HSPC_1_IPSC	94		ML210598	D14	Erythroid_ipsc_HL	1971
F32	CS22	LYMPHOID	ILC_PRECURSOR	19			F102	Endothelium	Immature_EC	289			SS2	Fibroblast	4		F32	CS22	DC	DC1	34		F102	Endothelium_YS	Immature_EC_YS	289			AGGd	Day00iPSC	HSPC_2_IPSC	1881		ML210598	D14	Fibroblast_ipsc_HL	4
F32	CS22	LYMPHOID	LYMPHOID B LIN	1			F102	Endothelium	Prolif_Sinusoidal_EC	7			SS2	Megakaryocyte	1		F32	CS22	DC	DC2	109		F102	Endothelium_YS	Prolif_Sinusoidal_EC_YS	7			AGGd	Day00iPSC	Immature_EC_IPSC	4		ML210598	D14	HSPC_1_ipsc_HL	85
F32	CS22	LYMPHOID	NK	8			F102	Endothelium	Sinusoidal_EC	39			SS2	Mesothelium	21		F32	CS22	DC	DC3	24		F102	Endothelium_YS	Sinusoidal_EC_YS	39			AGGd	Day00iPSC	MK_IPSC	1		ML210598	D14	HSPC_2_ipsc_HL	11
F32	CS22	MK	MK	1			F102	Endothelium	VWF	34			SS2	Smooth_Muscle	1		F32	CS22	DC	Pre_DC2	36		F102	Endothelium_YS	VWF_YS	34			AGGd	Day00iPSC	Prolif_Sinusoidal_EC_IPSC	1		ML210598	D14	LMPP_ipsc_HL	1
F32	CS22	MYELOID	MACROPHAGE_IRON_RECYCLING	28			F102	Erythroid	Erythroid	123							F32	CS22	DC	Pre_pDC	15		F102	Erythroid_YS	Erythroid_YS	123			AGGd	Day00iPSC	Smooth_Muscle_IPSC	2		ML210598	D14	Lymphoid_progenitor_ipsc_HL	18
F32	CS22	MYELOID	MACROPHAGE_KUPFFER_LIKE	2			F102	Erythroid	early erythroid	2							F32	CS22	DC	pDC	18		F102	Erythroid_YS	early erythroid_YS	2			AGGd	Day00iPSC	cDC2_IPSC	1		ML210598	D14	MEMP_ipsc_HL	34
F32	CS22	MYELOID	MACROPHAGE_LYVE1_HIGH	6			F102	Fibroblast	Fibroblast	109							F32	CS22	Endothelium	Endothelium	269		F102	Fibroblast_YS	Fibroblast_YS	109			AGGd	Day01EB	Early_Erythroid_IPSC	22		ML210598	D14	MK_ipsc_HL	333
F32	CS22	MYELOID	MACROPHAGE_MICROGLIA	4			F102	Lymphoid	Lymphoid	65							F32	CS22	Erythroid	Early_Erythroid	1248		F102	Lymphoid_YS	Lymphoid_YS	65			AGGd	Day01EB	Erythroid_IPSC	1		ML210598	D14	MOP_ipsc_HL	4
F32	CS22	MYELOID	MAST_CELL	8			F102	MK	MK	63							F32	CS22	Erythroid	Embryonic_Erythroid	5		F102	MK_YS	MK_YS	63			AGGd	Day01EB	HSPC_1_IPSC	56		ML210598	D14	Macrophage_ipsc_HL	1005
F32	CS22	MYELOID	MONOCYTE_0	3			F102	MK	early MK	18							F32	CS22	Erythroid	Erythroid	1564		F102	MK_YS	early MK_YS	18			AGGd	Day01EB	HSPC_2_IPSC	1744		ML210598	D14	Mast_cell_ipsc_HL	18
F32	CS22	MYELOID	MONOCYTE_1	1			F102	Macrophage	Macrophage	822							F32	CS22	Fibroblast	Fibroblast	148		F102	Macrophage_YS	Macrophage_YS	822			AGGd	Day01EB	Immature_EC_IPSC	6		ML210598	D14	Monocyte_0_ipsc_HL	5
F32	CS22	MYELOID	MONOCYTE_MACROPHAGE	1			F102	Mast_cell	Mast_cell	77							F32	CS22	Granulocyte_precursor	Eo_Basophil	83		F102	Mast_cell_YS	Mast_cell_YS	77			AGGd	Day01EB	Lymphoid_progenitor_IPSC	4		ML210598	D14	Prolif_Sinusoidal_EC_ipsc_HL	1
F32	CS22	PROGENITOR	DEF_HSPC_1	1			F102	Mesothelium	Mesothelium	1							F32	CS22	Granulocyte_precursor	Promyelocyte	12		F102	Mesothelium_YS	Mesothelium_YS	1			AGGd	Day01EB	MEMP_IPSC	2		ML210601	D14	CMP_ipsc_HL	9
F32	CS22	PROGENITOR	ELP	12			F102	Microglia	Microglia	11							F32	CS22	Hepatocyte	Hepatocyte	229		F102	Microglia_YS	Microglia_YS	11			AGGd	Day01EB	Prolif_Sinusoidal_EC_IPSC	1		ML210601	D14	Eo_Baso_Mast_precursor_ipsc_HL	9
F32	CS22	PROGENITOR	LMPP	1			F102	Monocyte	Monocyte_Liver	12							F32	CS22	Kupffer_cell	Kupffer_cell_1	1600		F102	Monocyte_YS	Monocyte_Liver_YS	12			AGGd	Day02EB	AdvancedMesoderm_IPSC	3		ML210601	D14	Erythroid_ipsc_HL	2616
F32	CS22	PROGENITOR	MEMP	16			F102	Monocyte	Monocyte_YS	6							F32	CS22	Kupffer_cell	Kupffer_cell_2	550		F102	Monocyte_YS	Monocyte_YS_YS	6			AGGd	Day02EB	Early_Erythroid_IPSC	108		ML210601	D14	Fibroblast_ipsc_HL	2
F32	CS22	STROMA	ENDODERM	5			F102	Progenitors	CMP	17							F32	CS22	Lymphoid	ILC_precursor	53		F102	Progenitors_YS	CMP_YS	17			AGGd	Day02EB	Erythroid_IPSC	1		ML210601	D14	HSPC_1_ipsc_HL	43
F32	CS22	STROMA	MESOTHELIUM	1			F102	Progenitors	Def_HSPC	28							F32	CS22	Lymphoid	NK	202		F102	Progenitors_YS	Def_HSPC_YS	28			AGGd	Day02EB	Fibroblast_IPSC	13		ML210601	D14	HSPC_2_ipsc_HL	18
F35	CS23	ERYTHROID	EARLY_ERYTHROID	64			F102	Progenitors	MEMP	13							F32	CS22	Lymphoid	Pre_ILC_precursor	8		F102	Progenitors_YS	MEMP_YS	13			AGGd	Day02EB	HSPC_1_IPSC	58		ML210601	D14	LMPP_ipsc_HL	3
F35	CS23	ERYTHROID	ERYTHROID	9			F102	Progenitors	Early_HSPC	10							F32	CS22	MK	MK	180		F102	Progenitors_YS	Early_HSPC_YS	10			AGGd	Day02EB	HSPC_2_IPSC	1269		ML210601	D14	Lymphoid_progenitor_ipsc_HL	10
F35	CS23	ERYTHROID	MID_ERYTHROID	1			F102	Progenitors	lymphoid progenitor	22							F32	CS22	Mast_cell	Mast_cell	36		F102	Progenitors_YS	lymphoid progenitor_YS	22			AGGd	Day02EB	Immature_EC_IPSC	152		ML210601	D14	MEMP_ipsc_HL	31
F35	CS23	LYMPHOID	LYMPHOID B LIN	1			F102	Progenitors	lymphoid- B lin	24							F32	CS22	Monocyte	Monocyte	148		F102	Progenitors_YS	lymphoid- B lin_YS	24			AGGd	Day02EB	Lymphoid_progenitor_IPSC	2		ML210601	D14	MK_ipsc_HL	371
F35	CS23	LYMPHOID	NK	74			F102	Progenitors	lymphoid- NK/ILC	34							F32	CS22	Monocyte	Promonocyte	20		F102	Progenitors_YS	lymphoid- NK/ILC_YS	34			AGGd	Day02EB	MK_IPSC	1		ML210601	D14	MOP_ipsc_HL	4
F35	CS23	MK	MK	19			F102	Smooth_Muscle	Smooth_Muscle	12							F32	CS22	Progenitor	CMP	31		F102	Smooth_Muscle_YS	Smooth_Muscle_YS	12			AGGd	Day02EB	Mesothelium_IPSC	10		ML210601	D14	Macrophage_ipsc_HL	1042
F35	CS23	MYELOID	EOSINOPHIL_BASOPHIL	12			F102	pDC precursor	pDC precursor	13							F32	CS22	Progenitor	ELP	39		F102	pDC precursor_YS	pDC precursor_YS	13			AGGd	Day02EB	Prolif_Sinusoidal_EC_IPSC	330		ML210601	D14	Mast_cell_ipsc_HL	24
F35	CS23	MYELOID	MACROPHAGE_IRON_RECYCLING	97			F110	Endoderm	Endoderm	69							F32	CS22	Progenitor	ETP	13		F103	B_lymphoid_Liver	Immature_B_cell_Liver	645			AGGd	Day04EB	AdvancedMesoderm_IPSC	280		ML210601	D14	Monocyte_0_ipsc_HL	8
F35	CS23	MYELOID	MACROPHAGE_KUPFFER_LIKE	14			F110	Endothelium	Immature_EC	13							F32	CS22	Progenitor	HSC	81		F103	B_lymphoid_Liver	Pre_B_Liver	231			AGGd	Day04EB	Early_Erythroid_IPSC	7		ML210604	D14	AEC_ipsc_HL	209
F35	CS23	MYELOID	MACROPHAGE_LYVE1_HIGH	39			F110	Erythroid	Erythroid	288							F32	CS22	Progenitor	LMPP	4		F103	B_lymphoid_Liver	Pre_pro_B_progenitor_Liver	18			AGGd	Day04EB	Endoderm_IPSC	3		ML210604	D14	AdvancedMesoderm_ipsc_HL	54
F35	CS23	MYELOID	MACROPHAGE_MICROGLIA	2			F110	Erythroid	early erythroid	13							F32	CS22	Progenitor	MEMP	125		F103	DC_Liver	DC1_Liver	1			AGGd	Day04EB	Erythroid_IPSC	3		ML210604	D14	CMP_ipsc_HL	1
F35	CS23	MYELOID	MACROPHAGE_PROLIFERATING	2			F110	Fibroblast	Fibroblast	477							F32	CS22	Progenitor	MLP	19		F103	DC_Liver	DC2_Liver	8			AGGd	Day04EB	Fibroblast_IPSC	145		ML210604	D14	Erythroid_ipsc_HL	343
F35	CS23	MYELOID	MAST_CELL	20			F110	Lymphoid	Lymphoid	53							F32	CS22	Progenitor	MOP	36		F103	DC_Liver	DC3_Liver	27			AGGd	Day04EB	HSPC_1_IPSC	284		ML210604	D14	Fibroblast_ipsc_HL	422
F35	CS23	MYELOID	MONO MAC DC2	6			F110	MK	MK	21							F32	CS22	Progenitor	MPP	96		F103	DC_Liver	Pre_DC2_Liver	7			AGGd	Day04EB	HSPC_2_IPSC	480		ML210604	D14	HE_ipsc_HL	31
F35	CS23	MYELOID	MONOCYTE_0	1			F110	MK	early MK	3							F32	CS22	Progenitor	MPP2	41		F103	DC_Liver	Pre_pDC_Liver	1			AGGd	Day04EB	Immature_EC_IPSC	487		ML210604	D14	HSPC_1_ipsc_HL	47
F35	CS23	MYELOID	MONOCYTE_1	7			F110	Macrophage	Macrophage	431							F35	CS23	B_lymphoid	Immature_B_cell	55		F103	DC_Liver	pDC_Liver	15			AGGd	Day04EB	Lymphoid_progenitor_IPSC	1		ML210604	D14	HSPC_2_ipsc_HL	32
F35	CS23	MYELOID	NEUTROPHIL_PRECURSOR	1			F110	Mast_cell	Mast_cell	11							F35	CS23	B_lymphoid	Pre_B	135		F103	Endothelium_Liver	Endothelium_Liver	163			AGGd	Day04EB	MEMP_IPSC	1		ML210604	D14	Immature_EC_ipsc_HL	130
F35	CS23	MYELOID	PROMONOCYTE	1			F110	Mesothelium	Mesothelium	5							F35	CS23	B_lymphoid	Pre_pro_B_progenitor	45		F103	Erythroid_Liver	Early_Erythroid_Liver	4429			AGGd	Day04EB	MK_IPSC	2		ML210604	D14	MEMP_ipsc_HL	2
F35	CS23	PROGENITOR	DEF_HSPC_1	22			F110	Microglia	Microglia	6							F35	CS23	B_lymphoid	Pro_B_progenitor	3		F103	Erythroid_Liver	Embryonic_Erythroid_Liver	1			AGGd	Day04EB	Mesothelium_IPSC	49		ML210604	D14	MK_ipsc_HL	20
F35	CS23	PROGENITOR	DEF_HSPC_2	6			F110	Monocyte	Monocyte_Liver	15							F35	CS23	DC	DC1	18		F103	Erythroid_Liver	Erythroid_Liver	5217			AGGd	Day04EB	Prolif_Sinusoidal_EC_IPSC	670		ML210604	D14	Macrophage_ipsc_HL	51
F35	CS23	PROGENITOR	ELP	14			F110	Monocyte	Monocyte_YS	7							F35	CS23	DC	DC2	380		F103	Fibroblast_Liver	Fibroblast_Liver	26			AGGd	Day04EB	Smooth_Muscle_IPSC	57		ML210604	D14	Mesothelium_ipsc_HL	9
F35	CS23	PROGENITOR	LMPP	3			F110	Progenitors	CMP	3							F35	CS23	DC	DC3	150		F103	Granulocyte_precursor_Liver	Eo_Basophil_Liver	11			AGGd	Day05	AEC_IPSC	2		ML210604	D14	Monocyte_0_ipsc_HL	2
F35	CS23	PROGENITOR	MEMP	23			F110	Progenitors	Def_HSPC	6							F35	CS23	DC	Pre_DC2	80		F103	Granulocyte_precursor_Liver	Promyelocyte_Liver	18			AGGd	Day05	AdvancedMesoderm_IPSC	195		ML210604	D14	Prolif_Sinusoidal_EC_ipsc_HL	46
F35	CS23	PROGENITOR	MOP	9			F110	Progenitors	MEMP	5							F35	CS23	DC	Pre_pDC	4		F103	Hepatocyte_Liver	Hepatocyte_Liver	12			AGGd	Day05	Early_Erythroid_IPSC	4		ML210604	D14	Sinusoidal_EC_ipsc_HL	251
F35	CS23	PROGENITOR	unassigned_HSPC_1	2			F110	Progenitors	Early_HSPC	1							F35	CS23	DC	pDC	15		F103	Kupffer_cell_Liver	Kupffer_cell_1_Liver	869			AGGd	Day05	Endoderm_IPSC	6		ML210604	D14	Smooth_Muscle_ipsc_HL	58
F35	CS23	STROMA	ENDODERM	42			F110	Progenitors	lymphoid progenitor	2							F35	CS23	Endothelium	Endothelium	399		F103	Kupffer_cell_Liver	Kupffer_cell_2_Liver	431			AGGd	Day05	Erythroid_IPSC	2		ML210604	D14	VWF_EC_ipsc_HL	48
F35	CS23	STROMA	ENDOTHELIUM_AEC	29			F110	Progenitors	lymphoid- B lin	6							F35	CS23	Erythroid	Early_Erythroid	1176		F103	Kupffer_cell_Liver	TLF_Kupffer_Liver	13			AGGd	Day05	Fibroblast_IPSC	374		ML210607	D14	AEC_ipsc_HL	266
F35	CS23	STROMA	ENDOTHELIUM_PROLIF_AEC	1			F110	Progenitors	lymphoid- NK/ILC	1							F35	CS23	Erythroid	Embryonic_Erythroid	2		F103	Lymphoid_Liver	ILC_precursor_Liver	50			AGGd	Day05	HE_IPSC	1		ML210607	D14	AdvancedMesoderm_ipsc_HL	24
F35	CS23	STROMA	ENDOTHELIUM_SINUSOIDAL	8			F110	Smooth_Muscle	Smooth_Muscle	54							F35	CS23	Erythroid	Erythroid	840		F103	Lymphoid_Liver	NK_Liver	667			AGGd	Day05	HSPC_1_IPSC	341		ML210607	D14	Erythroid_ipsc_HL	1181
F35	CS23	STROMA	ENDOTHELIUM_VWF	34			F110	pDC precursor	pDC precursor	2							F35	CS23	Fibroblast	Fibroblast	514		F103	Lymphoid_Liver	T_cells_Liver	206			AGGd	Day05	HSPC_2_IPSC	584		ML210607	D14	Fibroblast_ipsc_HL	904
F35	CS23	STROMA	FIBROBLAST	670			Unassigned	Endoderm	Endoderm	13							F35	CS23	Granulocyte_precursor	Eo_Basophil	51		F103	MK_Liver	MK_Liver	279			AGGd	Day05	Immature_EC_IPSC	34		ML210607	D14	HE_ipsc_HL	23
F35	CS23	STROMA	IMMATURE_ENDOTHELIUM	10			Unassigned	Endothelium	HE	2							F35	CS23	Granulocyte_precursor	Promyelocyte	35		F103	Mast_cell_Liver	Mast_cell_Liver	38			AGGd	Day05	MK_IPSC	1		ML210607	D14	HSPC_1_ipsc_HL	98
F35	CS23	STROMA	MESOTHELIUM	69			Unassigned	Endothelium	Immature_EC	8							F35	CS23	Hepatocyte	Hepatocyte	106		F103	Monocyte_Liver	Monocyte_Liver	496			AGGd	Day05	Mesothelium_IPSC	84		ML210607	D14	HSPC_2_ipsc_HL	37
F35	CS23	STROMA	SMOOTH_MUSCLE	71			Unassigned	Erythroid	Erythroid	8							F35	CS23	Kupffer_cell	Kupffer_cell_1	1992		F103	Monocyte_Liver	Promonocyte_Liver	33			AGGd	Day05	Prolif_Sinusoidal_EC_IPSC	83		ML210607	D14	Immature_EC_ipsc_HL	451
F37	CS14	ERYTHROID	EARLY_ERYTHROID	7			Unassigned	Fibroblast	Fibroblast	39							F35	CS23	Kupffer_cell	Kupffer_cell_2	1334		F103	Progenitor_Liver	CMP_Liver	26			AGGd	Day05	Smooth_Muscle_IPSC	16		ML210607	D14	LMPP_ipsc_HL	1
F37	CS14	ERYTHROID	ERYTHROID	1235			Unassigned	Lymphoid	Lymphoid	1							F35	CS23	Lymphoid	ILC_precursor	449		F103	Progenitor_Liver	ELP_Liver	22			AGGd	Day05	cDC2_IPSC	1		ML210607	D14	Lymphoid_progenitor_ipsc_HL	1
F37	CS14	ERYTHROID	MID_ERYTHROID	1			Unassigned	MK	MK	1							F35	CS23	Lymphoid	NK	789		F103	Progenitor_Liver	ETP_Liver	3			AGGd	Day07	AEC_IPSC	8		ML210607	D14	MK_ipsc_HL	18
F37	CS14	LYMPHOID	ILC_PRECURSOR	1			Unassigned	Macrophage	Macrophage	65							F35	CS23	Lymphoid	Pre_ILC_precursor	23		F103	Progenitor_Liver	HSC_Liver	164			AGGd	Day07	AdvancedMesoderm_IPSC	488		ML210607	D14	Macrophage_ipsc_HL	42
F37	CS14	LYMPHOID	LYMPHOID B LIN	15			Unassigned	Monocyte	Monocyte_Liver	1							F35	CS23	MK	MK	153		F103	Progenitor_Liver	LMPP_Liver	10			AGGd	Day07	Early_Erythroid_IPSC	4		ML210607	D14	Mast_cell_ipsc_HL	1
F37	CS14	LYMPHOID	NK	1			Unassigned	Monocyte	Monocyte_YS	2							F35	CS23	Mast_cell	Mast_cell	30		F103	Progenitor_Liver	MEMP_Liver	194			AGGd	Day07	Endoderm_IPSC	434		ML210607	D14	Mesothelium_ipsc_HL	18
F37	CS14	LYMPHOID	PDC PRECURSOR	3			Unassigned	Progenitors	CMP	1							F35	CS23	Monocyte	Monocyte	57		F103	Progenitor_Liver	MLP_Liver	13			AGGd	Day07	Erythroid_IPSC	1		ML210607	D14	Prolif_Sinusoidal_EC_ipsc_HL	75
F37	CS14	MK	MK	131			Unassigned	Progenitors	Early_HSPC	1							F35	CS23	Monocyte	Promonocyte	23		F103	Progenitor_Liver	MOP_Liver	123			AGGd	Day07	Fibroblast_IPSC	837		ML210607	D14	Sinusoidal_EC_ipsc_HL	197
F37	CS14	MYELOID	DC2_CYCLING	1			Unassigned	Progenitors	lymphoid progenitor	1							F35	CS23	Progenitor	CMP	60		F103	Progenitor_Liver	MPP2_Liver	3			AGGd	Day07	HE_IPSC	1		ML210607	D14	Smooth_Muscle_ipsc_HL	87
F37	CS14	MYELOID	EOSINOPHIL_BASOPHIL	3			Unassigned	Progenitors	lymphoid- B lin	1							F35	CS23	Progenitor	ELP	49		F103	Progenitor_Liver	MPP_Liver	392			AGGd	Day07	HSPC_1_IPSC	68		ML210607	D14	VWF_EC_ipsc_HL	79
F37	CS14	MYELOID	EO_BASO_MAST_PRECURSOR	6			Unassigned	Progenitors	lymphoid- NK/ILC	4							F35	CS23	Progenitor	ETP	25		F107	B_lymphoid_Liver	Immature_B_cell_Liver	385			AGGd	Day07	HSPC_2_IPSC	202
F37	CS14	MYELOID	MAC DC2	5			Unassigned	Smooth_Muscle	Smooth_Muscle	1							F35	CS23	Progenitor	HSC	41		F107	B_lymphoid_Liver	Pre_B_Liver	112			AGGd	Day07	Immature_EC_IPSC	30
F37	CS14	MYELOID	MACROPHAGE_IRON_RECYCLING	3800			Unassigned	pDC precursor	pDC precursor	1							F35	CS23	Progenitor	LMPP	4		F107	B_lymphoid_Liver	Pre_pro_B_progenitor_Liver	25			AGGd	Day07	Mesothelium_IPSC	209
F37	CS14	MYELOID	MACROPHAGE_KUPFFER_LIKE	783													F35	CS23	Progenitor	MEMP	146		F107	DC_Liver	DC2_Liver	3			AGGd	Day07	Prolif_Sinusoidal_EC_IPSC	37
F37	CS14	MYELOID	MACROPHAGE_LYVE1_HIGH	1357													F35	CS23	Progenitor	MLP	16		F107	DC_Liver	Pre_DC2_Liver	11			AGGd	Day07	Smooth_Muscle_IPSC	51
F37	CS14	MYELOID	MACROPHAGE_MICROGLIA	12													F35	CS23	Progenitor	MOP	9		F107	DC_Liver	pDC_Liver	19			AGGd	Day09	AEC_IPSC	36
F37	CS14	MYELOID	MACROPHAGE_PRE_MAC	5													F35	CS23	Progenitor	MPP	71		F107	Endothelium_Liver	Endothelium_Liver	145			AGGd	Day09	AdvancedMesoderm_IPSC	147
F37	CS14	MYELOID	MACROPHAGE_PROLIFERATING	597													F35	CS23	Progenitor	MPP2	20		F107	Erythroid_Liver	Early_Erythroid_Liver	1873			AGGd	Day09	Early_Erythroid_IPSC	1
F37	CS14	MYELOID	MAST_CELL	17													F61	CS18	B_lymphoid	Immature_B_cell	30		F107	Erythroid_Liver	Erythroid_Liver	1960			AGGd	Day09	Endoderm_IPSC	107
F37	CS14	MYELOID	MONO MAC DC2	62													F61	CS18	B_lymphoid	Pre_B	128		F107	Fibroblast_Liver	Fibroblast_Liver	10			AGGd	Day09	Erythroid_IPSC	2
F37	CS14	MYELOID	MONO MAC PRE DC2	47													F61	CS18	B_lymphoid	Pre_pro_B_progenitor	170		F107	Granulocyte_precursor_Liver	Eo_Basophil_Liver	12			AGGd	Day09	Fibroblast_IPSC	582
F37	CS14	MYELOID	MONOCYTE_0	153													F61	CS18	B_lymphoid	Pro_B_progenitor	24		F107	Granulocyte_precursor_Liver	Promyelocyte_Liver	6			AGGd	Day09	HE_IPSC	8
F37	CS14	MYELOID	MONOCYTE_1	5													F61	CS18	DC	DC1	107		F107	Hepatocyte_Liver	Hepatocyte_Liver	9			AGGd	Day09	HSPC_1_IPSC	13
F37	CS14	MYELOID	MONOCYTE_MACROPHAGE	29													F61	CS18	DC	DC2	476		F107	Kupffer_cell_Liver	Kupffer_cell_1_Liver	203			AGGd	Day09	HSPC_2_IPSC	22
F37	CS14	MYELOID	NEUTROPHIL_PRECURSOR	2													F61	CS18	DC	DC3	65		F107	Kupffer_cell_Liver	Kupffer_cell_2_Liver	341			AGGd	Day09	Immature_EC_IPSC	57
F37	CS14	MYELOID	PRE DC2	23													F61	CS18	DC	Pre_DC2	314		F107	Kupffer_cell_Liver	TLF_Kupffer_Liver	33			AGGd	Day09	Mesothelium_IPSC	2894
F37	CS14	MYELOID	PROMONOCYTE	12													F61	CS18	DC	Pre_pDC	58		F107	Lymphoid_Liver	ILC_precursor_Liver	6			AGGd	Day09	Prolif_Sinusoidal_EC_IPSC	35
F37	CS14	PROGENITOR	CMP	2													F61	CS18	DC	pDC	90		F107	Lymphoid_Liver	NK_Liver	251			AGGd	Day09	Sinusoidal_EC_IPSC	1
F37	CS14	PROGENITOR	DEF_HSPC_1	18													F61	CS18	Endothelium	Endothelium	2588		F107	Lymphoid_Liver	T_cells_Liver	28			AGGd	Day09	Smooth_Muscle_IPSC	195
F37	CS14	PROGENITOR	DEF_HSPC_2	23													F61	CS18	Erythroid	Early_Erythroid	1737		F107	MK_Liver	MK_Liver	65			AGGd	Day11	AEC_IPSC	35
F37	CS14	PROGENITOR	ELP	98													F61	CS18	Erythroid	Embryonic_Erythroid	161		F107	Mast_cell_Liver	Mast_cell_Liver	22			AGGd	Day11	AdvancedMesoderm_IPSC	92
F37	CS14	PROGENITOR	LMPP	4													F61	CS18	Erythroid	Erythroid	4081		F107	Monocyte_Liver	Monocyte_Liver	22			AGGd	Day11	Endoderm_IPSC	128
F37	CS14	PROGENITOR	MEMP	90													F61	CS18	Fibroblast	Fibroblast	2551		F107	Monocyte_Liver	Promonocyte_Liver	16			AGGd	Day11	Erythroid_IPSC	3
F37	CS14	PROGENITOR	MOP	26													F61	CS18	Granulocyte_precursor	Eo_Basophil	186		F107	Progenitor_Liver	CMP_Liver	22			AGGd	Day11	Fibroblast_IPSC	435
F37	CS14	PROGENITOR	Early_HSPC_1	19													F61	CS18	Granulocyte_precursor	Promyelocyte	218		F107	Progenitor_Liver	ELP_Liver	19			AGGd	Day11	HE_IPSC	7
F37	CS14	PROGENITOR	Early_HSPC_2	15													F61	CS18	Hepatocyte	Hepatocyte	7893		F107	Progenitor_Liver	ETP_Liver	3			AGGd	Day11	HSPC_1_IPSC	19
F37	CS14	PROGENITOR	unassigned_HSPC_2	1													F61	CS18	Kupffer_cell	Kupffer_cell_1	4373		F107	Progenitor_Liver	HSC_Liver	28			AGGd	Day11	HSPC_2_IPSC	20
F37	CS14	STROMA	ENDODERM	543													F61	CS18	Kupffer_cell	Kupffer_cell_2	1652		F107	Progenitor_Liver	LMPP_Liver	6			AGGd	Day11	Immature_EC_IPSC	94
F37	CS14	STROMA	ENDOTHELIUM_AEC	99													F61	CS18	Lymphoid	ILC_precursor	58		F107	Progenitor_Liver	MEMP_Liver	42			AGGd	Day11	MK_IPSC	1
F37	CS14	STROMA	ENDOTHELIUM_PROLIF_AEC	23													F61	CS18	Lymphoid	NK	47		F107	Progenitor_Liver	MLP_Liver	8			AGGd	Day11	Mesothelium_IPSC	2925
F37	CS14	STROMA	ENDOTHELIUM_PROLIF_SINUSOIDAL_EC	80													F61	CS18	Lymphoid	Pre_ILC_precursor	7		F107	Progenitor_Liver	MOP_Liver	7			AGGd	Day11	Prolif_Sinusoidal_EC_IPSC	32
F37	CS14	STROMA	ENDOTHELIUM_SINUSOIDAL	47													F61	CS18	MK	MK	1204		F107	Progenitor_Liver	MPP2_Liver	6			AGGd	Day11	Smooth_Muscle_IPSC	208
F37	CS14	STROMA	ENDOTHELIUM_VWF	79													F61	CS18	Mast_cell	Mast_cell	125		F107	Progenitor_Liver	MPP_Liver	212			AGGd	Day14	AEC_IPSC	7
F37	CS14	STROMA	FIBROBLAST	975													F61	CS18	Monocyte	Monocyte	401		F108	B_lymphoid_Liver	Immature_B_cell_Liver	42			AGGd	Day14	AdvancedMesoderm_IPSC	89
F37	CS14	STROMA	HE	3													F61	CS18	Monocyte	Promonocyte	100		F108	B_lymphoid_Liver	Pre_B_Liver	224			AGGd	Day14	Early_Erythroid_IPSC	3
F37	CS14	STROMA	IMMATURE_ENDOTHELIUM	105													F61	CS18	Progenitor	CMP	460		F108	B_lymphoid_Liver	Pre_pro_B_progenitor_Liver	74			AGGd	Day14	Endoderm_IPSC	147
F37	CS14	STROMA	MESOTHELIUM	99													F61	CS18	Progenitor	ELP	267		F108	DC_Liver	DC2_Liver	11			AGGd	Day14	Erythroid_IPSC	6
F37	CS14	STROMA	SMOOTH_MUSCLE	67													F61	CS18	Progenitor	ETP	325		F108	DC_Liver	DC3_Liver	10			AGGd	Day14	Fibroblast_IPSC	508
F61	CS18	ERYTHROID	EARLY_ERYTHROID	145													F61	CS18	Progenitor	HSC	290		F108	DC_Liver	Pre_DC2_Liver	6			AGGd	Day14	HE_IPSC	7
F61	CS18	ERYTHROID	ERYTHROID	23232													F61	CS18	Progenitor	LMPP	109		F108	DC_Liver	Pre_pDC_Liver	2			AGGd	Day14	HSPC_1_IPSC	56
F61	CS18	ERYTHROID	MID_ERYTHROID	380													F61	CS18	Progenitor	MEMP	715		F108	DC_Liver	pDC_Liver	20			AGGd	Day14	HSPC_2_IPSC	138
F61	CS18	LYMPHOID	ILC_PRECURSOR	123													F61	CS18	Progenitor	MLP	337		F108	Endothelium_Liver	Endothelium_Liver	426			AGGd	Day14	Immature_EC_IPSC	112
F61	CS18	LYMPHOID	LYMPHOID B LIN	32													F61	CS18	Progenitor	MOP	210		F108	Erythroid_Liver	Early_Erythroid_Liver	1023			AGGd	Day14	Lymphoid_progenitor_IPSC	2
F61	CS18	LYMPHOID	NK	50													F61	CS18	Progenitor	MPP	912		F108	Erythroid_Liver	Embryonic_Erythroid_Liver	2			AGGd	Day14	MEMP_IPSC	2
F61	CS18	LYMPHOID	PDC PRECURSOR	9													F61	CS18	Progenitor	MPP2	334		F108	Erythroid_Liver	Erythroid_Liver	2258			AGGd	Day14	MK_IPSC	16
F61	CS18	MK	MK	132																			F108	Fibroblast_Liver	Fibroblast_Liver	42			AGGd	Day14	Mesothelium_IPSC	2579
F61	CS18	MYELOID	DC2_CYCLING	21																			F108	Granulocyte_precursor_Liver	Eo_Basophil_Liver	32			AGGd	Day14	Prolif_Sinusoidal_EC_IPSC	60
F61	CS18	MYELOID	EOSINOPHIL_BASOPHIL	62																			F108	Granulocyte_precursor_Liver	Promyelocyte_Liver	42			AGGd	Day14	Sinusoidal_EC_IPSC	4
F61	CS18	MYELOID	EO_BASO_MAST_PRECURSOR	25																			F108	Hepatocyte_Liver	Hepatocyte_Liver	15			AGGd	Day14	Smooth_Muscle_IPSC	319
F61	CS18	MYELOID	MAC DC2	15																			F108	Kupffer_cell_Liver	Kupffer_cell_1_Liver	35			AGGd	Day16	AEC_IPSC	11
F61	CS18	MYELOID	MACROPHAGE_IRON_RECYCLING	6438																			F108	Kupffer_cell_Liver	Kupffer_cell_2_Liver	28			AGGd	Day16	AdvancedMesoderm_IPSC	20
F61	CS18	MYELOID	MACROPHAGE_KUPFFER_LIKE	2886																			F108	Kupffer_cell_Liver	TLF_Kupffer_Liver	5			AGGd	Day16	CMP_IPSC	4
F61	CS18	MYELOID	MACROPHAGE_LYVE1_HIGH	2138																			F108	Lymphoid_Liver	ILC_precursor_Liver	21			AGGd	Day16	Early_Erythroid_IPSC	24
F61	CS18	MYELOID	MACROPHAGE_MICROGLIA	558																			F108	Lymphoid_Liver	NK_Liver	62			AGGd	Day16	Endoderm_IPSC	208
F61	CS18	MYELOID	MACROPHAGE_PRE_MAC	8																			F108	Lymphoid_Liver	T_cells_Liver	2			AGGd	Day16	Erythroid_IPSC	31
F61	CS18	MYELOID	MACROPHAGE_PROLIFERATING	1595																			F108	MK_Liver	MK_Liver	186			AGGd	Day16	Fibroblast_IPSC	433
F61	CS18	MYELOID	MAST_CELL	170																			F108	Mast_cell_Liver	Mast_cell_Liver	83			AGGd	Day16	HE_IPSC	3
F61	CS18	MYELOID	MONO MAC DC2	1																			F108	Monocyte_Liver	Monocyte_Liver	26			AGGd	Day16	HSPC_1_IPSC	25
F61	CS18	MYELOID	MONO MAC PRE DC2	3																			F108	Monocyte_Liver	Promonocyte_Liver	6			AGGd	Day16	HSPC_2_IPSC	11
F61	CS18	MYELOID	MONOCYTE_0	9																			F108	Progenitor_Liver	CMP_Liver	46			AGGd	Day16	Immature_EC_IPSC	135
F61	CS18	MYELOID	MONOCYTE_1	101																			F108	Progenitor_Liver	ELP_Liver	29			AGGd	Day16	MEMP_IPSC	5
F61	CS18	MYELOID	MONOCYTE_MACROPHAGE	4																			F108	Progenitor_Liver	ETP_Liver	1			AGGd	Day16	MK_IPSC	64
F61	CS18	MYELOID	NEUTROPHIL_PRECURSOR	36																			F108	Progenitor_Liver	HSC_Liver	45			AGGd	Day16	Mesothelium_IPSC	2961
F61	CS18	MYELOID	PRE DC2	23																			F108	Progenitor_Liver	LMPP_Liver	12			AGGd	Day16	Prolif_Sinusoidal_EC_IPSC	31
F61	CS18	MYELOID	PROMONOCYTE	77																			F108	Progenitor_Liver	MEMP_Liver	94			AGGd	Day16	Sinusoidal_EC_IPSC	4
F61	CS18	PROGENITOR	DEF_HSPC_1	14																			F108	Progenitor_Liver	MLP_Liver	2			AGGd	Day16	Smooth_Muscle_IPSC	445
F61	CS18	PROGENITOR	DEF_HSPC_2	83																			F108	Progenitor_Liver	MOP_Liver	14			AGGd	Day18	AEC_IPSC	30
F61	CS18	PROGENITOR	ELP	170																			F108	Progenitor_Liver	MPP2_Liver	2			AGGd	Day18	AdvancedMesoderm_IPSC	5
F61	CS18	PROGENITOR	LMPP	82																			F108	Progenitor_Liver	MPP_Liver	254			AGGd	Day18	CMP_IPSC	25
F61	CS18	PROGENITOR	MEMP	298																			F109	B_lymphoid_Liver	Immature_B_cell_Liver	3			AGGd	Day18	Endoderm_IPSC	181
F61	CS18	PROGENITOR	MOP	103																			F109	B_lymphoid_Liver	Pre_B_Liver	9			AGGd	Day18	Erythroid_IPSC	14
F61	CS18	PROGENITOR	Early_HSPC_1	11																			F109	B_lymphoid_Liver	Pre_pro_B_progenitor_Liver	2			AGGd	Day18	Fibroblast_IPSC	899
F61	CS18	PROGENITOR	Early_HSPC_2	10																			F109	DC_Liver	DC3_Liver	1			AGGd	Day18	HE_IPSC	6
F61	CS18	PROGENITOR	unassigned_HSPC_2	7																			F109	Endothelium_Liver	Endothelium_Liver	4			AGGd	Day18	HSPC_1_IPSC	23
F61	CS18	STROMA	ENDODERM	377																			F109	Erythroid_Liver	Early_Erythroid_Liver	443			AGGd	Day18	HSPC_2_IPSC	56
F61	CS18	STROMA	ENDOTHELIUM_AEC	393																			F109	Erythroid_Liver	Erythroid_Liver	1769			AGGd	Day18	Immature_EC_IPSC	130
F61	CS18	STROMA	ENDOTHELIUM_PROLIF_AEC	34																			F109	Fibroblast_Liver	Fibroblast_Liver	1			AGGd	Day18	MEMP_IPSC	1
F61	CS18	STROMA	ENDOTHELIUM_PROLIF_SINUSOIDAL_EC	42																			F109	Granulocyte_precursor_Liver	Eo_Basophil_Liver	1			AGGd	Day18	MK_IPSC	64
F61	CS18	STROMA	ENDOTHELIUM_SINUSOIDAL	132																			F109	Kupffer_cell_Liver	Kupffer_cell_1_Liver	3			AGGd	Day18	MOP_IPSC	13
F61	CS18	STROMA	ENDOTHELIUM_VWF	289																			F109	Kupffer_cell_Liver	Kupffer_cell_2_Liver	4			AGGd	Day18	Macrophage_IPSC	72
F61	CS18	STROMA	FIBROBLAST	4330																			F109	Kupffer_cell_Liver	TLF_Kupffer_Liver	1			AGGd	Day18	Mesothelium_IPSC	5256
F61	CS18	STROMA	HE	96																			F109	Lymphoid_Liver	ILC_precursor_Liver	7			AGGd	Day18	Neutrophil_myeloid_precursor_IPSC	6
F61	CS18	STROMA	IMMATURE_ENDOTHELIUM	133																			F109	Lymphoid_Liver	NK_Liver	9			AGGd	Day18	Pre_Macrophage_IPSC	12
F61	CS18	STROMA	MESOTHELIUM	128																			F109	MK_Liver	MK_Liver	11			AGGd	Day18	Prolif_Sinusoidal_EC_IPSC	36
F61	CS18	STROMA	SMOOTH_MUSCLE	940																			F109	Mast_cell_Liver	Mast_cell_Liver	3			AGGd	Day18	Promonocyte_IPSC	2
F79	CS18	ERYTHROID	EARLY_ERYTHROID	8																			F109	Monocyte_Liver	Promonocyte_Liver	1			AGGd	Day18	Sinusoidal_EC_IPSC	11
F79	CS18	ERYTHROID	ERYTHROID	19635																			F109	Progenitor_Liver	CMP_Liver	3			AGGd	Day18	Smooth_Muscle_IPSC	743
F79	CS18	ERYTHROID	MID_ERYTHROID	4																			F109	Progenitor_Liver	ELP_Liver	2			AGGd	Day18	cDC2_IPSC	1
F79	CS18	LYMPHOID	ILC_PRECURSOR	2																			F109	Progenitor_Liver	LMPP_Liver	1			AGGd	Day21	AEC_IPSC	30
F79	CS18	LYMPHOID	LYMPHOID B LIN	35																			F109	Progenitor_Liver	MEMP_Liver	2			AGGd	Day21	AdvancedMesoderm_IPSC	15
F79	CS18	LYMPHOID	PDC PRECURSOR	29																			F109	Progenitor_Liver	MPP_Liver	3			AGGd	Day21	CMP_IPSC	46
F79	CS18	MK	MK	199																			F110	Endoderm_YS	Endoderm_YS	69			AGGd	Day21	Endoderm_IPSC	207
F79	CS18	MYELOID	DC2_CYCLING	19																			F110	Endothelium_YS	Immature_EC_YS	13			AGGd	Day21	Erythroid_IPSC	83
F79	CS18	MYELOID	EOSINOPHIL_BASOPHIL	5																			F110	Erythroid_YS	Erythroid_YS	288			AGGd	Day21	Fibroblast_IPSC	521
F79	CS18	MYELOID	EO_BASO_MAST_PRECURSOR	5																			F110	Erythroid_YS	early erythroid_YS	13			AGGd	Day21	HE_IPSC	7
F79	CS18	MYELOID	MAC DC2	16																			F110	Fibroblast_YS	Fibroblast_YS	477			AGGd	Day21	HSPC_1_IPSC	44
F79	CS18	MYELOID	MACROPHAGE_IRON_RECYCLING	2625																			F110	Lymphoid_YS	Lymphoid_YS	53			AGGd	Day21	HSPC_2_IPSC	20
F79	CS18	MYELOID	MACROPHAGE_KUPFFER_LIKE	891																			F110	MK_YS	MK_YS	21			AGGd	Day21	Immature_EC_IPSC	83
F79	CS18	MYELOID	MACROPHAGE_LYVE1_HIGH	961																			F110	MK_YS	early MK_YS	3			AGGd	Day21	Lymphoid_progenitor_IPSC	2
F79	CS18	MYELOID	MACROPHAGE_MICROGLIA	16																			F110	Macrophage_YS	Macrophage_YS	431			AGGd	Day21	MEMP_IPSC	5
F79	CS18	MYELOID	MACROPHAGE_PRE_MAC	7																			F110	Mast_cell_YS	Mast_cell_YS	11			AGGd	Day21	MK_IPSC	29
F79	CS18	MYELOID	MACROPHAGE_PROLIFERATING	1022																			F110	Mesothelium_YS	Mesothelium_YS	5			AGGd	Day21	MOP_IPSC	7
F79	CS18	MYELOID	MAST_CELL	19																			F110	Microglia_YS	Microglia_YS	6			AGGd	Day21	Macrophage_IPSC	34
F79	CS18	MYELOID	MONO MAC PRE DC2	1																			F110	Monocyte_YS	Monocyte_Liver_YS	15			AGGd	Day21	Mesothelium_IPSC	4584
F79	CS18	MYELOID	MONOCYTE_0	6																			F110	Monocyte_YS	Monocyte_YS_YS	7			AGGd	Day21	Neutrophil_myeloid_precursor_IPSC	23
F79	CS18	MYELOID	MONOCYTE_1	7																			F110	Progenitors_YS	CMP_YS	3			AGGd	Day21	Prolif_Sinusoidal_EC_IPSC	10
F79	CS18	MYELOID	MONOCYTE_MACROPHAGE	4																			F110	Progenitors_YS	Def_HSPC_YS	6			AGGd	Day21	Promonocyte_IPSC	2
F79	CS18	MYELOID	NEUTROPHIL_PRECURSOR	1																			F110	Progenitors_YS	MEMP_YS	5			AGGd	Day21	Sinusoidal_EC_IPSC	7
F79	CS18	MYELOID	PRE DC2	87																			F110	Progenitors_YS	Early_HSPC_YS	1			AGGd	Day21	Smooth_Muscle_IPSC	1025
F79	CS18	MYELOID	PROMONOCYTE	6																			F110	Progenitors_YS	lymphoid progenitor_YS	2			AGGd	Day21	cDC2_IPSC	1
F79	CS18	PROGENITOR	DEF_HSPC_1	60																			F110	Progenitors_YS	lymphoid- B lin_YS	6			AGGd	Day23	AEC_IPSC	17
F79	CS18	PROGENITOR	DEF_HSPC_2	101																			F110	Progenitors_YS	lymphoid- NK/ILC_YS	1			AGGd	Day23	AdvancedMesoderm_IPSC	14
F79	CS18	PROGENITOR	ELP	63																			F110	Smooth_Muscle_YS	Smooth_Muscle_YS	54			AGGd	Day23	CMP_IPSC	77
F79	CS18	PROGENITOR	LMPP	33																			F110	pDC precursor_YS	pDC precursor_YS	2			AGGd	Day23	Endoderm_IPSC	69
F79	CS18	PROGENITOR	MEMP	102																			F90	B_lymphoid_Liver	Immature_B_cell_Liver	656			AGGd	Day23	Erythroid_IPSC	136
F79	CS18	PROGENITOR	MOP	18																			F90	B_lymphoid_Liver	Pre_B_Liver	238			AGGd	Day23	Fibroblast_IPSC	486
F79	CS18	PROGENITOR	Early_HSPC_1	13																			F90	B_lymphoid_Liver	Pre_pro_B_progenitor_Liver	28			AGGd	Day23	HE_IPSC	9
F79	CS18	PROGENITOR	Early_HSPC_2	8																			F90	DC_Liver	DC1_Liver	44			AGGd	Day23	HSPC_1_IPSC	34
F79	CS18	PROGENITOR	unassigned_HSPC_2	8																			F90	DC_Liver	DC2_Liver	91			AGGd	Day23	HSPC_2_IPSC	5
F79	CS18	STROMA	ENDODERM	1663																			F90	DC_Liver	DC3_Liver	3			AGGd	Day23	Immature_EC_IPSC	59
F79	CS18	STROMA	ENDOTHELIUM_AEC	296																			F90	DC_Liver	Pre_DC2_Liver	25			AGGd	Day23	Lymphoid_progenitor_IPSC	1
F79	CS18	STROMA	ENDOTHELIUM_PROLIF_AEC	24																			F90	DC_Liver	Pre_pDC_Liver	18			AGGd	Day23	MEMP_IPSC	2
F79	CS18	STROMA	ENDOTHELIUM_PROLIF_SINUSOIDAL_EC	490																			F90	DC_Liver	pDC_Liver	38			AGGd	Day23	MK_IPSC	79
F79	CS18	STROMA	ENDOTHELIUM_SINUSOIDAL	414																			F90	Endothelium_Liver	Endothelium_Liver	297			AGGd	Day23	MOP_IPSC	266
F79	CS18	STROMA	ENDOTHELIUM_VWF	481																			F90	Erythroid_Liver	Early_Erythroid_Liver	6516			AGGd	Day23	Macrophage_IPSC	328
F79	CS18	STROMA	FIBROBLAST	8456																			F90	Erythroid_Liver	Erythroid_Liver	4562			AGGd	Day23	Mast_cell_IPSC	18
F79	CS18	STROMA	HE	10																			F90	Fibroblast_Liver	Fibroblast_Liver	160			AGGd	Day23	Mesothelium_IPSC	3838
F79	CS18	STROMA	IMMATURE_ENDOTHELIUM	443																			F90	Granulocyte_precursor_Liver	Eo_Basophil_Liver	51			AGGd	Day23	Monocyte_IPSC	30
F79	CS18	STROMA	MESOTHELIUM	345																			F90	Granulocyte_precursor_Liver	Promyelocyte_Liver	40			AGGd	Day23	Monocyte_Macrophage_IPSC	5
F79	CS18	STROMA	SMOOTH_MUSCLE	1947																			F90	Hepatocyte_Liver	Hepatocyte_Liver	46			AGGd	Day23	Neutrophil_myeloid_precursor_IPSC	110
F80	CS15	ERYTHROID	EARLY_ERYTHROID	31																			F90	Kupffer_cell_Liver	Kupffer_cell_1_Liver	71			AGGd	Day23	Pre_Macrophage_IPSC	1
F80	CS15	ERYTHROID	ERYTHROID	5115																			F90	Kupffer_cell_Liver	Kupffer_cell_2_Liver	366			AGGd	Day23	Prolif_Sinusoidal_EC_IPSC	8
F80	CS15	ERYTHROID	MID_ERYTHROID	22																			F90	Kupffer_cell_Liver	TLF_Kupffer_Liver	3			AGGd	Day23	Promonocyte_IPSC	31
F80	CS15	LYMPHOID	ILC_PRECURSOR	7																			F90	Lymphoid_Liver	ILC_precursor_Liver	26			AGGd	Day23	Sinusoidal_EC_IPSC	11
F80	CS15	LYMPHOID	LYMPHOID B LIN	45																			F90	Lymphoid_Liver	NK_Liver	350			AGGd	Day23	Smooth_Muscle_IPSC	1032
F80	CS15	LYMPHOID	NK	20																			F90	Lymphoid_Liver	T_cells_Liver	109			AGGd	Day25	AEC_IPSC	7
F80	CS15	LYMPHOID	PDC PRECURSOR	33																			F90	MK_Liver	MK_Liver	466			AGGd	Day25	CMP_IPSC	11
F80	CS15	MK	MK	189																			F90	Mast_cell_Liver	Mast_cell_Liver	61			AGGd	Day25	Endoderm_IPSC	54
F80	CS15	MYELOID	DC2_CYCLING	23																			F90	Monocyte_Liver	Monocyte_Liver	22			AGGd	Day25	Erythroid_IPSC	74
F80	CS15	MYELOID	EOSINOPHIL_BASOPHIL	11																			F90	Monocyte_Liver	Promonocyte_Liver	7			AGGd	Day25	Fibroblast_IPSC	406
F80	CS15	MYELOID	EO_BASO_MAST_PRECURSOR	9																			F90	Progenitor_Liver	CMP_Liver	31			AGGd	Day25	HSPC_1_IPSC	74
F80	CS15	MYELOID	MAC DC2	10																			F90	Progenitor_Liver	ELP_Liver	23			AGGd	Day25	HSPC_2_IPSC	32
F80	CS15	MYELOID	MACROPHAGE_IRON_RECYCLING	3920																			F90	Progenitor_Liver	ETP_Liver	15			AGGd	Day25	Immature_EC_IPSC	22
F80	CS15	MYELOID	MACROPHAGE_KUPFFER_LIKE	1511																			F90	Progenitor_Liver	HSC_Liver	135			AGGd	Day25	MEMP_IPSC	4
F80	CS15	MYELOID	MACROPHAGE_LYVE1_HIGH	1746																			F90	Progenitor_Liver	LMPP_Liver	3			AGGd	Day25	MK_IPSC	18
F80	CS15	MYELOID	MACROPHAGE_MICROGLIA	20																			F90	Progenitor_Liver	MEMP_Liver	248			AGGd	Day25	MOP_IPSC	86
F80	CS15	MYELOID	MACROPHAGE_PRE_MAC	3																			F90	Progenitor_Liver	MPP2_Liver	106			AGGd	Day25	Macrophage_IPSC	379
F80	CS15	MYELOID	MACROPHAGE_PROLIFERATING	943																			F90	Progenitor_Liver	MPP_Liver	371			AGGd	Day25	Mast_cell_IPSC	2
F80	CS15	MYELOID	MAST_CELL	35																			F94	B_lymphoid_Liver	Immature_B_cell_Liver	24			AGGd	Day25	Mesothelium_IPSC	2951
F80	CS15	MYELOID	MONO MAC DC2	2																			F94	B_lymphoid_Liver	Pre_B_Liver	96			AGGd	Day25	Microglia_IPSC	5
F80	CS15	MYELOID	MONO MAC PRE DC2	3																			F94	B_lymphoid_Liver	Pre_pro_B_progenitor_Liver	12			AGGd	Day25	Monocyte_IPSC	8
F80	CS15	MYELOID	MONOCYTE_0	24																			F94	DC_Liver	Pre_DC2_Liver	1			AGGd	Day25	Monocyte_Macrophage_IPSC	18
F80	CS15	MYELOID	MONOCYTE_1	35																			F94	DC_Liver	Pre_pDC_Liver	1			AGGd	Day25	Neutrophil_myeloid_precursor_IPSC	10
F80	CS15	MYELOID	MONOCYTE_MACROPHAGE	18																			F94	DC_Liver	pDC_Liver	5			AGGd	Day25	Pre_Macrophage_IPSC	1
F80	CS15	MYELOID	NEUTROPHIL_PRECURSOR	5																			F94	Endothelium_Liver	Endothelium_Liver	40			AGGd	Day25	Prolif_Sinusoidal_EC_IPSC	8
F80	CS15	MYELOID	PRE DC2	67																			F94	Erythroid_Liver	Early_Erythroid_Liver	797			AGGd	Day25	Promonocyte_IPSC	25
F80	CS15	MYELOID	PROMONOCYTE	16																			F94	Erythroid_Liver	Erythroid_Liver	370			AGGd	Day25	Sinusoidal_EC_IPSC	1
F80	CS15	PROGENITOR	DEF_HSPC_1	47																			F94	Fibroblast_Liver	Fibroblast_Liver	5			AGGd	Day25	Smooth_Muscle_IPSC	877
F80	CS15	PROGENITOR	DEF_HSPC_2	99																			F94	Granulocyte_precursor_Liver	Eo_Basophil_Liver	5			AGGd	Day28	AEC_IPSC	9
F80	CS15	PROGENITOR	ELP	126																			F94	Granulocyte_precursor_Liver	Promyelocyte_Liver	11			AGGd	Day28	AdvancedMesoderm_IPSC	1
F80	CS15	PROGENITOR	LMPP	24																			F94	Hepatocyte_Liver	Hepatocyte_Liver	9			AGGd	Day28	CMP_IPSC	49
F80	CS15	PROGENITOR	MEMP	121																			F94	Kupffer_cell_Liver	Kupffer_cell_1_Liver	13			AGGd	Day28	Early_Erythroid_IPSC	2
F80	CS15	PROGENITOR	MOP	21																			F94	Kupffer_cell_Liver	Kupffer_cell_2_Liver	10			AGGd	Day28	Endoderm_IPSC	34
F80	CS15	PROGENITOR	Early_HSPC_1	6																			F94	Lymphoid_Liver	ILC_precursor_Liver	4			AGGd	Day28	Erythroid_IPSC	351
F80	CS15	PROGENITOR	Early_HSPC_2	1																			F94	Lymphoid_Liver	NK_Liver	128			AGGd	Day28	Fibroblast_IPSC	376
F80	CS15	PROGENITOR	unassigned_HSPC_2	9																			F94	Lymphoid_Liver	T_cells_Liver	1			AGGd	Day28	HSPC_1_IPSC	83
F80	CS15	STROMA	ENDODERM	301																			F94	MK_Liver	MK_Liver	57			AGGd	Day28	HSPC_2_IPSC	56
F80	CS15	STROMA	ENDOTHELIUM_AEC	307																			F94	Mast_cell_Liver	Mast_cell_Liver	2			AGGd	Day28	Immature_EC_IPSC	60
F80	CS15	STROMA	ENDOTHELIUM_PROLIF_AEC	13																			F94	Monocyte_Liver	Monocyte_Liver	17			AGGd	Day28	Lymphoid_progenitor_IPSC	2
F80	CS15	STROMA	ENDOTHELIUM_PROLIF_SINUSOIDAL_EC	88																			F94	Progenitor_Liver	CMP_Liver	7			AGGd	Day28	MEMP_IPSC	6
F80	CS15	STROMA	ENDOTHELIUM_SINUSOIDAL	306																			F94	Progenitor_Liver	ELP_Liver	8			AGGd	Day28	MK_IPSC	56
F80	CS15	STROMA	ENDOTHELIUM_VWF	309																			F94	Progenitor_Liver	ETP_Liver	1			AGGd	Day28	MOP_IPSC	345
F80	CS15	STROMA	FIBROBLAST	4175																			F94	Progenitor_Liver	HSC_Liver	5			AGGd	Day28	Macrophage_IPSC	230
F80	CS15	STROMA	HE	15																			F94	Progenitor_Liver	MEMP_Liver	19			AGGd	Day28	Mast_cell_IPSC	49
F80	CS15	STROMA	IMMATURE_ENDOTHELIUM	188																			F94	Progenitor_Liver	MOP_Liver	2			AGGd	Day28	Mesothelium_IPSC	2249
F80	CS15	STROMA	MESOTHELIUM	308																			F94	Progenitor_Liver	MPP2_Liver	2			AGGd	Day28	Microglia_IPSC	2
F80	CS15	STROMA	SMOOTH_MUSCLE	919																			F94	Progenitor_Liver	MPP_Liver	18			AGGd	Day28	Monocyte_IPSC	135
F138	CS17	ERYTHROID	EARLY_ERYTHROID	9																			F96	B_lymphoid_Liver	Immature_B_cell_Liver	91			AGGd	Day28	Monocyte_Macrophage_IPSC	14
F138	CS17	ERYTHROID	ERYTHROID	9325																			F96	B_lymphoid_Liver	Pre_B_Liver	134			AGGd	Day28	Neutrophil_myeloid_precursor_IPSC	119
F138	CS17	ERYTHROID	MID_ERYTHROID	40																			F96	B_lymphoid_Liver	Pre_pro_B_progenitor_Liver	2			AGGd	Day28	Pre DC2_IPSC	4
F138	CS17	LYMPHOID	ILC_PRECURSOR	32																			F96	DC_Liver	DC1_Liver	1			AGGd	Day28	Pre_Macrophage_IPSC	4
F138	CS17	LYMPHOID	LYMPHOID B LIN	8																			F96	DC_Liver	DC2_Liver	4			AGGd	Day28	Prolif_Sinusoidal_EC_IPSC	20
F138	CS17	LYMPHOID	NK	16																			F96	DC_Liver	Pre_DC2_Liver	1			AGGd	Day28	Promonocyte_IPSC	76
F138	CS17	LYMPHOID	PDC PRECURSOR	16																			F96	DC_Liver	Pre_pDC_Liver	1			AGGd	Day28	Sinusoidal_EC_IPSC	3
F138	CS17	MK	MK	205																			F96	DC_Liver	pDC_Liver	5			AGGd	Day28	Smooth_Muscle_IPSC	887
F138	CS17	MYELOID	DC2_CYCLING	2																			F96	Endothelium_Liver	Endothelium_Liver	96			AGGd	Day28	cDC2_IPSC	2
F138	CS17	MYELOID	EO_BASO_MAST_PRECURSOR	3																			F96	Erythroid_Liver	Early_Erythroid_Liver	1015			AGGd	Day31	AEC_IPSC	7
F138	CS17	MYELOID	MAC DC2	4																			F96	Erythroid_Liver	Embryonic_Erythroid_Liver	2			AGGd	Day31	CMP_IPSC	380
F138	CS17	MYELOID	MACROPHAGE_IRON_RECYCLING	3980																			F96	Erythroid_Liver	Erythroid_Liver	4426			AGGd	Day31	Early_Erythroid_IPSC	2
F138	CS17	MYELOID	MACROPHAGE_KUPFFER_LIKE	1070																			F96	Fibroblast_Liver	Fibroblast_Liver	11			AGGd	Day31	Endoderm_IPSC	44
F138	CS17	MYELOID	MACROPHAGE_LYVE1_HIGH	1327																			F96	Granulocyte_precursor_Liver	Eo_Basophil_Liver	2			AGGd	Day31	Erythroid_IPSC	330
F138	CS17	MYELOID	MACROPHAGE_MICROGLIA	1																			F96	Granulocyte_precursor_Liver	Promyelocyte_Liver	5			AGGd	Day31	Fibroblast_IPSC	315
F138	CS17	MYELOID	MACROPHAGE_PRE_MAC	2																			F96	Hepatocyte_Liver	Hepatocyte_Liver	18			AGGd	Day31	HSPC_1_IPSC	174
F138	CS17	MYELOID	MACROPHAGE_PROLIFERATING	554																			F96	Kupffer_cell_Liver	Kupffer_cell_1_Liver	21			AGGd	Day31	HSPC_2_IPSC	42
F138	CS17	MYELOID	MAST_CELL	60																			F96	Kupffer_cell_Liver	Kupffer_cell_2_Liver	38			AGGd	Day31	Immature_EC_IPSC	62
F138	CS17	MYELOID	MONO MAC DC2	16																			F96	Kupffer_cell_Liver	TLF_Kupffer_Liver	10			AGGd	Day31	Lymphoid_progenitor_IPSC	2
F138	CS17	MYELOID	MONO MAC PRE DC2	12																			F96	Lymphoid_Liver	ILC_precursor_Liver	5			AGGd	Day31	MEMP_IPSC	6
F138	CS17	MYELOID	MONOCYTE_0	1																			F96	Lymphoid_Liver	NK_Liver	114			AGGd	Day31	MK_IPSC	193
F138	CS17	MYELOID	MONOCYTE_1	11																			F96	Lymphoid_Liver	T_cells_Liver	8			AGGd	Day31	MOP_IPSC	1133
F138	CS17	MYELOID	MONOCYTE_MACROPHAGE	6																			F96	MK_Liver	MK_Liver	83			AGGd	Day31	Macrophage_IPSC	1507
F138	CS17	MYELOID	NEUTROPHIL_PRECURSOR	2																			F96	Mast_cell_Liver	Mast_cell_Liver	5			AGGd	Day31	Mast_cell_IPSC	339
F138	CS17	MYELOID	PRE DC2	13																			F96	Monocyte_Liver	Monocyte_Liver	8			AGGd	Day31	Mesothelium_IPSC	3009
F138	CS17	MYELOID	PROMONOCYTE	3																			F96	Progenitor_Liver	CMP_Liver	7			AGGd	Day31	Monocyte_IPSC	1095
F138	CS17	PROGENITOR	CMP	1																			F96	Progenitor_Liver	ELP_Liver	6			AGGd	Day31	Monocyte_Macrophage_IPSC	420
F138	CS17	PROGENITOR	DEF_HSPC_1	9																			F96	Progenitor_Liver	HSC_Liver	13			AGGd	Day31	Neutrophil_myeloid_precursor_IPSC	222
F138	CS17	PROGENITOR	DEF_HSPC_2	34																			F96	Progenitor_Liver	LMPP_Liver	1			AGGd	Day31	Pre DC2_IPSC	2
F138	CS17	PROGENITOR	ELP	54																			F96	Progenitor_Liver	MEMP_Liver	31			AGGd	Day31	Pre_Macrophage_IPSC	29
F138	CS17	PROGENITOR	LMPP	9																			F96	Progenitor_Liver	MLP_Liver	3			AGGd	Day31	Prolif_Sinusoidal_EC_IPSC	4
F138	CS17	PROGENITOR	MEMP	50																			F96	Progenitor_Liver	MOP_Liver	2			AGGd	Day31	Promonocyte_IPSC	1053
F138	CS17	PROGENITOR	MOP	10																			F96	Progenitor_Liver	MPP2_Liver	9			AGGd	Day31	Sinusoidal_EC_IPSC	9
F138	CS17	PROGENITOR	Early_HSPC_1	20																			F96	Progenitor_Liver	MPP_Liver	29			AGGd	Day31	Smooth_Muscle_IPSC	977
F138	CS17	PROGENITOR	Early_HSPC_2	3																			Unassigned	Endoderm_YS	Endoderm_YS	13			AGGd	Day31	cDC2_IPSC	10
F138	CS17	PROGENITOR	unassigned_HSPC_1	2																			Unassigned	Endothelium_YS	HE_YS	2
F138	CS17	PROGENITOR	unassigned_HSPC_2	3																			Unassigned	Endothelium_YS	Immature_EC_YS	8
F138	CS17	STROMA	ENDODERM	3238																			Unassigned	Erythroid_YS	Erythroid_YS	8
F138	CS17	STROMA	ENDOTHELIUM_AEC	396																			Unassigned	Fibroblast_YS	Fibroblast_YS	39
F138	CS17	STROMA	ENDOTHELIUM_PROLIF_AEC	77																			Unassigned	Lymphoid_YS	Lymphoid_YS	1
F138	CS17	STROMA	ENDOTHELIUM_PROLIF_SINUSOIDAL_EC	168																			Unassigned	MK_YS	MK_YS	1
F138	CS17	STROMA	ENDOTHELIUM_SINUSOIDAL	173																			Unassigned	Macrophage_YS	Macrophage_YS	65
F138	CS17	STROMA	ENDOTHELIUM_VWF	246																			Unassigned	Monocyte_YS	Monocyte_Liver_YS	1
F138	CS17	STROMA	FIBROBLAST	7504																			Unassigned	Monocyte_YS	Monocyte_YS_YS	2
F138	CS17	STROMA	HE	167																			Unassigned	Progenitors_YS	CMP_YS	1
F138	CS17	STROMA	IMMATURE_ENDOTHELIUM	387																			Unassigned	Progenitors_YS	Early_HSPC_YS	1
F138	CS17	STROMA	MESOTHELIUM	1371																			Unassigned	Progenitors_YS	lymphoid progenitor_YS	1
F138	CS17	STROMA	SMOOTH_MUSCLE	1040																			Unassigned	Progenitors_YS	lymphoid- B lin_YS	1
Wang_CS10	CS10	ERYTHROID	EARLY_ERYTHROID	389																			Unassigned	Progenitors_YS	lymphoid- NK/ILC_YS	4
Wang_CS10	CS10	ERYTHROID	ERYTHROID	1948																			Unassigned	Smooth_Muscle_YS	Smooth_Muscle_YS	1
Wang_CS10	CS10	LYMPHOID	LYMPHOID B LIN	1																			Unassigned	pDC precursor_YS	pDC precursor_YS	1
Wang_CS10	CS10	MK	MK	359																			sample_F102	B_lymphoid_Liver	Immature_B_cell_Liver	7
Wang_CS10	CS10	MYELOID	EO_BASO_MAST_PRECURSOR	2																			sample_F102	B_lymphoid_Liver	Pre_B_Liver	53
Wang_CS10	CS10	MYELOID	MACROPHAGE_IRON_RECYCLING	124																			sample_F102	B_lymphoid_Liver	Pre_pro_B_progenitor_Liver	50
Wang_CS10	CS10	MYELOID	MACROPHAGE_KUPFFER_LIKE	8																			sample_F102	DC_Liver	DC2_Liver	11
Wang_CS10	CS10	MYELOID	MACROPHAGE_LYVE1_HIGH	21																			sample_F102	DC_Liver	DC3_Liver	7
Wang_CS10	CS10	MYELOID	MACROPHAGE_PROLIFERATING	12																			sample_F102	DC_Liver	Pre_DC2_Liver	14
Wang_CS10	CS10	MYELOID	MAST_CELL	4																			sample_F102	DC_Liver	pDC_Liver	19
Wang_CS10	CS10	MYELOID	MONO MAC PRE DC2	1																			sample_F102	Endothelium_Liver	Endothelium_Liver	598
Wang_CS10	CS10	MYELOID	MONOCYTE_0	2																			sample_F102	Erythroid_Liver	Early_Erythroid_Liver	1102
Wang_CS10	CS10	MYELOID	MONOCYTE_1	3																			sample_F102	Erythroid_Liver	Embryonic_Erythroid_Liver	50
Wang_CS10	CS10	MYELOID	NEUTROPHIL_PRECURSOR	1																			sample_F102	Erythroid_Liver	Erythroid_Liver	1668
Wang_CS10	CS10	MYELOID	PRE DC2	3																			sample_F102	Fibroblast_Liver	Fibroblast_Liver	604
Wang_CS10	CS10	MYELOID	PROMONOCYTE	1																			sample_F102	Granulocyte_precursor_Liver	Eo_Basophil_Liver	45
Wang_CS10	CS10	PROGENITOR	DEF_HSPC_1	5																			sample_F102	Granulocyte_precursor_Liver	Promyelocyte_Liver	25
Wang_CS10	CS10	PROGENITOR	DEF_HSPC_2	11																			sample_F102	Hepatocyte_Liver	Hepatocyte_Liver	88
Wang_CS10	CS10	PROGENITOR	ELP	13																			sample_F102	Kupffer_cell_Liver	Kupffer_cell_1_Liver	43
Wang_CS10	CS10	PROGENITOR	MEMP	5																			sample_F102	Kupffer_cell_Liver	Kupffer_cell_2_Liver	178
Wang_CS10	CS10	PROGENITOR	MOP	2																			sample_F102	Kupffer_cell_Liver	TLF_Kupffer_Liver	50
Wang_CS10	CS10	PROGENITOR	Early_HSPC_1	135																			sample_F102	Lymphoid_Liver	ILC_precursor_Liver	22
Wang_CS10	CS10	PROGENITOR	Early_HSPC_2	60																			sample_F102	Lymphoid_Liver	NK_Liver	41
Wang_CS10	CS10	PROGENITOR	unassigned_HSPC_2	3																			sample_F102	Lymphoid_Liver	T_cells_Liver	1
Wang_CS10	CS10	STROMA	ENDODERM	225																			sample_F102	MK_Liver	MK_Liver	200
Wang_CS10	CS10	STROMA	ENDOTHELIUM_AEC	6																			sample_F102	Mast_cell_Liver	Mast_cell_Liver	50
Wang_CS10	CS10	STROMA	ENDOTHELIUM_PROLIF_SINUSOIDAL_EC	10																			sample_F102	Monocyte_Liver	Monocyte_Liver	18
Wang_CS10	CS10	STROMA	ENDOTHELIUM_SINUSOIDAL	113																			sample_F102	Monocyte_Liver	Promonocyte_Liver	16
Wang_CS10	CS10	STROMA	ENDOTHELIUM_VWF	1																			sample_F102	Progenitor_Liver	CMP_Liver	119
Wang_CS10	CS10	STROMA	FIBROBLAST	49																			sample_F102	Progenitor_Liver	ELP_Liver	71
Wang_CS10	CS10	STROMA	IMMATURE_ENDOTHELIUM	9																			sample_F102	Progenitor_Liver	ETP_Liver	26
Wang_CS10	CS10	STROMA	MESOTHELIUM	89																			sample_F102	Progenitor_Liver	HSC_Liver	11
Wang_CS11	CS11	ERYTHROID	EARLY_ERYTHROID	32																			sample_F102	Progenitor_Liver	LMPP_Liver	19
Wang_CS11	CS11	ERYTHROID	ERYTHROID	48																			sample_F102	Progenitor_Liver	MEMP_Liver	148
Wang_CS11	CS11	ERYTHROID	MID_ERYTHROID	1																			sample_F102	Progenitor_Liver	MLP_Liver	29
Wang_CS11	CS11	LYMPHOID	LYMPHOID B LIN	1																			sample_F102	Progenitor_Liver	MOP_Liver	32
Wang_CS11	CS11	LYMPHOID	NK	1																			sample_F102	Progenitor_Liver	MPP2_Liver	4
Wang_CS11	CS11	MK	MK	742																			sample_F102	Progenitor_Liver	MPP_Liver	207
Wang_CS11	CS11	MYELOID	EO_BASO_MAST_PRECURSOR	3																			sample_F110	B_lymphoid_Liver	Pre_pro_B_progenitor_Liver	7
Wang_CS11	CS11	MYELOID	MACROPHAGE_IRON_RECYCLING	866																			sample_F110	DC_Liver	DC2_Liver	2
Wang_CS11	CS11	MYELOID	MACROPHAGE_KUPFFER_LIKE	133																			sample_F110	DC_Liver	Pre_DC2_Liver	7
Wang_CS11	CS11	MYELOID	MACROPHAGE_LYVE1_HIGH	243																			sample_F110	DC_Liver	pDC_Liver	3
Wang_CS11	CS11	MYELOID	MACROPHAGE_PRE_MAC	2																			sample_F110	Endothelium_Liver	Endothelium_Liver	197
Wang_CS11	CS11	MYELOID	MACROPHAGE_PROLIFERATING	87																			sample_F110	Erythroid_Liver	Early_Erythroid_Liver	28
Wang_CS11	CS11	MYELOID	MONOCYTE_0	1																			sample_F110	Erythroid_Liver	Embryonic_Erythroid_Liver	319
Wang_CS11	CS11	MYELOID	NEUTROPHIL_PRECURSOR	3																			sample_F110	Erythroid_Liver	Erythroid_Liver	36
Wang_CS11	CS11	MYELOID	PRE DC2	1																			sample_F110	Fibroblast_Liver	Fibroblast_Liver	14
Wang_CS11	CS11	MYELOID	PROMONOCYTE	6																			sample_F110	Granulocyte_precursor_Liver	Eo_Basophil_Liver	17
Wang_CS11	CS11	PROGENITOR	CMP	22																			sample_F110	Granulocyte_precursor_Liver	Promyelocyte_Liver	7
Wang_CS11	CS11	PROGENITOR	DEF_HSPC_1	36																			sample_F110	Hepatocyte_Liver	Hepatocyte_Liver	103
Wang_CS11	CS11	PROGENITOR	DEF_HSPC_2	4																			sample_F110	Kupffer_cell_Liver	Kupffer_cell_1_Liver	76
Wang_CS11	CS11	PROGENITOR	ELP	3																			sample_F110	Kupffer_cell_Liver	Kupffer_cell_2_Liver	67
Wang_CS11	CS11	PROGENITOR	MEMP	21																			sample_F110	Kupffer_cell_Liver	TLF_Kupffer_Liver	104
Wang_CS11	CS11	PROGENITOR	MOP	6																			sample_F110	Lymphoid_Liver	ILC_precursor_Liver	22
Wang_CS11	CS11	PROGENITOR	Early_HSPC_1	1665																			sample_F110	Lymphoid_Liver	NK_Liver	62
Wang_CS11	CS11	PROGENITOR	Early_HSPC_2	438																			sample_F110	MK_Liver	MK_Liver	74
Wang_CS11	CS11	PROGENITOR	unassigned_HSPC_1	33																			sample_F110	Mast_cell_Liver	Mast_cell_Liver	5
Wang_CS11	CS11	PROGENITOR	unassigned_HSPC_2	1																			sample_F110	Monocyte_Liver	Monocyte_Liver	1
Wang_CS11	CS11	STROMA	ENDODERM	1233																			sample_F110	Monocyte_Liver	Promonocyte_Liver	6
Wang_CS11	CS11	STROMA	ENDOTHELIUM_AEC	12																			sample_F110	Progenitor_Liver	CMP_Liver	22
Wang_CS11	CS11	STROMA	ENDOTHELIUM_PROLIF_AEC	1																			sample_F110	Progenitor_Liver	ELP_Liver	21
Wang_CS11	CS11	STROMA	ENDOTHELIUM_PROLIF_SINUSOIDAL_EC	21																			sample_F110	Progenitor_Liver	ETP_Liver	17
Wang_CS11	CS11	STROMA	ENDOTHELIUM_SINUSOIDAL	274																			sample_F110	Progenitor_Liver	HSC_Liver	2
Wang_CS11	CS11	STROMA	ENDOTHELIUM_VWF	21																			sample_F110	Progenitor_Liver	LMPP_Liver	1
Wang_CS11	CS11	STROMA	FIBROBLAST	739																			sample_F110	Progenitor_Liver	MEMP_Liver	16
Wang_CS11	CS11	STROMA	IMMATURE_ENDOTHELIUM	16																			sample_F110	Progenitor_Liver	MOP_Liver	6
Wang_CS11	CS11	STROMA	MESOTHELIUM	337																			sample_F110	Progenitor_Liver	MPP_Liver	37
Wang_CS11	CS11	STROMA	SMOOTH_MUSCLE	1
mikola_1	CS14	ERYTHROID	ERYTHROID	100
mikola_1	CS14	LYMPHOID	ILC_PRECURSOR	1
mikola_1	CS14	LYMPHOID	LYMPHOID B LIN	13
mikola_1	CS14	LYMPHOID	PDC PRECURSOR	7
mikola_1	CS14	MK	MK	67
mikola_1	CS14	MYELOID	DC2_CYCLING	15
mikola_1	CS14	MYELOID	EO_BASO_MAST_PRECURSOR	3
mikola_1	CS14	MYELOID	MAC DC2	10
mikola_1	CS14	MYELOID	MACROPHAGE_IRON_RECYCLING	1068
mikola_1	CS14	MYELOID	MACROPHAGE_KUPFFER_LIKE	426
mikola_1	CS14	MYELOID	MACROPHAGE_LYVE1_HIGH	547
mikola_1	CS14	MYELOID	MACROPHAGE_PRE_MAC	2
mikola_1	CS14	MYELOID	MACROPHAGE_PROLIFERATING	546
mikola_1	CS14	MYELOID	MAST_CELL	21
mikola_1	CS14	MYELOID	MONO MAC DC2	12
mikola_1	CS14	MYELOID	MONO MAC PRE DC2	1
mikola_1	CS14	MYELOID	MONOCYTE_1	6
mikola_1	CS14	MYELOID	MONOCYTE_MACROPHAGE	1
mikola_1	CS14	MYELOID	PRE DC2	21
mikola_1	CS14	MYELOID	PROMONOCYTE	13
mikola_1	CS14	PROGENITOR	DEF_HSPC_1	29
mikola_1	CS14	PROGENITOR	DEF_HSPC_2	26
mikola_1	CS14	PROGENITOR	ELP	52
mikola_1	CS14	PROGENITOR	LMPP	13
mikola_1	CS14	PROGENITOR	MEMP	36
mikola_1	CS14	PROGENITOR	MOP	16
mikola_1	CS14	PROGENITOR	Early_HSPC_1	11
mikola_1	CS14	PROGENITOR	Early_HSPC_2	25
mikola_1	CS14	PROGENITOR	unassigned_HSPC_2	3
mikola_1	CS14	STROMA	ENDODERM	29
mikola_1	CS14	STROMA	ENDOTHELIUM_AEC	169
mikola_1	CS14	STROMA	ENDOTHELIUM_PROLIF_AEC	8
mikola_1	CS14	STROMA	ENDOTHELIUM_PROLIF_SINUSOIDAL_EC	320
mikola_1	CS14	STROMA	ENDOTHELIUM_SINUSOIDAL	305
mikola_1	CS14	STROMA	ENDOTHELIUM_VWF	160
mikola_1	CS14	STROMA	FIBROBLAST	1832
mikola_1	CS14	STROMA	HE	23
mikola_1	CS14	STROMA	IMMATURE_ENDOTHELIUM	195
mikola_1	CS14	STROMA	MESOTHELIUM	3
mikola_1	CS14	STROMA	SMOOTH_MUSCLE	121
