# Supplementary material for: Yolk sac cell atlas reveals multiorgan functions during human early development
Source: Science. Author manuscript; Available in PMC 2023 Aug 26. (PMC7614978; doi:10.1126/science.add7564)
Supplement: Table S5 [file EMS185071-supplement-Table_S5.xlsx]

## Sheet: T_05 Coordinates metadata
Coordinates metadata
	Fig1C, S1A-D				FigS1F				FigS1F				FigS2B				FigS2E				FigS2E				FigS3A				FigS3D				Fig3C				Fig3F				Fig3F					Fig3G,FigS6C
YS scRNA-seq umap				YS and ss2 umap				YS CITE-seq umap				EL scRNA-seq umap				EL scRNA-seq FDG				YS EL combined scRNA-seq umap				YS EL combined CITE-seq umap				YS scRNA-seq lymphoid subset FDG				HSPC scRNA-seq umap				YS Gast FDG				Mouse lineage FDG				Pre-AGM circular projection
index	X_umap_1	X_umap_2		index	X_umap_1	X_umap_2		index	X_umap_1	X_umap_2		index	X_umap_1	X_umap_2		index	X_draw_graph_fa_1	X_draw_graph_fa_2		index	X_umap_1	X_umap_2		index	X_umap_1	X_umap_2		index	X_draw_graph_fa_1	X_draw_graph_fa_2		index	X_umap_1	X_umap_2		index	X_draw_graph_fa_1	X_draw_graph_fa_2		index	X_draw_graph_fa_1	X_draw_graph_fa_2		index	Erythroid	Lymphoid	MK	Macrophage
Wang_et_al_AAACCTGAGACCTTTG_1-0	4.21792	14.6141		WSSS_F_Imm8725441	0.226156	14.7009		AAACGAAGTTCTTAGG-SIGAE11	10.3325	-0.446099		F61_Liver_CD45+_FCAImmP7862084_AAACCTGAGACCGGAT	-2.16	-6.62		F61_Liver_CD45+_FCAImmP7862084_AAACCTGAGACCGGAT	-73915.1	11855.9		Wang_et_al_AAACCTGAGACCTTTG_1-0	6.49871	13.9463		AAACGAAGTTCTTAGG-SIGAE11	-1.00876	10.3083		Wang_et_al_AAACCTGCACTTAAGC_1-0	6.23731	5.09205		Wang_et_al_AAACCTGCACTTAAGC_1-0	10.9632	4.66695		SS.sc7785290	5.54332	3.55058		cell_363	1090.66	-9030.77		Wang_et_al_AAACCTGCACTTAAGC_1-0	0.0051557	0.66072	0.124409	0.209687
Wang_et_al_AAACCTGCACTTAAGC_1-0	6.23731	5.09205		WSSS_F_Imm8725442	-1.12302	13.9465		AAACGCTAGGACTGGT-SIGAE11	-1.02936	2.18057		F61_Liver_CD45+_FCAImmP7862084_AAACCTGAGCTACCGC	-5.76	6.84		F61_Liver_CD45+_FCAImmP7862084_AAACCTGAGCTACCGC	-24486.2	-108901		Wang_et_al_AAACCTGCACTTAAGC_1-0	-0.206427	6.042		AAACGCTAGGACTGGT-SIGAE11	10.7764	7.38434		Wang_et_al_AAACGGGTCCCATTTA_1-0	7.29021	5.60174		Wang_et_al_AAACGGGTCCCATTTA_1-0	5.94543	2.78501		SS.sc7785398	1.9165	-4.46132		cell_382	4973.61	-10487		Wang_et_al_AAACCTGGTAACGACG_1-0	0.104871	0.594186	0.124246	0.176669
Wang_et_al_AAACCTGGTAACGACG_1-0	-0.542195	-0.0552399		WSSS_F_Imm8725443	12.6473	11.3877		AAACGCTCATCACAGT-SIGAE11	13.5206	9.55372		F61_Liver_CD45+_FCAImmP7862084_AAACCTGAGTCCGGTC	-6.27	2.19		F61_Liver_CD45+_FCAImmP7862084_AAACCTGAGTCCGGTC	-43138.5	-86416.9		Wang_et_al_AAACCTGGTAACGACG_1-0	5.24459	0.392586		AAACGCTCATCACAGT-SIGAE11	-1.73181	2.22829		Wang_et_al_AAAGATGGTTGGACCC_1-0	6.54725	5.67418		Wang_et_al_AAAGATGGTTGGACCC_1-0	7.72182	0.607839		SS.sc7785611	-3.72927	6.60674		cell_385	-4619.17	-8120.37		Wang_et_al_AAACCTGGTCAAAGAT_1-0	0.00894391	0.660735	0.134986	0.195304
Wang_et_al_AAACCTGGTCAAAGAT_1-0	-4.03343	4.91409		WSSS_F_Imm8725444	4.30761	5.44913		AAACGCTGTATACCCA-SIGAE11	11.3081	12.9998		F61_Liver_CD45+_FCAImmP7862084_AAACCTGCAAGTAATG	9.92	4.67		F61_Liver_CD45+_FCAImmP7862084_AAACCTGCAAGTAATG	61517.2	93431.8		Wang_et_al_AAACCTGGTCAAAGAT_1-0	6.74208	-0.0542604		AAACGCTGTATACCCA-SIGAE11	-1.53547	-2.01739		Wang_et_al_AAAGTAGAGTGGTCCC_1-0	6.40942	4.84713		Wang_et_al_AAAGTAGAGTGGTCCC_1-0	11.1087	4.80776		SS.sc7785425	0.357522	-4.01711		cell_393	-6116.14	-6600.96		Wang_et_al_AAACCTGGTCCGAAGA_1-0	0.0567332	0.625317	0.134312	0.18361
Wang_et_al_AAACCTGGTCCGAAGA_1-0	-1.48585	-0.981383		WSSS_F_Imm8725445	11.0441	5.48514		AAACGCTTCTAACGCA-SIGAE11	9.6861	-1.57118		F61_Liver_CD45+_FCAImmP7862084_AAACCTGCACCACGTG	-4.71	5.58		F61_Liver_CD45+_FCAImmP7862084_AAACCTGCACCACGTG	-21596.7	-96100.3		Wang_et_al_AAACCTGGTCCGAAGA_1-0	3.68245	0.768117		AAACGCTTCTAACGCA-SIGAE11	0.699837	9.25921		Wang_et_al_AAATGCCTCTGACCTC_1-0	8.26307	3.18117		Wang_et_al_AACACGTGTTGATTCG_1-0	4.1542	2.66036		SS.sc7785599	-3.91358	6.59377		cell_410	5231.71	-10579.3		Wang_et_al_AAACCTGGTCCGCTGA_1-0	0.00639797	0.663026	0.13292	0.197625
Wang_et_al_AAACCTGGTCCGCTGA_1-0	0.567023	0.118666		WSSS_F_Imm8725446	1.17354	10.4333		AAAGAACCAATGCAGG-SIGAE11	10.3029	-2.34818		F61_Liver_CD45+_FCAImmP7862084_AAACCTGCACCATCCT	-2.66	9.89		F61_Liver_CD45+_FCAImmP7862084_AAACCTGCACCATCCT	12895.1	-103621		Wang_et_al_AAACCTGGTCCGCTGA_1-0	5.8756	-0.414288		AAAGAACCAATGCAGG-SIGAE11	-0.80109	10.4132		Wang_et_al_AACACGTGTTGATTCG_1-0	6.56783	5.18494		Wang_et_al_AACGTTGAGGGTGTTG_1-0	11.4592	4.61701		SS.sc7785455	1.37119	4.39402		cell_498	-4165.85	-7779.38		Wang_et_al_AAACCTGGTCTGGAGA_1-0	0.0448013	0.612873	0.155031	0.187268
Wang_et_al_AAACCTGGTCTGGAGA_1-0	2.3903	1.3671		WSSS_F_Imm8725447	10.7154	13.0918		AAAGAACCACTGTGTA-SIGAE11	0.66501	7.64037		F61_Liver_CD45+_FCAImmP7862084_AAACCTGCAGTCAGCC	-2.04	12.9		F61_Liver_CD45+_FCAImmP7862084_AAACCTGCAGTCAGCC	68218.5	-120560		Wang_et_al_AAACCTGGTCTGGAGA_1-0	4.17422	3.78171		AAAGAACCACTGTGTA-SIGAE11	9.09152	3.42266		Wang_et_al_AACGTTGAGGGTGTTG_1-0	6.51327	4.95389		Wang_et_al_AACTCAGCAATGGACG_1-0	0.788564	6.64849		SS.sc7785598	-0.0619376	-3.96339		cell_592	924.971	-15170.2		Wang_et_al_AAACCTGGTGTGAATA_1-0	0.00607255	0.667268	0.130239	0.196389
Wang_et_al_AAACCTGGTGTGAATA_1-0	12.2999	6.08773		WSSS_F_Imm8725448	9.21467	12.3952		AAAGAACCATTCCTCG-SIGAE11	-5.97824	4.67521		F61_Liver_CD45+_FCAImmP7862084_AAACCTGCATTAGCCA	1.38	-6.93		F61_Liver_CD45+_FCAImmP7862084_AAACCTGCATTAGCCA	-59295.7	51481		Wang_et_al_AAACCTGGTGTGAATA_1-0	10.7149	4.14195		AAAGAACCATTCCTCG-SIGAE11	16.5522	7.868		Wang_et_al_AACTCAGCAATGGACG_1-0	5.27911	4.9108		Wang_et_al_AACTGGTCAGCTTCGG_1-0	0.825632	6.16815		SS.sc7785291	8.09174	3.49413		cell_642	-6441.71	-3304.45		Wang_et_al_AAACGGGAGACTAGGC_1-0	0.050523	0.603519	0.168023	0.177907
Wang_et_al_AAACCTGTCTGTTGAG_1-0	4.9285	13.2672		WSSS_F_Imm8725449	0.96272	10.2907		AAAGAACTCCGCAGTG-SIGAE11	0.182895	4.48005		F61_Liver_CD45+_FCAImmP7862084_AAACCTGGTACCGTAT	-3	3.05		F61_Liver_CD45+_FCAImmP7862084_AAACCTGGTACCGTAT	-32051.5	-86401.5		Wang_et_al_AAACCTGTCTGTTGAG_1-0	7.39715	12.6366		AAAGAACTCCGCAGTG-SIGAE11	10.1983	5.18049		Wang_et_al_AACTGGTCAGCTTCGG_1-0	5.7046	4.49716		Wang_et_al_AAGACCTTCACAACGT_1-0	0.419608	3.83941		SS.sc7785601	-6.15656	7.41442		cell_709	5077.63	-9756.72		Wang_et_al_AAACGGGCAGGATCGA_1-0	0.0730688	0.611868	0.129597	0.185439
Wang_et_al_AAACGGGAGACTAGGC_1-0	-0.973956	0.461673		WSSS_F_Imm8725450	11.3749	6.16909		AAAGGATCAAGCAATA-SIGAE11	6.87786	15.1517		F61_Liver_CD45+_FCAImmP7862084_AAACCTGGTAGAAAGG	-0.304	-5.32		F61_Liver_CD45+_FCAImmP7862084_AAACCTGGTAGAAAGG	-60834.4	31908		Wang_et_al_AAACGGGAGACTAGGC_1-0	4.95954	1.51117		AAAGGATCAAGCAATA-SIGAE11	2.39329	-2.96557		Wang_et_al_AACTTTCGTCGCTTTC_1-0	7.90843	3.13873		Wang_et_al_AATCCAGAGTACTTGC_1-0	12.6452	2.8903		SS.sc7785378	5.76452	3.78076		cell_712	-4538	-7767.43		Wang_et_al_AAACGGGGTCCTCCAT_1-0	0.00586339	0.666176	0.130081	0.197848
Wang_et_al_AAACGGGCAGGATCGA_1-0	-0.942113	-0.0738366		WSSS_F_Imm8725451	10.8155	3.49504		AAAGGATTCAGTCAGT-SIGAE11	15.3352	6.28894		F61_Liver_CD45+_FCAImmP7862084_AAACCTGGTCAGGACA	-4.1	-3.66		F61_Liver_CD45+_FCAImmP7862084_AAACCTGGTCAGGACA	-72511.9	7379.69		Wang_et_al_AAACGGGCAGGATCGA_1-0	3.60535	1.04312		AAAGGATTCAGTCAGT-SIGAE11	-0.476933	-1.19085		Wang_et_al_AAGACCTTCACAACGT_1-0	7.05783	4.82509		Wang_et_al_AATCGGTAGCCATCGC_1-0	9.52661	4.06628		SS.sc7785430	-3.67887	-2.12604		cell_716	4535.91	-9717.09		Wang_et_al_AAACGGGGTTACAGAA_1-0	0.0613603	0.620589	0.136335	0.181688
Wang_et_al_AAACGGGGTCCTCCAT_1-0	12.5784	1.67068		WSSS_F_Imm8725452	10.8792	7.10513		AAAGTGAGTACTCCCT-SIGAE11	5.82643	-4.20501		F61_Liver_CD45+_FCAImmP7862084_AAACCTGGTCGCATCG	2.24	-3.31		F61_Liver_CD45+_FCAImmP7862084_AAACCTGGTCGCATCG	6094.65	21038.6		Wang_et_al_AAACGGGGTCCTCCAT_1-0	2.78264	13.8706		AAAGTGAGTACTCCCT-SIGAE11	3.55537	15.9586		Wang_et_al_AATCCAGAGTACTTGC_1-0	7.71989	5.83131		Wang_et_al_AATCGGTTCAGCGATT_1-0	9.48911	2.67726		SS.sc7785362	15.7364	7.87669		cell_811	5149.68	-9580.18		Wang_et_al_AAACGGGGTTTGTGTG_1-0	0.0182045	0.643368	0.142127	0.196272
Wang_et_al_AAACGGGGTTACAGAA_1-0	-0.680964	1.4192		WSSS_F_Imm8725453	0.831555	10.8728		AAATGGAAGGGAGGCA-SIGAE11	-1.2576	3.78498		F61_Liver_CD45+_FCAImmP7862084_AAACCTGGTCTAACGT	-2.85	8.09		F61_Liver_CD45+_FCAImmP7862084_AAACCTGGTCTAACGT	-14455.3	-102711		Wang_et_al_AAACGGGGTTACAGAA_1-0	5.19691	1.71931		AAATGGAAGGGAGGCA-SIGAE11	10.8059	6.89393		Wang_et_al_AATCGGTAGCCATCGC_1-0	5.92051	5.38511		Wang_et_al_AATCGGTTCTCCTATA_1-0	0.76239	6.57451		SS.sc7785569	1.84883	-1.11119		cell_821	848.637	-16402.1		Wang_et_al_AAACGGGTCAGCGACC_1-0	0.00702448	0.663427	0.133501	0.196017
Wang_et_al_AAACGGGGTTTGTGTG_1-0	3.16574	1.71847		WSSS_F_Imm8725454	-6.06654	10.9568		AAATGGACACAGTACT-SIGAE11	10.6387	-1.52883		F61_Liver_CD45+_FCAImmP7862084_AAACCTGGTGAGGGAG	-4.99	9.19		F61_Liver_CD45+_FCAImmP7862084_AAACCTGGTGAGGGAG	-8411.31	-98467.5		Wang_et_al_AAACGGGGTTTGTGTG_1-0	5.63785	2.20461		AAATGGACACAGTACT-SIGAE11	0.310414	8.54433		Wang_et_al_AATCGGTTCAGCGATT_1-0	7.08517	5.39769		Wang_et_al_ACATGGTCAGCTGCAC_1-0	10.3214	6.1259		SS.sc7785530	9.06387	3.17625		cell_896	5170.08	-9791.17		Wang_et_al_AAACGGGTCCCATTTA_1-0	0.00529767	0.663642	0.124289	0.206743
Wang_et_al_AAACGGGTCAGCGACC_1-0	-2.46746	-0.490265		WSSS_F_Imm8725455	11.0796	6.79757		AAATGGACATTGTGCA-SIGAE11	7.75498	0.309038		F61_Liver_CD45+_FCAImmP7862084_AAACCTGGTTAGATGA	-5.99	3.41		F61_Liver_CD45+_FCAImmP7862084_AAACCTGGTTAGATGA	-37324.7	-100619		Wang_et_al_AAACGGGTCAGCGACC_1-0	5.71846	0.182336		AAATGGACATTGTGCA-SIGAE11	2.46295	13.265		Wang_et_al_AATCGGTTCTCCTATA_1-0	5.16673	4.97118		Wang_et_al_ACATGGTTCACTCTTA_1-0	0.874598	3.53908		SS.sc7785327	-2.97314	-2.65643		cell_1039	4777	-9819.28		Wang_et_al_AAACGGGTCCTGTAGA_1-0	0.0463151	0.632817	0.132082	0.188756
Wang_et_al_AAACGGGTCCCATTTA_1-0	7.29021	5.60174		WSSS_F_Imm8725456	10.558	7.27912		AACAAAGGTTGAGTCT-SIGAE11	15.2114	6.74537		F61_Liver_CD45+_FCAImmP7862084_AAACCTGGTTCGTGAT	-4.97	6.42		F61_Liver_CD45+_FCAImmP7862084_AAACCTGGTTCGTGAT	-23300.5	-105269		Wang_et_al_AAACGGGTCCCATTTA_1-0	-0.290413	6.97907		AACAAAGGTTGAGTCT-SIGAE11	-1.93592	4.46764		Wang_et_al_ACACCAAAGTAGGTGC_1-0	8.25172	3.20896		Wang_et_al_ACATGGTTCACTTCAT_1-0	5.29299	1.93284		SS.sc7786604	-3.42905	5.98855		cell_1129	5077.15	-10147.2		Wang_et_al_AAACGGGTCTCGAGTA_1-0	0.00518185	0.616498	0.183997	0.194297
Wang_et_al_AAACGGGTCCTGTAGA_1-0	0.377182	0.985741		WSSS_F_Imm8725457	1.30287	10.2241		AACAAAGTCTTTCCAA-SIGAE11	-4.14442	5.29415		F61_Liver_CD45+_FCAImmP7862084_AAACCTGGTTCTGAAC	0.298	-13.9		F61_Liver_CD45+_FCAImmP7862084_AAACCTGGTTCTGAAC	-49324.9	78524.3		Wang_et_al_AAACGGGTCCTGTAGA_1-0	6.27881	0.930354		AACAAAGTCTTTCCAA-SIGAE11	15.3402	6.45151		Wang_et_al_ACATGGTCAGCTGCAC_1-0	6.76927	3.83716		Wang_et_al_ACCGTAAAGTGAAGAG_1-0	4.05486	5.8115		SS.sc7785758	-4.27763	5.83483		cell_1138	5421.09	-10221.2		Wang_et_al_AAAGATGAGAGATGAG_1-0	0.0272635	0.643615	0.137755	0.191337
Wang_et_al_AAACGGGTCTCGAGTA_1-0	4.86978	4.46619		WSSS_F_Imm8725458	1.07251	10.1388		AACACACGTGTTCCAA-SIGAE11	-4.03543	5.3108		F61_Liver_CD45+_FCAImmP7862084_AAACCTGGTTGAACTC	0.727	-9.27		F61_Liver_CD45+_FCAImmP7862084_AAACCTGGTTGAACTC	-59629.2	55522.7		Wang_et_al_AAACGGGTCTCGAGTA_1-0	1.83074	4.52184		AACACACGTGTTCCAA-SIGAE11	15.5098	6.48537		Wang_et_al_ACATGGTTCACTCTTA_1-0	6.93035	6.45434		Wang_et_al_ACCGTAAGTCGCGGTT_1-0	5.10102	1.71338		SS.sc7785451	15.3508	8.14639		cell_1167	5198.49	-9954.47		Wang_et_al_AAAGATGAGTCCGTAT_1-0	0.00890566	0.661777	0.133566	0.195721
Wang_et_al_AAAGATGAGAGATGAG_1-0	0.773553	1.4047		WSSS_F_Imm8725459	12.5975	11.8237		AACAGGGCAGCAGACA-SIGAE11	9.25609	-1.78736		F61_Liver_CD45+_FCAImmP7862084_AAACCTGGTTGCTCCT	-6.95	1.93		F61_Liver_CD45+_FCAImmP7862084_AAACCTGGTTGCTCCT	-56295.5	-64575.3		Wang_et_al_AAAGATGAGAGATGAG_1-0	2.94004	1.1231		AACAGGGCAGCAGACA-SIGAE11	1.20461	9.27699		Wang_et_al_ACATGGTTCACTTCAT_1-0	6.26746	4.73469		Wang_et_al_ACGATACAGTGGTAGC_1-0	11.5223	3.42664		SS.sc7785336	8.10361	4.00978		cell_1302	5411.99	-10563.8		Wang_et_al_AAAGATGCAAGACGTG_1-0	1	0	0	0
Wang_et_al_AAAGATGAGTCCGTAT_1-0	-1.10614	0.241585		WSSS_F_Imm8725460	-0.862739	8.35094		AACCACACACTGGCCA-SIGAE11	-0.44892	2.902		F61_Liver_CD45+_FCAImmP7862084_AAACCTGTCAGTGCAT	-5.48	0.603		F61_Liver_CD45+_FCAImmP7862084_AAACCTGTCAGTGCAT	-52111.5	-65929.2		Wang_et_al_AAAGATGAGTCCGTAT_1-0	4.25837	-0.386306		AACCACACACTGGCCA-SIGAE11	10.4159	6.34087		Wang_et_al_ACCGTAAAGTGAAGAG_1-0	5.73886	4.778		Wang_et_al_ACGGAGACATGCCTTC_1-0	3.56691	1.69997		SS.sc7785474	12.8703	7.95752		cell_1319	5196.93	-10658.3		Wang_et_al_AAAGATGGTAGCAAAT_1-0	0.0479537	0.627331	0.139462	0.185224
Wang_et_al_AAAGATGCAAGACGTG_1-0	-2.04729	0.205377		WSSS_F_Imm8725461	1.07909	11.171		AACCATGCAAGACTGG-SIGAE11	-3.85816	3.83187		F61_Liver_CD45+_FCAImmP7862084_AAACCTGTCGGCTTGG	2.16	-10.4		F61_Liver_CD45+_FCAImmP7862084_AAACCTGTCGGCTTGG	-58845.9	68083.9		Wang_et_al_AAAGATGCAAGACGTG_1-0	5.93201	0.213581		AACCATGCAAGACTGG-SIGAE11	14.4002	6.89652		Wang_et_al_ACCGTAAGTCGCGGTT_1-0	7.59804	5.19588		Wang_et_al_ACGGAGAGTAAGGATT_1-0	9.16198	1.66222		SS.sc7785554	15.5889	7.69039		cell_1409	886.181	-16143.2		Wang_et_al_AAAGATGGTATCTGCA_1-0	0.0266949	0.647412	0.134082	0.191782
Wang_et_al_AAAGATGGTAGCAAAT_1-0	-1.84882	-1.05016		WSSS_F_Imm8725462	10.7056	7.1119		AACCATGCATCTCAAG-SIGAE11	5.88283	-2.10157		F61_Liver_CD45+_FCAImmP7862084_AAACCTGTCTAACGGT	-5.53	3.51		F61_Liver_CD45+_FCAImmP7862084_AAACCTGTCTAACGGT	-28088.5	-92594		Wang_et_al_AAAGATGGTAGCAAAT_1-0	4.26766	0.991701		AACCATGCATCTCAAG-SIGAE11	3.90747	9.78095		Wang_et_al_ACGATACAGTGGTAGC_1-0	5.92205	5.6825		Wang_et_al_ACGGAGAGTAGGCTGA_1-0	4.93019	1.60666		SS.sc7785411	10.4755	3.57985		cell_2699	1714.91	-9015.72		Wang_et_al_AAAGATGGTCGCCATG_1-0	0.0056008	0.626392	0.172429	0.195553
Wang_et_al_AAAGATGGTATCTGCA_1-0	0.872138	0.980142		WSSS_F_Imm8725463	0.867298	11.0342		AACCATGGTGGTTTGT-SIGAE11	3.11368	16.0494		F61_Liver_CD45+_FCAImmP7862084_AAACCTGTCTGGTGTA	-2.49	10.4		F61_Liver_CD45+_FCAImmP7862084_AAACCTGTCTGGTGTA	14562.5	-104862		Wang_et_al_AAAGATGGTATCTGCA_1-0	6.11777	0.736025		AACCATGGTGGTTTGT-SIGAE11	2.64765	0.977585		Wang_et_al_ACGGAGACATGCCTTC_1-0	6.83939	4.42936		Wang_et_al_ACGGGCTAGAGCTTCT_1-0	2.18773	5.08966		SS.sc7785458	3.81575	5.19886		cell_2719	5108.53	-10908.5		Wang_et_al_AAAGATGGTCGCTTCT_1-0	0.00538715	0.672407	0.122344	0.199832
Wang_et_al_AAAGATGGTCGCCATG_1-0	3.98328	3.69953		WSSS_F_Imm8725464	1.02909	11.3485		AACCCAAAGTTAACGA-SIGAE11	6.69105	-1.61085		F61_Liver_CD45+_FCAImmP7862084_AAACGGGAGATGAGAG	-4.69	-3.98		F61_Liver_CD45+_FCAImmP7862084_AAACGGGAGATGAGAG	-74302.9	4340.33		Wang_et_al_AAAGATGGTCGCCATG_1-0	2.46725	4.89772		AACCCAAAGTTAACGA-SIGAE11	3.74759	10.2791		Wang_et_al_ACGGAGAGTAAGGATT_1-0	6.97777	5.88893		Wang_et_al_ACTGAACCACTTAAGC_1-0	12.4612	4.17902		SS.sc7785503	4.91259	1.62139		cell_2896	5320.02	-10268.4		Wang_et_al_AAAGATGGTCTCTCTG_1-0	0.00850397	0.663286	0.13351	0.19467
Wang_et_al_AAAGATGGTCGCTTCT_1-0	8.59872	0.381769		WSSS_F_Imm8725465	10.9777	7.11397		AACCCAAGTCTCCTGT-SIGAE11	8.26189	0.380726		F61_Liver_CD45+_FCAImmP7862084_AAACGGGAGCGTTGCC	-9.98	0.516		F61_Liver_CD45+_FCAImmP7862084_AAACGGGAGCGTTGCC	-57805.6	-46067.8		Wang_et_al_AAAGATGGTCGCTTCT_1-0	-1.41606	10.3496		AACCCAAGTCTCCTGT-SIGAE11	3.03328	11.1032		Wang_et_al_ACGGAGAGTAGGCTGA_1-0	6.44108	5.11592		Wang_et_al_ACTGAGTAGACTGTAA_1-0	9.92102	6.66365		SS.sc7785399	-2.81838	-2.96347		cell_3014	5171.87	-10693.4		Wang_et_al_AAAGATGGTTGGACCC_1-0	0.00518072	0.66451	0.124283	0.205998
Wang_et_al_AAAGATGGTCTCTCTG_1-0	-2.35858	0.177771		WSSS_F_Imm8725466	10.5476	11.384		AACCTTTTCAGTCATG-SIGAE11	9.08787	-3.36981		F61_Liver_CD45+_FCAImmP7862084_AAACGGGAGTCCTCCT	-2.72	-5.1		F61_Liver_CD45+_FCAImmP7862084_AAACGGGAGTCCTCCT	-68879.6	12647.2		Wang_et_al_AAAGATGGTCTCTCTG_1-0	6.6651	-0.986201		AACCTTTTCAGTCATG-SIGAE11	0.898074	12.3706		Wang_et_al_ACGGGCTAGAGCTTCT_1-0	6.94898	4.48682		Wang_et_al_ACTTGTTAGGCTACGA_1-0	9.84387	5.50619		SS.sc7785339	1.36863	-4.50005		cell_3027	5232.65	-10850.6		Wang_et_al_AAAGATGTCCGCATAA_1-0	0.0104493	0.661135	0.134366	0.194019
Wang_et_al_AAAGATGGTTGGACCC_1-0	6.54725	5.67418		WSSS_F_Imm8725467	1.12851	10.2752		AACTTCTAGTATAGAC-SIGAE11	12.3187	6.83029		F61_Liver_CD45+_FCAImmP7862084_AAACGGGAGTTAACGA	2.25	-6.87		F61_Liver_CD45+_FCAImmP7862084_AAACGGGAGTTAACGA	-50397.1	42583.3		Wang_et_al_AAAGATGGTTGGACCC_1-0	-0.0171049	6.49314		AACTTCTAGTATAGAC-SIGAE11	-2.91868	3.62887		Wang_et_al_ACTGAACCACTTAAGC_1-0	7.18159	4.87942		Wang_et_al_ACTTTCACACATTAGC_1-0	8.9716	5.62119		SS.sc7785579	8.80489	4.22172		cell_3044	5013.19	-10897.6		Wang_et_al_AAAGCAAAGAGCTATA_1-0	0.126125	0.578995	0.122964	0.171889
Wang_et_al_AAAGATGTCCGCATAA_1-0	-2.73348	0.269554		WSSS_F_Imm8725468	11.6985	11.8335		AACTTCTAGTTGGAGC-SIGAE11	6.07087	-0.667253		F61_Liver_CD45+_FCAImmP7862084_AAACGGGCACAGGAGT	-2.26	6.01		F61_Liver_CD45+_FCAImmP7862084_AAACGGGCACAGGAGT	-18940.9	-99905.6		Wang_et_al_AAAGATGTCCGCATAA_1-0	5.61884	0.346423		AACTTCTAGTTGGAGC-SIGAE11	4.38218	10.6165		Wang_et_al_ACTGAGTAGACTGTAA_1-0	6.72491	5.2535		Wang_et_al_ACTTTCACAGACTCGC_1-0	12.38	4.53031		SS.sc7785526	12.9964	7.85127		cell_3155	5002.87	-9078.51		Wang_et_al_AAAGCAAAGCGCTTAT_1-0	0.0743333	0.60835	0.135491	0.181798
Wang_et_al_AAAGCAAAGAGCTATA_1-0	-2.70991	2.10314		WSSS_F_Imm8725469	10.1142	11.3915		AACTTCTCATAGCTGT-SIGAE11	-6.00788	4.85275		F61_Liver_CD45+_FCAImmP7862084_AAACGGGGTCGCTTCT	-5.32	7.48		F61_Liver_CD45+_FCAImmP7862084_AAACGGGGTCGCTTCT	-22043.9	-109423		Wang_et_al_AAAGCAAAGAGCTATA_1-0	6.98378	0.594001		AACTTCTCATAGCTGT-SIGAE11	16.7082	7.68756		Wang_et_al_ACTTGTTAGGCTACGA_1-0	6.18213	4.94537		Wang_et_al_ACTTTCACAGGGTACA_1-0	9.34374	6.88219		SS.sc7785529	-4.09773	-2.12234		cell_3164	-4565.89	-8328.35		Wang_et_al_AAAGCAAAGGAATGGA_1-0	0.00232074	0.310406	0.605948	0.0813135
Wang_et_al_AAAGCAAAGCGCTTAT_1-0	0.273566	-0.0734585		WSSS_F_Imm8725470	10.7463	6.93398		AAGAACAAGCGACAGT-SIGAE11	10.7665	12.8016		F61_Liver_CD45+_FCAImmP7862084_AAACGGGGTGATGTCT	-3.6	9.67		F61_Liver_CD45+_FCAImmP7862084_AAACGGGGTGATGTCT	-4950.43	-105854		Wang_et_al_AAAGCAAAGCGCTTAT_1-0	3.66177	0.694236		AAGAACAAGCGACAGT-SIGAE11	-0.790009	-1.63215		Wang_et_al_ACTTTCACACATTAGC_1-0	5.28288	5.75929		Wang_et_al_AGAATAGCAAGGACAC_1-0	0.772933	6.322		SS.sc7785596	2.88443	-1.89339		cell_3186	5052.85	-10420.5		Wang_et_al_AAAGCAACACACCGCA_1-0	0.0990899	0.592762	0.132386	0.175735
Wang_et_al_AAAGCAAAGGAATGGA_1-0	5.02479	8.53947		WSSS_F_Imm8725471	12.4739	12.0403		AAGAACACAAGTGTCT-SIGAE11	5.63299	-1.60516		F61_Liver_CD45+_FCAImmP7862084_AAACGGGGTTACTGAC	-3.7	-3.87		F61_Liver_CD45+_FCAImmP7862084_AAACGGGGTTACTGAC	-68511	9781.91		Wang_et_al_AAAGCAAAGGAATGGA_1-0	-1.01713	1.22827		AAGAACACAAGTGTCT-SIGAE11	4.11845	11.6145		Wang_et_al_ACTTTCACAGACTCGC_1-0	6.93202	5.06723		Wang_et_al_AGAGCGAAGATCTGCT_1-0	8.41132	6.64429		SS.sc7785303	8.04437	4.40735		cell_3190	5125.49	-10632.2		Wang_et_al_AAAGCAACACCTTGTC_1-0	0.122305	0.578587	0.128103	0.170978
Wang_et_al_AAAGCAACACACCGCA_1-0	-1.03064	0.874194		WSSS_F_Imm8725472	10.7701	7.54005		AAGACAAAGAACTCCT-SIGAE11	10.2556	11.7117		F61_Liver_CD45+_FCAImmP7862084_AAACGGGTCACGGTTA	-7.35	-2.24		F61_Liver_CD45+_FCAImmP7862084_AAACGGGTCACGGTTA	-64139.3	-18915.7		Wang_et_al_AAAGCAACACACCGCA_1-0	4.2713	1.26983		AAGACAAAGAACTCCT-SIGAE11	-4.29076	-1.54038		Wang_et_al_ACTTTCACAGGGTACA_1-0	5.47151	2.37188		Wang_et_al_AGATTGCAGCCATCGC_1-0	0.757324	4.10755		SS.sc7785650	9.57047	2.03773		cell_3273	-5173.74	-7610.81		Wang_et_al_AAAGCAACAGATCGGA_1-0	0.0293007	0.643211	0.138325	0.189134
Wang_et_al_AAAGCAACACCTTGTC_1-0	-1.3979	-0.473591		WSSS_F_Imm8725473	11.2092	7.29439		AAGACAAAGACGCCCT-SIGAE11	-5.55972	4.96621		F61_Liver_CD45+_FCAImmP7862084_AAACGGGTCATGTGGT	-3.08	10.4		F61_Liver_CD45+_FCAImmP7862084_AAACGGGTCATGTGGT	4497.28	-105244		Wang_et_al_AAAGCAACACCTTGTC_1-0	3.86823	1.65119		AAGACAAAGACGCCCT-SIGAE11	16.2664	7.12926		Wang_et_al_AGAATAGCAAGGACAC_1-0	5.56749	4.54411		Wang_et_al_AGCAGCCGTTGAGGTG_1-0	7.11324	5.1726		SS.sc7785312	5.34085	3.27801		cell_3480	5144.12	-10735.3		Wang_et_al_AAAGCAATCTAACTTC_1-0	0.0789932	0.609147	0.130847	0.180984
Wang_et_al_AAAGCAACAGATCGGA_1-0	-2.44718	0.619415		WSSS_F_Imm8725474	1.13503	10.2953		AAGACTCCAGTCGCAC-SIGAE11	6.32194	-1.93813		F61_Liver_CD45+_FCAImmP7862084_AAACGGGTCCAATGGT	2.67	-3.94		F61_Liver_CD45+_FCAImmP7862084_AAACGGGTCCAATGGT	-1547.69	24766.1		Wang_et_al_AAAGCAACAGATCGGA_1-0	3.55968	0.512287		AAGACTCCAGTCGCAC-SIGAE11	4.17424	9.7884		Wang_et_al_AGAGCGAAGATCTGCT_1-0	6.95019	5.21744		Wang_et_al_AGCATACTCTTCGGTC_1-0	9.63725	5.41178		SS.sc7785545	6.86588	3.99197		cell_3601	5305.29	-10430.2		Wang_et_al_AAAGCAATCTTAGAGC_1-0	0.00605855	0.666467	0.130517	0.196926
Wang_et_al_AAAGCAATCTAACTTC_1-0	-0.147123	0.324095		WSSS_F_Imm8725475	1.10193	10.3737		AAGACTCTCCAAGCTA-SIGAE11	8.86238	0.494761		F61_Liver_CD45+_FCAImmP7862084_AAACGGGTCCCAGGTG	0.54	-1.91		F61_Liver_CD45+_FCAImmP7862084_AAACGGGTCCCAGGTG	-45860.6	52840.3		Wang_et_al_AAAGCAATCTAACTTC_1-0	3.61957	1.73115		AAGACTCTCCAAGCTA-SIGAE11	2.14623	11.9322		Wang_et_al_AGATTGCAGCCATCGC_1-0	7.55861	4.41004		Wang_et_al_AGCCTAAAGAGTAATC_1-0	3.71519	5.17569		SS.sc7785385	-4.39053	6.52316		cell_3654	5215.55	-10644.6		Wang_et_al_AAAGTAGAGTGGTCCC_1-0	0.00518228	0.663545	0.125045	0.2062
Wang_et_al_AAAGCAATCTTAGAGC_1-0	14.0115	4.79271		WSSS_F_Imm8725476	0.619219	10.2364		AAGCCATAGACTTCGT-SIGAE11	11.388	-2.92012		F61_Liver_CD45+_FCAImmP7862084_AAACGGGTCGCCAAAT	2.25	-4.68		F61_Liver_CD45+_FCAImmP7862084_AAACGGGTCGCCAAAT	-12620.6	28230.9		Wang_et_al_AAAGCAATCTTAGAGC_1-0	10.5889	5.36463		AAGCCATAGACTTCGT-SIGAE11	-0.30237	11.018		Wang_et_al_AGCAGCCGTTGAGGTG_1-0	5.81736	5.87459		Wang_et_al_AGCCTAAAGGCTCAGA_1-0	1.13981	6.64077		SS.sc7785597	-0.10623	-4.10788		cell_3672	5197.05	-10769.6		Wang_et_al_AAAGTAGCACGCTTTC_1-0	0.0511717	0.628215	0.133662	0.186922
Wang_et_al_AAAGTAGAGTGGTCCC_1-0	6.40942	4.84713		WSSS_F_Imm8725477	1.07936	10.4094		AAGCCATTCATTCATC-SIGAE11	5.42905	-1.30393		F61_Liver_CD45+_FCAImmP7862084_AAACGGGTCTGCGACG	-4.92	-0.482		F61_Liver_CD45+_FCAImmP7862084_AAACGGGTCTGCGACG	-52647.6	-56883.4		Wang_et_al_AAAGTAGAGTGGTCCC_1-0	-0.479487	5.78931		AAGCCATTCATTCATC-SIGAE11	4.50707	11.1626		Wang_et_al_AGCATACTCTTCGGTC_1-0	5.61645	4.93615		Wang_et_al_AGCGTATGTCTCCATC_1-0	9.46796	5.64128		SS.sc7785621	-0.100552	-3.49929		cell_3741	-4553.76	-8274.74		Wang_et_al_AAAGTAGCAGTACACT_1-0	0.0138682	0.603745	0.196755	0.185606
Wang_et_al_AAAGTAGCACGCTTTC_1-0	0.130206	1.55318		WSSS_F_Imm8725478	10.5828	7.25943		AAGCGAGGTAACGATA-SIGAE11	10.2783	-1.46262		F61_Liver_CD45+_FCAImmP7862084_AAAGATGAGACTGGGT	-0.719	-10.9		F61_Liver_CD45+_FCAImmP7862084_AAAGATGAGACTGGGT	-28164.5	59272.9		Wang_et_al_AAAGTAGCACGCTTTC_1-0	5.94936	1.89965		AAGCGAGGTAACGATA-SIGAE11	0.147218	10.5136		Wang_et_al_AGCCTAAAGAGTAATC_1-0	7.10363	4.62234		Wang_et_al_AGCGTATTCGCGATCG_1-0	5.80191	-1.08503		SS.sc7785543	2.15445	-1.32169		cell_3764	-4865.13	-7905.11		Wang_et_al_AAAGTAGGTACCAGTT_1-0	0.156719	0.559971	0.116994	0.16629
Wang_et_al_AAAGTAGCAGTACACT_1-0	2.74722	2.16726		WSSS_F_Imm8725479	-0.949586	8.44684		AAGCGAGGTACAGAAT-SIGAE11	11.7066	-0.976235		F61_Liver_CD45+_FCAImmP7862084_AAAGATGAGAGCTATA	-4.25	1.85		F61_Liver_CD45+_FCAImmP7862084_AAAGATGAGAGCTATA	-46822.9	-69993.4		Wang_et_al_AAAGTAGCAGTACACT_1-0	3.86241	3.75936		AAGCGAGGTACAGAAT-SIGAE11	-7.31283	8.2612		Wang_et_al_AGCCTAAAGGCTCAGA_1-0	5.68108	4.50393		Wang_et_al_AGCGTCGAGAACTGTA_1-0	10.8148	3.73385		SS.sc7786619	-3.4432	6.46562		cell_3855	4984.12	-9770.19		Wang_et_al_AAAGTAGTCAAACCAC_1-0	0.00938838	0.635831	0.158869	0.195883
Wang_et_al_AAAGTAGGTACCAGTT_1-0	-0.330781	-0.00994925		WSSS_F_Imm8725480	11.5007	13.4091		AAGCGAGTCAAATGCC-SIGAE11	10.5422	-2.20832		F61_Liver_CD45+_FCAImmP7862084_AAAGATGAGCTAAGAT	-4	1.72		F61_Liver_CD45+_FCAImmP7862084_AAAGATGAGCTAAGAT	-38951	-77143.4		Wang_et_al_AAAGTAGGTACCAGTT_1-0	4.61984	1.35021		AAGCGAGTCAAATGCC-SIGAE11	0.527049	12.394		Wang_et_al_AGCCTAAGTCTCCACT_1-0	8.04997	3.39508		Wang_et_al_AGCTTGATCCTTTCGG_1-0	9.2508	5.29642		SS.sc7785354	15.494	7.88386		cell_3999	-4866.09	-8171.66		Wang_et_al_AAATGCCAGAGCCCAA_1-0	0.00881078	0.657113	0.139926	0.194119
Wang_et_al_AAAGTAGTCAAACCAC_1-0	3.91712	3.11238		WSSS_F_Imm8725481	10.7626	11.1928		AAGCGAGTCGTGGCGT-SIGAE11	6.73581	0.962311		F61_Liver_CD45+_FCAImmP7862084_AAAGATGAGGATCGCA	-2.12	9.83		F61_Liver_CD45+_FCAImmP7862084_AAAGATGAGGATCGCA	8869.27	-102785		Wang_et_al_AAAGTAGTCAAACCAC_1-0	4.54491	4.26554		AAGCGAGTCGTGGCGT-SIGAE11	5.28515	12.425		Wang_et_al_AGCGTATGTCTCCATC_1-0	5.40834	5.28079		Wang_et_al_AGGGTGACAAGTAATG_1-0	9.93211	5.35898		SS.sc7785363	-4.13543	-1.99304		cell_4074	5200.89	-10344.3		Wang_et_al_AAATGCCAGAGTAATC_1-0	0.00605725	0.666333	0.130694	0.196884
Wang_et_al_AAATGCCAGAGCCCAA_1-0	0.252512	6.64579		WSSS_F_Imm8725482	0.971276	10.6205		AAGCGTTAGTGTTCCA-SIGAE11	6.94245	1.85502		F61_Liver_CD45+_FCAImmP7862084_AAAGATGCAAACAACA	2.53	-2.5		F61_Liver_CD45+_FCAImmP7862084_AAAGATGCAAACAACA	16579.7	15624		Wang_et_al_AAATGCCAGAGCCCAA_1-0	4.84215	3.63542		AAGCGTTAGTGTTCCA-SIGAE11	4.92464	13.865		Wang_et_al_AGCGTATTCGCGATCG_1-0	4.3744	12.6204		Wang_et_al_AGGTCCGTCCAACCAA_1-0	3.57538	1.90655		SS.sc7785627	5.35152	1.91333		cell_4097	5084.16	-10782.6		Wang_et_al_AAATGCCAGGATTCGG_1-0	0.00377637	0.491266	0.355609	0.149328
Wang_et_al_AAATGCCAGAGTAATC_1-0	14.0132	5.82763		WSSS_F_Imm8725483	-0.702386	8.31914		AAGCGTTTCCTAACAG-SIGAE11	14.9552	6.4542		F61_Liver_CD45+_FCAImmP7862084_AAAGATGCAAATACAG	-3.48	6.77		F61_Liver_CD45+_FCAImmP7862084_AAAGATGCAAATACAG	-16795.4	-105987		Wang_et_al_AAATGCCAGAGTAATC_1-0	10.0741	6.56175		AAGCGTTTCCTAACAG-SIGAE11	-3.25909	2.56844		Wang_et_al_AGCGTCGAGAACTGTA_1-0	7.56607	4.93397		Wang_et_al_AGTCTTTCAGCTGTAT_1-0	4.03328	5.74842		SS.sc7785351	5.43374	2.23091		cell_4419	5158.59	-10417.6		Wang_et_al_AAATGCCAGTCGTTTG_1-0	0.00445024	0.698493	0.124763	0.17227
Wang_et_al_AAATGCCAGGATTCGG_1-0	5.35125	5.24395		WSSS_F_Imm8725484	10.8295	7.77341		AAGCGTTTCGGCATTA-SIGAE11	14.4375	6.92498		F61_Liver_CD45+_FCAImmP7862084_AAAGATGCAAGCTGAG	-1.28	6.95		F61_Liver_CD45+_FCAImmP7862084_AAAGATGCAAGCTGAG	-13374.9	-102461		Wang_et_al_AAATGCCAGGATTCGG_1-0	-0.755721	3.89987		AAGCGTTTCGGCATTA-SIGAE11	-2.64306	2.74074		Wang_et_al_AGCTTGATCACCGTAA_1-0	8.13114	3.97722		Wang_et_al_ATAACGCCAGCAGTTT_1-0	4.73956	1.92368		SS.sc7785619	9.56114	0.960293		cell_4420	5051.13	-10189		Wang_et_al_AAATGCCAGTGGGTTG_1-0	0.0059504	0.664302	0.132773	0.196944
Wang_et_al_AAATGCCAGTCGTTTG_1-0	5.54686	5.06251		WSSS_F_Imm8725485	0.910396	11.1253		AAGGAATCAACTTGCA-SIGAE11	-3.75874	3.11104		F61_Liver_CD45+_FCAImmP7862084_AAAGATGCAGTGACAG	-3.34	-6.19		F61_Liver_CD45+_FCAImmP7862084_AAAGATGCAGTGACAG	-70834	10157.1		Wang_et_al_AAATGCCAGTCGTTTG_1-0	1.53663	5.89019		AAGGAATCAACTTGCA-SIGAE11	13.1701	7.18269		Wang_et_al_AGCTTGATCCTTTCGG_1-0	6.17149	5.24928		Wang_et_al_ATAAGAGGTGGCGAAT_1-0	4.83551	5.7753		SS.sc7785602	7.66997	4.34355		cell_4531	4952.58	-9452.25		Wang_et_al_AAATGCCAGTGGTAAT_1-0	0.0459869	0.624418	0.14626	0.183307
Wang_et_al_AAATGCCAGTGGGTTG_1-0	1.20313	0.643774		WSSS_F_Imm8725486	0.847048	10.2639		AAGGTAAGTCCACATA-SIGAE11	14.4289	9.19666		F61_Liver_CD45+_FCAImmP7862084_AAAGATGCATCGGAAG	-8.31	-1.4		F61_Liver_CD45+_FCAImmP7862084_AAAGATGCATCGGAAG	-59392.3	-14421.3		Wang_et_al_AAATGCCAGTGGGTTG_1-0	8.47794	10.5172		AAGGTAAGTCCACATA-SIGAE11	-1.57111	2.25062		Wang_et_al_AGGGTGACAAGTAATG_1-0	5.61182	4.93202		Wang_et_al_ATAGACCGTTCGGGCT_1-0	3.69477	3.80503		SS.sc7786728	-2.89608	5.98426		cell_5102	5196.99	-9719.78		Wang_et_al_AAATGCCAGTTGTAGA_1-0	0.0500631	0.621183	0.145938	0.182787
Wang_et_al_AAATGCCAGTGGTAAT_1-0	-2.05753	-0.470357		WSSS_F_Imm8725487	12.2933	12.6117		AAGTACCTCAGCCTTC-SIGAE11	12.7341	9.17034		F61_Liver_CD45+_FCAImmP7862084_AAAGATGGTAACGTTC	-2.18	12.1		F61_Liver_CD45+_FCAImmP7862084_AAAGATGGTAACGTTC	63821.1	-112559		Wang_et_al_AAATGCCAGTGGTAAT_1-0	4.19679	-0.098394		AAGTACCTCAGCCTTC-SIGAE11	-2.19528	1.62946		Wang_et_al_AGGTCCGTCCAACCAA_1-0	5.60094	4.59402		Wang_et_al_ATCCACCTCTCTGAGA_1-0	9.38458	5.6937		SS.sc7785641	5.48921	3.79067		cell_5287	5314.27	-10298.4		Wang_et_al_AAATGCCCAAGAAAGG_1-0	0.00565611	0.665829	0.129031	0.199454
Wang_et_al_AAATGCCAGTTGTAGA_1-0	-2.18831	0.726291		WSSS_F_Imm8725488	11.5644	11.6102		AAGTCGTAGACTTAAG-SIGAE11	9.43774	-1.38533		F61_Liver_CD45+_FCAImmP7862084_AAAGATGGTCGCATAT	-7.17	-6.06		F61_Liver_CD45+_FCAImmP7862084_AAAGATGGTCGCATAT	-86534.2	-9947.5		Wang_et_al_AAATGCCAGTTGTAGA_1-0	4.16972	0.813027		AAGTCGTAGACTTAAG-SIGAE11	1.68181	11.1896		Wang_et_al_AGTCTTTCAGCTGTAT_1-0	6.79241	4.36014		Wang_et_al_ATCTGCCCAACGATCT_1-0	3.63108	2.73808		SS.sc7785360	9.5762	1.08303		cell_5298	5349.57	-10340.5		Wang_et_al_AAATGCCCACTACAGT_1-0	0.0113095	0.658883	0.135587	0.194191
Wang_et_al_AAATGCCCAAGAAAGG_1-0	14.6305	4.38532		WSSS_F_Imm8725489	10.9194	11.5372		AAGTGAAGTCGGCACT-SIGAE11	8.26059	-2.47493		F61_Liver_CD45+_FCAImmP7862084_AAAGATGGTCTAAACC	-4.94	3.83		F61_Liver_CD45+_FCAImmP7862084_AAAGATGGTCTAAACC	-34220.2	-97132.5		Wang_et_al_AAATGCCCAAGAAAGG_1-0	9.73291	6.37291		AAGTGAAGTCGGCACT-SIGAE11	2.38935	10.1409		Wang_et_al_ATAACGCCAGCAGTTT_1-0	7.13158	5.94136		Wang_et_al_ATCTGCCCACGAAACG_1-0	13.1288	5.54784		SS.sc7785446	12.8133	8.29394		cell_5341	5036.8	-10489.5		Wang_et_al_AAATGCCTCTGACCTC_1-0	0.00482968	0.693415	0.115009	0.186719
Wang_et_al_AAATGCCCACTACAGT_1-0	0.397984	6.21931		WSSS_F_Imm8725490	0.986287	10.4039		AAGTGAATCATTTCCA-SIGAE11	8.36865	-2.2054		F61_Liver_CD45+_FCAImmP7862084_AAAGATGGTCTGATTG	-3.16	-4.92		F61_Liver_CD45+_FCAImmP7862084_AAAGATGGTCTGATTG	-69941.7	11382.9		Wang_et_al_AAATGCCCACTACAGT_1-0	7.44142	0.323273		AAGTGAATCATTTCCA-SIGAE11	2.65457	9.29418		Wang_et_al_ATAAGAGGTGGCGAAT_1-0	6.20321	4.79139		Wang_et_al_ATGAGGGAGAGAACAG_1-0	0.364546	3.90549		SS.sc7785651	9.65311	0.701348		cell_7632	5545.68	-10788.2		Wang_et_al_AACACGTAGTGCGATG_1-0	0.100136	0.513598	0.234959	0.151284
Wang_et_al_AAATGCCTCTGACCTC_1-0	8.26307	3.18117		WSSS_F_Imm8725491	0.749119	11.2854		AAGTTCGGTAGTTCCA-SIGAE11	10.7172	-1.92801		F61_Liver_CD45+_FCAImmP7862084_AAAGATGGTTGCCTCT	1.4	-6.61		F61_Liver_CD45+_FCAImmP7862084_AAAGATGGTTGCCTCT	-50507.9	44197		Wang_et_al_AAATGCCTCTGACCTC_1-0	-1.67795	8.42008		AAGTTCGGTAGTTCCA-SIGAE11	-1.05859	10.2168		Wang_et_al_ATAGACCGTTCGGGCT_1-0	7.15844	4.10262		Wang_et_al_ATGTGTGCACACAGAG_1-0	5.27093	3.04733		SS.sc7785643	13.2409	8.5701		cell_7640	767.903	-15822.8		Wang_et_al_AACACGTAGTGTTTGC_1-0	0.222007	0.501966	0.125254	0.15075
Wang_et_al_AACACGTAGTACCGGA_1-0	8.95371	9.70375		WSSS_F_Imm8725492	10.8681	7.42045		AAGTTCGTCTCCCAAC-SIGAE11	7.48002	-0.307311		F61_Liver_CD45+_FCAImmP7862084_AAAGATGTCACGACTA	-5	1.59		F61_Liver_CD45+_FCAImmP7862084_AAAGATGTCACGACTA	-50207	-67701.5		Wang_et_al_AACACGTAGTACCGGA_1-0	13.6397	9.15822		AAGTTCGTCTCCCAAC-SIGAE11	3.57786	12.3826		Wang_et_al_ATCACGATCCAAAGTC_1-0	8.1988	3.22742		Wang_et_al_ATTACTCGTCGATTGT_1-0	6.71057	5.36415		SS.sc7785620	4.89804	4.44727		cell_7675	947.367	-16026.4		Wang_et_al_AACACGTCAGATCCAT_1-0	0.00829903	0.661892	0.134723	0.195055
Wang_et_al_AACACGTAGTGCGATG_1-0	0.630261	7.96058		WSSS_F_Imm8725493	10.8635	7.47306		AATCGACGTAACATCC-SIGAE11	6.34398	-4.05063		F61_Liver_CD45+_FCAImmP7862084_AAAGATGTCACTCTTA	0.521	-8.13		F61_Liver_CD45+_FCAImmP7862084_AAAGATGTCACTCTTA	-43432.3	44626.8		Wang_et_al_AACACGTAGTGCGATG_1-0	5.19826	1.99909		AATCGACGTAACATCC-SIGAE11	3.13447	14.6846		Wang_et_al_ATCCACCTCTCTGAGA_1-0	6.22776	5.183		Wang_et_al_ATTCTACTCTCTAAGG_1-0	9.71033	0.344748		SS.sc7785662	6.81226	3.36498		cell_7677	-1175.27	-8564.93		Wang_et_al_AACACGTCAGCGTAAG_1-0	0.00376273	0.478513	0.375802	0.141903
Wang_et_al_AACACGTAGTGTTTGC_1-0	0.445767	1.72679		WSSS_F_Imm8725494	1.28221	5.58012		AATCGACGTGGAGGTT-SIGAE11	7.57729	0.929756		F61_Liver_CD45+_FCAImmP7862084_AAAGATGTCAGGCGAA	2.98	-2.17		F61_Liver_CD45+_FCAImmP7862084_AAAGATGTCAGGCGAA	23904.8	11829.9		Wang_et_al_AACACGTAGTGTTTGC_1-0	4.26617	2.56119		AATCGACGTGGAGGTT-SIGAE11	5.61068	12.8716		Wang_et_al_ATCTGCCCAACGATCT_1-0	7.05119	6.48324		Wang_et_al_ATTGGTGAGACCGGAT_1-0	8.62369	1.04683		SS.sc7785482	9.47311	0.889131		cell_7749	5099.01	-9236.98		Wang_et_al_AACACGTCATCTATGG_1-0	0.00211695	0.867644	0.0502956	0.0799322
Wang_et_al_AACACGTCAGATCCAT_1-0	-1.62247	6.20612		WSSS_F_Imm8725495	11.3811	6.3946		AATCGTGGTTTACCTT-SIGAE11	6.19405	0.071333		F61_Liver_CD45+_FCAImmP7862084_AAAGATGTCATTATCC	-3.63	-6.38		F61_Liver_CD45+_FCAImmP7862084_AAAGATGTCATTATCC	-69955.8	9400.37		Wang_et_al_AACACGTCAGATCCAT_1-0	6.12193	1.04044		AATCGTGGTTTACCTT-SIGAE11	4.4371	12.7139		Wang_et_al_ATCTGCCCACGAAACG_1-0	6.39066	5.34602		Wang_et_al_CAACCTCCAGGTCCAC_1-0	8.98842	3.27369		SS.sc7785527	-3.11372	-2.49369		cell_7760	710.931	-15168.3		Wang_et_al_AACACGTGTCGAACAG_1-0	0.0169421	0.657143	0.131828	0.194056
Wang_et_al_AACACGTCAGCGTAAG_1-0	4.68466	5.38274		WSSS_F_Imm8725496	-0.784493	8.35719		AATGAAGCAATCGTCA-SIGAE11	7.6457	0.116515		F61_Liver_CD45+_FCAImmP7862084_AAAGATGTCCGCAAGC	-4.53	-0.782		F61_Liver_CD45+_FCAImmP7862084_AAAGATGTCCGCAAGC	-54603.4	-43414.3		Wang_et_al_AACACGTCAGCGTAAG_1-0	-0.929904	3.26482		AATGAAGCAATCGTCA-SIGAE11	3.42459	13.4697		Wang_et_al_ATGAGGGAGAGAACAG_1-0	6.92589	6.05429		Wang_et_al_CAAGAAAGTTCATGGT_1-0	12.465	3.69319		SS.sc7785387	9.63815	4.73102		cell_7790	4911.23	-10579.4		Wang_et_al_AACACGTGTGATAAGT_1-0	0.046467	0.599051	0.172099	0.182357
Wang_et_al_AACACGTCATCTATGG_1-0	9.19477	3.03439		WSSS_F_Imm8725497	0.912655	10.8132		AATGAAGTCACTTTGT-SIGAE11	9.00416	-1.96602		F61_Liver_CD45+_FCAImmP7862084_AAAGATGTCTGGTTCC	-0.897	11.2		F61_Liver_CD45+_FCAImmP7862084_AAAGATGTCTGGTTCC	45514.6	-84898.8		Wang_et_al_AACACGTCATCTATGG_1-0	1.30706	12.0967		AATGAAGTCACTTTGT-SIGAE11	2.09052	11.4234		Wang_et_al_ATGTGTGCACACAGAG_1-0	6.44231	5.66079		Wang_et_al_CAAGATCAGAATTGTG_1-0	12.7084	4.07686		SS.sc7785623	3.0654	-1.5137		cell_7813	4993.59	-8938.88		Wang_et_al_AACACGTGTTGATTCG_1-0	0.00524545	0.664818	0.124427	0.205481
Wang_et_al_AACACGTGTCGAACAG_1-0	1.52352	-1.08189		WSSS_F_Imm8725498	10.5734	7.1703		AATGAAGTCGGACTGC-SIGAE11	6.34177	-3.68894		F61_Liver_CD45+_FCAImmP7862084_AAAGCAAAGATATACG	6.2	-1.08		F61_Liver_CD45+_FCAImmP7862084_AAAGCAAAGATATACG	44998.2	-16712.3		Wang_et_al_AACACGTGTCGAACAG_1-0	6.10548	-0.847616		AATGAAGTCGGACTGC-SIGAE11	4.18098	9.77747		Wang_et_al_ATTACTCGTCGATTGT_1-0	5.9728	4.61929		Wang_et_al_CACACCTCAAAGTGCG_1-0	3.9768	3.17001		SS.sc7785507	-3.82161	-2.22763		cell_7820	-3527.69	-7738.55		Wang_et_al_AACACGTTCCAGAGGA_1-0	0.00600078	0.638852	0.155907	0.199214
Wang_et_al_AACACGTGTGATAAGT_1-0	2.9453	1.75652		WSSS_F_Imm8725499	11.9675	12.6144		AATGACCCACGCAAAG-SIGAE11	5.3789	-1.4347		F61_Liver_CD45+_FCAImmP7862084_AAAGCAAAGCCACGCT	-7.19	6.77		F61_Liver_CD45+_FCAImmP7862084_AAAGCAAAGCCACGCT	-25792.9	-111923		Wang_et_al_AACACGTGTGATAAGT_1-0	3.63478	3.49816		AATGACCCACGCAAAG-SIGAE11	4.28863	11.3484		Wang_et_al_ATTCTACTCTCTAAGG_1-0	8.0226	4.27785		Wang_et_al_CACACTCAGATATGGT_1-0	1.81941	3.87897		SS.sc7785520	-1.91729	-3.10064		cell_7833	5382.6	-10488.9		Wang_et_al_AACCATGAGTTTAGGA_1-0	0.0308849	0.634602	0.147667	0.186817
Wang_et_al_AACACGTGTTGATTCG_1-0	6.56783	5.18494		WSSS_F_Imm8725500	1.15399	10.2385		AATGACCGTCAGCTTA-SIGAE11	7.54781	1.30832		F61_Liver_CD45+_FCAImmP7862084_AAAGCAAAGCGGATCA	-7.96	-1.65		F61_Liver_CD45+_FCAImmP7862084_AAAGCAAAGCGGATCA	-62650.4	-35775.9		Wang_et_al_AACACGTGTTGATTCG_1-0	0.322279	6.6914		AATGACCGTCAGCTTA-SIGAE11	5.21513	13.522		Wang_et_al_ATTGGTGAGACCGGAT_1-0	8.0463	4.53025		Wang_et_al_CACACTCAGATGTCGG_1-0	1.25645	3.19071		SS.sc7785401	-2.39379	-2.10024		cell_7891	-4959.36	-7763.9		Wang_et_al_AACCATGGTACATCCA_1-0	0.103431	0.571862	0.154546	0.170135
Wang_et_al_AACACGTTCCAGAGGA_1-0	4.1623	3.411		WSSS_F_Imm8725501	1.02203	10.5647		AATGACCGTGTTGACT-SIGAE11	7.44509	-0.744373		F61_Liver_CD45+_FCAImmP7862084_AAAGCAAAGGCATGGT	-3.65	-5.37		F61_Liver_CD45+_FCAImmP7862084_AAAGCAAAGGCATGGT	-73395.8	8975.26		Wang_et_al_AACACGTTCCAGAGGA_1-0	1.7579	4.62541		AATGACCGTGTTGACT-SIGAE11	3.63404	13.1582		Wang_et_al_CAACCTCCAGGTCCAC_1-0	7.0466	5.25819		Wang_et_al_CACACTCGTCTCCCTA_1-0	8.51644	5.69701		SS.sc7786545	-4.65739	7.62112		cell_7909	4203.65	-10150.5		Wang_et_al_AACCGCGAGGAGTCTG_1-0	0.0353908	0.605243	0.173842	0.185497
Wang_et_al_AACCATGAGTTTAGGA_1-0	-2.37434	-0.0157612		WSSS_F_Imm8725502	1.00561	10.6231		AATGACCTCAGCGGAA-SIGAE11	3.50267	8.82103		F61_Liver_CD45+_FCAImmP7862084_AAAGCAAAGTCGCCGT	-1.16	-13.3		F61_Liver_CD45+_FCAImmP7862084_AAAGCAAAGTCGCCGT	-941.071	83878.3		Wang_et_al_AACCATGAGTTTAGGA_1-0	4.13961	1.6604		AATGACCTCAGCGGAA-SIGAE11	3.5616	4.29056		Wang_et_al_CAAGAAAGTTCATGGT_1-0	6.88897	5.52895		Wang_et_al_CAGAATCGTTGGTTTG_1-0	2.44538	-0.483058		SS.sc7785422	2.30532	-4.83236		cell_7911	5033.43	-10236.4		Wang_et_al_AACCGCGCAAGTCTGT_1-0	0.00819573	0.663688	0.131254	0.19683
Wang_et_al_AACCATGCAGCTGCTG_1-0	4.98844	13.9955		WSSS_F_Imm8725503	8.61489	0.0648102		AATGGAAAGAGTTCGG-SIGAE11	-5.71729	5.05805		F61_Liver_CD45+_FCAImmP7862084_AAAGCAAAGTTTCCTT	-1.76	8.91		F61_Liver_CD45+_FCAImmP7862084_AAAGCAAAGTTTCCTT	-4692.23	-102364		Wang_et_al_AACCATGCAGCTGCTG_1-0	7.06174	13.5725		AATGGAAAGAGTTCGG-SIGAE11	16.5094	7.56576		Wang_et_al_CAAGATCAGAATTGTG_1-0	6.3679	5.02239		Wang_et_al_CAGCAGCGTGGCCCTA_1-0	12.2685	3.7002		SS.sc7785473	13.1512	7.15903		cell_7935	-4864.38	-8032.51		Wang_et_al_AACCGCGCACACCGCA_1-0	0.0334384	0.64011	0.137406	0.189016
Wang_et_al_AACCATGGTACATCCA_1-0	0.980176	-0.666601		WSSS_F_Imm8725504	0.0941489	14.2415		AATGGAAGTTTAGAGA-SIGAE11	-0.836077	1.88511		F61_Liver_CD45+_FCAImmP7862084_AAAGCAACACATCCAA	2.62	-7.67		F61_Liver_CD45+_FCAImmP7862084_AAAGCAACACATCCAA	-54628	46223.2		Wang_et_al_AACCATGGTACATCCA_1-0	3.94083	2.01903		AATGGAAGTTTAGAGA-SIGAE11	10.7727	7.30132		Wang_et_al_CACACCTCAAAGTGCG_1-0	6.89518	4.77492		Wang_et_al_CAGCATACAGAAGCAC_1-0	1.19765	3.17611		SS.sc7785494	-4.11086	-1.48683		cell_7941	5210.67	-10494.7		Wang_et_al_AACCGCGCATTCCTGC_1-0	0.00685045	0.66274	0.13341	0.196968
Wang_et_al_AACCGCGAGGAGTCTG_1-0	1.09877	0.715028		WSSS_F_Imm8725505	1.24222	10.5356		AATTCCTAGCGTGTCC-SIGAE11	14.2158	6.55179		F61_Liver_CD45+_FCAImmP7862084_AAAGCAACAGAAGCAC	-0.756	11.8		F61_Liver_CD45+_FCAImmP7862084_AAAGCAACAGAAGCAC	50758.1	-96961.4		Wang_et_al_AACCGCGAGGAGTCTG_1-0	3.61369	2.92922		AATTCCTAGCGTGTCC-SIGAE11	-2.7344	3.02035		Wang_et_al_CACACTCAGATATGGT_1-0	7.38895	5.15088		Wang_et_al_CAGCTAAAGCGCCTCA_1-0	10.5687	5.29779		SS.sc7785499	-6.49011	7.3651		cell_7963	5273.07	-9839.81		Wang_et_al_AACCGCGGTAGCACGA_1-0	0.00623735	0.551524	0.273449	0.168767
Wang_et_al_AACCGCGCAAGTCTGT_1-0	1.63637	1.07732		WSSS_F_Imm8725506	11.1621	7.05174		AATTCCTCAATACCCA-SIGAE11	14.7026	0.900623		F61_Liver_CD45+_FCAImmP7862084_AAAGCAACAGTCTTCC	1.24	-5.77		F61_Liver_CD45+_FCAImmP7862084_AAAGCAACAGTCTTCC	-39177.2	38929.7		Wang_et_al_AACCGCGCAAGTCTGT_1-0	7.13922	0.199323		AATTCCTCAATACCCA-SIGAE11	-10.5596	8.73215		Wang_et_al_CACACTCAGATGTCGG_1-0	6.77612	6.12197		Wang_et_al_CAGGTGCGTACATGTC_1-0	12.9451	4.42598		SS.sc7785640	5.56202	2.75193		cell_7980	5305.11	-9515.32		Wang_et_al_AACCGCGGTGAAAGAG_1-0	0.00602657	0.666323	0.13043	0.19719
Wang_et_al_AACCGCGCACACCGCA_1-0	-2.09831	-0.743715		WSSS_F_Imm8725507	0.820516	10.2692		AATTCCTGTAAGGTCG-SIGAE11	14.8621	8.1672		F61_Liver_CD45+_FCAImmP7862084_AAAGCAACATATACCG	-3.12	1.49		F61_Liver_CD45+_FCAImmP7862084_AAAGCAACATATACCG	-38550.3	-76195.5		Wang_et_al_AACCGCGCACACCGCA_1-0	2.82256	1.28264		AATTCCTGTAAGGTCG-SIGAE11	-2.62992	3.50647		Wang_et_al_CACACTCGTCTCCCTA_1-0	5.4572	5.73182		Wang_et_al_CATGCCTGTCAAAGCG_1-0	1.32627	6.29537		SS.sc7785386	0.340798	-4.32072		cell_7987	-5404.13	-7311.55		Wang_et_al_AACCGCGTCATTGCCC_1-0	0.00600133	0.659832	0.130316	0.203819
Wang_et_al_AACCGCGCATTCCTGC_1-0	-2.09771	1.32024		WSSS_F_Imm8725508	1.1202	11.3383		AATTCCTGTATCGAAA-SIGAE11	-5.50504	5.37197		F61_Liver_CD45+_FCAImmP7862084_AAAGCAAGTCCAGTGC	-6.36	-4.38		F61_Liver_CD45+_FCAImmP7862084_AAAGCAAGTCCAGTGC	-72305.9	-2975.67		Wang_et_al_AACCGCGCATTCCTGC_1-0	6.07688	-0.188617		AATTCCTGTATCGAAA-SIGAE11	16.2357	7.37085		Wang_et_al_CACATAGCACGCTTTC_1-0	5.97318	1.05375		Wang_et_al_CATGCCTTCCACGTTC_1-0	1.2995	5.98624		SS.sc7785424	9.1626	0.852931		cell_8000	5227.62	-10548.3		Wang_et_al_AACCGCGTCCACGACG_1-0	0.0204484	0.554366	0.262574	0.162586
Wang_et_al_AACCGCGGTAGCACGA_1-0	4.36218	3.72271		WSSS_F_Imm8725509	-0.832913	8.31024		AATTCCTGTCGTCAGC-SIGAE11	16.2584	7.49904		F61_Liver_CD45+_FCAImmP7862084_AAAGCAAGTCTGGTCG	-4.15	-4.63		F61_Liver_CD45+_FCAImmP7862084_AAAGCAAGTCTGGTCG	-71952.4	10278.1		Wang_et_al_AACCGCGGTAGCACGA_1-0	3.04642	4.82553		AATTCCTGTCGTCAGC-SIGAE11	-3.54218	2.89609		Wang_et_al_CAGAATCGTTGGTTTG_1-0	6.74164	4.5284		Wang_et_al_CATTATCTCAGCATGT_1-0	10.6817	4.31761		SS.sc7785384	-6.31422	7.3877		cell_8006	3973.94	-9499.79		Wang_et_al_AACCGCGTCTTGGGTA_1-0	0.00435848	0.535843	0.308088	0.151688
Wang_et_al_AACCGCGGTGAAAGAG_1-0	14.972	4.18827		WSSS_F_Imm8725510	1.30149	15.369		AATTCCTTCCTTCTGG-SIGAE11	9.59544	-2.03163		F61_Liver_CD45+_FCAImmP7862084_AAAGCAAGTTACCAGT	-2.64	14		F61_Liver_CD45+_FCAImmP7862084_AAAGCAAGTTACCAGT	72742.5	-126978		Wang_et_al_AACCGCGGTGAAAGAG_1-0	10.3407	5.89166		AATTCCTTCCTTCTGG-SIGAE11	0.792298	10.8866		Wang_et_al_CAGCAGCGTGGCCCTA_1-0	7.16313	5.44105		Wang_et_al_CCACGGATCGATGAGG_1-0	1.55974	5.7758		SS.sc7785375	5.70634	4.50957		cell_8080	5347.47	-10595.1		Wang_et_al_AACGTTGAGGATGGTC_1-0	0.0238574	0.645572	0.137892	0.19265
Wang_et_al_AACCGCGTCATTGCCC_1-0	1.33105	2.03953		WSSS_F_Imm8725511	1.03789	11.0822		AATTTCCGTGCCTGCA-SIGAE11	10.2328	-2.41978		F61_Liver_CD45+_FCAImmP7862084_AAAGCAATCTATGTGG	2.4	-3.04		F61_Liver_CD45+_FCAImmP7862084_AAAGCAATCTATGTGG	5555.66	21195.9		Wang_et_al_AACCGCGTCATTGCCC_1-0	3.47146	13.9169		AATTTCCGTGCCTGCA-SIGAE11	-0.625196	10.7609		Wang_et_al_CAGCATACAGAAGCAC_1-0	7.30262	5.28879		Wang_et_al_CCCAATCCATTGTGCA_1-0	11.9276	3.98658		SS.sc7786819	-3.8717	5.51341		cell_8091	4960.82	-10566.2		Wang_et_al_AACGTTGAGGGTGTTG_1-0	0.00512964	0.661887	0.124021	0.208935
Wang_et_al_AACCGCGTCCACGACG_1-0	-0.124731	9.30816		WSSS_F_Imm8725513	0.959829	10.1853		ACAAAGACAGACACCC-SIGAE11	10.7474	6.89736		F61_Liver_CD45+_FCAImmP7862084_AAAGCAATCTCCAGGG	-6.51	6.96		F61_Liver_CD45+_FCAImmP7862084_AAAGCAATCTCCAGGG	-25566.1	-116592		Wang_et_al_AACCGCGTCCACGACG_1-0	5.46306	5.49238		ACAAAGACAGACACCC-SIGAE11	-2.21243	3.415		Wang_et_al_CAGCTAAAGCGCCTCA_1-0	6.75774	4.52298		Wang_et_al_CCGGGATTCAAGAAGT_1-0	12.8277	1.96836		SS.sc7785577	8.7071	5.67359		cell_8127	-841.108	-8645.96		Wang_et_al_AACGTTGCATCAGTAC_1-0	0.0096749	0.66267	0.131644	0.19598
Wang_et_al_AACCGCGTCTTGGGTA_1-0	4.86031	5.261		WSSS_F_Imm8725514	12.3527	12.3091		ACAAAGATCACTGTTT-SIGAE11	10.5737	-1.13604		F61_Liver_CD45+_FCAImmP7862084_AAAGCAATCTGGCGTG	0.414	-2.06		F61_Liver_CD45+_FCAImmP7862084_AAAGCAATCTGGCGTG	-47404.1	52690.9		Wang_et_al_AACCGCGTCTTGGGTA_1-0	-1.29555	3.22376		ACAAAGATCACTGTTT-SIGAE11	-1.0752	10.3027		Wang_et_al_CAGGTGCGTACATGTC_1-0	6.24962	5.30394		Wang_et_al_CCTAAAGGTTACGTCA_1-0	2.71243	6.00272		SS.sc7785353	2.51631	-1.38369		cell_8151	5343.85	-10187.8		Wang_et_al_AACGTTGGTAGGCATG_1-0	0.0363771	0.633193	0.143472	0.186929
Wang_et_al_AACGTTGAGGATGGTC_1-0	2.2292	1.5095		WSSS_F_Imm8725515	-5.7548	9.22697		ACAAAGATCCATCCGT-SIGAE11	15.3573	8.63516		F61_Liver_CD45+_FCAImmP7862084_AAAGCAATCTGTACGA	0.463	-5.83		F61_Liver_CD45+_FCAImmP7862084_AAAGCAATCTGTACGA	-55604.9	41689		Wang_et_al_AACGTTGAGGATGGTC_1-0	4.06168	2.66272		ACAAAGATCCATCCGT-SIGAE11	-2.91546	3.37059		Wang_et_al_CATGCCTGTCAAAGCG_1-0	5.97023	4.61221		Wang_et_al_CCTACACCAGCGTTCG_1-0	0.582729	3.67208		SS.sc7785376	-4.42964	7.07398		cell_8162	5217.89	-9329.88		Wang_et_al_AACGTTGGTGCCTGCA_1-0	0.00268772	0.349184	0.543902	0.104213
Wang_et_al_AACGTTGAGGGTGTTG_1-0	6.51327	4.95389		WSSS_F_Imm8725516	11.0822	7.14308		ACAACCACATAGCACT-SIGAE11	15.0094	7.7489		F61_Liver_CD45+_FCAImmP7862084_AAAGTAGAGAGGTTAT	2.27	-2.75		F61_Liver_CD45+_FCAImmP7862084_AAAGTAGAGAGGTTAT	8866.04	19514.4		Wang_et_al_AACGTTGAGGGTGTTG_1-0	-0.51655	5.86039		ACAACCACATAGCACT-SIGAE11	-0.500037	3.63061		Wang_et_al_CATGCCTTCCACGTTC_1-0	6.05465	4.87183		Wang_et_al_CCTACACTCAGGCAAG_1-0	6.50569	5.79238		SS.sc7785381	1.26252	-4.57205		cell_8205	5199.9	-10121.6		Wang_et_al_AACGTTGGTGGCCCTA_1-0	0.00607536	0.667096	0.130314	0.196483
Wang_et_al_AACGTTGAGTTAACGA_1-0	5.32789	14.3426		WSSS_F_Imm8725517	0.641803	10.3168		ACAACCATCCCTCTAG-SIGAE11	16.8081	6.81709		F61_Liver_CD45+_FCAImmP7862084_AAAGTAGAGATCGGGT	-0.414	-5.12		F61_Liver_CD45+_FCAImmP7862084_AAAGTAGAGATCGGGT	-58719.9	32240.9		Wang_et_al_AACGTTGAGTTAACGA_1-0	6.6833	14.5027		ACAACCATCCCTCTAG-SIGAE11	-3.99017	2.48384		Wang_et_al_CATTATCTCAGCATGT_1-0	5.72511	5.50988		Wang_et_al_CCTACCACACTTAACG_1-0	1.77801	6.01026		SS.sc7785403	-0.0259749	-3.71574		cell_8216	5169.71	-10442.3		Wang_et_al_AACGTTGGTTACGTCA_1-0	0.00563489	0.66648	0.127915	0.199941
Wang_et_al_AACGTTGCATCAGTAC_1-0	-2.20677	7.62172		WSSS_F_Imm8725518	12.2924	12.4103		ACAAGCTTCCAACCAA-SIGAE11	16.7426	7.55622		F61_Liver_CD45+_FCAImmP7862084_AAAGTAGAGCCACGTC	-1.46	12		F61_Liver_CD45+_FCAImmP7862084_AAAGTAGAGCCACGTC	47109.7	-94566		Wang_et_al_AACGTTGCATCAGTAC_1-0	7.96446	1.51276		ACAAGCTTCCAACCAA-SIGAE11	-3.4867	1.81622		Wang_et_al_CCACGGATCGATGAGG_1-0	6.34603	4.55424		Wang_et_al_CCTCTGAGTAGGACAC_1-0	6.08071	0.296208		SS.sc7785615	8.76498	1.52835		cell_8218	808.261	-15961.8		Wang_et_al_AACTCAGCAACACGCC_1-0	0.00339112	0.450991	0.422993	0.122608
Wang_et_al_AACGTTGGTAGGCATG_1-0	-3.18569	1.43707		WSSS_F_Imm8725519	-6.24504	11.2553		ACAAGCTTCTCGACGG-SIGAE11	7.10755	1.55103		F61_Liver_CD45+_FCAImmP7862084_AAAGTAGAGTACCGGA	-4.75	-3.95		F61_Liver_CD45+_FCAImmP7862084_AAAGTAGAGTACCGGA	-71198.1	1352.12		Wang_et_al_AACGTTGGTAGGCATG_1-0	4.70139	2.71303		ACAAGCTTCTCGACGG-SIGAE11	5.97443	13.4491		Wang_et_al_CCCAATCCATTGTGCA_1-0	6.9603	5.09826		Wang_et_al_CCTCTGATCCGCGTTT_1-0	9.64309	4.4417		SS.sc7785566	-4.91896	6.33819		cell_8226	5032.39	-9066.36		Wang_et_al_AACTCAGCAAGCGCTC_1-0	0.0778654	0.602131	0.138681	0.181295
Wang_et_al_AACGTTGGTGCCTGCA_1-0	4.93256	6.91649		WSSS_F_Imm8725520	12.3182	12.6636		ACACAGTTCTCTCGAC-SIGAE11	-5.72863	2.73275		F61_Liver_CD45+_FCAImmP7862084_AAAGTAGAGTCGTACT	0.218	-2.89		F61_Liver_CD45+_FCAImmP7862084_AAAGTAGAGTCGTACT	-48222	51633.9		Wang_et_al_AACGTTGGTGCCTGCA_1-0	-0.923551	3.06045		ACACAGTTCTCTCGAC-SIGAE11	15.2633	8.26094		Wang_et_al_CCGGGATCAGCCTTGG_1-0	8.18005	3.2765		Wang_et_al_CCTTACGAGGCTCATT_1-0	6.33753	4.20953		SS.sc7785638	-6.39095	7.37199		cell_8351	383.914	-14910.2		Wang_et_al_AACTCAGCAAGGACAC_1-0	0.00696601	0.629636	0.167689	0.195682
Wang_et_al_AACGTTGGTGGCCCTA_1-0	12.4425	5.4856		WSSS_F_Imm8725521	11.2529	11.6893		ACACCAATCGAAGTGG-SIGAE11	13.4548	6.40134		F61_Liver_CD45+_FCAImmP7862084_AAAGTAGCACGCGAAA	1.31	-6.24		F61_Liver_CD45+_FCAImmP7862084_AAAGTAGCACGCGAAA	-46115.3	40137.9		Wang_et_al_AACGTTGGTGGCCCTA_1-0	10.4025	4.12895		ACACCAATCGAAGTGG-SIGAE11	-2.96237	4.18142		Wang_et_al_CCGGGATTCAAGAAGT_1-0	8.01429	4.57254		Wang_et_al_CCTTCCCAGTGTTGAA_1-0	1.06483	6.62518		SS.sc7785542	2.58278	-5.21777		cell_8448	5240.2	-10522.2		Wang_et_al_AACTCAGCAATGGACG_1-0	0.00454047	0.577395	0.235329	0.182712
Wang_et_al_AACGTTGGTTACGTCA_1-0	3.68372	2.88741		WSSS_F_Imm8725522	11.9471	12.6495		ACACTGAGTCCACACG-SIGAE11	7.06239	-0.156215		F61_Liver_CD45+_FCAImmP7862084_AAAGTAGCACGGCCAT	-7.71	-4.68		F61_Liver_CD45+_FCAImmP7862084_AAAGTAGCACGGCCAT	-79544.3	-9749.1		Wang_et_al_AACGTTGGTTACGTCA_1-0	12.0111	8.35084		ACACTGAGTCCACACG-SIGAE11	3.53388	13.0406		Wang_et_al_CCTAAAGGTTACGTCA_1-0	6.13885	5.41462		Wang_et_al_CCTTCGAGTGTCCTCT_1-0	8.35698	5.53928		SS.sc7785410	15.5201	8.06883		cell_8506	1936.99	-9121.02		Wang_et_al_AACTCAGCACGGATAG_1-0	0.00605753	0.662661	0.133551	0.1977
Wang_et_al_AACTCAGCAACACGCC_1-0	4.51528	5.67142		WSSS_F_Imm8725523	11.4856	5.67832		ACAGAAAGTAGTACGG-SIGAE11	9.94159	-2.20107		F61_Liver_CD45+_FCAImmP7862084_AAAGTAGCAGACGCAA	0.155	-11.6		F61_Liver_CD45+_FCAImmP7862084_AAAGTAGCAGACGCAA	-57154.8	64331.1		Wang_et_al_AACTCAGCAACACGCC_1-0	-1.98814	2.58537		ACAGAAAGTAGTACGG-SIGAE11	0.615147	12.1535		Wang_et_al_CCTACACCAGCGTTCG_1-0	6.92883	6.42558		Wang_et_al_CCTTTCTGTGTGCGTC_1-0	0.950923	4.13583		SS.sc7785408	4.88423	1.6195		cell_8510	5227.26	-9965.02		Wang_et_al_AACTCAGCACGGCGTT_1-0	0.00511707	0.653923	0.133562	0.20737
Wang_et_al_AACTCAGCAAGCGCTC_1-0	2.14087	0.61216		WSSS_F_Imm8725524	11.8698	12.5506		ACAGAAATCTCCGTGT-SIGAE11	15.3822	8.50075		F61_Liver_CD45+_FCAImmP7862084_AAAGTAGCAGACGCCT	-3.38	-6.75		F61_Liver_CD45+_FCAImmP7862084_AAAGTAGCAGACGCCT	-72227.2	10919.4		Wang_et_al_AACTCAGCAAGCGCTC_1-0	5.58652	1.45672		ACAGAAATCTCCGTGT-SIGAE11	-2.88958	3.06634		Wang_et_al_CCTACACTCAGGCAAG_1-0	5.5553	4.74803		Wang_et_al_CGAGAAGTCGCCAAAT_1-0	0.770731	5.76326		SS.sc7785592	1.28958	4.02995		cell_8518	5711.78	-10611		Wang_et_al_AACTCAGGTCGCATCG_1-0	0.00602978	0.667988	0.129894	0.196057
Wang_et_al_AACTCAGCAAGGACAC_1-0	3.93851	3.69497		WSSS_F_Imm8725525	12.3882	12.3546		ACAGCCGGTACTCGCG-SIGAE11	14.4924	8.07543		F61_Liver_CD45+_FCAImmP7862084_AAAGTAGCAGTCGATT	0.347	11		F61_Liver_CD45+_FCAImmP7862084_AAAGTAGCAGTCGATT	40159.6	-72563.8		Wang_et_al_AACTCAGCAAGGACAC_1-0	2.60621	4.55316		ACAGCCGGTACTCGCG-SIGAE11	-1.34834	3.32657		Wang_et_al_CCTACACTCCTCCTAG_1-0	8.19637	3.32514		Wang_et_al_CGATCGGTCTCCCTGA_1-0	6.24627	1.27779		SS.sc7785329	-5.87388	7.62605		cell_8564	-4959.83	-6920.44		Wang_et_al_AACTCAGGTCTTCGTC_1-0	0.0503401	0.629856	0.135057	0.184718
Wang_et_al_AACTCAGCAATGGACG_1-0	5.27911	4.9108		WSSS_F_Imm8725526	0.887749	10.8689		ACAGCCGTCGGTAACT-SIGAE11	-4.1354	2.14617		F61_Liver_CD45+_FCAImmP7862084_AAAGTAGCAGTGACAG	-8.98	-0.817		F61_Liver_CD45+_FCAImmP7862084_AAAGTAGCAGTGACAG	-62029.9	-38144.6		Wang_et_al_AACTCAGCAATGGACG_1-0	-1.04617	3.85856		ACAGCCGTCGGTAACT-SIGAE11	13.7302	7.97384		Wang_et_al_CCTACCACACTTAACG_1-0	6.10542	4.93244		Wang_et_al_CGATTGAAGGTAAACT_1-0	10.1646	0.962995		SS.sc7785648	2.46873	-2.10035		cell_8567	-5676.62	-7163.06		Wang_et_al_AACTCAGGTGCAGTAG_1-0	0.00338766	0.429625	0.432886	0.134084
Wang_et_al_AACTCAGCACGGATAG_1-0	3.4185	2.47706		WSSS_F_Imm8725527	-0.87899	8.32427		ACAGGGAGTCAGCGTC-SIGAE11	14.5115	6.44824		F61_Liver_CD45+_FCAImmP7862084_AAAGTAGCATAAGACA	-4.74	6.59		F61_Liver_CD45+_FCAImmP7862084_AAAGTAGCATAAGACA	-11880.4	-97595.3		Wang_et_al_AACTCAGCACGGATAG_1-0	7.3984	8.65131		ACAGGGAGTCAGCGTC-SIGAE11	-2.56057	4.2175		Wang_et_al_CCTCTGAGTAGGACAC_1-0	4.92395	13.1259		Wang_et_al_CGCCAAGAGTACGTTC_1-0	2.52202	6.28477		SS.sc7785447	2.28076	-1.78367		cell_8587	4933.77	-9197.94		Wang_et_al_AACTCAGTCTGCGTAA_1-0	0.0052063	0.656656	0.136436	0.201673
Wang_et_al_AACTCAGCACGGCGTT_1-0	5.50958	5.91676		WSSS_F_Imm8725528	0.855453	10.4803		ACATCCCAGACATGCG-SIGAE11	5.93737	-2.31963		F61_Liver_CD45+_FCAImmP7862084_AAAGTAGGTCAGATAA	-6.06	-0.62		F61_Liver_CD45+_FCAImmP7862084_AAAGTAGGTCAGATAA	-59925.8	-34571.4		Wang_et_al_AACTCAGCACGGCGTT_1-0	-1.00466	5.34104		ACATCCCAGACATGCG-SIGAE11	4.27853	9.39057		Wang_et_al_CCTCTGATCCGCGTTT_1-0	6.42346	4.74125		Wang_et_al_CGGTTAACAGGGTACA_1-0	3.53345	1.22297		SS.sc7785449	14.922	8.65901		cell_8589	4974.44	-10585.1		Wang_et_al_AACTCCCCACGAAACG_1-0	0.0485882	0.625876	0.142662	0.182846
Wang_et_al_AACTCAGGTCGCATCG_1-0	14.6088	4.56734		WSSS_F_Imm8725529	12.0888	12.3088		ACATCGAAGGTTACCT-SIGAE11	6.03609	-2.38846		F61_Liver_CD45+_FCAImmP7862084_AAAGTAGGTCTAACGT	3.61	-0.325		F61_Liver_CD45+_FCAImmP7862084_AAAGTAGGTCTAACGT	40471.1	2691.67		Wang_et_al_AACTCAGGTCGCATCG_1-0	11.1157	5.52745		ACATCGAAGGTTACCT-SIGAE11	4.35623	9.29386		Wang_et_al_CCTTACGAGGCTCATT_1-0	6.32214	5.72403		Wang_et_al_CGTCACTCAATCTGCA_1-0	2.00583	6.20811		SS.sc7785687	-4.12198	5.30128		cell_8607	-4725.09	-7276.02		Wang_et_al_AACTCCCCAGTGGGAT_1-0	0.00605296	0.666497	0.130526	0.196893
Wang_et_al_AACTCAGGTCTTCGTC_1-0	-2.03659	-0.570178		WSSS_F_Imm8725530	12.3454	0.554574		ACATCGAAGTTACGGG-SIGAE11	-4.54552	3.5845		F61_Liver_CD45+_FCAImmP7862084_AAAGTAGGTGGAAAGA	2.74	-7.64		F61_Liver_CD45+_FCAImmP7862084_AAAGTAGGTGGAAAGA	-54276	46000.5		Wang_et_al_AACTCAGGTCTTCGTC_1-0	4.89279	1.05435		ACATCGAAGTTACGGG-SIGAE11	14.0752	7.31295		Wang_et_al_CCTTCCCAGTGTTGAA_1-0	5.52969	4.70344		Wang_et_al_CGTCAGGGTGCCTGTG_1-0	4.81645	3.71701		SS.sc7785622	2.41551	-5.03884		cell_8699	5376.64	-10018		Wang_et_al_AACTCCCGTGTGTGCC_1-0	0.0166544	0.636889	0.154444	0.191985
Wang_et_al_AACTCAGGTGCAGTAG_1-0	4.69186	6.04615		WSSS_F_Imm8725531	12.0982	12.1963		ACATCGAGTTGCGGAA-SIGAE11	6.80205	-0.57873		F61_Liver_CD45+_FCAImmP7862084_AAAGTAGGTTCCGGCA	0.0809	-11.8		F61_Liver_CD45+_FCAImmP7862084_AAAGTAGGTTCCGGCA	-58930.5	66466		Wang_et_al_AACTCAGGTGCAGTAG_1-0	-0.762943	3.01871		ACATCGAGTTGCGGAA-SIGAE11	3.44968	12.6269		Wang_et_al_CCTTCGAGTGTCCTCT_1-0	5.37144	5.09745		Wang_et_al_CGTCTACGTACAGTTC_1-0	2.28662	4.75929		SS.sc7785626	9.90033	5.95228		cell_8705	976.577	-16087.8		Wang_et_al_AACTCTTAGCTAGTTC_1-0	0.0380124	0.641715	0.13265	0.187594
Wang_et_al_AACTCAGTCTGCGTAA_1-0	5.41426	5.74449		WSSS_F_Imm8725532	12.2974	12.2768		ACATTTCAGTGAGCCA-SIGAE11	5.50837	-1.90137		F61_Liver_CD45+_FCAImmP7862084_AAAGTAGTCGACCAGC	-2.18	6.93		F61_Liver_CD45+_FCAImmP7862084_AAAGTAGTCGACCAGC	6286.52	-102159		Wang_et_al_AACTCAGTCTGCGTAA_1-0	0.0601803	5.25741		ACATTTCAGTGAGCCA-SIGAE11	5.04692	10.2765		Wang_et_al_CCTTTCTGTGTGCGTC_1-0	7.1197	5.50925		Wang_et_al_CGTGTCTCACACATGT_1-0	11.3923	2.26836		SS.sc7785279	1.88328	-4.83125		cell_8727	5038.97	-8909.82		Wang_et_al_AACTCTTAGTATTGGA_1-0	0.069808	0.608336	0.136562	0.185266
Wang_et_al_AACTCCCCACGAAACG_1-0	-1.6342	-0.821617		WSSS_F_Imm8725533	11.1379	6.83947		ACATTTCGTTGCTCGG-SIGAE11	-0.720428	2.24844		F61_Liver_CD45+_FCAImmP7862084_AAAGTAGTCTAACTCT	-1.95	9.62		F61_Liver_CD45+_FCAImmP7862084_AAAGTAGTCTAACTCT	12948.8	-103559		Wang_et_al_AACTCCCCACGAAACG_1-0	4.10614	0.683377		ACATTTCGTTGCTCGG-SIGAE11	10.6335	7.07821		Wang_et_al_CGAGAAGTCGCCAAAT_1-0	5.74114	4.21918		Wang_et_al_CGTGTCTTCATGCATG_1-0	0.830619	6.68738		SS.sc7785568	0.142452	-3.59222		cell_8734	4919.05	-9248.72		Wang_et_al_AACTCTTTCACTTACT_1-0	0.187606	0.535739	0.117828	0.158802
Wang_et_al_AACTCCCCAGTGGGAT_1-0	14.4294	4.65919		WSSS_F_Imm8725534	0.857235	10.9541		ACCAAACAGGTGCAGT-SIGAE11	12.466	7.4189		F61_Liver_CD45+_FCAImmP7862084_AAAGTAGTCTCTAAGG	-2.49	10.1		F61_Liver_CD45+_FCAImmP7862084_AAAGTAGTCTCTAAGG	9881.16	-103876		Wang_et_al_AACTCCCCAGTGGGAT_1-0	10.9497	5.52019		ACCAAACAGGTGCAGT-SIGAE11	-1.18961	2.13768		Wang_et_al_CGATCGGTCTCCCTGA_1-0	6.87073	5.68239		Wang_et_al_CTAACTTGTTCGTCTC_1-0	1.30649	6.57967		SS.sc7785548	0.340546	-3.82749		cell_8793	5153.48	-9141.61		Wang_et_al_AACTGGTAGGCAATTA_1-0	0.0457202	0.635608	0.130321	0.188321
Wang_et_al_AACTCCCGTGTGTGCC_1-0	3.02612	1.75738		WSSS_F_Imm8725535	0.491477	10.7417		ACCAAACTCTGTGCAA-SIGAE11	5.82016	-1.95131		F61_Liver_CD45+_FCAImmP7862084_AAAGTAGTCTGAGGGA	-3.89	5.4		F61_Liver_CD45+_FCAImmP7862084_AAAGTAGTCTGAGGGA	-16292.9	-92395.5		Wang_et_al_AACTCCCGTGTGTGCC_1-0	4.32438	3.78981		ACCAAACTCTGTGCAA-SIGAE11	4.14781	9.41514		Wang_et_al_CGATTGAAGGTAAACT_1-0	7.76713	4.87133		Wang_et_al_CTACACCCAAGTTGTC_1-0	4.86966	1.9424		SS.sc7785338	8.63504	5.65814		cell_8815	5305.2	-9557.54		Wang_et_al_AACTGGTCAGCATACT_1-0	0.00608347	0.666624	0.130515	0.196747
Wang_et_al_AACTCTTAGCTAGTTC_1-0	-1.31097	0.732678		WSSS_F_Imm8725536	0.848314	10.4824		ACCAACACATACTGAC-SIGAE11	12.5199	9.56396		F61_Liver_CD45+_FCAImmP7862084_AAAGTAGTCTTCTGGC	-7.24	-5.85		F61_Liver_CD45+_FCAImmP7862084_AAAGTAGTCTTCTGGC	-91328.4	-11795.2		Wang_et_al_AACTCTTAGCTAGTTC_1-0	4.12641	1.05104		ACCAACACATACTGAC-SIGAE11	-1.35046	0.976807		Wang_et_al_CGCCAAGAGTACGTTC_1-0	5.65417	2.9549		Wang_et_al_CTACCCAAGCTAGTGG_1-0	8.83071	4.92114		SS.sc7785305	15.4529	7.98368		cell_8864	5289.34	-9945.43		Wang_et_al_AACTGGTCAGCTATTG_1-0	0.0992913	0.590902	0.131832	0.177947
Wang_et_al_AACTCTTAGTATTGGA_1-0	2.01556	2.73518		WSSS_F_Imm8725537	-6.42489	10.7829		ACCCAAAAGCTGAAGC-SIGAE11	1.61333	9.44323		F61_Liver_CD45+_FCAImmP7862084_AAATGCCAGTGTCTCA	-2.37	13		F61_Liver_CD45+_FCAImmP7862084_AAATGCCAGTGTCTCA	69913.6	-119587		Wang_et_al_AACTCTTAGTATTGGA_1-0	3.4487	2.91619		ACCCAAAAGCTGAAGC-SIGAE11	5.9883	3.05534		Wang_et_al_CGGTTAACAGGGTACA_1-0	6.7073	5.33593		Wang_et_al_CTAGCCTCACATGGGA_1-0	7.00516	3.80416		SS.sc7786700	-4.46932	6.40627		cell_8883	5161.5	-9767.8		Wang_et_al_AACTGGTCAGCTTCGG_1-0	0.00622988	0.659646	0.13571	0.198384
Wang_et_al_AACTCTTAGTGCAAGC_1-0	8.01699	9.6652		WSSS_F_Imm8725538	6.59568	6.4339		ACCCAAACACTGAGGA-SIGAE11	8.12662	-0.422893		F61_Liver_CD45+_FCAImmP7862084_AAATGCCCAAGTAATG	-3.13	7.64		F61_Liver_CD45+_FCAImmP7862084_AAATGCCCAAGTAATG	-19226.6	-100972		Wang_et_al_AACTCTTAGTGCAAGC_1-0	13.4265	7.45321		ACCCAAACACTGAGGA-SIGAE11	2.92717	12.8481		Wang_et_al_CGTCACTCAATCTGCA_1-0	5.9412	5.42107		Wang_et_al_CTCACACCAAATACAG_1-0	10.8157	4.70861		SS.sc7785550	9.60046	3.5122		cell_8887	2967.44	-9016.9		Wang_et_al_AACTGGTGTATATGAG_1-0	0.0311854	0.62235	0.157218	0.18922
Wang_et_al_AACTCTTGTCCGACGT_1-0	13.6634	11.5422		WSSS_F_Imm8725539	-1.03507	8.32649		ACCCAAACAGGTGACA-SIGAE11	9.64585	0.418416		F61_Liver_CD45+_FCAImmP7862084_AAATGCCCACTTAACG	-2.8	-15.7		F61_Liver_CD45+_FCAImmP7862084_AAATGCCCACTTAACG	34388.1	107660		Wang_et_al_AACTCTTGTCCGACGT_1-0	14.1751	10.8725		ACCCAAACAGGTGACA-SIGAE11	0.970981	9.94611		Wang_et_al_CGTCAGGGTGCCTGTG_1-0	7.54289	4.3476		Wang_et_al_CTCATTAGTCCCGACA_1-0	1.37599	5.79655		SS.sc7785502	-3.40369	6.44981		cell_8896	5156.57	-9178.29		Wang_et_al_AACTGGTGTGGTCCGT_1-0	0.0180578	0.614653	0.180591	0.186671
Wang_et_al_AACTCTTTCACTTACT_1-0	-0.254514	-0.413244		WSSS_F_Imm8725540	12.2063	12.3123		ACCCTTGGTTGGACTT-SIGAE11	10.3769	-2.68828		F61_Liver_CD45+_FCAImmP7862084_AAATGCCCAGACAAAT	-4.73	5.66		F61_Liver_CD45+_FCAImmP7862084_AAATGCCCAGACAAAT	-21679.1	-96157.2		Wang_et_al_AACTCTTTCACTTACT_1-0	4.25949	1.46516		ACCCTTGGTTGGACTT-SIGAE11	-0.497957	10.6917		Wang_et_al_CGTCTACGTACAGTTC_1-0	6.4596	4.43746		Wang_et_al_CTCGGAGCAGGGATTG_1-0	8.29889	5.63464		SS.sc7785434	8.3351	3.49193		cell_8936	5651.03	-10537.4		Wang_et_al_AACTGGTTCAGCTCTC_1-0	0.119762	0.58024	0.128307	0.171664
Wang_et_al_AACTGGTAGGCAATTA_1-0	-1.38824	0.788145		WSSS_F_Imm8725541	5.19474	4.60404		ACCGTTCAGAAAGTCT-SIGAE11	5.80386	-1.86773		F61_Liver_CD45+_FCAImmP7862084_AAATGCCCATGAGCGA	-5.53	6.38		F61_Liver_CD45+_FCAImmP7862084_AAATGCCCATGAGCGA	-22967.8	-102537		Wang_et_al_AACTGGTAGGCAATTA_1-0	5.41263	0.315746		ACCGTTCAGAAAGTCT-SIGAE11	3.5965	9.68572		Wang_et_al_CGTGTCTCACACATGT_1-0	7.42391	5.2265		Wang_et_al_CTCGTACGTTTAGCTG_1-0	7.77529	5.04381		SS.sc7785646	-3.79193	6.48978		cell_8955	5254.1	-10381.1		Wang_et_al_AACTTTCAGACTTGAA_1-0	0.0164213	0.654994	0.134028	0.194526
Wang_et_al_AACTGGTCAGCATACT_1-0	13.3443	5.5243		WSSS_F_Imm8725542	12.2034	12.2061		ACCGTTCAGATACTGA-SIGAE11	3.19468	9.20211		F61_Liver_CD45+_FCAImmP7862084_AAATGCCGTCCCGACA	-0.834	-10.2		F61_Liver_CD45+_FCAImmP7862084_AAATGCCGTCCCGACA	-32711.5	60270.2		Wang_et_al_AACTGGTCAGCATACT_1-0	12.1521	5.74476		ACCGTTCAGATACTGA-SIGAE11	3.09694	3.99475		Wang_et_al_CGTGTCTTCATGCATG_1-0	5.19753	4.97736		Wang_et_al_CTCTGGTCAAGTACCT_1-0	4.25633	1.42847		SS.sc7785564	-3.98578	6.04123		cell_8957	5306.65	-9820.09		Wang_et_al_AACTTTCAGCTAGCCC_1-0	0.00327707	0.436221	0.439725	0.12076
Wang_et_al_AACTGGTCAGCTATTG_1-0	0.613609	-1.22214		WSSS_F_Imm8725543	0.178554	14.3252		ACCGTTCCACCATATG-SIGAE11	-0.243807	6.52071		F61_Liver_CD45+_FCAImmP7862084_AAATGCCGTGCAGTAG	-1.34	6.7		F61_Liver_CD45+_FCAImmP7862084_AAATGCCGTGCAGTAG	-16007.6	-102205		Wang_et_al_AACTGGTCAGCTATTG_1-0	4.14296	2.98203		ACCGTTCCACCATATG-SIGAE11	10.1389	3.82914		Wang_et_al_CTAACTTGTTCGTCTC_1-0	5.10301	5.06121		Wang_et_al_CTGAAACTCGTTGCCT_1-0	11.1158	5.02197		SS.sc7785570	12.9903	8.33865		cell_9004	3259.02	-9175.9		Wang_et_al_AACTTTCGTCGCTTTC_1-0	0.0048294	0.694387	0.114917	0.18584
Wang_et_al_AACTGGTCAGCTTCGG_1-0	5.7046	4.49716		WSSS_F_Imm8725544	10.6044	8.05232		ACCGTTCCATTGTCGA-SIGAE11	-6.204	3.79774		F61_Liver_CD45+_FCAImmP7862084_AAATGCCGTGCGGTAA	-7.1	6.43		F61_Liver_CD45+_FCAImmP7862084_AAATGCCGTGCGGTAA	-27936.9	-116821		Wang_et_al_AACTGGTCAGCTTCGG_1-0	1.91612	4.58593		ACCGTTCCATTGTCGA-SIGAE11	16.0419	8.2166		Wang_et_al_CTACACCCAAGTTGTC_1-0	7.4367	5.53338		Wang_et_al_CTGCCTACAAATACAG_1-0	5.64837	-1.00855		SS.sc7785472	8.54816	3.93165		cell_9052	5169.05	-10537.5		Wang_et_al_AACTTTCTCCCAAGTA_1-0	0.00449804	0.612792	0.226038	0.156649
Wang_et_al_AACTGGTGTATATGAG_1-0	0.626251	1.85333		WSSS_F_Imm8725545	-1.2323	8.36337		ACCGTTCTCACAGAGG-SIGAE11	14.586	0.821761		F61_Liver_CD45+_FCAImmP7862084_AAATGCCGTGGAAAGA	1.75	-11.2		F61_Liver_CD45+_FCAImmP7862084_AAATGCCGTGGAAAGA	-58858.9	68332.5		Wang_et_al_AACTGGTGTATATGAG_1-0	4.12425	2.96498		ACCGTTCTCACAGAGG-SIGAE11	-10.4451	8.80666		Wang_et_al_CTACCCAAGCTAGTGG_1-0	5.75086	5.5848		Wang_et_al_CTGCTGTAGGGTGTTG_1-0	9.03553	1.90367		SS.sc7785352	0.780628	4.51261		cell_9096	5023.81	-10444		Wang_et_al_AACTTTCTCCGTTGCT_1-0	0.0206176	0.641306	0.148852	0.189194
Wang_et_al_AACTGGTGTGGTCCGT_1-0	3.19648	2.06086		WSSS_F_Imm8725546	-1.21209	8.49672		ACCTACCGTAGGCAGT-SIGAE11	14.8234	6.87638		F61_Liver_CD45+_FCAImmP7862084_AAATGCCGTTCAACCA	1.26	-3.55		F61_Liver_CD45+_FCAImmP7862084_AAATGCCGTTCAACCA	-18770.1	32320.7		Wang_et_al_AACTGGTGTGGTCCGT_1-0	3.51495	3.35437		ACCTACCGTAGGCAGT-SIGAE11	-1.27577	4.65951		Wang_et_al_CTAGCCTCACATGGGA_1-0	6.79621	5.39317		Wang_et_al_GAAACTCCAGGATCGA_1-0	8.86485	6.15789		SS.sc7785333	-3.85799	-1.98135		cell_9106	5186.85	-10634.8		Wang_et_al_AACTTTCTCTATCCCG_1-0	0.00578072	0.667222	0.128604	0.198361
Wang_et_al_AACTGGTTCAGCTCTC_1-0	1.58239	0.0828502		WSSS_F_Imm8725547	10.8126	11.103		ACCTACCTCGACCTAA-SIGAE11	13.9733	12.8769		F61_Liver_CD45+_FCAImmP7862084_AAATGCCTCAATACCG	-5.96	-2.82		F61_Liver_CD45+_FCAImmP7862084_AAATGCCTCAATACCG	-63540.8	-19109		Wang_et_al_AACTGGTTCAGCTCTC_1-0	4.1403	0.89688		ACCTACCTCGACCTAA-SIGAE11	-4.64005	-1.38169		Wang_et_al_CTCACACCAAATACAG_1-0	5.94685	5.52624		Wang_et_al_GAAATGATCCAAATGC_1-0	2.01925	4.03637		SS.sc7785283	2.95737	-1.55251		cell_9142	-4738.17	-7438.33		Wang_et_al_AAGACCTAGTCTTGCA_1-0	0.0058967	0.665725	0.130759	0.197588
Wang_et_al_AACTTTCAGACTTGAA_1-0	-2.31393	0.691812		WSSS_F_Imm8725548	-5.93294	10.6839		ACCTGTCAGGATCACG-SIGAE11	14.1853	0.986701		F61_Liver_CD45+_FCAImmP7862084_AAATGCCTCACTTACT	-1.38	6.44		F61_Liver_CD45+_FCAImmP7862084_AAATGCCTCACTTACT	-15878.1	-100815		Wang_et_al_AACTTTCAGACTTGAA_1-0	5.50478	0.453543		ACCTGTCAGGATCACG-SIGAE11	-9.85448	8.52699		Wang_et_al_CTCACACTCTGCAAGT_1-0	8.03929	3.59901		Wang_et_al_GAATAAGGTAAGTGGC_1-0	4.00843	4.03423		SS.sc7785616	-4.0822	-1.65076		cell_9220	-5236.43	-7858.76		Wang_et_al_AAGACCTCAGCTATTG_1-0	0.00571023	0.665445	0.128935	0.199879
Wang_et_al_AACTTTCAGCTAGCCC_1-0	4.72356	6.94819		WSSS_F_Imm8725549	-5.53267	9.40026		ACCTGTCCAGCTACTA-SIGAE11	11.2873	6.76555		F61_Liver_CD45+_FCAImmP7862084_AAATGCCTCAGTCCCT	-5.91	7.15		F61_Liver_CD45+_FCAImmP7862084_AAATGCCTCAGTCCCT	-22856.6	-111804		Wang_et_al_AACTTTCAGCTAGCCC_1-0	-1.87427	2.75068		ACCTGTCCAGCTACTA-SIGAE11	-3.49966	3.51998		Wang_et_al_CTCATTAGTCCCGACA_1-0	6.67296	3.62676		Wang_et_al_GAATGAAGTAAGAGGA_1-0	9.54679	5.33519		SS.sc7785475	-4.84401	6.63696		cell_9230	4113.55	-9694.57		Wang_et_al_AAGACCTCATGTTCCC_1-0	0.00739786	0.66429	0.131487	0.196793
Wang_et_al_AACTTTCCAAGAGTCG_1-0	9.96547	11.3551		WSSS_F_Imm8725550	0.914008	11.2249		ACGATCAAGCTAAACA-SIGAE11	10.0852	-1.737		F61_Liver_CD45+_FCAImmP7862084_AAATGCCTCGAACTGT	-1.86	9.73		F61_Liver_CD45+_FCAImmP7862084_AAATGCCTCGAACTGT	449.378	-103966		Wang_et_al_AACTTTCCAAGAGTCG_1-0	11.4977	4.87978		ACGATCAAGCTAAACA-SIGAE11	1.19644	10.3257		Wang_et_al_CTCGGAGCAGGGATTG_1-0	5.59936	5.42551		Wang_et_al_GACGCGTGTCTACCTC_1-0	13.3296	3.54696		SS.sc7785479	8.40569	2.93511		cell_9295	5084.64	-9826.23		Wang_et_al_AAGACCTGTGCACCAC_1-0	0.108381	0.563798	0.156044	0.171753
Wang_et_al_AACTTTCGTCGCTTTC_1-0	7.90843	3.13873		WSSS_F_Imm8725551	12.1439	12.3389		ACGATCATCGGATACT-SIGAE11	-0.313157	5.41321		F61_Liver_CD45+_FCAImmP7862084_AAATGCCTCGAGGTAG	0.0564	-5.48		F61_Liver_CD45+_FCAImmP7862084_AAATGCCTCGAGGTAG	-57037.4	52256.3		Wang_et_al_AACTTTCGTCGCTTTC_1-0	-1.22293	7.48824		ACGATCATCGGATACT-SIGAE11	10.5148	4.4471		Wang_et_al_CTCGTACGTTTAGCTG_1-0	5.80329	5.53257		Wang_et_al_GACGGCTGTAGCGTGA_1-0	2.5848	4.74763		SS.sc7785405	6.93129	5.51766		cell_9304	3771.28	-9917.8		Wang_et_al_AAGACCTGTTAGAACA_1-0	0.0398816	0.64184	0.127927	0.190322
Wang_et_al_AACTTTCTCCCAAGTA_1-0	4.10668	7.52053		WSSS_F_Imm8725552	13.7172	3.43719		ACGATGTCAACTTGGT-SIGAE11	14.322	6.09744		F61_Liver_CD45+_FCAImmP7862084_AACACGTAGAGGGATA	-6.27	5.72		F61_Liver_CD45+_FCAImmP7862084_AACACGTAGAGGGATA	-29662.9	-108282		Wang_et_al_AACTTTCTCCCAAGTA_1-0	-2.08829	3.00529		ACGATGTCAACTTGGT-SIGAE11	-3.90999	2.98414		Wang_et_al_CTCTGGTCAAGTACCT_1-0	6.22088	4.63498		Wang_et_al_GAGCAGAGTCTCCCTA_1-0	4.79552	2.74954		SS.sc7785480	2.73457	-1.94109		cell_9312	-4951.58	-7455.7		Wang_et_al_AAGACCTTCACAACGT_1-0	0.00516763	0.66068	0.124029	0.210095
Wang_et_al_AACTTTCTCCGTTGCT_1-0	0.429356	6.05027		WSSS_F_Imm8725553	0.961618	10.2606		ACGATGTGTCACGCTG-SIGAE11	13.5236	7.42236		F61_Liver_CD45+_FCAImmP7862084_AACACGTAGATCCCGC	-5.2	1.09		F61_Liver_CD45+_FCAImmP7862084_AACACGTAGATCCCGC	-52176.9	-62920.2		Wang_et_al_AACTTTCTCCGTTGCT_1-0	4.1955	0.899208		ACGATGTGTCACGCTG-SIGAE11	-0.556009	4.91355		Wang_et_al_CTGAAACTCGTTGCCT_1-0	5.87531	5.21889		Wang_et_al_GAGCAGAGTGTGAAAT_1-0	4.60827	1.17241		SS.sc7786816	-3.65984	5.59658		cell_9350	5607.43	-10550.1		Wang_et_al_AAGACCTTCGAATGCT_1-0	1	0	0	0
Wang_et_al_AACTTTCTCTATCCCG_1-0	8.97465	-0.655805		WSSS_F_Imm8725554	12.2546	12.3439		ACGCACGAGAACTGAT-SIGAE11	12.8395	11.1646		F61_Liver_CD45+_FCAImmP7862084_AACACGTAGGACATTA	3.2	-2.04		F61_Liver_CD45+_FCAImmP7862084_AACACGTAGGACATTA	24912.8	11429		Wang_et_al_AACTTTCTCTATCCCG_1-0	-0.156652	12.6378		ACGCACGAGAACTGAT-SIGAE11	-4.334	-2.92316		Wang_et_al_CTGCCTACAAATACAG_1-0	4.23732	12.7209		Wang_et_al_GAGCAGAGTTCGGGCT_1-0	6.28672	0.093471		SS.sc7785281	9.9411	4.13355		cell_9376	844.787	-15258.9		Wang_et_al_AAGCCGCAGAACAATC_1-0	0.00586126	0.666072	0.130144	0.197891
Wang_et_al_AAGACCTAGTCTTGCA_1-0	12.7045	1.21929		WSSS_F_Imm8725555	11.0894	10.7219		ACGCACGAGGATGCGT-SIGAE11	15.104	0.503537		F61_Liver_CD45+_FCAImmP7862084_AACACGTCAAGTAGTA	0.282	-13.9		F61_Liver_CD45+_FCAImmP7862084_AACACGTCAAGTAGTA	-54840.9	74769.9		Wang_et_al_AAGACCTAGTCTTGCA_1-0	3.37671	14.3007		ACGCACGAGGATGCGT-SIGAE11	-10.7004	8.19998		Wang_et_al_CTGCTGTAGGGTGTTG_1-0	7.66777	5.87677		Wang_et_al_GAGGTGAGTTTCCACC_1-0	9.8071	5.99821		SS.sc7785304	0.11885	-2.82213		cell_9401	4848.38	-10556.1		Wang_et_al_AAGCCGCCAAAGGAAG_1-0	0.00733736	0.664225	0.131962	0.196445
Wang_et_al_AAGACCTCAGCTATTG_1-0	14.0805	5.18414		WSSS_F_Imm8725556	12.0942	13.0219		ACGCACGCAATGACCT-SIGAE11	5.93517	13.9501		F61_Liver_CD45+_FCAImmP7862084_AACACGTCACCTCGTT	-3.28	6.07		F61_Liver_CD45+_FCAImmP7862084_AACACGTCACCTCGTT	-22942.2	-95714.4		Wang_et_al_AAGACCTCAGCTATTG_1-0	6.03973	4.89256		ACGCACGCAATGACCT-SIGAE11	2.12974	-1.51413		Wang_et_al_GAAACTCCAGGATCGA_1-0	5.57175	2.38829		Wang_et_al_GATCGATCAAACTGTC_1-0	0.828205	6.65821		SS.sc7785278	6.68189	4.34484		cell_9417	-5416.9	-7529.79		Wang_et_al_AAGCCGCCATTCTCAT_1-0	0.00582399	0.663454	0.133446	0.197245
Wang_et_al_AAGACCTCATGTTCCC_1-0	1.65326	1.34593		WSSS_F_Imm8725557	11.8434	12.2431		ACGGAAGAGGGTAGCT-SIGAE11	-0.935796	2.50066		F61_Liver_CD45+_FCAImmP7862084_AACACGTCAGCGAACA	-5.49	-1.96		F61_Liver_CD45+_FCAImmP7862084_AACACGTCAGCGAACA	-58164	-34434.6		Wang_et_al_AAGACCTCATGTTCCC_1-0	7.44967	-0.271853		ACGGAAGAGGGTAGCT-SIGAE11	10.979	7.27039		Wang_et_al_GAAATGATCCAAATGC_1-0	7.01631	4.1085		Wang_et_al_GATCGCGCACTATCTT_1-0	2.35079	5.29022		SS.sc7785567	8.43201	3.85106		cell_9430	5255.48	-8959.49		Wang_et_al_AAGCCGCGTACCGCTG_1-0	0.0145031	0.654166	0.133943	0.197359
Wang_et_al_AAGACCTGTGCACCAC_1-0	-0.234598	2.31168		WSSS_F_Imm8725558	12.3648	12.2172		ACGGAAGGTCTACATG-SIGAE11	0.144142	11.6959		F61_Liver_CD45+_FCAImmP7862084_AACACGTCAGTAACGG	-0.635	-11.1		F61_Liver_CD45+_FCAImmP7862084_AACACGTCAGTAACGG	-30989.5	63300.1		Wang_et_al_AAGACCTGTGCACCAC_1-0	4.43453	3.71383		ACGGAAGGTCTACATG-SIGAE11	6.80544	5.58856		Wang_et_al_GAAGCAGGTCAAAGCG_1-0	8.36402	3.03938		Wang_et_al_GATCGTAGTGAGCGAT_1-0	11.4395	3.18737		SS.sc7785614	13.3562	8.51378		cell_9463	-5289.45	-7520.76		Wang_et_al_AAGCCGCTCTTGTATC_1-0	0.0501132	0.620431	0.133223	0.196204
Wang_et_al_AAGACCTGTTAGAACA_1-0	-1.07702	1.30516		WSSS_F_Imm8725559	12.3148	12.722		ACGGGTCGTGAGTTTC-SIGAE11	6.86502	1.20753		F61_Liver_CD45+_FCAImmP7862084_AACACGTCATTACCTT	1.02	-5.77		F61_Liver_CD45+_FCAImmP7862084_AACACGTCATTACCTT	-47104.1	40592.9		Wang_et_al_AAGACCTGTTAGAACA_1-0	6.56775	-0.487361		ACGGGTCGTGAGTTTC-SIGAE11	5.63385	12.6714		Wang_et_al_GAATAAGGTAAGTGGC_1-0	7.06993	4.59708		Wang_et_al_GCAAACTGTCATGCCG_1-0	0.798282	6.10844		SS.sc7785429	12.2306	3.84011		cell_9485	-3871.65	-8061.2		Wang_et_al_AAGGAGCCAGTAACGG_1-0	0.0562805	0.625246	0.135727	0.182718
Wang_et_al_AAGACCTGTTCGTCTC_1-0	5.63426	13.7652		WSSS_F_Imm8725560	12.3614	12.1583		ACGGGTCGTGCCTTCT-SIGAE11	1.39723	9.27328		F61_Liver_CD45+_FCAImmP7862084_AACACGTCATTGGGCC	-5.05	10.2		F61_Liver_CD45+_FCAImmP7862084_AACACGTCATTGGGCC	-3667.24	-107855		Wang_et_al_AAGACCTGTTCGTCTC_1-0	6.89029	13.636		ACGGGTCGTGCCTTCT-SIGAE11	7.06829	2.8409		Wang_et_al_GAATGAAGTAAGAGGA_1-0	5.70301	4.86204		Wang_et_al_GCACATAGTAGTACCT_1-0	5.18216	5.90177		SS.sc7785506	-5.83999	7.4024		cell_9494	5046.83	-9813.9		Wang_et_al_AAGGAGCGTAAGGGAA_1-0	0.0151317	0.640903	0.14941	0.194527
Wang_et_al_AAGACCTTCACAACGT_1-0	7.05783	4.82509		WSSS_F_Imm8725561	11.0065	12.5773		ACGGTCGAGACTACGG-SIGAE11	6.41891	-2.20916		F61_Liver_CD45+_FCAImmP7862084_AACACGTGTAATCACC	-7	-1.96		F61_Liver_CD45+_FCAImmP7862084_AACACGTGTAATCACC	-63432.2	-8467.68		Wang_et_al_AAGACCTTCACAACGT_1-0	-0.0361547	6.77056		ACGGTCGAGACTACGG-SIGAE11	4.23352	9.48571		Wang_et_al_GACGCGTGTCTACCTC_1-0	7.30218	5.26111		Wang_et_al_GCCAAATAGGGCATGT_1-0	5.53041	3.20243		SS.sc7785328	-6.3874	7.40917		cell_9541	895.708	-15993.7		Wang_et_al_AAGGAGCGTAGAGGAA_1-0	0.0159466	0.656226	0.135629	0.192168
Wang_et_al_AAGACCTTCGAATGCT_1-0	-0.118271	2.56076		WSSS_F_Imm8725562	12.3018	12.2385		ACGGTCGCATAGCACT-SIGAE11	9.34505	-3.13252		F61_Liver_CD45+_FCAImmP7862084_AACACGTGTAGGAGTC	-4.06	-3.64		F61_Liver_CD45+_FCAImmP7862084_AACACGTGTAGGAGTC	-73698.6	5083.88		Wang_et_al_AAGACCTTCGAATGCT_1-0	4.89793	0.668781		ACGGTCGCATAGCACT-SIGAE11	0.0224929	11.7777		Wang_et_al_GACGGCTGTAGCGTGA_1-0	6.59412	4.58305		Wang_et_al_GCCAAATCAGTCTTCC_1-0	3.09637	5.35716		SS.sc7785289	0.0319902	-4.13478		cell_9547	5308.09	-9495.15		Wang_et_al_AAGGAGCTCAAGCCTA_1-0	0.00235482	0.310474	0.604749	0.0824108
Wang_et_al_AAGCCGCAGAACAATC_1-0	12.5523	0.969036		WSSS_F_Imm8725563	11.2285	6.90872		ACGTAACAGTGGATTA-SIGAE11	10.4973	-0.679746		F61_Liver_CD45+_FCAImmP7862084_AACACGTGTATCACCA	-7.21	7.05		F61_Liver_CD45+_FCAImmP7862084_AACACGTGTATCACCA	-26311.3	-115432		Wang_et_al_AAGCCGCAGAACAATC_1-0	2.52928	14.0522		ACGTAACAGTGGATTA-SIGAE11	-1.11515	10.8487		Wang_et_al_GAGCAGAGTCTCCCTA_1-0	6.80285	5.63199		Wang_et_al_GCCTCTATCAGTTTGG_1-0	12.3237	4.51418		SS.sc7785358	14.4228	7.30924		cell_9560	5190.15	-9147.54		Wang_et_al_AAGGAGCTCAATACCG_1-0	1	0	0	0
Wang_et_al_AAGCCGCCAAAGGAAG_1-0	-2.38483	0.661023		WSSS_F_Imm8725564	11.3095	11.0995		ACGTAACCACAACGCC-SIGAE11	10.4345	-3.22351		F61_Liver_CD45+_FCAImmP7862084_AACACGTGTCTAGCGC	-3.11	-4.15		F61_Liver_CD45+_FCAImmP7862084_AACACGTGTCTAGCGC	-66108.5	8473.63		Wang_et_al_AAGCCGCCAAAGGAAG_1-0	5.16193	-1.27347		ACGTAACCACAACGCC-SIGAE11	0.839618	8.56463		Wang_et_al_GAGCAGAGTGTGAAAT_1-0	6.16212	5.60899		Wang_et_al_GCGCAGTTCGCGGATC_1-0	1.74801	5.26489		SS.sc7785307	13.0603	8.49947		cell_9575	-4425.49	-8191.21		Wang_et_al_AAGGAGCTCACAGGCC_1-0	0.0455952	0.617463	0.149121	0.187794
Wang_et_al_AAGCCGCCATTCTCAT_1-0	14.6056	8.36385		WSSS_F_Imm8725565	1.08235	10.4641		ACGTAACGTTAACAGA-SIGAE11	7.88061	-1.01334		F61_Liver_CD45+_FCAImmP7862084_AACACGTGTGCAGTAG	-0.00752	-10.8		F61_Liver_CD45+_FCAImmP7862084_AACACGTGTGCAGTAG	-56813.5	58292		Wang_et_al_AAGCCGCCATTCTCAT_1-0	7.82178	10.8554		ACGTAACGTTAACAGA-SIGAE11	3.24212	12.288		Wang_et_al_GAGCAGAGTTCGGGCT_1-0	7.47767	6.49761		Wang_et_al_GCGCGATAGCGTCAAG_1-0	1.9891	4.20401		SS.sc7785539	-3.26424	6.22035		cell_9594	-6221.64	-3620.39		Wang_et_al_AAGGAGCTCCTTGACC_1-0	0.0557752	0.62302	0.133803	0.187373
Wang_et_al_AAGCCGCGTACCGCTG_1-0	1.64481	1.0956		WSSS_F_Imm8725566	12.2878	12.2741		ACGTACATCACCATAG-SIGAE11	13.737	10.01		F61_Liver_CD45+_FCAImmP7862084_AACACGTGTGCGATAG	-3.27	0.611		F61_Liver_CD45+_FCAImmP7862084_AACACGTGTGCGATAG	-47046.6	-65351.7		Wang_et_al_AAGCCGCGTACCGCTG_1-0	5.20745	2.39444		ACGTACATCACCATAG-SIGAE11	-1.55022	1.60894		Wang_et_al_GAGGTGAGTTTCCACC_1-0	6.93383	4.5325		Wang_et_al_GCTCCTAGTAGAAGGA_1-0	6.37786	2.86048		SS.sc7785594	12.9606	8.39821		cell_9616	-5089.14	-6880.51		Wang_et_al_AAGGAGCTCGAGGTAG_1-0	0.0150542	0.652977	0.136576	0.195363
Wang_et_al_AAGCCGCTCTTGTATC_1-0	1.59676	0.813336		WSSS_F_Imm8725567	12.1698	12.3334		ACTATCTAGGATGTTA-SIGAE11	15.5772	8.08691		F61_Liver_CD45+_FCAImmP7862084_AACACGTGTTGTTTGG	-7.03	6.58		F61_Liver_CD45+_FCAImmP7862084_AACACGTGTTGTTTGG	-26255.2	-114947		Wang_et_al_AAGCCGCTCTTGTATC_1-0	4.60034	1.36587		ACTATCTAGGATGTTA-SIGAE11	-1.2146	4.52257		Wang_et_al_GAGTCCGCAATCCAAC_1-0	8.10181	2.95855		Wang_et_al_GCTCCTAGTCCGTGAC_1-0	1.79171	5.27427		SS.sc7785553	10.0295	4.04805		cell_9637	-4308.74	-8134.9		Wang_et_al_AAGGAGCTCGGTTAAC_1-0	0.113174	0.571862	0.140789	0.174148
Wang_et_al_AAGGAGCCAGTAACGG_1-0	-2.51321	0.0393735		WSSS_F_Imm8725568	12.334	12.1773		ACTATCTGTCTCAGGC-SIGAE11	-3.99267	4.36157		F61_Liver_CD45+_FCAImmP7862084_AACACGTTCACTTACT	0.493	-12.6		F61_Liver_CD45+_FCAImmP7862084_AACACGTTCACTTACT	-56994.6	69399.1		Wang_et_al_AAGGAGCCAGTAACGG_1-0	4.00444	0.699619		ACTATCTGTCTCAGGC-SIGAE11	14.9673	7.33835		Wang_et_al_GATCGATCAAACTGTC_1-0	5.24679	4.81899		Wang_et_al_GCTCTGTGTTCCTCCA_1-0	3.22385	2.44158		SS.sc7785448	13.0241	7.94383		cell_9647	4933.93	-9180.06		Wang_et_al_AAGGCAGAGAGTGACC_1-0	0.00338509	0.443878	0.42879	0.123929
Wang_et_al_AAGGAGCGTAAGGGAA_1-0	2.62282	1.14978		WSSS_F_Imm8725569	4.90021	5.94314		ACTATGGAGCAGATAT-SIGAE11	9.29592	-3.25867		F61_Liver_CD45+_FCAImmP7862084_AACACGTTCATAACCG	2.31	-10		F61_Liver_CD45+_FCAImmP7862084_AACACGTTCATAACCG	-59430.1	60940.1		Wang_et_al_AAGGAGCGTAAGGGAA_1-0	5.9586	3.80662		ACTATGGAGCAGATAT-SIGAE11	0.928243	12.5718		Wang_et_al_GATCGCGCACTATCTT_1-0	6.59716	4.23488		Wang_et_al_GCTGCAGTCCACGTTC_1-0	0.643079	3.41852		SS.sc7785331	1.78372	5.00058		cell_9652	5281.12	-10393.6		Wang_et_al_AAGGCAGAGCCAACAG_1-0	0.00879716	0.641181	0.158956	0.191037
Wang_et_al_AAGGAGCGTAGAGGAA_1-0	-3.32019	0.88809		WSSS_F_Imm8725570	12.528	11.8601		ACTATGGTCGAGAGAC-SIGAE11	5.9921	-4.04534		F61_Liver_CD45+_FCAImmP7862084_AACACGTTCGAACTGT	-3.04	12.5		F61_Liver_CD45+_FCAImmP7862084_AACACGTTCGAACTGT	59996.4	-113053		Wang_et_al_AAGGAGCGTAGAGGAA_1-0	5.57861	1.08733		ACTATGGTCGAGAGAC-SIGAE11	3.49099	15.8269		Wang_et_al_GATCGTAGTGAGCGAT_1-0	6.56728	5.41181		Wang_et_al_GCTGCTTCAGATGGGT_1-0	9.32413	5.62546		SS.sc7785426	6.91391	5.37193		cell_9657	5008.98	-10615.8		Wang_et_al_AAGGCAGAGGACAGCT_1-0	0.0390047	0.641591	0.131144	0.18823
Wang_et_al_AAGGAGCTCAAGCCTA_1-0	5.17292	8.31029		WSSS_F_Imm8725571	3.63508	3.10693		ACTATGGTCGTTATCT-SIGAE11	13.9973	12.6275		F61_Liver_CD45+_FCAImmP7862084_AACACGTTCTCTTGAT	-1.36	7.25		F61_Liver_CD45+_FCAImmP7862084_AACACGTTCTCTTGAT	-10687.9	-103051		Wang_et_al_AAGGAGCTCAAGCCTA_1-0	-0.858672	1.60233		ACTATGGTCGTTATCT-SIGAE11	-5.15718	-0.513754		Wang_et_al_GATCGTATCATAAAGG_1-0	8.16417	3.56526		Wang_et_al_GCTGCTTGTATAGTAG_1-0	12.0292	4.87008		SS.sc7785310	10.1737	6.07315		cell_9659	723.521	-15285.9		Wang_et_al_AAGGCAGCAGTAAGAT_1-0	0.0130881	0.64854	0.13924	0.199104
Wang_et_al_AAGGAGCTCAATACCG_1-0	0.713811	-0.603891		WSSS_F_Imm8725572	-5.90433	9.56568		ACTCCCAAGGCACGAT-SIGAE11	10.1993	-2.86027		F61_Liver_CD45+_FCAImmP7862084_AACACGTTCTTTCCTC	-4.85	6.12		F61_Liver_CD45+_FCAImmP7862084_AACACGTTCTTTCCTC	-22343.5	-107299		Wang_et_al_AAGGAGCTCAATACCG_1-0	3.82803	1.62058		ACTCCCAAGGCACGAT-SIGAE11	-0.0678483	10.226		Wang_et_al_GCAAACTGTCATGCCG_1-0	6.42242	4.86419		Wang_et_al_GCTGGGTAGATAGCAT_1-0	4.43938	0.91873		SS.sc7785335	8.2623	3.4203		cell_9757	5397.74	-9642		Wang_et_al_AAGGCAGCATGTTCCC_1-0	0.00892724	0.659356	0.135863	0.195823
Wang_et_al_AAGGAGCTCACAGGCC_1-0	1.7689	0.729957		WSSS_F_Imm8725573	12.2516	12.1489		ACTCCCAGTCATCAGT-SIGAE11	-4.0245	5.25466		F61_Liver_CD45+_FCAImmP7862084_AACCATGAGACGCTTT	-2.18	11.7		F61_Liver_CD45+_FCAImmP7862084_AACCATGAGACGCTTT	42901.1	-102874		Wang_et_al_AAGGAGCTCACAGGCC_1-0	2.7242	1.81337		ACTCCCAGTCATCAGT-SIGAE11	15.2075	6.32693		Wang_et_al_GCACATAGTAGTACCT_1-0	6.9361	4.29339		Wang_et_al_GCTTGAAAGGCACATG_1-0	10.9319	2.82737		SS.sc7785432	-0.258459	-3.71651		cell_9758	-4885.5	-8080.51		Wang_et_al_AAGGCAGTCAGAGACG_1-0	0.0179288	0.651632	0.135927	0.194483
Wang_et_al_AAGGAGCTCCTTGACC_1-0	1.86534	0.662436		WSSS_F_Imm8725574	0.934737	11.0932		ACTCCCATCAAGCGTT-SIGAE11	-0.509867	3.35467		F61_Liver_CD45+_FCAImmP7862084_AACCATGAGCGTAATA	-3.2	-6.36		F61_Liver_CD45+_FCAImmP7862084_AACCATGAGCGTAATA	-73131.1	12285.4		Wang_et_al_AAGGAGCTCCTTGACC_1-0	5.32704	0.380231		ACTCCCATCAAGCGTT-SIGAE11	10.6131	6.2875		Wang_et_al_GCCAAATAGGGCATGT_1-0	7.81932	4.97406		Wang_et_al_GGAACTTAGATGAGAG_1-0	3.62134	5.66936		SS.sc7785332	-6.13943	7.5389		cell_9781	-1217.62	-8424.58		Wang_et_al_AAGGCAGTCATGTCTT_1-0	0.0279402	0.635337	0.149354	0.187339
Wang_et_al_AAGGAGCTCGAGGTAG_1-0	-0.85679	0.70131		WSSS_F_Imm8725575	12.0697	12.6276		ACTCTCGGTCAAGCCC-SIGAE11	7.06341	-0.720386		F61_Liver_CD45+_FCAImmP7862084_AACCATGAGCTAACAA	2.5	-3.15		F61_Liver_CD45+_FCAImmP7862084_AACCATGAGCTAACAA	3298.03	22316.2		Wang_et_al_AAGGAGCTCGAGGTAG_1-0	6.35629	-0.335211		ACTCTCGGTCAAGCCC-SIGAE11	3.53419	12.9079		Wang_et_al_GCCAAATCAGTCTTCC_1-0	6.61203	4.87562		Wang_et_al_GGAACTTGTCGCGGTT_1-0	3.87123	1.2693		SS.sc7785546	0.861648	4.51064		cell_9890	5131.7	-9206.37		Wang_et_al_AAGGCAGTCGTACGGC_1-0	0.00568395	0.666937	0.127547	0.1998
Wang_et_al_AAGGAGCTCGGTTAAC_1-0	2.39742	1.4006		WSSS_F_Imm8725576	0.906602	10.6489		ACTCTCGTCTTCACGC-SIGAE11	14.2899	0.464371		F61_Liver_CD45+_FCAImmP7862084_AACCATGAGTGTACGG	-3.31	2.62		F61_Liver_CD45+_FCAImmP7862084_AACCATGAGTGTACGG	-27187.5	-91538.8		Wang_et_al_AAGGAGCTCGGTTAAC_1-0	4.54394	3.13687		ACTCTCGTCTTCACGC-SIGAE11	-10.0953	8.16388		Wang_et_al_GCCTCTATCAGTTTGG_1-0	7.47854	5.34252		Wang_et_al_GGAATAAGTGTTCTTT_1-0	10.969	5.02012		SS.sc7785340	-3.20486	6.20606		cell_9896	-2170.05	-8059.5		Wang_et_al_AAGGTTCCAAGTTAAG_1-0	0.0637541	0.59519	0.161916	0.179113
Wang_et_al_AAGGCAGAGAGTGACC_1-0	4.59458	5.8334		WSSS_F_Imm8725577	0.0530541	15.5918		ACTGATGAGCGAACTG-SIGAE11	12.1073	11.4676		F61_Liver_CD45+_FCAImmP7862084_AACCATGCAAGTCATC	2.19	-4.4		F61_Liver_CD45+_FCAImmP7862084_AACCATGCAAGTCATC	-5510.11	26034.1		Wang_et_al_AAGGCAGAGAGTGACC_1-0	-1.83678	2.64607		ACTGATGAGCGAACTG-SIGAE11	-2.55314	-2.36797		Wang_et_al_GCGCAGTTCGCGGATC_1-0	6.36157	4.58887		Wang_et_al_GGACAGAAGGGTTTCT_1-0	4.90632	1.63371		SS.sc7785618	-3.43937	6.18737		cell_9914	4135.72	-9680.53		Wang_et_al_AAGGTTCCACGCATCG_1-0	0.0369341	0.620528	0.155446	0.187064
Wang_et_al_AAGGCAGAGCCAACAG_1-0	-0.522884	-0.511185		WSSS_F_Imm8725578	4.41707	5.45332		ACTGATGTCTTCGATT-SIGAE11	7.16281	-0.94981		F61_Liver_CD45+_FCAImmP7862084_AACCATGCAGTATCTG	3.26	-0.277		F61_Liver_CD45+_FCAImmP7862084_AACCATGCAGTATCTG	40540.1	2158.74		Wang_et_al_AAGGCAGAGCCAACAG_1-0	6.84156	-1.16285		ACTGATGTCTTCGATT-SIGAE11	3.80689	10.0443		Wang_et_al_GCGCGATAGCGTCAAG_1-0	7.14012	4.61007		Wang_et_al_GGACATTAGGGCTTGA_1-0	12.7385	2.39606		SS.sc7785573	8.51978	5.06348		cell_10019	5200.68	-9673.33		Wang_et_al_AAGGTTCCAGCTCGAC_1-0	0.0555771	0.622004	0.134823	0.187568
Wang_et_al_AAGGCAGAGGACAGCT_1-0	-2.04798	0.0834397		WSSS_F_Imm8725579	-1.30811	-3.81881		ACTGCAACACGGCACT-SIGAE11	-0.869789	2.7611		F61_Liver_CD45+_FCAImmP7862084_AACCATGGTGCAGACA	0.967	-6.36		F61_Liver_CD45+_FCAImmP7862084_AACCATGGTGCAGACA	-57891.8	39693		Wang_et_al_AAGGCAGAGGACAGCT_1-0	5.13995	0.715217		ACTGCAACACGGCACT-SIGAE11	10.7876	6.81323		Wang_et_al_GCTCCTAGTAGAAGGA_1-0	7.8445	5.05469		Wang_et_al_GGATTACAGGCGTACA_1-0	13.9216	4.6486		SS.sc7785286	2.30344	5.20115		cell_10038	800.04	-16077.5		Wang_et_al_AAGGTTCGTCAGGACA_1-0	0.00581249	0.659761	0.136021	0.198376
Wang_et_al_AAGGCAGCAGTAAGAT_1-0	1.53446	1.82332		WSSS_F_Imm8725580	0.261943	11.2432		ACTGTCCAGCGACTGA-SIGAE11	14.3332	8.59128		F61_Liver_CD45+_FCAImmP7862084_AACCATGGTGTTAAGA	9.05	5.31		F61_Liver_CD45+_FCAImmP7862084_AACCATGGTGTTAAGA	82837.3	127237		Wang_et_al_AAGGCAGCAGTAAGAT_1-0	3.53212	3.4704		ACTGTCCAGCGACTGA-SIGAE11	-2.13935	3.63665		Wang_et_al_GCTCCTAGTCCGTGAC_1-0	7.31313	4.45852		Wang_et_al_GGCAATTCATGGTAGG_1-0	12.53	3.7838		SS.sc7785508	-3.60164	6.14821		cell_10049	4952.39	-9182.32		Wang_et_al_AAGGTTCGTGTGAAAT_1-0	0.172866	0.551501	0.112831	0.162777
Wang_et_al_AAGGCAGCATGTTCCC_1-0	-1.37884	1.3785		WSSS_F_Imm8725581	4.4778	6.39235		ACTGTCCAGGCACAAC-SIGAE11	8.69935	-2.61594		F61_Liver_CD45+_FCAImmP7862084_AACCATGGTTCAGACT	2.57	-2.35		F61_Liver_CD45+_FCAImmP7862084_AACCATGGTTCAGACT	15855.8	16014.2		Wang_et_al_AAGGCAGCATGTTCCC_1-0	5.10666	0.810063		ACTGTCCAGGCACAAC-SIGAE11	1.72209	11.5474		Wang_et_al_GCTCTGTGTTCCTCCA_1-0	7.15458	5.07325		Wang_et_al_GGCCGATAGAGCTATA_1-0	7.71739	-1.31086		SS.sc7785313	0.188729	-4.18788		cell_10065	-2012.11	-8183.52		Wang_et_al_AAGGTTCGTTATCACG_1-0	0.00608968	0.666299	0.130767	0.196812
Wang_et_al_AAGGCAGTCAGAGACG_1-0	-1.86129	-1.48889		WSSS_F_Imm8725582	0.918295	10.8372		ACTGTCCTCTCTCCGA-SIGAE11	-4.66246	1.56219		F61_Liver_CD45+_FCAImmP7862084_AACCATGTCACTCCTG	-1.46	7.89		F61_Liver_CD45+_FCAImmP7862084_AACCATGTCACTCCTG	-10236.9	-103625		Wang_et_al_AAGGCAGTCAGAGACG_1-0	5.26152	-0.316324		ACTGTCCTCTCTCCGA-SIGAE11	14.1006	9.0174		Wang_et_al_GCTGCAGTCCACGTTC_1-0	6.97176	6.21389		Wang_et_al_GGCCGATAGGAATGGA_1-0	0.604379	3.43046		SS.sc7786669	-3.32001	6.33315		cell_10090	-5119.38	-7865.69		Wang_et_al_AAGGTTCTCAGAGGTG_1-0	0.0370393	0.638693	0.136841	0.187398
Wang_et_al_AAGGCAGTCATGTCTT_1-0	-0.553686	0.324872		WSSS_F_Imm8725583	1.09438	10.6301		ACTTAGGCACTGCTTC-SIGAE11	-3.97347	4.0771		F61_Liver_CD45+_FCAImmP7862084_AACCATGTCAGAGGTG	-8.22	-1.49		F61_Liver_CD45+_FCAImmP7862084_AACCATGTCAGAGGTG	-62486.6	-35394.9		Wang_et_al_AAGGCAGTCATGTCTT_1-0	3.83415	0.990559		ACTTAGGCACTGCTTC-SIGAE11	14.0552	6.90729		Wang_et_al_GCTGCTTCAGATGGGT_1-0	5.68873	5.41418		Wang_et_al_GGCGTGTAGTGAATTG_1-0	10.7712	5.12579		SS.sc7785355	5.2596	1.40057		cell_10093	5213.28	-9586.48		Wang_et_al_AAGGTTCTCCGATATG_1-0	0.051541	0.623993	0.141326	0.183111
Wang_et_al_AAGGCAGTCGTACGGC_1-0	9.30905	-0.388034		WSSS_F_Imm8725584	0.911522	10.3883		ACTTATCAGAGTCTTC-SIGAE11	13.5903	8.82661		F61_Liver_CD45+_FCAImmP7862084_AACCATGTCCGTAGGC	-3.25	-7.45		F61_Liver_CD45+_FCAImmP7862084_AACCATGTCCGTAGGC	-78535.3	11674.8		Wang_et_al_AAGGCAGTCGTACGGC_1-0	1.36749	10.0228		ACTTATCAGAGTCTTC-SIGAE11	-0.120335	4.30848		Wang_et_al_GCTGCTTGTATAGTAG_1-0	6.40951	5.28039		Wang_et_al_GGCTCGACACTGTTAG_1-0	0.929827	5.37194		SS.sc7785595	-5.61317	7.12433		cell_10105	5157.87	-10075.5		Wang_et_al_AAGGTTCTCCTTAATC_1-0	0.0423386	0.624106	0.14559	0.187937
Wang_et_al_AAGGTTCCAAGTTAAG_1-0	0.905286	0.644884		Cell_dat_Yolksac_Cell_dat_Yolksac_AAACCTGAGACCTTTG_1	4.17545	3.43122		ACTTCCGGTCGTTGGC-SIGAE11	12.6936	0.172959		F61_Liver_CD45+_FCAImmP7862084_AACCATGTCTGGTATG	2	-9.38		F61_Liver_CD45+_FCAImmP7862084_AACCATGTCTGGTATG	-58331.8	58388.8		Wang_et_al_AAGGTTCCAAGTTAAG_1-0	3.91916	1.47311		ACTTCCGGTCGTTGGC-SIGAE11	-8.36207	7.24309		Wang_et_al_GCTGGGTAGATAGCAT_1-0	7.05863	5.66501		Wang_et_al_GGCTCGATCAGTTAGC_1-0	8.64817	5.49109		SS.sc7785459	8.31538	5.10688		cell_10143	5727.83	-10662.5		Wang_et_al_AAGGTTCTCGGATGTT_1-0	0.0566361	0.619857	0.137598	0.185881
Wang_et_al_AAGGTTCCACGCATCG_1-0	2.13924	1.03001		Cell_dat_Yolksac_Cell_dat_Yolksac_AAACCTGCACCTATCC_1	-2.83247	6.72382		ACTTCCGTCTACGGTA-SIGAE11	-6.17354	3.23179		F61_Liver_CD45+_FCAImmP7862084_AACCATGTCTTCGGTC	-2.94	-5.64		F61_Liver_CD45+_FCAImmP7862084_AACCATGTCTTCGGTC	-70853.5	11214.2		Wang_et_al_AAGGTTCCACGCATCG_1-0	5.02676	1.33623		ACTTCCGTCTACGGTA-SIGAE11	16.0704	8.40671		Wang_et_al_GCTTGAAAGGCACATG_1-0	6.48272	5.2342		Wang_et_al_GGGAGATGTAGCCTAT_1-0	12.4392	5.53206		SS.sc7785642	9.37965	1.11716		cell_10155	796.692	-16026		Wang_et_al_AAGGTTCTCGTCACGG_1-0	0.00742273	0.658846	0.139639	0.194061
Wang_et_al_AAGGTTCCAGCTCGAC_1-0	1.66921	1.56826		Cell_dat_Yolksac_Cell_dat_Yolksac_AAACCTGCACTTAAGC_1	-5.00896	4.26588		ACTTCGCAGTCAACAA-SIGAE11	2.85931	15.7363		F61_Liver_CD45+_FCAImmP7862084_AACCATGTCTTGTTTG	-3.6	-4.55		F61_Liver_CD45+_FCAImmP7862084_AACCATGTCTTGTTTG	-70645.2	11527		Wang_et_al_AAGGTTCCAGCTCGAC_1-0	3.82923	2.80785		ACTTCGCAGTCAACAA-SIGAE11	1.68364	-0.516352		Wang_et_al_GGAACTTAGATGAGAG_1-0	5.92772	4.47045		Wang_et_al_GGGATGAGTTAGATGA_1-0	3.09859	3.42354		SS.sc7785380	2.03818	-4.80614		cell_10192	4911.77	-9178.59		Wang_et_al_AAGGTTCTCTTCTGGC_1-0	0.00609398	0.666849	0.130434	0.196593
Wang_et_al_AAGGTTCGTCAGGACA_1-0	5.1159	4.73202		Cell_dat_Yolksac_Cell_dat_Yolksac_AAACCTGGTAACGACG_1	-3.25058	13.137		ACTTCGCGTGAAGCTG-SIGAE11	15.2664	8.92334		F61_Liver_CD45+_FCAImmP7862084_AACCGCGAGCGAGAAA	-1.98	-14.8		F61_Liver_CD45+_FCAImmP7862084_AACCGCGAGCGAGAAA	-31489.3	34884		Wang_et_al_AAGGTTCGTCAGGACA_1-0	1.55027	5.3573		ACTTCGCGTGAAGCTG-SIGAE11	-2.0597	4.27249		Wang_et_al_GGAACTTGTCGCGGTT_1-0	6.81082	5.91389		Wang_et_al_GGTGCGTTCCGTAGGC_1-0	6.98774	4.32537		SS.sc7785407	8.15186	3.65752		cell_10239	-5122.23	-6328.01		Wang_et_al_AAGTCTGAGGACTGGT_1-0	0.00275119	0.359274	0.531346	0.106614
Wang_et_al_AAGGTTCGTGTGAAAT_1-0	-1.59452	-0.652789		Cell_dat_Yolksac_Cell_dat_Yolksac_AAACCTGGTCAAAGAT_1	-1.64148	15.3641		ACTTCGCTCGCTAGCG-SIGAE11	0.7867	7.88033		F61_Liver_CD45+_FCAImmP7862084_AACCGCGAGCGTAATA	-1.77	7.5		F61_Liver_CD45+_FCAImmP7862084_AACCGCGAGCGTAATA	-23226	-106385		Wang_et_al_AAGGTTCGTGTGAAAT_1-0	5.77731	0.677657		ACTTCGCTCGCTAGCG-SIGAE11	9.31033	3.28091		Wang_et_al_GGAATAAGTGTTCTTT_1-0	5.9419	5.48543		Wang_et_al_GTAACGTTCCCGGATG_1-0	9.34346	0.330409		SS.sc7785625	-3.90335	-2.30235		cell_10242	-4818.21	-7603.42		Wang_et_al_AAGTCTGCAAGACACG_1-0	0.00668103	0.662793	0.133925	0.19657
Wang_et_al_AAGGTTCGTTATCACG_1-0	10.9418	4.81194		Cell_dat_Yolksac_Cell_dat_Yolksac_AAACCTGGTCCGAAGA_1	-3.20133	13.8096		ACTTTGTAGACGGAAA-SIGAE11	9.6663	-2.5193		F61_Liver_CD45+_FCAImmP7862084_AACCGCGAGCTCCTTC	-7.39	-3.97		F61_Liver_CD45+_FCAImmP7862084_AACCGCGAGCTCCTTC	-76135.5	-22214.9		Wang_et_al_AAGGTTCGTTATCACG_1-0	11.6892	4.31871		ACTTTGTAGACGGAAA-SIGAE11	0.132027	12.0617		Wang_et_al_GGACAGAAGGGTTTCT_1-0	6.79451	5.30484		Wang_et_al_GTACTCCCACGTAAGG_1-0	4.8361	4.41167		SS.sc7785454	15.7768	7.86734		cell_10304	-5033.17	-7261.51		Wang_et_al_AAGTCTGGTAGAGCTG_1-0	0.0327484	0.616021	0.170431	0.180771
Wang_et_al_AAGGTTCTCAGAGGTG_1-0	-0.608079	0.974128		Cell_dat_Yolksac_Cell_dat_Yolksac_AAACCTGGTCCGCTGA_1	-3.88314	12.6448		AGAACAAGTGCCTATA-SIGAE11	11.8656	-0.316099		F61_Liver_CD45+_FCAImmP7862084_AACCGCGAGGTGGGTT	-5.75	1.24		F61_Liver_CD45+_FCAImmP7862084_AACCGCGAGGTGGGTT	-52178.8	-66899		Wang_et_al_AAGGTTCTCAGAGGTG_1-0	3.14146	1.27916		AGAACAAGTGCCTATA-SIGAE11	-0.37073	8.82913		Wang_et_al_GGACATTAGGGCTTGA_1-0	7.61945	5.41011		Wang_et_al_GTAGTCAAGACTGGGT_1-0	13.629	2.0972		SS.sc7785428	-4.90829	7.06515		cell_10342	4955.56	-9947.52		Wang_et_al_AAGTCTGGTCTCTCGT_1-0	0.00222642	0.29675	0.619313	0.0816991
Wang_et_al_AAGGTTCTCCGATATG_1-0	-1.53727	-0.498496		Cell_dat_Yolksac_Cell_dat_Yolksac_AAACCTGGTCTGGAGA_1	-4.43084	10.3381		AGAACAATCGCTCCTA-SIGAE11	13.1624	8.74811		F61_Liver_CD45+_FCAImmP7862084_AACCGCGAGTCAATAG	-3	2.87		F61_Liver_CD45+_FCAImmP7862084_AACCGCGAGTCAATAG	-31206.8	-85918.9		Wang_et_al_AAGGTTCTCCGATATG_1-0	3.53073	0.965947		AGAACAATCGCTCCTA-SIGAE11	-0.530882	2.44983		Wang_et_al_GGATTACAGGCGTACA_1-0	6.14566	5.23045		Wang_et_al_GTAGTCACAGACGCCT_1-0	11.1211	5.00576		SS.sc7786568	-3.71852	7.02621		cell_10384	-4594.83	-8358		Wang_et_al_AAGTCTGGTGGTAACG_1-0	0.138447	0.568866	0.124394	0.168268
Wang_et_al_AAGGTTCTCCTTAATC_1-0	0.433084	1.40911		Cell_dat_Yolksac_Cell_dat_Yolksac_AAACCTGGTGTGAATA_1	11.6258	11.0141		AGAACCTAGTCGAATA-SIGAE11	10.4691	12.5575		F61_Liver_CD45+_FCAImmP7862084_AACCGCGCACGAAACG	-5.46	0.0499		F61_Liver_CD45+_FCAImmP7862084_AACCGCGCACGAAACG	-53818.4	-60658.5		Wang_et_al_AAGGTTCTCCTTAATC_1-0	5.79663	1.23881		AGAACCTAGTCGAATA-SIGAE11	-1.78413	-1.43101		Wang_et_al_GGCAATTCATGGTAGG_1-0	6.59889	5.21887		Wang_et_al_GTCAAGTAGCTAAACA_1-0	7.01682	5.57492		SS.sc7785314	12.8601	8.4521		cell_10391	-4889.72	-6996.64		Wang_et_al_AAGTCTGGTTCCGTCT_1-0	0.0192231	0.595737	0.205204	0.17981
Wang_et_al_AAGGTTCTCGGATGTT_1-0	-2.03986	-0.28682		Cell_dat_Yolksac_Cell_dat_Yolksac_AAACCTGTCTGTTGAG_1	9.70548	11.0886		AGAACCTAGTTGCGAG-SIGAE11	7.16774	-2.18879		F61_Liver_CD45+_FCAImmP7862084_AACCGCGCATGGTCAT	-3.3	-4.2		F61_Liver_CD45+_FCAImmP7862084_AACCGCGCATGGTCAT	-69050.3	9688.35		Wang_et_al_AAGGTTCTCGGATGTT_1-0	4.57852	0.863198		AGAACCTAGTTGCGAG-SIGAE11	4.27113	10.9369		Wang_et_al_GGCCGATAGAGCTATA_1-0	7.38445	6.60101		Wang_et_al_GTCAAGTGTCTGGTCG_1-0	10.0905	2.64119		SS.sc7785481	9.05712	4.52797		cell_10401	5028.2	-10644.9		Wang_et_al_AATCCAGAGATCACGG_1-0	0.00463581	0.595001	0.214124	0.186214
Wang_et_al_AAGGTTCTCGTCACGG_1-0	-0.550508	0.708974		Cell_dat_Yolksac_Cell_dat_Yolksac_AAACGGGAGACTAGGC_1	-1.69509	13.8011		AGAACCTGTGATTCTG-SIGAE11	6.97124	14.9776		F61_Liver_CD45+_FCAImmP7862084_AACCGCGGTATATGGA	1.73	-4.55		F61_Liver_CD45+_FCAImmP7862084_AACCGCGGTATATGGA	-22197.3	32871.3		Wang_et_al_AAGGTTCTCGTCACGG_1-0	3.73882	1.15978		AGAACCTGTGATTCTG-SIGAE11	2.80433	-2.477		Wang_et_al_GGCCGATAGGAATGGA_1-0	6.78507	6.42124		Wang_et_al_GTCACGGAGCGATTCT_1-0	9.92351	5.34247		SS.sc7785521	-6.21666	7.44889		cell_10409	-5022.46	-7369.19		Wang_et_al_AATCCAGAGTACTTGC_1-0	0.00521317	0.666332	0.124121	0.204306
Wang_et_al_AAGGTTCTCTTCTGGC_1-0	12.2688	5.58483		Cell_dat_Yolksac_Cell_dat_Yolksac_AAACGGGCAGGATCGA_1	-3.55511	12.5222		AGAACCTTCAGTCATG-SIGAE11	-0.651075	1.97102		F61_Liver_CD45+_FCAImmP7862084_AACCGCGGTGCTTCTC	-2.81	-4.33		F61_Liver_CD45+_FCAImmP7862084_AACCGCGGTGCTTCTC	-63192.7	11312.6		Wang_et_al_AAGGTTCTCTTCTGGC_1-0	10.2219	3.91141		AGAACCTTCAGTCATG-SIGAE11	10.3448	6.70262		Wang_et_al_GGCGTGTAGTGAATTG_1-0	5.67083	5.13651		Wang_et_al_GTCATTTCAATCGGTT_1-0	13.5761	3.67782		SS.sc7785600	8.71625	3.14696		cell_10451	2333.5	-9562.63		Wang_et_al_AATCCAGCACGAAAGC_1-0	0.0375274	0.639231	0.13179	0.191422
Wang_et_al_AAGTCTGAGGACTGGT_1-0	4.7066	5.38916		Cell_dat_Yolksac_Cell_dat_Yolksac_AAACGGGGTCCTCCAT_1	-3.3945	-0.567233		AGAACCTTCCGTATGA-SIGAE11	7.33667	1.71729		F61_Liver_CD45+_FCAImmP7862084_AACCGCGGTTACCGAT	-3.47	-4.99		F61_Liver_CD45+_FCAImmP7862084_AACCGCGGTTACCGAT	-66083.8	10854.5		Wang_et_al_AAGTCTGAGGACTGGT_1-0	-0.893584	2.89895		AGAACCTTCCGTATGA-SIGAE11	5.81014	13.5492		Wang_et_al_GGCTCGACACTGTTAG_1-0	6.69227	5.2273		Wang_et_al_GTCTCGTCAGCTGCTG_1-0	2.05356	4.42392		SS.sc7785400	5.66461	3.22754		cell_10468	4956.9	-10621.6		Wang_et_al_AATCCAGCATCAGTAC_1-0	0.00409348	0.506408	0.33342	0.156058
Wang_et_al_AAGTCTGCAAGACACG_1-0	-2.15948	2.33143		Cell_dat_Yolksac_Cell_dat_Yolksac_AAACGGGGTTACAGAA_1	-0.769213	14.9446		AGAAGTAAGACTCGAG-SIGAE11	-4.76906	1.84132		F61_Liver_CD45+_FCAImmP7862084_AACCGCGGTTATTCTC	0.806	10.6		F61_Liver_CD45+_FCAImmP7862084_AACCGCGGTTATTCTC	40097.1	-71355.5		Wang_et_al_AAGTCTGCAAGACACG_1-0	5.78282	0.218166		AGAAGTAAGACTCGAG-SIGAE11	14.8625	8.5624		Wang_et_al_GGCTCGATCAGTTAGC_1-0	5.56308	5.7171		Wang_et_al_GTCTTCGAGCCCAATT_1-0	6.25644	3.52921		SS.sc7786721	-3.83166	6.7248		cell_10487	-2336.66	-8107.53		Wang_et_al_AATCCAGCATTCTCAT_1-0	0.131034	0.574432	0.123381	0.171128
Wang_et_al_AAGTCTGCAAGCGCTC_1-0	8.27552	9.35832		Cell_dat_Yolksac_Cell_dat_Yolksac_AAACGGGGTTTGTGTG_1	-4.1867	10.4232		AGAAGTAAGCGGACAT-SIGAE11	3.57772	8.36434		F61_Liver_CD45+_FCAImmP7862084_AACCGCGTCAAACGGG	-3.68	0.294		F61_Liver_CD45+_FCAImmP7862084_AACCGCGTCAAACGGG	-48070.9	-63343.8		Wang_et_al_AAGTCTGCAAGCGCTC_1-0	11.6768	8.27733		AGAAGTAAGCGGACAT-SIGAE11	3.31807	4.1441		Wang_et_al_GGGAGATGTAGCCTAT_1-0	6.05684	5.34212		Wang_et_al_GTGCATAGTATGCTTG_1-0	6.05871	4.8652		SS.sc7785478	-6.44149	7.36695		cell_10524	-4877.35	-6896.27		Wang_et_al_AATCCAGTCATGCATG_1-0	0.0788099	0.606323	0.134838	0.180001
Wang_et_al_AAGTCTGGTAGAGCTG_1-0	-1.65124	5.90856		Cell_dat_Yolksac_Cell_dat_Yolksac_AAACGGGTCAGCGACC_1	-2.37981	15.1118		AGACACTGTGGTCTCG-SIGAE11	15.2697	8.16842		F61_Liver_CD45+_FCAImmP7862084_AACCGCGTCCCACTTG	-3.2	-4.54		F61_Liver_CD45+_FCAImmP7862084_AACCGCGTCCCACTTG	-70395.1	11044.1		Wang_et_al_AAGTCTGGTAGAGCTG_1-0	3.97301	1.29792		AGACACTGTGGTCTCG-SIGAE11	-2.67746	2.89952		Wang_et_al_GGGATGAGTTAGATGA_1-0	7.8571	4.51337		Wang_et_al_GTGGGTCTCAAACCAC_1-0	13.3728	3.46739		SS.sc7785576	6.89031	4.47225		cell_10531	-4938.16	-7651.18		Wang_et_al_AATCCAGTCCTCTAGC_1-0	0.0279025	0.645113	0.135202	0.191752
Wang_et_al_AAGTCTGGTCTCTCGT_1-0	4.76108	7.31588		Cell_dat_Yolksac_Cell_dat_Yolksac_AAACGGGTCCCATTTA_1	-5.44989	3.56073		AGACAGGAGGAGGGTG-SIGAE11	0.58752	8.14045		F61_Liver_CD45+_FCAImmP7862084_AACCGCGTCGCCGTGA	2.38	-9.12		F61_Liver_CD45+_FCAImmP7862084_AACCGCGTCGCCGTGA	-57215.7	56877.6		Wang_et_al_AAGTCTGGTCTCTCGT_1-0	-1.556	2.27801		AGACAGGAGGAGGGTG-SIGAE11	9.09024	3.5331		Wang_et_al_GGTGCGTTCCGTAGGC_1-0	6.4061	5.03485		Wang_et_al_GTGTTAGAGGGCATGT_1-0	3.83833	3.87137		SS.sc7785456	2.71412	-1.55657		cell_10540	5146.26	-9417.42		Wang_et_al_AATCCAGTCTGCAGTA_1-0	0.00287222	0.385173	0.508493	0.103447
Wang_et_al_AAGTCTGGTGGTAACG_1-0	-2.60272	3.18811		Cell_dat_Yolksac_Cell_dat_Yolksac_AAACGGGTCCTGTAGA_1	-2.38694	12.7435		AGACCATAGGAAAGAC-SIGAE11	13.4811	9.46859		F61_Liver_CD45+_FCAImmP7862084_AACCGCGTCGCTAGCG	-3.65	5.79		F61_Liver_CD45+_FCAImmP7862084_AACCGCGTCGCTAGCG	-22122.2	-96848.6		Wang_et_al_AAGTCTGGTGGTAACG_1-0	3.78228	1.78385		AGACCATAGGAAAGAC-SIGAE11	-0.952279	1.71822		Wang_et_al_GTAACGTTCCCGGATG_1-0	7.06504	5.67978		Wang_et_al_GTGTTAGTCAGGTTCA_1-0	10.4904	3.81285		SS.sc7785356	9.42267	0.972126		cell_10597	-5016.56	-7912.41		Wang_et_al_AATCGGTAGAGACGAA_1-0	0.0376696	0.64086	0.132184	0.189257
Wang_et_al_AAGTCTGGTTCCGTCT_1-0	2.74473	1.81925		Cell_dat_Yolksac_Cell_dat_Yolksac_AAACGGGTCTCGAGTA_1	-3.24476	5.71314		AGACCATGTGCCTAAT-SIGAE11	13.1294	-0.484205		F61_Liver_CD45+_FCAImmP7862084_AACCGCGTCGGAAACG	-6.91	-1.17		F61_Liver_CD45+_FCAImmP7862084_AACCGCGTCGGAAACG	-58957.9	-37707		Wang_et_al_AAGTCTGGTTCCGTCT_1-0	4.89582	4.42852		AGACCATGTGCCTAAT-SIGAE11	-9.51725	8.65564		Wang_et_al_GTACTCCCACGTAAGG_1-0	6.88348	4.06773		Wang_et_al_GTTAAGCCAGGCTGAA_1-0	6.43746	0.664744		SS.sc7785309	-5.09215	7.28858		cell_10605	5038.28	-10460.1		Wang_et_al_AATCGGTAGAGTGACC_1-0	0.00259444	0.33619	0.568753	0.0924497
Wang_et_al_AAGTCTGTCTCGAGTA_1-0	4.3596	12.8005		Cell_dat_Yolksac_Cell_dat_Yolksac_AAAGATGAGAGATGAG_1	-3.45982	12.069		AGACCATTCCACGTCT-SIGAE11	11.2695	-2.17831		F61_Liver_CD45+_FCAImmP7862084_AACGTTGAGACCGGAT	-3.42	0.0351		F61_Liver_CD45+_FCAImmP7862084_AACGTTGAGACCGGAT	-49943.9	-60929		Wang_et_al_AAGTCTGTCTCGAGTA_1-0	7.42827	14.1		AGACCATTCCACGTCT-SIGAE11	-1.47345	10.4901		Wang_et_al_GTAGTCAAGACTGGGT_1-0	7.86202	4.68318		Wang_et_al_GTTCGGGCAACGATGG_1-0	3.52988	2.40953		SS.sc7785624	0.215003	-4.23407		cell_10611	5160.89	-9651.94		Wang_et_al_AATCGGTAGCCATCGC_1-0	0.0050918	0.663455	0.125986	0.20544
Wang_et_al_AATCCAGAGATCACGG_1-0	5.36648	4.99062		Cell_dat_Yolksac_Cell_dat_Yolksac_AAAGATGAGTCCGTAT_1	-2.78085	13.4359		AGACCATTCGGTAACT-SIGAE11	-1.45576	3.95122		F61_Liver_CD45+_FCAImmP7862084_AACGTTGAGAGACTAT	-3.58	5.52		F61_Liver_CD45+_FCAImmP7862084_AACGTTGAGAGACTAT	-17460.7	-91216.5		Wang_et_al_AATCCAGAGATCACGG_1-0	-0.601185	4.62603		AGACCATTCGGTAACT-SIGAE11	12.5168	6.87985		Wang_et_al_GTAGTCACAGACGCCT_1-0	5.99377	5.73415		Wang_et_al_GTTCTCGAGACAAGCC_1-0	2.57509	6.27636		SS.sc7785450	2.57033	-3.83979		cell_10669	5182.68	-9933.03		Wang_et_al_AATCGGTGTGCATCTA_1-0	0.00887534	0.659283	0.135856	0.195955
Wang_et_al_AATCCAGAGTACTTGC_1-0	7.71989	5.83131		Cell_dat_Yolksac_Cell_dat_Yolksac_AAAGATGCAAGACGTG_1	-2.47737	13.6993		AGACCCGAGACATCAA-SIGAE11	-4.00797	2.0751		F61_Liver_CD45+_FCAImmP7862084_AACGTTGAGATCTGCT	-2.4	13.3		F61_Liver_CD45+_FCAImmP7862084_AACGTTGAGATCTGCT	70978.9	-126107		Wang_et_al_AATCCAGAGTACTTGC_1-0	0.171943	6.60574		AGACCCGAGACATCAA-SIGAE11	14.0328	8.607		Wang_et_al_GTCAAGTAGCTAAACA_1-0	5.75813	5.66529		Wang_et_al_GTTTCTAGTCGATTGT_1-0	9.43759	5.21593		SS.sc7786648	-3.31607	6.27559		cell_10697	5342.19	-9662.44		Wang_et_al_AATCGGTTCAACCAAC_1-0	0.0433018	0.629071	0.140553	0.187045
Wang_et_al_AATCCAGCACGAAAGC_1-0	-0.149766	0.640847		Cell_dat_Yolksac_Cell_dat_Yolksac_AAAGATGGTAGCAAAT_1	-3.03698	13.5575		AGACCCGAGTAAGAGG-SIGAE11	8.9429	-0.902925		F61_Liver_CD45+_FCAImmP7862084_AACGTTGAGCCAGTAG	-3.4	4.87		F61_Liver_CD45+_FCAImmP7862084_AACGTTGAGCCAGTAG	-17815.9	-90259.6		Wang_et_al_AATCCAGCACGAAAGC_1-0	6.25453	0.333279		AGACCCGAGTAAGAGG-SIGAE11	2.26672	10.1382		Wang_et_al_GTCAAGTGTCTGGTCG_1-0	6.95539	5.29671		Wang_et_al_TAAACCGTCGGAGGTA_1-0	2.72546	2.57246		SS.sc7785574	13.2388	8.46324		cell_10712	-5475.62	-4029.33		Wang_et_al_AATCGGTTCACAGGCC_1-0	0.087361	0.605118	0.129939	0.177554
Wang_et_al_AATCCAGCATCAGTAC_1-0	4.78791	4.85851		Cell_dat_Yolksac_Cell_dat_Yolksac_AAAGATGGTATCTGCA_1	-1.56858	13.3594		AGACCCGTCCAAGAGG-SIGAE11	8.42804	0.121044		F61_Liver_CD45+_FCAImmP7862084_AACGTTGAGCTCAACT	-9.15	-0.756		F61_Liver_CD45+_FCAImmP7862084_AACGTTGAGCTCAACT	-62191.3	-38483.5		Wang_et_al_AATCCAGCATCAGTAC_1-0	0.833966	4.60361		AGACCCGTCCAAGAGG-SIGAE11	2.89169	9.99248		Wang_et_al_GTCACGGAGCGATTCT_1-0	6.03919	4.61994		Wang_et_al_TAAGTGCAGTGAACGC_1-0	1.0252	6.03304		SS.sc7785282	3.28006	4.54569		cell_10763	5153.01	-8839.48		Wang_et_al_AATCGGTTCAGCGATT_1-0	0.00504969	0.668722	0.124334	0.201867
Wang_et_al_AATCCAGCATTCTCAT_1-0	-0.456965	0.560442		Cell_dat_Yolksac_Cell_dat_Yolksac_AAAGATGGTCGCCATG_1	-4.15242	6.0433		AGACTCATCAGAGTTC-SIGAE11	12.6648	12.5556		F61_Liver_CD45+_FCAImmP7862084_AACGTTGAGTAGTGCG	-6.81	-1.24		F61_Liver_CD45+_FCAImmP7862084_AACGTTGAGTAGTGCG	-59213.4	-39476		Wang_et_al_AATCCAGCATTCTCAT_1-0	4.3407	0.986237		AGACTCATCAGAGTTC-SIGAE11	-4.54776	-0.588352		Wang_et_al_GTCATTTCAATCGGTT_1-0	6.18564	5.18689		Wang_et_al_TACCTTACAGGATCGA_1-0	12.8527	3.40139		SS.sc7785495	-3.82175	-2.32093		cell_10770	-5367.11	-7594.82		Wang_et_al_AATCGGTTCCCGACTT_1-0	0.00436189	0.565965	0.267363	0.162288
Wang_et_al_AATCCAGTCATGCATG_1-0	-1.44858	0.312683		Cell_dat_Yolksac_Cell_dat_Yolksac_AAAGATGGTCGCTTCT_1	1.04902	-1.32821		AGACTCATCTGGGATT-SIGAE11	-0.00116094	4.99419		F61_Liver_CD45+_FCAImmP7862084_AACGTTGAGTCGTTTG	-3.7	-9.06		F61_Liver_CD45+_FCAImmP7862084_AACGTTGAGTCGTTTG	2974.39	-27270.1		Wang_et_al_AATCCAGTCATGCATG_1-0	3.54579	0.991557		AGACTCATCTGGGATT-SIGAE11	10.079	4.98277		Wang_et_al_GTCTCGTCAGCTGCTG_1-0	7.24758	5.57484		Wang_et_al_TACCTTATCATTGCGA_1-0	4.57709	4.82991		SS.sc7785549	-0.53769	-1.99456		cell_10813	-3083.66	-8194.17		Wang_et_al_AATCGGTTCCGCATCT_1-0	0.0194817	0.628337	0.158213	0.193941
Wang_et_al_AATCCAGTCCTCTAGC_1-0	-1.37452	0.541047		Cell_dat_Yolksac_Cell_dat_Yolksac_AAAGATGGTCTCTCTG_1	-1.80578	14.6419		AGAGAATCACTCTCGT-SIGAE11	13.2416	7.00655		F61_Liver_CD45+_FCAImmP7862084_AACGTTGCAATGTAAG	-7.29	-6.24		F61_Liver_CD45+_FCAImmP7862084_AACGTTGCAATGTAAG	-90845.1	-10529.2		Wang_et_al_AATCCAGTCCTCTAGC_1-0	6.06703	0.329128		AGAGAATCACTCTCGT-SIGAE11	-2.08904	4.56715		Wang_et_al_GTCTTCGAGCCCAATT_1-0	6.80979	4.27465		Wang_et_al_TACGGATCACTTCGAA_1-0	12.883	3.9677		SS.sc7785531	10.0264	3.24809		cell_10818	-3809.96	-7995.61		Wang_et_al_AATCGGTTCTCCTATA_1-0	0.00459969	0.583182	0.234856	0.177337
Wang_et_al_AATCCAGTCTGCAGTA_1-0	4.53479	5.8102		Cell_dat_Yolksac_Cell_dat_Yolksac_AAAGATGGTTGGACCC_1	-5.08877	4.42734		AGAGAGCCATACCACA-SIGAE11	-0.392567	7.07304		F61_Liver_CD45+_FCAImmP7862084_AACGTTGCATGGTCTA	-5.31	3.42		F61_Liver_CD45+_FCAImmP7862084_AACGTTGCATGGTCTA	-33862.6	-100362		Wang_et_al_AATCCAGTCTGCAGTA_1-0	-1.8249	2.19136		AGAGAGCCATACCACA-SIGAE11	9.87227	3.14788		Wang_et_al_GTGCATAGTATGCTTG_1-0	6.61996	4.26307		Wang_et_al_TACGGTAGTCGGCATC_1-0	11.6877	4.23082		SS.sc7786664	-3.64974	6.9392		cell_10842	-4909.46	-7015.57		Wang_et_al_AATCGGTTCTGGTTCC_1-0	0.00536618	0.64617	0.157127	0.191309
Wang_et_al_AATCGGTAGAGACGAA_1-0	0.899685	-0.243182		Cell_dat_Yolksac_Cell_dat_Yolksac_AAAGATGTCCGCATAA_1	-1.93005	15.1098		AGAGCAGGTGAGCCAA-SIGAE11	2.84442	17.7303		F61_Liver_CD45+_FCAImmP7862084_AACGTTGGTAAACACA	-4.12	-4.75		F61_Liver_CD45+_FCAImmP7862084_AACGTTGGTAAACACA	-73725.2	5775.06		Wang_et_al_AATCGGTAGAGACGAA_1-0	6.63575	0.166997		AGAGCAGGTGAGCCAA-SIGAE11	1.64913	1.95684		Wang_et_al_GTGGGTCTCAAACCAC_1-0	7.20033	5.16072		Wang_et_al_TACTCATAGATGTGGC_1-0	5.70594	1.78952		SS.sc7785639	0.23627	-3.97889		cell_10853	5102.32	-10433.7		Wang_et_al_ACACCAAAGCTAGTGG_1-0	0.0613431	0.622643	0.130842	0.185143
Wang_et_al_AATCGGTAGAGTGACC_1-0	5.17821	8.24836		Cell_dat_Yolksac_Cell_dat_Yolksac_AAAGCAAAGAGCTATA_1	-0.829308	15.3907		AGAGCAGGTGTTAGCT-SIGAE11	5.74984	-0.625997		F61_Liver_CD45+_FCAImmP7862084_AACGTTGGTACATCCA	-6.31	7.22		F61_Liver_CD45+_FCAImmP7862084_AACGTTGGTACATCCA	-23083.4	-113103		Wang_et_al_AATCGGTAGAGTGACC_1-0	-0.698129	2.22643		AGAGCAGGTGTTAGCT-SIGAE11	4.74503	11.496		Wang_et_al_GTGTTAGAGGGCATGT_1-0	6.49599	4.67321		Wang_et_al_TACTCATCACATTAGC_1-0	5.80703	1.69231		SS.sc7785603	1.67094	4.74423		cell_10863	849.868	-16053.7		Wang_et_al_ACACCAAAGTAGGTGC_1-0	0.00476141	0.699757	0.113291	0.182164
Wang_et_al_AATCGGTAGCCATCGC_1-0	5.92051	5.38511		Cell_dat_Yolksac_Cell_dat_Yolksac_AAAGCAAAGCGCTTAT_1	-4.03773	11.3563		AGATAGATCGGACAAG-SIGAE11	6.87881	15.4177		F61_Liver_CD45+_FCAImmP7862084_AACGTTGGTACCGGCT	2.04	-5.87		F61_Liver_CD45+_FCAImmP7862084_AACGTTGGTACCGGCT	-47062.6	40804		Wang_et_al_AATCGGTAGCCATCGC_1-0	-0.61935	5.62719		AGATAGATCGGACAAG-SIGAE11	2.68857	-3.30286		Wang_et_al_GTGTTAGTCAGGTTCA_1-0	7.14428	5.61293		Wang_et_al_TACTTGTTCCAAACAC_1-0	12.4352	3.52018		SS.sc7785505	9.97887	3.37122		cell_10875	512.459	-15279.8		Wang_et_al_ACACCAAAGTTCGATC_1-0	0.0465818	0.623035	0.147565	0.182789
Wang_et_al_AATCGGTGTGCATCTA_1-0	1.19963	-0.477564		Cell_dat_Yolksac_Cell_dat_Yolksac_AAAGCAAAGGAATGGA_1	0.928785	4.78398		AGATAGATCTCTGCTG-SIGAE11	9.25448	-3.13913		F61_Liver_CD45+_FCAImmP7862084_AACGTTGGTAGAGTGC	-5.1	2.51		F61_Liver_CD45+_FCAImmP7862084_AACGTTGGTAGAGTGC	-41581.7	-86229.6		Wang_et_al_AATCGGTGTGCATCTA_1-0	7.88773	2.57924		AGATAGATCTCTGCTG-SIGAE11	0.622703	12.1903		Wang_et_al_GTTAAGCCAGGCTGAA_1-0	7.71781	5.42788		Wang_et_al_TAGACCAAGAATTCCC_1-0	6.90275	4.99717		SS.sc7785498	10.974	2.78688		cell_10887	-4679.27	-7331.99		Wang_et_al_ACACCAACAGAAGCAC_1-0	1	0	0	0
Wang_et_al_AATCGGTTCAACCAAC_1-0	-1.44373	-0.778051		Cell_dat_Yolksac_Cell_dat_Yolksac_AAAGCAACACACCGCA_1	-1.14631	13.9946		AGATCCAAGACCATGG-SIGAE11	6.44485	-1.66415		F61_Liver_CD45+_FCAImmP7862084_AACGTTGGTAGGGACT	3	-2.08		F61_Liver_CD45+_FCAImmP7862084_AACGTTGGTAGGGACT	26967.5	10399.8		Wang_et_al_AATCGGTTCAACCAAC_1-0	4.11363	0.375003		AGATCCAAGACCATGG-SIGAE11	4.90927	10.2485		Wang_et_al_GTTCGGGCAACGATGG_1-0	6.85217	5.71259		Wang_et_al_TAGACCACATTGAGCT_1-0	3.30693	5.67723		SS.sc7785617	3.57637	5.09132		cell_10916	-4526.19	130.788		Wang_et_al_ACACCAAGTCCTCCAT_1-0	0.0645505	0.619378	0.131659	0.184384
Wang_et_al_AATCGGTTCACAGGCC_1-0	-0.351381	2.25866		Cell_dat_Yolksac_Cell_dat_Yolksac_AAAGCAACACCTTGTC_1	-2.77885	13.3649		AGATCCACAGGATTCT-SIGAE11	13.8359	7.76141		F61_Liver_CD45+_FCAImmP7862084_AACGTTGGTTACGACT	2.12	-1.97		F61_Liver_CD45+_FCAImmP7862084_AACGTTGGTTACGACT	-3132.42	10362.9		Wang_et_al_AATCGGTTCACAGGCC_1-0	4.23841	1.00822		AGATCCACAGGATTCT-SIGAE11	-0.516418	3.83524		Wang_et_al_GTTCTCGAGACAAGCC_1-0	5.72792	4.63923		Wang_et_al_TAGACCAGTTGTACAC_1-0	4.59917	0.885098		SS.sc7785647	9.4787	1.1996		cell_10934	-5817.08	-7040.91		Wang_et_al_ACACCAATCACCATAG_1-0	0.00605612	0.666544	0.130625	0.196744
Wang_et_al_AATCGGTTCAGCGATT_1-0	7.08517	5.39769		Cell_dat_Yolksac_Cell_dat_Yolksac_AAAGCAACAGATCGGA_1	-0.356942	14.5211		AGATCGTTCGAAGCCC-SIGAE11	12.7097	12.6104		F61_Liver_CD45+_FCAImmP7862084_AACGTTGTCCTAGAAC	-5.87	-1.93		F61_Liver_CD45+_FCAImmP7862084_AACGTTGTCCTAGAAC	-58465.5	-34162.6		Wang_et_al_AATCGGTTCAGCGATT_1-0	0.00684609	6.17465		AGATCGTTCGAAGCCC-SIGAE11	-4.26126	-0.653957		Wang_et_al_GTTTCTAGTCGATTGT_1-0	5.75494	5.54244		Wang_et_al_TAGAGCTGTAGCTTGT_1-0	6.83586	5.37029		SS.sc7785361	9.41858	0.862622		cell_10939	-5071.97	-6725.57		Wang_et_al_ACACCCTCAATGCCAT_1-0	0.0990108	0.586547	0.140096	0.17432
Wang_et_al_AATCGGTTCCCGACTT_1-0	4.70492	5.22391		Cell_dat_Yolksac_Cell_dat_Yolksac_AAAGCAATCTAACTTC_1	-3.47567	13.2199		AGATGAAAGATGACAT-SIGAE11	14.3561	6.71822		F61_Liver_CD45+_FCAImmP7862084_AACGTTGTCGTTGACA	-2.81	13.3		F61_Liver_CD45+_FCAImmP7862084_AACGTTGTCGTTGACA	73064.2	-122451		Wang_et_al_AATCGGTTCCCGACTT_1-0	-1.50609	3.52786		AGATGAAAGATGACAT-SIGAE11	-2.66041	3.0088		Wang_et_al_TAAACCGTCGGAGGTA_1-0	6.95769	5.21812		Wang_et_al_TAGGCATTCTGTCTCG_1-0	9.97105	4.53211		SS.sc7785547	-4.9341	7.25223		cell_10945	-5175.22	-7033.35		Wang_et_al_ACACCCTCATATGAGA_1-0	0.0425013	0.636595	0.135074	0.1858
Wang_et_al_AATCGGTTCCGCATCT_1-0	3.23953	2.224		Cell_dat_Yolksac_Cell_dat_Yolksac_AAAGCAATCTTAGAGC_1	10.51	12.7677		AGATGCTCAAGTAGTA-SIGAE11	-5.93598	4.21995		F61_Liver_CD45+_FCAImmP7862084_AACTCAGAGACCTTTG	-5.6	-0.946		F61_Liver_CD45+_FCAImmP7862084_AACTCAGAGACCTTTG	-53343.9	-44219.3		Wang_et_al_AATCGGTTCCGCATCT_1-0	4.18441	4.17658		AGATGCTCAAGTAGTA-SIGAE11	16.4938	8.02381		Wang_et_al_TAAGCGTCAGATGGCA_1-0	5.8061	1.61481		Wang_et_al_TATCAGGCATCACCCT_1-0	5.49459	5.73718		SS.sc7785504	2.00368	-1.68577		cell_10995	-4723.57	-636.592		Wang_et_al_ACACCCTGTCTAGTCA_1-0	0.00472472	0.609092	0.195959	0.190199
Wang_et_al_AATCGGTTCCTAGGGC_1-0	4.52521	14.551		Cell_dat_Yolksac_Cell_dat_Yolksac_AAAGTAGAGTGGTCCC_1	-4.28434	3.24828		AGATGCTGTAGGTAGC-SIGAE11	6.24588	-0.304979		F61_Liver_CD45+_FCAImmP7862084_AACTCAGAGAGGTTAT	2.66	-3.97		F61_Liver_CD45+_FCAImmP7862084_AACTCAGAGAGGTTAT	-1291.83	24740.8		Wang_et_al_AATCGGTTCCTAGGGC_1-0	6.32242	13.4177		AGATGCTGTAGGTAGC-SIGAE11	4.41463	11.1928		Wang_et_al_TAAGTGCAGTGAACGC_1-0	6.12407	4.45758		Wang_et_al_TCAACGAAGGGTTCCC_1-0	2.56562	3.91078		SS.sc7785593	7.68292	5.45024		cell_11002	-5741.41	-6747.23		Wang_et_al_ACACCCTTCAGTTTGG_1-0	0.0057038	0.666928	0.127769	0.199567
Wang_et_al_AATCGGTTCTCCTATA_1-0	5.16673	4.97118		Cell_dat_Yolksac_Cell_dat_Yolksac_AAAGTAGCACGCTTTC_1	-2.90177	12.3291		AGATGCTTCGTGGGTC-SIGAE11	7.53702	-0.91447		F61_Liver_CD45+_FCAImmP7862084_AACTCAGAGCTGGAAC	-3.31	-7.47		F61_Liver_CD45+_FCAImmP7862084_AACTCAGAGCTGGAAC	-81094.2	11068.9		Wang_et_al_AATCGGTTCTCCTATA_1-0	-1.06282	3.91236		AGATGCTTCGTGGGTC-SIGAE11	3.18022	12.4462		Wang_et_al_TACCTTACAGGATCGA_1-0	6.82527	5.51362		Wang_et_al_TCAGGTAGTTACTGAC_1-0	11.1101	5.49035		SS.sc7785551	12.9656	8.4867		cell_11021	469.802	-14827.6		Wang_et_al_ACACCCTTCCACGTGG_1-0	0.162951	0.551032	0.121914	0.164077
Wang_et_al_AATCGGTTCTGGTTCC_1-0	5.21073	5.06353		Cell_dat_Yolksac_Cell_dat_Yolksac_AAAGTAGCAGTACACT_1	-4.14048	6.90212		AGCATCACAAATCGGG-SIGAE11	13.5701	12.967		F61_Liver_CD45+_FCAImmP7862084_AACTCAGCAACCGCCA	3.2	-0.0917		F61_Liver_CD45+_FCAImmP7862084_AACTCAGCAACCGCCA	35510.4	5549.54		Wang_et_al_AATCGGTTCTGGTTCC_1-0	-0.373241	3.91687		AGCATCACAAATCGGG-SIGAE11	-4.66442	-0.567575		Wang_et_al_TACCTTATCATTGCGA_1-0	6.92966	4.33641		Wang_et_al_TCGCGTTGTCGTTGTA_1-0	8.82697	3.01594		SS.sc7785311	2.77768	-1.52008		cell_11028	312.22	-14843.6		Wang_et_al_ACACCCTTCCTCAATT_1-0	0.00365185	0.465576	0.39229	0.138463
Wang_et_al_ACACCAAAGCTAGTGG_1-0	0.613675	0.671335		Cell_dat_Yolksac_Cell_dat_Yolksac_AAAGTAGGTACCAGTT_1	-3.8138	12.6372		AGCATCACATACTGTG-SIGAE11	10.0388	-0.925908		F61_Liver_CD45+_FCAImmP7862084_AACTCAGCAAGGACTG	-2.65	-6.42		F61_Liver_CD45+_FCAImmP7862084_AACTCAGCAAGGACTG	-71333.8	11692.4		Wang_et_al_ACACCAAAGCTAGTGG_1-0	5.99437	0.861847		AGCATCACATACTGTG-SIGAE11	-0.517046	11.4791		Wang_et_al_TACGGATCACTTCGAA_1-0	6.93192	5.14202		Wang_et_al_TCTATTGCATCACAAC_1-0	5.20854	1.24096		SS.sc7785476	1.39997	3.91686		cell_11030	5025.6	-8812.52		Wang_et_al_ACACCGGGTCCAAGTT_1-0	0.00489049	0.626859	0.136383	0.231844
Wang_et_al_ACACCAAAGTAGGTGC_1-0	8.25172	3.20896		Cell_dat_Yolksac_Cell_dat_Yolksac_AAAGTAGTCAAACCAC_1	-4.05602	6.21156		AGCATCACATTAGGCT-SIGAE11	10.8815	-2.03086		F61_Liver_CD45+_FCAImmP7862084_AACTCAGCAATTCCTT	-2.54	9.15		F61_Liver_CD45+_FCAImmP7862084_AACTCAGCAATTCCTT	2106.23	-104107		Wang_et_al_ACACCAAAGTAGGTGC_1-0	-1.48555	8.13923		AGCATCACATTAGGCT-SIGAE11	-1.27813	11.1575		Wang_et_al_TACGGTAGTCGGCATC_1-0	6.86013	5.2964		Wang_et_al_TCTCATACAAACCTAC_1-0	1.57659	5.92436		SS.sc7785578	3.73465	3.52387		cell_11047	-4495.62	-7971.29		Wang_et_al_ACACCGGTCCTGCTTG_1-0	0.0731663	0.610161	0.131098	0.185546
Wang_et_al_ACACCAAAGTTCGATC_1-0	-1.14101	-0.575197		Cell_dat_Yolksac_Cell_dat_Yolksac_AAATGCCAGAGCCCAA_1	3.04482	9.85692		AGCATCAGTGGACCTC-SIGAE11	5.89926	-4.09413		F61_Liver_CD45+_FCAImmP7862084_AACTCAGGTACAAGTA	-1.41	-4.44		F61_Liver_CD45+_FCAImmP7862084_AACTCAGGTACAAGTA	-64322.1	24344.4		Wang_et_al_ACACCAAAGTTCGATC_1-0	4.25922	-0.0418731		AGCATCAGTGGACCTC-SIGAE11	3.14189	15.0191		Wang_et_al_TACTCATAGATGTGGC_1-0	7.56804	5.31755		Wang_et_al_TCTCTAAAGAAGGCCT_1-0	0.496617	4.21033		SS.sc7785649	9.52845	1.12216		cell_11108	-5942.16	-6980.94		Wang_et_al_ACACTGAAGGCTCAGA_1-0	0.00540287	0.6664	0.125602	0.202565
Wang_et_al_ACACCAACAGAAGCAC_1-0	-0.409217	0.204266		Cell_dat_Yolksac_Cell_dat_Yolksac_AAATGCCAGAGTAATC_1	12.2294	12.508		AGCATCAGTGTTAACC-SIGAE11	15.4587	8.23191		F61_Liver_CD45+_FCAImmP7862084_AACTCAGGTCTCGTTC	-4.24	5.86		F61_Liver_CD45+_FCAImmP7862084_AACTCAGGTCTCGTTC	-20711.4	-102990		Wang_et_al_ACACCAACAGAAGCAC_1-0	4.43302	0.837767		AGCATCAGTGTTAACC-SIGAE11	-0.610151	3.85808		Wang_et_al_TACTCATCACATTAGC_1-0	7.23738	5.60714		Wang_et_al_TCTGAGACATGCAACT_1-0	1.23627	3.34031		SS.sc7785308	9.46978	1.1648		cell_11115	-4861.26	-7479.76		Wang_et_al_ACACTGACAAGTTGTC_1-0	0.00515593	0.647431	0.166787	0.180598
Wang_et_al_ACACCAAGTCCTCCAT_1-0	1.35	1.62825		Cell_dat_Yolksac_Cell_dat_Yolksac_AAATGCCAGGATTCGG_1	-1.53171	5.76936		AGCATCATCACTAGCA-SIGAE11	11.1383	-1.61676		F61_Liver_CD45+_FCAImmP7862084_AACTCAGGTCTTCGTC	-3.6	4.72		F61_Liver_CD45+_FCAImmP7862084_AACTCAGGTCTTCGTC	-32731.2	-90506.6		Wang_et_al_ACACCAAGTCCTCCAT_1-0	6.00066	1.36914		AGCATCATCACTAGCA-SIGAE11	-0.786703	9.20125		Wang_et_al_TACTTACCACACCGAC_1-0	8.04826	3.28009		Wang_et_al_TCTGGAACATTCTTAC_1-0	8.13969	5.93055		SS.sc7785377	4.52203	1.1996		cell_11121	-4693.12	-7187.78		Wang_et_al_ACACTGACAGGACCCT_1-0	0.00345064	0.435752	0.430262	0.130518
Wang_et_al_ACACCAATCAAACCGT_1-0	4.93499	13.1887		Cell_dat_Yolksac_Cell_dat_Yolksac_AAATGCCAGTCGTTTG_1	-3.63454	5.10516		AGCCAATCAATACAGA-SIGAE11	13.7673	13.0462		F61_Liver_CD45+_FCAImmP7862084_AACTCAGGTTGGTTTG	-9.56	0.236		F61_Liver_CD45+_FCAImmP7862084_AACTCAGGTTGGTTTG	-58891.2	-47064.3		Wang_et_al_ACACCAATCAAACCGT_1-0	7.47636	13.1259		AGCCAATCAATACAGA-SIGAE11	-4.36218	-1.16182		Wang_et_al_TACTTGTTCCAAACAC_1-0	7.28102	5.36747		Wang_et_al_TGACGGCCAAAGTCAA_1-0	4.66343	0.846978		SS.sc7785500	4.9341	1.28304		cell_11152	-6067.76	-3790.51		Wang_et_al_ACACTGATCACCCTCA_1-0	0.0776976	0.60221	0.141756	0.178308
Wang_et_al_ACACCAATCACCATAG_1-0	14.4035	5.97723		Cell_dat_Yolksac_Cell_dat_Yolksac_AAATGCCAGTGGGTTG_1	-2.1285	14.4698		AGCCACGAGCTGACCC-SIGAE11	8.71558	-1.66783		F61_Liver_CD45+_FCAImmP7862084_AACTCAGTCATTATCC	-6.61	-1.25		F61_Liver_CD45+_FCAImmP7862084_AACTCAGTCATTATCC	-61335	-33173.4		Wang_et_al_ACACCAATCACCATAG_1-0	10.4159	6.34699		AGCCACGAGCTGACCC-SIGAE11	2.04711	11.4701		Wang_et_al_TAGACCAAGAATTCCC_1-0	6.05069	5.32829		Wang_et_al_TGATTTCCAGGGTACA_1-0	4.7492	3.55156		SS.sc7785496	0.138342	-3.54874		cell_11160	-3419.99	-8033.35		Wang_et_al_ACAGCCGAGATAGGAG_1-0	0.00872425	0.628913	0.173011	0.189324
Wang_et_al_ACACCCTCAATGCCAT_1-0	0.42895	1.25802		Cell_dat_Yolksac_Cell_dat_Yolksac_AAATGCCAGTGGTAAT_1	0.722971	12.5533		AGCCACGCATTACGGT-SIGAE11	8.29212	-0.338081		F61_Liver_CD45+_FCAImmP7862084_AACTCAGTCGACGGAA	0.115	-10.9		F61_Liver_CD45+_FCAImmP7862084_AACTCAGTCGACGGAA	-56033.1	53515.4		Wang_et_al_ACACCCTCAATGCCAT_1-0	3.67363	1.3777		AGCCACGCATTACGGT-SIGAE11	2.84821	12.683		Wang_et_al_TAGACCACATTGAGCT_1-0	6.27308	4.61933		Wang_et_al_TGCCAAACATAAAGGT_1-0	8.5432	5.46918		SS.sc7786466	-3.8996	4.75235		cell_11184	5196.81	-9619.4		Wang_et_al_ACAGCCGAGTCATCCA_1-0	0.0713933	0.613937	0.131007	0.183635
Wang_et_al_ACACCCTCATATGAGA_1-0	-1.35789	1.97835		Cell_dat_Yolksac_Cell_dat_Yolksac_AAATGCCAGTTGTAGA_1	-0.356308	13.9259		AGCCACGTCATCGCCT-SIGAE11	15.2658	8.08666		F61_Liver_CD45+_FCAImmP7862084_AACTCAGTCGTTACGA	-6.05	0.0417		F61_Liver_CD45+_FCAImmP7862084_AACTCAGTCGTTACGA	-55575.5	-57691.8		Wang_et_al_ACACCCTCATATGAGA_1-0	3.61996	1.21994		AGCCACGTCATCGCCT-SIGAE11	-1.11688	3.28106		Wang_et_al_TAGACCAGTTGTACAC_1-0	5.4952	5.89076		Wang_et_al_TGCGCAGAGCGTTCCG_1-0	4.77996	2.48681		SS.sc7785427	-6.32337	7.47725		cell_11291	4848.82	-9054.24		Wang_et_al_ACAGCCGCAAACTGCT_1-0	0.126824	0.575917	0.126388	0.170845
Wang_et_al_ACACCCTGTCTAGTCA_1-0	5.40219	5.25256		Cell_dat_Yolksac_Cell_dat_Yolksac_AAATGCCCAAGAAAGG_1	9.88429	12.3936		AGCGCCATCAGTGTGT-SIGAE11	10.5808	-3.15329		F61_Liver_CD45+_FCAImmP7862084_AACTCCCAGAGGACGG	-4.93	5.08		F61_Liver_CD45+_FCAImmP7862084_AACTCCCAGAGGACGG	-23439.4	-96411.1		Wang_et_al_ACACCCTGTCTAGTCA_1-0	-0.742224	4.74785		AGCGCCATCAGTGTGT-SIGAE11	-0.64645	10.732		Wang_et_al_TAGAGCTGTAGCTTGT_1-0	5.80704	5.78822		Wang_et_al_TGCGGGTAGGAGTAGA_1-0	14.155	5.13311		SS.sc7785334	12.9079	8.41343		cell_11292	5094.81	-10477.8		Wang_et_al_ACAGCCGCAATGGATA_1-0	0.0204762	0.621246	0.166415	0.191836
Wang_et_al_ACACCCTGTGACCAAG_1-0	7.91724	9.57457		Cell_dat_Yolksac_Cell_dat_Yolksac_AAATGCCCACTACAGT_1	-0.826748	15.3299		AGCGTCGCATTAGGCT-SIGAE11	15.001	8.66946		F61_Liver_CD45+_FCAImmP7862084_AACTCCCAGGAATTAC	-1.31	10.1		F61_Liver_CD45+_FCAImmP7862084_AACTCCCAGGAATTAC	-7173.75	-57335.7		Wang_et_al_ACACCCTGTGACCAAG_1-0	14.0286	7.73881		AGCGTCGCATTAGGCT-SIGAE11	-0.524039	4.38027		Wang_et_al_TAGGCATTCTGTCTCG_1-0	6.9566	4.13089		Wang_et_al_TGCTGCTCAAGACGTG_1-0	5.7149	-0.943981		SS.sc7785379	4.27588	4.49509		cell_11329	-660.511	-12512.5		Wang_et_al_ACAGCCGCACGGACAA_1-0	0.00578577	0.666793	0.128724	0.198665
Wang_et_al_ACACCCTTCAGTTTGG_1-0	8.22231	-0.752856		Cell_dat_Yolksac_Cell_dat_Yolksac_AAATGCCTCTGACCTC_1	-3.32488	2.07149		AGCGTCGGTACAGGTG-SIGAE11	6.8617	15.9701		F61_Liver_CD45+_FCAImmP7862084_AACTCCCAGTTACGGG	0.892	-5.82		F61_Liver_CD45+_FCAImmP7862084_AACTCCCAGTTACGGG	-54537.7	41543.7		Wang_et_al_ACACCCTTCAGTTTGG_1-0	-0.769629	10.7717		AGCGTCGGTACAGGTG-SIGAE11	2.98443	-3.52274		Wang_et_al_TATCAGGCATCACCCT_1-0	6.06607	4.69072		Wang_et_al_TGGCCAGAGAGTTGGC_1-0	1.21943	6.36233		SS.sc7785330	-4.21092	-1.46067		cell_11332	-1804.54	7673.79		Wang_et_al_ACAGCCGGTGTTTGGT_1-0	0.00382018	0.499694	0.356907	0.139559
Wang_et_al_ACACCCTTCCACGTGG_1-0	0.382336	-0.99308		Cell_dat_Yolksac_Cell_dat_Yolksac_AACACGTAGTACCGGA_1	11.7255	4.82833		AGCGTCGGTGCATGAG-SIGAE11	-0.168704	4.50121		F61_Liver_CD45+_FCAImmP7862084_AACTCCCCAACTTGAC	-4.94	-2.18		F61_Liver_CD45+_FCAImmP7862084_AACTCCCCAACTTGAC	-59630.8	-36008.6		Wang_et_al_ACACCCTTCCACGTGG_1-0	5.04127	0.704362		AGCGTCGGTGCATGAG-SIGAE11	10.6899	5.51275		Wang_et_al_TCAACGAAGGGTTCCC_1-0	6.60394	4.53542		Wang_et_al_TGGCCAGGTCCGAAGA_1-0	2.0832	5.99123		SS.sc7786495	-3.75842	6.35988		cell_11365	5341.35	-10222.7		Wang_et_al_ACAGCCGGTTTGCATG_1-0	0.00590932	0.665731	0.130864	0.197464
Wang_et_al_ACACCCTTCCTCAATT_1-0	5.04191	6.50996		Cell_dat_Yolksac_Cell_dat_Yolksac_AACACGTAGTGCGATG_1	4.3832	11.5119		AGCTCAAGTACACGCC-SIGAE11	-5.02375	4.12354		F61_Liver_CD45+_FCAImmP7862084_AACTCCCCAATGACCT	-5.28	6.13		F61_Liver_CD45+_FCAImmP7862084_AACTCCCCAATGACCT	-22213.7	-99707		Wang_et_al_ACACCCTTCCTCAATT_1-0	-1.14097	3.21626		AGCTCAAGTACACGCC-SIGAE11	14.9923	7.70732		Wang_et_al_TCAGGTAGTTACTGAC_1-0	6.30636	5.27666		Wang_et_al_TGGCGCAGTAACGACG_1-0	6.36252	4.49269		SS.sc7785501	4.70282	1.326		cell_11379	-5336.19	-7119.64		Wang_et_al_ACAGCCGTCAAACAAG_1-0	0.0149148	0.657465	0.132115	0.195475
Wang_et_al_ACACCGGGTCCAAGTT_1-0	3.96002	4.66456		Cell_dat_Yolksac_Cell_dat_Yolksac_AACACGTAGTGTTTGC_1	-2.5162	12.5242		AGCTCAATCCGAAGGA-SIGAE11	14.0441	7.45288		F61_Liver_CD45+_FCAImmP7862084_AACTCCCCACATTTCT	-4.58	-0.663		F61_Liver_CD45+_FCAImmP7862084_AACTCCCCACATTTCT	-53954.9	-57731.1		Wang_et_al_ACACCGGGTCCAAGTT_1-0	0.120602	4.21518		AGCTCAATCCGAAGGA-SIGAE11	-1.37041	4.93211		Wang_et_al_TCGCGTTGTCGTTGTA_1-0	6.49602	5.68793		Wang_et_al_TGGCTGGCATCGTCGG_1-0	6.36454	3.43871		SS.sc7785404	1.58165	-4.68806		cell_11386	-6324.4	-6691.93		Wang_et_al_ACAGCCGTCACCATAG_1-0	0.101091	0.596002	0.124797	0.178083
Wang_et_al_ACACCGGTCCTGCTTG_1-0	-0.231219	1.24238		Cell_dat_Yolksac_Cell_dat_Yolksac_AACACGTCAGATCCAT_1	0.0915702	15.8366		AGCTCAATCTGGTTGA-SIGAE11	15.1228	8.04834		F61_Liver_CD45+_FCAImmP7862084_AACTCCCCAGATTGCT	-3.12	6.73		F61_Liver_CD45+_FCAImmP7862084_AACTCCCCAGATTGCT	-20336.4	-98072.6		Wang_et_al_ACACCGGTCCTGCTTG_1-0	5.08747	1.03063		AGCTCAATCTGGTTGA-SIGAE11	-0.667888	3.45817		Wang_et_al_TCTATTGCATCACAAC_1-0	6.90902	5.34742		Wang_et_al_TGGGCGTCAATCAGAA_1-0	8.45936	5.45321		SS.sc7785280	2.52329	-1.90692		cell_11413	-5933.84	-7249.13		Wang_et_al_ACAGCCGTCAGATAAG_1-0	0.019353	0.636589	0.156695	0.187334
Wang_et_al_ACACTGAAGGCTCAGA_1-0	12.3859	1.92594		Cell_dat_Yolksac_Cell_dat_Yolksac_AACACGTCAGCGTAAG_1	-1.28276	6.48091		AGGAAATAGACATAGT-SIGAE11	-4.01059	3.5606		F61_Liver_CD45+_FCAImmP7862084_AACTCCCGTAGCCTAT	-6.37	-0.882		F61_Liver_CD45+_FCAImmP7862084_AACTCCCGTAGCCTAT	-61306.9	-35644.6		Wang_et_al_ACACTGAAGGCTCAGA_1-0	2.65364	12.1552		AGGAAATAGACATAGT-SIGAE11	14.7405	7.30396		Wang_et_al_TCTCATACAAACCTAC_1-0	5.48794	4.73808		Wang_et_al_TGGTTAGAGGGTTCCC_1-0	9.82592	7.27686		SS.sc7785359	-4.91129	7.07032		cell_11417	-5975.73	-6873.74		Wang_et_al_ACAGCTACACGTCTCT_1-0	0.021133	0.635808	0.14619	0.196842
Wang_et_al_ACACTGACAAGTTGTC_1-0	4.08869	6.33008		Cell_dat_Yolksac_Cell_dat_Yolksac_AACACGTCATCTATGG_1	-4.98549	3.23134		AGGAAATAGTCGGCAA-SIGAE11	6.8252	1.96411		F61_Liver_CD45+_FCAImmP7862084_AACTCCCGTGTCAATC	-1.57	5.92		F61_Liver_CD45+_FCAImmP7862084_AACTCCCGTGTCAATC	-17819	-95236.1		Wang_et_al_ACACTGACAAGTTGTC_1-0	-2.02306	3.86703		AGGAAATAGTCGGCAA-SIGAE11	4.87107	14.0089		Wang_et_al_TCTCTAAAGAAGGCCT_1-0	6.73137	6.10404		Wang_et_al_TGGTTAGCACCTTGTC_1-0	12.4105	3.87575		SS.sc7786566	-3.7814	6.81367		cell_11429	-3818	-4512.72		Wang_et_al_ACAGCTACAGCTCGAC_1-0	0.00660029	0.663014	0.133942	0.196414
Wang_et_al_ACACTGACAGGACCCT_1-0	5.31816	6.38498		Cell_dat_Yolksac_Cell_dat_Yolksac_AACACGTGTCGAACAG_1	-4.804	13.1616		AGGAAATCAATTCTCT-SIGAE11	-5.09633	5.46522		F61_Liver_CD45+_FCAImmP7862084_AACTCCCGTTCTGAAC	-5.82	5.01		F61_Liver_CD45+_FCAImmP7862084_AACTCCCGTTCTGAAC	-27696.9	-107411		Wang_et_al_ACACTGACAGGACCCT_1-0	-0.697877	3.63711		AGGAAATCAATTCTCT-SIGAE11	16.0464	6.66398		Wang_et_al_TCTGAGACATGCAACT_1-0	6.90728	6.09866		Wang_et_al_TGGTTCCTCCTTTCGG_1-0	13.4357	4.35902		SS.sc7785471	2.05777	5.31598		cell_11437	3039.76	-8991.2		Wang_et_al_ACAGCTACATGGAATA_1-0	0.0402971	0.639009	0.132371	0.188293
Wang_et_al_ACACTGATCACCCTCA_1-0	1.17138	0.0407232		Cell_dat_Yolksac_Cell_dat_Yolksac_AACACGTGTGATAAGT_1	-5.02889	10.2115		AGGAAATCACTTGAAC-SIGAE11	-0.17288	3.55051		F61_Liver_CD45+_FCAImmP7862084_AACTCCCTCAAGGTAA	-5.62	2.76		F61_Liver_CD45+_FCAImmP7862084_AACTCCCTCAAGGTAA	-51253.4	31946.6		Wang_et_al_ACACTGATCACCCTCA_1-0	2.87284	1.32718		AGGAAATCACTTGAAC-SIGAE11	10.3803	5.83559		Wang_et_al_TCTGGAACATTCTTAC_1-0	7.23393	6.74723		Wang_et_al_TGTGGTACAGATCCAT_1-0	1.93889	3.25137		SS.sc7785453	9.98999	4.6203		cell_11446	3699.01	-9148.79		Wang_et_al_ACAGCTACATTAGCCA_1-0	0.019003	0.62989	0.159221	0.191858
Wang_et_al_ACAGCCGAGATAGGAG_1-0	4.07282	3.47688		Cell_dat_Yolksac_Cell_dat_Yolksac_AACACGTGTTGATTCG_1	-5.37846	4.38523		AGGAAATGTCATACCA-SIGAE11	-4.52553	4.97792		F61_Liver_CD45+_FCAImmP7862084_AACTCCCTCCGCTGTT	-3.35	6.56		F61_Liver_CD45+_FCAImmP7862084_AACTCCCTCCGCTGTT	-19230.1	-104705		Wang_et_al_ACAGCCGAGATAGGAG_1-0	3.3949	3.30856		AGGAAATGTCATACCA-SIGAE11	15.6114	6.97848		Wang_et_al_TGACGGCCAAAGTCAA_1-0	5.76142	5.71861		Wang_et_al_TGTGTTTTCATAGCAC_1-0	8.06733	1.74751		SS.sc7785483	12.9597	8.21264		cell_11452	-3765.25	-5184.26		Wang_et_al_ACAGCTAGTCAGCTAT_1-0	0.0196064	0.65428	0.131765	0.194318
Wang_et_al_ACAGCCGAGTCATCCA_1-0	1.09381	1.30305		Cell_dat_Yolksac_Cell_dat_Yolksac_AACACGTTCCAGAGGA_1	-3.84446	6.12863		AGGAAATTCACCCTCA-SIGAE11	6.13809	-4.32507		F61_Liver_CD45+_FCAImmP7862084_AACTCCCTCCTAGAAC	-1.41	-5.34		F61_Liver_CD45+_FCAImmP7862084_AACTCCCTCCTAGAAC	-66571.2	22175.1		Wang_et_al_ACAGCCGAGTCATCCA_1-0	6.7537	0.919873		AGGAAATTCACCCTCA-SIGAE11	3.16709	15.1048		Wang_et_al_TGATTTCCAGGGTACA_1-0	6.79741	4.52584		Wang_et_al_TTAGGCATCGCATGGC_1-0	8.61491	5.54916		SS.sc7785288	13.8328	7.76413		cell_11474	-4926.09	-7071.66		Wang_et_al_ACAGCTAGTGATGCCC_1-0	0.0375182	0.633012	0.136058	0.193384
Wang_et_al_ACAGCCGCAAACTGCT_1-0	-0.987229	0.39984		Cell_dat_Yolksac_Cell_dat_Yolksac_AACCATGAGTTTAGGA_1	-2.17879	13.8465		AGGAAATTCCTAGAGT-SIGAE11	-5.59338	5.42064		F61_Liver_CD45+_FCAImmP7862084_AACTCCCTCGACAGCC	-2.49	6.79		F61_Liver_CD45+_FCAImmP7862084_AACTCCCTCGACAGCC	-19076.6	-102099		Wang_et_al_ACAGCCGCAAACTGCT_1-0	5.65982	1.55974		AGGAAATTCCTAGAGT-SIGAE11	16.4342	7.10902		Wang_et_al_TGCCAAACATAAAGGT_1-0	5.40035	5.47299		Wang_et_al_TTATGCTAGTTCGCGC_1-0	8.98481	5.65922		SS.sc7786674	-3.23745	6.38425		cell_11495	-5344.85	-6824.33		Wang_et_al_ACAGCTAGTTATCACG_1-0	0.0290155	0.624055	0.1601	0.186802
Wang_et_al_ACAGCCGCAATGGATA_1-0	3.51827	2.14984		Cell_dat_Yolksac_Cell_dat_Yolksac_AACCATGCAGCTGCTG_1	4.61001	3.96344		AGGACTTAGTCGCGAA-SIGAE11	6.97449	-1.52401		F61_Liver_CD45+_FCAImmP7862084_AACTCCCTCTGTCTAT	-6.43	3.65		F61_Liver_CD45+_FCAImmP7862084_AACTCCCTCTGTCTAT	-38493.2	-98907.8		Wang_et_al_ACAGCCGCAATGGATA_1-0	4.56353	4.4363		AGGACTTAGTCGCGAA-SIGAE11	3.91064	9.82163		Wang_et_al_TGCGCAGAGCGTTCCG_1-0	7.35947	5.29544		Wang_et_al_TTCTCCTAGAAGGCCT_1-0	4.92288	1.73636		SS.sc7785431	-3.27228	-2.80199		cell_11499	5172.22	-10285		Wang_et_al_ACATACGAGCCGTCGT_1-0	0.0762609	0.611869	0.130057	0.181785
Wang_et_al_ACAGCCGCACGGACAA_1-0	12.5517	-0.688816		Cell_dat_Yolksac_Cell_dat_Yolksac_AACCATGGTACATCCA_1	-3.69506	12.5757		AGGAGGTTCACTACTT-SIGAE11	13.2944	8.0544		F61_Liver_CD45+_FCAImmP7862084_AACTCTTAGCATCATC	-2.99	-6.84		F61_Liver_CD45+_FCAImmP7862084_AACTCTTAGCATCATC	-72660.5	12987.4		Wang_et_al_ACAGCCGCACGGACAA_1-0	1.40205	13.9995		AGGAGGTTCACTACTT-SIGAE11	-0.61553	3.081		Wang_et_al_TGCGGGTAGGAGTAGA_1-0	6.06729	5.04732		Wang_et_al_TTCTTAGGTCCGTGAC_1-0	8.59438	5.63854		SS.sc7785402	9.14111	0.811649		cell_11570	5120.29	-9909.24		Wang_et_al_ACATACGCATTTCACT_1-0	0.00647191	0.660812	0.133329	0.199356
Wang_et_al_ACAGCCGGTGTTTGGT_1-0	4.53787	7.4189		Cell_dat_Yolksac_Cell_dat_Yolksac_AACCGCGAGGAGTCTG_1	-4.3059	11.0963		AGGATAAAGAACCCGA-SIGAE11	15.3818	8.49571		F61_Liver_CD45+_FCAImmP7862084_AACTCTTAGCTGAACG	2.37	-7.3		F61_Liver_CD45+_FCAImmP7862084_AACTCTTAGCTGAACG	-55297.9	44927.3		Wang_et_al_ACAGCCGGTGTTTGGT_1-0	-1.97865	2.99579		AGGATAAAGAACCCGA-SIGAE11	-2.76332	4.30456		Wang_et_al_TGCTGCTCAAGACGTG_1-0	4.52823	12.3438		Wang_et_al_TTGCCGTAGTGCAAGC_1-0	2.34619	6.03998		SS.sc7786573	-3.29224	6.29637		cell_11657	-1932.38	-9407.87		Wang_et_al_ACATACGGTCAGAATA_1-0	0.00608423	0.66656	0.130569	0.196756
Wang_et_al_ACAGCCGGTTTGCATG_1-0	12.1697	1.04573		Cell_dat_Yolksac_Cell_dat_Yolksac_AACCGCGCAAGTCTGT_1	-3.04217	13.0479		AGGATCTAGCGATGGT-SIGAE11	10.7264	-1.09279		F61_Liver_CD45+_FCAImmP7862084_AACTCTTAGGGATGGG	-4.97	1.12		F61_Liver_CD45+_FCAImmP7862084_AACTCTTAGGGATGGG	-51507.7	-65929.3		Wang_et_al_ACAGCCGGTTTGCATG_1-0	2.29135	14.7077		AGGATCTAGCGATGGT-SIGAE11	0.241462	9.01402		Wang_et_al_TGGCCAGAGAGTTGGC_1-0	5.94106	4.47355		Wang_et_al_TTGGAACTCAGTGTTG_1-0	6.67227	5.46822		SS.sc7785644	3.43201	5.4182		cell_11667	4360.54	-9022.25		Wang_et_al_ACATACGGTGATGATA_1-0	0.0800186	0.609296	0.130342	0.180316
Wang_et_al_ACAGCCGTCAAACAAG_1-0	-2.94679	0.358819		Cell_dat_Yolksac_Cell_dat_Yolksac_AACCGCGCACACCGCA_1	-2.5107	13.7204		AGGATCTAGGAGTATT-SIGAE11	6.35651	-4.28383		F61_Liver_CD45+_FCAImmP7862084_AACTCTTAGTGTCTCA	-2.92	2.51		F61_Liver_CD45+_FCAImmP7862084_AACTCTTAGTGTCTCA	-35088.5	-83451.9		Wang_et_al_ACAGCCGTCAAACAAG_1-0	3.72908	1.79169		AGGATCTAGGAGTATT-SIGAE11	3.13264	15.0318		Wang_et_al_TGGCCAGGTCCGAAGA_1-0	6.33173	2.98225		Wang_et_al_TTGGCAATCACCATAG_1-0	1.87841	5.35376		SS.sc7785357	-6.32049	7.40805		cell_11680	-5495.79	-6423.75		Wang_et_al_ACATCAGAGCTCAACT_1-0	0.0451611	0.625197	0.145632	0.183981
Wang_et_al_ACAGCCGTCACCATAG_1-0	-0.567767	1.07654		Cell_dat_Yolksac_Cell_dat_Yolksac_AACCGCGCATTCCTGC_1	-1.8119	14.9098		AGGATCTCACAAATCC-SIGAE11	9.49157	-0.836124		F61_Liver_CD45+_FCAImmP7862084_AACTCTTAGTTACGGG	-6.55	7.23		F61_Liver_CD45+_FCAImmP7862084_AACTCTTAGTTACGGG	-24709	-116122		Wang_et_al_ACAGCCGTCACCATAG_1-0	5.56619	0.659547		AGGATCTCACAAATCC-SIGAE11	1.63526	10.6238		Wang_et_al_TGGCGCAGTAACGACG_1-0	5.54104	5.38863		Wang_et_al_TTTACTGTCAATCTCT_1-0	4.19401	5.45141		SS.sc7785571	1.61684	-4.68048		cell_11685	935.101	-16103.9		Wang_et_al_ACATCAGAGGAGTTGC_1-0	0.00564621	0.668267	0.12665	0.199404
Wang_et_al_ACAGCCGTCAGATAAG_1-0	-1.88177	6.72499		Cell_dat_Yolksac_Cell_dat_Yolksac_AACCGCGGTAGCACGA_1	-3.87757	6.1406		AGGCATTCACTAACCA-SIGAE11	-4.22779	1.77957		F61_Liver_CD45+_FCAImmP7862084_AACTCTTCAAACGCGA	-6.6	3.88		F61_Liver_CD45+_FCAImmP7862084_AACTCTTCAAACGCGA	-36148.8	-104512		Wang_et_al_ACAGCCGTCAGATAAG_1-0	5.45491	2.60156		AGGCATTCACTAACCA-SIGAE11	14.4558	8.56309		Wang_et_al_TGGCTGGCATCGTCGG_1-0	6.97168	5.28806		Wang_et_al_TTTCCTCTCCTCGCAT_1-0	9.6147	2.76863		SS.sc7786612	2.66025	-0.717774		cell_11724	4894.01	-8992.71		Wang_et_al_ACATCAGCAAGTACCT_1-0	0.0370886	0.638496	0.134719	0.189668
Wang_et_al_ACAGCTACACGTCTCT_1-0	3.17713	1.98545		Cell_dat_Yolksac_Cell_dat_Yolksac_AACCGCGGTGAAAGAG_1	11.6613	13.1644		AGGCATTTCCTAAGTG-SIGAE11	9.85914	-1.77603		F61_Liver_CD45+_FCAImmP7862084_AACTCTTCACCACGTG	0.29	-5.46		F61_Liver_CD45+_FCAImmP7862084_AACTCTTCACCACGTG	-54202.5	40208.6		Wang_et_al_ACAGCTACACGTCTCT_1-0	3.74075	3.83161		AGGCATTTCCTAAGTG-SIGAE11	1.12229	10.7773		Wang_et_al_TGGGCGTCAATCAGAA_1-0	5.73782	5.60207		Wang_et_al_TTTGTCATCGAGCCCA_1-0	12.2544	4.173		SS.sc7785883	1.51815	0.154755		cell_11737	-6008.51	-6749.9		Wang_et_al_ACATGGTCAGCTGCAC_1-0	0.00512406	0.669856	0.122215	0.202777
Wang_et_al_ACAGCTACAGCTCGAC_1-0	-2.33155	1.58513		Cell_dat_Yolksac_Cell_dat_Yolksac_AACCGCGTCATTGCCC_1	-2.18846	15.3285		AGGCATTTCTAGGAAA-SIGAE11	-6.3966	3.68942		F61_Liver_CD45+_FCAImmP7862084_AACTCTTCACCCATTC	-1.14	6.78		F61_Liver_CD45+_FCAImmP7862084_AACTCTTCACCCATTC	-14151.3	-100812		Wang_et_al_ACAGCTACAGCTCGAC_1-0	6.0725	-0.0551354		AGGCATTTCTAGGAAA-SIGAE11	16.7202	8.60591		Wang_et_al_TGGTTAGAGGGTTCCC_1-0	5.8186	5.05381		Wang_et_al_AAACCTGAGCAGACTG_2-0	12.4555	0.675187		SS.sc7785809	1.58579	0.45502		cell_11751	-4217.68	-7978.82		Wang_et_al_ACATGGTCATGAACCT_1-0	0.00570093	0.668271	0.127597	0.198399
Wang_et_al_ACAGCTACATGGAATA_1-0	-1.83927	1.30663		Cell_dat_Yolksac_Cell_dat_Yolksac_AACCGCGTCCACGACG_1	3.12747	11.964		AGGCCACTCATCGCAA-SIGAE11	12.6631	6.80559		F61_Liver_CD45+_FCAImmP7862084_AACTCTTCACGAAGCA	1.25	-3.93		F61_Liver_CD45+_FCAImmP7862084_AACTCTTCACGAAGCA	-12588.1	29999.3		Wang_et_al_ACAGCTACATGGAATA_1-0	4.89023	0.748479		AGGCCACTCATCGCAA-SIGAE11	-3.17506	2.34183		Wang_et_al_TGGTTAGCACCTTGTC_1-0	6.66232	5.24727		Wang_et_al_AAACCTGAGGCTAGAC_2-0	5.59191	2.72453		SS.sc7785878	-3.17941	5.48571		cell_11776	-6226.61	-6783.98		Wang_et_al_ACATGGTTCACTCTTA_1-0	0.0053209	0.658419	0.136329	0.199903
Wang_et_al_ACAGCTACATTAGCCA_1-0	3.36987	2.06304		Cell_dat_Yolksac_Cell_dat_Yolksac_AACCGCGTCTTGGGTA_1	-1.24975	6.4128		AGGGAGTCATCGGAGA-SIGAE11	-3.80685	2.54183		F61_Liver_CD45+_FCAImmP7862084_AACTCTTCAGATTGCT	-7.19	3.37		F61_Liver_CD45+_FCAImmP7862084_AACTCTTCAGATTGCT	-39291.8	-100602		Wang_et_al_ACAGCTACATTAGCCA_1-0	3.10889	3.8464		AGGGAGTCATCGGAGA-SIGAE11	13.6524	7.80631		Wang_et_al_TGGTTCCTCCTTTCGG_1-0	6.61671	4.50943		Wang_et_al_AAACCTGCAGCCACCA_2-0	8.46698	1.51806		SS.sc7786655	1.58068	0.813279		cell_11783	4934.97	-10764.7		Wang_et_al_ACATGGTTCACTTCAT_1-0	0.00150154	0.893838	0.0538238	0.0508289
Wang_et_al_ACAGCTAGTCAGCTAT_1-0	1.38087	0.610756		Cell_dat_Yolksac_Cell_dat_Yolksac_AACGTTGAGGATGGTC_1	-3.95119	11.3679		AGGGCCTAGCCTCTCT-SIGAE11	2.0549	11.2364		F61_Liver_CD45+_FCAImmP7862084_AACTCTTCATTGAGCT	-4.27	0.857		F61_Liver_CD45+_FCAImmP7862084_AACTCTTCATTGAGCT	-49047.9	-66209.2		Wang_et_al_ACAGCTAGTCAGCTAT_1-0	7.36365	0.941338		AGGGCCTAGCCTCTCT-SIGAE11	5.29298	2.78633		Wang_et_al_TGTGGTACAGATCCAT_1-0	7.46676	3.98944		Wang_et_al_AAACCTGCATGCATGT_2-0	11.2467	4.35365		SS.sc7786233	-2.46168	5.16113		cell_11796	-5983.57	-6989.48		Wang_et_al_ACATGGTTCCACGAAT_1-0	0.00727169	0.662731	0.133421	0.196546
Wang_et_al_ACAGCTAGTGATGCCC_1-0	1.79939	0.851609		Cell_dat_Yolksac_Cell_dat_Yolksac_AACGTTGAGGGTGTTG_1	-5.23057	3.48136		AGGGCCTGTCGAACGA-SIGAE11	9.38868	-2.78969		F61_Liver_CD45+_FCAImmP7862084_AACTCTTGTAAGTGGC	2.37	-1.56		F61_Liver_CD45+_FCAImmP7862084_AACTCTTGTAAGTGGC	17995.9	11813.4		Wang_et_al_ACAGCTAGTGATGCCC_1-0	3.33513	2.18487		AGGGCCTGTCGAACGA-SIGAE11	0.384973	12.9204		Wang_et_al_TGTGTTTTCATAGCAC_1-0	7.38781	5.56611		Wang_et_al_AAACGGGAGCGTTTAC_2-0	11.9022	4.63312		SS.sc7786316	-3.28869	4.85482		cell_11799	-5031.42	-7094.69		Wang_et_al_ACATGGTTCCATGAGT_1-0	0.00912557	0.638198	0.164383	0.188266
Wang_et_al_ACAGCTAGTTATCACG_1-0	0.809342	0.990014		Cell_dat_Yolksac_Cell_dat_Yolksac_AACGTTGAGTTAACGA_1	2.9209	5.09919		AGGGCTCCAGGTGAGT-SIGAE11	-6.06533	3.44398		F61_Liver_CD45+_FCAImmP7862084_AACTCTTGTAGCGTGA	-2.51	13.7		F61_Liver_CD45+_FCAImmP7862084_AACTCTTGTAGCGTGA	72172.6	-126788		Wang_et_al_ACAGCTAGTTATCACG_1-0	4.54602	3.2756		AGGGCTCCAGGTGAGT-SIGAE11	16.2222	8.18273		Wang_et_al_TTAGGCATCGCATGGC_1-0	5.47333	5.67315		Wang_et_al_AAACGGGCACGTCTCT_2-0	9.45826	6.49876		SS.sc7786649	-0.986259	3.88433		cell_11800	5194.87	-10007		Wang_et_al_ACATGGTTCGTGGGAA_1-0	0.006875	0.662775	0.13348	0.196839
Wang_et_al_ACATACGAGCCGTCGT_1-0	0.299496	-0.0683053		Cell_dat_Yolksac_Cell_dat_Yolksac_AACGTTGCATCAGTAC_1	5.02112	13.252		AGGGCTCTCATTTCGT-SIGAE11	8.76361	-3.04375		F61_Liver_CD45+_FCAImmP7862084_AACTCTTGTCGCGTGT	-1.42	12.1		F61_Liver_CD45+_FCAImmP7862084_AACTCTTGTCGCGTGT	46938.1	-93130.3		Wang_et_al_ACATACGAGCCGTCGT_1-0	3.58932	1.40111		AGGGCTCTCATTTCGT-SIGAE11	1.38602	11.8321		Wang_et_al_TTATGCTAGTTCGCGC_1-0	5.25003	4.81734		Wang_et_al_AAACGGGGTTGATTGC_2-0	4.56551	3.24082		SS.sc7786540	2.3218	-0.247915		cell_11802	4977.71	-9015.93		Wang_et_al_ACCAGTAAGGCATGGT_1-0	0.0113652	0.639385	0.150627	0.198595
Wang_et_al_ACATACGCAAGTTGTC_1-0	8.39465	9.75107		Cell_dat_Yolksac_Cell_dat_Yolksac_AACGTTGGTAGGCATG_1	2.72051	13.2502		AGGGCTCTCTAGACAC-SIGAE11	-4.22114	3.92091		F61_Liver_CD45+_FCAImmP7862084_AACTCTTGTGCAACTT	-4.56	6.36		F61_Liver_CD45+_FCAImmP7862084_AACTCTTGTGCAACTT	-21808	-104925		Wang_et_al_ACATACGCAAGTTGTC_1-0	13.892	8.9357		AGGGCTCTCTAGACAC-SIGAE11	13.7418	7.09762		Wang_et_al_TTCTCCTAGAAGGCCT_1-0	6.13289	5.89695		Wang_et_al_AAACGGGTCAGTACGT_2-0	10.4715	3.02302		SS.sc7786615	-2.80152	6.01545		cell_11821	-3107.96	-6600.53		Wang_et_al_ACCAGTAAGGTGCAAC_1-0	0.0133654	0.656462	0.135828	0.194315
Wang_et_al_ACATACGCATTTCACT_1-0	1.80499	1.3647		Cell_dat_Yolksac_Cell_dat_Yolksac_AACGTTGGTGCCTGCA_1	0.813061	5.87419		AGGGTCCCAGATACCT-SIGAE11	-4.77354	1.54745		F61_Liver_CD45+_FCAImmP7862084_AACTCTTTCACATGCA	0.243	-2.85		F61_Liver_CD45+_FCAImmP7862084_AACTCTTTCACATGCA	-48398.3	51442.7		Wang_et_al_ACATACGCATTTCACT_1-0	6.72063	-0.827325		AGGGTCCCAGATACCT-SIGAE11	15.0001	8.46452		Wang_et_al_TTCTTAGGTCCGTGAC_1-0	5.35983	5.70837		Wang_et_al_AAACGGGTCCTTTACA_2-0	11.1984	2.7516		SS.sc7785366	-2.95526	6.17582		cell_11835	-3466.16	-8062.14		Wang_et_al_ACCAGTAAGTACGCGA_1-0	0.00453087	0.516446	0.322933	0.156069
Wang_et_al_ACATACGGTCAGAATA_1-0	12.1816	5.96014		Cell_dat_Yolksac_Cell_dat_Yolksac_AACGTTGGTGGCCCTA_1	13.0272	11.2626		AGGGTGATCTGTCCCA-SIGAE11	6.71445	-1.70458		F61_Liver_CD45+_FCAImmP7862084_AACTCTTTCCTGCCAT	-5.86	6.52		F61_Liver_CD45+_FCAImmP7862084_AACTCTTTCCTGCCAT	-25926.5	-113097		Wang_et_al_ACATACGGTCAGAATA_1-0	11.1515	3.53275		AGGGTGATCTGTCCCA-SIGAE11	3.93496	10.1561		Wang_et_al_TTGCCGTAGTGCAAGC_1-0	5.80837	4.5843		Wang_et_al_AAACGGGTCTCATTCA_2-0	10.7295	0.437668		SS.sc7785485	1.4304	0.659182		cell_11841	-5676.38	-5115.73		Wang_et_al_ACCAGTAAGTAGCGGT_1-0	0.00576983	0.667625	0.128424	0.198149
Wang_et_al_ACATACGGTGATGATA_1-0	0.634384	0.991241		Cell_dat_Yolksac_Cell_dat_Yolksac_AACGTTGGTTACGTCA_1	-2.52035	7.33447		AGGTAGGCAGGTCCGT-SIGAE11	6.8614	-2.12474		F61_Liver_CD45+_FCAImmP7862084_AACTCTTTCGGTTAAC	1.7	-5.58		F61_Liver_CD45+_FCAImmP7862084_AACTCTTTCGGTTAAC	-22864.3	32938.6		Wang_et_al_ACATACGGTGATGATA_1-0	2.79504	1.57036		AGGTAGGCAGGTCCGT-SIGAE11	4.34599	9.19449		Wang_et_al_TTGGAACTCAGTGTTG_1-0	5.88504	5.70275		Wang_et_al_AAACGGGTCTGTCAAG_2-0	9.7839	1.16744		SS.sc7786656	-3.04807	4.68923		cell_11851	2578.73	-9555.2		Wang_et_al_ACCAGTACACCATCCT_1-0	0.0703425	0.607983	0.14173	0.179917
Wang_et_al_ACATCAGAGCTCAACT_1-0	-1.03131	1.9209		Cell_dat_Yolksac_Cell_dat_Yolksac_AACTCAGCAACACGCC_1	-0.566601	6.67585		AGGTAGGTCGGTAACT-SIGAE11	7.01558	15.9852		F61_Liver_CD45+_FCAImmP7862084_AACTCTTTCTAGAGTC	-6.11	5.25		F61_Liver_CD45+_FCAImmP7862084_AACTCTTTCTAGAGTC	-33165.7	-105457		Wang_et_al_ACATCAGAGCTCAACT_1-0	4.30504	2.17024		AGGTAGGTCGGTAACT-SIGAE11	2.95006	-3.09836		Wang_et_al_TTGGCAATCACCATAG_1-0	6.4435	4.42803		Wang_et_al_AAAGATGAGAGCCCAA_2-0	2.72014	2.93715		SS.sc7786688	-1.14156	4.04425		cell_11896	525.461	-15074		Wang_et_al_ACCAGTACACCGCTAG_1-0	0.0618167	0.544788	0.230217	0.163154
Wang_et_al_ACATCAGAGGAGTTGC_1-0	11.4701	0.745715		Cell_dat_Yolksac_Cell_dat_Yolksac_AACTCAGCAAGCGCTC_1	-4.82596	11.7285		AGGTCATAGCAACAAT-SIGAE11	-4.66365	2.29942		F61_Liver_CD45+_FCAImmP7862084_AACTCTTTCTGATACG	-2.68	6.8		F61_Liver_CD45+_FCAImmP7862084_AACTCTTTCTGATACG	-18188.7	-100453		Wang_et_al_ACATCAGAGGAGTTGC_1-0	-0.320327	9.96055		AGGTCATAGCAACAAT-SIGAE11	13.9103	8.18801		Wang_et_al_TTGTAGGTCCTAGAAC_1-0	7.51852	2.93869		Wang_et_al_AAAGATGAGCGATGAC_2-0	9.40072	3.38726		SS.sc7785513	-2.98764	6.06959		cell_11900	-4926.81	-7379.21		Wang_et_al_ACCAGTACACGGCTAC_1-0	0.00924425	0.664148	0.132987	0.19359
Wang_et_al_ACATCAGCAAGTACCT_1-0	-0.558188	0.789976		Cell_dat_Yolksac_Cell_dat_Yolksac_AACTCAGCAAGGACAC_1	-3.86865	6.07564		AGGTCATCACATCCCT-SIGAE11	5.36853	-1.14107		F61_Liver_CD45+_FCAImmP7862084_AACTGGTAGAGTACAT	-3.48	7.29		F61_Liver_CD45+_FCAImmP7862084_AACTGGTAGAGTACAT	-17712.1	-104974		Wang_et_al_ACATCAGCAAGTACCT_1-0	3.49337	0.731031		AGGTCATCACATCCCT-SIGAE11	4.53633	11.2053		Wang_et_al_TTTACTGTCAATCTCT_1-0	6.82167	4.09826		Wang_et_al_AAAGATGGTACCTACA_2-0	11.4137	3.84482		SS.sc7786023	-3.86972	5.28052		cell_11903	-5986.73	-6851.5		Wang_et_al_ACCAGTACAGGTGCCT_1-0	0.121261	0.579708	0.127032	0.171972
Wang_et_al_ACATCAGCACGAAAGC_1-0	10.1784	10.1188		Cell_dat_Yolksac_Cell_dat_Yolksac_AACTCAGCAATGGACG_1	-2.81065	5.7037		AGGTCTAAGGTCACTT-SIGAE11	6.48919	-0.0548982		F61_Liver_CD45+_FCAImmP7862084_AACTGGTAGGTGCTTT	-1.94	9.33		F61_Liver_CD45+_FCAImmP7862084_AACTGGTAGGTGCTTT	-1254.99	-103147		Wang_et_al_ACATCAGCACGAAAGC_1-0	12.5968	9.23841		AGGTCTAAGGTCACTT-SIGAE11	4.16724	13.0799		Wang_et_al_TTTCCTCTCCTCGCAT_1-0	7.5598	5.65131		Wang_et_al_AAAGATGGTGATGTGG_2-0	9.08655	0.481151		SS.sc7785364	1.24131	0.539633		cell_11914	-5762.95	-6997.17		Wang_et_al_ACCAGTAGTCATCCCT_1-0	0.00581963	0.659551	0.139773	0.194827
Wang_et_al_ACATGGTAGTCAATAG_1-0	4.68456	14.1238		Cell_dat_Yolksac_Cell_dat_Yolksac_AACTCAGCACGGATAG_1	-4.23005	6.31876		AGGTCTACAAAGGGCT-SIGAE11	12.164	9.37059		F61_Liver_CD45+_FCAImmP7862084_AACTGGTCAATGAAAC	-9.59	0.909		F61_Liver_CD45+_FCAImmP7862084_AACTGGTCAATGAAAC	-57022.7	-46763.4		Wang_et_al_ACATGGTAGTCAATAG_1-0	6.72938	13.6757		AGGTCTACAAAGGGCT-SIGAE11	-1.30567	1.46258		Wang_et_al_TTTGTCATCGAGCCCA_1-0	5.90485	5.22254		Wang_et_al_AAAGATGTCGTCTGCT_2-0	6.91948	4.82995		SS.sc7786773	-3.09802	4.49979		cell_11921	5260.47	-9755.04		Wang_et_al_ACCAGTAGTGTGCCTG_1-0	0.00597763	0.662233	0.136898	0.19486
Wang_et_al_ACATGGTCAGCTGCAC_1-0	6.76927	3.83716		Cell_dat_Yolksac_Cell_dat_Yolksac_AACTCAGCACGGCGTT_1	-1.24419	5.39597		AGGTCTAGTGTGTACT-SIGAE11	4.18484	14.67		F61_Liver_CD45+_FCAImmP7862084_AACTGGTCAGCGAACA	-0.702	11.5		F61_Liver_CD45+_FCAImmP7862084_AACTGGTCAGCGAACA	43148.4	-80650.7		Wang_et_al_ACATGGTCAGCTGCAC_1-0	-0.726269	7.04888		AGGTCTAGTGTGTACT-SIGAE11	3.16251	-0.384372		Wang_et_al_AAACCTGAGCAGACTG_2-0	6.59444	5.31638		Wang_et_al_AAAGCAAAGGCTAGAC_2-0	12.3834	3.72919		SS.sc7785510	-3.3825	6.0487		cell_11932	698.429	-8982.6		Wang_et_al_ACCCACTCAAAGAATC_1-0	0.0502291	0.626203	0.136736	0.186803
Wang_et_al_ACATGGTCATGAACCT_1-0	9.70609	-0.511717		Cell_dat_Yolksac_Cell_dat_Yolksac_AACTCAGGTCGCATCG_1	9.78631	12.3426		AGGTGTTAGGAAAGTG-SIGAE11	5.27929	-4.17161		F61_Liver_CD45+_FCAImmP7862084_AACTGGTCAGCTGTGC	-3.87	0.22		F61_Liver_CD45+_FCAImmP7862084_AACTGGTCAGCTGTGC	-48931.9	-62633.6		Wang_et_al_ACATGGTCATGAACCT_1-0	1.88988	11.9817		AGGTGTTAGGAAAGTG-SIGAE11	2.83372	15.6463		Wang_et_al_AAACCTGAGGCTAGAC_2-0	6.7957	4.71924		Wang_et_al_AAAGCAACACTGTCGG_2-0	3.60013	4.14403		SS.sc7786505	-3.20703	6.19415		cell_11976	-400.886	-13111.4		Wang_et_al_ACCCACTGTACCGGCT_1-0	0.0138424	0.629941	0.15122	0.20497
Wang_et_al_ACATGGTTCACTCTTA_1-0	6.93035	6.45434		Cell_dat_Yolksac_Cell_dat_Yolksac_AACTCAGGTCTTCGTC_1	-2.83136	13.6893		AGGTTACCAACCGTAT-SIGAE11	13.2052	9.00097		F61_Liver_CD45+_FCAImmP7862084_AACTGGTCATGCATGT	-2.48	-7.23		F61_Liver_CD45+_FCAImmP7862084_AACTGGTCATGCATGT	-80480.5	11121.8		Wang_et_al_ACATGGTTCACTCTTA_1-0	2.0153	7.27991		AGGTTACCAACCGTAT-SIGAE11	-1.85871	2.10602		Wang_et_al_AAACCTGCAGCCACCA_2-0	7.49254	6.13712		Wang_et_al_AAAGCAACAGCGTTCG_2-0	10.1386	-0.354335		SS.sc7786158	1.37858	0.866297		cell_12076	-3299.92	-8077.69		Wang_et_al_ACCCACTGTTTGACAC_1-0	0.105154	0.589078	0.132177	0.173564
Wang_et_al_ACATGGTTCACTTCAT_1-0	6.26746	4.73469		Cell_dat_Yolksac_Cell_dat_Yolksac_AACTCAGGTGCAGTAG_1	-0.231829	5.93251		AGGTTGTCAACCGCTG-SIGAE11	7.24656	1.33212		F61_Liver_CD45+_FCAImmP7862084_AACTGGTCATGCCCGA	-1.85	7.31		F61_Liver_CD45+_FCAImmP7862084_AACTGGTCATGCCCGA	-10777.1	-92349.4		Wang_et_al_ACATGGTTCACTTCAT_1-0	5.59609	6.37798		AGGTTGTCAACCGCTG-SIGAE11	5.76844	13.0369		Wang_et_al_AAACCTGCATGCATGT_2-0	6.56008	5.36733		Wang_et_al_AAAGCAAGTCGCGTGT_2-0	7.25294	-0.411124		SS.sc7786502	-1.19873	4.13167		cell_12079	-5725.28	-7320.27		Wang_et_al_ACCCACTTCGATGAGG_1-0	0.0148051	0.626262	0.164885	0.194021
Wang_et_al_ACATGGTTCCACGAAT_1-0	1.39691	1.32602		Cell_dat_Yolksac_Cell_dat_Yolksac_AACTCAGTCTGCGTAA_1	-3.45794	5.45808		AGGTTGTCACGTCTCT-SIGAE11	10.821	7.12169		F61_Liver_CD45+_FCAImmP7862084_AACTGGTCATGGTCTA	1.2	-9.45		F61_Liver_CD45+_FCAImmP7862084_AACTGGTCATGGTCTA	-56971.8	56080.5		Wang_et_al_ACATGGTTCCACGAAT_1-0	6.52925	1.00973		AGGTTGTCACGTCTCT-SIGAE11	-0.994618	1.9675		Wang_et_al_AAACGGGAGCGTTTAC_2-0	5.95815	5.32735		Wang_et_al_AAAGCAAGTGTGTGCC_2-0	10.2224	5.24548		SS.sc7786601	-1.09308	4.01992		cell_12083	-5069.16	-6830.38		Wang_et_al_ACCGTAAAGAAGGACA_1-0	0.0754059	0.583011	0.164621	0.176937
Wang_et_al_ACATGGTTCCATGAGT_1-0	3.46073	1.62029		Cell_dat_Yolksac_Cell_dat_Yolksac_AACTCCCCACGAAACG_1	-2.71914	14.0806		AGGTTGTCATCGTTCC-SIGAE11	13.9892	7.81297		F61_Liver_CD45+_FCAImmP7862084_AACTGGTGTAGCGCAA	2.95	-3.47		F61_Liver_CD45+_FCAImmP7862084_AACTGGTGTAGCGCAA	6194.73	21822.1		Wang_et_al_ACATGGTTCCATGAGT_1-0	2.86094	3.62067		AGGTTGTCATCGTTCC-SIGAE11	-0.531583	4.8896		Wang_et_al_AAACGGGCACGTCTCT_2-0	5.93507	3.76164		Wang_et_al_AAAGCAATCATCTGCC_2-0	8.1913	0.188337		SS.sc7786632	-2.99997	5.89096		cell_12087	-2546.99	7925.58		Wang_et_al_ACCGTAAAGTGAAGAG_1-0	0.00509257	0.651175	0.13656	0.207145
Wang_et_al_ACATGGTTCGTGGGAA_1-0	-2.86615	1.64863		Cell_dat_Yolksac_Cell_dat_Yolksac_AACTCCCCAGTGGGAT_1	12.7576	13.0474		AGTAACCCATCGCTCT-SIGAE11	5.66791	-1.60286		F61_Liver_CD45+_FCAImmP7862084_AACTGGTTCAACCAAC	-1.14	12		F61_Liver_CD45+_FCAImmP7862084_AACTGGTTCAACCAAC	50724.1	-97872.2		Wang_et_al_ACATGGTTCGTGGGAA_1-0	5.83577	0.197012		AGTAACCCATCGCTCT-SIGAE11	3.46281	9.90206		Wang_et_al_AAACGGGGTTGATTGC_2-0	6.60667	4.47541		Wang_et_al_AAAGCAATCCGTAGTA_2-0	11.5524	-0.440848		SS.sc7786727	-1.21587	4.18916		cell_12101	-4704.5	-8186.38		Wang_et_al_ACCGTAAGTCGCGGTT_1-0	0.00592567	0.665034	0.131722	0.197287
Wang_et_al_ACCAGTAAGATCGATA_1-0	9.71672	10.6948		Cell_dat_Yolksac_Cell_dat_Yolksac_AACTCCCGTGTGTGCC_1	-4.35382	10.0509		AGTACCACACTTTAGG-SIGAE11	9.307	-2.00799		F61_Liver_CD45+_FCAImmP7862084_AACTGGTTCAGGCGAA	-1.02	-4.57		F61_Liver_CD45+_FCAImmP7862084_AACTGGTTCAGGCGAA	-62620.9	24791.8		Wang_et_al_ACCAGTAAGATCGATA_1-0	13.0515	8.05919		AGTACCACACTTTAGG-SIGAE11	0.452721	11.92		Wang_et_al_AAACGGGTCAGTACGT_2-0	7.49683	5.17088		Wang_et_al_AAAGCAATCGAGGTAG_2-0	9.15528	0.793087		SS.sc7785694	-1.26984	3.99847		cell_12112	-5219.89	-7474.92		Wang_et_al_ACCGTAAGTTAAGACA_1-0	0.0400006	0.605636	0.169274	0.185062
Wang_et_al_ACCAGTAAGGCATGGT_1-0	3.35972	2.17412		Cell_dat_Yolksac_Cell_dat_Yolksac_AACTCTTAGCTAGTTC_1	-1.39548	13.9578		AGTACCACAGTTTGGT-SIGAE11	1.94685	15.9499		F61_Liver_CD45+_FCAImmP7862084_AACTGGTTCCTAGAAC	-5.82	-6.27		F61_Liver_CD45+_FCAImmP7862084_AACTGGTTCCTAGAAC	-83455.5	1183.08		Wang_et_al_ACCAGTAAGGCATGGT_1-0	3.81739	4.71468		AGTACCACAGTTTGGT-SIGAE11	0.915717	1.08353		Wang_et_al_AAACGGGTCCTTTACA_2-0	7.08019	5.29428		Wang_et_al_AAAGTAGAGATGTCGG_2-0	9.60665	6.03552		SS.sc7786790	-2.82736	5.98852		cell_12135	5350.16	-9467.01		Wang_et_al_ACCGTAATCACAATGC_1-0	0.00607947	0.666738	0.130475	0.196676
Wang_et_al_ACCAGTAAGGTGCAAC_1-0	1.37326	-1.37512		Cell_dat_Yolksac_Cell_dat_Yolksac_AACTCTTAGTATTGGA_1	-3.26827	13.0439		AGTACCAGTCAGGTAG-SIGAE11	16.7354	7.26252		F61_Liver_CD45+_FCAImmP7862084_AACTGGTTCGCGATCG	-6.52	5.97		F61_Liver_CD45+_FCAImmP7862084_AACTGGTTCGCGATCG	-31229.4	-108788		Wang_et_al_ACCAGTAAGGTGCAAC_1-0	3.94755	0.903524		AGTACCAGTCAGGTAG-SIGAE11	-3.63584	2.27297		Wang_et_al_AAACGGGTCTCATTCA_2-0	7.69628	5.08404		Wang_et_al_AAAGTAGAGCAGATCG_2-0	7.55205	-0.230387		SS.sc7786264	2.5413	-0.819642		cell_12145	-5390.56	-7269.59		Wang_et_al_ACCGTAATCACCGGGT_1-0	0.00607717	0.66654	0.130542	0.196809
Wang_et_al_ACCAGTAAGTACGCGA_1-0	4.7508	5.60708		Cell_dat_Yolksac_Cell_dat_Yolksac_AACTCTTAGTGCAAGC_1	11.08	7.0476		AGTACCATCTCACCCA-SIGAE11	9.88509	-1.40789		F61_Liver_CD45+_FCAImmP7862084_AACTTTCAGCCCTAAT	-3.39	-3.55		F61_Liver_CD45+_FCAImmP7862084_AACTTTCAGCCCTAAT	-64465.6	10435.6		Wang_et_al_ACCAGTAAGTACGCGA_1-0	2.07585	4.40951		AGTACCATCTCACCCA-SIGAE11	0.916523	8.92197		Wang_et_al_AAACGGGTCTGTCAAG_2-0	7.15667	5.55778		Wang_et_al_AAAGTAGAGTGCCAGA_2-0	7.59689	-0.309893		SS.sc7786570	1.70774	0.322691		cell_12178	5254.57	-9726.67		Wang_et_al_ACCGTAATCAGTACGT_1-0	0.00668183	0.662801	0.134206	0.196281
Wang_et_al_ACCAGTAAGTAGCGGT_1-0	9.81648	0.590064		Cell_dat_Yolksac_Cell_dat_Yolksac_AACTCTTGTCCGACGT_1	12.882	0.802376		AGTACTGCATGGTGGA-SIGAE11	-6.29106	4.23025		F61_Liver_CD45+_FCAImmP7862084_AACTTTCAGCGATCCC	3.18	-9.21		F61_Liver_CD45+_FCAImmP7862084_AACTTTCAGCGATCCC	-57642.9	57778.7		Wang_et_al_ACCAGTAAGTAGCGGT_1-0	0.246162	11.824		AGTACTGCATGGTGGA-SIGAE11	16.4481	8.28368		Wang_et_al_AAAGATGAGAGCCCAA_2-0	7.18661	4.24864		Wang_et_al_AAAGTAGCATGACGGA_2-0	11.129	1.51824		SS.sc7786776	-3.09791	4.31057		cell_12182	-6188.43	-7112.71		Wang_et_al_ACCGTAATCATAAAGG_1-0	0.156666	0.557963	0.11993	0.165414
Wang_et_al_ACCAGTACACCATCCT_1-0	-1.63004	8.59423		Cell_dat_Yolksac_Cell_dat_Yolksac_AACTCTTTCACTTACT_1	-3.12667	12.9446		AGTACTGTCCATACTT-SIGAE11	9.80106	11.7827		F61_Liver_CD45+_FCAImmP7862084_AACTTTCAGCTAGCCC	1.88	-2.82		F61_Liver_CD45+_FCAImmP7862084_AACTTTCAGCTAGCCC	2694.14	23023.4		Wang_et_al_ACCAGTACACCATCCT_1-0	3.60135	1.0226		AGTACTGTCCATACTT-SIGAE11	-3.52103	-1.76336		Wang_et_al_AAAGATGAGCGATGAC_2-0	6.53622	4.86316		Wang_et_al_AAAGTAGTCGCCTGTT_2-0	1.74007	3.37934		SS.sc7785575	-2.99953	6.06078		cell_12194	-5459.67	-4079.74		Wang_et_al_ACCGTAATCCAAGCCG_1-0	0.00369901	0.482068	0.37863	0.135584
Wang_et_al_ACCAGTACACCGCTAG_1-0	2.89815	1.42282		Cell_dat_Yolksac_Cell_dat_Yolksac_AACTGGTAGGCAATTA_1	-1.23721	14.5474		AGTAGTCCAACGTATC-SIGAE11	5.21565	-0.661195		F61_Liver_CD45+_FCAImmP7862084_AACTTTCAGTTCGCAT	-3.92	-4.87		F61_Liver_CD45+_FCAImmP7862084_AACTTTCAGTTCGCAT	-74146.9	6795.38		Wang_et_al_ACCAGTACACCGCTAG_1-0	4.53153	4.32867		AGTAGTCCAACGTATC-SIGAE11	4.90374	12.0029		Wang_et_al_AAAGATGGTACCTACA_2-0	5.94534	5.38664		Wang_et_al_AAAGTAGTCTCGGACG_2-0	8.33049	1.84344		SS.sc7786685	-3.54049	4.84645		cell_12199	-4761.99	-7518.09		Wang_et_al_ACCGTAATCTATCCTA_1-0	0.00616741	0.664435	0.132413	0.196954
Wang_et_al_ACCAGTACACGGCGTT_1-0	8.52101	9.71224		Cell_dat_Yolksac_Cell_dat_Yolksac_AACTGGTCAGCATACT_1	13.2897	12.1667		AGTAGTCCACGTGTGC-SIGAE11	-5.34617	4.02866		F61_Liver_CD45+_FCAImmP7862084_AACTTTCAGTTGTAGA	-2.25	6.24		F61_Liver_CD45+_FCAImmP7862084_AACTTTCAGTTGTAGA	-17849.6	-102743		Wang_et_al_ACCAGTACACGGCGTT_1-0	13.8618	8.65893		AGTAGTCCACGTGTGC-SIGAE11	15.6498	7.67711		Wang_et_al_AAAGATGGTGATGTGG_2-0	6.74985	5.54626		Wang_et_al_AAATGCCAGCCACCTG_2-0	2.78	4.75745		SS.sc7786634	2.72934	-0.706904		cell_12200	-5149.04	-7154.52		Wang_et_al_ACCGTAATCTTACCGC_1-0	0.1417	0.569482	0.119979	0.168814
Wang_et_al_ACCAGTACACGGCTAC_1-0	-2.639	4.84535		Cell_dat_Yolksac_Cell_dat_Yolksac_AACTGGTCAGCTATTG_1	-5.22185	10.8032		AGTCAACCATAAGATG-SIGAE11	3.56448	15.6881		F61_Liver_CD45+_FCAImmP7862084_AACTTTCCAAGGTGTG	-4.87	-0.087		F61_Liver_CD45+_FCAImmP7862084_AACTTTCCAAGGTGTG	-52477.1	-57231.3		Wang_et_al_ACCAGTACACGGCTAC_1-0	5.08295	0.522418		AGTCAACCATAAGATG-SIGAE11	2.07482	0.42913		Wang_et_al_AAAGATGTCGTCTGCT_2-0	7.0721	5.45892		Wang_et_al_AAATGCCAGCTACCGC_2-0	6.30441	3.12874		SS.sc7786272	-1.15202	4.08113		cell_12208	-4944.17	-8044.63		Wang_et_al_ACCTTTACAGGCTGAA_1-0	0.0286765	0.638209	0.13694	0.196145
Wang_et_al_ACCAGTACAGGTGCCT_1-0	1.21737	0.744837		Cell_dat_Yolksac_Cell_dat_Yolksac_AACTGGTCAGCTTCGG_1	-4.9347	4.18078		AGTCACAGTTCTCGTC-SIGAE11	10.7795	6.87314		F61_Liver_CD45+_FCAImmP7862084_AACTTTCCAAGTAGTA	-2.9	2.32		F61_Liver_CD45+_FCAImmP7862084_AACTTTCCAAGTAGTA	-34635.6	-81456.8		Wang_et_al_ACCAGTACAGGTGCCT_1-0	5.34904	0.711416		AGTCACAGTTCTCGTC-SIGAE11	-1.65626	3.87982		Wang_et_al_AAAGCAAAGGCTAGAC_2-0	7.3302	5.1006		Wang_et_al_AAATGCCAGCTTATCG_2-0	6.80677	2.06855		SS.sc7785899	-1.02188	3.94804		cell_12211	-5232.36	-6839.81		Wang_et_al_ACCTTTACATCGATTG_1-0	0.00737631	0.660214	0.13695	0.195429
Wang_et_al_ACCAGTAGTCATCCCT_1-0	3.89998	2.93677		Cell_dat_Yolksac_Cell_dat_Yolksac_AACTGGTGTATATGAG_1	-2.72257	12.4445		AGTCATGGTCCAGAAG-SIGAE11	15.3857	6.266		F61_Liver_CD45+_FCAImmP7862084_AACTTTCCAATGGTCT	0.644	-5.38		F61_Liver_CD45+_FCAImmP7862084_AACTTTCCAATGGTCT	-42912.5	39724.3		Wang_et_al_ACCAGTAGTCATCCCT_1-0	8.228	7.25602		AGTCATGGTCCAGAAG-SIGAE11	-1.73927	3.01232		Wang_et_al_AAAGCAACACTGTCGG_2-0	6.68004	4.42745		Wang_et_al_AAATGCCCAATACGCT_2-0	9.02592	0.345168		SS.sc7785895	-1.31446	4.18748		cell_12234	4858.65	-8882.27		Wang_et_al_ACCTTTAGTTTCCACC_1-0	0.00669998	0.662936	0.13362	0.196714
Wang_et_al_ACCAGTAGTGTGCCTG_1-0	3.74117	2.75499		Cell_dat_Yolksac_Cell_dat_Yolksac_AACTGGTGTGGTCCGT_1	-3.88039	6.16517		AGTCATGTCATTTGCT-SIGAE11	10.3631	-2.96284		F61_Liver_CD45+_FCAImmP7862084_AACTTTCCAGTACACT	1.94	-8.56		F61_Liver_CD45+_FCAImmP7862084_AACTTTCCAGTACACT	-60630.2	58447.5		Wang_et_al_ACCAGTAGTGTGCCTG_1-0	9.71193	11.762		AGTCATGTCATTTGCT-SIGAE11	0.678867	8.60784		Wang_et_al_AAAGCAACAGCGTTCG_2-0	7.38753	5.58894		Wang_et_al_AAATGCCCATACAGCT_2-0	6.57219	2.48207		SS.sc7786586	-2.70569	1.17445		cell_12241	-5749.76	-7116.55		Wang_et_al_ACCTTTATCACATACG_1-0	0.11422	0.579386	0.134792	0.171576
Wang_et_al_ACCCACTCAAAGAATC_1-0	0.26952	-1.88774		Cell_dat_Yolksac_Cell_dat_Yolksac_AACTGGTTCAGCTCTC_1	-4.86905	12.083		AGTCTCCCACATGTTG-SIGAE11	4.64607	13.177		F61_Liver_CD45+_FCAImmP7862084_AACTTTCCATACGCTA	-6.06	-2.08		F61_Liver_CD45+_FCAImmP7862084_AACTTTCCATACGCTA	-61394.7	-26822.3		Wang_et_al_ACCCACTCAAAGAATC_1-0	5.38053	1.06146		AGTCTCCCACATGTTG-SIGAE11	4.07057	-0.343612		Wang_et_al_AAAGCAAGTCGCGTGT_2-0	7.38088	6.50077		Wang_et_al_AAATGCCGTAGTGAAT_2-0	9.63472	5.63687		SS.sc7786677	-1.1444	4.09385		cell_12276	5049.85	-8868.69		Wang_et_al_ACGAGCCAGATCTGAA_1-0	0.00649534	0.654161	0.137553	0.201763
Wang_et_al_ACCCACTGTACCGGCT_1-0	3.51203	2.7244		Cell_dat_Yolksac_Cell_dat_Yolksac_AACTTTCAGACTTGAA_1	1.61905	14.3905		AGTCTCCCATCTTAGG-SIGAE11	13.5028	0.169674		F61_Liver_CD45+_FCAImmP7862084_AACTTTCCATCCCACT	-7.73	-0.951		F61_Liver_CD45+_FCAImmP7862084_AACTTTCCATCCCACT	-62542.1	-33363.7		Wang_et_al_ACCCACTGTACCGGCT_1-0	2.56669	4.42594		AGTCTCCCATCTTAGG-SIGAE11	-9.60618	7.18614		Wang_et_al_AAAGCAAGTGTGTGCC_2-0	7.31474	4.5617		Wang_et_al_AAATGCCTCAACCATG_2-0	2.17904	5.23462		SS.sc7786715	-2.80876	5.89212		cell_12287	-5084.15	-7707.82		Wang_et_al_ACGAGCCCAATAGCAA_1-0	0.106143	0.593398	0.123465	0.176967
Wang_et_al_ACCCACTGTTTGACAC_1-0	0.984371	0.203224		Cell_dat_Yolksac_Cell_dat_Yolksac_AACTTTCAGCTAGCCC_1	1.18391	5.63562		AGTGACTGTTCACGAT-SIGAE11	8.04903	0.186871		F61_Liver_CD45+_FCAImmP7862084_AACTTTCCATGGATGG	0.658	-6.15		F61_Liver_CD45+_FCAImmP7862084_AACTTTCCATGGATGG	-63065.4	33964.4		Wang_et_al_ACCCACTGTTTGACAC_1-0	4.6479	-0.0891809		AGTGACTGTTCACGAT-SIGAE11	3.18303	12.7309		Wang_et_al_AAAGCAATCATCTGCC_2-0	7.33857	6.22257		Wang_et_al_AACACGTAGAGTTGGC_2-0	12.6837	0.485385		SS.sc7786671	-2.87703	5.96564		cell_12289	5269.08	-10286.4		Wang_et_al_ACGAGCCCAATCCGAT_1-0	0.00577145	0.666302	0.128759	0.199136
Wang_et_al_ACCCACTTCGATGAGG_1-0	2.58548	1.4685		Cell_dat_Yolksac_Cell_dat_Yolksac_AACTTTCCAAGAGTCG_1	9.69809	10.7126		AGTGACTTCGCCGAGT-SIGAE11	-0.0219138	6.98241		F61_Liver_CD45+_FCAImmP7862084_AACTTTCGTACCAGTT	-2.69	12.7		F61_Liver_CD45+_FCAImmP7862084_AACTTTCGTACCAGTT	69380.7	-118199		Wang_et_al_ACCCACTTCGATGAGG_1-0	4.51281	4.41313		AGTGACTTCGCCGAGT-SIGAE11	10.0183	3.31576		Wang_et_al_AAAGCAATCCGTAGTA_2-0	7.84863	5.49445		Wang_et_al_AACACGTAGCTGCCCA_2-0	0.824721	6.40337		SS.sc7785412	-1.24222	4.16231		cell_12299	-5967.42	-7005.99		Wang_et_al_ACGAGCCCAGTCACTA_1-0	0.0356022	0.618426	0.164316	0.181627
Wang_et_al_ACCGTAAAGAAGGACA_1-0	1.83608	0.52979		Cell_dat_Yolksac_Cell_dat_Yolksac_AACTTTCGTCGCTTTC_1	-3.85357	2.16734		AGTGATCAGCGCTGCT-SIGAE11	0.261697	7.20401		F61_Liver_CD45+_FCAImmP7862084_AACTTTCGTAGAAAGG	-9.93	0.304		F61_Liver_CD45+_FCAImmP7862084_AACTTTCGTAGAAAGG	-57932.3	-45863.9		Wang_et_al_ACCGTAAAGAAGGACA_1-0	3.96244	3.2518		AGTGATCAGCGCTGCT-SIGAE11	9.58577	3.56252		Wang_et_al_AAAGCAATCGAGGTAG_2-0	7.30003	5.82013		Wang_et_al_AACACGTAGGTGCAAC_2-0	10.0174	-0.694378		SS.sc7786803	-1.13499	3.97255		cell_12322	-5765.01	-4176.33		Wang_et_al_ACGAGCCCATGTTCCC_1-0	0.00511183	0.595922	0.214898	0.184043
Wang_et_al_ACCGTAAAGTGAAGAG_1-0	5.73886	4.778		Cell_dat_Yolksac_Cell_dat_Yolksac_AACTTTCTCCCAAGTA_1	0.768745	5.55491		AGTGATCGTCCATAGT-SIGAE11	16.0457	7.83088		F61_Liver_CD45+_FCAImmP7862084_AACTTTCGTATAGGTA	-3.49	0.811		F61_Liver_CD45+_FCAImmP7862084_AACTTTCGTATAGGTA	-43586.5	-67133		Wang_et_al_ACCGTAAAGTGAAGAG_1-0	-0.869925	4.58234		AGTGATCGTCCATAGT-SIGAE11	-2.89135	2.24762		Wang_et_al_AAAGTAGAGATGTCGG_2-0	6.68706	5.2077		Wang_et_al_AACACGTAGGTTACCT_2-0	8.15807	5.14271		SS.sc7785628	1.47195	0.843622		cell_12332	-5321.05	-7414.23		Wang_et_al_ACGAGCCGTTCCACTC_1-0	0.00461039	0.603715	0.210314	0.181336
Wang_et_al_ACCGTAAGTCGCGGTT_1-0	7.59804	5.19588		Cell_dat_Yolksac_Cell_dat_Yolksac_AACTTTCTCCGTTGCT_1	3.99468	10.9807		AGTGATCTCCATAGAC-SIGAE11	12.8329	0.392312		F61_Liver_CD45+_FCAImmP7862084_AACTTTCGTATTCTCT	-5.38	7		F61_Liver_CD45+_FCAImmP7862084_AACTTTCGTATTCTCT	-24603	-107900		Wang_et_al_ACCGTAAGTCGCGGTT_1-0	9.07908	10.3735		AGTGATCTCCATAGAC-SIGAE11	-8.13241	7.084		Wang_et_al_AAAGTAGAGCAGATCG_2-0	7.69281	5.94188		Wang_et_al_AACACGTTCTTCTGGC_2-0	8.41412	4.94348		SS.sc7786269	1.5164	0.331925		cell_12338	-4547.69	-7315.28		Wang_et_al_ACGAGCCTCCTCATTA_1-0	0.00838242	0.657219	0.140004	0.194364
Wang_et_al_ACCGTAAGTTAAGACA_1-0	3.07655	1.81577		Cell_dat_Yolksac_Cell_dat_Yolksac_AACTTTCTCTATCCCG_1	2.04394	0.223359		AGTGCCGCAGGCACTC-SIGAE11	-4.62663	1.63381		F61_Liver_CD45+_FCAImmP7862084_AACTTTCGTCCATGAT	-2.84	11.5		F61_Liver_CD45+_FCAImmP7862084_AACTTTCGTCCATGAT	41588.2	-99507.7		Wang_et_al_ACCGTAAGTTAAGACA_1-0	4.30329	3.53233		AGTGCCGCAGGCACTC-SIGAE11	14.3653	8.78747		Wang_et_al_AAAGTAGAGTGCCAGA_2-0	7.67334	5.86695		Wang_et_al_AACCATGAGACCTTTG_2-0	9.26778	-0.169853		SS.sc7785772	-3.1956	6.07686		cell_12354	5317.22	-10166.2		Wang_et_al_ACGAGGAAGATGCGAC_1-0	0.0127259	0.620498	0.165267	0.201483
Wang_et_al_ACCGTAATCACAATGC_1-0	14.5596	5.15404		Cell_dat_Yolksac_Cell_dat_Yolksac_AAGACCTAGTCTTGCA_1	0.349232	-1.82608		AGTGCCGGTCCGTACG-SIGAE11	13.6188	7.7933		F61_Liver_CD45+_FCAImmP7862084_AACTTTCGTGATGTGG	-1.88	7.58		F61_Liver_CD45+_FCAImmP7862084_AACTTTCGTGATGTGG	-14499.7	-100882		Wang_et_al_ACCGTAATCACAATGC_1-0	10.7732	5.24195		AGTGCCGGTCCGTACG-SIGAE11	-2.498	2.99202		Wang_et_al_AAAGTAGCATGACGGA_2-0	6.9209	5.76715		Wang_et_al_AACCATGCAATGAATG_2-0	13.7537	3.46922		SS.sc7786713	-1.34771	4.25331		cell_12361	-4501.34	-7758.2		Wang_et_al_ACGAGGAAGGTGCAAC_1-0	0.00569454	0.666954	0.12755	0.19977
Wang_et_al_ACCGTAATCACCGGGT_1-0	13.7093	5.25116		Cell_dat_Yolksac_Cell_dat_Yolksac_AAGACCTCAGCTATTG_1	10.1303	12.3908		AGTGCCGTCCCATTCG-SIGAE11	10.9692	-1.97056		F61_Liver_CD45+_FCAImmP7862084_AACTTTCGTGGTAACG	0.0269	-6.1		F61_Liver_CD45+_FCAImmP7862084_AACTTTCGTGGTAACG	-58938.3	33525.9		Wang_et_al_ACCGTAATCACCGGGT_1-0	11.5707	5.24321		AGTGCCGTCCCATTCG-SIGAE11	-1.24974	10.3896		Wang_et_al_AAAGTAGTCGCCTGTT_2-0	7.16329	5.24112		Wang_et_al_AACCATGTCTGCCCTA_2-0	2.27975	5.1239		SS.sc7786623	-2.82753	5.84736		cell_12374	-5357.24	-7661.62		Wang_et_al_ACGAGGAAGTCTTGCA_1-0	0.0599819	0.62094	0.134417	0.184632
Wang_et_al_ACCGTAATCAGTACGT_1-0	-2.68575	1.32941		Cell_dat_Yolksac_Cell_dat_Yolksac_AAGACCTCATGTTCCC_1	0.367624	12.7678		AGTGTTGAGACGGAAA-SIGAE11	14.874	7.42324		F61_Liver_CD45+_FCAImmP7862084_AACTTTCGTTCACGGC	-6.83	0.786		F61_Liver_CD45+_FCAImmP7862084_AACTTTCGTTCACGGC	-59646.7	-54786.8		Wang_et_al_ACCGTAATCAGTACGT_1-0	5.30244	0.0860585		AGTGTTGAGACGGAAA-SIGAE11	-2.20879	2.16224		Wang_et_al_AAAGTAGTCTCGGACG_2-0	6.57161	5.40347		Wang_et_al_AACCGCGCAGGACGTA_2-0	9.54677	1.76003		SS.sc7786760	1.51292	0.600265		cell_12422	-6020.95	-3701.36		Wang_et_al_ACGAGGAGTGACGGTA_1-0	0.0832038	0.589639	0.149063	0.178067
Wang_et_al_ACCGTAATCATAAAGG_1-0	-0.621656	-0.471267		Cell_dat_Yolksac_Cell_dat_Yolksac_AAGACCTGTGCACCAC_1	-2.85927	12.2191		AGTTAGCCAGGTGTTT-SIGAE11	13.824	0.706776		F61_Liver_CD45+_FCAImmP7862084_AACTTTCTCACGATGT	-3.13	-7.72		F61_Liver_CD45+_FCAImmP7862084_AACTTTCTCACGATGT	-59097	-7155.08		Wang_et_al_ACCGTAATCATAAAGG_1-0	4.62789	-0.134925		AGTTAGCCAGGTGTTT-SIGAE11	-9.55021	8.37056		Wang_et_al_AAATGCCAGCCACCTG_2-0	6.91209	4.5457		Wang_et_al_AACCGCGGTTCTGGTA_2-0	7.82885	0.909602		SS.sc7786774	-2.90346	5.62456		cell_12423	4991.22	-8806.27		Wang_et_al_ACGAGGAGTGGTGTAG_1-0	0.0404881	0.634374	0.138707	0.186402
Wang_et_al_ACCGTAATCCAAGCCG_1-0	4.73979	5.65653		Cell_dat_Yolksac_Cell_dat_Yolksac_AAGACCTGTTAGAACA_1	-1.11597	13.6767		AGTTCGAGTCAGACTT-SIGAE11	10.1209	-1.72886		F61_Liver_CD45+_FCAImmP7862084_AACTTTCTCCCAAGAT	0.0676	-6.03		F61_Liver_CD45+_FCAImmP7862084_AACTTTCTCCCAAGAT	-69617.9	28042.7		Wang_et_al_ACCGTAATCCAAGCCG_1-0	-1.78008	3.11486		AGTTCGAGTCAGACTT-SIGAE11	0.188229	13.072		Wang_et_al_AAATGCCAGCTACCGC_2-0	7.4436	4.52477		Wang_et_al_AACGTTGCAAGCCATT_2-0	8.53431	1.4056		SS.sc7788380	-3.38031	5.55715		cell_12424	5754.93	-10593		Wang_et_al_ACGAGGATCGCTTGTC_1-0	0.00546495	0.666409	0.132504	0.195591
Wang_et_al_ACCGTAATCTATCCTA_1-0	1.34721	1.19579		Cell_dat_Yolksac_Cell_dat_Yolksac_AAGACCTGTTCGTCTC_1	3.17688	4.88263		ATACCGACAAGGTACG-SIGAE11	13.636	9.5361		F61_Liver_CD45+_FCAImmP7862084_AACTTTCTCGTACCGG	-6.53	-6.11		F61_Liver_CD45+_FCAImmP7862084_AACTTTCTCGTACCGG	-83373.9	-2729.03		Wang_et_al_ACCGTAATCTATCCTA_1-0	7.49154	9.44736		ATACCGACAAGGTACG-SIGAE11	-0.68117	2.79647		Wang_et_al_AAATGCCAGCTTATCG_2-0	7.47757	4.45492		Wang_et_al_AACGTTGCACGAAATA_2-0	3.63422	3.37427		SS.sc7786800	-3.31885	4.63673		cell_12443	-4851.08	-7046.4		Wang_et_al_ACGAGGATCTGCAGTA_1-0	0.0049877	0.637692	0.134127	0.223169
Wang_et_al_ACCGTAATCTTACCGC_1-0	1.38815	0.45333		Cell_dat_Yolksac_Cell_dat_Yolksac_AAGACCTTCACAACGT_1	-3.98117	4.13782		ATACCGACATGTGCTA-SIGAE11	12.0749	8.08795		F61_Liver_CD45+_FCAImmP7862084_AACTTTCTCTCTAAGG	-4.83	1.08		F61_Liver_CD45+_FCAImmP7862084_AACTTTCTCTCTAAGG	-48474.6	-67739.5		Wang_et_al_ACCGTAATCTTACCGC_1-0	6.74061	0.620505		ATACCGACATGTGCTA-SIGAE11	-1.17494	1.32876		Wang_et_al_AAATGCCCAATACGCT_2-0	7.40944	6.02614		Wang_et_al_AACGTTGCATGGTAGG_2-0	8.95502	-1.21995		SS.sc7786543	-1.10646	4.07013		cell_12445	-5179.5	-6367.11		Wang_et_al_ACGATACAGTGGTAGC_1-0	0.00515746	0.659969	0.126064	0.208782
Wang_et_al_ACCTTTACAAGCGAGT_1-0	10.8851	9.23677		Cell_dat_Yolksac_Cell_dat_Yolksac_AAGACCTTCGAATGCT_1	-0.468707	12.9512		ATACCTTAGAGCAGCT-SIGAE11	9.68603	0.549191		F61_Liver_CD45+_FCAImmP7862084_AAGACCTAGAGTCTGG	-7.24	4.15		F61_Liver_CD45+_FCAImmP7862084_AAGACCTAGAGTCTGG	-38734.8	-102221		Wang_et_al_ACCTTTACAAGCGAGT_1-0	10.3128	9.91881		ATACCTTAGAGCAGCT-SIGAE11	0.911574	9.99882		Wang_et_al_AAATGCCCATACAGCT_2-0	7.42546	6.09468		Wang_et_al_AACGTTGTCAAACCGT_2-0	7.88816	3.0208		SS.sc7785630	1.40382	0.50115		cell_12446	-5180.88	-6919.11		Wang_et_al_ACGATACCACCTATCC_1-0	0.039801	0.631987	0.140482	0.187701
Wang_et_al_ACCTTTACAGGCTGAA_1-0	-2.16624	2.71983		Cell_dat_Yolksac_Cell_dat_Yolksac_AAGCCGCAGAACAATC_1	-0.268274	-1.57229		ATACCTTGTACTTGTG-SIGAE11	13.2752	-1.00483		F61_Liver_CD45+_FCAImmP7862084_AAGACCTAGGATGGAA	-2.24	6.34		F61_Liver_CD45+_FCAImmP7862084_AAGACCTAGGATGGAA	-15819.5	-104406		Wang_et_al_ACCTTTACAGGCTGAA_1-0	3.48786	3.07504		ATACCTTGTACTTGTG-SIGAE11	-9.07784	6.92833		Wang_et_al_AAATGCCGTAGTGAAT_2-0	6.3837	5.28094		Wang_et_al_AACTCAGAGGGCATGT_2-0	10.8818	-0.148776		SS.sc7786801	-2.83512	5.86253		cell_12454	-3835.94	2768.87		Wang_et_al_ACGATACGTTTACTCT_1-0	0.00387958	0.489633	0.360604	0.145864
Wang_et_al_ACCTTTACATCGATTG_1-0	-1.33501	0.556015		Cell_dat_Yolksac_Cell_dat_Yolksac_AAGCCGCCAAAGGAAG_1	0.247886	14.9493		ATACCTTTCTTTCGAT-SIGAE11	-6.15653	2.81515		F61_Liver_CD45+_FCAImmP7862084_AAGACCTAGTACATGA	3.54	-1.46		F61_Liver_CD45+_FCAImmP7862084_AAGACCTAGTACATGA	34705.5	6221.2		Wang_et_al_ACCTTTACATCGATTG_1-0	4.7684	0.428443		ATACCTTTCTTTCGAT-SIGAE11	15.4979	8.4144		Wang_et_al_AAATGCCTCAACCATG_2-0	6.42333	4.39605		Wang_et_al_AACTCAGGTATCACCA_2-0	9.61379	5.36382		SS.sc7786755	1.56928	0.513726		cell_12469	-5225.41	-7184.21		Wang_et_al_ACGATACTCAACGGCC_1-0	0.0618314	0.623577	0.129294	0.185269
Wang_et_al_ACCTTTAGTTTCCACC_1-0	-2.59898	1.93677		Cell_dat_Yolksac_Cell_dat_Yolksac_AAGCCGCCATTCTCAT_1	-3.14491	6.00932		ATACTTCAGAGCAGAA-SIGAE11	14.9779	6.15765		F61_Liver_CD45+_FCAImmP7862084_AAGACCTAGTAGCCGA	-0.892	-10.9		F61_Liver_CD45+_FCAImmP7862084_AAGACCTAGTAGCCGA	-18491.1	70116.8		Wang_et_al_ACCTTTAGTTTCCACC_1-0	6.00867	-0.125278		ATACTTCAGAGCAGAA-SIGAE11	-3.2514	2.44393		Wang_et_al_AACACGTAGAGTTGGC_2-0	6.49702	5.33536		Wang_et_al_AACTCAGTCGCTTGTC_2-0	0.888297	6.15233		SS.sc7786550	-2.82462	5.9534		cell_12475	-1612.18	-10185.4		Wang_et_al_ACGATACTCACAAACC_1-0	0.00518359	0.698234	0.115989	0.180565
Wang_et_al_ACCTTTATCACATACG_1-0	-0.145173	2.36065		Cell_dat_Yolksac_Cell_dat_Yolksac_AAGCCGCGTACCGCTG_1	-3.32323	12.0813		ATAGACCCATGACTGT-SIGAE11	13.754	7.76478		F61_Liver_CD45+_FCAImmP7862084_AAGACCTAGTGAAGAG	-2.89	4.31		F61_Liver_CD45+_FCAImmP7862084_AAGACCTAGTGAAGAG	-27585	-57983.3		Wang_et_al_ACCTTTATCACATACG_1-0	4.41076	1.79828		ATAGACCCATGACTGT-SIGAE11	-0.636783	4.8352		Wang_et_al_AACACGTAGCTGCCCA_2-0	5.23162	4.73015		Wang_et_al_AACTCAGTCTACTATC_2-0	3.97963	2.63637		SS.sc7785665	2.46098	-0.701522		cell_12511	-2302.76	7233.8		Wang_et_al_ACGATACTCGCGTAGC_1-0	0.134063	0.567081	0.131641	0.167189
Wang_et_al_ACGAGCCAGATCTGAA_1-0	3.53073	2.62308		Cell_dat_Yolksac_Cell_dat_Yolksac_AAGCCGCTCTTGTATC_1	-4.19636	12.4282		ATAGACCCATGGCGCT-SIGAE11	-0.148626	5.51916		F61_Liver_CD45+_FCAImmP7862084_AAGACCTAGTGTACTC	-6.72	0.419		F61_Liver_CD45+_FCAImmP7862084_AAGACCTAGTGTACTC	-57232.1	-57221.5		Wang_et_al_ACGAGCCAGATCTGAA_1-0	3.04557	4.78451		ATAGACCCATGGCGCT-SIGAE11	10.2904	4.41956		Wang_et_al_AACACGTAGGTGCAAC_2-0	7.42162	6.20596		Wang_et_al_AACTCCCAGAGCCTAG_2-0	10.9078	0.524225		SS.sc7786501	-2.87989	6.02999		cell_12537	-3771.04	-8066.03		Wang_et_al_ACGATACTCGGTGTCG_1-0	0.0274591	0.640636	0.14377	0.188106
Wang_et_al_ACGAGCCAGGCCCGTT_1-0	4.5755	14.1891		Cell_dat_Yolksac_Cell_dat_Yolksac_AAGGAGCCAGGCTCAC_1	3.6478	5.09812		ATAGAGAAGTCGCCAC-SIGAE11	9.13547	-2.15682		F61_Liver_CD45+_FCAImmP7862084_AAGACCTCACCTTGTC	0.774	-9.18		F61_Liver_CD45+_FCAImmP7862084_AAGACCTCACCTTGTC	-54234.2	52226.1		Wang_et_al_ACGAGCCAGGCCCGTT_1-0	6.15289	14.2315		ATAGAGAAGTCGCCAC-SIGAE11	1.42949	11.7856		Wang_et_al_AACACGTAGGTTACCT_2-0	5.82992	5.49854		Wang_et_al_AACTCCCCACAGATTC_2-0	8.62191	3.0957		SS.sc7786620	-2.96068	6.00251		cell_12555	1423.65	-8790.96		Wang_et_al_ACGATGTAGTGGTCCC_1-0	0.00541607	0.634928	0.166409	0.19322
Wang_et_al_ACGAGCCCAATAGCAA_1-0	-2.12588	1.66244		Cell_dat_Yolksac_Cell_dat_Yolksac_AAGGAGCCAGTAACGG_1	-0.398595	14.4294		ATAGAGACAATCCTTT-SIGAE11	-6.4549	3.54009		F61_Liver_CD45+_FCAImmP7862084_AAGACCTCAGCTGCTG	1.98	-10.8		F61_Liver_CD45+_FCAImmP7862084_AAGACCTCAGCTGCTG	-59746.7	65854.7		Wang_et_al_ACGAGCCCAATAGCAA_1-0	5.08276	1.04331		ATAGAGACAATCCTTT-SIGAE11	16.4107	8.69136		Wang_et_al_AACACGTTCTTCTGGC_2-0	5.72342	5.71164		Wang_et_al_AACTCCCGTATAGGGC_2-0	11.2863	4.64118		SS.sc7785292	-3.60842	4.51479		cell_12560	4926.09	-9026.88		Wang_et_al_ACGATGTCACCGAATT_1-0	0.0457316	0.634989	0.132888	0.186362
Wang_et_al_ACGAGCCCAATCCGAT_1-0	12.0572	1.06063		Cell_dat_Yolksac_Cell_dat_Yolksac_AAGGAGCGTAAGGGAA_1	-4.61944	11.7783		ATAGAGACATACCATG-SIGAE11	7.76892	0.246753		F61_Liver_CD45+_FCAImmP7862084_AAGACCTGTAACGACG	-5.54	3.28		F61_Liver_CD45+_FCAImmP7862084_AAGACCTGTAACGACG	-39877.1	-94195		Wang_et_al_ACGAGCCCAATCCGAT_1-0	3.01733	11.5175		ATAGAGACATACCATG-SIGAE11	3.06651	12.7649		Wang_et_al_AACCATGAGACCTTTG_2-0	7.71814	5.65567		Wang_et_al_AACTCCCGTGGGTATG_2-0	10.4919	4.6973		SS.sc7785635	-2.8268	5.90743		cell_12567	-3933.3	-5058.73		Wang_et_al_ACGATGTCATCTCCCA_1-0	0.00606731	0.66641	0.130695	0.196797
Wang_et_al_ACGAGCCCAGTCACTA_1-0	-1.84598	-1.18947		Cell_dat_Yolksac_Cell_dat_Yolksac_AAGGAGCGTAGAGGAA_1	-0.577999	15.3439		ATAGAGATCGGAATTC-SIGAE11	9.3805	-2.65401		F61_Liver_CD45+_FCAImmP7862084_AAGACCTGTACCGTAT	1.19	-7.42		F61_Liver_CD45+_FCAImmP7862084_AAGACCTGTACCGTAT	-49545.3	42903.1		Wang_et_al_ACGAGCCCAGTCACTA_1-0	4.40625	-0.258332		ATAGAGATCGGAATTC-SIGAE11	0.484568	12.2198		Wang_et_al_AACCATGCAATGAATG_2-0	6.20638	5.28429		Wang_et_al_AACTCCCTCCTAGGGC_2-0	9.82196	-0.906552		SS.sc7786514	1.44537	-0.10939		cell_12583	3060.01	-9231.11		Wang_et_al_ACGATGTCATGCCACG_1-0	0.00575164	0.666997	0.128386	0.198834
Wang_et_al_ACGAGCCCATGTTCCC_1-0	4.73765	4.45433		Cell_dat_Yolksac_Cell_dat_Yolksac_AAGGAGCTCAAGCCTA_1	0.532071	5.37949		ATAGGCTTCCGGTAGC-SIGAE11	6.69375	1.18892		F61_Liver_CD45+_FCAImmP7862084_AAGACCTGTAGATTAG	-0.959	-4.95		F61_Liver_CD45+_FCAImmP7862084_AAGACCTGTAGATTAG	-65049.1	23376.1		Wang_et_al_ACGAGCCCATGTTCCC_1-0	1.68004	4.60889		ATAGGCTTCCGGTAGC-SIGAE11	5.59339	13.2995		Wang_et_al_AACCATGTCTGCCCTA_2-0	6.66935	4.71519		Wang_et_al_AACTCTTCACAACGCC_2-0	11.4057	0.661716		SS.sc7786687	-2.80444	5.97728		cell_12594	584.12	-15000		Wang_et_al_ACGATGTGTAAGTTCC_1-0	0.00609139	0.66633	0.130728	0.196819
Wang_et_al_ACGAGCCGTTCCACTC_1-0	5.27082	6.11314		Cell_dat_Yolksac_Cell_dat_Yolksac_AAGGAGCTCAATACCG_1	-4.76842	12.2524		ATCACAGGTATCACGT-SIGAE11	-5.94133	3.91837		F61_Liver_CD45+_FCAImmP7862084_AAGACCTGTCACCTAA	-2.71	13.4		F61_Liver_CD45+_FCAImmP7862084_AAGACCTGTCACCTAA	75415.8	-123096		Wang_et_al_ACGAGCCGTTCCACTC_1-0	-0.891016	4.07392		ATCACAGGTATCACGT-SIGAE11	16.1864	7.97405		Wang_et_al_AACCGCGCAGGACGTA_2-0	6.46606	5.33006		Wang_et_al_AACTCTTTCGCTAGCG_2-0	9.16123	0.362402		SS.sc7786105	1.44458	0.668726		cell_12598	-6284.61	-6220.71		Wang_et_al_ACGATGTGTACGACCC_1-0	0.0806096	0.605714	0.135952	0.177696
Wang_et_al_ACGAGCCTCCTCATTA_1-0	1.68135	1.04362		Cell_dat_Yolksac_Cell_dat_Yolksac_AAGGAGCTCACAGGCC_1	-3.29765	12.6332		ATCACAGTCGATCCAA-SIGAE11	7.87881	-0.93631		F61_Liver_CD45+_FCAImmP7862084_AAGACCTGTCTCTTTA	-4.62	-5.76		F61_Liver_CD45+_FCAImmP7862084_AAGACCTGTCTCTTTA	-74566.9	2220.22		Wang_et_al_ACGAGCCTCCTCATTA_1-0	7.65624	0.803409		ATCACAGTCGATCCAA-SIGAE11	3.104	13.344		Wang_et_al_AACCGCGGTTCTGGTA_2-0	7.24549	5.81709		Wang_et_al_AACTGGTAGGCATTGG_2-0	6.1305	-0.814329		SS.sc7785560	-1.02817	3.95908		cell_12601	-4446.32	-7182.06		Wang_et_al_ACGATGTTCAACTCTT_1-0	0.0200812	0.631119	0.147666	0.201105
Wang_et_al_ACGAGGAAGATGCGAC_1-0	3.78618	3.074		Cell_dat_Yolksac_Cell_dat_Yolksac_AAGGAGCTCCTTGACC_1	-4.61213	12.7156		ATCACTTTCCCATGGG-SIGAE11	14.8751	8.49478		F61_Liver_CD45+_FCAImmP7862084_AAGACCTGTGCGCTTG	-0.849	-5.64		F61_Liver_CD45+_FCAImmP7862084_AAGACCTGTGCGCTTG	-63891.2	26644.1		Wang_et_al_ACGAGGAAGATGCGAC_1-0	3.47104	4.20396		ATCACTTTCCCATGGG-SIGAE11	-1.27911	3.52721		Wang_et_al_AACGTTGCAAGCCATT_2-0	7.65569	5.16394		Wang_et_al_AACTGGTCAAACCTAC_2-0	6.48294	1.30549		SS.sc7786580	-2.79758	6.01232		cell_12602	-3830.09	-8038.55		Wang_et_al_ACGCAGCAGCAGGCTA_1-0	0.00573686	0.66645	0.127916	0.199865
Wang_et_al_ACGAGGAAGGTGCAAC_1-0	8.52261	-0.816913		Cell_dat_Yolksac_Cell_dat_Yolksac_AAGGAGCTCGAGGTAG_1	-3.24549	12.2568		ATCAGGTTCCCACAGG-SIGAE11	-5.62949	5.12357		F61_Liver_CD45+_FCAImmP7862084_AAGACCTGTGGGTATG	-9.85	0.372		F61_Liver_CD45+_FCAImmP7862084_AAGACCTGTGGGTATG	-58421	-46106.3		Wang_et_al_ACGAGGAAGGTGCAAC_1-0	-1.2835	10.1582		ATCAGGTTCCCACAGG-SIGAE11	16.4437	7.4479		Wang_et_al_AACGTTGCACGAAATA_2-0	7.44887	4.32159		Wang_et_al_AACTGGTGTAACGCGA_2-0	10.3217	3.51585		SS.sc7786244	2.70485	-0.973118		cell_12605	-4909.49	-8025.28		Wang_et_al_ACGCAGCGTTCTGGTA_1-0	0.010818	0.661802	0.131492	0.195857
Wang_et_al_ACGAGGAAGTCTTGCA_1-0	-2.16247	-0.779254		Cell_dat_Yolksac_Cell_dat_Yolksac_AAGGAGCTCGGTTAAC_1	-3.84351	11.6505		ATCAGGTTCCCGAGAC-SIGAE11	8.45042	-2.65081		F61_Liver_CD45+_FCAImmP7862084_AAGACCTGTTAAGAAC	-4.77	-6.72		F61_Liver_CD45+_FCAImmP7862084_AAGACCTGTTAAGAAC	-80998.5	6633.92		Wang_et_al_ACGAGGAAGTCTTGCA_1-0	4.31961	1.64605		ATCAGGTTCCCGAGAC-SIGAE11	2.04316	12.4204		Wang_et_al_AACGTTGCATGGTAGG_2-0	7.528	5.34406		Wang_et_al_AACTGGTGTTAAAGAC_2-0	7.64197	1.42369		SS.sc7785541	-1.16619	4.09574		cell_12612	-4994.89	-7348.34		Wang_et_al_ACGCAGCTCGATGAGG_1-0	0.0641279	0.608788	0.14384	0.183216
Wang_et_al_ACGAGGAGTGACGGTA_1-0	0.242092	0.587969		Cell_dat_Yolksac_Cell_dat_Yolksac_AAGGCAGAGAGTGACC_1	-0.445524	6.48918		ATCATTCTCCTCATAT-SIGAE11	16.1047	7.39386		F61_Liver_CD45+_FCAImmP7862084_AAGACCTTCCTGCTTG	-5.54	-4.05		F61_Liver_CD45+_FCAImmP7862084_AAGACCTTCCTGCTTG	-70195	-1740.47		Wang_et_al_ACGAGGAGTGACGGTA_1-0	4.96897	1.90503		ATCATTCTCCTCATAT-SIGAE11	-1.84715	3.21744		Wang_et_al_AACGTTGTCAAACCGT_2-0	6.30331	5.53305		Wang_et_al_AACTGGTTCCGCGTTT_2-0	3.7745	2.27608		SS.sc7786125	-1.14181	4.10146		cell_12623	-4248.71	-7348.83		Wang_et_al_ACGCCAGAGCCGGTAA_1-0	0.00525853	0.675423	0.122385	0.196904
Wang_et_al_ACGAGGAGTGGTGTAG_1-0	-0.904426	-0.141106		Cell_dat_Yolksac_Cell_dat_Yolksac_AAGGCAGAGCCAACAG_1	4.64179	12.2391		ATCATTCTCTCTATAC-SIGAE11	-4.45848	4.72858		F61_Liver_CD45+_FCAImmP7862084_AAGACCTTCGCAGGCT	-1.08	-5.44		F61_Liver_CD45+_FCAImmP7862084_AAGACCTTCGCAGGCT	-65645.9	23627.8		Wang_et_al_ACGAGGAGTGGTGTAG_1-0	3.22288	1.28508		ATCATTCTCTCTATAC-SIGAE11	15.1131	7.03193		Wang_et_al_AACTCAGAGGGCATGT_2-0	7.12016	5.41192		Wang_et_al_AACTTTCAGACTACAA_2-0	0.435628	3.48388		SS.sc7786477	1.66173	0.148475		cell_12630	-5199.23	-6593.1		Wang_et_al_ACGCCAGAGCGAGAAA_1-0	0.036084	0.616797	0.161756	0.185335
Wang_et_al_ACGAGGATCGCTTGTC_1-0	8.6465	-1.8685		Cell_dat_Yolksac_Cell_dat_Yolksac_AAGGCAGAGGACAGCT_1	-2.70506	13.4286		ATCCACCAGTGGTTAA-SIGAE11	6.35252	-3.11777		F61_Liver_CD45+_FCAImmP7862084_AAGACCTTCGGTTCGG	-3.2	-4.7		F61_Liver_CD45+_FCAImmP7862084_AAGACCTTCGGTTCGG	-68088.4	11477.1		Wang_et_al_ACGAGGATCGCTTGTC_1-0	2.56198	12.7863		ATCCACCAGTGGTTAA-SIGAE11	4.23576	10.7173		Wang_et_al_AACTCAGGTATCACCA_2-0	6.00252	5.14895		Wang_et_al_AACTTTCTCCAGGGCT_2-0	9.43008	2.99486		SS.sc7786567	2.31318	-1.12631		cell_12638	5342.88	-9713.22		Wang_et_al_ACGCCAGAGGCCGAAT_1-0	0.00588737	0.6658	0.130512	0.19777
Wang_et_al_ACGAGGATCTGCAGTA_1-0	3.94244	4.63973		Cell_dat_Yolksac_Cell_dat_Yolksac_AAGGCAGCAGTAAGAT_1	-3.7782	11.8812		ATCCACCCATAGATCC-SIGAE11	7.60945	0.770209		F61_Liver_CD45+_FCAImmP7862084_AAGACCTTCGTCTGCT	-6.9	2.73		F61_Liver_CD45+_FCAImmP7862084_AAGACCTTCGTCTGCT	-42081.8	-93640.3		Wang_et_al_ACGAGGATCTGCAGTA_1-0	0.695342	4.48907		ATCCACCCATAGATCC-SIGAE11	0.354807	12.4429		Wang_et_al_AACTCAGTCGCTTGTC_2-0	5.3996	4.97337		Wang_et_al_AACTTTCTCGCTGATA_2-0	11.9545	3.36008		SS.sc7786722	1.31162	0.918624		cell_12644	-5670.8	-6822.16		Wang_et_al_ACGCCAGGTCACTTCC_1-0	0.0796428	0.607442	0.134601	0.178286
Wang_et_al_ACGATACAGTGGTAGC_1-0	5.92205	5.6825		Cell_dat_Yolksac_Cell_dat_Yolksac_AAGGCAGCATGTTCCC_1	-1.80207	14.2159		ATCCACCTCCTTGGAA-SIGAE11	9.48917	-1.75406		F61_Liver_CD45+_FCAImmP7862084_AAGACCTTCTAGAGTC	-8.97	-6.22		F61_Liver_CD45+_FCAImmP7862084_AAGACCTTCTAGAGTC	-96489.8	-12872.6		Wang_et_al_ACGATACAGTGGTAGC_1-0	0.0528203	6.10647		ATCCACCTCCTTGGAA-SIGAE11	0.795434	13.2721		Wang_et_al_AACTCAGTCTACTATC_2-0	7.19917	4.779		Wang_et_al_AAGACCTCATACGCCG_2-0	11.7415	-0.0458466		SS.sc7785779	1.54921	0.518928		cell_12659	-4445.48	-7560.7		Wang_et_al_ACGCCAGGTTCACGGC_1-0	0.0272202	0.619532	0.162052	0.191168
Wang_et_al_ACGATACCACCTATCC_1-0	-0.998201	1.12125		Cell_dat_Yolksac_Cell_dat_Yolksac_AAGGCAGTCAGAGACG_1	-4.13128	13.7933		ATCCATTCATGGACAG-SIGAE11	11.132	-2.70618		F61_Liver_CD45+_FCAImmP7862084_AAGCCGCAGCAGGCTA	-5.37	7.31		F61_Liver_CD45+_FCAImmP7862084_AAGCCGCAGCAGGCTA	-20614.6	-110875		Wang_et_al_ACGATACCACCTATCC_1-0	5.96135	0.6619		ATCCATTCATGGACAG-SIGAE11	0.562564	11.4042		Wang_et_al_AACTCCCAGAGCCTAG_2-0	6.95593	5.40322		Wang_et_al_AAGACCTGTCTGCGGT_2-0	6.06093	-0.0988516		SS.sc7786591	-1.19185	4.17691		cell_12717	5069.05	-8932.84		Wang_et_al_ACGCCAGTCCCTGACT_1-0	0.00236749	0.299096	0.610842	0.0876833
Wang_et_al_ACGATACGTTTACTCT_1-0	4.87931	6.20208		Cell_dat_Yolksac_Cell_dat_Yolksac_AAGGCAGTCATGTCTT_1	-1.36979	14.5632		ATCCGTCAGTAGTCTC-SIGAE11	-3.75251	2.79684		F61_Liver_CD45+_FCAImmP7862084_AAGCCGCAGCCAGTAG	2.33	-2.85		F61_Liver_CD45+_FCAImmP7862084_AAGCCGCAGCCAGTAG	10023.2	19018.5		Wang_et_al_ACGATACGTTTACTCT_1-0	-0.901291	3.4978		ATCCGTCAGTAGTCTC-SIGAE11	13.5457	7.72457		Wang_et_al_AACTCCCCACAGATTC_2-0	6.49605	4.94714		Wang_et_al_AAGCCGCCAAGGACTG_2-0	11.0713	0.223573		SS.sc7786589	-2.78109	5.77377		cell_12724	-5496.2	-4105.47		Wang_et_al_ACGCCAGTCGTCACGG_1-0	0.148076	0.555819	0.127797	0.168283
Wang_et_al_ACGATACTCAACGGCC_1-0	1.22949	-0.862293		Cell_dat_Yolksac_Cell_dat_Yolksac_AAGGCAGTCCTTGACC_1	10.3587	12.9459		ATCCTATCAGACCAGA-SIGAE11	3.61454	8.07536		F61_Liver_CD45+_FCAImmP7862084_AAGCCGCAGCTAAACA	-3.15	6.94		F61_Liver_CD45+_FCAImmP7862084_AAGCCGCAGCTAAACA	-9361.75	-96292.7		Wang_et_al_ACGATACTCAACGGCC_1-0	4.33958	0.294561		ATCCTATCAGACCAGA-SIGAE11	2.82802	4.35829		Wang_et_al_AACTCCCGTATAGGGC_2-0	6.57294	5.41666		Wang_et_al_AAGCCGCCAGTAACGG_2-0	13.6038	4.27667		SS.sc7786673	-1.24149	4.15163		cell_12740	-4808.99	-7739.5		Wang_et_al_ACGCCGAAGAAGGTTT_1-0	0.00769877	0.660038	0.136718	0.195515
Wang_et_al_ACGATACTCACAAACC_1-0	8.66437	-1.14728		Cell_dat_Yolksac_Cell_dat_Yolksac_AAGGCAGTCGTACGGC_1	-2.10874	-1.09181		ATCGATGCATTCACAG-SIGAE11	12.8509	9.76253		F61_Liver_CD45+_FCAImmP7862084_AAGCCGCAGGACCACA	-6.81	-4.62		F61_Liver_CD45+_FCAImmP7862084_AAGCCGCAGGACCACA	-74501.9	-6601.64		Wang_et_al_ACGATACTCACAAACC_1-0	1.90763	10.916		ATCGATGCATTCACAG-SIGAE11	-1.39478	1.2822		Wang_et_al_AACTCCCGTGGGTATG_2-0	6.78977	5.30367		Wang_et_al_AAGCCGCCATGTAGTC_2-0	8.6923	1.39462		SS.sc7786694	-1.08233	4.01662		cell_12785	-5015.84	-7729.05		Wang_et_al_ACGCCGAAGTCACGCC_1-0	0.00436123	0.54791	0.277112	0.170594
Wang_et_al_ACGATACTCGCGTAGC_1-0	2.33806	0.467555		Cell_dat_Yolksac_Cell_dat_Yolksac_AAGGTTCCAAGTTAAG_1	-3.45328	12.0384		ATCGCCTCAATGCTCA-SIGAE11	6.52667	-1.95023		F61_Liver_CD45+_FCAImmP7862084_AAGCCGCAGGAGTAGA	-1.85	5.04		F61_Liver_CD45+_FCAImmP7862084_AAGCCGCAGGAGTAGA	-13596.6	-91023.1		Wang_et_al_ACGATACTCGCGTAGC_1-0	3.39999	1.39401		ATCGCCTCAATGCTCA-SIGAE11	3.88576	9.43738		Wang_et_al_AACTCCCTCCTAGGGC_2-0	7.52144	6.25835		Wang_et_al_AAGCCGCGTTTAGCTG_2-0	8.58287	2.97182		SS.sc7786002	-1.24792	4.00018		cell_12786	-5585.05	-7224.52		Wang_et_al_ACGCCGACAATCTACG_1-0	0.0544543	0.612523	0.153178	0.179817
Wang_et_al_ACGATACTCGGTGTCG_1-0	-1.9493	-0.275828		Cell_dat_Yolksac_Cell_dat_Yolksac_AAGGTTCCACGCATCG_1	-5.2286	10.1409		ATCGGATCATAGATCC-SIGAE11	2.87536	17.5896		F61_Liver_CD45+_FCAImmP7862084_AAGCCGCAGTTTAGGA	-4.23	0.225		F61_Liver_CD45+_FCAImmP7862084_AAGCCGCAGTTTAGGA	-52759.9	-58848.6		Wang_et_al_ACGATACTCGGTGTCG_1-0	6.14901	0.00945801		ATCGGATCATAGATCC-SIGAE11	2.20705	2.33071		Wang_et_al_AACTCTTCACAACGCC_2-0	6.68855	4.9367		Wang_et_al_AAGGCAGCAATGGACG_2-0	3.32389	4.97138		SS.sc7786796	2.66053	-0.692944		cell_12804	-2321.45	8023.06		Wang_et_al_ACGCCGACAGGACGTA_1-0	0.00718178	0.660479	0.134194	0.198115
Wang_et_al_ACGATGTAGTGGTCCC_1-0	5.40631	4.79966		Cell_dat_Yolksac_Cell_dat_Yolksac_AAGGTTCCAGCTCGAC_1	-3.75795	11.984		ATCGGATGTCCTGGGT-SIGAE11	14.1756	8.41848		F61_Liver_CD45+_FCAImmP7862084_AAGCCGCCAAGGTGTG	-6.29	-5.87		F61_Liver_CD45+_FCAImmP7862084_AAGCCGCCAAGGTGTG	-82767	-1515.36		Wang_et_al_ACGATGTAGTGGTCCC_1-0	10.2401	7.16865		ATCGGATGTCCTGGGT-SIGAE11	-1.94877	4.48819		Wang_et_al_AACTCTTTCGCTAGCG_2-0	7.53136	6.28643		Wang_et_al_AAGGCAGGTCCATCCT_2-0	1.20509	4.172		SS.sc7786732	-1.22591	4.09571		cell_12824	-5245.51	-6643.97		Wang_et_al_ACGCCGAGTGACAAAT_1-0	0.0065476	0.663224	0.133492	0.196705
Wang_et_al_ACGATGTCACCGAATT_1-0	-1.02299	1.13319		Cell_dat_Yolksac_Cell_dat_Yolksac_AAGGTTCGTCAGGACA_1	-2.71033	5.90958		ATCGGCGAGGTTCACT-SIGAE11	-0.902573	2.33254		F61_Liver_CD45+_FCAImmP7862084_AAGCCGCCAAGTTCTG	-3.31	1.96		F61_Liver_CD45+_FCAImmP7862084_AAGCCGCCAAGTTCTG	-38636.8	-77079.6		Wang_et_al_ACGATGTCACCGAATT_1-0	4.43784	0.955573		ATCGGCGAGGTTCACT-SIGAE11	10.8945	7.20495		Wang_et_al_AACTGGTAGGCATTGG_2-0	7.22729	6.68035		Wang_et_al_AAGGCAGTCAACGGCC_2-0	10.6225	3.53684		SS.sc7785486	2.25577	-0.514626		cell_12829	5188.34	-9899.94		Wang_et_al_ACGCCGAGTGCACTTA_1-0	0.0517021	0.623922	0.140267	0.18408
Wang_et_al_ACGATGTCATCTCCCA_1-0	13.7661	5.86558		Cell_dat_Yolksac_Cell_dat_Yolksac_AAGGTTCGTGTGAAAT_1	-3.54531	12.9601		ATCGGCGGTAAGTTAG-SIGAE11	-1.55655	3.94675		F61_Liver_CD45+_FCAImmP7862084_AAGCCGCCACACTGCG	-3.07	-4.61		F61_Liver_CD45+_FCAImmP7862084_AAGCCGCCACACTGCG	-69468.8	12124		Wang_et_al_ACGATGTCATCTCCCA_1-0	11.3857	4.64369		ATCGGCGGTAAGTTAG-SIGAE11	12.4814	6.63488		Wang_et_al_AACTGGTCAAACCTAC_2-0	7.51866	4.96711		Wang_et_al_AAGGCAGTCAGCGATT_2-0	1.89912	5.95639		SS.sc7786714	1.68762	0.577318		cell_12846	-1083.78	-8611.64		Wang_et_al_ACGGAGAAGGCGATAC_1-0	0.0516169	0.623826	0.139097	0.185432
Wang_et_al_ACGATGTCATGCCACG_1-0	6.85948	-1.10865		Cell_dat_Yolksac_Cell_dat_Yolksac_AAGGTTCGTTATCACG_1	10.9976	12.0357		ATCGTAGCAGAATTCC-SIGAE11	0.0318298	4.39208		F61_Liver_CD45+_FCAImmP7862084_AAGCCGCCACAGGAGT	-3.51	2.92		F61_Liver_CD45+_FCAImmP7862084_AAGCCGCCACAGGAGT	-35605.1	-85542		Wang_et_al_ACGATGTCATGCCACG_1-0	2.21567	9.69656		ATCGTAGCAGAATTCC-SIGAE11	10.3811	5.48959		Wang_et_al_AACTGGTGTAACGCGA_2-0	7.06437	5.33862		Wang_et_al_AAGGCAGTCAGGCGAA_2-0	9.16397	1.86879		Wang_et_al_AAACCTGAGACCTTTG_1	1.13646	4.90559		cell_12857	-5888.78	-5730.76		Wang_et_al_ACGGAGAAGTACGCCC_1-0	0.0453382	0.627966	0.136652	0.190015
Wang_et_al_ACGATGTGTAAGTTCC_1-0	11.8538	5.24436		Cell_dat_Yolksac_Cell_dat_Yolksac_AAGGTTCTCAGAGGTG_1	-1.57425	14.3643		ATCGTAGTCAAGATAG-SIGAE11	3.42913	8.6212		F61_Liver_CD45+_FCAImmP7862084_AAGCCGCCACTGCCAG	-0.289	11.6		F61_Liver_CD45+_FCAImmP7862084_AAGCCGCCACTGCCAG	45494.4	-86996.8		Wang_et_al_ACGATGTGTAAGTTCC_1-0	11.9371	3.48042		ATCGTAGTCAAGATAG-SIGAE11	2.9441	4.18071		Wang_et_al_AACTGGTGTTAAAGAC_2-0	6.41183	5.15069		Wang_et_al_AAGGTTCAGACAAAGG_2-0	0.250272	3.62194		Wang_et_al_AAACCTGCACCTATCC_1	9.3253	5.97591		cell_12909	5292.61	-10283		Wang_et_al_ACGGAGAAGTCAATAG_1-0	0.00516353	0.661924	0.126838	0.206046
Wang_et_al_ACGATGTGTACGACCC_1-0	-1.77568	-0.698639		Cell_dat_Yolksac_Cell_dat_Yolksac_AAGGTTCTCCGATATG_1	-3.43063	13.2355		ATCGTAGTCGTACCTC-SIGAE11	10.0329	-3.06515		F61_Liver_CD45+_FCAImmP7862084_AAGCCGCCAGTGAGTG	1.32	-11.5		F61_Liver_CD45+_FCAImmP7862084_AAGCCGCCAGTGAGTG	-60787.3	62694.3		Wang_et_al_ACGATGTGTACGACCC_1-0	3.9347	0.674006		ATCGTAGTCGTACCTC-SIGAE11	0.194488	10.4133		Wang_et_al_AACTGGTTCCGCGTTT_2-0	7.15511	4.97632		Wang_et_al_AAGGTTCCACTTCTGC_2-0	11.2391	1.55655		Wang_et_al_AAACCTGCACTTAAGC_1	7.98272	3.5111		cell_12919	-4893.77	-7135.41		Wang_et_al_ACGGAGACATCACGAT_1-0	0.00148301	0.185634	0.0356274	0.777248
Wang_et_al_ACGATGTGTGTTAAGA_1-0	4.49549	13.7558		Cell_dat_Yolksac_Cell_dat_Yolksac_AAGGTTCTCCTTAATC_1	-3.1519	12.1357		ATCGTCCAGATAGGGA-SIGAE11	3.30817	15.995		F61_Liver_CD45+_FCAImmP7862084_AAGCCGCGTAAATACG	1.99	-11		F61_Liver_CD45+_FCAImmP7862084_AAGCCGCGTAAATACG	-58363.2	63383.8		Wang_et_al_ACGATGTGTGTTAAGA_1-0	7.88224	14.0516		ATCGTCCAGATAGGGA-SIGAE11	2.10549	0.727059		Wang_et_al_AACTTTCAGACTACAA_2-0	7.20404	5.63061		Wang_et_al_AAGGTTCCATTTGCCC_2-0	11.6147	2.09555		Wang_et_al_AAACCTGGTAACGACG_1	11.5184	11.1211		cell_12958	-5539.58	-5210.47		Wang_et_al_ACGGAGACATGCCTTC_1-0	0.00593853	0.665056	0.132755	0.19622
Wang_et_al_ACGATGTTCAACTCTT_1-0	3.66362	2.60086		Cell_dat_Yolksac_Cell_dat_Yolksac_AAGGTTCTCGGATGTT_1	-2.66912	13.5559		ATCGTCCCATTGAGCT-SIGAE11	2.42132	17.3841		F61_Liver_CD45+_FCAImmP7862084_AAGCCGCGTCAAAGCG	1.74	-10.8		F61_Liver_CD45+_FCAImmP7862084_AAGCCGCGTCAAAGCG	-58344.3	64918.2		Wang_et_al_ACGATGTTCAACTCTT_1-0	4.20876	2.02852		ATCGTCCCATTGAGCT-SIGAE11	2.06225	2.49382		Wang_et_al_AACTTTCTCCAGGGCT_2-0	6.98477	5.09567		Wang_et_al_AAGGTTCGTATATCCG_2-0	11.5382	1.13652		Wang_et_al_AAACCTGGTCAAAGAT_1	9.69243	14.2224		cell_12979	-5280.74	-7228.66		Wang_et_al_ACGGAGAGTAAGGATT_1-0	0.00519812	0.664924	0.124627	0.205222
Wang_et_al_ACGCAGCAGCAGGCTA_1-0	10.5291	0.941306		Cell_dat_Yolksac_Cell_dat_Yolksac_AAGGTTCTCGTCACGG_1	-1.46216	14.1817		ATCGTGATCATGACAC-SIGAE11	13.6343	7.32677		F61_Liver_CD45+_FCAImmP7862084_AAGCCGCGTCCAAGTT	-3.51	0.785		F61_Liver_CD45+_FCAImmP7862084_AAGCCGCGTCCAAGTT	-42850.7	-68123.8		Wang_et_al_ACGCAGCAGCAGGCTA_1-0	0.769852	13.2858		ATCGTGATCATGACAC-SIGAE11	-1.49761	3.70323		Wang_et_al_AACTTTCTCGCTGATA_2-0	6.95397	5.20772		Wang_et_al_AAGGTTCTCCTAGGGC_2-0	10.7086	0.991847		Wang_et_al_AAACCTGGTCCGAAGA_1	13.1675	11.101		cell_12981	5350.48	-10424.4		Wang_et_al_ACGGAGAGTAGAAGGA_1-0	0.00423162	0.530992	0.309	0.155755
Wang_et_al_ACGCAGCGTTCTGGTA_1-0	0.254295	-0.850275		Cell_dat_Yolksac_Cell_dat_Yolksac_AAGGTTCTCTTCTGGC_1	11.7187	10.9357		ATCTCTACACATTCGA-SIGAE11	4.85361	13.3787		F61_Liver_CD45+_FCAImmP7862084_AAGCCGCGTCCAGTGC	-1.79	8.87		F61_Liver_CD45+_FCAImmP7862084_AAGCCGCGTCCAGTGC	-6123.99	-103615		Wang_et_al_ACGCAGCGTTCTGGTA_1-0	5.90558	1.21718		ATCTCTACACATTCGA-SIGAE11	3.62057	-0.661301		Wang_et_al_AAGACCTCATACGCCG_2-0	6.82241	5.43801		Wang_et_al_AAGGTTCTCTGATTCT_2-0	9.4256	3.19401		Wang_et_al_AAACCTGGTCCGCTGA_1	13.2907	10.2611		cell_12985	-4530.83	-7580.75		Wang_et_al_ACGGAGAGTAGGCTGA_1-0	0.00523413	0.665454	0.125588	0.203695
Wang_et_al_ACGCAGCTCGATGAGG_1-0	-0.613667	2.23819		Cell_dat_Yolksac_Cell_dat_Yolksac_AAGTCTGAGGACTGGT_1	-0.899176	6.61713		ATGACCACAGCGTTGC-SIGAE11	-0.0547977	5.73559		F61_Liver_CD45+_FCAImmP7862084_AAGCCGCGTTACAGAA	-6.45	1.68		F61_Liver_CD45+_FCAImmP7862084_AAGCCGCGTTACAGAA	-52616.1	-68487.5		Wang_et_al_ACGCAGCTCGATGAGG_1-0	5.30789	1.08655		ATGACCACAGCGTTGC-SIGAE11	10.0231	4.56445		Wang_et_al_AAGACCTGTCTGCGGT_2-0	7.45178	6.2975		Wang_et_al_AAGTCTGAGGAACTGC_2-0	8.05874	1.07542		Wang_et_al_AAACCTGGTCTGGAGA_1	9.93869	6.04415		cell_13015	560.122	-8780.21		Wang_et_al_ACGGAGAGTCGCTTTC_1-0	0.00604351	0.668054	0.129866	0.196005
Wang_et_al_ACGCCAGAGCCGGTAA_1-0	10.4362	-1.6434		Cell_dat_Yolksac_Cell_dat_Yolksac_AAGTCTGCAAGACACG_1	-2.43495	15.6958		ATGACCACAGGCTACC-SIGAE11	8.82326	-1.35508		F61_Liver_CD45+_FCAImmP7862084_AAGCCGCTCAATCTCT	2.73	-8.46		F61_Liver_CD45+_FCAImmP7862084_AAGCCGCTCAATCTCT	-57093.6	52672.8		Wang_et_al_ACGCCAGAGCCGGTAA_1-0	-0.638766	9.43008		ATGACCACAGGCTACC-SIGAE11	1.68752	9.5141		Wang_et_al_AAGCCGCCAAGGACTG_2-0	7.62153	5.14131		Wang_et_al_AAGTCTGCATCTCCCA_2-0	-0.0815181	4.1345		Wang_et_al_AAACCTGGTGTGAATA_1	-4.5284	6.83317		cell_13020	5395.63	-9797.03		Wang_et_al_ACGGAGAGTGATGCCC_1-0	0.00621921	0.644421	0.140471	0.208861
Wang_et_al_ACGCCAGAGCGAGAAA_1-0	-0.00136819	0.931055		Cell_dat_Yolksac_Cell_dat_Yolksac_AAGTCTGCAAGCGCTC_1	10.8505	7.8495		ATGACCAGTCGTTATG-SIGAE11	9.2239	-2.92009		F61_Liver_CD45+_FCAImmP7862084_AAGCCGCTCACATAGC	-9.66	-0.235		F61_Liver_CD45+_FCAImmP7862084_AAGCCGCTCACATAGC	-59880.3	-43921.9		Wang_et_al_ACGCCAGAGCGAGAAA_1-0	4.52045	2.45903		ATGACCAGTCGTTATG-SIGAE11	0.41434	10.5485		Wang_et_al_AAGCCGCCAGTAACGG_2-0	5.89321	3.99663		Wang_et_al_AAGTCTGGTATGAAAC_2-0	10.307	0.57476		Wang_et_al_AAACCTGTCTGTTGAG_1	-2.97448	5.37989		cell_13033	5021.27	-8846.38		Wang_et_al_ACGGAGAGTGGTAACG_1-0	0.00672925	0.645	0.155043	0.1932
Wang_et_al_ACGCCAGAGGCCGAAT_1-0	12.483	1.56181		Cell_dat_Yolksac_Cell_dat_Yolksac_AAGTCTGGTAGAGCTG_1	-0.745387	15.5305		ATGACCATCCACGGGT-SIGAE11	6.93554	15.6015		F61_Liver_CD45+_FCAImmP7862084_AAGCCGCTCATGTGGT	2.6	-0.78		F61_Liver_CD45+_FCAImmP7862084_AAGCCGCTCATGTGGT	101891	-37623.6		Wang_et_al_ACGCCAGAGGCCGAAT_1-0	2.47262	14.7094		ATGACCATCCACGGGT-SIGAE11	2.61721	-3.13524		Wang_et_al_AAGCCGCCATGTAGTC_2-0	7.45938	6.15421		Wang_et_al_AAGTCTGTCCAATGGT_2-0	11.0602	3.16157		Wang_et_al_AAACGGGAGACTAGGC_1	5.97873	13.0543		cell_13039	505.42	-15028.7		Wang_et_al_ACGGAGAGTTGTGGAG_1-0	0.0121397	0.65369	0.142871	0.191269
Wang_et_al_ACGCCAGGTCACTTCC_1-0	-2.03137	0.402594		Cell_dat_Yolksac_Cell_dat_Yolksac_AAGTCTGGTCTCTCGT_1	1.22124	5.34926		ATGAGGGAGACATGCG-SIGAE11	-4.95723	5.54211		F61_Liver_CD45+_FCAImmP7862084_AAGCCGCTCATTTGGG	1.37	-9.03		F61_Liver_CD45+_FCAImmP7862084_AAGCCGCTCATTTGGG	-59748.5	58025.3		Wang_et_al_ACGCCAGGTCACTTCC_1-0	4.93155	1.03014		ATGAGGGAGACATGCG-SIGAE11	16.1788	6.69761		Wang_et_al_AAGCCGCGTTTAGCTG_2-0	6.91916	5.42076		Wang_et_al_AATCCAGAGACGCTTT_2-0	9.12108	-0.479328		Wang_et_al_AAACGGGCAGGATCGA_1	11.5736	11.4527		cell_13077	-5364.28	-6885.6		Wang_et_al_ACGGCCAAGCGGATCA_1-0	0.0155692	0.623027	0.170633	0.190744
Wang_et_al_ACGCCAGGTTCACGGC_1-0	2.10242	1.13138		Cell_dat_Yolksac_Cell_dat_Yolksac_AAGTCTGGTGGTAACG_1	-0.926518	14.7344		ATGAGGGAGATAGTGT-SIGAE11	-4.34426	1.61241		F61_Liver_CD45+_FCAImmP7862084_AAGCCGCTCCGCAAGC	-3.61	5.55		F61_Liver_CD45+_FCAImmP7862084_AAGCCGCTCCGCAAGC	-17747	-102286		Wang_et_al_ACGCCAGGTTCACGGC_1-0	4.02208	3.59961		ATGAGGGAGATAGTGT-SIGAE11	14.2504	8.91887		Wang_et_al_AAGGCAGCAATGGACG_2-0	6.64099	4.40545		Wang_et_al_AATCCAGAGTGAATTG_2-0	10.0609	0.145279		Wang_et_al_AAACGGGGTCCTCCAT_1	15.3839	-0.712737		cell_13081	-5316.69	-7472.85		Wang_et_al_ACGGCCAAGTTTGCGT_1-0	0.00615388	0.662733	0.132736	0.198346
Wang_et_al_ACGCCAGTCCCTGACT_1-0	4.83007	6.09401		Cell_dat_Yolksac_Cell_dat_Yolksac_AAGTCTGGTTCCGTCT_1	-4.07808	11.3773		ATGAGGGCAAATACGA-SIGAE11	13.1372	7.4233		F61_Liver_CD45+_FCAImmP7862084_AAGCCGCTCGTAGGTT	1.99	-9.58		F61_Liver_CD45+_FCAImmP7862084_AAGCCGCTCGTAGGTT	-60274.2	58899.8		Wang_et_al_ACGCCAGTCCCTGACT_1-0	-1.03269	2.56706		ATGAGGGCAAATACGA-SIGAE11	-1.4102	4.83441		Wang_et_al_AAGGCAGGTCCATCCT_2-0	7.13112	4.92444		Wang_et_al_AATCCAGCAATAGCAA_2-0	0.945072	4.9617		Wang_et_al_AAACGGGGTTACAGAA_1	6.83177	15.277		cell_13083	-6460.92	-3360.94		Wang_et_al_ACGGCCACACGAAACG_1-0	0.0547242	0.611732	0.156781	0.176735
Wang_et_al_ACGCCAGTCGTCACGG_1-0	0.225943	-0.000646985		Cell_dat_Yolksac_Cell_dat_Yolksac_AAGTCTGTCTCGAGTA_1	5.7416	5.83691		ATGAGGGTCTGAGAGG-SIGAE11	14.0304	12.2979		F61_Liver_CD45+_FCAImmP7862084_AAGCCGCTCTGCCCTA	-6.8	3.17		F61_Liver_CD45+_FCAImmP7862084_AAGCCGCTCTGCCCTA	-39912.9	-97350.9		Wang_et_al_ACGCCAGTCGTCACGG_1-0	3.43238	1.36388		ATGAGGGTCTGAGAGG-SIGAE11	-4.41009	-0.337701		Wang_et_al_AAGGCAGTCAACGGCC_2-0	6.45002	5.06102		Wang_et_al_AATCCAGTCACAACGT_2-0	2.59152	3.37289		Wang_et_al_AAACGGGGTTTGTGTG_1	9.57157	5.8972		cell_13110	-5297.19	-3565.58		Wang_et_al_ACGGCCACAGCGTCCA_1-0	0.0193198	0.635965	0.149263	0.195425
Wang_et_al_ACGCCGAAGAAGGTTT_1-0	-0.890236	0.502764		Cell_dat_Yolksac_Cell_dat_Yolksac_AATCCAGAGATCACGG_1	-3.31488	5.4597		ATGAGTCCAGCGAGTA-SIGAE11	7.55443	-1.10539		F61_Liver_CD45+_FCAImmP7862084_AAGCCGCTCTGGTGTA	2.79	-2.87		F61_Liver_CD45+_FCAImmP7862084_AAGCCGCTCTGGTGTA	-1694.81	25420.4		Wang_et_al_ACGCCGAAGAAGGTTT_1-0	6.96883	-0.227762		ATGAGTCCAGCGAGTA-SIGAE11	2.89578	12.4825		Wang_et_al_AAGGCAGTCAGCGATT_2-0	5.38173	4.82719		Wang_et_al_AATCCAGTCTGGCGAC_2-0	8.11319	2.98396		Wang_et_al_AAACGGGTCAGCGACC_1	10.5234	12.9048		cell_13113	-5794.54	-6631.15		Wang_et_al_ACGGCCATCTAACTGG_1-0	0.00484874	0.622728	0.178174	0.194223
Wang_et_al_ACGCCGAAGTCACGCC_1-0	4.78942	5.80745		Cell_dat_Yolksac_Cell_dat_Yolksac_AATCCAGAGTACTTGC_1	-5.31231	3.41726		ATGATCGCACTTACAG-SIGAE11	8.86015	-1.84503		F61_Liver_CD45+_FCAImmP7862084_AAGGAGCAGAGGTAGA	-2.89	6.4		F61_Liver_CD45+_FCAImmP7862084_AAGGAGCAGAGGTAGA	-20756.4	-97553.1		Wang_et_al_ACGCCGAAGTCACGCC_1-0	5.21281	6.49219		ATGATCGCACTTACAG-SIGAE11	1.59619	12.0597		Wang_et_al_AAGGCAGTCAGGCGAA_2-0	7.21086	5.34598		Wang_et_al_AATCGGTAGGCACATG_2-0	9.61867	-1.04272		Wang_et_al_AAACGGGTCCCATTTA_1	9.26956	3.42183		cell_13114	-4531.09	-8158.67		Wang_et_al_ACGGGCTAGAGCTTCT_1-0	0.00503332	0.650659	0.130825	0.213455
Wang_et_al_ACGCCGACAATCTACG_1-0	-0.0621477	0.6618		Cell_dat_Yolksac_Cell_dat_Yolksac_AATCCAGCACGAAAGC_1	-3.4378	13.2513		ATGATCGTCTCATTTG-SIGAE11	-4.04727	2.22472		F61_Liver_CD45+_FCAImmP7862084_AAGGAGCAGCGTTCCG	-0.765	-4.67		F61_Liver_CD45+_FCAImmP7862084_AAGGAGCAGCGTTCCG	-62645.3	22987.1		Wang_et_al_ACGCCGACAATCTACG_1-0	4.88981	0.0970875		ATGATCGTCTCATTTG-SIGAE11	13.8516	8.65394		Wang_et_al_AAGGTTCAGACAAAGG_2-0	7.0673	5.84066		Wang_et_al_AATCGGTCATTAACCG_2-0	12.4927	1.50373		Wang_et_al_AAACGGGTCCTGTAGA_1	11.9591	10.9172		cell_13131	-103.853	-13691.4		Wang_et_al_ACGGGCTAGGCCCGTT_1-0	0.00577409	0.667058	0.12863	0.198506
Wang_et_al_ACGCCGACAGGACGTA_1-0	-2.46109	1.67677		Cell_dat_Yolksac_Cell_dat_Yolksac_AATCCAGCATCAGTAC_1	-1.51356	6.3671		ATGATCGTCTGACCCT-SIGAE11	10.7503	-2.14122		F61_Liver_CD45+_FCAImmP7862084_AAGGAGCAGCTCCTTC	-1.71	5.73		F61_Liver_CD45+_FCAImmP7862084_AAGGAGCAGCTCCTTC	-20220.6	-95755.8		Wang_et_al_ACGCCGACAGGACGTA_1-0	4.86774	2.56967		ATGATCGTCTGACCCT-SIGAE11	0.604453	8.7156		Wang_et_al_AAGGTTCCACTTCTGC_2-0	6.51111	5.44984		Wang_et_al_AATCGGTGTCCGTGAC_2-0	6.63209	3.30143		Wang_et_al_AAACGGGTCTCGAGTA_1	7.56796	4.86242		cell_13142	-6185.46	-3661.15		Wang_et_al_ACGGGCTAGTATGACA_1-0	0.00249243	0.320636	0.535328	0.141531
Wang_et_al_ACGCCGAGTGACAAAT_1-0	-2.71652	2.50292		Cell_dat_Yolksac_Cell_dat_Yolksac_AATCCAGCATTCTCAT_1	-0.5583	13.5129		ATGCATGAGTAAAGCT-SIGAE11	-5.64209	3.70808		F61_Liver_CD45+_FCAImmP7862084_AAGGAGCAGGTGCACA	-3.28	1.7		F61_Liver_CD45+_FCAImmP7862084_AAGGAGCAGGTGCACA	-29913.2	-18900.8		Wang_et_al_ACGCCGAGTGACAAAT_1-0	5.63797	-0.430165		ATGCATGAGTAAAGCT-SIGAE11	15.8603	8.93616		Wang_et_al_AAGGTTCCATTTGCCC_2-0	7.85332	5.21523		Wang_et_al_AATCGGTGTTCGAATC_2-0	5.98986	3.4667		Wang_et_al_AAAGATGAGAGATGAG_1	11.9889	10.754		cell_13184	5214.22	-9005.95		Wang_et_al_ACGGGCTCAAAGCAAT_1-0	0.0483204	0.620501	0.148497	0.182653
Wang_et_al_ACGCCGAGTGCACTTA_1-0	-2.01605	-0.504249		Cell_dat_Yolksac_Cell_dat_Yolksac_AATCCAGTCATGCATG_1	-2.26708	13.571		ATGCATGGTTAAGTCC-SIGAE11	9.1853	9.78724		F61_Liver_CD45+_FCAImmP7862084_AAGGAGCAGTGGCACA	-0.21	-5.8		F61_Liver_CD45+_FCAImmP7862084_AAGGAGCAGTGGCACA	-69950.3	25983		Wang_et_al_ACGCCGAGTGCACTTA_1-0	3.91154	0.92005		ATGCATGGTTAAGTCC-SIGAE11	-3.60922	-3.74009		Wang_et_al_AAGGTTCGTATATCCG_2-0	7.31671	6.28366		Wang_et_al_AATCGGTTCACATACG_2-0	7.81821	-1.07662		Wang_et_al_AAAGATGAGTCCGTAT_1	11.2459	11.8235		cell_13218	-5314.69	-7542.98		Wang_et_al_ACGGGCTCAATACGCT_1-0	0.00575691	0.667391	0.128339	0.198481
Wang_et_al_ACGGAGAAGGCGATAC_1-0	0.64312	0.57828		Cell_dat_Yolksac_Cell_dat_Yolksac_AATCCAGTCCTCTAGC_1	-0.226831	13.7488		ATGCCTCCACCAGGTC-SIGAE11	7.19681	0.0186135		F61_Liver_CD45+_FCAImmP7862084_AAGGAGCCAACTGCGC	-6.1	5.22		F61_Liver_CD45+_FCAImmP7862084_AAGGAGCCAACTGCGC	-27897	-107685		Wang_et_al_ACGGAGAAGGCGATAC_1-0	5.62859	1.8013		ATGCCTCCACCAGGTC-SIGAE11	3.91007	12.9163		Wang_et_al_AAGGTTCTCCTAGGGC_2-0	7.76708	5.20889		Wang_et_al_AATCGGTTCCAATGGT_2-0	9.87962	-1.05119		Wang_et_al_AAAGATGCAAGACGTG_1	10.6875	12.4567		cell_13222	-4770.04	-7038.61		Wang_et_al_ACGGGCTCATGGTCAT_1-0	0.0562567	0.621174	0.139208	0.183332
Wang_et_al_ACGGAGAAGTACGCCC_1-0	0.833032	1.20542		Cell_dat_Yolksac_Cell_dat_Yolksac_AATCCAGTCTGCAGTA_1	-0.331286	6.55571		ATGCCTCTCATTTGTC-SIGAE11	14.7869	7.69823		F61_Liver_CD45+_FCAImmP7862084_AAGGAGCCAAGCGAGT	-2.95	6.46		F61_Liver_CD45+_FCAImmP7862084_AAGGAGCCAAGCGAGT	-16894	-102707		Wang_et_al_ACGGAGAAGTACGCCC_1-0	4.32355	3.25825		ATGCCTCTCATTTGTC-SIGAE11	-3.84387	3.95758		Wang_et_al_AAGGTTCTCTGATTCT_2-0	7.09971	5.38482		Wang_et_al_AATCGGTTCCGCATAA_2-0	9.02306	1.63244		Wang_et_al_AAAGATGGTAGCAAAT_1	12.3862	11.5926		cell_13225	5164.32	-8893.86		Wang_et_al_ACGGGCTGTCTAGCCG_1-0	0.0530287	0.629401	0.132549	0.184993
Wang_et_al_ACGGAGAAGTCAATAG_1-0	5.35457	5.29501		Cell_dat_Yolksac_Cell_dat_Yolksac_AATCGGTAGAGACGAA_1	-4.43795	13.1304		ATGCCTCTCCGTGTAA-SIGAE11	7.82675	-1.14565		F61_Liver_CD45+_FCAImmP7862084_AAGGAGCCAATCGGTT	-6.12	2.49		F61_Liver_CD45+_FCAImmP7862084_AAGGAGCCAATCGGTT	-43817.5	-87925.8		Wang_et_al_ACGGAGAAGTCAATAG_1-0	-0.172953	5.6011		ATGCCTCTCCGTGTAA-SIGAE11	3.04442	13.5535		Wang_et_al_AAGTCTGAGGAACTGC_2-0	7.9477	4.0108		Wang_et_al_ACACCAAAGGTGTTAA_2-0	12.8774	1.27242		Wang_et_al_AAAGATGGTATCTGCA_1	10.8804	11.5769		cell_13226	850.477	-9035.4		Wang_et_al_ACGGGCTTCTGCGTAA_1-0	0.103957	0.592019	0.129858	0.174139
Wang_et_al_ACGGAGACATCACGAT_1-0	5.5332	0.811282		Cell_dat_Yolksac_Cell_dat_Yolksac_AATCGGTAGAGTGACC_1	0.69309	4.90153		ATGCGATAGTGAACAT-SIGAE11	6.59914	-1.39531		F61_Liver_CD45+_FCAImmP7862084_AAGGAGCCATCACAAC	0.0878	-12.7		F61_Liver_CD45+_FCAImmP7862084_AAGGAGCCATCACAAC	-55520.7	72212.5		Wang_et_al_ACGGAGACATCACGAT_1-0	-4.53884	6.86453		ATGCGATAGTGAACAT-SIGAE11	3.9051	10.1837		Wang_et_al_AAGTCTGCATCTCCCA_2-0	7.21408	5.08328		Wang_et_al_ACACCAAGTGCTGTAT_2-0	6.64156	-0.226187		Wang_et_al_AAAGATGGTCGCCATG_1	9.11729	5.7658		cell_13228	5416.5	-9471.48		Wang_et_al_ACGGGTCAGACTCGGA_1-0	0.00594013	0.663178	0.134355	0.196497
Wang_et_al_ACGGAGACATGCCTTC_1-0	6.83939	4.42936		Cell_dat_Yolksac_Cell_dat_Yolksac_AATCGGTAGCCATCGC_1	-4.04321	3.93407		ATGCGATTCGGAATGG-SIGAE11	9.72516	-0.474394		F61_Liver_CD45+_FCAImmP7862084_AAGGAGCCATCGGAAG	-5.78	8.85		F61_Liver_CD45+_FCAImmP7862084_AAGGAGCCATCGGAAG	-17662.6	-112009		Wang_et_al_ACGGAGACATGCCTTC_1-0	8.16914	11.1494		ATGCGATTCGGAATGG-SIGAE11	1.08634	8.89653		Wang_et_al_AAGTCTGGTATGAAAC_2-0	7.57795	6.07611		Wang_et_al_ACACCAATCTTGCATT_2-0	1.58654	2.98117		Wang_et_al_AAAGATGGTCGCTTCT_1	10.2926	-1.19038		cell_13229	-5724.25	-6689.71		Wang_et_al_ACGGGTCGTTCATGGT_1-0	0.0164903	0.656155	0.134188	0.193137
Wang_et_al_ACGGAGAGTAAGGATT_1-0	6.97777	5.88893		Cell_dat_Yolksac_Cell_dat_Yolksac_AATCGGTGTGCATCTA_1	-4.51797	12.7551		ATGGATCCACTACCCT-SIGAE11	12.4793	10.7228		F61_Liver_CD45+_FCAImmP7862084_AAGGAGCCATCTATGG	-6.23	3.68		F61_Liver_CD45+_FCAImmP7862084_AAGGAGCCATCTATGG	-38711.7	-97701.8		Wang_et_al_ACGGAGAGTAAGGATT_1-0	0.143052	6.45011		ATGGATCCACTACCCT-SIGAE11	-4.08546	-1.60699		Wang_et_al_AAGTCTGTCCAATGGT_2-0	6.58108	5.16523		Wang_et_al_ACACCCTAGCGTTTAC_2-0	12.9187	1.10659		Wang_et_al_AAAGATGGTCTCTCTG_1	11.1409	12.4413		cell_13231	579.93	-14724.1		Wang_et_al_ACGGGTCTCACCATAG_1-0	0.0125285	0.659469	0.136389	0.191584
Wang_et_al_ACGGAGAGTAGAAGGA_1-0	4.91166	5.17291		Cell_dat_Yolksac_Cell_dat_Yolksac_AATCGGTTCAACCAAC_1	-4.26618	13.6382		ATGGGAGAGGGAGATA-SIGAE11	13.9564	6.82244		F61_Liver_CD45+_FCAImmP7862084_AAGGAGCCATTCACTT	-5.45	1.21		F61_Liver_CD45+_FCAImmP7862084_AAGGAGCCATTCACTT	-53047.7	-61212.9		Wang_et_al_ACGGAGAGTAGAAGGA_1-0	-0.496388	3.49961		ATGGGAGAGGGAGATA-SIGAE11	-9.56208	8.23558		Wang_et_al_AATCCAGAGACGCTTT_2-0	7.64745	6.03793		Wang_et_al_ACACCCTCAATCCGAT_2-0	11.1162	0.336072		Wang_et_al_AAAGATGGTTGGACCC_1	8.26727	3.36517		cell_13235	-6191	-6998.92		Wang_et_al_ACGGGTCTCAGCTCTC_1-0	0.00559447	0.669784	0.125708	0.198882
Wang_et_al_ACGGAGAGTAGGCTGA_1-0	6.44108	5.11592		Cell_dat_Yolksac_Cell_dat_Yolksac_AATCGGTTCACAGGCC_1	-0.930822	14.9704		ATGGGAGCACCTGATA-SIGAE11	-0.0652709	7.17435		F61_Liver_CD45+_FCAImmP7862084_AAGGAGCGTAACGCGA	-3.08	-5.8		F61_Liver_CD45+_FCAImmP7862084_AAGGAGCGTAACGCGA	-71484	12382.2		Wang_et_al_ACGGAGAGTAGGCTGA_1-0	0.502406	6.88827		ATGGGAGCACCTGATA-SIGAE11	9.86913	3.23222		Wang_et_al_AATCCAGAGTGAATTG_2-0	6.16282	5.69763		Wang_et_al_ACACCCTCAGGATCGA_2-0	9.05658	2.80719		Wang_et_al_AAAGATGTCCGCATAA_1	9.73893	13.9442		cell_13290	824.125	-16073.1		Wang_et_al_ACGTCAAAGAAACCGC_1-0	0.0496203	0.623524	0.138869	0.187958
Wang_et_al_ACGGAGAGTCGCTTTC_1-0	12.8867	6.03138		Cell_dat_Yolksac_Cell_dat_Yolksac_AATCGGTTCAGCGATT_1	-5.19111	4.03503		ATGGGTTCAACTGGTT-SIGAE11	9.91362	-1.55141		F61_Liver_CD45+_FCAImmP7862084_AAGGAGCTCTTAGCCC	-3.84	-7.08		F61_Liver_CD45+_FCAImmP7862084_AAGGAGCTCTTAGCCC	-78168.5	10144.6		Wang_et_al_ACGGAGAGTCGCTTTC_1-0	10.6798	4.6452		ATGGGTTCAACTGGTT-SIGAE11	0.553308	13.1389		Wang_et_al_AATCCAGCAATAGCAA_2-0	6.76844	4.79456		Wang_et_al_ACACCCTGTCGGGTCT_2-0	11.9122	1.41281		Wang_et_al_AAAGCAAAGAGCTATA_1	10.1664	14.4765		cell_13300	5061.47	-8957.44		Wang_et_al_ACGTCAAAGAGGGCTT_1-0	0.0458679	0.625026	0.145882	0.183196
Wang_et_al_ACGGAGAGTGATGCCC_1-0	3.07272	2.15826		Cell_dat_Yolksac_Cell_dat_Yolksac_AATCGGTTCCCGACTT_1	-1.16108	6.57174		ATGGGTTGTCCTGGTG-SIGAE11	5.51816	-3.98122		F61_Liver_CD45+_FCAImmP7862084_AAGGCAGAGACAAGCC	-1.92	6.74		F61_Liver_CD45+_FCAImmP7862084_AAGGCAGAGACAAGCC	-17791.6	-102594		Wang_et_al_ACGGAGAGTGATGCCC_1-0	1.99618	4.58446		ATGGGTTGTCCTGGTG-SIGAE11	2.63879	15.4462		Wang_et_al_AATCCAGTCACAACGT_2-0	7.21507	4.53924		Wang_et_al_ACACCCTTCTGCAGTA_2-0	11.996	1.76675		Wang_et_al_AAAGCAAAGCGCTTAT_1	12.7947	7.5665		cell_13327	4971.49	-8934.61		Wang_et_al_ACGTCAAGTGAAATCA_1-0	0.0323343	0.62468	0.158897	0.184059
Wang_et_al_ACGGAGAGTGGTAACG_1-0	4.03083	3.70898		Cell_dat_Yolksac_Cell_dat_Yolksac_AATCGGTTCCGCATCT_1	-4.00516	6.23563		ATGGGTTTCGAAGTGG-SIGAE11	1.91287	16.0137		F61_Liver_CD45+_FCAImmP7862084_AAGGCAGAGCTGAAAT	-1.84	-3.86		F61_Liver_CD45+_FCAImmP7862084_AAGGCAGAGCTGAAAT	-66790	21114.1		Wang_et_al_ACGGAGAGTGGTAACG_1-0	2.66956	4.41429		ATGGGTTTCGAAGTGG-SIGAE11	0.955564	1.24171		Wang_et_al_AATCCAGTCTGGCGAC_2-0	7.60453	4.546		Wang_et_al_ACACCGGGTATTACCG_2-0	8.82241	2.37391		Wang_et_al_AAAGCAAAGGAATGGA_1	4.10621	1.70498		cell_13330	-5367.11	-7075.47		Wang_et_al_ACGTCAAGTTCGTTGA_1-0	0.12696	0.574757	0.127256	0.171
Wang_et_al_ACGGAGAGTTGTGGAG_1-0	-0.205581	0.532919		Cell_dat_Yolksac_Cell_dat_Yolksac_AATCGGTTCCTAGGGC_1	4.23547	5.17009		ATGTCCCAGGGATCAC-SIGAE11	6.63098	1.0738		F61_Liver_CD45+_FCAImmP7862084_AAGGCAGAGTGTGGCA	-5.38	3.15		F61_Liver_CD45+_FCAImmP7862084_AAGGCAGAGTGTGGCA	-36549.1	-93365.9		Wang_et_al_ACGGAGAGTTGTGGAG_1-0	4.80154	-0.831842		ATGTCCCAGGGATCAC-SIGAE11	6.02208	13.0946		Wang_et_al_AATCGGTAGGCACATG_2-0	7.49481	6.15864		Wang_et_al_ACACCGGGTCAAAGAT_2-0	10.4956	0.550124		Wang_et_al_AAAGCAACACACCGCA_1	10.7406	12.9533		cell_13405	-5064.54	-7450.55		Wang_et_al_ACGTCAATCGTGGGAA_1-0	0.00573358	0.667708	0.127978	0.198549
Wang_et_al_ACGGCCAAGATGCCTT_1-0	4.84368	14.5699		Cell_dat_Yolksac_Cell_dat_Yolksac_AATCGGTTCTCCTATA_1	-2.15933	6.07165		ATGTCCCGTGTCCTAA-SIGAE11	-0.182273	4.07071		F61_Liver_CD45+_FCAImmP7862084_AAGGCAGCACTTCGAA	-2.08	9.58		F61_Liver_CD45+_FCAImmP7862084_AAGGCAGCACTTCGAA	-448.538	-103810		Wang_et_al_ACGGCCAAGATGCCTT_1-0	6.64266	14.6845		ATGTCCCGTGTCCTAA-SIGAE11	10.4628	6.06797		Wang_et_al_AATCGGTCATTAACCG_2-0	7.11147	5.40737		Wang_et_al_ACACCGGGTCCGAACC_2-0	4.69683	2.63584		Wang_et_al_AAAGCAACACCTTGTC_1	11.2269	11.7148		cell_13422	5359.6	-9950.45		Wang_et_al_ACGTCAATCTGCTGTC_1-0	0.011603	0.637523	0.152638	0.198209
Wang_et_al_ACGGCCAAGCGGATCA_1-0	4.01535	3.50958		Cell_dat_Yolksac_Cell_dat_Yolksac_AATCGGTTCTGGTTCC_1	-2.74214	6.22384		ATGTCTTGTACATACC-SIGAE11	9.22662	-2.56926		F61_Liver_CD45+_FCAImmP7862084_AAGGCAGCATAGTAAG	-1.47	5.52		F61_Liver_CD45+_FCAImmP7862084_AAGGCAGCATAGTAAG	-16139.7	-95323.3		Wang_et_al_ACGGCCAAGCGGATCA_1-0	3.24255	4.02575		ATGTCTTGTACATACC-SIGAE11	1.34059	9.55599		Wang_et_al_AATCGGTGTCCGTGAC_2-0	7.47115	4.58122		Wang_et_al_ACACCGGGTGCTTCTC_2-0	8.75156	-0.860954		Wang_et_al_AAAGCAACAGATCGGA_1	9.91634	13.9563		cell_13427	-5310.49	-7029.59		Wang_et_al_ACTATCTAGACACGAC_1-0	0.00674719	0.663823	0.132559	0.19684
Wang_et_al_ACGGCCAAGTTTGCGT_1-0	-0.775513	1.39869		Cell_dat_Yolksac_Cell_dat_Yolksac_ACACCAAAGCTAGTGG_1	-3.16997	12.5597		ATGTCTTGTTCAGGTT-SIGAE11	-0.221028	6.82573		F61_Liver_CD45+_FCAImmP7862084_AAGGCAGCATCCGCGA	1.58	-8.92		F61_Liver_CD45+_FCAImmP7862084_AAGGCAGCATCCGCGA	-56936.6	56608.6		Wang_et_al_ACGGCCAAGTTTGCGT_1-0	6.62469	0.69774		ATGTCTTGTTCAGGTT-SIGAE11	9.90861	3.31258		Wang_et_al_AATCGGTGTTCGAATC_2-0	6.89028	4.92048		Wang_et_al_ACACCGGTCGGCGCTA_2-0	8.46851	3.51537		Wang_et_al_AAAGCAATCTAACTTC_1	13.0407	10.5988		cell_13434	5030.35	-8867.71		Wang_et_al_ACTATCTAGAGGACGG_1-0	0.00510647	0.656321	0.132143	0.206402
Wang_et_al_ACGGCCACACGAAACG_1-0	-1.01478	0.743059		Cell_dat_Yolksac_Cell_dat_Yolksac_ACACCAAAGTAGGTGC_1	-3.89794	2.14946		ATGTCTTGTTCGGTCG-SIGAE11	14.5854	8.46011		F61_Liver_CD45+_FCAImmP7862084_AAGGCAGCATCCTAGA	0.905	-9.98		F61_Liver_CD45+_FCAImmP7862084_AAGGCAGCATCCTAGA	-57336.8	61673		Wang_et_al_ACGGCCACACGAAACG_1-0	3.82416	1.67209		ATGTCTTGTTCGGTCG-SIGAE11	-2.60783	3.00115		Wang_et_al_AATCGGTTCACATACG_2-0	7.26516	6.36025		Wang_et_al_ACACCGGTCTTCCTTC_2-0	8.43891	5.04039		Wang_et_al_AAAGCAATCTTAGAGC_1	-3.80711	5.34888		cell_13453	740.705	-15889.8		Wang_et_al_ACTATCTAGCTGCAAG_1-0	0.0624188	0.620974	0.129898	0.18668
Wang_et_al_ACGGCCACAGCGTCCA_1-0	-0.798371	1.98983		Cell_dat_Yolksac_Cell_dat_Yolksac_ACACCAAAGTTCGATC_1	-3.61812	13.1344		ATGTCTTTCCGCGATG-SIGAE11	-0.284309	3.58204		F61_Liver_CD45+_FCAImmP7862084_AAGGCAGGTAGGAGTC	-3.67	10.1		F61_Liver_CD45+_FCAImmP7862084_AAGGCAGGTAGGAGTC	2235.09	-104546		Wang_et_al_ACGGCCACAGCGTCCA_1-0	4.13816	3.86336		ATGTCTTTCCGCGATG-SIGAE11	10.379	6.01098		Wang_et_al_AATCGGTTCCAATGGT_2-0	7.76704	5.47452		Wang_et_al_ACACTGAAGTATCTCG_2-0	2.96625	3.22736		Wang_et_al_AAAGTAGAGTGGTCCC_1	8.62785	3.01813		cell_13454	4933.18	-9378.3		Wang_et_al_ACTATCTCACGTAAGG_1-0	0.128579	0.572817	0.127061	0.171517
Wang_et_al_ACGGCCATCTAACTGG_1-0	5.42106	5.63743		Cell_dat_Yolksac_Cell_dat_Yolksac_ACACCAACAGAAGCAC_1	-2.49978	13.6215		ATGTCTTTCGCCACTT-SIGAE11	13.6645	6.69799		F61_Liver_CD45+_FCAImmP7862084_AAGGCAGGTCAGAATA	-1.83	7.25		F61_Liver_CD45+_FCAImmP7862084_AAGGCAGGTCAGAATA	-8562.53	-100793		Wang_et_al_ACGGCCATCTAACTGG_1-0	-0.557681	4.98775		ATGTCTTTCGCCACTT-SIGAE11	-9.09104	8.11514		Wang_et_al_AATCGGTTCCGCATAA_2-0	7.57091	5.95237		Wang_et_al_ACACTGAGTAGTACCT_2-0	10.5306	3.04495		Wang_et_al_AAAGTAGCACGCTTTC_1	11.9821	10.8063		cell_13462	-5590.81	-4132.04		Wang_et_al_ACTATCTCAGTATCTG_1-0	0.00595673	0.665571	0.131344	0.197097
Wang_et_al_ACGGGCTAGAGCTTCT_1-0	6.94898	4.48682		Cell_dat_Yolksac_Cell_dat_Yolksac_ACACCAAGTCCTCCAT_1	-1.81676	12.3098		ATTACCTAGTTCGGTT-SIGAE11	15.6083	7.68567		F61_Liver_CD45+_FCAImmP7862084_AAGGCAGTCCTGCTTG	-2.66	5.62		F61_Liver_CD45+_FCAImmP7862084_AAGGCAGTCCTGCTTG	-16807.5	-93042		Wang_et_al_ACGGGCTAGAGCTTCT_1-0	0.0447573	5.49075		ATTACCTAGTTCGGTT-SIGAE11	-0.918363	3.94275		Wang_et_al_ACACCAAAGGTGTTAA_2-0	6.44821	5.2967		Wang_et_al_ACACTGAGTGACGCCT_2-0	7.71172	4.73527		Wang_et_al_AAAGTAGCAGTACACT_1	9.16376	5.8679		cell_13513	-4733.66	-7184.05		Wang_et_al_ACTATCTCATTACGAC_1-0	0.112096	0.574786	0.139312	0.17378
Wang_et_al_ACGGGCTAGGCCCGTT_1-0	12.0487	0.353926		Cell_dat_Yolksac_Cell_dat_Yolksac_ACACCAATCAAACCGT_1	9.72483	11.151		ATTACCTGTACGAGTG-SIGAE11	5.40604	-1.74667		F61_Liver_CD45+_FCAImmP7862084_AAGGCAGTCCTGTAGA	-2.33	13.1		F61_Liver_CD45+_FCAImmP7862084_AAGGCAGTCCTGTAGA	71563.7	-121552		Wang_et_al_ACGGGCTAGGCCCGTT_1-0	1.11147	12.529		ATTACCTGTACGAGTG-SIGAE11	3.48551	10.4965		Wang_et_al_ACACCAAGTGCTGTAT_2-0	7.46698	6.37975		Wang_et_al_ACACTGAGTGTTCTTT_2-0	12.9925	2.49394		Wang_et_al_AAAGTAGGTACCAGTT_1	13.3305	9.44224		cell_13516	-5614.81	-5005.06		Wang_et_al_ACTATCTGTTCCATGA_1-0	0.00613536	0.666521	0.130596	0.196716
Wang_et_al_ACGGGCTAGTATGACA_1-0	4.67693	7.10376		Cell_dat_Yolksac_Cell_dat_Yolksac_ACACCAATCACCATAG_1	12.6388	12.9053		ATTACCTGTAGACACG-SIGAE11	-6.00124	3.32632		F61_Liver_CD45+_FCAImmP7862084_AAGGCAGTCGCCTGAG	-1.42	7.64		F61_Liver_CD45+_FCAImmP7862084_AAGGCAGTCGCCTGAG	-10480	-102963		Wang_et_al_ACGGGCTAGTATGACA_1-0	-1.57246	2.596		ATTACCTGTAGACACG-SIGAE11	16.4747	8.54264		Wang_et_al_ACACCAATCTTGCATT_2-0	7.19447	5.0742		Wang_et_al_ACACTGATCATAGCAC_2-0	0.252139	4.02571		Wang_et_al_AAAGTAGTCAAACCAC_1	8.7723	5.68596		cell_13517	-4772.07	-7843.77		Wang_et_al_ACTATCTTCTGTTTGT_1-0	0.0260463	0.631679	0.148818	0.193428
Wang_et_al_ACGGGCTCAAAGCAAT_1-0	-1.66485	-0.854983		Cell_dat_Yolksac_Cell_dat_Yolksac_ACACCCTCAATGCCAT_1	-2.36041	12.6635		ATTACCTTCACTTATC-SIGAE11	-4.37459	1.9299		F61_Liver_CD45+_FCAImmP7862084_AAGGCAGTCGCTAGCG	-3.7	6.73		F61_Liver_CD45+_FCAImmP7862084_AAGGCAGTCGCTAGCG	-17850	-105856		Wang_et_al_ACGGGCTCAAAGCAAT_1-0	3.98682	1.04053		ATTACCTTCACTTATC-SIGAE11	14.2685	8.19967		Wang_et_al_ACACCCTAGCGTTTAC_2-0	7.67216	5.47633		Wang_et_al_ACACTGATCTGAGGGA_2-0	8.17717	0.376976		Wang_et_al_AAATGCCAGAGCCCAA_1	-0.576318	10.9194		cell_13522	5324.52	-10637.1		Wang_et_al_ACTGAACAGACAAAGG_1-0	0.00430519	0.552073	0.277443	0.166156
Wang_et_al_ACGGGCTCAATACGCT_1-0	10.7108	1.28004		Cell_dat_Yolksac_Cell_dat_Yolksac_ACACCCTCATATGAGA_1	-0.570202	14.5503		ATTACTCGTAGCCAGA-SIGAE11	13.8783	8.76216		F61_Liver_CD45+_FCAImmP7862084_AAGGTTCAGAGCTTCT	-2.57	5.12		F61_Liver_CD45+_FCAImmP7862084_AAGGTTCAGAGCTTCT	-15850.7	-91711.9		Wang_et_al_ACGGGCTCAATACGCT_1-0	2.47418	10.5789		ATTACTCGTAGCCAGA-SIGAE11	-1.08543	1.97824		Wang_et_al_ACACCCTCAATCCGAT_2-0	7.37701	5.87924		Wang_et_al_ACAGCCGGTTACGACT_2-0	10.832	4.00725		Wang_et_al_AAATGCCAGAGTAATC_1	-5.63278	5.74449		cell_13565	-2332.93	8377.1		Wang_et_al_ACTGAACAGATGCCAG_1-0	0.00649814	0.665842	0.130833	0.196796
Wang_et_al_ACGGGCTCATGGTCAT_1-0	-0.542383	-0.0306756		Cell_dat_Yolksac_Cell_dat_Yolksac_ACACCCTGTCTAGTCA_1	-1.37716	5.88773		ATTACTCGTGCCTATA-SIGAE11	-4.07171	5.30259		F61_Liver_CD45+_FCAImmP7862084_AAGGTTCAGCCCGAAA	-6.91	1.86		F61_Liver_CD45+_FCAImmP7862084_AAGGTTCAGCCCGAAA	-56159.3	-65140.2		Wang_et_al_ACGGGCTCATGGTCAT_1-0	3.45153	1.20546		ATTACTCGTGCCTATA-SIGAE11	15.1636	6.37312		Wang_et_al_ACACCCTCAGGATCGA_2-0	7.00321	5.20175		Wang_et_al_ACAGCCGTCTACCAGA_2-0	11.7891	-0.407268		Wang_et_al_AAATGCCAGGATTCGG_1	5.96095	3.99716		cell_13641	-5407.31	-6854.25		Wang_et_al_ACTGAACAGTGGGTTG_1-0	0.0776194	0.605829	0.134638	0.181886
Wang_et_al_ACGGGCTGTCTAGCCG_1-0	0.723089	0.448063		Cell_dat_Yolksac_Cell_dat_Yolksac_ACACCCTGTGACCAAG_1	10.7367	7.67662		ATTCACTAGTCAGAGC-SIGAE11	15.8258	7.94279		F61_Liver_CD45+_FCAImmP7862084_AAGGTTCAGCGATCCC	-4.01	1.08		F61_Liver_CD45+_FCAImmP7862084_AAGGTTCAGCGATCCC	-49078.9	-66228.6		Wang_et_al_ACGGGCTGTCTAGCCG_1-0	4.12749	-0.0173102		ATTCACTAGTCAGAGC-SIGAE11	-1.85698	4.26111		Wang_et_al_ACACCCTGTCGGGTCT_2-0	7.53303	6.05759		Wang_et_al_ACAGCTAAGAAGGTGA_2-0	0.387487	4.49272		Wang_et_al_AAATGCCAGTCGTTTG_1	7.34933	4.58024		cell_13679	-5093.67	-6695.29		Wang_et_al_ACTGAACCACATTAGC_1-0	0.0678398	0.607612	0.140653	0.183868
Wang_et_al_ACGGGCTTCTGCGTAA_1-0	-0.846079	1.24932		Cell_dat_Yolksac_Cell_dat_Yolksac_ACACCCTTCAGTTTGG_1	1.17111	-2.04506		ATTCAGGAGTCCGTCG-SIGAE11	10.5771	-2.21117		F61_Liver_CD45+_FCAImmP7862084_AAGGTTCAGTATCTCG	-5.15	6.73		F61_Liver_CD45+_FCAImmP7862084_AAGGTTCAGTATCTCG	-22751.2	-109141		Wang_et_al_ACGGGCTTCTGCGTAA_1-0	4.4459	1.44198		ATTCAGGAGTCCGTCG-SIGAE11	-0.44008	9.4496		Wang_et_al_ACACCCTTCTGCAGTA_2-0	6.75514	5.38608		Wang_et_al_ACAGCTACACATCCAA_2-0	6.35812	5.74143		Wang_et_al_AAATGCCAGTGGGTTG_1	9.55201	12.0317		cell_13686	5098.51	-9518.24		Wang_et_al_ACTGAACCACGTCTCT_1-0	0.00604024	0.663636	0.131958	0.198334
Wang_et_al_ACGGGTCAGACTCGGA_1-0	5.5649	5.05424		Cell_dat_Yolksac_Cell_dat_Yolksac_ACACCCTTCCACGTGG_1	-3.76306	12.3048		ATTCATCAGTCGCCAC-SIGAE11	13.8481	-1.00297		F61_Liver_CD45+_FCAImmP7862084_AAGGTTCAGTGGAGAA	-4.37	-0.717		F61_Liver_CD45+_FCAImmP7862084_AAGGTTCAGTGGAGAA	-54668	-43153.3		Wang_et_al_ACGGGTCAGACTCGGA_1-0	7.67127	9.29452		ATTCATCAGTCGCCAC-SIGAE11	-9.26498	7.04709		Wang_et_al_ACACCGGGTATTACCG_2-0	7.02035	5.57615		Wang_et_al_ACAGCTACAGGAATCG_2-0	8.24282	0.10036		Wang_et_al_AAATGCCAGTGGTAAT_1	10.1337	12.7719		cell_13698	5387.47	-9867.51		Wang_et_al_ACTGAACCACTTAAGC_1-0	0.00512664	0.665686	0.123537	0.205623
Wang_et_al_ACGGGTCGTTCATGGT_1-0	-1.81499	0.402735		Cell_dat_Yolksac_Cell_dat_Yolksac_ACACCCTTCCTCAATT_1	-0.287941	6.21841		ATTCATCTCAGTGTCA-SIGAE11	7.04286	1.26596		F61_Liver_CD45+_FCAImmP7862084_AAGGTTCCACAGGAGT	1.89	-10.2		F61_Liver_CD45+_FCAImmP7862084_AAGGTTCCACAGGAGT	-58149.9	65706.4		Wang_et_al_ACGGGTCGTTCATGGT_1-0	7.25891	-0.439441		ATTCATCTCAGTGTCA-SIGAE11	5.46045	13.3979		Wang_et_al_ACACCGGGTCAAAGAT_2-0	7.8764	5.12011		Wang_et_al_ACATACGAGGCCCTCA_2-0	13.0023	2.93849		Wang_et_al_AAATGCCAGTTGTAGA_1	6.04503	12.4623		cell_13734	-4904.71	-7494.13		Wang_et_al_ACTGAACCAGAAGCAC_1-0	0.00539114	0.639671	0.14747	0.207441
Wang_et_al_ACGGGTCTCACCATAG_1-0	-2.948	1.98436		Cell_dat_Yolksac_Cell_dat_Yolksac_ACACCGGGTCCAAGTT_1	-3.08543	4.11563		ATTCATCTCCCGAATA-SIGAE11	7.88494	-0.401447		F61_Liver_CD45+_FCAImmP7862084_AAGGTTCCACCTTGTC	-2.98	4.64		F61_Liver_CD45+_FCAImmP7862084_AAGGTTCCACCTTGTC	-22718.7	-80893.7		Wang_et_al_ACGGGTCTCACCATAG_1-0	5.41074	-0.025		ATTCATCTCCCGAATA-SIGAE11	4.01559	13.0619		Wang_et_al_ACACCGGGTCCGAACC_2-0	7.30293	4.62615		Wang_et_al_ACATACGAGTATCTCG_2-0	10.535	0.80091		Wang_et_al_AAATGCCCAAGAAAGG_1	-3.63005	5.5446		cell_13737	-4456.56	-7385.06		Wang_et_al_ACTGAACCATAGACTC_1-0	0.00600654	0.661522	0.132421	0.20002
Wang_et_al_ACGGGTCTCAGCTCTC_1-0	9.37443	-0.909428		Cell_dat_Yolksac_Cell_dat_Yolksac_ACACCGGTCCTGCTTG_1	-0.718053	13.7937		ATTCCATCACCAGCTG-SIGAE11	-0.196015	6.82342		F61_Liver_CD45+_FCAImmP7862084_AAGGTTCCATCGATTG	1.71	-10.6		F61_Liver_CD45+_FCAImmP7862084_AAGGTTCCATCGATTG	-58430.2	64131.1		Wang_et_al_ACGGGTCTCAGCTCTC_1-0	-1.36708	9.86063		ATTCCATCACCAGCTG-SIGAE11	10.0392	3.13066		Wang_et_al_ACACCGGGTGCTTCTC_2-0	7.8475	5.84103		Wang_et_al_ACATACGAGTGTCTCA_2-0	11.1894	4.09172		Wang_et_al_AAATGCCCACTACAGT_1	9.77994	14.0371		cell_13785	-1851.77	-8321.33		Wang_et_al_ACTGAACCATATACCG_1-0	0.0458573	0.627783	0.137776	0.188555
Wang_et_al_ACGGGTCTCAGTTCGA_1-0	3.89446	13.5577		Cell_dat_Yolksac_Cell_dat_Yolksac_ACACTGAAGGCTCAGA_1	-2.87162	-1.48067		ATTCCATCAGCCGGTT-SIGAE11	-0.259275	7.16834		F61_Liver_CD45+_FCAImmP7862084_AAGGTTCGTACAGTGG	-5.31	-4.56		F61_Liver_CD45+_FCAImmP7862084_AAGGTTCGTACAGTGG	-72119.3	1542.53		Wang_et_al_ACGGGTCTCAGTTCGA_1-0	7.6313	14.648		ATTCCATCAGCCGGTT-SIGAE11	10.0104	3.25683		Wang_et_al_ACACCGGTCGGCGCTA_2-0	6.9751	4.9698		Wang_et_al_ACATACGCAAGTTCTG_2-0	9.10043	2.37287		Wang_et_al_AAATGCCTCTGACCTC_1	11.3004	3.32247		cell_13789	-6002.87	-7273.89		Wang_et_al_ACTGAACTCAAGATCC_1-0	0.00443435	0.563491	0.264516	0.167536
Wang_et_al_ACGTCAAAGAAACCGC_1-0	0.58072	1.43473		Cell_dat_Yolksac_Cell_dat_Yolksac_ACACTGACAAGTTGTC_1	-1.47718	6.10374		ATTCCATGTCGGATTT-SIGAE11	0.0839073	4.52724		F61_Liver_CD45+_FCAImmP7862084_AAGGTTCGTACATCCA	-3.75	-0.114		F61_Liver_CD45+_FCAImmP7862084_AAGGTTCGTACATCCA	-50113.3	-60824.2		Wang_et_al_ACGTCAAAGAAACCGC_1-0	3.78083	2.41619		ATTCCATGTCGGATTT-SIGAE11	10.3314	5.32862		Wang_et_al_ACACCGGTCTTCCTTC_2-0	5.987	5.72059		Wang_et_al_ACATACGCAGCTTAAC_2-0	3.11463	2.98112		Wang_et_al_AACACGTAGTACCGGA_1	0.145954	-3.76687		cell_13803	-2308.95	-8100.43		Wang_et_al_ACTGAGTAGACTGTAA_1-0	0.00517734	0.66018	0.123345	0.211269
Wang_et_al_ACGTCAAAGAGGGCTT_1-0	-1.13898	-0.0872794		Cell_dat_Yolksac_Cell_dat_Yolksac_ACACTGACAGGACCCT_1	-0.419965	5.71896		ATTCCCGAGTACAGAT-SIGAE11	11.3469	-2.78006		F61_Liver_CD45+_FCAImmP7862084_AAGGTTCGTATGAATG	1.87	-10.6		F61_Liver_CD45+_FCAImmP7862084_AAGGTTCGTATGAATG	-60975.4	61896		Wang_et_al_ACGTCAAAGAGGGCTT_1-0	4.20988	-0.207028		ATTCCCGAGTACAGAT-SIGAE11	0.163184	11.5467		Wang_et_al_ACACTGAAGTATCTCG_2-0	7.51471	4.18099		Wang_et_al_ACATACGCATTCTTAC_2-0	0.218005	3.55227		Wang_et_al_AACACGTAGTGCGATG_1	0.824922	10.4509		cell_13905	-5541.42	-7396.38		Wang_et_al_ACTGAGTAGCCCAGCT_1-0	0.0051622	0.661469	0.126394	0.206946
Wang_et_al_ACGTCAAGTGAAATCA_1-0	-2.29028	-1.15475		Cell_dat_Yolksac_Cell_dat_Yolksac_ACACTGATCACCCTCA_1	-4.36835	11.6061		ATTCCCGCATACGCAT-SIGAE11	3.39583	15.6882		F61_Liver_CD45+_FCAImmP7862084_AAGGTTCGTCACAAGG	-9.57	0.792		F61_Liver_CD45+_FCAImmP7862084_AAGGTTCGTCACAAGG	-57607.8	-47470.2		Wang_et_al_ACGTCAAGTGAAATCA_1-0	3.73295	0.463218		ATTCCCGCATACGCAT-SIGAE11	1.9642	0.16535		Wang_et_al_ACACTGAGTAGTACCT_2-0	7.24035	5.11861		Wang_et_al_ACATCAGAGATCGGGT_2-0	7.50864	-1.17542		Wang_et_al_AACACGTAGTGTTTGC_1	11.8532	11.5909		cell_13929	-3014.03	-8198.88		Wang_et_al_ACTGAGTAGTTCGCGC_1-0	0.00551139	0.629656	0.130663	0.234143
Wang_et_al_ACGTCAAGTTCGTTGA_1-0	1.48552	0.473162		Cell_dat_Yolksac_Cell_dat_Yolksac_ACAGCCGAGATAGGAG_1	-3.66275	6.11734		ATTCGTTCAAGTGCAG-SIGAE11	14.2786	0.948517		F61_Liver_CD45+_FCAImmP7862084_AAGGTTCGTGCACGAA	-3.62	-7.18		F61_Liver_CD45+_FCAImmP7862084_AAGGTTCGTGCACGAA	-78853.4	10596.5		Wang_et_al_ACGTCAAGTTCGTTGA_1-0	5.30411	-0.122815		ATTCGTTCAAGTGCAG-SIGAE11	-9.84922	8.63412		Wang_et_al_ACACTGAGTGACGCCT_2-0	5.77446	5.7619		Wang_et_al_ACATCAGCAATCTGCA_2-0	7.84094	2.89206		Wang_et_al_AACACGTCAGATCCAT_1	9.65459	15.0364		cell_13942	-5085.9	-7563.4		Wang_et_al_ACTGAGTCACCAGTTA_1-0	0.028344	0.64553	0.135262	0.190834
Wang_et_al_ACGTCAATCGTGGGAA_1-0	12.1568	-1.86508		Cell_dat_Yolksac_Cell_dat_Yolksac_ACAGCCGAGTCATCCA_1	-3.821	12.6051		ATTCGTTCAATCCAGT-SIGAE11	14.4141	7.45844		F61_Liver_CD45+_FCAImmP7862084_AAGGTTCGTGCAGACA	-2.5	6.12		F61_Liver_CD45+_FCAImmP7862084_AAGGTTCGTGCAGACA	-19553.4	-97561.5		Wang_et_al_ACGTCAATCGTGGGAA_1-0	1.00236	11.2874		ATTCGTTCAATCCAGT-SIGAE11	-1.72959	4.54959		Wang_et_al_ACACTGAGTGTTCTTT_2-0	6.67044	5.42655		Wang_et_al_ACATCAGCAGATCCAT_2-0	9.60116	1.59334		Wang_et_al_AACACGTCAGCGTAAG_1	6.43184	3.45462		cell_13969	2070.64	-9090.04		Wang_et_al_ACTGAGTCACTGTTAG_1-0	0.0064731	0.663674	0.132468	0.197355
Wang_et_al_ACGTCAATCTGCTGTC_1-0	3.91877	3.23774		Cell_dat_Yolksac_Cell_dat_Yolksac_ACAGCCGCAAACTGCT_1	-2.3283	13.5778		ATTCGTTTCGTGCGAC-SIGAE11	14.8992	0.772214		F61_Liver_CD45+_FCAImmP7862084_AAGGTTCGTGTCCTCT	0.651	-9.76		F61_Liver_CD45+_FCAImmP7862084_AAGGTTCGTGTCCTCT	-59626.8	57356.1		Wang_et_al_ACGTCAATCTGCTGTC_1-0	4.67822	3.43205		ATTCGTTTCGTGCGAC-SIGAE11	-10.8249	8.77259		Wang_et_al_ACACTGATCATAGCAC_2-0	7.60367	4.25157		Wang_et_al_ACATCAGCATACGCCG_2-0	7.55816	3.77056		Wang_et_al_AACACGTCATCTATGG_1	14.7088	0.984855		cell_16331	262.183	-14466.9		Wang_et_al_ACTGAGTCAGTCGATT_1-0	0.00802895	0.662089	0.134703	0.195148
Wang_et_al_ACTATCTAGACACGAC_1-0	-2.10937	4.05715		Cell_dat_Yolksac_Cell_dat_Yolksac_ACAGCCGCAATGGATA_1	-3.66607	6.06698		ATTCTACGTGATTCTG-SIGAE11	5.80401	-1.2684		F61_Liver_CD45+_FCAImmP7862084_AAGGTTCGTTCTGGTA	-7.32	-5.93		F61_Liver_CD45+_FCAImmP7862084_AAGGTTCGTTCTGGTA	-89912.2	-10132.3		Wang_et_al_ACTATCTAGACACGAC_1-0	3.91475	12.6254		ATTCTACGTGATTCTG-SIGAE11	5.02872	10.8457		Wang_et_al_ACACTGATCTGAGGGA_2-0	7.08516	5.35709		Wang_et_al_ACATCAGCATCACAAC_2-0	2.59946	4.6849		Wang_et_al_AACACGTGTCGAACAG_1	16.0586	7.86382		cell_16349	-1581.37	8198.5		Wang_et_al_ACTGAGTCATATGGTC_1-0	0.0348983	0.642509	0.13153	0.191033
Wang_et_al_ACTATCTAGAGGACGG_1-0	5.49079	5.88285		Cell_dat_Yolksac_Cell_dat_Yolksac_ACAGCCGCACGGACAA_1	-1.85424	-3.09266		ATTCTTGCACGGATCC-SIGAE11	-3.93218	4.68811		F61_Liver_CD45+_FCAImmP7862084_AAGGTTCGTTGTCTTT	-6.37	6.91		F61_Liver_CD45+_FCAImmP7862084_AAGGTTCGTTGTCTTT	-22694	-113758		Wang_et_al_ACTATCTAGAGGACGG_1-0	-0.147332	5.62356		ATTCTTGCACGGATCC-SIGAE11	14.6548	6.6927		Wang_et_al_ACAGCCGGTTACGACT_2-0	6.54657	5.03915		Wang_et_al_ACATCAGGTAGCGTAG_2-0	10.0727	1.28806		Wang_et_al_AACACGTGTGATAAGT_1	10.3245	5.77479		cell_16354	-1820.92	7483.75		Wang_et_al_ACTGAGTGTACTTCTT_1-0	0.00664988	0.663342	0.133415	0.196562
Wang_et_al_ACTATCTAGCTGCAAG_1-0	-0.519486	0.915643		Cell_dat_Yolksac_Cell_dat_Yolksac_ACAGCCGGTGTTTGGT_1	1.26103	4.81561		ATTCTTGCATTCTCCG-SIGAE11	14.8069	6.95089		F61_Liver_CD45+_FCAImmP7862084_AAGGTTCTCGCCGTGA	-5.94	-1.02		F61_Liver_CD45+_FCAImmP7862084_AAGGTTCTCGCCGTGA	-54207.5	-43325.5		Wang_et_al_ACTATCTAGCTGCAAG_1-0	5.95877	0.787375		ATTCTTGCATTCTCCG-SIGAE11	-2.13233	2.2229		Wang_et_al_ACAGCCGTCTACCAGA_2-0	7.61485	5.57254		Wang_et_al_ACATCAGGTCTCCATC_2-0	3.91992	2.76798		Wang_et_al_AACACGTGTTGATTCG_1	8.18162	3.33612		cell_16367	-5206	-7513.9		Wang_et_al_ACTGATGCACATTCGA_1-0	0.0684931	0.612016	0.135474	0.183988
Wang_et_al_ACTATCTCACGTAAGG_1-0	1.22244	0.223797		Cell_dat_Yolksac_Cell_dat_Yolksac_ACAGCCGGTTTGCATG_1	-2.62509	-0.508738		ATTCTTGTCCGTGTCT-SIGAE11	9.43334	-2.48768		F61_Liver_CD45+_FCAImmP7862084_AAGGTTCTCGGTTCGG	-7.33	6.49		F61_Liver_CD45+_FCAImmP7862084_AAGGTTCTCGGTTCGG	-28410.6	-116173		Wang_et_al_ACTATCTCACGTAAGG_1-0	5.65995	2.62451		ATTCTTGTCCGTGTCT-SIGAE11	0.908196	9.59399		Wang_et_al_ACAGCTAAGAAGGTGA_2-0	7.01415	4.87929		Wang_et_al_ACATGGTCACGTGAGA_2-0	8.33238	1.66001		Wang_et_al_AACACGTTCCAGAGGA_1	8.48869	5.60441		cell_16389	-4851.3	-7717.46		Wang_et_al_ACTGATGCAGATGGGT_1-0	0.025154	0.646303	0.139269	0.189244
Wang_et_al_ACTATCTCAGTATCTG_1-0	14.3127	4.78848		Cell_dat_Yolksac_Cell_dat_Yolksac_ACAGCCGTCAAACAAG_1	-1.88229	14.2037		ATTCTTGTCGTCTCAC-SIGAE11	10.2605	-1.44181		F61_Liver_CD45+_FCAImmP7862084_AAGGTTCTCTATCCCG	-4.89	-6.68		F61_Liver_CD45+_FCAImmP7862084_AAGGTTCTCTATCCCG	-82775.8	3586.78		Wang_et_al_ACTATCTCAGTATCTG_1-0	8.56012	10.4208		ATTCTTGTCGTCTCAC-SIGAE11	-0.818005	11.5247		Wang_et_al_ACAGCTACACATCCAA_2-0	6.87822	4.89862		Wang_et_al_ACATGGTTCACGACTA_2-0	10.3847	3.59627		Wang_et_al_AACCATGAGTTTAGGA_1	9.63822	13.7174		cell_16430	-5496.58	-3786.23		Wang_et_al_ACTGATGGTTGCCTCT_1-0	0.00386776	0.512863	0.334519	0.148731
Wang_et_al_ACTATCTCATTACGAC_1-0	1.62606	0.384805		Cell_dat_Yolksac_Cell_dat_Yolksac_ACAGCCGTCACCATAG_1	-2.17659	13.6139		ATTGGGTAGCATGGGT-SIGAE11	6.37508	-3.70359		F61_Liver_CD45+_FCAImmP7862084_AAGTCTGAGACGCACA	-2.44	-8.39		F61_Liver_CD45+_FCAImmP7862084_AAGTCTGAGACGCACA	-29748.5	-14281		Wang_et_al_ACTATCTCATTACGAC_1-0	3.7358	1.3631		ATTGGGTAGCATGGGT-SIGAE11	4.00762	9.97063		Wang_et_al_ACAGCTACAGGAATCG_2-0	7.63372	5.85834		Wang_et_al_ACATGGTTCGGAATCT_2-0	8.98607	2.94568		Wang_et_al_AACCATGCAGCTGCTG_1	1.15988	4.60563		cell_16433	-6473	-3293.1		Wang_et_al_ACTGATGTCGGGAGTA_1-0	0.0220147	0.587375	0.218365	0.172219
Wang_et_al_ACTATCTGTGACGGTA_1-0	9.56705	9.79697		Cell_dat_Yolksac_Cell_dat_Yolksac_ACAGCCGTCAGATAAG_1	-0.000642044	15.7751		ATTGGGTTCCGACATA-SIGAE11	14.6926	5.96926		F61_Liver_CD45+_FCAImmP7862084_AAGTCTGAGAGGGCTT	-3.37	6.76		F61_Liver_CD45+_FCAImmP7862084_AAGTCTGAGAGGGCTT	-17010.4	-102672		Wang_et_al_ACTATCTGTGACGGTA_1-0	12.5099	9.55858		ATTGGGTTCCGACATA-SIGAE11	-3.873	3.63789		Wang_et_al_ACATACGAGGAGTAGA_2-0	7.96189	4.08689		Wang_et_al_ACATGGTTCTTCCTTC_2-0	10.4664	4.00465		Wang_et_al_AACCATGGTACATCCA_1	14.5435	8.72364		cell_16434	5278.64	-10179.6		Wang_et_al_ACTGCTCAGTGGTAAT_1-0	0.0366244	0.641235	0.134125	0.187987
Wang_et_al_ACTATCTGTTCCATGA_1-0	11.7283	5.88159		Cell_dat_Yolksac_Cell_dat_Yolksac_ACAGCTACACGTCTCT_1	-3.83949	6.42707		ATTTACCGTGCTCTTC-SIGAE11	13.9565	9.45294		F61_Liver_CD45+_FCAImmP7862084_AAGTCTGAGCTGATAA	-8.56	-4.68		F61_Liver_CD45+_FCAImmP7862084_AAGTCTGAGCTGATAA	-93422.5	-15164.6		Wang_et_al_ACTATCTGTTCCATGA_1-0	11.1762	3.56286		ATTTACCGTGCTCTTC-SIGAE11	-1.34433	2.02679		Wang_et_al_ACATACGAGGCCCTCA_2-0	7.4468	5.13111		Wang_et_al_ACCAGTAAGGGAGTAA_2-0	2.42529	5.41335		Wang_et_al_AACCGCGAGGAGTCTG_1	12.7682	8.53841		cell_16467	5039.25	-9859.94		Wang_et_al_ACTGCTCAGTTAGCGG_1-0	0.0036353	0.496142	0.367187	0.133017
Wang_et_al_ACTATCTTCTGTTTGT_1-0	1.04571	2.68305		Cell_dat_Yolksac_Cell_dat_Yolksac_ACAGCTACAGCTCGAC_1	-2.29332	15.5628		ATTTCACAGCGCTGCT-SIGAE11	6.16803	-4.24519		F61_Liver_CD45+_FCAImmP7862084_AAGTCTGAGGCGATAC	-4.32	10.2		F61_Liver_CD45+_FCAImmP7862084_AAGTCTGAGGCGATAC	1626.56	-105465		Wang_et_al_ACTATCTTCTGTTTGT_1-0	4.07344	3.49026		ATTTCACAGCGCTGCT-SIGAE11	3.44787	15.9112		Wang_et_al_ACATACGAGTATCTCG_2-0	7.54704	6.0398		Wang_et_al_ACCAGTACACATCTTT_2-0	10.1762	5.06632		Wang_et_al_AACCGCGCAAGTCTGT_1	10.9999	12.6079		cell_16475	-1287.41	7627.25		Wang_et_al_ACTGCTCGTACGACCC_1-0	0.0403709	0.632211	0.139628	0.187761
Wang_et_al_ACTGAACAGACAAAGG_1-0	5.38464	5.11545		Cell_dat_Yolksac_Cell_dat_Yolksac_ACAGCTACATGGAATA_1	-0.425991	14.6041		ATTTCACCAAACAGGC-SIGAE11	15.451	7.85819		F61_Liver_CD45+_FCAImmP7862084_AAGTCTGAGTCGCCGT	-3.01	-8.58		F61_Liver_CD45+_FCAImmP7862084_AAGTCTGAGTCGCCGT	-36474.7	-12378.8		Wang_et_al_ACTGAACAGACAAAGG_1-0	-1.10891	3.60492		ATTTCACCAAACAGGC-SIGAE11	-2.77385	3.64591		Wang_et_al_ACATACGAGTGTCTCA_2-0	6.70918	5.20635		Wang_et_al_ACCAGTACAGATCTGT_2-0	9.4638	-0.647467		Wang_et_al_AACCGCGCACACCGCA_1	10.7732	12.4424		cell_16504	-5819.07	-7363.02		Wang_et_al_ACTGCTCGTGAAATCA_1-0	0.0459705	0.63047	0.137487	0.186044
Wang_et_al_ACTGAACAGATGCCAG_1-0	1.71543	1.35087		Cell_dat_Yolksac_Cell_dat_Yolksac_ACAGCTACATTAGCCA_1	-4.20444	6.88954		ATTTCACCAGGCATGA-SIGAE11	15.3008	7.79878		F61_Liver_CD45+_FCAImmP7862084_AAGTCTGCAAACCTAC	1.35	-7.19		F61_Liver_CD45+_FCAImmP7862084_AAGTCTGCAAACCTAC	-58825.6	50382.1		Wang_et_al_ACTGAACAGATGCCAG_1-0	4.93162	2.00845		ATTTCACCAGGCATGA-SIGAE11	-1.14768	4.28636		Wang_et_al_ACATACGCAAGTTCTG_2-0	7.28267	6.63747		Wang_et_al_ACCAGTAGTCAAAGAT_2-0	6.93546	2.29668		Wang_et_al_AACCGCGCATTCCTGC_1	8.31001	14.2112		cell_16506	-4470.71	-8028.79		Wang_et_al_ACTGCTCGTGTAATGA_1-0	0.104102	0.59294	0.126362	0.176569
Wang_et_al_ACTGAACAGGACATTA_1-0	4.79605	13.7144		Cell_dat_Yolksac_Cell_dat_Yolksac_ACAGCTAGTCAGCTAT_1	-4.66186	12.1537		ATTTCACTCAAAGGTA-SIGAE11	13.5854	13.2855		F61_Liver_CD45+_FCAImmP7862084_AAGTCTGCAGATGGCA	-3.16	13.2		F61_Liver_CD45+_FCAImmP7862084_AAGTCTGCAGATGGCA	71437.8	-123552		Wang_et_al_ACTGAACAGGACATTA_1-0	7.5401	14.3575		ATTTCACTCAAAGGTA-SIGAE11	-6.20317	-1.24857		Wang_et_al_ACATACGCAGCTTAAC_2-0	7.07465	4.50296		Wang_et_al_ACCAGTAGTTATCGGT_2-0	2.85798	4.80044		Wang_et_al_AACCGCGGTAGCACGA_1	8.70412	5.39825		cell_16557	-2745.13	6437.62		Wang_et_al_ACTGCTCTCACGAAGG_1-0	0.0418196	0.623086	0.150681	0.184385
Wang_et_al_ACTGAACAGTGGGTTG_1-0	1.20773	0.703177		Cell_dat_Yolksac_Cell_dat_Yolksac_ACAGCTAGTGATGCCC_1	-4.11597	11.0744		CAAAGAACACGTCGGT-SIGAE11	16.0942	6.81579		F61_Liver_CD45+_FCAImmP7862084_AAGTCTGCATACTACG	-6.01	-4.81		F61_Liver_CD45+_FCAImmP7862084_AAGTCTGCATACTACG	-80647	-12459.5		Wang_et_al_ACTGAACAGTGGGTTG_1-0	6.41069	1.21216		CAAAGAACACGTCGGT-SIGAE11	-1.85132	3.61263		Wang_et_al_ACATACGCATTCTTAC_2-0	7.17875	5.74066		Wang_et_al_ACCAGTATCCGTAGGC_2-0	2.58398	4.6898		Wang_et_al_AACCGCGGTGAAAGAG_1	-4.75884	5.75244		cell_16561	-6072.8	-7084.92		Wang_et_al_ACTGCTCTCCGTACAA_1-0	0.00556318	0.672354	0.125222	0.19683
Wang_et_al_ACTGAACCACATTAGC_1-0	2.65376	1.33298		Cell_dat_Yolksac_Cell_dat_Yolksac_ACAGCTAGTTATCACG_1	-3.1684	12.6697		CAAAGAAGTAGGCTGA-SIGAE11	16.5658	6.67084		F61_Liver_CD45+_FCAImmP7862084_AAGTCTGCATCCCATC	-3.62	2.9		F61_Liver_CD45+_FCAImmP7862084_AAGTCTGCATCCCATC	-31482.1	-88346.6		Wang_et_al_ACTGAACCACATTAGC_1-0	6.74011	3.43474		CAAAGAAGTAGGCTGA-SIGAE11	-3.99503	2.1939		Wang_et_al_ACATCAGAGATCGGGT_2-0	7.28635	6.58747		Wang_et_al_ACCCACTAGAGCTGCA_2-0	8.49256	5.12967		Wang_et_al_AACCGCGTCATTGCCC_1	5.13418	15.003		cell_16562	-4542.92	-8209.54		Wang_et_al_ACTGTCCAGCCACGTC_1-0	0.0131723	0.657655	0.135379	0.193764
Wang_et_al_ACTGAACCACGTCTCT_1-0	1.81207	3.63784		Cell_dat_Yolksac_Cell_dat_Yolksac_ACATACGAGCCGTCGT_1	-4.06971	12.1172		CAACAGTGTGTATACC-SIGAE11	13.3638	9.35891		F61_Liver_CD45+_FCAImmP7862084_AAGTCTGCATGTCTCC	-2	8.93		F61_Liver_CD45+_FCAImmP7862084_AAGTCTGCATGTCTCC	-3928.29	-96190.3		Wang_et_al_ACTGAACCACGTCTCT_1-0	8.96013	9.71384		CAACAGTGTGTATACC-SIGAE11	-0.443968	2.58992		Wang_et_al_ACATCAGCAATCTGCA_2-0	7.43132	5.93712		Wang_et_al_ACCCACTAGCTACCTA_2-0	7.06348	-0.00409541		Wang_et_al_AACCGCGTCCACGACG_1	11.0354	10.2962		cell_16616	4973.95	-9408.33		Wang_et_al_ACTGTCCGTCAGAAGC_1-0	0.0207051	0.629967	0.159689	0.18961
Wang_et_al_ACTGAACCACTTAAGC_1-0	7.18159	4.87942		Cell_dat_Yolksac_Cell_dat_Yolksac_ACATACGCAAGTTGTC_1	11.6702	5.27383		CAACCAAGTGCCAAGA-SIGAE11	13.7656	0.245264		F61_Liver_CD45+_FCAImmP7862084_AAGTCTGGTAGGGACT	1.68	-6.08		F61_Liver_CD45+_FCAImmP7862084_AAGTCTGGTAGGGACT	-53075.9	39400.2		Wang_et_al_ACTGAACCACTTAAGC_1-0	-1.1315	6.49698		CAACCAAGTGCCAAGA-SIGAE11	-9.83752	7.48245		Wang_et_al_ACATCAGCAGATCCAT_2-0	6.3603	5.3264		Wang_et_al_ACCCACTCAAGGGTCA_2-0	3.73867	3.16884		Wang_et_al_AACCGCGTCTTGGGTA_1	6.3101	3.55845		cell_16618	-1078.82	8390.42		Wang_et_al_ACTGTCCGTCCTGCTT_1-0	0.142076	0.565788	0.124626	0.167485
Wang_et_al_ACTGAACCAGAAGCAC_1-0	4.34182	3.66633		Cell_dat_Yolksac_Cell_dat_Yolksac_ACATACGCATTTCACT_1	-3.19536	13.0872		CAACCAATCCAGCCTT-SIGAE11	-0.759481	5.19901		F61_Liver_CD45+_FCAImmP7862084_AAGTCTGGTCTACCTC	-2.53	2.59		F61_Liver_CD45+_FCAImmP7862084_AAGTCTGGTCTACCTC	-32486.1	-84761.1		Wang_et_al_ACTGAACCAGAAGCAC_1-0	1.67838	4.58189		CAACCAATCCAGCCTT-SIGAE11	10.8106	4.78861		Wang_et_al_ACATCAGCATACGCCG_2-0	6.63394	5.09022		Wang_et_al_ACCCACTCATGTCCTC_2-0	0.912974	4.56575		Wang_et_al_AACGTTGAGGATGGTC_1	9.39278	6.01167		cell_16627	-5396.87	-7447.12		Wang_et_al_ACTGTCCGTCTTCAAG_1-0	0.0480112	0.62994	0.13781	0.184211
Wang_et_al_ACTGAACCATAGACTC_1-0	3.50684	2.70157		Cell_dat_Yolksac_Cell_dat_Yolksac_ACATACGGTCAGAATA_1	10.9403	11.204		CAACCTCCATACACCA-SIGAE11	-4.25439	1.70009		F61_Liver_CD45+_FCAImmP7862084_AAGTCTGGTCTTCGTC	-4.4	-4		F61_Liver_CD45+_FCAImmP7862084_AAGTCTGGTCTTCGTC	-73485.1	5310.12		Wang_et_al_ACTGAACCATAGACTC_1-0	7.87642	9.12593		CAACCTCCATACACCA-SIGAE11	14.1994	8.66186		Wang_et_al_ACATCAGCATCACAAC_2-0	6.17586	4.53648		Wang_et_al_ACCCACTGTTAAGGGC_2-0	1.45268	4.86266		Wang_et_al_AACGTTGAGGGTGTTG_1	8.52827	3.16261		cell_16633	-6404.55	-6729.54		Wang_et_al_ACTGTCCGTTCAGCGC_1-0	0.0371089	0.641581	0.132394	0.188887
Wang_et_al_ACTGAACCATATACCG_1-0	-2.10456	-0.391125		Cell_dat_Yolksac_Cell_dat_Yolksac_ACATACGGTGATGATA_1	-3.2761	12.2219		CAACCTCTCAAATAGG-SIGAE11	10.3717	-0.443843		F61_Liver_CD45+_FCAImmP7862084_AAGTCTGGTTAAAGAC	3.53	-1.32		F61_Liver_CD45+_FCAImmP7862084_AAGTCTGGTTAAAGAC	32800.7	7240.07		Wang_et_al_ACTGAACCATATACCG_1-0	3.95154	0.949926		CAACCTCTCAAATAGG-SIGAE11	0.379522	9.8413		Wang_et_al_ACATCAGGTAGCGTAG_2-0	6.72945	5.7809		Wang_et_al_ACCGTAAAGATGGGTC_2-0	12.0923	4.10769		Wang_et_al_AACGTTGAGTTAACGA_1	3.56438	3.62511		cell_16634	-2328.93	7753.01		Wang_et_al_ACTGTCCTCCTCAATT_1-0	0.158874	0.557866	0.117222	0.166012
Wang_et_al_ACTGAACTCAAGATCC_1-0	4.97053	5.13206		Cell_dat_Yolksac_Cell_dat_Yolksac_ACATCAGAGCTCAACT_1	-0.90233	13.8561		CAACGGCGTACAGTTC-SIGAE11	-4.71215	1.62838		F61_Liver_CD45+_FCAImmP7862084_AAGTCTGGTTGCTCCT	-3.52	0.111		F61_Liver_CD45+_FCAImmP7862084_AAGTCTGGTTGCTCCT	-49590.3	-61654.9		Wang_et_al_ACTGAACTCAAGATCC_1-0	-0.861314	3.98528		CAACGGCGTACAGTTC-SIGAE11	14.6714	8.72194		Wang_et_al_ACATCAGGTCTCCATC_2-0	7.61281	4.77584		Wang_et_al_ACCGTAAAGGCACATG_2-0	6.89389	0.155342		Wang_et_al_AACGTTGCATCAGTAC_1	9.84214	14.802		cell_16655	-6222.97	-6549.92		Wang_et_al_ACTGTCCTCCTGTAGA_1-0	0.135903	0.564421	0.129518	0.170132
Wang_et_al_ACTGAGTAGACTGTAA_1-0	6.72491	5.2535		Cell_dat_Yolksac_Cell_dat_Yolksac_ACATCAGAGGAGTTGC_1	-0.168103	-2.11716		CAACGGCGTGCGGTAA-SIGAE11	6.93743	-0.577182		F61_Liver_CD45+_FCAImmP7862084_AAGTCTGGTTTGGGCC	-8.49	-5.2		F61_Liver_CD45+_FCAImmP7862084_AAGTCTGGTTTGGGCC	-91957.9	-13320.2		Wang_et_al_ACTGAGTAGACTGTAA_1-0	-0.804447	6.54097		CAACGGCGTGCGGTAA-SIGAE11	3.47664	12.7286		Wang_et_al_ACATGGTCACGTGAGA_2-0	6.69502	5.48101		Wang_et_al_ACCGTAACATCCTTGC_2-0	7.1932	1.85129		Wang_et_al_AACGTTGGTAGGCATG_1	10.1381	14.6328		cell_16677	-6054.48	-6188.01		Wang_et_al_ACTTACTCAAATCCGT_1-0	0.0026844	0.38212	0.519802	0.0953806
Wang_et_al_ACTGAGTAGCCCAGCT_1-0	2.29168	2.86457		Cell_dat_Yolksac_Cell_dat_Yolksac_ACATCAGCAAGTACCT_1	-1.80627	14.3946		CAACGGCTCCGTTGAA-SIGAE11	-5.85341	3.78072		F61_Liver_CD45+_FCAImmP7862084_AAGTCTGTCAGATAAG	-4.48	-3.75		F61_Liver_CD45+_FCAImmP7862084_AAGTCTGTCAGATAAG	-74874.3	7116.88		Wang_et_al_ACTGAGTAGCCCAGCT_1-0	2.21208	13.0397		CAACGGCTCCGTTGAA-SIGAE11	16.151	8.9298		Wang_et_al_ACATGGTTCACGACTA_2-0	6.73297	5.44553		Wang_et_al_ACCGTAATCGTCACGG_2-0	10.5768	2.42712		Wang_et_al_AACGTTGGTGCCTGCA_1	5.35437	1.73212		cell_16725	-6308.36	-6783.71		Wang_et_al_ACTTACTCAATCGGTT_1-0	0.0488432	0.623682	0.138778	0.188668
Wang_et_al_ACTGAGTAGTTCGCGC_1-0	3.74594	3.46287		Cell_dat_Yolksac_Cell_dat_Yolksac_ACATCAGCACGAAAGC_1	11.0654	3.8957		CAACGGCTCGCTAGCG-SIGAE11	14.0789	8.45362		F61_Liver_CD45+_FCAImmP7862084_AATCCAGAGGTACTCT	-4.27	1.61		F61_Liver_CD45+_FCAImmP7862084_AATCCAGAGGTACTCT	-43655.7	-75609.6		Wang_et_al_ACTGAGTAGTTCGCGC_1-0	1.94375	4.71774		CAACGGCTCGCTAGCG-SIGAE11	-2.317	2.6824		Wang_et_al_ACATGGTTCGGAATCT_2-0	7.2499	5.14456		Wang_et_al_ACCGTAATCTCTTATG_2-0	10.1673	4.58854		Wang_et_al_AACGTTGGTGGCCCTA_1	-5.61368	7.34882		cell_16783	-5587.2	-4222.19		Wang_et_al_ACTTACTCAGCGTTCG_1-0	0.0390887	0.629865	0.140432	0.190586
Wang_et_al_ACTGAGTCACCAGTTA_1-0	-1.74503	0.0204112		Cell_dat_Yolksac_Cell_dat_Yolksac_ACATGGTAGTCAATAG_1	4.14001	4.32749		CAAGACTTCGGAACTT-SIGAE11	6.40491	0.115634		F61_Liver_CD45+_FCAImmP7862084_AATCCAGAGTTGAGAT	-4.54	2.16		F61_Liver_CD45+_FCAImmP7862084_AATCCAGAGTTGAGAT	-39579.7	-81414.6		Wang_et_al_ACTGAGTCACCAGTTA_1-0	3.85494	1.37664		CAAGACTTCGGAACTT-SIGAE11	4.3586	12.7931		Wang_et_al_ACATGGTTCTTCCTTC_2-0	6.67852	4.95052		Wang_et_al_ACCTTTAAGCTGAAAT_2-0	8.76134	0.024884		Wang_et_al_AACGTTGGTTACGTCA_1	9.617	6.06278		cell_16801	-6080.37	-6680.19		Wang_et_al_ACTTACTCAGGCAGTA_1-0	0.0170734	0.639869	0.15454	0.188488
Wang_et_al_ACTGAGTCACTGTTAG_1-0	-1.98166	-0.0711518		Cell_dat_Yolksac_Cell_dat_Yolksac_ACATGGTCAGCTGCAC_1	-4.6655	3.17553		CAAGAGGCAGACGATG-SIGAE11	-0.939777	4.16156		F61_Liver_CD45+_FCAImmP7862084_AATCCAGCACCTCGGA	-5.2	2.68		F61_Liver_CD45+_FCAImmP7862084_AATCCAGCACCTCGGA	-34464.5	-29568.7		Wang_et_al_ACTGAGTCACTGTTAG_1-0	6.5377	-0.68577		CAAGAGGCAGACGATG-SIGAE11	10.6934	5.67497		Wang_et_al_ACCAGTAAGGGAGTAA_2-0	6.59261	4.35287		Wang_et_al_ACCTTTAGTAATAGCA_2-0	2.71573	2.64159		Wang_et_al_AACTCAGCAACACGCC_1	6.2459	2.88441		cell_16808	-5228.5	-7254.6		Wang_et_al_ACTTACTCATATGCTG_1-0	0.0056758	0.667184	0.127452	0.199656
Wang_et_al_ACTGAGTCAGTCGATT_1-0	-2.0178	5.99637		Cell_dat_Yolksac_Cell_dat_Yolksac_ACATGGTCATGAACCT_1	1.6596	-0.546604		CAAGCTAAGGCCATAG-SIGAE11	5.86921	-0.203748		F61_Liver_CD45+_FCAImmP7862084_AATCCAGCACGGATAG	-1.31	6.03		F61_Liver_CD45+_FCAImmP7862084_AATCCAGCACGGATAG	-21370.2	-94831.6		Wang_et_al_ACTGAGTCAGTCGATT_1-0	7.52924	0.890994		CAAGCTAAGGCCATAG-SIGAE11	4.34665	12.4446		Wang_et_al_ACCAGTACACATCTTT_2-0	6.43561	5.05809		Wang_et_al_ACCTTTAGTCCGTCAG_2-0	11.3896	1.77581		Wang_et_al_AACTCAGCAAGCGCTC_1	15.2552	8.14516		cell_16810	-6116.48	-6966.49		Wang_et_al_ACTTACTCATCACAAC_1-0	0.0109777	0.661199	0.132087	0.195705
Wang_et_al_ACTGAGTCATATGGTC_1-0	-1.55961	-0.364004		Cell_dat_Yolksac_Cell_dat_Yolksac_ACATGGTTCACTCTTA_1	3.70278	5.65078		CAATACGCACTCATAG-SIGAE11	-4.21035	3.39201		F61_Liver_CD45+_FCAImmP7862084_AATCCAGCAGCTCGAC	0.705	-8.75		F61_Liver_CD45+_FCAImmP7862084_AATCCAGCAGCTCGAC	-55136.2	46182.5		Wang_et_al_ACTGAGTCATATGGTC_1-0	4.5606	0.848302		CAATACGCACTCATAG-SIGAE11	14.1426	6.96123		Wang_et_al_ACCAGTACAGATCTGT_2-0	7.57244	6.04654		Wang_et_al_ACCTTTAGTTCAGACT_2-0	10.0686	5.2109		Wang_et_al_AACTCAGCAAGGACAC_1	8.19188	5.67597		cell_16821	-5985.62	-3773.4		Wang_et_al_ACTTACTGTCCTCCAT_1-0	0.00658558	0.661096	0.133685	0.198603
Wang_et_al_ACTGAGTGTACTTCTT_1-0	-2.35846	2.43773		Cell_dat_Yolksac_Cell_dat_Yolksac_ACATGGTTCACTTCAT_1	-4.03376	2.65442		CAATACGGTTTCGGCG-SIGAE11	14.7791	7.49209		F61_Liver_CD45+_FCAImmP7862084_AATCCAGGTAGCTGCC	-7.2	-1.06		F61_Liver_CD45+_FCAImmP7862084_AATCCAGGTAGCTGCC	-62090.8	-35833.2		Wang_et_al_ACTGAGTGTACTTCTT_1-0	5.33067	-0.519886		CAATACGGTTTCGGCG-SIGAE11	-2.22677	3.85018		Wang_et_al_ACCAGTAGTCAAAGAT_2-0	7.31352	5.64426		Wang_et_al_ACCTTTAGTTTCGCTC_2-0	4.16487	4.24675		Wang_et_al_AACTCAGCAATGGACG_1	7.38984	4.60722		cell_16860	-5616.94	-6453.32		Wang_et_al_ACTTACTGTCTCACCT_1-0	0.0911059	0.601476	0.129569	0.177821
Wang_et_al_ACTGATGCACATTCGA_1-0	0.925694	1.14977		Cell_dat_Yolksac_Cell_dat_Yolksac_ACATGGTTCCACGAAT_1	0.181591	12.7487		CAATGACGTTATCTGG-SIGAE11	-0.354209	3.01142		F61_Liver_CD45+_FCAImmP7862084_AATCCAGGTATTACCG	2.27	-1.38		F61_Liver_CD45+_FCAImmP7862084_AATCCAGGTATTACCG	18823.1	11513.8		Wang_et_al_ACTGATGCACATTCGA_1-0	6.01981	1.92804		CAATGACGTTATCTGG-SIGAE11	10.5273	6.34311		Wang_et_al_ACCAGTAGTTATCGGT_2-0	6.96743	4.09069		Wang_et_al_ACCTTTATCTATGTGG_2-0	11.3658	1.22071		Wang_et_al_AACTCAGCACGGATAG_1	8.99392	5.71355		cell_16863	-6333.43	-6546.84		Wang_et_al_ACTTGTTAGATGGCGT_1-0	0.0142668	0.671626	0.129306	0.184772
Wang_et_al_ACTGATGCAGATGGGT_1-0	-2.57283	-0.239452		Cell_dat_Yolksac_Cell_dat_Yolksac_ACATGGTTCCATGAGT_1	-3.73892	6.14335		CAATTTCAGGGTCACA-SIGAE11	6.73856	-2.91358		F61_Liver_CD45+_FCAImmP7862084_AATCCAGTCAGGCAAG	-1.68	5.58		F61_Liver_CD45+_FCAImmP7862084_AATCCAGTCAGGCAAG	-13986.3	-93410.5		Wang_et_al_ACTGATGCAGATGGGT_1-0	3.89533	1.10654		CAATTTCAGGGTCACA-SIGAE11	2.92216	13.5605		Wang_et_al_ACCAGTATCCGTAGGC_2-0	7.20446	4.30042		Wang_et_al_ACGAGCCAGCCCAACC_2-0	7.09218	3.01224		Wang_et_al_AACTCAGCACGGCGTT_1	5.52467	3.80077		cell_16872	895.521	-15013.3		Wang_et_al_ACTTGTTAGCGTCTAT_1-0	0.00499454	0.598956	0.210793	0.185232
Wang_et_al_ACTGATGGTTGCCTCT_1-0	5.26317	6.25036		Cell_dat_Yolksac_Cell_dat_Yolksac_ACATGGTTCGTGGGAA_1	-2.385	15.5469		CAATTTCCATAACTCG-SIGAE11	0.0113718	6.25553		F61_Liver_CD45+_FCAImmP7862084_AATCCAGTCATCTGCC	-1.11	7.28		F61_Liver_CD45+_FCAImmP7862084_AATCCAGTCATCTGCC	-11021.1	-102872		Wang_et_al_ACTGATGGTTGCCTCT_1-0	-1.06505	3.76201		CAATTTCCATAACTCG-SIGAE11	9.50981	4.3259		Wang_et_al_ACCCACTAGAGCTGCA_2-0	5.74936	5.16118		Wang_et_al_ACGAGCCAGCGATTCT_2-0	11.4591	2.50061		Wang_et_al_AACTCAGGTCGCATCG_1	-3.64772	5.02179		cell_16873	-829.458	7304.93		Wang_et_al_ACTTGTTAGGCTACGA_1-0	0.00514448	0.660619	0.124637	0.209572
Wang_et_al_ACTGATGTCGGGAGTA_1-0	-0.318822	6.70911		Cell_dat_Yolksac_Cell_dat_Yolksac_ACCAGTAAGATCGATA_1	11.8064	4.28097		CACAACATCAGACCTA-SIGAE11	9.13068	-1.00488		F61_Liver_CD45+_FCAImmP7862084_AATCCAGTCTCAAGTG	-6.08	-3.34		F61_Liver_CD45+_FCAImmP7862084_AATCCAGTCTCAAGTG	-73941.6	-22956.7		Wang_et_al_ACTGATGTCGGGAGTA_1-0	3.84967	1.73553		CACAACATCAGACCTA-SIGAE11	1.94476	9.58901		Wang_et_al_ACCCACTAGCTACCTA_2-0	7.6124	5.74992		Wang_et_al_ACGAGCCAGTCCAGGA_2-0	12.1458	3.20558		Wang_et_al_AACTCAGGTCTTCGTC_1	11.1941	12.0139		cell_16920	-5818.04	-7154.1		Wang_et_al_ACTTGTTCAGATCTGT_1-0	0.0232074	0.649844	0.136852	0.190067
Wang_et_al_ACTGCTCAGTGGTAAT_1-0	-0.689845	0.380309		Cell_dat_Yolksac_Cell_dat_Yolksac_ACCAGTAAGGCATGGT_1	-4.16923	6.33554		CACAACATCCTCTCGA-SIGAE11	5.82862	-2.36629		F61_Liver_CD45+_FCAImmP7862084_AATCCAGTCTCGAGTA	-5.27	1.16		F61_Liver_CD45+_FCAImmP7862084_AATCCAGTCTCGAGTA	-51456	-65401.4		Wang_et_al_ACTGCTCAGTGGTAAT_1-0	4.06892	0.717749		CACAACATCCTCTCGA-SIGAE11	5.11211	9.94685		Wang_et_al_ACCCACTCAAGGGTCA_2-0	7.12535	4.71879		Wang_et_al_ACGAGCCCACAAGACG_2-0	9.32196	0.495251		Wang_et_al_AACTCAGGTGCAGTAG_1	5.65281	2.72345		cell_16954	-5519.3	-6773.11		Wang_et_al_ACTTGTTGTATCGCAT_1-0	0.052137	0.625633	0.137111	0.185091
Wang_et_al_ACTGCTCAGTTAGCGG_1-0	5.04658	6.65642		Cell_dat_Yolksac_Cell_dat_Yolksac_ACCAGTAAGGTGCAAC_1	-4.26132	13.6853		CACACAACATGGGTTT-SIGAE11	13.2778	9.26902		F61_Liver_CD45+_FCAImmP7862084_AATCCAGTCTTCGGTC	-3.51	12.2		F61_Liver_CD45+_FCAImmP7862084_AATCCAGTCTTCGGTC	65012.5	-119507		Wang_et_al_ACTGCTCAGTTAGCGG_1-0	-1.5221	3.10589		CACACAACATGGGTTT-SIGAE11	-1.73809	1.46477		Wang_et_al_ACCCACTCATGTCCTC_2-0	6.91831	4.54679		Wang_et_al_ACGAGCCGTACGCACC_2-0	10.454	0.679036		Wang_et_al_AACTCAGTCTGCGTAA_1	8.44733	4.91704		cell_16968	4975.17	-10262.8		Wang_et_al_ACTTGTTGTATTACCG_1-0	0.00256969	0.321991	0.580342	0.0950849
Wang_et_al_ACTGCTCGTACGACCC_1-0	0.294342	1.5885		Cell_dat_Yolksac_Cell_dat_Yolksac_ACCAGTAAGTACGCGA_1	-1.42853	6.39881		CACAGATCACACAGCC-SIGAE11	-0.0217604	5.57419		F61_Liver_CD45+_FCAImmP7862084_AATCGGTAGCTTCGCG	-2.12	-15.5		F61_Liver_CD45+_FCAImmP7862084_AATCGGTAGCTTCGCG	22034.5	114435		Wang_et_al_ACTGCTCGTACGACCC_1-0	5.7872	-0.534138		CACAGATCACACAGCC-SIGAE11	10.2564	4.44095		Wang_et_al_ACCCACTGTGGCTCCA_2-0	6.71867	2.49521		Wang_et_al_ACGAGCCTCCAGTAGT_2-0	8.25087	4.42354		Wang_et_al_AACTCCCCACGAAACG_1	12.5801	11.6985		cell_16973	-6034.16	-7089.49		Wang_et_al_ACTTGTTGTGTGCGTC_1-0	0.00562049	0.66305	0.126962	0.204336
Wang_et_al_ACTGCTCGTGAAATCA_1-0	-2.05558	1.1887		Cell_dat_Yolksac_Cell_dat_Yolksac_ACCAGTAAGTAGCGGT_1	1.03438	0.134146		CACATGAAGATGCTTC-SIGAE11	14.2687	0.2759		F61_Liver_CD45+_FCAImmP7862084_AATCGGTAGGACATTA	-6.18	1.65		F61_Liver_CD45+_FCAImmP7862084_AATCGGTAGGACATTA	-46070.2	-82831.6		Wang_et_al_ACTGCTCGTGAAATCA_1-0	3.55961	1.00812		CACATGAAGATGCTTC-SIGAE11	-10.8783	8.92009		Wang_et_al_ACCCACTGTTAAGGGC_2-0	7.07391	4.61029		Wang_et_al_ACGAGGACAAGTAATG_2-0	1.06643	4.74161		Wang_et_al_AACTCCCCAGTGGGAT_1	-6.30683	6.04501		cell_16978	813.553	-15196.6		Wang_et_al_ACTTGTTGTTAGATGA_1-0	0.303063	0.461853	0.0980837	0.136979
Wang_et_al_ACTGCTCGTGTAATGA_1-0	-0.66969	1.72376		Cell_dat_Yolksac_Cell_dat_Yolksac_ACCAGTACACCATCCT_1	-1.92117	14.1151		CACATGAGTGTCCGTG-SIGAE11	-5.65427	4.0441		F61_Liver_CD45+_FCAImmP7862084_AATCGGTAGTAACCCT	-4.96	7.73		F61_Liver_CD45+_FCAImmP7862084_AATCGGTAGTAACCCT	-19585.2	-108585		Wang_et_al_ACTGCTCGTGTAATGA_1-0	5.00622	2.06189		CACATGAGTGTCCGTG-SIGAE11	16.1271	8.31099		Wang_et_al_ACCGTAAAGATGGGTC_2-0	6.36346	5.36685		Wang_et_al_ACGAGGACATCCCATC_2-0	10.6501	2.27139		Wang_et_al_AACTCCCGTGTGTGCC_1	9.66915	5.68704		cell_16994	-6067.8	-6876.31		Wang_et_al_ACTTGTTTCAATACCG_1-0	0.021979	0.643258	0.142937	0.191796
Wang_et_al_ACTGCTCTCACGAAGG_1-0	-0.283015	1.36183		Cell_dat_Yolksac_Cell_dat_Yolksac_ACCAGTACACCGCTAG_1	-4.24209	11.1399		CACATGATCTAGCCAA-SIGAE11	13.2905	0.377921		F61_Liver_CD45+_FCAImmP7862084_AATCGGTAGTGGGTTG	-0.0985	-2.25		F61_Liver_CD45+_FCAImmP7862084_AATCGGTAGTGGGTTG	-47810.1	52123.5		Wang_et_al_ACTGCTCTCACGAAGG_1-0	3.88144	1.62868		CACATGATCTAGCCAA-SIGAE11	-8.96183	8.0927		Wang_et_al_ACCGTAAAGGCACATG_2-0	7.5799	6.04237		Wang_et_al_ACGAGGAGTGCGCTTG_2-0	10.2667	4.12418		Wang_et_al_AACTCTTAGCTAGTTC_1	11.2607	12.2602		cell_17007	5776.41	-10712		Wang_et_al_ACTTGTTTCATAACCG_1-0	0.0408819	0.632965	0.139357	0.186766
Wang_et_al_ACTGCTCTCCGTACAA_1-0	10.4581	-1.57016		Cell_dat_Yolksac_Cell_dat_Yolksac_ACCAGTACACGGCGTT_1	11.7468	5.46942		CACCAAAAGTAGACAT-SIGAE11	12.9096	11.2088		F61_Liver_CD45+_FCAImmP7862084_AATCGGTCAAGACGTG	-3.04	-4.45		F61_Liver_CD45+_FCAImmP7862084_AATCGGTCAAGACGTG	-67416.4	9951.6		Wang_et_al_ACTGCTCTCCGTACAA_1-0	-0.629078	12.4126		CACCAAAAGTAGACAT-SIGAE11	-4.33162	-1.35067		Wang_et_al_ACCGTAACATCCTTGC_2-0	7.43364	5.27577		Wang_et_al_ACGAGGATCTGCGTAA_2-0	3.25381	2.47657		Wang_et_al_AACTCTTAGTATTGGA_1	12.2199	8.83159		cell_17022	-2967.85	-7787.46		Wang_et_al_ACTTGTTTCATTGCGA_1-0	0.00408652	0.517835	0.322978	0.15508
Wang_et_al_ACTGTCCAGCCACGTC_1-0	-2.40433	1.91026		Cell_dat_Yolksac_Cell_dat_Yolksac_ACCAGTACACGGCTAC_1	-2.62379	15.7537		CACCAAACAGTATTCG-SIGAE11	-0.543191	6.82699		F61_Liver_CD45+_FCAImmP7862084_AATCGGTCAATGAAAC	-5.63	1.7		F61_Liver_CD45+_FCAImmP7862084_AATCGGTCAATGAAAC	-42418.8	-86636.7		Wang_et_al_ACTGTCCAGCCACGTC_1-0	6.71848	1.48234		CACCAAACAGTATTCG-SIGAE11	10.1957	3.69278		Wang_et_al_ACCGTAATCGTCACGG_2-0	7.07188	4.82298		Wang_et_al_ACGATACAGAGGTAGA_2-0	10.1727	3.65071		Wang_et_al_AACTCTTAGTGCAAGC_1	2.09524	-4.88815		cell_17077	-829.194	7420.6		Wang_et_al_ACTTTCAAGTGGAGAA_1-0	0.166817	0.548477	0.121891	0.162789
Wang_et_al_ACTGTCCGTCAGAAGC_1-0	-0.0335351	2.25817		Cell_dat_Yolksac_Cell_dat_Yolksac_ACCAGTACAGGTGCCT_1	-3.25738	12.3724		CACCAAATCCGTGCGA-SIGAE11	13.4686	6.89188		F61_Liver_CD45+_FCAImmP7862084_AATCGGTCACCTTGTC	-3.03	13		F61_Liver_CD45+_FCAImmP7862084_AATCGGTCACCTTGTC	70079.4	-120888		Wang_et_al_ACTGTCCGTCAGAAGC_1-0	6.81128	0.438561		CACCAAATCCGTGCGA-SIGAE11	-3.67009	4.39909		Wang_et_al_ACCGTAATCTCTTATG_2-0	6.74192	5.11744		Wang_et_al_ACGATACCAAGCGATG_2-0	10.9826	0.435283		Wang_et_al_AACTCTTGTCCGACGT_1	-3.93004	-1.76083		cell_17080	-1964.78	8047.8		Wang_et_al_ACTTTCACAAGACACG_1-0	0.0439364	0.628834	0.143933	0.183268
Wang_et_al_ACTGTCCGTCCTGCTT_1-0	-0.919867	-0.428832		Cell_dat_Yolksac_Cell_dat_Yolksac_ACCAGTAGTCATCCCT_1	-3.02143	14.3629		CACCGTTCAATACGCT-SIGAE11	13.2089	9.37619		F61_Liver_CD45+_FCAImmP7862084_AATCGGTCACGAAATA	-0.0398	-9.85		F61_Liver_CD45+_FCAImmP7862084_AATCGGTCACGAAATA	-46725.2	66292.2		Wang_et_al_ACTGTCCGTCCTGCTT_1-0	4.26743	0.854103		CACCGTTCAATACGCT-SIGAE11	-1.99649	1.41747		Wang_et_al_ACCTTTAAGATCCCAT_2-0	6.6432	2.09559		Wang_et_al_ACGATACCATCTCGCT_2-0	4.64041	2.37615		Wang_et_al_AACTCTTTCACTTACT_1	11.6705	10.757		cell_17092	-1355.08	8501.25		Wang_et_al_ACTTTCACAATTGCTG_1-0	0.0127018	0.63199	0.156174	0.199107
Wang_et_al_ACTGTCCGTCTTCAAG_1-0	-2.05817	1.25789		Cell_dat_Yolksac_Cell_dat_Yolksac_ACCAGTAGTGTGCCTG_1	-2.57882	14.7652		CACCGTTTCATCGTAG-SIGAE11	10.3234	-2.12428		F61_Liver_CD45+_FCAImmP7862084_AATCGGTCACTGAAGG	-2.04	12.3		F61_Liver_CD45+_FCAImmP7862084_AATCGGTCACTGAAGG	67877.5	-110363		Wang_et_al_ACTGTCCGTCTTCAAG_1-0	4.64994	1.07293		CACCGTTTCATCGTAG-SIGAE11	3.56429	12.2393		Wang_et_al_ACCTTTAAGCTGAAAT_2-0	7.69316	5.33057		Wang_et_al_ACGATACGTGCTAGCC_2-0	10.6217	1.70993		Wang_et_al_AACTGGTAGGCAATTA_1	6.65995	14.719		cell_17116	3339.47	-9513.65		Wang_et_al_ACTTTCACACATTAGC_1-0	0.00509558	0.652581	0.133855	0.208441
Wang_et_al_ACTGTCCGTTCAGCGC_1-0	-2.55625	-0.308979		Cell_dat_Yolksac_Cell_dat_Yolksac_ACCCACTCAAAGAATC_1	-4.04672	11.9334		CACGAATGTTCTCTCG-SIGAE11	9.22936	-0.711622		F61_Liver_CD45+_FCAImmP7862084_AATCGGTCAGTATAAG	-5.26	-2.05		F61_Liver_CD45+_FCAImmP7862084_AATCGGTCAGTATAAG	-57273.4	-35587.8		Wang_et_al_ACTGTCCGTTCAGCGC_1-0	6.43754	0.963515		CACGAATGTTCTCTCG-SIGAE11	1.38896	9.38245		Wang_et_al_ACCTTTAGTAATAGCA_2-0	7.18626	5.3695		Wang_et_al_ACGATACTCATATCGG_2-0	1.61483	4.17743		Wang_et_al_AACTGGTCAGCATACT_1	-6.50669	7.17339		cell_17118	-973.231	7497.07		Wang_et_al_ACTTTCACACGGATAG_1-0	0.178995	0.542427	0.116566	0.161987
Wang_et_al_ACTGTCCTCCTCAATT_1-0	-0.628608	-0.217627		Cell_dat_Yolksac_Cell_dat_Yolksac_ACCCACTGTACCGGCT_1	-3.80899	6.14235		CACGTGGTCCAGCTCT-SIGAE11	13.9731	7.68417		F61_Liver_CD45+_FCAImmP7862084_AATCGGTCATTCCTGC	-3.48	2.41		F61_Liver_CD45+_FCAImmP7862084_AATCGGTCATTCCTGC	-36886.7	-84568.4		Wang_et_al_ACTGTCCTCCTCAATT_1-0	4.91352	0.856975		CACGTGGTCCAGCTCT-SIGAE11	-1.01316	4.74387		Wang_et_al_ACCTTTAGTCCGTCAG_2-0	7.2591	5.11594		Wang_et_al_ACGATGTAGCAGACTG_2-0	11.1034	0.74835		Wang_et_al_AACTGGTCAGCTATTG_1	15.2088	7.09157		cell_17130	4175.92	-9451.85		Wang_et_al_ACTTTCACAGACTCGC_1-0	0.00518277	0.666102	0.123757	0.20493
Wang_et_al_ACTGTCCTCCTGTAGA_1-0	1.20563	0.641057		Cell_dat_Yolksac_Cell_dat_Yolksac_ACCCACTGTTTGACAC_1	-4.13587	13.6482		CACGTTCGTGAGAACC-SIGAE11	8.53161	11.9904		F61_Liver_CD45+_FCAImmP7862084_AATCGGTGTAGTGAAT	-3.08	13.1		F61_Liver_CD45+_FCAImmP7862084_AATCGGTGTAGTGAAT	67093.3	-120346		Wang_et_al_ACTGTCCTCCTGTAGA_1-0	4.03185	1.48468		CACGTTCGTGAGAACC-SIGAE11	-2.63796	-2.83396		Wang_et_al_ACCTTTAGTTCAGACT_2-0	6.28065	5.20627		Wang_et_al_ACGATGTAGCTAGGCA_2-0	9.40402	4.55789		Wang_et_al_AACTGGTCAGCTTCGG_1	10.534	11.6452		cell_17140	-5851.54	-6529.12		Wang_et_al_ACTTTCACAGATCCAT_1-0	0.0289243	0.649835	0.13118	0.190032
Wang_et_al_ACTTACTCAAATCCGT_1-0	4.22485	7.97253		Cell_dat_Yolksac_Cell_dat_Yolksac_ACCCACTTCGATGAGG_1	-3.86623	11.6165		CACGTTCTCGTGACTA-SIGAE11	16.8298	7.27265		F61_Liver_CD45+_FCAImmP7862084_AATCGGTGTGTTGAGG	-3.23	-3.37		F61_Liver_CD45+_FCAImmP7862084_AATCGGTGTGTTGAGG	-67957.2	8776.86		Wang_et_al_ACTTACTCAAATCCGT_1-0	-1.36901	1.96828		CACGTTCTCGTGACTA-SIGAE11	-3.37106	2.05939		Wang_et_al_ACCTTTAGTTTCGCTC_2-0	6.64944	4.41775		Wang_et_al_ACGATGTGTCACCCAG_2-0	3.05891	3.35097		Wang_et_al_AACTGGTGTATATGAG_1	12.078	11.0442		cell_17147	-6049.75	-6913.39		Wang_et_al_ACTTTCACAGGGTACA_1-0	0.00306897	0.386848	0.0741879	0.535878
Wang_et_al_ACTTACTCAATCGGTT_1-0	0.51772	1.83402		Cell_dat_Yolksac_Cell_dat_Yolksac_ACCGTAAAGAAGGACA_1	-6.05924	10.5336		CACTAAGCACAAATAG-SIGAE11	-5.1768	3.5236		F61_Liver_CD45+_FCAImmP7862084_AATCGGTTCAGCGATT	-2.63	6.7		F61_Liver_CD45+_FCAImmP7862084_AATCGGTTCAGCGATT	-16267.4	-104844		Wang_et_al_ACTTACTCAATCGGTT_1-0	5.30201	2.66764		CACTAAGCACAAATAG-SIGAE11	14.0509	7.23536		Wang_et_al_ACCTTTATCTATGTGG_2-0	7.31163	5.77461		Wang_et_al_ACGATGTTCTAGCACA_2-0	8.85304	4.57762		Wang_et_al_AACTGGTGTGGTCCGT_1	9.27903	5.83342		cell_17158	-2022.79	7400.94		Wang_et_al_ACTTTCACATTCTCAT_1-0	0.330789	0.442338	0.0943681	0.132485
Wang_et_al_ACTTACTCAGCGTTCG_1-0	1.68304	1.37343		Cell_dat_Yolksac_Cell_dat_Yolksac_ACCGTAAAGTGAAGAG_1	-3.17372	4.39186		CACTAAGCATTACTCT-SIGAE11	15.825	6.96968		F61_Liver_CD45+_FCAImmP7862084_AATCGGTTCGTTTATC	-5	-0.0575		F61_Liver_CD45+_FCAImmP7862084_AATCGGTTCGTTTATC	-52568.9	-57158.9		Wang_et_al_ACTTACTCAGCGTTCG_1-0	4.54148	2.78749		CACTAAGCATTACTCT-SIGAE11	-2.09189	3.11242		Wang_et_al_ACGAGCCAGCCCAACC_2-0	7.244	4.96993		Wang_et_al_ACGCAGCCATGTCCTC_2-0	5.67171	2.95033		Wang_et_al_AACTGGTTCAGCTCTC_1	15.2626	8.03825		cell_17210	-1515.64	8462.88		Wang_et_al_ACTTTCATCAGCTGGC_1-0	0.0188643	0.657393	0.13149	0.192222
Wang_et_al_ACTTACTCAGGCAGTA_1-0	0.373237	5.335		Cell_dat_Yolksac_Cell_dat_Yolksac_ACCGTAAGTCGCGGTT_1	-4.7117	3.38701		CACTAAGTCCATTTGT-SIGAE11	10.4503	-1.84794		F61_Liver_CD45+_FCAImmP7862084_AATCGGTTCTTGTTTG	-6.04	2.71		F61_Liver_CD45+_FCAImmP7862084_AATCGGTTCTTGTTTG	-46184.9	-84648.2		Wang_et_al_ACTTACTCAGGCAGTA_1-0	4.94301	1.61436		CACTAAGTCCATTTGT-SIGAE11	0.772766	9.61922		Wang_et_al_ACGAGCCAGCGATTCT_2-0	6.59843	5.41201		Wang_et_al_ACGCAGCGTACGCACC_2-0	3.50857	3.9479		Wang_et_al_AACTTTCAGACTTGAA_1	7.39436	13.1545		cell_17220	-3190.37	-8216.82		Wang_et_al_ACTTTCATCGTTTAGG_1-0	0.00533329	0.645088	0.162002	0.187549
Wang_et_al_ACTTACTCATATGCTG_1-0	9.41653	-2.219		Cell_dat_Yolksac_Cell_dat_Yolksac_ACCGTAAGTTAAGACA_1	-5.43629	9.93669		CACTGTCAGCCACAAG-SIGAE11	6.36227	-3.5488		F61_Liver_CD45+_FCAImmP7862084_ACACCAAAGATCCCAT	3.22	-0.218		F61_Liver_CD45+_FCAImmP7862084_ACACCAAAGATCCCAT	33672.4	6603.98		Wang_et_al_ACTTACTCATATGCTG_1-0	0.383364	10.0246		CACTGTCAGCCACAAG-SIGAE11	-6.7954	13.1413		Wang_et_al_ACGAGCCAGTCCAGGA_2-0	7.49025	4.9907		Wang_et_al_ACGCAGCTCGTTACGA_2-0	11.8775	1.97088		Wang_et_al_AACTTTCAGCTAGCCC_1	5.07413	1.35153		cell_17262	5278.27	-10700.8		Wang_et_al_AGAATAGAGATCCTGT_1-0	0.00307126	0.409031	0.475321	0.112562
Wang_et_al_ACTTACTCATCACAAC_1-0	1.53327	1.82356		Cell_dat_Yolksac_Cell_dat_Yolksac_ACCGTAATCACAATGC_1	12.7086	13.0082		CACTGTCCATCCGCGA-SIGAE11	13.1547	8.38198		F61_Liver_CD45+_FCAImmP7862084_ACACCAAAGCAGACTG	-1.92	5.24		F61_Liver_CD45+_FCAImmP7862084_ACACCAAAGCAGACTG	-14225.6	-90781.5		Wang_et_al_ACTTACTCATCACAAC_1-0	8.02795	0.89073		CACTGTCCATCCGCGA-SIGAE11	-2.37584	1.73587		Wang_et_al_ACGAGCCCACAAGACG_2-0	7.92059	5.41916		Wang_et_al_ACGCCAGAGATAGGAG_2-0	9.75424	1.15059		Wang_et_al_AACTTTCCAAGAGTCG_1	-1.71699	4.83552		cell_17273	-1748.91	8419.68		Wang_et_al_AGAATAGCAAGCTGGA_1-0	0.0254934	0.644947	0.138033	0.191497
Wang_et_al_ACTTACTGTCCTCCAT_1-0	-3.79663	5.91103		Cell_dat_Yolksac_Cell_dat_Yolksac_ACCGTAATCACCGGGT_1	11.6799	12.8891		CAGAGCCAGCCATTCA-SIGAE11	9.4306	-2.33242		F61_Liver_CD45+_FCAImmP7862084_ACACCAAAGCAGATCG	1.15	-3.7		F61_Liver_CD45+_FCAImmP7862084_ACACCAAAGCAGATCG	-34353.4	37731.4		Wang_et_al_ACTTACTGTCCTCCAT_1-0	4.80507	2.02713		CAGAGCCAGCCATTCA-SIGAE11	1.0566	9.38421		Wang_et_al_ACGAGCCGTACGCACC_2-0	7.89602	4.86757		Wang_et_al_ACGCCAGCACAGCGTC_2-0	6.77781	1.79154		Wang_et_al_AACTTTCGTCGCTTTC_1	11.477	3.47636		cell_17292	-4548.22	159.493		Wang_et_al_AGAATAGCAAGGACAC_1-0	0.00506778	0.64572	0.144258	0.204927
Wang_et_al_ACTTACTGTCTCACCT_1-0	-1.69347	-0.692893		Cell_dat_Yolksac_Cell_dat_Yolksac_ACCGTAATCAGTACGT_1	-2.39666	15.4912		CAGAGCCCAATTGAGA-SIGAE11	-4.74172	3.25951		F61_Liver_CD45+_FCAImmP7862084_ACACCAAAGCGATAGC	-0.868	-6.59		F61_Liver_CD45+_FCAImmP7862084_ACACCAAAGCGATAGC	-73466.1	22745.1		Wang_et_al_ACTTACTGTCTCACCT_1-0	4.36566	0.873348		CAGAGCCCAATTGAGA-SIGAE11	13.2141	7.26956		Wang_et_al_ACGAGCCTCCAGTAGT_2-0	5.84013	5.73211		Wang_et_al_ACGCCAGCACTAGTAC_2-0	9.95677	3.21651		Wang_et_al_AACTTTCTCCCAAGTA_1	4.59709	1.96535		cell_17308	-3802.57	-7520.99		Wang_et_al_AGAATAGCATAAAGGT_1-0	0.0539615	0.626977	0.134808	0.184225
Wang_et_al_ACTTGTTAGATGGCGT_1-0	-4.50659	6.20234		Cell_dat_Yolksac_Cell_dat_Yolksac_ACCGTAATCATAAAGG_1	-3.44734	13.1804		CAGAGCCCATTCAGCA-SIGAE11	12.5309	9.37345		F61_Liver_CD45+_FCAImmP7862084_ACACCAAAGTTCGATC	2.54	-2.59		F61_Liver_CD45+_FCAImmP7862084_ACACCAAAGTTCGATC	15956.3	16109		Wang_et_al_ACTTGTTAGATGGCGT_1-0	3.86505	1.12041		CAGAGCCCATTCAGCA-SIGAE11	-1.97253	1.10511		Wang_et_al_ACGAGGACAAGTAATG_2-0	6.86283	4.41667		Wang_et_al_ACGCCAGGTAGGCATG_2-0	9.11529	4.76375		Wang_et_al_AACTTTCTCCGTTGCT_1	-0.839455	10.5672		cell_17326	4931.14	-10002.2		Wang_et_al_AGAATAGGTTATCCGA_1-0	0.037848	0.639387	0.134311	0.188424
Wang_et_al_ACTTGTTAGCGTCTAT_1-0	5.43707	4.93059		Cell_dat_Yolksac_Cell_dat_Yolksac_ACCGTAATCCAAGCCG_1	-0.333071	6.44145		CAGATACAGTTAGTGA-SIGAE11	9.73675	-0.0765925		F61_Liver_CD45+_FCAImmP7862084_ACACCAACAATGTTGC	-5.55	7.1		F61_Liver_CD45+_FCAImmP7862084_ACACCAACAATGTTGC	-22756.3	-111129		Wang_et_al_ACTTGTTAGCGTCTAT_1-0	1.61561	5.07213		CAGATACAGTTAGTGA-SIGAE11	0.807226	11.6353		Wang_et_al_ACGAGGACATCCCATC_2-0	6.43696	5.32132		Wang_et_al_ACGCCAGGTGGTGTAG_2-0	13.2203	1.95082		Wang_et_al_AACTTTCTCTATCCCG_1	7.78255	-1.34149		cell_17353	-5756.82	-7488.21		Wang_et_al_AGAATAGGTTTAGCTG_1-0	0.00577889	0.666882	0.128759	0.198548
Wang_et_al_ACTTGTTAGGCTACGA_1-0	6.18213	4.94537		Cell_dat_Yolksac_Cell_dat_Yolksac_ACCGTAATCTATCCTA_1	-1.95047	14.4957		CAGATCAAGGATTTAG-SIGAE11	6.7062	0.154609		F61_Liver_CD45+_FCAImmP7862084_ACACCAACAGCTCCGA	-2.79	-3.93		F61_Liver_CD45+_FCAImmP7862084_ACACCAACAGCTCCGA	-72499.9	9482.67		Wang_et_al_ACTTGTTAGGCTACGA_1-0	-0.446023	5.67353		CAGATCAAGGATTTAG-SIGAE11	4.05621	12.6956		Wang_et_al_ACGAGGAGTGCGCTTG_2-0	5.99866	5.33517		Wang_et_al_ACGCCAGGTTCTGTTT_2-0	10.4196	3.29646		Wang_et_al_AAGACCTAGTCTTGCA_1	15.5352	-1.01054		cell_17362	-2411.68	8463.39		Wang_et_al_AGACGTTAGGAGTACC_1-0	0.0027988	0.373709	0.522216	0.101263
Wang_et_al_ACTTGTTCAGATCTGT_1-0	-2.77666	2.9247		Cell_dat_Yolksac_Cell_dat_Yolksac_ACCGTAATCTTACCGC_1	-3.92762	12.2649		CAGATCAGTACCGGCT-SIGAE11	10.1746	13.0729		F61_Liver_CD45+_FCAImmP7862084_ACACCAACAGTCAGCC	-5.82	-4.92		F61_Liver_CD45+_FCAImmP7862084_ACACCAACAGTCAGCC	-80729.9	-12666.9		Wang_et_al_ACTTGTTCAGATCTGT_1-0	4.37103	1.86028		CAGATCAGTACCGGCT-SIGAE11	-0.515517	-1.96673		Wang_et_al_ACGAGGATCTGCGTAA_2-0	7.27452	4.87472		Wang_et_al_ACGCCGAAGGATCGCA_2-0	6.65645	0.909094		Wang_et_al_AAGACCTCAGCTATTG_1	-3.60158	5.30199		cell_17381	-4110.75	1919.26		Wang_et_al_AGACGTTCAGTTCATG_1-0	0.0450869	0.627584	0.141133	0.186168
Wang_et_al_ACTTGTTGTATCGCAT_1-0	-1.82635	-0.0340925		Cell_dat_Yolksac_Cell_dat_Yolksac_ACCTTTACAAGCGAGT_1	9.80092	4.56315		CAGCAATCAAGAGTTA-SIGAE11	9.12343	-2.96466		F61_Liver_CD45+_FCAImmP7862084_ACACCAACATCCTAGA	-5.71	5.15		F61_Liver_CD45+_FCAImmP7862084_ACACCAACATCCTAGA	-26201.7	-107932		Wang_et_al_ACTTGTTGTATCGCAT_1-0	5.23946	1.16214		CAGCAATCAAGAGTTA-SIGAE11	1.05259	12.3061		Wang_et_al_ACGATACAGAGGTAGA_2-0	6.82881	5.45984		Wang_et_al_ACGCCGATCAGGCAAG_2-0	2.99439	2.93832		Wang_et_al_AAGACCTCATGTTCCC_1	8.62317	9.70466		cell_17394	-6122.14	-6893.8		Wang_et_al_AGACGTTCATATGCTG_1-0	0.0283687	0.647056	0.139003	0.185544
Wang_et_al_ACTTGTTGTATTACCG_1-0	4.74704	5.79293		Cell_dat_Yolksac_Cell_dat_Yolksac_ACCTTTACAGGCTGAA_1	-0.937782	15.2458		CAGCAATCACTAGTAC-SIGAE11	-3.99295	3.71659		F61_Liver_CD45+_FCAImmP7862084_ACACCAATCGCACTCT	-3.17	-15.9		F61_Liver_CD45+_FCAImmP7862084_ACACCAATCGCACTCT	28815.5	125724		Wang_et_al_ACTTGTTGTATTACCG_1-0	-0.281084	3.10406		CAGCAATCACTAGTAC-SIGAE11	13.8573	7.31582		Wang_et_al_ACGATACCAAGCGATG_2-0	7.9472	4.30258		Wang_et_al_ACGCCGATCTGGCGTG_2-0	8.06952	1.30526		Wang_et_al_AAGACCTGTGCACCAC_1	12.7723	9.77229		cell_17421	-1433.5	8126.27		Wang_et_al_AGACGTTGTCTGATCA_1-0	0.00583032	0.666521	0.129603	0.198014
Wang_et_al_ACTTGTTGTGTGCGTC_1-0	8.45257	0.530104		Cell_dat_Yolksac_Cell_dat_Yolksac_ACCTTTACATCGATTG_1	-1.49962	14.4481		CAGCAATCAGCAGGAT-SIGAE11	-6.23811	3.91368		F61_Liver_CD45+_FCAImmP7862084_ACACCAATCGTCCAGG	2.06	-5.07		F61_Liver_CD45+_FCAImmP7862084_ACACCAATCGTCCAGG	-30404.1	35338.7		Wang_et_al_ACTTGTTGTGTGCGTC_1-0	0.413018	11.8539		CAGCAATCAGCAGGAT-SIGAE11	16.3711	8.20407		Wang_et_al_ACGATACCATCTCGCT_2-0	7.35313	5.54967		Wang_et_al_ACGGAGAAGAGCCCAA_2-0	-0.143498	4.02635		Wang_et_al_AAGACCTGTTAGAACA_1	10.4473	13.3491		cell_17443	-5764.78	-4835.06		Wang_et_al_AGACGTTTCGATCCCT_1-0	0.00511025	0.571184	0.113093	0.310586
Wang_et_al_ACTTGTTGTTAGATGA_1-0	-1.46973	0.297758		Cell_dat_Yolksac_Cell_dat_Yolksac_ACCTTTAGTTTCCACC_1	-2.02505	15.1326		CAGCAATCATGTAACC-SIGAE11	-4.19296	3.93065		F61_Liver_CD45+_FCAImmP7862084_ACACCCTCAAAGAATC	-4.93	-5.71		F61_Liver_CD45+_FCAImmP7862084_ACACCCTCAAAGAATC	-65154.6	-15811.1		Wang_et_al_ACTTGTTGTTAGATGA_1-0	4.49713	1.71099		CAGCAATCATGTAACC-SIGAE11	14.6769	7.02144		Wang_et_al_ACGATACGTGCTAGCC_2-0	6.80158	5.61371		Wang_et_al_ACGGAGACAGATCGGA_2-0	9.26602	4.56433		Wang_et_al_AAGACCTGTTCGTCTC_1	3.45201	3.98505		cell_17494	-1799.44	7398.26		Wang_et_al_AGAGCGAAGATCTGCT_1-0	0.00543729	0.667519	0.125482	0.201533
Wang_et_al_ACTTGTTTCAATACCG_1-0	2.89219	1.53844		Cell_dat_Yolksac_Cell_dat_Yolksac_ACCTTTATCACATACG_1	-1.78652	12.9008		CAGCAATGTGACCGTC-SIGAE11	3.27635	16.2102		F61_Liver_CD45+_FCAImmP7862084_ACACCCTCAAGACGTG	-3.07	-6.05		F61_Liver_CD45+_FCAImmP7862084_ACACCCTCAAGACGTG	-69357.7	11617.3		Wang_et_al_ACTTGTTTCAATACCG_1-0	5.73831	0.883114		CAGCAATGTGACCGTC-SIGAE11	2.22999	1.0604		Wang_et_al_ACGATACTCATATCGG_2-0	6.58673	4.4732		Wang_et_al_ACGGAGATCACCGGGT_2-0	7.12733	1.91431		Wang_et_al_AAGACCTTCACAACGT_1	9.32195	4.04499		cell_17509	-2215.17	7613.12		Wang_et_al_AGAGCGACAAGCTGGA_1-0	0.00569885	0.627234	0.169239	0.197801
Wang_et_al_ACTTGTTTCATAACCG_1-0	-1.9145	0.128996		Cell_dat_Yolksac_Cell_dat_Yolksac_ACGAGCCAGATCTGAA_1	-4.18351	6.27963		CAGCAATTCGAGTACT-SIGAE11	1.25995	9.10382		F61_Liver_CD45+_FCAImmP7862084_ACACCCTCAAGCCTAT	-0.0159	-14.1		F61_Liver_CD45+_FCAImmP7862084_ACACCCTCAAGCCTAT	-41190.1	85359.8		Wang_et_al_ACTTGTTTCATAACCG_1-0	4.97978	1.24598		CAGCAATTCGAGTACT-SIGAE11	7.49326	2.96684		Wang_et_al_ACGATGTAGCAGACTG_2-0	6.97471	5.04107		Wang_et_al_ACGGAGATCGCAGGCT_2-0	11.0314	1.80831		Wang_et_al_AAGACCTTCGAATGCT_1	10.7062	12.8909		cell_17543	-5683.93	-6762.91		Wang_et_al_AGAGCGACACACATGT_1-0	0.0384236	0.632169	0.14417	0.185209
Wang_et_al_ACTTGTTTCATTGCGA_1-0	4.89722	5.09859		Cell_dat_Yolksac_Cell_dat_Yolksac_ACGAGCCAGGCCCGTT_1	4.45877	4.25751		CAGCAATTCGCCGAGT-SIGAE11	14.8691	9.24448		F61_Liver_CD45+_FCAImmP7862084_ACACCCTCAAGTCTAC	-5.21	6.22		F61_Liver_CD45+_FCAImmP7862084_ACACCCTCAAGTCTAC	-28973.4	-103095		Wang_et_al_ACTTGTTTCATTGCGA_1-0	0.0453347	3.91679		CAGCAATTCGCCGAGT-SIGAE11	-2.54391	3.62864		Wang_et_al_ACGATGTAGCTAGGCA_2-0	6.3137	5.45286		Wang_et_al_ACGGCCACACCAGGCT_2-0	7.64973	4.88387		Wang_et_al_AAGCCGCAGAACAATC_1	15.4813	-0.574256		cell_17560	-518.705	7561.37		Wang_et_al_AGAGCGAGTAAATGAC_1-0	0.0550448	0.612688	0.149643	0.182597
Wang_et_al_ACTTGTTTCTGCAGTA_1-0	9.4395	9.66987		Cell_dat_Yolksac_Cell_dat_Yolksac_ACGAGCCCAATAGCAA_1	-1.03982	13.5812		CAGCACGAGTAAACAC-SIGAE11	15.3111	8.92637		F61_Liver_CD45+_FCAImmP7862084_ACACCCTCACAAGACG	-2.91	-4.62		F61_Liver_CD45+_FCAImmP7862084_ACACCCTCACAAGACG	-68477.1	9544.96		Wang_et_al_ACTTGTTTCTGCAGTA_1-0	7.84457	10.5483		CAGCACGAGTAAACAC-SIGAE11	-2.15549	3.35409		Wang_et_al_ACGATGTCAGACAAGC_2-0	6.49031	2.30831		Wang_et_al_ACGGCCACAGTATGCT_2-0	0.819754	4.79813		Wang_et_al_AAGCCGCCAAAGGAAG_1	10.5614	13.3883		cell_17600	-2508.21	6687.88		Wang_et_al_AGAGCGAGTAGCGTAG_1-0	0.0449663	0.637352	0.130775	0.186878
Wang_et_al_ACTTTCAAGTGGAGAA_1-0	-0.940182	-0.79048		Cell_dat_Yolksac_Cell_dat_Yolksac_ACGAGCCCAATCCGAT_1	-4.69975	-2.65686		CAGCACGCAGGTTCAT-SIGAE11	6.36302	-0.998023		F61_Liver_CD45+_FCAImmP7862084_ACACCCTCACGAAGCA	-6.13	-0.331		F61_Liver_CD45+_FCAImmP7862084_ACACCCTCACGAAGCA	-57446.1	-46600.6		Wang_et_al_ACTTTCAAGTGGAGAA_1-0	3.14738	0.989915		CAGCACGCAGGTTCAT-SIGAE11	3.53131	11.0021		Wang_et_al_ACGATGTGTCACCCAG_2-0	7.63932	4.80892		Wang_et_al_ACGGCCACATGTCTCC_2-0	9.38007	0.0120241		Wang_et_al_AAGCCGCCATTCTCAT_1	10.1295	11.3123		cell_17647	5221.38	-9503.22		Wang_et_al_AGAGCGAGTTCACCTC_1-0	0.00236447	0.304999	0.591853	0.100772
Wang_et_al_ACTTTCACAAGACACG_1-0	-2.07539	0.221348		Cell_dat_Yolksac_Cell_dat_Yolksac_ACGAGCCCAGTCACTA_1	-4.1384	12.9574		CAGCACGTCTGTCCCA-SIGAE11	14.4398	6.53676		F61_Liver_CD45+_FCAImmP7862084_ACACCCTCAGTTCATG	0.115	-12.9		F61_Liver_CD45+_FCAImmP7862084_ACACCCTCAGTTCATG	-60488.2	56272.6		Wang_et_al_ACTTTCACAAGACACG_1-0	4.42623	0.798502		CAGCACGTCTGTCCCA-SIGAE11	-1.7381	4.63061		Wang_et_al_ACGATGTTCTAGCACA_2-0	6.52976	4.77337		Wang_et_al_ACGGCCAGTACAGACG_2-0	9.30156	2.4892		Wang_et_al_AAGCCGCGTACCGCTG_1	12.1286	10.8319		cell_17662	-2248.63	-8631.81		Wang_et_al_AGAGCGATCAATCACG_1-0	0.0605874	0.623403	0.132166	0.183815
Wang_et_al_ACTTTCACAATTGCTG_1-0	3.56793	2.82183		Cell_dat_Yolksac_Cell_dat_Yolksac_ACGAGCCCATGTTCCC_1	-3.54239	5.76668		CAGCAGCGTGTCATCA-SIGAE11	-0.0946905	4.56277		F61_Liver_CD45+_FCAImmP7862084_ACACCCTGTACGCACC	-3.2	-5.99		F61_Liver_CD45+_FCAImmP7862084_ACACCCTGTACGCACC	-69773.5	11959.2		Wang_et_al_ACTTTCACAATTGCTG_1-0	3.41479	4.27681		CAGCAGCGTGTCATCA-SIGAE11	10.2429	5.34025		Wang_et_al_ACGCAGCCATGTCCTC_2-0	7.36005	4.90733		Wang_et_al_ACGGCCAGTATATCCG_2-0	12.3756	0.382098		Wang_et_al_AAGCCGCTCTTGTATC_1	14.6208	9.54442		cell_17676	-5178.53	-7527.22		Wang_et_al_AGAGCGATCAGCGATT_1-0	0.00600829	0.66573	0.131025	0.197206
Wang_et_al_ACTTTCACACATTAGC_1-0	5.28288	5.75929		Cell_dat_Yolksac_Cell_dat_Yolksac_ACGAGCCGTTCCACTC_1	-0.950366	5.4519		CAGCAGCGTTCTCGCT-SIGAE11	-0.069788	7.03546		F61_Liver_CD45+_FCAImmP7862084_ACACCCTGTAGAGGAA	-4.9	-5.21		F61_Liver_CD45+_FCAImmP7862084_ACACCCTGTAGAGGAA	-60332.1	-21774.8		Wang_et_al_ACTTTCACACATTAGC_1-0	-0.562035	4.87642		CAGCAGCGTTCTCGCT-SIGAE11	9.75348	3.50139		Wang_et_al_ACGCAGCGTACGCACC_2-0	7.06207	4.66162		Wang_et_al_ACGGGCTAGCCCTAAT_2-0	9.15138	-0.894498		Wang_et_al_AAGGAGCCAGGCTCAC_1	3.10958	4.58238		cell_17682	-4991.95	-8042.6		Wang_et_al_AGAGCGATCCTATGTT_1-0	0.0389268	0.620911	0.159718	0.180417
Wang_et_al_ACTTTCACACGGATAG_1-0	-0.549539	0.112051		Cell_dat_Yolksac_Cell_dat_Yolksac_ACGAGCCTCCTCATTA_1	-3.32092	12.0888		CAGCCAGAGTATGCAA-SIGAE11	7.47879	-1.54877		F61_Liver_CD45+_FCAImmP7862084_ACACCCTGTAGGCTGA	-3.2	-5.38		F61_Liver_CD45+_FCAImmP7862084_ACACCCTGTAGGCTGA	-71463	11070.7		Wang_et_al_ACTTTCACACGGATAG_1-0	4.70016	1.05405		CAGCCAGAGTATGCAA-SIGAE11	2.79162	10.3779		Wang_et_al_ACGCAGCTCGTTACGA_2-0	7.40505	5.43781		Wang_et_al_ACGGGCTCAACTGGCC_2-0	12.2464	3.3505		Wang_et_al_AAGGAGCCAGTAACGG_1	9.51607	13.345		cell_17691	-1810.25	7555.83		Wang_et_al_AGAGCGATCTGGTGTA_1-0	0.113907	0.579917	0.123296	0.182854
Wang_et_al_ACTTTCACAGACTCGC_1-0	6.93202	5.06723		Cell_dat_Yolksac_Cell_dat_Yolksac_ACGAGGAAGATGCGAC_1	-3.76641	5.94603		CAGCCAGTCTCAGAAC-SIGAE11	6.51573	-0.231124		F61_Liver_CD45+_FCAImmP7862084_ACACCCTGTCAAGCGA	-0.822	-5.02		F61_Liver_CD45+_FCAImmP7862084_ACACCCTGTCAAGCGA	-64434.3	23695.4		Wang_et_al_ACTTTCACAGACTCGC_1-0	-0.221579	5.87133		CAGCCAGTCTCAGAAC-SIGAE11	3.81638	12.646		Wang_et_al_ACGCCAGAGATAGGAG_2-0	6.97977	5.71407		Wang_et_al_ACGGGCTCACACAGAG_2-0	1.01917	5.39391		Wang_et_al_AAGGAGCGTAAGGGAA_1	15.3853	8.16779		cell_17713	-2389.73	-8229.66		Wang_et_al_AGAGCTTAGAACTGTA_1-0	0.0179176	0.652039	0.136298	0.193716
Wang_et_al_ACTTTCACAGATCCAT_1-0	-1.79176	-0.382168		Cell_dat_Yolksac_Cell_dat_Yolksac_ACGAGGAAGGTGCAAC_1	1.02181	-1.52921		CAGCGTGCACGGATCC-SIGAE11	14.689	9.01619		F61_Liver_CD45+_FCAImmP7862084_ACACCCTGTGGGTCAA	0.306	-12.5		F61_Liver_CD45+_FCAImmP7862084_ACACCCTGTGGGTCAA	-57143.1	70105.5		Wang_et_al_ACTTTCACAGATCCAT_1-0	5.80366	1.2826		CAGCGTGCACGGATCC-SIGAE11	-1.01958	4.05715		Wang_et_al_ACGCCAGCACAGCGTC_2-0	7.56487	5.50391		Wang_et_al_ACGGGCTCAGATCCAT_2-0	5.30523	-0.996798		Wang_et_al_AAGGAGCGTAGAGGAA_1	10.1036	14.4419		cell_17745	-5299.19	-3033.49		Wang_et_al_AGAGCTTAGTCCTCCT_1-0	0.0431987	0.622835	0.145658	0.18828
Wang_et_al_ACTTTCACAGGGTACA_1-0	5.47151	2.37188		Cell_dat_Yolksac_Cell_dat_Yolksac_ACGAGGAAGTCTTGCA_1	0.732816	13.1222		CAGGTATAGCACTAGG-SIGAE11	14.9794	0.682636		F61_Liver_CD45+_FCAImmP7862084_ACACCCTGTGTGACGA	-2.47	12.8		F61_Liver_CD45+_FCAImmP7862084_ACACCCTGTGTGACGA	71973	-121037		Wang_et_al_ACTTTCACAGGGTACA_1-0	-2.77851	5.41912		CAGGTATAGCACTAGG-SIGAE11	-10.7803	8.65879		Wang_et_al_ACGCCAGCACTAGTAC_2-0	7.778	5.06315		Wang_et_al_ACGGGCTGTAGCAAAT_2-0	7.76575	2.76368		Wang_et_al_AAGGAGCTCAAGCCTA_1	4.22593	1.9119		cell_17761	344.054	-14454.6		Wang_et_al_AGAGCTTAGTGGAGAA_1-0	0.0247851	0.650328	0.133383	0.191473
Wang_et_al_ACTTTCACATTCTCAT_1-0	0.816468	0.647732		Cell_dat_Yolksac_Cell_dat_Yolksac_ACGAGGAGTGACGGTA_1	-2.76289	12.7504		CAGGTATCAAGTATCC-SIGAE11	6.06841	-2.02687		F61_Liver_CD45+_FCAImmP7862084_ACACCCTGTTAGTGGG	1.26	-7.1		F61_Liver_CD45+_FCAImmP7862084_ACACCCTGTTAGTGGG	-59184.8	46443		Wang_et_al_ACTTTCACATTCTCAT_1-0	4.51358	0.977566		CAGGTATCAAGTATCC-SIGAE11	4.16782	9.46416		Wang_et_al_ACGCCAGGTAGGCATG_2-0	5.86273	5.63048		Wang_et_al_ACGGGCTTCAACACGT_2-0	0.133229	4.28256		Wang_et_al_AAGGAGCTCAATACCG_1	15.5857	8.42914		cell_17785	1560.87	-9344.29		Wang_et_al_AGAGCTTCATAGGATA_1-0	0.0344102	0.635556	0.142498	0.187506
Wang_et_al_ACTTTCATCAGCTGGC_1-0	0.231992	0.84418		Cell_dat_Yolksac_Cell_dat_Yolksac_ACGAGGAGTGGTGTAG_1	-2.94384	12.7881		CAGGTATCATCGGTTA-SIGAE11	13.1399	11.9341		F61_Liver_CD45+_FCAImmP7862084_ACACCCTTCAGAAATG	-8.13	-0.763		F61_Liver_CD45+_FCAImmP7862084_ACACCCTTCAGAAATG	-62536	-37660.3		Wang_et_al_ACTTTCATCAGCTGGC_1-0	5.94487	-0.581873		CAGGTATCATCGGTTA-SIGAE11	-1.98119	-1.96642		Wang_et_al_ACGCCAGGTGGTGTAG_2-0	7.74731	4.91421		Wang_et_al_ACGGGTCAGAATCTCC_2-0	9.97872	5.10581		Wang_et_al_AAGGAGCTCACAGGCC_1	13.3851	8.98535		cell_17788	-6212.62	-6630.89		Wang_et_al_AGAGCTTGTCGATTGT_1-0	0.00699343	0.654815	0.135834	0.202328
Wang_et_al_ACTTTCATCGTTTAGG_1-0	5.28344	5.58479		Cell_dat_Yolksac_Cell_dat_Yolksac_ACGAGGATCGCTTGTC_1	1.59465	-3.44275		CAGGTATTCGATTTCT-SIGAE11	6.24363	-4.47722		F61_Liver_CD45+_FCAImmP7862084_ACACCCTTCAGTTCGA	0.0598	-11.7		F61_Liver_CD45+_FCAImmP7862084_ACACCCTTCAGTTCGA	-57467.2	62137.7		Wang_et_al_ACTTTCATCGTTTAGG_1-0	-0.704903	3.88551		CAGGTATTCGATTTCT-SIGAE11	3.55121	15.7422		Wang_et_al_ACGCCAGGTTCTGTTT_2-0	7.78289	5.48834		Wang_et_al_ACGGGTCAGCTACCGC_2-0	6.50505	0.922284		Wang_et_al_AAGGAGCTCCTTGACC_1	14.8665	8.74223		cell_17798	-4914.54	-8083.75		Wang_et_al_AGAGCTTTCATACGGT_1-0	0.00646607	0.662713	0.132858	0.197933
Wang_et_al_AGAATAGAGATCCTGT_1-0	4.43115	7.72105		Cell_dat_Yolksac_Cell_dat_Yolksac_ACGAGGATCTGCAGTA_1	-2.69945	4.39072		CAGTGCGAGGCGCTTC-SIGAE11	7.66418	-0.841273		F61_Liver_CD45+_FCAImmP7862084_ACACCCTTCCTGCCAT	-3.25	2.04		F61_Liver_CD45+_FCAImmP7862084_ACACCCTTCCTGCCAT	-39824.2	-75664.9		Wang_et_al_AGAATAGAGATCCTGT_1-0	-1.90816	2.36347		CAGTGCGAGGCGCTTC-SIGAE11	3.32132	13.4561		Wang_et_al_ACGCCGAAGGATCGCA_2-0	7.80479	5.48421		Wang_et_al_ACGGGTCCAGGACCCT_2-0	8.12419	3.13778		Wang_et_al_AAGGAGCTCGAGGTAG_1	12.0452	11.1908		cell_17802	-4238.96	1201.29		Wang_et_al_AGAGTGGAGCTTCGCG_1-0	0.0264836	0.647317	0.135058	0.191111
Wang_et_al_AGAATAGCAAGCTGGA_1-0	-1.80698	0.150097		Cell_dat_Yolksac_Cell_dat_Yolksac_ACGATACAGCGTAGTG_1	-3.80696	5.91828		CAGTGCGCACTTCAGA-SIGAE11	8.47746	-0.867601		F61_Liver_CD45+_FCAImmP7862084_ACACCCTTCGGAGGTA	-5.07	2.92		F61_Liver_CD45+_FCAImmP7862084_ACACCCTTCGGAGGTA	-40478.7	-91258.4		Wang_et_al_AGAATAGCAAGCTGGA_1-0	2.6906	1.30254		CAGTGCGCACTTCAGA-SIGAE11	2.29018	12.6743		Wang_et_al_ACGCCGATCAGGCAAG_2-0	7.09809	5.44998		Wang_et_al_ACGGGTCGTCATTAGC_2-0	10.7775	-0.43347		Wang_et_al_AAGGAGCTCGGTTAAC_1	9.93228	6.20772		cell_17827	1185.36	-16138.7		Wang_et_al_AGAGTGGAGGATGGTC_1-0	0.0477879	0.633307	0.130472	0.188403
Wang_et_al_AGAATAGCAAGGACAC_1-0	5.56749	4.54411		Cell_dat_Yolksac_Cell_dat_Yolksac_ACGATACAGTGGTAGC_1	-5.06042	4.41453		CAGTGCGGTAACACCT-SIGAE11	12.1264	6.72631		F61_Liver_CD45+_FCAImmP7862084_ACACCCTTCTTCATGT	-6.9	6.94		F61_Liver_CD45+_FCAImmP7862084_ACACCCTTCTTCATGT	-26336.8	-117236		Wang_et_al_AGAATAGCAAGGACAC_1-0	-0.496772	4.65914		CAGTGCGGTAACACCT-SIGAE11	-3.14417	2.15958		Wang_et_al_ACGCCGATCTGGCGTG_2-0	6.61551	5.45018		Wang_et_al_ACGGGTCTCTCCTATA_2-0	6.83295	5.24459		Wang_et_al_AAGGCAGAGAGTGACC_1	6.17286	3.05593		cell_17830	5072.86	-9913.42		Wang_et_al_AGAGTGGCAACACGCC_1-0	0.00496792	0.636639	0.159526	0.198839
Wang_et_al_AGAATAGCATAAAGGT_1-0	1.32575	1.12978		Cell_dat_Yolksac_Cell_dat_Yolksac_ACGATACCACCTATCC_1	-0.550699	13.9651		CAGTGCGGTATTGACC-SIGAE11	10.0188	-0.631494		F61_Liver_CD45+_FCAImmP7862084_ACACCCTTCTTTCCTC	2.34	-10.6		F61_Liver_CD45+_FCAImmP7862084_ACACCCTTCTTTCCTC	-56568.4	66247.5		Wang_et_al_AGAATAGCATAAAGGT_1-0	2.99878	1.24326		CAGTGCGGTATTGACC-SIGAE11	-0.137677	12.092		Wang_et_al_ACGGAGAAGAGCCCAA_2-0	7.35687	5.00862		Wang_et_al_ACGTCAAAGAGCTTCT_2-0	7.80987	4.15304		Wang_et_al_AAGGCAGAGCCAACAG_1	1.3481	10.823		cell_17834	-6096.62	-6922.12		Wang_et_al_AGAGTGGCACAACGCC_1-0	0.0052225	0.653746	0.13928	0.201724
Wang_et_al_AGAATAGGTTATCCGA_1-0	-1.06363	0.148592		Cell_dat_Yolksac_Cell_dat_Yolksac_ACGATACGTTTACTCT_1	-0.551642	6.21907		CAGTTAGCACATCATG-SIGAE11	10.3556	-1.21227		F61_Liver_CD45+_FCAImmP7862084_ACACCGGAGATGCCAG	-1.06	-6.89		F61_Liver_CD45+_FCAImmP7862084_ACACCGGAGATGCCAG	-53014.8	-5532.81		Wang_et_al_AGAATAGGTTATCCGA_1-0	3.84968	0.0723077		CAGTTAGCACATCATG-SIGAE11	1.47666	10.2846		Wang_et_al_ACGGAGACAGATCGGA_2-0	6.00075	5.7178		Wang_et_al_ACGTCAACATCCCATC_2-0	6.63711	-0.905867		Wang_et_al_AAGGCAGAGGACAGCT_1	10.9118	11.685		cell_17852	-5852.42	-7002.25		Wang_et_al_AGAGTGGCAGTGAGTG_1-0	0.0157009	0.65772	0.131973	0.194575
Wang_et_al_AGAATAGGTTTAGCTG_1-0	8.61569	-1.32096		Cell_dat_Yolksac_Cell_dat_Yolksac_ACGATACTCAACGGCC_1	-4.87952	11.6375		CAGTTCCAGATAACAC-SIGAE11	13.983	7.94552		F61_Liver_CD45+_FCAImmP7862084_ACACCGGAGCTGGAAC	2.91	-3.24		F61_Liver_CD45+_FCAImmP7862084_ACACCGGAGCTGGAAC	13562	17424.3		Wang_et_al_AGAATAGGTTTAGCTG_1-0	1.33446	12.0987		CAGTTCCAGATAACAC-SIGAE11	-2.13126	3.394		Wang_et_al_ACGGAGATCACCGGGT_2-0	7.48629	5.07137		Wang_et_al_ACGTCAAGTGAGCGAT_2-0	2.83398	4.99483		Wang_et_al_AAGGCAGCAGTAAGAT_1	11.8595	11.4781		cell_17857	-4515.58	-8039.03		Wang_et_al_AGAGTGGGTACTTAGC_1-0	0.0583076	0.621321	0.137645	0.182698
Wang_et_al_AGAATAGTCGTTTAGG_1-0	4.43621	13.9313		Cell_dat_Yolksac_Cell_dat_Yolksac_ACGATACTCACAAACC_1	-0.0379153	-1.16667		CAGTTCCCATGATAGA-SIGAE11	13.5841	7.86014		F61_Liver_CD45+_FCAImmP7862084_ACACCGGAGTGACTCT	0.0159	11.4		F61_Liver_CD45+_FCAImmP7862084_ACACCGGAGTGACTCT	45568	-89272.6		Wang_et_al_AGAATAGTCGTTTAGG_1-0	7.59611	14.7789		CAGTTCCCATGATAGA-SIGAE11	-1.83955	5.10802		Wang_et_al_ACGGAGATCGCAGGCT_2-0	6.5503	5.33739		Wang_et_al_ACGTCAATCAAACCAC_2-0	1.22934	5.27416		Wang_et_al_AAGGCAGCATGTTCCC_1	8.49693	14.2707		cell_17867	-2637.79	6304.69		Wang_et_al_AGAGTGGGTCGGCATC_1-0	0.127575	0.56688	0.134692	0.170828
Wang_et_al_AGACGTTAGGAGTACC_1-0	4.65123	7.39995		Cell_dat_Yolksac_Cell_dat_Yolksac_ACGATACTCGCGTAGC_1	-5.527	11.2426		CAGTTCCGTTAATGAG-SIGAE11	14.0831	12.9139		F61_Liver_CD45+_FCAImmP7862084_ACACCGGCACTAGTAC	-1.88	7.45		F61_Liver_CD45+_FCAImmP7862084_ACACCGGCACTAGTAC	-9198.8	-102118		Wang_et_al_AGACGTTAGGAGTACC_1-0	-1.80123	2.05035		CAGTTCCGTTAATGAG-SIGAE11	-6.00662	-0.842268		Wang_et_al_ACGGCCAAGGTACTCT_2-0	5.40912	1.9399		Wang_et_al_ACGTCAATCACTATTC_2-0	12.6663	1.68296		Wang_et_al_AAGGCAGTCAGAGACG_1	14.5673	9.60041		cell_17892	-5366.39	-3467.69		Wang_et_al_AGAGTGGGTCTCAACA_1-0	0.00231987	0.309529	0.604661	0.0834778
Wang_et_al_AGACGTTCAGTTCATG_1-0	0.460782	0.85655		Cell_dat_Yolksac_Cell_dat_Yolksac_ACGATACTCGGTGTCG_1	-0.825462	14.0187		CAGTTCCTCTAACACG-SIGAE11	9.06277	-3.21132		F61_Liver_CD45+_FCAImmP7862084_ACACCGGCACTCGACG	-4.69	-0.873		F61_Liver_CD45+_FCAImmP7862084_ACACCGGCACTCGACG	-55029.7	-45638.8		Wang_et_al_AGACGTTCAGTTCATG_1-0	4.22673	1.20958		CAGTTCCTCTAACACG-SIGAE11	0.214548	12.703		Wang_et_al_ACGGCCACACCAGGCT_2-0	6.16698	5.49897		Wang_et_al_ACTATCTAGCACACAG_2-0	7.89455	0.36423		Wang_et_al_AAGGCAGTCATGTCTT_1	11.4783	12.4346		cell_17960	-5748.58	-4920		Wang_et_al_AGAGTGGGTGACGCCT_1-0	0.0500922	0.625639	0.141558	0.182683
Wang_et_al_AGACGTTCATATGCTG_1-0	-0.927633	1.73331		Cell_dat_Yolksac_Cell_dat_Yolksac_ACGATGTAGTGGTCCC_1	-2.37515	14.2091		CAGTTCCTCTTCTTCC-SIGAE11	-1.06553	5.18696		F61_Liver_CD45+_FCAImmP7862084_ACACCGGCAGCATGAG	0.91	-8.74		F61_Liver_CD45+_FCAImmP7862084_ACACCGGCAGCATGAG	-56203.1	53502.1		Wang_et_al_AGACGTTCATATGCTG_1-0	5.25784	0.627286		CAGTTCCTCTTCTTCC-SIGAE11	12.2065	6.26559		Wang_et_al_ACGGCCACAGTATGCT_2-0	6.82331	4.739		Wang_et_al_ACTATCTCAATGGTCT_2-0	10.6037	1.34835		Wang_et_al_AAGGCAGTCCTTGACC_1	-3.67048	4.87961		cell_17991	-6365.61	-6605.26		Wang_et_al_AGAGTGGTCAGCCTAA_1-0	0.112289	0.588716	0.124889	0.174079
Wang_et_al_AGACGTTGTCTGATCA_1-0	12.5905	1.62484		Cell_dat_Yolksac_Cell_dat_Yolksac_ACGATGTCACCGAATT_1	-2.11001	13.6517		CATACAGCAGAATGTA-SIGAE11	3.56662	8.38185		F61_Liver_CD45+_FCAImmP7862084_ACACCGGCAGCGTAAG	-6.62	6.46		F61_Liver_CD45+_FCAImmP7862084_ACACCGGCAGCGTAAG	-26869.1	-114688		Wang_et_al_AGACGTTGTCTGATCA_1-0	2.55125	14.1201		CATACAGCAGAATGTA-SIGAE11	3.26504	4.2035		Wang_et_al_ACGGCCACATGTCTCC_2-0	7.26856	5.60255		Wang_et_al_ACTATCTCACTGCCAG_2-0	5.64248	1.56374		Wang_et_al_AAGGCAGTCGTACGGC_1	12.0826	-3.19028		cell_18020	-5878.11	-5309.78		Wang_et_al_AGAGTGGTCCACGTTC_1-0	0.00596802	0.66495	0.131312	0.197739
Wang_et_al_AGACGTTTCGATCCCT_1-0	2.07231	1.72682		Cell_dat_Yolksac_Cell_dat_Yolksac_ACGATGTCATCTCCCA_1	13.1506	12.3093		CATACAGGTAACTAAG-SIGAE11	7.11036	-0.837998		F61_Liver_CD45+_FCAImmP7862084_ACACCGGCATACCATG	3.08	-3.18		F61_Liver_CD45+_FCAImmP7862084_ACACCGGCATACCATG	8298	20780.9		Wang_et_al_AGACGTTTCGATCCCT_1-0	7.75688	8.66894		CATACAGGTAACTAAG-SIGAE11	3.14801	10.6211		Wang_et_al_ACGGCCAGTACAGACG_2-0	5.75898	5.581		Wang_et_al_ACTATCTCAGTAACGG_2-0	9.68197	0.855234		Wang_et_al_AAGGTTCCAAGTTAAG_1	12.1573	10.586		cell_18071	-2885.93	5995.39		Wang_et_al_AGAGTGGTCGTCGTTC_1-0	0.00606897	0.662277	0.134943	0.19668
Wang_et_al_AGAGCGAAGATCTGCT_1-0	6.95019	5.21744		Cell_dat_Yolksac_Cell_dat_Yolksac_ACGATGTCATGCCACG_1	0.883064	-2.01123		CATACCCAGTTGTAGA-SIGAE11	9.19452	-1.79767		F61_Liver_CD45+_FCAImmP7862084_ACACCGGGTGTAACGG	0.49	-11.9		F61_Liver_CD45+_FCAImmP7862084_ACACCGGGTGTAACGG	-57630.6	64888.9		Wang_et_al_AGAGCGAAGATCTGCT_1-0	9.49902	8.95633		CATACCCAGTTGTAGA-SIGAE11	1.94202	11.2194		Wang_et_al_ACGGCCAGTATATCCG_2-0	7.62956	5.69367		Wang_et_al_ACTATCTCATACCATG_2-0	5.17155	3.87867		Wang_et_al_AAGGTTCCACGCATCG_1	14.2958	8.26989		cell_18115	-4817.96	-8090.34		Wang_et_al_AGAGTGGTCTGCTGCT_1-0	0.12155	0.578078	0.126043	0.174302
Wang_et_al_AGAGCGACAAGCTGGA_1-0	4.13745	3.58174		Cell_dat_Yolksac_Cell_dat_Yolksac_ACGATGTGTAAGTTCC_1	11.2952	10.9503		CATACCCGTCAAACGG-SIGAE11	-4.43805	4.14923		F61_Liver_CD45+_FCAImmP7862084_ACACCGGGTGTTAAGA	-6.6	-3.56		F61_Liver_CD45+_FCAImmP7862084_ACACCGGGTGTTAAGA	-75461.5	-22943.6		Wang_et_al_AGAGCGACAAGCTGGA_1-0	5.8536	6.65568		CATACCCGTCAAACGG-SIGAE11	15.0879	8.05145		Wang_et_al_ACGGGCTAGCCCTAAT_2-0	7.73399	5.75051		Wang_et_al_ACTATCTCATGACGGA_2-0	11.5032	2.76774		Wang_et_al_AAGGTTCCAGCTCGAC_1	12.77	9.24656		cell_18129	-2822.95	5570.09		Wang_et_al_AGATCTGAGATGTCGG_1-0	0.0259817	0.648436	0.131263	0.19429
Wang_et_al_AGAGCGACACACATGT_1-0	-3.31424	1.42849		Cell_dat_Yolksac_Cell_dat_Yolksac_ACGATGTGTACGACCC_1	-2.97626	13.2052		CATACTTCAACCACGC-SIGAE11	9.92347	-1.57516		F61_Liver_CD45+_FCAImmP7862084_ACACCGGGTTCAGACT	-6.76	1.61		F61_Liver_CD45+_FCAImmP7862084_ACACCGGGTTCAGACT	-56123.7	-68404.5		Wang_et_al_AGAGCGACACACATGT_1-0	3.90821	1.80961		CATACTTCAACCACGC-SIGAE11	0.841891	9.44056		Wang_et_al_ACGGGCTCAACTGGCC_2-0	7.22774	5.54749		Wang_et_al_ACTATCTGTCCGTGAC_2-0	10.2827	0.299019		Wang_et_al_AAGGTTCGTCAGGACA_1	6.20588	4.46469		cell_18135	-5553.06	-7019.48		Wang_et_al_AGATCTGCATCGATTG_1-0	0.0089897	0.660987	0.135206	0.194787
Wang_et_al_AGAGCGAGTAAATGAC_1-0	0.516347	0.711723		Cell_dat_Yolksac_Cell_dat_Yolksac_ACGATGTGTGTTAAGA_1	3.94591	6.0396		CATACTTCACTGGATT-SIGAE11	-5.37659	4.05312		F61_Liver_CD45+_FCAImmP7862084_ACACCGGTCACCAGGC	-0.608	-4.25		F61_Liver_CD45+_FCAImmP7862084_ACACCGGTCACCAGGC	-55933	51355.6		Wang_et_al_AGAGCGAGTAAATGAC_1-0	3.49495	1.49864		CATACTTCACTGGATT-SIGAE11	15.7134	8.11474		Wang_et_al_ACGGGCTCACACAGAG_2-0	6.54467	4.4889		Wang_et_al_ACTATCTTCAGGCCCA_2-0	9.75501	2.91283		Wang_et_al_AAGGTTCGTGTGAAAT_1	11.6858	11.6021		cell_18140	-2130.28	7487.82		Wang_et_al_AGATCTGGTCACCTAA_1-0	0.00613058	0.666734	0.130603	0.196502
Wang_et_al_AGAGCGAGTAGCGTAG_1-0	-3.31903	0.487334		Cell_dat_Yolksac_Cell_dat_Yolksac_ACGATGTTCAACTCTT_1	-3.90753	6.36496		CATACTTTCTACAGGT-SIGAE11	13.2687	0.261713		F61_Liver_CD45+_FCAImmP7862084_ACACCGGTCCAGAGGA	0.894	-6.31		F61_Liver_CD45+_FCAImmP7862084_ACACCGGTCCAGAGGA	-58138.6	38760.4		Wang_et_al_AGAGCGAGTAGCGTAG_1-0	5.45605	1.41044		CATACTTTCTACAGGT-SIGAE11	-9.0993	7.47638		Wang_et_al_ACGGGCTCAGATCCAT_2-0	5.25801	12.4639		Wang_et_al_ACTATCTTCCAAATGC_2-0	11.4268	2.00401		Wang_et_al_AAGGTTCGTTATCACG_1	-3.90381	5.49015		cell_18202	-684.789	-8610.69		Wang_et_al_AGATCTGGTCTAAACC_1-0	0.00523347	0.662382	0.123666	0.20869
Wang_et_al_AGAGCGAGTTCACCTC_1-0	5.03245	6.92879		Cell_dat_Yolksac_Cell_dat_Yolksac_ACGCAGCAGCAGGCTA_1	0.347089	0.381036		CATAGACCAGGTACGA-SIGAE11	1.72632	16.6705		F61_Liver_CD45+_FCAImmP7862084_ACACCGGTCCCTAACC	-2.05	7.73		F61_Liver_CD45+_FCAImmP7862084_ACACCGGTCCCTAACC	-8880	-102066		Wang_et_al_AGAGCGAGTTCACCTC_1-0	-1.25788	2.65982		CATAGACCAGGTACGA-SIGAE11	1.62146	1.94444		Wang_et_al_ACGGGCTGTAGCAAAT_2-0	7.14531	5.41127		Wang_et_al_ACTATCTTCCTAGAAC_2-0	6.15419	1.99138		Wang_et_al_AAGGTTCTCAGAGGTG_1	10.2766	12.893		cell_18203	5655.9	-10757.8		Wang_et_al_AGATCTGGTTACGTCA_1-0	0.0190124	0.621527	0.171834	0.187599
Wang_et_al_AGAGCGATCAATCACG_1-0	-0.989045	0.160422		Cell_dat_Yolksac_Cell_dat_Yolksac_ACGCAGCGTTCTGGTA_1	-3.14948	12.5927		CATAGACGTTAAGAAC-SIGAE11	-6.16015	3.038		F61_Liver_CD45+_FCAImmP7862084_ACACCGGTCGGCATCG	-8.2	-0.308		F61_Liver_CD45+_FCAImmP7862084_ACACCGGTCGGCATCG	-53473	-11811.3		Wang_et_al_AGAGCGATCAATCACG_1-0	3.44302	2.12707		CATAGACGTTAAGAAC-SIGAE11	15.8247	8.68119		Wang_et_al_ACGGGCTTCAACACGT_2-0	7.47052	4.50939		Wang_et_al_ACTATCTTCTGGAGCC_2-0	6.02713	1.46767		Wang_et_al_AAGGTTCTCCGATATG_1	12.2803	11.8058		cell_18221	5015.28	-9737.76		Wang_et_al_AGATCTGTCTTACCTA_1-0	0.0610222	0.620299	0.134474	0.184176
Wang_et_al_AGAGCGATCAGCGATT_1-0	13.0781	5.95146		Cell_dat_Yolksac_Cell_dat_Yolksac_ACGCAGCTCGATGAGG_1	-2.69629	12.8844		CATAGACTCGCTGCGA-SIGAE11	6.74217	15.5024		F61_Liver_CD45+_FCAImmP7862084_ACACCGGTCTCGCATC	0.293	-2.97		F61_Liver_CD45+_FCAImmP7862084_ACACCGGTCTCGCATC	-48473.7	51402.2		Wang_et_al_AGAGCGATCAGCGATT_1-0	10.3725	9.96081		CATAGACTCGCTGCGA-SIGAE11	2.5474	-3.33268		Wang_et_al_ACGGGTCAGAATCTCC_2-0	6.80521	5.45918		Wang_et_al_ACTGAACAGCCGATTT_2-0	10.5023	-0.579347		Wang_et_al_AAGGTTCTCCTTAATC_1	12.302	10.6055		cell_18244	-3752.7	-7501.21		Wang_et_al_AGATCTGTCTTATCTG_1-0	0.00601987	0.666661	0.130174	0.197115
Wang_et_al_AGAGCGATCCTATGTT_1-0	0.517645	2.41983		Cell_dat_Yolksac_Cell_dat_Yolksac_ACGCCAGAGCCGGTAA_1	1.18302	-3.1403		CATCAAGGTACAACGG-SIGAE11	9.56754	-2.19878		F61_Liver_CD45+_FCAImmP7862084_ACACCGGTCTGCGGCA	-2.77	2.48		F61_Liver_CD45+_FCAImmP7862084_ACACCGGTCTGCGGCA	-35375.9	-81442.2		Wang_et_al_AGAGCGATCCTATGTT_1-0	3.64611	1.09372		CATCAAGGTACAACGG-SIGAE11	1.34335	9.34455		Wang_et_al_ACGGGTCAGCTACCGC_2-0	7.21032	6.0851		Wang_et_al_ACTGAACTCCAGAAGG_2-0	8.37101	-1.07592		Wang_et_al_AAGGTTCTCGGATGTT_1	10.371	12.3913		cell_18266	1009.57	-15951.6		Wang_et_al_AGATTGCAGACGACGT_1-0	0.0027513	0.34262	0.554866	0.0997497
Wang_et_al_AGAGCGATCTGGTGTA_1-0	0.452916	0.763751		Cell_dat_Yolksac_Cell_dat_Yolksac_ACGCCAGAGCGAGAAA_1	-3.16086	12.6544		CATCAAGGTATCTTCT-SIGAE11	-5.55971	3.61508		F61_Liver_CD45+_FCAImmP7862084_ACACCGGTCTGTTGAG	4.92	13.6		F61_Liver_CD45+_FCAImmP7862084_ACACCGGTCTGTTGAG	145423	-59145.6		Wang_et_al_AGAGCGATCTGGTGTA_1-0	5.12365	0.774769		CATCAAGGTATCTTCT-SIGAE11	13.9605	7.32429		Wang_et_al_ACGGGTCCAGGACCCT_2-0	7.47023	4.97278		Wang_et_al_ACTGAGTAGATACACA_2-0	3.11935	2.53692		Wang_et_al_AAGGTTCTCGTCACGG_1	8.11358	14.6425		cell_18275	-5464.52	-7558.64		Wang_et_al_AGATTGCAGCCATCGC_1-0	0.00506811	0.672721	0.123127	0.199056
Wang_et_al_AGAGCTTAGAACTGTA_1-0	-0.0610006	3.13418		Cell_dat_Yolksac_Cell_dat_Yolksac_ACGCCAGAGGCCGAAT_1	-3.13037	0.436578		CATCCACCAATGTTGC-SIGAE11	3.85492	15.709		F61_Liver_CD45+_FCAImmP7862084_ACACTGAAGCCAGTTT	9.12	5.1		F61_Liver_CD45+_FCAImmP7862084_ACACTGAAGCCAGTTT	83773.1	117015		Wang_et_al_AGAGCTTAGAACTGTA_1-0	5.7014	0.1293		CATCCACCAATGTTGC-SIGAE11	2.25879	0.560715		Wang_et_al_ACGGGTCGTCATTAGC_2-0	7.74981	5.26509		Wang_et_al_ACTGAGTAGTATCTCG_2-0	0.494759	4.44785		Wang_et_al_AAGGTTCTCTTCTGGC_1	-3.96514	6.9412		cell_18293	5009.66	-9584.63		Wang_et_al_AGATTGCCACATGGGA_1-0	0.0626345	0.618933	0.134108	0.184297
Wang_et_al_AGAGCTTAGGATCGCA_1-0	9.42203	9.73664		Cell_dat_Yolksac_Cell_dat_Yolksac_ACGCCAGCATAGTAAG_1	-2.98286	6.60186		CATCCCACAGAGATGC-SIGAE11	5.31576	-0.469916		F61_Liver_CD45+_FCAImmP7862084_ACACTGAAGCCGGTAA	-3.35	0.731		F61_Liver_CD45+_FCAImmP7862084_ACACTGAAGCCGGTAA	-43784.9	-67669		Wang_et_al_AGAGCTTAGGATCGCA_1-0	13.5592	8.98456		CATCCCACAGAGATGC-SIGAE11	4.534	12.0151		Wang_et_al_ACGGGTCTCTCCTATA_2-0	6.41386	4.83861		Wang_et_al_ACTGAGTTCTGCGACG_2-0	11.2325	4.60615		Wang_et_al_AAGTCTGAGGACTGGT_1	6.60292	3.11832		cell_18334	-5952.76	-7321.31		Wang_et_al_AGATTGCGTAATCGTC_1-0	0.135638	0.571221	0.120736	0.172379
Wang_et_al_AGAGCTTAGTCCTCCT_1-0	1.71458	0.931324		Cell_dat_Yolksac_Cell_dat_Yolksac_ACGCCAGGTCACTTCC_1	-0.176666	13.9089		CATCCGTAGTGCTAGG-SIGAE11	-3.76062	2.7904		F61_Liver_CD45+_FCAImmP7862084_ACACTGAAGTAGGTGC	-4.98	9.99		F61_Liver_CD45+_FCAImmP7862084_ACACTGAAGTAGGTGC	-5362.2	-108059		Wang_et_al_AGAGCTTAGTCCTCCT_1-0	5.06692	2.8747		CATCCGTAGTGCTAGG-SIGAE11	13.7323	7.58795		Wang_et_al_ACGTCAAAGAGCTTCT_2-0	6.92704	4.89708		Wang_et_al_ACTGATGAGCGATGAC_2-0	12.0001	1.12297		Wang_et_al_AAGTCTGCAAGACACG_1	9.26342	12.8598		cell_18383	-1757.54	7231.88		Wang_et_al_AGATTGCGTGTGCCTG_1-0	0.0947056	0.589928	0.137558	0.177781
Wang_et_al_AGAGCTTAGTGGAGAA_1-0	1.52108	1.79864		Cell_dat_Yolksac_Cell_dat_Yolksac_ACGCCAGGTTCACGGC_1	-3.49301	12.0424		CATCGCTCACGACAGA-SIGAE11	9.34394	-2.18463		F61_Liver_CD45+_FCAImmP7862084_ACACTGAAGTGTCTCA	-4.71	6.24		F61_Liver_CD45+_FCAImmP7862084_ACACTGAAGTGTCTCA	-22462.1	-108123		Wang_et_al_AGAGCTTAGTGGAGAA_1-0	6.94395	0.31467		CATCGCTCACGACAGA-SIGAE11	0.150647	11.8023		Wang_et_al_ACGTCAACATCCCATC_2-0	7.2623	6.64105		Wang_et_al_ACTGATGGTCCTGCTT_2-0	8.45473	1.08205		Wang_et_al_AAGTCTGCAAGCGCTC_1	1.79416	-4.41416		cell_18390	-6386.57	-6534.92		Wang_et_al_AGATTGCTCACTCCTG_1-0	0.0100134	0.66188	0.132377	0.195699
Wang_et_al_AGAGCTTCATAGGATA_1-0	-2.34812	5.30242		Cell_dat_Yolksac_Cell_dat_Yolksac_ACGCCAGTCCCTGACT_1	-0.0269436	6.29442		CATCGCTTCGGACGTC-SIGAE11	-4.49333	1.21322		F61_Liver_CD45+_FCAImmP7862084_ACACTGACACCCATGG	-2.92	5.21		F61_Liver_CD45+_FCAImmP7862084_ACACTGACACCCATGG	-17478.8	-92200.8		Wang_et_al_AGAGCTTCATAGGATA_1-0	4.50543	1.31369		CATCGCTTCGGACGTC-SIGAE11	14.0718	8.88756		Wang_et_al_ACGTCAAGTGAGCGAT_2-0	6.53216	4.32106		Wang_et_al_ACTGATGTCGGTGTTA_2-0	11.992	0.303101		Wang_et_al_AAGTCTGGTAGAGCTG_1	9.73347	15.0783		cell_18407	5155.38	-9546.3		Wang_et_al_AGATTGCTCCAGTATG_1-0	0.00780814	0.661207	0.134011	0.196943
Wang_et_al_AGAGCTTGTCGATTGT_1-0	2.55665	1.91241		Cell_dat_Yolksac_Cell_dat_Yolksac_ACGCCAGTCGTCACGG_1	-4.73331	10.5513		CATCGTCAGCGCGTTC-SIGAE11	12.7859	8.98036		F61_Liver_CD45+_FCAImmP7862084_ACACTGAGTAGGGTAC	-4.63	7.47		F61_Liver_CD45+_FCAImmP7862084_ACACTGAGTAGGGTAC	-19611.6	-107987		Wang_et_al_AGAGCTTGTCGATTGT_1-0	2.43746	4.14441		CATCGTCAGCGCGTTC-SIGAE11	-1.32345	1.69576		Wang_et_al_ACGTCAATCAAACCAC_2-0	6.43325	4.434		Wang_et_al_ACTGATGTCTTACCTA_2-0	6.90672	0.440258		Wang_et_al_AAGTCTGGTCTCTCGT_1	4.75197	1.06377		cell_18430	-158.543	-13642.1		Wang_et_al_AGATTGCTCTCAAACG_1-0	0.201306	0.528777	0.113051	0.156842
Wang_et_al_AGAGCTTTCATACGGT_1-0	-1.26611	0.357155		Cell_dat_Yolksac_Cell_dat_Yolksac_ACGCCGAAGAAGGTTT_1	-2.79393	14.7079		CATGCAACAAGAAACT-SIGAE11	-0.0556933	6.81806		F61_Liver_CD45+_FCAImmP7862084_ACACTGAGTATAATGG	-2.69	8.94		F61_Liver_CD45+_FCAImmP7862084_ACACTGAGTATAATGG	-6127.3	-103747		Wang_et_al_AGAGCTTTCATACGGT_1-0	6.5175	1.20384		CATGCAACAAGAAACT-SIGAE11	10.0319	3.85531		Wang_et_al_ACGTCAATCACTATTC_2-0	7.69673	5.28944		Wang_et_al_ACTGCTCAGATATGGT_2-0	9.24854	-1.01095		Wang_et_al_AAGTCTGGTGGTAACG_1	9.82728	14.3439		cell_18436	5001.91	-9419.6		Wang_et_al_AGCAGCCAGTACACCT_1-0	0.0114796	0.660992	0.13254	0.194957
Wang_et_al_AGAGTGGAGCTTCGCG_1-0	-1.6641	-0.577693		Cell_dat_Yolksac_Cell_dat_Yolksac_ACGCCGAAGTCACGCC_1	-0.898583	6.2557		CATGCCTTCACATCAG-SIGAE11	-4.17631	5.23762		F61_Liver_CD45+_FCAImmP7862084_ACACTGAGTCCATGAT	-2.69	13.3		F61_Liver_CD45+_FCAImmP7862084_ACACTGAGTCCATGAT	75244.1	-124539		Wang_et_al_AGAGTGGAGCTTCGCG_1-0	4.87361	1.51443		CATGCCTTCACATCAG-SIGAE11	15.6017	6.56338		Wang_et_al_ACTATCTAGCACACAG_2-0	7.53702	5.56151		Wang_et_al_ACTGCTCCACCAGGCT_2-0	7.71383	5.00623		Wang_et_al_AAGTCTGGTTCCGTCT_1	9.57118	6.01059		cell_18446	-5563.36	-7315.32		Wang_et_al_AGCAGCCCATCCGGGT_1-0	0.00979459	0.659923	0.135819	0.194432
Wang_et_al_AGAGTGGAGGATGGTC_1-0	-1.89402	0.315133		Cell_dat_Yolksac_Cell_dat_Yolksac_ACGCCGACAATCTACG_1	-2.25406	14.3658		CATGCGGAGGTAAGTT-SIGAE11	3.19429	16.0919		F61_Liver_CD45+_FCAImmP7862084_ACACTGAGTCGCGAAA	-3.04	13.3		F61_Liver_CD45+_FCAImmP7862084_ACACTGAGTCGCGAAA	73468.5	-122888		Wang_et_al_AGAGTGGAGGATGGTC_1-0	5.83584	1.93519		CATGCGGAGGTAAGTT-SIGAE11	2.23363	0.446683		Wang_et_al_ACTATCTCAATGGTCT_2-0	7.31283	5.21884		Wang_et_al_ACTGCTCCAGACGCCT_2-0	7.85816	0.720163		Wang_et_al_AAGTCTGTCTCGAGTA_1	2.83161	6.22836		cell_18491	-5929.93	-7115.71		Wang_et_al_AGCAGCCGTTAAGAAC_1-0	0.00684457	0.623931	0.179753	0.189445
Wang_et_al_AGAGTGGAGTGGGCTA_1-0	3.9986	13.7963		Cell_dat_Yolksac_Cell_dat_Yolksac_ACGCCGACAGGACGTA_1	-2.51857	15.5304		CATGCGGCAAATAAGC-SIGAE11	9.80957	0.134352		F61_Liver_CD45+_FCAImmP7862084_ACACTGAGTCTAGCGC	-4.06	-4.19		F61_Liver_CD45+_FCAImmP7862084_ACACTGAGTCTAGCGC	-74286.1	5292.88		Wang_et_al_AGAGTGGAGTGGGCTA_1-0	7.79551	14.1457		CATGCGGCAAATAAGC-SIGAE11	0.0313098	8.73037		Wang_et_al_ACTATCTCACTGCCAG_2-0	7.45305	5.66229		Wang_et_al_ACTGCTCCATCTATGG_2-0	8.86518	1.86729		Wang_et_al_AATCCAGAGATCACGG_1	7.4169	4.49115		cell_18511	-3656.18	3607.98		Wang_et_al_AGCAGCCGTTAGGGTG_1-0	0.00482458	0.695171	0.114827	0.185151
Wang_et_al_AGAGTGGCAACACGCC_1-0	5.40052	5.77847		Cell_dat_Yolksac_Cell_dat_Yolksac_ACGCCGAGTGACAAAT_1	-2.61119	15.6945		CATGCGGCAACCACAT-SIGAE11	6.99143	-0.757636		F61_Liver_CD45+_FCAImmP7862084_ACACTGAGTCTCGTTC	2.08	-6		F61_Liver_CD45+_FCAImmP7862084_ACACTGAGTCTCGTTC	-48918.2	41861.7		Wang_et_al_AGAGTGGCAACACGCC_1-0	-0.300107	5.52552		CATGCGGCAACCACAT-SIGAE11	3.33405	12.9175		Wang_et_al_ACTATCTCAGTAACGG_2-0	8.0124	5.1214		Wang_et_al_ACTGCTCTCGTGGACC_2-0	9.54065	0.390693		Wang_et_al_AATCCAGAGTACTTGC_1	8.77234	2.86795		cell_18514	-5841.77	-5437.45		Wang_et_al_AGCAGCCGTTGAGGTG_1-0	0.00505904	0.632185	0.164845	0.197884
Wang_et_al_AGAGTGGCACAACGCC_1-0	5.81858	4.81818		Cell_dat_Yolksac_Cell_dat_Yolksac_ACGCCGAGTGCACTTA_1	-2.45172	13.4497		CATGCGGCAGAGGCTA-SIGAE11	9.86298	-0.331742		F61_Liver_CD45+_FCAImmP7862084_ACACTGAGTTAAGACA	-3.26	4.65		F61_Liver_CD45+_FCAImmP7862084_ACACTGAGTTAAGACA	-25268.9	-95953		Wang_et_al_AGAGTGGCACAACGCC_1-0	0.371846	4.77215		CATGCGGCAGAGGCTA-SIGAE11	1.64427	11.0299		Wang_et_al_ACTATCTCATACCATG_2-0	6.96829	4.27352		Wang_et_al_ACTGCTCTCTCCTATA_2-0	3.16672	5.15787		Wang_et_al_AATCCAGCACGAAAGC_1	13.1187	10.8013		cell_18551	-4182.18	-7504.85		Wang_et_al_AGCAGCCTCAACCATG_1-0	0.0129796	0.659914	0.131641	0.195435
Wang_et_al_AGAGTGGCAGTGAGTG_1-0	-0.449528	0.471869		Cell_dat_Yolksac_Cell_dat_Yolksac_ACGGAGAAGGCGATAC_1	-2.63176	12.524		CATGCGGTCCGCACGA-SIGAE11	13.979	7.65947		F61_Liver_CD45+_FCAImmP7862084_ACACTGAGTTCGCGAC	-7.14	6.85		F61_Liver_CD45+_FCAImmP7862084_ACACTGAGTTCGCGAC	-26847.8	-116757		Wang_et_al_AGAGTGGCAGTGAGTG_1-0	7.13033	-0.320629		CATGCGGTCCGCACGA-SIGAE11	-0.0736487	5.06203		Wang_et_al_ACTATCTCATGACGGA_2-0	5.7439	5.73343		Wang_et_al_ACTGTCCAGCGATGAC_2-0	12.2251	3.82753		Wang_et_al_AATCCAGCATCAGTAC_1	6.608	3.67295		cell_18559	4877.02	-9071.98		Wang_et_al_AGCAGCCTCACTCTTA_1-0	0.0599363	0.619453	0.136514	0.184068
Wang_et_al_AGAGTGGGTACTTAGC_1-0	-1.69484	-0.770049		Cell_dat_Yolksac_Cell_dat_Yolksac_ACGGAGAAGTACGCCC_1	-2.75491	12.6818		CATGCGGTCCTAAGTG-SIGAE11	13.436	7.14694		F61_Liver_CD45+_FCAImmP7862084_ACACTGATCACCCGAG	-3.14	-4.61		F61_Liver_CD45+_FCAImmP7862084_ACACTGATCACCCGAG	-58217.8	11472.3		Wang_et_al_AGAGTGGGTACTTAGC_1-0	4.20778	0.560133		CATGCGGTCCTAAGTG-SIGAE11	-2.12527	3.59804		Wang_et_al_ACTATCTGTCCGTGAC_2-0	7.84483	4.98446		Wang_et_al_ACTGTCCAGCGCCTTG_2-0	11.7488	2.86462		Wang_et_al_AATCCAGCATTCTCAT_1	11.1966	12.3859		cell_18567	-6242.95	-6320.33		Wang_et_al_AGCATACAGAGCCCAA_1-0	0.00397842	0.500418	0.335317	0.160266
Wang_et_al_AGAGTGGGTCACTTCC_1-0	14.4647	9.29988		Cell_dat_Yolksac_Cell_dat_Yolksac_ACGGAGAAGTCAATAG_1	-3.12857	5.35075		CATGCTCAGTAGACAT-SIGAE11	15.1655	6.64293		F61_Liver_CD45+_FCAImmP7862084_ACACTGATCACTCCTG	-2.69	5.63		F61_Liver_CD45+_FCAImmP7862084_ACACTGATCACTCCTG	-12469.7	-61676.9		Wang_et_al_AGAGTGGGTCACTTCC_1-0	9.59385	11.8984		CATGCTCAGTAGACAT-SIGAE11	-2.34238	2.53702		Wang_et_al_ACTATCTTCAGGCCCA_2-0	7.45664	5.32329		Wang_et_al_ACTGTCCCAAGGGTCA_2-0	9.14538	4.06804		Wang_et_al_AATCCAGTCATGCATG_1	10.3606	12.0311		cell_18598	-6247.49	-6361.53		Wang_et_al_AGCATACAGGGAGTAA_1-0	0.122645	0.578491	0.127813	0.171024
Wang_et_al_AGAGTGGGTCGGCATC_1-0	1.63166	0.351419		Cell_dat_Yolksac_Cell_dat_Yolksac_ACGGAGACATCACGAT_1	-0.671787	3.03686		CATGGATCAAACAGGC-SIGAE11	10.2004	-0.704364		F61_Liver_CD45+_FCAImmP7862084_ACACTGATCATGCAAC	-6.54	-4.31		F61_Liver_CD45+_FCAImmP7862084_ACACTGATCATGCAAC	-74436.1	-5169.6		Wang_et_al_AGAGTGGGTCGGCATC_1-0	5.1156	1.32478		CATGGATCAAACAGGC-SIGAE11	0.716643	8.80215		Wang_et_al_ACTATCTTCCAAATGC_2-0	6.03493	5.55398		Wang_et_al_ACTGTCCGTACAGCAG_2-0	7.33338	-0.00557109		Wang_et_al_AATCCAGTCCTCTAGC_1	10.4496	12.421		cell_18610	-1472.37	7473.5		Wang_et_al_AGCATACCAATAGAGT_1-0	0.0747944	0.613993	0.128986	0.182198
Wang_et_al_AGAGTGGGTCTCAACA_1-0	4.52527	5.6233		Cell_dat_Yolksac_Cell_dat_Yolksac_ACGGAGACATGCCTTC_1	-4.55981	3.70754		CATGGATGTGGATTTC-SIGAE11	0.00295924	6.65577		F61_Liver_CD45+_FCAImmP7862084_ACACTGATCGAACTGT	-2.74	13.1		F61_Liver_CD45+_FCAImmP7862084_ACACTGATCGAACTGT	74996.7	-123815		Wang_et_al_AGAGTGGGTCTCAACA_1-0	-1.17362	2.61189		CATGGATGTGGATTTC-SIGAE11	9.3262	4.12865		Wang_et_al_ACTATCTTCCTAGAAC_2-0	7.12205	5.02196		Wang_et_al_ACTTACTAGAAGGACA_2-0	8.83984	-0.346734		Wang_et_al_AATCCAGTCTGCAGTA_1	6.31128	2.76227		cell_18611	-2118.07	-8418.68		Wang_et_al_AGCATACGTAGGACAC_1-0	0.0951335	0.600934	0.125163	0.178741
Wang_et_al_AGAGTGGGTGACGCCT_1-0	-0.703969	-0.897366		Cell_dat_Yolksac_Cell_dat_Yolksac_ACGGAGAGTAAGGATT_1	-5.25331	4.26975		CATGGATTCAGCACCG-SIGAE11	-3.86267	2.51459		F61_Liver_CD45+_FCAImmP7862084_ACACTGATCTAACCGA	-5.84	-4.59		F61_Liver_CD45+_FCAImmP7862084_ACACTGATCTAACCGA	-73869.3	-527.855		Wang_et_al_AGAGTGGGTGACGCCT_1-0	3.80916	0.34051		CATGGATTCAGCACCG-SIGAE11	13.5313	7.45207		Wang_et_al_ACTATCTTCTGGAGCC_2-0	7.50496	4.91319		Wang_et_al_ACTTACTAGCAGGTCA_2-0	11.4503	3.49367		Wang_et_al_AATCGGTAGAGACGAA_1	13.7262	9.97616		cell_18622	-6032.47	-6658.85		Wang_et_al_AGCATACGTCTTGTCC_1-0	0.0435779	0.590302	0.190521	0.175573
Wang_et_al_AGAGTGGTCAGCCTAA_1-0	-0.429245	-0.147708		Cell_dat_Yolksac_Cell_dat_Yolksac_ACGGAGAGTAGAAGGA_1	-1.37917	6.40376		CATGGTACAATAAGGT-SIGAE11	8.77484	-1.6315		F61_Liver_CD45+_FCAImmP7862084_ACACTGATCTTTCCTC	-4.99	7.95		F61_Liver_CD45+_FCAImmP7862084_ACACTGATCTTTCCTC	-20396.7	-109559		Wang_et_al_AGAGTGGTCAGCCTAA_1-0	5.76225	0.489173		CATGGTACAATAAGGT-SIGAE11	0.692962	12.6638		Wang_et_al_ACTGAACAGCCGATTT_2-0	7.63535	5.97996		Wang_et_al_ACTTACTAGGTGATTA_2-0	0.409165	4.02137		Wang_et_al_AATCGGTAGAGTGACC_1	4.25944	1.40197		cell_18674	-5455.86	-6775.79		Wang_et_al_AGCATACGTTTAGGAA_1-0	0.0323653	0.646751	0.131787	0.189068
Wang_et_al_AGAGTGGTCCACGTTC_1-0	2.18857	2.22703		Cell_dat_Yolksac_Cell_dat_Yolksac_ACGGAGAGTAGGCTGA_1	-3.93023	3.10483		CATGGTATCAAAGGAT-SIGAE11	6.29453	-1.55666		F61_Liver_CD45+_FCAImmP7862084_ACAGCCGAGATCGGGT	-7.06	3.05		F61_Liver_CD45+_FCAImmP7862084_ACAGCCGAGATCGGGT	-39652	-99762.5		Wang_et_al_AGAGTGGTCCACGTTC_1-0	2.98402	14.1134		CATGGTATCAAAGGAT-SIGAE11	4.53927	10.407		Wang_et_al_ACTGAACTCCAGAAGG_2-0	7.34183	6.12934		Wang_et_al_ACTTACTCAACACCCG_2-0	10.1661	4.12851		Wang_et_al_AATCGGTAGCCATCGC_1	8.30606	3.3293		cell_18678	-628.069	7551.33		Wang_et_al_AGCATACTCCTCAACC_1-0	0.00315135	0.40676	0.470664	0.119409
Wang_et_al_AGAGTGGTCGTCGTTC_1-0	0.781434	0.611927		Cell_dat_Yolksac_Cell_dat_Yolksac_ACGGAGAGTCGCTTTC_1	11.4336	12.3677		CATGGTATCGGAGTAG-SIGAE11	15.7195	7.10137		F61_Liver_CD45+_FCAImmP7862084_ACAGCCGAGGACAGCT	-3.43	-7.41		F61_Liver_CD45+_FCAImmP7862084_ACAGCCGAGGACAGCT	-77283.7	11856.3		Wang_et_al_AGAGTGGTCGTCGTTC_1-0	7.04787	8.55999		CATGGTATCGGAGTAG-SIGAE11	-3.20493	2.71606		Wang_et_al_ACTGAGTAGATACACA_2-0	7.59841	4.19641		Wang_et_al_ACTTACTGTTCCACAA_2-0	9.30813	2.8316		Wang_et_al_AATCGGTGTGCATCTA_1	15.4316	8.69483		cell_18686	5288.6	-9684.3		Wang_et_al_AGCATACTCTTCGGTC_1-0	0.0051086	0.655974	0.124999	0.21389
Wang_et_al_AGAGTGGTCTGCTGCT_1-0	-0.460251	0.243332		Cell_dat_Yolksac_Cell_dat_Yolksac_ACGGAGAGTGATGCCC_1	-3.93382	11.6087		CATTCATAGGTAACTA-SIGAE11	-4.44869	1.28961		F61_Liver_CD45+_FCAImmP7862084_ACAGCCGAGGAGTAGA	-6.68	0.72		F61_Liver_CD45+_FCAImmP7862084_ACAGCCGAGGAGTAGA	-56738.9	-61222.8		Wang_et_al_AGAGTGGTCTGCTGCT_1-0	3.77393	1.39031		CATTCATAGGTAACTA-SIGAE11	14.0282	8.9499		Wang_et_al_ACTGAGTAGTATCTCG_2-0	7.22717	4.94031		Wang_et_al_ACTTACTTCAACACAC_2-0	9.37128	5.70921		Wang_et_al_AATCGGTTCAACCAAC_1	13.4634	10.6541		cell_18707	-1662.53	-8177.21		Wang_et_al_AGCCTAAAGAGTAATC_1-0	0.00587536	0.662172	0.1371	0.194822
Wang_et_al_AGATCTGAGATGTCGG_1-0	-2.10973	-0.117012		Cell_dat_Yolksac_Cell_dat_Yolksac_ACGGAGAGTGGTAACG_1	-3.96566	6.19204		CATTCATCACTTTATC-SIGAE11	6.89417	-1.58851		F61_Liver_CD45+_FCAImmP7862084_ACAGCCGCACACAGAG	-6.7	-1.77		F61_Liver_CD45+_FCAImmP7862084_ACAGCCGCACACAGAG	-63419	-18746.9		Wang_et_al_AGATCTGAGATGTCGG_1-0	6.87305	0.461204		CATTCATCACTTTATC-SIGAE11	4.09344	9.57472		Wang_et_al_ACTGAGTTCTGCGACG_2-0	6.08664	5.6622		Wang_et_al_ACTTACTTCGCCAGCA_2-0	6.67286	6.25143		Wang_et_al_AATCGGTTCACAGGCC_1	10.1304	13.852		cell_18719	5072.62	-8815.11		Wang_et_al_AGCCTAAAGGCTCAGA_1-0	0.00499705	0.634998	0.138457	0.221521
Wang_et_al_AGATCTGCATCGATTG_1-0	-3.17933	1.78134		Cell_dat_Yolksac_Cell_dat_Yolksac_ACGGAGAGTTGTGGAG_1	-2.14659	14.8739		CATTCATCATGCCATA-SIGAE11	6.76658	1.61933		F61_Liver_CD45+_FCAImmP7862084_ACAGCCGCAGGCGATA	3.49	-0.527		F61_Liver_CD45+_FCAImmP7862084_ACAGCCGCAGGCGATA	40239.2	2892.9		Wang_et_al_AGATCTGCATCGATTG_1-0	5.94399	0.853389		CATTCATCATGCCATA-SIGAE11	5.91377	13.7038		Wang_et_al_ACTGATGAGCGATGAC_2-0	7.36522	6.18267		Wang_et_al_ACTTGTTCATTCACTT_2-0	6.64009	1.40967		Wang_et_al_AATCGGTTCAGCGATT_1	8.26657	3.15056		cell_18720	5046.93	-10148.9		Wang_et_al_AGCCTAACAAGCCATT_1-0	0.0084705	0.66545	0.130976	0.195073
Wang_et_al_AGATCTGGTCACCTAA_1-0	11.4561	6.39945		Cell_dat_Yolksac_Cell_dat_Yolksac_ACGGCCAAGATGCCTT_1	4.62021	3.57545		CATTCCGAGTAACAGT-SIGAE11	7.78258	-0.528544		F61_Liver_CD45+_FCAImmP7862084_ACAGCCGCATGGTAGG	-7.29	6.64		F61_Liver_CD45+_FCAImmP7862084_ACAGCCGCATGGTAGG	-27005.4	-115799		Wang_et_al_AGATCTGGTCACCTAA_1-0	11.2828	4.27268		CATTCCGAGTAACAGT-SIGAE11	4.00885	13.4181		Wang_et_al_ACTGATGGTCCTGCTT_2-0	7.85425	5.24376		Wang_et_al_ACTTGTTGTAGGGTAC_2-0	10.7869	-0.618663		Wang_et_al_AATCGGTTCCCGACTT_1	6.56386	3.04553		cell_18736	-5470.71	-5855.04		Wang_et_al_AGCCTAACAAGCCCAC_1-0	0.00909977	0.665705	0.13156	0.193606
Wang_et_al_AGATCTGGTCTAAACC_1-0	7.42797	3.22885		Cell_dat_Yolksac_Cell_dat_Yolksac_ACGGCCAAGCGGATCA_1	-4.1687	6.13355		CATTCCGCATATCTGG-SIGAE11	-0.40871	3.26713		F61_Liver_CD45+_FCAImmP7862084_ACAGCCGGTAGCACGA	-3.31	-4.35		F61_Liver_CD45+_FCAImmP7862084_ACAGCCGGTAGCACGA	-67580.5	9310.11		Wang_et_al_AGATCTGGTCTAAACC_1-0	-1.07449	9.64307		CATTCCGCATATCTGG-SIGAE11	11.2313	6.80984		Wang_et_al_ACTGATGTCGGTGTTA_2-0	7.38833	4.94649		Wang_et_al_ACTTGTTTCTCTGTCG_2-0	12.7065	0.938874		Wang_et_al_AATCGGTTCCGCATCT_1	9.49317	5.87803		cell_18814	-1894.77	8155.81		Wang_et_al_AGCCTAACAAGTTGTC_1-0	0.00698047	0.646793	0.154384	0.191813
Wang_et_al_AGATCTGGTTACGTCA_1-0	2.49688	1.73931		Cell_dat_Yolksac_Cell_dat_Yolksac_ACGGCCAAGTTTGCGT_1	-0.798743	13.6121		CATTCTAAGAGTCAGC-SIGAE11	1.84877	16.1853		F61_Liver_CD45+_FCAImmP7862084_ACAGCCGGTTGCTCCT	-1.24	11.7		F61_Liver_CD45+_FCAImmP7862084_ACAGCCGGTTGCTCCT	46341.8	-92811.8		Wang_et_al_AGATCTGGTTACGTCA_1-0	4.07561	4.07644		CATTCTAAGAGTCAGC-SIGAE11	1.10391	1.33285		Wang_et_al_ACTGATGTCTTACCTA_2-0	7.43603	5.65986		Wang_et_al_ACTTTCAAGTACGTTC_2-0	8.82445	4.60239		Wang_et_al_AATCGGTTCCTAGGGC_1	2.50361	5.37634		cell_18847	-5515.66	-3738.06		Wang_et_al_AGCCTAACAGGAATGC_1-0	0.00832991	0.658332	0.139071	0.194237
Wang_et_al_AGATCTGTCTTACCTA_1-0	-0.0417186	0.711496		Cell_dat_Yolksac_Cell_dat_Yolksac_ACGGCCACACGAAACG_1	-2.40839	13.51		CATTCTAGTCCTACAA-SIGAE11	8.02607	-0.224585		F61_Liver_CD45+_FCAImmP7862084_ACAGCCGTCCGATATG	-3.21	1.11		F61_Liver_CD45+_FCAImmP7862084_ACAGCCGTCCGATATG	-42985.3	-69453.7		Wang_et_al_AGATCTGTCTTACCTA_1-0	5.64478	4.77825		CATTCTAGTCCTACAA-SIGAE11	3.53319	11.396		Wang_et_al_ACTGCTCAGATATGGT_2-0	7.50795	6.06645		Wang_et_al_ACTTTCAAGTTAGGTA_2-0	10.918	2.31339		Wang_et_al_AATCGGTTCTCCTATA_1	7.47408	4.4903		cell_18910	-5853.97	-7071.27		Wang_et_al_AGCCTAAGTCACAAGG_1-0	0.0160244	0.655359	0.133968	0.194619
Wang_et_al_AGATCTGTCTTATCTG_1-0	14.9338	4.14957		Cell_dat_Yolksac_Cell_dat_Yolksac_ACGGCCACAGCGTCCA_1	-2.96553	12.2699		CATTCTAGTGCCAAGA-SIGAE11	13.6415	12.4134		F61_Liver_CD45+_FCAImmP7862084_ACAGCCGTCCTCAACC	-1.18	12.1		F61_Liver_CD45+_FCAImmP7862084_ACAGCCGTCCTCAACC	45667.6	-87442.1		Wang_et_al_AGATCTGTCTTATCTG_1-0	10.6801	5.63344		CATTCTAGTGCCAAGA-SIGAE11	-4.54072	-0.560223		Wang_et_al_ACTGCTCCACCAGGCT_2-0	5.90478	5.51949		Wang_et_al_ACTTTCACAGCCTGTG_2-0	6.47828	-0.626921		Wang_et_al_AATCGGTTCTGGTTCC_1	7.28561	4.6782		cell_18924	-6276.42	-6825.56		Wang_et_al_AGCCTAAGTCTCCACT_1-0	0.00513583	0.676045	0.121656	0.197136
Wang_et_al_AGATTGCAGACGACGT_1-0	5.23	7.10103		Cell_dat_Yolksac_Cell_dat_Yolksac_ACGGCCATCTAACTGG_1	-1.31019	5.6226		CATTCTATCAAAGGTA-SIGAE11	9.13073	-2.69975		F61_Liver_CD45+_FCAImmP7862084_ACAGCCGTCGCCAGCA	-4.49	1.54		F61_Liver_CD45+_FCAImmP7862084_ACAGCCGTCGCCAGCA	-48353.5	-67644.3		Wang_et_al_AGATTGCAGACGACGT_1-0	-0.729382	2.70999		CATTCTATCAAAGGTA-SIGAE11	1.5364	9.62956		Wang_et_al_ACTGCTCCAGACGCCT_2-0	7.69373	5.60609		Wang_et_al_ACTTTCACATTCACTT_2-0	11.7905	2.59303		Wang_et_al_ACACCAAAGCTAGTGG_1	11.5324	11.646		cell_18939	-4465.29	-7775.42		Wang_et_al_AGCCTAAGTGCACCAC_1-0	0.00608377	0.661145	0.135939	0.196802
Wang_et_al_AGATTGCAGCCATCGC_1-0	7.55861	4.41004		Cell_dat_Yolksac_Cell_dat_Yolksac_ACGGGCTAGAGCTTCT_1	-4.34257	3.44682		CATTCTATCTTGGATG-SIGAE11	15.0575	7.94843		F61_Liver_CD45+_FCAImmP7862084_ACAGCCGTCGGTTCGG	-2.58	8.85		F61_Liver_CD45+_FCAImmP7862084_ACAGCCGTCGGTTCGG	-8485.29	-98981.3		Wang_et_al_AGATTGCAGCCATCGC_1-0	-1.2894	7.53214		CATTCTATCTTGGATG-SIGAE11	-2.66381	3.46323		Wang_et_al_ACTGCTCCATCTATGG_2-0	7.49295	5.81399		Wang_et_al_ACTTTCAGTCATCCCT_2-0	10.5233	5.06421		Wang_et_al_ACACCAAAGTAGGTGC_1	11.5307	3.58617		cell_18984	-6382.59	-3340		Wang_et_al_AGCGGTCGTACATGTC_1-0	0.0061247	0.620253	0.179822	0.193774
Wang_et_al_AGATTGCCACATGGGA_1-0	-2.17589	0.935275		Cell_dat_Yolksac_Cell_dat_Yolksac_ACGGGCTAGGCCCGTT_1	-0.339295	-3.82759		CATTGAGAGACCGTTT-SIGAE11	11.8302	-1.03278		F61_Liver_CD45+_FCAImmP7862084_ACAGCCGTCTGGCGTG	-2.31	5.44		F61_Liver_CD45+_FCAImmP7862084_ACAGCCGTCTGGCGTG	-27304.3	-91137.6		Wang_et_al_AGATTGCCACATGGGA_1-0	3.62302	1.22574		CATTGAGAGACCGTTT-SIGAE11	-7.4837	8.05882		Wang_et_al_ACTGCTCTCGTGGACC_2-0	7.70179	5.69773		Wang_et_al_ACTTTCATCGCCAAAT_2-0	12.9786	1.9278		Wang_et_al_ACACCAAAGTTCGATC_1	13.6663	10.3583		cell_19017	4959.7	-9159.15		Wang_et_al_AGCGGTCTCCGGCACA_1-0	0.00485717	0.588399	0.225559	0.18116
Wang_et_al_AGATTGCGTAATCGTC_1-0	0.201474	1.00674		Cell_dat_Yolksac_Cell_dat_Yolksac_ACGGGCTAGTATGACA_1	0.988881	5.58351		CATTGCCAGCACTAGG-SIGAE11	13.7397	7.17184		F61_Liver_CD45+_FCAImmP7862084_ACAGCTAAGAAACCGC	-4.46	-6.86		F61_Liver_CD45+_FCAImmP7862084_ACAGCTAAGAAACCGC	-80083.5	7862.05		Wang_et_al_AGATTGCGTAATCGTC_1-0	4.50347	0.706948		CATTGCCAGCACTAGG-SIGAE11	-0.676358	4.94944		Wang_et_al_ACTGCTCTCTCCTATA_2-0	6.41913	4.52068		Wang_et_al_AGAATAGAGCTAGGCA_2-0	10.9266	1.33791		Wang_et_al_ACACCAACAGAAGCAC_1	10.8861	12.189		cell_19020	-5453.03	-7482.41		Wang_et_al_AGCGTATAGAAGGTGA_1-0	0.00287853	0.36488	0.524831	0.107397
Wang_et_al_AGATTGCGTGTGCCTG_1-0	-1.16216	-0.221167		Cell_dat_Yolksac_Cell_dat_Yolksac_ACGGGCTCAAAGCAAT_1	-4.02811	13.2547		CATTGCCGTGGACAGT-SIGAE11	9.88928	-0.306555		F61_Liver_CD45+_FCAImmP7862084_ACAGCTAAGAACAATC	-2.59	13.3		F61_Liver_CD45+_FCAImmP7862084_ACAGCTAAGAACAATC	71605.8	-121195		Wang_et_al_AGATTGCGTGTGCCTG_1-0	4.52555	2.26651		CATTGCCGTGGACAGT-SIGAE11	0.672227	8.7362		Wang_et_al_ACTGTCCAGCGATGAC_2-0	6.33935	5.38178		Wang_et_al_AGAATAGAGGTTACCT_2-0	9.0186	4.27629		Wang_et_al_ACACCAAGTCCTCCAT_1	11.8952	10.7527		cell_19085	-5038.9	-7687.59		Wang_et_al_AGCGTATAGGTGCAAC_1-0	0.111842	0.58618	0.127247	0.174704
Wang_et_al_AGATTGCTCACTCCTG_1-0	-1.54263	0.825234		Cell_dat_Yolksac_Cell_dat_Yolksac_ACGGGCTCAATACGCT_1	0.797478	-0.319396		CATTGCCTCAGGACGA-SIGAE11	11.4083	6.89376		F61_Liver_CD45+_FCAImmP7862084_ACAGCTAAGATCTGAA	-5.85	6.44		F61_Liver_CD45+_FCAImmP7862084_ACAGCTAAGATCTGAA	-23278.4	-111986		Wang_et_al_AGATTGCTCACTCCTG_1-0	4.10622	0.671948		CATTGCCTCAGGACGA-SIGAE11	-2.95822	2.798		Wang_et_al_ACTGTCCAGCGCCTTG_2-0	6.51618	5.49223		Wang_et_al_AGAATAGCATGAACCT_2-0	11.2174	3.46037		Wang_et_al_ACACCAATCAAACCGT_1	4.26158	4.99355		cell_19092	-2756	6053.13		Wang_et_al_AGCGTATAGTGTTGAA_1-0	0.0280093	0.638062	0.144723	0.189177
Wang_et_al_AGATTGCTCCAGTATG_1-0	-1.33567	1.28934		Cell_dat_Yolksac_Cell_dat_Yolksac_ACGGGCTCATGGTCAT_1	-1.57473	14.3884		CATTGCCTCCCAGGAC-SIGAE11	-0.33	6.78686		F61_Liver_CD45+_FCAImmP7862084_ACAGCTAAGGAGCGTT	-1.4	6.13		F61_Liver_CD45+_FCAImmP7862084_ACAGCTAAGGAGCGTT	-13441.7	-95958.7		Wang_et_al_AGATTGCTCCAGTATG_1-0	6.13728	-0.0876385		CATTGCCTCCCAGGAC-SIGAE11	10.1664	3.49349		Wang_et_al_ACTGTCCCAAGGGTCA_2-0	7.19069	5.66583		Wang_et_al_AGAATAGGTCGGCATC_2-0	10.3262	7.02892		Wang_et_al_ACACCAATCACCATAG_1	-6.39122	6.41403		cell_19177	5042.56	-9665.59		Wang_et_al_AGCGTATGTCTCCATC_1-0	0.00515073	0.659534	0.127915	0.207372
Wang_et_al_AGATTGCTCTCAAACG_1-0	0.751838	0.580778		Cell_dat_Yolksac_Cell_dat_Yolksac_ACGGGCTGTCTAGCCG_1	-3.45752	12.4584		CCAAGCGCAAACCATC-SIGAE11	10.4066	-2.91551		F61_Liver_CD45+_FCAImmP7862084_ACAGCTAAGTAGGCCA	-6.43	-2.78		F61_Liver_CD45+_FCAImmP7862084_ACAGCTAAGTAGGCCA	-70156.1	8354.78		Wang_et_al_AGATTGCTCTCAAACG_1-0	5.28958	1.02689		CCAAGCGCAAACCATC-SIGAE11	-0.133605	11.5063		Wang_et_al_ACTGTCCGTACAGCAG_2-0	7.31369	6.50096		Wang_et_al_AGAATAGGTCTAGAGG_2-0	8.63093	-0.933172		Wang_et_al_ACACCCTCAATGCCAT_1	11.4239	11.4055		cell_19201	-6224.7	-6467.85		Wang_et_al_AGCGTATGTTCGTTGA_1-0	0.00382099	0.494235	0.352368	0.149556
Wang_et_al_AGCAGCCAGTACACCT_1-0	1.79135	0.413505		Cell_dat_Yolksac_Cell_dat_Yolksac_ACGGGCTTCTGCGTAA_1	-0.837507	14.2383		CCAAGCGCAACCAATC-SIGAE11	9.97307	-1.00485		F61_Liver_CD45+_FCAImmP7862084_ACAGCTAAGTCCAGGA	-5.75	4.17		F61_Liver_CD45+_FCAImmP7862084_ACAGCTAAGTCCAGGA	-39608.9	-94247.7		Wang_et_al_AGCAGCCAGTACACCT_1-0	7.38073	-0.17982		CCAAGCGCAACCAATC-SIGAE11	0.0181137	9.9711		Wang_et_al_ACTGTCCGTGCCTGGT_2-0	6.76759	2.23836		Wang_et_al_AGAATAGTCCGGCACA_2-0	7.16188	5.56117		Wang_et_al_ACACCCTCATATGAGA_1	10.1303	13.7201		cell_19202	5113.27	-10526		Wang_et_al_AGCGTATTCGCGATCG_1-0	0.00534614	0.667527	0.124943	0.202156
Wang_et_al_AGCAGCCCATCCGGGT_1-0	-2.84616	5.77168		Cell_dat_Yolksac_Cell_dat_Yolksac_ACGGGTCAGACTCGGA_1	-2.78361	6.88454		CCAAGCGTCCGAGGCT-SIGAE11	14.5569	6.659		F61_Liver_CD45+_FCAImmP7862084_ACAGCTAAGTCGCCGT	-2.73	13.3		F61_Liver_CD45+_FCAImmP7862084_ACAGCTAAGTCGCCGT	73357.5	-121263		Wang_et_al_AGCAGCCCATCCGGGT_1-0	6.74066	2.02147		CCAAGCGTCCGAGGCT-SIGAE11	-2.00476	4.72745		Wang_et_al_ACTTACTAGAAGGACA_2-0	7.29441	6.3045		Wang_et_al_AGAATAGTCTCGATGA_2-0	11.0925	0.528314		Wang_et_al_ACACCCTGTCTAGTCA_1	5.97095	3.95627		cell_19207	-2085.82	8602.8		Wang_et_al_AGCGTCGAGAACTGTA_1-0	0.00507904	0.670744	0.121719	0.20243
Wang_et_al_AGCAGCCGTTAAGAAC_1-0	4.04827	3.46292		Cell_dat_Yolksac_Cell_dat_Yolksac_ACGGGTCGTTCATGGT_1	-2.0335	14.9271		CCAATGATCTCCTGTG-SIGAE11	6.76781	1.85634		F61_Liver_CD45+_FCAImmP7862084_ACAGCTACAAGCCTAT	-2.98	6.73		F61_Liver_CD45+_FCAImmP7862084_ACAGCTACAAGCCTAT	-18650.8	-100347		Wang_et_al_AGCAGCCGTTAAGAAC_1-0	2.85597	4.24426		CCAATGATCTCCTGTG-SIGAE11	4.84382	13.8267		Wang_et_al_ACTTACTAGCAGGTCA_2-0	6.95292	5.22942		Wang_et_al_AGACGTTAGAAACGAG_2-0	9.55829	-1.15571		Wang_et_al_ACACCCTGTGACCAAG_1	2.78978	-5.16889		cell_19231	-4790.03	-8001.78		Wang_et_al_AGCGTCGAGAGAACAG_1-0	0.0699922	0.616648	0.132762	0.18057
Wang_et_al_AGCAGCCGTTAGGGTG_1-0	7.97004	4.19388		Cell_dat_Yolksac_Cell_dat_Yolksac_ACGGGTCTCACCATAG_1	-0.669686	15.3031		CCAATTTAGTGGACGT-SIGAE11	14.4185	6.65148		F61_Liver_CD45+_FCAImmP7862084_ACAGCTACAATCTACG	0.392	-11.6		F61_Liver_CD45+_FCAImmP7862084_ACAGCTACAATCTACG	-60665.8	62447.7		Wang_et_al_AGCAGCCGTTAGGGTG_1-0	-1.3287	7.66671		CCAATTTAGTGGACGT-SIGAE11	-2.7269	3.1686		Wang_et_al_ACTTACTAGGTGATTA_2-0	7.09717	5.13587		Wang_et_al_AGACGTTAGAGCTGCA_2-0	1.57642	4.54589		Wang_et_al_ACACCCTTCAGTTTGG_1	10.1928	-2.09411		cell_19260	-6096.07	-6087.28		Wang_et_al_AGCGTCGCAGTTCCCT_1-0	0.0097797	0.655494	0.141447	0.193249
Wang_et_al_AGCAGCCGTTGAGGTG_1-0	5.81736	5.87459		Cell_dat_Yolksac_Cell_dat_Yolksac_ACGGGTCTCAGCTCTC_1	0.743341	-1.02589		CCACAAACAGCTATAC-SIGAE11	2.66454	17.2706		F61_Liver_CD45+_FCAImmP7862084_ACAGCTACACAGAGGT	-6.46	2.8		F61_Liver_CD45+_FCAImmP7862084_ACAGCTACACAGAGGT	-39802.8	-97319.6		Wang_et_al_AGCAGCCGTTGAGGTG_1-0	4.26005	5.28217		CCACAAACAGCTATAC-SIGAE11	2.57125	1.96049		Wang_et_al_ACTTACTCAACACCCG_2-0	6.23199	5.5897		Wang_et_al_AGACGTTAGGATATAC_2-0	11.0322	3.29532		Wang_et_al_ACACCCTTCCACGTGG_1	13.6819	8.79852		cell_19275	-5256.66	-2334.91		Wang_et_al_AGCGTCGGTCACCCAG_1-0	0.0267671	0.646012	0.138525	0.188666
Wang_et_al_AGCAGCCTCAACCATG_1-0	-1.03891	0.997915		Cell_dat_Yolksac_Cell_dat_Yolksac_ACGGGTCTCAGTTCGA_1	5.75381	5.88589		CCACAAAGTCGTATGT-SIGAE11	7.71271	-0.703657		F61_Liver_CD45+_FCAImmP7862084_ACAGCTACACGAAGCA	0.018	-13		F61_Liver_CD45+_FCAImmP7862084_ACAGCTACACGAAGCA	-57641.2	67737		Wang_et_al_AGCAGCCTCAACCATG_1-0	7.72237	0.632309		CCACAAAGTCGTATGT-SIGAE11	3.54569	12.3116		Wang_et_al_ACTTACTGTTCCACAA_2-0	6.05732	4.86152		Wang_et_al_AGACGTTGTAATTGGA_2-0	7.47237	0.533762		Wang_et_al_ACACCCTTCCTCAATT_1	5.49519	2.92819		cell_19316	-5081.04	-7484.4		Wang_et_al_AGCGTCGTCAAGCCTA_1-0	0.005811	0.667022	0.128806	0.198329
Wang_et_al_AGCAGCCTCACTCTTA_1-0	-0.579475	-0.41664		Cell_dat_Yolksac_Cell_dat_Yolksac_ACGTCAAAGAAACCGC_1	-3.10569	12.4797		CCACAAAGTTAGAAAC-SIGAE11	6.44015	-0.402242		F61_Liver_CD45+_FCAImmP7862084_ACAGCTACAGCGTAAG	-6.45	1.83		F61_Liver_CD45+_FCAImmP7862084_ACAGCTACAGCGTAAG	-47197.9	-83012		Wang_et_al_AGCAGCCTCACTCTTA_1-0	4.4283	0.576979		CCACAAAGTTAGAAAC-SIGAE11	3.55189	12.7441		Wang_et_al_ACTTACTTCAACACAC_2-0	6.15436	5.13884		Wang_et_al_AGACGTTGTACCAGTT_2-0	9.16022	0.083793		Wang_et_al_ACACCGGGTCCAAGTT_1	6.74207	6.51462		cell_19329	-4598.55	-7736.82		Wang_et_al_AGCGTCGTCACGACTA_1-0	0.00799682	0.641686	0.151196	0.199093
Wang_et_al_AGCATACAGAGCCCAA_1-0	4.91802	6.0499		Cell_dat_Yolksac_Cell_dat_Yolksac_ACGTCAAAGAGGGCTT_1	-2.98875	13.3022		CCACACTAGACACACG-SIGAE11	8.40059	-1.80288		F61_Liver_CD45+_FCAImmP7862084_ACAGCTACAGTCACTA	-2.86	13.7		F61_Liver_CD45+_FCAImmP7862084_ACAGCTACAGTCACTA	73740.5	-123507		Wang_et_al_AGCATACAGAGCCCAA_1-0	0.162232	3.64724		CCACACTAGACACACG-SIGAE11	1.77408	10.6616		Wang_et_al_ACTTACTTCGCCAGCA_2-0	5.53981	4.72211		Wang_et_al_AGAGCGAAGACTAAGT_2-0	12.5592	2.58871		Wang_et_al_ACACCGGTCCTGCTTG_1	10.3578	12.5552		cell_19341	-1873.91	7697.05		Wang_et_al_AGCGTCGTCGCGGATC_1-0	0.049624	0.635337	0.128888	0.186122
Wang_et_al_AGCATACAGGGAGTAA_1-0	1.73478	0.448897		Cell_dat_Yolksac_Cell_dat_Yolksac_ACGTCAAGTGAAATCA_1	-1.66046	14.7967		CCACACTAGGGACCAT-SIGAE11	-4.16741	5.02478		F61_Liver_CD45+_FCAImmP7862084_ACAGCTACATATACCG	-4.27	1.76		F61_Liver_CD45+_FCAImmP7862084_ACAGCTACATATACCG	-44806.2	-71869.4		Wang_et_al_AGCATACAGGGAGTAA_1-0	6.18139	1.41508		CCACACTAGGGACCAT-SIGAE11	15.5188	6.8689		Wang_et_al_ACTTGTTAGCTGCAAG_2-0	6.0402	1.83671		Wang_et_al_AGAGCGAAGGACTGGT_2-0	10.1019	3.52191		Wang_et_al_ACACTGAAGGCTCAGA_1	10.6361	0.39746		cell_19348	4985.64	-9299.81		Wang_et_al_AGCGTCGTCTGACCTC_1-0	0.00957424	0.661768	0.132559	0.196069
Wang_et_al_AGCATACCAATAGAGT_1-0	-0.140712	0.85226		Cell_dat_Yolksac_Cell_dat_Yolksac_ACGTCAAGTTCGTTGA_1	-4.85916	11.2889		CCACCATAGGTCGCCT-SIGAE11	5.7118	-0.160657		F61_Liver_CD45+_FCAImmP7862084_ACAGCTACATGATCCA	1.86	-2.06		F61_Liver_CD45+_FCAImmP7862084_ACAGCTACATGATCCA	12980.6	20894.1		Wang_et_al_AGCATACCAATAGAGT_1-0	4.97162	1.2752		CCACCATAGGTCGCCT-SIGAE11	4.89656	12.2501		Wang_et_al_ACTTGTTCATTCACTT_2-0	7.46447	6.30862		Wang_et_al_AGAGCGAAGTGACATA_2-0	8.63318	3.44106		Wang_et_al_ACACTGACAAGTTGTC_1	11.2013	10.0266		cell_19382	-5896.11	-7054.09		Wang_et_al_AGCTCCTAGCAGGTCA_1-0	0.00731595	0.661209	0.135301	0.196144
Wang_et_al_AGCATACGTAGGACAC_1-0	1.13763	-0.164279		Cell_dat_Yolksac_Cell_dat_Yolksac_ACGTCAATCGTGGGAA_1	-0.380516	-4.93303		CCACCATGTACGTGTT-SIGAE11	6.3514	-4.44347		F61_Liver_CD45+_FCAImmP7862084_ACAGCTACATGCAATC	-1.34	6.07		F61_Liver_CD45+_FCAImmP7862084_ACAGCTACATGCAATC	-17173.7	-97123.9		Wang_et_al_AGCATACGTAGGACAC_1-0	4.88136	2.67777		CCACCATGTACGTGTT-SIGAE11	3.26255	15.5947		Wang_et_al_ACTTGTTGTAGGGTAC_2-0	7.51243	5.57793		Wang_et_al_AGAGCGAGTTCCAACA_2-0	8.35224	3.03212		Wang_et_al_ACACTGACAGGACCCT_1	5.41515	2.80977		cell_19394	-5859.91	-6713.61		Wang_et_al_AGCTCCTGTGATGTGG_1-0	0.0535739	0.621527	0.134362	0.19051
Wang_et_al_AGCATACGTCTTGTCC_1-0	2.23412	0.936452		Cell_dat_Yolksac_Cell_dat_Yolksac_ACGTCAATCTGCTGTC_1	-3.77595	10.8252		CCACGAGAGCCTCTGG-SIGAE11	9.36948	-2.68808		F61_Liver_CD45+_FCAImmP7862084_ACAGCTAGTAAGAGGA	-4.52	2.51		F61_Liver_CD45+_FCAImmP7862084_ACAGCTAGTAAGAGGA	-39316.1	-88877.9		Wang_et_al_AGCATACGTCTTGTCC_1-0	4.31243	2.07884		CCACGAGAGCCTCTGG-SIGAE11	3.33024	9.06656		Wang_et_al_ACTTGTTTCTCTGTCG_2-0	7.50995	5.57058		Wang_et_al_AGAGCTTAGCTCCTCT_2-0	9.64728	3.82408		Wang_et_al_ACACTGATCACCCTCA_1	13.85	8.44031		cell_19416	-1462.52	8535.31		Wang_et_al_AGCTCCTGTGGTCCGT_1-0	0.00600071	0.665251	0.131964	0.196753
Wang_et_al_AGCATACGTTTAGGAA_1-0	-4.29314	6.01291		Cell_dat_Yolksac_Cell_dat_Yolksac_ACTATCTAGACACGAC_1	-2.46578	15.7666		CCACGAGAGGCACCAA-SIGAE11	9.16679	-2.28419		F61_Liver_CD45+_FCAImmP7862084_ACAGCTAGTCGAGTTT	-2.3	5.39		F61_Liver_CD45+_FCAImmP7862084_ACAGCTAGTCGAGTTT	-14769.4	-91708		Wang_et_al_AGCATACGTTTAGGAA_1-0	5.0822	1.55601		CCACGAGAGGCACCAA-SIGAE11	2.50944	12.1896		Wang_et_al_ACTTTCAAGTACGTTC_2-0	6.2645	5.3164		Wang_et_al_AGAGCTTCACATTCGA_2-0	9.09451	0.31264		Wang_et_al_ACAGCCGAGATAGGAG_1	8.94459	5.27547		cell_19462	-6269.8	-6672.7		Wang_et_al_AGCTCCTGTTCTCATT_1-0	0.0060582	0.66762	0.130069	0.196221
Wang_et_al_AGCATACTCCTCAACC_1-0	4.73228	7.07372		Cell_dat_Yolksac_Cell_dat_Yolksac_ACTATCTAGAGGACGG_1	-2.08748	5.33839		CCACGTTGTTGGCCGT-SIGAE11	-4.8653	3.61299		F61_Liver_CD45+_FCAImmP7862084_ACAGCTAGTCTGCAAT	-0.213	-12.1		F61_Liver_CD45+_FCAImmP7862084_ACAGCTAGTCTGCAAT	-57346	66551.8		Wang_et_al_AGCATACTCCTCAACC_1-0	-1.50163	3.0482		CCACGTTGTTGGCCGT-SIGAE11	14.2359	7.20431		Wang_et_al_ACTTTCAAGTTAGGTA_2-0	6.656	5.46996		Wang_et_al_AGAGCTTGTACTTCTT_2-0	0.709169	4.41529		Wang_et_al_ACAGCCGAGTCATCCA_1	12.8274	9.91655		cell_19485	-5901.31	-7257.92		Wang_et_al_AGCTCCTTCAGAAATG_1-0	0.0426359	0.63077	0.140663	0.185902
Wang_et_al_AGCATACTCGGCCGAT_1-0	4.1258	14.5757		Cell_dat_Yolksac_Cell_dat_Yolksac_ACTATCTAGCTGCAAG_1	-2.81655	12.7262		CCACTTGCACACAGAG-SIGAE11	3.65026	8.01256		F61_Liver_CD45+_FCAImmP7862084_ACAGCTAGTCTTCGTC	-3.61	-4.46		F61_Liver_CD45+_FCAImmP7862084_ACAGCTAGTCTTCGTC	-64437.4	10500.4		Wang_et_al_AGCATACTCGGCCGAT_1-0	7.22726	15.2708		CCACTTGCACACAGAG-SIGAE11	2.77922	4.51893		Wang_et_al_ACTTTCACAGCCTGTG_2-0	7.9398	5.97352		Wang_et_al_AGAGCTTGTAGAGTGC_2-0	6.82409	0.121343		Wang_et_al_ACAGCCGCAAACTGCT_1	10.5194	12.4835		cell_19563	1007.24	-16052.9		Wang_et_al_AGCTCCTTCATCATTC_1-0	0.0898444	0.60396	0.12547	0.180698
Wang_et_al_AGCATACTCTTCGGTC_1-0	5.61645	4.93615		Cell_dat_Yolksac_Cell_dat_Yolksac_ACTATCTCACGTAAGG_1	-3.94898	11.9373		CCACTTGTCGCCAACG-SIGAE11	11.5832	-1.10282		F61_Liver_CD45+_FCAImmP7862084_ACAGCTAGTTGTACAC	-1.73	-3.78		F61_Liver_CD45+_FCAImmP7862084_ACAGCTAGTTGTACAC	-65596.6	22393.5		Wang_et_al_AGCATACTCTTCGGTC_1-0	-0.20889	5.87661		CCACTTGTCGCCAACG-SIGAE11	-7.31262	8.19595		Wang_et_al_ACTTTCACATTCACTT_2-0	7.61342	4.96211		Wang_et_al_AGAGCTTGTCTAACGT_2-0	10.256	1.19866		Wang_et_al_ACAGCCGCAATGGATA_1	9.348	5.47653		cell_19585	-5059.69	-6935.9		Wang_et_al_AGCTCTCAGTGTTGAA_1-0	0.0142859	0.655986	0.134235	0.195463
Wang_et_al_AGCCTAAAGAGTAATC_1-0	7.10363	4.62234		Cell_dat_Yolksac_Cell_dat_Yolksac_ACTATCTCAGTATCTG_1	9.338	12.3868		CCATAAGGTAGGGTAC-SIGAE11	3.68477	14.8328		F61_Liver_CD45+_FCAImmP7862084_ACAGCTATCACTTACT	-5.68	0.111		F61_Liver_CD45+_FCAImmP7862084_ACAGCTATCACTTACT	-54415.2	-58110.3		Wang_et_al_AGCCTAAAGAGTAATC_1-0	9.05862	10.5027		CCATAAGGTAGGGTAC-SIGAE11	2.97581	-0.19476		Wang_et_al_ACTTTCAGTCATCCCT_2-0	6.37104	5.17242		Wang_et_al_AGAGCTTTCACGATGT_2-0	9.03468	-0.0111606		Wang_et_al_ACAGCCGCACGGACAA_1	12.9094	-1.96174		cell_19606	-2478.24	8270.84		Wang_et_al_AGCTCTCGTACGAAAT_1-0	0.065979	0.5942	0.162114	0.17768
Wang_et_al_AGCCTAAAGGCTCAGA_1-0	5.68108	4.50393		Cell_dat_Yolksac_Cell_dat_Yolksac_ACTATCTCATTACGAC_1	-5.88077	10.0039		CCATAAGTCAACGTGT-SIGAE11	0.356831	7.39091		F61_Liver_CD45+_FCAImmP7862084_ACAGCTATCCGCGGTA	-5.94	6.4		F61_Liver_CD45+_FCAImmP7862084_ACAGCTATCCGCGGTA	-23899.3	-112318		Wang_et_al_AGCCTAAAGGCTCAGA_1-0	-0.593731	4.69706		CCATAAGTCAACGTGT-SIGAE11	9.36137	3.38338		Wang_et_al_ACTTTCATCGCCAAAT_2-0	7.80367	5.40486		Wang_et_al_AGAGCTTTCTTTAGGG_2-0	6.67847	3.31317		Wang_et_al_ACAGCCGGTGTTTGGT_1	4.35875	0.792232		cell_19640	-3058.32	5460.67		Wang_et_al_AGCTCTCGTCCATGAT_1-0	0.00710711	0.662286	0.134133	0.196443
Wang_et_al_AGCCTAACAAGCCATT_1-0	-2.70028	0.313124		Cell_dat_Yolksac_Cell_dat_Yolksac_ACTATCTGTGACGGTA_1	11.8372	4.35058		CCATAAGTCGCTTACC-SIGAE11	8.92377	-1.77111		F61_Liver_CD45+_FCAImmP7862084_ACAGCTATCGAGCCCA	-5.71	-4.64		F61_Liver_CD45+_FCAImmP7862084_ACAGCTATCGAGCCCA	-73248.1	409.842		Wang_et_al_AGCCTAACAAGCCATT_1-0	7.17625	1.56225		CCATAAGTCGCTTACC-SIGAE11	1.28313	10.1549		Wang_et_al_AGAATAGAGCTAGGCA_2-0	7.52046	5.61036		Wang_et_al_AGAGTGGCAGAAGCAC_2-0	8.79386	0.566431		Wang_et_al_ACAGCCGGTTTGCATG_1	15.5616	-0.0125861		cell_19698	-5887.82	-7334.93		Wang_et_al_AGCTTGAAGATCTGAA_1-0	0.00711886	0.662837	0.133567	0.196446
Wang_et_al_AGCCTAACAAGCCCAC_1-0	-4.62782	6.88144		Cell_dat_Yolksac_Cell_dat_Yolksac_ACTATCTGTTCCATGA_1	10.4365	11.0117		CCATCACCACTTGTCC-SIGAE11	14.7357	1.005		F61_Liver_CD45+_FCAImmP7862084_ACAGCTATCTGGCGAC	-7.37	-1.21		F61_Liver_CD45+_FCAImmP7862084_ACAGCTATCTGGCGAC	-62888.2	-35971.6		Wang_et_al_AGCCTAACAAGCCCAC_1-0	4.92625	0.993281		CCATCACCACTTGTCC-SIGAE11	-10.5467	8.74595		Wang_et_al_AGAATAGAGGTTACCT_2-0	5.86562	5.79496		Wang_et_al_AGAGTGGGTCCGAGTC_2-0	9.08339	3.69405		Wang_et_al_ACAGCCGTCAAACAAG_1	9.33116	14.4221		cell_19699	-5629.91	-4136.91		Wang_et_al_AGCTTGAAGTGGGTTG_1-0	0.00574879	0.666829	0.12826	0.199129
Wang_et_al_AGCCTAACAAGTTGTC_1-0	-0.882865	-0.374526		Cell_dat_Yolksac_Cell_dat_Yolksac_ACTATCTTCTGTTTGT_1	-3.57294	11.8888		CCATCACGTCGCACAC-SIGAE11	-5.76901	3.04629		F61_Liver_CD45+_FCAImmP7862084_ACATACGAGACACTAA	-3.34	-5.28		F61_Liver_CD45+_FCAImmP7862084_ACATACGAGACACTAA	-68483	9168.59		Wang_et_al_AGCCTAACAAGTTGTC_1-0	6.52855	-0.926443		CCATCACGTCGCACAC-SIGAE11	15.9844	8.88549		Wang_et_al_AGAATAGCATGAACCT_2-0	6.81805	5.53013		Wang_et_al_AGAGTGGGTGGTGTAG_2-0	11.5262	4.07653		Wang_et_al_ACAGCCGTCACCATAG_1	10.4461	12.9434		cell_19742	-6216.48	-6940.31		Wang_et_al_AGCTTGACAAACTGTC_1-0	0.0445152	0.631073	0.136214	0.188169
Wang_et_al_AGCCTAACAGGAATGC_1-0	-2.94063	7.14445		Cell_dat_Yolksac_Cell_dat_Yolksac_ACTGAACAGACAAAGG_1	-1.34336	6.27649		CCATCACGTTGGACCC-SIGAE11	6.73055	-2.0451		F61_Liver_CD45+_FCAImmP7862084_ACATACGAGAGGACGG	0.21	-5.03		F61_Liver_CD45+_FCAImmP7862084_ACATACGAGAGGACGG	-44852.5	39586		Wang_et_al_AGCCTAACAGGAATGC_1-0	6.29505	2.88999		CCATCACGTTGGACCC-SIGAE11	4.3423	9.50005		Wang_et_al_AGAATAGGTCGGCATC_2-0	5.63678	3.97387		Wang_et_al_AGATCTGAGTAAGTAC_2-0	0.304717	4.74925		Wang_et_al_ACAGCCGTCAGATAAG_1	2.20783	10.7109		cell_19748	5255.71	-9961.95		Wang_et_al_AGCTTGACATTTCACT_1-0	0.0175703	0.654245	0.134187	0.193967
Wang_et_al_AGCCTAAGTCACAAGG_1-0	-0.873155	5.97687		Cell_dat_Yolksac_Cell_dat_Yolksac_ACTGAACAGATGCCAG_1	-3.66075	11.695		CCCAACTAGTTCACTG-SIGAE11	16.0167	7.3455		F61_Liver_CD45+_FCAImmP7862084_ACATACGAGGAGCGAG	-2.66	-15.7		F61_Liver_CD45+_FCAImmP7862084_ACATACGAGGAGCGAG	26353.1	121491		Wang_et_al_AGCCTAAGTCACAAGG_1-0	5.73733	0.747179		CCCAACTAGTTCACTG-SIGAE11	-1.69751	3.50863		Wang_et_al_AGAATAGGTCTAGAGG_2-0	6.68131	5.69491		Wang_et_al_AGATCTGTCAGTTGAC_2-0	6.8405	1.88882		Wang_et_al_ACAGCTACACGTCTCT_1	9.1205	5.79946		cell_19763	-1842.79	8041.69		Wang_et_al_AGCTTGAGTCCGAACC_1-0	0.0510117	0.62607	0.137576	0.185314
Wang_et_al_AGCCTAAGTCTCCACT_1-0	8.04997	3.39508		Cell_dat_Yolksac_Cell_dat_Yolksac_ACTGAACAGGACATTA_1	3.55719	5.40509		CCCATTGGTTCTCGCT-SIGAE11	9.39582	8.76702		F61_Liver_CD45+_FCAImmP7862084_ACATACGAGGATGGTC	-7.87	-0.0654		F61_Liver_CD45+_FCAImmP7862084_ACATACGAGGATGGTC	-61169.8	-49693.5		Wang_et_al_AGCCTAAGTCTCCACT_1-0	-1.23636	7.83246		CCCATTGGTTCTCGCT-SIGAE11	-4.09991	-4.7163		Wang_et_al_AGAATAGTCCGGCACA_2-0	5.54964	5.41462		Wang_et_al_AGATCTGTCTCGCATC_2-0	10.4341	0.253552		Wang_et_al_ACAGCTACAGCTCGAC_1	9.02881	13.1234		cell_19772	-4684.2	-464.884		Wang_et_al_AGCTTGATCACCGTAA_1-0	0.00501906	0.686421	0.118263	0.190269
Wang_et_al_AGCCTAAGTGCACCAC_1-0	5.94177	7.49694		Cell_dat_Yolksac_Cell_dat_Yolksac_ACTGAACAGTGGGTTG_1	-4.71999	10.845		CCCATTGGTTGAATCC-SIGAE11	5.72791	-0.324081		F61_Liver_CD45+_FCAImmP7862084_ACATACGAGGCGTACA	-5.62	5.95		F61_Liver_CD45+_FCAImmP7862084_ACATACGAGGCGTACA	-25563.4	-110349		Wang_et_al_AGCCTAAGTGCACCAC_1-0	10.7726	10.2433		CCCATTGGTTGAATCC-SIGAE11	3.57197	11.0533		Wang_et_al_AGAATAGTCTCGATGA_2-0	7.70153	5.67584		Wang_et_al_AGATCTGTCTGCGACG_2-0	9.21308	-0.468817		Wang_et_al_ACAGCTACATGGAATA_1	10.5535	13.2001		cell_19777	-5361.28	-6735.32		Wang_et_al_AGCTTGATCATAACCG_1-0	0.00573791	0.667566	0.12806	0.198605
Wang_et_al_AGCGGTCGTACATGTC_1-0	4.89791	4.52431		Cell_dat_Yolksac_Cell_dat_Yolksac_ACTGAACCACATTAGC_1	-6.2136	10.2635		CCCATTGTCAAACCCA-SIGAE11	8.7898	-1.29973		F61_Liver_CD45+_FCAImmP7862084_ACATACGAGTTACGGG	-5.32	-3.91		F61_Liver_CD45+_FCAImmP7862084_ACATACGAGTTACGGG	-68255.2	-4382.04		Wang_et_al_AGCGGTCGTACATGTC_1-0	2.7702	4.62054		CCCATTGTCAAACCCA-SIGAE11	0.302523	9.70166		Wang_et_al_AGACGTTAGAAACGAG_2-0	7.4717	5.98403		Wang_et_al_AGATCTGTCTTAGAGC_2-0	7.58961	2.64263		Wang_et_al_ACAGCTACATTAGCCA_1	9.47192	5.5813		cell_19825	-6345.32	-3491.04		Wang_et_al_AGCTTGATCCTTTCGG_1-0	0.00515017	0.663497	0.123929	0.207396
Wang_et_al_AGCGGTCTCCGGCACA_1-0	4.39645	4.16628		Cell_dat_Yolksac_Cell_dat_Yolksac_ACTGAACCACGTCTCT_1	-0.510032	9.4859		CCCATTGTCCAACACA-SIGAE11	-5.73845	4.38361		F61_Liver_CD45+_FCAImmP7862084_ACATACGCAAGGACTG	-5.17	5.84		F61_Liver_CD45+_FCAImmP7862084_ACATACGCAAGGACTG	-22156.2	-98438.1		Wang_et_al_AGCGGTCTCCGGCACA_1-0	0.126662	4.02117		CCCATTGTCCAACACA-SIGAE11	16.2808	7.8713		Wang_et_al_AGACGTTAGAGCTGCA_2-0	7.22147	4.05054		Wang_et_al_AGATCTGTCTTCAACT_2-0	11.3142	2.46582		Wang_et_al_ACAGCTAGTCAGCTAT_1	14.8967	8.9857		cell_19872	-2684.68	-7943.22		Wang_et_al_AGGCCACAGGGCTTGA_1-0	0.0280786	0.583324	0.219212	0.169361
Wang_et_al_AGCGTATAGAAGGTGA_1-0	4.91854	6.84278		Cell_dat_Yolksac_Cell_dat_Yolksac_ACTGAACCACTTAAGC_1	-4.72706	3.2687		CCCGGAACATGTGGTT-SIGAE11	5.6782	-2.13802		F61_Liver_CD45+_FCAImmP7862084_ACATACGCAAGGGTCA	1.93	-10		F61_Liver_CD45+_FCAImmP7862084_ACATACGCAAGGGTCA	-58623.9	61042.6		Wang_et_al_AGCGTATAGAAGGTGA_1-0	-1.47236	2.97856		CCCGGAACATGTGGTT-SIGAE11	3.70376	9.92695		Wang_et_al_AGACGTTAGGATATAC_2-0	6.68972	5.22325		Wang_et_al_AGATTGCGTTCCACTC_2-0	8.22219	5.03738		Wang_et_al_ACAGCTAGTGATGCCC_1	12.7521	8.77144		cell_19880	-1881.82	7999.84		Wang_et_al_AGGCCACGTACCGCTG_1-0	0.0335243	0.635104	0.143958	0.187385
Wang_et_al_AGCGTATAGGAGTAGA_1-0	9.2598	9.27319		Cell_dat_Yolksac_Cell_dat_Yolksac_ACTGAACCAGAAGCAC_1	-3.44377	6.01574		CCCTAACTCGTGGTAT-SIGAE11	14.2648	7.83831		F61_Liver_CD45+_FCAImmP7862084_ACATACGCACGGTAGA	-3.5	4.59		F61_Liver_CD45+_FCAImmP7862084_ACATACGCACGGTAGA	-21988	-90063.3		Wang_et_al_AGCGTATAGGAGTAGA_1-0	10.4005	10.3889		CCCTAACTCGTGGTAT-SIGAE11	-0.18278	4.82799		Wang_et_al_AGACGTTGTAATTGGA_2-0	6.66873	5.18384		Wang_et_al_AGATTGCTCACCACCT_2-0	1.49906	5.13454		Wang_et_al_ACAGCTAGTTATCACG_1	12.027	10.9261		cell_19885	-5618.07	-6712.6		Wang_et_al_AGGCCACTCACCTCGT_1-0	0.0434133	0.631592	0.138779	0.186187
Wang_et_al_AGCGTATAGGTGCAAC_1-0	-2.08239	-0.659179		Cell_dat_Yolksac_Cell_dat_Yolksac_ACTGAACCATAGACTC_1	-3.57158	10.8736		CCCTCAACACTCCGAG-SIGAE11	14.3414	6.32343		F61_Liver_CD45+_FCAImmP7862084_ACATACGCACTACAGT	-2.88	12.7		F61_Liver_CD45+_FCAImmP7862084_ACATACGCACTACAGT	65162.8	-116201		Wang_et_al_AGCGTATAGGTGCAAC_1-0	3.71746	1.73613		CCCTCAACACTCCGAG-SIGAE11	-2.30151	4.38218		Wang_et_al_AGACGTTGTACCAGTT_2-0	6.56636	5.44157		Wang_et_al_AGCAGCCCACCGCTAG_2-0	4.21318	3.35886		Wang_et_al_ACATACGAGCCGTCGT_1	13.2137	10.0339		cell_19935	2858.33	-9219.75		Wang_et_al_AGGCCACTCAGAAATG_1-0	0.00608686	0.666553	0.130561	0.196769
Wang_et_al_AGCGTATAGTGTTGAA_1-0	-0.128282	0.757369		Cell_dat_Yolksac_Cell_dat_Yolksac_ACTGAACCATATACCG_1	-2.17638	13.6002		CCCTGATAGGACACTG-SIGAE11	6.46695	-1.87415		F61_Liver_CD45+_FCAImmP7862084_ACATACGCAGACAAAT	-3.71	-4.02		F61_Liver_CD45+_FCAImmP7862084_ACATACGCAGACAAAT	-74220.1	5727.91		Wang_et_al_AGCGTATAGTGTTGAA_1-0	3.81757	1.85816		CCCTGATAGGACACTG-SIGAE11	3.58046	9.65992		Wang_et_al_AGAGCGAAGACTAAGT_2-0	5.83742	5.36361		Wang_et_al_AGCATACAGAGCAATT_2-0	0.968098	5.34483		Wang_et_al_ACATACGCAAGTTGTC_1	-0.0436575	-4.10658		cell_19940	-5960.87	-6419.63		Wang_et_al_AGGCCGTAGAGCTGCA_1-0	0.0502446	0.629492	0.135102	0.185133
Wang_et_al_AGCGTATGTCTCCATC_1-0	5.40834	5.28079		Cell_dat_Yolksac_Cell_dat_Yolksac_ACTGAACTCAAGATCC_1	-2.51223	5.75591		CCCTGATGTCTCGGAC-SIGAE11	5.78996	-0.854683		F61_Liver_CD45+_FCAImmP7862084_ACATACGCATTACCTT	1.69	-10.7		F61_Liver_CD45+_FCAImmP7862084_ACATACGCATTACCTT	-58952	66219.5		Wang_et_al_AGCGTATGTCTCCATC_1-0	0.326914	4.8426		CCCTGATGTCTCGGAC-SIGAE11	4.46529	11.3511		Wang_et_al_AGAGCGAAGGACTGGT_2-0	7.60427	5.48274		Wang_et_al_AGCATACGTATTCTCT_2-0	7.22564	0.0119921		Wang_et_al_ACATACGCATTTCACT_1	11.7422	11.4953		cell_19949	-5097.85	-7169.56		Wang_et_al_AGGCCGTCAAAGAATC_1-0	0.00608085	0.666577	0.130571	0.19674
Wang_et_al_AGCGTATGTTCGTTGA_1-0	4.89313	6.71394		Cell_dat_Yolksac_Cell_dat_Yolksac_ACTGAGTAGACTGTAA_1	-4.96852	3.95135		CCCTTAGCACGGTCTG-SIGAE11	15.38	6.35046		F61_Liver_CD45+_FCAImmP7862084_ACATACGGTCTCTCGT	-1.03	6.83		F61_Liver_CD45+_FCAImmP7862084_ACATACGGTCTCTCGT	-14884.1	-100741		Wang_et_al_AGCGTATGTTCGTTGA_1-0	-0.950258	3.97283		CCCTTAGCACGGTCTG-SIGAE11	-2.51396	2.75168		Wang_et_al_AGAGCGAAGTGACATA_2-0	7.03672	4.92776		Wang_et_al_AGCCTAAAGAGTACCG_2-0	6.40186	1.46276		Wang_et_al_ACATACGGTCAGAATA_1	-3.45087	6.1997		cell_19972	-6170.1	-6931.07		Wang_et_al_AGGCCGTGTTGAGTTC_1-0	0.00403733	0.516297	0.328363	0.151281
Wang_et_al_AGCGTATGTTTGGCGC_1-0	4.05332	14.5145		Cell_dat_Yolksac_Cell_dat_Yolksac_ACTGAGTAGCCCAGCT_1	-1.1534	-1.74043		CCCTTAGTCCACTGAA-SIGAE11	7.46745	-0.501699		F61_Liver_CD45+_FCAImmP7862084_ACATACGGTGCGAAAC	-3.85	0.655		F61_Liver_CD45+_FCAImmP7862084_ACATACGGTGCGAAAC	-47297.9	-65024.9		Wang_et_al_AGCGTATGTTTGGCGC_1-0	5.74392	14.4249		CCCTTAGTCCACTGAA-SIGAE11	3.23827	12.6144		Wang_et_al_AGAGCGAGTTCCAACA_2-0	7.82297	5.19144		Wang_et_al_AGCCTAAGTCTAAAGA_2-0	12.696	2.23762		Wang_et_al_ACATACGGTGATGATA_1	12.3223	9.95632		cell_20054	5804.08	-10624.7		Wang_et_al_AGGCCGTTCGACCAGC_1-0	0.118701	0.574719	0.133739	0.172815
Wang_et_al_AGCGTATTCACAGTAC_1-0	5.41938	14.0857		Cell_dat_Yolksac_Cell_dat_Yolksac_ACTGAGTAGTTCGCGC_1	-4.26018	5.81041		CCCTTAGTCCGGTAAT-SIGAE11	-5.0576	4.04762		F61_Liver_CD45+_FCAImmP7862084_ACATACGTCAGCTTAG	3.56	-1.48		F61_Liver_CD45+_FCAImmP7862084_ACATACGTCAGCTTAG	35690.3	5627.13		Wang_et_al_AGCGTATTCACAGTAC_1-0	9.94903	8.40268		CCCTTAGTCCGGTAAT-SIGAE11	15.4014	7.53328		Wang_et_al_AGAGCTTAGCTCCTCT_2-0	6.17541	5.10246		Wang_et_al_AGCCTAATCACCGGGT_2-0	12.2167	4.25303		Wang_et_al_ACATCAGAGCTCAACT_1	11.1269	12.5438		cell_20088	-5904.12	-4114.81		Wang_et_al_AGGCCGTTCTGCCCTA_1-0	0.00606834	0.66699	0.130371	0.19654
Wang_et_al_AGCGTATTCGCGATCG_1-0	4.3744	12.6204		Cell_dat_Yolksac_Cell_dat_Yolksac_ACTGAGTCAAGCCGTC_1	3.85335	5.88392		CCGATCTAGCGGATCA-SIGAE11	6.82989	1.96079		F61_Liver_CD45+_FCAImmP7862084_ACATACGTCCCTTGCA	-6.38	3.37		F61_Liver_CD45+_FCAImmP7862084_ACATACGTCCCTTGCA	-38365.8	-100115		Wang_et_al_AGCGTATTCGCGATCG_1-0	8.14242	14.0834		CCGATCTAGCGGATCA-SIGAE11	5.03479	14.0033		Wang_et_al_AGAGCTTCACATTCGA_2-0	6.78621	5.42141		Wang_et_al_AGCCTAATCGCATGGC_2-0	10.3551	0.521783		Wang_et_al_ACATCAGAGGAGTTGC_1	10.5051	-0.955212		cell_20131	-6423.93	-6608.19		Wang_et_al_AGGGAGTCAAGGACAC_1-0	0.0809037	0.606808	0.133204	0.179056
Wang_et_al_AGCGTCGAGAACTGTA_1-0	7.56607	4.93397		Cell_dat_Yolksac_Cell_dat_Yolksac_ACTGAGTCACCAGTTA_1	-0.983473	13.9716		CCGATCTAGTCTTCGA-SIGAE11	13.1241	7.89508		F61_Liver_CD45+_FCAImmP7862084_ACATACGTCTGTGCAA	-2.52	12.6		F61_Liver_CD45+_FCAImmP7862084_ACATACGTCTGTGCAA	72564.7	-119214		Wang_et_al_AGCGTCGAGAACTGTA_1-0	-0.167244	7.33947		CCGATCTAGTCTTCGA-SIGAE11	-1.88448	2.43594		Wang_et_al_AGAGCTTGTACTTCTT_2-0	5.65467	4.55254		Wang_et_al_AGCCTAATCTCTAGGA_2-0	8.84226	-0.156901		Wang_et_al_ACATCAGCAAGTACCT_1	7.08629	14.5799		cell_20180	-6249.11	-6959.36		Wang_et_al_AGGGAGTCAAGTTGTC_1-0	0.0541396	0.628555	0.130167	0.187109
Wang_et_al_AGCGTCGAGAGAACAG_1-0	-1.96378	0.283612		Cell_dat_Yolksac_Cell_dat_Yolksac_ACTGAGTCACTGTTAG_1	-2.05518	14.439		CCGATCTAGTTGAATG-SIGAE11	15.2326	6.24107		F61_Liver_CD45+_FCAImmP7862084_ACATACGTCTTCGAGA	2.3	-3.86		F61_Liver_CD45+_FCAImmP7862084_ACATACGTCTTCGAGA	-446.313	24405.3		Wang_et_al_AGCGTCGAGAGAACAG_1-0	4.01617	2.11175		CCGATCTAGTTGAATG-SIGAE11	-2.51929	2.02902		Wang_et_al_AGAGCTTGTAGAGTGC_2-0	7.25931	5.7951		Wang_et_al_AGCGGTCAGCCACTAT_2-0	10.4811	3.50696		Wang_et_al_ACATCAGCACGAAAGC_1	-0.786056	-1.99373		cell_20183	-6068.04	-6769.13		Wang_et_al_AGGGAGTCACCTCGGA_1-0	0.00684043	0.662783	0.133989	0.196357
Wang_et_al_AGCGTCGCAGTTCCCT_1-0	1.32553	1.16592		Cell_dat_Yolksac_Cell_dat_Yolksac_ACTGAGTCAGTCGATT_1	-0.569336	15.9922		CCGATCTCAGTTCTAG-SIGAE11	16.4469	7.22972		F61_Liver_CD45+_FCAImmP7862084_ACATCAGAGATCCTGT	-3.08	-4.36		F61_Liver_CD45+_FCAImmP7862084_ACATCAGAGATCCTGT	-70757	10469		Wang_et_al_AGCGTCGCAGTTCCCT_1-0	4.48531	0.603532		CCGATCTCAGTTCTAG-SIGAE11	-3.30818	2.02618		Wang_et_al_AGAGCTTGTCTAACGT_2-0	7.0399	5.43367		Wang_et_al_AGCGGTCCAAGGTGTG_2-0	8.9582	-1.22655		Wang_et_al_ACATGGTAGTCAATAG_1	1.64703	4.44125		cell_20208	-1730.05	7550.15		Wang_et_al_AGGGAGTGTGCGCTTG_1-0	0.0373014	0.639091	0.134735	0.188843
Wang_et_al_AGCGTCGGTCACCCAG_1-0	-3.06711	0.572476		Cell_dat_Yolksac_Cell_dat_Yolksac_ACTGAGTCATATGGTC_1	-2.7409	13.6657		CCGATCTGTGTATCCA-SIGAE11	14.0853	11.4964		F61_Liver_CD45+_FCAImmP7862084_ACATCAGAGCGATAGC	0.931	-9.25		F61_Liver_CD45+_FCAImmP7862084_ACATCAGAGCGATAGC	-56538.7	52359.7		Wang_et_al_AGCGTCGGTCACCCAG_1-0	3.39047	1.24043		CCGATCTGTGTATCCA-SIGAE11	-4.27365	-0.300182		Wang_et_al_AGAGCTTTCACGATGT_2-0	7.76367	5.85475		Wang_et_al_AGCGGTCCACGACTCG_2-0	8.65759	5.18676		Wang_et_al_ACATGGTCAGCTGCAC_1	9.24079	3.48634		cell_20221	-5708.16	-7177.34		Wang_et_al_AGGGAGTTCAGCGACC_1-0	0.00653309	0.665399	0.13129	0.196747
Wang_et_al_AGCGTCGGTGTTAAGA_1-0	10.2676	10.8762		Cell_dat_Yolksac_Cell_dat_Yolksac_ACTGAGTGTACTTCTT_1	-2.23404	15.5559		CCGCAAGCATCTCAAG-SIGAE11	10.9802	6.70882		F61_Liver_CD45+_FCAImmP7862084_ACATCAGAGCGTCTAT	1.89	-3.12		F61_Liver_CD45+_FCAImmP7862084_ACATCAGAGCGTCTAT	-11416.3	26901.3		Wang_et_al_AGCGTCGGTGTTAAGA_1-0	12.0374	9.50419		CCGCAAGCATCTCAAG-SIGAE11	-3.9593	3.25717		Wang_et_al_AGAGCTTTCTTTAGGG_2-0	6.82606	5.19936		Wang_et_al_AGCGTATAGAACAACT_2-0	10.6137	0.438497		Wang_et_al_ACATGGTCATGAACCT_1	8.22417	-1.10844		cell_20234	-6181.58	-6477.46		Wang_et_al_AGGGAGTTCATCACCC_1-0	0.00383512	0.497923	0.351607	0.146615
Wang_et_al_AGCGTCGTCAAGCCTA_1-0	13.0233	1.39838		Cell_dat_Yolksac_Cell_dat_Yolksac_ACTGATGCACATTCGA_1	-2.98863	12.2631		CCGGTAGGTTCAAAGA-SIGAE11	-4.20874	5.06526		F61_Liver_CD45+_FCAImmP7862084_ACATCAGAGGGAACGG	-2.74	6.67		F61_Liver_CD45+_FCAImmP7862084_ACATCAGAGGGAACGG	-18044.4	-105330		Wang_et_al_AGCGTCGTCAAGCCTA_1-0	3.07924	12.7131		CCGGTAGGTTCAAAGA-SIGAE11	15.0578	6.92835		Wang_et_al_AGAGTGGCAGAAGCAC_2-0	7.76725	5.51297		Wang_et_al_AGCGTATAGTCGTACT_2-0	9.38221	0.250148		Wang_et_al_ACATGGTTCACTCTTA_1	3.8559	4.44168		cell_20240	-4334.51	-8030.97		Wang_et_al_AGGGATGAGGATATAC_1-0	0.0240285	0.647839	0.135407	0.192695
Wang_et_al_AGCGTCGTCACGACTA_1-0	3.40834	2.41734		Cell_dat_Yolksac_Cell_dat_Yolksac_ACTGATGCAGATGGGT_1	-0.701439	14.8069		CCGTAGGCAGCTCATA-SIGAE11	9.35938	-3.13324		F61_Liver_CD45+_FCAImmP7862084_ACATCAGAGTATGACA	0.736	-7.18		F61_Liver_CD45+_FCAImmP7862084_ACATCAGAGTATGACA	-58312.6	52991		Wang_et_al_AGCGTCGTCACGACTA_1-0	4.93072	2.53289		CCGTAGGCAGCTCATA-SIGAE11	0.999562	11.943		Wang_et_al_AGAGTGGGTCCGAGTC_2-0	6.33345	5.04506		Wang_et_al_AGCGTATCACTCTGTC_2-0	2.34946	2.87352		Wang_et_al_ACATGGTTCACTTCAT_1	9.45893	4.03869		cell_20287	-2287.14	8237.4		Wang_et_al_AGGGATGAGGCTAGGT_1-0	0.127983	0.571865	0.129195	0.170931
Wang_et_al_AGCGTCGTCGCGGATC_1-0	-1.84728	0.985723		Cell_dat_Yolksac_Cell_dat_Yolksac_ACTGATGGTTGCCTCT_1	-0.313916	5.57456		CCGTGAGAGTCGCCAC-SIGAE11	8.1011	-1.72359		F61_Liver_CD45+_FCAImmP7862084_ACATCAGAGTATTGGA	-6.02	6.87		F61_Liver_CD45+_FCAImmP7862084_ACATCAGAGTATTGGA	-24214.8	-112958		Wang_et_al_AGCGTCGTCGCGGATC_1-0	6.39823	-0.282869		CCGTGAGAGTCGCCAC-SIGAE11	2.48162	10.4079		Wang_et_al_AGAGTGGGTGGTGTAG_2-0	7.02334	5.24173		Wang_et_al_AGCGTATGTCTGGTCG_2-0	7.15901	0.893377		Wang_et_al_ACATGGTTCCACGAAT_1	11.6774	10.8874		cell_20322	-6156.04	-6851.25		Wang_et_al_AGGGATGTCAACCAAC_1-0	0.121989	0.561992	0.147454	0.16854
Wang_et_al_AGCGTCGTCTGACCTC_1-0	-0.792262	-0.241632		Cell_dat_Yolksac_Cell_dat_Yolksac_ACTGATGTCGGGAGTA_1	4.84641	10.0585		CCGTGAGCAGCTGCCA-SIGAE11	5.74408	-1.75905		F61_Liver_CD45+_FCAImmP7862084_ACATCAGCAAGGGTCA	1.8	-6.8		F61_Liver_CD45+_FCAImmP7862084_ACATCAGCAAGGGTCA	-53229.4	41083.1		Wang_et_al_AGCGTCGTCTGACCTC_1-0	7.82178	0.783899		CCGTGAGCAGCTGCCA-SIGAE11	3.52895	10.3273		Wang_et_al_AGATCTGAGTAAGTAC_2-0	6.73784	4.70677		Wang_et_al_AGCGTATGTTACGACT_2-0	8.72159	4.85074		Wang_et_al_ACATGGTTCCATGAGT_1	9.71831	5.42528		cell_20338	-5357.68	-7422.22		Wang_et_al_AGGGATGTCGCGGATC_1-0	0.0380129	0.636484	0.137279	0.188195
Wang_et_al_AGCTCCTAGCAGGTCA_1-0	1.12969	0.792602		Cell_dat_Yolksac_Cell_dat_Yolksac_ACTGCTCAGTGGTAAT_1	-2.76917	13.3387		CCGTGAGCAGTAACAA-SIGAE11	-4.96151	1.80277		F61_Liver_CD45+_FCAImmP7862084_ACATCAGCAAGTTAAG	-6.45	-2.78		F61_Liver_CD45+_FCAImmP7862084_ACATCAGCAAGTTAAG	-71074.9	13730.5		Wang_et_al_AGCTCCTAGCAGGTCA_1-0	7.63257	0.770574		CCGTGAGCAGTAACAA-SIGAE11	14.8969	8.80767		Wang_et_al_AGATCTGCATCGATGT_2-0	6.20979	2.47265		Wang_et_al_AGCGTATGTTCTGTTT_2-0	10.5548	1.56238		Wang_et_al_ACATGGTTCGTGGGAA_1	9.27685	13.6864		cell_20345	-4745.92	-8041.55		Wang_et_al_AGGGTGAAGATGGGTC_1-0	0.00511364	0.660294	0.131505	0.203059
Wang_et_al_AGCTCCTGTGATGTGG_1-0	1.45703	1.50888		Cell_dat_Yolksac_Cell_dat_Yolksac_ACTGCTCAGTTAGCGG_1	0.0517734	6.09547		CCGTTCAAGCAGTAAT-SIGAE11	6.88732	-1.41671		F61_Liver_CD45+_FCAImmP7862084_ACATCAGCAGGGTACA	-1.79	9.43		F61_Liver_CD45+_FCAImmP7862084_ACATCAGCAGGGTACA	-3011.21	-102694		Wang_et_al_AGCTCCTGTGATGTGG_1-0	2.91175	2.84338		CCGTTCAAGCAGTAAT-SIGAE11	3.93874	9.61839		Wang_et_al_AGATCTGTCAGTTGAC_2-0	7.36237	4.92794		Wang_et_al_AGCGTCGCAAGAGTCG_2-0	7.93592	-0.487533		Wang_et_al_ACCAGTAAGATCGATA_1	-0.0712583	-2.3503		cell_20346	-6094.29	-7170.08		Wang_et_al_AGGGTGACAAGTAATG_1-0	0.00506913	0.657182	0.125925	0.211796
Wang_et_al_AGCTCCTGTGGTCCGT_1-0	1.672	1.76303		Cell_dat_Yolksac_Cell_dat_Yolksac_ACTGCTCGTACGACCC_1	-3.11802	12.4581		CCGTTCACAAACCATC-SIGAE11	15.2955	7.0969		F61_Liver_CD45+_FCAImmP7862084_ACATCAGCAGTCAGAG	-5.09	5.19		F61_Liver_CD45+_FCAImmP7862084_ACATCAGCAGTCAGAG	-31903.7	-100623		Wang_et_al_AGCTCCTGTGGTCCGT_1-0	8.58301	10.6288		CCGTTCACAAACCATC-SIGAE11	-2.49249	1.95974		Wang_et_al_AGATCTGTCTCGCATC_2-0	7.53015	5.98262		Wang_et_al_AGCGTCGGTCCAGTAT_2-0	8.8196	1.28812		Wang_et_al_ACCAGTAAGGCATGGT_1	9.39228	5.52049		cell_20365	-5629.42	-4341.68		Wang_et_al_AGGGTGACACGGTGTC_1-0	0.0704357	0.603861	0.146325	0.179351
Wang_et_al_AGCTCCTGTTCTCATT_1-0	12.7647	5.71302		Cell_dat_Yolksac_Cell_dat_Yolksac_ACTGCTCGTGAAATCA_1	-2.56592	13.3515		CCTAAGACAGCAGTCC-SIGAE11	-0.192733	6.99701		F61_Liver_CD45+_FCAImmP7862084_ACATCAGCATAAAGGT	-3.29	0.907		F61_Liver_CD45+_FCAImmP7862084_ACATCAGCATAAAGGT	-45510	-66500.2		Wang_et_al_AGCTCCTGTTCTCATT_1-0	10.6425	4.64034		CCTAAGACAGCAGTCC-SIGAE11	9.97302	3.26975		Wang_et_al_AGATCTGTCTGCGACG_2-0	7.29369	6.51106		Wang_et_al_AGCTCCTAGGCCATAG_2-0	7.73551	6.30275		Wang_et_al_ACCAGTAAGGTGCAAC_1	16.659	7.87372		cell_20375	-2023.5	7086.81		Wang_et_al_AGGGTGACATTCTTAC_1-0	0.13823	0.566736	0.126055	0.168953
Wang_et_al_AGCTCCTTCAGAAATG_1-0	-1.61382	-0.336174		Cell_dat_Yolksac_Cell_dat_Yolksac_ACTGCTCGTGTAATGA_1	-0.884819	13.7035		CCTAAGAGTGGATACG-SIGAE11	10.3596	-0.28488		F61_Liver_CD45+_FCAImmP7862084_ACATCAGGTAACGCGA	-6.03	6.98		F61_Liver_CD45+_FCAImmP7862084_ACATCAGGTAACGCGA	-22571.6	-113322		Wang_et_al_AGCTCCTTCAGAAATG_1-0	3.79969	1.25694		CCTAAGAGTGGATACG-SIGAE11	-1.26507	10.5943		Wang_et_al_AGATCTGTCTTAGAGC_2-0	7.17982	5.43292		Wang_et_al_AGCTCCTAGTAGCGGT_2-0	10.5928	5.23755		Wang_et_al_ACCAGTAAGTACGCGA_1	6.43534	3.43054		cell_20378	-4967.74	-7586.18		Wang_et_al_AGGGTGAGTCTCCACT_1-0	0.00453595	0.505425	0.338167	0.151851
Wang_et_al_AGCTCCTTCATCATTC_1-0	-2.33784	1.2083		Cell_dat_Yolksac_Cell_dat_Yolksac_ACTGCTCTCACGAAGG_1	-2.07844	12.7709		CCTCAACGTGTCGATT-SIGAE11	9.13087	-2.14468		F61_Liver_CD45+_FCAImmP7862084_ACATCAGGTAGGCATG	0.839	-5.37		F61_Liver_CD45+_FCAImmP7862084_ACATCAGGTAGGCATG	-40422.5	39166		Wang_et_al_AGCTCCTTCATCATTC_1-0	5.58382	0.530327		CCTCAACGTGTCGATT-SIGAE11	1.60329	10.3397		Wang_et_al_AGATCTGTCTTCAACT_2-0	6.98788	5.28439		Wang_et_al_AGCTCCTCACTGTCGG_2-0	10.1189	3.01355		Wang_et_al_ACCAGTAAGTAGCGGT_1	8.13206	-0.197589		cell_20403	-5527.93	-6581.68		Wang_et_al_AGGGTGAGTGGCCCTA_1-0	0.0339499	0.633287	0.145711	0.187024
Wang_et_al_AGCTCTCAGTGTTGAA_1-0	-0.932476	1.26459		Cell_dat_Yolksac_Cell_dat_Yolksac_ACTGCTCTCCGTACAA_1	0.714069	-3.41235		CCTCAGTCATCGATAC-SIGAE11	16.7704	6.97769		F61_Liver_CD45+_FCAImmP7862084_ACATCAGGTCGCATCG	-2.54	-5.79		F61_Liver_CD45+_FCAImmP7862084_ACATCAGGTCGCATCG	-67975.3	17078		Wang_et_al_AGCTCTCAGTGTTGAA_1-0	4.03989	1.33182		CCTCAGTCATCGATAC-SIGAE11	-3.77899	2.18336		Wang_et_al_AGATTGCGTTCCACTC_2-0	5.65004	5.64277		Wang_et_al_AGCTCCTGTATGCTTG_2-0	8.43386	5.11562		Wang_et_al_ACCAGTACACCATCCT_1	9.8257	12.6332		cell_20435	-2799.56	6038.3		Wang_et_al_AGGGTGAGTGTTCGAT_1-0	0.0532112	0.631246	0.128227	0.187286
Wang_et_al_AGCTCTCGTACGAAAT_1-0	-1.94589	3.36654		Cell_dat_Yolksac_Cell_dat_Yolksac_ACTGCTCTCTTTCCTC_1	3.71303	5.08784		CCTCATGAGTCACACT-SIGAE11	12.4978	8.98312		F61_Liver_CD45+_FCAImmP7862084_ACATCAGGTGAGTATA	-4.33	-4.05		F61_Liver_CD45+_FCAImmP7862084_ACATCAGGTGAGTATA	-73966.5	5377.55		Wang_et_al_AGCTCTCGTACGAAAT_1-0	5.93374	0.789268		CCTCATGAGTCACACT-SIGAE11	-1.43888	1.0326		Wang_et_al_AGATTGCTCACCACCT_2-0	7.53512	4.45353		Wang_et_al_AGCTCCTTCCTAGAAC_2-0	10.1344	5.0663		Wang_et_al_ACCAGTACACCGCTAG_1	9.70519	5.48076		cell_20439	5582.48	-10279.5		Wang_et_al_AGGTCATAGCGACGTA_1-0	0.0635321	0.620357	0.132726	0.183357
Wang_et_al_AGCTCTCGTCCATGAT_1-0	-0.446377	2.07368		Cell_dat_Yolksac_Cell_dat_Yolksac_ACTGTCCAGCCACGTC_1	-0.861726	14.733		CCTCATGCAGTGGCTC-SIGAE11	8.44505	-1.41557		F61_Liver_CD45+_FCAImmP7862084_ACATCAGGTGTTTGTG	-6.14	6.9		F61_Liver_CD45+_FCAImmP7862084_ACATCAGGTGTTTGTG	-23040.2	-110695		Wang_et_al_AGCTCTCGTCCATGAT_1-0	4.6503	-0.0869484		CCTCATGCAGTGGCTC-SIGAE11	2.14671	10.4339		Wang_et_al_AGCAGCCCACCGCTAG_2-0	7.25642	4.97123		Wang_et_al_AGCTCTCCAAGTTGTC_2-0	6.75496	2.80009		Wang_et_al_ACCAGTACACGGCGTT_1	0.191883	-4.10406		cell_20477	4981.85	-9585.83		Wang_et_al_AGGTCATAGCGCTCCA_1-0	0.0322567	0.624128	0.152108	0.19148
Wang_et_al_AGCTTGAAGATCTGAA_1-0	0.246056	1.82498		Cell_dat_Yolksac_Cell_dat_Yolksac_ACTGTCCGTCAGAAGC_1	-2.52306	12.6472		CCTCCAACAAGGTCGA-SIGAE11	9.40875	-1.2715		F61_Liver_CD45+_FCAImmP7862084_ACATCAGTCCCTGACT	1.73	-6.89		F61_Liver_CD45+_FCAImmP7862084_ACATCAGTCCCTGACT	-49324	41413.4		Wang_et_al_AGCTTGAAGATCTGAA_1-0	5.62795	-0.756562		CCTCCAACAAGGTCGA-SIGAE11	-1.01754	1.87982		Wang_et_al_AGCATACAGAGCAATT_2-0	6.62863	4.36514		Wang_et_al_AGCTCTCGTCTAGTCA_2-0	8.91476	0.221294		Wang_et_al_ACCAGTACACGGCTAC_1	9.24502	11.8656		cell_20501	-6341.3	-6482.27		Wang_et_al_AGGTCATCAATCCGAT_1-0	0.0147122	0.611281	0.184142	0.189838
Wang_et_al_AGCTTGAAGTGGGTTG_1-0	8.18557	-2.29015		Cell_dat_Yolksac_Cell_dat_Yolksac_ACTGTCCGTCCTGCTT_1	-3.30945	12.9529		CCTCCAAGTACAGTAA-SIGAE11	7.43102	-2.17493		F61_Liver_CD45+_FCAImmP7862084_ACATCAGTCGCTTGTC	-4.83	-3.74		F61_Liver_CD45+_FCAImmP7862084_ACATCAGTCGCTTGTC	-73337.8	4723.9		Wang_et_al_AGCTTGAAGTGGGTTG_1-0	1.69438	10.3763		CCTCCAAGTACAGTAA-SIGAE11	3.4958	11.6981		Wang_et_al_AGCATACGTATTCTCT_2-0	7.2749	6.51618		Wang_et_al_AGCTTGAGTCATCGGC_2-0	12.5329	1.93207		Wang_et_al_ACCAGTACAGGTGCCT_1	12.031	10.5778		cell_20546	-5818.98	-6423.9		Wang_et_al_AGGTCATCAATGGACG_1-0	0.00541416	0.65182	0.155826	0.186912
Wang_et_al_AGCTTGACAAACTGTC_1-0	-2.09518	-0.369455		Cell_dat_Yolksac_Cell_dat_Yolksac_ACTGTCCGTCTTCAAG_1	0.290052	13.609		CCTCCAAGTCACAGAG-SIGAE11	-3.61024	3.56171		F61_Liver_CD45+_FCAImmP7862084_ACATCAGTCTTGGGTA	-6.26	6.94		F61_Liver_CD45+_FCAImmP7862084_ACATCAGTCTTGGGTA	-25894.4	-114170		Wang_et_al_AGCTTGACAAACTGTC_1-0	3.79831	0.740711		CCTCCAAGTCACAGAG-SIGAE11	13.1359	6.77349		Wang_et_al_AGCCTAAAGAGTACCG_2-0	7.33033	6.6994		Wang_et_al_AGCTTGATCACTCCTG_2-0	6.59296	0.371115		Wang_et_al_ACCAGTAGTCATCCCT_1	9.4152	5.73237		cell_20547	-261.823	-13514.3		Wang_et_al_AGGTCATCAGAAGCAC_1-0	0.007038	0.66298	0.133948	0.196003
Wang_et_al_AGCTTGACATTTCACT_1-0	-2.61586	5.69864		Cell_dat_Yolksac_Cell_dat_Yolksac_ACTGTCCGTTCAGCGC_1	-2.52794	13.9541		CCTCCTCGTGCAGTGA-SIGAE11	6.37726	-0.996925		F61_Liver_CD45+_FCAImmP7862084_ACATGGTAGCACCGCT	-3.02	2.15		F61_Liver_CD45+_FCAImmP7862084_ACATGGTAGCACCGCT	-37159.9	-78095.6		Wang_et_al_AGCTTGACATTTCACT_1-0	5.71751	0.965021		CCTCCTCGTGCAGTGA-SIGAE11	4.43321	10.6443		Wang_et_al_AGCCTAAGTCTAAAGA_2-0	6.25317	5.56224		Wang_et_al_AGCTTGATCGGAAATA_2-0	8.54421	0.311297		Wang_et_al_ACCAGTAGTGTGCCTG_1	8.497	9.81467		cell_20556	-5954.21	-6511.79		Wang_et_al_AGGTCATCATCGGAAG_1-0	0.305687	0.450098	0.110011	0.134185
Wang_et_al_AGCTTGAGTCCGAACC_1-0	-1.76627	-1.00842		Cell_dat_Yolksac_Cell_dat_Yolksac_ACTGTCCTCCTCAATT_1	-2.82331	13.0821		CCTCTAGGTTATGTGC-SIGAE11	9.48535	13.2108		F61_Liver_CD45+_FCAImmP7862084_ACATGGTAGCGTAATA	-0.441	-3.36		F61_Liver_CD45+_FCAImmP7862084_ACATGGTAGCGTAATA	-52484.8	50812.5		Wang_et_al_AGCTTGAGTCCGAACC_1-0	4.35558	0.443473		CCTCTAGGTTATGTGC-SIGAE11	-0.934535	-2.36633		Wang_et_al_AGCCTAATCACCGGGT_2-0	7.4793	5.05778		Wang_et_al_AGGCCACAGTATCGAA_2-0	7.84301	2.62108		Wang_et_al_ACCCACTCAAAGAATC_1	13.6533	8.75483		cell_20601	-6172.5	-6373.13		Wang_et_al_AGGTCATTCCGTACAA_1-0	0.00608319	0.666871	0.130422	0.196593
Wang_et_al_AGCTTGATCACCGTAA_1-0	8.13114	3.97722		Cell_dat_Yolksac_Cell_dat_Yolksac_ACTGTCCTCCTGTAGA_1	-4.03275	11.3884		CCTCTCCCATGACTCA-SIGAE11	-6.48066	3.55214		F61_Liver_CD45+_FCAImmP7862084_ACATGGTAGGACAGCT	-6.93	4.73		F61_Liver_CD45+_FCAImmP7862084_ACATGGTAGGACAGCT	-30477.7	-112873		Wang_et_al_AGCTTGATCACCGTAA_1-0	-1.23864	7.77624		CCTCTCCCATGACTCA-SIGAE11	16.5459	8.49246		Wang_et_al_AGCCTAATCGCATGGC_2-0	7.72719	4.8333		Wang_et_al_AGGCCACTCACCGGGT_2-0	0.188386	4.27958		Wang_et_al_ACCCACTGTACCGGCT_1	8.96977	5.73962		cell_20602	-5935.09	-6508.07		Wang_et_al_AGGTCATTCCTACAGA_1-0	0.0397351	0.634243	0.138823	0.18717
Wang_et_al_AGCTTGATCATAACCG_1-0	12.3566	1.63666		Cell_dat_Yolksac_Cell_dat_Yolksac_ACTTACTCAAATCCGT_1	1.23171	4.8207		CCTGCATTCGGCATAT-SIGAE11	-1.32871	4.24428		F61_Liver_CD45+_FCAImmP7862084_ACATGGTAGGAGTTGC	1.5	-5.79		F61_Liver_CD45+_FCAImmP7862084_ACATGGTAGGAGTTGC	-48347.7	41302.8		Wang_et_al_AGCTTGATCATAACCG_1-0	0.513192	12.7805		CCTGCATTCGGCATAT-SIGAE11	12.1722	6.54274		Wang_et_al_AGCCTAATCTCTAGGA_2-0	7.80952	5.46679		Wang_et_al_AGGCCACTCCAATGGT_2-0	10.8775	3.34044		Wang_et_al_ACCCACTGTTTGACAC_1	14.4176	9.39918		cell_20685	-5978.18	-7352.36		Wang_et_al_AGGTCCGAGAATGTTG_1-0	0.172013	0.519774	0.154526	0.153662
Wang_et_al_AGCTTGATCCTTTCGG_1-0	6.17149	5.24928		Cell_dat_Yolksac_Cell_dat_Yolksac_ACTTACTCAATCGGTT_1	-3.21311	12.4255		CCTGTTGGTTTACCAG-SIGAE11	-0.798457	2.86726		F61_Liver_CD45+_FCAImmP7862084_ACATGGTAGGATGCGT	-2.31	13.2		F61_Liver_CD45+_FCAImmP7862084_ACATGGTAGGATGCGT	73508.2	-125001		Wang_et_al_AGCTTGATCCTTTCGG_1-0	-0.425489	6.06961		CCTGTTGGTTTACCAG-SIGAE11	10.8701	7.09181		Wang_et_al_AGCGGTCAGCCACTAT_2-0	7.10788	5.05242		Wang_et_al_AGGCCGTCAAACGCGA_2-0	12.4909	1.41878		Wang_et_al_ACCCACTTCGATGAGG_1	9.53789	5.91144		cell_20756	4788.73	-9113.53		Wang_et_al_AGGTCCGAGGCGACAT_1-0	0.334701	0.442385	0.0915032	0.13139
Wang_et_al_AGGCCACAGGGCTTGA_1-0	-3.07803	6.90824		Cell_dat_Yolksac_Cell_dat_Yolksac_ACTTACTCAGCGTTCG_1	-3.56594	12.1556		CCTTCAGAGACTGAGC-SIGAE11	-0.263735	4.86301		F61_Liver_CD45+_FCAImmP7862084_ACATGGTAGGCGTACA	-1.78	-5.89		F61_Liver_CD45+_FCAImmP7862084_ACATGGTAGGCGTACA	-63958.3	26080.1		Wang_et_al_AGGCCACAGGGCTTGA_1-0	4.11146	2.52647		CCTTCAGAGACTGAGC-SIGAE11	9.95372	5.14974		Wang_et_al_AGCGGTCCAAGGTGTG_2-0	7.72423	5.61157		Wang_et_al_AGGCCGTGTAAACACA_2-0	8.78143	0.205641		Wang_et_al_ACCGTAAAGAAGGACA_1	15.667	7.73429		cell_20773	-4677.84	-8117.57		Wang_et_al_AGGTCCGAGTCACGCC_1-0	0.0459516	0.620882	0.14477	0.188368
Wang_et_al_AGGCCACGTACCGCTG_1-0	-1.75977	0.373874		Cell_dat_Yolksac_Cell_dat_Yolksac_ACTTACTCAGGCAGTA_1	5.66543	12.2211		CCTTCAGCATTGAGCT-SIGAE11	14.9108	6.88934		F61_Liver_CD45+_FCAImmP7862084_ACATGGTAGGGAGTAA	-2.82	-4.53		F61_Liver_CD45+_FCAImmP7862084_ACATGGTAGGGAGTAA	-55902.2	-2535.59		Wang_et_al_AGGCCACGTACCGCTG_1-0	4.03065	0.859324		CCTTCAGCATTGAGCT-SIGAE11	-3.45371	3.61555		Wang_et_al_AGCGGTCCACGACTCG_2-0	5.56891	5.56964		Wang_et_al_AGGCCGTTCAGCCTAA_2-0	11.4971	3.57793		Wang_et_al_ACCGTAAAGTGAAGAG_1	7.4044	4.92093		cell_20793	-5208.84	-7694.64		Wang_et_al_AGGTCCGAGTCTCCTC_1-0	0.0253074	0.567768	0.240431	0.166467
Wang_et_al_AGGCCACGTGACTACT_1-0	4.15431	13.5165		Cell_dat_Yolksac_Cell_dat_Yolksac_ACTTACTCATATGCTG_1	1.84338	-3.41984		CCTTGTGAGAGGTTAT-SIGAE11	-4.01504	2.30219		F61_Liver_CD45+_FCAImmP7862084_ACATGGTAGGTGCTTT	-2.26	8.53		F61_Liver_CD45+_FCAImmP7862084_ACATGGTAGGTGCTTT	-7337.1	-104065		Wang_et_al_AGGCCACGTGACTACT_1-0	7.67871	14.4914		CCTTGTGAGAGGTTAT-SIGAE11	13.8142	8.70792		Wang_et_al_AGCGTATAGAACAACT_2-0	7.77231	5.73534		Wang_et_al_AGGGAGTCAGATGGCA_2-0	8.29026	4.83831		Wang_et_al_ACCGTAAGTCGCGGTT_1	15.9351	0.498783		cell_20800	-1809.53	7858.05		Wang_et_al_AGGTCCGCATGCTAGT_1-0	0.100105	0.591623	0.132239	0.176006
Wang_et_al_AGGCCACTCACCTCGT_1-0	0.353402	-1.0918		Cell_dat_Yolksac_Cell_dat_Yolksac_ACTTACTCATCACAAC_1	-1.33379	13.511		CCTTGTGCAACCTATG-SIGAE11	-0.352672	5.95631		F61_Liver_CD45+_FCAImmP7862084_ACATGGTAGTCGAGTG	-8.99	0.773		F61_Liver_CD45+_FCAImmP7862084_ACATGGTAGTCGAGTG	-57680.7	-48244.6		Wang_et_al_AGGCCACTCACCTCGT_1-0	4.95277	1.50888		CCTTGTGCAACCTATG-SIGAE11	10.3837	3.85736		Wang_et_al_AGCGTATAGTCGTACT_2-0	7.34433	5.53936		Wang_et_al_AGGGAGTCAGCTGGCT_2-0	9.80214	-1.17707		Wang_et_al_ACCGTAAGTTAAGACA_1	10.1768	5.78815		cell_20801	-5346.89	-7204.42		Wang_et_al_AGGTCCGGTAACGACG_1-0	0.0780104	0.610693	0.130728	0.18054
Wang_et_al_AGGCCACTCAGAAATG_1-0	12.323	5.59957		Cell_dat_Yolksac_Cell_dat_Yolksac_ACTTACTGTCCTCCAT_1	-2.16499	15.7713		CCTTGTGTCACCGCTT-SIGAE11	8.01179	-2.08136		F61_Liver_CD45+_FCAImmP7862084_ACATGGTAGTGGGTTG	2.73	-8.19		F61_Liver_CD45+_FCAImmP7862084_ACATGGTAGTGGGTTG	-57156.7	54378.1		Wang_et_al_AGGCCACTCAGAAATG_1-0	11.0171	3.98592		CCTTGTGTCACCGCTT-SIGAE11	3.21381	9.52495		Wang_et_al_AGCGTATCACTCTGTC_2-0	7.57373	4.30904		Wang_et_al_AGGGAGTGTAGATTAG_2-0	8.82256	-1.32203		Wang_et_al_ACCGTAATCACAATGC_1	-6.25419	6.13305		cell_20805	-5149.61	-7301.37		Wang_et_al_AGGTCCGGTCAATGTC_1-0	0.0100161	0.674497	0.13465	0.180808
Wang_et_al_AGGCCGTAGAGCTGCA_1-0	-2.58375	-0.712462		Cell_dat_Yolksac_Cell_dat_Yolksac_ACTTACTGTCTCACCT_1	-2.93866	13.1977		CCTTGTGTCGATTTCT-SIGAE11	-5.52102	3.4184		F61_Liver_CD45+_FCAImmP7862084_ACATGGTCACAGGAGT	-0.0991	-13.6		F61_Liver_CD45+_FCAImmP7862084_ACATGGTCACAGGAGT	-46656.3	79345		Wang_et_al_AGGCCGTAGAGCTGCA_1-0	4.17833	1.70633		CCTTGTGTCGATTTCT-SIGAE11	16.0955	8.75783		Wang_et_al_AGCGTATGTCTGGTCG_2-0	7.50552	6.1021		Wang_et_al_AGGGAGTGTAGCTGCC_2-0	7.36115	3.9041		Wang_et_al_ACCGTAATCACCGGGT_1	-4.60809	5.66585		cell_20845	-6191.49	-6329.95		Wang_et_al_AGGTCCGGTCTCTTAT_1-0	0.270507	0.482643	0.102591	0.144236
Wang_et_al_AGGCCGTCAAAGAATC_1-0	13.5622	5.55408		Cell_dat_Yolksac_Cell_dat_Yolksac_ACTTACTTCAATAAGG_1	-2.87057	1.2121		CCTTTGGAGCAGGCTA-SIGAE11	12.4984	9.65198		F61_Liver_CD45+_FCAImmP7862084_ACATGGTCACGAAATA	-3.12	13.2		F61_Liver_CD45+_FCAImmP7862084_ACATGGTCACGAAATA	72478.1	-123938		Wang_et_al_AGGCCGTCAAAGAATC_1-0	12.6779	4.49817		CCTTTGGAGCAGGCTA-SIGAE11	-1.15784	1.36265		Wang_et_al_AGCGTATGTTACGACT_2-0	5.67909	5.74345		Wang_et_al_AGGGAGTTCAGCGATT_2-0	10.9921	4.19025		Wang_et_al_ACCGTAATCAGTACGT_1	8.57075	14.1247		cell_20853	-4719.99	-8227.22		Wang_et_al_AGGTCCGGTGCAACGA_1-0	0.0217366	0.651246	0.136993	0.189994
Wang_et_al_AGGCCGTGTTGAGTTC_1-0	4.73449	5.2886		Cell_dat_Yolksac_Cell_dat_Yolksac_ACTTGTTAGATGGCGT_1	-1.49144	15.6773		CCTTTGGAGTTTGCTG-SIGAE11	7.03103	0.674138		F61_Liver_CD45+_FCAImmP7862084_ACATGGTCAGGCTGAA	0.996	-10.4		F61_Liver_CD45+_FCAImmP7862084_ACATGGTCAGGCTGAA	-58149.3	59397.3		Wang_et_al_AGGCCGTGTTGAGTTC_1-0	-1.03078	3.42688		CCTTTGGAGTTTGCTG-SIGAE11	4.68482	13.0946		Wang_et_al_AGCGTATGTTCTGTTT_2-0	7.73549	4.75998		Wang_et_al_AGGGAGTTCTTAACCT_2-0	1.123	4.19118		Wang_et_al_ACCGTAATCATAAAGG_1	13.2096	9.91699		cell_20855	5006.67	-9102.59		Wang_et_al_AGGTCCGGTTAGTGGG_1-0	0.00428253	0.552912	0.280275	0.162508
Wang_et_al_AGGCCGTTCGACCAGC_1-0	1.38325	0.385249		Cell_dat_Yolksac_Cell_dat_Yolksac_ACTTGTTAGCGTCTAT_1	-3.72284	5.36634		CCTTTGGTCGATCCAA-SIGAE11	7.00788	-1.28974		F61_Liver_CD45+_FCAImmP7862084_ACATGGTGTACTTCTT	0.261	11.1		F61_Liver_CD45+_FCAImmP7862084_ACATGGTGTACTTCTT	40269.8	-78140.5		Wang_et_al_AGGCCGTTCGACCAGC_1-0	4.18999	2.01663		CCTTTGGTCGATCCAA-SIGAE11	4.65016	9.53467		Wang_et_al_AGCGTCGCAAGAGTCG_2-0	7.76045	5.0308		Wang_et_al_AGGGAGTTCTTGCCGT_2-0	10.6328	4.24464		Wang_et_al_ACCGTAATCCAAGCCG_1	6.36765	3.17089		cell_20856	-1719.31	8470.5		Wang_et_al_AGGTCCGGTTCCTCCA_1-0	0.0657066	0.603036	0.150807	0.180423
Wang_et_al_AGGCCGTTCTGCCCTA_1-0	11.4376	6.4325		Cell_dat_Yolksac_Cell_dat_Yolksac_ACTTGTTAGGCTACGA_1	-4.48187	4.01854		CGAAGGACAAACCATC-SIGAE11	8.71178	0.627594		F61_Liver_CD45+_FCAImmP7862084_ACATGGTGTAGGACAC	-6.1	5.71		F61_Liver_CD45+_FCAImmP7862084_ACATGGTGTAGGACAC	-27630.4	-109813		Wang_et_al_AGGCCGTTCTGCCCTA_1-0	11.0384	4.34128		CGAAGGACAAACCATC-SIGAE11	1.71242	13.0233		Wang_et_al_AGCGTCGGTCCAGTAT_2-0	6.73499	5.50029		Wang_et_al_AGGGATGAGACAAGCC_2-0	10.0687	0.0597579		Wang_et_al_ACCGTAATCTATCCTA_1	12.3427	10.7637		cell_20861	-1855.13	8601.83		Wang_et_al_AGGTCCGTCCAACCAA_1-0	0.00524622	0.657941	0.130185	0.206599
Wang_et_al_AGGGAGTAGAGGTACC_1-0	5.75571	13.5161		Cell_dat_Yolksac_Cell_dat_Yolksac_ACTTGTTCAGATCTGT_1	-1.12971	14.5655		CGAAGTTCAAACACCT-SIGAE11	8.84713	-0.780167		F61_Liver_CD45+_FCAImmP7862084_ACATGGTGTAGGCATG	-4.1	0.514		F61_Liver_CD45+_FCAImmP7862084_ACATGGTGTAGGCATG	-36597.2	-67457.9		Wang_et_al_AGGGAGTAGAGGTACC_1-0	7.06944	13.2663		CGAAGTTCAAACACCT-SIGAE11	1.68382	10.3163		Wang_et_al_AGCTCCTAGGCCATAG_2-0	6.00899	5.57097		Wang_et_al_AGGGATGAGGCTCTTA_2-0	8.89602	2.4207		Wang_et_al_ACCGTAATCTTACCGC_1	14.9597	8.84035		cell_20867	2504.29	-9544.11		Wang_et_al_AGGTCCGTCGCAAACT_1-0	0.00660572	0.664317	0.131994	0.197052
Wang_et_al_AGGGAGTCAAGGACAC_1-0	-0.120463	1.42063		Cell_dat_Yolksac_Cell_dat_Yolksac_ACTTGTTGTATCGCAT_1	-2.32351	13.6688		CGAAGTTGTAGTCACT-SIGAE11	2.31454	16.1466		F61_Liver_CD45+_FCAImmP7862084_ACATGGTGTAGTGAAT	-6.83	6.05		F61_Liver_CD45+_FCAImmP7862084_ACATGGTGTAGTGAAT	-28590.1	-112698		Wang_et_al_AGGGAGTCAAGGACAC_1-0	3.79233	1.74342		CGAAGTTGTAGTCACT-SIGAE11	1.35004	1.162		Wang_et_al_AGCTCCTAGTAGCGGT_2-0	5.90463	5.19997		Wang_et_al_AGGGATGCATAGAAAC_2-0	4.02039	3.30351		Wang_et_al_ACCTTTACAAGCGAGT_1	0.604749	-1.04684		cell_20902	-2842.72	5425.17		Wang_et_al_AGGTCCGTCGGAATCT_1-0	0.00718256	0.663436	0.132824	0.196527
Wang_et_al_AGGGAGTCAAGTTGTC_1-0	-0.469006	-0.0505549		Cell_dat_Yolksac_Cell_dat_Yolksac_ACTTGTTGTATTACCG_1	-0.585571	6.1753		CGACAGCGTGTCACAT-SIGAE11	-5.66426	4.84276		F61_Liver_CD45+_FCAImmP7862084_ACATGGTGTCGAATCT	-6.42	1.98		F61_Liver_CD45+_FCAImmP7862084_ACATGGTGTCGAATCT	-48691.2	-76312.7		Wang_et_al_AGGGAGTCAAGTTGTC_1-0	7.05968	1.70751		CGACAGCGTGTCACAT-SIGAE11	15.2399	7.05028		Wang_et_al_AGCTCCTCACTGTCGG_2-0	6.89724	5.20828		Wang_et_al_AGGGATGGTGTGAATA_2-0	11.4748	4.67481		Wang_et_al_ACCTTTACAGGCTGAA_1	9.99555	13.9672		cell_20919	-5764.09	-6666.46		Wang_et_al_AGGTCCGTCGTCCGTT_1-0	0.00760223	0.664528	0.130985	0.196854
Wang_et_al_AGGGAGTCACCTCGGA_1-0	-2.84579	-0.0481641		Cell_dat_Yolksac_Cell_dat_Yolksac_ACTTGTTGTGTGCGTC_1	1.27028	-1.69676		CGAGAAGCAAAGCTCT-SIGAE11	9.00371	-2.35253		F61_Liver_CD45+_FCAImmP7862084_ACATGGTGTGGTCTCG	-5.57	4.48		F61_Liver_CD45+_FCAImmP7862084_ACATGGTGTGGTCTCG	-33507.5	-100580		Wang_et_al_AGGGAGTCACCTCGGA_1-0	5.61907	0.259718		CGAGAAGCAAAGCTCT-SIGAE11	1.3844	9.16149		Wang_et_al_AGCTCCTGTATGCTTG_2-0	6.01165	5.01776		Wang_et_al_AGGGATGGTTTAAGCC_2-0	9.34796	5.74269		Wang_et_al_ACCTTTACATCGATTG_1	8.24768	14.9514		cell_20921	-1679.16	8311.84		Wang_et_al_AGGTCCGTCTTGTATC_1-0	0.101445	0.595456	0.127773	0.175298
Wang_et_al_AGGGAGTGTCAAAGAT_1-0	3.43318	13.2173		Cell_dat_Yolksac_Cell_dat_Yolksac_ACTTGTTGTTAGATGA_1	-2.9619	13.0901		CGAGAAGCATCGGAGA-SIGAE11	12.7471	0.304766		F61_Liver_CD45+_FCAImmP7862084_ACATGGTGTTAAAGAC	-4.27	-6.2		F61_Liver_CD45+_FCAImmP7862084_ACATGGTGTTAAAGAC	-76823.9	6978.22		Wang_et_al_AGGGAGTGTCAAAGAT_1-0	7.84057	14.1599		CGAGAAGCATCGGAGA-SIGAE11	-9.09339	7.38234		Wang_et_al_AGCTCCTTCCTAGAAC_2-0	6.49103	5.25363		Wang_et_al_AGGGATGTCTGCAGTA_2-0	9.88738	-0.836308		Wang_et_al_ACCTTTAGTTTCCACC_1	9.2539	12.7752		cell_20963	-6399.95	-6601.36		Wang_et_al_AGTAGTCAGTACGCGA_1-0	0.00732035	0.662006	0.133584	0.197059
Wang_et_al_AGGGAGTGTGCGCTTG_1-0	-1.68535	0.443511		Cell_dat_Yolksac_Cell_dat_Yolksac_ACTTGTTTCAATACCG_1	-4.60139	10.9929		CGAGAAGTCTATTTCG-SIGAE11	9.94607	-3.18987		F61_Liver_CD45+_FCAImmP7862084_ACATGGTGTTAAGAAC	-5.56	8.98		F61_Liver_CD45+_FCAImmP7862084_ACATGGTGTTAAGAAC	-5812.18	-107666		Wang_et_al_AGGGAGTGTGCGCTTG_1-0	5.24559	0.818625		CGAGAAGTCTATTTCG-SIGAE11	0.882917	11.1179		Wang_et_al_AGCTCTCCAAGTTGTC_2-0	7.36028	5.37572		Wang_et_al_AGGGTGAGTTTGTGTG_2-0	8.96015	1.30336		Wang_et_al_ACCTTTATCACATACG_1	11.644	11.8006		cell_20983	-5993.55	-7246.67		Wang_et_al_AGTAGTCCAAGCCTAT_1-0	0.00601181	0.666785	0.130053	0.197119
Wang_et_al_AGGGAGTGTTCCCGAG_1-0	4.82637	13.8198		Cell_dat_Yolksac_Cell_dat_Yolksac_ACTTGTTTCATAACCG_1	-2.25699	13.2515		CGAGGAATCGAGATGG-SIGAE11	10.597	-2.36855		F61_Liver_CD45+_FCAImmP7862084_ACATGGTGTTATCCGA	-1.5	6.15		F61_Liver_CD45+_FCAImmP7862084_ACATGGTGTTATCCGA	-14444.4	-92544.3		Wang_et_al_AGGGAGTGTTCCCGAG_1-0	7.55683	15.3092		CGAGGAATCGAGATGG-SIGAE11	-1.07322	9.64776		Wang_et_al_AGCTCTCGTCTAGTCA_2-0	7.18382	5.40004		Wang_et_al_AGGGTGATCCTTTCGG_2-0	4.54221	2.44477		Wang_et_al_ACGAGCCAGATCTGAA_1	9.27665	5.81523		cell_21000	-3959.05	-7579.34		Wang_et_al_AGTAGTCCACACCGAC_1-0	0.00660482	0.663314	0.133657	0.196393
Wang_et_al_AGGGAGTTCAGCGACC_1-0	0.0637611	0.954184		Cell_dat_Yolksac_Cell_dat_Yolksac_ACTTGTTTCATTGCGA_1	-1.2926	6.15106		CGAGGCTCACCGTCTT-SIGAE11	6.67251	-1.82368		F61_Liver_CD45+_FCAImmP7862084_ACATGGTTCACAACGT	-9.66	-0.115		F61_Liver_CD45+_FCAImmP7862084_ACATGGTTCACAACGT	-60630.6	-42968.5		Wang_et_al_AGGGAGTTCAGCGACC_1-0	5.8978	-0.351639		CGAGGCTCACCGTCTT-SIGAE11	4.07535	9.30781		Wang_et_al_AGCTTGAGTCATCGGC_2-0	6.60728	5.45527		Wang_et_al_AGGTCATGTGCAACGA_2-0	10.6021	2.15265		Wang_et_al_ACGAGCCAGGCCCGTT_1	1.36562	4.42473		cell_21009	1022.24	-16088.7		Wang_et_al_AGTAGTCCAGGAACGT_1-0	0.00902053	0.661054	0.134248	0.195647
Wang_et_al_AGGGAGTTCATCACCC_1-0	4.77365	6.49699		Cell_dat_Yolksac_Cell_dat_Yolksac_ACTTGTTTCTGCAGTA_1	-5.05975	2.68376		CGAGGCTTCGAGTTGT-SIGAE11	-5.12003	5.46818		F61_Liver_CD45+_FCAImmP7862084_ACATGGTTCACATGCA	0.772	-5.83		F61_Liver_CD45+_FCAImmP7862084_ACATGGTTCACATGCA	-51516	37474		Wang_et_al_AGGGAGTTCATCACCC_1-0	-1.85223	3.56385		CGAGGCTTCGAGTTGT-SIGAE11	16.0688	6.56012		Wang_et_al_AGCTTGATCACTCCTG_2-0	7.36055	6.18641		Wang_et_al_AGGTCCGAGCGTCTAT_2-0	10.458	0.968413		Wang_et_al_ACGAGCCCAATAGCAA_1	11.593	12.055		cell_21026	-6002.84	-5474.99		Wang_et_al_AGTAGTCCAGTAACGG_1-0	0.0248839	0.634553	0.153728	0.186806
Wang_et_al_AGGGAGTTCCCAACGG_1-0	9.92981	9.25474		Cell_dat_Yolksac_Cell_dat_Yolksac_ACTTTCAAGTGGAGAA_1	-4.14365	12.8473		CGATCGGAGTTGAATG-SIGAE11	4.57792	12.9177		F61_Liver_CD45+_FCAImmP7862084_ACATGGTTCTATCGCC	-3.9	0.417		F61_Liver_CD45+_FCAImmP7862084_ACATGGTTCTATCGCC	-51176.9	-60592.4		Wang_et_al_AGGGAGTTCCCAACGG_1-0	9.78226	6.04943		CGATCGGAGTTGAATG-SIGAE11	4.13996	0.210893		Wang_et_al_AGCTTGATCGGAAATA_2-0	7.79126	5.16892		Wang_et_al_AGGTCCGAGGCGATAC_2-0	12.1357	2.5452		Wang_et_al_ACGAGCCCAATCCGAT_1	8.21829	-0.352066		cell_21040	-2584.92	6788.36		Wang_et_al_AGTAGTCTCGCCAGCA_1-0	0.00500248	0.643325	0.128074	0.223572
Wang_et_al_AGGGATGAGCGTAGTG_1-0	4.44521	14.029		Cell_dat_Yolksac_Cell_dat_Yolksac_ACTTTCACAAGACACG_1	-1.54945	14.0035		CGATCGGTCATCTATC-SIGAE11	10.352	-3.26301		F61_Liver_CD45+_FCAImmP7862084_ACCAGTAAGAAGGACA	-3.06	-4.23		F61_Liver_CD45+_FCAImmP7862084_ACCAGTAAGAAGGACA	-66789	10143.4		Wang_et_al_AGGGATGAGCGTAGTG_1-0	7.684	12.9751		CGATCGGTCATCTATC-SIGAE11	-0.267852	10.8208		Wang_et_al_AGGCCACAGTATCGAA_2-0	6.53869	5.30113		Wang_et_al_AGGTCCGCACCAGGTC_2-0	9.69934	-0.359093		Wang_et_al_ACGAGCCCAGTCACTA_1	13.6314	10.1028		cell_21068	-6370.17	-3374.52		Wang_et_al_AGTAGTCTCGGCTACG_1-0	0.0631786	0.610008	0.141262	0.185525
Wang_et_al_AGGGATGAGGATATAC_1-0	-1.11337	0.870442		Cell_dat_Yolksac_Cell_dat_Yolksac_ACTTTCACAATTGCTG_1	-4.28139	6.34753		CGATCGGTCTACCAGA-SIGAE11	-3.71125	2.76177		F61_Liver_CD45+_FCAImmP7862084_ACCAGTAAGACTGTAA	-5.39	-1.45		F61_Liver_CD45+_FCAImmP7862084_ACCAGTAAGACTGTAA	-55112.4	-41668.7		Wang_et_al_AGGGATGAGGATATAC_1-0	4.57357	1.67299		CGATCGGTCTACCAGA-SIGAE11	13.674	8.27122		Wang_et_al_AGGCCACTCACCGGGT_2-0	7.57944	4.67172		Wang_et_al_AGGTCCGGTCATATGC_2-0	3.63523	4.22603		Wang_et_al_ACGAGCCCATGTTCCC_1	8.46906	5.25645		cell_21084	-5632.83	-7436.97		Wang_et_al_AGTAGTCTCTGTGCAA_1-0	0.0175057	0.611733	0.134633	0.236101
Wang_et_al_AGGGATGAGGCTAGGT_1-0	-2.75918	2.24304		Cell_dat_Yolksac_Cell_dat_Yolksac_ACTTTCACACATTAGC_1	-3.43769	4.87561		CGATGCGCACATTCTT-SIGAE11	6.80974	15.3725		F61_Liver_CD45+_FCAImmP7862084_ACCAGTAAGCATCATC	-2.37	-7.34		F61_Liver_CD45+_FCAImmP7862084_ACCAGTAAGCATCATC	-77657.4	11899.1		Wang_et_al_AGGGATGAGGCTAGGT_1-0	3.99126	1.6751		CGATGCGCACATTCTT-SIGAE11	2.79068	-3.22787		Wang_et_al_AGGCCACTCCAATGGT_2-0	6.43395	5.24745		Wang_et_al_AGGTCCGTCGGCGCAT_2-0	8.8957	4.13628		Wang_et_al_ACGAGCCGTTCCACTC_1	5.3117	3.09188		cell_21106	-5366.95	-3510.98		Wang_et_al_AGTCTTTAGCAGGCTA_1-0	0.021948	0.651844	0.132833	0.193345
Wang_et_al_AGGGATGCACAGCGTC_1-0	4.09848	14.1262		Cell_dat_Yolksac_Cell_dat_Yolksac_ACTTTCACACGGATAG_1	-2.98844	12.7713		CGATGCGCATGAAGCG-SIGAE11	13.7032	-1.06343		F61_Liver_CD45+_FCAImmP7862084_ACCAGTAAGCGTCAAG	-7.98	-6.09		F61_Liver_CD45+_FCAImmP7862084_ACCAGTAAGCGTCAAG	-90475.2	-10572.1		Wang_et_al_AGGGATGCACAGCGTC_1-0	7.31964	14.1747		CGATGCGCATGAAGCG-SIGAE11	-8.60644	6.39788		Wang_et_al_AGGCCGTCAAACGCGA_2-0	6.79216	5.33712		Wang_et_al_AGGTCCGTCGTTACGA_2-0	9.49731	3.71066		Wang_et_al_ACGAGCCTCCTCATTA_1	12.6161	8.76552		cell_21128	-2087.81	8195.44		Wang_et_al_AGTCTTTAGGGCTCTC_1-0	0.00257031	0.345303	0.556877	0.0952362
Wang_et_al_AGGGATGTCAACCAAC_1-0	-0.737182	2.67214		Cell_dat_Yolksac_Cell_dat_Yolksac_ACTTTCACAGACTCGC_1	-5.06513	3.41563		CGATGGCTCCAAGCCG-SIGAE11	-4.75372	4.84331		F61_Liver_CD45+_FCAImmP7862084_ACCAGTAAGGCGCTCT	-0.141	-6.45		F61_Liver_CD45+_FCAImmP7862084_ACCAGTAAGGCGCTCT	-68659.2	28652.4		Wang_et_al_AGGGATGTCAACCAAC_1-0	4.42976	3.7835		CGATGGCTCCAAGCCG-SIGAE11	15.7045	7.17032		Wang_et_al_AGGCCGTGTAAACACA_2-0	6.39283	5.30224		Wang_et_al_AGGTCCGTCTTGCATT_2-0	10.9295	0.865965		Wang_et_al_ACGAGGAAGATGCGAC_1	9.02833	5.4847		cell_21132	-5139.95	-6918		Wang_et_al_AGTCTTTCAAGCGAGT_1-0	0.0754674	0.606177	0.136849	0.181479
Wang_et_al_AGGGATGTCGCGGATC_1-0	-3.27361	1.01533		Cell_dat_Yolksac_Cell_dat_Yolksac_ACTTTCACAGATCCAT_1	-2.12771	14.8797		CGCAGGTCACACCTTC-SIGAE11	13.0816	0.14992		F61_Liver_CD45+_FCAImmP7862084_ACCAGTAAGTAGGTGC	0.582	10.8		F61_Liver_CD45+_FCAImmP7862084_ACCAGTAAGTAGGTGC	40109.2	-71328.2		Wang_et_al_AGGGATGTCGCGGATC_1-0	4.11422	2.2625		CGCAGGTCACACCTTC-SIGAE11	-8.598	7.4916		Wang_et_al_AGGCCGTTCAGCCTAA_2-0	6.6967	4.94156		Wang_et_al_AGTAGTCCATCGATTG_2-0	3.18537	3.49425		Wang_et_al_ACGAGGAAGGTGCAAC_1	10.5591	-2.98346		cell_21149	5653.7	-10251		Wang_et_al_AGTCTTTCAGCTGTAT_1-0	0.0051155	0.660533	0.122959	0.211364
Wang_et_al_AGGGTGAAGATGGGTC_1-0	5.6082	5.01859		Cell_dat_Yolksac_Cell_dat_Yolksac_ACTTTCACAGGGTACA_1	-4.69049	3.46982		CGCAGGTTCAGTGTCA-SIGAE11	3.13516	17.2328		F61_Liver_CD45+_FCAImmP7862084_ACCAGTACAATAAGCA	-5.27	-0.582		F61_Liver_CD45+_FCAImmP7862084_ACCAGTACAATAAGCA	-64333.8	-34074.4		Wang_et_al_AGGGTGAAGATGGGTC_1-0	-0.225289	6.078		CGCAGGTTCAGTGTCA-SIGAE11	1.63583	-0.0337771		Wang_et_al_AGGGAGTCAGATGGCA_2-0	5.38363	6.17847		Wang_et_al_AGTAGTCTCCGCATAA_2-0	10.281	2.39504		Wang_et_al_ACGAGGAAGTCTTGCA_1	11.6423	11.8258		cell_21232	-6400.45	-6561.36		Wang_et_al_AGTCTTTGTCGCTTCT_1-0	0.00606857	0.66646	0.130573	0.196867
Wang_et_al_AGGGTGACAAGTAATG_1-0	5.61182	4.93202		Cell_dat_Yolksac_Cell_dat_Yolksac_ACTTTCACATTCTCAT_1	-3.84727	12.0463		CGCAGGTTCCTCTGCA-SIGAE11	9.28832	-1.10051		F61_Liver_CD45+_FCAImmP7862084_ACCAGTACACGAAGCA	-1.03	6.35		F61_Liver_CD45+_FCAImmP7862084_ACCAGTACACGAAGCA	-15838.2	-98373.3		Wang_et_al_AGGGTGACAAGTAATG_1-0	-0.615138	5.64651		CGCAGGTTCCTCTGCA-SIGAE11	1.32161	9.24188		Wang_et_al_AGGGAGTCAGCTGGCT_2-0	7.29012	6.50072		Wang_et_al_AGTAGTCTCGCAAGCC_2-0	10.1913	2.0206		Wang_et_al_ACGAGGAGTGACGGTA_1	12.1243	8.14016		cell_21237	-1490.96	7846.11		Wang_et_al_AGTGAGGAGCGATGAC_1-0	0.0724446	0.61438	0.130607	0.182541
Wang_et_al_AGGGTGACACATCTTT_1-0	4.17134	14.025		Cell_dat_Yolksac_Cell_dat_Yolksac_ACTTTCATCAGCTGGC_1	-3.54683	12.2879		CGCATAAGTAATGATG-SIGAE11	9.25496	-2.76094		F61_Liver_CD45+_FCAImmP7862084_ACCAGTACAGCCAATT	-1.9	5.81		F61_Liver_CD45+_FCAImmP7862084_ACCAGTACAGCCAATT	-14488.5	-92468.7		Wang_et_al_AGGGTGACACATCTTT_1-0	6.75318	13.9877		CGCATAAGTAATGATG-SIGAE11	1.79275	12.0284		Wang_et_al_AGGGAGTGTAGATTAG_2-0	7.44911	6.46322		Wang_et_al_AGTAGTCTCTATCCTA_2-0	11.2598	0.25744		Wang_et_al_ACGAGGAGTGGTGTAG_1	12.0349	10.6457		cell_21273	-6361.73	-6665.39		Wang_et_al_AGTGAGGAGTGTACTC_1-0	0.010329	0.660531	0.133431	0.195679
Wang_et_al_AGGGTGACACGGTGTC_1-0	1.03816	0.524899		Cell_dat_Yolksac_Cell_dat_Yolksac_ACTTTCATCGTTTAGG_1	-2.92523	5.83312		CGCATGGCAACTCGAT-SIGAE11	6.6812	15.1972		F61_Liver_CD45+_FCAImmP7862084_ACCAGTACATATACGC	-3.45	-6.07		F61_Liver_CD45+_FCAImmP7862084_ACCAGTACATATACGC	-68770.1	9391.43		Wang_et_al_AGGGTGACACGGTGTC_1-0	4.02032	0.306915		CGCATGGCAACTCGAT-SIGAE11	-3.42142	0.393592		Wang_et_al_AGGGAGTGTAGCTGCC_2-0	6.42037	5.30199		Wang_et_al_AGTCTTTCAATACGCT_2-0	11.7043	2.2673		Wang_et_al_ACGAGGATCGCTTGTC_1	10.8031	-4.3384		cell_21362	-2233.86	7851.99		Wang_et_al_AGTGAGGAGTTCGCAT_1-0	0.0109012	0.596198	0.211394	0.181482
Wang_et_al_AGGGTGACATTCTTAC_1-0	0.808306	0.915806		Cell_dat_Yolksac_Cell_dat_Yolksac_AGAATAGAGATCCTGT_1	1.24275	4.71101		CGCCAGAAGTGGATAT-SIGAE11	7.61075	-0.553466		F61_Liver_CD45+_FCAImmP7862084_ACCAGTAGTAATCACC	1.32	-9.76		F61_Liver_CD45+_FCAImmP7862084_ACCAGTAGTAATCACC	-58619.4	59060.9		Wang_et_al_AGGGTGACATTCTTAC_1-0	3.25229	1.02968		CGCCAGAAGTGGATAT-SIGAE11	3.72954	12.2518		Wang_et_al_AGGGAGTTCAGCGATT_2-0	6.64949	5.64497		Wang_et_al_AGTCTTTCATTGTGCA_2-0	10.6681	1.0056		Wang_et_al_ACGAGGATCTGCAGTA_1	6.82451	6.34239		cell_21366	-1622.5	8021.98		Wang_et_al_AGTGAGGCAGTCAGCC_1-0	0.0242735	0.620799	0.172336	0.182563
Wang_et_al_AGGGTGAGTCTCCACT_1-0	4.82441	5.93971		Cell_dat_Yolksac_Cell_dat_Yolksac_AGAATAGCAAGCTGGA_1	-2.97787	13.0087		CGCCATTAGATGCTTC-SIGAE11	-4.62707	4.70823		F61_Liver_CD45+_FCAImmP7862084_ACCAGTAGTAGCGTAG	-4.01	-9.17		F61_Liver_CD45+_FCAImmP7862084_ACCAGTAGTAGCGTAG	-9246.16	-21766.1		Wang_et_al_AGGGTGAGTCTCCACT_1-0	5.88434	4.79706		CGCCATTAGATGCTTC-SIGAE11	15.5279	7.32886		Wang_et_al_AGGGAGTTCTTAACCT_2-0	6.9138	4.69414		Wang_et_al_AGTCTTTTCCTCTAGC_2-0	3.38661	3.31745		Wang_et_al_ACGATACAGCGTAGTG_1	8.69017	5.16527		cell_21367	-5904.05	-7283.52		Wang_et_al_AGTGAGGTCTGGTATG_1-0	0.00965069	0.657599	0.138269	0.194451
Wang_et_al_AGGGTGAGTGGCCCTA_1-0	-2.98049	-0.121545		Cell_dat_Yolksac_Cell_dat_Yolksac_AGAATAGCAAGGACAC_1	-2.95924	5.48408		CGCGTGAGTACATACC-SIGAE11	2.13025	17.3649		F61_Liver_CD45+_FCAImmP7862084_ACCAGTAGTAGCGTGA	-1.26	6.76		F61_Liver_CD45+_FCAImmP7862084_ACCAGTAGTAGCGTGA	-14592.1	-101712		Wang_et_al_AGGGTGAGTGGCCCTA_1-0	4.44664	0.88729		CGCGTGAGTACATACC-SIGAE11	3.00926	1.43634		Wang_et_al_AGGGAGTTCTTGCCGT_2-0	6.55748	5.20899		Wang_et_al_AGTCTTTTCTGGCGAC_2-0	10.7351	0.861152		Wang_et_al_ACGATACAGTGGTAGC_1	7.94877	3.61681		cell_21390	-6044.81	-7039.34		Wang_et_al_AGTGGGAAGAGGTACC_1-0	0.0516491	0.620731	0.145186	0.182406
Wang_et_al_AGGGTGAGTGTTCGAT_1-0	-0.388076	0.629443		Cell_dat_Yolksac_Cell_dat_Yolksac_AGAATAGCATAAAGGT_1	-3.65407	12.1932		CGGAACCAGCCTTTGA-SIGAE11	15.0142	7.3562		F61_Liver_CD45+_FCAImmP7862084_ACCAGTAGTCCAGTAT	-9.95	0.675		F61_Liver_CD45+_FCAImmP7862084_ACCAGTAGTCCAGTAT	-57353.1	-45786.7		Wang_et_al_AGGGTGAGTGTTCGAT_1-0	6.7072	0.661359		CGGAACCAGCCTTTGA-SIGAE11	-3.16609	3.35764		Wang_et_al_AGGGATGAGACAAGCC_2-0	7.50635	5.93757		Wang_et_al_AGTGAGGAGTGGTAAT_2-0	8.77361	3.24927		Wang_et_al_ACGATACCACCTATCC_1	10.0482	11.6618		cell_21409	-4423.08	555.96		Wang_et_al_AGTGGGAAGCTTCGCG_1-0	0.00795071	0.647319	0.147807	0.196896
Wang_et_al_AGGTCATAGCGACGTA_1-0	-2.5774	-0.322816		Cell_dat_Yolksac_Cell_dat_Yolksac_AGAATAGGTTATCCGA_1	-2.76345	13.4025		CGGAACCAGGTGCCTC-SIGAE11	-6.42067	3.36514		F61_Liver_CD45+_FCAImmP7862084_ACCAGTAGTTCGTGAT	2.35	-3.43		F61_Liver_CD45+_FCAImmP7862084_ACCAGTAGTTCGTGAT	5300.14	21487.5		Wang_et_al_AGGTCATAGCGACGTA_1-0	4.7385	1.19577		CGGAACCAGGTGCCTC-SIGAE11	16.3113	8.6872		Wang_et_al_AGGGATGAGGCTCTTA_2-0	6.55142	5.43789		Wang_et_al_AGTGAGGCACGCATCG_2-0	10.7845	1.5086		Wang_et_al_ACGATACGTTTACTCT_1	5.74654	3.22413		cell_21415	-5383.07	-7129.4		Wang_et_al_AGTGGGAAGGGCTTGA_1-0	0.069503	0.617227	0.131308	0.181933
Wang_et_al_AGGTCATAGCGCTCCA_1-0	1.59378	0.111079		Cell_dat_Yolksac_Cell_dat_Yolksac_AGAATAGGTTTAGCTG_1	1.39793	-0.706008		CGGAACCTCGATCCAA-SIGAE11	13.5223	6.51712		F61_Liver_CD45+_FCAImmP7862084_ACCAGTATCGTCTGAA	-5.57	4.03		F61_Liver_CD45+_FCAImmP7862084_ACCAGTATCGTCTGAA	-32915.5	-100813		Wang_et_al_AGGTCATAGCGCTCCA_1-0	3.83449	3.51044		CGGAACCTCGATCCAA-SIGAE11	-2.50067	4.76552		Wang_et_al_AGGGATGCATAGAAAC_2-0	7.13498	4.19859		Wang_et_al_AGTGAGGGTAGCGATG_2-0	12.2366	0.363413		Wang_et_al_ACGATACTCAACGGCC_1	15.5329	8.47573		cell_21462	-6055.09	-6224.54		Wang_et_al_AGTGGGACAGAGTGTG_1-0	0.00605664	0.667756	0.130082	0.196074
Wang_et_al_AGGTCATCAATCCGAT_1-0	4.07695	3.21858		Cell_dat_Yolksac_Cell_dat_Yolksac_AGAATAGTCGTTTAGG_1	4.76837	5.11382		CGGAATTAGAAATCCA-SIGAE11	-0.936296	1.97848		F61_Liver_CD45+_FCAImmP7862084_ACCCACTAGGGTTCCC	-5.98	6.57		F61_Liver_CD45+_FCAImmP7862084_ACCCACTAGGGTTCCC	-25698	-116228		Wang_et_al_AGGTCATCAATCCGAT_1-0	5.3702	1.50759		CGGAATTAGAAATCCA-SIGAE11	10.6433	7.39192		Wang_et_al_AGGGATGGTGTGAATA_2-0	6.40381	5.0258		Wang_et_al_AGTGAGGGTGAGGCTA_2-0	11.1874	2.72119		Wang_et_al_ACGATACTCACAAACC_1	8.68619	-0.802787		cell_21473	-6184.31	-6830.27		Wang_et_al_AGTGGGACATGCCTTC_1-0	0.00606415	0.666389	0.130633	0.196883
Wang_et_al_AGGTCATCAATGGACG_1-0	5.41239	4.86874		Cell_dat_Yolksac_Cell_dat_Yolksac_AGACGTTAGGAGTACC_1	1.25249	5.42276		CGGAATTCATCCGCGA-SIGAE11	10.6486	-2.48757		F61_Liver_CD45+_FCAImmP7862084_ACCCACTCAAACAACA	-2.87	2.18		F61_Liver_CD45+_FCAImmP7862084_ACCCACTCAAACAACA	-36293.1	-79559		Wang_et_al_AGGTCATCAATGGACG_1-0	-0.894804	3.83756		CGGAATTCATCCGCGA-SIGAE11	-0.36777	10.376		Wang_et_al_AGGGATGGTTTAAGCC_2-0	6.25512	4.91235		Wang_et_al_AGTGAGGGTGTCGCTG_2-0	6.5045	3.10388		Wang_et_al_ACGATACTCGCGTAGC_1	15.5541	7.9909		cell_21500	4762.06	-9111.57		Wang_et_al_AGTGGGAGTAGAGCTG_1-0	0.00442781	0.577407	0.246038	0.172104
Wang_et_al_AGGTCATCAGAAGCAC_1-0	-1.6003	1.21679		Cell_dat_Yolksac_Cell_dat_Yolksac_AGACGTTCAGTTCATG_1	-3.03113	12.6414		CGGAATTGTCGTGGTC-SIGAE11	6.9493	1.2061		F61_Liver_CD45+_FCAImmP7862084_ACCCACTCAAGAAGAG	-5.41	-2.13		F61_Liver_CD45+_FCAImmP7862084_ACCCACTCAAGAAGAG	-58357.5	-32617		Wang_et_al_AGGTCATCAGAAGCAC_1-0	6.21912	-0.441678		CGGAATTGTCGTGGTC-SIGAE11	5.74558	12.858		Wang_et_al_AGGGATGTCTGCAGTA_2-0	7.69206	5.71162		Wang_et_al_AGTGGGAGTAGGAGTC_2-0	10.3269	0.901725		Wang_et_al_ACGATACTCGGTGTCG_1	12.2799	11.4656		cell_21530	5156.89	-9889.54		Wang_et_al_AGTGGGATCAACGCTA_1-0	0.00991103	0.63266	0.131408	0.225992
Wang_et_al_AGGTCATCATCGGAAG_1-0	1.23728	1.39411		Cell_dat_Yolksac_Cell_dat_Yolksac_AGACGTTCATATGCTG_1	-0.403252	14.7085		CGGAGAAAGGATCACG-SIGAE11	7.06908	-0.495586		F61_Liver_CD45+_FCAImmP7862084_ACCCACTCAATCTGCA	-3.74	-6.9		F61_Liver_CD45+_FCAImmP7862084_ACCCACTCAATCTGCA	-76127.6	11646.9		Wang_et_al_AGGTCATCATCGGAAG_1-0	4.73808	1.55304		CGGAGAAAGGATCACG-SIGAE11	2.52388	13.0044		Wang_et_al_AGGGTGAGTTTGTGTG_2-0	7.33655	5.28534		Wang_et_al_AGTGGGATCCGCGGTA_2-0	3.87493	2.89363		Wang_et_al_ACGATGTAGTGGTCCC_1	10.4899	10.8284		cell_21544	4957.42	-9845.3		Wang_et_al_AGTGGGATCATCGCTC_1-0	0.0202261	0.652759	0.133096	0.19389
Wang_et_al_AGGTCATTCCGTACAA_1-0	12.3335	5.55081		Cell_dat_Yolksac_Cell_dat_Yolksac_AGACGTTGTCTGATCA_1	-3.00344	-0.666042		CGGAGAACAATCTAGC-SIGAE11	13.0027	0.313865		F61_Liver_CD45+_FCAImmP7862084_ACCCACTCACCAGCAC	2.68	-3.36		F61_Liver_CD45+_FCAImmP7862084_ACCCACTCACCAGCAC	4767.55	22063.7		Wang_et_al_AGGTCATTCCGTACAA_1-0	10.4205	3.62939		CGGAGAACAATCTAGC-SIGAE11	-9.25809	7.32886		Wang_et_al_AGGGTGATCCTTTCGG_2-0	7.68288	5.2951		Wang_et_al_AGTGTCAAGTGAACGC_2-0	11.8816	0.776998		Wang_et_al_ACGATGTCACCGAATT_1	11.0756	12.3967		cell_21562	4601.17	-9063.69		Wang_et_al_AGTGGGATCCATGAAC_1-0	0.0784401	0.603814	0.136206	0.181512
Wang_et_al_AGGTCATTCCTACAGA_1-0	-0.333123	0.471584		Cell_dat_Yolksac_Cell_dat_Yolksac_AGACGTTTCGATCCCT_1	-2.4025	14.0644		CGGAGAAGTCGCATTA-SIGAE11	13.8102	12.5787		F61_Liver_CD45+_FCAImmP7862084_ACCCACTCACTTGGAT	2.52	-1.15		F61_Liver_CD45+_FCAImmP7862084_ACCCACTCACTTGGAT	-14379.6	30014.9		Wang_et_al_AGGTCATTCCTACAGA_1-0	4.42711	2.01711		CGGAGAAGTCGCATTA-SIGAE11	-6.21444	-1.05052		Wang_et_al_AGGTCATGTGCAACGA_2-0	6.42669	5.45429		Wang_et_al_AGTGTCACAAAGGCGT_2-0	9.68716	-1.09812		Wang_et_al_ACGATGTCATCTCCCA_1	-6.47903	6.48299		cell_21567	-2347.18	8429.94		Wang_et_al_AGTGGGATCTTCCTTC_1-0	0.0279844	0.620111	0.160889	0.190988
Wang_et_al_AGGTCCGAGAATGTTG_1-0	1.11718	7.83906		Cell_dat_Yolksac_Cell_dat_Yolksac_AGAGCGAAGATCTGCT_1	-4.8976	2.97928		CGGAGAATCGCACGAC-SIGAE11	4.21805	9.21926		F61_Liver_CD45+_FCAImmP7862084_ACCCACTCAGACACTT	-6.77	7		F61_Liver_CD45+_FCAImmP7862084_ACCCACTCAGACACTT	-25127.6	-116713		Wang_et_al_AGGTCCGAGAATGTTG_1-0	5.81627	4.41171		CGGAGAATCGCACGAC-SIGAE11	3.23473	4.87968		Wang_et_al_AGGTCCGAGCGTCTAT_2-0	7.65336	5.57906		Wang_et_al_AGTGTCAGTCTAGTGT_2-0	11.2361	3.70283		Wang_et_al_ACGATGTCATGCCACG_1	12.6007	-1.87175		cell_21577	-1672.97	8434.06		Wang_et_al_AGTGTCAAGCACAGGT_1-0	0.0877085	0.594433	0.138744	0.179087
Wang_et_al_AGGTCCGAGGCGACAT_1-0	0.426623	0.588485		Cell_dat_Yolksac_Cell_dat_Yolksac_AGAGCGACAAGCTGGA_1	-3.45896	6.01229		CGGAGAATCGTCAGAT-SIGAE11	12.8284	0.403728		F61_Liver_CD45+_FCAImmP7862084_ACCCACTCATCTCCCA	-2.54	12		F61_Liver_CD45+_FCAImmP7862084_ACCCACTCATCTCCCA	59429.2	-109086		Wang_et_al_AGGTCCGAGGCGACAT_1-0	6.01678	-0.470298		CGGAGAATCGTCAGAT-SIGAE11	-8.23195	7.33207		Wang_et_al_AGGTCCGAGGCGATAC_2-0	6.80322	5.29959		Wang_et_al_AGTGTCATCGAGCCCA_2-0	2.6021	2.53149		Wang_et_al_ACGATGTGTAAGTTCC_1	-4.66468	6.11908		cell_21622	-1683.55	7794.1		Wang_et_al_AGTGTCAAGGGCTTCC_1-0	0.0797151	0.605795	0.135945	0.178518
Wang_et_al_AGGTCCGAGTCACGCC_1-0	1.40292	-0.0700722		Cell_dat_Yolksac_Cell_dat_Yolksac_AGAGCGACACACATGT_1	-0.794644	15.8334		CGGGACTAGGTTCTAC-SIGAE11	2.1161	16.1116		F61_Liver_CD45+_FCAImmP7862084_ACCCACTCATGGTAGG	-2.27	12.3		F61_Liver_CD45+_FCAImmP7862084_ACCCACTCATGGTAGG	68889.5	-110473		Wang_et_al_AGGTCCGAGTCACGCC_1-0	6.80425	0.762447		CGGGACTAGGTTCTAC-SIGAE11	1.11249	0.970022		Wang_et_al_AGGTCCGCACCAGGTC_2-0	7.51276	5.18351		Wang_et_al_AGTGTCATCTTTAGTC_2-0	10.0616	0.270621		Wang_et_al_ACGATGTGTACGACCC_1	11.3057	12.0562		cell_21640	5282	-9791.84		Wang_et_al_AGTGTCACACAACGTT_1-0	0.0802719	0.610056	0.130715	0.17893
Wang_et_al_AGGTCCGAGTCTCCTC_1-0	0.242597	-0.109325		Cell_dat_Yolksac_Cell_dat_Yolksac_AGAGCGAGTAAATGAC_1	-2.87276	13.0878		CGGGCATAGGATTTAG-SIGAE11	-4.96439	1.987		F61_Liver_CD45+_FCAImmP7862084_ACCCACTCATTCTCAT	-3.11	-6.29		F61_Liver_CD45+_FCAImmP7862084_ACCCACTCATTCTCAT	-73187.6	12840.3		Wang_et_al_AGGTCCGAGTCTCCTC_1-0	5.50138	0.442774		CGGGCATAGGATTTAG-SIGAE11	14.9027	8.35855		Wang_et_al_AGGTCCGGTCATATGC_2-0	6.2124	4.66918		Wang_et_al_AGTTGGTAGTGGGCTA_2-0	5.21073	-0.676806		Wang_et_al_ACGATGTGTGTTAAGA_1	3.65789	4.38602		cell_21657	-2065.32	8446.16		Wang_et_al_AGTGTCATCATGTAGC_1-0	0.00674578	0.665571	0.131165	0.196488
Wang_et_al_AGGTCCGCATGCTAGT_1-0	0.747872	0.514466		Cell_dat_Yolksac_Cell_dat_Yolksac_AGAGCGAGTAGCGTAG_1	-0.10149	14.8706		CGGGCATCAGCAGTTT-SIGAE11	10.6816	-3.06173		F61_Liver_CD45+_FCAImmP7862084_ACCCACTGTAAATGTG	-2.39	5.06		F61_Liver_CD45+_FCAImmP7862084_ACCCACTGTAAATGTG	-8017.52	-94447.2		Wang_et_al_AGGTCCGCATGCTAGT_1-0	5.12294	0.121611		CGGGCATCAGCAGTTT-SIGAE11	0.470383	4.71045		Wang_et_al_AGGTCCGTCGGCGCAT_2-0	6.4013	5.41964		Wang_et_al_AGTTGGTGTGAGCGAT_2-0	8.30551	2.24469		Wang_et_al_ACGATGTTCAACTCTT_1	9.34478	5.7352		cell_21676	-5562.71	-6947.79		Wang_et_al_AGTTGGTAGAGGTTAT_1-0	0.0025949	0.335618	0.562802	0.0989717
Wang_et_al_AGGTCCGGTAACGACG_1-0	-2.58193	1.22268		Cell_dat_Yolksac_Cell_dat_Yolksac_AGAGCGAGTTCACCTC_1	0.596605	6.02063		CGGGCATGTACGACAG-SIGAE11	13.4203	-0.122324		F61_Liver_CD45+_FCAImmP7862084_ACCCACTGTAGGGACT	-2.72	7.95		F61_Liver_CD45+_FCAImmP7862084_ACCCACTGTAGGGACT	-9771.54	-98191.4		Wang_et_al_AGGTCCGGTAACGACG_1-0	4.68766	1.25042		CGGGCATGTACGACAG-SIGAE11	-8.534	6.81994		Wang_et_al_AGGTCCGTCGTTACGA_2-0	5.83691	5.72085		Wang_et_al_AGTTGGTTCATCTGCC_2-0	0.58852	4.98344		Wang_et_al_ACGCAGCAGCAGGCTA_1	8.05824	0.294482		cell_21677	5109.49	-9716.05		Wang_et_al_AGTTGGTAGTCCTCCT_1-0	0.0304065	0.637734	0.144538	0.187292
Wang_et_al_AGGTCCGGTATCACCA_1-0	3.76171	13.6236		Cell_dat_Yolksac_Cell_dat_Yolksac_AGAGCGATCAATCACG_1	-3.06203	12.7881		CGGGCATGTTGGGAAC-SIGAE11	9.03145	-3.1944		F61_Liver_CD45+_FCAImmP7862084_ACCCACTGTCCGAACC	-7.31	-1.66		F61_Liver_CD45+_FCAImmP7862084_ACCCACTGTCCGAACC	-62416.9	-30560.5		Wang_et_al_AGGTCCGGTATCACCA_1-0	7.48275	13.9956		CGGGCATGTTGGGAAC-SIGAE11	1.54519	12.0515		Wang_et_al_AGGTCCGTCTTGCATT_2-0	7.50788	5.28755		Wang_et_al_ATAACGCAGGATGTAT_2-0	9.27097	2.49651		Wang_et_al_ACGCAGCGTTCTGGTA_1	12.0482	9.94291		cell_21709	-6115.64	-6554.39		Wang_et_al_AGTTGGTGTGGTTTCA_1-0	0.0234658	0.633977	0.156514	0.186014
Wang_et_al_AGGTCCGGTCAATGTC_1-0	-2.20136	0.380775		Cell_dat_Yolksac_Cell_dat_Yolksac_AGAGCGATCAGCGATT_1	9.41241	11.4931		CGGGCATTCCCGGTAG-SIGAE11	-1.01905	2.79698		F61_Liver_CD45+_FCAImmP7862084_ACCCACTGTGATAAGT	-2.02	12.5		F61_Liver_CD45+_FCAImmP7862084_ACCCACTGTGATAAGT	70572	-111089		Wang_et_al_AGGTCCGGTCAATGTC_1-0	5.53537	0.452971		CGGGCATTCCCGGTAG-SIGAE11	11.1914	7.05531		Wang_et_al_AGTAGTCAGCGATTCT_2-0	8.22297	3.0574		Wang_et_al_ATAACGCAGGGCTCTC_2-0	10.3905	5.21371		Wang_et_al_ACGCAGCTCGATGAGG_1	11.8623	11.6507		cell_21710	-4546.07	209.032		Wang_et_al_AGTTGGTTCTGGTATG_1-0	0.0680165	0.615127	0.133392	0.183436
Wang_et_al_AGGTCCGGTCTCTTAT_1-0	2.20816	2.64802		Cell_dat_Yolksac_Cell_dat_Yolksac_AGAGCGATCCTATGTT_1	-2.43092	12.9731		CGGGTCAAGTGTTGAA-SIGAE11	-1.53926	4.28301		F61_Liver_CD45+_FCAImmP7862084_ACCCACTGTGATGCCC	-5.32	8.92		F61_Liver_CD45+_FCAImmP7862084_ACCCACTGTGATGCCC	-10979.3	-107701		Wang_et_al_AGGTCCGGTCTCTTAT_1-0	4.96991	1.39994		CGGGTCAAGTGTTGAA-SIGAE11	12.3104	6.53081		Wang_et_al_AGTAGTCCATCGATTG_2-0	7.51774	4.195		Wang_et_al_ATAACGCCACCTGGTG_2-0	11.9318	0.83365		Wang_et_al_ACGCCAGAGCCGGTAA_1	10.5427	-2.27374		cell_21718	-1980.43	7843.55		Wang_et_al_ATAACGCCAGCAGTTT_1-0	0.00509868	0.682168	0.11937	0.193335
Wang_et_al_AGGTCCGGTGCAACGA_1-0	-1.91047	1.10795		Cell_dat_Yolksac_Cell_dat_Yolksac_AGAGCGATCTGGTGTA_1	-3.33179	12.2495		CGGGTCACAAGTAGTA-SIGAE11	14.8761	7.6006		F61_Liver_CD45+_FCAImmP7862084_ACCCACTGTGATGTCT	0.919	-8.34		F61_Liver_CD45+_FCAImmP7862084_ACCCACTGTGATGTCT	-59260.4	53941.4		Wang_et_al_AGGTCCGGTGCAACGA_1-0	3.7728	1.01823		CGGGTCACAAGTAGTA-SIGAE11	0.0780908	3.89804		Wang_et_al_AGTAGTCTCCGCATAA_2-0	6.36776	5.64363		Wang_et_al_ATAACGCTCGGAGCAA_2-0	11.0674	1.87252		Wang_et_al_ACGCCAGAGCGAGAAA_1	12.0985	11.1752		cell_21741	5143.19	-10124.7		Wang_et_al_ATAACGCTCAGCTGGC_1-0	0.0183602	0.629743	0.156657	0.195212
Wang_et_al_AGGTCCGGTTAGTGGG_1-0	5.10746	5.0734		Cell_dat_Yolksac_Cell_dat_Yolksac_AGAGCTTAGAACTGTA_1	-0.765306	13.9155		CGGTCAGAGCAGATAT-SIGAE11	15.3826	8.3382		F61_Liver_CD45+_FCAImmP7862084_ACCCACTGTTCCTCCA	-1.33	5.84		F61_Liver_CD45+_FCAImmP7862084_ACCCACTGTTCCTCCA	-17469.7	-96558.8		Wang_et_al_AGGTCCGGTTAGTGGG_1-0	0.255783	3.74449		CGGTCAGAGCAGATAT-SIGAE11	-0.34231	4.44226		Wang_et_al_AGTAGTCTCGCAAGCC_2-0	6.81539	5.65644		Wang_et_al_ATAACGCTCTTACCGC_2-0	11.6341	4.37857		Wang_et_al_ACGCCAGAGGCCGAAT_1	15.0249	0.280808		cell_21791	-5637.48	-4702.1		Wang_et_al_ATAACGCTCCAAATGC_1-0	0.00786984	0.620933	0.177425	0.193746
Wang_et_al_AGGTCCGGTTCCTCCA_1-0	0.971548	0.845688		Cell_dat_Yolksac_Cell_dat_Yolksac_AGAGCTTAGGATCGCA_1	11.4729	4.81139		CGGTCAGCATGGAATA-SIGAE11	10.2712	-1.93036		F61_Liver_CD45+_FCAImmP7862084_ACCCACTGTTTGCATG	-2.33	9.22		F61_Liver_CD45+_FCAImmP7862084_ACCCACTGTTTGCATG	5286.58	-101361		Wang_et_al_AGGTCCGGTTCCTCCA_1-0	3.75885	2.08911		CGGTCAGCATGGAATA-SIGAE11	0.00464497	12.4538		Wang_et_al_AGTAGTCTCTATCCTA_2-0	7.61865	5.38107		Wang_et_al_ATAACGCTCTTGTCAT_2-0	12.7602	1.72268		Wang_et_al_ACGCCAGCATAGTAAG_1	9.17305	5.53281		cell_21794	-6038.09	-6893.04		Wang_et_al_ATAACGCTCGTCTGCT_1-0	0.00588207	0.665839	0.130547	0.1977
Wang_et_al_AGGTCCGTCCAACCAA_1-0	5.60094	4.59402		Cell_dat_Yolksac_Cell_dat_Yolksac_AGAGCTTAGTCCTCCT_1	-3.86343	11.7423		CGGTCAGGTGCACGCT-SIGAE11	6.82031	15.5523		F61_Liver_CD45+_FCAImmP7862084_ACCCACTGTTTGTGTG	-7.23	6.64		F61_Liver_CD45+_FCAImmP7862084_ACCCACTGTTTGTGTG	-28032.7	-116177		Wang_et_al_AGGTCCGTCCAACCAA_1-0	8.29658	9.37316		CGGTCAGGTGCACGCT-SIGAE11	2.9236	-3.17914		Wang_et_al_AGTCTTTCAATACGCT_2-0	7.67284	5.54112		Wang_et_al_ATAAGAGAGTGAAGAG_2-0	5.68843	2.48873		Wang_et_al_ACGCCAGGTCACTTCC_1	10.9461	12.5667		cell_21827	-6064.7	-6283.14		Wang_et_al_ATAACGCTCTGCGTAA_1-0	0.0531021	0.629026	0.131257	0.186586
Wang_et_al_AGGTCCGTCGCAAACT_1-0	-2.49149	-0.464351		Cell_dat_Yolksac_Cell_dat_Yolksac_AGAGCTTAGTGGAGAA_1	-0.622774	13.1843		CGGTCAGTCTAAGGAA-SIGAE11	13.6832	7.35847		F61_Liver_CD45+_FCAImmP7862084_ACCCACTTCAGCATGT	0.184	-4.95		F61_Liver_CD45+_FCAImmP7862084_ACCCACTTCAGCATGT	-33407.5	37600.8		Wang_et_al_AGGTCCGTCGCAAACT_1-0	6.6891	-0.19587		CGGTCAGTCTAAGGAA-SIGAE11	-1.07468	5.05938		Wang_et_al_AGTCTTTCATTGTGCA_2-0	7.78598	5.63534		Wang_et_al_ATAAGAGGTTAAGACA_2-0	3.85363	3.6341		Wang_et_al_ACGCCAGGTTCACGGC_1	10.3564	6.33169		cell_21869	-5575.12	-6347.1		Wang_et_al_ATAAGAGAGGATGGTC_1-0	0.0361148	0.606703	0.170763	0.186392
Wang_et_al_AGGTCCGTCGGAATCT_1-0	-2.7765	2.41619		Cell_dat_Yolksac_Cell_dat_Yolksac_AGAGCTTCATAGGATA_1	-0.791989	15.7233		CGTAAGTCAGAACTAA-SIGAE11	2.20258	17.7397		F61_Liver_CD45+_FCAImmP7862084_ACCCACTTCCTACAGA	-3.07	-6.05		F61_Liver_CD45+_FCAImmP7862084_ACCCACTTCCTACAGA	-72146	10903		Wang_et_al_AGGTCCGTCGGAATCT_1-0	4.54333	0.0455204		CGTAAGTCAGAACTAA-SIGAE11	2.23661	2.3695		Wang_et_al_AGTCTTTTCCTCTAGC_2-0	7.46327	4.69796		Wang_et_al_ATAAGAGGTTATGTGC_2-0	10.3009	1.37311		Wang_et_al_ACGCCAGTCCCTGACT_1	5.51232	2.5702		cell_21937	-5797.53	-6718.09		Wang_et_al_ATAAGAGCATCTGGTA_1-0	0.0506797	0.626928	0.13173	0.190633
Wang_et_al_AGGTCCGTCGTCCGTT_1-0	1.27983	2.19777		Cell_dat_Yolksac_Cell_dat_Yolksac_AGAGCTTGTCGATTGT_1	-3.88301	11.6086		CGTAATGCAAGGAGTC-SIGAE11	13.9843	8.05507		F61_Liver_CD45+_FCAImmP7862084_ACCCACTTCCTCGCAT	0.426	-13.7		F61_Liver_CD45+_FCAImmP7862084_ACCCACTTCCTCGCAT	-53333.5	76254.2		Wang_et_al_AGGTCCGTCGTCCGTT_1-0	7.61548	-0.0869476		CGTAATGCAAGGAGTC-SIGAE11	-0.84221	4.93531		Wang_et_al_AGTCTTTTCTGGCGAC_2-0	7.63336	5.72701		Wang_et_al_ATAAGAGGTTGCGCAC_2-0	11.1374	1.4017		Wang_et_al_ACGCCAGTCGTCACGG_1	13.8142	8.08835		cell_21962	-6073.72	-6063.34		Wang_et_al_ATAAGAGCATGCGCAC_1-0	0.308164	0.459023	0.0973808	0.135412
Wang_et_al_AGGTCCGTCTTGTATC_1-0	-2.61051	-0.555976		Cell_dat_Yolksac_Cell_dat_Yolksac_AGAGCTTTCATACGGT_1	-2.12645	14.9686		CGTAATGGTCCAGGTC-SIGAE11	-4.32523	1.37983		F61_Liver_CD45+_FCAImmP7862084_ACCCACTTCCTGCAGG	-5.46	6.22		F61_Liver_CD45+_FCAImmP7862084_ACCCACTTCCTGCAGG	-23386.7	-101773		Wang_et_al_AGGTCCGTCTTGTATC_1-0	4.98209	1.24547		CGTAATGGTCCAGGTC-SIGAE11	14.1901	8.8964		Wang_et_al_AGTGAGGAGTGGTAAT_2-0	6.04911	5.67009		Wang_et_al_ATAAGAGGTTGGACCC_2-0	6.23942	3.42948		Wang_et_al_ACGCCGAAGAAGGTTT_1	13.9906	9.71453		cell_21971	5238.89	-10331.9		Wang_et_al_ATAAGAGGTCGAGATG_1-0	0.006152	0.660845	0.133324	0.199648
Wang_et_al_AGTAGTCAGTACGCGA_1-0	-0.826287	-0.912471		Cell_dat_Yolksac_Cell_dat_Yolksac_AGAGTGGAGCTTCGCG_1	-4.69358	12.6415		CGTCAAACACCCTTGT-SIGAE11	11.2813	-1.13204		F61_Liver_CD45+_FCAImmP7862084_ACCCACTTCGACGGAA	0.707	-5.28		F61_Liver_CD45+_FCAImmP7862084_ACCCACTTCGACGGAA	-41916.5	39728.9		Wang_et_al_AGTAGTCAGTACGCGA_1-0	6.88215	-0.334927		CGTCAAACACCCTTGT-SIGAE11	0.177154	8.35893		Wang_et_al_AGTGAGGCACGCATCG_2-0	7.15415	5.44144		Wang_et_al_ATAAGAGTCAAACCAC_2-0	11.6175	2.8482		Wang_et_al_ACGCCGAAGTCACGCC_1	6.39237	3.25503		cell_21997	-1630.92	7462.6		Wang_et_al_ATAAGAGGTGGCGAAT_1-0	0.00507393	0.659836	0.125325	0.209738
Wang_et_al_AGTAGTCCAAGCCTAT_1-0	11.63	6.77456		Cell_dat_Yolksac_Cell_dat_Yolksac_AGAGTGGAGGATGGTC_1	-2.5734	13.316		CGTCAAATCTCATGCC-SIGAE11	0.108925	4.62736		F61_Liver_CD45+_FCAImmP7862084_ACCCACTTCGTACCGG	-4.29	6.03		F61_Liver_CD45+_FCAImmP7862084_ACCCACTTCGTACCGG	-17732.5	-91592.7		Wang_et_al_AGTAGTCCAAGCCTAT_1-0	10.5209	5.4611		CGTCAAATCTCATGCC-SIGAE11	10.1818	5.20144		Wang_et_al_AGTGAGGGTAGCGATG_2-0	7.56747	5.68321		Wang_et_al_ATAAGAGTCAGCGATT_2-0	8.45647	0.554127		Wang_et_al_ACGCCGACAATCTACG_1	12.23	11.9003		cell_22013	784.467	-15169.2		Wang_et_al_ATAAGAGGTTCGTTGA_1-0	0.0400933	0.634729	0.138548	0.186601
Wang_et_al_AGTAGTCCACACCGAC_1-0	-2.99632	1.6923		Cell_dat_Yolksac_Cell_dat_Yolksac_AGAGTGGAGTGGGCTA_1	4.7107	5.42245		CGTCCATGTATGGAGC-SIGAE11	-0.284347	5.59941		F61_Liver_CD45+_FCAImmP7862084_ACCCACTTCTAACTGG	-3.73	4.13		F61_Liver_CD45+_FCAImmP7862084_ACCCACTTCTAACTGG	-29657.4	-74276		Wang_et_al_AGTAGTCCACACCGAC_1-0	5.28506	-0.797537		CGTCCATGTATGGAGC-SIGAE11	10.0347	4.71324		Wang_et_al_AGTGAGGGTGAGGCTA_2-0	7.50543	5.64047		Wang_et_al_ATAAGAGTCATCTGTT_2-0	0.641645	6.48866		Wang_et_al_ACGCCGACAGGACGTA_1	9.24385	13.0395		cell_22014	-4353.69	690.475		Wang_et_al_ATAAGAGTCTGTCTCG_1-0	0.0511167	0.62027	0.132523	0.196062
Wang_et_al_AGTAGTCCAGGAACGT_1-0	-2.68107	0.343202		Cell_dat_Yolksac_Cell_dat_Yolksac_AGAGTGGCAACACGCC_1	-1.37704	5.5225		CGTGAATTCATGGGAG-SIGAE11	-4.57674	3.22822		F61_Liver_CD45+_FCAImmP7862084_ACCCACTTCTAAGCCA	-8.47	-4.65		F61_Liver_CD45+_FCAImmP7862084_ACCCACTTCTAAGCCA	-93716.1	-16327.4		Wang_et_al_AGTAGTCCAGGAACGT_1-0	7.5834	1.8777		CGTGAATTCATGGGAG-SIGAE11	14.0594	7.06053		Wang_et_al_AGTGAGGGTGTCGCTG_2-0	7.02725	4.82971		Wang_et_al_ATAAGAGTCGCAAACT_2-0	7.85549	5.14295		Wang_et_al_ACGCCGAGTGACAAAT_1	9.31454	12.6283		cell_22015	-5854.02	-6976.91		Wang_et_al_ATAGACCAGCACGCCT_1-0	0.0132726	0.651551	0.139414	0.195732
Wang_et_al_AGTAGTCCAGTAACGG_1-0	-1.88348	7.90813		Cell_dat_Yolksac_Cell_dat_Yolksac_AGAGTGGCACAACGCC_1	-3.88224	4.27148		CGTGCTTCACGATTCA-SIGAE11	8.08174	-2.33478		F61_Liver_CD45+_FCAImmP7862084_ACCGTAAAGAGGTTGC	3.1	-0.627		F61_Liver_CD45+_FCAImmP7862084_ACCGTAAAGAGGTTGC	35902	5299.26		Wang_et_al_AGTAGTCCAGTAACGG_1-0	4.26259	1.17454		CGTGCTTCACGATTCA-SIGAE11	2.34998	10.5798		Wang_et_al_AGTGGGAGTAGGAGTC_2-0	7.75021	5.05996		Wang_et_al_ATAGACCCAAGCTGGA_2-0	8.79545	2.85543		Wang_et_al_ACGCCGAGTGCACTTA_1	12.2571	11.484		cell_22054	-5984.12	-6826.79		Wang_et_al_ATAGACCAGTCGTACT_1-0	0.0450905	0.594727	0.185029	0.175126
Wang_et_al_AGTAGTCGTGCGAAAC_1-0	9.75702	9.32322		Cell_dat_Yolksac_Cell_dat_Yolksac_AGAGTGGCAGTGAGTG_1	-2.97328	13.0831		CGTGTCTTCTTTGCTA-SIGAE11	9.51233	-0.745082		F61_Liver_CD45+_FCAImmP7862084_ACCGTAAAGCGATATA	0.161	-6.04		F61_Liver_CD45+_FCAImmP7862084_ACCGTAAAGCGATATA	-54837.6	41649.3		Wang_et_al_AGTAGTCGTGCGAAAC_1-0	13.3136	8.72021		CGTGTCTTCTTTGCTA-SIGAE11	1.51748	9.07737		Wang_et_al_AGTGGGATCCGCGGTA_2-0	7.29963	4.38907		Wang_et_al_ATAGACCGTCCAACTA_2-0	2.66831	3.0393		Wang_et_al_ACGGAGAAGGCGATAC_1	11.7208	11.4529		cell_22067	5125.4	-8893.6		Wang_et_al_ATAGACCAGTGATCGG_1-0	0.00593852	0.6639	0.134303	0.195827
Wang_et_al_AGTAGTCTCAGCGATT_1-0	9.46627	9.74744		Cell_dat_Yolksac_Cell_dat_Yolksac_AGAGTGGGTACTTAGC_1	-3.52774	13.0175		CGTTAGAAGCCAAGCA-SIGAE11	6.10923	-0.614402		F61_Liver_CD45+_FCAImmP7862084_ACCGTAAAGCGTCAAG	-4.06	-3.78		F61_Liver_CD45+_FCAImmP7862084_ACCGTAAAGCGTCAAG	-69780.5	9299.19		Wang_et_al_AGTAGTCTCAGCGATT_1-0	13.6921	8.83133		CGTTAGAAGCCAAGCA-SIGAE11	4.32442	11.0323		Wang_et_al_AGTGTCAAGTGAACGC_2-0	6.36014	5.70977		Wang_et_al_ATAGACCGTGACGCCT_2-0	3.17999	3.34978		Wang_et_al_ACGGAGAAGTACGCCC_1	12.2188	10.5652		cell_22072	3754.23	-10077.6		Wang_et_al_ATAGACCCAGATGGCA_1-0	0.0584584	0.623546	0.134538	0.18343
Wang_et_al_AGTAGTCTCGCCAGCA_1-0	4.67568	4.24787		Cell_dat_Yolksac_Cell_dat_Yolksac_AGAGTGGGTCACTTCC_1	11.7045	1.55582		CGTTAGAGTTCCGCTT-SIGAE11	14.1778	0.394052		F61_Liver_CD45+_FCAImmP7862084_ACCGTAAAGCTAAGAT	-2.12	6.02		F61_Liver_CD45+_FCAImmP7862084_ACCGTAAAGCTAAGAT	-19115.1	-98177.1		Wang_et_al_AGTAGTCTCGCCAGCA_1-0	-0.827571	5.11708		CGTTAGAGTTCCGCTT-SIGAE11	-10.7018	8.21441		Wang_et_al_AGTGTCACAAAGGCGT_2-0	7.47113	6.11723		Wang_et_al_ATAGACCGTTTAGGAA_2-0	9.09092	3.07727		Wang_et_al_ACGGAGAAGTCAATAG_1	7.14537	4.66925		cell_22079	-5539.28	-7186		Wang_et_al_ATAGACCCAGTAAGCG_1-0	1	0	0	0
Wang_et_al_AGTAGTCTCGGCTACG_1-0	0.56762	0.467303		Cell_dat_Yolksac_Cell_dat_Yolksac_AGAGTGGGTCGGCATC_1	-4.85224	11.3415		CGTTAGATCTCGAACA-SIGAE11	8.25231	-1.91455		F61_Liver_CD45+_FCAImmP7862084_ACCGTAAAGCTACCTA	-2.77	13.9		F61_Liver_CD45+_FCAImmP7862084_ACCGTAAAGCTACCTA	74336	-128558		Wang_et_al_AGTAGTCTCGGCTACG_1-0	5.18505	1.83251		CGTTAGATCTCGAACA-SIGAE11	1.7888	10.5231		Wang_et_al_AGTGTCAGTCTAGTGT_2-0	6.09313	5.51323		Wang_et_al_ATCACGAAGCTGTCTA_2-0	7.00807	-0.0831108		Wang_et_al_ACGGAGACATCACGAT_1	12.6888	3.11376		cell_22081	-1938.43	8532.09		Wang_et_al_ATAGACCCATCGACGC_1-0	0.0360344	0.638879	0.135719	0.189338
Wang_et_al_AGTAGTCTCTGTGCAA_1-0	2.12912	0.991908		Cell_dat_Yolksac_Cell_dat_Yolksac_AGAGTGGGTCTCAACA_1	-0.652733	6.47825		CGTTCTGTCAGTGATC-SIGAE11	-0.059736	5.07769		F61_Liver_CD45+_FCAImmP7862084_ACCGTAAAGGACCACA	-2.7	-6.36		F61_Liver_CD45+_FCAImmP7862084_ACCGTAAAGGACCACA	-69146.5	12045.3		Wang_et_al_AGTAGTCTCTGTGCAA_1-0	4.91135	1.79144		CGTTCTGTCAGTGATC-SIGAE11	10.2365	4.49404		Wang_et_al_AGTGTCATCGAGCCCA_2-0	7.22718	5.41121		Wang_et_al_ATCACGAGTCAGGACA_2-0	12.1263	1.47661		Wang_et_al_ACGGAGACATGCCTTC_1	10.0593	11.4843		cell_22099	-2198.56	7096.37		Wang_et_al_ATAGACCGTTCGGGCT_1-0	0.0050487	0.675449	0.12051	0.198964
Wang_et_al_AGTCTTTAGCAGGCTA_1-0	-0.607974	0.652585		Cell_dat_Yolksac_Cell_dat_Yolksac_AGAGTGGGTGACGCCT_1	-4.41377	13.2972		CGTTCTGTCGCCGAAC-SIGAE11	12.2932	-0.0265276		F61_Liver_CD45+_FCAImmP7862084_ACCGTAAAGGGAAACA	-5.51	0.93		F61_Liver_CD45+_FCAImmP7862084_ACCGTAAAGGGAAACA	-53122.2	-60606.9		Wang_et_al_AGTCTTTAGCAGGCTA_1-0	5.70595	0.601158		CGTTCTGTCGCCGAAC-SIGAE11	-8.44449	8.0896		Wang_et_al_AGTGTCATCTTTAGTC_2-0	7.39511	4.81838		Wang_et_al_ATCACGATCGCCTGAG_2-0	7.2529	0.079949		Wang_et_al_ACGGAGAGTAAGGATT_1	8.2051	3.1799		cell_22117	-5223.63	-2832.68		Wang_et_al_ATAGACCTCAGTTCGA_1-0	0.0542869	0.625318	0.135826	0.18454
Wang_et_al_AGTCTTTAGGGCTCTC_1-0	4.94138	7.41949		Cell_dat_Yolksac_Cell_dat_Yolksac_AGAGTGGTCAGCCTAA_1	-4.3984	13.4984		CGTTGGGCAGGGAGAG-SIGAE11	5.58464	-4.20142		F61_Liver_CD45+_FCAImmP7862084_ACCGTAAAGGTGGGTT	-3.36	4.57		F61_Liver_CD45+_FCAImmP7862084_ACCGTAAAGGTGGGTT	-30307.4	-89776.2		Wang_et_al_AGTCTTTAGGGCTCTC_1-0	-1.19401	2.43778		CGTTGGGCAGGGAGAG-SIGAE11	2.9175	15.1825		Wang_et_al_AGTTGGTAGTGGGCTA_2-0	4.9046	13.0729		Wang_et_al_ATCATCTAGAGTGACC_2-0	10.7012	1.28777		Wang_et_al_ACGGAGAGTAGAAGGA_1	6.38142	3.46798		cell_22180	-4887.28	-7234.75		Wang_et_al_ATCACGAAGCCTATGT_1-0	0.00679795	0.663536	0.132773	0.196862
Wang_et_al_AGTCTTTCAAGCGAGT_1-0	0.473426	0.938876		Cell_dat_Yolksac_Cell_dat_Yolksac_AGAGTGGTCCACGTTC_1	-2.03824	14.7213		CTAACCCAGAACTGAT-SIGAE11	5.88016	-1.69464		F61_Liver_CD45+_FCAImmP7862084_ACCGTAAAGGTGTTAA	-0.0806	-2.14		F61_Liver_CD45+_FCAImmP7862084_ACCGTAAAGGTGTTAA	-49789.1	51798.3		Wang_et_al_AGTCTTTCAAGCGAGT_1-0	5.0647	2.241		CTAACCCAGAACTGAT-SIGAE11	4.82078	10.6083		Wang_et_al_AGTTGGTGTGAGCGAT_2-0	7.56085	5.08824		Wang_et_al_ATCATCTAGGATTCGG_2-0	11.0771	2.24092		Wang_et_al_ACGGAGAGTAGGCTGA_1	9.51799	3.76351		cell_22215	-5506.49	-6596.96		Wang_et_al_ATCACGAGTCCGTCAG_1-0	0.00506673	0.655465	0.136317	0.203124
Wang_et_al_AGTCTTTCAGCTGTAT_1-0	6.79241	4.36014		Cell_dat_Yolksac_Cell_dat_Yolksac_AGAGTGGTCGTCGTTC_1	-2.50564	14.6671		CTAACCCCACACCGCA-SIGAE11	-4.45092	4.32689		F61_Liver_CD45+_FCAImmP7862084_ACCGTAACAAGGACAC	-4.43	0.0749		F61_Liver_CD45+_FCAImmP7862084_ACCGTAACAAGGACAC	-53000.5	-56877.5		Wang_et_al_AGTCTTTCAGCTGTAT_1-0	-0.801849	6.33963		CTAACCCCACACCGCA-SIGAE11	15.1029	7.84647		Wang_et_al_AGTTGGTTCATCTGCC_2-0	6.23305	4.20886		Wang_et_al_ATCATCTAGGTGCTTT_2-0	1.6163	3.96173		Wang_et_al_ACGGAGAGTCGCTTTC_1	-4.68006	5.75988		cell_22241	-5622.14	-4315.96		Wang_et_al_ATCACGAGTGATGTGG_1-0	0.024266	0.598047	0.201787	0.175873
Wang_et_al_AGTCTTTGTCGCTTCT_1-0	14.1778	4.70392		Cell_dat_Yolksac_Cell_dat_Yolksac_AGAGTGGTCTGCTGCT_1	-3.14287	12.9667		CTAACCCTCCTCGATC-SIGAE11	10.2751	-2.92633		F61_Liver_CD45+_FCAImmP7862084_ACCGTAACAATGAAAC	-0.935	-4.53		F61_Liver_CD45+_FCAImmP7862084_ACCGTAACAATGAAAC	-65474	23953.1		Wang_et_al_AGTCTTTGTCGCTTCT_1-0	11.3517	5.29582		CTAACCCTCCTCGATC-SIGAE11	-0.318756	11.5151		Wang_et_al_AGTTGGTTCGTTGACA_2-0	8.00556	2.40235		Wang_et_al_ATCATCTCAACGATCT_2-0	7.45027	5.90602		Wang_et_al_ACGGAGAGTGATGCCC_1	9.47218	5.8685		cell_22244	-989.438	7989.1		Wang_et_al_ATCACGAGTGCGCTTG_1-0	0.0218609	0.643333	0.144817	0.18996
Wang_et_al_AGTGAGGAGCGATGAC_1-0	1.18307	0.492548		Cell_dat_Yolksac_Cell_dat_Yolksac_AGATCTGAGATGTCGG_1	-1.78608	14.3256		CTAACTTAGGATTTCC-SIGAE11	16.5774	6.83715		F61_Liver_CD45+_FCAImmP7862084_ACCGTAACAGCGTCCA	2.02	-5.31		F61_Liver_CD45+_FCAImmP7862084_ACCGTAACAGCGTCCA	-25228.8	33540.6		Wang_et_al_AGTGAGGAGCGATGAC_1-0	6.34506	0.743281		CTAACTTAGGATTTCC-SIGAE11	-3.83141	2.31018		Wang_et_al_ATAACGCAGGATGTAT_2-0	7.5662	4.90819		Wang_et_al_ATCATCTCAGAAGCAC_2-0	9.0506	5.38105		Wang_et_al_ACGGAGAGTGGTAACG_1	8.68985	5.63309		cell_22277	-5349.88	-7447.32		Wang_et_al_ATCACGAGTGGAAAGA_1-0	0.00593094	0.663902	0.133541	0.196595
Wang_et_al_AGTGAGGAGTGTACTC_1-0	1.39418	1.43818		Cell_dat_Yolksac_Cell_dat_Yolksac_AGATCTGCATCGATTG_1	-0.552874	15.5201		CTAACTTCACACAGCC-SIGAE11	14.648	1.08812		F61_Liver_CD45+_FCAImmP7862084_ACCGTAACAGTTCATG	-5.41	2.03		F61_Liver_CD45+_FCAImmP7862084_ACCGTAACAGTTCATG	-46658.5	-76141.8		Wang_et_al_AGTGAGGAGTGTACTC_1-0	3.47311	0.999361		CTAACTTCACACAGCC-SIGAE11	-10.1838	8.64729		Wang_et_al_ATAACGCAGGGCTCTC_2-0	6.199	5.17463		Wang_et_al_ATCATCTCAGAGCCAA_2-0	8.84648	1.82692		Wang_et_al_ACGGAGAGTTGTGGAG_1	11.7967	12.3427		cell_22291	-5277.93	-7719.38		Wang_et_al_ATCACGATCATCACCC_1-0	0.00596425	0.664966	0.131837	0.197202
Wang_et_al_AGTGAGGAGTTCGCAT_1-0	3.4072	2.37987		Cell_dat_Yolksac_Cell_dat_Yolksac_AGATCTGGTCACCTAA_1	9.87355	10.8457		CTAACTTCAGTAACGG-SIGAE11	15.0305	8.65588		F61_Liver_CD45+_FCAImmP7862084_ACCGTAACATCGGACC	-2.23	9.09		F61_Liver_CD45+_FCAImmP7862084_ACCGTAACATCGGACC	-6059.68	-101033		Wang_et_al_AGTGAGGAGTTCGCAT_1-0	3.50787	4.16988		CTAACTTCAGTAACGG-SIGAE11	-2.51049	3.93311		Wang_et_al_ATAACGCCACCTGGTG_2-0	7.39246	5.18346		Wang_et_al_ATCATCTGTGCCTTGG_2-0	4.0813	2.37315		Wang_et_al_ACGGCCAAGATGCCTT_1	1.22147	4.48229		cell_22305	-1825.48	7839.81		Wang_et_al_ATCACGATCCAAAGTC_1-0	0.0049317	0.686341	0.117756	0.190944
Wang_et_al_AGTGAGGCAGTCAGCC_1-0	-2.06374	9.7796		Cell_dat_Yolksac_Cell_dat_Yolksac_AGATCTGGTCTAAACC_1	-3.79822	2.99264		CTAAGTGGTAGGCAGT-SIGAE11	14.6508	8.70435		F61_Liver_CD45+_FCAImmP7862084_ACCGTAACATGACATC	-3.01	5.16		F61_Liver_CD45+_FCAImmP7862084_ACCGTAACATGACATC	-23290	-89670.4		Wang_et_al_AGTGAGGCAGTCAGCC_1-0	5.11038	2.36565		CTAAGTGGTAGGCAGT-SIGAE11	-2.37269	3.20739		Wang_et_al_ATAACGCTCGGAGCAA_2-0	6.5199	5.81814		Wang_et_al_ATCATGGCAGGACCCT_2-0	7.02308	0.322682		Wang_et_al_ACGGCCAAGCGGATCA_1	8.96813	5.84856		cell_22354	5157.19	-9729.56		Wang_et_al_ATCACGATCCGCGTTT_1-0	0.00423161	0.568582	0.263755	0.163409
Wang_et_al_AGTGAGGTCTGGTATG_1-0	-1.83283	0.384551		Cell_dat_Yolksac_Cell_dat_Yolksac_AGATCTGGTTACGTCA_1	-4.16382	11.2263		CTACAGATCAGACATC-SIGAE11	13.3571	9.79663		F61_Liver_CD45+_FCAImmP7862084_ACCGTAAGTAAGGATT	-2.36	12.6		F61_Liver_CD45+_FCAImmP7862084_ACCGTAAGTAAGGATT	62633.5	-111416		Wang_et_al_AGTGAGGTCTGGTATG_1-0	2.96076	0.417418		CTACAGATCAGACATC-SIGAE11	-1.49234	0.912791		Wang_et_al_ATAACGCTCTTACCGC_2-0	7.3342	4.99455		Wang_et_al_ATCATGGGTAGTGAAT_2-0	6.90974	-0.306322		Wang_et_al_ACGGCCAAGTTTGCGT_1	10.4887	12.1888		cell_22364	-4150.29	1467.03		Wang_et_al_ATCACGATCCTTTACA_1-0	0.0167025	0.656192	0.132554	0.194522
Wang_et_al_AGTGGGAAGAGGTACC_1-0	-2.13075	-1.00822		Cell_dat_Yolksac_Cell_dat_Yolksac_AGATCTGTCTTACCTA_1	3.9709	10.8162		CTACAGATCTAGTACG-SIGAE11	6.60318	-1.74478		F61_Liver_CD45+_FCAImmP7862084_ACCGTAAGTAGGACAC	-3.07	13.3		F61_Liver_CD45+_FCAImmP7862084_ACCGTAAGTAGGACAC	74611.6	-124002		Wang_et_al_AGTGGGAAGAGGTACC_1-0	3.82726	0.855562		CTACAGATCTAGTACG-SIGAE11	4.56354	9.12993		Wang_et_al_ATAACGCTCTTGTCAT_2-0	7.04576	5.60333		Wang_et_al_ATCATGGGTTCGCTAA_2-0	8.33831	2.67084		Wang_et_al_ACGGCCACACGAAACG_1	11.6391	11.5324		cell_22378	-2991.87	5022.85		Wang_et_al_ATCACGATCGTTTATC_1-0	0.00456938	0.495059	0.35361	0.146741
Wang_et_al_AGTGGGAAGCTTCGCG_1-0	0.572212	1.09079		Cell_dat_Yolksac_Cell_dat_Yolksac_AGATCTGTCTTATCTG_1	11.7434	13.5406		CTACATTAGACTTAAG-SIGAE11	-5.06763	3.5583		F61_Liver_CD45+_FCAImmP7862084_ACCGTAAGTATGCTTG	-8.93	-1.11		F61_Liver_CD45+_FCAImmP7862084_ACCGTAAGTATGCTTG	-62227	-36435.8		Wang_et_al_AGTGGGAAGCTTCGCG_1-0	5.20467	2.3539		CTACATTAGACTTAAG-SIGAE11	14.2854	7.07389		Wang_et_al_ATAAGAGAGTGAAGAG_2-0	7.09594	4.78672		Wang_et_al_ATCATGGTCCGCGCAA_2-0	9.54006	6.17361		Wang_et_al_ACGGCCACAGCGTCCA_1	11.9882	11.361		cell_22384	-5468.92	-3913.1		Wang_et_al_ATCATCTAGCGTTGCC_1-0	0.00298452	0.377401	0.0717063	0.547892
Wang_et_al_AGTGGGAAGGAGTTTA_1-0	9.21968	9.71482		Cell_dat_Yolksac_Cell_dat_Yolksac_AGATTGCAGACGACGT_1	0.801244	5.83763		CTACATTAGCACAAAT-SIGAE11	3.1574	17.4178		F61_Liver_CD45+_FCAImmP7862084_ACCGTAAGTTGGAGGT	-3.61	-6.61		F61_Liver_CD45+_FCAImmP7862084_ACCGTAAGTTGGAGGT	-74675.9	9007.51		Wang_et_al_AGTGGGAAGGAGTTTA_1-0	10.1841	9.29409		CTACATTAGCACAAAT-SIGAE11	2.10398	2.30631		Wang_et_al_ATAAGAGGTTAAGACA_2-0	7.25792	4.32074		Wang_et_al_ATCCACCCACAGGTTT_2-0	8.26771	1.68479		Wang_et_al_ACGGCCATCTAACTGG_1	5.67286	3.97924		cell_22404	3376.65	-9363.02		Wang_et_al_ATCATCTCAATGGACG_1-0	0.00608656	0.666894	0.130409	0.19658
Wang_et_al_AGTGGGAAGGGCTTGA_1-0	-2.42121	1.81799		Cell_dat_Yolksac_Cell_dat_Yolksac_AGATTGCAGCCATCGC_1	-3.32305	3.03994		CTACATTTCAACACGT-SIGAE11	14.9589	8.82675		F61_Liver_CD45+_FCAImmP7862084_ACCGTAAGTTTAGCTG	0.6	-12.7		F61_Liver_CD45+_FCAImmP7862084_ACCGTAAGTTTAGCTG	-57340.5	70946.9		Wang_et_al_AGTGGGAAGGGCTTGA_1-0	5.0234	1.30036		CTACATTTCAACACGT-SIGAE11	-1.25992	4.63429		Wang_et_al_ATAAGAGGTTATGTGC_2-0	7.62087	5.11139		Wang_et_al_ATCCACCTCTAGCACA_2-0	10.8605	-0.350433		Wang_et_al_ACGGGCTAGAGCTTCT_1	9.44904	4.05602		cell_22437	-4587.69	-7905.23		Wang_et_al_ATCATCTCACCAGATT_1-0	0.00874526	0.602294	0.205176	0.183759
Wang_et_al_AGTGGGACAGAGTGTG_1-0	15.4306	4.75627		Cell_dat_Yolksac_Cell_dat_Yolksac_AGATTGCCACATGGGA_1	-1.97903	13.602		CTACCCATCAATGCAC-SIGAE11	7.23458	0.625662		F61_Liver_CD45+_FCAImmP7862084_ACCGTAATCAATACCG	-1.65	7.79		F61_Liver_CD45+_FCAImmP7862084_ACCGTAATCAATACCG	-9483.97	-103121		Wang_et_al_AGTGGGACAGAGTGTG_1-0	10.6848	5.00523		CTACCCATCAATGCAC-SIGAE11	4.98928	13.4341		Wang_et_al_ATAAGAGGTTGCGCAC_2-0	7.47706	5.10443		Wang_et_al_ATCCGAAAGACATAAC_2-0	7.95174	-1.22845		Wang_et_al_ACGGGCTAGGCCCGTT_1	11.0077	-2.25805		cell_22449	1044.42	-16232		Wang_et_al_ATCATCTCATGCAATC_1-0	0.0258669	0.626939	0.161995	0.185171
Wang_et_al_AGTGGGACATGCCTTC_1-0	13.8722	5.454		Cell_dat_Yolksac_Cell_dat_Yolksac_AGATTGCGTAATCGTC_1	-2.57953	13.0545		CTACCTGAGTACCCTA-SIGAE11	9.7292	-0.338937		F61_Liver_CD45+_FCAImmP7862084_ACCGTAATCAGAGCTT	-5.08	1.68		F61_Liver_CD45+_FCAImmP7862084_ACCGTAATCAGAGCTT	-49210.4	-68375.1		Wang_et_al_AGTGGGACATGCCTTC_1-0	10.3159	5.52791		CTACCTGAGTACCCTA-SIGAE11	1.08273	8.72962		Wang_et_al_ATAAGAGGTTGGACCC_2-0	6.78886	4.59769		Wang_et_al_ATCCGAAGTCGCGAAA_2-0	8.72911	0.825045		Wang_et_al_ACGGGCTAGTATGACA_1	4.93786	1.15037		cell_22451	-5830.87	-4864.65		Wang_et_al_ATCATCTGTTGCGCAC_1-0	0.0677067	0.618012	0.130755	0.183498
Wang_et_al_AGTGGGAGTAGAGCTG_1-0	4.9958	6.7095		Cell_dat_Yolksac_Cell_dat_Yolksac_AGATTGCGTGTGCCTG_1	-3.43265	12.0686		CTACCTGTCACCATCC-SIGAE11	5.66839	-1.65439		F61_Liver_CD45+_FCAImmP7862084_ACCGTAATCCTCATTA	-5.46	-2.03		F61_Liver_CD45+_FCAImmP7862084_ACCGTAATCCTCATTA	-56868.4	-36152.8		Wang_et_al_AGTGGGAGTAGAGCTG_1-0	-1.04759	3.87693		CTACCTGTCACCATCC-SIGAE11	4.34592	10.0804		Wang_et_al_ATAAGAGTCAAACCAC_2-0	7.19552	5.44569		Wang_et_al_ATCCGAATCGGAAACG_2-0	8.9566	0.22777		Wang_et_al_ACGGGCTCAAAGCAAT_1	13.0865	11.0067		cell_22472	696.542	-8691.18		Wang_et_al_ATCATCTTCAACGAAA_1-0	0.00289574	0.349898	0.547048	0.100145
Wang_et_al_AGTGGGATCAACGCTA_1-0	3.0844	1.7696		Cell_dat_Yolksac_Cell_dat_Yolksac_AGATTGCTCACTCCTG_1	-1.98602	14.9999		CTACCTGTCCACACCT-SIGAE11	-5.154	4.70046		F61_Liver_CD45+_FCAImmP7862084_ACCGTAATCGTCGTTC	-4.29	6.47		F61_Liver_CD45+_FCAImmP7862084_ACCGTAATCGTCGTTC	-18511.2	-107417		Wang_et_al_AGTGGGATCAACGCTA_1-0	6.59958	0.438612		CTACCTGTCCACACCT-SIGAE11	16.1089	7.76425		Wang_et_al_ATAAGAGTCAGCGATT_2-0	7.49856	5.85001		Wang_et_al_ATCGAGTAGGGCTTCC_2-0	8.01791	0.554238		Wang_et_al_ACGGGCTCAATACGCT_1	8.22892	-0.60213		cell_22482	-6108.29	-6536.36		Wang_et_al_ATCATGGAGATGGGTC_1-0	0.0044001	0.571601	0.26753	0.156446
Wang_et_al_AGTGGGATCATCGCTC_1-0	-1.46894	0.562779		Cell_dat_Yolksac_Cell_dat_Yolksac_AGATTGCTCCAGTATG_1	-1.90224	13.8767		CTACTATAGGTAGGCT-SIGAE11	2.28877	15.9216		F61_Liver_CD45+_FCAImmP7862084_ACCGTAATCGTCTGAA	-6.96	6.72		F61_Liver_CD45+_FCAImmP7862084_ACCGTAATCGTCTGAA	-26143.6	-117159		Wang_et_al_AGTGGGATCATCGCTC_1-0	5.75661	1.45175		CTACTATAGGTAGGCT-SIGAE11	1.65079	0.794469		Wang_et_al_ATAAGAGTCATCTGTT_2-0	5.29327	5.00174		Wang_et_al_ATCGAGTGTCATATCG_2-0	8.37735	5.12899		Wang_et_al_ACGGGCTCATGGTCAT_1	10.7203	12.628		cell_22553	-3487.01	-7977.86		Wang_et_al_ATCATGGAGGGATGGG_1-0	0.0139911	0.634326	0.137845	0.21381
Wang_et_al_AGTGGGATCCATGAAC_1-0	2.02714	1.00918		Cell_dat_Yolksac_Cell_dat_Yolksac_AGATTGCTCTCAAACG_1	-3.19573	12.851		CTACTATCAGAGCTAG-SIGAE11	12.9191	0.331452		F61_Liver_CD45+_FCAImmP7862084_ACCGTAATCTCGTATT	-5.86	3.65		F61_Liver_CD45+_FCAImmP7862084_ACCGTAATCTCGTATT	-37067.3	-99659.7		Wang_et_al_AGTGGGATCCATGAAC_1-0	5.87898	2.72925		CTACTATCAGAGCTAG-SIGAE11	-9.18358	7.16176		Wang_et_al_ATAAGAGTCGCAAACT_2-0	6.056	5.47708		Wang_et_al_ATCGAGTTCATGCATG_2-0	9.17601	-0.438928		Wang_et_al_ACGGGCTGTCTAGCCG_1	12.6327	8.15597		cell_22584	3523.44	-9654.74		Wang_et_al_ATCATGGAGTCTCAAC_1-0	0.00235869	0.310422	0.604758	0.0824497
Wang_et_al_AGTGGGATCTTCCTTC_1-0	0.815897	1.72659		Cell_dat_Yolksac_Cell_dat_Yolksac_AGCAGCCAGTACACCT_1	-4.37572	12.9849		CTAGACAAGGCATCAG-SIGAE11	7.73856	13.4128		F61_Liver_CD45+_FCAImmP7862084_ACCTTTAAGAAGGGTA	-4.01	-4.42		F61_Liver_CD45+_FCAImmP7862084_ACCTTTAAGAAGGGTA	-71616.7	2525.7		Wang_et_al_AGTGGGATCTTCCTTC_1-0	4.85726	3.22549		CTAGACAAGGCATCAG-SIGAE11	-0.818041	2.63415		Wang_et_al_ATAGACCCAAGCTGGA_2-0	5.92346	5.45506		Wang_et_al_ATCGAGTTCGAGAGCA_2-0	9.40637	5.17514		Wang_et_al_ACGGGCTTCTGCGTAA_1	10.5764	12.7425		cell_22632	4775.6	-9725.05		Wang_et_al_ATCATGGCAAAGTCAA_1-0	0.0172029	0.657161	0.133974	0.191633
Wang_et_al_AGTGTCAAGCACAGGT_1-0	0.685	1.43985		Cell_dat_Yolksac_Cell_dat_Yolksac_AGCAGCCCATCCGGGT_1	-0.66367	15.9461		CTAGACACATTCCTAT-SIGAE11	-6.26731	3.00886		F61_Liver_CD45+_FCAImmP7862084_ACCTTTAAGACACTAA	-3.73	-9.1		F61_Liver_CD45+_FCAImmP7862084_ACCTTTAAGACACTAA	-11451.4	-21496.2		Wang_et_al_AGTGTCAAGCACAGGT_1-0	4.98147	2.01935		CTAGACACATTCCTAT-SIGAE11	15.9476	8.62886		Wang_et_al_ATAGACCGTCCAACTA_2-0	7.63025	4.40276		Wang_et_al_ATCGAGTTCTGTGCAA_2-0	12.1904	1.54482		Wang_et_al_ACGGGTCAGACTCGGA_1	9.40669	11.4693		cell_22656	1261.85	-8766.11		Wang_et_al_ATCATGGTCGTAGATC_1-0	0.215315	0.517717	0.112995	0.153949
Wang_et_al_AGTGTCAAGGGCTTCC_1-0	-1.09645	-0.71132		Cell_dat_Yolksac_Cell_dat_Yolksac_AGCAGCCGTTAAGAAC_1	-4.11677	6.10667		CTAGGTATCTACAGGT-SIGAE11	15.4466	8.2538		F61_Liver_CD45+_FCAImmP7862084_ACCTTTAAGCCACGTC	0.264	-6.11		F61_Liver_CD45+_FCAImmP7862084_ACCTTTAAGCCACGTC	-56172.1	39114.6		Wang_et_al_AGTGTCAAGGGCTTCC_1-0	4.1803	0.816081		CTAGGTATCTACAGGT-SIGAE11	-2.59114	3.72096		Wang_et_al_ATAGACCGTGACGCCT_2-0	7.32145	4.19233		Wang_et_al_ATCTACTAGTAACCCT_2-0	9.35608	3.23921		Wang_et_al_ACGGGTCGTTCATGGT_1	8.85279	14.3058		cell_22702	-2682.24	5998.01		Wang_et_al_ATCATGGTCTCAAGTG_1-0	0.02896	0.642237	0.138042	0.190732
Wang_et_al_AGTGTCACACAACGTT_1-0	-0.471277	1.42986		Cell_dat_Yolksac_Cell_dat_Yolksac_AGCAGCCGTTAGGGTG_1	10.1428	11.013		CTATAGGAGCACCCAC-SIGAE11	-4.02674	5.01581		F61_Liver_CD45+_FCAImmP7862084_ACCTTTAAGCCACTAT	-7.09	5.94		F61_Liver_CD45+_FCAImmP7862084_ACCTTTAAGCCACTAT	-29170.7	-114273		Wang_et_al_AGTGTCACACAACGTT_1-0	4.55639	1.19821		CTATAGGAGCACCCAC-SIGAE11	15.3146	6.522		Wang_et_al_ATAGACCGTTTAGGAA_2-0	6.67774	4.98253		Wang_et_al_ATCTACTAGTGAATTG_2-0	5.6093	2.9983		Wang_et_al_ACGGGTCTCACCATAG_1	9.80105	14.518		cell_22729	-4782.53	-821.32		Wang_et_al_ATCATGGTCTGCAGTA_1-0	0.0204152	0.629721	0.154924	0.194912
Wang_et_al_AGTGTCACACAAGACG_1-0	8.79143	9.63251		Cell_dat_Yolksac_Cell_dat_Yolksac_AGCAGCCGTTGAGGTG_1	-3.9125	4.99672		CTATCCGAGTTCATCG-SIGAE11	14.6841	8.19486		F61_Liver_CD45+_FCAImmP7862084_ACCTTTAAGCGATAGC	2.6	-0.679		F61_Liver_CD45+_FCAImmP7862084_ACCTTTAAGCGATAGC	34061.7	5447.76		Wang_et_al_AGTGTCACACAAGACG_1-0	13.9876	9.24398		CTATCCGAGTTCATCG-SIGAE11	-1.20795	4.97877		Wang_et_al_ATCACGAAGCTGTCTA_2-0	7.41115	6.37823		Wang_et_al_ATCTACTTCCTTGCCA_2-0	12.527	2.65767		Wang_et_al_ACGGGTCTCAGCTCTC_1	7.64169	-1.08662		cell_22735	4993.67	-9839.51		Wang_et_al_ATCCACCCACTCGACG_1-0	0.00685527	0.663401	0.133148	0.196566
Wang_et_al_AGTGTCATCATGTAGC_1-0	0.866297	3.15222		Cell_dat_Yolksac_Cell_dat_Yolksac_AGCAGCCTCAACCATG_1	-1.83453	13.8374		CTATCCGTCTTTGCTA-SIGAE11	6.15861	-4.65316		F61_Liver_CD45+_FCAImmP7862084_ACCTTTAAGGACATTA	2.19	-10.2		F61_Liver_CD45+_FCAImmP7862084_ACCTTTAAGGACATTA	-60925.4	60787.3		Wang_et_al_AGTGTCATCATGTAGC_1-0	6.77141	0.0613912		CTATCCGTCTTTGCTA-SIGAE11	3.09216	15.8027		Wang_et_al_ATCACGAGTCAGGACA_2-0	7.44755	5.3005		Wang_et_al_ATCTGCCAGCGTGAAC_2-0	8.23341	1.85827		Wang_et_al_ACGGGTCTCAGTTCGA_1	2.76696	6.22174		cell_22773	-2081.83	7226.7		Wang_et_al_ATCCACCGTGCTTCTC_1-0	0.0614151	0.610361	0.140597	0.187599
Wang_et_al_AGTTGGTAGAGGTTAT_1-0	4.88552	7.06747		Cell_dat_Yolksac_Cell_dat_Yolksac_AGCAGCCTCACTCTTA_1	-3.80019	12.7909		CTATCTAGTTGTGTTG-SIGAE11	-0.0213992	4.583		F61_Liver_CD45+_FCAImmP7862084_ACCTTTAAGGAGTCTG	-8.42	0.123		F61_Liver_CD45+_FCAImmP7862084_ACCTTTAAGGAGTCTG	-60721.8	-49159.7		Wang_et_al_AGTTGGTAGAGGTTAT_1-0	-1.35376	2.78428		CTATCTAGTTGTGTTG-SIGAE11	10.1204	5.36696		Wang_et_al_ATCACGATCGCCTGAG_2-0	7.83695	5.5234		Wang_et_al_ATCTGCCCAGATTGCT_2-0	11.4769	2.80936		Wang_et_al_ACGTCAAAGAAACCGC_1	12.3316	10.6414		cell_22781	-5649.4	-4945.49		Wang_et_al_ATCCACCGTTACAGAA_1-0	0.0406474	0.633772	0.140008	0.185544
Wang_et_al_AGTTGGTAGTCCTCCT_1-0	-3.21503	1.11298		Cell_dat_Yolksac_Cell_dat_Yolksac_AGCATACAGAGCCCAA_1	-0.636727	6.20824		CTCAACCGTCCACATA-SIGAE11	14.3965	7.96477		F61_Liver_CD45+_FCAImmP7862084_ACCTTTAAGGCTAGAC	-5.21	5.49		F61_Liver_CD45+_FCAImmP7862084_ACCTTTAAGGCTAGAC	-22084.5	-96163		Wang_et_al_AGTTGGTAGTCCTCCT_1-0	3.96615	1.57005		CTCAACCGTCCACATA-SIGAE11	-0.0644238	3.69851		Wang_et_al_ATCATCTAGAGTGACC_2-0	7.64439	5.54955		Wang_et_al_ATCTGCCGTACTTCTT_2-0	3.96738	3.08563		Wang_et_al_ACGTCAAAGAGGGCTT_1	11.7953	11.7908		cell_22783	5660.56	-10476.3		Wang_et_al_ATCCACCTCCGAGCCA_1-0	0.0507013	0.629271	0.135756	0.184243
Wang_et_al_AGTTGGTGTGGTTTCA_1-0	-2.23038	6.21378		Cell_dat_Yolksac_Cell_dat_Yolksac_AGCATACAGGGAGTAA_1	-4.73005	12.2311		CTCAAGAAGCGAGGAG-SIGAE11	9.82323	-0.141907		F61_Liver_CD45+_FCAImmP7862084_ACCTTTAAGGGATGGG	0.507	-1.87		F61_Liver_CD45+_FCAImmP7862084_ACCTTTAAGGGATGGG	-45822.9	52906.3		Wang_et_al_AGTTGGTGTGGTTTCA_1-0	4.06862	1.82827		CTCAAGAAGCGAGGAG-SIGAE11	-0.0304694	10.4496		Wang_et_al_ATCATCTAGGATTCGG_2-0	7.19442	4.99505		Wang_et_al_ATCTGCCGTATAGTAG_2-0	7.89642	0.303961		Wang_et_al_ACGTCAAGTGAAATCA_1	11.9298	12.2702		cell_22796	5481.6	-9934.53		Wang_et_al_ATCCACCTCTCTGAGA_1-0	0.00513418	0.668102	0.123219	0.203516
Wang_et_al_AGTTGGTTCTGGTATG_1-0	1.84173	1.04542		Cell_dat_Yolksac_Cell_dat_Yolksac_AGCATACCAATAGAGT_1	-2.56165	13.2114		CTCAAGAAGCTCCATA-SIGAE11	6.26232	-4.09559		F61_Liver_CD45+_FCAImmP7862084_ACCTTTACAGTATCTG	-6.49	5.35		F61_Liver_CD45+_FCAImmP7862084_ACCTTTACAGTATCTG	-27704.2	-111518		Wang_et_al_AGTTGGTTCTGGTATG_1-0	4.76878	1.55308		CTCAAGAAGCTCCATA-SIGAE11	3.06415	14.384		Wang_et_al_ATCATCTAGGTGCTTT_2-0	6.84141	4.72765		Wang_et_al_ATGAGGGAGTGCCATT_2-0	3.52334	2.36873		Wang_et_al_ACGTCAAGTTCGTTGA_1	15.5419	8.02047		cell_22799	142.668	-14175		Wang_et_al_ATCCGAAAGGAGTTGC_1-0	0.0350836	0.616029	0.16063	0.18823
[truncated: 218,221+ more rows]
[truncated: 59 more columns]
