# Supplementary material for: Yolk sac cell atlas reveals multiorgan functions during human early development
Source: Science. Author manuscript; Available in PMC 2023 Aug 26. (PMC7614978; doi:10.1126/science.add7564)
Supplement: Table S6 [file EMS185071-supplement-Table_S6.xlsx]

## Sheet: T_06 External datasets
External datasets
Datasets	Authors	DOI link	Biological replicates and number cells	Data access link	Stage/Age	Sequencing type	Notes	Reannotated
Yolk sac (published previously by our group)	Popescu et al, Nature, 2019	https://doi.org/10.1038/s41586-019-1652-y	n=3, k=14,079	https://developmentcellatlas.ncl.ac.uk/datasets/hca_liver/	4-7 PCW	10x		TRUE
Yolk sac external	Calvanese et al Nature, 2022	https://doi.org/10.1038/s41586-022-04571-x	n=2, k=6,256	https://www.ncbi.nlm.nih.gov/geo/query/acc.cgi?acc=GSE162950	4.5 PCW	10x		TRUE
Yolk sac gastrulation	Tyser et al, Nature, 2021	https://doi.org/10.1038/s41586-021-04158-y	n=1, k=1,195	http://www.human-gastrula.net/	CS7	START-seq		TRUE
AGM external	Calvanese et al Nature, 2022	https://doi.org/10.1038/s41586-022-04571-x	n=4, k=12,248	https://www.ncbi.nlm.nih.gov/geo/query/acc.cgi?acc=GSE162950	4.5 - 6 PCW	10x		TRUE
Fetal bone marrow	Jardine and Webb et al, Nature, 2021	https://doi.org/10.1038/s41586-021-03929-x	n=9, k=103,228	https://fbm.cellatlas.io/	12-17 PCW	10x		TRUE
Fetal kidney	Suo et al, BioRxiv, 2022	https://doi.org/10.1101/2022.01.17.476665	n=7, k=6,847	https://developmentcellatlas.cellgeni.sanger.ac.uk/fetal-immune	7-12 PCW	10x		FALSE
Fetal brain	Eze et al, Nature Neuroscience, 2021	https://doi.org/10.1038/s41593-020-00794-1	n=10, k=289,000	https://cells-test.gi.ucsc.edu/?ds=early-brain	CS12-22	10x	Only used Mac and Microglia	TRUE
Fetal skin	Suo et al, BioRxiv, 2022	https://doi.org/10.1101/2022.01.17.476665	n=15, k=185,582	https://developmentcellatlas.cellgeni.sanger.ac.uk/fetal-immune	7-16 PCW	10x		TRUE
Embryoinc liver	Suo et al, BioRxiv, 2022	https://doi.org/10.1101/2022.01.17.476665	n=3, k=49376	https://developmentcellatlas.cellgeni.sanger.ac.uk/fetal-immune	CS18 - CS23	10x		TRUE
Fetal liver (published previously by our group)	Popescu et al, Nature, 2019	https://doi.org/10.1038/s41586-019-1652-y	n=11, k=140,000	https://developmentcellatlas.ncl.ac.uk/datasets/hca_liver/	7-17 PCW	10x		TRUE
Adult liver	Sharma et al, Cell, 2020	https://doi.org/10.1016/j.cell.2020.08.040	n=15, k=31492	https://data.mendeley.com/datasets/6wmzcskt6k/1	48-77 (reduce n=17 to n=15)	10x	Only used Adult Healthy	TRUE
Mouse gastrulation	Pijuan-Sala et al, Nature, 2019	https://doi.org/10.1038/s41586-019-0933-9	n=36, k=430,339	https://marionilab.github.io/ExtendedMouseAtlas/#Explore-the-data	E6.5-E9.5	10x	Only used Endoderm and Hematopoietic compartment.	TRUE
Human iPSC	Alsinet et al, BioRxiv, 2021	https://doi.org/10.1101/2021.11.17.469005	n=19, k=50,512	https://www.hipimmuneatlas.org/	D0-D31+7	10x		TRUE
Fetal gonads	Garcia-Alonso et al, Nature Portfolio, 2021	https://doi.org/10.21203/rs.3.rs-496470/v1	n=44, k=19,538	In pre-print	6-21PCW	10x		TRUE
Human iPSC (definitive)	Calvanese et al Nature, 2022	https://doi.org/10.1038/s41586-022-04571-x	n=4, k=12956	https://www.ncbi.nlm.nih.gov/geo/query/acc.cgi?acc=GSE162950	D14	10x		TRUE
Fetal Thymus	Suo et al, BioRxiv, 2022	https://doi.org/10.1101/2022.01.17.476665	n=11, k=104,251	https://developmentcellatlas.cellgeni.sanger.ac.uk/fetal-immune	7-17 PCW	10x		FALSE
Fetal Spleen	Suo et al, BioRxiv, 2022	https://doi.org/10.1101/2022.01.17.476665	n=10, k=127,186	https://developmentcellatlas.cellgeni.sanger.ac.uk/fetal-immune	9-17 PCW	10x		FALSE
Fetal mesenteric lymph node	Suo et al, BioRxiv, 2022	https://doi.org/10.1101/2022.01.17.476665	n=2, k=6,039	https://developmentcellatlas.cellgeni.sanger.ac.uk/fetal-immune	16-17 PCW	10x		FALSE
Fetal gut	Suo et al, BioRxiv, 2022	https://doi.org/10.1101/2022.01.17.476665	n=5, k=79,435	https://developmentcellatlas.cellgeni.sanger.ac.uk/fetal-immune	12-17 PCW	10x		FALSE
Fetal Brain	http://linnarssonlab.org/	http://linnarssonlab.org/	n=26, k=1,665,937	In pre-print	3-6 PCW	10x		TRUE
Adult liver	Brazovskja et al BioRxiv, 2022	DOI: 10.1101/2021.06.03.444016	n=3, k=924	In pre-print	Adult	10x		TRUE
Adult bone marrow	Domi’nguez Conde et al Science, 2022	DOI: 10.1126/science.abl51	n=10, k=9408	https://www.tissueimmunecellatlas.org/#datasets	Adult	10x		TRUE
Adult gut	Domi’nguez Conde et al Science, 2022	DOI: 10.1126/science.abl51	n=13, k=1401	https://www.tissueimmunecellatlas.org/#datasets	Adult	10x		TRUE
Adult liver	Domi’nguez Conde et al Science, 2022	DOI: 10.1126/science.abl51	n=7, k=2728	https://www.tissueimmunecellatlas.org/#datasets	Adult	10x		TRUE
Adult lung	Domi’nguez Conde et al Science, 2022	DOI: 10.1126/science.abl51	n=10, k=25433	https://www.tissueimmunecellatlas.org/#datasets	Adult	10x		TRUE
Adult lymph node	Domi’nguez Conde et al Science, 2022	DOI: 10.1126/science.abl51	n=12, k=1380	https://www.tissueimmunecellatlas.org/#datasets	Adult	10x		TRUE
Adult muscle	Domi’nguez Conde et al Science, 2022	DOI: 10.1126/science.abl51	n=5, k=214	https://www.tissueimmunecellatlas.org/#datasets	Adult	10x		TRUE
Adult spleen	Domi’nguez Conde et al Science, 2022	DOI: 10.1126/science.abl51	n=12, k=8060	https://www.tissueimmunecellatlas.org/#datasets	Adult	10x		TRUE
Adult gut	Elemntaite et al Nature, 2021	DOI: 10.1038/s41586-021-03852-1	n=3, k=380	https://www.ebi.ac.uk/biostudies/arrayexpress	Adult	10x		TRUE
Adult uterus	Garcia-Alonso et al Nature Genetics, 2021	DOI: 10.1038/s41588-021-00972-2	n=5, k=458	https://www.ebi.ac.uk/biostudies/arrayexpress/studies/E-MTAB-10287	Adult	10x		TRUE
Adult heart	Litvi–ukov‡ et al Nature, 2020	DOI: 10.1038/s41586-020-2797-4	n=6, k=474	https://www.heartcellatlas.org/#DataSources	Adult	10x		TRUE
Adult lung	Madissoon et al BioRxiv, 2021	DOI: 10.1101/2021.11.26.470108	n=7, k=13200	https://5locationslung.cellgeni.sanger.ac.uk	Adult	10x		TRUE
Adult trachea	Madissoon et al BioRxiv, 2021	DOI: 10.1101/2021.11.26.470108	n=, k=679	https://5locationslung.cellgeni.sanger.ac.uk	Adult	10x		TRUE
Adult skin	Reynolds et al Science, 2021	DOI: 10.1126/science.aba6500	n=5, k=262	https://www.ebi.ac.uk/arrayexpress/experiments/E-MTAB-8142	Adult	10x		TRUE
Adult kidney	Stewart et al, Science, 2019	DOI: 10.1126/science.aat503	n=8, k=357	https://www.kidneycellatlas.org	Adult	10x		TRUE
Adult badder	The Tabula Sapiens Consortium, Science, 2022	DOI: 10.1126/science.abl489	n=3, k=2831	https://tabula-sapiens-portal.ds.czbiohub.org	Adult	10x		TRUE
Adult fat	The Tabula Sapiens Consortium, Science, 2022	DOI: 10.1126/science.abl489	n=2, k=1667	https://tabula-sapiens-portal.ds.czbiohub.org	Adult	10x		TRUE
Adult heart	The Tabula Sapiens Consortium, Science, 2022	DOI: 10.1126/science.abl489	n=1, k=12	https://tabula-sapiens-portal.ds.czbiohub.org	Adult	10x		TRUE
Adult liver	The Tabula Sapiens Consortium, Science, 2022	DOI: 10.1126/science.abl489	n=2, k=1171	https://tabula-sapiens-portal.ds.czbiohub.org	Adult	10x		TRUE
Adult lung	The Tabula Sapiens Consortium, Science, 2022	DOI: 10.1126/science.abl489	n=3, k=8272	https://tabula-sapiens-portal.ds.czbiohub.org	Adult	10x		TRUE
Adult lymph node	The Tabula Sapiens Consortium, Science, 2022	DOI: 10.1126/science.abl489	n=3, k=1127	https://tabula-sapiens-portal.ds.czbiohub.org	Adult	10x		TRUE
Adult muscle	The Tabula Sapiens Consortium, Science, 2022	DOI: 10.1126/science.abl489	n=3, k=822	https://tabula-sapiens-portal.ds.czbiohub.org	Adult	10x		TRUE
Adult pancreas	The Tabula Sapiens Consortium, Science, 2022	DOI: 10.1126/science.abl489	n=2, k=1030	https://tabula-sapiens-portal.ds.czbiohub.org	Adult	10x		TRUE
Adult prostate	The Tabula Sapiens Consortium, Science, 2022	DOI: 10.1126/science.abl489	n=2, k=356	https://tabula-sapiens-portal.ds.czbiohub.org	Adult	10x		TRUE
Adult skin	The Tabula Sapiens Consortium, Science, 2022	DOI: 10.1126/science.abl489	n=2, k=826	https://tabula-sapiens-portal.ds.czbiohub.org	Adult	10x		TRUE
Adult spleen	The Tabula Sapiens Consortium, Science, 2022	DOI: 10.1126/science.abl489	n=3, k=5583	https://tabula-sapiens-portal.ds.czbiohub.org	Adult	10x		TRUE
Adult thymus	The Tabula Sapiens Consortium, Science, 2022	DOI: 10.1126/science.abl489	n=2, k=505	https://tabula-sapiens-portal.ds.czbiohub.org	Adult	10x		TRUE
Adult trachea	The Tabula Sapiens Consortium, Science, 2022	DOI: 10.1126/science.abl489	n=2, k=697	https://tabula-sapiens-portal.ds.czbiohub.org	Adult	10x		TRUE
Adult uterus	The Tabula Sapiens Consortium, Science, 2022	DOI: 10.1126/science.abl489	n=1, k=174	https://tabula-sapiens-portal.ds.czbiohub.org	Adult	10x		TRUE
Adult vasculature	The Tabula Sapiens Consortium, Science, 2022	DOI: 10.1126/science.abl489	n=2, k=1602	https://tabula-sapiens-portal.ds.czbiohub.org	Adult	10x		TRUE
Adult brain	Yang et al, BioRxiv, 2021	DOI: 10.1101/2021.04.26.441262	n=7, k=832	https://www.ncbi.nlm.nih.gov/geo/query/acc.cgi?acc=GSE163577	Adult	10x		TRUE
