# Supplementary material for: Yolk sac cell atlas reveals multiorgan functions during human early development
Source: Science. Author manuscript; Available in PMC 2023 Aug 26. (PMC7614978; doi:10.1126/science.add7564)
Supplement: Table S7 [file EMS185071-supplement-Table_S7.xlsx]

## Sheet: T_07 External datasets anno
External Dataset annotations
																		Fetal combined atlas cross organs
Yolk sac gastrulation			Fetal Liver			Adult Liver			Mouse gastrulation			IPSC			IPSC_DEF			Skin					Spleen					Liver					Thymus					Gut					Bone Marrow					Kidney
index	cell.labels		index	cell.labels		index	cell.labels		index	cell.labels		index	cell.labels		index	cell.labels		index	organ	cell.labels	Pre_AGM_enriched		index	organ	cell.labels	Pre_AGM_enriched		index	organ	cell.labels	Pre_AGM_enriched		index	organ	cell.labels	Pre_AGM_enriched		index	organ	cell.labels	Pre_AGM_enriched		index	organ	cell.labels	Pre_AGM_enriched		index	organ
SS.sc7785290	MK		F21_liver_CD45+_FCAImmP7179363_AAACCTGAGCAGATCG	Kupffer Cell		AAACCTGGTCGGGTCT-1	CD8+T Cells		cell_55	ExE endoderm		AAACCTGAGGTGCACA-1	HSPC_2_IPSC		AAACCCAAGGATACGC-2-0	Erythroid_ipsc		FCAImmP7579224-ATTACTCTCGATGAGG	SK	DC_CYCLING	FALSE		FCAImmP7803039-ATAAGAGAGTGTACGG	SP	MID_ERYTHROID	FALSE		FCAImmP7198630-CTAGTGAGTCGAATCT	LI	EARLY_ERYTHROID	FALSE		FCAImmP7277564-AGAGTGGTCTCATTCA	TH	TREG	FALSE		Human_colon_16S8159187-CTCACACAGAGCCTAG	GU	EPITHELIUM_CYCLING	FALSE		FCAImmP7277559-TCACGAACAATGGAAT	BM	MID_ERYTHROID	FALSE		FCAImmP7555859-TTAGGCAGTTCGCGAC	KI
SS.sc7785291	HSPC_1		F21_liver_CD45+_FCAImmP7179363_AAGACCTGTGGCAAAC	Kupffer Cell		AAAGCAAGTTCGAATC-1	CD8+T Cells		cell_56	ExE endoderm		AAACCTGCAAAGGAAG-1	HSPC_2_IPSC		AAACCCACAATTCACG-2-0	Erythroid_ipsc		FCAImmP7579224-CAGCCGAGTACATCCA	SK	EARLY_ERYTHROID	FALSE		FCAImmP7803039-AGCATACCACCCTATC	SP	MID_ERYTHROID	FALSE		FCAImmP7198630-GCTCTGTCACTTAAGC	LI	EARLY_ERYTHROID	FALSE		FCAImmP7277564-CCGTACTGTCTTGTCC	TH	CD8AA	FALSE		Human_colon_16S8159187-GTGCAGCTCACCAGGC	GU	EPITHELIUM_II	FALSE		FCAImmP7277559-TCGCGAGTCATCTGTT	BM	PROMYELOCYTE	FALSE		FCAImmP7555859-GGATGTTGTGCCTTGG	KI
SS.sc7785378	MK		F21_liver_CD45+_FCAImmP7179363_AATCGGTCAATGTAAG	Kupffer Cell		AACCATGAGTAATCCC-1	NK Cells		cell_58	ExE endoderm		AAACGGGAGTGTACTC-1	HSPC_2_IPSC		AAACCCATCCCTCGAT-2-0	Macrophage_ipsc		FCAImmP7579224-TGCTACCTCATGTAGC	SK	PRE_DC2	FALSE		FCAImmP7803039-CGAACATGTATCGCAT	SP	MID_ERYTHROID	FALSE		FCAImmP7198630-TTCTCCTTCTTGCATT	LI	EARLY_ERYTHROID	FALSE		FCAImmP7277564-CAACCTCAGCTACCGC	TH	B_CYCLING	FALSE		Human_colon_16S8159187-TCAACGATCAGCATGT	GU	EPITHELIUM_CYCLING	FALSE		FCAImmP7277559-GTGCAGCTCAAAGACA	BM	MID_ERYTHROID	FALSE		FCAImmP7555859-AGTTGGTGTCACCTAA	KI
SS.sc7785362	Erythroid		F21_liver_CD45+_FCAImmP7179363_AATCGGTCAATTGCTG	Kupffer Cell		AACCGCGAGCTCCTCT-1	CD8+T Cells		cell_64	Visceral endoderm		AAAGATGTCAATACCG-1	HSPC_2_IPSC		AAACGAAGTACTGACT-2-0	Mast_cell_ipsc		FCAImmP7579224-ACGGCCACAAGCTGAG	SK	MONOCYTE_II_CCR2	FALSE		FCAImmP7803039-GACTACAAGTACACCT	SP	ENDOTHELIUM_III	FALSE		FCAImmP7198630-CGTCCATGTATAGGGC	LI	EARLY_MK	FALSE		FCAImmP7277564-GTGAAGGTCAAACGGG	TH	DC1	FALSE		Human_colon_16S8159187-GACCAATAGATGGCGT	GU	EPITHELIUM_II	FALSE		FCAImmP7277559-AACTCCCGTGGTAACG	BM	MID_ERYTHROID	FALSE		FCAImmP7555859-CTTAGGACACGGTTTA	KI
SS.sc7785530	HSPC_1		F21_liver_CD45+_FCAImmP7179363_ACCTTTAGTGAAATCA	Kupffer Cell		AACCGCGCACATGTGT-1	CD4+T Cells		cell_73	ExE endoderm		AAAGATGTCGTCACGG-1	HSPC_2_IPSC		AAACGCTAGAGGCGTT-2-0	Erythroid_ipsc		FCAImmP7579224-CTAATGGCACTGTGTA	SK	LARGE_PRE_B	FALSE		FCAImmP7803039-GTGTGCGGTAGATTAG	SP	MID_ERYTHROID	FALSE		FCAImmP7198630-CTCCTAGCAGTGGGAT	LI	EARLY_ERYTHROID	FALSE		FCAImmP7277564-CGACCTTCAAAGTGCG	TH	DP(P)_T	FALSE		Human_colon_16S8159187-TCATTTGTCCGGCACA	GU	EPITHELIUM_II	FALSE		FCAImmP7277559-ATCACGAAGTTGAGAT	BM	MID_ERYTHROID	FALSE		FCAImmP7555859-CTCGGGAAGGATGTAT	KI
SS.sc7785451	Erythroid		F21_liver_CD45+_FCAImmP7179363_AGCGTATTCGACCAGC	Kupffer Cell		AACGTTGAGACGCTTT-1	CD8+T Cells		cell_82	ExE endoderm		AAAGCAAGTACGAAAT-1	HSPC_2_IPSC		AAACGCTAGGATACCG-2-0	Erythroid_ipsc		FCAImmP7579224-ATTATCCAGGTTACCT	SK	DC_CYCLING	FALSE		FCAImmP7803039-GGGTCTGAGGCAGGTT	SP	EARLY_ERYTHROID	FALSE		FCAImmP7198630-AACACGTCAGCTCGAC	LI	MACROPHAGE_IRON_RECYCLING	FALSE		FCAImmP7277564-CAACTAGCATCACGTA	TH	DP(P)_T	FALSE		Human_colon_16S8159187-GAAATGAAGGGAAACA	GU	EPITHELIUM_CYCLING	FALSE		FCAImmP7277559-GCAGCCAGTTCCACAA	BM	PROMYELOCYTE	FALSE		FCAImmP7555859-AGTTGGTTCCTATGTT	KI
SS.sc7785336	HSPC_1		F21_liver_CD45+_FCAImmP7179363_AGGGTGAAGATGTCGG	Kupffer Cell		AACGTTGTCTAACGGT-1	NK Cells		cell_96	ExE endoderm		AAAGCAAGTCGCTTCT-1	HSPC_2_IPSC		AAACGCTAGTTGTCAC-2-0	Erythroid_ipsc		FCAImmP7579224-GGAGCAACAATGGACG	SK	DC1	FALSE		FCAImmP7803039-GATTCAGAGAGTGACC	SP	MID_ERYTHROID	FALSE		FCAImmP7198630-CGGGTCACAAGCTGTT	LI	MACROPHAGE_IRON_RECYCLING	FALSE		FCAImmP7277564-CGCTATCAGAAACCTA	TH	DP(P)_T	FALSE		Human_colon_16S8159187-GTATTCTAGCTGCAAG	GU	EPITHELIUM_II	FALSE		FCAImmP7277559-CATGACACAGTTAACC	BM	MID_ERYTHROID	FALSE		FCAImmP7555859-GCACTCTGTACCGGCT	KI
SS.sc7785474	Erythroid		F21_liver_CD45+_FCAImmP7179363_AGGTCCGGTTCCCGAG	Kupffer Cell		AACTCCCAGCCTATGT-1	CD8+T Cells		cell_105	ExE endoderm		AAAGCAATCCCATTTA-1	HSPC_2_IPSC		AAACGCTGTCTTCTAT-2-0	Erythroid_ipsc		FCAImmP7579224-ATCACGATCACGATGT	SK	PROMONOCYTE	FALSE		FCAImmP7803039-CCACCTACACAGGCCT	SP	MID_ERYTHROID	FALSE		FCAImmP7198630-GATCTAGCAGACACTT	LI	MACROPHAGE_KUPFFER_LIKE	FALSE		FCAImmP7277564-GACGTGCCAAAGGTGC	TH	DP(P)_T	FALSE		Human_colon_16S8159187-CACCAGGTCACAAACC	GU	EPITHELIUM_CYCLING	FALSE		FCAImmP7277559-AACGTTGCAGGTCCAC	BM	MID_ERYTHROID	FALSE		FCAImmP7555859-CGTTCTGCAGAAGCAC	KI
SS.sc7785554	Erythroid		F21_liver_CD45+_FCAImmP7179363_CAGCAGCCATTCACTT	Kupffer Cell		AACTCTTCATTACGAC-1	NK Cells		cell_107	ExE endoderm		AAAGCAATCCGAACGC-1	HSPC_2_IPSC		AAACGCTTCGAGAGCA-2-0	Macrophage_ipsc		FCAImmP7579224-AACTTTCCAGGAATCG	SK	PROMONOCYTE	FALSE		FCAImmP7803039-GTTCGGGAGCCTATGT	SP	MID_ERYTHROID	FALSE		FCAImmP7198630-CCCAGTTAGGATGCGT	LI	B1	FALSE		FCAImmP7277564-ACGCAGCCATACGCTA	TH	TREG	FALSE		Human_colon_16S8159187-CTCTAATTCGAACTGT	GU	EPITHELIUM_II	FALSE		FCAImmP7277559-CGATTGATCAAGATCC	BM	MID_ERYTHROID	FALSE		FCAImmP7555859-TTGACTTAGACAATAC	KI
SS.sc7785411	NK		F21_liver_CD45+_FCAImmP7179363_CCGTGGACATGCATGT	Kupffer Cell		AACTCTTGTCAATGTC-1	Fetal DCs		cell_113	ExE endoderm		AAAGTAGAGACCCACC-1	HSPC_2_IPSC		AAAGAACCAGCCATTA-2-0	Erythroid_ipsc		FCAImmP7579224-AGAGCGACAATGCCAT	SK	DC_CYCLING	FALSE		FCAImmP7803039-GACGTTAGTGAAGGCT	SP	MID_ERYTHROID	FALSE		FCAImmP7198630-GAACATCTCGTCGTTC	LI	LARGE_PRE_B	FALSE		FCAImmP7277564-CTTTGCGCAGGGAGAG	TH	EARLY_MK	FALSE		Human_colon_16S8159187-TAAGAGATCTCGCTTG	GU	EPITHELIUM_CYCLING	FALSE		FCAImmP7277559-CCTACCACATATACCG	BM	MID_ERYTHROID	FALSE		FCAImmP7555859-TCAGGATAGCTACCTA	KI
SS.sc7785503	MK		F21_liver_CD45+_FCAImmP7179363_CCTAGCTCAGTCGTGC	Kupffer Cell	Mouse gastrulation	AACTCTTGTCACTTCC-1	CD4+T Cells		cell_159	ExE endoderm		AAAGTAGGTAGAAAGG-1	HSPC_2_IPSC		AAAGAACCATTACGGT-2-0	Macrophage_ipsc		FCAImmP7579224-CTTACCGTCGGAGCAA	SK	DC_CYCLING	FALSE		FCAImmP7803039-AGCGGTCTCTTGCCGT	SP	MID_ERYTHROID	FALSE		FCAImmP7198630-AGTGTCAAGGCAGTCA	LI	EARLY_MK	FALSE		FCAImmP7277564-ACCTTTATCCTTGGTC	TH	DP(P)_T	FALSE		Human_colon_16S8159187-TAAGTGCGTGAAAGAG	GU	EPITHELIUM_CYCLING	FALSE		FCAImmP7277559-TCAGGTAAGTCTTGCA	BM	MID_ERYTHROID	FALSE		FCAImmP7555859-GGGTCTGAGTGGCACA	KI
SS.sc7785579	HSPC_1		F21_liver_CD45+_FCAImmP7179363_CCTTCGATCTCAAGTG	Kupffer Cell	Human iPSC	AACTTTCTCGTATCAG-1	CD8+T Cells		cell_160	ExE endoderm		AAAGTAGTCGTCGTTC-1	HSPC_2_IPSC		AAAGAACGTACGTGAG-2-0	Erythroid_ipsc		FCAImmP7579224-ATTATCCCATTTCACT	SK	DC_CYCLING	FALSE		FCAImmP7803039-CGGACTGCAGCGTTCG	SP	MID_ERYTHROID	FALSE		FCAImmP7198630-GGACGTCGTTGTCGCG	LI	PROMYELOCYTE	FALSE		FCAImmP7277564-GTGCGGTTCTGCGTAA	TH	DP(P)_T	FALSE		Human_colon_16S8159187-ACAGCTATCGTATCAG	GU	EPITHELIUM_CYCLING	FALSE		FCAImmP7277559-TCTGAGAGTTATGTGC	BM	MID_ERYTHROID	FALSE		FCAImmP7555859-GTCGTAACAGATTGCT	KI
SS.sc7785526	Erythroid		F21_liver_CD45+_FCAImmP7179363_CTAACTTTCACAGGCC	Kupffer Cell		AAGACCTGTTCCACAA-1	CD4+T Cells		cell_184	ExE endoderm		AAATGCCTCGGAAATA-1	HSPC_2_IPSC		AAAGAACGTATGCTAC-2-0	Macrophage_ipsc		FCAImmP7579224-GGAGCAATCAGCACAT	SK	DC1	FALSE		FCAImmP7803039-CACTCCACAAGCTGGA	SP	VSMC_PERICYTE_III	FALSE		FCAImmP7198630-ACTTTCACAATCTGCA	LI	MACROPHAGE_IRON_RECYCLING	FALSE		FCAImmP7277564-CCTTTCTTCGTTGACA	TH	DP(P)_T	FALSE		Human_colon_16S8159187-TTCTACACATCGACGC	GU	EPITHELIUM_II	FALSE		FCAImmP7277559-GCACATAGTAGAAGGA	BM	MID_ERYTHROID	FALSE		FCAImmP7555859-ATCCGAACAACGCACC	KI
SS.sc7785303	HSPC_1		F21_liver_CD45+_FCAImmP7179363_CTCGGGAGTTCGCTAA	Kupffer Cell	Human iPSC (definitive)	AAGCCGCAGTTATCGC-1	CD8+T Cells		cell_231	ExE endoderm		AACACGTAGAAGGTTT-1	HSPC_2_IPSC		AAAGGATCATGACAAA-2-0	Erythroid_ipsc		FCAImmP7579224-AACTGGTCAAGTTGTC	SK	DC1	FALSE		FCAImmP7803039-GACTACAAGAGGTAGA	SP	EARLY_ERYTHROID	FALSE		FCAImmP7198630-CTCGTCAGTACATGTC	LI	MACROPHAGE_KUPFFER_LIKE	FALSE		FCAImmP7277564-TTAGGCATCCGTCAAA	TH	DP(P)_T	FALSE		Human_colon_16S8159187-GTGAAGGGTAGGAGTC	GU	EPITHELIUM_CYCLING	FALSE		FCAImmP7277559-CAGAATCCACGTGAGA	BM	EARLY_MK	FALSE		FCAImmP7555859-GCGCGATGTCTTGATG	KI
SS.sc7785650	Macrophage		F21_liver_CD45+_FCAImmP7179363_CTCTGGTGTTACGCGC	Kupffer Cell		AAGCCGCCATCGGACC-1	CD8+T Cells		cell_255	ExE endoderm		AACACGTCACTCTGTC-1	HSPC_2_IPSC		AAAGGATGTATATGGA-2-0	MK_ipsc		FCAImmP7579224-GGTGTTAGTTGGAGGT	SK	DC_CYCLING	FALSE		FCAImmP7803039-CATATGGAGCTAGGCA	SP	MID_ERYTHROID	FALSE		FCAImmP7198630-CGCTTCATCAACACAC	LI	MACROPHAGE_IRON_RECYCLING	FALSE		FCAImmP7277564-TAAGAGAAGCCACGCT	TH	B1	FALSE		Human_colon_16S8159187-CATCGGGCATTCCTCG	GU	EPITHELIUM_CYCLING	FALSE		FCAImmP7277559-TCGGGACGTATCTGCA	BM	MID_ERYTHROID	FALSE		FCAImmP7555859-TATCAGGTCTGAGTGT	KI
SS.sc7785312	MK		F21_liver_CD45+_FCAImmP7179363_CTGCCTACACCGGAAA	Kupffer Cell		AAGCCGCTCGCGTTTC-1	NK Cells		cell_265	Visceral endoderm		AACACGTGTACCGAGA-1	HSPC_2_IPSC		AAAGGGCTCAAAGGTA-2-0	Erythroid_ipsc		FCAImmP7579224-CGCGGTAAGCTCTCGG	SK	DC1	FALSE		FCAImmP7803039-GCGACCATCATGCTCC	SP	MID_ERYTHROID	FALSE		FCAImmP7198630-GGGAGATGTGTAATGA	LI	EARLY_ERYTHROID	FALSE		FCAImmP7277564-CCGTACTAGTAAGTAC	TH	DP(P)_T	FALSE		Human_colon_16S8159187-AGCTCTCCACATTTCT	GU	EPITHELIUM_II	FALSE		FCAImmP7277559-GCACTCTCACGCGAAA	BM	EARLY_MK	FALSE		FCAImmP7555859-CTGCCTACAGTGACAG	KI
SS.sc7785545	MK		F21_liver_CD45+_FCAImmP7179363_GCATACATCGTACGGC	Kupffer Cell		AAGTCTGTCATCTGCC-1	Myeloid Cells		cell_272	Visceral endoderm		AACCATGAGTACGCGA-1	HSPC_2_IPSC		AAAGGGCTCGGCCTTT-2-0	MK_ipsc		FCAImmP7579224-TGTCCCAGTAAGTGGC	SK	DC_CYCLING	FALSE		FCAImmP7803039-CTCACACGTGGCGAAT	SP	MID_ERYTHROID	FALSE		FCAImmP7198630-GAATGAAAGCCCAATT	LI	PROMYELOCYTE	FALSE		FCAImmP7277564-GCATGTAGTCAGAATA	TH	DP(P)_T	FALSE		Human_colon_16S8159187-AACTCCCTCACAACGT	GU	EPITHELIUM_CYCLING	FALSE		FCAImmP7277559-CAAGAAATCCCACTTG	BM	MID_ERYTHROID	FALSE		FCAImmP7555859-ATTGGACCATGTAGTC	KI
SS.sc7785354	Erythroid		F21_liver_CD45+_FCAImmP7179363_GGACAAGAGCTGCAAG	Kupffer Cell		AATCCAGTCGCTGATA-1	CD8+T Cells		cell_284	Visceral endoderm		AACCATGTCACCGGGT-1	HSPC_2_IPSC		AAAGTCCCAATACAGA-2-0	Macrophage_ipsc		FCAImmP7579224-CGACCTTTCCAAGCCG	SK	MEMP	FALSE		FCAImmP7803039-ACGTCAATCCCAACGG	SP	MID_ERYTHROID	FALSE		FCAImmP7198630-TACGGGCGTTGTCTTT	LI	MACROPHAGE_IRON_RECYCLING	FALSE		FCAImmP7277564-GGACAAGAGGTTACCT	TH	DP(P)_T	FALSE		Human_colon_16S8159187-CAGATCATCTTCTGGC	GU	EPITHELIUM_II	FALSE		FCAImmP7277559-AAGGAGCTCTATCCCG	BM	MID_ERYTHROID	FALSE		FCAImmP7555859-ACTGATGAGGCTAGAC	KI
SS.sc7785627	MK		F21_liver_CD45+_FCAImmP7179363_GGGAGATAGGACATTA	Kupffer Cell		AATCGGTCAAGCCTAT-1	CD8+T Cells		cell_328	ExE endoderm		AACCATGTCGTTGCCT-1	HSPC_2_IPSC		AAAGTCCCATGCTGCG-2-0	Erythroid_ipsc		FCAImmP7579224-GACTGCGTCTTGGGTA	SK	ENDOTHELIUM_I	FALSE		FCAImmP7803039-ACGCAGCTCAGTTGAC	SP	MID_ERYTHROID	FALSE		FCAImmP7198630-CAGGTGCGTAGCTGCC	LI	MACROPHAGE_IRON_RECYCLING	FALSE		FCAImmP7277564-GTACTTTGTTACCAGT	TH	DP(P)_T	FALSE		Human_colon_16S8159187-TTGTAGGAGATGTCGG	GU	EPITHELIUM_II	FALSE		FCAImmP7277559-CTCTACGTCGTTTATC	BM	MID_ERYTHROID	FALSE		FCAImmP7555859-TACTTGTCACAGGTTT	KI
SS.sc7785351	MK		F21_liver_CD45+_FCAImmP7179363_GGTGAAGCATGCCTTC	Kupffer Cell		AATCGGTCATTTCAGG-1	CD8+T Cells		cell_339	ExE endoderm		AACCGCGGTGTGGTTT-1	HSPC_2_IPSC		AAAGTCCGTGATTCTG-2-0	Erythroid_ipsc		FCAImmP7579224-TTCTCAAGTAGAGTGC	SK	DC_CYCLING	FALSE		FCAImmP7803039-CACAGTAGTCCCGACA	SP	MID_ERYTHROID	FALSE		FCAImmP7198630-ACCTTTAAGTCGTTTG	LI	MACROPHAGE_IRON_RECYCLING	FALSE		FCAImmP7277564-GTTCGGGCACGAAGCA	TH	DP(P)_T	FALSE		Human_colon_16S8159187-ATCCACCGTTGGAGGT	GU	EPITHELIUM_CYCLING	FALSE		FCAImmP7277559-AGGGTGATCTGGCGAC	BM	MID_ERYTHROID	FALSE		FCAImmP7555859-ATCGAGTTCAGGATCT	KI
SS.sc7785619	Macrophage		F21_liver_CD45+_FCAImmP7179363_GTGGGTCGTCCATCCT	Kupffer Cell		ACACCCTCAGCTTCGG-1	CD4+T Cells		cell_347	ExE endoderm		AACGTTGAGAGTTGGC-1	HSPC_2_IPSC		AAAGTGAGTGTGACCC-2-0	Erythroid_ipsc		FCAImmP7579224-GACGGCTAGCCACCTG	SK	CYCLING_T	FALSE		FCAImmP7803039-ACGCAGCTCGTTGCCT	SP	EARLY_MK	FALSE		FCAImmP7198630-TTAGGCAGTGAGGCTA	LI	DC_CYCLING	FALSE		FCAImmP7277564-CTTGGCTTCGGTTAAC	TH	DP(P)_T	FALSE		Human_colon_16S8159187-GAATGAATCTGCAGTA	GU	EPITHELIUM_CYCLING	FALSE		FCAImmP7277559-TCGTAGAGTCATATCG	BM	MID_ERYTHROID	FALSE		FCAImmP7555859-TAGAGCTGTCCGTGAC	KI
SS.sc7785602	MK		F21_liver_CD45+_FCAImmP7179363_TAAGAGAAGACGCACA	Kupffer Cell		ACACCCTGTCAGAGGT-1	NK Cells		cell_348	ExE endoderm		AACGTTGTCAGGCCCA-1	HSPC_2_IPSC		AAAGTGAGTTGATCGT-2-0	MK_ipsc		FCAImmP7579224-CTCTACGGTCCATCCT	SK	EARLY_MK	FALSE		FCAImmP7803039-CACACTCTCAAGCCTA	SP	MID_ERYTHROID	FALSE		FCAImmP7198630-CCACTACCACGAAATA	LI	MACROPHAGE_IRON_RECYCLING	FALSE		FCAImmP7277564-CCTAGCTAGACACTAA	TH	DP(P)_T	FALSE		Human_colon_16S8159187-CCAATCCTCAATAAGG	GU	EPITHELIUM_CYCLING	FALSE		FCAImmP7277559-AGCGTATCACATTTCT	BM	MID_ERYTHROID	FALSE		FCAImmP7555859-TAGAGCTAGACTACAA	KI
SS.sc7785641	MK		F21_liver_CD45+_FCAImmP7179363_TAGACCACATCGACGC	Kupffer Cell		ACACCGGGTCCGACGT-1	CD8+T Cells		cell_351	ExE endoderm		AACTCAGGTGGCCCTA-1	HSPC_2_IPSC		AAAGTGATCACACGAT-2-0	Macrophage_ipsc		FCAImmP7579224-TGCGCAGCACCATGTA	SK	DC_CYCLING	FALSE		FCAImmP7803039-CGTCAGGGTTTGGCGC	SP	MID_ERYTHROID	FALSE		FCAImmP7198630-CCGTACTGTAAGTTCC	LI	LARGE_PRE_B	FALSE		FCAImmP7277564-GACTACATCCGAAGAG	TH	DP(P)_T	FALSE		Human_colon_16S8159187-TTGCGTCTCGTTGCCT	GU	EPITHELIUM_CYCLING	FALSE		FCAImmP7277559-GGGACCTCAGCGTCCA	BM	EARLY_ERYTHROID	FALSE		FCAImmP7555859-TTGTAGGCACAGGAGT	KI
SS.sc7785360	Macrophage		F21_liver_CD45+_FCAImmP7179363_TCAGCAACAAGGACAC	Kupffer Cell		ACACCGGGTGGACGAT-1	CD8+T Cells		cell_358	ExE endoderm		AACTCAGTCTTAACCT-1	HSPC_2_IPSC		AAAGTGATCTTAGCAG-2-0	Erythroid_ipsc		FCAImmP7579224-GACACGCGTAGCGTCC	SK	DC_CYCLING	FALSE		FCAImmP7803039-CTGATCCTCGGATGTT	SP	EARLY_ERYTHROID	FALSE		FCAImmP7198630-ACGCAGCGTATCAGTC	LI	MACROPHAGE_IRON_RECYCLING	FALSE		FCAImmP7277564-TTGACTTGTACAGACG	TH	DP(P)_T	FALSE		Human_colon_16S8159187-CGCGGTAAGACTTGAA	GU	EPITHELIUM_II	FALSE		FCAImmP7277559-CCGGGATGTACGCTGC	BM	MID_ERYTHROID	FALSE		FCAImmP7555859-GACAGAGAGATCGGGT	KI
SS.sc7785446	Erythroid		F21_liver_CD45+_FCAImmP7179363_TGGCTGGCATACTACG	Kupffer Cell		ACACCGGTCACCTTAT-1	NK Cells		cell_363	HSPC_lineage		AACTCAGTCTTACCTA-1	HSPC_2_IPSC		AAAGTGATCTTGATTC-2-0	HSPC_1_ipsc		FCAImmP7579224-TGACTAGAGGTGCTTT	SK	MEMP	FALSE		FCAImmP7803039-GGGACCTTCACCAGGC	SP	ENDOTHELIUM_III	FALSE		FCAImmP7198630-CCGTGGAGTGCACGAA	LI	MACROPHAGE_IRON_RECYCLING	FALSE		FCAImmP7277564-CGCTATCCAGGTCTCG	TH	DP(P)_T	FALSE		Human_colon_16S8159187-TTAACTCCACATAACC	GU	EPITHELIUM_CYCLING	FALSE		FCAImmP7277559-GCGACCAGTAAGTAGT	BM	MID_ERYTHROID	FALSE		FCAImmP7555859-CCGGTAGGTGACGGTA	KI
SS.sc7785651	Macrophage		F21_liver_CD45+_FCAImmP7179363_TGTATTCAGCGATATA	Kupffer Cell		ACACTGAGTAGAAGGA-1	CD8+T Cells		cell_382	Macrophage_lineage		AACTCCCAGTGGGATC-1	HSPC_2_IPSC		AAATGGAAGCAAATGT-2-0	Erythroid_ipsc		FCAImmP7579224-GGATGTTCAAGCCGTC	SK	DC_CYCLING	FALSE		FCAImmP7803039-TCAATCTAGCAATCTC	SP	EARLY_MK	FALSE		FCAImmP7198630-CGATTGATCCTGTACC	LI	PROMYELOCYTE	FALSE		FCAImmP7277564-GTGCTTCCAACTTGAC	TH	DP(P)_T	FALSE		Human_colon_16S8159187-TCCACACCATCCAACA	GU	EPITHELIUM_II	FALSE		FCAImmP7277559-TGGCTGGGTATGGTTC	BM	MID_ERYTHROID	FALSE		FCAImmP7555859-CTAAGACCACGAAATA	KI
SS.sc7785643	Early_Erythroid		F21_liver_CD45+_FCAImmP7179363_TTAGTTCCATTCTTAC	Kupffer Cell		ACAGCCGAGTATCGAA-1	NK Cells		cell_385	HSPC_lineage		AACTCCCGTACAAGTA-1	HSPC_2_IPSC		AACAAAGCACTGAGGA-2-0	Macrophage_ipsc		FCAImmP7579224-ATCTGCCTCCAGTAGT	SK	DC1	FALSE		FCAImmP7803039-AGGGAGTCACGGCCAT	SP	VSMC_PERICYTE_III	FALSE		FCAImmP7198630-AGCATACAGTGCCATT	LI	B_CYCLING	FALSE		FCAImmP7277564-AAGACCTCAAGTTGTC	TH	DC1	FALSE		Human_colon_16S8159187-TACTCGCTCACGATGT	GU	EPITHELIUM_II	FALSE		FCAImmP7277559-GATCGCGGTCTAGAGG	BM	EARLY_MK	FALSE		FCAImmP7555859-TGGCCAGCATCACCCT	KI
SS.sc7785620	Prolif_Sinusoidal_EC		F21_liver_CD45+_FCAImmP7179363_TTGAACGGTCTCTTAT	Kupffer Cell		ACAGCTACATGAAGTA-1	CD8+T Cells		cell_393	HSPC_lineage		AACTCCCGTTCCACTC-1	HSPC_2_IPSC		AACAAAGGTGATCATC-2-0	HSPC_2_ipsc		FCAImmP7579224-TTAGGCAAGCGTGAGT	SK	DC_CYCLING	FALSE		FCAImmP7803039-TATTACCTCATCACCC	SP	MID_ERYTHROID	FALSE		FCAImmP7198630-ATCATGGAGCCCAGCT	LI	LARGE_PRE_B	FALSE		FCAImmP7277564-CTCGAGGTCCTGCCAT	TH	DP(P)_T	FALSE		Human_colon_16S8159187-TTGTAGGTCCGCTGTT	GU	EPITHELIUM_CYCLING	FALSE		FCAImmP7277559-ATGAGGGCAGTCGTGC	BM	MID_ERYTHROID	FALSE		FCAImmP7555859-GACAGAGTCAACACGT	KI
SS.sc7785482	Macrophage		F21_liver_CD45+_FCAImmP7179363_TTGGAACGTTCGTGAT	Kupffer Cell		ACAGCTATCGGTCCGA-1	CD8+T Cells		cell_396	ExE endoderm		AACTGGTAGGACAGCT-1	HSPC_2_IPSC		AACAAAGTCTATCACT-2-0	Erythroid_ipsc		FCAImmP7579224-TGTATTCTCTGGTGTA	SK	DC_CYCLING	FALSE		FCAImmP7803039-AACTCTTCACAACGTT	SP	MID_ERYTHROID	FALSE		FCAImmP7198630-CGTCTACCAGATCTGT	LI	LARGE_PRE_B	FALSE		FCAImmP7277564-TGCGCAGAGTTGTCGT	TH	DP(P)_T	FALSE		Human_colon_16S8159187-GTCCTCACAAGGGTCA	GU	EPITHELIUM_CYCLING	FALSE		FCAImmP7277559-GACTAACCAAGTCATC	BM	EARLY_MK	FALSE		FCAImmP7555859-CTTTGCGAGGATCGCA	KI
SS.sc7785387	HSPC_2		F21_liver_CD45+_FCAImmP7179363_TTTACTGGTTTGACTG	Kupffer Cell		ACATACGAGTGCGATG-1	NK Cells		cell_407	Haematoendothelial progenitors		AACTGGTCAATCCGAT-1	HSPC_2_IPSC		AACAACCAGACGTCCC-2-0	Erythroid_ipsc		FCAImmP7579224-ACCGTAATCTACGAGT	SK	DC2	FALSE		FCAImmP7803039-CGGGTCATCAACGGGA	SP	ENDOTHELIUM_III	FALSE		FCAImmP7198630-ACACCGGCAGGATCGA	LI	EARLY_ERYTHROID	FALSE		FCAImmP7277564-CAACCAAAGAAACGCC	TH	DP(P)_T	FALSE		Human_colon_16S8159187-GCGCCAATCTAGCACA	GU	EPITHELIUM_II	FALSE		FCAImmP7277559-GCGAGAAAGCTAGGCA	BM	MID_ERYTHROID	FALSE		FCAImmP7555859-TTAACTCGTTGGTAAA	KI
SS.sc7785473	Erythroid		F21_liver_CD45+_FCAImmP7179363_TTTGCGCTCAGCATGT	Kupffer Cell		ACATGGTAGCTAAGAT-1	NK Cells		cell_410	Macrophage_lineage		AACTGGTTCTATCCTA-1	HSPC_2_IPSC		AACAACCAGGAACGTC-2-0	Erythroid_ipsc		FCAImmP7579224-GGGAGATTCGTCACGG	SK	MONOCYTE_III_IL1B	FALSE		FCAImmP7803039-GTCAAGTTCCAAACAC	SP	MID_ERYTHROID	FALSE		FCAImmP7198630-CCTACCAAGAACTGTA	LI	EARLY_ERYTHROID	FALSE		FCAImmP7277564-CATGACATCCGTACAA	TH	DP(P)_T	FALSE		Human_colon_16S8159187-CGCTTCAAGCTAGCCC	GU	EPITHELIUM_II	FALSE		FCAImmP7277559-TATCTCATCTAACTGG	BM	MID_ERYTHROID	FALSE		FCAImmP7555859-TACTTACAGGTTCCTA	KI
SS.sc7785640	MK		F21_liver_CD45+_FCAImmP7179363_TTTGGTTAGGCCCTCA	Kupffer Cell		ACATGGTCATACTCTT-1	NK Cells		cell_417	ExE endoderm		AACTTTCAGAGAGCTC-1	HSPC_2_IPSC		AACAACCAGTGGCCTC-2-0	MK_ipsc		FCAImmP7579224-TGCTACCCAGGTGCCT	SK	DC_CYCLING	FALSE		FCAImmP7803039-TCGCGTTTCCGTAGTA	SP	MID_ERYTHROID	FALSE		FCAImmP7198630-GGACATTTCCTTTACA	LI	PROMYELOCYTE	FALSE		FCAImmP7277564-CCTACCAAGAGCCTAG	TH	DP(P)_T	FALSE		Human_colon_16S8159187-CTCGAGGAGACCACGA	GU	EPITHELIUM_CYCLING	FALSE		FCAImmP7277559-AGCGGTCCAGGTGGAT	BM	MID_ERYTHROID	FALSE		FCAImmP7555859-TACTCATCACGGTTTA	KI
SS.sc7785424	Macrophage		F23_liver_CD45+_FCAImmP7198630_AGCTCCTCACGGTGTC	Kupffer Cell		ACCAGTACACGAAACG-1	NK Cells		cell_418	ExE endoderm		AAGACCTAGTGATCGG-1	HSPC_2_IPSC		AACAACCAGTTTCGAC-2-0	Macrophage_ipsc		FCAImmP7579224-TCAGATGGTCACAAGG	SK	DC2	FALSE		FCAImmP7803039-ACGGAGATCGGTGTTA	SP	VSMC_PERICYTE_III	FALSE		FCAImmP7198630-GCTCCTATCGCCTGTT	LI	MACROPHAGE_IRON_RECYCLING	FALSE		FCAImmP7277564-GTGCGGTCATCAGTCA	TH	DC1	FALSE		Human_colon_16S8159187-GCAGTTAAGTAGCGGT	GU	EPITHELIUM_II	FALSE		FCAImmP7277559-TCAATCTTCACGATGT	BM	MID_ERYTHROID	FALSE		FCAImmP7555859-ATCATGGCATGCTAGT	KI
SS.sc7785375	HSPC_2		F23_liver_CD45+_FCAImmP7198630_ATCATCTGTGTGACGA	Kupffer Cell		ACCTTTAGTTATCACG-1	CD4+T Cells		cell_419	Haematoendothelial progenitors		AAGCCGCGTTAAGACA-1	HSPC_2_IPSC		AACAACCCACACCGCA-2-0	Macrophage_ipsc		FCAImmP7579224-CTTCTCTGTCTAAAGA	SK	DC1	FALSE		FCAImmP7803039-ACTGTCCTCGGTGTCG	SP	MID_ERYTHROID	FALSE		FCAImmP7198630-GGCAATTTCTGACCTC	LI	MACROPHAGE_IRON_RECYCLING	FALSE		FCAImmP7277564-CGTAGGCCAGACGCAA	TH	DP(P)_T	FALSE		Human_colon_16S8159187-GGTGTTAAGAAGATTC	GU	EPITHELIUM_CYCLING	FALSE		FCAImmP7277559-GCCTCTATCTCGAGTA	BM	MID_ERYTHROID	FALSE		FCAImmP7555859-TACCTTAAGCGAGAAA	KI
SS.sc7785577	Early_Erythroid		F23_liver_CD45+_FCAImmP7198630_TTGCCGTAGTGTCCCG	Kupffer Cell		ACGAGCCCACACAGAG-1	NK Cells		cell_421	ExE endoderm		AAGGAGCAGCAGACTG-1	HSPC_2_IPSC		AACAACCCAGAATCGG-2-0	Erythroid_ipsc		FCAImmP7579224-TATCTCATCATCTGTT	SK	DC1	FALSE		FCAImmP7803039-CACATTTCAGCGATCC	SP	EARLY_ERYTHROID	FALSE		FCAImmP7198630-TAGACCAAGCTCCCAG	LI	MACROPHAGE_IRON_RECYCLING	FALSE		FCAImmP7277564-AGAGCGAAGAATTCCC	TH	DP(P)_T	FALSE		Human_colon_16S8159187-TTGGCAAAGACCACGA	GU	EPITHELIUM_CYCLING	FALSE		FCAImmP7277559-CATATGGGTTACGTCA	BM	MID_ERYTHROID	FALSE		FCAImmP7555859-GGATTACCACGAAACG	KI
SS.sc7785615	Macrophage		F29_liver_CD45+_FCAImmP7277552_AACGTTGGTAACGCGA	Kupffer Cell		ACGAGCCTCGCCAAAT-1	CD8+T Cells		cell_427	Haematoendothelial progenitors		AAGGAGCAGCCTCGTG-1	HSPC_2_IPSC		AACAACCTCACAGAGG-2-0	Erythroid_ipsc		FCAImmP7579224-GCGGGTTGTCCGAGTC	SK	CYCLING_T	FALSE		FCAImmP7803039-ATTCTACTCCAGTATG	SP	EARLY_ERYTHROID	FALSE		FCAImmP7198630-AAGCCGCCACACCGAC	LI	MACROPHAGE_PROLIFERATING	FALSE		FCAImmP7277564-GACAGAGCAAGCCTAT	TH	DP(P)_T	FALSE		Human_colon_16S8159187-CCAGCGATCACCCGAG	GU	EPITHELIUM_CYCLING	FALSE		FCAImmP7277559-GCTTGAAAGGGTCTCC	BM	MID_ERYTHROID	FALSE		FCAImmP7555859-ATGCGATCACAAGACG	KI
SS.sc7785410	Erythroid		F29_liver_CD45+_FCAImmP7277552_AACTCCCAGTGTTGAA	Kupffer Cell		ACGAGGAAGTAGCGGT-1	NK Cells		cell_435	ExE endoderm		AAGGAGCCAGTGGAGT-1	HSPC_2_IPSC		AACAAGAAGCAACTTC-2-0	Erythroid_ipsc		FCAImmP7579224-CTAACTTAGGCTAGCA	SK	DC2	FALSE		FCAImmP7803039-GATCGTAGTAACGCGA	SP	EARLY_ERYTHROID	FALSE		FCAImmP7198630-GTGGGTCAGGGCATGT	LI	MACROPHAGE_PROLIFERATING	FALSE		FCAImmP7277564-TACGGATTCCGCAAGC	TH	DP(P)_T	FALSE		Human_colon_16S8159187-TAGACCATCCCTTGCA	GU	EPITHELIUM_CYCLING	FALSE		FCAImmP7277559-TTTCCTCTCTATCCCG	BM	EARLY_MK	FALSE		FCAImmP7555859-TGACGGCAGTACGATA	KI
SS.sc7785408	MK		F29_liver_CD45+_FCAImmP7277552_AACTCTTGTCAAGCGA	Kupffer Cell		ACGAGGACAACTGGCC-1	CD4+T Cells		cell_436	ExE endoderm		AAGGAGCTCGTTTGCC-1	HSPC_2_IPSC		AACAAGAAGCCTGGAA-2-0	Erythroid_ipsc		FCAImmP7579224-CTGTGCTGTGCAACTT	SK	DC1	FALSE		FCAImmP7803039-CTGCCTATCAACACGT	SP	ENDOTHELIUM_III	FALSE		FCAImmP7198630-CCTTACGAGCACCGTC	LI	DC_CYCLING	FALSE		FCAImmP7277564-GATCGTATCATGGTCA	TH	DP(P)_T	FALSE		Human_colon_16S8159187-ACTTACTAGAGGGATA	GU	EPITHELIUM_CYCLING	FALSE		FCAImmP7277559-CGCGGTACAACTGCTA	BM	MID_ERYTHROID	FALSE		FCAImmP7555859-ACGATGTGTAGCTAAA	KI
SS.sc7785449	Erythroid		F29_liver_CD45+_FCAImmP7277552_AACTGGTTCGGTCTAA	Kupffer Cell		ACGATGTTCGGATGGA-1	CD8+T Cells		cell_437	ExE endoderm		AAGGCAGTCATCTGCC-1	HSPC_2_IPSC		AACAAGACAATTAGGA-2-0	Erythroid_ipsc		FCAImmP7579224-GCTTCCAGTTAAGGGC	SK	DC2	FALSE		FCAImmP7803039-AACTCAGGTGACGGTA	SP	ENDOTHELIUM_III	FALSE		FCAImmP7198630-CAGAATCGTATCAGTC	LI	MACROPHAGE_IRON_RECYCLING	FALSE		FCAImmP7277564-ACTGTCCAGTCCTCCT	TH	DP(P)_T	FALSE		Human_colon_16S8159187-ACTGAGTCAAGCCGTC	GU	EPITHELIUM_CYCLING	FALSE		FCAImmP7277559-CATCGAACAATAGAGT	BM	MID_ERYTHROID	FALSE		FCAImmP7555859-TGTGTTTTCAGTTTGG	KI
SS.sc7785626	Early_Erythroid		F29_liver_CD45+_FCAImmP7277552_AAGGTTCTCAGCCTAA	Kupffer Cell		ACGATGTTCTTACCTA-1	NK Cells		cell_439	ExE endoderm		AAGGTTCAGTGTTGAA-1	HSPC_2_IPSC		AACAAGAGTGATCGTT-2-0	Erythroid_ipsc		FCAImmP7579224-TAAACCGCAACAACCT	SK	PROMONOCYTE	FALSE		FCAImmP7803039-TACCTTACAGCTGTGC	SP	EARLY_ERYTHROID	FALSE		FCAImmP7198630-TGATTTCCACGAAACG	LI	B_CYCLING	FALSE		FCAImmP7277564-GATCGCGCAGACGCAA	TH	DP(P)_T	FALSE		Human_colon_16S8159187-CGGCTAGGTGCAACTT	GU	EPITHELIUM_CYCLING	FALSE		FCAImmP7277559-CGGAGTCTCAACACTG	BM	MID_ERYTHROID	FALSE		FCAImmP7555859-TACTCATCAGCCAATT	KI
SS.sc7785338	Early_Erythroid		F29_liver_CD45+_FCAImmP7277552_ACACCAAAGTAGCCGA	Kupffer Cell		ACGCCAGTCTTGAGGT-1	CD4+T Cells		cell_440	ExE endoderm		AAGGTTCAGTTGAGTA-1	HSPC_2_IPSC		AACAAGATCCGAGATT-2-0	Macrophage_ipsc		FCAImmP7579224-CTAGAGTGTATAGTAG	SK	DC2	FALSE		FCAImmP7803039-ACGATACGTAAATGAC	SP	MID_ERYTHROID	FALSE		FCAImmP7198630-AGTCTTTGTGCATCTA	LI	LARGE_PRE_B	FALSE		FCAImmP7277564-CACCAGGCATCCCATC	TH	DP(P)_T	FALSE		Human_colon_16S8159187-AAATGCCTCGAGAACG	GU	EPITHELIUM_II	FALSE		FCAImmP7277559-TACTCATGTAAGGGCT	BM	MEMP	FALSE		FCAImmP7555859-GATGAGGCACAGACAG	KI
SS.sc7785305	Erythroid		F29_liver_CD45+_FCAImmP7277552_ACGGCCAGTGAGTATA	Kupffer Cell		ACGGGCTTCTGCCAGG-1	NK Cells		cell_466	ExE endoderm		AAGGTTCGTGAGGCTA-1	HSPC_2_IPSC		AACACACAGGAGTCTG-2-0	Macrophage_ipsc		FCAImmP7579224-TGGACGCAGGCATGGT	SK	DC2	FALSE		FCAImmP7803039-GGGAATGTCCGTAGGC	SP	MID_ERYTHROID	FALSE		FCAImmP7198630-ACAGCCGGTTGAACTC	LI	LARGE_PRE_B	FALSE		FCAImmP7277564-CAGCAGCAGGGATACC	TH	DP(P)_T	FALSE		Human_colon_16S8159187-GACGGCTTCTGTTGAG	GU	EPITHELIUM_CYCLING	FALSE		FCAImmP7277559-TGCGCAGTCGGTCCGA	BM	MID_ERYTHROID	FALSE		FCAImmP7555859-GCACATATCTCCAGGG	KI
SS.sc7785550	HSPC_1		F29_liver_CD45+_FCAImmP7277552_ACGGCCATCACATGCA	Kupffer Cell		ACGTCAACAAAGGTGC-1	CD8+T Cells		cell_467	ExE endoderm		AAGGTTCGTTCAGACT-1	HSPC_2_IPSC		AACACACGTCACTGAT-2-0	Erythroid_ipsc		FCAImmP7579224-AACCATGCACGGCCAT	SK	DC1	FALSE		FCAImmP7803039-CATGGCGCAAGCGTAG	SP	MID_ERYTHROID	FALSE		FCAImmP7198630-CACCTTGTCGACCAGC	LI	MACROPHAGE_IRON_RECYCLING	FALSE		FCAImmP7277564-CGATTGAGTTTGACTG	TH	DP(P)_T	FALSE		Human_colon_16S8159187-CAGAATCGTAGAAGGA	GU	EPITHELIUM_II	FALSE		FCAImmP7277559-CTAATGGTCGGTGTTA	BM	MID_ERYTHROID	FALSE		FCAImmP7555859-TCACAAGAGCGGCTTC	KI
SS.sc7785434	HSPC_1		F29_liver_CD45+_FCAImmP7277552_ACGTCAAAGAATTCCC	Kupffer Cell		ACGTCAATCATGGTCA-1	B Cells		cell_469	Haematoendothelial progenitors		AAGGTTCTCTGCCAGG-1	HSPC_2_IPSC		AACACACTCACTCCGT-2-0	Erythroid_ipsc		FCAImmP7579224-ATCATGGTCAAGAAGT	SK	VSMC_PERICYTE	FALSE		FCAImmP7803039-ATTGGACCAGACGCTC	SP	MID_ERYTHROID	FALSE		FCAImmP7198630-TCGGTAACACTATCTT	LI	B_CYCLING	FALSE		FCAImmP7277564-GAATGAACATACCATG	TH	B_CYCLING	FALSE		Human_colon_16S8159187-GGGATGAAGATCCCGC	GU	EPITHELIUM_II	FALSE		FCAImmP7277559-GGTATTGTCGTATCAG	BM	MID_ERYTHROID	FALSE		FCAImmP7555859-ACTTACTGTTACAGAA	KI
SS.sc7785570	Erythroid		F29_liver_CD45+_FCAImmP7277552_ACGTCAATCGCGGATC	Kupffer Cell		ACTATCTCATTAACCG-1	CD8+T Cells		cell_475	ExE endoderm		AAGTCTGGTAGCCTCG-1	HSPC_2_IPSC		AACACACTCTGACAGT-2-0	Lymphoid_progenitor_ipsc		FCAImmP7579224-TTTCCTCCAAGCGTAG	SK	PROMONOCYTE	FALSE		FCAImmP7803039-TGAGCCGAGGTGACCA	SP	MID_ERYTHROID	FALSE		FCAImmP7198630-GGGAATGAGGGCATGT	LI	MACROPHAGE_IRON_RECYCLING	FALSE		FCAImmP7277564-CGCGTTTTCTTAGAGC	TH	B_CYCLING	FALSE		Human_colon_16S8159187-CCGGGATAGCCGGTAA	GU	EPITHELIUM_CYCLING	FALSE		FCAImmP7277559-GGGAGATCAACGATCT	BM	MID_ERYTHROID	FALSE		FCAImmP7555859-CTCGAGGGTCAACATC	KI
SS.sc7785472	HSPC_1		F29_liver_CD45+_FCAImmP7277552_AGAGCGAAGATGCCTT	Kupffer Cell		ACTGCTCAGCGAAGGG-1	CD8+T Cells		cell_498	HSPC_lineage		AAGTCTGGTGAACCTT-1	HSPC_2_IPSC		AACCAACGTGCTCTCT-2-0	Erythroid_ipsc		FCAImmP7579224-AGATCTGGTCAGCTAT	SK	MACROPHAGE_PROLIFERATING	FALSE		FCAImmP7803039-CGTCACTGTCCTGCTT	SP	ENDOTHELIUM_III	FALSE		FCAImmP7198630-TTGACTTAGAGCTGGT	LI	EARLY_MK	FALSE		FCAImmP7277564-GGAACTTAGTCTCCTC	TH	DP(P)_T	FALSE		Human_colon_16S8159187-AGGTCATTCCTATTCA	GU	EPITHELIUM_II	FALSE		FCAImmP7277559-TGTGTTTAGAAGGGTA	BM	PROMYELOCYTE	FALSE		FCAImmP7555859-TTCTACATCTTTCCTC	KI
SS.sc7785479	HSPC_1		F29_liver_CD45+_FCAImmP7277552_AGGCCGTCACATCCGG	Kupffer Cell		ACTTGTTCAAACAACA-1	CD8+T Cells		cell_499	ExE endoderm		AATCGGTAGGATGCGT-1	HSPC_2_IPSC		AACCAACTCACCTCTG-2-0	MK_ipsc		FCAImmP7579224-AGTTGGTAGTGTTAGA	SK	CYCLING_T	FALSE		FCAImmP7803039-CAAGAAAAGCCACGCT	SP	MID_ERYTHROID	FALSE		FCAImmP7198630-GACGGCTCATATGAGA	LI	MACROPHAGE_IRON_RECYCLING	FALSE		FCAImmP7277564-CCATTCGAGATCCCGC	TH	DP(P)_T	FALSE		Human_colon_16S8159187-GTCAAGTTCCCAAGTA	GU	EPITHELIUM_CYCLING	FALSE		FCAImmP7277559-GTGCGGTAGGCCCTCA	BM	EARLY_MK	FALSE		FCAImmP7555859-GCGAGAAAGGCAGGTT	KI
SS.sc7785405	MK		F29_liver_CD45+_FCAImmP7277552_AGGTCATCACCCATGG	Kupffer Cell		ACTTTCACAGTCTTCC-1	Myeloid Cells		cell_515	Haematoendothelial progenitors		AATCGGTGTATAGGTA-1	HSPC_2_IPSC		AACCAACTCGTGTTCC-2-0	Erythroid_ipsc		FCAImmP7579224-TCAACGATCGACGGAA	SK	MEMP	FALSE		FCAImmP7803039-ATAGACCAGTGTACCT	SP	EARLY_MK	FALSE		FCAImmP7198630-TTGCCGTAGATGCGAC	LI	MACROPHAGE_IRON_RECYCLING	FALSE		FCAImmP7277564-CTCGGGAAGAAACGAG	TH	DP(P)_T	FALSE		Human_colon_16S8159187-TTCGAAGCATTCCTGC	GU	EPITHELIUM_CYCLING	FALSE		FCAImmP7277559-CGAACATAGGGAACGG	BM	MID_ERYTHROID	FALSE		FCAImmP7555859-TCGCGTTGTAAGTAGT	KI
SS.sc7785281	HSPC_1		F29_liver_CD45+_FCAImmP7277552_ATTACTCAGCTAGTTC	Kupffer Cell		ACTTTCAGTCCCTACT-1	Myeloid Cells		cell_526	ExE mesoderm		AATCGGTTCAGATAAG-1	HSPC_2_IPSC		AACCACAAGACCAACG-2-0	Macrophage_ipsc		FCAImmP7579224-CCTACCACAGTAACGG	SK	DC2	FALSE		FCAImmP7803039-TGTGGTACAGTGAGTG	SP	MID_ERYTHROID	FALSE		FCAImmP7198630-TACAGTGCATAAGACA	LI	DC_CYCLING	FALSE		FCAImmP7277564-GTTACAGTCTTGTCAT	TH	DP(P)_T	FALSE		Human_colon_16S8159187-TTCTCCTGTCCAACTA	GU	EPITHELIUM_II	FALSE		FCAImmP7277559-GCATGCGCACCGAATT	BM	MID_ERYTHROID	FALSE		FCAImmP7555859-ACGAGCCTCATGTCTT	KI
SS.sc7785278	MK		F29_liver_CD45+_FCAImmP7277552_CATATTCTCCAACCAA	Kupffer Cell		AGAATAGGTGCTAGCC-1	CD4+T Cells		cell_528	ExE endoderm		ACACCAAAGTCCATAC-1	HSPC_2_IPSC		AACCACACAGAGGAAA-2-0	Macrophage_ipsc		FCAImmP7579224-ACGCCAGCACCGAATT	SK	PROMONOCYTE	FALSE		FCAImmP7803039-GATCTAGTCAACACAC	SP	MID_ERYTHROID	FALSE		FCAImmP7198630-TTGGCAACAGTGGAGT	LI	EARLY_ERYTHROID	FALSE		FCAImmP7277564-CTACATTGTCCGTGAC	TH	DP(P)_T	FALSE		Human_colon_16S8159187-ACGGGTCAGCGTTGCC	GU	EPITHELIUM_CYCLING	FALSE		FCAImmP7277559-CCTTACGCATGGGAAC	BM	MID_ERYTHROID	FALSE		FCAImmP7555859-CCTCTGAAGCGCCTCA	KI
SS.sc7785567	HSPC_1		F29_liver_CD45+_FCAImmP7277552_CATCGGGTCGTAGGTT	Kupffer Cell		AGAATAGTCTTTAGTC-1	CD8+T Cells		cell_533	ExE endoderm		ACACCAACACTGTGTA-1	HSPC_2_IPSC		AACCACAGTCCACTCT-2-0	Lymphoid_progenitor_ipsc		FCAImmP7579224-CATCAAGTCTTCAACT	SK	DC2	FALSE		FCAImmP7803039-CATCGGGTCGGCGCAT	SP	MID_ERYTHROID	FALSE		FCAImmP7198630-GCAAACTCATTCGACA	LI	MACROPHAGE_IRON_RECYCLING	FALSE		FCAImmP7277564-CGCGGTACAGTAAGAT	TH	DP(P)_T	FALSE		Human_colon_16S8159187-AAGGCAGTCCACGTGG	GU	EPITHELIUM_II	FALSE		FCAImmP7277559-TGTATTCGTTCCACTC	BM	MID_ERYTHROID	FALSE		FCAImmP7555859-CTTAACTGTGGCTCCA	KI
SS.sc7785614	Erythroid		F29_liver_CD45+_FCAImmP7277552_CATCGGGTCTCTGTCG	Kupffer Cell		AGACGTTAGACTACAA-1	NK Cells		cell_547	ExE endoderm		ACACCCTTCCAACCAA-1	HSPC_2_IPSC		AACCACATCTGGCCAG-2-0	Erythroid_ipsc		FCAImmP7579224-GTACTCCTCTCTGTCG	SK	DC1	FALSE		FCAImmP7803039-TACTTACAGCAGGTCA	SP	HSC	FALSE		FCAImmP7198630-GAGTCCGTCTGCTGTC	LI	MPP	FALSE		FCAImmP7277564-CGGACGTCATGTTGAC	TH	DP(P)_T	FALSE		Human_colon_16S8159187-ACGATACGTGACTCAT	GU	EPITHELIUM_CYCLING	FALSE		FCAImmP7277559-ACGAGGAGTGTGAATA	BM	MID_ERYTHROID	FALSE		FCAImmP7555859-ACTTTCATCAGCACAT	KI
SS.sc7785429	CMP		F29_liver_CD45+_FCAImmP7277552_CATTATCAGTGAAGAG	Kupffer Cell		AGACGTTTCGAGCCCA-1	CD8+T Cells		cell_554	ExE mesoderm		ACACCCTTCCCGACTT-1	HSPC_2_IPSC		AACCATGAGAGCATTA-2-0	Erythroid_ipsc		FCAImmP7579224-TGTGGTATCTGCGACG	SK	MAST_CELL	FALSE		FCAImmP7803039-GGGTCTGAGCTATGCT	SP	MID_ERYTHROID	FALSE		FCAImmP7198630-TGCTGCTTCAGAGGTG	LI	MACROPHAGE_IRON_RECYCLING	FALSE		FCAImmP7277564-TGATTTCCACTTAAGC	TH	DP(P)_T	FALSE		Human_colon_16S8159187-CGTTCTGCATGTAAGA	GU	EPITHELIUM_CYCLING	FALSE		FCAImmP7277559-GATCGCGGTCCCGACA	BM	MID_ERYTHROID	FALSE		FCAImmP7555859-ACTGCTCGTACTTAGC	KI
SS.sc7785358	Erythroid		F29_liver_CD45+_FCAImmP7277552_CCATGTCTCTGGCGTG	Kupffer Cell		AGAGTGGGTTGCGCAC-1	CD4+T Cells		cell_559	ExE endoderm		ACACCCTTCTGGCGTG-1	HSPC_2_IPSC		AACCATGAGGGAGTTC-2-0	Erythroid_ipsc		FCAImmP7579224-AGTAGTCAGCTTATCG	SK	MAST_CELL	FALSE		FCAImmP7803039-GTAACTGAGTTCGCGC	SP	ENDOTHELIUM_IV	FALSE		FCAImmP7198630-GGAATAACAGATCCAT	LI	MACROPHAGE_IRON_RECYCLING	FALSE		FCAImmP7277564-ACGGGTCCATGGTTGT	TH	CYCLING_T	FALSE		Human_colon_16S8159187-GCATGTAGTAAATACG	GU	EPITHELIUM_II	FALSE		FCAImmP7277559-TTAGGACCACACATGT	BM	MID_ERYTHROID	FALSE		FCAImmP7555859-AAAGTAGCAGGGTACA	KI
SS.sc7785307	Erythroid		F29_liver_CD45+_FCAImmP7277552_CCCATACAGAGTCTGG	Kupffer Cell		AGATCTGGTCTAGGTT-1	CD8+T Cells		cell_578	Visceral endoderm		ACACCGGAGCGATCCC-1	HSPC_2_IPSC		AACCATGCAGACTGCC-2-0	Erythroid_ipsc		FCAImmP7579224-GGCTGGTGTCTGCGGT	SK	PDC	FALSE		FCAImmP7803039-CGTAGCGAGTCCATAC	SP	MEP	FALSE		FCAImmP7198630-AGTGTCACAAACAACA	LI	MACROPHAGE_IRON_RECYCLING	FALSE		FCAImmP7277564-GGGTTGCTCAGGCCCA	TH	DP(P)_T	FALSE		Human_colon_16S8159187-TTATGCTGTCTTCAAG	GU	EPITHELIUM_CYCLING	FALSE		FCAImmP7277559-ATCCACCAGGAGCGTT	BM	MID_ERYTHROID	FALSE		FCAImmP7555859-TTCGGTCCATGCCTAA	KI
SS.sc7785594	Erythroid		F29_liver_CD45+_FCAImmP7277552_CCGGTAGAGTGTACCT	Kupffer Cell		AGATCTGGTGGCTCCA-1	CD4+T Cells		cell_586	ExE endoderm		ACACCGGCAATGGAGC-1	HSPC_2_IPSC		AACCATGGTCATCCCT-2-0	Macrophage_ipsc		FCAImmP7579224-TGAGCATCACCATGTA	SK	DC2	FALSE		FCAImmP7803039-TACCTATGTGGACGAT	SP	MID_ERYTHROID	FALSE		FCAImmP7198630-CCTAAAGTCTGAGTGT	LI	MACROPHAGE_IRON_RECYCLING	FALSE		FCAImmP7277564-CGTCTACCACCCATGG	TH	DP(P)_T	FALSE		Human_colon_16S8159187-GCCTCTATCTTGTACT	GU	EPITHELIUM_II	FALSE		FCAImmP7277559-GAACATCAGCGTAATA	BM	MID_ERYTHROID	FALSE		FCAImmP7555859-GACTGCGAGAACTGTA	KI
SS.sc7785553	NK		F29_liver_CD45+_FCAImmP7277552_CCTACACAGCGTCTAT	Kupffer Cell		AGATTGCGTCCGTCAG-1	CD4+T Cells		cell_588	ExE endoderm		ACACCGGCACAACGCC-1	HSPC_2_IPSC		AACCATGGTCCATACA-2-0	Macrophage_ipsc		FCAImmP7579224-TGGCTGGCAAGCCGTC	SK	DC2	FALSE		FCAImmP7803039-AGTAGTCGTAAATGAC	SP	EARLY_ERYTHROID	FALSE		FCAImmP7198630-CATCAAGCAATGGACG	LI	MACROPHAGE_IRON_RECYCLING	FALSE		FCAImmP7277564-GGTGTTAAGTTAACGA	TH	DP(P)_T	FALSE		Human_colon_16S8159187-GGATTACAGGACCACA	GU	EPITHELIUM_CYCLING	FALSE		FCAImmP7277559-TGTGTTTCAGTGACAG	BM	MID_ERYTHROID	FALSE		FCAImmP7555859-CATGCCTAGGGAAACA	KI
SS.sc7785448	Erythroid		F29_liver_CD45+_FCAImmP7277552_CCTCTGAGTCGGCACT	Kupffer Cell		AGCAGCCGTCTCACCT-1	CD4+T Cells		cell_592	MK_lineage		ACACTGAAGCTCCTCT-1	HSPC_2_IPSC		AACCATGGTCTTACAG-2-0	Erythroid_ipsc		FCAImmP7579224-TGCTGCTCATATGGTC	SK	DC2	FALSE		FCAImmP7803039-CCATTCGTCCGCAAGC	SP	MID_ERYTHROID	FALSE		FCAImmP7198630-CAGCTAACATCAGTAC	LI	PROMYELOCYTE	FALSE		FCAImmP7277564-CTCAGAATCTTGCAAG	TH	DP(P)_T	FALSE		Human_colon_16S8159187-TCATTTGCAGCCTGTG	GU	EPITHELIUM_II	FALSE		FCAImmP7277559-CTTAGGAGTCGAGATG	BM	MID_ERYTHROID	FALSE		FCAImmP7555859-GATCTAGCAGGGCATA	KI
SS.sc7785426	MK		F29_liver_CD45+_FCAImmP7277552_CCTTACGCATTGAGCT	Kupffer Cell		AGCATACGTCTTGATG-1	CD8+T Cells		cell_599	ExE mesoderm		ACACTGAGTGCTGTAT-1	HSPC_2_IPSC		AACCATGTCGGAAGGT-2-0	Erythroid_ipsc		FCAImmP7579224-ACACCCTAGAAGGTTT	SK	MONOCYTE_III_IL1B	FALSE		FCAImmP7803039-AACTGGTCACATAACC	SP	MID_ERYTHROID	FALSE		FCAImmP7198630-GCTTGAATCTAGCACA	LI	MPP	FALSE		FCAImmP7277564-ATGCGATAGGGCTTGA	TH	DP(P)_T	FALSE		Human_colon_16S8159187-ATTACTCCATGGAATA	GU	EPITHELIUM_CYCLING	FALSE		FCAImmP7277559-ACGTCAACAAGTAGTA	BM	MID_ERYTHROID	FALSE		FCAImmP7555859-CGCTATCAGGGCACTA	KI
SS.sc7785310	Early_Erythroid		F29_liver_CD45+_FCAImmP7277552_CGAATGTTCAGCGACC	Kupffer Cell		AGCGGTCTCACATAGC-1	CD8+T Cells		cell_614	ExE endoderm		ACAGCCGAGTTAACGA-1	HSPC_2_IPSC		AACCATGTCTAACACG-2-0	Erythroid_ipsc		FCAImmP7579224-CTTCTCTGTTCCACAA	SK	MACROPHAGE_PROLIFERATING	TRUE		FCAImmP7803039-CTGATAGAGGCTCAGA	SP	ENDOTHELIUM_I	FALSE		FCAImmP7198630-CATGACACAAAGTGCG	LI	MACROPHAGE_IRON_RECYCLING	FALSE		FCAImmP7277564-CTCGAGGTCCTAGGGC	TH	DC1	FALSE		Human_colon_16S8159187-ACCTTTATCCTGTACC	GU	EPITHELIUM_CYCLING	FALSE		FCAImmP7277559-TGACGGCAGTGCCAGA	BM	EARLY_MK	FALSE		FCAImmP7555859-CACCACTTCACATACG	KI
SS.sc7785335	HSPC_1		F29_liver_CD45+_FCAImmP7277552_CGTGTAAGTGTGCCTG	Kupffer Cell		AGCTCCTGTAGCAAAT-1	CD8+T Cells		cell_631	ExE endoderm		ACAGCCGGTTGGTGGA-1	HSPC_2_IPSC		AACCCAACAAGAGATT-2-0	Erythroid_ipsc		FCAImmP7579224-TCTTTCCCAAGCCGTC	SK	PRE_PRO_B	FALSE		FCAImmP7803039-CTGAAACCAGAGCCAA	SP	ENDOTHELIUM_I	FALSE		FCAImmP7198630-GAATGAAGTAGAGGAA	LI	EARLY_ERYTHROID	FALSE		FCAImmP7277564-GCATGCGTCCGCATCT	TH	DP(P)_T	FALSE		Human_colon_16S8159187-TCAATCTTCGAGCCCA	GU	EPITHELIUM_CYCLING	FALSE		FCAImmP7277559-ATCTGCCGTCATATCG	BM	MID_ERYTHROID	FALSE		FCAImmP7555859-CGAATGTCATGCTAGT	KI
SS.sc7785573	MK		F29_liver_CD45+_FCAImmP7277552_CGTTCTGAGTGTACGG	Kupffer Cell		AGCTTGACAAACTGTC-1	Endothelial Cells		cell_638	ExE mesoderm		ACAGCTAAGTCGAGTG-1	HSPC_2_IPSC		AACCCAACAGCCCAGT-2-0	Macrophage_ipsc		FCAImmP7579224-GTACGTACATCGGACC	SK	DC1	FALSE		FCAImmP7803039-GCTTCCATCTGCCAGG	SP	MID_ERYTHROID	FALSE		FCAImmP7198630-CACATAGCAATAGCAA	LI	MACROPHAGE_IRON_RECYCLING	FALSE		FCAImmP7277564-GCTGGGTCAGGACGTA	TH	DP(P)_T	FALSE		Human_colon_16S8159187-GCAGTTAGTACGCACC	GU	EPITHELIUM_CYCLING	FALSE		FCAImmP7277559-GCTCCTACACAGGCCT	BM	EARLY_MK	FALSE		FCAImmP7555859-CATATTCAGGCCGAAT	KI
SS.sc7785355	MK		F29_liver_CD45+_FCAImmP7277552_CGTTGGGAGAAACCGC	Kupffer Cell		AGCTTGACACACTGCG-1	CD4+T Cells		cell_642	MK_lineage		ACAGCTACAACGATGG-1	HSPC_2_IPSC		AACCCAAGTTACGTAC-2-0	Erythroid_ipsc		FCAImmP7579224-GTGCTTCGTTTGTTGG	SK	PROMONOCYTE	FALSE		FCAImmP7803039-TATTACCTCCGTTGTC	SP	ENDOTHELIUM_III	FALSE		FCAImmP7198630-TATGCCCGTATTCGTG	LI	DC_CYCLING	FALSE		FCAImmP7277564-CCACTACAGAATGTGT	TH	DP(P)_T	FALSE		Human_colon_16S8159187-GCGACCAGTGAGGGTT	GU	EPITHELIUM_CYCLING	FALSE		FCAImmP7277559-GGAACTTTCATCTGCC	BM	MID_ERYTHROID	FALSE		FCAImmP7555859-TTCTACAGTTGATTCG	KI
SS.sc7785459	HSPC_2		F29_liver_CD45+_FCAImmP7277552_CTAATGGAGTGGTAAT	Kupffer Cell		AGGGAGTAGCGCTCCA-1	CD4+T Cells		cell_655	ExE endoderm		ACATACGAGAAGAAGC-1	HSPC_2_IPSC		AACCCAAGTTGGTGTT-2-0	Macrophage_ipsc		FCAImmP7579224-ACGGCCACACAACTGT	SK	VSMC_PERICYTE	FALSE		FCAImmP7803039-CCGGGATCAAAGCAAT	SP	MEMP	FALSE		FCAImmP7198630-CTCTGGTAGGCCCTCA	LI	MACROPHAGE_PROLIFERATING	FALSE		FCAImmP7277564-GCGAGAAAGTACCGGA	TH	DP(P)_T	FALSE		Human_colon_16S8159187-TACCTATCATCCTAGA	GU	EPITHELIUM_II	FALSE		FCAImmP7277559-GCTCTGTCACTGTCGG	BM	MID_ERYTHROID	FALSE		FCAImmP7555859-CTAAGACAGACAAAGG	KI
SS.sc7785642	Macrophage		F29_liver_CD45+_FCAImmP7277552_CTACCCATCGTGACAT	Kupffer Cell		AGGGAGTCATGTAAGA-1	CD8+T Cells		cell_656	ExE endoderm		ACATACGCATATACCG-1	HSPC_2_IPSC		AACCTGAGTAGTGGCA-2-0	Macrophage_ipsc		FCAImmP7579224-AGCGTATTCAGCTGGC	SK	DC2	FALSE		FCAImmP7803039-CTCAGAAAGGGCTTCC	SP	PROMYELOCYTE	FALSE		FCAImmP7198630-ACTGAGTTCGCTAGCG	LI	MACROPHAGE_IRON_RECYCLING	FALSE		FCAImmP7277564-GAATAAGCATCTGGTA	TH	DP(P)_T	FALSE		Human_colon_16S8159187-ACTGAACTCCACGTGG	GU	EPITHELIUM_CYCLING	FALSE		FCAImmP7277559-ACGATGTAGGACGAAA	BM	MID_ERYTHROID	FALSE		FCAImmP7555859-CATTCGCGTATAAACG	KI
SS.sc7785407	HSPC_1		F29_liver_CD45+_FCAImmP7277552_CTAGCCTGTACAGACG	Kupffer Cell		AGGGTGACATATGGTC-1	Fetal DCs		cell_659	ExE endoderm		ACATACGGTCCTCTTG-1	HSPC_2_IPSC		AACCTTTCAGCAGAAC-2-0	Erythroid_ipsc		FCAImmP7579224-GTATCTTAGCGACGTA	SK	PRO_B	FALSE		FCAImmP7803039-ACCGTAAGTTCAGGCC	SP	MEP	FALSE		FCAImmP7198630-CGTCACTCAATGCCAT	LI	MACROPHAGE_PROLIFERATING	FALSE		FCAImmP7277564-TGGCCAGAGACAGAGA	TH	DP(P)_T	FALSE		Human_colon_16S8159187-TCTCTAACACGTCTCT	GU	EPITHELIUM_CYCLING	FALSE		FCAImmP7277559-ACTGAGTCACCAGGCT	BM	MID_ERYTHROID	FALSE		FCAImmP7555859-TACCTATCACCAGATT	KI
SS.sc7785454	Erythroid		F29_liver_CD45+_FCAImmP7277552_CTGCGGAGTGTCAATC	Kupffer Cell		AGGTCCGAGAGTACCG-1	NK Cells		cell_660	ExE mesoderm		ACATGGTCAGCCAATT-1	HSPC_1_IPSC		AACCTTTCATAGCACT-2-0	CMP_ipsc		FCAImmP7579224-TTCTCAAGTTCAGACT	SK	DC2	FALSE		FCAImmP7803039-CAGTCCTTCCAAATGC	SP	EARLY_ERYTHROID	FALSE		FCAImmP7198630-CCTACACTCACATGCA	LI	MACROPHAGE_PROLIFERATING	FALSE		FCAImmP7277564-ACATACGCAATGGTCT	TH	DC1	FALSE		Human_colon_16S8159187-CGAATGTCAAACCTAC	GU	EPITHELIUM_II	FALSE		FCAImmP7277559-AGGGTGAAGATGTAAC	BM	MID_ERYTHROID	FALSE		FCAImmP7555859-GTAACGTTCGTACGGC	KI
SS.sc7785314	Erythroid		F29_liver_CD45+_FCAImmP7277552_CTGCTGTGTCATATGC	Kupffer Cell		AGTAGTCAGATCTGAA-1	NK Cells		cell_661	ExE endoderm		ACCCACTAGGTGTGGT-1	HSPC_2_IPSC		AACCTTTGTTTGTTGG-2-0	Macrophage_ipsc		FCAImmP7579224-CTTTGCGTCGGCTACG	SK	DC1	FALSE		FCAImmP7803039-CTCATTACACTCGACG	SP	EARLY_ERYTHROID	FALSE		FCAImmP7198630-GGACATTTCCCAGGTG	LI	DC_CYCLING	FALSE		FCAImmP7277564-GATCGATCACTCTGTC	TH	DP(P)_T	FALSE		Human_colon_16S8159187-CAGTCCTAGTCTCAAC	GU	EPITHELIUM_CYCLING	FALSE		FCAImmP7277559-GACGGCTTCGCGTAGC	BM	MID_ERYTHROID	FALSE		FCAImmP7555859-GTGCTTCTCAGCGACC	KI
SS.sc7785481	HSPC_1		F29_liver_CD45+_FCAImmP7277552_CTTAGGACAAAGCAAT	Kupffer Cell		AGTAGTCCACAGACAG-1	CD4+T Cells		cell_705	ExE endoderm		ACCGTAAGTCCAGTTA-1	HSPC_2_IPSC		AACGAAAAGGTCATTC-2-0	MK_ipsc		FCAImmP7579224-CGATCGGTCCCAAGTA	SK	CYCLING_T	FALSE		FCAImmP7803039-TTCGAAGAGTCACGCC	SP	MEP	FALSE		FCAImmP7198630-CTGCTGTCATGGTAGG	LI	MACROPHAGE_IRON_RECYCLING	FALSE		FCAImmP7277564-GGACAAGAGTGGTAAT	TH	DP(P)_T	FALSE		Human_colon_16S8159187-TTAGTTCGTCAACTGT	GU	EPITHELIUM_II	FALSE		FCAImmP7277559-GCTCCTAGTAGGGACT	BM	PRE_DC2	FALSE		FCAImmP7555859-CGATGTAAGGAGTTTA	KI
SS.sc7785600	HSPC_1		F29_liver_CD45+_FCAImmP7277552_GAAACTCGTGTCCTCT	Kupffer Cell		AGTAGTCGTCTTCGTC-1	CD8+T Cells		cell_709	Macrophage_lineage		ACGAGGAAGGCCCGTT-1	HSPC_2_IPSC		AACGAAACAACCGGAA-2-0	Erythroid_ipsc		FCAImmP7579224-TCAATCTCAGGCTGAA	SK	PROMONOCYTE	FALSE		FCAImmP7803039-GCGCGATCAGGGCATA	SP	EARLY_ERYTHROID	FALSE		FCAImmP7198630-GACACGCTCAACCATG	LI	MACROPHAGE_IRON_RECYCLING	FALSE		FCAImmP7277564-CCCTCCTCAAATTGCC	TH	DP(P)_T	FALSE		Human_colon_16S8159187-CGTCCATGTGCCTGTG	GU	EPITHELIUM_II	FALSE		FCAImmP7277559-CAGCGACTCTAACTTC	BM	EARLY_MK	FALSE		FCAImmP7555859-AGACGTTTCTGCGGCA	KI
SS.sc7785400	MK		F29_liver_CD45+_FCAImmP7277552_GACGTTAGTGTGCGTC	Kupffer Cell		AGTGAGGGTCAAAGAT-1	CD4+T Cells		cell_712	HSPC_lineage		ACGATACTCACGATGT-1	HSPC_2_IPSC		AACGAAACACTAGGCC-2-0	Macrophage_ipsc		FCAImmP7579224-CCGGGATGTCGCGGTT	SK	MONOCYTE_II_CCR2	FALSE		FCAImmP7803039-CGACCTTGTGGTGTAG	SP	ENDOTHELIUM_III	FALSE		FCAImmP7198630-CTACCCAAGAGACTTA	LI	MACROPHAGE_IRON_RECYCLING	FALSE		FCAImmP7277564-TCTCATAAGATAGCAT	TH	DP(P)_T	FALSE		Human_colon_16S8159187-TGGTTCCCAGAGCCAA	GU	EPITHELIUM_II	FALSE		FCAImmP7277559-AAGGCAGCAGTATCTG	BM	MID_ERYTHROID	FALSE		FCAImmP7555859-CAGAATCTCCTCATTA	KI
SS.sc7785576	MK		F29_liver_CD45+_FCAImmP7277552_GATTCAGAGCACACAG	Kupffer Cell		ATAACGCCAGATCTGT-1	CD8+T Cells		cell_716	Macrophage_lineage		ACGATACTCTATCCTA-1	HSPC_2_IPSC		AACGAAAGTAGCTTTG-2-0	Erythroid_ipsc		FCAImmP7579224-TTAACTCAGCCGGTAA	SK	DC2	FALSE		FCAImmP7803039-GGGAGATAGCACACAG	SP	MID_ERYTHROID	FALSE		FCAImmP7198630-CCGGTAGTCGGATGTT	LI	DC_CYCLING	FALSE		FCAImmP7277564-AACACGTAGCATCATC	TH	DP(P)_T	FALSE		Human_colon_16S8159187-CAGCTGGCACGTCAGC	GU	EPITHELIUM_CYCLING	FALSE		FCAImmP7277559-AGAGCTTTCAGTTTGG	BM	MID_ERYTHROID	FALSE		FCAImmP7555859-CGGACACCAATGCCAT	KI
SS.sc7785356	Macrophage		F29_liver_CD45+_FCAImmP7277552_GCATGATAGATCACGG	Kupffer Cell		ATAAGAGAGGATCGCA-1	CD8+T Cells		cell_739	ExE endoderm		ACGATGTTCCTGCTTG-1	HSPC_2_IPSC		AACGAAAGTCGCATCG-2-0	Macrophage_ipsc		FCAImmP7579224-TACTTGTGTGTCCTCT	SK	PROMONOCYTE	FALSE		FCAImmP7803039-GCGCGATAGTGAAGAG	SP	ENDOTHELIUM_I	FALSE		FCAImmP7198630-CTCTGGTAGGGTTCCC	LI	EARLY_MK	FALSE		FCAImmP7277564-TGGGAAGGTGACGCCT	TH	DP(P)_T	FALSE		Human_colon_16S8159187-CGGAGCTCATCTATGG	GU	EPITHELIUM_II	FALSE		FCAImmP7277559-CTAACTTAGGCATGTG	BM	EARLY_ERYTHROID	FALSE		FCAImmP7555859-CACCAGGTCCGCTGTT	KI
SS.sc7785574	Erythroid		F29_liver_CD45+_FCAImmP7277552_GCGCGATTCGGTGTTA	Kupffer Cell		ATAAGAGTCGCATGAT-1	CD8+T Cells		cell_742	ExE endoderm		ACGCAGCCAAAGCAAT-1	HSPC_2_IPSC		AACGAAAGTGGTCCGT-2-0	Erythroid_ipsc		FCAImmP7579224-CTGAAGTCATTCACTT	SK	PROMONOCYTE	FALSE		FCAImmP7803039-GGTGCGTTCCTCTAGC	SP	MESOTHELIUM	FALSE		FCAImmP7198630-TTGACTTGTGCAGGTA	LI	MACROPHAGE_KUPFFER_LIKE	FALSE		FCAImmP7277564-CTAACTTGTTATGCGT	TH	DP(P)_T	FALSE		Human_colon_16S8159187-CATATTCTCACCCGAG	GU	EPITHELIUM_CYCLING	FALSE		FCAImmP7277559-AACTCTTGTCACCCAG	BM	EARLY_MK	FALSE		FCAImmP7555859-GCTGCGACACGTCAGC	KI
SS.sc7785531	Pre DC2		F29_liver_CD45+_FCAImmP7277552_GGGCATCCAATCTACG	Kupffer Cell		ATCATCTGTCGAACAG-1	CD8+T Cells		cell_753	ExE endoderm		ACGCAGCTCAGTCCCT-1	HSPC_2_IPSC		AACGAAAGTTACACTG-2-0	Erythroid_ipsc		FCAImmP7579224-GGGAGATCAGTCCTTC	SK	DC2	FALSE		FCAImmP7803039-ACAGCCGCACATCCGG	SP	EARLY_MK	FALSE		FCAImmP7198630-TTAACTCCATCTGGTA	LI	DC1	FALSE		FCAImmP7277564-TACCTTAAGCCTTGAT	TH	B1	FALSE		Human_colon_16S8159187-GCACTCTAGAATCTCC	GU	EPITHELIUM_CYCLING	FALSE		FCAImmP7277559-AAACGGGTCTGTCCGT	BM	EARLY_MK	FALSE		FCAImmP7555859-TCAGCTCAGTCCAGGA	KI
SS.sc7785505	HSPC_1		F29_liver_CD45+_FCAImmP7277552_GTAACGTTCTCCTATA	Kupffer Cell		ATCTGCCAGCCAGAAC-1	NK Cells		cell_762	ExE endoderm		ACGCCAGGTAGCGTGA-1	HSPC_2_IPSC		AACGTCACATCGGATT-2-0	Erythroid_ipsc		FCAImmP7579224-GTTAAGCGTGAGGGAG	SK	EARLY_MK	FALSE		FCAImmP7803039-CATATTCAGGTGCTTT	SP	MEP	FALSE		FCAImmP7198630-GATCTAGAGATGAGAG	LI	MACROPHAGE_IRON_RECYCLING	FALSE		FCAImmP7277564-GATCGTAAGAATGTTG	TH	DP(P)_T	FALSE		Human_colon_16S8159187-AGGTCCGTCTGCGTAA	GU	EPITHELIUM_CYCLING	FALSE		FCAImmP7277559-AGGCCGTCACATCCAA	BM	MID_ERYTHROID	FALSE		FCAImmP7555859-AGCTCTCTCATATCGG	KI
SS.sc7785498	pDC precursor		F29_liver_CD45+_FCAImmP7277552_GTAGGCCAGCCCAACC	Kupffer Cell		ATGTGTGTCGCATGAT-1	CD8+T Cells		cell_764	ExE endoderm		ACGCCGAAGACTTTCG-1	HSPC_2_IPSC		AACGTCAGTCATCAGT-2-0	Erythroid_ipsc		FCAImmP7579224-CGTAGGCTCGGAGCAA	SK	PROMONOCYTE	FALSE		FCAImmP7803039-TCAATCTCAAGCCTAT	SP	ENDOTHELIUM_I	FALSE		FCAImmP7198630-AACTTTCTCCAAGCCG	LI	MACROPHAGE_PROLIFERATING	FALSE		FCAImmP7277564-CGCTGGAAGTACGTAA	TH	DP(P)_T	FALSE		Human_colon_16S8159187-TACCTATCAGTCAGAG	GU	EPITHELIUM_CYCLING	FALSE		FCAImmP7277559-GCCAAATTCCTCTAGC	BM	MID_ERYTHROID	FALSE		FCAImmP7555859-GGCTGGTGTCCGCTGA	KI
SS.sc7785647	Macrophage		F29_liver_CD45+_FCAImmP7277552_GTGCAGCGTACTTCTT	Kupffer Cell		ATTACTCCAGCGATCC-1	NK Cells		cell_774	Visceral endoderm		ACGGAGAGTGATAAAC-1	HSPC_2_IPSC		AACGTCAGTGCCTTCT-2-0	Erythroid_ipsc		FCAImmP7579224-TGAGAGGCAGTCGATT	SK	DC2	FALSE		FCAImmP7803039-GCAATCAGTCAATACC	SP	ENDOTHELIUM_III	FALSE		FCAImmP7198630-AGCTCCTTCGTGACAT	LI	MACROPHAGE_IRON_RECYCLING	FALSE		FCAImmP7277564-AAGACCTCATTAACCG	TH	B_CYCLING	FALSE		Human_colon_16S8159187-GGGTTGCGTTGAACTC	GU	EPITHELIUM_II	FALSE		FCAImmP7277559-GCAGTTACACAGGCCT	BM	EARLY_MK	FALSE		FCAImmP7555859-AGGTCATCAAGGTTCT	KI
SS.sc7785361	Macrophage		F29_liver_CD45+_FCAImmP7277552_GTGCATAAGCTGGAAC	Kupffer Cell		ATTACTCGTTCCGTCT-1	NK Cells		cell_780	ExE endoderm		ACGGAGAGTTACGCGC-1	HSPC_2_IPSC		AACGTCAGTTCACGAT-2-0	Erythroid_ipsc		FCAImmP7579224-TGGGAAGAGGGTCTCC	SK	DC1	FALSE		FCAImmP7803039-CAGTAACTCTACGAGT	SP	MPP	FALSE		FCAImmP7198630-TGTTCCGAGGACAGCT	LI	DC_CYCLING	FALSE		FCAImmP7277564-GTAACGTCAAGGACAC	TH	DC1	FALSE		Human_colon_16S8159187-GACAGAGCACAGACTT	GU	EPITHELIUM_CYCLING	FALSE		FCAImmP7277559-TTAGGCACAATGGAGC	BM	MID_ERYTHROID	FALSE		FCAImmP7555859-GTCACAAGTTGGTAAA	KI
SS.sc7785593	Early_Erythroid		F29_liver_CD45+_FCAImmP7277552_GTGCATAAGTTTAGGA	Kupffer Cell		ATTCTACCACATGGGA-1	CD8+T Cells		cell_781	ExE endoderm		ACGGAGATCCCTAACC-1	HSPC_2_IPSC		AACTTCTCAAGTGGGT-2-0	Erythroid_ipsc		FCAImmP7579224-CTCTACGGTGGCCCTA	SK	DC2	FALSE		FCAImmP7803039-CAACCTCTCGGTTAAC	SP	ENDOTHELIUM_III	FALSE		FCAImmP7198630-TGACAACCACCAGGCT	LI	MACROPHAGE_IRON_RECYCLING	FALSE		FCAImmP7277564-CTGTTTATCGTACGGC	TH	DP(P)_T	FALSE		Human_colon_16S8159187-GACAGAGAGCCAGTAG	GU	EPITHELIUM_II	FALSE		FCAImmP7277559-AGTGAGGAGGTGCTTT	BM	MID_ERYTHROID	FALSE		FCAImmP7555859-ATTTCTGGTGGCAAAC	KI
SS.sc7785551	Erythroid		F29_liver_CD45+_FCAImmP7277552_TACTTACGTCAACTGT	Kupffer Cell		ATTGGTGCACCGATAT-1	Endothelial Cells		cell_782	ExE endoderm		ACGGCCAAGAATGTTG-1	HSPC_2_IPSC		AACTTCTCAGGAGGAG-2-0	Erythroid_ipsc		FCAImmP7579224-CGAGCCACACGGTTTA	SK	DC2	FALSE		FCAImmP7803039-GTCTTCGTCACGATGT	SP	ENDOTHELIUM_I	FALSE		FCAImmP7198630-CAGAGAGCACAGACTT	LI	MACROPHAGE_IRON_RECYCLING	FALSE		FCAImmP7277564-AGATTGCCAGGCAGTA	TH	DP(P)_T	FALSE		Human_colon_16S8159187-TGGCCAGGTTACGTCA	GU	EPITHELIUM_II	FALSE		FCAImmP7277559-TATCAGGTCTTACCTA	BM	MID_ERYTHROID	FALSE		FCAImmP7555859-GGCGTGTCAAACTGCT	KI
SS.sc7785649	Macrophage		F29_liver_CD45+_FCAImmP7277552_TAGCCGGTCCTAAGTG	Kupffer Cell		ATTTCTGGTTGGTAAA-1	CD8+T Cells		cell_785	ExE endoderm		ACGGCCAGTAGGAGTC-1	HSPC_2_IPSC		AACTTCTGTGAATTGA-2-0	MK_ipsc		FCAImmP7579224-CTGCTGTAGAAAGTGG	SK	DC2	FALSE		FCAImmP7803039-TGGTTAGGTATGCTTG	SP	MYOFIBROBLAST	FALSE		FCAImmP7198630-GTGCATATCCTAGTGA	LI	MACROPHAGE_PROLIFERATING	FALSE		FCAImmP7277564-AGTGTCACAGGGTATG	TH	DP(P)_T	FALSE		Human_colon_16S8159187-ATTACTCTCTGCTGCT	GU	EPITHELIUM_CYCLING	FALSE		FCAImmP7277559-CGTAGCGTCAGGTAAA	BM	LARGE_PRE_B	FALSE		FCAImmP7555859-TACGGTACATCTATGG	KI
SS.sc7785308	Macrophage		F29_liver_CD45+_FCAImmP7277552_TCAATCTAGACATAAC	Kupffer Cell		ATTTCTGTCTTGCAAG-1	CD4+T Cells		cell_786	ExE endoderm		ACGGGCTAGCTGTCTA-1	HSPC_2_IPSC		AACTTCTTCAAGAGTA-2-0	Erythroid_ipsc		FCAImmP7579224-GTGCAGCGTATTCGTG	SK	DC2	FALSE		FCAImmP7803039-CCACTACTCGTTGCCT	SP	ENDOTHELIUM_III	FALSE		FCAImmP7198630-ACTGATGAGTACGCGA	LI	MACROPHAGE_IRON_RECYCLING	FALSE		FCAImmP7277564-ACTGAACGTCATGCCG	TH	DP(P)_T	FALSE		Human_colon_16S8159187-CGCTATCAGTGAACAT	GU	EPITHELIUM_CYCLING	FALSE		FCAImmP7277559-ATGCGATTCGCCTGAG	BM	EARLY_ERYTHROID	FALSE		FCAImmP7555859-CAGCAGCTCGGCGCTA	KI
SS.sc7785377	MK		F29_liver_CD45+_FCAImmP7277552_TCGGTAAAGCGCCTTG	Kupffer Cell		CAACCAAAGAGTCGGT-1	Endothelial Cells		cell_791	ExE endoderm		ACGGGCTGTTGACGTT-1	HSPC_2_IPSC		AAGAACAAGGTAGGCT-2-0	Erythroid_ipsc		FCAImmP7579224-GACGGCTCATGGTTGT	SK	MEMP	FALSE		FCAImmP7803039-GTCATTTCAAGCCTAT	SP	ENDOTHELIUM_III	FALSE		FCAImmP7198630-GCGGGTTAGTATCGAA	LI	EARLY_MK	FALSE		FCAImmP7277564-CACAAACTCGTTTAGG	TH	DP(P)_T	FALSE		Human_colon_16S8159187-TGGCTGGAGACTAGGC	GU	EPITHELIUM_II	FALSE		FCAImmP7277559-GACGTTATCACCCTCA	BM	MID_ERYTHROID	FALSE		FCAImmP7555859-GTTCGGGTCCTTTACA	KI
SS.sc7785500	MK		F29_liver_CD45+_FCAImmP7277552_TGCCCATTCTGACCTC	Kupffer Cell		CAACCAAAGTACGACG-1	CD8+T Cells		cell_799	ExE endoderm		ACGTCAAAGTGAACAT-1	HSPC_2_IPSC		AAGAACATCTACAGGT-2-0	Erythroid_ipsc		FCAImmP7579224-TTGCGTCTCGTACGGC	SK	DC2	FALSE		FCAImmP7803039-GCATGCGAGATCTGCT	SP	ENDOTHELIUM_III	FALSE		FCAImmP7198630-AGGCCGTGTCAGAATA	LI	MACROPHAGE_IRON_RECYCLING	FALSE		FCAImmP7277564-TAAGAGAAGATGGGTC	TH	DP(P)_T	FALSE		Human_colon_16S8159187-CAGTCCTAGGGAGTAA	GU	EPITHELIUM_CYCLING	FALSE		FCAImmP7277559-AAGGAGCCACCTCGGA	BM	EARLY_MK	FALSE		FCAImmP7555859-CGGACGTTCCACGTGG	KI
SS.sc7785334	Erythroid		F29_liver_CD45+_FCAImmP7277552_TGGGAAGAGGCTATCT	Kupffer Cell		CAACCAAGTCATATGC-1	CD4+T Cells		cell_801	ExE endoderm		ACTGATGGTTTGGGCC-1	HSPC_2_IPSC		AAGACAAAGTAGATCA-2-0	Erythroid_ipsc		FCAImmP7579224-CTCAGAAGTCTTGATG	SK	GMP	FALSE		FCAImmP7803039-CGTGTCTCACCCTATC	SP	MID_ERYTHROID	FALSE		FCAImmP7198630-CGCGGTAGTGAAATCA	LI	MACROPHAGE_IRON_RECYCLING	FALSE		FCAImmP7277564-TTGGAACCATAACCTG	TH	DP(P)_T	FALSE		Human_colon_16S8159187-TCGTACCAGACGCTTT	GU	EPITHELIUM_CYCLING	FALSE		FCAImmP7277559-GTCACAATCATGCATG	BM	MID_ERYTHROID	FALSE		FCAImmP7555859-GAGCAGACACCTATCC	KI
SS.sc7785501	MK		F45_liver_CD45+_FCAImmP7579222_ACAGCCGAGTACGCCC	Kupffer Cell		CAACTAGAGTGTCTCA-1	CD8+T Cells		cell_811	Macrophage_lineage		ACTGCTCAGATATGCA-1	HSPC_2_IPSC		AAGACAACAGAAGCTG-2-0	Macrophage_ipsc		FCAImmP7579224-CGTTCTGAGGACGAAA	SK	PROMONOCYTE	FALSE		FCAImmP7803039-TCATTTGAGACCTTTG	SP	EARLY_ERYTHROID	FALSE		FCAImmP7198630-CAGAATCCACCAACCG	LI	MACROPHAGE_IRON_RECYCLING	FALSE		FCAImmP7277564-GATGAGGAGAAACCAT	TH	DP(P)_T	FALSE		Human_colon_16S8159187-GGAGCAATCTTCAACT	GU	EPITHELIUM_CYCLING	FALSE		FCAImmP7277559-GTCTTCGTCCTCATTA	BM	MID_ERYTHROID	FALSE		FCAImmP7555859-CAGAGAGAGAATGTGT	KI
SS.sc7785453	HSPC_2		F45_liver_CD45+_FCAImmP7579222_TCGTACCAGTGATCGG	Kupffer Cell		CAACTAGCACCCTATC-1	Myeloid Cells		cell_821	MK_lineage		ACTGCTCAGCTAGTGG-1	HSPC_2_IPSC		AAGACAAGTCCAAAGG-2-0	Erythroid_ipsc		FCAImmP7579224-CTCCTAGTCAAGGCTT	SK	EOSINOPHIL_BASOPHIL	FALSE		FCAImmP7803039-AGCTTGAGTCGGCATC	SP	EARLY_ERYTHROID	FALSE		FCAImmP7198630-GATCAGTCAGCCTTGG	LI	DC_CYCLING	FALSE		FCAImmP7277564-AAGTCTGAGATCTGCT	TH	DP(P)_T	FALSE		Human_colon_16S8159187-TCAGCTCAGCACCGCT	GU	EPITHELIUM_II	FALSE		FCAImmP7277559-TACTCGCCACGCTTTC	BM	MID_ERYTHROID	FALSE		FCAImmP7555859-TGCGCAGTCGAATCCA	KI
SS.sc7785483	Erythroid		F41_liver_CD45+_FCAImmP7555846_AAACGGGGTAGATTAG	Kupffer Cell		CAACTAGTCGTGGTCG-1	CD4+T Cells		cell_822	ExE endoderm		ACTGCTCAGGACACCA-1	HSPC_2_IPSC		AAGACAAGTCCCAAAT-2-0	Erythroid_ipsc		FCAImmP7579224-TGGTTAGAGCCCAACC	SK	MONOCYTE_II_CCR2	FALSE		FCAImmP7803039-TCAACGATCAGGCGAA	SP	MID_ERYTHROID	FALSE		FCAImmP7198630-TCGCGTTTCTGATTCT	LI	DC_CYCLING	FALSE		FCAImmP7277564-CAGAGAGAGGCAGGTT	TH	DP(P)_T	FALSE		Human_colon_16S8159187-TGGGCGTTCTTGCCGT	GU	EPITHELIUM_CYCLING	FALSE		FCAImmP7277559-ACGCCAGAGAGTCTGG	BM	OSTEOBLAST	FALSE		FCAImmP7555859-ATCCGAAAGGCGCTCT	KI
SS.sc7785288	Erythroid		F41_liver_CD45+_FCAImmP7555846_AACGTTGTCGGCGCAT	Kupffer Cell		CAAGATCTCGGATGGA-1	CD8+T Cells		cell_828	ExE endoderm		ACTGCTCGTACTTAGC-1	HSPC_2_IPSC		AAGACAATCATGGAGG-2-0	Erythroid_ipsc		FCAImmP7579224-AGATCTGAGGATGTAT	SK	CYCLING_T	FALSE		FCAImmP7803039-GTGCGGTCAGTCTTCC	SP	ENDOTHELIUM_III	FALSE		FCAImmP7198630-ACGAGGATCAGCTCTC	LI	DC_CYCLING	FALSE		FCAImmP7277564-CATCAGACATCTCCCA	TH	DP(P)_T	FALSE		Human_colon_16S8159187-CTCCTAGCATATGAGA	GU	EPITHELIUM_II	FALSE		FCAImmP7277559-AGGGATGTCAGTTGAC	BM	MID_ERYTHROID	FALSE		FCAImmP7555859-TGTGTTTCAACACCCG	KI
SS.sc7785402	Macrophage		F41_liver_CD45+_FCAImmP7555846_ACACCCTTCTCTAGGA	Kupffer Cell		CAAGTTGGTACGAAAT-1	NK Cells		cell_829	ExE endoderm		ACTGCTCGTATATCCG-1	HSPC_2_IPSC		AAGACTCAGATCCGAG-2-0	Erythroid_ipsc		FCAImmP7579224-ATCATGGTCCATGAGT	SK	PROMONOCYTE	FALSE		FCAImmP7803039-ACATACGAGTTAACGA	SP	EARLY_MK	FALSE		FCAImmP7198630-GCGCGATAGGAGTTGC	LI	MACROPHAGE_IRON_RECYCLING	FALSE		FCAImmP7277564-TAGACCATCTGACCTC	TH	DP(P)_T	FALSE		Human_colon_16S8159187-AACGTTGAGTCCGGTC	GU	EPITHELIUM_II	FALSE		FCAImmP7277559-TGAGGGACACAACGCC	BM	PRE_DC2	FALSE		FCAImmP7555859-CACAAACTCAGATAAG	KI
			F41_liver_CD45+_FCAImmP7555846_AGTTGGTAGGAGTTGC	Kupffer Cell		CACAAACCAGCTGTAT-1	CD4+T Cells		cell_839	ExE endoderm		ACTGTCCAGTCACGCC-1	HSPC_2_IPSC		AAGACTCAGGTAGTAT-2-0	Erythroid_ipsc		FCAImmP7579224-GCGAGAAGTACTCAAC	SK	DC2	FALSE		FCAImmP7803039-GGCGACTTCATTATCC	SP	VSMC_PERICYTE_III	FALSE		FCAImmP7198630-ACTGATGTCTGCTGCT	LI	DC2	FALSE		FCAImmP7277564-TCTTCGGTCACCTTAT	TH	DP(P)_T	FALSE		Human_colon_16S8159187-AGTGGGAGTTGGTGGA	GU	EPITHELIUM_CYCLING	FALSE		FCAImmP7277559-TAGAGCTCAGATGGCA	BM	MID_ERYTHROID	FALSE		FCAImmP7555859-ACGATGTGTAAATGAC	KI
			F41_liver_CD45+_FCAImmP7555846_ATGGGAGAGGGCTTCC	Kupffer Cell		CACACTCGTGAACCTT-1	NK Cells		cell_844	Visceral endoderm		ACTGTCCCACCCTATC-1	HSPC_2_IPSC		AAGACTCGTACTCCGG-2-0	Erythroid_ipsc		FCAImmP7579224-GTTCATTCACGGACAA	SK	DC2	FALSE		FCAImmP7803039-CAGTAACCAATCCGAT	SP	EARLY_ERYTHROID	FALSE		FCAImmP7198630-GTACTTTCACGTCAGC	LI	MACROPHAGE_IRON_RECYCLING	FALSE		FCAImmP7277564-CTGAAGTCAGGAATCG	TH	DP(P)_T	FALSE		Human_colon_16S8159187-GTTACAGTCTGGAGCC	GU	EPITHELIUM_CYCLING	FALSE		FCAImmP7277559-CCGGTAGTCTCGATGA	BM	MID_ERYTHROID	FALSE		FCAImmP7555859-GACGGCTAGAAGGACA	KI
			F41_liver_CD45+_FCAImmP7555846_CAAGTTGAGTCGTACT	Kupffer Cell		CACACTCTCGGCCGAT-1	CD8+T Cells		cell_871	ExE endoderm		ACTGTCCTCGCAAACT-1	HSPC_2_IPSC		AAGACTCTCACCGGGT-2-0	Erythroid_ipsc		FCAImmP7579224-CAGCTGGCATACGCTA	SK	DC2	FALSE		FCAImmP7803039-ACACCGGGTCGAGATG	SP	ENDOTHELIUM_I	FALSE		FCAImmP7198630-AGATTGCCAGGACGTA	LI	MACROPHAGE_IRON_RECYCLING	FALSE		FCAImmP7277564-TGACGGCTCCACGTTC	TH	DP(P)_T	FALSE		Human_colon_16S8159187-GGCGTGTTCGTCCAGG	GU	EPITHELIUM_CYCLING	FALSE		FCAImmP7277559-GGGTTGCCATCGGACC	BM	EARLY_MK	FALSE		FCAImmP7555859-GGTGAAGTCTTCTGGC	KI
			F41_liver_CD45+_FCAImmP7555846_CACCACTAGAGACGAA	Kupffer Cell		CACAGTACATGACGGA-1	CD8+T Cells		cell_874	ExE endoderm		ACTGTCCTCTTACCTA-1	HSPC_2_IPSC		AAGACTCTCCACATAG-2-0	Macrophage_ipsc		FCAImmP7579224-TGACTTTCATGGTTGT	SK	DC2	FALSE		FCAImmP7803039-GATGAAAGTATCAGTC	SP	EARLY_ERYTHROID	FALSE		FCAImmP7198630-TCCACACTCCGAAGAG	LI	DC_CYCLING	FALSE		FCAImmP7277564-GTTACAGAGTGAATTG	TH	DP(P)_T	FALSE		Human_colon_16S8159187-AGTGTCACACGCTTTC	GU	EPITHELIUM_CYCLING	FALSE		FCAImmP7277559-CTACACCTCTGACCTC	BM	MID_ERYTHROID	FALSE		FCAImmP7555859-CGTCACTAGTGGGCTA	KI
			F41_liver_CD45+_FCAImmP7555846_CACCACTCAATGAATG	Kupffer Cell		CACTCCAGTGGCCCTA-1	NK Cells		cell_881	ExE endoderm		ACTTACTCATGCTGGC-1	HSPC_2_IPSC		AAGACTCTCCCTCATG-2-0	Macrophage_ipsc		FCAImmP7579224-TTCGGTCAGGCGTACA	SK	MONOCYTE_III_IL1B	FALSE		FCAImmP7803039-GAACCTAGTCTAAAGA	SP	ENDOTHELIUM_III	FALSE		FCAImmP7198630-AACGTTGGTCGTTGTA	LI	DC_CYCLING	FALSE		FCAImmP7277564-TAGGCATGTCATGCAT	TH	DP(P)_T	FALSE		Human_colon_16S8159187-CGAGCACTCCAAACTG	GU	EPITHELIUM_CYCLING	FALSE		FCAImmP7277559-AAAGCAACACGCGAAA	BM	MID_ERYTHROID	FALSE		FCAImmP7555859-GCTTCCAAGATCACGG	KI
			F41_liver_CD45+_FCAImmP7555846_CAGTAACCACCACCAG	Kupffer Cell		CACTCCATCCTATGTT-1	CD8+T Cells		cell_887	ExE mesoderm		ACTTGTTAGGATATAC-1	HSPC_2_IPSC		AAGATAGCAAACTAAG-2-0	Erythroid_ipsc		FCAImmP7579224-GGTGTTAGTTCAGACT	SK	PROMONOCYTE	FALSE		FCAImmP7803039-CGGACTGGTGCAGACA	SP	ENDOTHELIUM_III	FALSE		FCAImmP7198630-TACCTATAGATGCCAG	LI	MACROPHAGE_IRON_RECYCLING	FALSE		FCAImmP7277564-TGAGAGGAGACAAAGG	TH	B1	FALSE		Human_colon_16S8159187-GGGATGATCTCGAGTA	GU	EPITHELIUM_CYCLING	FALSE		FCAImmP7277559-AGTGTCATCATTGCGA	BM	MID_ERYTHROID	FALSE		FCAImmP7555859-CTCGTACTCCTTGCCA	KI
			F41_liver_CD45+_FCAImmP7555846_CATCGGGAGCACCGTC	Kupffer Cell		CAGAGAGAGAGGACGG-1	CD4+T Cells		cell_892	ExE mesoderm		ACTTGTTGTCTCATCC-1	HSPC_2_IPSC		AAGATAGCACGCGCAT-2-0	MK_ipsc		FCAImmP7579224-GAAACTCAGGCTCATT	SK	ENDOTHELIUM_II	FALSE		FCAImmP7803039-CGTCCATAGAACAATC	SP	ENDOTHELIUM_III	FALSE		FCAImmP7198630-CAGCCGATCGCATGGC	LI	DC_CYCLING	FALSE		FCAImmP7277564-GCGCGATCATGGTTGT	TH	DC1	FALSE		Human_colon_16S8159187-ACTGTCCCAAGACACG	GU	EPITHELIUM_II	FALSE		FCAImmP7277559-TTCTTAGAGATGCCTT	BM	MID_ERYTHROID	FALSE		FCAImmP7555859-AGGTCATGTAAGAGGA	KI
			F41_liver_CD45+_FCAImmP7555846_CATTATCGTGTGACCC	Kupffer Cell		CAGAGAGAGCACAGGT-1	Endothelial Cells		cell_896	Macrophage_lineage		ACTTTCATCTACCTGC-1	HSPC_2_IPSC		AAGATAGTCAAATGCC-2-0	Erythroid_ipsc		FCAImmP7579224-TTCTTAGTCTGGTATG	SK	DC2	FALSE		FCAImmP7803039-TGGACGCGTGTGACCC	SP	MID_ERYTHROID	FALSE		FCAImmP7198630-CACACTCGTCAATGTC	LI	DC_CYCLING	FALSE		FCAImmP7277564-ATTCTACGTGTTCTTT	TH	DP(P)_T	FALSE		Human_colon_16S8159187-GATCTAGTCGATAGAA	GU	EPITHELIUM_II	FALSE		FCAImmP7277559-TTCTTAGTCTCATTCA	BM	EARLY_ERYTHROID	FALSE		FCAImmP7555859-CTACCCAAGTGAACGC	KI
			F41_liver_CD45+_FCAImmP7555846_CCTATTAGTAAAGTCA	Kupffer Cell		CAGAGAGCACTAGTAC-1	CD8+T Cells		cell_900	ExE endoderm		AGAATAGAGCGATATA-1	HSPC_2_IPSC		AAGATAGTCATGGGAG-2-0	Erythroid_ipsc		FCAImmP7579224-CCACGGAAGTCAAGCG	SK	EOSINOPHIL_BASOPHIL	FALSE		FCAImmP7803039-CTCTGGTCAAGGACAC	SP	MID_ERYTHROID	FALSE		FCAImmP7198630-TAAACCGTCGCCAAAT	LI	LARGE_PRE_B	FALSE		FCAImmP7277564-TAGGCATCAAGCGAGT	TH	DC1	FALSE		Human_colon_16S8159187-GACACGCGTGCAGGTA	GU	EPITHELIUM_CYCLING	FALSE		FCAImmP7277559-CCTCAGTCACAACGTT	BM	MID_ERYTHROID	FALSE		FCAImmP7555859-TCTATTGTCTCAACTT	KI
			F41_liver_CD45+_FCAImmP7555846_CGCCAAGAGATAGCAT	Kupffer Cell		CAGAGAGTCTTTCCTC-1	CD8+T Cells		cell_901	ExE mesoderm		AGAATAGCATTCTTAC-1	HSPC_2_IPSC		AAGCATCGTCTGTCAA-2-0	Erythroid_ipsc		FCAImmP7579224-ACGGCCACATTAGCCA	SK	VSMC_PERICYTE	FALSE		FCAImmP7803039-GTAACGTTCAGCATGT	SP	LATE_ERYTHROID	FALSE		FCAImmP7198630-TGATTTCCAAGTAGTA	LI	MACROPHAGE_IRON_RECYCLING	FALSE		FCAImmP7277564-CTCGGGATCTCTGTCG	TH	DP(P)_T	FALSE		Human_colon_16S8159187-TACGGGCCACTTCGAA	GU	EPITHELIUM_CYCLING	FALSE		FCAImmP7277559-ATCTACTAGAACAATC	BM	MID_ERYTHROID	FALSE		FCAImmP7555859-GTGGGTCAGCTGCAAG	KI
			F41_liver_CD45+_FCAImmP7555846_CGTCAGGAGTGTTAGA	Kupffer Cell		CAGATCAAGAAGGTGA-1	CD4+T Cells		cell_905	Visceral endoderm		AGAATAGGTAGATTAG-1	HSPC_2_IPSC		AAGCATCGTGAGTTTC-2-0	Erythroid_ipsc		FCAImmP7579224-GGGAGATCAGATAATG	SK	MONOCYTE_II_CCR2	FALSE		FCAImmP7803039-ATTATCCAGCAGATCG	SP	MESOTHELIUM	FALSE		FCAImmP7198630-AACTCTTCATGCATGT	LI	MACROPHAGE_IRON_RECYCLING	FALSE		FCAImmP7277564-CTTTGCGCAAATACAG	TH	DP(P)_T	FALSE		Human_colon_16S8159187-TCTGAGAAGAGTCTGG	GU	EPITHELIUM_CYCLING	FALSE		FCAImmP7277559-AACCGCGCACGAAGCA	BM	MID_ERYTHROID	FALSE		FCAImmP7555859-CCTTACGAGCCAGTTT	KI
			F41_liver_CD45+_FCAImmP7555846_CGTGAGCCAAGCGTAG	Kupffer Cell		CAGCATATCTCTTATG-1	NK Cells		cell_908	ExE endoderm		AGAATAGGTCTGCGGT-1	HSPC_2_IPSC		AAGCCATCAGGTCTCG-2-0	Erythroid_ipsc		FCAImmP7579224-AGCGGTCTCTACGAGT	SK	MONOCYTE_III_IL1B	FALSE		FCAImmP7803039-AGGTCATAGCAACGGT	SP	ENDOTHELIUM_III	FALSE		FCAImmP7198630-CGTGAGCCATCCTAGA	LI	MACROPHAGE_IRON_RECYCLING	FALSE		FCAImmP7277564-CCTTTCTAGGCATGGT	TH	DP(P)_T	FALSE		Human_colon_16S8159187-ACATCAGCACACCGAC	GU	EPITHELIUM_II	FALSE		FCAImmP7277559-GTCACGGGTGAGGCTA	BM	MID_ERYTHROID	FALSE		FCAImmP7555859-GTGCGGTCAAACGCGA	KI
			F41_liver_CD45+_FCAImmP7555846_CGTTCTGTCGAGAGCA	Kupffer Cell		CAGCCGAGTGTAACGG-1	CD8+T Cells		cell_916	ExE endoderm		AGAATAGTCCACGTTC-1	HSPC_2_IPSC		AAGCCATGTGTCCATA-2-0	Erythroid_ipsc		FCAImmP7579224-CGCCAAGCAACCGCCA	SK	DC1	FALSE		FCAImmP7803039-GGTGAAGGTAATCACC	SP	ENDOTHELIUM_III	FALSE		FCAImmP7198630-ATTACTCCAAAGGTGC	LI	DC_CYCLING	FALSE		FCAImmP7277564-CCCAGTTTCGGTCCGA	TH	DC1	FALSE		Human_colon_16S8159187-TACACGAAGCCAGTAG	GU	EPITHELIUM_CYCLING	FALSE		FCAImmP7277559-ACCTTTAAGGGCATGT	BM	MID_ERYTHROID	FALSE		FCAImmP7555859-GGTGTTATCTCACATT	KI
			F41_liver_CD45+_FCAImmP7555846_CTCGGGACATATGGTC	Kupffer Cell		CAGCTAATCACAGGCC-1	Endothelial Cells		cell_922	ExE endoderm		AGACGTTCAGATGGCA-1	HSPC_2_IPSC		AAGCCATTCGGACCAC-2-0	Macrophage_ipsc		FCAImmP7579224-CGCTGGAAGGCTCTTA	SK	PROMONOCYTE	FALSE		FCAImmP7803039-ACGAGCCGTTGACGTT	SP	ENDOTHELIUM_III	FALSE		FCAImmP7198630-GCTTGAATCATAGCAC	LI	MACROPHAGE_KUPFFER_LIKE	FALSE		FCAImmP7277564-CGAACATGTAGCGATG	TH	DP(P)_T	FALSE		Human_colon_16S8159187-GAATGAAGTGGCTCCA	GU	EPITHELIUM_II	FALSE		FCAImmP7277559-CTCTAATTCAAAGACA	BM	EARLY_MK	FALSE		FCAImmP7555859-GATTCAGAGTACGTTC	KI
			F41_liver_CD45+_FCAImmP7555846_CTCGGGAGTGCGGTAA	Kupffer Cell		CAGGTGCGTGTAAGTA-1	NK Cells		cell_936	ExE endoderm		AGACGTTCATGGATGG-1	HSPC_2_IPSC		AAGCCATTCGTGGACC-2-0	Erythroid_ipsc		FCAImmP7579224-CAAGTTGCAGGTTTCA	SK	DC2	FALSE		FCAImmP7803039-AGAATAGGTGCCTGTG	SP	ENDOTHELIUM_III	FALSE		FCAImmP7198630-AGGCCGTTCTTGCATT	LI	DC1	FALSE		FCAImmP7277564-CACCTTGGTTGGTTTG	TH	DP(P)_T	FALSE		Human_colon_16S8159187-ATTGGTGCACCAGGCT	GU	EPITHELIUM_CYCLING	FALSE		FCAImmP7277559-TTCGGTCTCGGGAGTA	BM	MID_ERYTHROID	FALSE		FCAImmP7555859-CAGCCGAGTGCATCTA	KI
			F41_liver_CD45+_FCAImmP7555846_CTTCTCTAGTCCTCCT	Kupffer Cell		CAGTAACGTAAATACG-1	CD4+T Cells		cell_937	ExE endoderm		AGAGCGAAGATCCTGT-1	HSPC_2_IPSC		AAGCGAGCAAGCTGCC-2-0	Erythroid_ipsc		FCAImmP7579224-CTCCTAGCAGTATGCT	SK	DC2	FALSE		FCAImmP7803039-GCACATAGTAGGCTGA	SP	MEMP	FALSE		FCAImmP7198630-GTCTCGTAGCGCCTCA	LI	MEMP	FALSE		FCAImmP7277564-CCTATTAAGTGCGTGA	TH	DP(P)_T	FALSE		Human_colon_16S8159187-GGACAAGTCGTCCAGG	GU	EPITHELIUM_II	FALSE		FCAImmP7277559-GCTTGAAGTTGTCTTT	BM	EARLY_MK	FALSE		FCAImmP7555859-TTAGGACTCTGCGGCA	KI
			F41_liver_CD45+_FCAImmP7555846_GACGGCTGTATATGGA	Kupffer Cell		CAGTAACGTCGCATCG-1	CD4+T Cells		cell_941	Visceral endoderm		AGAGCGAAGTGCGTGA-1	HSPC_2_IPSC		AAGCGAGCAGTGACCC-2-0	Macrophage_ipsc		FCAImmP7579224-AAAGATGAGGATTCGG	SK	DC2	FALSE		FCAImmP7803039-GCAAACTAGTTCGCGC	SP	ENDOTHELIUM_III	FALSE		FCAImmP7198630-ACGGAGAGTTCTGGTA	LI	MACROPHAGE_IRON_RECYCLING	FALSE		FCAImmP7277564-GGAACTTTCATGCATG	TH	DP(P)_T	FALSE		Human_colon_16S8159187-TCGGGACGTTGATTCG	GU	EPITHELIUM_CYCLING	FALSE		FCAImmP7277559-GTTTCTACAGACGCTC	BM	MID_ERYTHROID	FALSE		FCAImmP7555859-ATAGACCGTCCCTACT	KI
			F41_liver_CD45+_FCAImmP7555846_GATCGTAAGCTAGTCT	Kupffer Cell		CAGTCCTGTAGTAGTA-1	NK Cells		cell_944	Haematoendothelial progenitors		AGAGCGAGTAGGAGTC-1	HSPC_2_IPSC		AAGCGAGGTCGGTAAG-2-0	Erythroid_ipsc		FCAImmP7579224-TGGTTCCCACGAAAGC	SK	VSMC_PERICYTE	FALSE		FCAImmP7803039-CGAGCCAGTCGGGTCT	SP	ENDOTHELIUM_III	FALSE		FCAImmP7198630-TAGTGGTCAAACCCAT	LI	PROMONOCYTE	FALSE		FCAImmP7277564-TTCGAAGCAACGATCT	TH	DC1	FALSE		Human_colon_16S8159187-CAACTAGAGCTGAAAT	GU	EPITHELIUM_CYCLING	FALSE		FCAImmP7277559-TTGCGTCAGATAGTCA	BM	MID_ERYTHROID	FALSE		FCAImmP7555859-GCCAAATCAATCTGCA	KI
			F41_liver_CD45+_FCAImmP7555846_GATGAAATCTCTGAGA	Kupffer Cell		CATATGGTCAGTGTTG-1	Endothelial Cells		cell_954	ExE endoderm		AGAGCGAGTTCGAATC-1	HSPC_2_IPSC		AAGCGAGGTGAGATTA-2-0	Macrophage_ipsc		FCAImmP7579224-CACAAACGTTCTGGTA	SK	MACROPHAGE_MHCII_HIGH	FALSE		FCAImmP7803039-CGCTGGAAGAGCCTAG	SP	MID_ERYTHROID	FALSE		FCAImmP7198630-TGATTTCAGAAGGGTA	LI	MACROPHAGE_PROLIFERATING	FALSE		FCAImmP7277564-ATCATCTCAAGACGTG	TH	DP(P)_T	FALSE		Human_colon_16S8159187-TGAGCATAGCGTTGCC	GU	EPITHELIUM_II	FALSE		FCAImmP7277559-GGGCACTAGTGGGATC	BM	MID_ERYTHROID	FALSE		FCAImmP7555859-TGACTAGCAAACCTAC	KI
			F41_liver_CD45+_FCAImmP7555846_GATGCTATCTAACTCT	Kupffer Cell		CATATTCCATGAAGTA-1	NK Cells		cell_962	Haematoendothelial progenitors		AGAGCTTAGGACGAAA-1	HSPC_2_IPSC		AAGCGTTTCCCAAGTA-2-0	Erythroid_ipsc		FCAImmP7579224-CAGCATAAGCTGATAA	SK	DC2	FALSE		FCAImmP7803039-ACACCCTTCCACTGGG	SP	MID_ERYTHROID	FALSE		FCAImmP7198630-CCGTACTGTTATCACG	LI	MACROPHAGE_MHCII_HIGH	FALSE		FCAImmP7277564-CTCTACGGTGTTTGTG	TH	DP(P)_T	FALSE		Human_colon_16S8159187-GATGAAAAGCCACGTC	GU	EPITHELIUM_CYCLING	FALSE		FCAImmP7277559-GCAGCCACATCCGTGG	BM	EARLY_ERYTHROID	FALSE		FCAImmP7555859-TGGCGCACACGGCGTT	KI
			F41_liver_CD45+_FCAImmP7555846_GCATGCGAGGTTCCTA	Kupffer Cell		CATCAGAAGCGATTCT-1	CD8+T Cells		cell_970	ExE endoderm		AGAGCTTGTAGAAAGG-1	HSPC_2_IPSC		AAGCGTTTCGATACGT-2-0	Erythroid_ipsc		FCAImmP7579224-CCCAATCAGCCACGCT	SK	PRO_B	FALSE		FCAImmP7803039-AAATGCCCAGGTCTCG	SP	ENDOTHELIUM_III	FALSE		FCAImmP7198630-ACCCACTTCTGATTCT	LI	MACROPHAGE_IRON_RECYCLING	FALSE		FCAImmP7277564-TTGGCAATCTTAACCT	TH	TREG	FALSE		Human_colon_16S8159187-ACTTTCATCAGGTAAA	GU	EPITHELIUM_II	FALSE		FCAImmP7277559-TTGACTTGTTCCGTCT	BM	MID_ERYTHROID	FALSE		FCAImmP7555859-GACCAATGTAGGCTGA	KI
			F41_liver_CD45+_FCAImmP7555846_GCGACCACACTGAAGG	Kupffer Cell		CATCCACCACCAGCAC-1	CD8+T Cells		cell_984	Visceral endoderm		AGAGCTTTCCGCGTTT-1	HSPC_2_IPSC		AAGCGTTTCTACCTTA-2-0	MK_ipsc		FCAImmP7579224-CTAGAGTAGGCAATTA	SK	ENDOTHELIUM_I	FALSE		FCAImmP7803039-AACTTTCCAGCTATTG	SP	MID_ERYTHROID	FALSE		FCAImmP7198630-AATCCAGGTTCCATGA	LI	MACROPHAGE_IRON_RECYCLING	FALSE		FCAImmP7277564-TTCTACAAGCGCTCCA	TH	DP(P)_T	FALSE		Human_colon_16S8159187-CTCAGAATCGCATGAT	GU	EPITHELIUM_CYCLING	FALSE		FCAImmP7277559-ATAGACCGTCTGCGGT	BM	EARLY_MK	FALSE		FCAImmP7555859-CAACCTCAGACAAGCC	KI
			F41_liver_CD45+_FCAImmP7555846_GCGCAGTCAGATCGGA	Kupffer Cell		CATCCACGTATAGGGC-1	CD8+T Cells		cell_985	ExE endoderm		AGATTGCCAAAGGCGT-1	HSPC_2_IPSC		AAGGAATAGACCAGCA-2-0	Erythroid_ipsc		FCAImmP7579224-ATCCACCGTGGCAAAC	SK	CYCLING_T	FALSE		FCAImmP7803039-TTCGAAGAGTTGAGAT	SP	ENDOTHELIUM_III	FALSE		FCAImmP7198630-CTCGTCATCATACGGT	LI	MACROPHAGE_IRON_RECYCLING	FALSE		FCAImmP7277564-AACTCCCGTACATCCA	TH	DP(P)_T	FALSE		Human_colon_16S8159187-TGAGCATAGCTGATAA	GU	EPITHELIUM_II	FALSE		FCAImmP7277559-AGAGTGGCATTTGCTT	BM	MID_ERYTHROID	FALSE		FCAImmP7555859-GGACAAGTCGTTACGA	KI
			F41_liver_CD45+_FCAImmP7555846_GGACATTAGAGGTTGC	Kupffer Cell		CATCGAAGTCATCCCT-1	NK Cells		cell_988	ExE endoderm		AGATTGCCAGTCGTGC-1	HSPC_2_IPSC		AAGGAATGTACGATGG-2-0	Erythroid_ipsc		FCAImmP7579224-CTTACCGAGTGTCTCA	SK	DC2	FALSE		FCAImmP7803039-TGCTACCCACAACGCC	SP	ENDOTHELIUM_III	FALSE		FCAImmP7198630-CGTGAGCAGCTCTCGG	LI	B1	FALSE		FCAImmP7277564-CTAGCCTAGTTTAGGA	TH	DP(P)_T	FALSE		Human_colon_16S8159187-GACGTTAGTCGCTTTC	GU	EPITHELIUM_CYCLING	FALSE		FCAImmP7277559-TACGGATAGTTGTCGT	BM	MID_ERYTHROID	FALSE		FCAImmP7555859-CGCTGGATCGCAGGCT	KI
			F41_liver_CD45+_FCAImmP7555846_GGACGTCCAAAGTCAA	Kupffer Cell		CATCGGGTCTCATTCA-1	CD4+T Cells		cell_991	ExE endoderm		AGATTGCGTACCGCTG-1	HSPC_2_IPSC		AAGGAATTCAAGCCCG-2-0	Erythroid_ipsc		FCAImmP7579224-CGGGTCATCATGTCTT	SK	DC2	FALSE		FCAImmP7803039-GCGACCAGTGAAATCA	SP	MID_ERYTHROID	FALSE		FCAImmP7198630-TGGTTCCTCAAGATCC	LI	MACROPHAGE_IRON_RECYCLING	FALSE		FCAImmP7277564-CTACACCGTGAAATCA	TH	DP(P)_T	FALSE		Human_colon_16S8159187-CGATCGGTCCTCGCAT	GU	EPITHELIUM_II	FALSE		FCAImmP7277559-GACTACATCTGGTATG	BM	MID_ERYTHROID	FALSE		FCAImmP7555859-ATGGGAGGTCATGCAT	KI
			F41_liver_CD45+_FCAImmP7555846_GGCGTGTTCTGCTTGC	Kupffer Cell		CATGCCTTCAACGCTA-1	CD4+T Cells		cell_1008	ExE endoderm		AGCAGCCAGAAGGACA-1	HSPC_2_IPSC		AAGGAATTCACAATGC-2-0	MK_ipsc		FCAImmP7579224-CATATTCGTCTTCTCG	SK	DC2	FALSE		FCAImmP7803039-TACCTTATCCCTCAGT	SP	ENDOTHELIUM_I	FALSE		FCAImmP7198630-CAAGATCAGCAGCCTC	LI	MACROPHAGE_PROLIFERATING	FALSE		FCAImmP7277564-CGTTGGGTCGGAAATA	TH	DP(P)_T	FALSE		Human_colon_16S8159187-GCTCTGTGTGGTCTCG	GU	EPITHELIUM_II	FALSE		FCAImmP7277559-GGCGACTTCAACACAC	BM	MID_ERYTHROID	FALSE		FCAImmP7555859-TCACGAAGTACCGTTA	KI
			F41_liver_CD45+_FCAImmP7555846_GGGTTGCGTCAGTGGA	Kupffer Cell		CATTATCAGGCAGGTT-1	CD8+T Cells		cell_1026	Visceral endoderm		AGCAGCCGTAAGAGAG-1	HSPC_2_IPSC		AAGGAATTCCACGAAT-2-0	Erythroid_ipsc		FCAImmP7579224-CGAGAAGTCTCGCATC	SK	DC2	FALSE		FCAImmP7803039-TTTACTGGTTCATGGT	SP	ENDOTHELIUM_I	FALSE		FCAImmP7198630-AGCTCCTAGATGTAAC	LI	MACROPHAGE_IRON_RECYCLING	FALSE		FCAImmP7277564-GGCTCGACAGCTGCAC	TH	DP(P)_T	FALSE		Human_colon_16S8159187-TACTTACGTAAAGGAG	GU	EPITHELIUM_II	FALSE		FCAImmP7277559-AGCAGCCTCCCTCAGT	BM	MID_ERYTHROID	FALSE		FCAImmP7555859-TTCTCCTGTCGGGTCT	KI
			F41_liver_CD45+_FCAImmP7555846_GTACTCCAGATATACG	Kupffer Cell		CCAATCCAGACCGGAT-1	CD4+T Cells		cell_1027	ExE endoderm		AGCAGCCGTGATAAGT-1	HSPC_2_IPSC		AAGGAATTCGACATTG-2-0	MK_ipsc		FCAImmP7579224-AGCAGCCCAGCTCGCA	SK	EARLY_MK	FALSE		FCAImmP7803039-GCTCTGTCAGTTCCCT	SP	ENDOTHELIUM_III	FALSE		FCAImmP7198630-TGAGCCGTCCCACTTG	LI	MACROPHAGE_PROLIFERATING	FALSE		FCAImmP7277564-CCCATACAGCGTGAAC	TH	DP(P)_T	FALSE		Human_colon_16S8159187-TTAACTCAGAACAATC	GU	EPITHELIUM_II	FALSE		FCAImmP7277559-TCGTAGATCCGGCACA	BM	MID_ERYTHROID	FALSE		FCAImmP7555859-AGCATACCAAGAGTCG	KI
			F41_liver_CD45+_FCAImmP7555846_GTAGGCCCAAGCGTAG	Kupffer Cell		CCAATCCCAAAGTGCG-1	CD8+T Cells		cell_1033	ExE endoderm		AGCAGCCGTGGGTCAA-1	HSPC_2_IPSC		AAGGAATTCGAGTCTA-2-0	Erythroid_ipsc		FCAImmP7579224-CTGCCTATCATGCATG	SK	DC2	FALSE		FCAImmP7803039-TTTCCTCTCACCATAG	SP	ENDOTHELIUM_III	FALSE		FCAImmP7198630-TTGTAGGCACTCAGGC	LI	DC1	FALSE		FCAImmP7277564-GCGCAGTCAAGCCGCT	TH	DP(P)_T	FALSE		Human_colon_16S8159187-CACAAACGTAGCTTGT	GU	EPITHELIUM_CYCLING	FALSE		FCAImmP7277559-CATCCACGTAAGTAGT	BM	MID_ERYTHROID	FALSE		FCAImmP7555859-GCACTCTGTTTGTTGG	KI
			F41_liver_CD45+_FCAImmP7555846_GTTCGGGTCGTGGTCG	Kupffer Cell		CCACGGACAATGACCT-1	CD8+T Cells		cell_1034	ExE endoderm		AGCATACGTATTCTCT-1	HSPC_2_IPSC		AAGGAATTCGCTGCGA-2-0	Erythroid_ipsc		FCAImmP7579224-ATAACGCAGAAGGTTT	SK	DC2	FALSE		FCAImmP7803039-GATGCTAAGCGCCTTG	SP	LATE_ERYTHROID	FALSE		FCAImmP7198630-CTAACTTAGGCTAGAC	LI	MACROPHAGE_IRON_RECYCLING	FALSE		FCAImmP7277564-CCACGGATCGCACTCT	TH	DP(P)_T	FALSE		Human_colon_16S8159187-AAGTCTGCAATAGCAA	GU	EPITHELIUM_CYCLING	FALSE		FCAImmP7277559-CTAGCCTCAGCCTTTC	BM	MID_ERYTHROID	FALSE		FCAImmP7555859-GGATTACAGGACTGGT	KI
			F41_liver_CD45+_FCAImmP7555846_TCGAGGCTCACGGTTA	Kupffer Cell		CCATGTCAGACAGACC-1	Endothelial Cells		cell_1037	Visceral endoderm		AGCCTAACACAAGACG-1	HSPC_2_IPSC		AAGGTAAAGCCATTCA-2-0	Erythroid_ipsc		FCAImmP7579224-TGCCCTAGTCCGACGT	SK	DC1	FALSE		FCAImmP7803039-GAATAAGTCAGCGACC	SP	ENDOTHELIUM_III	FALSE		FCAImmP7198630-ACACCCTAGACCTTTG	LI	MAST_CELL	FALSE		FCAImmP7277564-TCATTTGGTTAAGACA	TH	DP(P)_T	FALSE		Human_colon_16S8159187-TGCCAAAGTTCCAACA	GU	EPITHELIUM_II	FALSE		FCAImmP7277559-CGCGTTTGTGATAAAC	BM	MID_ERYTHROID	FALSE		FCAImmP7555859-CTCCTAGAGGAGTTTA	KI
			F41_liver_CD45+_FCAImmP7555846_TGAGCATTCGGCCGAT	Kupffer Cell		CCATTCGAGGCTATCT-1	NK Cells		cell_1039	Macrophage_lineage		AGCCTAAGTACAGCAG-1	HSPC_2_IPSC		AAGGTAAAGTATGGAT-2-0	Macrophage_ipsc		FCAImmP7579224-TGAAAGACATAACCTG	SK	DC2	FALSE		FCAImmP7803039-TTGCGTCCAATCTGCA	SP	ENDOTHELIUM_III	FALSE		FCAImmP7198630-ACGGGCTAGTTCCACA	LI	MACROPHAGE_IRON_RECYCLING	FALSE		FCAImmP7277564-CATCGAATCGTGGGAA	TH	DP(P)_T	FALSE		Human_colon_16S8159187-GTCATTTGTCTAGGTT	GU	EPITHELIUM_CYCLING	FALSE		FCAImmP7277559-ACGATGTGTCTCTTAT	BM	MID_ERYTHROID	FALSE		FCAImmP7555859-TGAGCCGCACAACTGT	KI
			F41_liver_CD45+_FCAImmP7555846_TGCCAAAAGCACAGGT	Kupffer Cell		CCATTCGTCAACGAAA-1	NK Cells		cell_1051	Visceral endoderm		AGCCTAATCAATCTCT-1	HSPC_2_IPSC		AAGGTAACACAGTACT-2-0	Erythroid_ipsc		FCAImmP7579224-CTCATTACATGACGGA	SK	DC2	FALSE		FCAImmP7803039-ACGGCCATCACCGGGT	SP	EARLY_MK	FALSE		FCAImmP7198630-GTCTTCGCAGTCAGCC	LI	MACROPHAGE_IRON_RECYCLING	FALSE		FCAImmP7277564-GTCGTAAGTGTCAATC	TH	MACROPHAGE_LYVE1_HIGH	FALSE		Human_colon_16S8159187-GCCAAATTCGTCACGG	GU	EPITHELIUM_CYCLING	FALSE		FCAImmP7277559-CACACCTTCCTGTAGA	BM	MID_ERYTHROID	FALSE		FCAImmP7555859-CAGATCAGTATATCCG	KI
			F41_liver_CD45+_FCAImmP7555846_TGCTGCTTCTGAAAGA	Kupffer Cell		CCATTCGTCGACCAGC-1	CD4+T Cells		cell_1055	ExE endoderm		AGCGGTCCACTGTCGG-1	HSPC_2_IPSC		AAGGTAAGTAAGGCCA-2-0	Erythroid_ipsc		FCAImmP7579224-ACATGGTAGTCCAGGA	SK	DC2	FALSE		FCAImmP7803039-CAACTAGAGGATCGCA	SP	LATE_ERYTHROID	FALSE		FCAImmP7198630-GCGCAGTAGACCTAGG	LI	MACROPHAGE_IRON_RECYCLING	FALSE		FCAImmP7277564-TTCTACAGTGCAGGTA	TH	DP(P)_T	FALSE		Human_colon_16S8159187-AGAGTGGTCAGCTTAG	GU	EPITHELIUM_II	FALSE		FCAImmP7277559-GGGTTGCCACCCATTC	BM	EARLY_MK	FALSE		FCAImmP7555859-TTAGGACGTAGTAGTA	KI
			F41_liver_CD45+_FCAImmP7555846_TTAACTCGTCTAGTGT	Kupffer Cell		CCCAGTTAGCTCCTCT-1	CD4+T Cells		cell_1058	ExE endoderm		AGCGTCGAGATGCCAG-1	HSPC_2_IPSC		AAGGTAAGTCAGGCAA-2-0	MK_ipsc		FCAImmP7579224-CTTTGCGCACGCATCG	SK	DC2	FALSE		FCAImmP7803039-ATAACGCAGACGCACA	SP	MID_ERYTHROID	FALSE		FCAImmP7198630-AGAGCGAGTAAGGGCT	LI	MACROPHAGE_IRON_RECYCLING	FALSE		FCAImmP7277564-TGCGCAGCAATGGATA	TH	DP(P)_T	FALSE		Human_colon_16S8159187-TCACAAGTCTTTACAC	GU	EPITHELIUM_CYCLING	FALSE		FCAImmP7277559-GCTCTGTTCATTCACT	BM	MID_ERYTHROID	FALSE		FCAImmP7555859-GGATGTTGTACGAAAT	KI
			F30_liver_CD45+_FCAImmP7277560_AAAGCAAAGGATATAC	Kupffer Cell		CCCATACCAATCGAAA-1	CD8+T Cells		cell_1060	ExE endoderm		AGCGTCGGTAGTAGTA-1	HSPC_2_IPSC		AAGGTAAGTGCGCTCA-2-0	Erythroid_ipsc		FCAImmP7579224-AGTCTTTAGGACACCA	SK	DC2	FALSE		FCAImmP7803039-ACGCCAGAGCGATGAC	SP	PROMYELOCYTE	FALSE		FCAImmP7198630-GTAGTCATCAATCTCT	LI	MACROPHAGE_IRON_RECYCLING	FALSE		FCAImmP7277564-CCACCTAAGATGTGGC	TH	DP(P)_T	FALSE		Human_colon_16S8159187-GATCGTAGTTGGAGGT	GU	EPITHELIUM_CYCLING	FALSE		FCAImmP7277559-GGCTCGATCTCGATGA	BM	EARLY_MK	FALSE		FCAImmP7555859-GTTCTCGGTGCCTTGG	KI
			F30_liver_CD45+_FCAImmP7277560_AACTCAGAGGAGCGTT	Kupffer Cell		CCCATACCATTGGTAC-1	CD4+T Cells		cell_1077	ExE endoderm		AGCGTCGGTCAAACTC-1	HSPC_2_IPSC		AAGGTAATCGTCGATA-2-0	Macrophage_ipsc		FCAImmP7579224-ATTCTACGTTTGTGTG	SK	CYCLING_T	FALSE		FCAImmP7803039-CTGATCCCAGTATGCT	SP	MPP	FALSE		FCAImmP7198630-GCGACCAGTATGGTTC	LI	MACROPHAGE_IRON_RECYCLING	FALSE		FCAImmP7277564-TAAGCGTCAAGTAGTA	TH	DP(P)_T	FALSE		Human_colon_16S8159187-CACACAATCTCGCTTG	GU	EPITHELIUM_II	FALSE		FCAImmP7277559-GGCAATTTCTTACCGC	BM	MID_ERYTHROID	FALSE		FCAImmP7555859-TAAGAGACACGAGGTA	KI
			F30_liver_CD45+_FCAImmP7277560_AAGACCTGTGGACGAT	Kupffer Cell		CCCTCCTAGTAATCCC-1	CD8+T Cells		cell_1090	ExE endoderm		AGCGTCGGTCGAGTTT-1	HSPC_2_IPSC		AAGGTAATCTCGCAGG-2-0	Erythroid_ipsc		FCAImmP7579224-CGTGTCTAGGGCTTGA	SK	DC2	FALSE		FCAImmP7803039-GCACTCTTCTCGCATC	SP	ENDOTHELIUM_I	FALSE		FCAImmP7198630-AACCATGTCGCGGATC	LI	LARGE_PRE_B	FALSE		FCAImmP7277564-ACGCCGACAAGACACG	TH	DP(P)_T	FALSE		Human_colon_16S8159187-TCTATTGGTTCAGACT	GU	EPITHELIUM_II	FALSE		FCAImmP7277559-GTCGTAACACCATCCT	BM	MID_ERYTHROID	FALSE		FCAImmP7555859-TGCACCTTCAGGATCT	KI
			F30_liver_CD45+_FCAImmP7277560_ACAGCCGTCAAAGACA	Kupffer Cell		CCGGGATCACACTGCG-1	CD8+T Cells		cell_1107	Visceral endoderm		AGCTCCTGTGTATGGG-1	HSPC_2_IPSC		AAGTACCTCATGGCCG-2-0	Erythroid_ipsc		FCAImmP7579224-CCTACACCACAGATTC	SK	CYCLING_T	FALSE		FCAImmP7803039-CTGATAGGTACTCAAC	SP	ENDOTHELIUM_III	FALSE		FCAImmP7198630-CTGCTGTGTGATGTGG	LI	DC_CYCLING	FALSE		FCAImmP7277564-GCAGCCAAGTCCCACG	TH	DP(P)_T	FALSE		Human_colon_16S8159187-CAGCCGATCGTACCGG	GU	EPITHELIUM_CYCLING	FALSE		FCAImmP7277559-GCGGGTTGTGTAATGA	BM	EARLY_MK	FALSE		FCAImmP7555859-TAAGCGTCAAACAACA	KI
			F30_liver_CD45+_FCAImmP7277560_ACGAGGAGTCAGATAA	Kupffer Cell		CCGGGATCACCATGTA-1	CD4+T Cells		cell_1123	ExE endoderm		AGCTCTCAGCCTCGTG-1	HSPC_2_IPSC		AAGTCGTAGGAAGAAC-2-0	Erythroid_ipsc		FCAImmP7579224-CCTTCGAGTCTCTCTG	SK	MONOCYTE_III_IL1B	FALSE		FCAImmP7803039-TCAACGACAGATGGGT	SP	MEMP	FALSE		FCAImmP7198630-ATTACTCGTCTTCTCG	LI	MACROPHAGE_IRON_RECYCLING	FALSE		FCAImmP7277564-AAGCCGCTCAGCAACT	TH	DP(P)_T	FALSE		Human_colon_16S8159187-GCGGGTTGTATATCCG	GU	EPITHELIUM_II	FALSE		FCAImmP7277559-AAAGCAACATGATCCA	BM	MID_ERYTHROID	FALSE		FCAImmP7555859-CTTCTCTGTGTCAATC	KI
			F30_liver_CD45+_FCAImmP7277560_ACGCAGCAGACTTGAA	Kupffer Cell		CCGTTCAAGACATAAC-1	CD8+T Cells		cell_1129	Macrophage_lineage		AGCTCTCGTCATGCCG-1	HSPC_2_IPSC		AAGTCGTAGTTAGTAG-2-0	Erythroid_ipsc		FCAImmP7579224-CATCAGAGTACAAGTA	SK	DC1	FALSE		FCAImmP7803039-GTTTCTACACGTAAGG	SP	LATE_ERYTHROID	FALSE		FCAImmP7198630-CTCGAGGGTGGTACAG	LI	PROMYELOCYTE	FALSE		FCAImmP7277564-ACTGCTCAGCGTGAAC	TH	DC1	FALSE		Human_colon_16S8159187-TATCAGGTCCCATTAT	GU	EPITHELIUM_II	FALSE		FCAImmP7277559-CTCTAATTCTCCGGTT	BM	MID_ERYTHROID	FALSE		FCAImmP7555859-GCACATATCTTTCCTC	KI
			F30_liver_CD45+_FCAImmP7277560_ACGCAGCAGCACACAG	Kupffer Cell		CCTAAAGCAATGGAAT-1	NK Cells		cell_1138	Macrophage_lineage		AGCTCTCGTTCAGGCC-1	HSPC_2_IPSC		AAGTCGTGTATCTCTT-2-0	Erythroid_ipsc		FCAImmP7579224-ACCCACTTCCGCATCT	SK	DC2	FALSE		FCAImmP7803039-TCTCATATCGTACCGG	SP	MID_ERYTHROID	FALSE		FCAImmP7198630-ACGGCCAGTTCCGTCT	LI	MACROPHAGE_IRON_RECYCLING	FALSE		FCAImmP7277564-ATTGGTGCACTTCTGC	TH	DP(P)_T	FALSE		Human_colon_16S8159187-CATTCGCGTGTCAATC	GU	EPITHELIUM_II	FALSE		FCAImmP7277559-TTAGGCAAGCCTATGT	BM	MID_ERYTHROID	FALSE		FCAImmP7555859-AAGACCTTCACTTCAT	KI
			F30_liver_CD45+_FCAImmP7277560_ACGGCCAGTATCAGTC	Kupffer Cell		CCTAAAGTCATGGTCA-1	CD8+T Cells		cell_1145	Visceral endoderm		AGGCCACAGCAGACTG-1	HSPC_2_IPSC		AAGTCGTGTCTTAGTG-2-0	Macrophage_ipsc		FCAImmP7579224-AATCGGTCATGCCTTC	SK	CD4+T	FALSE		FCAImmP7803039-GGGTTGCGTTCGCGAC	SP	ENDOTHELIUM_III	FALSE		FCAImmP7198630-CCTACACCATGTCGAT	LI	MACROPHAGE_IRON_RECYCLING	FALSE		FCAImmP7277564-CAGAATCGTTCGCTAA	TH	DC1	FALSE		Human_colon_16S8159187-CTACCCATCGGTGTCG	GU	EPITHELIUM_II	FALSE		FCAImmP7277559-GTCAAGTAGAAACCAT	BM	EARLY_MK	FALSE		FCAImmP7555859-GCTGCAGAGACTTTCG	KI
			F30_liver_CD45+_FCAImmP7277560_AGACGTTAGCTAAACA	Kupffer Cell		CCTAAAGTCCCTTGTG-1	NK Cells		cell_1148	ExE mesoderm		AGGCCACAGGATGCGT-1	HSPC_2_IPSC		AAGTCGTGTTCAATCG-2-0	Macrophage_ipsc		FCAImmP7579224-GGTGAAGCACCAGCAC	SK	PDC	FALSE		FCAImmP7803039-CCCAGTTCACATGGGA	SP	MID_ERYTHROID	FALSE		FCAImmP7198630-ATTACTCGTACAGACG	LI	MACROPHAGE_PROLIFERATING	FALSE		FCAImmP7277564-TCATTACAGGGTCTCC	TH	DP(P)_T	FALSE		Human_colon_16S8159187-AACTTTCAGGTGCTAG	GU	EPITHELIUM_II	FALSE		FCAImmP7277559-CCGGGATTCCCGACTT	BM	EARLY_MK	FALSE		FCAImmP7555859-CCACGGAAGTATGACA	KI
			F30_liver_CD45+_FCAImmP7277560_AGAGTGGCATGTAAGA	Kupffer Cell		CCTACACAGCGATTCT-1	CD8+T Cells		cell_1167	Macrophage_lineage		AGGCCGTAGCCTTGAT-1	HSPC_2_IPSC		AAGTCGTTCAAAGACA-2-0	Erythroid_ipsc		FCAImmP7579224-CGAGCACGTTGTCTTT	SK	CD8+T	FALSE		FCAImmP7803039-TTCGAAGAGAACTCGG	SP	ENDOTHELIUM_I	FALSE		FCAImmP7198630-TGGGAAGGTTAGTGGG	LI	MACROPHAGE_IRON_RECYCLING	FALSE		FCAImmP7277564-GATCTAGCACGAAACG	TH	DP(P)_T	FALSE		Human_colon_16S8159187-CATATGGCATGCTAGT	GU	EPITHELIUM_CYCLING	FALSE		FCAImmP7277559-TTCGAAGCAGTCTTCC	BM	PROMYELOCYTE	FALSE		FCAImmP7555859-GGATGTTAGATGTGGC	KI
			F30_liver_CD45+_FCAImmP7277560_AGCGGTCTCACGCATA	Kupffer Cell		CCTACACGTCCTCCAT-1	CD4+T Cells		cell_1169	ExE endoderm		AGGCCGTGTCCATCCT-1	HSPC_2_IPSC		AAGTCGTTCTCAGGCG-2-0	HSPC_1_ipsc		FCAImmP7579224-GTCATTTGTATTAGCC	SK	DC2	FALSE		FCAImmP7803039-TTGTAGGTCAGATAAG	SP	FIBROBLAST_VI	FALSE		FCAImmP7198630-CCATTCGGTGGCTCCA	LI	DC1	FALSE		FCAImmP7277564-ATCCACCTCGCGGATC	TH	DP(P)_T	FALSE		Human_colon_16S8159187-CAGCATAAGTACGTAA	GU	EPITHELIUM_II	FALSE		FCAImmP7277559-GTAACTGCAGTCGTGC	BM	EARLY_ERYTHROID	FALSE		FCAImmP7555859-TCTTCGGTCCTGCAGG	KI
			F30_liver_CD45+_FCAImmP7277560_AGCGTCGAGTTATCGC	Kupffer Cell		CCTACACTCCCTTGTG-1	NK Cells		cell_1191	ExE endoderm		AGGGAGTAGTCGTTTG-1	HSPC_2_IPSC		AAGTGAAAGATACATG-2-0	MK_ipsc		FCAImmP7579224-GATCTAGCAGTGAGTG	SK	DC2	FALSE		FCAImmP7803039-GTCTTCGTCTAGAGTC	SP	FIBROBLAST_VI	FALSE		FCAImmP7198630-GGACGTCTCTTACCTA	LI	MACROPHAGE_IRON_RECYCLING	FALSE		FCAImmP7277564-GAACATCAGCTGGAAC	TH	DP(P)_T	FALSE		Human_colon_16S8159187-AGCATACTCTTGGGTA	GU	EPITHELIUM_II	FALSE		FCAImmP7277559-TCGGGACGTGAGTATA	BM	MID_ERYTHROID	FALSE		FCAImmP7555859-GTTCATTTCACCCGAG	KI
			F30_liver_CD45+_FCAImmP7277560_AGGGATGGTTACCGAT	Kupffer Cell		CCTACACTCCGCGCAA-1	CD8+T Cells		cell_1200	ExE endoderm		AGGGATGGTAGGAGTC-1	HSPC_2_IPSC		AAGTGAAAGGCCCAAA-2-0	Erythroid_ipsc		FCAImmP7579224-ACCCACTAGTATCTCG	SK	DC2	FALSE		FCAImmP7803039-AGGTCCGGTCCTCCAT	SP	DC1	FALSE		FCAImmP7198630-CAACCAAAGCTACCGC	LI	MACROPHAGE_IRON_RECYCLING	FALSE		FCAImmP7277564-CGGACACCATCCGCGA	TH	DP(P)_T	FALSE		Human_colon_16S8159187-CTGCCTACATCCTTGC	GU	EPITHELIUM_CYCLING	FALSE		FCAImmP7277559-TCCACACGTACCGGCT	BM	EARLY_MK	FALSE		FCAImmP7555859-TTAGGACAGACGACGT	KI
			F30_liver_CD45+_FCAImmP7277560_AGTGTCAAGTGCAAGC	Kupffer Cell		CCTAGCTTCTCGAGTA-1	CD4+T Cells		cell_1212	ExE endoderm		AGGGTGATCCGAACGC-1	HSPC_2_IPSC		AAGTGAACAAATCAAG-2-0	Macrophage_ipsc		FCAImmP7579224-TGAGCATTCTACGAGT	SK	DC2	FALSE		FCAImmP7803039-CTAAGACGTCAAGCGA	SP	ENDOTHELIUM_III	FALSE		FCAImmP7198630-TGTGGTAGTGTGCCTG	LI	MACROPHAGE_IRON_RECYCLING	FALSE		FCAImmP7277564-CGCCAAGAGGGCATGT	TH	DP(P)_T	FALSE		Human_colon_16S8159187-ACGGGTCTCCAGTATG	GU	EPITHELIUM_II	FALSE		FCAImmP7277559-AGCTTGATCCTATGTT	BM	MID_ERYTHROID	FALSE		FCAImmP7555859-CAAGGCCTCTCGGACG	KI
			F30_liver_CD45+_FCAImmP7277560_CCATTCGCAGACAAGC	Kupffer Cell		CCTATTAAGTTTGCGT-1	NK Cells		cell_1236	ExE endoderm		AGGTCATGTCTCCACT-1	HSPC_2_IPSC		AAGTGAACACCTAAAC-2-0	Erythroid_ipsc		FCAImmP7579224-TTGAACGAGCTAGTCT	SK	DC2	FALSE		FCAImmP7803039-TACGGATGTGTAACGG	SP	MID_ERYTHROID	FALSE		FCAImmP7198630-GCGCAGTAGGGAGTAA	LI	MACROPHAGE_IRON_RECYCLING	FALSE		FCAImmP7277564-TGCGCAGGTCGCGAAA	TH	DC1	FALSE		Human_colon_16S8159187-TGCTACCAGGTGCTTT	GU	EPITHELIUM_II	FALSE		FCAImmP7277559-CGAACATCAACAACCT	BM	MID_ERYTHROID	FALSE		FCAImmP7555859-TGGCGCACAAGAAGAG	KI
			F30_liver_CD45+_FCAImmP7277560_CCGTGGATCGGCCGAT	Kupffer Cell		CCTATTAGTCTGCCAG-1	NK Cells		cell_1252	Visceral endoderm		AGGTCATTCACAGGCC-1	HSPC_2_IPSC		AAGTGAAGTCATTGCA-2-0	Erythroid_ipsc		FCAImmP7579224-ACACCAATCCGGGTGT	SK	MONOCYTE_III_IL1B	FALSE		FCAImmP7803039-TAAACCGCAAACTGTC	SP	ENDOTHELIUM_I	FALSE		FCAImmP7198630-AACCATGCAAATCCGT	LI	MACROPHAGE_PROLIFERATING	FALSE		FCAImmP7277564-GCCTCTATCTCGAGTA	TH	DP(P)_T	FALSE		Human_colon_16S8159187-CTTCTCTGTTCATGGT	GU	EPITHELIUM_II	FALSE		FCAImmP7277559-GTCACGGAGATGTCGG	BM	MID_ERYTHROID	FALSE		FCAImmP7555859-CGGTTAATCCTGCCAT	KI
			F30_liver_CD45+_FCAImmP7277560_CCTACCAAGCCAGTTT	Kupffer Cell		CCTCAGTGTGCTCTTC-1	CD4+T Cells		cell_1255	ExE endoderm		AGGTCCGTCATGCTCC-1	Early_Erythroid_IPSC		AAGTGAAGTCGGAAAC-2-0	Erythroid_ipsc		FCAImmP7579224-TAGACCAGTTACGTCA	SK	PDC	FALSE		FCAImmP7803039-TTAACTCAGGTAGCCA	SP	LATE_ERYTHROID	FALSE		FCAImmP7198630-TGTTCCGTCGGACAAG	LI	DC2	FALSE		FCAImmP7277564-CGATCGGAGAAACCAT	TH	DP(P)_T	FALSE		Human_colon_16S8159187-GTACTCCAGGATGGAA	GU	EPITHELIUM_II	FALSE		FCAImmP7277559-AATCGGTTCTGGAGCC	BM	MID_ERYTHROID	FALSE		FCAImmP7555859-GGACAGAGTCATATCG	KI
			F30_liver_CD45+_FCAImmP7277560_CGACTTCGTATATGAG	Kupffer Cell		CCTCTGATCGGCGCTA-1	CD4+T Cells		cell_1270	ExE endoderm		AGTAGTCAGTTTCCTT-1	HSPC_2_IPSC		AAGTGAAGTGGAACAC-2-0	Erythroid_ipsc		FCAImmP7579224-CTAGCCTTCACAAACC	SK	ENDOTHELIUM_II	FALSE		FCAImmP7803039-GAGCAGATCGTCTGCT	SP	MID_ERYTHROID	FALSE		FCAImmP7198630-AACCATGTCGGCATCG	LI	MACROPHAGE_IRON_RECYCLING	FALSE		FCAImmP7277564-GAGTCCGTCCACGCAG	TH	DP(P)_T	FALSE		Human_colon_16S8159187-CTTAACTAGGAACTGC	GU	EPITHELIUM_II	FALSE		FCAImmP7277559-GTCTTCGAGAGCTGGT	BM	OSTEOBLAST	FALSE		FCAImmP7555859-AAACCTGAGGCTCTTA	KI
			F30_liver_CD45+_FCAImmP7277560_CGGAGCTTCCTTGACC	Kupffer Cell		CCTTCCCTCGCCTGTT-1	Myeloid Cells		cell_1273	ExE endoderm		AGTGAGGCAATCCGAT-1	HSPC_2_IPSC		AAGTGAAGTTAGAGAT-2-0	Macrophage_ipsc		FCAImmP7579224-TATTACCTCCTAGTGA	SK	DC2	FALSE		FCAImmP7803039-AGCAGCCTCAGTTGAC	SP	LATE_ERYTHROID	FALSE		FCAImmP7198630-CGACCTTAGTTCCACA	LI	MACROPHAGE_IRON_RECYCLING	FALSE		FCAImmP7277564-CATCCACTCGGTCTAA	TH	DP(P)_T	FALSE		Human_colon_16S8159187-CACATTTCAACGCACC	GU	EPITHELIUM_CYCLING	FALSE		FCAImmP7277559-GCGCAGTTCAGCCTAA	BM	EARLY_ERYTHROID	FALSE		FCAImmP7555859-GCGGGTTCACATCCAA	KI
			F30_liver_CD45+_FCAImmP7277560_CGGGTCATCGCTTGTC	Kupffer Cell		CCTTCGAGTCTGCAAT-1	CD4+T Cells		cell_1287	ExE endoderm		AGTGAGGGTTCGTTGA-1	HSPC_2_IPSC		AAGTGAAGTTCTCCAC-2-0	Erythroid_ipsc		FCAImmP7579224-AGAGCTTAGATCCGAG	SK	DC2	FALSE		FCAImmP7803039-CTAAGACCACTAGTAC	SP	LATE_MK	FALSE		FCAImmP7198630-GCTGCGACACCACCAG	LI	MACROPHAGE_IRON_RECYCLING	FALSE		FCAImmP7277564-AACTCAGTCAAACCGT	TH	DP(P)_T	FALSE		Human_colon_16S8159187-CACCTTGAGTTGTCGT	GU	EPITHELIUM_CYCLING	FALSE		FCAImmP7277559-CGTTGGGCACGGCTAC	BM	MID_ERYTHROID	FALSE		FCAImmP7555859-CCTAGCTTCCAAGTAC	KI
			F30_liver_CD45+_FCAImmP7277560_CGTGTCTCATTCACTT	Kupffer Cell		CGACTTCAGAGCAATT-1	CD8+T Cells		cell_1294	ExE endoderm		AGTGAGGTCAGTTTGG-1	HSPC_2_IPSC		AAGTGAATCACGGACC-2-0	Erythroid_ipsc		FCAImmP7579224-CTTAGGAGTCCAGTAT	SK	DC2	FALSE		FCAImmP7803039-AGCTCCTCACAGACTT	SP	LATE_ERYTHROID	FALSE		FCAImmP7198630-CTCTACGGTCCAGTAT	LI	LARGE_PRE_B	FALSE		FCAImmP7277564-GAACGGAGTGTCGCTG	TH	DP(P)_T	FALSE		Human_colon_16S8159187-ATCTACTTCGGATGTT	GU	EPITHELIUM_II	FALSE		FCAImmP7277559-AGCTTGAAGCCTCGTG	BM	MID_ERYTHROID	FALSE		FCAImmP7555859-CAGCAGCAGTACATGA	KI
			F30_liver_CD45+_FCAImmP7277560_CTACACCTCTGTCTCG	Kupffer Cell		CGACTTCCAAACTGCT-1	CD8+T Cells		cell_1295	ExE endoderm		AGTGAGGTCGCGATCG-1	HSPC_2_IPSC		AAGTTCGAGGAAAGAC-2-0	Macrophage_ipsc		FCAImmP7579224-CACCAGGGTGTTTGTG	SK	DC_CYCLING	FALSE		FCAImmP7803039-GGATGTTCAAGTAATG	SP	ENDOTHELIUM_III	FALSE		FCAImmP7198630-GGAATAAAGGTGCACA	LI	MACROPHAGE_IRON_RECYCLING	FALSE		FCAImmP7277564-TGCCCTAGTAAGTGGC	TH	DP(P)_T	FALSE		Human_colon_16S8159187-CGAGCCAGTACGCTGC	GU	EPITHELIUM_II	FALSE		FCAImmP7277559-TCTTTCCTCGCATGGC	BM	CMP	FALSE		FCAImmP7555859-TTAACTCCACCGGAAA	KI
			F30_liver_CD45+_FCAImmP7277560_CTTTGCGGTCAGAGGT	Kupffer Cell		CGAGAAGTCTGGCGAC-1	CD8+T Cells		cell_1297	ExE endoderm		AGTGGGAAGTCCGGTC-1	HSPC_2_IPSC		AAGTTCGCACAGAGCA-2-0	Erythroid_ipsc		FCAImmP7579224-TCGCGTTCAGCTCGAC	SK	PROMYELOCYTE	FALSE		FCAImmP7803039-ATTATCCGTCACCTAA	SP	ENDOTHELIUM_I	FALSE		FCAImmP7198630-GACTAACTCACTCTTA	LI	MACROPHAGE_IRON_RECYCLING	FALSE		FCAImmP7277564-GTTTCTACAAGGTGTG	TH	DP(P)_T	FALSE		Human_colon_16S8159187-GTCTTCGCATTTGCTT	GU	EPITHELIUM_CYCLING	FALSE		FCAImmP7277559-TGCTACCCATGATCCA	BM	EARLY_ERYTHROID	FALSE		FCAImmP7555859-GATCTAGGTAGCGTAG	KI
			F30_liver_CD45+_FCAImmP7277560_GCAGCCATCAGCGATT	Kupffer Cell		CGAGCACCATTTGCTT-1	NK Cells		cell_1302	Macrophage_lineage		AGTGGGACAGACACTT-1	HSPC_2_IPSC		AAGTTCGCACGGCTAC-2-0	Erythroid_ipsc		FCAImmP7579224-TACCTTAAGCCCAACC	SK	MONOCYTE_III_IL1B	FALSE		FCAImmP7803039-CTCTGGTTCTCTTATG	SP	ENDOTHELIUM_III	FALSE		FCAImmP7198630-CCCATACTCAAAGTAG	LI	MACROPHAGE_IRON_RECYCLING	FALSE		FCAImmP7277564-AAACCTGGTCGCTTCT	TH	DP(P)_T	FALSE		Human_colon_16S8159187-GACGTTAAGGCTAGAC	GU	EPITHELIUM_CYCLING	FALSE		FCAImmP7277559-GTATCTTTCACATACG	BM	MID_ERYTHROID	FALSE		FCAImmP7555859-CCCTCCTCAGGGTTAG	KI
			F30_liver_CD45+_FCAImmP7277560_GCGAGAACAGGATCGA	Kupffer Cell		CGATCGGTCATGTCTT-1	Endothelial Cells		cell_1308	ExE endoderm		AGTGGGAGTGCGATAG-1	HSPC_2_IPSC		AAGTTCGCAGCGCTTG-2-0	Erythroid_ipsc		FCAImmP7579224-TCAGATGCAGCTGCAC	SK	DC2	FALSE		FCAImmP7803039-GTAGTCAGTAAGGGAA	SP	ENDOTHELIUM_III	FALSE		FCAImmP7198630-CGACTTCTCTTAGCCC	LI	PRO_B	FALSE		FCAImmP7277564-GGTATTGAGATACACA	TH	DN(P)_T	FALSE		Human_colon_16S8159187-AGTGTCATCTATCCTA	GU	EPITHELIUM_II	FALSE		FCAImmP7277559-CGAGCCACACGCGAAA	BM	MID_ERYTHROID	FALSE		FCAImmP7555859-CTCGGAGGTACAGTTC	KI
			F30_liver_CD45+_FCAImmP7277560_GCGCAACAGTTACGGG	Kupffer Cell		CGATGGCAGACACGAC-1	NK Cells		cell_1310	ExE endoderm		AGTGTCAAGCCAACAG-1	HSPC_2_IPSC		AAGTTCGCAGTCACGC-2-0	Erythroid_ipsc		FCAImmP7579224-AGTCTTTAGATGCCAG	SK	DC2	FALSE		FCAImmP7803039-ATCTGCCCACATCCAA	SP	MID_ERYTHROID	FALSE		FCAImmP7198630-CTTTGCGGTTGCGCAC	LI	MACROPHAGE_IRON_RECYCLING	FALSE		FCAImmP7277564-ATCATGGAGTACGATA	TH	DC1	FALSE		Human_colon_16S8159187-GTGCTTCGTTCAGACT	GU	EPITHELIUM_CYCLING	FALSE		FCAImmP7277559-GGGTTGCTCTAACTTC	BM	MID_ERYTHROID	FALSE		FCAImmP7555859-CGGACACAGTAGATGT	KI
			F30_liver_CD45+_FCAImmP7277560_GTACGTACACGGCTAC	Kupffer Cell		CGATGGCCAAATTGCC-1	CD4+T Cells		cell_1312	Visceral endoderm		ATAACGCAGCTGTCTA-1	HSPC_2_IPSC		AAGTTCGTCCGTAATG-2-0	Erythroid_ipsc		FCAImmP7579224-ACGAGGAAGGCTAGGT	SK	MONOCYTE_II_CCR2	FALSE		FCAImmP7803039-ACTTACTTCTCCAACC	SP	MID_ERYTHROID	FALSE		FCAImmP7198630-ATCTGCCTCCAGATCA	LI	DC_CYCLING	FALSE		FCAImmP7277564-GGCCGATCACAGCCCA	TH	DP(P)_T	FALSE		Human_colon_16S8159187-GACTGCGCAAGTAATG	GU	EPITHELIUM_CYCLING	FALSE		FCAImmP7277559-GTCTTCGGTCGGCTCA	BM	MID_ERYTHROID	FALSE		FCAImmP7555859-AACTCCCCATGGGACA	KI
			F30_liver_CD45+_FCAImmP7277560_GTCTTCGTCGGTGTTA	Kupffer Cell		CGATTGAAGTATCTCG-1	CD8+T Cells		cell_1319	Macrophage_lineage		ATAAGAGCAGGGCATA-1	HSPC_2_IPSC		AAGTTCGTCTGTCCGT-2-0	Erythroid_ipsc		FCAImmP7579224-CGCTTCAGTCTTGATG	SK	MONOCYTE_III_IL1B	FALSE		FCAImmP7803039-TCAGCTCAGGCCGAAT	SP	ENDOTHELIUM_III	FALSE		FCAImmP7198630-TCTGAGAGTATCACCA	LI	MACROPHAGE_IRON_RECYCLING	FALSE		FCAImmP7277564-CTCGTACAGAGCTGCA	TH	DP(P)_T	FALSE		Human_colon_16S8159187-TCTTTCCTCCAGGGCT	GU	EPITHELIUM_CYCLING	FALSE		FCAImmP7277559-CAGAATCGTTATCACG	BM	EARLY_MK	FALSE		FCAImmP7555859-GCCAAATTCACCGTAA	KI
			F30_liver_CD45+_FCAImmP7277560_TAGGCATTCTAACTGG	Kupffer Cell		CGCCAAGCACGAAACG-1	CD8+T Cells		cell_1324	Visceral endoderm		ATAAGAGGTGCAACGA-1	HSPC_2_IPSC		AATAGAGAGGTTTGAA-2-0	Erythroid_ipsc		FCAImmP7579224-AAACGGGCACACTGCG	SK	MACROPHAGE_LYVE1_HIGH	FALSE		FCAImmP7803039-TGAGGGACAGCGTAAG	SP	LATE_ERYTHROID	FALSE		FCAImmP7198630-CAGAATCCAATCCAAC	LI	DC_CYCLING	FALSE		FCAImmP7277564-CAGGTGCAGTGGACGT	TH	DP(P)_T	FALSE		Human_colon_16S8159187-CAAGTTGCACGCTTTC	GU	EPITHELIUM_II	FALSE		FCAImmP7277559-CCGTGGACAGGGAGAG	BM	EARLY_MK	FALSE		FCAImmP7555859-CGGACTGGTATTAGCC	KI
			F30_liver_CD45+_FCAImmP7277560_TGAAAGATCACATACG	Kupffer Cell		CGCCAAGCAGACTCGC-1	CD8+T Cells		cell_1331	ExE endoderm		ATAAGAGTCTTCGGTC-1	HSPC_2_IPSC		AATAGAGCACCACATA-2-0	Erythroid_ipsc		FCAImmP7579224-TCAGGTACACAGCGTC	SK	MONOCYTE_III_IL1B	FALSE		FCAImmP7803039-AACTTTCAGATCCCGC	SP	VSMC_PERICYTE	FALSE		FCAImmP7198630-GTGTTAGTCAATCACG	LI	MACROPHAGE_MHCII_HIGH	FALSE		FCAImmP7277564-GTGAAGGTCGCAAGCC	TH	DP(P)_T	FALSE		Human_colon_16S8159187-TAGAGCTTCCGTTGTC	GU	EPITHELIUM_II	FALSE		FCAImmP7277559-GACAGAGGTTCAGGCC	BM	MID_ERYTHROID	FALSE		FCAImmP7555859-CTGCGGAAGACAATAC	KI
			F30_liver_CD45+_FCAImmP7277560_TGACTAGCAAGCCTAT	Kupffer Cell		CGCCAAGTCAAACCGT-1	CD8+T Cells		cell_1339	Haematoendothelial progenitors		ATAGACCCACCGCTAG-1	HSPC_2_IPSC		AATAGAGGTTCTGACA-2-0	Erythroid_ipsc		FCAImmP7579224-ATTTCTGAGACTCGGA	SK	DC2	FALSE		FCAImmP7803039-TCGAGGCAGTGAACAT	SP	LATE_ERYTHROID	FALSE		FCAImmP7198630-CTGCTGTCAGTACACT	LI	MACROPHAGE_IRON_RECYCLING	FALSE		FCAImmP7277564-TGCTGCTCACTTGGAT	TH	DP(P)_T	FALSE		Human_colon_16S8159187-GCTCTGTCAAACGCGA	GU	EPITHELIUM_CYCLING	FALSE		FCAImmP7277559-CCTCAGTTCTGCCAGG	BM	MID_ERYTHROID	FALSE		FCAImmP7555859-GTGTTAGGTGAACCTT	KI
			F30_liver_CD45+_FCAImmP7277560_TTAGGACCATATGGTC	Kupffer Cell		CGCGTTTCAAGTAATG-1	NK Cells		cell_1354	ExE endoderm		ATAGACCCATCACGAT-1	HSPC_2_IPSC		AATAGAGTCGCGTTTC-2-0	Erythroid_ipsc		FCAImmP7579224-AGTTGGTGTCTTCAAG	SK	DC2	FALSE		FCAImmP7803039-ATCATGGAGGGCACTA	SP	ENDOTHELIUM_III	FALSE		FCAImmP7198630-ACTGCTCCACAACGTT	LI	MACROPHAGE_IRON_RECYCLING	FALSE		FCAImmP7277564-ACTTTCAAGTTGTAGA	TH	DP(P)_T	FALSE		Human_colon_16S8159187-AAGTCTGTCAGGTTCA	GU	EPITHELIUM_II	FALSE		FCAImmP7277559-CTCTACGCAATCTGCA	BM	MID_ERYTHROID	FALSE		FCAImmP7555859-ACGTCAATCAACGGCC	KI
			F30_liver_CD45+_FCAImmP7277560_TTTGCGCTCTACCAGA	Kupffer Cell		CGCGTTTCACACATGT-1	NK Cells		cell_1355	Visceral endoderm		ATAGACCTCCTCATTA-1	HSPC_2_IPSC		AATCACGAGAATCGTA-2-0	Macrophage_ipsc		FCAImmP7579224-TGGGAAGGTGCACTTA	SK	DC2	FALSE		FCAImmP7803039-GCTCCTAAGCGCTTAT	SP	FIBROBLAST_VI	FALSE		FCAImmP7198630-GGACGTCGTAGAGGAA	LI	MACROPHAGE_IRON_RECYCLING	FALSE		FCAImmP7277564-GATCAGTAGACCCACC	TH	DP(P)_T	FALSE		Human_colon_16S8159187-CATGGCGAGCCCAACC	GU	EPITHELIUM_II	FALSE		FCAImmP7277559-CTCTAATCAATGTTGC	BM	MID_ERYTHROID	FALSE		FCAImmP7555859-ACTTACTTCTGATACG	KI
			F30_liver_CD45+_FCAImmP7277560_TTTGGTTTCAACCAAC	Kupffer Cell		CGCTATCTCTAAGCCA-1	CD8+T Cells		cell_1358	Visceral endoderm		ATCATCTAGGCATGGT-1	HSPC_2_IPSC		AATCACGCACTAACGT-2-0	Erythroid_ipsc		FCAImmP7579224-GCATGATCAAGTCTGT	SK	DC2	FALSE		FCAImmP7803039-CTAGCCTAGGTGTTAA	SP	MID_ERYTHROID	FALSE		FCAImmP7198630-ATTGGTGCACCAGGTC	LI	DC_CYCLING	FALSE		FCAImmP7277564-GAGCAGAGTCCGTCAG	TH	B_CYCLING	FALSE		Human_colon_16S8159187-TACTTACAGGGTTTCT	GU	EPITHELIUM_II	FALSE		FCAImmP7277559-TGGGCGTGTCATGCAT	BM	MID_ERYTHROID	FALSE		FCAImmP7555859-TGAGCATCAATCCGAT	KI
			F22_liver_CD45+_FCAImmP7198628_ACCAGTACAGGGTTAG	Kupffer Cell		CGCTGGAAGAAGGTTT-1	CD4+T Cells		cell_1364	ExE endoderm		ATCATCTGTCCTAGCG-1	HSPC_2_IPSC		AATCACGCAGCTGTGC-2-0	Erythroid_ipsc		FCAImmP7579224-TAAGCGTAGGTCGGAT	SK	FIBROBLAST	FALSE		FCAImmP7803039-TTAACTCTCACTTACT	SP	LATE_ERYTHROID	FALSE		FCAImmP7198630-TGCACCTCAAGCTGAG	LI	MACROPHAGE_IRON_RECYCLING	FALSE		FCAImmP7277564-TCTTTCCTCCTATGTT	TH	DP(P)_T	FALSE		Human_colon_16S8159187-GCTCTGTAGAGGTACC	GU	EPITHELIUM_II	FALSE		FCAImmP7277559-TTTACTGCATAGGATA	BM	PROMYELOCYTE	FALSE		FCAImmP7555859-GGCGTGTGTGATAAGT	KI
			F22_liver_CD45+_FCAImmP7198628_AGGCCGTTCCGTCATC	Kupffer Cell		CGCTGGACATGTCCTC-1	NK Cells		cell_1376	ExE endoderm		ATCATCTGTCGCATCG-1	HSPC_2_IPSC		AATCACGTCCACCTGT-2-0	Macrophage_ipsc		FCAImmP7579224-AGCCTAAAGTTACCCA	SK	DC2	FALSE		FCAImmP7803039-AACGTTGAGATACACA	SP	ENDOTHELIUM_III	FALSE		FCAImmP7198630-TGGTTCCCAAGCTGTT	LI	MACROPHAGE_IRON_RECYCLING	FALSE		FCAImmP7277564-GCATGTACAGCCTTGG	TH	DC2	FALSE		Human_colon_16S8159187-GTGTGCGCAGGTCCAC	GU	EPITHELIUM_CYCLING	FALSE		FCAImmP7277559-AGGTCATAGTACGCCC	BM	MID_ERYTHROID	FALSE		FCAImmP7555859-AGAGCGAAGGAACTGC	KI
			F22_liver_CD45+_FCAImmP7198628_ATCGAGTAGCGCTTAT	Kupffer Cell		CGCTGGATCTCGCTTG-1	Hepatocytes		cell_1377	Visceral endoderm		ATCATGGCAGTAACGG-1	HSPC_2_IPSC		AATCGACAGTAGATCA-2-0	Erythroid_ipsc		FCAImmP7579224-TTCTCAATCTTACCGC	SK	CYCLING_T	FALSE		FCAImmP7803039-ACTTTCAGTTCGTTGA	SP	FIBROBLAST_VI	FALSE		FCAImmP7198630-TCGGTAATCCGCATAA	LI	MACROPHAGE_KUPFFER_LIKE	FALSE		FCAImmP7277564-AAACCTGGTCGCGTGT	TH	DP(P)_T	FALSE		Human_colon_16S8159187-GACTGCGAGACTAAGT	GU	EPITHELIUM_CYCLING	FALSE		FCAImmP7277559-TATTACCGTAGTAGTA	BM	MID_ERYTHROID	FALSE		FCAImmP7555859-ACTGCTCTCTGCTGCT	KI
			F22_liver_CD45+_FCAImmP7198628_CAAGGCCAGTTGCAGG	Kupffer Cell		CGGACACTCAACTCTT-1	NK Cells		cell_1399	ExE endoderm		ATCCACCCAATCTGCA-1	HSPC_2_IPSC		AATCGACCACAGAGAC-2-0	Erythroid_ipsc		FCAImmP7579224-GAGCAGATCTACTATC	SK	DC2	FALSE		FCAImmP7803039-ACGCAGCGTTCAGCGC	SP	MID_ERYTHROID	FALSE		FCAImmP7198630-TAGAGCTCAAGGACAC	LI	MACROPHAGE_IRON_RECYCLING	FALSE		FCAImmP7277564-AGCGTATCAGCTCGCA	TH	DP(P)_T	FALSE		Human_colon_16S8159187-CTCTGGTGTGCTGTAT	GU	EPITHELIUM_CYCLING	FALSE		FCAImmP7277559-ACTTACTAGGGTCGAT	BM	EARLY_MK	FALSE		FCAImmP7555859-CACCAGGAGTGGTAGC	KI
			F22_liver_CD45+_FCAImmP7198628_CCACTACGTAGAAAGG	Kupffer Cell		CGGACGTTCCTGCTTG-1	CD8+T Cells		cell_1400	ExE endoderm		ATCCACCTCCTGCTTG-1	HSPC_2_IPSC		AATCGACGTCCAAATC-2-0	Erythroid_ipsc		FCAImmP7579224-GACGTTACATGACGGA	SK	DC2	FALSE		FCAImmP7803039-TGCACCTAGCAGGCTA	SP	LATE_ERYTHROID	FALSE		FCAImmP7198630-GAACCTACATCTGGTA	LI	DC_CYCLING	FALSE		FCAImmP7277564-AACGTTGGTTATCGGT	TH	DC1	FALSE		Human_colon_16S8159187-CTCGAGGTCGCAAACT	GU	EPITHELIUM_CYCLING	FALSE		FCAImmP7277559-TGTGTTTCAGTGGAGT	BM	EARLY_MK	FALSE		FCAImmP7555859-CCTTTCTAGTGTTGAA	KI
			F22_liver_CD45+_FCAImmP7198628_CCGTACTAGGCAGGTT	Kupffer Cell		CGGACGTTCCTTGACC-1	CD4+T Cells		cell_1403	ExE endoderm		ATCCGAAGTGATGTGG-1	HSPC_2_IPSC		AATCGACGTCCGCAGT-2-0	MK_ipsc		FCAImmP7579224-CTTAACTAGACGCAAC	SK	DC2	FALSE		FCAImmP7803039-CTGCCTACAATGGAGC	SP	ENDOTHELIUM_III	FALSE		FCAImmP7198630-CTAGCCTTCCGCATAA	LI	MACROPHAGE_IRON_RECYCLING	FALSE		FCAImmP7277564-GTTCATTGTGGTCCGT	TH	DP(P)_T	FALSE		Human_colon_16S8159187-GACTAACGTTACCGAT	GU	EPITHELIUM_II	FALSE		FCAImmP7277559-CTCGAAAGTATGAAAC	BM	EARLY_MK	FALSE		FCAImmP7555859-TGTGTTTAGGCTCATT	KI
			F22_liver_CD45+_FCAImmP7198628_CCTACACTCTGTCCGT	Kupffer Cell		CGGAGCTAGTGTCCCG-1	NK Cells		cell_1404	ExE endoderm		ATCGAGTGTCCCTTGT-1	HSPC_2_IPSC		AATCGACTCAAACCCA-2-0	Erythroid_ipsc		FCAImmP7579224-GGCTCGAGTAGGAGTC	SK	CD4+T	FALSE		FCAImmP7803039-GGAGCAAAGTCAAGCG	SP	ENDOTHELIUM_I	FALSE		FCAImmP7198630-GTCTTCGTCAAGATCC	LI	PRO_B	FALSE		FCAImmP7277564-TAAGCGTCAAGCGAGT	TH	DP(P)_T	FALSE		Human_colon_16S8159187-AGTGTCACACACATGT	GU	EPITHELIUM_CYCLING	FALSE		FCAImmP7277559-CGAGAAGTCCTAGTGA	BM	MID_ERYTHROID	FALSE		FCAImmP7555859-GTTCGGGTCCGGGTGT	KI
			F22_liver_CD45+_FCAImmP7198628_CCTAGCTAGCTAACAA	Kupffer Cell		CGGAGTCAGCGAAGGG-1	NK Cells		cell_1405	ExE endoderm		ATCTGCCAGCTAAACA-1	HSPC_2_IPSC		AATCGACTCTATTCGT-2-0	Erythroid_ipsc		FCAImmP7579224-TCCACACTCAACACGT	SK	MONOCYTE_II_CCR2	FALSE		FCAImmP7803039-TTAGGACAGTAGCCGA	SP	ENDOTHELIUM_III	FALSE		FCAImmP7198630-AATCCAGAGACAAAGG	LI	MACROPHAGE_IRON_RECYCLING	FALSE		FCAImmP7277564-CGTTCTGCACGCTTTC	TH	DN(P)_T	FALSE		Human_colon_16S8159187-CCTTTCTAGCCCAATT	GU	EPITHELIUM_II	FALSE		FCAImmP7277559-CATATGGAGAAGCCCA	BM	MID_ERYTHROID	FALSE		FCAImmP7555859-GCGCCAATCGTTTGCC	KI
			F22_liver_CD45+_FCAImmP7198628_CGGACACAGCAGACTG	Kupffer Cell		CGGAGTCGTTGGTGGA-1	CD4+T Cells		cell_1409	MK_lineage		ATCTGCCGTTGTGGAG-1	HSPC_1_IPSC		AATCGTGAGTCTTGGT-2-0	Erythroid_ipsc		FCAImmP7579224-TCTGGAAGTGGTTTCA	SK	VSMC_PERICYTE	FALSE		FCAImmP7803039-CATCAAGTCTCAACTT	SP	FIBROBLAST_VI	FALSE		FCAImmP7198630-GAACGGAGTGCGCTTG	LI	MACROPHAGE_IRON_RECYCLING	FALSE		FCAImmP7277564-CCTAAAGCACGCTTTC	TH	DP(P)_T	FALSE		Human_colon_16S8159187-CCTTACGAGCTGATAA	GU	EPITHELIUM_II	FALSE		FCAImmP7277559-AGATTGCTCCCAGGTG	BM	MID_ERYTHROID	FALSE		FCAImmP7555859-GTGCATATCTGGTTCC	KI
			F22_liver_CD45+_FCAImmP7198628_CTACCCAGTTGCGTTA	Kupffer Cell		CGGGTCACAGCGATCC-1	CD8+T Cells		cell_1411	ExE endoderm		ATCTGCCTCTGCGACG-1	HSPC_2_IPSC		AATCGTGGTGTTCCAA-2-0	Erythroid_ipsc		FCAImmP7579224-TCACGAACATAGGATA	SK	MONOCYTE_III_IL1B	FALSE		FCAImmP7803039-CGCTTCAGTTTGTGTG	SP	MID_ERYTHROID	FALSE		FCAImmP7198630-CCTACACAGGAGTCTG	LI	MACROPHAGE_IRON_RECYCLING	FALSE		FCAImmP7277564-TGCCCTACAAGCCCAC	TH	PLASMA_B	FALSE		Human_colon_16S8159187-TCGGTAACACCCAGTG	GU	EPITHELIUM_II	FALSE		FCAImmP7277559-CTAAGACAGGCTCAGA	BM	MID_ERYTHROID	FALSE		FCAImmP7555859-TAGTTGGGTGGCTCCA	KI
			F22_liver_CD45+_FCAImmP7198628_CTCTACGCACAAGACG	Kupffer Cell		CGGTTAAGTGACTCAT-1	NK Cells		cell_1426	ExE endoderm		ATGCGATGTCGCGGTT-1	HSPC_2_IPSC		AATGAAGAGCGATTCT-2-0	Erythroid_ipsc		FCAImmP7579224-CTGATAGTCACTTACT	SK	DC2	FALSE		FCAImmP7803039-TGACTAGGTAAGCACG	SP	CMP	FALSE		FCAImmP7198630-GTAGGCCGTGCAACGA	LI	MACROPHAGE_IRON_RECYCLING	FALSE		FCAImmP7277564-CTCGAGGCAAAGGTGC	TH	DP(P)_T	FALSE		Human_colon_16S8159187-CTACATTAGAAGATTC	GU	EPITHELIUM_II	FALSE		FCAImmP7277559-GTGCAGCAGTAAGTAC	BM	MID_ERYTHROID	FALSE		FCAImmP7555859-CACCAGGCAAGGACAC	KI
			F22_liver_CD45+_FCAImmP7198628_CTGATCCCAGGTGCCT	Kupffer Cell		CGGTTAAGTTGTCGCG-1	CD8+T Cells		cell_1427	ExE endoderm		ATGCGATTCGTCTGCT-1	HSPC_2_IPSC		AATGAAGAGTGCTACT-2-0	CMP_ipsc		FCAImmP7579224-TCGCGAGTCCCAACGG	SK	VSMC_PERICYTE	FALSE		FCAImmP7803039-CACAGTATCGTAGATC	SP	ENDOTHELIUM_III	FALSE		FCAImmP7198630-GCTGCTTCAGTCAGCC	LI	MACROPHAGE_IRON_RECYCLING	FALSE		FCAImmP7277564-TTCTCCTTCGAGAGCA	TH	DP(P)_T	FALSE		Human_colon_16S8159187-CGGACACAGAGCTGCA	GU	EPITHELIUM_II	FALSE		FCAImmP7277559-TACGGTAAGCCCGAAA	BM	EARLY_ERYTHROID	FALSE		FCAImmP7555859-TCCCGATAGTTCGATC	KI
			F22_liver_CD45+_FCAImmP7198628_GATCTAGCAAGAAGAG	Kupffer Cell		CGTAGGCAGACTGTAA-1	CD8+T Cells		cell_1428	ExE endoderm		ATGCGATTCGTTTATC-1	HSPC_2_IPSC		AATGAAGCACTGTGTA-2-0	Erythroid_ipsc		FCAImmP7579224-GATTCAGCAACTGCTA	SK	MONOCYTE_III_IL1B	FALSE		FCAImmP7803039-ATCATGGAGGCACATG	SP	ENDOTHELIUM_III	FALSE		FCAImmP7198630-CTGAAACGTAGCTAAA	LI	MACROPHAGE_IRON_RECYCLING	FALSE		FCAImmP7277564-CGGACTGGTCGAACAG	TH	DP(P)_T	FALSE		Human_colon_16S8159187-TGTATTCCACCGAAAG	GU	EPITHELIUM_CYCLING	FALSE		FCAImmP7277559-CTTTGCGCATGCGCAC	BM	EARLY_MK	FALSE		FCAImmP7555859-CTCGGAGAGAACAACT	KI
			F22_liver_CD45+_FCAImmP7198628_GCACTCTCATGCTGGC	Kupffer Cell		CGTAGGCGTAGGGACT-1	NK Cells		cell_1429	ExE endoderm		ATGTGTGAGAGTACAT-1	HSPC_2_IPSC		AATGAAGCATTGCAAC-2-0	Macrophage_ipsc		FCAImmP7579224-TGCCAAACACGGCCAT	SK	MONOCYTE_III_IL1B	FALSE		FCAImmP7803039-GACTAACAGACAAAGG	SP	MID_ERYTHROID	FALSE		FCAImmP7198630-TACTCATGTCACACGC	LI	MACROPHAGE_MHCII_HIGH	FALSE		FCAImmP7277564-CAACCTCCAGTTCCCT	TH	DC1	FALSE		Human_colon_16S8159187-ACAGCCGAGTATCTCG	GU	EPITHELIUM_CYCLING	FALSE		FCAImmP7277559-AAATGCCTCTTAGCCC	BM	EARLY_MK	FALSE		FCAImmP7555859-ACAGCTATCCTCGCAT	KI
			F22_liver_CD45+_FCAImmP7198628_GCGCAACCAAACGTGG	Kupffer Cell		CGTCACTCATGTTGAC-1	NK Cells		cell_1433	Haematoendothelial progenitors		ATGTGTGAGGGATGGG-1	HSPC_2_IPSC		AATGAAGGTCATCGGC-2-0	Erythroid_ipsc		FCAImmP7579224-CTGCTGTCAAACTGTC	SK	DC2	FALSE		FCAImmP7803039-AGCTCCTGTGCTGTAT	SP	LATE_ERYTHROID	FALSE		FCAImmP7198630-CATCGGGTCTCAAACG	LI	MACROPHAGE_IRON_RECYCLING	FALSE		FCAImmP7277564-CATCCACTCCGAGCCA	TH	DP(P)_T	FALSE		Human_colon_16S8159187-CAAGTTGTCAGGCAAG	GU	EPITHELIUM_II	FALSE		FCAImmP7277559-GATGAAAGTTACAGAA	BM	MID_ERYTHROID	FALSE		FCAImmP7555859-CTCGGGACAAGTAATG	KI
			F22_liver_CD45+_FCAImmP7198628_GGACAGATCGTCACGG	Kupffer Cell		CGTCACTTCATCGCTC-1	NK Cells		cell_1441	Haematoendothelial progenitors		ATGTGTGGTCATATCG-1	HSPC_2_IPSC		AATGAAGGTGTTACAC-2-0	Erythroid_ipsc		FCAImmP7579224-GGACAAGTCAGAAATG	SK	DC2	FALSE		FCAImmP7803039-AATCCAGTCGTCACGG	SP	ENDOTHELIUM_III	FALSE		FCAImmP7198630-TACGGTAAGAGACTAT	LI	MACROPHAGE_IRON_RECYCLING	FALSE		FCAImmP7277564-AGCGTATCACATTTCT	TH	DP(P)_T	FALSE		Human_colon_16S8159187-CTTCTCTTCTCACATT	GU	EPITHELIUM_CYCLING	FALSE		FCAImmP7277559-CGCGTTTGTCTTCTCG	BM	MID_ERYTHROID	FALSE		FCAImmP7555859-CTCGTCAAGAATGTTG	KI
			F22_liver_CD45+_FCAImmP7198628_GGCCGATGTTACGGAG	Kupffer Cell		CGTCAGGTCTCATTCA-1	CD4+T Cells		cell_1489	ExE endoderm		ATTACTCAGCTTTGGT-1	HSPC_2_IPSC		AATGACCAGATAACAC-2-0	Erythroid_ipsc		FCAImmP7579224-CCCTCCTAGTGCCAGA	SK	PROMONOCYTE	FALSE		FCAImmP7803039-CAACCTCGTACCGTTA	SP	ENDOTHELIUM_III	FALSE		FCAImmP7198630-AGAGTGGGTCGCGGTT	LI	MACROPHAGE_IRON_RECYCLING	FALSE		FCAImmP7277564-CAGCTAAGTCTGGAGA	TH	DP(P)_T	FALSE		Human_colon_16S8159187-CGATGTATCTTTACGT	GU	EPITHELIUM_II	FALSE		FCAImmP7277559-ACCGTAAAGACAGAGA	BM	MAST_CELL	FALSE		FCAImmP7555859-CACAGTAAGCAGCGTA	KI
			F22_liver_CD45+_FCAImmP7198628_GTTACAGTCGGCTTGG	Kupffer Cell		CGTCTACGTCATGCCG-1	Endothelial Cells		cell_1556	ExE endoderm		ATTACTCCACGGATAG-1	HSPC_2_IPSC		AATGACCAGCGTTAGG-2-0	Erythroid_ipsc		FCAImmP7579224-ACATACGAGGAATGGA	SK	DC2	FALSE		FCAImmP7803039-GTTCATTGTTCGTCTC	SP	ENDOTHELIUM_III	FALSE		FCAImmP7198630-GTACTCCTCCAGTATG	LI	MACROPHAGE_IRON_RECYCLING	FALSE		FCAImmP7277564-ACTGAACGTTCAGACT	TH	DP(P)_T	FALSE		Human_colon_16S8159187-CTTCTCTTCAGCTCGG	GU	EPITHELIUM_CYCLING	FALSE		FCAImmP7277559-GTGCGGTGTACCATCA	BM	MID_ERYTHROID	FALSE		FCAImmP7555859-AGCTTGAGTGTTCGAT	KI
			F22_liver_CD45+_FCAImmP7198628_GTTCTCGGTGCTCTTC	Kupffer Cell		CGTGTAACAAATCCGT-1	NK Cells		cell_1592	ExE endoderm		ATTACTCCAGGTCGTC-1	HSPC_2_IPSC		AATGACCGTAGACAAT-2-0	Erythroid_ipsc		FCAImmP7579224-GCAAACTAGGCTAGCA	SK	MACROPHAGE_LYVE1_HIGH	FALSE		FCAImmP7803039-TACTTGTGTACTTAGC	SP	MACROPHAGE_IRON_RECYCLING	FALSE		FCAImmP7198630-AGCTCCTAGAGACTAT	LI	DC_CYCLING	FALSE		FCAImmP7277564-TACAGTGAGACTTTCG	TH	DP(P)_T	FALSE		Human_colon_16S8159187-TACCTTAAGCTTTGGT	GU	EPITHELIUM_CYCLING	FALSE		FCAImmP7277559-CAGCGACCAAACTGCT	BM	LARGE_PRE_B	FALSE		FCAImmP7555859-CCTAAAGGTTCGGCAC	KI
			F22_liver_CD45+_FCAImmP7198628_TACACGATCAACACTG	Kupffer Cell		CGTGTCTCACGGCTAC-1	CD8+T Cells		cell_1595	ExE endoderm		ATTATCCCATCCTTGC-1	HSPC_2_IPSC		AATGACCGTCCGGTCA-2-0	Macrophage_ipsc		FCAImmP7579224-TCTTCGGGTCTCATCC	SK	CYCLING_T	FALSE		FCAImmP7803039-CACATTTGTTCCACTC	SP	MID_ERYTHROID	FALSE		FCAImmP7198630-GCATGATAGCTAGTTC	LI	MACROPHAGE_IRON_RECYCLING	FALSE		FCAImmP7277564-GGGAATGCACCATGTA	TH	DP(P)_T	FALSE		Human_colon_16S8159187-AGCCTAACATGCTAGT	GU	EPITHELIUM_II	FALSE		FCAImmP7277559-CTGCCTAGTCGCGAAA	BM	EARLY_MK	FALSE		FCAImmP7555859-CGTAGGCCAGTCAGCC	KI
			F22_liver_CD45+_FCAImmP7198628_TACTTACGTGATAAAC	Kupffer Cell		CGTTAGAGTAGGCATG-1	Myeloid Cells		cell_1722	ExE endoderm		ATTCTACGTGCGGTAA-1	HSPC_2_IPSC		AATGACCGTCTCAGAT-2-0	MK_ipsc		FCAImmP7579224-CAGCTGGTCAGGTAAA	SK	MONOCYTE_III_IL1B	FALSE		FCAImmP7803039-GCTTGAATCTTTACGT	SP	LATE_ERYTHROID	FALSE		FCAImmP7198630-GTTTCTAGTTTACTCT	LI	DC_CYCLING	FALSE		FCAImmP7277564-TGCGCAGGTTCCACTC	TH	DP(P)_T	FALSE		Human_colon_16S8159187-CGCTATCGTCCTCCAT	GU	EPITHELIUM_CYCLING	FALSE		FCAImmP7277559-AGGTCCGCACGGTAAG	BM	DC_CYCLING	FALSE		FCAImmP7555859-GCATGTAGTCGAATCT	KI
			F22_liver_CD45+_FCAImmP7198628_TAGCCGGCATGTCGAT	Kupffer Cell		CTAACTTCAGATCGGA-1	CD4+T Cells		cell_1735	ExE endoderm		ATTGGACGTTGTACAC-1	HSPC_2_IPSC		AATGACCTCACGAACT-2-0	Erythroid_ipsc		FCAImmP7579224-CTACATTAGACTCGGA	SK	MONOCYTE_III_IL1B	FALSE		FCAImmP7803039-GAAACTCTCTTACCTA	SP	ENDOTHELIUM_III	FALSE		FCAImmP7198630-CTCTACGAGTTGAGTA	LI	MACROPHAGE_IRON_RECYCLING	FALSE		FCAImmP7277564-TAAGAGAGTTCGAATC	TH	DC1	FALSE		Human_colon_16S8159187-CGATGGCCATGACGGA	GU	EPITHELIUM_CYCLING	FALSE		FCAImmP7277559-GAGTCCGAGCGATATA	BM	MID_ERYTHROID	FALSE		FCAImmP7555859-CGTTAGACATGTCGAT	KI
			F22_liver_CD45+_FCAImmP7198628_TATGCCCGTTATCCGA	Kupffer Cell		CTAAGACCATCACGAT-1	NK Cells		cell_1773	ExE endoderm		ATTTCTGGTGTGACGA-1	HSPC_2_IPSC		AATGACCTCTTCGCTG-2-0	Erythroid_ipsc		FCAImmP7579224-CATGACATCGGAGGTA	SK	MONOCYTE_III_IL1B	FALSE		FCAImmP7803039-AGGTCCGAGGGTCTCC	SP	ENDOTHELIUM_III	FALSE		FCAImmP7198630-TGAAAGAGTGCGAAAC	LI	MACROPHAGE_IRON_RECYCLING	FALSE		FCAImmP7277564-TCGGTAAAGGACTGGT	TH	DP(P)_T	FALSE		Human_colon_16S8159187-AGATCTGCAGTGGGAT	GU	EPITHELIUM_CYCLING	FALSE		FCAImmP7277559-TCTCTAAAGACGCACA	BM	MID_ERYTHROID	FALSE		FCAImmP7555859-TCAGCAAAGATGCCTT	KI
			F22_liver_CD45+_FCAImmP7198628_TCACGAAGTACCTACA	Kupffer Cell		CTACGTCGTCATTAGC-1	CD4+T Cells		cell_1778	ExE endoderm		ATTTCTGTCCCGACTT-1	HSPC_2_IPSC		AATGCCAAGCAAGCCA-2-0	Macrophage_ipsc		FCAImmP7579224-TCGAGGCAGCGATAGC	SK	MONOCYTE_III_IL1B	FALSE		FCAImmP7803039-GCTGCAGCATGGTTGT	SP	ENDOTHELIUM_III	FALSE		FCAImmP7198630-ACTGTCCTCCTTTACA	LI	DC_CYCLING	FALSE		FCAImmP7277564-GACTAACCAGGTTTCA	TH	DP(P)_T	FALSE		Human_colon_16S8159187-CACCACTTCTCCCTGA	GU	EPITHELIUM_II	FALSE		FCAImmP7277559-CTGAAGTCATCCGGGT	BM	PROMYELOCYTE	FALSE		FCAImmP7555859-AAAGCAACAATTGCTG	KI
			F22_liver_CD45+_FCAImmP7198628_TGGCGCAAGAGTAAGG	Kupffer Cell		CTAGAGTAGGACACCA-1	Endothelial Cells		cell_1791	Visceral endoderm		CAACCAAGTGGCTCCA-1	HSPC_2_IPSC		AATGCCACACAGTCGC-2-0	Erythroid_ipsc		FCAImmP7579224-ACGATGTGTCTCACCT	SK	MAST_CELL	FALSE		FCAImmP7803039-TATGCCCCAGTCACTA	SP	MID_ERYTHROID	FALSE		FCAImmP7198630-CTACACCTCTACTATC	LI	MACROPHAGE_IRON_RECYCLING	FALSE		FCAImmP7277564-ACTTTCAGTGGTCCGT	TH	DP(P)_T	FALSE		Human_colon_16S8159187-CGACCTTAGCATGGCA	GU	EPITHELIUM_II	FALSE		FCAImmP7277559-ACACTGAGTTGTACAC	BM	MID_ERYTHROID	FALSE		FCAImmP7555859-GATGAGGCAAGACACG	KI
			F22_liver_CD45+_FCAImmP7198628_TGGTTAGGTGTCCTCT	Kupffer Cell		CTAGCCTCACGAGGTA-1	CD8+T Cells		cell_1822	ExE endoderm		CAACCAATCTAACTGG-1	HSPC_2_IPSC		AATGCCAGTCATCGCG-2-0	MEMP_ipsc		FCAImmP7579224-TTGCCGTTCATACGGT	SK	DC2	FALSE		FCAImmP7803039-GTCATTTGTACATGTC	SP	ENDOTHELIUM_III	FALSE		FCAImmP7198630-GCTGGGTTCTGAGGGA	LI	DC_CYCLING	FALSE		FCAImmP7277564-CATCAAGAGGCCCTCA	TH	DC1	FALSE		Human_colon_16S8159187-CAAGATCTCGCCATAA	GU	EPITHELIUM_CYCLING	FALSE		FCAImmP7277559-GCATGCGCATAGTAAG	BM	MID_ERYTHROID	FALSE		FCAImmP7555859-GGACAAGGTAGCACGA	KI
			F22_liver_CD45+_FCAImmP7198628_TGTATTCAGGTGCACA	Kupffer Cell		CTAGTGACAAAGAATC-1	NK Cells		cell_1847	ExE endoderm		CAACCTCAGACCCACC-1	HSPC_2_IPSC		AATGGAACAGTTTCGA-2-0	Macrophage_ipsc		FCAImmP7579224-CCTTACGAGACTAGAT	SK	MONOCYTE_III_IL1B	FALSE		FCAImmP7803039-CTGAAACGTTCCATGA	SP	ENDOTHELIUM_III	FALSE		FCAImmP7198630-CAGAGAGTCACAACGT	LI	DC_CYCLING	FALSE		FCAImmP7277564-TTAGTTCCAGTCAGCC	TH	DP(P)_T	FALSE		Human_colon_16S8159187-CACACAATCTGCGGCA	GU	EPITHELIUM_II	FALSE		FCAImmP7277559-CGTCAGGTCCCGACTT	BM	HSC	FALSE		FCAImmP7555859-GGGCATCTCTTGCAAG	KI
			F22_liver_CD45+_FCAImmP7198628_TTAGGACGTATAGGGC	Kupffer Cell		CTAGTGAGTCAATGTC-1	NK Cells		cell_1851	Visceral endoderm		CAACCTCAGTGGTAAT-1	HSPC_2_IPSC		AATGGAATCCGTCCTA-2-0	Erythroid_ipsc		FCAImmP7579224-GAACATCTCCAGATCA	SK	DC2	FALSE		FCAImmP7803039-AAATGCCGTGACTCAT	SP	LATE_ERYTHROID	FALSE		FCAImmP7198630-AGATTGCAGTCCTCCT	LI	MACROPHAGE_IRON_RECYCLING	FALSE		FCAImmP7277564-TTCTCCTGTACCAGTT	TH	CYCLING_T	FALSE		Human_colon_16S8159187-ATCTGCCAGACCACGA	GU	EPITHELIUM_II	FALSE		FCAImmP7277559-TAAGTGCGTCTAGGTT	BM	MPP	FALSE		FCAImmP7555859-CCTTTCTCACTCTGTC	KI
			F22_liver_CD45+_FCAImmP7198628_TTCGAAGTCTTGTCAT	Kupffer Cell		CTCACACAGATGCGAC-1	CD8+T Cells		cell_1862	ExE endoderm		CAACCTCTCTGGTGTA-1	HSPC_2_IPSC		AATGGCTAGAAGTCAT-2-0	Erythroid_ipsc		FCAImmP7579224-CGAGCCACATGTAGTC	SK	VSMC_PERICYTE	FALSE		FCAImmP7803039-AGAATAGTCAAGATCC	SP	LATE_ERYTHROID	FALSE		FCAImmP7198630-GTATCTTTCACTCTTA	LI	MACROPHAGE_IRON_RECYCLING	FALSE		FCAImmP7277564-GGGCATCGTTACGGAG	TH	TREG	FALSE		Human_colon_16S8159187-CTTGGCTGTGCTGTAT	GU	NEURON	FALSE		FCAImmP7277559-CATATTCGTCTCGTTC	BM	MID_ERYTHROID	FALSE		FCAImmP7555859-CTACACCAGGGATACC	KI
			F22_liver_CD45+_FCAImmP7198628_TTCTTAGGTCGGCATC	Kupffer Cell		CTCACACTCACAACGT-1	CD4+T Cells		cell_1869	ExE endoderm		CAACTAGCACAGCGTC-1	HSPC_2_IPSC		AATGGCTAGTGAGCCA-2-0	Erythroid_ipsc		FCAImmP7579224-ACGGCCATCTCCAGGG	SK	FIBROBLAST_I	FALSE		FCAImmP7803039-CTAGTGACACATGTGT	SP	MID_ERYTHROID	FALSE		FCAImmP7198630-TCATTTGAGCTGTTCA	LI	MACROPHAGE_IRON_RECYCLING	FALSE		FCAImmP7277564-AGCTCTCGTTCAACCA	TH	DP(P)_T	FALSE		Human_colon_16S8159187-TGTTCCGAGCTAACAA	GU	EPITHELIUM_II	FALSE		FCAImmP7277559-CTAACTTCATCCTAGA	BM	MID_ERYTHROID	FALSE		FCAImmP7555859-ATCACGACAGGAATGC	KI
			F23_liver_CD45+_FCAImmP7198630_ATAAGAGGTGACTACT	Kupffer Cell		CTCCTAGTCTACTCAT-1	CD4+T Cells		cell_1875	Visceral endoderm		CAACTAGGTCAACTGT-1	HSPC_2_IPSC		AATGGCTCAGAACTCT-2-0	Erythroid_ipsc		FCAImmP7579224-TTTGCGCAGCTAAACA	SK	DC2	FALSE		FCAImmP7803039-AGACGTTCAAGCCTAT	SP	MID_ERYTHROID	FALSE		FCAImmP7198630-GCGGGTTGTCTTGCGG	LI	MACROPHAGE_IRON_RECYCLING	FALSE		FCAImmP7277564-CGCTTCAAGTTCCACA	TH	DP(P)_T	FALSE		Human_colon_16S8159187-ACACCGGTCACCGTAA	GU	EPITHELIUM_II	FALSE		FCAImmP7277559-CCATTCGGTTGATTCG	BM	MID_ERYTHROID	FALSE		FCAImmP7555859-AGGGATGCATGCTAGT	KI
			F23_liver_CD45+_FCAImmP7198630_ATTCTACCAGGACCCT	Kupffer Cell		CTCGAAAAGGACAGCT-1	CD4+T Cells		cell_1915	Visceral endoderm		CAACTAGGTTCACGGC-1	HSPC_2_IPSC		AATGGCTGTCACTCTC-2-0	MK_ipsc		FCAImmP7579224-CTCGAGGCAGACGTAG	SK	DC2	FALSE		FCAImmP7803039-TACCTATGTCCCTTGT	SP	LATE_ERYTHROID	FALSE		FCAImmP7198630-AACTGGTGTCCAGTGC	LI	DC_CYCLING	FALSE		FCAImmP7277564-GGATGTTGTAGAGCTG	TH	DP(P)_T	FALSE		Human_colon_16S8159187-ACGCCAGTCAAGGTAA	GU	EPITHELIUM_CYCLING	FALSE		FCAImmP7277559-TAGCCGGAGATAGGAG	BM	EARLY_ERYTHROID	FALSE		FCAImmP7555859-CTGTGCTCAGCTTCGG	KI
			F23_liver_CD45+_FCAImmP7198630_CAGCATACATTGAGCT	Kupffer Cell		CTCGAAAAGTCCATAC-1	CD4+T Cells		cell_1920	Visceral endoderm		CAAGAAATCGGCGGTT-1	HSPC_2_IPSC		AATGGCTTCGAATCCA-2-0	Erythroid_ipsc		FCAImmP7579224-GCAGTTACAGTCACTA	SK	DC_CYCLING	FALSE		FCAImmP7803039-AACGTTGTCACCCTCA	SP	ENDOTHELIUM_III	FALSE		FCAImmP7198630-GGGAGATAGTGAATTG	LI	MACROPHAGE_IRON_RECYCLING	FALSE		FCAImmP7277564-AGGGATGTCCAGTATG	TH	DP(P)_T	FALSE		Human_colon_16S8159187-AGTGGGAAGCCAGTTT	GU	EPITHELIUM_II	FALSE		FCAImmP7277559-TCCACACGTGATGTCT	BM	GMP	FALSE		FCAImmP7555859-ATCTACTGTTGGACCC	KI
			F23_liver_CD45+_FCAImmP7198630_CCTTTCTTCTCGCATC	Kupffer Cell		CTCGTACAGTCCCACG-1	CD8+T Cells		cell_1949	ExE endoderm		CAAGATCAGCGGCTTC-1	HSPC_1_IPSC		AATTCCTAGCGAGAAA-2-0	Macrophage_ipsc		FCAImmP7579224-GGCGACTTCAACACTG	SK	MONOCYTE_III_IL1B	FALSE		FCAImmP7803039-CTTACCGTCGCGTTTC	SP	ENDOTHELIUM_I	FALSE		FCAImmP7198630-TAAACCGGTACCCAAT	LI	MACROPHAGE_PROLIFERATING	FALSE		FCAImmP7277564-ATTTCTGCATCAGTCA	TH	DP(P)_T	FALSE		Human_colon_16S8159187-GTCAAGTCAAGTACCT	GU	EPITHELIUM_CYCLING	FALSE		FCAImmP7277559-CATCCACTCACGCATA	BM	MID_ERYTHROID	FALSE		FCAImmP7555859-TGGGAAGCATGCTAGT	KI
			F23_liver_CD45+_FCAImmP7198630_CGCGGTAAGTCAAGCG	Kupffer Cell		CTCGTACGTCTAGCCG-1	NK Cells		cell_1957	ExE endoderm		CAAGATCAGTCCCACG-1	HSPC_2_IPSC		AATTCCTCAGCTATAC-2-0	Macrophage_ipsc		FCAImmP7579224-GATCAGTCACAAGTAA	SK	MACROPHAGE_LYVE1_HIGH	FALSE		FCAImmP7803039-AGATCTGGTGTCAATC	SP	ENDOTHELIUM_III	FALSE		FCAImmP7198630-GCAATCAAGGTACTCT	LI	MACROPHAGE_IRON_RECYCLING	FALSE		FCAImmP7277564-CATCCACAGTTCCACA	TH	DP(P)_T	FALSE		Human_colon_16S8159187-CGTTCTGTCATCTGCC	GU	EPITHELIUM_CYCLING	FALSE		FCAImmP7277559-ACACCGGCACCGAATT	BM	MID_ERYTHROID	FALSE		FCAImmP7555859-TCAGGTATCTATCGCC	KI
			F23_liver_CD45+_FCAImmP7198630_GAACATCCACTGCCAG	Kupffer Cell		CTCGTCAAGTGACATA-1	CD4+T Cells		cell_1979	ExE endoderm		CAAGATCGTTGAGTTC-1	HSPC_2_IPSC		AATTCCTGTAGCGCTC-2-0	Macrophage_ipsc		FCAImmP7579224-GTCACGGCAAGGTGTG	SK	MONOCYTE_III_IL1B	FALSE		FCAImmP7803039-GTGTGCGAGGAGTAGA	SP	LATE_ERYTHROID	FALSE		FCAImmP7198630-CATTATCGTGCTAGCC	LI	MACROPHAGE_IRON_RECYCLING	FALSE		FCAImmP7277564-AACACGTCATCGGTTA	TH	DP(P)_T	FALSE		Human_colon_16S8159187-CGTCCATTCAGCTTAG	GU	EPITHELIUM_CYCLING	FALSE		FCAImmP7277559-ATAGACCAGGGCTCTC	BM	EARLY_ERYTHROID	FALSE		FCAImmP7555859-TTAGTTCAGCAATATG	KI
			F23_liver_CD45+_FCAImmP7198630_GAATGAACATGAGCGA	Kupffer Cell		CTCGTCATCTGGTGTA-1	CD4+T Cells		cell_2049	ExE endoderm		CAAGATCTCATGCTCC-1	HSPC_2_IPSC		AATTCCTGTGTTGATC-2-0	Erythroid_ipsc		FCAImmP7579224-CTCGTACTCTCTTGAT	SK	MONOCYTE_III_IL1B	FALSE		FCAImmP7803039-GGACAGAAGACTAGGC	SP	MID_ERYTHROID	FALSE		FCAImmP7198630-GTCCTCACAGCTGTTA	LI	MACROPHAGE_IRON_RECYCLING	FALSE		FCAImmP7277564-CTGTTTATCAACACCA	TH	DP(P)_T	FALSE		Human_colon_16S8159187-AAGCCGCCACAGGCCT	GU	EPITHELIUM_CYCLING	FALSE		FCAImmP7277559-TACAGTGGTTAAAGTG	BM	EARLY_MK	FALSE		FCAImmP7555859-TTCTCAAAGGCGTACA	KI
			F23_liver_CD45+_FCAImmP7198630_GATGAGGAGAGTAATC	Kupffer Cell		CTCTACGAGTGTCTCA-1	NK Cells		cell_2076	ExE endoderm		CAAGGCCAGCCCAGCT-1	HSPC_2_IPSC		AATTCCTGTTTACCAG-2-0	Macrophage_ipsc		FCAImmP7579224-AGACGTTAGTGGAGTC	SK	MACROPHAGE_LYVE1_HIGH	FALSE		FCAImmP7803039-TCAATCTCAGCTCGAC	SP	YS_ERY	FALSE		FCAImmP7198630-TCGCGAGAGCTAGCCC	LI	MACROPHAGE_PROLIFERATING	FALSE		FCAImmP7277564-CTGATAGGTACACCGC	TH	DP(P)_T	FALSE		Human_colon_16S8159187-TTGCCGTGTCGGCACT	GU	EPITHELIUM_CYCLING	FALSE		FCAImmP7277559-GTTTCTATCTGTTTGT	BM	MID_ERYTHROID	FALSE		FCAImmP7555859-CTAATGGCAAGTCATC	KI
			F23_liver_CD45+_FCAImmP7198630_GCGACCAAGGTGATAT	Kupffer Cell		CTCTGGTCAAGCCATT-1	Fibroblasts		cell_2081	ExE endoderm		CAAGGCCAGGCGACAT-1	HSPC_2_IPSC		AATTCCTTCATTGCCC-2-0	Monocyte_0_ipsc		FCAImmP7579224-CGGAGTCTCACGCGGT	SK	MONOCYTE_III_IL1B	FALSE		FCAImmP7803039-ACAGCTAGTCGGCATC	SP	ENDOTHELIUM_III	FALSE		FCAImmP7198630-CTGTTTAAGGGTGTTG	LI	MEMP	FALSE		FCAImmP7277564-CATCGGGAGACCCACC	TH	DP(P)_T	FALSE		Human_colon_16S8159187-TACCTTAGTAGCTCCG	GU	EPITHELIUM_CYCLING	FALSE		FCAImmP7277559-GACACGCGTCAGGACA	BM	EARLY_MK	FALSE		FCAImmP7555859-GAGTCCGAGGCGCTCT	KI
			F23_liver_CD45+_FCAImmP7198630_GCTCTGTGTAAGTTCC	Kupffer Cell		CTCTGGTTCGGTCTAA-1	NK Cells		cell_2101	ExE endoderm		CAAGGCCGTCATATGC-1	HSPC_2_IPSC		AATTCCTTCGAGTCTA-2-0	MK_ipsc		FCAImmP7579224-GATCAGTGTCTGCAAT	SK	MONOCYTE_III_IL1B	FALSE		FCAImmP7803039-GTGCAGCTCGAATCCA	SP	ENDOTHELIUM_III	FALSE		FCAImmP7198630-CTTCTCTAGAAACCGC	LI	MACROPHAGE_IRON_RECYCLING	FALSE		FCAImmP7277564-GCGGGTTAGCGATCCC	TH	DP(P)_T	FALSE		Human_colon_16S8159187-TTAGTTCTCCAATGGT	GU	EPITHELIUM_II	FALSE		FCAImmP7277559-CAGCCGAAGAAGGGTA	BM	MID_ERYTHROID	FALSE		FCAImmP7555859-GGAAAGCAGGGAACGG	KI
			F23_liver_CD45+_FCAImmP7198630_GCTGCGAAGTCTCGGC	Kupffer Cell		CTGAAGTTCATGCAAC-1	NK Cells		cell_2136	ExE endoderm		CAAGGCCGTCTAACGT-1	HSPC_2_IPSC		AATTTCCAGAGAAGGT-2-0	Erythroid_ipsc		FCAImmP7579224-CCTACACGTAGAGTGC	SK	DC2	FALSE		FCAImmP7803039-TCGTAGACATCACCCT	SP	MEMP	FALSE		FCAImmP7198630-CGGGTCAAGATATGGT	LI	PROMONOCYTE	FALSE		FCAImmP7277564-GTAACGTTCAGCAACT	TH	CD8+T	FALSE		Human_colon_16S8159187-GGGAATGAGGCGATAC	GU	EPITHELIUM_II	FALSE		FCAImmP7277559-ACGTCAATCGTGACAT	BM	MID_ERYTHROID	FALSE		FCAImmP7555859-AGCTCCTCACCGCTAG	KI
			F23_liver_CD45+_FCAImmP7198630_GCTTGAAAGGAGCGAG	Kupffer Cell		CTGATCCAGAGACTAT-1	CD4+T Cells		cell_2177	ExE endoderm		CAAGGCCTCCAGTATG-1	HSPC_2_IPSC		AATTTCCAGCTGAGTG-2-0	Erythroid_ipsc		FCAImmP7579224-GCGCAACGTCTGATCA	SK	PROMONOCYTE	FALSE		FCAImmP7803039-ACTGTCCAGTCGAGTG	SP	EARLY_MK	FALSE		FCAImmP7198630-GCATGTAGTCTCTTAT	LI	DC_CYCLING	FALSE		FCAImmP7277564-TTCTCAAAGAGAACAG	TH	DP(P)_T	FALSE		Human_colon_16S8159187-TTTGTCATCTGGCGTG	GU	EPITHELIUM_II	FALSE		FCAImmP7277559-GTATTCTCAGGCAGTA	BM	MID_ERYTHROID	FALSE		FCAImmP7555859-CTTGGCTAGAGCTATA	KI
			F23_liver_CD45+_FCAImmP7198630_GGACAGACAAGCTGAG	Kupffer Cell		CTGATCCGTTCAACCA-1	NK Cells		cell_2181	ExE endoderm		CAAGTTGAGCGTCTAT-1	HSPC_2_IPSC		AATTTCCAGCTTAAGA-2-0	Erythroid_ipsc		FCAImmP7579224-CGTAGGCAGTCAAGCG	SK	MACROPHAGE_PERI	FALSE		FCAImmP7803039-TGAGCCGCAGGGTTAG	SP	ENDOTHELIUM_I	FALSE		FCAImmP7198630-ATAAGAGGTGACTACT	LI	MACROPHAGE_IRON_RECYCLING	FALSE		FCAImmP7277564-TGACAACTCTGGCGTG	TH	DP(P)_T	FALSE		Human_colon_16S8159187-TTCTACATCAGCAACT	GU	EPITHELIUM_II	FALSE		FCAImmP7277559-AAACCTGGTCAAAGAT	BM	MID_ERYTHROID	FALSE		FCAImmP7555859-CTCTACGCACTTAACG	KI
			F23_liver_CD45+_FCAImmP7198630_GGCGACTGTGGGTCAA	Kupffer Cell		CTGATCCTCCACTCCA-1	CD8+T Cells		cell_2205	ExE endoderm		CACAAACGTTCGTGAT-1	HSPC_2_IPSC		AATTTCCCATGCACTA-2-0	Erythroid_ipsc		FCAImmP7579224-GCAGCCATCACCCTCA	SK	MELANOCYTE	FALSE		FCAImmP7803039-GTCATTTCACAAGTAA	SP	EARLY_MK	FALSE		FCAImmP7198630-CCTTCGAGTGGTACAG	LI	MACROPHAGE_IRON_RECYCLING	FALSE		FCAImmP7277564-GAGGTGACAAGCCCAC	TH	DC1	FALSE		Human_colon_16S8159187-GTCATTTTCCAAACAC	GU	EPITHELIUM_II	FALSE		FCAImmP7277559-TCTGAGAAGATCACGG	BM	MID_ERYTHROID	FALSE		FCAImmP7555859-CTAACTTAGCTAACTC	KI
			F23_liver_CD45+_FCAImmP7198630_GGTGAAGGTACGCACC	Kupffer Cell		CTGATCCTCGGTTAAC-1	NK Cells		cell_2230	ExE endoderm		CACACCTAGCGGCTTC-1	HSPC_2_IPSC		AATTTCCGTACCGTCG-2-0	MK_ipsc		FCAImmP7579224-AACTCAGCAGGCAGTA	SK	MONOCYTE_III_IL1B	FALSE		FCAImmP7803039-GCAGCCACAGGGCATA	SP	ENDOTHELIUM_III	FALSE		FCAImmP7198630-TGTTCCGGTTGGTTTG	LI	MACROPHAGE_IRON_RECYCLING	FALSE		FCAImmP7277564-TTGCCGTCAATGCCAT	TH	DP(P)_T	FALSE		Human_colon_16S8159187-CAGCTGGAGAGTACCG	GU	EPITHELIUM_CYCLING	FALSE		FCAImmP7277559-AGAGCGATCACTATTC	BM	MID_ERYTHROID	FALSE		FCAImmP7555859-TCAGGTACACAGACTT	KI
			F23_liver_CD45+_FCAImmP7198630_TAGAGCTGTTATGTGC	Kupffer Cell		CTGATCCTCTCGTATT-1	CD8+T Cells		cell_2239	ExE endoderm		CACACCTCAAGAGTCG-1	HSPC_2_IPSC		AATTTCCGTCTGTGTA-2-0	Macrophage_ipsc		FCAImmP7579224-GGAATAATCAGGTAAA	SK	PRE_PRO_B	FALSE		FCAImmP7803039-ACAGCCGTCGCCATAA	SP	LATE_ERYTHROID	FALSE		FCAImmP7198630-GCCAAATGTCGCATCG	LI	MACROPHAGE_IRON_RECYCLING	FALSE		FCAImmP7277564-TACGGGCAGGCAGTCA	TH	TREG	FALSE		Human_colon_16S8159187-TTCTACAGTAGCACGA	GU	EPITHELIUM_CYCLING	FALSE		FCAImmP7277559-AGGCCGTCATCGATTG	BM	MID_ERYTHROID	FALSE		FCAImmP7555859-CGCGTTTAGCTATGCT	KI
			F23_liver_CD45+_FCAImmP7198630_TCTTCGGAGGAACTGC	Kupffer Cell		CTGCCTAAGAAACGAG-1	Endothelial Cells		cell_2255	ExE endoderm		CACACCTCACCATCCT-1	HSPC_2_IPSC		ACAAAGAAGCGACATG-2-0	Macrophage_ipsc		FCAImmP7579224-CAGAGAGCACGGTAAG	SK	MONOCYTE_III_IL1B	FALSE		FCAImmP7803039-TCCCGATAGGCTCATT	SP	FIBROBLAST_VII	FALSE		FCAImmP7198630-CAAGAAAAGCTAGTGG	LI	MACROPHAGE_IRON_RECYCLING	FALSE		FCAImmP7277564-CCACTACGTGGTACAG	TH	DP(P)_T	FALSE		Human_colon_16S8159187-ATCATCTGTACCGTTA	GU	EPITHELIUM_II	FALSE		FCAImmP7277559-TGGCTGGAGTGTCCAT	BM	EARLY_MK	FALSE		FCAImmP7555859-CGAGCACGTAAAGGAG	KI
			F23_liver_CD45+_FCAImmP7198630_TCTTCGGCAAGAGGCT	Kupffer Cell		CTTAACTTCTGTCAAG-1	CD4+T Cells		cell_2280	ExE endoderm		CACACTCAGTTGCAGG-1	HSPC_2_IPSC		ACAAAGACATGGACAG-2-0	Erythroid_ipsc		FCAImmP7579224-GTCTCGTCAATCGGTT	SK	MONOCYTE_III_IL1B	FALSE		FCAImmP7803039-CTCTAATTCGATAGAA	SP	LATE_ERYTHROID	FALSE		FCAImmP7198630-GTTACAGAGGCCCGTT	LI	MPP	FALSE		FCAImmP7277564-GGCCGATAGCTTATCG	TH	DN(P)_T	FALSE		Human_colon_16S8159187-TCAGCTCTCCGGCACA	GU	EPITHELIUM_II	FALSE		FCAImmP7277559-CAGAATCCAATCGAAA	BM	EARLY_MK	FALSE		FCAImmP7555859-CGGGTCAGTGCTAGCC	KI
			F23_liver_CD45+_FCAImmP7198630_TGGGCGTAGTATGACA	Kupffer Cell		CTTACCGGTGAGGCTA-1	CD8+T Cells		cell_2312	ExE endoderm		CACACTCCACTAGTAC-1	HSPC_2_IPSC		ACAAAGAGTCCTGAAT-2-0	Macrophage_ipsc		FCAImmP7579224-CCAATCCAGCACACAG	SK	DC1	FALSE		FCAImmP7803039-CCCAATCTCTGGAGCC	SP	MID_ERYTHROID	FALSE		FCAImmP7198630-ACACTGACATCCTAGA	LI	MACROPHAGE_IRON_RECYCLING	FALSE		FCAImmP7277564-GTGCTTCCAGTGAGTG	TH	DP(P)_T	FALSE		Human_colon_16S8159187-AGCTCTCTCGAACTGT	GU	EPITHELIUM_CYCLING	FALSE		FCAImmP7277559-TCGGTAAGTGTGCCTG	BM	EARLY_MK	FALSE		FCAImmP7555859-AGGCCACCACCGATAT	KI
			F23_liver_CD45+_FCAImmP7198630_TGTATTCTCTCTTGAT	Kupffer Cell		CTTGGCTAGGGCTCTC-1	CD8+T Cells		cell_2318	Visceral endoderm		CACACTCTCAGCTGGC-1	HSPC_2_IPSC		ACAAAGAGTGCGAGTA-2-0	Erythroid_ipsc		FCAImmP7579224-GTTTCTACAGCCAATT	SK	MAST_CELL	FALSE		FCAImmP7803039-TGACTTTTCGGCTACG	SP	ENDOTHELIUM_III	FALSE		FCAImmP7198630-TAGACCACACTTAAGC	LI	MACROPHAGE_KUPFFER_LIKE	FALSE		FCAImmP7277564-CCGTGGATCCCACTTG	TH	DP(P)_T	FALSE		Human_colon_16S8159187-CACATTTTCAACGGCC	GU	EPITHELIUM_II	FALSE		FCAImmP7277559-CACATAGAGCCAACAG	BM	MACROPHAGE_IRON_RECYCLING	FALSE		FCAImmP7555859-GTTCATTGTATAATGG	KI
			F23_liver_CD45+_FCAImmP7198630_TGTGGTAGTCAGTGGA	Kupffer Cell		CTTTGCGCAATCCGAT-1	CD8+T Cells		cell_2372	ExE endoderm		CACACTCTCTGGTGTA-1	HSPC_2_IPSC		ACAAAGATCGCGGTAC-2-0	Macrophage_ipsc		FCAImmP7579224-CGACTTCAGAAGGTGA	SK	DC2	FALSE		FCAImmP7803039-AGAGCTTCAGCGAACA	SP	LATE_ERYTHROID	FALSE		FCAImmP7198630-CATATTCAGGCTAGAC	LI	MACROPHAGE_IRON_RECYCLING	FALSE		FCAImmP7277564-CATCAAGAGACAATAC	TH	DP(P)_T	FALSE		Human_colon_16S8159187-AGCGGTCCAATCGAAA	GU	EPITHELIUM_CYCLING	FALSE		FCAImmP7277559-TGCGTGGTCTCTTGAT	BM	MID_ERYTHROID	FALSE		FCAImmP7555859-CCGGGATCACGGACAA	KI
			F23_liver_CD45+_FCAImmP7198630_TTTGGTTGTAGAGCTG	Kupffer Cell		GAAACTCTCTAGCACA-1	CD8+T Cells		cell_2395	Visceral endoderm		CACAGTAAGACGCACA-1	HSPC_2_IPSC		ACAACCAAGCACGGAT-2-0	Erythroid_ipsc		FCAImmP7579224-GTAACGTGTGCATCTA	SK	DC2	FALSE		FCAImmP7803039-CCGGGATTCAACACCA	SP	MESOTHELIUM	FALSE		FCAImmP7198630-ATTATCCAGCTGTTCA	LI	MACROPHAGE_IRON_RECYCLING	FALSE		FCAImmP7277564-ATTTCTGCATTAGGCT	TH	CYCLING_T	FALSE		Human_colon_16S8159187-GTCACAACATGGGAAC	GU	EPITHELIUM_CYCLING	FALSE		FCAImmP7277559-CTCTACGAGTTAGCGG	BM	MID_ERYTHROID	FALSE		FCAImmP7555859-GTCTCGTTCTTAGCCC	KI
			F38_liver_CD45+_FCAImmP7528287_TGCGTGGGTACTCTCC	Kupffer Cell		GAAATGACAGTAAGCG-1	NK Cells		cell_2420	ExE endoderm		CACAGTACACCTTGTC-1	HSPC_2_IPSC		ACAACCAAGTATTCCG-2-0	Macrophage_ipsc		FCAImmP7579224-GTATCTTTCTTAGCCC	SK	PROMONOCYTE	FALSE		FCAImmP7803039-TGAGCATCAGCAGTTT	SP	ENDOTHELIUM_III	FALSE		FCAImmP7198630-CCGTTCATCATGCAAC	LI	MPP	FALSE		FCAImmP7277564-CGTAGGCAGCTTATCG	TH	DP(P)_T	FALSE		Human_colon_16S8159187-GTGTTAGCAACACCTA	GU	EPITHELIUM_II	FALSE		FCAImmP7277559-GACACGCAGCCCAGCT	BM	PROMYELOCYTE	FALSE		FCAImmP7555859-TTGCCGTCATATGAGA	KI
			F38_liver_CD45+_FCAImmP7528286_AAACCTGGTACATCCA	Kupffer Cell		GAAATGAGTAGAGCTG-1	CD4+T Cells		cell_2455	ExE endoderm		CACAGTAGTGTGACGA-1	HSPC_2_IPSC		ACAACCACAAGAGTTA-2-0	Macrophage_ipsc		FCAImmP7579224-GGTGTTAAGATCCCAT	SK	CD8+T	FALSE		FCAImmP7803039-TACGGGCCATATACGC	SP	MEMP	FALSE		FCAImmP7198630-TGCACCTTCCGAACGC	LI	DC_CYCLING	FALSE		FCAImmP7277564-AGTTGGTGTATCAGTC	TH	DP(P)_T	FALSE		Human_colon_16S8159187-GGTATTGAGTGGGTTG	GU	EPITHELIUM_CYCLING	FALSE		FCAImmP7277559-CCGTTCAAGTACGATA	BM	PRE_DC2	FALSE		FCAImmP7555859-CGGCTAGGTTACGTCA	KI
			F38_liver_CD45+_FCAImmP7528286_AAACGGGTCGACAGCC	Kupffer Cell		GAACGGACATCAGTAC-1	CD8+T Cells		cell_2459	ExE endoderm		CACATAGTCCTCGCAT-1	HSPC_2_IPSC		ACAACCACATAAGATG-2-0	Macrophage_ipsc		FCAImmP7579224-GCACATACAGTAAGAT	SK	DC2	FALSE		FCAImmP7803039-CGTTGGGTCCCACTTG	SP	ENDOTHELIUM_III	FALSE		FCAImmP7198630-GGGACCTAGCCAGTAG	LI	DC_CYCLING	FALSE		FCAImmP7277564-ACTTTCAGTCACAAGG	TH	DC2	FALSE		Human_colon_16S8159187-CATGACAAGTGTCCAT	GU	EPITHELIUM_II	FALSE		FCAImmP7277559-ATGAGGGTCTCTAGGA	BM	EARLY_MK	FALSE		FCAImmP7555859-TAGTTGGCACGGCCAT	KI
			F38_liver_CD45+_FCAImmP7528286_AACGTTGTCTCGAGTA	Kupffer Cell		GAACGGAGTGAGCGAT-1	CD8+T Cells		cell_2577	ExE endoderm		CACATTTAGACCACGA-1	HSPC_2_IPSC		ACAACCAGTCATGGCC-2-0	Macrophage_ipsc		FCAImmP7579224-GGATTACAGTAATCCC	SK	B_CYCLING	FALSE		FCAImmP7803039-TCACAAGGTCCAGTTA	SP	ENDOTHELIUM_III	FALSE		FCAImmP7198630-AGTGGGACACTGCCAG	LI	MAST_CELL	FALSE		FCAImmP7277564-CCTACCATCTCTGCTG	TH	DP(P)_T	FALSE		Human_colon_16S8159187-ACATGGTAGCACACAG	GU	EPITHELIUM_CYCLING	FALSE		FCAImmP7277559-GCAAACTAGATCGATA	BM	MID_ERYTHROID	FALSE		FCAImmP7555859-ACACCCTCACGCATCG	KI
			F38_liver_CD45+_FCAImmP7528286_AATCCAGAGTCACGCC	Kupffer Cell		GAAGCAGAGCCAACAG-1	CD8+T Cells		cell_2600	Visceral endoderm		CACATTTGTCCTGCTT-1	Immature_EC_IPSC		ACAACCAGTCCACTTC-2-0	MK_ipsc		FCAImmP7579224-TTCTACAGTAGCACGA	SK	CD4+T	FALSE		FCAImmP7803039-GTACTCCGTTGGTTTG	SP	ENDOTHELIUM_III	FALSE		FCAImmP7198630-TCAGGATAGTTGCAGG	LI	MACROPHAGE_KUPFFER_LIKE	FALSE		FCAImmP7277564-TAAGTGCTCGCTGATA	TH	DP(P)_T	FALSE		Human_colon_16S8159187-TCGTACCTCGAGCCCA	GU	EPITHELIUM_CYCLING	FALSE		FCAImmP7277559-CTTACCGGTTCGGGCT	BM	EARLY_MK	FALSE		FCAImmP7555859-GTAACGTGTCACCTAA	KI
			F38_liver_CD45+_FCAImmP7528286_AATCCAGTCTAGAGTC	Kupffer Cell		GAATAAGGTCTGGAGA-1	CD8+T Cells		cell_2619	ExE endoderm		CACATTTGTTCGGCAC-1	HSPC_2_IPSC		ACAACCAGTCCTCCTA-2-0	Macrophage_ipsc		FCAImmP7579224-GTCCTCAGTAATTGGA	SK	TREG	FALSE		FCAImmP7803039-AACTTTCTCTAAGCCA	SP	LATE_ERYTHROID	FALSE		FCAImmP7198630-CACCAGGAGTGACTCT	LI	MACROPHAGE_IRON_RECYCLING	FALSE		FCAImmP7277564-CAGATCAGTAGCGCAA	TH	DP(P)_T	FALSE		Human_colon_16S8159187-GGCTCGAAGGTCGGAT	GU	EPITHELIUM_II	FALSE		FCAImmP7277559-CACTCCATCTACTTAC	BM	MID_ERYTHROID	FALSE		FCAImmP7555859-ACATACGAGGTGTTAA	KI
			F38_liver_CD45+_FCAImmP7528286_ACACCAATCACTTACT	Kupffer Cell		GACACGCAGAAGGTGA-1	NK Cells		cell_2626	ExE endoderm		CACCACTAGCTGATAA-1	HSPC_2_IPSC		ACAACCATCCTTCAGC-2-0	Monocyte_0_ipsc		FCAImmP7579224-AGGGTGAGTTAGAACA	SK	DC2	FALSE		FCAImmP7803039-ATCCACCAGGCGACAT	SP	ENDOTHELIUM_III	FALSE		FCAImmP7198630-CCTACCACACGAAAGC	LI	MACROPHAGE_PROLIFERATING	FALSE		FCAImmP7277564-CTAAGACGTGGGTCAA	TH	DP(P)_T	FALSE		Human_colon_16S8159187-ACGATGTTCAATAAGG	GU	EPITHELIUM_II	FALSE		FCAImmP7277559-CCTTTCTTCACCACCT	BM	EARLY_MK	FALSE		FCAImmP7555859-CGAGCACTCCGAACGC	KI
			F38_liver_CD45+_FCAImmP7528286_ACATCAGCACGACTCG	Kupffer Cell		GACCAATAGGCTAGAC-1	CD8+T Cells		cell_2682	Visceral endoderm		CACCACTCAGACGTAG-1	HSPC_2_IPSC		ACAAGCTAGGAACGCT-2-0	Erythroid_ipsc		FCAImmP7579224-TGATTTCTCCTAGTGA	SK	MACROPHAGE_LYVE1_HIGH	TRUE		FCAImmP7803039-GTACTTTTCACGACTA	SP	FIBROBLAST_VII	FALSE		FCAImmP7198630-GTCTTCGCACGACGAA	LI	MACROPHAGE_PROLIFERATING	FALSE		FCAImmP7277564-GATCGCGTCTACTCAT	TH	DP(P)_T	FALSE		Human_colon_16S8159187-CGAATGTCAGCTGCAC	GU	EPITHELIUM_II	FALSE		FCAImmP7277559-AATCGGTTCGGCGGTT	BM	MACROPHAGE_IRON_RECYCLING	FALSE		FCAImmP7555859-GTACTTTTCTATCGCC	KI
			F38_liver_CD45+_FCAImmP7528286_ACATGGTAGTTACCCA	Kupffer Cell		GACCAATCAGCTTCGG-1	B Cells		cell_2685	Visceral endoderm		CACCACTGTGCACGAA-1	HSPC_2_IPSC		ACAAGCTAGTTGCTGT-2-0	Erythroid_ipsc		FCAImmP7579224-CGTCACTCACGGCCAT	SK	MACROPHAGE_LYVE1_HIGH	FALSE		FCAImmP7803039-GGGTCTGCAAGCGAGT	SP	ENDOTHELIUM_III	FALSE		FCAImmP7198630-ACACCCTTCCATTCTA	LI	MACROPHAGE_IRON_RECYCLING	FALSE		FCAImmP7277564-TCGCGTTGTTCGTCTC	TH	CD8AA	FALSE		Human_colon_16S8159187-GGACATTCAAGCGATG	GU	EPITHELIUM_CYCLING	FALSE		FCAImmP7277559-CTTGGCTCACTTCGAA	BM	MID_ERYTHROID	FALSE		FCAImmP7555859-TTAGGACAGACCGGAT	KI
			F38_liver_CD45+_FCAImmP7528286_ACGATGTCACACCGCA	Kupffer Cell		GACCAATCATTGGGCC-1	Myeloid Cells		cell_2699	HSPC_lineage		CACCAGGAGCACCGCT-1	HSPC_2_IPSC		ACAAGCTCAGCACAAG-2-0	MK_ipsc		FCAImmP7579224-TACGGATGTCCTGCTT	SK	DC2	FALSE		FCAImmP7803039-TAAGAGAAGTACGTTC	SP	ENDOTHELIUM_III	FALSE		FCAImmP7198630-GCACTCTAGTACGATA	LI	MACROPHAGE_PROLIFERATING	FALSE		FCAImmP7277564-CTACACCGTTCCACGG	TH	DP(P)_T	FALSE		Human_colon_16S8159187-TCAGGATCAGCTTCGG	GU	NEURON	FALSE		FCAImmP7277559-GACACGCTCCACGTTC	BM	CMP	FALSE		FCAImmP7555859-TGAGCATGTGCTAGCC	KI
			F38_liver_CD45+_FCAImmP7528286_ACGATGTGTTATGCGT	Kupffer Cell		GACGGCTAGTCCATAC-1	CD8+T Cells		cell_2715	ExE mesoderm		CACCAGGCACCCAGTG-1	HSPC_2_IPSC		ACAAGCTGTATTGCCA-2-0	Erythroid_ipsc		FCAImmP7579224-TTTGCGCCACTTAAGC	SK	ENDOTHELIUM_I	FALSE		FCAImmP7803039-AGGTCATTCCCTCTTT	SP	FIBROBLAST_VI	FALSE		FCAImmP7198630-AAGTCTGTCATAAAGG	LI	MACROPHAGE_IRON_RECYCLING	FALSE		FCAImmP7277564-TTTACTGTCATTGCCC	TH	DP(P)_T	FALSE		Human_colon_16S8159187-CCACTACAGCCAGTTT	GU	EPITHELIUM_II	FALSE		FCAImmP7277559-TACTTGTCAGCTCCGA	BM	MID_ERYTHROID	FALSE		FCAImmP7555859-TCCACACTCGATAGAA	KI
			F38_liver_CD45+_FCAImmP7528286_ACGCCGATCACATGCA	Kupffer Cell		GACGTGCAGTGGAGTC-1	CD8+T Cells		cell_2719	Macrophage_lineage		CACCAGGGTCAACTGT-1	HSPC_2_IPSC		ACAAGCTTCACACGAT-2-0	Macrophage_ipsc		FCAImmP7579224-GCGAGAATCTCCAACC	SK	DC2	FALSE		FCAImmP7803039-TAGTGGTGTATCTGCA	SP	ENDOTHELIUM_III	FALSE		FCAImmP7198630-CTCGTACAGTAATCCC	LI	DC2	FALSE		FCAImmP7277564-CACCTTGGTAAACACA	TH	DC1	FALSE		Human_colon_16S8159187-CAAGATCTCTCCCTGA	GU	EPITHELIUM_CYCLING	FALSE		FCAImmP7277559-AAACGGGGTGCTAGCC	BM	MID_ERYTHROID	FALSE		FCAImmP7555859-GTGCATACACCGGAAA	KI
			F38_liver_CD45+_FCAImmP7528286_ACTGCTCTCACAGGCC	Kupffer Cell		GACGTGCGTCCGACGT-1	CD4+T Cells		cell_2750	ExE endoderm		CACCTTGAGCGATGAC-1	HSPC_2_IPSC		ACACAGTAGGAAGTGA-2-0	HSPC_1_ipsc		FCAImmP7579224-GATGAGGAGAAGCCCA	SK	DC2	FALSE		FCAImmP7803039-CTGAAACGTGTTCGAT	SP	ENDOTHELIUM_III	FALSE		FCAImmP7198630-CAGCTAACATTGTGCA	LI	HSC	FALSE		FCAImmP7277564-TGGCGCAGTAAATACG	TH	DP(P)_T	FALSE		Human_colon_16S8159187-CTCCTAGCAGCCTGTG	GU	EPITHELIUM_CYCLING	FALSE		FCAImmP7277559-TTGTAGGAGCTGTCTA	BM	EARLY_ERYTHROID	FALSE		FCAImmP7555859-AGCATACGTCCGCTGA	KI
			F38_liver_CD45+_FCAImmP7528286_ACTTGTTAGATATGCA	Kupffer Cell		GACGTTAAGGCGACAT-1	CD8+T Cells		cell_2757	Haematoendothelial progenitors		CACCTTGCAGTCTTCC-1	HSPC_2_IPSC		ACACAGTCAACCAATC-2-0	Macrophage_ipsc		FCAImmP7579224-TGTATTCGTGAGGGAG	SK	VSMC_PERICYTE	FALSE		FCAImmP7803039-CTACACCGTGTTGAGG	SP	LATE_ERYTHROID	FALSE		FCAImmP7198630-GGAGCAATCAACGGGA	LI	LARGE_PRE_B	FALSE		FCAImmP7277564-AGCGGTCAGACACTAA	TH	DP(P)_T	FALSE		Human_colon_16S8159187-ATCTGCCCACCGAATT	GU	EPITHELIUM_CYCLING	FALSE		FCAImmP7277559-TATTACCAGGCTAGAC	BM	MPP	FALSE		FCAImmP7555859-TGGCTGGAGAGGTACC	KI
			F38_liver_CD45+_FCAImmP7528286_AGCAGCCAGTACGCCC	Kupffer Cell		GACTAACAGTTTCCTT-1	Myeloid Cells		cell_2765	ExE endoderm		CACCTTGTCGTAGATC-1	HSPC_2_IPSC		ACACAGTCAACGACAG-2-0	MK_ipsc		FCAImmP7579224-AGACGTTTCCTATTCA	SK	DC2	FALSE		FCAImmP7803039-ACTGCTCTCACGACTA	SP	ENDOTHELIUM_I	FALSE		FCAImmP7198630-ACGGAGAGTCGCATAT	LI	DC_CYCLING	FALSE		FCAImmP7277564-GAACATCTCCCTCAGT	TH	DP(P)_T	FALSE		Human_colon_16S8159187-CACAAACAGCGTGAAC	GU	EPITHELIUM_II	FALSE		FCAImmP7277559-CGTGTAACACTCAGGC	BM	MID_ERYTHROID	FALSE		FCAImmP7555859-CACCACTCAATAAGCA	KI
			F38_liver_CD45+_FCAImmP7528286_AGCGTATGTGCGAAAC	Kupffer Cell		GACTACATCCCTCAGT-1	NK Cells		cell_2778	ExE endoderm		CACTCCAGTGTTAAGA-1	HSPC_2_IPSC		ACACAGTCATACCAGT-2-0	Macrophage_ipsc		FCAImmP7579224-AGTTGGTTCTTTACGT	SK	MONOCYTE_III_IL1B	FALSE		FCAImmP7803039-CCCAGTTAGGGTCGAT	SP	ENDOTHELIUM_III	FALSE		FCAImmP7198630-CGACTTCAGAAACCAT	LI	MACROPHAGE_IRON_RECYCLING	FALSE		FCAImmP7277564-GACCTGGTCTTCTGGC	TH	DP(P)_T	FALSE		Human_colon_16S8159187-CAGATCAGTTCCAACA	GU	DC_CYCLING	FALSE		FCAImmP7277559-GTGAAGGCAGCTGTGC	BM	MID_ERYTHROID	FALSE		FCAImmP7555859-GGGTCTGCACCTCGGA	KI
			F38_liver_CD45+_FCAImmP7528286_AGTCTTTTCACCCGAG	Kupffer Cell		GACTGCGAGCTAGTCT-1	CD8+T Cells		cell_2780	ExE mesoderm		CACTCCATCCTTTCGG-1	HSPC_2_IPSC		ACACAGTCATGCCATA-2-0	MK_ipsc		FCAImmP7579224-AACTGGTTCGCCAAAT	SK	DC2	FALSE		FCAImmP7803039-CGGCTAGCAGTATCTG	SP	ENDOTHELIUM_III	FALSE		FCAImmP7198630-GACAGAGAGATAGCAT	LI	MACROPHAGE_IRON_RECYCLING	FALSE		FCAImmP7277564-CGTGTAACAATCTACG	TH	DP(P)_T	FALSE		Human_colon_16S8159187-CTACATTTCGTGGTCG	GU	EPITHELIUM_II	FALSE		FCAImmP7277559-TCAGGTACAGGATTGG	BM	DC_CYCLING	FALSE		FCAImmP7555859-ATGGGAGGTGCGCTTG	KI
			F38_liver_CD45+_FCAImmP7528286_ATCCGAAGTGTGGCTC	Kupffer Cell		GATCAGTGTCCAGTTA-1	CD4+T Cells		cell_2798	Haematoendothelial progenitors		CAGAATCAGGAATGGA-1	HSPC_2_IPSC		ACACAGTGTAATCAGA-2-0	Macrophage_ipsc		FCAImmP7579224-GTAACTGAGGTCATCT	SK	MACROPHAGE_LYVE1_HIGH	FALSE		FCAImmP7803039-GATGAGGCATATGAGA	SP	ENDOTHELIUM_III	FALSE		FCAImmP7198630-CAGAGAGGTTTCGCTC	LI	MACROPHAGE_IRON_RECYCLING	FALSE		FCAImmP7277564-AATCGGTGTTGTGGCC	TH	DP(P)_T	FALSE		Human_colon_16S8159187-CAAGAAACAAGGACAC	GU	EPITHELIUM_CYCLING	FALSE		FCAImmP7277559-TGGCTGGCAAGCCATT	BM	MID_ERYTHROID	FALSE		FCAImmP7555859-CAGCTAACAACTGCTA	KI
			F38_liver_CD45+_FCAImmP7528286_CACATAGTCGCGGATC	Kupffer Cell		GATCTAGAGGGAACGG-1	CD8+T Cells		cell_2822	Visceral endoderm		CAGAATCCAAACCTAC-1	HSPC_2_IPSC		ACACAGTTCTCTTCAA-2-0	Erythroid_ipsc		FCAImmP7579224-TGGCTGGGTTACCAGT	SK	PDC	FALSE		FCAImmP7803039-TCCACACCACCAACCG	SP	VSMC_PERICYTE	FALSE		FCAImmP7198630-CTTAACTTCTAGAGTC	LI	DC_CYCLING	FALSE		FCAImmP7277564-CACCAGGAGTCACGCC	TH	DP(P)_T	FALSE		Human_colon_16S8159187-GTGGGTCTCTGCTGCT	GU	EPITHELIUM_CYCLING	FALSE		FCAImmP7277559-CTACATTCAATTCCTT	BM	MID_ERYTHROID	FALSE		FCAImmP7555859-AGCTCTCCAATGTAAG	KI
			F38_liver_CD45+_FCAImmP7528286_CATCGGGCAGCCACCA	Kupffer Cell		GATCTAGGTAAGCACG-1	CD8+T Cells		cell_2826	Haematoendothelial progenitors		CAGATCAGTTCGAATC-1	HSPC_2_IPSC		ACACCAAAGGTGAGCT-2-0	MK_ipsc		FCAImmP7579224-GGCGTGTTCTGTGCAA	SK	DC2	FALSE		FCAImmP7803039-GCTGGGTTCTGTCAAG	SP	ENDOTHELIUM_III	FALSE		FCAImmP7198630-CACACTCAGATGTGTA	LI	MACROPHAGE_IRON_RECYCLING	FALSE		FCAImmP7277564-AGTGAGGCAACACGCC	TH	DP(P)_T	FALSE		Human_colon_16S8159187-ACATCAGGTTCCACTC	GU	EPITHELIUM_II	FALSE		FCAImmP7277559-CGAGAAGGTCTGATCA	BM	MID_ERYTHROID	FALSE		FCAImmP7555859-CGGAGCTCAAACCTAC	KI
			F38_liver_CD45+_FCAImmP7528286_CCTTCCCGTAGCGCAA	Kupffer Cell		GATGAAAGTTAAGTAG-1	CD8+T Cells		cell_2842	ExE endoderm		CAGCAGCAGGTGATAT-1	HSPC_2_IPSC		ACACCAAGTACCAGAG-2-0	Macrophage_ipsc		FCAImmP7579224-TAGCCGGGTTAAGAAC	SK	MACROPHAGE_LYVE1_HIGH	FALSE		FCAImmP7803039-ATGCGATGTGGTTTCA	SP	ENDOTHELIUM_II	FALSE		FCAImmP7198630-GTATTCTGTCTTCTCG	LI	DC_CYCLING	FALSE		FCAImmP7277564-ACCAGTACAATTCCTT	TH	DP(P)_T	FALSE		Human_colon_16S8159187-GCATACATCTCTAGGA	GU	EPITHELIUM_CYCLING	FALSE		FCAImmP7277559-GGGAATGAGGCACATG	BM	MID_ERYTHROID	FALSE		FCAImmP7555859-ACGGGTCAGTAGGCCA	KI
			F38_liver_CD45+_FCAImmP7528286_CGCTGGAGTCGGCACT	Kupffer Cell		GATGAGGCATGCAATC-1	Endothelial Cells		cell_2844	ExE endoderm		CAGCAGCCAGGAATGC-1	HSPC_2_IPSC		ACACCAAGTTCCGTTC-2-0	Macrophage_ipsc		FCAImmP7579224-GCGCCAAAGCGTCTAT	SK	MYOFIBROBLAST	FALSE		FCAImmP7803039-GAGCAGAAGACAAGCC	SP	LATE_MK	FALSE		FCAImmP7198630-GCTGCAGGTCTAGGTT	LI	MAST_CELL	FALSE		FCAImmP7277564-TTAGGACTCCCAGGTG	TH	DP(P)_T	FALSE		Human_colon_16S8159187-TTAGGCACAGTAACGG	GU	EPITHELIUM_CYCLING	FALSE		FCAImmP7277559-CAAGGCCAGGCAGGTT	BM	MID_ERYTHROID	FALSE		FCAImmP7555859-CGCGGTAAGAGGTACC	KI
			F38_liver_CD45+_FCAImmP7528286_CGCTGGAGTCTAGCGC	Kupffer Cell		GATTCAGCAACTGGCC-1	Endothelial Cells		cell_2846	Visceral endoderm		CAGCATACATATGCTG-1	HSPC_2_IPSC		ACACGCGAGAATTGCA-2-0	Macrophage_ipsc		FCAImmP7579224-CTAATGGCAGTAAGAT	SK	MYOFIBROBLAST	FALSE		FCAImmP7803039-GATGCTAAGCAGACTG	SP	LATE_ERYTHROID	FALSE		FCAImmP7198630-GACTACATCTGAGGGA	LI	MACROPHAGE_IRON_RECYCLING	FALSE		FCAImmP7277564-ACGGCCACACCTTGTC	TH	CYCLING_T	FALSE		Human_colon_16S8159187-CGACCTTCAATGAATG	GU	EPITHELIUM_CYCLING	FALSE		FCAImmP7277559-TATCAGGCATTCTTAC	BM	MID_ERYTHROID	FALSE		FCAImmP7555859-GTAGGCCGTGTTAAGA	KI
			F38_liver_CD45+_FCAImmP7528286_CGCTTCAAGTATGACA	Kupffer Cell		GCAAACTGTGGCGAAT-1	CD8+T Cells		cell_2852	ExE endoderm		CAGCATAGTTTGTTGG-1	HSPC_2_IPSC		ACACGCGCAAGACGGT-2-0	Erythroid_ipsc		FCAImmP7579224-CCTACACCAACGATGG	SK	DC2	FALSE		FCAImmP7803039-CACAAACTCCTTGGTC	SP	LATE_ERYTHROID	FALSE		FCAImmP7198630-CTCGAGGAGAACAACT	LI	MACROPHAGE_IRON_RECYCLING	FALSE		FCAImmP7277564-CACACCTAGAAGATTC	TH	DP(P)_T	FALSE		Human_colon_16S8159187-ACAGCCGAGAGTACAT	GU	EPITHELIUM_II	FALSE		FCAImmP7277559-CGACTTCGTCTAGGTT	BM	MID_ERYTHROID	FALSE		FCAImmP7555859-GAATGAATCTGCAAGT	KI
			F38_liver_CD45+_FCAImmP7528286_CGGACTGAGTTACGGG	Kupffer Cell		GCACATATCGGCCGAT-1	CD8+T Cells		cell_2853	ExE endoderm		CAGCCGAGTAAGCACG-1	HSPC_2_IPSC		ACACGCGCATCGCCTT-2-0	Erythroid_ipsc		FCAImmP7579224-CGAACATGTCTGGTCG	SK	DC2	FALSE		FCAImmP7803039-CGTCAGGGTCGAATCT	SP	ENDOTHELIUM_I	FALSE		FCAImmP7198630-GGGAATGGTTACGACT	LI	MACROPHAGE_IRON_RECYCLING	FALSE		FCAImmP7277564-TGAGCCGGTACCATCA	TH	DP(P)_T	FALSE		Human_colon_16S8159187-CGACCTTAGGCAAAGA	GU	EPITHELIUM_CYCLING	FALSE		FCAImmP7277559-TTGAACGCACATTCGA	BM	PRE_DC2	FALSE		FCAImmP7555859-GCTTCCATCTAACTTC	KI
			F38_liver_CD45+_FCAImmP7528286_CGGAGTCGTACAAGTA	Kupffer Cell		GCACTCTCAACTTGAC-1	NK Cells		cell_2860	ExE endoderm		CAGCCGATCACTTCAT-1	HSPC_2_IPSC		ACACGCGTCCTGCCAT-2-0	Macrophage_ipsc		FCAImmP7579224-CTAAGACGTTGTCGCG	SK	TREG	FALSE		FCAImmP7803039-GCAATCAGTAAGCACG	SP	ENDOTHELIUM_I	FALSE		FCAImmP7198630-CCTCTGACAAACGTGG	LI	MACROPHAGE_IRON_RECYCLING	FALSE		FCAImmP7277564-CCCTCCTAGTGAACAT	TH	DP(P)_T	FALSE		Human_colon_16S8159187-TGATTTCTCAGGCGAA	GU	EPITHELIUM_CYCLING	FALSE		FCAImmP7277559-TGCGTGGAGCTGATAA	BM	EARLY_ERYTHROID	FALSE		FCAImmP7555859-CGATCGGCATCCGCGA	KI
			F38_liver_CD45+_FCAImmP7528286_CGTCTACGTAAGGGAA	Kupffer Cell		GCACTCTCACTAAGTC-1	CD4+T Cells		cell_2866	ExE endoderm		CAGCCGATCTCATTCA-1	HSPC_2_IPSC		ACACGCGTCGGCTGAC-2-0	Erythroid_ipsc		FCAImmP7579224-TGGTTCCCACCGCTAG	SK	CD4+T	FALSE		FCAImmP7803039-ACGGCCACATGGTTGT	SP	ENDOTHELIUM_III	FALSE		FCAImmP7198630-GTGCATATCGCGTTTC	LI	MAST_CELL	FALSE		FCAImmP7277564-GGACAGATCGCGCCAA	TH	DP(P)_T	FALSE		Human_colon_16S8159187-GGAACTTTCAGCGACC	GU	EPITHELIUM_CYCLING	FALSE		FCAImmP7277559-AGTGAGGCAAGAGGCT	BM	PRE_DC2	FALSE		FCAImmP7555859-AACACGTCAGAAGCAC	KI
			F38_liver_CD45+_FCAImmP7528286_CTGATAGAGAGACTAT	Kupffer Cell		GCAGCCACACAGAGGT-1	CD8+T Cells		cell_2885	ExE endoderm		CAGCGACCATCTACGA-1	HSPC_2_IPSC		ACACTGACAGAGGACT-2-0	Erythroid_ipsc		FCAImmP7579224-AGTCTTTAGCTGCGAA	SK	MONOCYTE_III_IL1B	FALSE		FCAImmP7803039-CTTAACTCATTAGGCT	SP	ENDOTHELIUM_III	FALSE		FCAImmP7198630-ACACCAAAGGAACTGC	LI	MACROPHAGE_IRON_RECYCLING	FALSE		FCAImmP7277564-CCCATACTCAACGAAA	TH	DP(P)_T	FALSE		Human_colon_16S8159187-CACATTTGTTAGAACA	GU	EPITHELIUM_CYCLING	FALSE		FCAImmP7277559-TTGACTTAGGGTGTTG	BM	MEP	FALSE		FCAImmP7555859-AAGTCTGGTAGGACAC	KI
			F38_liver_CD45+_FCAImmP7528286_CTTCTCTTCTAACTGG	Kupffer Cell		GCAGTTACACAACTGT-1	CD8+T Cells		cell_2894	Haematoendothelial progenitors		CAGCGACGTCTCATCC-1	HSPC_2_IPSC		ACACTGACAGTTAGGG-2-0	Erythroid_ipsc		FCAImmP7579224-GAGTCCGAGCTCCTTC	SK	LARGE_PRE_B	FALSE		FCAImmP7803039-CCTACACCAAGTTCTG	SP	ENDOTHELIUM_III	FALSE		FCAImmP7198630-AACGTTGTCACAAACC	LI	DC2	FALSE		FCAImmP7277564-CAGCGACCAGTCGTGC	TH	DP(P)_T	FALSE		Human_colon_16S8159187-AGCGTATCAGTATAAG	GU	EPITHELIUM_CYCLING	FALSE		FCAImmP7277559-CACACAAAGGTGCTTT	BM	EARLY_MK	FALSE		FCAImmP7555859-CATATTCAGTTGAGTA	KI
			F38_liver_CD45+_FCAImmP7528286_GAGCAGATCACTCCTG	Kupffer Cell		GCATACAAGTGTTAGA-1	CD4+T Cells		cell_2896	Macrophage_lineage		CAGCGACTCCTGCTTG-1	HSPC_2_IPSC		ACACTGAGTTGCATAC-2-0	Erythroid_ipsc		FCAImmP7579224-CTGAAGTAGGCGTACA	SK	PROMONOCYTE	FALSE		FCAImmP7803039-GCGCGATCACATTCGA	SP	MID_ERYTHROID	FALSE		FCAImmP7198630-GGGATGAAGCCGTCGT	LI	MACROPHAGE_IRON_RECYCLING	FALSE		FCAImmP7277564-GACCTGGGTGCGCTTG	TH	DP(P)_T	FALSE		Human_colon_16S8159187-CAGAGAGAGTGAACAT	GU	EPITHELIUM_CYCLING	FALSE		FCAImmP7277559-CGGCTAGAGCACACAG	BM	MPP	FALSE		FCAImmP7555859-ACGGGCTTCTTGGGTA	KI
			F38_liver_CD45+_FCAImmP7528286_GCCAAATTCCTAGTGA	Kupffer Cell		GCATACATCTACTATC-1	CD8+T Cells		cell_2913	ExE endoderm		CAGCTAAGTAGCGCTC-1	HSPC_2_IPSC		ACACTGATCGGTGCAC-2-0	Erythroid_ipsc		FCAImmP7579224-AGTAGTCAGGTCGGAT	SK	DC2	FALSE		FCAImmP7803039-ACAGCTATCCTCTAGC	SP	ENDOTHELIUM_III	FALSE		FCAImmP7198630-ATCACGACATATACGC	LI	MACROPHAGE_IRON_RECYCLING	FALSE		FCAImmP7277564-GCACTCTTCTTCATGT	TH	DP(P)_T	FALSE		Human_colon_16S8159187-TTTCCTCTCGTAGATC	GU	EPITHELIUM_II	FALSE		FCAImmP7277559-CAAGATCAGTGTTTGC	BM	MID_ERYTHROID	FALSE		FCAImmP7555859-AACTCCCAGGTCGGAT	KI
			F38_liver_CD45+_FCAImmP7528286_GCGAGAACAATGCCAT	Kupffer Cell		GCATGCGCACTCAGGC-1	Myeloid Cells		cell_2940	ExE endoderm		CAGCTAAGTGATGTGG-1	HSPC_2_IPSC		ACAGAAAAGCCTGAGA-2-0	Erythroid_ipsc		FCAImmP7579224-AAGGCAGTCTCTGAGA	SK	PDC	FALSE		FCAImmP7803039-GTCATTTTCAGCTCGG	SP	ENDOTHELIUM_III	FALSE		FCAImmP7198630-CTTAACTTCCAGATCA	LI	MACROPHAGE_IRON_RECYCLING	FALSE		FCAImmP7277564-AACTCCCTCGATGAGG	TH	B_CYCLING	FALSE		Human_colon_16S8159187-TTGACTTAGAACTCGG	GU	EPITHELIUM_II	FALSE		FCAImmP7277559-CGGCTAGAGGGTATCG	BM	MID_ERYTHROID	FALSE		FCAImmP7555859-CGGAGCTGTACCGCTG	KI
			F38_liver_CD45+_FCAImmP7528286_GGAACTTTCGAGCCCA	Kupffer Cell		GCCAAATAGTGAAGTT-1	CD4+T Cells		cell_2958	ExE endoderm		CAGCTGGAGAGGGCTT-1	HSPC_2_IPSC		ACAGAAAAGGGCAAGG-2-0	Macrophage_ipsc		FCAImmP7579224-CAGAGAGAGATATGCA	SK	MONOCYTE_III_IL1B	FALSE		FCAImmP7803039-CGGACACGTCTCTCGT	SP	ENDOTHELIUM_III	FALSE		FCAImmP7198630-CGCTATCAGGCGACAT	LI	MACROPHAGE_IRON_RECYCLING	FALSE		FCAImmP7277564-ACGGAGATCCCACTTG	TH	DP(P)_T	FALSE		Human_colon_16S8159187-CAACCTCGTAAATACG	GU	EPITHELIUM_II	FALSE		FCAImmP7277559-GTCACAATCCAAAGTC	BM	EARLY_ERYTHROID	FALSE		FCAImmP7555859-CCATGTCGTAGGGTAC	KI
			F38_liver_CD45+_FCAImmP7528286_GGGATGAAGCTGCCCA	Kupffer Cell		GCCAAATCACCGCTAG-1	CD4+T Cells		cell_2961	ExE endoderm		CAGCTGGGTAGTAGTA-1	HSPC_2_IPSC		ACAGAAAGTGTAGGAC-2-0	Macrophage_ipsc		FCAImmP7579224-CAGAGAGAGACAAAGG	SK	MONOCYTE_III_IL1B	FALSE		FCAImmP7803039-ACACCCTTCCGTTGTC	SP	ENDOTHELIUM_I	FALSE		FCAImmP7198630-CAGAGAGTCACCGTAA	LI	DC_CYCLING	FALSE		FCAImmP7277564-GTCACGGGTGACAAAT	TH	DP(P)_T	FALSE		Human_colon_16S8159187-ATGCGATCACAGACTT	GU	EPITHELIUM_CYCLING	FALSE		FCAImmP7277559-GTACTCCGTGGACGAT	BM	MID_ERYTHROID	FALSE		FCAImmP7555859-TCATTTGTCTTTACGT	KI
			F38_liver_CD45+_FCAImmP7528286_GGTGTTAAGCCTCGTG	Kupffer Cell		GCCAAATGTGGAAAGA-1	CD8+T Cells		cell_2977	ExE endoderm		CAGGTGCCAAGGCTCC-1	HSPC_2_IPSC		ACAGCCGCACCTGATA-2-0	Erythroid_ipsc		FCAImmP7579224-TAGTGGTCAACACCCG	SK	MONOCYTE_III_IL1B	FALSE		FCAImmP7803039-GTTCTCGCATGTCCTC	SP	ENDOTHELIUM_I	FALSE		FCAImmP7198630-AACCGCGAGTGCCAGA	LI	MACROPHAGE_IRON_RECYCLING	FALSE		FCAImmP7277564-TCAGGTATCAACACCA	TH	DP(P)_T	FALSE		Human_colon_16S8159187-AAGGCAGAGGGCACTA	GU	EPITHELIUM_CYCLING	FALSE		FCAImmP7277559-TCAATCTAGATGAGAG	BM	MID_ERYTHROID	FALSE		FCAImmP7555859-GCTCTGTTCGCAAGCC	KI
			F38_liver_CD45+_FCAImmP7528286_GTTCATTAGTATCTCG	Kupffer Cell		GCCTCTACACGACTCG-1	NK Cells		cell_2979	ExE endoderm		CAGGTGCCAGACGTAG-1	HSPC_2_IPSC		ACAGCCGGTTCGGTCG-2-0	Erythroid_ipsc		FCAImmP7579224-GAAACTCGTACCCAAT	SK	MONOCYTE_III_IL1B	FALSE		FCAImmP7803039-GTTCTCGTCGGCGCTA	SP	LATE_MK	FALSE		FCAImmP7198630-ACGGAGAAGCGTAGTG	LI	MACROPHAGE_IRON_RECYCLING	FALSE		FCAImmP7277564-GATGAGGTCCTAGTGA	TH	CYCLING_T	FALSE		Human_colon_16S8159187-TCCCGATCAGCTGCTG	GU	EPITHELIUM_II	FALSE		FCAImmP7277559-TAGTGGTAGTGTCCAT	BM	EARLY_MK	FALSE		FCAImmP7555859-ATTACTCGTAGGAGTC	KI
			F38_liver_CD45+_FCAImmP7528286_TACAGTGGTCGCTTTC	Kupffer Cell		GCGACCACACATTAGC-1	CD8+T Cells		cell_2990	ExE endoderm		CAGGTGCTCGTGGTCG-1	HSPC_2_IPSC		ACAGGGAAGGTAGCAC-2-0	MK_ipsc		FCAImmP7579224-GGAGCAAGTTGTCTTT	SK	DC2	FALSE		FCAImmP7803039-CAACTAGAGGGCATGT	SP	LATE_ERYTHROID	FALSE		FCAImmP7198630-TGAAAGAGTTGGTAAA	LI	MACROPHAGE_IRON_RECYCLING	FALSE		FCAImmP7277564-CGACCTTAGAAGGTTT	TH	CYCLING_T	FALSE		Human_colon_16S8159187-TTCTCCTAGATCCGAG	GU	EPITHELIUM_II	FALSE		FCAImmP7277559-AGATTGCGTTGATTGC	BM	MID_ERYTHROID	FALSE		FCAImmP7555859-GATGCTAAGTGTACTC	KI
			F38_liver_CD45+_FCAImmP7528286_TAGACCAAGAATAGGG	Kupffer Cell		GCGACCACACTTGGAT-1	CD8+T Cells		cell_3001	ExE endoderm		CATATGGAGATGGGTC-1	HSPC_2_IPSC		ACAGGGAAGGTGCTGA-2-0	Macrophage_ipsc		FCAImmP7579224-GGCTCGACAGGTCGTC	SK	MONOCYTE_III_IL1B	FALSE		FCAImmP7803039-GACTACACACAACTGT	SP	MACROPHAGE_LYVE1_HIGH	FALSE		FCAImmP7198630-GTGAAGGTCGGTGTTA	LI	MACROPHAGE_IRON_RECYCLING	FALSE		FCAImmP7277564-ACTGATGGTCCTCCAT	TH	DP(P)_T	FALSE		Human_colon_16S8159187-CTAACTTCAGCGAACA	GU	EPITHELIUM_II	FALSE		FCAImmP7277559-CATCGGGTCTCCCTGA	BM	MID_ERYTHROID	FALSE		FCAImmP7555859-TGTGTTTGTGACTCAT	KI
			F38_liver_CD45+_FCAImmP7528286_TATGCCCTCATATCGG	Kupffer Cell		GCGAGAAGTTACGCGC-1	CD4+T Cells		cell_3013	Haematoendothelial progenitors		CATATGGAGCTAAACA-1	HSPC_2_IPSC		ACAGGGACAAATCAGA-2-0	Macrophage_ipsc		FCAImmP7579224-CAAGGCCGTAGCGCAA	SK	MACROPHAGE_LYVE1_HIGH	FALSE		FCAImmP7803039-GCGAGAATCGTGGACC	SP	ENDOTHELIUM_III	FALSE		FCAImmP7198630-AACGTTGAGCTGAAAT	LI	MACROPHAGE_IRON_RECYCLING	FALSE		FCAImmP7277564-CTGGTCTTCCTAAGTG	TH	DP(P)_T	FALSE		Human_colon_16S8159187-ACCTTTAAGTCTCAAC	GU	EPITHELIUM_II	FALSE		FCAImmP7277559-CCATGTCGTTCAGCGC	BM	MID_ERYTHROID	FALSE		FCAImmP7555859-ACTGATGTCGTTGACA	KI
			F38_liver_CD45+_FCAImmP7528286_TCAGATGAGCGTTGCC	Kupffer Cell		GCGCAGTAGTGGCACA-1	B Cells		cell_3014	Macrophage_lineage		CATATTCAGGGCTCTC-1	HSPC_2_IPSC		ACAGGGATCCCGTAAA-2-0	Macrophage_ipsc		FCAImmP7579224-GTATTCTAGGCGATAC	SK	CD8+T	FALSE		FCAImmP7803039-GGAACTTTCCTTTACA	SP	ENDOTHELIUM_III	FALSE		FCAImmP7198630-AGCTCTCAGGTGATAT	LI	MACROPHAGE_IRON_RECYCLING	FALSE		FCAImmP7277564-ACGGGTCCAAGCTGTT	TH	DP(P)_T	FALSE		Human_colon_16S8159187-TTTGTCACAATGAAAC	GU	EPITHELIUM_II	FALSE		FCAImmP7277559-ACTTGTTGTGAGCGAT	BM	EARLY_ERYTHROID	FALSE		FCAImmP7555859-CTAACTTAGAGTGACC	KI
			F38_liver_CD45+_FCAImmP7528286_TCAGGATCATTATCTC	Kupffer Cell		GCGCGATTCCAGAAGG-1	CD8+T Cells		cell_3021	ExE endoderm		CATATTCCAATGGAGC-1	HSPC_2_IPSC		ACATCCCAGCAGCACA-2-0	Macrophage_ipsc		FCAImmP7579224-TTGAACGCATTTGCCC	SK	DC2	FALSE		FCAImmP7803039-ATCATGGCATGTAGTC	SP	ENDOTHELIUM_III	FALSE		FCAImmP7198630-GGATTACAGGTGATTA	LI	MACROPHAGE_IRON_RECYCLING	FALSE		FCAImmP7277564-CTCAGAACACATTTCT	TH	DP(P)_T	FALSE		Human_colon_16S8159187-AACCATGTCTTTCCTC	GU	EPITHELIUM_II	FALSE		FCAImmP7277559-ATCCGAAGTTTGGCGC	BM	PRE_DC2	FALSE		FCAImmP7555859-GTCATTTTCTCACATT	KI
			F38_liver_CD45+_FCAImmP7528286_TGAGAGGAGAGGACGG	Kupffer Cell		GCTCCTAAGAACAATC-1	CD8+T Cells		cell_3027	Macrophage_lineage		CATATTCGTCGCATCG-1	HSPC_2_IPSC		ACATCCCAGCTGCCTG-2-0	Erythroid_ipsc		FCAImmP7579224-CTTCTCTGTAAATGTG	SK	CD4+T	FALSE		FCAImmP7803039-ATGGGAGAGGTGCAAC	SP	ENDOTHELIUM_III	FALSE		FCAImmP7198630-TTGAACGTCGCGATCG	LI	MACROPHAGE_IRON_RECYCLING	FALSE		FCAImmP7277564-ACGCCGACACGAGGTA	TH	DP(P)_T	FALSE		Human_colon_16S8159187-GTGCATATCTTATCTG	GU	ENDOTHELIUM_II	FALSE		FCAImmP7277559-CTACACCTCCACGTTC	BM	MEP	FALSE		FCAImmP7555859-AGGCCACCACGAAGCA	KI
			F38_liver_CD45+_FCAImmP7528286_TGAGGGAAGCACCGCT	Kupffer Cell		GCTCTGTCACACCGAC-1	NK Cells		cell_3041	ExE endoderm		CATCAAGAGCGTGTCC-1	HSPC_2_IPSC		ACATCCCAGGCTCTAT-2-0	Erythroid_ipsc		FCAImmP7579224-TACTTGTCAGCCTGTG	SK	MONOCYTE_III_IL1B	FALSE		FCAImmP7803039-ATCTGCCTCTGCGTAA	SP	FIBROBLAST_VII	FALSE		FCAImmP7198630-ACATCAGTCACTTACT	LI	DC_CYCLING	FALSE		FCAImmP7277564-CGGACACGTTATGTGC	TH	DP(P)_T	FALSE		Human_colon_16S8159187-TCACAAGCAGGACGTA	GU	EPITHELIUM_CYCLING	FALSE		FCAImmP7277559-TTCTTAGTCGCGGATC	BM	MPP	FALSE		FCAImmP7555859-TAGTTGGAGCACAGGT	KI
			F38_liver_CD45+_FCAImmP7528286_TGGCCAGAGATATACG	Kupffer Cell		GCTGCAGAGTGTGGCA-1	CD4+T Cells		cell_3043	ExE endoderm		CATCAGAAGGTGATTA-1	HSPC_2_IPSC		ACATCCCGTAGTCTGT-2-0	Macrophage_ipsc		FCAImmP7579224-CCAATCCTCTAACTCT	SK	DC2	FALSE		FCAImmP7803039-CGTCCATGTATCAGTC	SP	ENDOTHELIUM_III	FALSE		FCAImmP7198630-GTGCAGCTCAGGCAAG	LI	MACROPHAGE_IRON_RECYCLING	FALSE		FCAImmP7277564-CTCGGGAGTCGGGTCT	TH	MACROPHAGE_LYVE1_HIGH	FALSE		Human_colon_16S8159187-CACCAGGTCCAACCAA	GU	EPITHELIUM_II	FALSE		FCAImmP7277559-GTCTTCGGTAAGGATT	BM	MID_ERYTHROID	FALSE		FCAImmP7555859-ACGAGCCGTAGTGAAT	KI
			F38_liver_CD45+_FCAImmP7528286_TGGGAAGCAATCAGAA	Kupffer Cell		GCTGCAGCATTCTTAC-1	CD8+T Cells		cell_3044	Macrophage_lineage		CATCAGAGTAGCTCCG-1	HSPC_2_IPSC		ACATCCCGTATCAGGG-2-0	MK_ipsc		FCAImmP7579224-TAAGTGCGTCCGTGAC	SK	DC2	FALSE		FCAImmP7803039-GGGAGATCAATAGCAA	SP	LATE_ERYTHROID	FALSE		FCAImmP7198630-CCCATACTCTGGCGTG	LI	MACROPHAGE_IRON_RECYCLING	FALSE		FCAImmP7277564-CGTGTAAAGTAACCCT	TH	DP(P)_T	FALSE		Human_colon_16S8159187-CGTGAGCAGAGCTTCT	GU	EPITHELIUM_II	FALSE		FCAImmP7277559-GGAGCAAGTGTCTGAT	BM	MID_ERYTHROID	FALSE		FCAImmP7555859-TTGGCAAGTCGAACAG	KI
			F38_liver_CD45+_FCAImmP7528286_TGGTTCCTCATCGCTC	Kupffer Cell		GCTGCGAAGCTAGTCT-1	CD8+T Cells		cell_3059	Visceral endoderm		CATCAGATCTGCAGTA-1	HSPC_2_IPSC		ACATCCCGTCTTCGAA-2-0	Erythroid_ipsc		FCAImmP7579224-GATCGCGAGGGCTCTC	SK	DC2	FALSE		FCAImmP7803039-TGATTTCCAGATGAGC	SP	FIBROBLAST_VI	FALSE		FCAImmP7198630-GGTATTGCAGTACACT	LI	MACROPHAGE_IRON_RECYCLING	FALSE		FCAImmP7277564-CCGGTAGAGAGCTTCT	TH	DP(P)_T	FALSE		Human_colon_16S8159187-ATAACGCCACGTCAGC	GU	EPITHELIUM_II	FALSE		FCAImmP7277559-AGGTCCGAGCGATATA	BM	MID_ERYTHROID	FALSE		FCAImmP7555859-TATCTCATCGGCATCG	KI
			F38_liver_CD45+_FCAImmP7528286_TGTGGTACAGGGTACA	Kupffer Cell		GCTGCGACATCCCACT-1	CD8+T Cells		cell_3066	ExE mesoderm		CATCCACAGTGTACGG-1	HSPC_2_IPSC		ACATCCCGTGGAAGTC-2-0	Erythroid_ipsc		FCAImmP7579224-TACGGTACACCAACCG	SK	DC_CYCLING	FALSE		FCAImmP7803039-GATGCTAAGCACACAG	SP	FIBROBLAST_VI	FALSE		FCAImmP7198630-TTCTTAGCAATGGACG	LI	MACROPHAGE_IRON_RECYCLING	FALSE		FCAImmP7277564-CTTCTCTGTCTCTTAT	TH	DN(EARLY)_T	FALSE		Human_colon_16S8159187-ACCGTAAGTCGCTTCT	GU	EPITHELIUM_II	FALSE		FCAImmP7277559-ACCGTAATCTCTGTCG	BM	LARGE_PRE_B	FALSE		FCAImmP7555859-CCTACACAGGTGATTA	KI
			F38_liver_CD45+_FCAImmP7528286_TGTGGTAGTATTACCG	Kupffer Cell		GCTTCCAAGATCCTGT-1	NK Cells		cell_3082	Visceral endoderm		CATCCACCAAAGCAAT-1	HSPC_2_IPSC		ACATCCCTCTGTGCAA-2-0	Macrophage_ipsc		FCAImmP7579224-CTCAGAACAGGAACGT	SK	DC2	FALSE		FCAImmP7803039-CTCTACGTCGGCTTGG	SP	FIBROBLAST_VII	FALSE		FCAImmP7198630-GCTGCAGCAAAGCAAT	LI	MACROPHAGE_IRON_RECYCLING	FALSE		FCAImmP7277564-AATCCAGGTATGAAAC	TH	DP(P)_T	FALSE		Human_colon_16S8159187-GCATACATCTACTCAT	GU	EPITHELIUM_CYCLING	FALSE		FCAImmP7277559-TTGAACGGTTCGTCTC	BM	EARLY_ERYTHROID	FALSE		FCAImmP7555859-TCTGGAAAGAAGGTGA	KI
			F38_liver_CD45+_FCAImmP7528286_TTGACTTAGGAATCGC	Kupffer Cell		GGAACTTCAATGGTCT-1	CD8+T Cells		cell_3083	Visceral endoderm		CATCGAAAGCACCGCT-1	HSPC_2_IPSC		ACATCGAAGAACCCGA-2-0	Macrophage_ipsc		FCAImmP7579224-TACGGGCAGATGCGAC	SK	DC2	FALSE		FCAImmP7803039-GTGGGTCTCTCTGTCG	SP	FIBROBLAST_VI	FALSE		FCAImmP7198630-TGTATTCTCTGCTGTC	LI	MACROPHAGE_IRON_RECYCLING	FALSE		FCAImmP7277564-CTCGAAAAGGCGCTCT	TH	DP(P)_T	FALSE		Human_colon_16S8159187-TTGCGTCTCTTTAGGG	GU	EPITHELIUM_II	FALSE		FCAImmP7277559-CTGTTTACACGTAAGG	BM	MID_ERYTHROID	FALSE		FCAImmP7555859-GAAGCAGCACGACTCG	KI
			F38_liver_CD45+_FCAImmP7528286_TTGACTTTCGGATGGA	Kupffer Cell		GGAATAACATCTCCCA-1	Endothelial Cells		cell_3106	ExE endoderm		CATGCCTAGACTACAA-1	HSPC_2_IPSC		ACATCGAAGGTAGTAT-2-0	MK_ipsc		FCAImmP7579224-TACTTACGTACCGAGA	SK	MAST_CELL	FALSE		FCAImmP7803039-TTAGGCAAGAGTAATC	SP	ENDOTHELIUM_III	FALSE		FCAImmP7198630-AAAGTAGCACCTTGTC	LI	MACROPHAGE_PROLIFERATING	FALSE		FCAImmP7277564-TTCTCCTAGATCCCAT	TH	DP(P)_T	FALSE		Human_colon_16S8159187-TACGGGCGTGCTAGCC	GU	EPITHELIUM_CYCLING	FALSE		FCAImmP7277559-CAGCAGCCAGTTCCCT	BM	MEMP	FALSE		FCAImmP7555859-TCAGGATAGGTGCTTT	KI
			F38_liver_CD45+_FCAImmP7528286_TTGCCGTAGTGTACCT	Kupffer Cell		GGAGCAAGTATCTGCA-1	CD4+T Cells		cell_3107	ExE endoderm		CATGCCTAGGGTATCG-1	HSPC_2_IPSC		ACATCGACACACTTAG-2-0	Erythroid_ipsc		FCAImmP7579224-GACGTGCTCGGGAGTA	SK	MONOCYTE_III_IL1B	FALSE		FCAImmP7803039-TGCGGGTAGTTGCAGG	SP	LATE_ERYTHROID	FALSE		FCAImmP7198630-TGAGCCGTCACCCGAG	LI	LARGE_PRE_B	FALSE		FCAImmP7277564-TAAGAGAGTTGCGTTA	TH	DP(P)_T	FALSE		Human_colon_16S8159187-TACGGGCGTTGCCTCT	GU	EPITHELIUM_CYCLING	FALSE		FCAImmP7277559-GTAGTCATCTAGAGTC	BM	PRE_DC2	FALSE		FCAImmP7555859-ATAACGCTCTCGAGTA	KI
			F38_liver_CD45+_FCAImmP7528287_AAACCTGCAGACAGGT	Kupffer Cell		GGAGCAATCACCTCGT-1	Endothelial Cells		cell_3138	ExE endoderm		CATGCCTCATTCTTAC-1	HSPC_2_IPSC		ACATCGACATGTTACG-2-0	Macrophage_ipsc		FCAImmP7579224-TGCTGCTTCCTTTCTC	SK	MONOCYTE_III_IL1B	FALSE		FCAImmP7803039-CTGCTGTGTTTGGCGC	SP	LATE_ERYTHROID	FALSE		FCAImmP7198630-TGACTTTTCTCACATT	LI	MACROPHAGE_IRON_RECYCLING	FALSE		FCAImmP7277564-AGGGAGTAGGTGCAAC	TH	DP(P)_T	FALSE		Human_colon_16S8159187-TATCAGGGTAGCCTAT	GU	EPITHELIUM_CYCLING	FALSE		FCAImmP7277559-CGAGCACTCCTGTAGA	BM	LARGE_PRE_B	FALSE		FCAImmP7555859-CGTGAGCAGCGTAGTG	KI
			F38_liver_CD45+_FCAImmP7528287_AAACGGGAGTGTACCT	Kupffer Cell		GGATGTTTCATGTGGT-1	Myeloid Cells		cell_3151	ExE endoderm		CATGGCGAGATGCGAC-1	HSPC_2_IPSC		ACATCGAGTACAGAAT-2-0	Erythroid_ipsc		FCAImmP7579224-TATGCCCAGTGCGATG	SK	MACROPHAGE_LYVE1_HIGH	FALSE		FCAImmP7803039-CCTCAGTGTGCAGTAG	SP	ENDOTHELIUM_III	FALSE		FCAImmP7198630-GACAGAGGTTGAACTC	LI	MACROPHAGE_IRON_RECYCLING	FALSE		FCAImmP7277564-GCGACCACATGGGACA	TH	DP(P)_T	FALSE		Human_colon_16S8159187-CTAATGGTCTACCAGA	GU	ENDOTHELIUM_I	FALSE		FCAImmP7277559-GATCGATAGCTCCTTC	BM	EARLY_ERYTHROID	FALSE		FCAImmP7555859-CGCTGGAAGGAGTAGA	KI
			F38_liver_CD45+_FCAImmP7528287_AAAGTAGCACTCGACG	Kupffer Cell		GGCAATTAGGTAGCTG-1	Endothelial Cells		cell_3154	ExE endoderm		CATGGCGCACAAGACG-1	HSPC_2_IPSC		ACATGCAAGTAAATGC-2-0	Macrophage_ipsc		FCAImmP7579224-CTGAAACCATAGTAAG	SK	FIBROBLAST	FALSE		FCAImmP7803039-TCGCGAGTCGGCCGAT	SP	LATE_ERYTHROID	FALSE		FCAImmP7198630-ACGTCAACATGTTCCC	LI	MACROPHAGE_KUPFFER_LIKE	FALSE		FCAImmP7277564-AAGGCAGAGACAAAGG	TH	DP(P)_T	FALSE		Human_colon_16S8159187-GCACATAAGCGGCTTC	GU	EPITHELIUM_CYCLING	FALSE		FCAImmP7277559-GTCTTCGCACGTGAGA	BM	MID_ERYTHROID	FALSE		FCAImmP7555859-CAAGGCCAGCGAAGGG	KI
			F38_liver_CD45+_FCAImmP7528287_ACAGCTATCACCGGGT	Kupffer Cell		GGCCGATAGTGCCATT-1	CD8+T Cells		cell_3155	Macrophage_lineage		CATGGCGGTACAGACG-1	HSPC_2_IPSC		ACATGCAGTTGCCAAT-2-0	Macrophage_ipsc		FCAImmP7579224-TGGGCGTCATGACGGA	SK	DC2	FALSE		FCAImmP7803039-TGCCCTAGTAGCGCAA	SP	LATE_ERYTHROID	FALSE		FCAImmP7198630-CACCAGGAGTGTTTGC	LI	MACROPHAGE_KUPFFER_LIKE	FALSE		FCAImmP7277564-GTATCTTAGTAGGCCA	TH	DP(P)_T	FALSE		Human_colon_16S8159187-TCATTACTCTGCAGTA	GU	EPITHELIUM_II	FALSE		FCAImmP7277559-CAGATCATCATCATTC	BM	OSTEOBLAST	FALSE		FCAImmP7555859-GGAACTTGTAGAGTGC	KI
			F38_liver_CD45+_FCAImmP7528287_ACATCAGTCTCTAGGA	Kupffer Cell		GGCCGATCAACACGCC-1	CD8+T Cells		cell_3161	ExE endoderm		CATGGCGGTCCAACTA-1	HSPC_2_IPSC		ACATTTCCATCAGCAT-2-0	Macrophage_ipsc		FCAImmP7579224-TCAGGTACAGGCGATA	SK	MAST_CELL	FALSE		FCAImmP7803039-TTCTCCTGTAAGTGGC	SP	ENDOTHELIUM_III	FALSE		FCAImmP7198630-CAAGTTGTCAGGTTCA	LI	MACROPHAGE_IRON_RECYCLING	FALSE		FCAImmP7277564-AGGGAGTTCTCTTATG	TH	DP(P)_T	FALSE		Human_colon_16S8159187-ACACCCTCAGGGTTAG	GU	EPITHELIUM_II	FALSE		FCAImmP7277559-GAACCTAAGATGCCTT	BM	EARLY_ERYTHROID	FALSE		FCAImmP7555859-ACTTGTTAGACAAAGG	KI
			F38_liver_CD45+_FCAImmP7528287_ACCTTTAAGGACAGAA	Kupffer Cell		GGCCGATGTGCAGGTA-1	CD8+T Cells		cell_3164	HSPC_lineage		CATGGCGGTCTGATCA-1	HSPC_2_IPSC		ACATTTCCATGTGTCA-2-0	MK_ipsc		FCAImmP7579224-CAGCAGCTCTTACCTA	SK	MONOCYTE_III_IL1B	FALSE		FCAImmP7803039-CACACCTAGCTGTTCA	SP	ENDOTHELIUM_I	FALSE		FCAImmP7198630-GGATTACTCTGGCGTG	LI	MACROPHAGE_IRON_RECYCLING	FALSE		FCAImmP7277564-TACAGTGTCCTTAATC	TH	DP(P)_T	FALSE		Human_colon_16S8159187-TATCAGGCAAGTAGTA	GU	EPITHELIUM_CYCLING	FALSE		FCAImmP7277559-TGACTTTGTACCGTTA	BM	MID_ERYTHROID	FALSE		FCAImmP7555859-TACTCGCGTCTGCAAT	KI
			F38_liver_CD45+_FCAImmP7528287_ATCTGCCCACTCAGGC	Kupffer Cell		GGCGACTAGTGAAGTT-1	CD8+T Cells		cell_3173	ExE endoderm		CATTCGCGTAAGTGGC-1	HSPC_2_IPSC		ACATTTCTCCCTGGTT-2-0	Erythroid_ipsc		FCAImmP7579224-GTTAAGCTCTTGTATC	SK	MONOCYTE_III_IL1B	FALSE		FCAImmP7803039-CTTCTCTAGAACTCGG	SP	ENDOTHELIUM_III	FALSE		FCAImmP7198630-GACAGAGTCTTGAGAC	LI	MACROPHAGE_IRON_RECYCLING	FALSE		FCAImmP7277564-TGCGCAGGTACTTAGC	TH	DP(P)_T	FALSE		Human_colon_16S8159187-CACATAGGTCGTGGCT	GU	EPITHELIUM_CYCLING	FALSE		FCAImmP7277559-TAGGCATAGGCCCGTT	BM	EARLY_MK	FALSE		FCAImmP7555859-CCTAGCTTCTACTATC	KI
			F38_liver_CD45+_FCAImmP7528287_CACCACTGTAAACCTC	Kupffer Cell		GGCGACTGTGTGCCTG-1	CD8+T Cells		cell_3182	ExE endoderm		CATTCGCGTCATGCCG-1	HSPC_2_IPSC		ACCAAACCAAGCGGAT-2-0	Macrophage_ipsc		FCAImmP7579224-TGCACCTAGGGATGGG	SK	TREG	FALSE		FCAImmP7803039-TGCTGCTGTAAGGGAA	SP	FIBROBLAST_VII	FALSE		FCAImmP7198630-AGTTGGTTCTTTAGTC	LI	MEMP	FALSE		FCAImmP7277564-GCGGGTTTCGTGGTCG	TH	DP(P)_T	FALSE		Human_colon_16S8159187-TAGGCATGTCAACATC	GU	EPITHELIUM_II	FALSE		FCAImmP7277559-TACTTGTGTCTCTCTG	BM	PROMYELOCYTE	FALSE		FCAImmP7555859-CATGACAGTTACGTCA	KI
			F38_liver_CD45+_FCAImmP7528287_CAGAATCGTCTAGAGG	Kupffer Cell		GGCGTGTAGGTTCCTA-1	NK Cells		cell_3186	Macrophage_lineage		CATTCGCGTTCGTCTC-1	HSPC_2_IPSC		ACCAACAAGCACCCAC-2-0	Erythroid_ipsc		FCAImmP7579224-AGTGAGGAGGTGTTAA	SK	CD8+T	FALSE		FCAImmP7803039-CATATGGTCTGCGGCA	SP	FIBROBLAST_VI	FALSE		FCAImmP7198630-TTTCCTCTCGTCCAGG	LI	MACROPHAGE_IRON_RECYCLING	FALSE		FCAImmP7277564-TCTCATAGTCAGTGGA	TH	DC1	FALSE		Human_colon_16S8159187-CTAGAGTGTCCGAGTC	GU	EPITHELIUM_CYCLING	FALSE		FCAImmP7277559-CCACGGAAGTAATCCC	BM	EARLY_MK	FALSE		FCAImmP7555859-GGACAGAGTACCCAAT	KI
			F38_liver_CD45+_FCAImmP7528287_CCTAGCTAGATCGATA	Kupffer Cell		GGCTCGAGTGTGAATA-1	NK Cells		cell_3190	Macrophage_lineage		CCAATCCAGCAGGCTA-1	HSPC_2_IPSC		ACCAACAAGCATTTCG-2-0	Macrophage_ipsc		FCAImmP7579224-ACACCGGAGGCATTGG	SK	MONOCYTE_III_IL1B	FALSE		FCAImmP7803039-CTTCTCTTCTTGCATT	SP	ENDOTHELIUM_III	FALSE		FCAImmP7198630-GACAGAGGTGCACTTA	LI	MACROPHAGE_IRON_RECYCLING	FALSE		FCAImmP7277564-CAGAATCGTTGGGACA	TH	DP(P)_T	FALSE		Human_colon_16S8159187-GAAACTCCACATTTCT	GU	EPITHELIUM_CYCLING	FALSE		FCAImmP7277559-CGTCCATAGTGTTTGC	BM	EARLY_MK	FALSE		FCAImmP7555859-AACACGTTCGATGAGG	KI
			F38_liver_CD45+_FCAImmP7528287_CCTTTCTCAACGCACC	Kupffer Cell		GGCTCGATCCGTTGCT-1	CD8+T Cells		cell_3196	ExE mesoderm		CCACGGATCGGTTAAC-1	HSPC_2_IPSC		ACCAACACAGCCTATA-2-0	Macrophage_ipsc		FCAImmP7579224-CGTCCATCACTGTCGG	SK	CD8+T	FALSE		FCAImmP7803039-GTAGTCACACATTTCT	SP	ENDOTHELIUM_III	FALSE		FCAImmP7198630-ACTTACTCAACTGCTA	LI	PRO_B	FALSE		FCAImmP7277564-TGGGCGTTCTATGTGG	TH	DP(P)_T	FALSE		Human_colon_16S8159187-TACAGTGTCGGAAACG	GU	EPITHELIUM_II	FALSE		FCAImmP7277559-TCGCGAGGTGCAGACA	BM	MID_ERYTHROID	FALSE		FCAImmP7555859-TACGGGCCAGCCTTGG	KI
			F38_liver_CD45+_FCAImmP7528287_CGAATGTTCGCTAGCG	Kupffer Cell		GGCTGGTCATAGTAAG-1	NK Cells		cell_3229	Visceral endoderm		CCACTACCAATAGCAA-1	HSPC_2_IPSC		ACCAACAGTAACCAGG-2-0	Erythroid_ipsc		FCAImmP7579224-TAGCCGGGTACCATCA	SK	LMPP_MLP	FALSE		FCAImmP7803039-CACACAAAGCTGAACG	SP	ENDOTHELIUM_III	FALSE		FCAImmP7198630-ATAGACCAGCGGATCA	LI	MACROPHAGE_KUPFFER_LIKE	FALSE		FCAImmP7277564-CATTCGCAGAGTAAGG	TH	DP(P)_T	FALSE		Human_colon_16S8159187-CTCGAAACAGGCTCAC	GU	EPITHELIUM_CYCLING	FALSE		FCAImmP7277559-TATTACCGTTCCACGG	BM	MID_ERYTHROID	FALSE		FCAImmP7555859-CCAGCGAGTGGTCTCG	KI
			F38_liver_CD45+_FCAImmP7528287_CGCTGGATCTGTTTGT	Kupffer Cell		GGGAATGCAAACTGTC-1	CD4+T Cells		cell_3266	ExE mesoderm		CCACTACCAGCAGTTT-1	HSPC_2_IPSC		ACCAACAGTCCCGCAA-2-0	Macrophage_ipsc		FCAImmP7579224-GACCAATCAGACAGGT	SK	PROMONOCYTE	FALSE		FCAImmP7803039-ACATGGTAGTCTTGCA	SP	ENDOTHELIUM_III	FALSE		FCAImmP7198630-CAACCTCTCTGTGCAA	LI	DC2	FALSE		FCAImmP7277564-CGTCAGGCAATGCCAT	TH	DP(P)_T	FALSE		Human_colon_16S8159187-ACGCCGAAGAAGCCCA	GU	EPITHELIUM_CYCLING	FALSE		FCAImmP7277559-CTAGAGTCAATCCGAT	BM	MID_ERYTHROID	FALSE		FCAImmP7555859-TTGAACGGTTATGCGT	KI
			F38_liver_CD45+_FCAImmP7528287_CGCTTCAAGACTTTCG	Kupffer Cell		GGGCACTAGGCATGGT-1	NK Cells		cell_3273	HSPC_lineage		CCACTACGTATAAACG-1	HSPC_2_IPSC		ACCAACATCAAGCTGT-2-0	MK_ipsc		FCAImmP7579224-CTACACCGTCATATGC	SK	CD4+T	FALSE		FCAImmP7803039-ACTGAGTTCTGATTCT	SP	LATE_ERYTHROID	FALSE		FCAImmP7198630-TCTTCGGGTTATGCGT	LI	LARGE_PRE_B	FALSE		FCAImmP7277564-TGCCCTAGTTACGACT	TH	DP(P)_T	FALSE		Human_colon_16S8159187-CTAAGACCAAGAGGCT	GU	EPITHELIUM_CYCLING	FALSE		FCAImmP7277559-CGTTAGAAGCACCGCT	BM	EARLY_ERYTHROID	FALSE		FCAImmP7555859-ACTGTCCTCTGCTGTC	KI
			F38_liver_CD45+_FCAImmP7528287_CGCTTCAAGGAGTACC	Kupffer Cell		GGGCACTAGTGGGATC-1	CD4+T Cells		cell_3281	Visceral endoderm		CCACTACTCTCCGGTT-1	HSPC_2_IPSC		ACCACAACATTGAAGA-2-0	Macrophage_ipsc		FCAImmP7579224-GTCTTCGTCCATGAAC	SK	DC2	FALSE		FCAImmP7803039-CTAATGGCAGGAACGT	SP	LATE_ERYTHROID	FALSE		FCAImmP7198630-CATGACAAGCCGATTT	LI	MACROPHAGE_PROLIFERATING	FALSE		FCAImmP7277564-CAGCGACAGAGGTTGC	TH	DP(P)_T	FALSE		Human_colon_16S8159187-CGCCAAGTCGCCCTTA	GU	EPITHELIUM_CYCLING	FALSE		FCAImmP7277559-GGCGACTGTCTGCCAG	BM	EARLY_MK	FALSE		FCAImmP7555859-CGCTATCGTCTCTTAT	KI
			F38_liver_CD45+_FCAImmP7528287_CTAAGACTCCTGCAGG	Kupffer Cell		GGGTTGCTCTGTCTAT-1	CD4+T Cells		cell_3289	ExE endoderm		CCAGCGACAATGAATG-1	HSPC_2_IPSC		ACCACAAGTCCTCAGG-2-0	Erythroid_ipsc		FCAImmP7579224-CCGTGGATCCTAGAAC	SK	MONOCYTE_III_IL1B	FALSE		FCAImmP7803039-GGGCATCTCTTCATGT	SP	LATE_ERYTHROID	FALSE		FCAImmP7198630-GCTTGAATCCAAGCCG	LI	MACROPHAGE_IRON_RECYCLING	FALSE		FCAImmP7277564-GACCTGGTCATAAAGG	TH	DP(P)_T	FALSE		Human_colon_16S8159187-GTGCGGTGTCCAGTTA	GU	EPITHELIUM_CYCLING	FALSE		FCAImmP7277559-ACGAGCCGTCGTCTTC	BM	MID_ERYTHROID	FALSE		FCAImmP7555859-CACACTCCAAAGCAAT	KI
			F38_liver_CD45+_FCAImmP7528287_CTCTGGTCATGGGACA	Kupffer Cell		GGTGAAGGTTGCTCCT-1	CD8+T Cells		cell_3331	ExE endoderm		CCAGCGACATATGCTG-1	HSPC_2_IPSC		ACCACAAGTTTCACAG-2-0	MK_ipsc		FCAImmP7579224-GACGCGTAGCCGGTAA	SK	MONOCYTE_III_IL1B	FALSE		FCAImmP7803039-GACGTGCAGTTTAGGA	SP	MESOTHELIUM	FALSE		FCAImmP7198630-CCGTTCAGTCTCTTAT	LI	DC_MIGRATORY	FALSE		FCAImmP7277564-CATATGGCAATCCAAC	TH	DP(P)_T	FALSE		Human_colon_16S8159187-AACTCAGGTTCGTTGA	GU	EPITHELIUM_II	FALSE		FCAImmP7277559-CTTGGCTCAGATCCAT	BM	MID_ERYTHROID	FALSE		FCAImmP7555859-TAGTGGTCAAGTCATC	KI
			F38_liver_CD45+_FCAImmP7528287_CTGTTTAGTCGAATCT	Kupffer Cell		GTAACGTGTTGTTTGG-1	CD8+T Cells		cell_3336	ExE endoderm		CCAGCGATCGAGAACG-1	HSPC_2_IPSC		ACCATTTAGTGAGGCT-2-0	Erythroid_ipsc		FCAImmP7579224-AACCGCGTCAATCACG	SK	MONOCYTE_III_IL1B	FALSE		FCAImmP7803039-ACCCACTGTAGCTTGT	SP	FIBROBLAST_VI	FALSE		FCAImmP7198630-GATCGCGAGCTCAACT	LI	MACROPHAGE_IRON_RECYCLING	FALSE		FCAImmP7277564-ATCACGAGTGGCCCTA	TH	DP(P)_T	FALSE		Human_colon_16S8159187-GCATGCGTCGGTGTTA	GU	EPITHELIUM_CYCLING	FALSE		FCAImmP7277559-GTACGTAAGCCGATTT	BM	MID_ERYTHROID	FALSE		FCAImmP7555859-TGCTGCTAGCTTATCG	KI
			F38_liver_CD45+_FCAImmP7528287_GACGCGTAGCTGAACG	Kupffer Cell		GTAACTGCACCAACCG-1	CD8+T Cells		cell_3342	ExE mesoderm		CCATGTCGTAGAGTGC-1	HSPC_2_IPSC		ACCATTTGTCGGCCTA-2-0	Macrophage_ipsc		FCAImmP7579224-CGCCAAGAGAGTACAT	SK	ENDOTHELIUM_II	FALSE		FCAImmP7803039-CTGAAGTAGCTAACTC	SP	ENDOTHELIUM_III	FALSE		FCAImmP7198630-TGACAACGTAGGAGTC	LI	MACROPHAGE_KUPFFER_LIKE	FALSE		FCAImmP7277564-CCATTCGAGAGCTATA	TH	DC1	FALSE		Human_colon_16S8159187-TATGCCCAGTCACGCC	GU	DEVELOPING_NEPHRON_I	FALSE		FCAImmP7277559-TGCACCTCAAAGTGCG	BM	PRE_PRO_B	FALSE		FCAImmP7555859-CGCTTCAAGGTGCTTT	KI
			F38_liver_CD45+_FCAImmP7528287_GCATGCGTCCGCTGTT	Kupffer Cell		GTAACTGTCAGTTCGA-1	CD8+T Cells		cell_3359	ExE endoderm		CCCAATCCACCACCAG-1	HSPC_2_IPSC		ACCATTTTCCAATCTT-2-0	Macrophage_ipsc		FCAImmP7579224-ACGATGTCACAGACAG	SK	FIBROBLAST_I	FALSE		FCAImmP7803039-GTGGGTCCAGTCACTA	SP	FIBROBLAST_VII	FALSE		FCAImmP7198630-TCGTAGACAGATTGCT	LI	MACROPHAGE_IRON_RECYCLING	FALSE		FCAImmP7277564-GATCGTAGTTCGAATC	TH	DC1	FALSE		Human_colon_16S8159187-GCTTCCACAACCGCCA	GU	EPITHELIUM_II	FALSE		FCAImmP7277559-CACATAGAGAAGGCCT	BM	CMP	FALSE		FCAImmP7555859-AAACCTGTCTTGCAAG	KI
			F38_liver_CD45+_FCAImmP7528287_GGGCATCCAGCGAACA	Kupffer Cell		GTACGTAGTATTAGCC-1	CD4+T Cells		cell_3373	ExE endoderm		CCCAATCCACTTAAGC-1	HSPC_2_IPSC		ACCATTTTCGGAATGG-2-0	Erythroid_ipsc		FCAImmP7579224-GATCGCGTCCGTAGGC	SK	CD4+T	FALSE		FCAImmP7803039-GCCTCTAAGTACGCGA	SP	ENDOTHELIUM_III	FALSE		FCAImmP7198630-AGCATACTCTCTGAGA	LI	MACROPHAGE_IRON_RECYCLING	FALSE		FCAImmP7277564-AAGCCGCCATAACCTG	TH	DP(P)_T	FALSE		Human_colon_16S8159187-CGTCAGGGTGTTGAGG	GU	EPITHELIUM_CYCLING	FALSE		FCAImmP7277559-CCACGGACAACTGCTA	BM	OSTEOBLAST	FALSE		FCAImmP7555859-GTCATTTCAGGATCGA	KI
			F38_liver_CD45+_FCAImmP7528287_GTCAAGTCAGGATTGG	Kupffer Cell		GTACGTATCGCTTGTC-1	CD8+T Cells		cell_3390	ExE endoderm		CCCAATCTCCGGGTGT-1	HSPC_2_IPSC		ACCCAAAGTATTTCTC-2-0	Macrophage_ipsc		FCAImmP7579224-CAAGAAAAGGGCACTA	SK	DC2	FALSE		FCAImmP7803039-TTAGTTCGTCGAGATG	SP	YS_ERY	FALSE		FCAImmP7198630-GTTACAGGTGCTCTTC	LI	MACROPHAGE_PROLIFERATING	FALSE		FCAImmP7277564-TTAGTTCAGGCTCAGA	TH	DC_MIGRATORY	FALSE		Human_colon_16S8159187-CACAGGCGTAGCAAAT	GU	EPITHELIUM_II	FALSE		FCAImmP7277559-ACTTACTTCACATGCA	BM	OSTEOBLAST	FALSE		FCAImmP7555859-TTCGGTCAGGCCCTCA	KI
			F38_liver_CD45+_FCAImmP7528287_TACAGTGAGGTGTTAA	Kupffer Cell		GTACTCCAGCACAGGT-1	CD4+T Cells		cell_3408	ExE endoderm		CCCAGTTAGAAACGCC-1	HSPC_2_IPSC		ACCCAAAGTCATGGCC-2-0	Macrophage_ipsc		FCAImmP7579224-TGGCGCAAGATATGGT	SK	PROMONOCYTE	FALSE		FCAImmP7803039-TCGAGGCCACTTCGAA	SP	LATE_ERYTHROID	FALSE		FCAImmP7198630-AACTTTCGTCCAAGTT	LI	MACROPHAGE_IRON_RECYCLING	FALSE		FCAImmP7277564-ATCGAGTAGATGTAAC	TH	CYCLING_T	FALSE		Human_colon_16S8159187-AGATCTGAGATATGCA	GU	EPITHELIUM_CYCLING	FALSE		FCAImmP7277559-AGCTCCTGTTCGAATC	BM	MID_ERYTHROID	FALSE		FCAImmP7555859-AACCATGCAATAGCAA	KI
			F38_liver_CD45+_FCAImmP7528287_TAGAGCTTCAGCACAT	Kupffer Cell		GTACTTTCACTAAGTC-1	CD8+T Cells		cell_3418	Haematoendothelial progenitors		CCCAGTTAGCAGCCTC-1	HSPC_2_IPSC		ACCCAAAGTGGCAACA-2-0	Erythroid_ipsc		FCAImmP7579224-AGCCTAATCTAAGCCA	SK	VSMC_PERICYTE	FALSE		FCAImmP7803039-CTACATTCACTACAGT	SP	LATE_ERYTHROID	FALSE		FCAImmP7198630-CGACCTTCAGACGCAA	LI	MACROPHAGE_IRON_RECYCLING	FALSE		FCAImmP7277564-ACGGAGACACACATGT	TH	DP(P)_T	FALSE		Human_colon_16S8159187-ACTTTCACAGCTCGCA	GU	EPITHELIUM_II	FALSE		FCAImmP7277559-ATGTGTGTCTGCAAGT	BM	PRE_DC2	FALSE		FCAImmP7555859-GGGAATGAGGTGGGTT	KI
			F38_liver_CD45+_FCAImmP7528287_TAGTGGTAGCCGCCTA	Kupffer Cell		GTACTTTTCTTAGCCC-1	CD8+T Cells		cell_3447	ExE endoderm		CCCAGTTGTGATGTGG-1	HSPC_2_IPSC		ACCCTCAAGACTACCT-2-0	Macrophage_ipsc		FCAImmP7579224-AAAGTAGTCTTAGCCC	SK	MONOCYTE_III_IL1B	FALSE		FCAImmP7803039-TATCTCATCAGCTTAG	SP	LATE_ERYTHROID	FALSE		FCAImmP7198630-ACGGCCAAGGCTCTTA	LI	MACROPHAGE_KUPFFER_LIKE	FALSE		FCAImmP7277564-ACTGAGTAGTTTCCTT	TH	DP(P)_T	FALSE		Human_colon_16S8159187-TCTTTCCCACCACCAG	GU	EPITHELIUM_CYCLING	FALSE		FCAImmP7277559-GCTTCCACACGTGAGA	BM	MID_ERYTHROID	FALSE		FCAImmP7555859-AACTCCCGTTAGGGTG	KI
			F38_liver_CD45+_FCAImmP7528287_TATCTCATCGAGAGCA	Kupffer Cell		GTAGGCCCAGCATGAG-1	CD4+T Cells		cell_3449	Haematoendothelial progenitors		CCCAGTTGTTGTCTTT-1	HSPC_2_IPSC		ACCCTCAAGACTCCGC-2-0	Erythroid_ipsc		FCAImmP7579224-CGTTCTGGTAAGTGTA	SK	DC2	FALSE		FCAImmP7803039-GGACATTGTGCACCAC	SP	LATE_ERYTHROID	FALSE		FCAImmP7198630-AAGGCAGGTTTACTCT	LI	MACROPHAGE_IRON_RECYCLING	FALSE		FCAImmP7277564-TCACGAATCTGTTTGT	TH	DP(P)_T	FALSE		Human_colon_16S8159187-ACGGGCTTCGTCTGCT	GU	EPITHELIUM_II	FALSE		FCAImmP7277559-AACTCCCGTCACTTCC	BM	MID_ERYTHROID	FALSE		FCAImmP7555859-GACCTGGTCCATGAAC	KI
			F38_liver_CD45+_FCAImmP7528287_TCGAGGCAGTAGGTGC	Kupffer Cell		GTAGGCCTCGACCAGC-1	CD8+T Cells		cell_3450	ExE endoderm		CCCAGTTTCGAATGCT-1	HSPC_2_IPSC		ACCCTCACATGACAGG-2-0	Macrophage_ipsc		FCAImmP7579224-AACTCAGAGACAAGCC	SK	MONOCYTE_II_CCR2	FALSE		FCAImmP7803039-TTGTAGGAGAATTGTG	SP	MEMP	FALSE		FCAImmP7198630-ATCTGCCCAAAGGAAG	LI	MACROPHAGE_KUPFFER_LIKE	FALSE		FCAImmP7277564-CTCGGGAAGAGCCTAG	TH	DC1	FALSE		Human_colon_16S8159187-GAACATCTCACCCGAG	GU	EPITHELIUM_II	FALSE		FCAImmP7277559-GAGCAGATCTGCGGCA	BM	MID_ERYTHROID	FALSE		FCAImmP7555859-CAGAATCTCACCATAG	KI
			F38_liver_CD45+_FCAImmP7528287_TCGTACCGTCCTCCAT	Kupffer Cell		GTAGTCATCCTTGCCA-1	NK Cells		cell_3455	ExE endoderm		CCCAGTTTCTCTAAGG-1	HSPC_2_IPSC		ACCCTCAGTGCACATT-2-0	Erythroid_ipsc		FCAImmP7579224-AGAGTGGAGAGAGCTC	SK	VSMC_PERICYTE	FALSE		FCAImmP7803039-GTATTCTTCATTATCC	SP	FIBROBLAST_VII	FALSE		FCAImmP7198630-AAACCTGGTGTGTGCC	LI	MACROPHAGE_IRON_RECYCLING	FALSE		FCAImmP7277564-ACACTGATCCACGCAG	TH	DP(P)_T	FALSE		Human_colon_16S8159187-CGCTATCCAAACAACA	GU	EPITHELIUM_CYCLING	FALSE		FCAImmP7277559-GTGCATAAGGGTATCG	BM	CMP	FALSE		FCAImmP7555859-AGAATAGAGGACTGGT	KI
			F38_liver_CD45+_FCAImmP7528287_TCTCATAAGAAACCAT	Kupffer Cell		GTATCTTGTGCAGGTA-1	CD8+T Cells		cell_3472	ExE endoderm		CCCATACAGCTGTTCA-1	HSPC_2_IPSC		ACCCTTGCAAGATGGC-2-0	Erythroid_ipsc		FCAImmP7579224-TACACGAGTTAAGGGC	SK	CD8+T	FALSE		FCAImmP7803039-GCAGTTAGTTCGTTGA	SP	FIBROBLAST_VII	FALSE		FCAImmP7198630-GTTAAGCCAAGCCGTC	LI	MACROPHAGE_PROLIFERATING	FALSE		FCAImmP7277564-TTTCCTCGTCTCACCT	TH	DP(P)_T	FALSE		Human_colon_16S8159187-CTTAACTGTGATGTGG	GU	EPITHELIUM_CYCLING	FALSE		FCAImmP7277559-AGTGAGGTCAATACCG	BM	EARLY_MK	FALSE		FCAImmP7555859-ATAACGCGTGCTGTAT	KI
			F38_liver_CD45+_FCAImmP7528287_TCTTCGGCATATGGTC	Kupffer Cell		GTATTCTCAGTCCTTC-1	CD8+T Cells		cell_3480	Macrophage_lineage		CCCATACAGGAGTTTA-1	HSPC_2_IPSC		ACCCTTGCAGACTCTA-2-0	MK_ipsc		FCAImmP7579224-CTTGGCTAGTAATCCC	SK	DC2	FALSE		FCAImmP7803039-TACACGAGTTGTTTGG	SP	LATE_ERYTHROID	FALSE		FCAImmP7198630-AAAGTAGCAGCTGTAT	LI	DC_CYCLING	FALSE		FCAImmP7277564-TTAACTCTCCTTCAAT	TH	DP(P)_T	FALSE		Human_colon_16S8159187-CCTACACTCAGCTCTC	GU	EPITHELIUM_CYCLING	FALSE		FCAImmP7277559-GGCTCGAAGCCACGTC	BM	MPP	FALSE		FCAImmP7555859-CGCCAAGTCGGGAGTA	KI
			F38_liver_CD45+_FCAImmP7528287_TGACGGCCAGCTGCAC	Kupffer Cell		GTATTCTGTAGCAAAT-1	NK Cells		cell_3494	ExE endoderm		CCCTCCTAGCCCAATT-1	HSPC_2_IPSC		ACCCTTGTCTGTCTCG-2-0	MK_ipsc		FCAImmP7579224-CTCTAATCACGTCAGC	SK	CD4+T	FALSE		FCAImmP7803039-CGATGTACAGCCTTTC	SP	LATE_ERYTHROID	FALSE		FCAImmP7198630-TCTATTGTCACTGGGC	LI	DC1	FALSE		FCAImmP7277564-TGAGGGACATGAACCT	TH	DP(P)_T	FALSE		Human_colon_16S8159187-TAGTGGTGTTGGGACA	GU	EPITHELIUM_II	FALSE		FCAImmP7277559-GTGAAGGTCAGTTGAC	BM	GMP	FALSE		FCAImmP7555859-ATCATGGAGTACGACG	KI
			F38_liver_CD45+_FCAImmP7528287_TGAGAGGGTCTCAACA	Kupffer Cell		GTCACAACATAAAGGT-1	CD4+T Cells		cell_3495	ExE endoderm		CCCTCCTCAAAGGAAG-1	HSPC_2_IPSC		ACCGTTCAGCCTGGAA-2-0	Macrophage_ipsc		FCAImmP7579224-ATGGGAGTCAGAAATG	SK	MONOCYTE_III_IL1B	FALSE		FCAImmP7803039-CAGCATAGTTTACTCT	SP	FIBROBLAST_VI	FALSE		FCAImmP7198630-GGTGTTAGTCAAGCGA	LI	MACROPHAGE_IRON_RECYCLING	FALSE		FCAImmP7277564-ACGGGTCTCTGCTGCT	TH	DP(P)_T	FALSE		Human_colon_16S8159187-CAGATCAAGTAGTGCG	GU	EPITHELIUM_II	FALSE		FCAImmP7277559-GGAAAGCCAAAGTGCG	BM	EARLY_MK	FALSE		FCAImmP7555859-CGATGTACACAACGTT	KI
			F38_liver_CD45+_FCAImmP7528287_TGATTTCGTCGAACAG	Kupffer Cell		GTCACGGGTAGCGTGA-1	NK Cells		cell_3499	ExE endoderm		CCGGGATGTAAGTGTA-1	HSPC_2_IPSC		ACCGTTCAGTCGCCCA-2-0	Erythroid_ipsc		FCAImmP7579224-TGTGGTAAGTAGGCCA	SK	MONOCYTE_III_IL1B	FALSE		FCAImmP7803039-TGCTGCTGTTTGGCGC	SP	FIBROBLAST_VI	FALSE		FCAImmP7198630-GCGCAGTAGGAGTTGC	LI	MACROPHAGE_IRON_RECYCLING	FALSE		FCAImmP7277564-CTAGTGAAGAGATGAG	TH	DP(P)_T	FALSE		Human_colon_16S8159187-ACTTGTTAGAGAACAG	GU	EPITHELIUM_CYCLING	FALSE		FCAImmP7277559-TATTACCTCAAACAAG	BM	MID_ERYTHROID	FALSE		FCAImmP7555859-CATTATCGTCCCTTGT	KI
			F38_liver_CD45+_FCAImmP7528287_TGGACGCAGGAGTCTG	Kupffer Cell		GTCATTTTCTTGAGAC-1	Endothelial Cells		cell_3532	Visceral endoderm		CCGGTAGGTACAAGTA-1	HSPC_2_IPSC		ACCGTTCAGTCTGGAG-2-0	Erythroid_ipsc		FCAImmP7579224-CTTTGCGAGTCTCAAC	SK	DC2	FALSE		FCAImmP7803039-ACGGGCTCAATCGAAA	SP	FIBROBLAST_VI	FALSE		FCAImmP7198630-CTCGTACAGATTACCC	LI	MACROPHAGE_PROLIFERATING	FALSE		FCAImmP7277564-GGAATAATCTACGAGT	TH	DP(P)_T	FALSE		Human_colon_16S8159187-ATTTCTGAGACGCAAC	GU	EPITHELIUM_CYCLING	FALSE		FCAImmP7277559-ACGCCAGTCGGCTACG	BM	MID_ERYTHROID	FALSE		FCAImmP7555859-CGTTGGGGTGAAAGAG	KI
			F38_liver_CD45+_FCAImmP7528287_TTAGGACCATAGAAAC	Kupffer Cell		GTCGGGTTCGCGCCAA-1	CD8+T Cells		cell_3548	ExE endoderm		CCGTTCATCAGCATGT-1	HSPC_2_IPSC		ACCTACCAGATAGTGT-2-0	Erythroid_ipsc		FCAImmP7579224-AATCGGTGTTCGTCTC	SK	MAST_CELL	FALSE		FCAImmP7803039-AAAGATGAGGAATTAC	SP	ENDOTHELIUM_III	FALSE		FCAImmP7198630-GACAGAGGTAATTGGA	LI	MACROPHAGE_IRON_RECYCLING	FALSE		FCAImmP7277564-CCGTACTAGAAGGGTA	TH	DP(P)_T	FALSE		Human_colon_16S8159187-ACTGTCCCACATCTTT	GU	EPITHELIUM_CYCLING	FALSE		FCAImmP7277559-AGCGTCGAGACCACGA	BM	OSTEOBLAST	FALSE		FCAImmP7555859-GGATGTTTCCTGCAGG	KI
			F38_liver_CD45+_FCAImmP7528287_TTAGTTCCAGCGATCC	Kupffer Cell		GTCGTAAAGAAAGTGG-1	CD4+T Cells		cell_3558	ExE endoderm		CCTAAAGTCTCGCTTG-1	HSPC_2_IPSC		ACCTACCAGTCATTGC-2-0	Macrophage_ipsc		FCAImmP7579224-CATGACAAGTGGGATC	SK	MACROPHAGE_LYVE1_HIGH	FALSE		FCAImmP7803039-TAGTTGGCACGACTCG	SP	LATE_ERYTHROID	FALSE		FCAImmP7198630-GAGGTGACATCACCCT	LI	MACROPHAGE_IRON_RECYCLING	FALSE		FCAImmP7277564-GGATGTTTCAACGCTA	TH	DC1	FALSE		Human_colon_16S8159187-ACCAGTACACTTCGAA	GU	EPITHELIUM_II	FALSE		FCAImmP7277559-GTTACAGAGTTCGATC	BM	EARLY_ERYTHROID	FALSE		FCAImmP7555859-AACCATGGTTATTCTC	KI
			F38_liver_CD45+_FCAImmP7528287_TTGTAGGAGCCGATTT	Kupffer Cell		GTCGTAAAGGCTAGGT-1	CD8+T Cells		cell_3564	ExE endoderm		CCTACCACAGTCGATT-1	HSPC_2_IPSC		ACCTACCCATGGAATA-2-0	Erythroid_ipsc		FCAImmP7579224-TCTCTAACACAACTGT	SK	MONOCYTE_II_CCR2	FALSE		FCAImmP7803039-CACACAAAGAAGCCCA	SP	VSMC_PERICYTE	FALSE		FCAImmP7198630-CTTAACTTCTTACCGC	LI	DC1	FALSE		FCAImmP7277564-ACCGTAAGTAGCCTAT	TH	DC1	FALSE		Human_colon_16S8159187-TGACTAGCATGTAAGA	GU	EPITHELIUM_II	FALSE		FCAImmP7277559-AAAGATGTCGGCGCTA	BM	GMP	FALSE		FCAImmP7555859-GTTTCTATCAGGTAAA	KI
			F30_liver_CD45+_FCAImmP7277560_AAGGCAGGTGTGTGCC	Kupffer Cell		GTCGTAAAGTTAGCGG-1	CD8+T Cells		cell_3576	ExE endoderm		CCTAGCTAGGAGTTGC-1	HSPC_2_IPSC		ACCTACCGTCCTACAA-2-0	Eo_Baso_Mast_precursor_ipsc		FCAImmP7579224-CTCGGAGTCCCAAGTA	SK	CD4+T	FALSE		FCAImmP7803039-CCACTACGTCGGCATC	SP	ENDOTHELIUM_III	FALSE		FCAImmP7198630-TTAGTTCCATGCATGT	LI	MACROPHAGE_IRON_RECYCLING	FALSE		FCAImmP7277564-AGGCCGTTCATGTAGC	TH	DP(P)_T	FALSE		Human_colon_16S8159187-ATCATGGAGTCGATAA	GU	EPITHELIUM_CYCLING	FALSE		FCAImmP7277559-CGTCTACGTCGATTGT	BM	MID_ERYTHROID	FALSE		FCAImmP7555859-ACGCAGCTCCGCTGTT	KI
			F30_liver_CD45+_FCAImmP7277560_ACATGGTTCGCCAAAT	Kupffer Cell		GTCGTAATCGTCCAGG-1	CD8+T Cells		cell_3585	ExE endoderm		CCTATTAAGACGCAAC-1	HSPC_2_IPSC		ACCTACCGTGCGTGCT-2-0	Erythroid_ipsc		FCAImmP7579224-ACGGCCAAGTGACATA	SK	PROMONOCYTE	FALSE		FCAImmP7803039-GCAATCAAGCTCCTTC	SP	ENDOTHELIUM_I	FALSE		FCAImmP7198630-ACGGGTCTCACCGGGT	LI	MACROPHAGE_IRON_RECYCLING	FALSE		FCAImmP7277564-TAAGTGCCATGGGAAC	TH	DP(P)_T	FALSE		Human_colon_16S8159187-CCACGGAGTTACGCGC	GU	EPITHELIUM_CYCLING	FALSE		FCAImmP7277559-ACGTCAAGTGGTTTCA	BM	MID_ERYTHROID	FALSE		FCAImmP7555859-TCGTACCTCAGGCAAG	KI
			F30_liver_CD45+_FCAImmP7277560_ATCATCTAGCCGCCTA	Kupffer Cell		GTCTTCGAGGTGTGGT-1	NK Cells		cell_3600	Haematoendothelial progenitors		CCTATTACACAACGCC-1	HSPC_2_IPSC		ACCTACCTCATTGCCC-2-0	Erythroid_ipsc		FCAImmP7579224-CATGCCTCAAACGCGA	SK	VSMC_PERICYTE	FALSE		FCAImmP7803039-TTAGGCAAGTACGACG	SP	ENDOTHELIUM_I	FALSE		FCAImmP7198630-GAATGAACATGAGCGA	LI	MACROPHAGE_IRON_RECYCLING	FALSE		FCAImmP7277564-CAAGGCCGTGTTGAGG	TH	DP(P)_T	FALSE		Human_colon_16S8159187-TTGGCAAGTTAAGATG	GU	EPITHELIUM_II	FALSE		FCAImmP7277559-AGCGTATTCCCGACTT	BM	EARLY_MK	FALSE		FCAImmP7555859-ACACCCTTCTGCGGCA	KI
			F30_liver_CD45+_FCAImmP7277560_CATGACAAGTGTACTC	Kupffer Cell		GTCTTCGCACCAGTTA-1	NK Cells		cell_3601	Macrophage_lineage		CCTCAGTAGCGTGAAC-1	HSPC_2_IPSC		ACCTGAAAGACCGCCT-2-0	Macrophage_ipsc		FCAImmP7579224-GTAGGCCAGGAGTCTG	SK	CD4+T	FALSE		FCAImmP7803039-CTTAGGAAGAAGGACA	SP	ENDOTHELIUM_III	FALSE		FCAImmP7198630-GGTGCGTTCGAGAGCA	LI	DC2	FALSE		FCAImmP7277564-CTCTACGAGTGTACCT	TH	DP(P)_T	FALSE		Human_colon_16S8159187-AGACGTTGTTGGTAAA	GU	EPITHELIUM_II	FALSE		FCAImmP7277559-TTGACTTCAATCGAAA	BM	EARLY_MK	FALSE		FCAImmP7555859-ATAACGCGTATCTGCA	KI
			F30_liver_CD45+_FCAImmP7277560_CCCAGTTGTTTAAGCC	Kupffer Cell		GTGAAGGTCCACTGGG-1	CD4+T Cells		cell_3617	Visceral endoderm		CCTCAGTTCTCGATGA-1	HSPC_2_IPSC		ACCTGAAAGCTTAAGA-2-0	Erythroid_ipsc		FCAImmP7579224-AACACGTGTTCAGACT	SK	NK	FALSE		FCAImmP7803039-GCATGTAAGGACAGCT	SP	ENDOTHELIUM_III	FALSE		FCAImmP7198630-CAGCCGATCCGGCACA	LI	MACROPHAGE_IRON_RECYCLING	FALSE		FCAImmP7277564-GATCGCGCAAGCGTAG	TH	DP(P)_T	FALSE		Human_colon_16S8159187-TGAAAGAGTGCGGTAA	GU	ENDOTHELIUM_II	FALSE		FCAImmP7277559-TGCTACCAGTACTTGC	BM	EARLY_MK	FALSE		FCAImmP7555859-GGAACTTAGACGACGT	KI
			F30_liver_CD45+_FCAImmP7277560_CGAGCACCAAGTAGTA	Kupffer Cell		GTGTTAGAGCACCGCT-1	CD4+T Cells		cell_3623	ExE endoderm		CCTCTGAGTATGGTTC-1	HSPC_2_IPSC		ACCTGAAAGTACTGTC-2-0	Erythroid_ipsc		FCAImmP7579224-GACGGCTGTAATTGGA	SK	DC2	FALSE		FCAImmP7803039-GTCACAAAGTGAAGTT	SP	ENDOTHELIUM_III	FALSE		FCAImmP7198630-TCCCGATGTAGCTGCC	LI	MACROPHAGE_IRON_RECYCLING	FALSE		FCAImmP7277564-CGACTTCGTTGCTCCT	TH	DP(P)_T	FALSE		Human_colon_16S8159187-TTCTCAACACGAAAGC	GU	EPITHELIUM_II	FALSE		FCAImmP7277559-CAAGGCCGTGTATGGG	BM	MID_ERYTHROID	FALSE		FCAImmP7555859-CTACCCAGTCGGCATC	KI
			F30_liver_CD45+_FCAImmP7277560_CGATGTACACCAGGCT	Kupffer Cell		GTGTTAGGTTACAGAA-1	Endothelial Cells		cell_3634	Visceral endoderm		CCTCTGAGTGACAAAT-1	HSPC_2_IPSC		ACCTGAACACGCTGAC-2-0	Erythroid_ipsc		FCAImmP7579224-CCAGCGATCACATAGC	SK	DC1	FALSE		FCAImmP7803039-AGATCTGTCTGGTATG	SP	ENDOTHELIUM_III	FALSE		FCAImmP7198630-TAGAGCTAGCGTCTAT	LI	MACROPHAGE_IRON_RECYCLING	FALSE		FCAImmP7277564-CATATTCGTCGCATCG	TH	DP(P)_T	FALSE		Human_colon_16S8159187-TACAGTGAGTCGTACT	GU	ENDOTHELIUM_I	FALSE		FCAImmP7277559-GTGAAGGGTGCCTGGT	BM	EARLY_MK	FALSE		FCAImmP7555859-CCTAAAGCATTGTGCA	KI
			F30_liver_CD45+_FCAImmP7277560_CGCGGTAGTTCCCGAG	Kupffer Cell		GTTAAGCAGGCTCAGA-1	CD8+T Cells		cell_3643	ExE endoderm		CCTTACGAGCGGCTTC-1	HSPC_2_IPSC		ACCTGAAGTGACAGCA-2-0	Lymphoid_progenitor_ipsc		FCAImmP7579224-AGAGTGGTCCTCGCAT	SK	MACROPHAGE_LYVE1_HIGH	FALSE		FCAImmP7803039-TCTATTGGTTGTCGCG	SP	FIBROBLAST_VI	FALSE		FCAImmP7198630-ACGCAGCAGGTACTCT	LI	MACROPHAGE_IRON_RECYCLING	FALSE		FCAImmP7277564-TGAGGGATCAGGATCT	TH	DC_MIGRATORY	FALSE		Human_colon_16S8159187-TGACGGCTCTGGTATG	GU	EPITHELIUM_II	FALSE		FCAImmP7277559-CTACATTTCGTACGGC	BM	EARLY_MK	FALSE		FCAImmP7555859-TTGGCAAGTATCAGTC	KI
			F30_liver_CD45+_FCAImmP7277560_CTCGAGGAGAACTGTA	Kupffer Cell		GTTAAGCAGTCGTACT-1	CD4+T Cells		cell_3652	ExE endoderm		CCTTACGGTAGCTAAA-1	HSPC_2_IPSC		ACCTGTCAGAGGATCC-2-0	Erythroid_ipsc		FCAImmP7579224-TCAATCTTCAGTTTGG	SK	MONOCYTE_III_IL1B	FALSE		FCAImmP7803039-TTTGCGCGTAAATGTG	SP	MID_ERYTHROID	FALSE		FCAImmP7198630-CCCTCCTCACCAACCG	LI	MACROPHAGE_IRON_RECYCLING	FALSE		FCAImmP7277564-GTGCTTCCAAAGGAAG	TH	DP(P)_T	FALSE		Human_colon_16S8159187-CGGACACCAGTAAGCG	GU	ENDOTHELIUM_II	FALSE		FCAImmP7277559-CGGCTAGGTAGGAGTC	BM	MID_ERYTHROID	FALSE		FCAImmP7555859-AACTCTTCACTGAAGG	KI
			F30_liver_CD45+_FCAImmP7277560_CTTAACTAGATGCGAC	Kupffer Cell		GTTCATTCAGGATCGA-1	CD8+T Cells		cell_3654	Macrophage_lineage		CCTTCCCAGGACAGAA-1	HSPC_2_IPSC		ACCTGTCCAAGCGAAC-2-0	Macrophage_ipsc		FCAImmP7579224-CTCACACTCGGACAAG	SK	FIBROBLAST_XVII	FALSE		FCAImmP7803039-GAAGCAGCAACACGCC	SP	ENDOTHELIUM_III	FALSE		FCAImmP7198630-CAGCTGGTCTAGAGTC	LI	MACROPHAGE_IRON_RECYCLING	FALSE		FCAImmP7277564-CAGCAGCTCGTTACAG	TH	DP(P)_T	FALSE		Human_colon_16S8159187-TGCGTGGTCTAACTCT	GU	EPITHELIUM_II	FALSE		FCAImmP7277559-CATCGGGGTGCCTGCA	BM	MID_ERYTHROID	FALSE		FCAImmP7555859-CGCGGTATCACCCTCA	KI
			F30_liver_CD45+_FCAImmP7277560_GGATTACCACGAGGTA	Kupffer Cell		GTTCATTTCAGGCGAA-1	NK Cells		cell_3661	ExE endoderm		CCTTCCCTCCCACTTG-1	HSPC_2_IPSC		ACCTGTCCAGGTATGG-2-0	Macrophage_ipsc		FCAImmP7579224-ATAGACCTCGAATGGG	SK	MAST_CELL	FALSE		FCAImmP7803039-GTTCTCGGTCTAGTGT	SP	ENDOTHELIUM_III	FALSE		FCAImmP7198630-GTCACAACAATAGAGT	LI	MACROPHAGE_IRON_RECYCLING	FALSE		FCAImmP7277564-GTAGTCATCCACTCCA	TH	DP(P)_T	FALSE		Human_colon_16S8159187-TCGAGGCCATGCCTAA	GU	EPITHELIUM_CYCLING	FALSE		FCAImmP7277559-GCGACCATCACTTATC	BM	HSC	FALSE		FCAImmP7555859-CAGAATCTCTTCTGGC	KI
			F30_liver_CD45+_FCAImmP7277560_GGCGACTTCGATCCCT	Kupffer Cell		TAAGAGAAGTACGTTC-1	CD4+T Cells		cell_3669	Haematoendothelial progenitors		CCTTCCCTCTGTACGA-1	HSPC_2_IPSC		ACCTGTCGTCATAGTC-2-0	Erythroid_ipsc		FCAImmP7579224-GCAGTTACATGCAATC	SK	CD8+T	FALSE		FCAImmP7803039-CTTGGCTCACGCTTTC	SP	LATE_ERYTHROID	FALSE		FCAImmP7198630-ATCATCTCAAACTGCT	LI	MACROPHAGE_IRON_RECYCLING	FALSE		FCAImmP7277564-AATCGGTCAGTGAGTG	TH	DP(P)_T	FALSE		Human_colon_16S8159187-GTACTTTAGGGTATCG	GU	EPITHELIUM_CYCLING	FALSE		FCAImmP7277559-CCTATTAAGGTGACCA	BM	MID_ERYTHROID	FALSE		FCAImmP7555859-CGTCTACGTTTCCACC	KI
			F30_liver_CD45+_FCAImmP7277560_GTAACGTTCTTTCCTC	Kupffer Cell		TAAGAGAGTCAATGTC-1	CD8+T Cells		cell_3672	Macrophage_lineage		CCTTCGACAGCTGCAC-1	HSPC_2_IPSC		ACCTGTCGTGATCATC-2-0	Erythroid_ipsc		FCAImmP7579224-ATCTACTAGGACATTA	SK	MONOCYTE_III_IL1B	FALSE		FCAImmP7803039-ACTTTCAAGCTTATCG	SP	FIBROBLAST_VII	FALSE		FCAImmP7198630-CCGTGGACATCGGTTA	LI	MACROPHAGE_IRON_RECYCLING	FALSE		FCAImmP7277564-ACATCAGCATCCCATC	TH	DP(P)_T	FALSE		Human_colon_16S8159187-ACGAGCCAGGGCTTCC	GU	EPITHELIUM_II	FALSE		FCAImmP7277559-TTTCCTCTCTGGTGTA	BM	MID_ERYTHROID	FALSE		FCAImmP7555859-CTAAGACAGTGTTTGC	KI
			F30_liver_CD45+_FCAImmP7277560_TCTCTAAGTCCCGACA	Kupffer Cell		TACACGAGTCGCCATG-1	CD8+T Cells		cell_3673	ExE endoderm		CCTTCGAGTAGATTAG-1	HSPC_2_IPSC		ACCTGTCGTTTACGAC-2-0	Erythroid_ipsc		FCAImmP7579224-AGTGGGAGTTCAGTAC	SK	MONOCYTE_III_IL1B	FALSE		FCAImmP7803039-CCCTCCTCACAGATTC	SP	YS_ERY	FALSE		FCAImmP7198630-GGTGAAGCACTTCGAA	LI	DC2	FALSE		FCAImmP7277564-CTTCTCTTCTTGCAAG	TH	DP(P)_T	FALSE		Human_colon_16S8159187-GGGTCTGCAATGTAAG	GU	EPITHELIUM_II	FALSE		FCAImmP7277559-ACGATACAGGACAGCT	BM	MEP	FALSE		FCAImmP7555859-CGAACATTCAACTCTT	KI
			F30_liver_CD45+_FCAImmP7277560_TGCCCATGTTAAGAAC	Kupffer Cell		TACACGAGTCGTGGCT-1	NK Cells		cell_3698	Haematoendothelial progenitors		CCTTTCTTCGCCAAAT-1	HSPC_2_IPSC		ACCTGTCGTTTCGACA-2-0	Macrophage_ipsc		FCAImmP7579224-GGACAAGCAGTACACT	SK	CD4+T	FALSE		FCAImmP7803039-GCAGCCACAGCGATCC	SP	FIBROBLAST_VI	FALSE		FCAImmP7198630-CACTCCAAGACTACAA	LI	MACROPHAGE_IRON_RECYCLING	FALSE		FCAImmP7277564-TTGGCAAGTGTTGAGG	TH	DP(P)_T	FALSE		Human_colon_16S8159187-GAGGTGACAAACCTAC	GU	EPITHELIUM_II	FALSE		FCAImmP7277559-TTTCCTCAGTCCATAC	BM	CMP	FALSE		FCAImmP7555859-CCTAGCTCAAAGGAAG	KI
			F30_liver_CD45+_FCAImmP7277560_TTAGGCATCCGTCATC	Kupffer Cell		TACAGTGGTCACCCAG-1	CD4+T Cells		cell_3711	Visceral endoderm		CGAACATGTAACGTTC-1	HSPC_2_IPSC		ACGATCAGTATCTCGA-2-0	Erythroid_ipsc		FCAImmP7579224-TGCACCTTCTTGTCAT	SK	CD4+T	FALSE		FCAImmP7803039-CCGGTAGTCACAACGT	SP	ENDOTHELIUM_III	FALSE		FCAImmP7198630-CCTATTAAGTAGGCCA	LI	MACROPHAGE_IRON_RECYCLING	FALSE		FCAImmP7277564-TGTCCCACACTTGGAT	TH	DC1	FALSE		Human_colon_16S8159187-CAGCAGCTCTCGATGA	GU	EPITHELIUM_II	FALSE		FCAImmP7277559-TGTATTCGTCAACTGT	BM	CMP	FALSE		FCAImmP7555859-GTCATTTTCTAACTGG	KI
			F22_liver_CD45+_FCAImmP7198628_AGGCCACGTGTCCTCT	Kupffer Cell		TACCTTATCTGTTGAG-1	CD8+T Cells		cell_3726	Haematoendothelial progenitors		CGAACATTCATCATTC-1	HSPC_2_IPSC		ACGATCAGTGAGATCG-2-0	Erythroid_ipsc		FCAImmP7579224-TCATTTGGTGAACCTT	SK	MONOCYTE_III_IL1B	FALSE		FCAImmP7803039-GGGCATCCAAGCGATG	SP	FIBROBLAST_VI	FALSE		FCAImmP7198630-CGCGTTTCACAGATTC	LI	MACROPHAGE_IRON_RECYCLING	FALSE		FCAImmP7277564-GGGCATCCATTCTTAC	TH	DP(P)_T	FALSE		Human_colon_16S8159187-TGACTAGAGGCAGTCA	GU	EPITHELIUM_II	FALSE		FCAImmP7277559-CGATGGCAGCGACGTA	BM	CMP	FALSE		FCAImmP7555859-CTCGAAATCTCGCTTG	KI
			F22_liver_CD45+_FCAImmP7198628_CGTTCTGGTCATTAGC	Kupffer Cell		TACGGGCCACATTCGA-1	CD8+T Cells		cell_3741	HSPC_lineage		CGAATGTAGACTCGGA-1	HSPC_2_IPSC		ACGATCAGTGGTAACG-2-0	HSPC_1_ipsc		FCAImmP7579224-GCAATCAGTAGCAAAT	SK	MONOCYTE_III_IL1B	FALSE		FCAImmP7803039-TAAGAGACACCACCAG	SP	LATE_ERYTHROID	FALSE		FCAImmP7198630-AGAGTGGGTAGTAGTA	LI	MACROPHAGE_PROLIFERATING	FALSE		FCAImmP7277564-TCAATCTGTTACGGAG	TH	DP(P)_T	FALSE		Human_colon_16S8159187-TGGCCAGTCACGAAGG	GU	EPITHELIUM_CYCLING	FALSE		FCAImmP7277559-CGTTAGAGTACCCAAT	BM	EARLY_MK	FALSE		FCAImmP7555859-AGCTCCTAGGGATCTG	KI
			F33_liver_CD45+_FCAImmP7316889_AACACGTGTCATCCCT	Kupffer Cell		TACTCGCAGTACCGGA-1	CD4+T Cells		cell_3747	ExE endoderm		CGAATGTAGAGTACCG-1	HSPC_2_IPSC		ACGATCAGTTCGGTCG-2-0	Erythroid_ipsc		FCAImmP7579224-AACTGGTTCTACTTAC	SK	CD8+T	FALSE		FCAImmP7803039-AAAGATGGTAAATGAC	SP	ENDOTHELIUM_I	FALSE		FCAImmP7198630-AGGTCCGTCTCGGACG	LI	MACROPHAGE_PROLIFERATING	FALSE		FCAImmP7277564-GATGAAACAGTCACTA	TH	DP(P)_T	FALSE		Human_colon_16S8159187-GGGAATGCAGACGCAA	GU	EPITHELIUM_II	FALSE		FCAImmP7277559-TGGACGCTCTACTCAT	BM	PROMYELOCYTE	FALSE		FCAImmP7555859-GAACCTAAGCCACTAT	KI
			F33_liver_CD45+_FCAImmP7316889_TCAGATGTCAACACCA	Kupffer Cell		TACTTACAGTACGTTC-1	CD4+T Cells		cell_3750	ExE endoderm		CGACCTTGTGTGGCTC-1	HSPC_2_IPSC		ACGATCATCAGGCGAA-2-0	Erythroid_ipsc		FCAImmP7579224-CAGTAACCAGGGTTAG	SK	CD4+T	FALSE		FCAImmP7803039-CCTAGCTAGTTACGGG	SP	ENDOTHELIUM_III	FALSE		FCAImmP7198630-AGTTGGTAGCAGATCG	LI	MACROPHAGE_IRON_RECYCLING	FALSE		FCAImmP7277564-GATTCAGCACGGACAA	TH	DP(P)_T	FALSE		Human_colon_16S8159187-CGCGGTAAGTCAAGCG	GU	EPITHELIUM_II	FALSE		FCAImmP7277559-CCATTCGTCCCAAGAT	BM	EARLY_MK	FALSE		FCAImmP7555859-GCACTCTAGCAGACTG	KI
			F33_liver_CD45+_FCAImmP7316890_AAGGAGCCACGCTTTC	Kupffer Cell		TACTTACAGTGAATTG-1	CD8+T Cells		cell_3755	Visceral endoderm		CGACCTTGTTACAGAA-1	HSPC_2_IPSC		ACGATCATCATGGAGG-2-0	Macrophage_ipsc		FCAImmP7579224-TGAAAGAAGCAATCTC	SK	NK	FALSE		FCAImmP7803039-CTACACCTCCCTCAGT	SP	ENDOTHELIUM_III	FALSE		FCAImmP7198630-GGTGAAGAGTGGTCCC	LI	MACROPHAGE_IRON_RECYCLING	FALSE		FCAImmP7277564-CTGATCCAGAGCCCAA	TH	DP(P)_T	FALSE		Human_colon_16S8159187-TCAGATGGTAGATTAG	GU	EPITHELIUM_CYCLING	FALSE		FCAImmP7277559-GGCTGGTCAAGCCATT	BM	PRE_PRO_B	FALSE		FCAImmP7555859-TGTCCCAGTTCCACTC	KI
			F33_liver_CD45+_FCAImmP7316891_TCGTAGATCTCTTGAT	Kupffer Cell		TACTTACCATCTCGCT-1	CD8+T Cells		cell_3757	ExE endoderm		CGACCTTTCCCGGATG-1	HSPC_2_IPSC		ACGATCATCGAGCCTG-2-0	Erythroid_ipsc		FCAImmP7579224-TTTGTCACATGATCCA	SK	NK	FALSE		FCAImmP7803039-GGCTGGTGTCCGTCAG	SP	PROMYELOCYTE	FALSE		FCAImmP7198630-CCGTTCACAAGTTAAG	LI	MACROPHAGE_IRON_RECYCLING	FALSE		FCAImmP7277564-TCTTCGGGTCCGTGAC	TH	DP(P)_T	FALSE		Human_colon_16S8159187-GATGCTACATAAGACA	GU	EPITHELIUM_CYCLING	FALSE		FCAImmP7277559-TCAATCTCATTACCTT	BM	CMP	FALSE		FCAImmP7555859-TGACGGCTCCAGAGGA	KI
			F45_liver_CD45+_FCAImmP7579222_ACGCCAGGTAGAGCTG	Kupffer Cell		TACTTACTCCGCGGTA-1	CD4+T Cells		cell_3764	HSPC_lineage		CGACTTCGTGCTAGCC-1	HSPC_2_IPSC		ACGATCATCTCACTCG-2-0	Erythroid_ipsc		FCAImmP7579224-GAGCAGAAGCCAGAAC	SK	MACROPHAGE_LYVE1_HIGH	TRUE		FCAImmP7803039-CGTTCTGGTGCGAAAC	SP	LATE_ERYTHROID	FALSE		FCAImmP7198630-AGTTGGTAGCAGACTG	LI	MACROPHAGE_IRON_RECYCLING	FALSE		FCAImmP7277564-TAAACCGCAGTTTACG	TH	DP(P)_T	FALSE		Human_colon_16S8159187-CAGTCCTGTCACTTCC	GU	EPITHELIUM_CYCLING	FALSE		FCAImmP7277559-CAGATCAGTGCACCAC	BM	MID_ERYTHROID	FALSE		FCAImmP7555859-GTCATTTGTTAGATGA	KI
			F45_liver_CD45+_FCAImmP7579222_AGATCTGGTTAAGACA	Kupffer Cell		TAGACCAAGCCTATGT-1	CD8+T Cells		cell_3771	ExE endoderm		CGACTTCTCACATAGC-1	HSPC_2_IPSC		ACGATCATCTTCGGAA-2-0	Erythroid_ipsc		FCAImmP7579224-CCTCAGTCAGACAAAT	SK	CD8+T	FALSE		FCAImmP7803039-CGCGTTTCACCGGAAA	SP	ENDOTHELIUM_III	FALSE		FCAImmP7198630-GCCTCTATCGCCAAAT	LI	MACROPHAGE_IRON_RECYCLING	FALSE		FCAImmP7277564-GGAAAGCTCCGCTGTT	TH	DP(P)_T	FALSE		Human_colon_16S8159187-TCATTTGCATATGAGA	GU	EPITHELIUM_CYCLING	FALSE		FCAImmP7277559-TCAATCTTCTAGCACA	BM	CMP	FALSE		FCAImmP7555859-CCTAGCTTCGCACTCT	KI
			F33_liver_CD45+_FCAImmP7316889_ACATACGTCATATCGG	Kupffer Cell		TAGAGCTTCAGGCAAG-1	CD8+T Cells		cell_3819	ExE endoderm		CGACTTCTCTCACATT-1	HSPC_2_IPSC		ACGATGTCAGGGACTA-2-0	Erythroid_ipsc		FCAImmP7579224-TAGCCGGTCCCAGGTG	SK	MONOCYTE_III_IL1B	FALSE		FCAImmP7803039-TTAGTTCGTGTCAATC	SP	ENDOTHELIUM_III	FALSE		FCAImmP7198630-AGACGTTGTGAAATCA	LI	MACROPHAGE_IRON_RECYCLING	FALSE		FCAImmP7277564-GCAAACTTCTGGTATG	TH	DN(P)_T	FALSE		Human_colon_16S8159187-GAACCTATCTTGCAAG	GU	EPITHELIUM_II	FALSE		FCAImmP7277559-CGACCTTAGGAATCGC	BM	EARLY_ERYTHROID	FALSE		FCAImmP7555859-TTTACTGGTTACGGAG	KI
			F33_liver_CD45+_FCAImmP7316889_ACTGAGTTCTAACGGT	Kupffer Cell		TAGCCGGTCGGGAGTA-1	CD8+T Cells		cell_3840	ExE endoderm		CGAGAAGAGAAGGGTA-1	HSPC_2_IPSC		ACGATGTCATTCCTAT-2-0	Erythroid_ipsc		FCAImmP7579224-GCAAACTGTAGCCTCG	SK	MYOFIBROBLAST	FALSE		FCAImmP7803039-CATCCACAGGACAGAA	SP	FIBROBLAST_VII	FALSE		FCAImmP7198630-CTTGGCTAGCCGGTAA	LI	MACROPHAGE_IRON_RECYCLING	FALSE		FCAImmP7277564-TAGTGGTCAATGAAAC	TH	DP(P)_T	FALSE		Human_colon_16S8159187-AGTCTTTCACGCTTTC	GU	EPITHELIUM_CYCLING	FALSE		FCAImmP7277559-CTGAAGTCAACAACCT	BM	PRE_PRO_B	FALSE		FCAImmP7555859-CTCGAAAAGTGGCACA	KI
			F33_liver_CD45+_FCAImmP7316889_AGAGCTTGTCCGTGAC	Kupffer Cell		TAGTGGTAGATCCTGT-1	Endothelial Cells		cell_3846	ExE endoderm		CGAGAAGCACATGTGT-1	HSPC_2_IPSC		ACGATGTGTAGTATAG-2-0	Macrophage_ipsc		FCAImmP7579224-CTTTGCGTCAGTTGAC	SK	MONOCYTE_III_IL1B	FALSE		FCAImmP7803039-GTACTTTAGCGTTGCC	SP	ENDOTHELIUM_III	FALSE		FCAImmP7198630-TACACGACAGATCTGT	LI	MACROPHAGE_PROLIFERATING	FALSE		FCAImmP7277564-CGATGTACACACCGAC	TH	DP(P)_T	FALSE		Human_colon_16S8159187-TGGACGCCATTACGAC	GU	EPITHELIUM_CYCLING	FALSE		FCAImmP7277559-CGTGTCTCAGGAATCG	BM	EARLY_MK	FALSE		FCAImmP7555859-GGGCACTTCCACGCAG	KI
			F33_liver_CD45+_FCAImmP7316889_CCCAGTTCAAGCTGTT	Kupffer Cell		TATCTCAAGATACACA-1	CD8+T Cells		cell_3855	Macrophage_lineage		CGAGAAGGTCCTAGCG-1	HSPC_2_IPSC		ACGATGTGTGTCTTAG-2-0	Macrophage_ipsc		FCAImmP7579224-GAGGTGATCCCTAATT	SK	DC2	FALSE		FCAImmP7803039-GCACATAGTACATGTC	SP	ENDOTHELIUM_III	FALSE		FCAImmP7198630-GGAATAACATACAGCT	LI	MACROPHAGE_IRON_RECYCLING	FALSE		FCAImmP7277564-TAGGCATGTACCGTTA	TH	DP(P)_T	FALSE		Human_colon_16S8159187-ATGAGGGTCTGTACGA	GU	EPITHELIUM_CYCLING	FALSE		FCAImmP7277559-TGCACCTCACCGATAT	BM	MID_ERYTHROID	FALSE		FCAImmP7555859-CAGCAGCTCAGAAATG	KI
			F33_liver_CD45+_FCAImmP7316889_CGACCTTCAGGTCGTC	Kupffer Cell		TATCTCACATTTCAGG-1	CD8+T Cells		cell_3892	ExE endoderm		CGAGAAGGTCTCTTAT-1	HSPC_2_IPSC		ACGCACGAGGGATGTC-2-0	MK_ipsc		FCAImmP7579224-TCAGGATCACAGATTC	SK	CD8+T	FALSE		FCAImmP7803039-GCAAACTAGCCCGAAA	SP	FIBROBLAST_VII	FALSE		FCAImmP7198630-GGGAGATTCAAGATCC	LI	MACROPHAGE_IRON_RECYCLING	FALSE		FCAImmP7277564-CTACGTCCATGTTCCC	TH	DP(P)_T	FALSE		Human_colon_16S8159187-AAAGCAAGTCAGATAA	GU	EPITHELIUM_II	FALSE		FCAImmP7277559-GGGAATGCATGATCCA	BM	EARLY_MK	FALSE		FCAImmP7555859-TAGTGGTGTATAGGGC	KI
			F33_liver_CD45+_FCAImmP7316889_CGGACTGCAATGCCAT	Kupffer Cell		TATGCCCGTCCGTGAC-1	NK Cells		cell_3894	ExE endoderm		CGAGCACCAATCAGAA-1	HSPC_2_IPSC		ACGCACGAGTCGAAAT-2-0	Erythroid_ipsc		FCAImmP7579224-TGCCCATAGGCAGTCA	SK	MONOCYTE_II_CCR2	FALSE		FCAImmP7803039-CCACGGAAGTTCGCAT	SP	FIBROBLAST_VI	FALSE		FCAImmP7198630-GAAGCAGCAGCCTGTG	LI	MACROPHAGE_IRON_RECYCLING	FALSE		FCAImmP7277564-TAGAGCTGTCTTCAAG	TH	DP(P)_T	FALSE		Human_colon_16S8159187-GTGTTAGAGTGTACTC	GU	EPITHELIUM_CYCLING	FALSE		FCAImmP7277559-CTAACTTAGTCGTACT	BM	EARLY_MK	FALSE		FCAImmP7555859-CATCAGACACACCGAC	KI
			F33_liver_CD45+_FCAImmP7316889_CTACCCACAATGAAAC	Kupffer Cell		TCAATCTGTGAAAGAG-1	NK Cells		cell_3904	Visceral endoderm		CGAGCACGTCAGCTAT-1	HSPC_2_IPSC		ACGCACGCAAATTGGA-2-0	Erythroid_ipsc		FCAImmP7579224-CAGCCGATCCGTCATC	SK	MONOCYTE_II_CCR2	FALSE		FCAImmP7803039-CGTGAGCAGGGATCTG	SP	ENDOTHELIUM_I	FALSE		FCAImmP7198630-GCACTCTCATTGCGGC	LI	MACROPHAGE_IRON_RECYCLING	FALSE		FCAImmP7277564-CACAGTATCTCGTATT	TH	DP(P)_T	FALSE		Human_colon_16S8159187-CCACGGATCATTTGGG	GU	EPITHELIUM_II	FALSE		FCAImmP7277559-CAGCGACTCATCGATG	BM	PRE_DC2	FALSE		FCAImmP7555859-ATTTCTGCAAACGCGA	KI
			F33_liver_CD45+_FCAImmP7316889_CTTGGCTAGACTTTCG	Kupffer Cell		TCAGCAAAGGTCGGAT-1	CD8+T Cells		cell_3947	Visceral endoderm		CGAGCACTCTCCGGTT-1	HSPC_2_IPSC		ACGCACGCACAAGTTC-2-0	Macrophage_ipsc		FCAImmP7579224-TACGGTATCAACACCA	SK	MACROPHAGE_LYVE1_HIGH	FALSE		FCAImmP7803039-ACCCACTGTCTCCACT	SP	ENDOTHELIUM_III	FALSE		FCAImmP7198630-TTTGTCACATGTAGTC	LI	MACROPHAGE_KUPFFER_LIKE	FALSE		FCAImmP7277564-CCACTACAGAGAGCTC	TH	DP(P)_T	FALSE		Human_colon_16S8159187-TTCCCAGAGGCTAGGT	GU	EPITHELIUM_CYCLING	FALSE		FCAImmP7277559-CTTCTCTGTCAGGACA	BM	MID_ERYTHROID	FALSE		FCAImmP7555859-CACACCTGTGTATGGG	KI
			F33_liver_CD45+_FCAImmP7316889_GAACCTAGTACCGTTA	Kupffer Cell		TCAGCAACATCGTCGG-1	Myeloid Cells		cell_3971	ExE endoderm		CGAGCCAAGACCACGA-1	HSPC_2_IPSC		ACGCACGCAGACCCGT-2-0	Erythroid_ipsc		FCAImmP7579224-TTCTACATCTGCTTGC	SK	CYCLING_T	FALSE		FCAImmP7803039-CGTCCATCAAGAGGCT	SP	ENDOTHELIUM_III	FALSE		FCAImmP7198630-CTCACACAGGCGTACA	LI	MACROPHAGE_KUPFFER_LIKE	FALSE		FCAImmP7277564-AGGGAGTAGTGAAGTT	TH	DP(P)_T	FALSE		Human_colon_16S8159187-TCGCGAGTCCGGGTGT	GU	EPITHELIUM_CYCLING	FALSE		FCAImmP7277559-GTGCATACACACCGCA	BM	MID_ERYTHROID	FALSE		FCAImmP7555859-AGTAGTCTCCTGCTTG	KI
			F33_liver_CD45+_FCAImmP7316889_GCATGATTCGGGAGTA	Kupffer Cell		TCAGGTAGTAGCCTAT-1	CD4+T Cells		cell_3978	Haematoendothelial progenitors		CGAGCCACAGGGCATA-1	HSPC_2_IPSC		ACGCACGCATCGTCCT-2-0	Macrophage_ipsc		FCAImmP7579224-CCGTACTTCTGCGTAA	SK	ILC3	FALSE		FCAImmP7803039-GGCAATTAGAGGGATA	SP	ENDOTHELIUM_III	FALSE		FCAImmP7198630-CGCTATCTCTCTGTCG	LI	MEMP	FALSE		FCAImmP7277564-CGAGCCAAGATCTGAA	TH	DP(P)_T	FALSE		Human_colon_16S8159187-TCGCGTTAGTGGTAGC	GU	EPITHELIUM_II	FALSE		FCAImmP7277559-GCAAACTCAGACTCGC	BM	MID_ERYTHROID	FALSE		FCAImmP7555859-CAGCTGGTCTGATACG	KI
			F33_liver_CD45+_FCAImmP7316889_GGACAGAAGACGCTTT	Kupffer Cell		TCATTACCATCTCCCA-1	NK Cells		cell_3985	ExE endoderm		CGATCGGCAAAGGTGC-1	HSPC_2_IPSC		ACGCACGTCACTTGGA-2-0	Erythroid_ipsc		FCAImmP7579224-TATTACCGTCAAACTC	SK	MONOCYTE_III_IL1B	FALSE		FCAImmP7803039-CAGCAGCCACGGTGTC	SP	FIBROBLAST_VI	FALSE		FCAImmP7198630-GCAAACTTCGAGCCCA	LI	MACROPHAGE_IRON_RECYCLING	FALSE		FCAImmP7277564-TATCTCAGTCCTCCAT	TH	DP(P)_T	FALSE		Human_colon_16S8159187-GTGGGTCCAAGTCTAC	GU	EPITHELIUM_II	FALSE		FCAImmP7277559-TCAGGTACACATAACC	BM	CMP	FALSE		FCAImmP7555859-AGGCCGTAGCCGGTAA	KI
			F33_liver_CD45+_FCAImmP7316889_GGGAGATTCCACTGGG	Kupffer Cell		TCATTTGCAAGTTCTG-1	Myeloid Cells		cell_3999	HSPC_lineage		CGATCGGGTCCGAAGA-1	HSPC_2_IPSC		ACGCACGTCATGGTAC-2-0	Erythroid_ipsc		FCAImmP7579224-AAACCTGTCATGCTCC	SK	MONOCYTE_III_IL1B	FALSE		FCAImmP7803039-CTTTGCGGTAAATGAC	SP	ENDOTHELIUM_III	FALSE		FCAImmP7198630-GATGCTATCCTAGAAC	LI	MACROPHAGE_IRON_RECYCLING	FALSE		FCAImmP7277564-GAATAAGAGGTGGGTT	TH	DP(P)_T	FALSE		Human_colon_16S8159187-CGGGTCATCCCACTTG	GU	EPITHELIUM_CYCLING	FALSE		FCAImmP7277559-GAAATGATCGCGGATC	BM	PROMYELOCYTE	FALSE		FCAImmP7555859-CGATGTATCCTCATTA	KI
			F33_liver_CD45+_FCAImmP7316889_GGGATGATCCTTGACC	Kupffer Cell		TCATTTGCAGTGGAGT-1	Myeloid Cells		cell_4003	ExE endoderm		CGCCAAGTCAGCAACT-1	HSPC_2_IPSC		ACGGAAGCACTTACAG-2-0	MK_ipsc		FCAImmP7579224-TACTTACAGCACAGGT	SK	MACROPHAGE_LYVE1_HIGH	TRUE		FCAImmP7803039-TCCACACGTGCCTGCA	SP	MID_ERYTHROID	FALSE		FCAImmP7198630-TCGCGTTTCACAAACC	LI	MAST_CELL	FALSE		FCAImmP7277564-GGACAAGGTCGAACAG	TH	DP(P)_T	FALSE		Human_colon_16S8159187-TTTATGCCACATCCGG	GU	EPITHELIUM_CYCLING	FALSE		FCAImmP7277559-TGAGAGGAGACTCGGA	BM	EARLY_ERYTHROID	FALSE		FCAImmP7555859-ACGGGTCGTCAGCTAT	KI
			F33_liver_CD45+_FCAImmP7316889_GTTAAGCGTGTGTGCC	Kupffer Cell		TCGAGGCAGACAGGCT-1	CD8+T Cells		cell_4007	ExE endoderm		CGCCAAGTCCATGAAC-1	HSPC_2_IPSC		ACGGAAGCAGAGTCTT-2-0	Erythroid_ipsc		FCAImmP7579224-GCAATCAGTGCACTTA	SK	MONOCYTE_III_IL1B	FALSE		FCAImmP7803039-TTAGGCATCTCGATGA	SP	LATE_ERYTHROID	FALSE		FCAImmP7198630-CCAGCGATCGCGTTTC	LI	MACROPHAGE_IRON_RECYCLING	FALSE		FCAImmP7277564-TCGAGGCAGCTAGGCA	TH	DP(P)_T	FALSE		Human_colon_16S8159187-GAACCTAGTCACACGC	GU	EPITHELIUM_CYCLING	FALSE		FCAImmP7277559-AGCGGTCGTTCACCTC	BM	PROMYELOCYTE	FALSE		FCAImmP7555859-GTACTCCAGATACACA	KI
			F33_liver_CD45+_FCAImmP7316889_TACGGATCAGCTGTGC	Kupffer Cell		TCGAGGCAGACTGTAA-1	NK Cells		cell_4016	ExE endoderm		CGCCAAGTCCTAGTGA-1	HSPC_2_IPSC		ACGGAAGCATGGGTCC-2-0	Erythroid_ipsc		FCAImmP7579224-GCAATCATCTCCAGGG	SK	DC2	FALSE		FCAImmP7803039-GAACATCAGATGGCGT	SP	LATE_ERYTHROID	FALSE		FCAImmP7198630-TGACTAGCACACCGAC	LI	MACROPHAGE_IRON_RECYCLING	FALSE		FCAImmP7277564-CCGTACTCAATCCAAC	TH	DP(P)_T	FALSE		Human_colon_16S8159187-ATCTACTAGAGACTAT	GU	EPITHELIUM_II	FALSE		FCAImmP7277559-GACCAATGTTACGTCA	BM	MID_ERYTHROID	FALSE		FCAImmP7555859-ACATGGTCATGGTAGG	KI
			F33_liver_CD45+_FCAImmP7316889_TACGGATCATTGGTAC	Kupffer Cell		TCGCGAGGTACAAGTA-1	CD4+T Cells		cell_4022	Visceral endoderm		CGCCAAGTCGAATGGG-1	HSPC_2_IPSC		ACGGAAGGTTCAGGTT-2-0	Erythroid_ipsc		FCAImmP7579224-CTCACACTCTTGAGAC	SK	MONOCYTE_III_IL1B	FALSE		FCAImmP7803039-CTTTGCGGTGTTCTTT	SP	ENDOTHELIUM_III	FALSE		FCAImmP7198630-CATGGCGGTTCTGAAC	LI	MACROPHAGE_IRON_RECYCLING	FALSE		FCAImmP7277564-TCATTACCACCTGGTG	TH	DP(P)_T	FALSE		Human_colon_16S8159187-CGATTGATCATACGGT	GU	ENDOTHELIUM_IV	FALSE		FCAImmP7277559-TGTTCCGGTGATGCCC	BM	EARLY_MK	FALSE		FCAImmP7555859-TCAGGTAAGCTAACTC	KI
			F33_liver_CD45+_FCAImmP7316889_TTTGTCAAGGAATCGC	Kupffer Cell		TCGCGTTTCCTGCTTG-1	CD4+T Cells		cell_4027	ExE endoderm		CGCGGTAAGATAGCAT-1	HSPC_2_IPSC		ACGGGTCAGTAAGGGA-2-0	Macrophage_ipsc		FCAImmP7579224-GCATGATAGAGAGCTC	SK	MONOCYTE_III_IL1B	FALSE		FCAImmP7803039-ATAGACCGTTCCACAA	SP	ENDOTHELIUM_III	FALSE		FCAImmP7198630-TTTACTGCACGTGAGA	LI	MACROPHAGE_IRON_RECYCLING	FALSE		FCAImmP7277564-ATGGGAGAGCAATATG	TH	DP(P)_T	FALSE		Human_colon_16S8159187-TTCTCAAAGTGGAGTC	GU	EPITHELIUM_CYCLING	FALSE		FCAImmP7277559-TTCCCAGGTAAGAGAG	BM	MID_ERYTHROID	FALSE		FCAImmP7555859-GGCGTGTCAGTTCATG	KI
			F33_liver_CD45+_FCAImmP7316890_AACTCTTTCAATAAGG	Kupffer Cell		TCGGGACAGAACTGTA-1	NK Cells		cell_4039	Visceral endoderm		CGCGTTTAGGTGACCA-1	HSPC_2_IPSC		ACGGGTCGTCTTACTT-2-0	Erythroid_ipsc		FCAImmP7579224-TTAACTCGTTAAGAAC	SK	FIBROBLAST_I	FALSE		FCAImmP7803039-TAGTGGTAGGGTCTCC	SP	ENDOTHELIUM_III	FALSE		FCAImmP7198630-CGAGCCATCCTTCAAT	LI	MACROPHAGE_KUPFFER_LIKE	FALSE		FCAImmP7277564-TCAGCTCGTGAAAGAG	TH	DP(P)_T	FALSE		Human_colon_16S8159187-CGAACATGTAGCTTGT	GU	EPITHELIUM_II	FALSE		FCAImmP7277559-TTGCCGTTCTTACCTA	BM	MAST_CELL	FALSE		FCAImmP7555859-CATCGGGTCAACACAC	KI
			F33_liver_CD45+_FCAImmP7316890_ACTGTCCAGAATTCCC	Kupffer Cell		TCGGGACAGTACGCGA-1	CD4+T Cells		cell_4055	ExE endoderm		CGCGTTTGTCATACTG-1	HSPC_2_IPSC		ACGGGTCTCACCTCTG-2-0	Erythroid_ipsc		FCAImmP7579224-TTATGCTGTTCAGGCC	SK	DC2	FALSE		FCAImmP7803039-CTACCCATCGGATGTT	SP	MESOTHELIUM	FALSE		FCAImmP7198630-GAGGTGACACGACTCG	LI	MACROPHAGE_IRON_RECYCLING	FALSE		FCAImmP7277564-TATCTCATCGAATGCT	TH	DP(P)_T	FALSE		Human_colon_16S8159187-GGAATAAGTCATATCG	GU	EPITHELIUM_II	FALSE		FCAImmP7277559-CAGCCGACATTGCGGC	BM	MPP	FALSE		FCAImmP7555859-TACTCATTCCGGGTGT	KI
			F33_liver_CD45+_FCAImmP7316890_AGTAGTCGTCTGGAGA	Kupffer Cell		TCGGTAAAGTACGACG-1	CD8+T Cells		cell_4071	Visceral endoderm		CGCTATCAGCGCCTTG-1	HSPC_2_IPSC		ACGGTCGAGAAGATCT-2-0	Erythroid_ipsc		FCAImmP7579224-AGTGGGAGTCCGAACC	SK	MONOCYTE_III_IL1B	FALSE		FCAImmP7803039-GTGAAGGGTGCAGACA	SP	ENDOTHELIUM_III	FALSE		FCAImmP7198630-TTCTCCTTCGTAGGTT	LI	MACROPHAGE_IRON_RECYCLING	FALSE		FCAImmP7277564-AGTCTTTGTCACCCAG	TH	DP(P)_T	FALSE		Human_colon_16S8159187-CACCAGGCATGCCACG	GU	EPITHELIUM_CYCLING	FALSE		FCAImmP7277559-AGGTCATTCGCTTAGA	BM	MID_ERYTHROID	FALSE		FCAImmP7555859-GTCCTCACACTGTGTA	KI
			F33_liver_CD45+_FCAImmP7316890_ATTCTACGTTATCGGT	Kupffer Cell		TCGGTAAGTCTCGTTC-1	CD4+T Cells		cell_4074	Macrophage_lineage		CGCTATCCAGGCTCAC-1	HSPC_2_IPSC		ACGGTCGCAATGACCT-2-0	Erythroid_ipsc		FCAImmP7579224-AGTGTCACACACCGAC	SK	PROMONOCYTE	FALSE		FCAImmP7803039-ACTGATGGTCAAAGAT	SP	FIBROBLAST_VI	FALSE		FCAImmP7198630-AACTCAGAGACAGGCT	LI	MACROPHAGE_IRON_RECYCLING	FALSE		FCAImmP7277564-TATGCCCAGGACATTA	TH	DP(P)_T	FALSE		Human_colon_16S8159187-AAGGTTCTCACAGTAC	GU	EPITHELIUM_II	FALSE		FCAImmP7277559-AGGGATGAGCTAGTCT	BM	MID_ERYTHROID	FALSE		FCAImmP7555859-TACCTATTCACCCTCA	KI
			F33_liver_CD45+_FCAImmP7316890_CATATTCTCACTTACT	Kupffer Cell		TCGTACCCATTGTGCA-1	CD4+T Cells		cell_4095	ExE endoderm		CGCTATCCATTGTGCA-1	HSPC_2_IPSC		ACGGTCGCACCGTGAC-2-0	Macrophage_ipsc		FCAImmP7579224-GATGAAACAAACTGTC	SK	VSMC_PERICYTE	FALSE		FCAImmP7803039-CGCTTCACATCGACGC	SP	FIBROBLAST	FALSE		FCAImmP7198630-AGCCTAACAAAGTGCG	LI	MACROPHAGE_IRON_RECYCLING	FALSE		FCAImmP7277564-CAAGAAAGTGAAATCA	TH	DP(P)_T	FALSE		Human_colon_16S8159187-CACAGGCAGACTGGGT	GU	EPITHELIUM_CYCLING	FALSE		FCAImmP7277559-GCGGGTTGTCGAACAG	BM	MID_ERYTHROID	FALSE		FCAImmP7555859-TACTTGTAGAACAACT	KI
			F33_liver_CD45+_FCAImmP7316890_CCACTACGTGTTGAGG	Kupffer Cell		TCGTAGACATGAAGTA-1	CD4+T Cells		cell_4096	ExE endoderm		CGCTATCTCTACTTAC-1	HSPC_2_IPSC		ACGGTCGTCCACAGCG-2-0	Erythroid_ipsc		FCAImmP7579224-TATGCCCCATCCCATC	SK	CYCLING_T	FALSE		FCAImmP7803039-ATCACGACACCAGTTA	SP	MID_ERYTHROID	FALSE		FCAImmP7198630-GAAGCAGGTGCCTTGG	LI	MACROPHAGE_IRON_RECYCLING	FALSE		FCAImmP7277564-TTGGAACGTATCAGTC	TH	DP(P)_T	FALSE		Human_colon_16S8159187-AGGGAGTCAAGGTTTC	GU	EPITHELIUM_CYCLING	FALSE		FCAImmP7277559-TGGGCGTCACGTTGGC	BM	DC_CYCLING	FALSE		FCAImmP7555859-CTCAGAACAGTGGGAT	KI
			F33_liver_CD45+_FCAImmP7316890_CCTCTGACACTTCGAA	Kupffer Cell		TCTATTGAGTGAACGC-1	CD4+T Cells		cell_4097	Macrophage_lineage		CGCTGGACATGCCTTC-1	HSPC_2_IPSC		ACGGTCGTCCTCGATC-2-0	Erythroid_ipsc		FCAImmP7579224-CCATGTCTCAAACCGT	SK	DC2	FALSE		FCAImmP7803039-AAGGTTCCAAGCGCTC	SP	EARLY_MK	FALSE		FCAImmP7198630-CTACCCACACTTCTGC	LI	MACROPHAGE_IRON_RECYCLING	FALSE		FCAImmP7277564-TTGTAGGTCCGGCACA	TH	DP(P)_T	FALSE		Human_colon_16S8159187-TCTCTAACAAGCCGTC	GU	EPITHELIUM_II	FALSE		FCAImmP7277559-ATCGAGTGTCAGTGGA	BM	PRO_B	FALSE		FCAImmP7555859-CGACTTCTCCGCGGTA	KI
			F33_liver_CD45+_FCAImmP7316890_CGCGTTTCACGACTCG	Kupffer Cell		TCTCATACATATGCTG-1	CD4+T Cells		cell_4102	ExE endoderm		CGCTTCAAGGAGCGTT-1	HSPC_2_IPSC		ACGGTTAAGAGGCGTT-2-0	Erythroid_ipsc		FCAImmP7579224-GGCGACTCATCTGGTA	SK	VSMC_PERICYTE	FALSE		FCAImmP7803039-GCTGGGTCACGAAATA	SP	MID_ERYTHROID	FALSE		FCAImmP7198630-CCGTGGAGTGGCCCTA	LI	MACROPHAGE_KUPFFER_LIKE	FALSE		FCAImmP7277564-CCTAAAGAGTAGGCCA	TH	DP(P)_T	FALSE		Human_colon_16S8159187-GACACGCTCGCAAACT	GU	EPITHELIUM_II	FALSE		FCAImmP7277559-AGGCCACGTCACACGC	BM	MID_ERYTHROID	FALSE		FCAImmP7555859-GACGTTAGTGACTCAT	KI
			F33_liver_CD45+_FCAImmP7316890_CGGAGTCTCGAATCCA	Kupffer Cell		TCTCTAATCAAACCAC-1	NK Cells		cell_4103	ExE endoderm		CGCTTCACAGATGGCA-1	HSPC_2_IPSC		ACGGTTAAGTTTGCTG-2-0	Erythroid_ipsc		FCAImmP7579224-AGAGCTTAGACAGGCT	SK	MONOCYTE_III_IL1B	FALSE		FCAImmP7803039-TTGTAGGGTGAGGGAG	SP	ENDOTHELIUM_III	FALSE		FCAImmP7198630-CGGACGTTCACGCATA	LI	DC1	FALSE		FCAImmP7277564-ACCGTAAGTGTGACCC	TH	DP(P)_T	FALSE		Human_colon_16S8159187-CTCTGGTTCGTGACAT	GU	ENDOTHELIUM_II	FALSE		FCAImmP7277559-CATGGCGCAGTTAACC	BM	LARGE_PRE_B	FALSE		FCAImmP7555859-GCGGGTTGTTCCACAA	KI
			F33_liver_CD45+_FCAImmP7316890_CTTTGCGAGAACAATC	Kupffer Cell		TCTTTCCAGTTCGCGC-1	NK Cells		cell_4109	Visceral endoderm		CGCTTCAGTGGGTCAA-1	HSPC_2_IPSC		ACGGTTACATCTCGTC-2-0	Macrophage_ipsc		FCAImmP7579224-GGGAGATGTATGAATG	SK	DC1	FALSE		FCAImmP7803039-CCACTACTCGGAAATA	SP	ENDOTHELIUM_III	FALSE		FCAImmP7198630-AGACGTTGTGAAGGCT	LI	DC_CYCLING	FALSE		FCAImmP7277564-AGCGTCGCAAGTACCT	TH	DP(P)_T	FALSE		Human_colon_16S8159187-CGTCACTTCTTGCCGT	GU	EPITHELIUM_CYCLING	FALSE		FCAImmP7277559-TCGAGGCAGGTAGCCA	BM	EARLY_MK	FALSE		FCAImmP7555859-TACTCGCGTAAATGAC	KI
			F33_liver_CD45+_FCAImmP7316890_GGCGTGTGTAAGTGGC	Kupffer Cell		TCTTTCCGTCATCGGC-1	Fibroblasts		cell_4129	Haematoendothelial progenitors		CGCTTCATCCCGACTT-1	HSPC_2_IPSC		ACGGTTAGTCTGTAAC-2-0	Erythroid_ipsc		FCAImmP7579224-ACGAGCCGTTCTGAAC	SK	VSMC_PERICYTE	FALSE		FCAImmP7803039-CGAATGTCAGTGACAG	SP	FIBROBLAST_VII	FALSE		FCAImmP7198630-GTTCATTGTAGCGCTC	LI	MACROPHAGE_KUPFFER_LIKE	FALSE		FCAImmP7277564-ACTTTCAAGCTCAACT	TH	DP(P)_T	FALSE		Human_colon_16S8159187-GTGCAGCTCCGCGGTA	GU	EPITHELIUM_II	FALSE		FCAImmP7277559-GCATGTAGTAGCCTCG	BM	MPP	FALSE		FCAImmP7555859-TACACGACAATGAATG	KI
			F33_liver_CD45+_FCAImmP7316890_GGGAATGTCCCATTAT	Kupffer Cell		TGAAAGACACTGAAGG-1	CD8+T Cells		cell_4146	ExE endoderm		CGGACACGTCAATGTC-1	HSPC_2_IPSC		ACGGTTATCCACCTGT-2-0	Erythroid_ipsc		FCAImmP7579224-ACCGTAATCAGAGACG	SK	PROMONOCYTE	FALSE		FCAImmP7803039-CCTTACGAGCTAGGCA	SP	LATE_ERYTHROID	FALSE		FCAImmP7198630-TAAGAGACAAACAACA	LI	MACROPHAGE_IRON_RECYCLING	FALSE		FCAImmP7277564-GCATGATCACCGCTAG	TH	B_CYCLING	FALSE		Human_colon_16S8159187-CACATAGCAAGTTAAG	GU	EPITHELIUM_II	FALSE		FCAImmP7277559-GAAGCAGAGGCAGTCA	BM	MPP	FALSE		FCAImmP7555859-AGCGTCGCACATGACT	KI
			F33_liver_CD45+_FCAImmP7316890_GGGCACTCAACTGCGC	Kupffer Cell		TGACAACAGTTAACGA-1	Fetal DCs		cell_4148	ExE endoderm		CGGACACGTTCCATGA-1	HSPC_2_IPSC		ACGTAACAGGCATGGT-2-0	Erythroid_ipsc		FCAImmP7579224-TTAACTCTCGCGCCAA	SK	CD4+T	FALSE		FCAImmP7803039-AAGGCAGGTTTGACTG	SP	ENDOTHELIUM_III	FALSE		FCAImmP7198630-GACTGCGAGACTTTCG	LI	MACROPHAGE_PROLIFERATING	FALSE		FCAImmP7277564-GGGAGATGTTTGGCGC	TH	DP(P)_T	FALSE		Human_colon_16S8159187-GTATTCTCACCGTTGG	GU	EPITHELIUM_CYCLING	FALSE		FCAImmP7277559-CGCTGGAAGCTGGAAC	BM	MPP	FALSE		FCAImmP7555859-TGCCAAAGTGCAGTAG	KI
			F33_liver_CD45+_FCAImmP7316890_GTATTCTTCCTTTACA	Kupffer Cell		TGACAACGTTTGTGTG-1	NK Cells		cell_4157	ExE endoderm		CGGACACTCTTCATGT-1	HSPC_2_IPSC		ACGTAACCAGACCTGC-2-0	Erythroid_ipsc		FCAImmP7579224-GGGAATGGTTACCAGT	SK	NK	FALSE		FCAImmP7803039-GTTTCTAAGATAGGAG	SP	LATE_ERYTHROID	FALSE		FCAImmP7198630-TAAGTGCCACGGTAGA	LI	MACROPHAGE_IRON_RECYCLING	FALSE		FCAImmP7277564-CTCGGGATCAGCGACC	TH	DP(P)_T	FALSE		Human_colon_16S8159187-GTGCTTCGTGTCAATC	GU	EPITHELIUM_CYCLING	FALSE		FCAImmP7277559-TTAACTCCACATTCGA	BM	EARLY_ERYTHROID	FALSE		FCAImmP7555859-TGAAAGAAGTCTCAAC	KI
			F33_liver_CD45+_FCAImmP7316890_GTCACGGCATCACCCT	Kupffer Cell		TGACTAGCATGGTCTA-1	NK Cells		cell_4162	ExE endoderm		CGGACGTCAGACAAAT-1	HSPC_2_IPSC		ACGTAACCATGGGCAA-2-0	MK_ipsc		FCAImmP7579224-AAAGATGAGAAACGCC	SK	DC2	FALSE		FCAImmP7803039-TCAGGTACAGAAGCAC	SP	ENDOTHELIUM_III	FALSE		FCAImmP7198630-ACTTGTTAGAGTTGGC	LI	MACROPHAGE_IRON_RECYCLING	FALSE		FCAImmP7277564-AAGGCAGTCGGATGTT	TH	DP(P)_T	FALSE		Human_colon_16S8159187-CGATTGATCCTACAGA	GU	EPITHELIUM_CYCLING	FALSE		FCAImmP7277559-TACGGTACAATAGAGT	BM	CMP	FALSE		FCAImmP7555859-CCTTCCCGTGCCTGGT	KI
			F33_liver_CD45+_FCAImmP7316891_AAGCCGCCATGCCACG	Kupffer Cell		TGACTTTAGGCGTACA-1	NK Cells		cell_4174	ExE endoderm		CGGACGTTCACCACCT-1	HSPC_2_IPSC		ACGTAACGTTCCGCTT-2-0	Erythroid_ipsc		FCAImmP7579224-CAGGTGCAGAAGAAGC	SK	MONOCYTE_II_CCR2	FALSE		FCAImmP7803039-GCAATCAGTGTTCGAT	SP	ENDOTHELIUM_III	FALSE		FCAImmP7198630-CCTTACGAGCACAGGT	LI	MACROPHAGE_PROLIFERATING	FALSE		FCAImmP7277564-TGAAAGAGTTTGACTG	TH	DP(P)_T	FALSE		Human_colon_16S8159187-CCTACACAGACAGAGA	GU	EPITHELIUM_II	FALSE		FCAImmP7277559-ACGGGCTAGGTGCTTT	BM	MID_ERYTHROID	FALSE		FCAImmP7555859-ATTATCCGTGCACGAA	KI
			F33_liver_CD45+_FCAImmP7316891_AAGGCAGCATTCTTAC	Kupffer Cell		TGAGCATCACACAGAG-1	CD8+T Cells		cell_4183	ExE endoderm		CGGAGCTAGAACAATC-1	HSPC_2_IPSC		ACGTACACAAGGGTCA-2-0	Erythroid_ipsc		FCAImmP7579224-TGGCTGGTCCTCTAGC	SK	CD8+T	FALSE		FCAImmP7803039-ACTTTCAGTCGACTAT	SP	ENDOTHELIUM_III	FALSE		FCAImmP7198630-AGGGTGAAGCAAATCA	LI	MACROPHAGE_PROLIFERATING	FALSE		FCAImmP7277564-TGCACCTCAGCTCCGA	TH	DP(P)_T	FALSE		Human_colon_16S8159187-TTGACTTCAATGGACG	GU	EPITHELIUM_II	FALSE		FCAImmP7277559-GATGAAAAGGATGCGT	BM	MID_ERYTHROID	FALSE		FCAImmP7555859-CAACTAGGTAGCGTGA	KI
			F33_liver_CD45+_FCAImmP7316891_AAGGTTCTCGCTTAGA	Kupffer Cell		TGAGCATCATTGGCGC-1	CD8+T Cells		cell_4198	Haematoendothelial progenitors		CGGAGCTAGTGACATA-1	HSPC_2_IPSC		ACGTACACACTGAATC-2-0	Erythroid_ipsc		FCAImmP7579224-CACACCTAGGCCGAAT	SK	MACROPHAGE_LYVE1_HIGH	FALSE		FCAImmP7803039-GGACAGACAGGTGCCT	SP	ENDOTHELIUM_III	FALSE		FCAImmP7198630-CTCTAATAGAATCTCC	LI	MACROPHAGE_IRON_RECYCLING	FALSE		FCAImmP7277564-GATCAGTCAAGCGTAG	TH	DP(P)_T	FALSE		Human_colon_16S8159187-CCGGTAGAGATGAGAG	GU	EPITHELIUM_CYCLING	FALSE		FCAImmP7277559-GGTATTGCATTGGCGC	BM	CMP	FALSE		FCAImmP7555859-ACCTTTATCTACCAGA	KI
			F33_liver_CD45+_FCAImmP7316891_ACTGCTCGTCTCTCTG	Kupffer Cell		TGAGCCGTCGCCAAAT-1	CD4+T Cells		cell_4208	ExE endoderm		CGGAGCTAGTGGGATC-1	HSPC_2_IPSC		ACGTACATCAGACTGT-2-0	Macrophage_ipsc		FCAImmP7579224-ACGGCCATCCCGGATG	SK	MONOCYTE_II_CCR2	FALSE		FCAImmP7803039-TACGGATAGCAAATCA	SP	ENDOTHELIUM_III	FALSE		FCAImmP7198630-TGACAACAGTGCCAGA	LI	MACROPHAGE_IRON_RECYCLING	FALSE		FCAImmP7277564-TGACTAGAGCAGCGTA	TH	DP(P)_T	FALSE		Human_colon_16S8159187-GGACATTAGGACAGAA	GU	EPITHELIUM_II	FALSE		FCAImmP7277559-CCGGGATTCTGGGCCA	BM	EARLY_MK	FALSE		FCAImmP7555859-CACTCCATCGGATGGA	KI
			F33_liver_CD45+_FCAImmP7316891_AGCGTATAGGCAGTCA	Kupffer Cell		TGAGGGAGTAATCACC-1	NK Cells		cell_4210	ExE endoderm		CGGAGCTGTAGCGATG-1	HSPC_2_IPSC		ACGTACATCCTTCTTC-2-0	Erythroid_ipsc		FCAImmP7579224-GCTGCTTGTGACTACT	SK	MONOCYTE_III_IL1B	FALSE		FCAImmP7803039-AGCCTAAAGTAGTGCG	SP	LATE_MK	FALSE		FCAImmP7198630-TCGTAGACATGCTAGT	LI	MACROPHAGE_IRON_RECYCLING	FALSE		FCAImmP7277564-TTCGGTCGTTATTCTC	TH	DP(P)_T	FALSE		Human_colon_16S8159187-CAAGAAAGTGATAAAC	GU	EPITHELIUM_II	FALSE		FCAImmP7277559-AGGTCATAGTCTCAAC	BM	MID_ERYTHROID	FALSE		FCAImmP7555859-GACTACATCTAACGGT	KI
			F33_liver_CD45+_FCAImmP7316891_ATTGGTGCACGAAATA	Kupffer Cell		TGCACCTCAATCTGCA-1	Endothelial Cells		cell_4212	ExE endoderm		CGGAGCTTCGTACCGG-1	HSPC_2_IPSC		ACGTAGTCAAAGGCTG-2-0	Macrophage_ipsc		FCAImmP7579224-TGCCCATCAAGCCGCT	SK	ILC2	FALSE		FCAImmP7803039-TACGGATAGTCTTGCA	SP	FIBROBLAST_VI	FALSE		FCAImmP7198630-GTACGTAAGAAACGAG	LI	MACROPHAGE_IRON_RECYCLING	FALSE		FCAImmP7277564-CTCGAGGAGCAACGGT	TH	TREG	FALSE		Human_colon_16S8159187-GTAACGTAGTTCGATC	GU	EPITHELIUM_II	FALSE		FCAImmP7277559-CGTAGCGCAGCCAGAA	BM	MEP	FALSE		FCAImmP7555859-GGGCACTCATGCGCAC	KI
			F33_liver_CD45+_FCAImmP7316891_CAGCCGAGTATCACCA	Kupffer Cell		TGCCAAAAGACAAAGG-1	CD8+T Cells		cell_4233	ExE endoderm		CGGAGTCGTAGCACGA-1	HSPC_2_IPSC		ACGTAGTCACTGGCCA-2-0	Erythroid_ipsc		FCAImmP7579224-CTACCCAGTTTACTCT	SK	MACROPHAGE_LYVE1_HIGH	FALSE		FCAImmP7803039-CTGAAGTGTACCGGCT	SP	ENDOTHELIUM_III	FALSE		FCAImmP7198630-TTTATGCCACTGTGTA	LI	MACROPHAGE_IRON_RECYCLING	FALSE		FCAImmP7277564-CGGTTAATCGGCGGTT	TH	DP(P)_T	FALSE		Human_colon_16S8159187-CTCTAATAGTGGTAAT	GU	EPITHELIUM_CYCLING	FALSE		FCAImmP7277559-GTCGTAAAGTGCGATG	BM	PRE_DC2	FALSE		FCAImmP7555859-TCTCATAGTATCACCA	KI
			F33_liver_CD45+_FCAImmP7316891_CCACCTAGTACATCCA	Kupffer Cell		TGCCAAATCAGGCGAA-1	NK Cells		cell_4236	ExE endoderm		CGGCTAGAGACTAGGC-1	HSPC_2_IPSC		ACGTCCTAGCCAAGTG-2-0	Erythroid_ipsc		FCAImmP7579224-CTCGAAATCTTCGGTC	SK	CD4+T	FALSE		FCAImmP7803039-ACTGATGCACCAGATT	SP	FIBROBLAST_VI	FALSE		FCAImmP7198630-GCATACAAGCCTCGTG	LI	MACROPHAGE_IRON_RECYCLING	FALSE		FCAImmP7277564-GGGTCTGAGTTGTAGA	TH	DP(P)_T	FALSE		Human_colon_16S8159187-AGCTTGACAATTCCTT	GU	EPITHELIUM_II	FALSE		FCAImmP7277559-AACTCAGCAATGGAGC	BM	MID_ERYTHROID	FALSE		FCAImmP7555859-TCGTACCTCGCTAGCG	KI
			F33_liver_CD45+_FCAImmP7316891_CGCCAAGCATCCTAGA	Kupffer Cell		TGCGCAGGTGAGGGTT-1	NK Cells		cell_4237	Visceral endoderm		CGGCTAGAGTATGACA-1	HSPC_2_IPSC		ACGTCCTAGGATTACA-2-0	Erythroid_ipsc		FCAImmP7579224-CAGAATCCATTGGGCC	SK	MACROPHAGE_LYVE1_HIGH	FALSE		FCAImmP7803039-TTCTCAATCAGAGACG	SP	ENDOTHELIUM_III	FALSE		FCAImmP7198630-CCAATCCTCTCGGACG	LI	MACROPHAGE_KUPFFER_LIKE	FALSE		FCAImmP7277564-CGGACACTCCTTGACC	TH	DP(P)_T	FALSE		Human_colon_16S8159187-TGCCCATTCACGACTA	GU	EPITHELIUM_CYCLING	FALSE		FCAImmP7277559-TTCCCAGCAGACAGGT	BM	EARLY_MK	FALSE		FCAImmP7555859-TTCCCAGGTGTGACCC	KI
			F33_liver_CD45+_FCAImmP7316891_CGGACGTTCCTGCCAT	Kupffer Cell		TGCGGGTCAAATACAG-1	CD8+T Cells		cell_4244	ExE endoderm		CGGCTAGCAATCCGAT-1	HSPC_2_IPSC		ACGTCCTCACTAAACC-2-0	Erythroid_ipsc		FCAImmP7579224-ACATACGTCGGTGTTA	SK	CD4+T	FALSE		FCAImmP7803039-TGGGCGTGTTACAGAA	SP	ENDOTHELIUM_III	FALSE		FCAImmP7198630-GCGCCAAAGAATTCCC	LI	MACROPHAGE_IRON_RECYCLING	FALSE		FCAImmP7277564-ACACCAAAGTACTTGC	TH	DP(P)_T	FALSE		Human_colon_16S8159187-TGCCCTAAGACTAGGC	GU	EPITHELIUM_CYCLING	FALSE		FCAImmP7277559-CAAGAAAGTTAAGTAG	BM	MID_ERYTHROID	FALSE		FCAImmP7555859-AGACGTTGTACAGTTC	KI
			F33_liver_CD45+_FCAImmP7316891_CGGAGTCTCCCAAGTA	Kupffer Cell		TGCGGGTGTCGAATCT-1	CD8+T Cells		cell_4269	ExE endoderm		CGGCTAGGTTCAGTAC-1	HSPC_2_IPSC		ACGTCCTCATTCTTCA-2-0	Erythroid_ipsc		FCAImmP7579224-CGTCTACCACGGTGTC	SK	MONOCYTE_III_IL1B	FALSE		FCAImmP7803039-GAGCAGATCAAGCCTA	SP	ENDOTHELIUM_III	FALSE		FCAImmP7198630-TCGTAGACACGGTGTC	LI	MACROPHAGE_IRON_RECYCLING	FALSE		FCAImmP7277564-TAGTGGTAGTACGATA	TH	DP(P)_T	FALSE		Human_colon_16S8159187-GACGTGCAGAAGCCCA	GU	EPITHELIUM_II	FALSE		FCAImmP7277559-GTGCAGCGTGTGGTTT	BM	CMP	FALSE		FCAImmP7555859-AAGCCGCAGGCCCTTG	KI
			F33_liver_CD45+_FCAImmP7316891_CGGCTAGCACGAAAGC	Kupffer Cell		TGCGGGTGTTGTGGCC-1	CD8+T Cells		cell_4270	ExE endoderm		CGGGTCACACCAGTTA-1	HSPC_2_IPSC		ACGTCCTGTCCTCCAT-2-0	Macrophage_ipsc		FCAImmP7579224-ATGAGGGTCAATCTCT	SK	NK	FALSE		FCAImmP7803039-GGCTCGACATTCTTAC	SP	FIBROBLAST_VI	FALSE		FCAImmP7198630-GAGGTGAGTATAGGGC	LI	DC1	FALSE		FCAImmP7277564-CGGCTAGGTTGTCGCG	TH	DP(P)_T	FALSE		Human_colon_16S8159187-TTGCGTCCAAGCCGCT	GU	EPITHELIUM_II	FALSE		FCAImmP7277559-GATCGCGAGTGTCCCG	BM	MEP	FALSE		FCAImmP7555859-GCTGCAGGTCAGGACA	KI
			F33_liver_CD45+_FCAImmP7316891_CGGGTCATCCAGAAGG	Kupffer Cell		TGCGTGGCATCCTAGA-1	CD4+T Cells		cell_4311	Haematoendothelial progenitors		CGGGTCACACTTACGA-1	HSPC_2_IPSC		ACGTCCTGTGACAGCA-2-0	Erythroid_ipsc		FCAImmP7579224-AACTTTCCATGGTTGT	SK	SMALL_PRE_B	FALSE		FCAImmP7803039-AAGTCTGAGACAAGCC	SP	FIBROBLAST_VI	FALSE		FCAImmP7198630-ACGATACAGAGCCTAG	LI	MACROPHAGE_IRON_RECYCLING	FALSE		FCAImmP7277564-CTTAGGATCAAGGTAA	TH	DP(P)_T	FALSE		Human_colon_16S8159187-TGGTTAGTCCCTTGCA	GU	EPITHELIUM_II	FALSE		FCAImmP7277559-CGCTGGAGTCTCAACA	BM	MEMP	FALSE		FCAImmP7555859-TGGCGCAGTCAAACTC	KI
			F33_liver_CD45+_FCAImmP7316891_CTACACCCATGCAATC	Kupffer Cell		TGCTGCTTCACAAACC-1	NK Cells		cell_4314	ExE endoderm		CGGGTCACATTCCTCG-1	HSPC_2_IPSC		ACGTCCTTCAGGAACG-2-0	Erythroid_ipsc		FCAImmP7579224-CGATCGGAGGGTGTGT	SK	DC2	FALSE		FCAImmP7803039-TCTTCGGGTTCGGCAC	SP	ENDOTHELIUM_I	FALSE		FCAImmP7198630-CATATTCAGTTTCCTT	LI	MACROPHAGE_IRON_RECYCLING	FALSE		FCAImmP7277564-ATCCACCTCGGCTTGG	TH	DP(P)_T	FALSE		Human_colon_16S8159187-AAGTCTGAGGGTTCCC	GU	EPITHELIUM_II	FALSE		FCAImmP7277559-GACGTTACACAGGAGT	BM	PRE_DC2	FALSE		FCAImmP7555859-GTCTCGTAGTGCGATG	KI
			F33_liver_CD45+_FCAImmP7316891_CTCAGAATCAAGGCTT	Kupffer Cell		TGGACGCCAGCGTAAG-1	NK Cells		cell_4336	Haematoendothelial progenitors		CGGGTCATCTGGGCCA-1	HSPC_2_IPSC		ACGTCCTTCATTTGGG-2-0	Monocyte_0_ipsc		FCAImmP7579224-GATGAAATCTTCCTTC	SK	VSMC_PERICYTE	FALSE		FCAImmP7803039-TGGGCGTTCGCAAACT	SP	ENDOTHELIUM_III	FALSE		FCAImmP7198630-GGCGTGTGTGCGCTTG	LI	MACROPHAGE_PROLIFERATING	FALSE		FCAImmP7277564-AGTCTTTCAAGTAATG	TH	DP(P)_T	FALSE		Human_colon_16S8159187-AATCGGTTCACCGGGT	GU	EPITHELIUM_II	FALSE		FCAImmP7277559-CGCTTCAGTCGGCATC	BM	EARLY_MK	FALSE		FCAImmP7555859-TTAGGCATCCTGCAGG	KI
			F33_liver_CD45+_FCAImmP7316891_GGAGCAAAGATAGCAT	Kupffer Cell		TGGCCAGAGTAACCCT-1	CD8+T Cells		cell_4351	ExE endoderm		CGGTTAAAGGCCGAAT-1	HSPC_2_IPSC		ACGTCCTTCCTATTTG-2-0	Erythroid_ipsc		FCAImmP7579224-ATCTACTGTCACTTCC	SK	MAST_CELL	FALSE		FCAImmP7803039-TTCCCAGAGGTGCACA	SP	MYOFIBROBLAST	FALSE		FCAImmP7198630-GAAGCAGTCAACGGCC	LI	DC_CYCLING	FALSE		FCAImmP7277564-AGCAGCCAGTTCCACA	TH	DP(P)_T	FALSE		Human_colon_16S8159187-CTGATAGCAGCTCGCA	GU	EPITHELIUM_CYCLING	FALSE		FCAImmP7277559-TCGGTAAAGCCTCGTG	BM	EARLY_MK	FALSE		FCAImmP7555859-TACTTACAGTGAACAT	KI
			F33_liver_CD45+_FCAImmP7316891_GGATTACTCGCTTGTC	Kupffer Cell		TGGCGCACAAGTTCTG-1	NK Cells		cell_4364	ExE endoderm		CGGTTAACAAGTCTAC-1	HSPC_2_IPSC		ACGTCCTTCGAGAAAT-2-0	Macrophage_ipsc		FCAImmP7579224-TGCTGCTAGCGCTTAT	SK	CD8+T	FALSE		FCAImmP7803039-CAAGGCCTCTGAGGGA	SP	ENDOTHELIUM_III	FALSE		FCAImmP7198630-CAAGGCCGTGGCCCTA	LI	MACROPHAGE_IRON_RECYCLING	FALSE		FCAImmP7277564-TTGAACGAGGTGATAT	TH	DC2	FALSE		Human_colon_16S8159187-GTACGTAGTTCCCGAG	GU	EPITHELIUM_II	FALSE		FCAImmP7277559-GATGCTAGTAGAAGGA	BM	MID_ERYTHROID	FALSE		FCAImmP7555859-TCTCATATCCGTTGTC	KI
			F33_liver_CD45+_FCAImmP7316891_GTACGTAAGCGTCAAG	Kupffer Cell		TGGCGCAGTTGTCTTT-1	CD8+T Cells		cell_4392	ExE endoderm		CGGTTAACACCGAATT-1	HSPC_2_IPSC		ACGTTCCAGCACTCCG-2-0	Erythroid_ipsc		FCAImmP7579224-CGTTCTGTCTTACCGC	SK	VSMC_PERICYTE	FALSE		FCAImmP7803039-AGCGGTCTCTGTCTAT	SP	ENDOTHELIUM_III	FALSE		FCAImmP7198630-ACGGCCAGTAAGCACG	LI	DC2	FALSE		FCAImmP7277564-ATTATCCCAAAGCAAT	TH	DC2	FALSE		Human_colon_16S8159187-GTTAAGCCAAGCCCAC	GU	EPITHELIUM_II	FALSE		FCAImmP7277559-CTCGAAAAGTAGTGCG	BM	GMP	FALSE		FCAImmP7555859-GGGATGATCCAAACAC	KI
			F33_liver_CD45+_FCAImmP7316891_TCACGAAGTATAGTAG	Kupffer Cell		TGGGAAGAGACGCTTT-1	NK Cells		cell_4393	Visceral endoderm		CGGTTAACAGTCAGAG-1	HSPC_2_IPSC		ACGTTCCCAATAGGGC-2-0	Erythroid_ipsc		FCAImmP7579224-GCAGCCATCTTCGAGA	SK	MACROPHAGE_PERI	FALSE		FCAImmP7803039-CGTTAGACATACGCCG	SP	ENDOTHELIUM_III	FALSE		FCAImmP7198630-AACTCAGTCAGCATGT	LI	MACROPHAGE_IRON_RECYCLING	FALSE		FCAImmP7277564-GCATGCGTCCCTTGTG	TH	DP(P)_T	FALSE		Human_colon_16S8159187-GTAACGTTCGGATGGA	GU	EPITHELIUM_CYCLING	FALSE		FCAImmP7277559-ACACCCTCATTCTTAC	BM	EARLY_MK	FALSE		FCAImmP7555859-TGCCCTACAAAGCGGT	KI
			F33_liver_CD45+_FCAImmP7316891_TGGCTGGCAACGCACC	Kupffer Cell		TGGGCGTCAGTAAGCG-1	CD8+T Cells		cell_4419	Macrophage_lineage		CGGTTAAGTCTTCAAG-1	HSPC_2_IPSC		ACGTTCCCAGGACGAT-2-0	Erythroid_ipsc		FCAImmP7579224-CGGTTAAAGATGAGAG	SK	VSMC_PERICYTE	FALSE		FCAImmP7803039-GGTGAAGCACAACGCC	SP	ENDOTHELIUM_III	FALSE		FCAImmP7198630-GATCGATCAACACCCG	LI	PROMONOCYTE	FALSE		FCAImmP7277564-TTATGCTTCTGGTGTA	TH	DP(P)_T	FALSE		Human_colon_16S8159187-GCAGTTAGTATGAAAC	GU	EPITHELIUM_II	FALSE		FCAImmP7277559-GTGCGGTAGCCACGCT	BM	GMP	FALSE		FCAImmP7555859-GTGTTAGTCCGCTGTT	KI
			F33_liver_CD45+_FCAImmP7316891_TTGAACGTCTGTTGAG	Kupffer Cell		TGGTTAGCAGCGTAAG-1	CD8+T Cells		cell_4420	Macrophage_lineage		CGTAGCGAGAGGTTAT-1	HSPC_2_IPSC		ACGTTCCGTAGACAGC-2-0	Macrophage_ipsc		FCAImmP7579224-CAGAGAGCACGCGAAA	SK	MAST_CELL	FALSE		FCAImmP7803039-TGGCCAGAGAGACTTA	SP	MESOTHELIUM	FALSE		FCAImmP7198630-TGGACGCAGAGCTATA	LI	LARGE_PRE_B	FALSE		FCAImmP7277564-CGCGGTATCTAGCACA	TH	TREG	FALSE		Human_colon_16S8159187-GGCGACTCAATCCGAT	GU	EPITHELIUM_II	FALSE		FCAImmP7277559-ACTGATGCATGCTGGC	BM	EARLY_MK	FALSE		FCAImmP7555859-CCGGTAGGTATCACCA	KI
			F33_liver_CD45+_FCAImmP7316891_TTTGCGCTCCTCAACC	Kupffer Cell		TGGTTAGGTTATGTGC-1	CD4+T Cells		cell_4429	ExE mesoderm		CGTAGGCCACATGACT-1	HSPC_2_IPSC		ACTACGAGTGAACCGA-2-0	Macrophage_ipsc		FCAImmP7579224-AAAGCAATCTACCAGA	SK	MONOCYTE_III_IL1B	FALSE		FCAImmP7803039-CGCCAAGGTATATGGA	SP	FIBROBLAST_VI	FALSE		FCAImmP7198630-AAGACCTGTCTGCAAT	LI	MACROPHAGE_IRON_RECYCLING	FALSE		FCAImmP7277564-ATTGGTGGTAACGTTC	TH	DP(P)_T	FALSE		Human_colon_16S8159187-CTAGAGTGTCTTGATG	GU	EPITHELIUM_CYCLING	FALSE		FCAImmP7277559-GACAGAGGTACGCTGC	BM	DC_CYCLING	FALSE		FCAImmP7555859-AAGGTTCGTCTTGATG	KI
			F34_liver_CD45+_FCAImmP7352193_GTATCTTAGTACCGGA	Kupffer Cell		TGTATTCTCAATCACG-1	NK Cells		cell_4432	ExE endoderm		CGTCACTGTGTCCTCT-1	HSPC_1_IPSC		ACTACGAGTTTCACTT-2-0	Macrophage_ipsc		FCAImmP7579224-AGGCCACAGGACACCA	SK	MACROPHAGE_LYVE1_HIGH	FALSE		FCAImmP7803039-CATGACAAGCCAGTTT	SP	MID_ERYTHROID	FALSE		FCAImmP7198630-CGGGTCAAGGTGCAAC	LI	MACROPHAGE_IRON_RECYCLING	FALSE		FCAImmP7277564-TGCTGCTCAATAACGA	TH	DP(P)_T	FALSE		Human_colon_16S8159187-CTGAAACAGTTACCCA	GU	EPITHELIUM_II	FALSE		FCAImmP7277559-CCTTTCTCAGCTGCAC	BM	PRE_DC2	FALSE		FCAImmP7555859-ACACCGGCAATAGAGT	KI
			F45_liver_CD45+_FCAImmP7579210_AAGACCTTCACGATGT	Kupffer Cell		TGTCCCAGTGTGGCTC-1	NK Cells		cell_4446	ExE endoderm		CGTCAGGCAATGTTGC-1	HSPC_2_IPSC		ACTACGATCATCGGGC-2-0	Macrophage_ipsc		FCAImmP7579224-GGCGTGTGTGTCAATC	SK	PROMONOCYTE	FALSE		FCAImmP7803039-AACTCAGTCATGCTCC	SP	ENDOTHELIUM_III	FALSE		FCAImmP7198630-TTGACTTCAATCGAAA	LI	MACROPHAGE_IRON_RECYCLING	FALSE		FCAImmP7277564-TGCACCTGTCTTGATG	TH	DP(P)_T	FALSE		Human_colon_16S8159187-AGCGGTCGTGCCTGCA	GU	EPITHELIUM_II	FALSE		FCAImmP7277559-TTTGCGCCATTAACCG	BM	EARLY_MK	FALSE		FCAImmP7555859-TTTACTGGTACTTCTT	KI
			F45_liver_CD45+_FCAImmP7579210_ATTTCTGGTTCGTGAT	Kupffer Cell		TGTCCCATCGAGAGCA-1	NK Cells		cell_4463	ExE endoderm		CGTCAGGCAGTACACT-1	HSPC_2_IPSC		ACTATCTAGACGCAGT-2-0	Erythroid_ipsc		FCAImmP7579224-CAGCTAAAGTGAAGTT	SK	MONOCYTE_III_IL1B	FALSE		FCAImmP7803039-CGCGGTAAGATCCTGT	SP	LATE_ERYTHROID	FALSE		FCAImmP7198630-GTCACAATCGCGGATC	LI	MACROPHAGE_IRON_RECYCLING	FALSE		FCAImmP7277564-CAGCAGCCAGTATCTG	TH	DP(P)_T	FALSE		Human_colon_16S8159187-TTAGTTCAGTGGACGT	GU	EPITHELIUM_CYCLING	FALSE		FCAImmP7277559-GTTCATTAGTGCAAGC	BM	EARLY_ERYTHROID	FALSE		FCAImmP7555859-CCATTCGCACTGAAGG	KI
			F45_liver_CD45+_FCAImmP7579210_CACAAACGTACGCACC	Kupffer Cell		TTAGGACGTACCGTTA-1	CD8+T Cells		cell_4472	ExE endoderm		CGTCAGGGTCTAACGT-1	HSPC_2_IPSC		ACTATCTCACTTACAG-2-0	Erythroid_ipsc		FCAImmP7579224-CGGCTAGGTTACCGAT	SK	MACROPHAGE_LYVE1_HIGH	FALSE		FCAImmP7803039-CGCGTTTTCTCAAGTG	SP	LATE_ERYTHROID	FALSE		FCAImmP7198630-ATAGACCCAAGAAGAG	LI	MACROPHAGE_IRON_RECYCLING	FALSE		FCAImmP7277564-CGCTATCAGTAGGTGC	TH	CYCLING_T	FALSE		Human_colon_16S8159187-GTCAAGTCAATGGTCT	GU	EPITHELIUM_II	FALSE		FCAImmP7277559-TGCTACCGTATAGGTA	BM	EARLY_ERYTHROID	FALSE		FCAImmP7555859-TACCTTAGTTCCCGAG	KI
			F45_liver_CD45+_FCAImmP7579210_CAGCCGAAGCTGCAAG	Kupffer Cell		TTAGGACTCTTTAGTC-1	CD8+T Cells		cell_4500	ExE endoderm		CGTCAGGGTGAGCGAT-1	HSPC_2_IPSC		ACTATCTCATCCGTTC-2-0	Erythroid_ipsc		FCAImmP7579224-AACTCTTAGGGTGTTG	SK	FIBROBLAST_II	FALSE		FCAImmP7803039-CGCTATCGTTGAGGTG	SP	ENDOTHELIUM_III	FALSE		FCAImmP7198630-TAGGCATAGGGTCGAT	LI	MACROPHAGE_IRON_RECYCLING	FALSE		FCAImmP7277564-ACCCACTCACTGTTAG	TH	DP(P)_T	FALSE		Human_colon_16S8159187-ATAAGAGAGTCACGCC	GU	EPITHELIUM_CYCLING	FALSE		FCAImmP7277559-TAGTTGGGTCCGTGAC	BM	EARLY_MK	FALSE		FCAImmP7555859-TGTGGTAAGATGGGTC	KI
			F45_liver_CD45+_FCAImmP7579210_GACCAATAGTGCGATG	Kupffer Cell		TTAGGCAGTGTGACCC-1	CD4+T Cells		cell_4522	Haematoendothelial progenitors		CGTCAGGGTTCGTCTC-1	HSPC_2_IPSC		ACTATCTGTCCATCTC-2-0	Macrophage_ipsc		FCAImmP7579224-AACCGCGAGGAGCGTT	SK	MONOCYTE_III_IL1B	FALSE		FCAImmP7803039-TGGGAAGGTATATGGA	SP	ENDOTHELIUM_III	FALSE		FCAImmP7198630-CGTAGGCTCGGAAACG	LI	MACROPHAGE_IRON_RECYCLING	FALSE		FCAImmP7277564-CTGGTCTAGCGTGTCC	TH	DP(P)_T	FALSE		Human_colon_16S8159187-AAACCTGGTTATCGGT	GU	EPITHELIUM_CYCLING	FALSE		FCAImmP7277559-TACAGTGAGAGCTATA	BM	MPP	FALSE		FCAImmP7555859-TCTATTGGTCTTCAAG	KI
			F45_liver_CD45+_FCAImmP7579210_GTATCTTGTAGCGTAG	Kupffer Cell		TTCCCAGCATTCCTGC-1	CD8+T Cells		cell_4531	Macrophage_lineage		CGTCAGGTCCCATTTA-1	HSPC_2_IPSC		ACTATCTTCAAGAATG-2-0	Erythroid_ipsc		FCAImmP7579224-TACTCGCTCTGTTGAG	SK	MAST_CELL	FALSE		FCAImmP7803039-GCTTGAAAGCGTTCCG	SP	MAST_CELL	FALSE		FCAImmP7198630-TGCACCTTCAGTTAGC	LI	MACROPHAGE_IRON_RECYCLING	FALSE		FCAImmP7277564-GCCAAATTCATTGCGA	TH	DP(P)_T	FALSE		Human_colon_16S8159187-ACACTGAAGATGGGTC	GU	EPITHELIUM_II	FALSE		FCAImmP7277559-GACAGAGTCTACTATC	BM	PRE_DC2	FALSE		FCAImmP7555859-TCATTACAGGTTACCT	KI
			F45_liver_CD45+_FCAImmP7579210_TAGTGGTAGAGGTTGC	Kupffer Cell		TTCCCAGGTTCTGTTT-1	NK Cells		cell_4536	Visceral endoderm		CGTCAGGTCTTCAACT-1	HSPC_2_IPSC		ACTATGGAGCCATTTG-2-0	Erythroid_ipsc		FCAImmP7579224-CTTGGCTAGTTGTCGT	SK	NK	FALSE		FCAImmP7803039-CGTTCTGTCATGCATG	SP	ENDOTHELIUM_III	FALSE		FCAImmP7198630-ACCCACTTCCAGTAGT	LI	MACROPHAGE_KUPFFER_LIKE	FALSE		FCAImmP7277564-CTGAAGTCAGTTTACG	TH	DP(P)_T	FALSE		Human_colon_16S8159187-GATCGTAGTAATTGGA	GU	EPITHELIUM_II	FALSE		FCAImmP7277559-GGGAGATCAGGTCGTC	BM	MID_ERYTHROID	FALSE		FCAImmP7555859-AAGCCGCAGGAGTTGC	KI
			F45_liver_CD45+_FCAImmP7579210_TTTGTCAGTTGTCTTT	Kupffer Cell		TTCTACATCAACGAAA-1	CD8+T Cells		cell_4537	ExE endoderm		CGTCCATGTCCCTTGT-1	HSPC_2_IPSC		ACTATGGAGTCTTGGT-2-0	Macrophage_ipsc		FCAImmP7579224-CTAGAGTAGGGAGTAA	SK	FIBROBLAST	FALSE		FCAImmP7803039-TACTCATTCAAGAAGT	SP	MID_ERYTHROID	FALSE		FCAImmP7198630-CGTGAGCGTTAAGTAG	LI	MACROPHAGE_IRON_RECYCLING	FALSE		FCAImmP7277564-CGATGGCGTAAGGATT	TH	DP(P)_T	FALSE		Human_colon_16S8159187-TTTGGTTAGCTGCCCA	GU	EPITHELIUM_CYCLING	FALSE		FCAImmP7277559-TATGCCCGTGATGATA	BM	MID_ERYTHROID	FALSE		FCAImmP7555859-TACACGAGTGTGGCTC	KI
			F45_liver_CD45+_FCAImmP7579222_AAACGGGGTCTTCTCG	Kupffer Cell		TTCTCCTAGATCTGAA-1	NK Cells		cell_4546	ExE endoderm		CGTCCATTCCTCGCAT-1	HSPC_2_IPSC		ACTATGGGTTAGAGTA-2-0	Erythroid_ipsc		FCAImmP7579224-GACGTTATCACCCGAG	SK	MONOCYTE_III_IL1B	FALSE		FCAImmP7803039-GCATGATTCCTAAGTG	SP	ENDOTHELIUM_III	FALSE		FCAImmP7198630-TGTGTTTTCTTGCCGT	LI	MACROPHAGE_IRON_RECYCLING	FALSE		FCAImmP7277564-TGATTTCCACCAGGTC	TH	CYCLING_T	FALSE		Human_colon_16S8159187-TACCTATTCAACGCTA	GU	EPITHELIUM_II	FALSE		FCAImmP7277559-GAACCTAAGGTAGCCA	BM	LARGE_PRE_B	FALSE		FCAImmP7555859-CCATGTCTCTCTTATG	KI
			F45_liver_CD45+_FCAImmP7579222_AACGTTGTCTTGTACT	Kupffer Cell		TTCTCCTGTCGGCTCA-1	CD8+T Cells		cell_4565	ExE endoderm		CGTCCATTCTACCAGA-1	HSPC_2_IPSC		ACTATGGTCATGGGAG-2-0	Macrophage_ipsc		FCAImmP7579224-CTCATTATCCAGTATG	SK	MONOCYTE_III_IL1B	FALSE		FCAImmP7803039-AGACGTTCAACACCCG	SP	FIBROBLAST_VII	FALSE		FCAImmP7198630-CTGAAGTTCACCTTAT	LI	MACROPHAGE_IRON_RECYCLING	FALSE		FCAImmP7277564-CAAGATCCACAACTGT	TH	DP(P)_T	FALSE		Human_colon_16S8159187-GCAGCCAAGACGACGT	GU	EPITHELIUM_II	FALSE		FCAImmP7277559-GTCCTCATCCCAAGAT	BM	EARLY_MK	FALSE		FCAImmP7555859-GAGTCCGCACGCTTTC	KI
			F45_liver_CD45+_FCAImmP7579222_ACCAGTACATGGTCAT	Kupffer Cell		TTGCCGTCACCAGCAC-1	NK Cells		cell_4568	ExE endoderm		CGTCTACAGATCCCAT-1	HSPC_2_IPSC		ACTATGGTCCTGGCTT-2-0	Macrophage_ipsc		FCAImmP7579224-TGTGTTTAGTGCGTGA	SK	MACROPHAGE_LYVE1_HIGH	TRUE		FCAImmP7803039-CCATGTCTCAATCACG	SP	ENDOTHELIUM_III	FALSE		FCAImmP7198630-GAGCAGAAGTGTCTCA	LI	MACROPHAGE_IRON_RECYCLING	FALSE		FCAImmP7277564-GGTGCGTAGCTACCTA	TH	DP(P)_T	FALSE		Human_colon_16S8159187-GGTGTTAAGAGATGAG	GU	EPITHELIUM_II	FALSE		FCAImmP7277559-AGTGTCAGTCATGCAT	BM	GMP	FALSE		FCAImmP7555859-GCTGGGTAGTTCCACA	KI
			F45_liver_CD45+_FCAImmP7579222_ACCTTTAAGGCAATTA	Kupffer Cell		TTGGAACCAGCCTTGG-1	CD8+T Cells		cell_4575	ExE endoderm		CGTCTACAGGGAAACA-1	HSPC_2_IPSC		ACTATTCAGATTAGCA-2-0	Erythroid_ipsc		FCAImmP7579224-CAGCAGCCAGGTCCAC	SK	MAST_CELL	FALSE		FCAImmP7803039-TCTTTCCCAAGAGGCT	SP	ENDOTHELIUM_III	FALSE		FCAImmP7198630-CGATTGAGTCTCGTTC	LI	MACROPHAGE_IRON_RECYCLING	FALSE		FCAImmP7277564-CGGAGCTAGACGCACA	TH	CYCLING_T	FALSE		Human_colon_16S8159187-GGGTCTGTCAACTCTT	GU	EPITHELIUM_CYCLING	FALSE		FCAImmP7277559-GCTGCGAGTTGTTTGG	BM	CMP	FALSE		FCAImmP7555859-TTCCCAGGTATGCTTG	KI
			F45_liver_CD45+_FCAImmP7579222_ACGCAGCGTCCAAGTT	Kupffer Cell		TTGGAACGTCGCCATG-1	Endothelial Cells		cell_4576	ExE endoderm		CGTGAGCAGCCAGTTT-1	HSPC_2_IPSC		ACTATTCCATGAGAAT-2-0	Erythroid_ipsc		FCAImmP7579224-CACCTTGCATCATCCC	SK	MONOCYTE_II_CCR2	FALSE		FCAImmP7803039-TCGCGAGTCAAGGTAA	SP	FIBROBLAST_VII	FALSE		FCAImmP7198630-GTTACAGTCAGGCCCA	LI	MACROPHAGE_IRON_RECYCLING	FALSE		FCAImmP7277564-ACTATCTAGTGTACCT	TH	DP(P)_T	FALSE		Human_colon_16S8159187-ACATACGAGAAACCAT	GU	EPITHELIUM_CYCLING	FALSE		FCAImmP7277559-AGCAGCCAGCACCGTC	BM	GMP	FALSE		FCAImmP7555859-ACTGCTCAGCTACCTA	KI
			F45_liver_CD45+_FCAImmP7579222_ACTGCTCTCCACGCAG	Kupffer Cell		TTGTAGGGTCAACTGT-1	CD8+T Cells		cell_4584	Visceral endoderm		CGTGAGCAGTACACCT-1	HSPC_2_IPSC		ACTATTCTCATCGACA-2-0	Erythroid_ipsc		FCAImmP7579224-ATCGAGTTCCTAGAAC	SK	VSMC_PERICYTE	FALSE		FCAImmP7803039-AGCTCCTGTCAGAAGC	SP	ENDOTHELIUM_III	FALSE		FCAImmP7198630-TCATTTGTCAGTTAGC	LI	MACROPHAGE_IRON_RECYCLING	FALSE		FCAImmP7277564-AAGCCGCAGCTATGCT	TH	DP(P)_T	FALSE		Human_colon_16S8159187-ATAAGAGCATCCTAGA	GU	EPITHELIUM_II	FALSE		FCAImmP7277559-CAGTAACCACCGAAAG	BM	MID_ERYTHROID	FALSE		FCAImmP7555859-CTCTGGTGTACAAGTA	KI
			F45_liver_CD45+_FCAImmP7579222_AGAGCGAGTGATGCCC	Kupffer Cell		TTGTAGGTCAAACCGT-1	NK Cells		cell_4598	ExE endoderm		CGTGAGCCAAAGGTGC-1	HSPC_2_IPSC		ACTCCCACACTAACCA-2-0	Macrophage_ipsc		FCAImmP7579224-GGGAATGGTATGGTTC	SK	MONOCYTE_II_CCR2	FALSE		FCAImmP7803039-TCCACACAGATAGTCA	SP	ENDOTHELIUM_I	FALSE		FCAImmP7198630-GACAGAGTCAATAAGG	LI	PRE_PRO_B	FALSE		FCAImmP7277564-CTCGAGGAGACAGGCT	TH	DP(P)_T	FALSE		Human_colon_16S8159187-AGTAGTCAGTGCGATG	GU	EPITHELIUM_CYCLING	FALSE		FCAImmP7277559-GTGAAGGCATGGTCAT	BM	MPP	FALSE		FCAImmP7555859-CCACTACGTGTCTGAT	KI
			F45_liver_CD45+_FCAImmP7579222_AGTTGGTAGTCTCGGC	Kupffer Cell		TTTACTGGTTCCACGG-1	CD8+T Cells		cell_4606	ExE endoderm		CGTGAGCGTTGTCTTT-1	HSPC_2_IPSC		ACTCCCAGTAGCTCGC-2-0	MK_ipsc		FCAImmP7579224-GCTTCCACATTCACTT	SK	MONOCYTE_III_IL1B	FALSE		FCAImmP7803039-AACTCCCTCCCTTGCA	SP	FIBROBLAST_VI	FALSE		FCAImmP7198630-CACCACTTCCACGACG	LI	MACROPHAGE_PROLIFERATING	FALSE		FCAImmP7277564-GACGTTAAGTGTTAGA	TH	DP(P)_T	FALSE		Human_colon_16S8159187-CGCCAAGTCCGTACAA	GU	EPITHELIUM_CYCLING	FALSE		FCAImmP7277559-CATGGCGAGAGGGCTT	BM	PRE_PRO_B	FALSE		FCAImmP7555859-GTGGGTCGTGGCGAAT	KI
			F45_liver_CD45+_FCAImmP7579222_ATTACTCGTTCTGTTT	Kupffer Cell		TTTATGCAGATGTGGC-1	NK Cells		cell_4607	ExE endoderm		CGTGAGCTCACGAAGG-1	HSPC_2_IPSC		ACTCCCAGTGAAAGTT-2-0	Erythroid_ipsc		FCAImmP7579224-ACATCAGGTACACCGC	SK	DC2	FALSE		FCAImmP7803039-TCGTAGATCAATCACG	SP	ENDOTHELIUM_III	FALSE		FCAImmP7198630-TACTTGTTCCCTCTTT	LI	MACROPHAGE_IRON_RECYCLING	FALSE		FCAImmP7277564-CCCAGTTAGATAGTCA	TH	DP(P)_T	FALSE		Human_colon_16S8159187-GGGTCTGGTCCGTCAG	GU	EPITHELIUM_II	FALSE		FCAImmP7277559-TTCGGTCTCTCAAACG	BM	MPP	FALSE		FCAImmP7555859-CCTATTAGTACCATCA	KI
			F45_liver_CD45+_FCAImmP7579222_ATTTCTGGTCTCCATC	Kupffer Cell		TTTATGCGTCACCTAA-1	NK Cells		cell_4620	Visceral endoderm		CGTGTAAAGCACACAG-1	HSPC_2_IPSC		ACTCCCATCACTCACC-2-0	MK_ipsc		FCAImmP7579224-CTACACCCAGCCTTGG	SK	NK	FALSE		FCAImmP7803039-CTCATTAAGGCCCTTG	SP	ENDOTHELIUM_I	FALSE		FCAImmP7198630-CACACAAGTTAGGGTG	LI	MACROPHAGE_IRON_RECYCLING	FALSE		FCAImmP7277564-CATGCCTAGGACACCA	TH	DP(P)_T	FALSE		Human_colon_16S8159187-GGGAGATAGACTAGAT	GU	EPITHELIUM_II	FALSE		FCAImmP7277559-CTTGGCTGTCATTAGC	BM	MPP	FALSE		FCAImmP7555859-TGCACCTGTGCTCTTC	KI
			F45_liver_CD45+_FCAImmP7579222_CACCAGGCAGCTGTTA	Kupffer Cell		TTTGCGCCATGTCTCC-1	NK Cells		cell_4621	ExE endoderm		CGTGTAATCGAATGGG-1	HSPC_2_IPSC		ACTCTCGCACTGAGGA-2-0	Macrophage_ipsc		FCAImmP7579224-TAGAGCTTCTACTCAT	SK	MONOCYTE_III_IL1B	FALSE		FCAImmP7803039-GATGAGGGTGCAACGA	SP	FIBROBLAST_VI	FALSE		FCAImmP7198630-GAACATCTCTACGAGT	LI	MEMP	FALSE		FCAImmP7277564-TTCCCAGAGCTACCTA	TH	DP(P)_T	FALSE		Human_colon_16S8159187-ACGATGTTCGCTAGCG	GU	EPITHELIUM_CYCLING	FALSE		FCAImmP7277559-CGTCTACAGGAATGGA	BM	PROMYELOCYTE	FALSE		FCAImmP7555859-CACTCCAGTCTCACCT	KI
			F45_liver_CD45+_FCAImmP7579222_CAGAATCAGAGTGAGA	Kupffer Cell		TTTGCGCTCACTCTTA-1	CD8+T Cells		cell_4626	ExE endoderm		CGTTAGATCCGCAGTG-1	HSPC_2_IPSC		ACTCTCGTCGCACTCT-2-0	Erythroid_ipsc		FCAImmP7579224-CCTACCACATGGTAGG	SK	ILC3	FALSE		FCAImmP7803039-ACGTCAAAGTGGGCTA	SP	LATE_ERYTHROID	FALSE		FCAImmP7198630-GATCTAGAGTAGCGGT	LI	LARGE_PRE_B	FALSE		FCAImmP7277564-GTCCTCAGTCATATCG	TH	DP(P)_T	FALSE		Human_colon_16S8159187-CACAGGCTCGGTGTTA	GU	NEURON	FALSE		FCAImmP7277559-TCTCTAAGTTGTCGCG	BM	LARGE_PRE_B	FALSE		FCAImmP7555859-AGAATAGAGGATCGCA	KI
			F45_liver_CD45+_FCAImmP7579222_CAGCGACAGGGAAACA	Kupffer Cell		TTTGCGCTCCTACAGA-1	CD8+T Cells		cell_4645	ExE endoderm		CGTTCTGTCGTTACGA-1	HSPC_2_IPSC		ACTCTCGTCTCATTGT-2-0	Macrophage_ipsc		FCAImmP7579224-GCTGCTTAGGGTTCCC	SK	CD4+T	FALSE		FCAImmP7803039-TCGCGAGAGGACTGGT	SP	LATE_ERYTHROID	FALSE		FCAImmP7198630-CCTTACGCACCTGGTG	LI	MACROPHAGE_IRON_RECYCLING	FALSE		FCAImmP7277564-ACCCACTTCGCTGATA	TH	DP(P)_T	FALSE		Human_colon_16S8159187-AAAGTAGAGGTGATAT	GU	EPITHELIUM_II	FALSE		FCAImmP7277559-ATTGGACAGGAGTAGA	BM	EARLY_MK	FALSE		FCAImmP7555859-TGAGGGAGTAACGCGA	KI
			F45_liver_CD45+_FCAImmP7579222_CAGCTAACAATCGGTT	Kupffer Cell		AAACGGGGTTTAGGAA-2	CD8+T Cells		cell_4653	ExE endoderm		CGTTGGGCACGAGAGT-1	HSPC_2_IPSC		ACTGATGAGACCTGGA-2-0	Erythroid_ipsc		FCAImmP7579224-TTCTCCTCAAAGCGGT	SK	ILC3	FALSE		FCAImmP7803039-TGAGGGATCGGCCGAT	SP	ENDOTHELIUM_I	FALSE		FCAImmP7198630-TGATTTCCACAGTCGC	LI	MACROPHAGE_IRON_RECYCLING	FALSE		FCAImmP7277564-ATTATCCGTTGATTGC	TH	DP(P)_T	FALSE		Human_colon_16S8159187-CAAGTTGCATTTCAGG	GU	EPITHELIUM_II	FALSE		FCAImmP7277559-AGATCTGTCTGCTGTC	BM	EARLY_MK	FALSE		FCAImmP7555859-GTGCTTCCAATGGTCT	KI
			F45_liver_CD45+_FCAImmP7579222_CAGCTAATCTGGTTCC	Kupffer Cell		AAACGGGTCTATCCTA-2	CD8+T Cells		cell_4656	Visceral endoderm		CGTTGGGCAGGATTGG-1	HSPC_2_IPSC		ACTGATGCATGGGCAA-2-0	Macrophage_ipsc		FCAImmP7579224-AGTAGTCGTAGAGGAA	SK	MONOCYTE_III_IL1B	FALSE		FCAImmP7803039-TACTTGTGTCCTCCAT	SP	ENDOTHELIUM_III	FALSE		FCAImmP7198630-AGGCCGTCAGCATGAG	LI	MACROPHAGE_PROLIFERATING	FALSE		FCAImmP7277564-TAGCCGGGTTAAGATG	TH	DP(P)_T	FALSE		Human_colon_16S8159187-CACAGTAAGTTGCAGG	GU	EPITHELIUM_CYCLING	FALSE		FCAImmP7277559-CCTTCCCCATTTCAGG	BM	PRE_PRO_B	FALSE		FCAImmP7555859-CTGGTCTCAGTTAACC	KI
			F45_liver_CD45+_FCAImmP7579222_CAGTCCTGTCCGAATT	Kupffer Cell		AAAGATGGTAGAGCTG-2	Myeloid Cells		cell_4657	ExE endoderm		CTAAGACGTAAGGGCT-1	HSPC_2_IPSC		ACTGATGGTCCATCTC-2-0	Macrophage_ipsc		FCAImmP7579224-CCATGTCTCCAGAGGA	SK	MACROPHAGE_LYVE1_HIGH	FALSE		FCAImmP7803039-TACTCGCAGATATGCA	SP	ENDOTHELIUM_III	FALSE		FCAImmP7198630-GTGAAGGGTCGGATCC	LI	MACROPHAGE_IRON_RECYCLING	FALSE		FCAImmP7277564-CTACATTGTTGTACAC	TH	DP(P)_T	FALSE		Human_colon_16S8159187-CTCGGGACAATCCAAC	GU	EPITHELIUM_II	FALSE		FCAImmP7277559-CGAGCCACACGTTGGC	BM	EARLY_ERYTHROID	FALSE		FCAImmP7555859-AGATTGCGTGTATGGG	KI
			F45_liver_CD45+_FCAImmP7579222_CCTTCCCGTTACCGAT	Kupffer Cell		AAAGCAAAGGATGTAT-2	Myeloid Cells		cell_4664	Haematoendothelial progenitors		CTAAGACGTACAAGTA-1	HSPC_2_IPSC		ACTGCAACACTGTGAT-2-0	Erythroid_ipsc		FCAImmP7579224-CAGCGACGTCACCCAG	SK	MONOCYTE_III_IL1B	FALSE		FCAImmP7803039-ACACTGAGTCCAGTGC	SP	LATE_ERYTHROID	FALSE		FCAImmP7198630-ATAGACCCACGACGAA	LI	MACROPHAGE_IRON_RECYCLING	FALSE		FCAImmP7277564-TGTGGTAGTCCTCTTG	TH	DP(P)_T	FALSE		Human_colon_16S8159187-GATGAAATCTCCAGGG	GU	EPITHELIUM_CYCLING	FALSE		FCAImmP7277559-CATGACAAGAAGGTGA	BM	LARGE_PRE_B	FALSE		FCAImmP7555859-TACTTGTCATACGCCG	KI
			F45_liver_CD45+_FCAImmP7579222_CGAACATCAATAAGCA	Kupffer Cell		AAAGCAACACGGACAA-2	Myeloid Cells		cell_4677	ExE endoderm		CTAAGACGTCTAAAGA-1	HSPC_2_IPSC		ACTGCAACATAAGATG-2-0	MK_ipsc		FCAImmP7579224-TGAAAGACACCAGGCT	SK	CD4+T	FALSE		FCAImmP7803039-AACTCTTAGTACCGGA	SP	FIBROBLAST_VI	FALSE		FCAImmP7198630-ACACCCTCAAAGCGGT	LI	MACROPHAGE_IRON_RECYCLING	FALSE		FCAImmP7277564-CACACAACAGAGTGTG	TH	TREG	FALSE		Human_colon_16S8159187-ACGAGGAGTCAAAGCG	GU	EPITHELIUM_II	FALSE		FCAImmP7277559-TCTTTCCAGTCGTACT	BM	MPP	FALSE		FCAImmP7555859-TCTGAGACAATGAATG	KI
			F45_liver_CD45+_FCAImmP7579222_CGATGTAAGAATCTCC	Kupffer Cell		AAAGCAATCGGCATCG-2	CD8+T Cells		cell_4678	ExE endoderm		CTAAGACGTCTGATCA-1	HSPC_2_IPSC		ACTGCAAGTCCGAAGA-2-0	Erythroid_ipsc		FCAImmP7579224-ACTGATGCATGTCTCC	SK	DC2	FALSE		FCAImmP7803039-ACTGAGTTCGTATCAG	SP	ENDOTHELIUM_III	FALSE		FCAImmP7198630-CCTTCGAAGGACTGGT	LI	MACROPHAGE_IRON_RECYCLING	FALSE		FCAImmP7277564-GTCACGGGTGATGTGG	TH	DP(P)_T	FALSE		Human_colon_16S8159187-GAACCTAGTACAGACG	GU	EPITHELIUM_CYCLING	FALSE		FCAImmP7277559-GACTACAGTGGTCCGT	BM	CMP	FALSE		FCAImmP7555859-CCTAGCTAGATCACGG	KI
			F45_liver_CD45+_FCAImmP7579222_CGGGTCAAGTGTTAGA	Kupffer Cell		AAAGTAGGTCTAACGT-2	Myeloid Cells		cell_4683	ExE endoderm		CTAAGACGTGTTCGAT-1	HSPC_2_IPSC		ACTGCAAGTCGCTCGA-2-0	Erythroid_ipsc		FCAImmP7579224-TCCACACTCGTACCGG	SK	MONOCYTE_II_CCR2	FALSE		FCAImmP7803039-ACTTGTTGTGTGAAAT	SP	FIBROBLAST_VII	FALSE		FCAImmP7198630-TAAACCGGTCTTGATG	LI	MACROPHAGE_IRON_RECYCLING	FALSE		FCAImmP7277564-TCTGGAAGTAGCGCAA	TH	DP(P)_T	FALSE		Human_colon_16S8159187-TCTTTCCCAACTGGCC	GU	EPITHELIUM_II	FALSE		FCAImmP7277559-CCGTGGAAGGAGTTGC	BM	MID_ERYTHROID	FALSE		FCAImmP7555859-GGGCACTTCGCCTGTT	KI
			F45_liver_CD45+_FCAImmP7579222_CGTCTACCAATCTGCA	Kupffer Cell		AACGTTGCAAGAAAGG-2	Fibroblasts		cell_4688	Haematoendothelial progenitors		CTAATGGTCAACGGCC-1	HSPC_2_IPSC		ACTGCAAGTGCCCGTA-2-0	Macrophage_ipsc		FCAImmP7579224-CGAGAAGTCAGATAAG	SK	MYOFIBROBLAST	FALSE		FCAImmP7803039-TAAGTGCAGAGACTTA	SP	ENDOTHELIUM_III	FALSE		FCAImmP7198630-TCTTCGGAGGAACTGC	LI	MACROPHAGE_IRON_RECYCLING	FALSE		FCAImmP7277564-TATCTCAAGGTGCTAG	TH	DP(P)_T	FALSE		Human_colon_16S8159187-ATAACGCCAAAGTCAA	GU	EPITHELIUM_II	FALSE		FCAImmP7277559-GTCATTTGTGACGGTA	BM	CMP	FALSE		FCAImmP7555859-GGAATAAAGATGTGGC	KI
			F45_liver_CD45+_FCAImmP7579222_CGTCTACCATCCTAGA	Kupffer Cell		AACGTTGGTGTTGAGG-2	CD4+T Cells		cell_4689	ExE endoderm		CTAATGGTCGTGGACC-1	HSPC_2_IPSC		ACTGCAATCATAGACC-2-0	Erythroid_ipsc		FCAImmP7579224-GCGACCAGTGATGCCC	SK	TREG	FALSE		FCAImmP7803039-GGTGTTATCGGCGGTT	SP	ENDOTHELIUM_III	FALSE		FCAImmP7198630-GGCCGATAGCTAGTGG	LI	MACROPHAGE_KUPFFER_LIKE	FALSE		FCAImmP7277564-GAGTCCGGTAAGGGAA	TH	DP(P)_T	FALSE		Human_colon_16S8159187-CAGCTAACAGACAGGT	GU	EPITHELIUM_II	FALSE		FCAImmP7277559-CGTCCATCATTCTTAC	BM	EARLY_ERYTHROID	FALSE		FCAImmP7555859-ACTTTCATCCGGCACA	KI
			F45_liver_CD45+_FCAImmP7579222_CTACACCCACTGTTAG	Kupffer Cell		AACTCAGAGACATAAC-2	Fibroblasts		cell_4697	ExE endoderm		CTACATTAGATGGGTC-1	HSPC_2_IPSC		ACTGCAATCTAAGCCA-2-0	Macrophage_ipsc		FCAImmP7579224-CACATAGGTGGTGTAG	SK	CD8+T	FALSE		FCAImmP7803039-TACGGTAAGCGTGAGT	SP	ENDOTHELIUM_III	FALSE		FCAImmP7198630-CCCAATCTCATCTGTT	LI	MACROPHAGE_IRON_RECYCLING	FALSE		FCAImmP7277564-ATAACGCTCGCCATAA	TH	DP(P)_T	FALSE		Human_colon_16S8159187-TGCTGCTGTCAGATAA	GU	EPITHELIUM_II	FALSE		FCAImmP7277559-CTCGAGGCATATGAGA	BM	EARLY_MK	FALSE		FCAImmP7555859-ACATGGTGTCGAGATG	KI
			F45_liver_CD45+_FCAImmP7579222_CTACGTCAGATGGCGT	Kupffer Cell		AACTCAGCATAGACTC-2	Fibroblasts		cell_4707	ExE endoderm		CTACATTAGTAGCCGA-1	HSPC_2_IPSC		ACTGTCCAGCGTGTCC-2-0	Eo_Baso_Mast_precursor_ipsc		FCAImmP7579224-TCAGCTCCACAGGAGT	SK	VSMC_PERICYTE	FALSE		FCAImmP7803039-AAGGCAGGTTATCCGA	SP	LATE_ERYTHROID	FALSE		FCAImmP7198630-GACGTTAGTAAGTGGC	LI	DC2	FALSE		FCAImmP7277564-CCTAAAGGTTGTACAC	TH	DP(P)_T	FALSE		Human_colon_16S8159187-CTGAAACTCCCGGATG	GU	EPITHELIUM_II	FALSE		FCAImmP7277559-TCACGAAAGACACTAA	BM	MAST_CELL	FALSE		FCAImmP7555859-CGACTTCGTACGCTGC	KI
			F45_liver_CD45+_FCAImmP7579222_CTGATAGGTAGCACGA	Kupffer Cell		AACTCAGCATGCTGGC-2	CD8+T Cells		cell_4719	ExE endoderm		CTACATTTCTGCGTAA-1	HSPC_2_IPSC		ACTGTCCCACAACATC-2-0	Erythroid_ipsc		FCAImmP7579224-TAGTGGTCATTCACTT	SK	FIBROBLAST_II	FALSE		FCAImmP7803039-CTTCTCTGTCCGTGAC	SP	MESOTHELIUM	FALSE		FCAImmP7198630-TCTTCGGAGGCTATCT	LI	LARGE_PRE_B	FALSE		FCAImmP7277564-CCTAAAGGTTACGTCA	TH	DP(P)_T	FALSE		Human_colon_16S8159187-TCAACGAGTAGCGATG	GU	EPITHELIUM_II	FALSE		FCAImmP7277559-CAACCAAGTCATCCCT	BM	LARGE_PRE_B	FALSE		FCAImmP7555859-TCTCATATCACTATTC	KI
			F45_liver_CD45+_FCAImmP7579222_CTGATCCGTCGATTGT	Kupffer Cell		AACTCAGGTTGAGTTC-2	Mast Cells		cell_4728	ExE endoderm		CTACCCATCAAACAAG-1	HSPC_2_IPSC		ACTGTCCGTCAGTCGC-2-0	Erythroid_ipsc		FCAImmP7579224-CCATTCGCACGAAACG	SK	MONOCYTE_III_IL1B	FALSE		FCAImmP7803039-TACACGAGTCCGCTGA	SP	LATE_MK	FALSE		FCAImmP7198630-GAGTCCGAGTCTCCTC	LI	MACROPHAGE_IRON_RECYCLING	FALSE		FCAImmP7277564-CAAGAAACAGGCGATA	TH	DP(P)_T	FALSE		Human_colon_16S8159187-TATTACCCACGGTGTC	GU	EPITHELIUM_II	FALSE		FCAImmP7277559-CTCATTAAGGTTCCTA	BM	PROMYELOCYTE	FALSE		FCAImmP7555859-TCAGCAAGTGCAGGTA	KI
			F45_liver_CD45+_FCAImmP7579222_CTGCCTACAAGAAAGG	Kupffer Cell		AACTCCCAGGTGCTAG-2	CD4+T Cells		cell_4730	ExE endoderm		CTACGTCAGTGCCAGA-1	HSPC_2_IPSC		ACTGTCCGTCGATTCA-2-0	Erythroid_ipsc		FCAImmP7579224-TTTGTCACAATAGCGG	SK	MONOCYTE_III_IL1B	FALSE		FCAImmP7803039-TGACAACTCGTCCGTT	SP	ENDOTHELIUM_III	FALSE		FCAImmP7198630-GAGCAGAGTAGAGGAA	LI	MACROPHAGE_IRON_RECYCLING	FALSE		FCAImmP7277564-CATATTCCAAAGTGCG	TH	DP(P)_T	FALSE		Human_colon_16S8159187-GTGCGGTCATGAACCT	GU	EPITHELIUM_CYCLING	FALSE		FCAImmP7277559-CTTGGCTTCCGGCACA	BM	MPP	FALSE		FCAImmP7555859-AGCCTAACATACGCTA	KI
			F45_liver_CD45+_FCAImmP7579222_CTGCCTATCCCTCAGT	Kupffer Cell		AACTCCCCACGAAAGC-2	NK Cells		cell_4758	ExE endoderm		CTACGTCCAAACCCAT-1	HSPC_2_IPSC		ACTGTCCTCACTGGGC-2-0	Macrophage_ipsc		FCAImmP7579224-CACCACTGTTTCCACC	SK	MONOCYTE_III_IL1B	FALSE		FCAImmP7803039-ACGGAGAGTCTCACCT	SP	FIBROBLAST_VII	FALSE		FCAImmP7198630-GGACGTCTCTGCGACG	LI	MACROPHAGE_IRON_RECYCLING	FALSE		FCAImmP7277564-CGGACGTTCACGGTTA	TH	DP(P)_T	FALSE		Human_colon_16S8159187-GAGGTGATCATCGATG	GU	EPITHELIUM_CYCLING	FALSE		FCAImmP7277559-CTCGTCAAGTCAATAG	BM	PRO_B	FALSE		FCAImmP7555859-CTACACCCAGGTTTCA	KI
			F45_liver_CD45+_FCAImmP7579222_GACGTTACATAAGACA	Kupffer Cell		AACTCCCTCAGGTAAA-2	Fibroblasts		cell_4769	ExE endoderm		CTACGTCTCCGGGTGT-1	HSPC_2_IPSC		ACTGTCCTCTTTCTAG-2-0	Erythroid_ipsc		FCAImmP7579224-GGCTGGTGTCCTAGCG	SK	DC2	FALSE		FCAImmP7803039-CCTCTGACATTAGCCA	SP	MESOTHELIUM	FALSE		FCAImmP7198630-CTAGAGTCAGTCACTA	LI	MACROPHAGE_IRON_RECYCLING	FALSE		FCAImmP7277564-GTCTTCGAGTAGTGCG	TH	DP(P)_T	FALSE		Human_colon_16S8159187-GTTCGGGAGACTAGAT	GU	EPITHELIUM_CYCLING	FALSE		FCAImmP7277559-ATCGAGTCAAACCTAC	BM	MID_ERYTHROID	FALSE		FCAImmP7555859-GAAATGATCACCAGGC	KI
			F45_liver_CD45+_FCAImmP7579222_GACTAACGTTGTCTTT	Kupffer Cell		AACTCCCTCGTCCAGG-2	CD4+T Cells		cell_4776	ExE mesoderm		CTAGAGTAGATCCCGC-1	HSPC_2_IPSC		ACTGTGACAATGTGGG-2-0	Erythroid_ipsc		FCAImmP7579224-GCAAACTTCCTCTAGC	SK	ILC3	FALSE		FCAImmP7803039-CGCTTCATCGGCATCG	SP	FIBROBLAST_VI	FALSE		FCAImmP7198630-GGCCGATAGTCGTACT	LI	MACROPHAGE_KUPFFER_LIKE	FALSE		FCAImmP7277564-ACACTGACAGACAGGT	TH	DP(P)_T	FALSE		Human_colon_16S8159187-TAGACCAGTATAATGG	GU	EPITHELIUM_CYCLING	FALSE		FCAImmP7277559-TACTTGTTCTCCCTGA	BM	CMP	FALSE		FCAImmP7555859-TTAGTTCAGTGTCCAT	KI
			F45_liver_CD45+_FCAImmP7579222_GAGCAGAAGGTGATAT	Kupffer Cell		AACTCCCTCGTGACAT-2	CD4+T Cells		cell_4783	ExE endoderm		CTAGCCTCAATGGACG-1	HSPC_2_IPSC		ACTGTGACAGCAGAAC-2-0	Erythroid_ipsc		FCAImmP7579224-TGGTTAGAGGCTCAGA	SK	MACROPHAGE_LYVE1_HIGH	FALSE		FCAImmP7803039-TCTGGAACATCTCCCA	SP	ENDOTHELIUM_III	FALSE		FCAImmP7198630-CGCGGTAAGTTGAGTA	LI	MACROPHAGE_PROLIFERATING	FALSE		FCAImmP7277564-GATGAAAAGTTCCACA	TH	DP(P)_T	FALSE		Human_colon_16S8159187-TTGTAGGAGATAGGAG	GU	EPITHELIUM_II	FALSE		FCAImmP7277559-GCACATATCCTTCAAT	BM	CMP	FALSE		FCAImmP7555859-TCGAGGCAGGATATAC	KI
			F45_liver_CD45+_FCAImmP7579222_GATCTAGTCTCAACTT	Kupffer Cell		AACTCTTAGGCGTACA-2	CD8+T Cells		cell_4806	ExE endoderm		CTCACACAGAATTGTG-1	HSPC_2_IPSC		ACTGTGACAGCGTTTA-2-0	Erythroid_ipsc		FCAImmP7579224-TGACTTTGTCTGCAAT	SK	MACROPHAGE_LYVE1_HIGH	FALSE		FCAImmP7803039-TTTATGCCATGACGGA	SP	ENDOTHELIUM_III	FALSE		FCAImmP7198630-CCCAGTTGTTATTCTC	LI	MACROPHAGE_KUPFFER_LIKE	FALSE		FCAImmP7277564-GGCCGATAGCTTCGCG	TH	DP(P)_T	FALSE		Human_colon_16S8159187-TGCGCAGAGCGTGAAC	GU	EPITHELIUM_II	FALSE		FCAImmP7277559-CGCTATCCACACGCTG	BM	PRE_PRO_B	FALSE		FCAImmP7555859-GACGCGTCATCCTTGC	KI
			F45_liver_CD45+_FCAImmP7579222_GATGAAACACATGTGT	Kupffer Cell		AACTCTTGTTACGCGC-2	Fibroblasts		cell_4828	Visceral endoderm		CTCACACAGCGCCTCA-1	HSPC_2_IPSC		ACTGTGACATCTGGGC-2-0	Erythroid_ipsc		FCAImmP7579224-CGCCAAGCACTGAAGG	SK	MACROPHAGE_PROLIFERATING	FALSE		FCAImmP7803039-GCTGCAGAGCGCCTCA	SP	MEMP	FALSE		FCAImmP7198630-GTTCATTTCGGTCCGA	LI	MACROPHAGE_IRON_RECYCLING	FALSE		FCAImmP7277564-TTGGCAAAGGACAGAA	TH	DP(P)_T	FALSE		Human_colon_16S8159187-ATCATCTAGGGTATCG	GU	EPITHELIUM_II	FALSE		FCAImmP7277559-TTTGTCAAGCTTTGGT	BM	PRE_DC2	FALSE		FCAImmP7555859-GTACGTAAGCCTTGAT	KI
			F45_liver_CD45+_FCAImmP7579222_GATGAAACAGTTCATG	Kupffer Cell		AACTTTCGTTTAGGAA-2	CD4+T Cells		cell_4830	Visceral endoderm		CTCACACCAACACCTA-1	HSPC_2_IPSC		ACTGTGAGTATGAGAT-2-0	Erythroid_ipsc		FCAImmP7579224-TTGGCAAGTCTGGAGA	SK	MONOCYTE_III_IL1B	FALSE		FCAImmP7803039-CCACGGATCTCCAGGG	SP	FIBROBLAST_VII	FALSE		FCAImmP7198630-GAAATGAGTCTGATTG	LI	DC2	FALSE		FCAImmP7277564-GGTGCGTTCAGTTCGA	TH	DP(P)_T	FALSE		Human_colon_16S8159187-GCGCAGTGTTCGTCTC	GU	EPITHELIUM_II	FALSE		FCAImmP7277559-CACATTTTCGTCTGAA	BM	MID_ERYTHROID	FALSE		FCAImmP7555859-GCATGTAGTTACGGAG	KI
			F45_liver_CD45+_FCAImmP7579222_GCTGGGTAGGCTCTTA	Kupffer Cell		AAGCCGCTCCGAACGC-2	Fibroblasts		cell_4838	Visceral endoderm		CTCAGAACAGGCTGAA-1	HSPC_2_IPSC		ACTGTGAGTGTTTGCA-2-0	HSPC_1_ipsc		FCAImmP7579224-GCGGGTTAGTACGCCC	SK	CD4+T	FALSE		FCAImmP7803039-TCATTACAGTGACATA	SP	MEMP	FALSE		FCAImmP7198630-CTCGTCAGTCTACCTC	LI	MACROPHAGE_IRON_RECYCLING	FALSE		FCAImmP7277564-GTCGGGTGTATGCTTG	TH	DP(P)_T	FALSE		Human_colon_16S8159187-GTCATTTAGTGTCCCG	GU	EPITHELIUM_II	FALSE		FCAImmP7277559-GAGCAGAGTGATAAAC	BM	MID_ERYTHROID	FALSE		FCAImmP7555859-CCTACCAGTGCCTGGT	KI
			F45_liver_CD45+_FCAImmP7579222_GCTTGAAAGTCTCCTC	Kupffer Cell		AAGGAGCAGGATGCGT-2	CD8+T Cells		cell_4842	Visceral endoderm		CTCAGAATCATAGCAC-1	HSPC_2_IPSC		ACTGTGATCCACGTCT-2-0	Erythroid_ipsc		FCAImmP7579224-GACGTGCAGAACTCGG	SK	DC2	FALSE		FCAImmP7803039-TCTTCGGGTAGTAGTA	SP	GLIAL	FALSE		FCAImmP7198630-ACACCGGAGCTTCGCG	LI	MACROPHAGE_IRON_RECYCLING	FALSE		FCAImmP7277564-TATGCCCCATGTAGTC	TH	DP(P)_T	FALSE		Human_colon_16S8159187-GAATGAAGTGCACTTA	GU	EPITHELIUM_CYCLING	FALSE		FCAImmP7277559-TACAGTGGTGAGGGAG	BM	EARLY_MK	FALSE		FCAImmP7555859-TGAGCCGAGTACACCT	KI
			F45_liver_CD45+_FCAImmP7579222_GGACATTTCTTGTTTG	Kupffer Cell		AAGGAGCTCCATGAAC-2	Fibroblasts		cell_4850	ExE endoderm		CTCATTAAGATCGATA-1	HSPC_2_IPSC		ACTGTGATCTTCGTAT-2-0	Erythroid_ipsc		FCAImmP7579224-ATCTGCCTCTGCCCTA	SK	FIBROBLAST_XVII	FALSE		FCAImmP7803039-AGATTGCAGGTGCAAC	SP	ENDOTHELIUM_III	FALSE		FCAImmP7198630-TACGGATCAAATACAG	LI	MACROPHAGE_IRON_RECYCLING	FALSE		FCAImmP7277564-CGAACATCAGGCAGTA	TH	DP(P)_T	FALSE		Human_colon_16S8159187-CTACCCAGTCTGGAGA	GU	EPITHELIUM_CYCLING	FALSE		FCAImmP7277559-CGCTATCTCTCCGGTT	BM	OSTEOBLAST	FALSE		FCAImmP7555859-TCATTTGAGCGGCTTC	KI
			F45_liver_CD45+_FCAImmP7579222_GGCCGATGTAGAGCTG	Kupffer Cell		AAGGCAGCAAGGCTCC-2	CD4+T Cells		cell_4877	Haematoendothelial progenitors		CTCCTAGTCAGGTAAA-1	HSPC_2_IPSC		ACTTAGGGTTCTAACG-2-0	Erythroid_ipsc		FCAImmP7579224-CGAGCACAGGTTCCTA	SK	MAST_CELL	FALSE		FCAImmP7803039-GTGCAGCCAATAGAGT	SP	LATE_ERYTHROID	FALSE		FCAImmP7198630-TAGCCGGGTAGAGTGC	LI	MACROPHAGE_IRON_RECYCLING	FALSE		FCAImmP7277564-TTAGGCAGTCGAATCT	TH	DP(P)_T	FALSE		Human_colon_16S8159187-AGCTTGACACGAGGTA	GU	EPITHELIUM_II	FALSE		FCAImmP7277559-GAATGAACACGGCGTT	BM	EARLY_ERYTHROID	FALSE		FCAImmP7555859-TTTGGTTTCCGAAGAG	KI
			F45_liver_CD45+_FCAImmP7579222_GGGCACTCAAGAAAGG	Kupffer Cell		AAGGCAGCAGCTGGCT-2	Mast Cells		cell_4879	ExE mesoderm		CTCGAAAGTACGACCC-1	HSPC_1_IPSC		ACTTAGGTCCATACAG-2-0	Erythroid_ipsc		FCAImmP7579224-GGGAGATCACTTCTGC	SK	MONOCYTE_III_IL1B	FALSE		FCAImmP7803039-CTCGAGGAGGCATGGT	SP	LATE_ERYTHROID	FALSE		FCAImmP7198630-GTCTTCGTCTTGCATT	LI	MACROPHAGE_PROLIFERATING	FALSE		FCAImmP7277564-GCGACCAAGAAACGAG	TH	DP(P)_T	FALSE		Human_colon_16S8159187-GTTTCTAGTCGCGGTT	GU	EPITHELIUM_CYCLING	FALSE		FCAImmP7277559-CCTACCACAGGTCCAC	BM	GMP	FALSE		FCAImmP7555859-ATCATCTAGTGACTCT	KI
			F45_liver_CD45+_FCAImmP7579222_GGGCATCGTTTGACTG	Kupffer Cell		AAGGTTCGTGTGACCC-2	CD4+T Cells		cell_4892	ExE endoderm		CTCGAGGCACAGATTC-1	HSPC_2_IPSC		ACTTATCAGCACACCC-2-0	Macrophage_ipsc		FCAImmP7579224-CGATTGATCGGCTACG	SK	DC2	FALSE		FCAImmP7803039-CCACGGAAGGACACCA	SP	ENDOTHELIUM_III	FALSE		FCAImmP7198630-GCTGCGATCACCGTAA	LI	DC2	FALSE		FCAImmP7277564-GTCACAAAGGCTCATT	TH	DC1	FALSE		Human_colon_16S8159187-CAGATCAAGGCTAGAC	GU	EPITHELIUM_II	FALSE		FCAImmP7277559-ATAGACCTCTTACCGC	BM	PROMONOCYTE	FALSE		FCAImmP7555859-GGTATTGGTCAACATC	KI
			F45_liver_CD45+_FCAImmP7579222_GTAACGTTCCAATGGT	Kupffer Cell		AAGTCTGAGGGCTTGA-2	Endothelial Cells		cell_4900	ExE endoderm		CTCGAGGGTAAACACA-1	HSPC_2_IPSC		ACTTATCAGGACAACC-2-0	Macrophage_ipsc		FCAImmP7579224-GCATGCGTCTTGAGAC	SK	PROMONOCYTE	FALSE		FCAImmP7803039-GCAGCCACAGACGTAG	SP	FIBROBLAST_VI	FALSE		FCAImmP7198630-AGCGTCGAGCCAGTTT	LI	MACROPHAGE_PROLIFERATING	FALSE		FCAImmP7277564-TGCGCAGTCCCAAGTA	TH	DP(P)_T	FALSE		Human_colon_16S8159187-GCATGATGTATAATGG	GU	EPITHELIUM_CYCLING	FALSE		FCAImmP7277559-TGGGCGTGTCACACGC	BM	GMP	FALSE		FCAImmP7555859-CGACCTTAGACAAAGG	KI
			F45_liver_CD45+_FCAImmP7579222_GTAACGTTCCGCATCT	Kupffer Cell		AATCCAGAGAGAGCTC-2	CD4+T Cells		cell_4908	ExE endoderm		CTCGAGGGTCCGAGTC-1	HSPC_2_IPSC		ACTTATCCACGCTATA-2-0	MK_ipsc		FCAImmP7579224-AGCCTAATCCCGGATG	SK	PDC	FALSE		FCAImmP7803039-GTTCGGGGTCTTGTCC	SP	MACROPHAGE_ERY	FALSE		FCAImmP7198630-CTGGTCTAGAAACGCC	LI	MACROPHAGE_IRON_RECYCLING	FALSE		FCAImmP7277564-TTCTTAGAGCCAGTAG	TH	DP(P)_T	FALSE		Human_colon_16S8159187-GTACTTTCAAGAAGAG	GU	EPITHELIUM_II	FALSE		FCAImmP7277559-GCAGTTAGTTTAGCTG	BM	MOP	FALSE		FCAImmP7555859-CTCCTAGGTAAGTTCC	KI
			F45_liver_CD45+_FCAImmP7579222_GTCTTCGTCAAGGCTT	Kupffer Cell		AATCCAGCACCAACCG-2	Mast Cells		cell_4909	ExE endoderm		CTCGAGGTCGCTTAGA-1	HSPC_2_IPSC		ACTTATCCATGTCTAG-2-0	Macrophage_ipsc		FCAImmP7579224-AGCGTATCAGGATCGA	SK	MONOCYTE_III_IL1B	FALSE		FCAImmP7803039-AGGGTGAAGGATGGAA	SP	ENDOTHELIUM_III	FALSE		FCAImmP7198630-CTCCTAGAGCCGTCGT	LI	MACROPHAGE_IRON_RECYCLING	FALSE		FCAImmP7277564-TACTCGCAGCTAACTC	TH	DP(P)_T	FALSE		Human_colon_16S8159187-GGTGTTACAGCTGTAT	GU	EPITHELIUM_II	FALSE		FCAImmP7277559-ACCCACTCAGCGATCC	BM	EARLY_MK	FALSE		FCAImmP7555859-TTTCCTCGTTACGTCA	KI
			F45_liver_CD45+_FCAImmP7579222_GTTCGGGCAAATCCGT	Kupffer Cell		AATCCAGTCTCCGGTT-2	Fetal DCs		cell_4912	ExE endoderm		CTCGGAGAGTGCAAGC-1	HSPC_2_IPSC		ACTTATCTCAGTAGGG-2-0	Erythroid_ipsc		FCAImmP7579224-CGACCTTCAGCCTATA	SK	MONOCYTE_III_IL1B	FALSE		FCAImmP7803039-ACACCCTTCAACACTG	SP	ENDOTHELIUM_III	FALSE		FCAImmP7198630-CCACCTACAGAGCCAA	LI	MACROPHAGE_PROLIFERATING	FALSE		FCAImmP7277564-CCCTCCTAGAACAATC	TH	DC2	FALSE		Human_colon_16S8159187-GATCGATTCCAGTAGT	GU	EPITHELIUM_II	FALSE		FCAImmP7277559-ACTATCTCATCTCCCA	BM	HSC	FALSE		FCAImmP7555859-ACACCGGTCACTCCTG	KI
			F45_liver_CD45+_FCAImmP7579222_TAAGAGAAGAGGGATA	Kupffer Cell		AATCGGTGTAAGAGAG-2	Myeloid Cells		cell_4913	ExE endoderm		CTCGGAGTCCCTTGTG-1	HSPC_2_IPSC		ACTTATCTCGATTTCT-2-0	Erythroid_ipsc		FCAImmP7579224-GCGGGTTGTGCTAGCC	SK	CD8+T	FALSE		FCAImmP7803039-GGCCGATTCAGAGCTT	SP	ENDOTHELIUM_III	FALSE		FCAImmP7198630-TACCTATGTTAAAGAC	LI	DC2	FALSE		FCAImmP7277564-CCTACCAGTAACGTTC	TH	DP(P)_T	FALSE		Human_colon_16S8159187-CAGCAGCAGCTGCCCA	GU	EPITHELIUM_CYCLING	FALSE		FCAImmP7277559-CAAGTTGTCGACAGCC	BM	DC_CYCLING	FALSE		FCAImmP7555859-GTCATTTTCTGGTATG	KI
			F45_liver_CD45+_FCAImmP7579222_TACACGAGTGACCAAG	Kupffer Cell		ACACCCTCATGTAAGA-2	NK Cells		cell_4916	ExE endoderm		CTCGGGAAGAGTCGGT-1	HSPC_2_IPSC		ACTTATCTCGCGATCG-2-0	Macrophage_ipsc		FCAImmP7579224-TGGCTGGCATGCGCAC	SK	CD8+T	FALSE		FCAImmP7803039-CATGACAGTACGACCC	SP	ENDOTHELIUM_III	FALSE		FCAImmP7198630-CGATGGCTCTAACTCT	LI	MACROPHAGE_PROLIFERATING	FALSE		FCAImmP7277564-GGCTGGTAGTCTCGGC	TH	DP(P)_T	FALSE		Human_colon_16S8159187-GATTCAGGTATGAATG	GU	EPITHELIUM_II	FALSE		FCAImmP7277559-TCAGCAACAACGATCT	BM	PRO_B	FALSE		FCAImmP7555859-TTCCCAGGTGTGCCTG	KI
			F45_liver_CD45+_FCAImmP7579222_TATGCCCCAGTCCTTC	Kupffer Cell		ACACCGGGTCGCATCG-2	CD4+T Cells		cell_4935	ExE endoderm		CTCGGGAAGAGTCTGG-1	HSPC_2_IPSC		ACTTATCTCGGCATTA-2-0	Erythroid_ipsc		FCAImmP7579224-ACGATACGTATATCCG	SK	CD8+T	FALSE		FCAImmP7803039-TGCGCAGTCTTTCCTC	SP	ENDOTHELIUM_III	FALSE		FCAImmP7198630-GTTCTCGGTAGCGTAG	LI	MACROPHAGE_PROLIFERATING	FALSE		FCAImmP7277564-GTATCTTGTAGCTGCC	TH	DP(P)_T	FALSE		Human_colon_16S8159187-CGATGTATCGGAGGTA	GU	EPITHELIUM_CYCLING	FALSE		FCAImmP7277559-TTGGAACAGTTAGGTA	BM	DC_CYCLING	FALSE		FCAImmP7555859-CAGATCATCAACCAAC	KI
			F45_liver_CD45+_FCAImmP7579222_TCAGGTATCAGCACAT	Kupffer Cell		ACACCGGGTGCGAAAC-2	Fibroblasts		cell_4945	ExE endoderm		CTCGGGAAGGACGAAA-1	HSPC_2_IPSC		ACTTCCGAGATTGACA-2-0	MK_ipsc		FCAImmP7579224-ATTATCCTCGGCGGTT	SK	MACROPHAGE_LYVE1_HIGH	FALSE		FCAImmP7803039-AGAGTGGTCTCAAACG	SP	LATE_ERYTHROID	FALSE		FCAImmP7198630-GCGCAACAGAGCAATT	LI	MACROPHAGE_IRON_RECYCLING	FALSE		FCAImmP7277564-CTAATGGTCTCTAGGA	TH	DP(P)_T	FALSE		Human_colon_16S8159187-GTAGGCCCAAGTTAAG	GU	EPITHELIUM_II	FALSE		FCAImmP7277559-CATGCCTCATGGTCAT	BM	MID_ERYTHROID	FALSE		FCAImmP7555859-CAGTCCTAGTAGATGT	KI
			F45_liver_CD45+_FCAImmP7579222_TCCCGATCATTGGCGC	Kupffer Cell		ACACTGACAAGCTGTT-2	Myeloid Cells		cell_4946	ExE endoderm		CTCGGGAGTAAGTGTA-1	HSPC_2_IPSC		ACTTCCGAGGCCTGAA-2-0	Macrophage_ipsc		FCAImmP7579224-CCGGTAGAGCCAGTAG	SK	CD4+T	FALSE		FCAImmP7803039-ATTACTCTCCTCTAGC	SP	FIBROBLAST_VI	FALSE		FCAImmP7198630-ACTGAGTGTTGGAGGT	LI	MACROPHAGE_KUPFFER_LIKE	FALSE		FCAImmP7277564-ATCCACCCAAATCCGT	TH	DP(P)_T	FALSE		Human_colon_16S8159187-ACGGGTCCAGACAGGT	GU	EPITHELIUM_CYCLING	FALSE		FCAImmP7277559-CGGTTAACATATGAGA	BM	EARLY_ERYTHROID	FALSE		FCAImmP7555859-TTGCCGTCAAACTGCT	KI
			F45_liver_CD45+_FCAImmP7579222_TCGTAGAAGATGCCTT	Kupffer Cell		ACACTGACAGCCTATA-2	Fetal DCs		cell_4950	ExE endoderm		CTCGTACGTATGGTTC-1	HSPC_2_IPSC		ACTTCCGCAATGTTGC-2-0	Erythroid_ipsc		FCAImmP7579224-GTTCGGGCAAGGACAC	SK	DC2	FALSE		FCAImmP7803039-ATTATCCAGAATGTTG	SP	ENDOTHELIUM_III	FALSE		FCAImmP7198630-CGTGTAAAGCACACAG	LI	MACROPHAGE_IRON_RECYCLING	FALSE		FCAImmP7277564-ATGAGGGTCGTCTGAA	TH	DP(P)_T	FALSE		Human_colon_16S8159187-CGACCTTCACCAGCAC	GU	EPITHELIUM_CYCLING	FALSE		FCAImmP7277559-GTCACAAGTTCACGGC	BM	MID_ERYTHROID	FALSE		FCAImmP7555859-AGCATACCATGCCACG	KI
			F45_liver_CD45+_FCAImmP7579222_TCGTAGAGTAGCTGCC	Kupffer Cell		ACAGCCGCACCATGTA-2	Fibroblasts		cell_4956	ExE endoderm		CTCGTACTCATCTGCC-1	HSPC_2_IPSC		ACTTCCGCACCTCTAC-2-0	Erythroid_ipsc		FCAImmP7579224-GCGACCACAGGGAGAG	SK	CD8+T	FALSE		FCAImmP7803039-GTGCTTCAGAGCCCAA	SP	ENDOTHELIUM_III	FALSE		FCAImmP7198630-CTGCCTAAGAACTCGG	LI	TREG	FALSE		FCAImmP7277564-TGGCTGGTCAGTTGAC	TH	DP(P)_T	FALSE		Human_colon_16S8159187-GACCAATAGCGTAATA	GU	EPITHELIUM_II	FALSE		FCAImmP7277559-TCAGCTCAGAGCTGGT	BM	MAST_CELL	FALSE		FCAImmP7555859-CCTCTGATCTGATACG	KI
			F45_liver_CD45+_FCAImmP7579222_TCGTAGAGTCCAGTTA	Kupffer Cell		ACAGCTAGTCTAGCGC-2	Fibroblasts		cell_4972	Visceral endoderm		CTCGTCACAGTTTACG-1	HSPC_2_IPSC		ACTTCCGCAGATTCGT-2-0	Erythroid_ipsc		FCAImmP7579224-GGAAAGCAGTAATCCC	SK	ILC3	FALSE		FCAImmP7803039-TCACGAACACGGTAGA	SP	ENDOTHELIUM_III	FALSE		FCAImmP7198630-CCGTACTTCATGTCTT	LI	PROMYELOCYTE	FALSE		FCAImmP7277564-CACACCTGTTGTCTTT	TH	DP(P)_T	FALSE		Human_colon_16S8159187-GCTTGAACAAACAACA	GU	EPITHELIUM_CYCLING	FALSE		FCAImmP7277559-AGGTCATTCGCATGAT	BM	MID_ERYTHROID	FALSE		FCAImmP7555859-AAACCTGGTCAGAATA	KI
			F45_liver_CD45+_FCAImmP7579222_TCTATTGTCTTGCCGT	Kupffer Cell		ACATGGTAGAGTCGGT-2	CD4+T Cells		cell_4984	Visceral endoderm		CTCTAATCAATCCGAT-1	HSPC_2_IPSC		ACTTCCGGTAGTGATA-2-0	Macrophage_ipsc		FCAImmP7579224-GGTGAAGGTAGCGTGA	SK	NK	FALSE		FCAImmP7803039-GTAACGTTCGCTTGTC	SP	FIBROBLAST_VII	FALSE		FCAImmP7198630-AGTTGGTAGCAGGCTA	LI	MACROPHAGE_PROLIFERATING	FALSE		FCAImmP7277564-CATCAGAAGCGTCTAT	TH	DP(P)_T	FALSE		Human_colon_16S8159187-CAGCCGAGTCAGAGGT	GU	EPITHELIUM_II	FALSE		FCAImmP7277559-CACCACTGTTGTTTGG	BM	MID_ERYTHROID	FALSE		FCAImmP7555859-GGAAAGCGTCTAAACC	KI
			F45_liver_CD45+_FCAImmP7579222_TCTCTAAAGAGTGAGA	Kupffer Cell		ACCAGTAGTGGTTTCA-2	CD4+T Cells		cell_4987	Haematoendothelial progenitors		CTCTACGAGCGATATA-1	HSPC_2_IPSC		ACTTCCGTCATCCTAT-2-0	Erythroid_ipsc		FCAImmP7579224-TACTTGTCAGCTGGCT	SK	MATURE_B	FALSE		FCAImmP7803039-CGTTCTGCAGTGACAG	SP	ENDOTHELIUM_I	FALSE		FCAImmP7198630-TGGTTAGCATTCACTT	LI	MACROPHAGE_IRON_RECYCLING	FALSE		FCAImmP7277564-CGTTGGGGTGAGGCTA	TH	DP(P)_T	FALSE		Human_colon_16S8159187-AGCGTATAGAGGTACC	GU	EPITHELIUM_II	FALSE		FCAImmP7277559-CACAAACGTCCCTACT	BM	EARLY_MK	FALSE		FCAImmP7555859-CACTCCACAGATCCAT	KI
			F45_liver_CD45+_FCAImmP7579222_TGGCGCACAATAAGCA	Kupffer Cell		ACCCACTAGCAACGGT-2	CD4+T Cells		cell_4990	ExE endoderm		CTCTACGGTCATCGGC-1	HSPC_2_IPSC		ACTTCGCAGACGAAGA-2-0	Erythroid_ipsc		FCAImmP7579224-ATGAGGGGTACCATCA	SK	MACROPHAGE_LYVE1_HIGH	FALSE		FCAImmP7803039-TGGCGCAAGGACAGCT	SP	FIBROBLAST_VII	FALSE		FCAImmP7198630-GTATTCTCACTCAGGC	LI	MEMP	FALSE		FCAImmP7277564-CTTTGCGGTCCTCCAT	TH	DP(P)_T	FALSE		Human_colon_16S8159187-GTTTCTAAGAGTAATC	GU	EPITHELIUM_CYCLING	FALSE		FCAImmP7277559-CTCTACGTCATATCGG	BM	PRE_DC2	FALSE		FCAImmP7555859-GCGCAACTCTCTGTCG	KI
			F34_liver_CD45+_FCAImmP7352192_AACCGCGCAGATGAGC	Kupffer Cell		ACCCACTCAAGCGATG-2	Myeloid Cells		cell_4991	ExE endoderm		CTCTACGTCGGAGCAA-1	HSPC_2_IPSC		ACTTCGCAGTTGGGAC-2-0	Erythroid_ipsc		FCAImmP7579224-TGTTCCGCAGGAATCG	SK	VSMC_PERICYTE	FALSE		FCAImmP7803039-TATCTCATCCGATATG	SP	ENDOTHELIUM_III	FALSE		FCAImmP7198630-TAAGCGTAGAGGGATA	LI	MACROPHAGE_KUPFFER_LIKE	FALSE		FCAImmP7277564-ATTATCCTCGATGAGG	TH	DP(P)_T	FALSE		Human_colon_16S8159187-AAAGCAAAGTCAATAG	GU	EPITHELIUM_II	FALSE		FCAImmP7277559-TAGTTGGCAAGCCTAT	BM	MID_ERYTHROID	FALSE		FCAImmP7555859-GGATGTTCATTCTTAC	KI
			F34_liver_CD45+_FCAImmP7352192_ACTTTCAAGTAATCCC	Kupffer Cell		ACCGTAAGTTGTCTTT-2	CD4+T Cells		cell_5033	ExE endoderm		CTCTGGTAGCATGGCA-1	HSPC_2_IPSC		ACTTTCACACGGTGCT-2-0	Erythroid_ipsc		FCAImmP7579224-GCATGATCACGAAACG	SK	PROMONOCYTE	FALSE		FCAImmP7803039-CGTCTACAGCCAGTTT	SP	ENDOTHELIUM_III	FALSE		FCAImmP7198630-TTCTCAACAGCGATCC	LI	MACROPHAGE_IRON_RECYCLING	FALSE		FCAImmP7277564-GGCTGGTTCAGTTCGA	TH	DP(P)_T	FALSE		Human_colon_16S8159187-CTACGTCCATATGCTG	GU	EPITHELIUM_CYCLING	FALSE		FCAImmP7277559-TGCGTGGAGAGCCTAG	BM	GMP	FALSE		FCAImmP7555859-GCTCCTACACCAACCG	KI
			F34_liver_CD45+_FCAImmP7352192_CATTATCTCTGCAAGT	Kupffer Cell		ACCTTTACACCCATTC-2	CD4+T Cells		cell_5066	ExE endoderm		CTCTGGTGTACGCTGC-1	HSPC_2_IPSC		ACTTTCAGTTCCTAAG-2-0	Erythroid_ipsc		FCAImmP7579224-TGTGTTTGTTATCCGA	SK	MONOCYTE_III_IL1B	FALSE		FCAImmP7803039-ACGGGCTCATACGCCG	SP	VSMC_PERICYTE	FALSE		FCAImmP7198630-TTGTAGGGTTCAGACT	LI	MACROPHAGE_IRON_RECYCLING	FALSE		FCAImmP7277564-GATCAGTAGCGATCCC	TH	DP(P)_T	FALSE		Human_colon_16S8159187-CCGGGATGTTGCGTTA	GU	EPITHELIUM_II	FALSE		FCAImmP7277559-CTTAGGACAATGACCT	BM	EARLY_MK	FALSE		FCAImmP7555859-GTCACGGAGGTGTGGT	KI
			F34_liver_CD45+_FCAImmP7352192_CCTATTACATTACCTT	Kupffer Cell		ACCTTTACAGTACACT-2	CD4+T Cells		cell_5076	Visceral endoderm		CTCTGGTTCACCGGGT-1	HSPC_2_IPSC		ACTTTGTCAAGGTCAG-2-0	Erythroid_ipsc		FCAImmP7579224-CAGCTGGGTTGTCTTT	SK	DC2	FALSE		FCAImmP7803039-ACATACGCAGTGGAGT	SP	ENDOTHELIUM_III	FALSE		FCAImmP7198630-AACCGCGTCCACGACG	LI	MACROPHAGE_IRON_RECYCLING	FALSE		FCAImmP7277564-ACTGTCCAGGGCTCTC	TH	DP(P)_T	FALSE		Human_colon_16S8159187-GTTAAGCCAGGATTGG	GU	EPITHELIUM_II	FALSE		FCAImmP7277559-AGGTCATGTGACAAAT	BM	CMP	FALSE		FCAImmP7555859-CACATTTAGCAGCGTA	KI
			F34_liver_CD45+_FCAImmP7352192_CTAGTGACAACTGCGC	Kupffer Cell		ACCTTTACATCGATTG-2	CD4+T Cells		cell_5102	Macrophage_lineage		CTGAAACAGCTTCGCG-1	HSPC_2_IPSC		ACTTTGTGTAGACGTG-2-0	Erythroid_ipsc		FCAImmP7579224-GTGCGGTGTCTCCATC	SK	MYOFIBROBLAST	FALSE		FCAImmP7803039-GTGCGGTAGATATGGT	SP	LATE_MK	FALSE		FCAImmP7198630-AACCGCGCACGAAAGC	LI	MACROPHAGE_IRON_RECYCLING	FALSE		FCAImmP7277564-CTCCTAGGTAAGCACG	TH	DP(P)_T	FALSE		Human_colon_16S8159187-TTTCCTCAGAGCTGGT	GU	EPITHELIUM_CYCLING	FALSE		FCAImmP7277559-TGCGGGTTCATGTCTT	BM	HSC	FALSE		FCAImmP7555859-AGTGTCAGTAGTGAAT	KI
			F34_liver_CD45+_FCAImmP7352192_GATCAGTCAGGACGTA	Kupffer Cell		ACCTTTATCAGGCCCA-2	CD4+T Cells		cell_5105	ExE endoderm		CTGAAACCATCCTAGA-1	HSPC_2_IPSC		ACTTTGTGTGCTCTTC-2-0	MEMP_ipsc		FCAImmP7579224-GATCGATGTACCAGTT	SK	VSMC_PERICYTE	FALSE		FCAImmP7803039-CTCTAATCATAAAGGT	SP	MID_ERYTHROID	FALSE		FCAImmP7198630-CCCAGTTGTCTCTTTA	LI	MACROPHAGE_IRON_RECYCLING	FALSE		FCAImmP7277564-CAGCGACGTCGGGTCT	TH	DP(P)_T	FALSE		Human_colon_16S8159187-CTGATCCTCGGAAACG	GU	ENDOTHELIUM_I	FALSE		FCAImmP7277559-AATCCAGTCCTTGCCA	BM	MPP	FALSE		FCAImmP7555859-CGAGAAGTCTCTTATG	KI
			F34_liver_CD45+_FCAImmP7352192_TAGTTGGTCAGTTCGA	Kupffer Cell		ACGAGCCAGTAGATGT-2	Fibroblasts		cell_5128	Haematoendothelial progenitors		CTGAAACGTGGTCCGT-1	HSPC_2_IPSC		ACTTTGTTCAGGAGAC-2-0	Macrophage_ipsc		FCAImmP7579224-TTAGGACCACGAAATA	SK	CD8+T	FALSE		FCAImmP7803039-TCGAGGCCATGCCTAA	SP	FIBROBLAST_VII	FALSE		FCAImmP7198630-TTTGTCAAGCGATATA	LI	MACROPHAGE_IRON_RECYCLING	FALSE		FCAImmP7277564-CTTCTCTTCGGAAACG	TH	DC1	FALSE		Human_colon_16S8159187-TAAGCGTAGCCGGTAA	GU	EPITHELIUM_CYCLING	FALSE		FCAImmP7277559-TACTCGCGTCGAAAGC	BM	MID_ERYTHROID	FALSE		FCAImmP7555859-TGATTTCTCAGCGATT	KI
			F34_liver_CD45+_FCAImmP7352192_TCAGGTAGTTGTCGCG	Kupffer Cell		ACGATACAGCTCCTTC-2	Myeloid Cells		cell_5129	ExE endoderm		CTGAAGTGTCGCGTGT-1	HSPC_2_IPSC		AGAAATGCAGCGTGAA-2-0	Erythroid_ipsc		FCAImmP7579224-GCATGCGCAGCTGCAC	SK	MEMP	FALSE		FCAImmP7803039-CAGCTAAAGATCACGG	SP	ENDOTHELIUM_III	FALSE		FCAImmP7198630-GAGCAGAGTCTTGTCC	LI	MACROPHAGE_IRON_RECYCLING	FALSE		FCAImmP7277564-CTACACCCAGGATCGA	TH	DP(P)_T	FALSE		Human_colon_16S8159187-CCTTTCTTCCTATTCA	GU	EPITHELIUM_CYCLING	FALSE		FCAImmP7277559-CATTCGCCATGGTTGT	BM	CMP	FALSE		FCAImmP7555859-GCTGCTTCAGATCCAT	KI
			F34_liver_CD45+_FCAImmP7352192_TTGGAACAGCAGACTG	Kupffer Cell		ACGATACAGTGGTAAT-2	Fibroblasts		cell_5135	ExE endoderm		CTGATCCAGGGCTTCC-1	HSPC_2_IPSC		AGAAATGCATTGTGCA-2-0	Erythroid_ipsc		FCAImmP7579224-TCAGCTCTCCCAACGG	SK	MONOCYTE_III_IL1B	FALSE		FCAImmP7803039-TACAGTGTCGGCGGTT	SP	ENDOTHELIUM_III	FALSE		FCAImmP7198630-ACTGATGTCAACTCTT	LI	MACROPHAGE_IRON_RECYCLING	FALSE		FCAImmP7277564-AGCGGTCTCCTCGCAT	TH	DP(P)_T	FALSE		Human_colon_16S8159187-CGATCGGGTGGCAAAC	GU	EPITHELIUM_CYCLING	FALSE		FCAImmP7277559-CGTAGCGCATTTCAGG	BM	EARLY_MK	FALSE		FCAImmP7555859-GGAAAGCCAATAGAGT	KI
			F34_liver_CD45+_FCAImmP7352192_TTTACTGGTTACTGAC	Kupffer Cell		ACGATACCACAGACAG-2	CD4+T Cells		cell_5136	Haematoendothelial progenitors		CTGCCTAGTCCGAAGA-1	HSPC_2_IPSC		AGAAATGTCTGCATGA-2-0	Erythroid_ipsc		FCAImmP7579224-CAACCAATCTGTGCAA	SK	MONOCYTE_II_CCR2	FALSE		FCAImmP7803039-ATTCTACTCCAAAGTC	SP	ENDOTHELIUM_III	FALSE		FCAImmP7198630-ACGGAGAGTAGGCATG	LI	PRO_B	FALSE		FCAImmP7277564-GTTAAGCAGACACGAC	TH	DP(P)_T	FALSE		Human_colon_16S8159187-ACTTTCAGTCCGCTGA	GU	EPITHELIUM_II	FALSE		FCAImmP7277559-CCCAGTTCAGCGTTCG	BM	PROMYELOCYTE	FALSE		FCAImmP7555859-GACCAATCATGGTCTA	KI
			F34_liver_CD45+_FCAImmP7352193_AAGGAGCAGTAATCCC	Kupffer Cell		ACGCAGCGTCTAAACC-2	CD4+T Cells		cell_5145	ExE endoderm		CTGCCTATCGGTTCGG-1	HSPC_2_IPSC		AGAACAAAGGATCACG-2-0	Erythroid_ipsc		FCAImmP7579224-CGCTGGAAGCACGCCT	SK	MAST_CELL	FALSE		FCAImmP7803039-ACGATGTTCACCGGGT	SP	MEMP	FALSE		FCAImmP7198630-GCACATACAAGCCATT	LI	PRE_PRO_B	FALSE		FCAImmP7277564-GTGAAGGAGGCTCTTA	TH	CYCLING_T	FALSE		Human_colon_16S8159187-CCAGCGACATGCAATC	GU	EPITHELIUM_II	FALSE		FCAImmP7277559-AGGGATGCACGCTTTC	BM	EARLY_MK	FALSE		FCAImmP7555859-TCTATTGAGGATGGAA	KI
			F34_liver_CD45+_FCAImmP7352193_AGCAGCCCACACCGAC	Kupffer Cell		ACGCAGCGTTCCACGG-2	Myeloid Cells		cell_5147	Haematoendothelial progenitors		CTGCGGAGTCCCTTGT-1	HSPC_2_IPSC		AGAACAAAGTTCTACG-2-0	Macrophage_ipsc		FCAImmP7579224-GGGCATCCAAAGCAAT	SK	MAST_CELL	FALSE		FCAImmP7803039-TCAATCTAGGCTATCT	SP	ENDOTHELIUM_III	FALSE		FCAImmP7198630-GACTGCGTCACATACG	LI	MACROPHAGE_IRON_RECYCLING	FALSE		FCAImmP7277564-TTGAACGAGACTTGAA	TH	DP(P)_T	FALSE		Human_colon_16S8159187-CATATGGGTCTTGATG	GU	EPITHELIUM_CYCLING	FALSE		FCAImmP7277559-CATCCACCATAAAGGT	BM	EARLY_MK	FALSE		FCAImmP7555859-TCTTTCCTCTTTACGT	KI
			F34_liver_CD45+_FCAImmP7352193_AGTAGTCAGAACTCGG	Kupffer Cell		ACGCCAGGTTGTCGCG-2	Mast Cells		cell_5155	ExE endoderm		CTGCGGATCAGGATCT-1	HSPC_2_IPSC		AGAACAAGTCACTTAG-2-0	Erythroid_ipsc		FCAImmP7579224-CAACCAATCAATCTCT	SK	KERATINOCYTE	FALSE		FCAImmP7803039-CGAGCACCATTTCAGG	SP	ENDOTHELIUM_III	FALSE		FCAImmP7198630-CAACTAGCAGCCACCA	LI	MACROPHAGE_IRON_RECYCLING	FALSE		FCAImmP7277564-ACCCACTCAAGTAATG	TH	DP(P)_T	FALSE		Human_colon_16S8159187-CCATTCGAGTTGAGAT	GU	EPITHELIUM_II	FALSE		FCAImmP7277559-AGACGTTCACCTGGTG	BM	EARLY_ERYTHROID	FALSE		FCAImmP7555859-AAATGCCCAGGTGCCT	KI
			F34_liver_CD45+_FCAImmP7352193_CAGTAACAGGGAGTAA	Kupffer Cell		ACGCCGAGTTTGACTG-2	CD4+T Cells		cell_5166	ExE endoderm		CTGCGGATCGTAGGAG-1	HSPC_2_IPSC		AGAACCTAGACCCGCT-2-0	Macrophage_ipsc		FCAImmP7579224-CTAATGGCATCGTCGG	SK	MONOCYTE_III_IL1B	FALSE		FCAImmP7803039-TCTGGAAAGCCACGTC	SP	FIBROBLAST_VI	FALSE		FCAImmP7198630-TTATGCTTCTACCTGC	LI	MACROPHAGE_IRON_RECYCLING	FALSE		FCAImmP7277564-CATTCGCGTTCTGAAC	TH	DP(P)_T	FALSE		Human_colon_16S8159187-CTGATAGGTCCAGTGC	GU	EPITHELIUM_II	FALSE		FCAImmP7277559-TTCTTAGCACCGAATT	BM	EARLY_MK	FALSE		FCAImmP7555859-CCTACCAGTTGCGTTA	KI
			F34_liver_CD45+_FCAImmP7352193_CATGGCGGTTGCTCCT	Kupffer Cell		ACGGAGAAGGGCTTGA-2	NK Cells		cell_5185	ExE endoderm		CTGCTGTAGTGGAGTC-1	HSPC_2_IPSC		AGAACCTAGAGGTCGT-2-0	Erythroid_ipsc		FCAImmP7579224-AAACGGGGTAAAGTCA	SK	MACROPHAGE_LYVE1_HIGH	TRUE		FCAImmP7803039-CCTTACGGTGAGTGAC	SP	ENDOTHELIUM_III	FALSE		FCAImmP7198630-CAAGGCCGTTGTTTGG	LI	MACROPHAGE_IRON_RECYCLING	FALSE		FCAImmP7277564-CGCTTCAGTCTAGTCA	TH	DP(P)_T	FALSE		Human_colon_16S8159187-GTACTTTAGATGCCTT	GU	DEVELOPING_NEPHRON_II	FALSE		FCAImmP7277559-CATTATCGTTGATTGC	BM	MPP	FALSE		FCAImmP7555859-TGCCCATCATTATCTC	KI
			F34_liver_CD45+_FCAImmP7352193_CCATGTCAGAGTACAT	Kupffer Cell		ACGGGCTGTCGCATAT-2	CD4+T Cells		cell_5207	ExE endoderm		CTGCTGTTCCAGGGCT-1	HSPC_2_IPSC		AGAACCTGTCGCCACA-2-0	Erythroid_ipsc		FCAImmP7579224-TTTGTCATCAACGGGA	SK	MAST_CELL	FALSE		FCAImmP7803039-TACCTATGTTTAGCTG	SP	LATE_MK	FALSE		FCAImmP7198630-GAATGAACACGAAAGC	LI	MACROPHAGE_IRON_RECYCLING	FALSE		FCAImmP7277564-GAGCAGACACAAGCCC	TH	DP(P)_T	FALSE		Human_colon_16S8159187-GATGAGGTCAACACAC	GU	EPITHELIUM_CYCLING	FALSE		FCAImmP7277559-GATCGATTCTAACTCT	BM	MID_ERYTHROID	FALSE		FCAImmP7555859-GGTGAAGAGTATTGGA	KI
			F34_liver_CD45+_FCAImmP7352193_CGCTTCATCATTGCGA	Kupffer Cell		ACGTCAAAGTTCGATC-2	CD8+T Cells		cell_5218	ExE endoderm		CTGCTGTTCGCGATCG-1	HSPC_2_IPSC		AGAACCTGTTAAGGAT-2-0	Macrophage_ipsc		FCAImmP7579224-GTGTTAGTCCTCATTA	SK	CD4+T	FALSE		FCAImmP7803039-TATCTCAAGGGTTCCC	SP	MID_ERYTHROID	FALSE		FCAImmP7198630-ATCCACCAGATTACCC	LI	MACROPHAGE_IRON_RECYCLING	FALSE		FCAImmP7277564-TTCGAAGAGATCCGAG	TH	DC1	FALSE		Human_colon_16S8159187-CATATGGGTATGAAAC	GU	EPITHELIUM_CYCLING	FALSE		FCAImmP7277559-CTGCGGATCAGCATGT	BM	MID_ERYTHROID	FALSE		FCAImmP7555859-ACATACGAGCGAAGGG	KI
			F34_liver_CD45+_FCAImmP7352193_TTGGCAATCTTCGGTC	Kupffer Cell		ACGTCAACAGGCTCAC-2	CD8+T Cells		cell_5234	ExE endoderm		CTGCTGTTCTGTTGAG-1	HSPC_2_IPSC		AGAACCTTCTAACGCA-2-0	Erythroid_ipsc		FCAImmP7579224-CACATAGGTGCAGACA	SK	VSMC_PERICYTE	FALSE		FCAImmP7803039-AAGTCTGCAAGAAAGG	SP	ENDOTHELIUM_III	FALSE		FCAImmP7198630-TCTATTGTCCTGTAGA	LI	MACROPHAGE_IRON_RECYCLING	FALSE		FCAImmP7277564-GGGAGATAGCAGGTCA	TH	DP(P)_T	FALSE		Human_colon_16S8159187-AACCATGTCGCCATAA	GU	NEURON	FALSE		FCAImmP7277559-CGTTAGAAGCAAATCA	BM	CMP	FALSE		FCAImmP7555859-CGGCTAGTCCTCATTA	KI
			F34_liver_CD45+_FCAImmP7352193_TTTCCTCAGGAGCGAG	Kupffer Cell		ACTGAGTAGGTAAACT-2	CD8+T Cells		cell_5239	Visceral endoderm		CTGGTCTAGGACAGAA-1	HSPC_2_IPSC		AGAAGCGAGACTCAAA-2-0	Macrophage_ipsc		FCAImmP7579224-TACGGGCCAGGACCCT	SK	PROMONOCYTE	FALSE		FCAImmP7803039-CTGTGCTCAGACGTAG	SP	FIBROBLAST_VII	FALSE		FCAImmP7198630-TGACAACAGTGTTTGC	LI	LARGE_PRE_B	FALSE		FCAImmP7277564-GTAGTCACATCGACGC	TH	CYCLING_T	FALSE		Human_colon_16S8159187-ATCTGCCCACCATCCT	GU	EPITHELIUM_II	FALSE		FCAImmP7277559-GGAAAGCGTTACTGAC	BM	AS_DC	FALSE		FCAImmP7555859-ATTGGTGGTGCAGTAG	KI
			F34_liver_CD45+_FCAImmP7352192_ACGCAGCAGGGAAACA	Kupffer Cell		ACTGAGTGTAGCGTAG-2	CD8+T Cells		cell_5245	ExE endoderm		CTGGTCTCAAAGCGGT-1	HSPC_2_IPSC		AGAAGCGAGCACCAGA-2-0	Erythroid_ipsc		FCAImmP7579224-TTGTAGGAGAGACTTA	SK	VSMC_PERICYTE	FALSE		FCAImmP7803039-ATAACGCAGTACGTAA	SP	MESOTHELIUM	FALSE		FCAImmP7198630-TACTTACAGACACTAA	LI	MACROPHAGE_KUPFFER_LIKE	FALSE		FCAImmP7277564-TTAGGACAGTATCTCG	TH	DP(P)_T	FALSE		Human_colon_16S8159187-TGCCCTACACTGTTAG	GU	EPITHELIUM_CYCLING	FALSE		FCAImmP7277559-CACCAGGCAATTGCTG	BM	OSTEOBLAST	FALSE		FCAImmP7555859-ATCATCTTCTGTCCGT	KI
			F34_liver_CD45+_FCAImmP7352193_CAACCTCCACGCCAGT	Kupffer Cell		ACTGATGTCATGCAAC-2	Myeloid Cells		cell_5250	ExE endoderm		CTGGTCTTCAGCTGGC-1	HSPC_2_IPSC		AGAAGCGAGCTTTCTT-2-0	Erythroid_ipsc		FCAImmP7579224-TTCGAAGCATCACGAT	SK	DC2	FALSE		FCAImmP7803039-GAGGTGATCCCTCAGT	SP	ENDOTHELIUM_I	FALSE		FCAImmP7198630-CGAGCACTCCTCGCAT	LI	MACROPHAGE_IRON_RECYCLING	FALSE		FCAImmP7277564-CGTTAGAAGTGGGCTA	TH	DP(P)_T	FALSE		Human_colon_16S8159187-GTAGGCCGTTACTGAC	GU	EPITHELIUM_II	FALSE		FCAImmP7277559-CTTGGCTGTATATCCG	BM	EARLY_MK	FALSE		FCAImmP7555859-CACACTCGTGTCAATC	KI
			F34_liver_CD45+_FCAImmP7352193_AGATTGCGTCAACATC	Kupffer Cell		ACTGCTCAGGTGATAT-2	CD8+T Cells		cell_5268	ExE endoderm		CTGTGCTGTCGTCTTC-1	HSPC_2_IPSC		AGAAGCGCAGAGGTTG-2-0	Erythroid_ipsc		FCAImmP7579224-CGGAGTCAGCAGGCTA	SK	MATURE_B	FALSE		FCAImmP7803039-AGCTCTCCACGAAGCA	SP	LATE_ERYTHROID	FALSE		FCAImmP7198630-GAGTCCGAGGATCGCA	LI	MACROPHAGE_IRON_RECYCLING	FALSE		FCAImmP7277564-TGGCGCAAGCCGTCGT	TH	CD8AA	FALSE		Human_colon_16S8159187-GGATGTTTCTCCGGTT	GU	EPITHELIUM_II	FALSE		FCAImmP7277559-CGGAGCTTCGTAGATC	BM	MPP	FALSE		FCAImmP7555859-GTGTTAGTCGCAGGCT	KI
			F34_liver_CD45+_FCAImmP7352193_GATCAGTAGGTTACCT	Kupffer Cell		ACTGTCCCAGGCTCAC-2	Fetal Erythroid		cell_5280	ExE endoderm		CTGTTTACAGGGATTG-1	HSPC_2_IPSC		AGAAGCGCATATAGCC-2-0	Erythroid_ipsc		FCAImmP7579224-TATCTCATCAGAGGTG	SK	CD8+T	FALSE		FCAImmP7803039-CTCACACGTGCACCAC	SP	ENDOTHELIUM_III	FALSE		FCAImmP7198630-CTGGTCTAGCTAAGAT	LI	MACROPHAGE_IRON_RECYCLING	FALSE		FCAImmP7277564-CCACGGACAGATGGGT	TH	DP(P)_T	FALSE		Human_colon_16S8159187-CAACTAGTCCGTACAA	GU	ENDOTHELIUM_I	FALSE		FCAImmP7277559-TGGGCGTAGTTTAGGA	BM	MID_ERYTHROID	FALSE		FCAImmP7555859-ATGCGATCACGTGAGA	KI
			F33_liver_CD45+_FCAImmP7316891_TTTGCGCAGCGATATA	Kupffer Cell		ACTTACTTCTCGGACG-2	CD8+T Cells		cell_5287	Macrophage_lineage		CTTAACTAGTCCGGTC-1	HSPC_2_IPSC		AGAAGCGGTCCCTCAT-2-0	Erythroid_ipsc		FCAImmP7579224-CTACCCATCGATAGAA	SK	MAST_CELL	FALSE		FCAImmP7803039-GCATGATTCAGTCCCT	SP	FIBROBLAST_VIII	FALSE		FCAImmP7198630-TGGTTAGAGATCCCAT	LI	MACROPHAGE_IRON_RECYCLING	FALSE		FCAImmP7277564-CCTACACAGGGTTTCT	TH	DP(P)_T	FALSE		Human_colon_16S8159187-AGCTCCTTCCACGCAG	GU	EPITHELIUM_II	FALSE		FCAImmP7277559-AGAGCTTGTGCACGAA	BM	MID_ERYTHROID	FALSE		FCAImmP7555859-CGGACTGAGTCGCCGT	KI
			F33_liver_CD45+_FCAImmP7316889_AAGGCAGAGCTCCCAG	Kupffer Cell		ACTTGTTGTAACGCGA-2	Fibroblasts		cell_5291	ExE endoderm		CTTAACTTCAGCGATT-1	HSPC_2_IPSC		AGAAGCGGTTAACAGA-2-0	Erythroid_ipsc		FCAImmP7579224-TCAGGATGTGTAAGTA	SK	PRO_B	FALSE		FCAImmP7803039-ACGGGTCAGCGTTCCG	SP	FIBROBLAST_VI	FALSE		FCAImmP7198630-CACATTTCACAGTCGC	LI	MACROPHAGE_PROLIFERATING	FALSE		FCAImmP7277564-AGGGATGCACTTCGAA	TH	DP(P)_T	FALSE		Human_colon_16S8159187-TTGGAACCATCCTTGC	GU	EPITHELIUM_CYCLING	FALSE		FCAImmP7277559-TCATTACCATTACGAC	BM	MPP	FALSE		FCAImmP7555859-TATGCCCTCTTAACCT	KI
			F33_liver_CD45+_FCAImmP7316889_CATGACATCCGGCACA	Kupffer Cell		ACTTTCATCAGTTCGA-2	CD4+T Cells		cell_5292	ExE mesoderm		CTTACCGCAGATGGCA-1	HSPC_2_IPSC		AGAAGCGTCCAACTGA-2-0	Erythroid_ipsc		FCAImmP7579224-AAGCCGCAGACAGGCT	SK	CD4+T	FALSE		FCAImmP7803039-GCATACAGTTGAACTC	SP	ENDOTHELIUM_III	FALSE		FCAImmP7198630-CAACCAATCTCGAGTA	LI	MACROPHAGE_IRON_RECYCLING	FALSE		FCAImmP7277564-AGCAGCCGTTGGAGGT	TH	DP(P)_T	FALSE		Human_colon_16S8159187-ATTTCTGTCATTCACT	GU	EPITHELIUM_CYCLING	FALSE		FCAImmP7277559-GATCAGTTCTTACCTA	BM	MOP	FALSE		FCAImmP7555859-ACCAGTATCTGGTTCC	KI
			F33_liver_CD45+_FCAImmP7316890_TGCACCTAGCTGTCTA	Kupffer Cell		AGAATAGCAGATTGCT-2	CD4+T Cells		cell_5298	Macrophage_lineage		CTTAGGACAATCACAC-1	HSPC_2_IPSC		AGAAGCGTCTCACCCA-2-0	Erythroid_ipsc		FCAImmP7579224-ACAGCCGTCGCGATCG	SK	CD4+T	FALSE		FCAImmP7803039-CCGTGGATCGAACTGT	SP	LATE_ERYTHROID	FALSE		FCAImmP7198630-ACTGAACTCTCTGAGA	LI	MACROPHAGE_IRON_RECYCLING	FALSE		FCAImmP7277564-TTCCCAGGTGCACGAA	TH	CD8AA	FALSE		Human_colon_16S8159187-AGTCTTTGTATGCTTG	GU	EPITHELIUM_CYCLING	FALSE		FCAImmP7277559-TATCTCACAAGCTGGA	BM	EARLY_MK	FALSE		FCAImmP7555859-AAAGATGGTTCACCTC	KI
			F33_liver_CD45+_FCAImmP7316891_GAATAAGAGCTCTCGG	Kupffer Cell		AGAATAGGTTGACGTT-2	CD8+T Cells		cell_5341	Macrophage_lineage		CTTAGGAGTCTGCCAG-1	HSPC_2_IPSC		AGAAGTAAGAGAAGGT-2-0	Erythroid_ipsc		FCAImmP7579224-AACGTTGTCAGCCTAA	SK	MYOFIBROBLAST	FALSE		FCAImmP7803039-TGCCAAACAGGATCGA	SP	ENDOTHELIUM_III	FALSE		FCAImmP7198630-CTAGAGTAGACAGGCT	LI	MACROPHAGE_IRON_RECYCLING	FALSE		FCAImmP7277564-CTACATTCATCCTAGA	TH	DP(P)_T	FALSE		Human_colon_16S8159187-GACACGCCACGAAAGC	GU	EPITHELIUM_II	FALSE		FCAImmP7277559-TACCTATTCGGAATCT	BM	EARLY_MK	FALSE		FCAImmP7555859-TACGGTATCTCCCTGA	KI
			F33_liver_CD45+_FCAImmP7316889_AGAATAGAGAATGTGT	Kupffer Cell		AGAATAGGTTTGGCGC-2	Fibroblasts		cell_5357	ExE endoderm		CTTAGGATCGGCGGTT-1	HSPC_2_IPSC		AGAAGTACACGCCAGT-2-0	Erythroid_ipsc		FCAImmP7579224-GTGGGTCCACGAGGTA	SK	MACROPHAGE_LYVE1_HIGH	FALSE		FCAImmP7803039-AAACGGGTCACCGGGT	SP	ENDOTHELIUM_III	FALSE		FCAImmP7198630-CACCTTGCACCACGTG	LI	DC2	FALSE		FCAImmP7277564-GGCCGATGTGTCTGAT	TH	DP(P)_T	FALSE		Human_colon_16S8159187-TACCTATTCAGCGATT	GU	EPITHELIUM_II	FALSE		FCAImmP7277559-ATTATCCTCGGCGCTA	BM	EARLY_MK	FALSE		FCAImmP7555859-CACTCCAGTCGGATCC	KI
			F33_liver_CD45+_FCAImmP7316889_AGGTCCGCAGGACGTA	Kupffer Cell		AGACGTTAGTAGCGGT-2	Fibroblasts		cell_5359	ExE endoderm		CTTCTCTAGCTACCGC-1	HSPC_2_IPSC		AGAAGTACAGAGTTCT-2-0	Erythroid_ipsc		FCAImmP7579224-TACGGTATCCTTTCTC	SK	KERATINOCYTE	FALSE		FCAImmP7803039-CTACACCTCCAAATGC	SP	FIBROBLAST_VI	FALSE		FCAImmP7198630-CTAGCCTAGTCCCACG	LI	MACROPHAGE_IRON_RECYCLING	FALSE		FCAImmP7277564-GATCGATAGTGTTAGA	TH	DP(P)_T	FALSE		Human_colon_16S8159187-GTAACGTAGATGCCTT	GU	EPITHELIUM_CYCLING	FALSE		FCAImmP7277559-ACTTTCACATTGTGCA	BM	MEP	FALSE		FCAImmP7555859-ATCTACTGTTAGAACA	KI
			F33_liver_CD45+_FCAImmP7316889_CCAATCCTCTCTGTCG	Kupffer Cell		AGAGCGACAGGGTACA-2	Mast Cells		cell_5370	ExE endoderm		CTTCTCTCACTAAGTC-1	HSPC_2_IPSC		AGAAGTACAGGCATTT-2-0	Erythroid_ipsc		FCAImmP7579224-CATCGAATCTTATCTG	SK	PROMONOCYTE	FALSE		FCAImmP7803039-AGCCTAAAGGGATACC	SP	ENDOTHELIUM_III	FALSE		FCAImmP7198630-TATGCCCGTCGGCATC	LI	MACROPHAGE_IRON_RECYCLING	FALSE		FCAImmP7277564-CTAGCCTGTGCATCTA	TH	CYCLING_T	FALSE		Human_colon_16S8159187-ACATGGTTCCATGAGT	GU	EPITHELIUM_II	FALSE		FCAImmP7277559-CTGAAACAGAAGGACA	BM	EARLY_MK	FALSE		FCAImmP7555859-ACTATCTAGTGTGAAT	KI
			F33_liver_CD45+_FCAImmP7316889_CCTTCGATCGGCCGAT	Kupffer Cell		AGAGCGATCACCACCT-2	Fibroblasts		cell_5402	ExE endoderm		CTTCTCTGTACTCTCC-1	HSPC_2_IPSC		AGAAGTAGTACAAACA-2-0	Macrophage_ipsc		FCAImmP7579224-TCAGCAACAGACACTT	SK	MAST_CELL	FALSE		FCAImmP7803039-TGTATTCCAAGCCGTC	SP	ENDOTHELIUM_III	FALSE		FCAImmP7198630-ACGGGTCGTGTTCGAT	LI	MACROPHAGE_IRON_RECYCLING	FALSE		FCAImmP7277564-GGCCGATCATGCCTTC	TH	DP(P)_T	FALSE		Human_colon_16S8159187-ATCATGGGTATTCTCT	GU	EPITHELIUM_II	FALSE		FCAImmP7277559-TCTTCGGGTAGCTAAA	BM	CMP	FALSE		FCAImmP7555859-CGTCACTGTTCATGGT	KI
			F33_liver_CD45+_FCAImmP7316889_CTACGTCTCCCTCAGT	Kupffer Cell		AGAGCTTGTCGGGTCT-2	CD8+T Cells		cell_5406	ExE endoderm		CTTGGCTGTCCGAGTC-1	HSPC_2_IPSC		AGAAGTAGTTGACGGA-2-0	Macrophage_ipsc		FCAImmP7579224-GCAAACTCACGAGAGT	SK	MACROPHAGE_LYVE1_HIGH	TRUE		FCAImmP7803039-GGATTACTCGTATCAG	SP	ENDOTHELIUM_III	FALSE		FCAImmP7198630-CGAGAAGAGTGTTAGA	LI	MACROPHAGE_IRON_RECYCLING	FALSE		FCAImmP7277564-TGAGGGATCTGAAAGA	TH	DC2	FALSE		Human_colon_16S8159187-CCTACCATCGCGTAGC	GU	GLIAL	FALSE		FCAImmP7277559-ATAACGCTCGCCATAA	BM	PRE_PRO_B	FALSE		FCAImmP7555859-TAAGTGCAGGGAAACA	KI
			F33_liver_CD45+_FCAImmP7316889_CTTGGCTGTAAGAGAG	Kupffer Cell		AGAGCTTGTGTCAATC-2	CD4+T Cells		cell_5410	ExE mesoderm		CTTGGCTGTCTCCATC-1	HSPC_2_IPSC		AGAAGTAGTTTGTTGG-2-0	Erythroid_ipsc		FCAImmP7579224-TACAGTGCAAAGTCAA	SK	MACROPHAGE_LYVE1_HIGH	FALSE		FCAImmP7803039-CGGACTGGTCCTCCAT	SP	MESOTHELIUM	FALSE		FCAImmP7198630-TCTTTCCCAACGATCT	LI	HSC	FALSE		FCAImmP7277564-AACACGTTCTGTCCGT	TH	DP(P)_T	FALSE		Human_colon_16S8159187-TCCCGATTCGAATGCT	GU	EPITHELIUM_II	FALSE		FCAImmP7277559-ACTGCTCCAGTTTACG	BM	DC_CYCLING	FALSE		FCAImmP7555859-TGTGTTTAGACCCACC	KI
			F33_liver_CD45+_FCAImmP7316889_GCTCCTACACCAGGTC	Kupffer Cell		AGAGTGGAGACAGGCT-2	CD8+T Cells		cell_5419	ExE endoderm		CTTTGCGAGAGGACGG-1	HSPC_2_IPSC		AGACAAAAGCTAGCCC-2-0	Macrophage_ipsc		FCAImmP7579224-GACCAATGTAAGTTCC	SK	CD4+T	FALSE		FCAImmP7803039-CCTACCAGTAATCGTC	SP	FIBROBLAST_VII	FALSE		FCAImmP7198630-GGACAGAGTAGCCTCG	LI	MACROPHAGE_IRON_RECYCLING	FALSE		FCAImmP7277564-TTGACTTGTTGCGTTA	TH	DP(P)_T	FALSE		Human_colon_16S8159187-AACTCCCCAGCTTAAC	GU	EPITHELIUM_II	FALSE		FCAImmP7277559-AGTGTCAAGACTGGGT	BM	CMP	FALSE		FCAImmP7555859-CGAATGTCATACTACG	KI
			F33_liver_CD45+_FCAImmP7316889_GGGTTGCCACGCTTTC	Kupffer Cell		AGAGTGGTCATCTGTT-2	CD8+T Cells		cell_5422	Visceral endoderm		CTTTGCGAGGTGCTTT-1	HSPC_2_IPSC		AGACAAACAACCGACC-2-0	Macrophage_ipsc		FCAImmP7579224-ACCTTTAAGACTAGAT	SK	MACROPHAGE_LYVE1_HIGH	FALSE		FCAImmP7803039-AGGCCACGTCGAAAGC	SP	LATE_ERYTHROID	FALSE		FCAImmP7198630-CGCTTCAAGCATGGCA	LI	MACROPHAGE_KUPFFER_LIKE	FALSE		FCAImmP7277564-ACGATACGTGAGGCTA	TH	DP(P)_T	FALSE		Human_colon_16S8159187-CGATGTAAGCGAAGGG	GU	EPITHELIUM_CYCLING	FALSE		FCAImmP7277559-GTTACAGGTTCAGTAC	BM	DC_CYCLING	FALSE		FCAImmP7555859-AAGCCGCCACAACGTT	KI
			F33_liver_CD45+_FCAImmP7316889_TCAACGAAGACTGGGT	Kupffer Cell		AGAGTGGTCGCCTGTT-2	CD8+T Cells		cell_5436	ExE mesoderm		CTTTGCGAGTTGTAGA-1	HSPC_2_IPSC		AGACAAAGTATCTCTT-2-0	Erythroid_ipsc		FCAImmP7579224-AGCATACGTTACAGAA	SK	CYCLING_T	FALSE		FCAImmP7803039-CCTAGCTAGTGACATA	SP	FIBROBLAST_VI	FALSE		FCAImmP7198630-GGGAGATTCAGTGCAT	LI	LARGE_PRE_B	FALSE		FCAImmP7277564-TACAGTGCACGTGAGA	TH	DP(P)_T	FALSE		Human_colon_16S8159187-ACGGAGATCGTAGATC	GU	NEURON	FALSE		FCAImmP7277559-CGTTCTGCATCACGAT	BM	PRE_DC2	FALSE		FCAImmP7555859-CCTACACTCATTATCC	KI
			F33_liver_CD45+_FCAImmP7316889_TGGCTGGTCACCATAG	Kupffer Cell		AGATCTGTCAGTCCCT-2	Myeloid Cells		cell_5439	ExE endoderm		GAAACTCAGCAATATG-1	HSPC_2_IPSC		AGACAAATCGAACACT-2-0	Erythroid_ipsc		FCAImmP7579224-CCTTACGTCCGAATGT	SK	MACROPHAGE_LYVE1_HIGH	FALSE		FCAImmP7803039-TAAGCGTCAAGAGTCG	SP	ENDOTHELIUM_III	FALSE		FCAImmP7198630-AGGGATGGTTATGCGT	LI	MACROPHAGE_IRON_RECYCLING	FALSE		FCAImmP7277564-CTAGTGACACACGCTG	TH	DP(P)_T	FALSE		Human_colon_16S8159187-ACGGGCTTCGCCCTTA	GU	EPITHELIUM_II	FALSE		FCAImmP7277559-CGGACGTAGGCTAGCA	BM	MEP	FALSE		FCAImmP7555859-ACGAGCCCAGCATGAG	KI
			F33_liver_CD45+_FCAImmP7316890_ACAGCCGGTGCCTGGT	Kupffer Cell		AGATTGCAGATGCGAC-2	CD8+T Cells		cell_5468	ExE endoderm		GAAATGAAGGTTACCT-1	HSPC_2_IPSC		AGACAAATCGGTTAGT-2-0	Erythroid_ipsc		FCAImmP7579224-TTCTCCTAGATCGATA	SK	FIBROBLAST_III	FALSE		FCAImmP7803039-AGACGTTAGATATGCA	SP	NK	FALSE		FCAImmP7198630-AGGGAGTTCAGCGACC	LI	MACROPHAGE_KUPFFER_LIKE	FALSE		FCAImmP7277564-AGATCTGCAAGTTCTG	TH	DP(P)_T	FALSE		Human_colon_16S8159187-ACCGTAAAGTAAGTAC	GU	EPITHELIUM_CYCLING	FALSE		FCAImmP7277559-ATTTCTGGTAAAGTCA	BM	CMP	FALSE		FCAImmP7555859-TTATGCTAGATGCCAG	KI
			F33_liver_CD45+_FCAImmP7316890_ACATACGCAAGTCTGT	Kupffer Cell		AGATTGCGTAGCTAAA-2	CD8+T Cells		cell_5471	Visceral endoderm		GAAATGATCGGATGGA-1	HSPC_2_IPSC		AGACAAATCGTGGTAT-2-0	MK_ipsc		FCAImmP7579224-GGATTACGTCTAGTGT	SK	VSMC_PERICYTE	FALSE		FCAImmP7803039-GGTGTTATCCTCATTA	SP	FIBROBLAST_VII	FALSE		FCAImmP7198630-TTTCCTCGTAGAAGGA	LI	MACROPHAGE_IRON_RECYCLING	FALSE		FCAImmP7277564-CCACTACGTTCGCGAC	TH	DP(P)_T	FALSE		Human_colon_16S8159187-GGACATTCACCACCAG	GU	EPITHELIUM_CYCLING	FALSE		FCAImmP7277559-ACAGCCGGTTGGTTTG	BM	EARLY_MK	FALSE		FCAImmP7555859-CCCTCCTCATTTCAGG	KI
			F33_liver_CD45+_FCAImmP7316890_ACCTTTACACCAGGTC	Kupffer Cell		AGATTGCGTGAAATCA-2	CD8+T Cells		cell_5472	ExE endoderm		GAACATCGTTCAACCA-1	HSPC_2_IPSC		AGACACTCAAGTCCCG-2-0	Macrophage_ipsc		FCAImmP7579224-CTCGTACTCGACCAGC	SK	PROMYELOCYTE	FALSE		FCAImmP7803039-GGAAAGCTCGCCAGCA	SP	LATE_ERYTHROID	FALSE		FCAImmP7198630-AAGCCGCAGACATAAC	LI	PRE_PRO_B	FALSE		FCAImmP7277564-TACGGATCAGACAGGT	TH	DP(P)_T	FALSE		Human_colon_16S8159187-CTTCTCTGTAATCACC	GU	GLIAL	FALSE		FCAImmP7277559-GGCGTGTGTAACGCGA	BM	EARLY_MK	FALSE		FCAImmP7555859-CAGATCAAGCAATATG	KI
			F33_liver_CD45+_FCAImmP7316890_CAGCTAACATCGATTG	Kupffer Cell		AGCCTAACACCAGGCT-2	Fibroblasts		cell_5480	Visceral endoderm		GAACATCTCTCATTCA-1	HSPC_2_IPSC		AGACACTCACGCGTGT-2-0	Erythroid_ipsc		FCAImmP7579224-GACAGAGTCGCTGATA	SK	VSMC_PERICYTE	FALSE		FCAImmP7803039-CCGTTCATCCTGCAGG	SP	ENDOTHELIUM_I	FALSE		FCAImmP7198630-AGAGCTTTCATCTGCC	LI	MACROPHAGE_IRON_RECYCLING	FALSE		FCAImmP7277564-CCTTTCTAGATCGATA	TH	DP(P)_T	FALSE		Human_colon_16S8159187-ACGATGTCATTACGAC	GU	EPITHELIUM_CYCLING	FALSE		FCAImmP7277559-GTAGGCCCAAGAAGAG	BM	HSC	FALSE		FCAImmP7555859-ATTTCTGCACATCCAA	KI
			F33_liver_CD45+_FCAImmP7316890_CAGTAACAGCCACGCT	Kupffer Cell		AGCCTAAGTCACAAGG-2	CD8+T Cells		cell_5507	ExE endoderm		GAACGGAGTATTACCG-1	HSPC_2_IPSC		AGACACTCACTGTCGG-2-0	Macrophage_ipsc		FCAImmP7579224-TAGGCATTCCAGAAGG	SK	MONOCYTE_III_IL1B	FALSE		FCAImmP7803039-CACACTCTCTAGCACA	SP	FIBROBLAST_VII	FALSE		FCAImmP7198630-CTAACTTAGGGTGTTG	LI	MACROPHAGE_IRON_RECYCLING	FALSE		FCAImmP7277564-GGCCGATCATCAGTAC	TH	DP(P)_T	FALSE		Human_colon_16S8159187-AACTTTCAGCCCAACC	GU	EPITHELIUM_CYCLING	FALSE		FCAImmP7277559-GAACGGACACCAGGCT	BM	PRE_PRO_B	FALSE		FCAImmP7555859-TGAAAGACATCATCCC	KI
			F33_liver_CD45+_FCAImmP7316890_CATCGGGCACCAGGCT	Kupffer Cell		AGCCTAAGTCCTAGCG-2	CD4+T Cells		cell_5552	Visceral endoderm		GAAGCAGTCGCTTGTC-1	cDC2_IPSC		AGACACTCAGACACAG-2-0	HSPC_1_ipsc		FCAImmP7579224-ACGTCAACAAGTAGTA	SK	CD4+T	FALSE		FCAImmP7803039-GGACGTCAGATGCGAC	SP	FIBROBLAST_VI	FALSE		FCAImmP7198630-CCTCTGAGTCTCTCTG	LI	MACROPHAGE_IRON_RECYCLING	FALSE		FCAImmP7277564-TACAGTGTCAGTTCGA	TH	DP(P)_T	FALSE		Human_colon_16S8159187-ATCATCTTCTGGTTCC	GU	EPITHELIUM_CYCLING	FALSE		FCAImmP7277559-AGCAGCCTCTAAGCCA	BM	MID_ERYTHROID	FALSE		FCAImmP7555859-GATCGCGGTCAGTGGA	KI
			F33_liver_CD45+_FCAImmP7316890_CGATGTATCCTCAACC	Kupffer Cell		AGCCTAAGTTACAGAA-2	CD8+T Cells		cell_5585	ExE endoderm		GAATAAGGTGACTCAT-1	HSPC_2_IPSC		AGACACTGTACTCCGG-2-0	Erythroid_ipsc		FCAImmP7579224-TATTACCCACCACCAG	SK	MATURE_B	FALSE		FCAImmP7803039-ACGCAGCAGTACCGGA	SP	FIBROBLAST_VII	FALSE		FCAImmP7198630-CTGTTTAGTATAGTAG	LI	MACROPHAGE_IRON_RECYCLING	FALSE		FCAImmP7277564-CAGAATCTCCGAACGC	TH	DP(P)_T	FALSE		Human_colon_16S8159187-GGGACCTCAAGTTAAG	GU	EPITHELIUM_II	FALSE		FCAImmP7277559-CTCGTCACAAACTGCT	BM	CMP	FALSE		FCAImmP7555859-ACGTCAAAGATGTAAC	KI
			F33_liver_CD45+_FCAImmP7316890_CTACGTCCACTTAAGC	Kupffer Cell		AGCGGTCAGTTGTCGT-2	CD4+T Cells		cell_5601	ExE endoderm		GAATAAGTCTTACCGC-1	HSPC_2_IPSC		AGACACTGTCTCCCTA-2-0	Erythroid_ipsc		FCAImmP7579224-GGGATGAAGAGCCCAA	SK	MONOCYTE_III_IL1B	FALSE		FCAImmP7803039-CACATTTCACTTAAGC	SP	FIBROBLAST_VI	FALSE		FCAImmP7198630-GACACGCTCATCTGTT	LI	MACROPHAGE_IRON_RECYCLING	FALSE		FCAImmP7277564-CCCTCCTGTCCGTCAG	TH	DP(P)_T	FALSE		Human_colon_16S8159187-AAATGCCCACACCGCA	GU	EPITHELIUM_CYCLING	FALSE		FCAImmP7277559-CAGCGACTCCGATATG	BM	MOP	FALSE		FCAImmP7555859-TTTGCGCCAGGGTATG	KI
			F33_liver_CD45+_FCAImmP7316890_CTCAGAATCAGGTTCA	Kupffer Cell		AGCGGTCGTCAGAGGT-2	Fetal DCs		cell_5621	ExE endoderm		GAATGAACACGAAGCA-1	HSPC_2_IPSC		AGACACTGTTAAGGAT-2-0	Erythroid_ipsc		FCAImmP7579224-GACGCGTTCATTCACT	SK	CD8+T	FALSE		FCAImmP7803039-CATCGGGGTGCCTGCA	SP	FIBROBLAST_VI	FALSE		FCAImmP7198630-GGTGCGTTCTACTCAT	LI	DC2	FALSE		FCAImmP7277564-CATATTCTCGTCGTTC	TH	TREG	FALSE		Human_colon_16S8159187-TGAAAGAGTGTTTGGT	GU	EPITHELIUM_II	FALSE		FCAImmP7277559-GCACTCTTCTCCAGGG	BM	HSC	FALSE		FCAImmP7555859-ACAGCTACACTACAGT	KI
			F33_liver_CD45+_FCAImmP7316890_CTCGAAATCTCGCTTG	Kupffer Cell		AGCGTATTCGGCGGTT-2	CD8+T Cells		cell_5626	ExE endoderm		GAATGAATCACGAAGG-1	HSPC_2_IPSC		AGACACTTCGGAGTAG-2-0	Erythroid_ipsc		FCAImmP7579224-TGTGTTTCACGGTAGA	SK	MATURE_B	FALSE		FCAImmP7803039-TTGACTTCACACCGCA	SP	ENDOTHELIUM_III	FALSE		FCAImmP7198630-GCTGCGATCAGCGACC	LI	MACROPHAGE_IRON_RECYCLING	FALSE		FCAImmP7277564-TGCCCATGTTCCCTTG	TH	DP(P)_T	FALSE		Human_colon_16S8159187-TGCACCTGTACGCTGC	GU	EPITHELIUM_CYCLING	FALSE		FCAImmP7277559-ACGAGGAAGATATGCA	BM	MID_ERYTHROID	FALSE		FCAImmP7555859-TCAGGATCATACTACG	KI
			F33_liver_CD45+_FCAImmP7316890_CTGAAGTCACCCATTC	Kupffer Cell		AGCGTCGTCAACACAC-2	CD8+T Cells		cell_5657	Visceral endoderm		GACACGCCATCTCCCA-1	HSPC_2_IPSC		AGACAGGAGTCAAGCG-2-0	Erythroid_ipsc		FCAImmP7579224-GATCAGTCAAGTAGTA	SK	MAST_CELL	FALSE		FCAImmP7803039-TTCTTAGCAAGGTTCT	SP	VSMC_PERICYTE	FALSE		FCAImmP7198630-CTAGTGAAGAAGAAGC	LI	MACROPHAGE_IRON_RECYCLING	FALSE		FCAImmP7277564-ATCTGCCCACGACGAA	TH	DP(P)_T	FALSE		Human_colon_16S8159187-TACGGATGTCAATGTC	GU	EPITHELIUM_CYCLING	FALSE		FCAImmP7277559-CGTTGGGCATCTCCCA	BM	EARLY_MK	FALSE		FCAImmP7555859-TACTTACGTCTACCTC	KI
			F33_liver_CD45+_FCAImmP7316890_CTGGTCTTCCACTGGG	Kupffer Cell		AGCGTCGTCAGTTGAC-2	Fibroblasts		cell_5658	Visceral endoderm		GACAGAGAGCCGGTAA-1	HSPC_2_IPSC		AGACAGGCAAATCCCA-2-0	Erythroid_ipsc		FCAImmP7579224-CTCGTACAGGATATAC	SK	DC2	FALSE		FCAImmP7803039-ACTGTCCGTAGCCTCG	SP	ENDOTHELIUM_III	FALSE		FCAImmP7198630-TCAACGACAGTGACAG	LI	MACROPHAGE_IRON_RECYCLING	FALSE		FCAImmP7277564-GACACGCTCAAACCAC	TH	DP(P)_T	FALSE		Human_colon_16S8159187-GGCGACTCAGTACACT	GU	NEURON	FALSE		FCAImmP7277559-AGAATAGAGCCTCGTG	BM	MID_ERYTHROID	FALSE		FCAImmP7555859-CTCGTACGTGATGATA	KI
			F33_liver_CD45+_FCAImmP7316890_GAAATGACAGTGACAG	Kupffer Cell		AGCGTCGTCCTCCTAG-2	CD4+T Cells		cell_5668	Visceral endoderm		GACAGAGCAGGAATGC-1	HSPC_2_IPSC		AGACAGGCAGCACCCA-2-0	Erythroid_ipsc		FCAImmP7579224-CACCTTGAGTAGCCGA	SK	B1	FALSE		FCAImmP7803039-TCATTACGTTCCACGG	SP	ENDOTHELIUM_III	FALSE		FCAImmP7198630-TTAGGCATCGCAAACT	LI	MACROPHAGE_IRON_RECYCLING	FALSE		FCAImmP7277564-CTGCGGAGTCTAACGT	TH	DP(P)_T	FALSE		Human_colon_16S8159187-ACTGTCCGTGGTACAG	GU	EPITHELIUM_II	FALSE		FCAImmP7277559-GCAGTTAGTTGAGGTG	BM	PRE_DC2	FALSE		FCAImmP7555859-CCTAGCTAGAGCTGCA	KI
			F33_liver_CD45+_FCAImmP7316890_GCCTCTAAGTGCCATT	Kupffer Cell		AGGCCGTAGCAACGGT-2	CD4+T Cells		cell_5687	ExE endoderm		GACAGAGCATACGCTA-1	HSPC_2_IPSC		AGACAGGGTGTAGGAC-2-0	Macrophage_ipsc		FCAImmP7579224-AGCGTATAGAGGTAGA	SK	MONOCYTE_III_IL1B	FALSE		FCAImmP7803039-CCGTACTTCGAATCCA	SP	VSMC_PERICYTE	FALSE		FCAImmP7198630-CTAACTTAGTTTGCGT	LI	MACROPHAGE_IRON_RECYCLING	FALSE		FCAImmP7277564-CCAGCGACACCTTGTC	TH	DP(P)_T	FALSE		Human_colon_16S8159187-ATCATGGGTTAGGGTG	GU	EPITHELIUM_II	FALSE		FCAImmP7277559-CGAGAAGCATCGATTG	BM	MID_ERYTHROID	FALSE		FCAImmP7555859-ATCATGGAGCTTTGGT	KI
			F33_liver_CD45+_FCAImmP7316890_GTCGTAACAGACGCCT	Kupffer Cell		AGGCCGTTCCGCGCAA-2	CD4+T Cells		cell_5718	ExE endoderm		GACCAATAGATCACGG-1	HSPC_2_IPSC		AGACAGGTCCTCTAAT-2-0	MK_ipsc		FCAImmP7579224-TTTGTCAGTTATCCGA	SK	MONOCYTE_III_IL1B	FALSE		FCAImmP7803039-CATCAGAAGGGATGGG	SP	ENDOTHELIUM_III	FALSE		FCAImmP7198630-AGACGTTAGGATGGTC	LI	MACROPHAGE_IRON_RECYCLING	FALSE		FCAImmP7277564-AGAGCGACACTTCTGC	TH	DP(P)_T	FALSE		Human_colon_16S8159187-AGCAGCCGTCGCGAAA	GU	EPITHELIUM_CYCLING	FALSE		FCAImmP7277559-ATCGAGTCAAGCTGAG	BM	MEMP	FALSE		FCAImmP7555859-TACACGACAAAGAATC	KI
			F33_liver_CD45+_FCAImmP7316890_GTTAAGCCACACAGAG	Kupffer Cell		AGGGTGACAGGTCCAC-2	Fibroblasts		cell_5732	ExE endoderm		GACCTGGCATTCCTCG-1	HSPC_2_IPSC		AGACAGGTCGCTAGCG-2-0	Erythroid_ipsc		FCAImmP7579224-ATCCACCCATCCCATC	SK	MONOCYTE_III_IL1B	FALSE		FCAImmP7803039-CAGTCCTGTATGGTTC	SP	FIBROBLAST_VII	FALSE		FCAImmP7198630-AGGGATGGTTATTCTC	LI	MACROPHAGE_IRON_RECYCLING	FALSE		FCAImmP7277564-TCGTAGATCGCATGGC	TH	DP(P)_T	FALSE		Human_colon_16S8159187-GCGCAACAGAAGGCCT	GU	EPITHELIUM_II	FALSE		FCAImmP7277559-CCTTTCTGTACAGACG	BM	CMP	FALSE		FCAImmP7555859-GGACATTGTTTGTTGG	KI
			F33_liver_CD45+_FCAImmP7316890_TCTCATACACGACTCG	Kupffer Cell		AGGGTGAGTTCGTTGA-2	CD8+T Cells		cell_5753	Visceral endoderm		GACCTGGGTTCAGCGC-1	HSPC_2_IPSC		AGACCATAGACTTAAG-2-0	Erythroid_ipsc		FCAImmP7579224-CACACTCAGGAGTACC	SK	CD4+T	FALSE		FCAImmP7803039-CCAGCGAAGAAGGGTA	SP	ENDOTHELIUM_III	FALSE		FCAImmP7198630-AACGTTGCAGATCGGA	LI	MACROPHAGE_IRON_RECYCLING	FALSE		FCAImmP7277564-CCTCAGTGTCACCTAA	TH	DP(P)_T	FALSE		Human_colon_16S8159187-CAACCTCTCCTGTACC	GU	MESOTHELIUM	FALSE		FCAImmP7277559-CGATTGAGTGAAAGAG	BM	EARLY_ERYTHROID	FALSE		FCAImmP7555859-TGTGTTTAGCGATATA	KI
			F33_liver_CD45+_FCAImmP7316890_TGTATTCTCATTTGGG	Kupffer Cell		AGGGTGATCACTGGGC-2	NK Cells		cell_5765	ExE endoderm		GACGCGTCATCTATGG-1	HSPC_2_IPSC		AGACCATAGCCATTGT-2-0	Macrophage_ipsc		FCAImmP7579224-AAACGGGCAGCGAACA	SK	CD8+T	FALSE		FCAImmP7803039-GTCATTTGTAGCTGCC	SP	FIBROBLAST_VI	FALSE		FCAImmP7198630-AGAGCGACAGCTTCGG	LI	MACROPHAGE_IRON_RECYCLING	FALSE		FCAImmP7277564-AATCCAGCAACACCTA	TH	DP(P)_T	FALSE		Human_colon_16S8159187-GAAATGACAGCTCCGA	GU	EPITHELIUM_II	FALSE		FCAImmP7277559-CCTCTGATCTAACTTC	BM	EARLY_MK	FALSE		FCAImmP7555859-GACTAACTCCTGTAGA	KI
			F33_liver_CD45+_FCAImmP7316891_AAGGCAGCATTCCTGC	Kupffer Cell		AGGTCATTCCATGAAC-2	CD8+T Cells		cell_5771	ExE endoderm		GACGCGTCATTAACCG-1	HSPC_2_IPSC		AGACCATAGTACCATC-2-0	Macrophage_ipsc		FCAImmP7579224-TTCCCAGTCACCTTAT	SK	KERATINOCYTE	FALSE		FCAImmP7803039-TAGTTGGCATGCCTTC	SP	ENDOTHELIUM_III	FALSE		FCAImmP7198630-GCCTCTAAGGTGACCA	LI	MACROPHAGE_IRON_RECYCLING	FALSE		FCAImmP7277564-GTAGTCAAGAAGGTTT	TH	DP(P)_T	FALSE		Human_colon_16S8159187-AGTGTCATCTGACCTC	GU	EPITHELIUM_CYCLING	FALSE		FCAImmP7277559-CTGCGGATCGCAAGCC	BM	AS_DC	FALSE		FCAImmP7555859-CTCGAGGAGCTAGTGG	KI
			F33_liver_CD45+_FCAImmP7316891_CACAGGCAGTACGACG	Kupffer Cell		AGGTCCGAGAGTTGGC-2	CD4+T Cells		cell_5772	ExE endoderm		GACGCGTTCTCTGTCG-1	HSPC_2_IPSC		AGACCATCAGCGAACA-2-0	Erythroid_ipsc		FCAImmP7579224-CCGTGGAGTACCGTTA	SK	DC2	FALSE		FCAImmP7803039-TACACGACAACACCCG	SP	FIBROBLAST_VII	FALSE		FCAImmP7198630-GTATTCTGTCCGAAGA	LI	MACROPHAGE_IRON_RECYCLING	FALSE		FCAImmP7277564-TGGTTAGGTCGATTGT	TH	DP(P)_T	FALSE		Human_colon_16S8159187-TGGGAAGCAGGCAGTA	GU	EPITHELIUM_II	FALSE		FCAImmP7277559-CATATTCTCCCGGATG	BM	EOSINOPHIL_BASOPHIL	FALSE		FCAImmP7555859-CACCACTCAGACAGGT	KI
			F33_liver_CD45+_FCAImmP7316891_CACATAGCACGGTAGA	Kupffer Cell		AGTCTTTAGTTGAGTA-2	CD4+T Cells		cell_5782	ExE endoderm		GACGGCTCAGACAAAT-1	HSPC_2_IPSC		AGACCATCAGTTGAAA-2-0	Macrophage_ipsc		FCAImmP7579224-ATCCACCGTATAAACG	SK	MONOCYTE_III_IL1B	FALSE		FCAImmP7803039-CTTAGGATCTAGAGTC	SP	ENDOTHELIUM_III	FALSE		FCAImmP7198630-TACGGTAAGGACACCA	LI	MACROPHAGE_IRON_RECYCLING	FALSE		FCAImmP7277564-GACCAATTCCTGCTTG	TH	DP(P)_T	FALSE		Human_colon_16S8159187-CCTCTGAGTATCGCAT	GU	EPITHELIUM_II	FALSE		FCAImmP7277559-GCTGCGAAGTGTGAAT	BM	MEMP	FALSE		FCAImmP7555859-TTCTCCTAGGAACTGC	KI
			F33_liver_CD45+_FCAImmP7316891_CATCGAACAAATCCGT	Kupffer Cell		AGTCTTTTCCAAGTAC-2	CD8+T Cells		cell_5785	ExE endoderm		GACGGCTCATGTTGAC-1	HSPC_2_IPSC		AGACCATTCACTACGA-2-0	Erythroid_ipsc		FCAImmP7579224-ACTGAACGTGTGGCTC	SK	MONOCYTE_III_IL1B	FALSE		FCAImmP7803039-TCACAAGAGAATGTGT	SP	MID_ERYTHROID	FALSE		FCAImmP7198630-TGCTACCAGCCACGCT	LI	MACROPHAGE_KUPFFER_LIKE	FALSE		FCAImmP7277564-ACTGTCCCACGAAAGC	TH	DC1	FALSE		Human_colon_16S8159187-GCACTCTAGCCAGTAG	GU	EPITHELIUM_II	FALSE		FCAImmP7277559-AAGGAGCAGAAAGTGG	BM	EARLY_ERYTHROID	FALSE		FCAImmP7555859-TCCCGATGTCTTCAAG	KI
			F33_liver_CD45+_FCAImmP7316891_CATCGGGGTCGGCTCA	Kupffer Cell		AGTGAGGCAGGAATCG-2	Mast Cells		cell_5807	ExE endoderm		GACGTGCAGACCTTTG-1	HSPC_2_IPSC		AGACCATTCATTCGTT-2-0	Erythroid_ipsc		FCAImmP7579224-GTTAAGCCAGGGTACA	SK	MYOFIBROBLAST	FALSE		FCAImmP7803039-GGACAGAAGGTCATCT	SP	FIBROBLAST_VII	FALSE		FCAImmP7198630-TGGCTGGTCATGTGGT	LI	MACROPHAGE_IRON_RECYCLING	FALSE		FCAImmP7277564-GCTTGAAGTTATGCGT	TH	DP(P)_T	FALSE		Human_colon_16S8159187-ACACTGACACGGACAA	GU	EPITHELIUM_II	FALSE		FCAImmP7277559-CGAGCCAGTCACTTCC	BM	DC_CYCLING	FALSE		FCAImmP7555859-GGAACTTAGGCTCTTA	KI
			F33_liver_CD45+_FCAImmP7316891_CCGGGATTCGCGTTTC	Kupffer Cell		AGTGGGAAGAGTAATC-2	CD4+T Cells		cell_5818	Visceral endoderm		GACGTGCAGGAGCGTT-1	HSPC_2_IPSC		AGACCATTCGGATTAC-2-0	Erythroid_ipsc		FCAImmP7579224-GGACAGATCATACGGT	SK	FIBROBLAST_II	FALSE		FCAImmP7803039-TTCTCAATCTGTGCAA	SP	ENDOTHELIUM_III	FALSE		FCAImmP7198630-CATCGGGCAGATAATG	LI	MACROPHAGE_IRON_RECYCLING	FALSE		FCAImmP7277564-CATCGGGAGCGCTTAT	TH	DP(P)_T	FALSE		Human_colon_16S8159187-CAAGATCTCGGAATCT	GU	EPITHELIUM_II	FALSE		FCAImmP7277559-TAAGTGCCACGTCAGC	BM	MID_ERYTHROID	FALSE		FCAImmP7555859-GAACGGATCCCATTTA	KI
			F33_liver_CD45+_FCAImmP7316891_CGGAGCTCAGGACCCT	Kupffer Cell		AGTGGGATCTATCCTA-2	Fibroblasts		cell_5832	Visceral endoderm		GACGTGCTCGAATCCA-1	HSPC_2_IPSC		AGACCCGAGGTGCTGA-2-0	Erythroid_ipsc		FCAImmP7579224-CGAATGTCAATCTGCA	SK	DC2	FALSE		FCAImmP7803039-ATCACGAAGGCTAGAC	SP	ENDOTHELIUM_III	FALSE		FCAImmP7198630-GGACAGATCGGGAGTA	LI	PROMYELOCYTE	FALSE		FCAImmP7277564-TCGCGAGTCTATCGCC	TH	DP(P)_T	FALSE		Human_colon_16S8159187-TATCTCACATTTGCCC	GU	EPITHELIUM_CYCLING	FALSE		FCAImmP7277559-GAATAAGAGGGCACTA	BM	MPP	FALSE		FCAImmP7555859-TTGTAGGAGCAGGCTA	KI
			F33_liver_CD45+_FCAImmP7316891_CGGCTAGCAGACAAAT	Kupffer Cell		AGTTGGTCAAGTCTGT-2	CD8+T Cells		cell_5845	Visceral endoderm		GACGTTAAGGACGAAA-1	HSPC_2_IPSC		AGACCCGGTATGTGTC-2-0	Erythroid_ipsc		FCAImmP7579224-CAGCAGCTCGGATGGA	SK	MATURE_B	FALSE		FCAImmP7803039-ACGATACAGGAACTGC	SP	FIBROBLAST_VII	FALSE		FCAImmP7198630-CGTTGGGTCTTAGAGC	LI	LARGE_PRE_B	FALSE		FCAImmP7277564-TGGGAAGTCGTCTGCT	TH	DP(P)_T	FALSE		Human_colon_16S8159187-CAAGATCCACAGGAGT	GU	EPITHELIUM_II	FALSE		FCAImmP7277559-CTCGTCACATAGTAAG	BM	MID_ERYTHROID	FALSE		FCAImmP7555859-GTCGTAATCGAGAACG	KI
			F33_liver_CD45+_FCAImmP7316891_CTAAGACCATCTCCCA	Kupffer Cell		ATCACGAAGGATGCGT-2	CD8+T Cells		cell_5854	ExE endoderm		GACGTTACAAGCTGGA-1	HSPC_2_IPSC		AGACCCGTCTGGCCGA-2-0	Erythroid_ipsc		FCAImmP7579224-TACTCATTCCAGTAGT	SK	MONOCYTE_III_IL1B	FALSE		FCAImmP7803039-GCATGCGCACATCCAA	SP	ENDOTHELIUM_III	FALSE		FCAImmP7198630-AAGGCAGTCTACTTAC	LI	MACROPHAGE_IRON_RECYCLING	FALSE		FCAImmP7277564-TGCCAAAGTGATGCCC	TH	DP(P)_T	FALSE		Human_colon_16S8159187-ACATACGGTAATAGCA	GU	EPITHELIUM_II	FALSE		FCAImmP7277559-CCTACCACAATTCCTT	BM	EARLY_MK	FALSE		FCAImmP7555859-AGTGGGAGTTCCACGG	KI
			F33_liver_CD45+_FCAImmP7316891_CTCTGGTCAGCTCGCA	Kupffer Cell		ATCATGGGTTCGGGCT-2	Mast Cells		cell_5861	Visceral endoderm		GACGTTAGTGCCTTGG-1	HSPC_2_IPSC		AGACTCACACGGAAGT-2-0	Erythroid_ipsc		FCAImmP7579224-CACTCCATCCACGACG	SK	CD8+T	FALSE		FCAImmP7803039-CTTAACTCAATCTGCA	SP	FIBROBLAST_VII	FALSE		FCAImmP7198630-ACATCAGAGGTGTGGT	LI	MACROPHAGE_IRON_RECYCLING	FALSE		FCAImmP7277564-CATGCCTTCCTCGCAT	TH	DP(P)_T	FALSE		Human_colon_16S8159187-AAAGCAATCCTTGCCA	GU	EPITHELIUM_II	FALSE		FCAImmP7277559-AGGCCACTCTACCAGA	BM	LARGE_PRE_B	FALSE		FCAImmP7555859-TGACAACTCCTATGTT	KI
			F33_liver_CD45+_FCAImmP7316891_GAAGCAGTCCGTAGGC	Kupffer Cell		ATCATGGTCCTCATTA-2	CD8+T Cells		cell_5872	Visceral endoderm		GACTAACAGATATGCA-1	HSPC_2_IPSC		AGACTCACACTTCAAG-2-0	Erythroid_ipsc		FCAImmP7579224-AGTTGGTAGTCGTTTG	SK	MONOCYTE_III_IL1B	FALSE		FCAImmP7803039-ATCCGAACATAGAAAC	SP	FIBROBLAST_VII	FALSE		FCAImmP7198630-ACAGCTATCCCAGGTG	LI	MACROPHAGE_IRON_RECYCLING	FALSE		FCAImmP7277564-GCTTGAAAGCAGATCG	TH	DP(P)_T	FALSE		Human_colon_16S8159187-AACTTTCTCCAGAGGA	GU	EPITHELIUM_CYCLING	FALSE		FCAImmP7277559-GGACAAGAGCGATAGC	BM	MID_ERYTHROID	FALSE		FCAImmP7555859-CGGACTGGTCAATACC	KI
			F33_liver_CD45+_FCAImmP7316891_GAATAAGGTCGCATCG	Kupffer Cell		ATCCACCTCGCAAGCC-2	CD8+T Cells		cell_5873	ExE endoderm		GACTAACAGTGTGGCA-1	HSPC_2_IPSC		AGACTCACATAGTCGT-2-0	Erythroid_ipsc		FCAImmP7579224-ATTCTACTCAGGCGAA	SK	MATURE_B	FALSE		FCAImmP7803039-CACTCCAAGCCACTAT	SP	ENDOTHELIUM_III	FALSE		FCAImmP7198630-ACATGGTGTGTAATGA	LI	PRO_B	FALSE		FCAImmP7277564-CGTGAGCCACATTCGA	TH	DP(P)_T	FALSE		Human_colon_16S8159187-TGTCCCAAGCGTAGTG	GU	EPITHELIUM_II	FALSE		FCAImmP7277559-GAGTCCGTCTCTTATG	BM	EARLY_MK	FALSE		FCAImmP7555859-TGTGGTAGTAATTGGA	KI
			F33_liver_CD45+_FCAImmP7316891_GACCTGGAGAGGTAGA	Kupffer Cell		ATCCGAAGTCTTCGTC-2	Endothelial Cells		cell_5874	Visceral endoderm		GACTACACAACTGCTA-1	HSPC_2_IPSC		AGACTCACATCACCAA-2-0	Erythroid_ipsc		FCAImmP7579224-TATTACCCATTCCTCG	SK	MOP	FALSE		FCAImmP7803039-CGAGCCAGTCATACTG	SP	ENDOTHELIUM_III	FALSE		FCAImmP7198630-CCATTCGTCAACACAC	LI	MACROPHAGE_IRON_RECYCLING	FALSE		FCAImmP7277564-GCGGGTTTCGCCTGTT	TH	DP(P)_T	FALSE		Human_colon_16S8159187-CTGCGGAGTAAACCTC	GU	EPITHELIUM_CYCLING	FALSE		FCAImmP7277559-ACCAGTAGTTCCATGA	BM	CMP	FALSE		FCAImmP7555859-CTACATTGTCAAGCGA	KI
			F33_liver_CD45+_FCAImmP7316891_GCACTCTGTTGTTTGG	Kupffer Cell		ATCGAGTCAGGACGTA-2	CD8+T Cells		cell_5891	Visceral endoderm		GACTACACATCTGGTA-1	HSPC_2_IPSC		AGACTCAGTATGCTTG-2-0	Macrophage_ipsc		FCAImmP7579224-CTCGGAGCAGTCGATT	SK	FIBROBLAST_I	FALSE		FCAImmP7803039-CGTAGCGTCTGACCTC	SP	ENDOTHELIUM_III	FALSE		FCAImmP7198630-CTAGTGACACTATCTT	LI	LARGE_PRE_B	FALSE		FCAImmP7277564-CACAGTAGTATAGGGC	TH	DP(P)_T	FALSE		Human_colon_16S8159187-GGCAATTGTAGCGTCC	GU	EPITHELIUM_II	FALSE		FCAImmP7277559-TAAGAGACAATGTAAG	BM	EARLY_MK	FALSE		FCAImmP7555859-ATCTGCCTCTGGGCCA	KI
			F33_liver_CD45+_FCAImmP7316891_GCTGGGTCAGCTCCGA	Kupffer Cell		ATCGAGTGTAAAGTCA-2	Fibroblasts		cell_5900	Visceral endoderm		GACTACAGTCAGGACA-1	HSPC_2_IPSC		AGACTCAGTCACTTCC-2-0	Erythroid_ipsc		FCAImmP7579224-CGGACGTGTTGGTGGA	SK	MAST_CELL	FALSE		FCAImmP7803039-TGATTTCTCATTGCCC	SP	FIBROBLAST_VII	FALSE		FCAImmP7198630-GAGCAGATCTTGCAAG	LI	LARGE_PRE_B	FALSE		FCAImmP7277564-GGGTTGCCAATGGAGC	TH	DP(P)_T	FALSE		Human_colon_16S8159187-TCTGGAAGTCCGAAGA	GU	EPITHELIUM_II	FALSE		FCAImmP7277559-GGAAAGCCAGTCAGAG	BM	CMP	FALSE		FCAImmP7555859-GCATGCGCACGCCAGT	KI
			F33_liver_CD45+_FCAImmP7316891_GTTCGGGTCCTCTAGC	Kupffer Cell		ATCTACTTCAGTTCGA-2	CD4+T Cells		cell_5942	ExE endoderm		GACTGCGGTGCCTGTG-1	HSPC_2_IPSC		AGACTCAGTCGTCTCT-2-0	Erythroid_ipsc		FCAImmP7579224-GGCAATTTCCAAGTAC	SK	PDC	FALSE		FCAImmP7803039-TCGAGGCTCTGAGGGA	SP	FIBROBLAST_VII	FALSE		FCAImmP7198630-GGGACCTAGATAGCAT	LI	MACROPHAGE_IRON_RECYCLING	FALSE		FCAImmP7277564-CGATGTAAGGCCCGTT	TH	DP(P)_T	FALSE		Human_colon_16S8159187-TACTCATGTGATGCCC	GU	EPITHELIUM_II	FALSE		FCAImmP7277559-CACATTTCATCGGTTA	BM	CMP	FALSE		FCAImmP7555859-TGCCAAAGTAGCGCTC	KI
			F33_liver_CD45+_FCAImmP7316891_TATTACCTCCGATATG	Kupffer Cell		ATGAGGGCAAAGCGGT-2	NK Cells		cell_5948	ExE endoderm		GACTGCGGTTATCACG-1	HSPC_2_IPSC		AGACTCATCTCACGAA-2-0	Erythroid_ipsc		FCAImmP7579224-AGGTCCGTCGCGCCAA	SK	MONOCYTE_II_CCR2	FALSE		FCAImmP7803039-AGGGTGACATGAACCT	SP	FIBROBLAST_VII	FALSE		FCAImmP7198630-CCTAAAGTCGCCTGAG	LI	MACROPHAGE_KUPFFER_LIKE	FALSE		FCAImmP7277564-ATTCTACCATCGATGT	TH	DP(P)_T	FALSE		Human_colon_16S8159187-GACCTGGAGACATAAC	GU	EPITHELIUM_CYCLING	FALSE		FCAImmP7277559-CTGTTTATCTGGAGCC	BM	CMP	FALSE		FCAImmP7555859-CCTAAAGCAAGCTGGA	KI
			F33_liver_CD45+_FCAImmP7316891_TCAGGATGTTATCCGA	Kupffer Cell		ATGAGGGCAAGCGTAG-2	Fibroblasts		cell_5972	ExE endoderm		GAGCAGACATTGGCGC-1	HSPC_2_IPSC		AGAGAATAGGTTGTTC-2-0	Macrophage_ipsc		FCAImmP7579224-GTCAAGTGTGACGCCT	SK	MATURE_B	FALSE		FCAImmP7803039-CCGGGATAGTGTCCCG	SP	FIBROBLAST_VII	FALSE		FCAImmP7198630-TTAGGCACACTTAACG	LI	MACROPHAGE_IRON_RECYCLING	FALSE		FCAImmP7277564-CAGAGAGAGCTAGTTC	TH	DP(P)_T	FALSE		Human_colon_16S8159187-CACAGTAGTTATTCTC	GU	EPITHELIUM_II	FALSE		FCAImmP7277559-TCTGGAAAGTAATCCC	BM	DC_CYCLING	FALSE		FCAImmP7555859-AGCCTAAGTCTGCCAG	KI
			F33_liver_CD45+_FCAImmP7316891_TTCTCAAAGGAATCGC	Kupffer Cell		ATGCGATAGCGATCCC-2	CD8+T Cells		cell_5974	ExE endoderm		GAGGTGATCTTCCTTC-1	HSPC_2_IPSC		AGAGAATAGTCGAATA-2-0	Erythroid_ipsc		FCAImmP7579224-CATCGAATCCCAAGAT	SK	MONOCYTE_III_IL1B	FALSE		FCAImmP7803039-CTCAGAAAGGATCGCA	SP	FIBROBLAST_VII	FALSE		FCAImmP7198630-CATGACATCTCATTCA	LI	MACROPHAGE_IRON_RECYCLING	FALSE		FCAImmP7277564-CTGATCCTCACTTACT	TH	DP(P)_T	FALSE		Human_colon_16S8159187-TCACGAAGTAAGGATT	GU	EPITHELIUM_II	FALSE		FCAImmP7277559-CTCCTAGGTGCGCTTG	BM	MEP	FALSE		FCAImmP7555859-TGAGAGGGTTCAGACT	KI
			F45_liver_CD45+_FCAImmP7579222_ACCTTTACAGGATCGA	Kupffer Cell		ATGTGTGGTAGCGTAG-2	CD8+T Cells		cell_5987	ExE endoderm		GAGTCCGAGTGAAGAG-1	HSPC_2_IPSC		AGAGAATGTAGCCAGA-2-0	Erythroid_ipsc		FCAImmP7579224-CGAGCACTCGCTGATA	SK	MONOCYTE_III_IL1B	FALSE		FCAImmP7803039-GTGCAGCAGCCAGAAC	SP	ENDOTHELIUM_III	FALSE		FCAImmP7198630-AGGGATGAGACCGGAT	LI	MACROPHAGE_PROLIFERATING	FALSE		FCAImmP7277564-ATGGGAGTCGGTTAAC	TH	DP(P)_T	FALSE		Human_colon_16S8159187-CAGAGAGAGTCTCGGC	GU	EPITHELIUM_CYCLING	FALSE		FCAImmP7277559-TTAGGCATCGTCCGTT	BM	MID_ERYTHROID	FALSE		FCAImmP7555859-CGTGTCTTCACATGCA	KI
			F34_liver_CD45+_FCAImmP7352192_AAATGCCCATACGCTA	Kupffer Cell		ATTACTCAGCACAGGT-2	Fetal DCs		cell_5989	ExE endoderm		GAGTCCGCAGGTCTCG-1	HSPC_2_IPSC		AGAGAATTCTTACTGT-2-0	Erythroid_ipsc		FCAImmP7579224-CAGCAGCTCAACACCA	SK	MONOCYTE_III_IL1B	FALSE		FCAImmP7803039-CTAACTTAGACTGTAA	SP	FIBROBLAST_VII	FALSE		FCAImmP7198630-TCGCGAGAGCCATCGC	LI	MACROPHAGE_IRON_RECYCLING	FALSE		FCAImmP7277564-CTGGTCTTCCAAACAC	TH	DP(P)_T	FALSE		Human_colon_16S8159187-AGGGTGATCTCAAACG	GU	EPITHELIUM_CYCLING	FALSE		FCAImmP7277559-CTTACCGGTCGAACAG	BM	EARLY_ERYTHROID	FALSE		FCAImmP7555859-AGCTCTCCAAACGTGG	KI
			F34_liver_CD45+_FCAImmP7352192_AGAGTGGTCAGTTGAC	Kupffer Cell		ATTCTACCAACAACCT-2	Fibroblasts		cell_5993	ExE endoderm		GAGTCCGGTTTGTGTG-1	HSPC_2_IPSC		AGAGAGCGTGTTGAGG-2-0	Erythroid_ipsc		FCAImmP7579224-TGAGAGGAGTGGGATC	SK	TREG	FALSE		FCAImmP7803039-TACAGTGTCGCAAGCC	SP	ENDOTHELIUM_III	FALSE		FCAImmP7198630-CTCAGAAAGACAGAGA	LI	MACROPHAGE_KUPFFER_LIKE	FALSE		FCAImmP7277564-GTAGGCCCATCGGGTC	TH	DC1	FALSE		Human_colon_16S8159187-TACACGATCTTCAACT	GU	EPITHELIUM_II	FALSE		FCAImmP7277559-ACTATCTCAAGTCTGT	BM	CMP	FALSE		FCAImmP7555859-CGTTCTGCAGTTTACG	KI
			F34_liver_CD45+_FCAImmP7352192_AGGCCGTGTTAAAGAC	Kupffer Cell		ATTCTACCAAGTCATC-2	CD4+T Cells		cell_6004	ExE endoderm		GATCGATAGACAATAC-1	HSPC_2_IPSC		AGAGAGCTCGTGGACC-2-0	Erythroid_ipsc		FCAImmP7579224-GACTGCGTCTTAACCT	SK	DC2	FALSE		FCAImmP7803039-GGCGACTGTTGTCGCG	SP	LATE_ERYTHROID	FALSE		FCAImmP7198630-GCTGCGATCGGCTTGG	LI	MACROPHAGE_IRON_RECYCLING	FALSE		FCAImmP7277564-CATATTCCAGCTCGAC	TH	DP(P)_T	FALSE		Human_colon_16S8159187-CTTACCGGTTAAGGGC	GU	EPITHELIUM_II	FALSE		FCAImmP7277559-AATCGGTCATTCCTGC	BM	OSTEOBLAST	FALSE		FCAImmP7555859-TACGGGCCACGGCGTT	KI
			F34_liver_CD45+_FCAImmP7352192_ATTGGACTCGTCGTTC	Kupffer Cell		ATTCTACTCGTCCAGG-2	CD4+T Cells		cell_6013	ExE endoderm		GATCGATCAGATGAGC-1	HSPC_2_IPSC		AGAGCAGAGAAGTCCG-2-0	Erythroid_ipsc		FCAImmP7579224-GGTATTGAGGCAGTCA	SK	MACROPHAGE_LYVE1_HIGH	TRUE		FCAImmP7803039-CGTCTACCATTGAGCT	SP	ENDOTHELIUM_III	FALSE		FCAImmP7198630-CTGAAACTCCCTCTTT	LI	MACROPHAGE_IRON_RECYCLING	FALSE		FCAImmP7277564-GTCACGGGTCCCGACA	TH	DP(Q)_T	FALSE		Human_colon_16S8159187-GGAATAAAGCCACGCT	GU	EPITHELIUM_II	FALSE		FCAImmP7277559-GGATGTTAGGAGTACC	BM	GMP	FALSE		FCAImmP7555859-CAACCAAAGGAATTAC	KI
			F34_liver_CD45+_FCAImmP7352192_CATCGAAAGCTAGTTC	Kupffer Cell		ATTGGTGAGCGTTGCC-2	Endothelial Cells		cell_6023	ExE endoderm		GATCGATTCCTTTCGG-1	HSPC_2_IPSC		AGAGCAGAGCACCTGC-2-0	Erythroid_ipsc		FCAImmP7579224-GTCTTCGCAATCCAAC	SK	MONOCYTE_III_IL1B	FALSE		FCAImmP7803039-CCTTTCTTCTTTCCTC	SP	FIBROBLAST_VII	FALSE		FCAImmP7198630-TGATTTCAGATAGGAG	LI	MACROPHAGE_IRON_RECYCLING	FALSE		FCAImmP7277564-TCGAGGCGTGTTTGTG	TH	DP(P)_T	FALSE		Human_colon_16S8159187-TGGCCAGCAGGGATTG	GU	EPITHELIUM_II	FALSE		FCAImmP7277559-ATCGAGTAGTCATCCA	BM	MID_ERYTHROID	FALSE		FCAImmP7555859-TTCGGTCCACAGAGGT	KI
			F34_liver_CD45+_FCAImmP7352192_TGCTGCTAGCTAGGCA	Kupffer Cell		ATTGGTGGTCGAATCT-2	Fibroblasts		cell_6028	Visceral endoderm		GATCGCGAGCGTGAAC-1	HSPC_2_IPSC		AGAGCAGGTACACTCA-2-0	Erythroid_ipsc		FCAImmP7579224-TGTATTCGTTCCGGCA	SK	MACROPHAGE_LYVE1_HIGH	FALSE		FCAImmP7803039-CCCAGTTTCACGACTA	SP	FIBROBLAST_VII	FALSE		FCAImmP7198630-CGACTTCAGTGATCGG	LI	MACROPHAGE_IRON_RECYCLING	FALSE		FCAImmP7277564-TCACGAAAGACCACGA	TH	DP(P)_T	FALSE		Human_colon_16S8159187-CCTACCAAGCCCAATT	GU	EPITHELIUM_II	FALSE		FCAImmP7277559-TCCACACTCATGTCCC	BM	EARLY_MK	FALSE		FCAImmP7555859-GAACCTAGTTCGGGCT	KI
			F34_liver_CD45+_FCAImmP7352192_TGGGAAGAGAATGTTG	Kupffer Cell		ATTGGTGTCCTGTACC-2	Endothelial Cells		cell_6032	ExE endoderm		GATCGCGTCAGCTCGG-1	HSPC_2_IPSC		AGAGCAGTCGCCAATA-2-0	Macrophage_ipsc		FCAImmP7579224-CGGGTCAGTACGCACC	SK	CD4+T	FALSE		FCAImmP7803039-ACGCCGATCTGTTGAG	SP	FIBROBLAST_VII	FALSE		FCAImmP7198630-GCCTCTATCGCGTAGC	LI	MACROPHAGE_IRON_RECYCLING	FALSE		FCAImmP7277564-GACTACAAGCACCGCT	TH	DP(P)_T	FALSE		Human_colon_16S8159187-GTTACAGTCCGAAGAG	GU	EPITHELIUM_II	FALSE		FCAImmP7277559-TCAGATGGTATCACCA	BM	MPP	FALSE		FCAImmP7555859-AAGGAGCGTAAGGATT	KI
			F34_liver_CD45+_FCAImmP7352192_TTGTAGGAGGGCTTGA	Kupffer Cell		ATTTCTGAGTTGAGTA-2	CD8+T Cells		cell_6058	ExE endoderm		GATCGTAAGCGTGTCC-1	HSPC_2_IPSC		AGAGCCCCACGCTGCA-2-0	Erythroid_ipsc		FCAImmP7579224-TTGAACGGTAAACCTC	SK	CD8+T	FALSE		FCAImmP7803039-TGACGGCGTAGCTCCG	SP	FIBROBLAST_VI	FALSE		FCAImmP7198630-ATCCACCGTACGAAAT	LI	MACROPHAGE_IRON_RECYCLING	FALSE		FCAImmP7277564-ATCTGCCAGCGTCAAG	TH	CYCLING_T	FALSE		Human_colon_16S8159187-TTTACTGAGCTGCCCA	GU	EPITHELIUM_CYCLING	FALSE		FCAImmP7277559-CGATCGGTCCGTACAA	BM	MAST_CELL	FALSE		FCAImmP7555859-TAAGTGCCACAACTGT	KI
			F34_liver_CD45+_FCAImmP7352193_AAACCTGGTTTAGCTG	Kupffer Cell		CAACCAACAGACACTT-2	CD4+T Cells		cell_6060	ExE endoderm		GATCGTATCATGCATG-1	HSPC_2_IPSC		AGAGCCCCAGATCACT-2-0	Erythroid_ipsc		FCAImmP7579224-TCTTTCCTCGGTCCGA	SK	MONOCYTE_III_IL1B	FALSE		FCAImmP7803039-TCGCGAGTCGCGTTTC	SP	ENDOTHELIUM_III	FALSE		FCAImmP7198630-GTAGGCCAGACTACAA	LI	MACROPHAGE_IRON_RECYCLING	FALSE		FCAImmP7277564-TCTTTCCAGGCTAGCA	TH	B1	FALSE		Human_colon_16S8159187-GCTGCTTAGGTGATTA	GU	EPITHELIUM_CYCLING	FALSE		FCAImmP7277559-GTGTGCGAGACTACAA	BM	MPP	FALSE		FCAImmP7555859-TCAATCTTCTCGCTTG	KI
			F34_liver_CD45+_FCAImmP7352193_ACGCCAGTCGCAAACT	Kupffer Cell		CAACCTCCAACACCTA-2	CD8+T Cells		cell_6073	ExE endoderm		GATCTAGAGGATGCGT-1	HSPC_2_IPSC		AGAGCCCGTGTGTGTT-2-0	Erythroid_ipsc		FCAImmP7579224-GAATGAATCAAACAAG	SK	MACROPHAGE_LYVE1_HIGH	TRUE		FCAImmP7803039-CACACAACAACGCACC	SP	ENDOTHELIUM_III	FALSE		FCAImmP7198630-CGCCAAGTCAGGCGAA	LI	MACROPHAGE_KUPFFER_LIKE	FALSE		FCAImmP7277564-TCGGTAACAAGGTTCT	TH	DP(P)_T	FALSE		Human_colon_16S8159187-ATAGACCAGGTGCACA	GU	EPITHELIUM_II	FALSE		FCAImmP7277559-ACATCAGAGTGAAGTT	BM	MID_ERYTHROID	FALSE		FCAImmP7555859-AGGCCGTCACGGCGTT	KI
			F34_liver_CD45+_FCAImmP7352193_ACGGCCATCGCGATCG	Kupffer Cell		CAACCTCCAGATTGCT-2	CD8+T Cells		cell_6079	Visceral endoderm		GATCTAGTCCTAGAAC-1	HSPC_2_IPSC		AGAGCCCTCAGTAGGG-2-0	Eo_Baso_Mast_precursor_ipsc		FCAImmP7579224-GCTGCTTAGCAGGCTA	SK	CD4+T	FALSE		FCAImmP7803039-TGGTTCCAGAGGGATA	SP	FIBROBLAST_VI	FALSE		FCAImmP7198630-GACGGCTCAGACACTT	LI	MACROPHAGE_IRON_RECYCLING	FALSE		FCAImmP7277564-AACACGTAGGATCGCA	TH	DP(P)_T	FALSE		Human_colon_16S8159187-TCATTTGCAGATGGCA	GU	EPITHELIUM_CYCLING	FALSE		FCAImmP7277559-GAATAAGTCATTCACT	BM	PRO_B	FALSE		FCAImmP7555859-TATTACCTCTCGCTTG	KI
			F34_liver_CD45+_FCAImmP7352193_AGAGCTTGTCTAGTCA	Kupffer Cell		CAAGAAAGTTTGTGTG-2	Fibroblasts		cell_6095	Visceral endoderm		GATCTAGTCTTGTTTG-1	HSPC_2_IPSC		AGATAGAGTGGCGTAA-2-0	Erythroid_ipsc		FCAImmP7579224-CGATCGGTCTAACCGA	SK	CD8+T	FALSE		FCAImmP7803039-TCGCGTTTCAACGGCC	SP	FIBROBLAST_VI	FALSE		FCAImmP7198630-AAGCCGCTCCATGAGT	LI	DC1	FALSE		FCAImmP7277564-GAACGGACACCCAGTG	TH	DP(P)_T	FALSE		Human_colon_16S8159187-GGCGACTCAGATTGCT	GU	EPITHELIUM_II	FALSE		FCAImmP7277559-AGTAGTCCATTTGCCC	BM	MID_ERYTHROID	FALSE		FCAImmP7555859-TGTTCCGCAGTAAGAT	KI
			F34_liver_CD45+_FCAImmP7352193_CAGTCCTTCCAGAAGG	Kupffer Cell		CAAGAAATCGCCAGCA-2	NK Cells		cell_6099	ExE endoderm		GATGAAACAACCGCCA-1	HSPC_2_IPSC		AGATAGATCATAGGCT-2-0	Macrophage_ipsc		FCAImmP7579224-CCCAGTTGTCTTCTCG	SK	DC2	FALSE		FCAImmP7803039-TGACGGCTCACATACG	SP	FIBROBLAST_VII	FALSE		FCAImmP7198630-TCTGGAACAATGGTCT	LI	MACROPHAGE_IRON_RECYCLING	FALSE		FCAImmP7277564-TAGACCAAGCGTGAAC	TH	TREG	FALSE		Human_colon_16S8159187-CTGTTTACATTAACCG	GU	EPITHELIUM_II	FALSE		FCAImmP7277559-ATCGAGTAGTGCTGCC	BM	GMP	FALSE		FCAImmP7555859-CGCCAAGGTGTTCGAT	KI
			F34_liver_CD45+_FCAImmP7352193_CCGTTCATCGCTGATA	Kupffer Cell		CAAGATCCACCGTTGG-2	Fibroblasts		cell_6105	Visceral endoderm		GATGAGGTCAACGCTA-1	HSPC_2_IPSC		AGATAGATCTACTATC-2-0	Erythroid_ipsc		FCAImmP7579224-GTCCTCATCATTGCCC	SK	NK	FALSE		FCAImmP7803039-CTACCCAAGCGAAGGG	SP	FIBROBLAST_VII	FALSE		FCAImmP7198630-GAAGCAGAGGGCTTCC	LI	DC2	FALSE		FCAImmP7277564-CCTCTGAAGCTCAACT	TH	DP(P)_T	FALSE		Human_colon_16S8159187-TCCACACCACCAGATT	GU	NEURON	FALSE		FCAImmP7277559-TCTGGAAAGAGGGATA	BM	MOP	FALSE		FCAImmP7555859-ACACCCTTCATCACCC	KI
			F34_liver_CD45+_FCAImmP7352193_CCTAGCTCAAGTTGTC	Kupffer Cell		CAAGATCTCGACAGCC-2	CD4+T Cells		cell_6109	Visceral endoderm		GATGCTAGTAAATGTG-1	HSPC_2_IPSC		AGATCCACAACCCTAA-2-0	Erythroid_ipsc		FCAImmP7579224-CCATTCGCACCGGAAA	SK	ILC3	FALSE		FCAImmP7803039-CCGTACTAGGTGTGGT	SP	MAST_CELL	FALSE		FCAImmP7198630-CAGCGACTCGTCTGAA	LI	DC1	FALSE		FCAImmP7277564-TGATTTCAGAGTAAGG	TH	TREG	FALSE		Human_colon_16S8159187-AGGCCACAGATTACCC	GU	EPITHELIUM_CYCLING	FALSE		FCAImmP7277559-TTGGAACAGCCGGTAA	BM	LARGE_PRE_B	FALSE		FCAImmP7555859-TCTCATAGTAAATGTG	KI
			F34_liver_CD45+_FCAImmP7352193_CGAGCCATCGGAGGTA	Kupffer Cell		CAAGGCCTCAGCATGT-2	CD8+T Cells		cell_6126	ExE endoderm		GATGCTATCTACGAGT-1	HSPC_2_IPSC		AGATCCAGTCATATGC-2-0	Macrophage_ipsc		FCAImmP7579224-ACCTTTAAGGAATGGA	SK	ILC3	FALSE		FCAImmP7803039-AGATCTGAGTTGTCGT	SP	ENDOTHELIUM_III	FALSE		FCAImmP7198630-CTAGAGTAGTCCATAC	LI	DC2	FALSE		FCAImmP7277564-TTGGAACCAATCCAAC	TH	DC1	FALSE		Human_colon_16S8159187-GCGCCAATCCTACAGA	GU	EPITHELIUM_II	FALSE		FCAImmP7277559-CTCGTACCAACGCACC	BM	MID_ERYTHROID	FALSE		FCAImmP7555859-GCATGCGTCACCGTAA	KI
			F34_liver_CD45+_FCAImmP7352193_CTTAACTCAGATCTGT	Kupffer Cell		CAAGTTGAGGCTATCT-2	Fibroblasts		cell_6144	ExE endoderm		GATTCAGAGGATATAC-1	HSPC_2_IPSC		AGATCCAGTTGTAAAG-2-0	Erythroid_ipsc		FCAImmP7579224-TAGACCAGTCTTGATG	SK	CD4+T	FALSE		FCAImmP7803039-CTCTACGGTCATTAGC	SP	FIBROBLAST_VII	FALSE		FCAImmP7198630-GCATGATTCTTCCTTC	LI	MACROPHAGE_IRON_RECYCLING	FALSE		FCAImmP7277564-AAAGTAGGTCTGATTG	TH	CD8+T	FALSE		Human_colon_16S8159187-CGCGTTTAGCCAACAG	GU	EPITHELIUM_CYCLING	FALSE		FCAImmP7277559-TGTGTTTCATCCGTGG	BM	PRE_DC2	FALSE		FCAImmP7555859-GATTCAGAGGACATTA	KI
			F34_liver_CD45+_FCAImmP7352193_CTTACCGAGCAGCGTA	Kupffer Cell		CAAGTTGCAGGGTACA-2	CD4+T Cells		cell_6164	Visceral endoderm		GATTCAGGTGATGATA-1	HSPC_2_IPSC		AGATCCATCAAGCCTA-2-0	Erythroid_ipsc		FCAImmP7579224-TGACGGCCACGAAGCA	SK	MACROPHAGE_LYVE1_HIGH	FALSE		FCAImmP7803039-GCGCCAATCCCGGATG	SP	VSMC_PERICYTE	FALSE		FCAImmP7198630-CTTAGGACAATCGAAA	LI	MACROPHAGE_IRON_RECYCLING	FALSE		FCAImmP7277564-GGTGAAGAGATATGCA	TH	DC2	FALSE		Human_colon_16S8159187-AGAGCGAAGGAGTAGA	GU	EPITHELIUM_CYCLING	FALSE		FCAImmP7277559-GACCTGGGTATATGAG	BM	EARLY_MK	FALSE		FCAImmP7555859-GGACATTGTGATGATA	KI
			F34_liver_CD45+_FCAImmP7352193_CTTGGCTGTTCACGGC	Kupffer Cell		CACAAACGTTGTCGCG-2	CD8+T Cells		cell_6177	ExE endoderm		GATTCAGTCAAACCAC-1	HSPC_2_IPSC		AGATCCATCTGAGTCA-2-0	Erythroid_ipsc		FCAImmP7579224-GCAATCAAGTGTGAAT	SK	MONOCYTE_III_IL1B	FALSE		FCAImmP7803039-TTCCCAGGTAGCTTGT	SP	ENDOTHELIUM_II	FALSE		FCAImmP7198630-CCTCAGTCAAGCTGAG	LI	MACROPHAGE_IRON_RECYCLING	FALSE		FCAImmP7277564-TTGAACGTCCGTAGGC	TH	DP(P)_T	FALSE		Human_colon_16S8159187-GTACGTATCGTTTGCC	GU	EPITHELIUM_II	FALSE		FCAImmP7277559-GCTTCCACAGCCTATA	BM	MID_ERYTHROID	FALSE		FCAImmP7555859-CATCCACCAACTGCTA	KI
			F34_liver_CD45+_FCAImmP7352193_GCCTCTATCTGCTGCT	Kupffer Cell		CACACAACACGGCCAT-2	CD8+T Cells		cell_6186	ExE endoderm		GATTCAGTCTCGGACG-1	HSPC_2_IPSC		AGATCGTAGGCTGGAT-2-0	Erythroid_ipsc		FCAImmP7579224-CATGCCTGTTATCACG	SK	MACROPHAGE_LYVE1_HIGH	FALSE		FCAImmP7803039-CAACCTCCAGCTATTG	SP	ENDOTHELIUM_III	FALSE		FCAImmP7198630-CAGCTAAAGATCTGCT	LI	PRE_PRO_B	FALSE		FCAImmP7277564-CACAAACAGTGGGCTA	TH	CYCLING_T	FALSE		Human_colon_16S8159187-ACATACGTCAACACTG	GU	ENDOTHELIUM_I	FALSE		FCAImmP7277559-TCTATTGCACCGATAT	BM	PROMYELOCYTE	FALSE		FCAImmP7555859-ATTGGACGTCAGAGGT	KI
			F34_liver_CD45+_FCAImmP7352193_GGCCGATCAGACGTAG	Kupffer Cell		CACACAAGTAGCGCAA-2	Fetal Erythroid		cell_6209	ExE endoderm		GCAAACTAGAATTCCC-1	HSPC_2_IPSC		AGATCGTGTACGATTC-2-0	Erythroid_ipsc		FCAImmP7579224-CAACTAGCAGGATTGG	SK	DC2	FALSE		FCAImmP7803039-CAGTAACTCAGCGACC	SP	ENDOTHELIUM_III	FALSE		FCAImmP7198630-AGGCCGTAGGCCATAG	LI	MACROPHAGE_IRON_RECYCLING	FALSE		FCAImmP7277564-GCATGATAGCTAAACA	TH	DP(P)_T	FALSE		Human_colon_16S8159187-AAAGTAGCAGATGGCA	GU	EPITHELIUM_CYCLING	FALSE		FCAImmP7277559-CGGAGCTGTGACGGTA	BM	EARLY_MK	FALSE		FCAImmP7555859-GCTGGGTGTTCCGTCT	KI
			F34_liver_CD45+_FCAImmP7352193_GGGACCTAGAACAATC	Kupffer Cell		CACAGGCGTGTCTGAT-2	CD8+T Cells		cell_6212	ExE endoderm		GCAAACTAGAGACGAA-1	HSPC_2_IPSC		AGATCGTGTGACTGTT-2-0	Erythroid_ipsc		FCAImmP7579224-GAATAAGGTACTCGCG	SK	MONOCYTE_III_IL1B	FALSE		FCAImmP7803039-CCGTTCAAGACTGGGT	SP	FIBROBLAST_VII	FALSE		FCAImmP7198630-TCGCGTTGTTGGACCC	LI	MACROPHAGE_PROLIFERATING	FALSE		FCAImmP7277564-CGGTTAATCCTAGGGC	TH	DP(P)_T	FALSE		Human_colon_16S8159187-GACCTGGTCAGATAAG	GU	ENDOTHELIUM_II	FALSE		FCAImmP7277559-GAAACTCGTCCAAGTT	BM	CMP	FALSE		FCAImmP7555859-GGGAATGAGGATCGCA	KI
			F34_liver_CD45+_FCAImmP7352193_GTGCTTCCAGCTGCAC	Kupffer Cell		CACATAGCACGTTGGC-2	CD4+T Cells		cell_6220	ExE endoderm		GCAATCACAACACCCG-1	HSPC_2_IPSC		AGATCGTGTGCGCTCA-2-0	Erythroid_ipsc		FCAImmP7579224-GTTTCTATCGATCCCT	SK	DC2	FALSE		FCAImmP7803039-GCAGCCAGTACAGTTC	SP	ENDOTHELIUM_III	FALSE		FCAImmP7198630-TAGTTGGGTACTCGCG	LI	MACROPHAGE_IRON_RECYCLING	FALSE		FCAImmP7277564-GACTGCGAGTGAATTG	TH	DP(P)_T	FALSE		Human_colon_16S8159187-TTTACTGGTTCGTCTC	GU	EPITHELIUM_II	FALSE		FCAImmP7277559-AACTCCCAGAATAGGG	BM	EARLY_MK	FALSE		FCAImmP7555859-GTAACGTTCAATCTCT	KI
			F34_liver_CD45+_FCAImmP7352193_TAGACCAAGGAGTCTG	Kupffer Cell		CACATAGTCCAAAGTC-2	Fibroblasts		cell_6227	ExE endoderm		GCAATCACAGGGCATA-1	HSPC_2_IPSC		AGATCGTTCTGTGCGG-2-0	Erythroid_ipsc		FCAImmP7579224-TATCTCATCCAAATGC	SK	MACROPHAGE_LYVE1_HIGH	FALSE		FCAImmP7803039-CGGGTCATCTATGTGG	SP	FIBROBLAST_VII	FALSE		FCAImmP7198630-TTAGGACCACTATCTT	LI	MACROPHAGE_IRON_RECYCLING	FALSE		FCAImmP7277564-CACAAACTCGCCAAAT	TH	CYCLING_T	FALSE		Human_colon_16S8159187-AGTGAGGTCCGTACAA	GU	EPITHELIUM_CYCLING	FALSE		FCAImmP7277559-GTTCGGGCATCCCACT	BM	MID_ERYTHROID	FALSE		FCAImmP7555859-CCCAATCTCGGTCCGA	KI
			F34_liver_CD45+_FCAImmP7352193_TCAGGATCACTTAAGC	Kupffer Cell		CACATTTCAGACTCGC-2	Myeloid Cells		cell_6248	Visceral endoderm		GCAATCAGTTGGTGGA-1	HSPC_2_IPSC		AGATGAAAGATGGCGT-2-0	Erythroid_ipsc		FCAImmP7579224-TCGTACCAGGTGCTAG	SK	MONOCYTE_III_IL1B	FALSE		FCAImmP7803039-AACTCCCCACCTATCC	SP	FIBROBLAST_VI	FALSE		FCAImmP7198630-TCAATCTTCTGATACG	LI	MACROPHAGE_IRON_RECYCLING	FALSE		FCAImmP7277564-TCACAAGCAAACCCAT	TH	CYCLING_T	FALSE		Human_colon_16S8159187-ACTGTCCAGAATTCCC	GU	EPITHELIUM_II	FALSE		FCAImmP7277559-CAGCGACGTCGCGGTT	BM	MID_ERYTHROID	FALSE		FCAImmP7555859-TAAACCGAGATATGCA	KI
			F34_liver_CD45+_FCAImmP7352193_TCTGGAATCTGACCTC	Kupffer Cell		CACATTTCAGCCAGAA-2	CD8+T Cells		cell_6262	ExE endoderm		GCACATATCTCGATGA-1	HSPC_2_IPSC		AGATGAAAGCCTCAAT-2-0	Erythroid_ipsc		FCAImmP7579224-TCGCGAGTCCTTGCCA	SK	MONOCYTE_III_IL1B	FALSE		FCAImmP7803039-TAAGAGATCGAACGGA	SP	LATE_ERYTHROID	FALSE		FCAImmP7198630-CACCACTAGCGAAGGG	LI	PROMONOCYTE	FALSE		FCAImmP7277564-CAACCAAGTCGGCTCA	TH	DP(P)_T	FALSE		Human_colon_16S8159187-GACGTTAAGAAAGTGG	GU	EPITHELIUM_II	FALSE		FCAImmP7277559-GATGAAACAAGCGAGT	BM	CMP	FALSE		FCAImmP7555859-ATCATGGGTGTGGTTT	KI
			F34_liver_CD45+_FCAImmP7352192_TACACGACATGATCCA	Kupffer Cell		CAGAATCTCGGCCGAT-2	Fibroblasts		cell_6265	Visceral endoderm		GCACTCTAGTCGCCGT-1	HSPC_2_IPSC		AGATGAACAAGTTCGT-2-0	Erythroid_ipsc		FCAImmP7579224-ACGCAGCGTATTAGCC	SK	MATURE_B	FALSE		FCAImmP7803039-GATCGCGAGGGTCTCC	SP	LATE_ERYTHROID	FALSE		FCAImmP7198630-TCTCATACACTGTTAG	LI	MACROPHAGE_IRON_RECYCLING	FALSE		FCAImmP7277564-CCCTCCTGTTCAGACT	TH	DP(P)_T	FALSE		Human_colon_16S8159187-AACCATGCAAAGCAAT	GU	EPITHELIUM_CYCLING	FALSE		FCAImmP7277559-CTCTGGTAGTCCGGTC	BM	OSTEOBLAST	FALSE		FCAImmP7555859-GCATGCGTCAAACGGG	KI
			F34_liver_CD45+_FCAImmP7352193_ATCATCTGTCTCTCTG	Kupffer Cell		CAGCAGCTCGTCTGAA-2	CD4+T Cells		cell_6277	ExE endoderm		GCACTCTCAATTGCTG-1	HSPC_2_IPSC		AGATGAACACATATGC-2-0	MK_ipsc		FCAImmP7579224-CTGTGCTAGATGGGTC	SK	MACROPHAGE_LYVE1_HIGH	FALSE		FCAImmP7803039-GAACCTATCTACGAGT	SP	FIBROBLAST_VI	FALSE		FCAImmP7198630-GGCTCGAAGACTACAA	LI	MACROPHAGE_IRON_RECYCLING	FALSE		FCAImmP7277564-TGACTTTTCTTGAGGT	TH	DP(P)_T	FALSE		Human_colon_16S8159187-CGTTGGGGTTTACTCT	GU	MESOTHELIUM	FALSE		FCAImmP7277559-AATCGGTGTTACCGAT	BM	CMP	FALSE		FCAImmP7555859-GAATGAAAGTAAGTAC	KI
			F21_liver_CD45+_FCAImmP7179363_ACGCCAGAGCCAACAG	Kupffer Cell		CAGCATAGTTTAAGCC-2	Fibroblasts		cell_6280	ExE endoderm		GCACTCTTCACCAGGC-1	HSPC_2_IPSC		AGATGAACACCGTCGA-2-0	Erythroid_ipsc		FCAImmP7579224-CATGCCTGTTGGTGGA	SK	MONOCYTE_III_IL1B	FALSE		FCAImmP7803039-CCCTCCTTCCGCGCAA	SP	FIBROBLAST_VI	FALSE		FCAImmP7198630-GGGTCTGTCGGCCGAT	LI	MACROPHAGE_IRON_RECYCLING	FALSE		FCAImmP7277564-TTAGGACTCACGAAGG	TH	DP(P)_T	FALSE		Human_colon_16S8159187-CTTAGGACAGATTGCT	GU	NEURON	FALSE		FCAImmP7277559-TGGCTGGCAATAAGCA	BM	GMP	FALSE		FCAImmP7555859-GCTGCTTCACGGTTTA	KI
			F38_liver_CD45+_FCAImmP7528286_TACGGGCCATAGAAAC	Kupffer Cell		CAGCCGAAGGCACATG-2	CD8+T Cells		cell_6284	Visceral endoderm		GCAGCCACACCATCCT-1	HSPC_2_IPSC		AGATGAAGTGGAACAC-2-0	Erythroid_ipsc		FCAImmP7579224-CTGATCCAGACCTTTG	SK	FIBROBLAST_II	FALSE		FCAImmP7803039-TGAGGGAGTTGAGGTG	SP	FIBROBLAST_VII	FALSE		FCAImmP7198630-AGCATACAGCGTAATA	LI	MACROPHAGE_KUPFFER_LIKE	FALSE		FCAImmP7277564-TAAGTGCGTTTAGCTG	TH	DP(P)_T	FALSE		Human_colon_16S8159187-CTCAGAAAGTTACCCA	GU	EPITHELIUM_II	FALSE		FCAImmP7277559-CAACCAATCAGTTGAC	BM	MID_ERYTHROID	FALSE		FCAImmP7555859-GAGGTGATCGTAGGAG	KI
			F21_liver_CD45+_FCAImmP7179363_AAACGGGCAAGTCTGT	Kupffer Cell		CAGCCGAAGTACGACG-2	Fetal DCs		cell_6293	ExE endoderm		GCAGCCACACGGTTTA-1	HSPC_2_IPSC		AGATGAATCTTACCAT-2-0	Macrophage_ipsc		FCAImmP7579224-TCACAAGTCCTGTACC	SK	VSMC_PERICYTE	FALSE		FCAImmP7803039-CATTATCGTTCGCTAA	SP	LATE_MK	FALSE		FCAImmP7198630-CCGTGGAGTAAGTAGT	LI	MACROPHAGE_IRON_RECYCLING	FALSE		FCAImmP7277564-CATTATCAGGGCACTA	TH	DP(P)_T	FALSE		Human_colon_16S8159187-CTCGAAATCTCGCTTG	GU	EPITHELIUM_CYCLING	FALSE		FCAImmP7277559-CACATAGAGATAGTCA	BM	HSC	FALSE		FCAImmP7555859-TCAGGATCATCGATTG	KI
			F21_liver_CD45+_FCAImmP7179363_AGCTCTCGTTCAGTAC	Kupffer Cell		CAGCGACGTAAACGCG-2	Fibroblasts		cell_6297	Visceral endoderm		GCATACATCGTCCAGG-1	HSPC_2_IPSC		AGATGCTCAGCGTGAA-2-0	Erythroid_ipsc		FCAImmP7579224-TAAGTGCAGTAGCCGA	SK	MATURE_B	FALSE		FCAImmP7803039-CTGATAGCATGCAACT	SP	ENDOTHELIUM_III	FALSE		FCAImmP7198630-CGCTATCTCTACGAGT	LI	MACROPHAGE_IRON_RECYCLING	FALSE		FCAImmP7277564-GATGAGGTCACGACTA	TH	DP(P)_T	FALSE		Human_colon_16S8159187-TTTACTGGTCCCTACT	GU	ENDOTHELIUM_I	FALSE		FCAImmP7277559-GGGAATGGTGATGTGG	BM	MAST_CELL	FALSE		FCAImmP7555859-GACTACAGTCCGTGAC	KI
			F21_liver_CD45+_FCAImmP7179363_CAGAATCGTAATCACC	Kupffer Cell		CAGCTAAAGATCGGGT-2	CD4+T Cells		cell_6313	ExE endoderm		GCATGATGTGAGGGTT-1	HSPC_2_IPSC		AGATGCTGTATTTCGG-2-0	Macrophage_ipsc		FCAImmP7579224-GTAGTCACATGGATGG	SK	MONOCYTE_III_IL1B	FALSE		FCAImmP7803039-ACGAGCCTCAGTGCAT	SP	FIBROBLAST_VII	FALSE		FCAImmP7198630-ATGAGGGCAGTTCATG	LI	MACROPHAGE_IRON_RECYCLING	FALSE		FCAImmP7277564-TACTCGCCACAGAGGT	TH	DP(P)_T	FALSE		Human_colon_16S8159187-GTCAAGTAGGCGACAT	GU	EPITHELIUM_CYCLING	FALSE		FCAImmP7277559-TAAGTGCTCACAAACC	BM	CMP	FALSE		FCAImmP7555859-TACTCATAGTGAACGC	KI
			F21_liver_CD45+_FCAImmP7179363_CCTAGCTCAGCCTTTC	Kupffer Cell		CAGCTAACACTGTTAG-2	CD4+T Cells		cell_6347	ExE endoderm		GCATGATTCGCGTTTC-1	HSPC_2_IPSC		AGATGCTGTCTCTCTG-2-0	Erythroid_ipsc		FCAImmP7579224-CCCAATCGTCTGCCAG	SK	TREG	FALSE		FCAImmP7803039-GCCTCTACAGTCCTTC	SP	FIBROBLAST_VII	FALSE		FCAImmP7198630-GTTCATTCAGGCGATA	LI	MACROPHAGE_KUPFFER_LIKE	FALSE		FCAImmP7277564-ATCATCTCACGAGGTA	TH	DP(P)_T	FALSE		Human_colon_16S8159187-CTGTTTAAGTAGTGCG	GU	DEVELOPING_NEPHRON_II	FALSE		FCAImmP7277559-ATCACGACACAGACTT	BM	MID_ERYTHROID	FALSE		FCAImmP7555859-CAGCAGCGTTTGCATG	KI
			F21_liver_CD45+_FCAImmP7179363_CTCTACGTCGTAGGTT	Kupffer Cell		CAGCTAACATTAACCG-2	CD8+T Cells		cell_6361	Visceral endoderm		GCATGCGGTCCGAACC-1	HSPC_2_IPSC		AGATGCTTCCGCGATG-2-0	Macrophage_ipsc		FCAImmP7579224-ACACCAACAGCATACT	SK	CD4+T	FALSE		FCAImmP7803039-GCGCAACGTGTGGCTC	SP	ENDOTHELIUM_III	FALSE		FCAImmP7198630-TTCTACACAGTCAGAG	LI	MACROPHAGE_IRON_RECYCLING	FALSE		FCAImmP7277564-TGAGAGGAGCCACTAT	TH	DP(P)_T	FALSE		Human_colon_16S8159187-GTGTGCGGTGGCCCTA	GU	EPITHELIUM_II	FALSE		FCAImmP7277559-CAGATCACATACTCTT	BM	HSC	FALSE		FCAImmP7555859-CTGGTCTCAGGCTCAC	KI
			F21_liver_CD45+_FCAImmP7179363_CTGAAACCATCACGAT	Kupffer Cell		CAGCTAAGTCCGTGAC-2	CD4+T Cells		cell_6364	ExE endoderm		GCATGCGGTGTGCCTG-1	HSPC_2_IPSC		AGATGCTTCCTACAAG-2-0	Erythroid_ipsc		FCAImmP7579224-GAAGCAGCAAGTCATC	SK	MONOCYTE_III_IL1B	FALSE		FCAImmP7803039-TGCGCAGCAGTTCCCT	SP	ENDOTHELIUM_III	FALSE		FCAImmP7198630-GGATTACCAGGAATGC	LI	DC2	FALSE		FCAImmP7277564-GAAATGACACCTATCC	TH	DP(P)_T	FALSE		Human_colon_16S8159187-CTCGGAGCACGGATAG	GU	MYOFIBROBLAST	FALSE		FCAImmP7277559-CATGACATCTCCAACC	BM	OSTEOBLAST	FALSE		FCAImmP7555859-CGGCTAGTCAGTGTTG	KI
			F21_liver_CD45+_FCAImmP7179363_CTTACCGAGGACACCA	Kupffer Cell		CAGCTAATCTTGACGA-2	Fibroblasts		cell_6365	Visceral endoderm		GCCTCTAAGTATTGGA-1	HSPC_2_IPSC		AGCATCAAGGCCTAGA-2-0	Erythroid_ipsc		FCAImmP7579224-CAAGGCCCAAGACGTG	SK	MONOCYTE_III_IL1B	FALSE		FCAImmP7803039-TTGCCGTGTAAGGGAA	SP	MESOTHELIUM	FALSE		FCAImmP7198630-TATGCCCTCCGCATCT	LI	MACROPHAGE_IRON_RECYCLING	FALSE		FCAImmP7277564-ACGAGCCTCCTCAACC	TH	DP(P)_T	FALSE		Human_colon_16S8159187-AGCATACCATTGAGCT	GU	MESOTHELIUM	FALSE		FCAImmP7277559-CCTTCGAAGAGGACGG	BM	EARLY_MK	FALSE		FCAImmP7555859-TCAATCTGTAGTACCT	KI
			F21_liver_CD45+_FCAImmP7179363_GAACGGAGTCTAGCGC	Kupffer Cell		CAGCTGGCACGGTGTC-2	CD8+T Cells		cell_6370	ExE endoderm		GCGACCAGTCCGTTAA-1	HSPC_2_IPSC		AGCATCACAGGTGAGT-2-0	Macrophage_ipsc		FCAImmP7579224-GTAGGCCGTCGGCACT	SK	MONOCYTE_III_IL1B	FALSE		FCAImmP7803039-CCGGTAGCACCGTTGG	SP	ENDOTHELIUM_III	FALSE		FCAImmP7198630-AGTAGTCTCGGACAAG	LI	MACROPHAGE_IRON_RECYCLING	FALSE		FCAImmP7277564-TTATGCTGTCTAACGT	TH	DC2	FALSE		Human_colon_16S8159187-CCAATCCGTCGAGTTT	GU	EPITHELIUM_CYCLING	FALSE		FCAImmP7277559-CAGCGACCACCGAATT	BM	MAST_CELL	FALSE		FCAImmP7555859-GCTTCCAAGGAGTTGC	KI
			F21_liver_CD45+_FCAImmP7179363_GAATGAAAGTTAGCGG	Kupffer Cell		CAGCTGGGTCACAAGG-2	CD4+T Cells		cell_6374	ExE endoderm		GCGCAACCACGGTAAG-1	HSPC_2_IPSC		AGCATCAGTTGTGTAC-2-0	Erythroid_ipsc		FCAImmP7579224-TACTCGCGTAGCGTGA	SK	MACROPHAGE_LYVE1_HIGH	FALSE		FCAImmP7803039-TGGCTGGTCAACACCA	SP	ENDOTHELIUM_III	FALSE		FCAImmP7198630-CGGAGTCAGTGTTAGA	LI	MACROPHAGE_KUPFFER_LIKE	FALSE		FCAImmP7277564-TTGTAGGAGCGATCCC	TH	DC1	FALSE		Human_colon_16S8159187-CAACCAAGTCTACCTC	GU	EPITHELIUM_CYCLING	FALSE		FCAImmP7277559-CAACCAAAGTGCGTGA	BM	MID_ERYTHROID	FALSE		FCAImmP7555859-GCGCGATTCGATAGAA	KI
			F21_liver_CD45+_FCAImmP7179363_GACTACAAGCATGGCA	Kupffer Cell		CAGGTGCCATGCTAGT-2	CD8+T Cells		cell_6376	Visceral endoderm		GCGCAACCATCCGTGG-1	HSPC_2_IPSC		AGCCAATAGATCACTC-2-0	Erythroid_ipsc		FCAImmP7579224-GTCGTAAGTGGCTCCA	SK	MONOCYTE_III_IL1B	FALSE		FCAImmP7803039-AAACGGGCATAGAAAC	SP	LATE_ERYTHROID	FALSE		FCAImmP7198630-CTACCCAGTTTACTCT	LI	MACROPHAGE_IRON_RECYCLING	FALSE		FCAImmP7277564-CAGGTGCCATTGGGCC	TH	DP(P)_T	FALSE		Human_colon_16S8159187-TGCGCAGAGGCCCGTT	GU	EPITHELIUM_CYCLING	FALSE		FCAImmP7277559-AATCCAGAGGCATGGT	BM	DC_CYCLING	FALSE		FCAImmP7555859-GTCACAAAGCCCTAAT	KI
			F21_liver_CD45+_FCAImmP7179363_GATGAGGCAGTAGAGC	Kupffer Cell		CAGGTGCGTACAAGTA-2	CD4+T Cells		cell_6379	Visceral endoderm		GCGCAACGTTGACGTT-1	HSPC_2_IPSC		AGCCAATCAATTCACG-2-0	Macrophage_ipsc		FCAImmP7579224-TTGAACGAGATCACGG	SK	MONOCYTE_III_IL1B	FALSE		FCAImmP7803039-TAAACCGTCGCCAGCA	SP	LATE_ERYTHROID	FALSE		FCAImmP7198630-CGACTTCAGGGATACC	LI	MACROPHAGE_IRON_RECYCLING	FALSE		FCAImmP7277564-TCTATTGCATGGAATA	TH	NK	FALSE		Human_colon_16S8159187-GGGACCTTCCAGAGGA	GU	EPITHELIUM_II	FALSE		FCAImmP7277559-GCCAAATTCGAGAACG	BM	MPP	FALSE		FCAImmP7555859-GACACGCGTAAGAGGA	KI
			F21_liver_CD45+_FCAImmP7179363_GTTAAGCCAGCTGCAC	Kupffer Cell		CAGTAACAGAATAGGG-2	CD4+T Cells		cell_6384	ExE endoderm		GCGCAACTCAACGGGA-1	HSPC_2_IPSC		AGCCAATCACGTATAC-2-0	Erythroid_ipsc		FCAImmP7579224-CACAGGCAGACAGGCT	SK	MACROPHAGE_LYVE1_HIGH	FALSE		FCAImmP7803039-AGTCTTTTCGAGAACG	SP	FIBROBLAST_VI	FALSE		FCAImmP7198630-CACATAGCACATGGGA	LI	MACROPHAGE_IRON_RECYCLING	FALSE		FCAImmP7277564-TGCCAAATCGGAAACG	TH	DP(P)_T	FALSE		Human_colon_16S8159187-GCTTCCAAGCGATCCC	GU	EPITHELIUM_II	FALSE		FCAImmP7277559-ACGGGCTAGTACGCGA	BM	LARGE_PRE_B	FALSE		FCAImmP7555859-AGTCTTTTCAAACAAG	KI
			F21_liver_CD45+_FCAImmP7179363_TACACGAAGCTCTCGG	Kupffer Cell		CAGTAACTCCAAGCCG-2	CD4+T Cells		cell_6386	ExE endoderm		GCGCAACTCCGCATCT-1	HSPC_2_IPSC		AGCCAATGTGGTCTCG-2-0	Erythroid_ipsc		FCAImmP7579224-TTGGCAAGTCAAGCGA	SK	CD4+T	FALSE		FCAImmP7803039-ACACCAATCGCCTGAG	SP	FIBROBLAST_VI	FALSE		FCAImmP7198630-TGAGCATAGTAAGTAC	LI	DC2	FALSE		FCAImmP7277564-AGTGTCACATCTACGA	TH	DP(P)_T	FALSE		Human_colon_16S8159187-CGCTTCATCGAATGCT	GU	EPITHELIUM_II	FALSE		FCAImmP7277559-GCTTGAACAATCCAAC	BM	EARLY_MK	FALSE		FCAImmP7555859-GTGTGCGTCAGCTTAG	KI
			F21_liver_CD45+_FCAImmP7179363_TCTATTGTCGCCAGCA	Kupffer Cell		CAGTCCTAGCCCTAAT-2	Fibroblasts		cell_6397	ExE endoderm		GCGCCAATCGGATGTT-1	HSPC_2_IPSC		AGCCAATGTGTCATCA-2-0	Macrophage_ipsc		FCAImmP7579224-GCGGGTTTCTGACCTC	SK	MYOFIBROBLAST	FALSE		FCAImmP7803039-CTGGTCTGTTACAGAA	SP	ENDOTHELIUM_I	FALSE		FCAImmP7198630-TTAACTCGTACTCAAC	LI	LARGE_PRE_B	FALSE		FCAImmP7277564-GGTGAAGAGCTAACTC	TH	DP(P)_T	FALSE		Human_colon_16S8159187-TAGCCGGTCATGGTCA	GU	EPITHELIUM_CYCLING	FALSE		FCAImmP7277559-CCACTACTCCAAACTG	BM	MID_ERYTHROID	FALSE		FCAImmP7555859-CACAGTAAGAAGAAGC	KI
			F23_liver_CD45+_FCAImmP7198630_ACACCCTTCAATACCG	Kupffer Cell		CAGTCCTAGGTTACCT-2	Fibroblasts		cell_6413	ExE endoderm		GCGCGATCAAGCGATG-1	HSPC_2_IPSC		AGCCAATGTTAGAGAT-2-0	Erythroid_ipsc		FCAImmP7579224-GTACTTTCAAACTGTC	SK	MACROPHAGE_LYVE1_HIGH	FALSE		FCAImmP7803039-ATCGAGTTCGTACCGG	SP	ENDOTHELIUM_III	FALSE		FCAImmP7198630-TCAATCTCACGAAACG	LI	PROMONOCYTE	FALSE		FCAImmP7277564-GGCAATTCAGCCAGAA	TH	DP(P)_T	FALSE		Human_colon_16S8159187-CATTCGCAGGCAAAGA	GU	EPITHELIUM_II	FALSE		FCAImmP7277559-GGCGACTCATACTCTT	BM	PRE_PRO_B	FALSE		FCAImmP7555859-GTACTCCAGCATCATC	KI
			F23_liver_CD45+_FCAImmP7198630_CAAGTTGTCAGGTTCA	Kupffer Cell		CAGTCCTAGTGTCCAT-2	CD8+T Cells		cell_6425	ExE endoderm		GCGCGATCAAGTCTGT-1	HSPC_2_IPSC		AGCCAATTCAGATGCT-2-0	Erythroid_ipsc		FCAImmP7579224-TGCGGGTCAGCCTATA	SK	CD4+T	FALSE		FCAImmP7803039-GAATAAGTCATGCATG	SP	FIBROBLAST_VII	FALSE		FCAImmP7198630-GACTAACCATCGATGT	LI	MACROPHAGE_IRON_RECYCLING	FALSE		FCAImmP7277564-CCTTCGAAGATTACCC	TH	CD8+T	FALSE		Human_colon_16S8159187-GCAGCCAAGTGTCTCA	GU	ENDOTHELIUM_I	FALSE		FCAImmP7277559-GCATGCGGTCGGCTCA	BM	MID_ERYTHROID	FALSE		FCAImmP7555859-ATCCGAAGTATAATGG	KI
			F23_liver_CD45+_FCAImmP7198630_CGTCCATAGTCCGTAT	Kupffer Cell		CAGTCCTGTATATGGA-2	CD8+T Cells		cell_6433	ExE endoderm		GCGCGATTCCTGCCAT-1	HSPC_2_IPSC		AGCCAATTCGCGTAGC-2-0	Erythroid_ipsc		FCAImmP7579224-ACACCGGGTCATTAGC	SK	DC2	FALSE		FCAImmP7803039-CGCGTTTAGCTGCGAA	SP	FIBROBLAST_VII	FALSE		FCAImmP7198630-TAGCCGGAGCTCCTTC	LI	MACROPHAGE_IRON_RECYCLING	FALSE		FCAImmP7277564-AACTCTTCATCGGGTC	TH	CYCLING_T	FALSE		Human_colon_16S8159187-CGTCTACGTGGTCCGT	GU	EPITHELIUM_CYCLING	FALSE		FCAImmP7277559-TGCGTGGAGGGCTTCC	BM	MID_ERYTHROID	FALSE		FCAImmP7555859-CGTCACTCATGCGCAC	KI
			F23_liver_CD45+_FCAImmP7198630_GACGGCTAGAGTAAGG	Kupffer Cell		CAGTCCTGTTGGGACA-2	CD4+T Cells		cell_6454	ExE endoderm		GCGCGATTCTGAAAGA-1	HSPC_2_IPSC		AGCCACGCAAAGACTA-2-0	Erythroid_ipsc		FCAImmP7579224-CATCCACGTAGCGTAG	SK	ILC3	FALSE		FCAImmP7803039-CTAAGACTCTGTCTAT	SP	ENDOTHELIUM_III	FALSE		FCAImmP7198630-AGCTCTCAGTGTCCCG	LI	MACROPHAGE_PROLIFERATING	FALSE		FCAImmP7277564-CGCCAAGCACTTCGAA	TH	DP(P)_T	FALSE		Human_colon_16S8159187-GATGCTAAGCGTGTCC	GU	EPITHELIUM_CYCLING	FALSE		FCAImmP7277559-GCTGCTTGTATCACCA	BM	EARLY_ERYTHROID	FALSE		FCAImmP7555859-CGTGTAACACTGAAGG	KI
			F23_liver_CD45+_FCAImmP7198630_TAGAGCTAGAAACGAG	Kupffer Cell		CATATTCCAGCTCGCA-2	Fibroblasts		cell_6460	ExE endoderm		GCGGGTTGTGTCCTCT-1	HSPC_2_IPSC		AGCCACGGTCCAGCCA-2-0	Macrophage_ipsc		FCAImmP7579224-GTATTCTCAAACCCAT	SK	MACROPHAGE_LYVE1_HIGH	FALSE		FCAImmP7803039-CGACCTTTCGGGAGTA	SP	LATE_ERYTHROID	FALSE		FCAImmP7198630-GAACCTAAGGTTACCT	LI	MACROPHAGE_IRON_RECYCLING	FALSE		FCAImmP7277564-CTAACTTAGCTGGAAC	TH	DC2	FALSE		Human_colon_16S8159187-ACGATGTGTAGCCTCG	GU	EPITHELIUM_II	FALSE		FCAImmP7277559-AGTAGTCTCAGTGCAT	BM	CMP	FALSE		FCAImmP7555859-TACGGATGTGTTGGGA	KI
			F23_liver_CD45+_FCAImmP7198630_TCTGGAAGTAATTGGA	Kupffer Cell		CATCAGACAGTCAGAG-2	Myeloid Cells		cell_6464	Visceral endoderm		GCTCTGTCACTTCTGC-1	HSPC_2_IPSC		AGCCACGTCGCTATTT-2-0	Erythroid_ipsc		FCAImmP7579224-TTAGGACTCTGGTATG	SK	MATURE_B	FALSE		FCAImmP7803039-TCTCTAAAGTGTGAAT	SP	FIBROBLAST_VII	FALSE		FCAImmP7198630-GCATACAAGTGTACGG	LI	DC2	FALSE		FCAImmP7277564-TAGGCATGTTGGAGGT	TH	DP(P)_T	FALSE		Human_colon_16S8159187-TGTGTTTGTTCGTTGA	GU	EPITHELIUM_CYCLING	FALSE		FCAImmP7277559-CTCGGGAAGGGTCTCC	BM	MID_ERYTHROID	FALSE		FCAImmP7555859-CGTCACTCAGCGTAAG	KI
			F41_liver_CD45+_FCAImmP7555846_GCACATAGTCCGTTAA	Kupffer Cell		CATCAGAGTACTTAGC-2	CD4+T Cells		cell_6506	Visceral endoderm		GCTGCAGCACCGATAT-1	HSPC_2_IPSC		AGCCAGCAGCACCGAA-2-0	MK_ipsc		FCAImmP7579224-TACACGACAGCATGAG	SK	PROMONOCYTE	FALSE		FCAImmP7803039-GTAACGTCACCTCGGA	SP	ENDOTHELIUM_III	FALSE		FCAImmP7198630-AGCCTAATCGCGCCAA	LI	MACROPHAGE_IRON_RECYCLING	FALSE		FCAImmP7277564-CTGATAGAGTACTTGC	TH	DP(P)_T	FALSE		Human_colon_16S8159187-ACACTGACACGAAATA	GU	EPITHELIUM_II	FALSE		FCAImmP7277559-CCACGGACACATCCAA	BM	MAST_CELL	FALSE		FCAImmP7555859-TCAGATGCAGCTATTG	KI
			F21_liver_CD45+_FCAImmP7179363_CAGTAACGTACTTAGC	Kupffer Cell		CATCAGATCCTCAACC-2	Fibroblasts		cell_6511	Visceral endoderm		GCTGCAGTCTTATCTG-1	HSPC_2_IPSC		AGCCAGCAGCTAGATA-2-0	Macrophage_ipsc		FCAImmP7579224-ATTGGTGTCTTGTACT	SK	MACROPHAGE_LYVE1_HIGH	TRUE		FCAImmP7803039-GTACTCCAGTAGCCGA	SP	FIBROBLAST_VII	FALSE		FCAImmP7198630-GTAACGTAGTGACATA	LI	DC2	FALSE		FCAImmP7277564-GTGCAGCGTATTCTCT	TH	DP(P)_T	FALSE		Human_colon_16S8159187-AGTTGGTAGGGAACGG	GU	EPITHELIUM_II	FALSE		FCAImmP7277559-TGACGGCAGTGTACCT	BM	CMP	FALSE		FCAImmP7555859-GATCGCGAGATCCCAT	KI
			F21_liver_CD45+_FCAImmP7179363_CTGAAACAGCGAAGGG	Kupffer Cell		CATCCACTCGTCTGCT-2	NK Cells		cell_6521	Visceral endoderm		GCTGCTTAGAGCCCAA-1	HSPC_2_IPSC		AGCCAGCAGTATTGCC-2-0	Macrophage_ipsc		FCAImmP7579224-CAGAGAGTCAGGCAAG	SK	MONOCYTE_III_IL1B	FALSE		FCAImmP7803039-AGAGCTTTCAGTTAGC	SP	FIBROBLAST_VII	FALSE		FCAImmP7198630-ACGATACCAATAGAGT	LI	MACROPHAGE_IRON_RECYCLING	FALSE		FCAImmP7277564-TTTGGTTTCATACGGT	TH	DP(P)_T	FALSE		Human_colon_16S8159187-GCTGCGAGTATTCGTG	GU	EPITHELIUM_II	FALSE		FCAImmP7277559-GACACGCGTCCCTTGT	BM	LATE_ERYTHROID	FALSE		FCAImmP7555859-CTCCTAGGTTCCATGA	KI
			F22_liver_CD45+_FCAImmP7198628_AGCTCCTTCCTTAATC	Kupffer Cell		CATCGAAAGAGTTGGC-2	CD4+T Cells		cell_6528	Visceral endoderm		GCTGCTTCAGACGCAA-1	HSPC_2_IPSC		AGCCAGCCACAGCATT-2-0	Macrophage_ipsc		FCAImmP7579224-CCTTACGGTCTCATCC	SK	MACROPHAGE_LYVE1_HIGH	FALSE		FCAImmP7803039-TGAGGGACACAAGCCC	SP	MESOTHELIUM	FALSE		FCAImmP7198630-ACTTTCAGTGTTCTTT	LI	MACROPHAGE_IRON_RECYCLING	FALSE		FCAImmP7277564-AGCTCTCCAGTCCTTC	TH	DP(P)_T	FALSE		Human_colon_16S8159187-CATCAGAAGTTAGCGG	GU	EPITHELIUM_CYCLING	FALSE		FCAImmP7277559-GTACTCCCATAGAAAC	BM	EARLY_MK	FALSE		FCAImmP7555859-GCGCGATCACATGACT	KI
			F22_liver_CD45+_FCAImmP7198628_CCTAAAGAGAGACGAA	Kupffer Cell		CATGACAGTCACTTCC-2	CD8+T Cells		cell_6536	ExE endoderm		GCTGCTTCATGGTCAT-1	HSPC_2_IPSC		AGCCAGCCAGGAAGTC-2-0	Erythroid_ipsc		FCAImmP7579224-ATTATCCCACCTTGTC	SK	MACROPHAGE_PROLIFERATING	FALSE		FCAImmP7803039-CGTCTACCACGTTGGC	SP	FIBROBLAST_VI	FALSE		FCAImmP7198630-ATTATCCGTGGTTTCA	LI	MACROPHAGE_IRON_RECYCLING	FALSE		FCAImmP7277564-TGCGGGTAGGTGCACA	TH	TYPE_3_INNATE_T	FALSE		Human_colon_16S8159187-TCATTACGTTAGAACA	GU	EPITHELIUM_CYCLING	FALSE		FCAImmP7277559-CTCAGAATCAGCACAT	BM	CMP	FALSE		FCAImmP7555859-GACACGCCAGAGCCAA	KI
			F22_liver_CD45+_FCAImmP7198628_GCCTCTATCATGGTCA	Kupffer Cell		CATGACATCGCATGGC-2	CD4+T Cells		cell_6569	Visceral endoderm		GCTGGGTAGGACAGAA-1	HSPC_2_IPSC		AGCCAGCCATAGCTGT-2-0	Macrophage_ipsc		FCAImmP7579224-AAGACCTTCGGATGGA	SK	MONOCYTE_III_IL1B	FALSE		FCAImmP7803039-CTCAGAAGTGCGATAG	SP	MESOTHELIUM	FALSE		FCAImmP7198630-ACATCAGGTCATGCCG	LI	MACROPHAGE_IRON_RECYCLING	FALSE		FCAImmP7277564-ACCTTTATCTCTTATG	TH	DP(P)_T	FALSE		Human_colon_16S8159187-TACGGTATCTGCCCTA	GU	EPITHELIUM_CYCLING	FALSE		FCAImmP7277559-GATCGATAGCTTCGCG	BM	PRE_PRO_B	FALSE		FCAImmP7555859-TTCTACAAGGATGCGT	KI
			F29_liver_CD45+_FCAImmP7277552_CAAGGCCGTCCGCTGA	Kupffer Cell		CATGGCGCACTCGACG-2	CD4+T Cells		cell_6578	ExE endoderm		GCTTCCACAATACGCT-1	HSPC_2_IPSC		AGCCAGCGTAGCTGAG-2-0	Erythroid_ipsc		FCAImmP7579224-AAAGTAGAGGCCGAAT	SK	CD4+T	FALSE		FCAImmP7803039-CTTCTCTTCCGTAGTA	SP	ENDOTHELIUM_III	FALSE		FCAImmP7198630-TCACGAAAGGCATGTG	LI	MACROPHAGE_IRON_RECYCLING	FALSE		FCAImmP7277564-GGACAGACAACGCACC	TH	DP(P)_T	FALSE		Human_colon_16S8159187-AGGGATGGTGGCCCTA	GU	ENDOTHELIUM_I	FALSE		FCAImmP7277559-AGCTCCTTCTACCAGA	BM	PRO_B	FALSE		FCAImmP7555859-TACTTGTGTACTTAGC	KI
			F29_liver_CD45+_FCAImmP7277552_CAGCAGCCACAGCCCA	Kupffer Cell		CATTATCTCTCCGGTT-2	CD8+T Cells		cell_6591	Visceral endoderm		GCTTCCAGTCTCTTAT-1	HSPC_2_IPSC		AGCCAGCTCTGAGGCC-2-0	Erythroid_ipsc		FCAImmP7579224-GGGACCTGTTAGGGTG	SK	MACROPHAGE_LYVE1_HIGH	FALSE		FCAImmP7803039-CGGCTAGAGTACATGA	SP	FIBROBLAST_VII	FALSE		FCAImmP7198630-CTTACCGTCACATGCA	LI	MACROPHAGE_IRON_RECYCLING	FALSE		FCAImmP7277564-CACCAGGGTGACTACT	TH	DP(P)_T	FALSE		Human_colon_16S8159187-AGTGGGACAGTAACGG	GU	EPITHELIUM_CYCLING	FALSE		FCAImmP7277559-ACGAGGACAGCTGTGC	BM	MID_ERYTHROID	FALSE		FCAImmP7555859-GATCAGTTCATAGCAC	KI
			F29_liver_CD45+_FCAImmP7277552_CGGCTAGCAAACGTGG	Kupffer Cell		CATTCGCGTTTGTTTC-2	CD4+T Cells		cell_6657	ExE endoderm		GCTTCCATCATAACCG-1	HSPC_2_IPSC		AGCGATTAGAGCAGCT-2-0	Erythroid_ipsc		FCAImmP7579224-GTAACTGTCAGTTAGC	SK	MONOCYTE_III_IL1B	FALSE		FCAImmP7803039-CTAGAGTCAATGTAAG	SP	ENDOTHELIUM_III	FALSE		FCAImmP7198630-TAGAGCTGTTATGTGC	LI	MACROPHAGE_IRON_RECYCLING	FALSE		FCAImmP7277564-GTCCTCATCTCGAGTA	TH	DP(P)_T	FALSE		Human_colon_16S8159187-CTGCCTACACCATGTA	GU	EPITHELIUM_CYCLING	FALSE		FCAImmP7277559-GGATTACGTAGGAGTC	BM	MID_ERYTHROID	FALSE		FCAImmP7555859-TGGTTCCAGTAATCCC	KI
			F29_liver_CD45+_FCAImmP7277552_GAAACTCCAAAGGTGC	Kupffer Cell		CCACCTAAGCTGAACG-2	Fibroblasts		cell_6660	ExE endoderm		GGAAAGCAGTTAACGA-1	HSPC_1_IPSC		AGCGATTCATGGAATA-2-0	Macrophage_ipsc		FCAImmP7579224-CTGATAGCAGGGCATA	SK	PROMONOCYTE	FALSE		FCAImmP7803039-CTCATTATCAGGCAAG	SP	ENDOTHELIUM_III	FALSE		FCAImmP7198630-GGACATTCAAATACAG	LI	MACROPHAGE_IRON_RECYCLING	FALSE		FCAImmP7277564-CTTTGCGAGTACGACG	TH	CYCLING_T	FALSE		Human_colon_16S8159187-GTCATTTTCATGGTCA	GU	EPITHELIUM_CYCLING	FALSE		FCAImmP7277559-ACTGAACTCTCCAGGG	BM	DC_CYCLING	FALSE		FCAImmP7555859-CCGTGGAAGATGTTAG	KI
			F29_liver_CD45+_FCAImmP7277552_GTAGGCCAGTCTCGGC	Kupffer Cell		CCACCTACATTACGAC-2	NK Cells		cell_6672	ExE endoderm		GGAAAGCCAGGACGTA-1	HSPC_2_IPSC		AGCGATTTCAGACAAA-2-0	Macrophage_ipsc		FCAImmP7579224-AGCTCCTTCAGGTTCA	SK	MONOCYTE_III_IL1B	FALSE		FCAImmP7803039-ATCCGAATCCCTTGTG	SP	FIBROBLAST_VI	FALSE		FCAImmP7198630-CTCGAAACAATCACAC	LI	MACROPHAGE_IRON_RECYCLING	FALSE		FCAImmP7277564-GTTACAGAGATGTAAC	TH	DP(P)_T	FALSE		Human_colon_16S8159187-TCATTTGAGGGCTTCC	GU	EPITHELIUM_II	FALSE		FCAImmP7277559-CCAATCCTCCGCATCT	BM	HSC	FALSE		FCAImmP7555859-CAGCATATCCCAACGG	KI
			F29_liver_CD45+_FCAImmP7277552_TTGACTTGTTGACGTT	Kupffer Cell		CCACCTAGTCATCCCT-2	Endothelial Cells		cell_6722	Visceral endoderm		GGAAAGCTCTTGTACT-1	HSPC_2_IPSC		AGCGATTTCATTACGG-2-0	Erythroid_ipsc		FCAImmP7579224-GATGCTATCTCTGCTG	SK	PRE_PRO_B	FALSE		FCAImmP7803039-TACTCATGTATATGGA	SP	FIBROBLAST_VII	FALSE		FCAImmP7198630-CACAGTATCCACGTTC	LI	MACROPHAGE_IRON_RECYCLING	FALSE		FCAImmP7277564-GACACGCTCTTACCGC	TH	DP(P)_T	FALSE		Human_colon_16S8159187-TGGTTAGAGTGGACGT	GU	EPITHELIUM_II	FALSE		FCAImmP7277559-CAGCCGACAATAACGA	BM	MOP	FALSE		FCAImmP7555859-CAGCAGCCAAAGGTGC	KI
			F38_liver_CD45+_FCAImmP7528287_GCGCAGTTCGATGAGG	Kupffer Cell		CCACTACTCAGTACGT-2	CD4+T Cells		cell_6757	ExE endoderm		GGAACTTTCCCATTAT-1	HSPC_2_IPSC		AGCGATTTCCGTTGAA-2-0	Erythroid_ipsc		FCAImmP7579224-AGGGTGAAGGCCCGTT	SK	MACROPHAGE_LYVE1_HIGH	FALSE		FCAImmP7803039-ACACCGGCAGCGTTCG	SP	FIBROBLAST_VII	FALSE		FCAImmP7198630-CCTAGCTCAGTACACT	LI	MACROPHAGE_IRON_RECYCLING	FALSE		FCAImmP7277564-CGGACGTGTGAGGCTA	TH	DP(P)_T	FALSE		Human_colon_16S8159187-CACAAACGTAATCGTC	GU	EPITHELIUM_II	FALSE		FCAImmP7277559-CTTAACTTCCGTTGCT	BM	EARLY_MK	FALSE		FCAImmP7555859-CACTCCACAACGCACC	KI
			F41_liver_CD45+_FCAImmP7555846_AACTGGTAGCTAGTCT	Kupffer Cell		CCACTACTCCGCATCT-2	CD4+T Cells		cell_6758	ExE endoderm		GGAATAATCCAGAAGG-1	HSPC_2_IPSC		AGCGATTTCCTCTCGA-2-0	Erythroid_ipsc		FCAImmP7579224-GTTAAGCTCCGTAGGC	SK	MAST_CELL	FALSE		FCAImmP7803039-CATTCGCTCCAGTAGT	SP	FIBROBLAST_VII	FALSE		FCAImmP7198630-CGACCTTCAATCGAAA	LI	DC1	FALSE		FCAImmP7277564-GCGCAGTTCTCAACTT	TH	DC1	FALSE		Human_colon_16S8159187-CATATGGGTGGTTTCA	GU	EPITHELIUM_II	FALSE		FCAImmP7277559-CCTACACCACATCCAA	BM	OSTEOBLAST	FALSE		FCAImmP7555859-TGTGGTAGTCCAACTA	KI
			F41_liver_CD45+_FCAImmP7555846_AACTGGTCAATGGTCT	Kupffer Cell		CCAGCGAAGTGGGATC-2	Myeloid Cells		cell_6809	Visceral endoderm		GGACAAGTCCCAAGAT-1	HSPC_2_IPSC		AGCGCCAGTCGAGATG-2-0	Erythroid_ipsc		FCAImmP7579224-CTCGGGATCCCACTTG	SK	NK	FALSE		FCAImmP7803039-TCATTTGGTTGATTGC	SP	LATE_ERYTHROID	FALSE		FCAImmP7198630-ACTTTCAAGCGTTTAC	LI	LARGE_PRE_B	FALSE		FCAImmP7277564-TGAGGGATCTTCTGGC	TH	DP(P)_T	FALSE		Human_colon_16S8159187-CTGCTGTCAAACCTAC	GU	ENTEROENDOCRINE_I	FALSE		FCAImmP7277559-TCGGTAACAGGCTGAA	BM	EARLY_ERYTHROID	FALSE		FCAImmP7555859-CTTAACTAGGATTCGG	KI
			F41_liver_CD45+_FCAImmP7555846_ACGGCCAGTCTGCGGT	Kupffer Cell		CCAGCGATCCGCAGTG-2	CD8+T Cells		cell_6817	Visceral endoderm		GGACAGAGTGGAAAGA-1	HSPC_2_IPSC		AGCGCCAGTGGAGGTT-2-0	Erythroid_ipsc		FCAImmP7579224-ACGCAGCCATTAGGCT	SK	MONOCYTE_III_IL1B	FALSE		FCAImmP7803039-CTGTGCTGTCTTGTCC	SP	MYOFIBROBLAST	FALSE		FCAImmP7198630-GGACAGACAAGCTGAG	LI	MACROPHAGE_IRON_RECYCLING	FALSE		FCAImmP7277564-GATCGATAGCCAGTTT	TH	CYCLING_T	FALSE		Human_colon_16S8159187-GCAATCATCCCTCAGT	GU	EPITHELIUM_II	FALSE		FCAImmP7277559-CGAGCCAGTCTCTCTG	BM	MID_ERYTHROID	FALSE		FCAImmP7555859-CGACTTCGTATGAATG	KI
			F41_liver_CD45+_FCAImmP7555846_ACTGAGTTCGTCCGTT	Kupffer Cell		CCATGTCCAAACTGCT-2	CD8+T Cells		cell_6819	Visceral endoderm		GGACATTAGGCCCTCA-1	HSPC_2_IPSC		AGCGCTGAGCCAAGTG-2-0	Erythroid_ipsc		FCAImmP7579224-GCTTGAATCTACTCAT	SK	MONOCYTE_III_IL1B	FALSE		FCAImmP7803039-GACACGCAGCGATGAC	SP	FIBROBLAST_VI	FALSE		FCAImmP7198630-GACAGAGTCTAAGCCA	LI	MACROPHAGE_IRON_RECYCLING	FALSE		FCAImmP7277564-TGTCCCACACGAAGCA	TH	DP(P)_T	FALSE		Human_colon_16S8159187-CCGTTCACAAGAGGCT	GU	ENDOTHELIUM_I	FALSE		FCAImmP7277559-AACTCCCGTTCCACTC	BM	MAST_CELL	FALSE		FCAImmP7555859-TCTGGAACACGCATCG	KI
			F41_liver_CD45+_FCAImmP7555846_AGCTCCTCATTAGCCA	Kupffer Cell		CCATGTCCACTTACGA-2	Myeloid Cells		cell_6821	Visceral endoderm		GGACATTCATCTACGA-1	HSPC_2_IPSC		AGCGCTGCACCCTAGG-2-0	Erythroid_ipsc		FCAImmP7579224-ATAACGCAGACCCACC	SK	MONOCYTE_III_IL1B	FALSE		FCAImmP7803039-GTTCTCGGTTGATTGC	SP	FIBROBLAST_VII	FALSE		FCAImmP7198630-ATCATGGGTCACTGGC	LI	MACROPHAGE_IRON_RECYCLING	FALSE		FCAImmP7277564-CGTGTCTTCGAGAGCA	TH	DP(P)_T	FALSE		Human_colon_16S8159187-GCAATCAAGGACACCA	GU	EPITHELIUM_II	FALSE		FCAImmP7277559-ATTCTACGTTAAGATG	BM	EARLY_MK	FALSE		FCAImmP7555859-TACCTTATCCCGACTT	KI
			F41_liver_CD45+_FCAImmP7555846_ATTCTACTCAGATAAG	Kupffer Cell		CCATTCGCAAGGTTTC-2	NK Cells		cell_6831	Visceral endoderm		GGACATTGTAAGTGGC-1	HSPC_2_IPSC		AGCGCTGCATCGTGCG-2-0	Erythroid_ipsc		FCAImmP7579224-GCTGCGACAGGACCCT	SK	NK	FALSE		FCAImmP7803039-CGTTCTGTCGCATGAT	SP	ENDOTHELIUM_III	FALSE		FCAImmP7198630-CCTAGCTTCAGCCTAA	LI	MACROPHAGE_KUPFFER_LIKE	FALSE		FCAImmP7277564-CCTTCCCGTTCCGGCA	TH	DP(P)_T	FALSE		Human_colon_16S8159187-GGACATTGTCAGATAA	GU	EPITHELIUM_II	FALSE		FCAImmP7277559-CACACAACACGCATCG	BM	PRE_DC2	FALSE		FCAImmP7555859-AAACGGGAGGCCATAG	KI
			F41_liver_CD45+_FCAImmP7555846_CACATAGCAAGAGGCT	Kupffer Cell		CCATTCGTCATCATTC-2	Fibroblasts		cell_6833	ExE endoderm		GGACATTTCTGTGCAA-1	HSPC_2_IPSC		AGCGCTGGTATCACGT-2-0	Erythroid_ipsc		FCAImmP7579224-AACACGTTCCACGTGG	SK	MACROPHAGE_LYVE1_HIGH	FALSE		FCAImmP7803039-TTGCCGTAGTGAAGAG	SP	ENDOTHELIUM_III	FALSE		FCAImmP7198630-CTTAACTAGATGTTAG	LI	MACROPHAGE_MHCII_HIGH	FALSE		FCAImmP7277564-GGGCATCTCGTTGACA	TH	DP(P)_T	FALSE		Human_colon_16S8159187-TGTCCCATCATTTGGG	GU	EPITHELIUM_II	FALSE		FCAImmP7277559-GGGTCTGCAGACACTT	BM	HSC	FALSE		FCAImmP7555859-CCGTTCATCTGGTATG	KI
			F41_liver_CD45+_FCAImmP7555846_CACCACTTCGAATCCA	Kupffer Cell		CCCAGTTTCTATCCTA-2	CD8+T Cells		cell_6834	ExE endoderm		GGAGCAACAATGCCAT-1	HSPC_2_IPSC		AGCGCTGGTGTATTCG-2-0	Erythroid_ipsc		FCAImmP7579224-CGATCGGCAGAGTGTG	SK	ILC3	FALSE		FCAImmP7803039-ATCCGAACAATGAATG	SP	MESOTHELIUM	FALSE		FCAImmP7198630-CTGAAACGTCAAGCGA	LI	MACROPHAGE_IRON_RECYCLING	FALSE		FCAImmP7277564-TCACAAGGTGCGGTAA	TH	DP(P)_T	FALSE		Human_colon_16S8159187-AAGCCGCAGTTGCAGG	GU	ENDOTHELIUM_I	FALSE		FCAImmP7277559-GCGACCATCCAAACAC	BM	EARLY_MK	FALSE		FCAImmP7555859-AACTCAGTCGTCTGAA	KI
			F41_liver_CD45+_FCAImmP7555846_CATTATCGTGTTCGAT	Kupffer Cell		CCCATACGTTCGAATC-2	CD4+T Cells		cell_6839	ExE endoderm		GGAGCAAGTCGCATCG-1	HSPC_2_IPSC		AGCGCTGTCACGGTCG-2-0	Erythroid_ipsc		FCAImmP7579224-TTCTTAGAGAACTGTA	SK	MONOCYTE_III_IL1B	FALSE		FCAImmP7803039-CTCAGAAGTTTGTTGG	SP	FIBROBLAST_VI	FALSE		FCAImmP7198630-CAGCAGCCAGACTCGC	LI	DC2	FALSE		FCAImmP7277564-CCCATACGTTCCACAA	TH	DP(P)_T	FALSE		Human_colon_16S8159187-CGACCTTTCTTAGCCC	GU	EPITHELIUM_II	FALSE		FCAImmP7277559-GAACATCAGTGACTCT	BM	EARLY_MK	FALSE		FCAImmP7555859-TCACGAACATCCCATC	KI
			F41_liver_CD45+_FCAImmP7555846_CCATTCGGTAGCAAAT	Kupffer Cell		CCCTCCTAGCTAGGCA-2	CD4+T Cells		cell_6865	ExE endoderm		GGATGTTAGAGTCGGT-1	HSPC_2_IPSC		AGCGCTGTCGAATGCT-2-0	Erythroid_ipsc		FCAImmP7579224-AGAGCGAGTACCGCTG	SK	CD8+T	FALSE		FCAImmP7803039-CCTATTAGTCGGATCC	SP	ENDOTHELIUM_III	FALSE		FCAImmP7198630-GTATTCTAGTTGTCGT	LI	MACROPHAGE_IRON_RECYCLING	FALSE		FCAImmP7277564-AACGTTGGTCCATGAT	TH	DP(P)_T	FALSE		Human_colon_16S8159187-CGCCAAGAGTACGCGA	GU	EPITHELIUM_CYCLING	FALSE		FCAImmP7277559-GCAGTTAGTAGCGCTC	BM	MID_ERYTHROID	FALSE		FCAImmP7555859-CGCGTTTGTTACGTCA	KI
			F41_liver_CD45+_FCAImmP7555846_CCTCAGTAGACTTGAA	Kupffer Cell		CCCTCCTGTTGATTCG-2	Fibroblasts		cell_6876	ExE endoderm		GGATTACGTGGACGAT-1	HSPC_2_IPSC		AGCGCTGTCGACGCGT-2-0	Macrophage_ipsc		FCAImmP7579224-ACACCCTAGTGAAGAG	SK	MACROPHAGE_PROLIFERATING	FALSE		FCAImmP7803039-CTCGTACTCTCGCTTG	SP	FIBROBLAST_VII	FALSE		FCAImmP7198630-ATCCGAACACATAACC	LI	MACROPHAGE_IRON_RECYCLING	FALSE		FCAImmP7277564-AGATCTGTCTCGCATC	TH	DP(P)_T	FALSE		Human_colon_16S8159187-CTACGTCTCACTCTTA	GU	EPITHELIUM_II	FALSE		FCAImmP7277559-CCTCAGTGTCTAGTCA	BM	EARLY_MK	FALSE		FCAImmP7555859-AGTAGTCCACCGAATT	KI
			F41_liver_CD45+_FCAImmP7555846_CCTTCGAAGATATGGT	Kupffer Cell		CCGTACTGTTGGTGGA-2	CD4+T Cells		cell_6882	ExE endoderm		GGCCGATAGTCCTCCT-1	HSPC_2_IPSC		AGCGTATCATCACGGC-2-0	Erythroid_ipsc		FCAImmP7579224-CCTAGCTAGACCACGA	SK	MATURE_B	FALSE		FCAImmP7803039-CAAGTTGAGAAGGGTA	SP	ENDOTHELIUM_III	FALSE		FCAImmP7198630-GAACATCCAGTATCTG	LI	MACROPHAGE_IRON_RECYCLING	FALSE		FCAImmP7277564-GAACATCGTTGCGTTA	TH	DP(P)_T	FALSE		Human_colon_16S8159187-GTTCTCGCAACACGCC	GU	EPITHELIUM_CYCLING	FALSE		FCAImmP7277559-TCTCATAAGAGGTACC	BM	MEP	FALSE		FCAImmP7555859-TAAGCGTTCGTATCAG	KI
			F41_liver_CD45+_FCAImmP7555846_CGATGTATCGACGGAA	Kupffer Cell		CCGTGGAAGACATAAC-2	Fetal DCs		cell_6903	Visceral endoderm		GGCCGATCAGCCAGAA-1	HSPC_2_IPSC		AGCGTATGTAGCTGTT-2-0	Erythroid_ipsc		FCAImmP7579224-TGAGCCGTCTTTACAC	SK	MACROPHAGE_LYVE1_HIGH	FALSE		FCAImmP7803039-TGCGTGGTCTGTACGA	SP	FIBROBLAST_VII	FALSE		FCAImmP7198630-TGCCAAAGTTCAACCA	LI	PRO_B	FALSE		FCAImmP7277564-CCACTACAGAAGATTC	TH	DP(P)_T	FALSE		Human_colon_16S8159187-GGAATAAAGGTGCACA	GU	EPITHELIUM_II	FALSE		FCAImmP7277559-GATCGATTCGCAGGCT	BM	EARLY_MK	FALSE		FCAImmP7555859-CAGGTGCCACAGGAGT	KI
			F41_liver_CD45+_FCAImmP7555846_CGCTATCAGATACACA	Kupffer Cell		CCGTGGACACAGGAGT-2	CD4+T Cells		cell_6907	Visceral endoderm		GGCCGATGTCCCTACT-1	HSPC_2_IPSC		AGCGTATTCATTACCT-2-0	Erythroid_ipsc		FCAImmP7579224-TACGGTATCATCGCTC	SK	CD8+T	FALSE		FCAImmP7803039-CTAGAGTAGTGTACCT	SP	ENDOTHELIUM_III	FALSE		FCAImmP7198630-ATTGGTGGTGGTCCGT	LI	MACROPHAGE_IRON_RECYCLING	FALSE		FCAImmP7277564-CATCCACAGGGTTCCC	TH	DP(P)_T	FALSE		Human_colon_16S8159187-CACAAACGTCTGGTCG	GU	ENDOTHELIUM_I	FALSE		FCAImmP7277559-CTCTGGTAGGAACTGC	BM	PROMONOCYTE	FALSE		FCAImmP7555859-GAACCTACAACACCTA	KI
			F41_liver_CD45+_FCAImmP7555846_CGGTTAAAGCAATATG	Kupffer Cell		CCGTGGAGTCGATTGT-2	CD4+T Cells		cell_6932	ExE endoderm		GGCGACTTCCTACAGA-1	HSPC_2_IPSC		AGCGTCGTCGGTGTTA-2-0	Erythroid_ipsc		FCAImmP7579224-TACTCGCCAAGAAAGG	SK	CD4+T	FALSE		FCAImmP7803039-TAGGCATAGTGACATA	SP	FIBROBLAST_VI	FALSE		FCAImmP7198630-TCTCTAATCGTGACAT	LI	MACROPHAGE_IRON_RECYCLING	FALSE		FCAImmP7277564-CGTCACTAGGGCTTCC	TH	DP(P)_T	FALSE		Human_colon_16S8159187-GTCAAGTTCGTACGGC	GU	EPITHELIUM_CYCLING	FALSE		FCAImmP7277559-TAAGTGCAGAAGCCCA	BM	EARLY_MK	FALSE		FCAImmP7555859-GTGTTAGAGGTCGGAT	KI
			F41_liver_CD45+_FCAImmP7555846_CGTGAGCGTTCCCGAG	Kupffer Cell		CCTAAAGCAGTATCTG-2	Fibroblasts		cell_6948	ExE endoderm		GGCGTGTAGCTGGAAC-1	HSPC_2_IPSC		AGCTACACATTCTGTT-2-0	Macrophage_ipsc		FCAImmP7579224-TATCTCATCATCACCC	SK	MACROPHAGE_LYVE1_HIGH	FALSE		FCAImmP7803039-CGGAGTCAGTAGCGGT	SP	ENDOTHELIUM_I	FALSE		FCAImmP7198630-GGCTCGAGTCTCTCTG	LI	DC2	FALSE		FCAImmP7277564-GACTGCGAGGCTACGA	TH	DP(P)_T	FALSE		Human_colon_16S8159187-ACTGATGCATAACCTG	GU	EPITHELIUM_II	FALSE		FCAImmP7277559-CTCATTAGTCGCATAT	BM	MID_ERYTHROID	FALSE		FCAImmP7555859-ACCCACTAGGACATTA	KI
			F41_liver_CD45+_FCAImmP7555846_CTCATTACATTGGCGC	Kupffer Cell		CCTACCACATATACGC-2	Fibroblasts		cell_6952	ExE endoderm		GGCGTGTAGGTGACCA-1	HSPC_2_IPSC		AGCTACATCACAAGAA-2-0	Erythroid_ipsc		FCAImmP7579224-CATTATCGTCATCCCT	SK	MONOCYTE_III_IL1B	FALSE		FCAImmP7803039-CGTAGCGTCACGACTA	SP	FIBROBLAST_VII	FALSE		FCAImmP7198630-GAGTCCGAGGGATACC	LI	MACROPHAGE_IRON_RECYCLING	FALSE		FCAImmP7277564-GTGCATATCTGTCAAG	TH	DP(P)_T	FALSE		Human_colon_16S8159187-AGCTCCTAGGGATGGG	GU	EPITHELIUM_CYCLING	FALSE		FCAImmP7277559-GAATGAATCAGCTCGG	BM	MID_ERYTHROID	FALSE		FCAImmP7555859-GGAGCAATCTTGACGA	KI
			F41_liver_CD45+_FCAImmP7555846_CTCCTAGGTAAATACG	Kupffer Cell		CCTACCAGTCTACCTC-2	Myeloid Cells		cell_6958	ExE endoderm		GGCGTGTCAAGTCTGT-1	HSPC_2_IPSC		AGCTACATCCGCCTAT-2-0	Erythroid_ipsc		FCAImmP7579224-GCCTCTAAGTTTCCTT	SK	MATURE_B	FALSE		FCAImmP7803039-GGGTCTGTCACTTCAT	SP	ENDOTHELIUM_III	FALSE		FCAImmP7198630-AACCGCGAGGTGTTAA	LI	DC1	FALSE		FCAImmP7277564-CAGGTGCGTCACAAGG	TH	DC1	FALSE		Human_colon_16S8159187-CTGCGGACACGAGAGT	GU	EPITHELIUM_CYCLING	FALSE		FCAImmP7277559-ATGTGTGGTTCTGGTA	BM	DC_CYCLING	FALSE		FCAImmP7555859-GTGCATAAGATCCTGT	KI
			F41_liver_CD45+_FCAImmP7555846_CTCTGGTCACATTAGC	Kupffer Cell		CCTATTAAGCACGCCT-2	Fetal Erythroid		cell_6978	Visceral endoderm		GGCGTGTGTGAACCTT-1	HSPC_2_IPSC		AGCTACATCGGTGTAT-2-0	Erythroid_ipsc		FCAImmP7579224-ATAACGCTCTTAACCT	SK	VSMC_PERICYTE	FALSE		FCAImmP7803039-TATGCCCCAAAGTCAA	SP	EARLY_MK	FALSE		FCAImmP7198630-GCAGCCACAAACCTAC	LI	MACROPHAGE_IRON_RECYCLING	FALSE		FCAImmP7277564-TACTCATGTACCGTTA	TH	CYCLING_T	FALSE		Human_colon_16S8159187-CACTCCATCTGCAAGT	GU	EPITHELIUM_CYCLING	FALSE		FCAImmP7277559-CAGCAGCAGTTACCCA	BM	EARLY_ERYTHROID	FALSE		FCAImmP7555859-CTTAACTAGTGACTCT	KI
			F41_liver_CD45+_FCAImmP7555846_CTGGTCTAGTGAAGTT	Kupffer Cell		CCTATTACAGACTCGC-2	Fibroblasts		cell_6980	ExE endoderm		GGCGTGTTCATAGCAC-1	HSPC_2_IPSC		AGCTCAAAGACGGTTG-2-0	Erythroid_ipsc		FCAImmP7579224-GCACATAAGAATTGTG	SK	MACROPHAGE_LYVE1_HIGH	FALSE		FCAImmP7803039-TAGGCATGTCCAGTGC	SP	FIBROBLAST_VI	FALSE		FCAImmP7198630-TTCTACATCCAGATCA	LI	MACROPHAGE_LYVE1_HIGH	FALSE		FCAImmP7277564-GGACAAGTCTGACCTC	TH	DP(P)_T	FALSE		Human_colon_16S8159187-GAAACTCGTGTATGGG	GU	EPITHELIUM_CYCLING	FALSE		FCAImmP7277559-TGTGGTACAATGGATA	BM	MPP	FALSE		FCAImmP7555859-AAATGCCAGTCCCACG	KI
			F41_liver_CD45+_FCAImmP7555846_GACACGCGTGCACCAC	Kupffer Cell		CCTATTACAGTATGCT-2	CD4+T Cells		cell_7013	Visceral endoderm		GGCGTGTTCTACCAGA-1	HSPC_2_IPSC		AGCTCAAAGTGTAGTA-2-0	Erythroid_ipsc		FCAImmP7579224-CGTTGGGCAACACCTA	SK	CD4+T	FALSE		FCAImmP7803039-CTTGGCTTCGGAGCAA	SP	FIBROBLAST_VI	FALSE		FCAImmP7198630-CTAGCCTCACATCCAA	LI	DC2	FALSE		FCAImmP7277564-TTCTACAAGGGATACC	TH	DP(P)_T	FALSE		Human_colon_16S8159187-TAGTTGGAGGGAGTAA	GU	EPITHELIUM_II	FALSE		FCAImmP7277559-TTTACTGAGGGTCGAT	BM	MID_ERYTHROID	FALSE		FCAImmP7555859-CATTCGCCATTTGCTT	KI
			F41_liver_CD45+_FCAImmP7555846_GGCCGATGTTCCTCCA	Kupffer Cell		CCTATTATCGTCCGTT-2	CD8+T Cells		cell_7024	ExE endoderm		GGCTCGATCAGTGCAT-1	HSPC_2_IPSC		AGCTCAAGTCGATTAC-2-0	Erythroid_ipsc		FCAImmP7579224-AAAGATGTCTTCAACT	SK	MONOCYTE_III_IL1B	FALSE		FCAImmP7803039-CTGATAGCAAGCCATT	SP	MEMP	FALSE		FCAImmP7198630-CTTCTCTGTGCGCTTG	LI	MACROPHAGE_IRON_RECYCLING	FALSE		FCAImmP7277564-GTGAAGGAGACAATAC	TH	DP(P)_T	FALSE		Human_colon_16S8159187-CTACATTAGGCTCTTA	GU	ENDOTHELIUM_I	FALSE		FCAImmP7277559-TACACGAAGCGTCAAG	BM	EARLY_MK	FALSE		FCAImmP7555859-TTAGGCAGTTGTGGCC	KI
			F41_liver_CD45+_FCAImmP7555846_GTCTTCGAGTAGCGGT	Kupffer Cell		CCTCAGTGTCGCGTGT-2	Fibroblasts		cell_7026	Haematoendothelial progenitors		GGCTGGTTCAGTCCCT-1	HSPC_2_IPSC		AGCTTCCAGGTTCACT-2-0	Macrophage_ipsc		FCAImmP7579224-TGGTTAGTCAGTTCGA	SK	MONOCYTE_III_IL1B	FALSE		FCAImmP7803039-CCAATCCGTCTAGTCA	SP	VSMC_PERICYTE	FALSE		FCAImmP7198630-CTTAACTCAATCTGCA	LI	MACROPHAGE_IRON_RECYCLING	FALSE		FCAImmP7277564-GGTGTTATCTGGTTCC	TH	DP(P)_T	FALSE		Human_colon_16S8159187-CACACAAAGTGGACGT	GU	NEURON	FALSE		FCAImmP7277559-ACGCCGACATCTCCCA	BM	LARGE_PRE_B	FALSE		FCAImmP7555859-TGCGCAGCATTGCGGC	KI
			F41_liver_CD45+_FCAImmP7555846_GTGTTAGTCTTCAACT	Kupffer Cell		CCTCAGTTCCGCGTTT-2	Fibroblasts		cell_7033	ExE endoderm		GGGAATGCAGATTGCT-1	HSPC_2_IPSC		AGCTTCCCACCTCTGT-2-0	MK_ipsc		FCAImmP7579224-GCAAACTGTATAGGGC	SK	MONOCYTE_III_IL1B	FALSE		FCAImmP7803039-ATAAGAGGTACACCGC	SP	FIBROBLAST_VI	FALSE		FCAImmP7198630-AGCCTAACACTCTGTC	LI	MACROPHAGE_IRON_RECYCLING	FALSE		FCAImmP7277564-GAACATCCAACACGCC	TH	DP(P)_T	FALSE		Human_colon_16S8159187-GCGCAGTCACACAGAG	GU	EPITHELIUM_II	FALSE		FCAImmP7277559-AGCAGCCAGACAAAGG	BM	MID_ERYTHROID	FALSE		FCAImmP7555859-ACGCCAGAGAAACCAT	KI
			F41_liver_CD45+_FCAImmP7555846_TACTCGCAGTGTACTC	Kupffer Cell		CCTTCCCTCAACGGCC-2	Endothelial Cells		cell_7034	Visceral endoderm		GGGAGATAGGCTCTTA-1	HSPC_2_IPSC		AGCTTCCGTTCAAAGA-2-0	Erythroid_ipsc		FCAImmP7579224-ACATGGTCAAGTCATC	SK	MACROPHAGE_LYVE1_HIGH	TRUE		FCAImmP7803039-CTTCTCTGTAATCACC	SP	FIBROBLAST_VII	FALSE		FCAImmP7198630-TACTTACGTTAGTGGG	LI	PRE_PRO_B	FALSE		FCAImmP7277564-GTCTTCGGTGTCTGAT	TH	DN(P)_T	FALSE		Human_colon_16S8159187-TTCTTAGCACAAGACG	GU	EPITHELIUM_II	FALSE		FCAImmP7277559-GGCGTGTTCGGCGCAT	BM	MID_ERYTHROID	FALSE		FCAImmP7555859-GTCCTCAGTTGTCTTT	KI
			F41_liver_CD45+_FCAImmP7555846_TCAGCTCCATAGAAAC	Kupffer Cell		CCTTCGAAGTTTCCTT-2	CD8+T Cells		cell_7044	ExE endoderm		GGGAGATGTAGGCTGA-1	HSPC_2_IPSC		AGCTTCCTCCCTGTTG-2-0	Erythroid_ipsc		FCAImmP7579224-AGCATACGTTGAGGTG	SK	MACROPHAGE_LYVE1_HIGH	FALSE		FCAImmP7803039-AGAGCTTAGTACGCGA	SP	FIBROBLAST_VII	FALSE		FCAImmP7198630-GTGTTAGAGGCATGTG	LI	MACROPHAGE_IRON_RECYCLING	FALSE		FCAImmP7277564-CACACCTTCAGCAACT	TH	DP(P)_T	FALSE		Human_colon_16S8159187-CCCTCCTGTGTTGAGG	GU	EPITHELIUM_II	FALSE		FCAImmP7277559-ACATACGGTAACGTTC	BM	MID_ERYTHROID	FALSE		FCAImmP7555859-TGACGGCGTCCCTACT	KI
			F41_liver_CD45+_FCAImmP7555846_TCCACACTCGCGATCG	Kupffer Cell		CCTTCGACATGGTCTA-2	Endothelial Cells		cell_7050	Visceral endoderm		GGGATGATCCGTTGCT-1	HSPC_2_IPSC		AGCTTCCTCCGGTAGC-2-0	Erythroid_ipsc		FCAImmP7579224-AACTCCCTCGCATGAT	SK	MONOCYTE_III_IL1B	FALSE		FCAImmP7803039-ACCGTAAAGACTTGAA	SP	LATE_ERYTHROID	FALSE		FCAImmP7198630-ACGAGGATCTTCCTTC	LI	MACROPHAGE_IRON_RECYCLING	FALSE		FCAImmP7277564-CTCACACCACCAGGCT	TH	DP(P)_T	FALSE		Human_colon_16S8159187-ATAACGCTCTAACTTC	GU	EPITHELIUM_II	FALSE		FCAImmP7277559-CAGCAGCCAACCGCCA	BM	MEP	FALSE		FCAImmP7555859-GTTCTCGCACGGATAG	KI
			F41_liver_CD45+_FCAImmP7555846_TCGTACCTCGTTGACA	Kupffer Cell		CCTTTCTCATCGGACC-2	Endothelial Cells		cell_7054	Visceral endoderm		GGGATGATCGGCTTGG-1	HSPC_2_IPSC		AGCTTCCTCGACATCA-2-0	MK_ipsc		FCAImmP7579224-GAGCAGATCCAAACAC	SK	MONOCYTE_II_CCR2	FALSE		FCAImmP7803039-GTTCATTCACCCAGTG	SP	ENDOTHELIUM_III	FALSE		FCAImmP7198630-ATCTACTGTCTAAAGA	LI	MACROPHAGE_IRON_RECYCLING	FALSE		FCAImmP7277564-CGGACACAGGGCTCTC	TH	CYCLING_T	FALSE		Human_colon_16S8159187-GGACAGACAGTATGCT	GU	EPITHELIUM_II	FALSE		FCAImmP7277559-CGACCTTTCAGCGACC	BM	MID_ERYTHROID	FALSE		FCAImmP7555859-GATTCAGTCTTAACCT	KI
			F41_liver_CD45+_FCAImmP7555846_TCTATTGCATTATCTC	Kupffer Cell		CGACCTTTCCTCTAGC-2	Myeloid Cells		cell_7068	Visceral endoderm		GGGCACTAGTACGTTC-1	HSPC_2_IPSC		AGCTTCCTCTCTAAGG-2-0	Erythroid_ipsc		FCAImmP7579224-CATCGAACATGCAATC	SK	MACROPHAGE_LYVE1_HIGH	TRUE		FCAImmP7803039-CACAGGCAGATAGTCA	SP	ENDOTHELIUM_III	FALSE		FCAImmP7198630-CAAGTTGAGCTCCTTC	LI	MACROPHAGE_IRON_RECYCLING	FALSE		FCAImmP7277564-CGTGTCTTCAGGCAAG	TH	DP(P)_T	FALSE		Human_colon_16S8159187-CTCGTCAGTCGTCTTC	GU	EPITHELIUM_II	FALSE		FCAImmP7277559-CAGCAGCAGTGGTAGC	BM	MID_ERYTHROID	FALSE		FCAImmP7555859-AACTGGTCATGTAGTC	KI
			F41_liver_CD45+_FCAImmP7555846_TTAGGCATCAGGCGAA	Kupffer Cell		CGAGAAGAGCAGCCTC-2	CD4+T Cells		cell_7071	Visceral endoderm		GGGCACTCACAGGTTT-1	HSPC_2_IPSC		AGGAAATCACTTTAGG-2-0	Macrophage_ipsc		FCAImmP7579224-TACACGAGTAGAGCTG	SK	MONOCYTE_III_IL1B	FALSE		FCAImmP7803039-GCATGATGTCGGCATC	SP	FIBROBLAST_VI	FALSE		FCAImmP7198630-GAAACTCCAACACCCG	LI	DC2	FALSE		FCAImmP7277564-AACTGGTGTCTCACCT	TH	CYCLING_T	FALSE		Human_colon_16S8159187-GATCTAGTCACTCCTG	GU	EPITHELIUM_CYCLING	FALSE		FCAImmP7277559-ATTGGTGAGCGATCCC	BM	EARLY_MK	FALSE		FCAImmP7555859-GAGCAGACATTGGTAC	KI
			F41_liver_CD45+_FCAImmP7555846_TTCGAAGTCTATCCTA	Kupffer Cell		CGAGCACCACGAAATA-2	CD8+T Cells		cell_7073	ExE endoderm		GGGCACTCATCACAAC-1	HSPC_2_IPSC		AGGAAATCAGAGGTAC-2-0	Erythroid_ipsc		FCAImmP7579224-CACCAGGGTCTCTCTG	SK	MATURE_B	FALSE		FCAImmP7803039-CAGCTAATCGAACTGT	SP	ENDOTHELIUM_III	FALSE		FCAImmP7198630-CACACCTCATGGATGG	LI	MACROPHAGE_IRON_RECYCLING	FALSE		FCAImmP7277564-AGAGTGGAGGGTTTCT	TH	DP(P)_T	FALSE		Human_colon_16S8159187-ATCATCTGTTCCATGA	GU	EPITHELIUM_CYCLING	FALSE		FCAImmP7277559-CAGCATAAGTAGCCGA	BM	MEMP	FALSE		FCAImmP7555859-AGCTTGACACTTAAGC	KI
			F41_liver_CD45+_FCAImmP7555846_TTCTCCTCACGCTTTC	Kupffer Cell		CGATCGGTCTGTCTAT-2	Fetal DCs		cell_7101	Visceral endoderm		GGGCACTGTAGCAAAT-1	HSPC_2_IPSC		AGGAAATGTTCCGCTT-2-0	Erythroid_ipsc		FCAImmP7579224-CTGATCCAGGATGGTC	SK	FIBROBLAST_IV	FALSE		FCAImmP7803039-GTTCGGGTCGTTGACA	SP	ENDOTHELIUM_III	FALSE		FCAImmP7198630-GCTGCTTGTGGAAAGA	LI	MACROPHAGE_IRON_RECYCLING	FALSE		FCAImmP7277564-GCTCCTACATGTTGAC	TH	DP(P)_T	FALSE		Human_colon_16S8159187-ACACCGGAGTAATCCC	GU	EPITHELIUM_CYCLING	FALSE		FCAImmP7277559-TCACAAGCATCTACGA	BM	MID_ERYTHROID	FALSE		FCAImmP7555859-CCGTACTGTAGCGTCC	KI
			F41_liver_CD45+_FCAImmP7555846_TTGAACGCAGGATTGG	Kupffer Cell		CGATGGCTCTACCAGA-2	CD8+T Cells		cell_7130	ExE endoderm		GGGCACTGTCGACTGC-1	HSPC_2_IPSC		AGGAAATGTTGTTGTG-2-0	MK_ipsc		FCAImmP7579224-TCGAGGCTCTTCCTTC	SK	MONOCYTE_III_IL1B	FALSE		FCAImmP7803039-ATGCGATAGGACCACA	SP	FIBROBLAST_VII	FALSE		FCAImmP7198630-TCTTCGGAGGCTAGCA	LI	MACROPHAGE_LYVE1_HIGH	FALSE		FCAImmP7277564-CTACGTCGTTCATGGT	TH	DP(P)_T	FALSE		Human_colon_16S8159187-GATCGCGGTTGACGTT	GU	EPITHELIUM_CYCLING	FALSE		FCAImmP7277559-CGTTCTGGTGCAACGA	BM	EARLY_MK	FALSE		FCAImmP7555859-TATGCCCAGGGAACGG	KI
			F45_liver_CD45+_FCAImmP7579210_AGTGTCATCCCTAACC	Kupffer Cell		CGCCAAGAGAGACGAA-2	CD4+T Cells		cell_7138	ExE endoderm		GGGCATCCATGGTAGG-1	HSPC_2_IPSC		AGGAATAAGTAAGAGG-2-0	Erythroid_ipsc		FCAImmP7579224-CACCTTGCATGGGAAC	SK	MONOCYTE_III_IL1B	FALSE		FCAImmP7803039-CGTCACTCAGGCTCAC	SP	LATE_ERYTHROID	FALSE		FCAImmP7198630-GGATGTTGTAAGTTCC	LI	MACROPHAGE_IRON_RECYCLING	FALSE		FCAImmP7277564-TACCTTAAGAGCCTAG	TH	DP(P)_T	FALSE		Human_colon_16S8159187-TCTTTCCGTTATCACG	GU	EPITHELIUM_CYCLING	FALSE		FCAImmP7277559-AACTTTCTCAATACCG	BM	MID_ERYTHROID	FALSE		FCAImmP7555859-CCTAGCTCATGCCTTC	KI
			F45_liver_CD45+_FCAImmP7579210_CGCTGGATCCTCATTA	Kupffer Cell		CGCCAAGAGGCAAAGA-2	CD4+T Cells		cell_7152	ExE endoderm		GGGCATCGTTAAAGTG-1	HSPC_2_IPSC		AGGAATACACAATGCT-2-0	Erythroid_ipsc		FCAImmP7579224-CATTATCTCCAAACAC	SK	MATURE_B	FALSE		FCAImmP7803039-AGCTTGAGTCCTCTTG	SP	FIBROBLAST_VII	FALSE		FCAImmP7198630-TTCTTAGTCGCATGGC	LI	PRO_B	FALSE		FCAImmP7277564-TGAGCATAGTAGATGT	TH	DP(P)_T	FALSE		Human_colon_16S8159187-AACTTTCGTCGAGTTT	GU	ENDOTHELIUM_I	FALSE		FCAImmP7277559-GATCGATTCATCTGCC	BM	CMP	FALSE		FCAImmP7555859-TACCTTATCGCCGTGA	KI
			F45_liver_CD45+_FCAImmP7579222_ACTTGTTCACCTTGTC	Kupffer Cell		CGCCAAGCACGCTTTC-2	CD8+T Cells		cell_7156	ExE endoderm		GGGTCTGCAGGGTTAG-1	HSPC_2_IPSC		AGGAATACAGGAATCG-2-0	Erythroid_ipsc		FCAImmP7579224-AGAATAGGTTCTCATT	SK	ILC3	FALSE		FCAImmP7803039-GTGAAGGGTGACTACT	SP	ENDOTHELIUM_III	FALSE		FCAImmP7198630-ACGATACCACTTACGA	LI	MACROPHAGE_IRON_RECYCLING	FALSE		FCAImmP7277564-TGCGCAGTCACATGCA	TH	DP(Q)_T	FALSE		Human_colon_16S8159187-GGGATGAAGTTTCCTT	GU	EPITHELIUM_II	FALSE		FCAImmP7277559-GGTGTTAGTCGGATCC	BM	MID_ERYTHROID	FALSE		FCAImmP7555859-ACTGATGCAATGAATG	KI
			F45_liver_CD45+_FCAImmP7579222_AGAATAGCAGAGCCAA	Kupffer Cell		CGCGGTAAGGCTCTTA-2	CD8+T Cells		cell_7167	Visceral endoderm		GGGTTGCAGACGCACA-1	HSPC_2_IPSC		AGGAATATCCTAAACG-2-0	Erythroid_ipsc		FCAImmP7579224-GTCCTCACACGGACAA	SK	CD4+T	FALSE		FCAImmP7803039-TCCACACTCTTGACGA	SP	FIBROBLAST_VII	FALSE		FCAImmP7198630-TTGCCGTAGCTTTGGT	LI	MACROPHAGE_IRON_RECYCLING	FALSE		FCAImmP7277564-TGCCAAATCGGATGTT	TH	DP(P)_T	FALSE		Human_colon_16S8159187-TGGTTCCGTTGTCTTT	GU	ENDOTHELIUM_I	FALSE		FCAImmP7277559-CGAGCACCATACAGCT	BM	GMP	FALSE		FCAImmP7555859-AGCCTAACACGGATAG	KI
			F30_liver_CD45+_FCAImmP7277560_AGGCCGTGTGTATGGG	Kupffer Cell		CGCGGTACATCTCCCA-2	CD8+T Cells		cell_7175	Visceral endoderm		GGGTTGCAGTCACGCC-1	HSPC_2_IPSC		AGGAATATCGGCATTA-2-0	Erythroid_ipsc		FCAImmP7579224-CAGCTGGAGGGATGGG	SK	MACROPHAGE_LYVE1_HIGH	FALSE		FCAImmP7803039-TCCCGATGTACAGTTC	SP	ENDOTHELIUM_III	FALSE		FCAImmP7198630-GACGTTATCAACGCTA	LI	MACROPHAGE_IRON_RECYCLING	FALSE		FCAImmP7277564-GGAATAAGTGCAGACA	TH	DP(P)_T	FALSE		Human_colon_16S8159187-TACACGAGTAAGTGGC	GU	EPITHELIUM_II	FALSE		FCAImmP7277559-TGTATTCTCGGCGGTT	BM	CMP	FALSE		FCAImmP7555859-TGTATTCGTAATCGTC	KI
			F30_liver_CD45+_FCAImmP7277560_CCTTACGGTGGTACAG	Kupffer Cell		CGCGGTAGTGAACCTT-2	Myeloid Cells		cell_7216	Visceral endoderm		GGTATTGAGAGCTGGT-1	HSPC_2_IPSC		AGGACTTAGCAGCAGT-2-0	Erythroid_ipsc		FCAImmP7579224-TACCTTATCAGAAATG	SK	FIBROBLAST_II	FALSE		FCAImmP7803039-CCTATTATCTCTTATG	SP	ENDOTHELIUM_III	FALSE		FCAImmP7198630-CGGACACTCAAACCGT	LI	MACROPHAGE_IRON_RECYCLING	FALSE		FCAImmP7277564-TCAACGATCGTTACGA	TH	DP(P)_T	FALSE		Human_colon_16S8159187-CGTCAGGAGTCTCGGC	GU	EPITHELIUM_II	FALSE		FCAImmP7277559-TGTGGTAAGTACATGA	BM	CMP	FALSE		FCAImmP7555859-CTGGTCTCACCGCTAG	KI
			F30_liver_CD45+_FCAImmP7277560_CGACCTTGTCCCTACT	Kupffer Cell		CGCGGTAGTTGCGCAC-2	Fibroblasts		cell_7234	ExE endoderm		GGTATTGGTCTGGTCG-1	HSPC_2_IPSC		AGGACTTAGGACAGCT-2-0	MK_ipsc		FCAImmP7579224-CACACTCCACCCATTC	SK	VSMC_PERICYTE	FALSE		FCAImmP7803039-CACACTCGTGGTAACG	SP	FIBROBLAST_VI	FALSE		FCAImmP7198630-CTGCGGAAGCGATCCC	LI	MACROPHAGE_IRON_RECYCLING	FALSE		FCAImmP7277564-CAGAGAGCACATGACT	TH	DP(P)_T	FALSE		Human_colon_16S8159187-ACTTACTAGCCAGAAC	GU	EPITHELIUM_CYCLING	FALSE		FCAImmP7277559-ACTGAACGTTAAGTAG	BM	AS_DC	FALSE		FCAImmP7555859-CGTGTCTCACGTCTCT	KI
			F30_liver_CD45+_FCAImmP7277560_CGATGTATCAGCTTAG	Kupffer Cell		CGCGTTTCAGGACCCT-2	Fibroblasts		cell_7244	ExE endoderm		GGTATTGGTGACGGTA-1	HSPC_2_IPSC		AGGACTTAGTTCTCTT-2-0	Erythroid_ipsc		FCAImmP7579224-ACTGAGTCAGACAAGC	SK	MACROPHAGE_LYVE1_HIGH	TRUE		FCAImmP7803039-CCTTTCTGTCCAAGTT	SP	ENDOTHELIUM_III	FALSE		FCAImmP7198630-CATTATCTCGCGGATC	LI	MACROPHAGE_IRON_RECYCLING	FALSE		FCAImmP7277564-GGCCGATAGCATGGCA	TH	DP(P)_T	FALSE		Human_colon_16S8159187-GCTCCTACATGGTAGG	GU	EPITHELIUM_CYCLING	FALSE		FCAImmP7277559-GCTGCGACAAGTACCT	BM	MID_ERYTHROID	FALSE		FCAImmP7555859-AGCCTAAAGAGATGAG	KI
			F30_liver_CD45+_FCAImmP7277560_CGCTATCGTCAGATAA	Kupffer Cell		CGCTGGAAGACTGGGT-2	CD8+T Cells		cell_7246	ExE endoderm		GGTGAAGAGAGTCGGT-1	HSPC_2_IPSC		AGGACTTGTCTGTCAA-2-0	Erythroid_ipsc		FCAImmP7579224-CATCAGATCAATCACG	SK	MACROPHAGE_LYVE1_HIGH	TRUE		FCAImmP7803039-AGAATAGAGAGTAAGG	SP	ENDOTHELIUM_III	FALSE		FCAImmP7198630-GTATCTTCATTTGCTT	LI	MACROPHAGE_IRON_RECYCLING	FALSE		FCAImmP7277564-TACGGGCTCATCTGTT	TH	DP(P)_T	FALSE		Human_colon_16S8159187-GTATCTTAGCTTCGCG	GU	EPITHELIUM_CYCLING	FALSE		FCAImmP7277559-GCATGCGAGGTTCCTA	BM	MID_ERYTHROID	FALSE		FCAImmP7555859-GATGAGGTCGACCAGC	KI
			F30_liver_CD45+_FCAImmP7277560_CGGCTAGAGTACGCGA	Kupffer Cell		CGCTGGACATTGCGGC-2	CD4+T Cells		cell_7251	ExE endoderm		GGTGAAGAGTACGATA-1	HSPC_2_IPSC		AGGACTTTCCCGATCT-2-0	MK_ipsc		FCAImmP7579224-AGTGGGAAGGCATGTG	SK	NK	FALSE		FCAImmP7803039-CACCACTCAAACCCAT	SP	ENDOTHELIUM_III	FALSE		FCAImmP7198630-GTATTCTTCTTTAGTC	LI	MACROPHAGE_KUPFFER_LIKE	FALSE		FCAImmP7277564-AACGTTGAGTTCCACA	TH	DP(P)_T	FALSE		Human_colon_16S8159187-AACTGGTAGGCATTGG	GU	EPITHELIUM_CYCLING	FALSE		FCAImmP7277559-GGAATAAGTAAGTGGC	BM	LARGE_PRE_B	FALSE		FCAImmP7555859-TAAGAGAGTTTAGGAA	KI
			F30_liver_CD45+_FCAImmP7277560_GAAATGACAATGACCT	Kupffer Cell		CGGACACAGTACGACG-2	CD8+T Cells		cell_7262	Visceral endoderm		GGTGAAGGTGGTGTAG-1	HSPC_2_IPSC		AGGACTTTCGGCCTTT-2-0	Macrophage_ipsc		FCAImmP7579224-CTAGAGTAGATGTGGC	SK	CD4+T	FALSE		FCAImmP7803039-TTTGCGCAGAGTGAGA	SP	ENDOTHELIUM_III	FALSE		FCAImmP7198630-GCGCAACGTCAATGTC	LI	MACROPHAGE_IRON_RECYCLING	FALSE		FCAImmP7277564-ATCATGGTCAAAGTAG	TH	DP(P)_T	FALSE		Human_colon_16S8159187-GGGTTGCTCCATGAAC	GU	ENDOTHELIUM_I	FALSE		FCAImmP7277559-AAGCCGCTCAAGGCTT	BM	EARLY_ERYTHROID	FALSE		FCAImmP7555859-ACGGCCAAGTTTGCGT	KI
			F30_liver_CD45+_FCAImmP7277560_GGCCGATCAGATCTGT	Kupffer Cell		CGGACACCACTGAAGG-2	CD4+T Cells		cell_7327	ExE endoderm		GGTGCGTCAAGCTGTT-1	HSPC_2_IPSC		AGGAGGTAGCTTCATG-2-0	Erythroid_ipsc		FCAImmP7579224-GCATGATAGCAGATCG	SK	MONOCYTE_III_IL1B	FALSE		FCAImmP7803039-CCGTGGAAGAGTACCG	SP	ENDOTHELIUM_III	FALSE		FCAImmP7198630-CCTCTGACAATGAAAC	LI	MACROPHAGE_IRON_RECYCLING	FALSE		FCAImmP7277564-GTCATTTGTCGCATAT	TH	DN(P)_T	FALSE		Human_colon_16S8159187-TAGGCATAGCGATAGC	GU	EPITHELIUM_CYCLING	FALSE		FCAImmP7277559-GTCATTTTCAGGCGAA	BM	MID_ERYTHROID	FALSE		FCAImmP7555859-CAGCATAAGAGATGAG	KI
			F30_liver_CD45+_FCAImmP7277560_GTCTTCGGTGACTCAT	Kupffer Cell		CGGACGTCATCCTAGA-2	CD8+T Cells		cell_7338	ExE endoderm		GGTGCGTGTTCGCTAA-1	HSPC_2_IPSC		AGGAGGTCAGGAACCA-2-0	Erythroid_ipsc		FCAImmP7579224-CGTTCTGTCTTGCATT	SK	MONOCYTE_III_IL1B	FALSE		FCAImmP7803039-ATAAGAGCAAGCCATT	SP	ENDOTHELIUM_III	FALSE		FCAImmP7198630-TCGCGTTCATTCACTT	LI	MACROPHAGE_IRON_RECYCLING	FALSE		FCAImmP7277564-AGCGGTCCAACACCCG	TH	DP(P)_T	FALSE		Human_colon_16S8159187-GCGCAGTCAGGGTTAG	GU	EPITHELIUM_CYCLING	FALSE		FCAImmP7277559-GTTCTCGTCCTCAACC	BM	DC_PROGENITOR	FALSE		FCAImmP7555859-GCACTCTTCAATACCG	KI
			F30_liver_CD45+_FCAImmP7277560_GTGCGGTTCTGCAGTA	Kupffer Cell		CGGACTGTCTGTCCGT-2	CD4+T Cells		cell_7365	ExE endoderm		GGTGCGTTCGGTTCGG-1	HSPC_2_IPSC		AGGAGGTGTGAGGATC-2-0	Erythroid_ipsc		FCAImmP7579224-CCCTCCTAGGGAACGG	SK	GMP	FALSE		FCAImmP7803039-CCAATCCCAACAACCT	SP	FIBROBLAST_VI	FALSE		FCAImmP7198630-ATAGACCAGGCTCAGA	LI	MACROPHAGE_IRON_RECYCLING	FALSE		FCAImmP7277564-ATAAGAGCACATTCGA	TH	DP(P)_T	FALSE		Human_colon_16S8159187-GATCTAGCATGCCTTC	GU	MESOTHELIUM	FALSE		FCAImmP7277559-TTGCCGTTCGGTTCGG	BM	MID_ERYTHROID	FALSE		FCAImmP7555859-CTTAACTCATCGGAAG	KI
			F22_liver_CD45+_FCAImmP7198628_AGGCCACGTCCAGTTA	Kupffer Cell		CGGAGCTCATCGATTG-2	CD4+T Cells		cell_7369	Visceral endoderm		GGTGTTAAGGAACTGC-1	HSPC_2_IPSC		AGGAGGTTCCGAAGGA-2-0	Macrophage_ipsc		FCAImmP7579224-CATCGAACAAGGTTTC	SK	MONOCYTE_III_IL1B	FALSE		FCAImmP7803039-GACGTGCGTCTCACCT	SP	FIBROBLAST_VII	FALSE		FCAImmP7198630-CGATGTACATGGTAGG	LI	MACROPHAGE_IRON_RECYCLING	FALSE		FCAImmP7277564-CAGAGAGCAAGGACTG	TH	DP(P)_T	FALSE		Human_colon_16S8159187-CACCACTGTGGGTCAA	GU	EPITHELIUM_CYCLING	FALSE		FCAImmP7277559-GCGCAACGTAGCGATG	BM	PRE_PRO_B	FALSE		FCAImmP7555859-GAACATCTCATTTGGG	KI
			F22_liver_CD45+_FCAImmP7198628_AGTCTTTCATACAGCT	Kupffer Cell		CGGAGCTTCATCGGAT-2	CD8+T Cells		cell_7386	ExE endoderm		GGTGTTAGTTGACGTT-1	HSPC_2_IPSC		AGGAGGTTCTAGGCCG-2-0	Erythroid_ipsc		FCAImmP7579224-AAGTCTGAGAGCTTCT	SK	MONOCYTE_III_IL1B	FALSE		FCAImmP7803039-AAAGATGCAACGCACC	SP	FIBROBLAST_VII	FALSE		FCAImmP7198630-TAGGCATTCTATCCCG	LI	MACROPHAGE_IRON_RECYCLING	FALSE		FCAImmP7277564-GGACAAGTCTGAGGGA	TH	CD8AA	FALSE		Human_colon_16S8159187-ACACCGGTCCCACTTG	GU	ENDOTHELIUM_I	FALSE		FCAImmP7277559-CTGCTGTAGAGTGACC	BM	GMP	FALSE		FCAImmP7555859-CCTTACGCACAGGAGT	KI
			F22_liver_CD45+_FCAImmP7198628_CCACTACCAGGACGTA	Kupffer Cell		CGGAGTCTCTGGTATG-2	CD8+T Cells		cell_7397	ExE endoderm		GTAACGTCATGGGAAC-1	HSPC_2_IPSC		AGGATAAAGGTCACAG-2-0	Macrophage_ipsc		FCAImmP7579224-ATCCACCGTAAACACA	SK	MACROPHAGE_LYVE1_HIGH	FALSE		FCAImmP7803039-AAGACCTAGACTGGGT	SP	ENDOTHELIUM_III	FALSE		FCAImmP7198630-GAGTCCGGTCCTAGCG	LI	DC_CYCLING	FALSE		FCAImmP7277564-TGGCGCATCCGTTGCT	TH	DC1	FALSE		Human_colon_16S8159187-AGGTCATAGACACTAA	GU	EPITHELIUM_II	FALSE		FCAImmP7277559-GAGGTGAGTATGCTTG	BM	CMP	FALSE		FCAImmP7555859-GTGAAGGCAACTTGAC	KI
			F22_liver_CD45+_FCAImmP7198628_CCACTACGTATGCTTG	Kupffer Cell		CGGGTCACACACCGCA-2	Fibroblasts		cell_7403	ExE endoderm		GTAACGTGTAGTGAAT-1	HSPC_2_IPSC		AGGATAAGTGTCCTAA-2-0	Erythroid_ipsc		FCAImmP7579224-CAGATCACATCCCATC	SK	MONOCYTE_III_IL1B	FALSE		FCAImmP7803039-GTGAAGGCAGTACACT	SP	LATE_ERYTHROID	FALSE		FCAImmP7198630-CGAGAAGTCGAACGGA	LI	MACROPHAGE_IRON_RECYCLING	FALSE		FCAImmP7277564-GGTGAAGAGGTGGGTT	TH	DP(P)_T	FALSE		Human_colon_16S8159187-GTAACGTTCCAGTAGT	GU	FIBROBLAST_XVII	FALSE		FCAImmP7277559-GTCACAACATCATCCC	BM	GMP	FALSE		FCAImmP7555859-CACCACTTCTTTACAC	KI
			F22_liver_CD45+_FCAImmP7198628_CTAACTTAGTAATCCC	Kupffer Cell		CGTAGCGAGTACGCCC-2	CD8+T Cells		cell_7406	ExE endoderm		GTAACGTGTCGAAAGC-1	HSPC_2_IPSC		AGGATAATCGCCAGAC-2-0	Erythroid_ipsc		FCAImmP7579224-ACTGAGTCAAAGTCAA	SK	PROMONOCYTE	FALSE		FCAImmP7803039-AGGGATGGTGGTACAG	SP	FIBROBLAST_VII	FALSE		FCAImmP7198630-TGAGGGATCTCGCATC	LI	MACROPHAGE_IRON_RECYCLING	FALSE		FCAImmP7277564-AACTCTTGTTAAGTAG	TH	DP(P)_T	FALSE		Human_colon_16S8159187-AGCGGTCAGAAACCTA	GU	EPITHELIUM_II	FALSE		FCAImmP7277559-CCGTGGAAGCGTAGTG	BM	CMP	FALSE		FCAImmP7555859-AGCTCCTAGTACGACG	KI
			F22_liver_CD45+_FCAImmP7198628_CTACATTTCGCCAAAT	Kupffer Cell		CGTAGCGCAATAGCGG-2	Myeloid Cells		cell_7442	ExE endoderm		GTAACTGAGGCATTGG-1	HSPC_2_IPSC		AGGATCTAGGCAGGGA-2-0	Erythroid_ipsc		FCAImmP7579224-CACACCTAGAGTCTGG	SK	ILC3	FALSE		FCAImmP7803039-ATCGAGTGTTCTGTTT	SP	FIBROBLAST_VI	FALSE		FCAImmP7198630-AACCATGAGGATTCGG	LI	MACROPHAGE_IRON_RECYCLING	FALSE		FCAImmP7277564-TTGTAGGAGCATGGCA	TH	DP(P)_T	FALSE		Human_colon_16S8159187-CGAGCACAGTAAGTAC	GU	ENDOTHELIUM_I	FALSE		FCAImmP7277559-GCACTCTCAGCTTAAC	BM	LATE_ERYTHROID	FALSE		FCAImmP7555859-TTAGGACCAAGTTGTC	KI
			F22_liver_CD45+_FCAImmP7198628_GAGTCCGGTACAGTGG	Kupffer Cell		CGTAGGCTCTAACTGG-2	NK Cells		cell_7463	ExE endoderm		GTAACTGTCTAAGCCA-1	HSPC_2_IPSC		AGGATCTAGGGCAACT-2-0	Erythroid_ipsc		FCAImmP7579224-ATGCGATTCATGTCCC	SK	CD4+T	FALSE		FCAImmP7803039-CTGAAACAGTACTTGC	SP	HSC	FALSE		FCAImmP7198630-GCGCAACGTAGGCTGA	LI	MACROPHAGE_IRON_RECYCLING	FALSE		FCAImmP7277564-ACGCCAGCACACAGAG	TH	DP(P)_T	FALSE		Human_colon_16S8159187-GAACGGACAAACGCGA	GU	EPITHELIUM_CYCLING	FALSE		FCAImmP7277559-TTGAACGCAGTAGAGC	BM	PRO_B	FALSE		FCAImmP7555859-CGCGGTACAGCGTCCA	KI
			F22_liver_CD45+_FCAImmP7198628_GGACAGATCATGGTCA	Kupffer Cell		CGTCACTTCGGTTAAC-2	Fibroblasts		cell_7475	Haematoendothelial progenitors		GTACGTACAGCTCGCA-1	HSPC_2_IPSC		AGGATCTAGTGGATTA-2-0	Erythroid_ipsc		FCAImmP7579224-AGCGTATAGACCTAGG	SK	TREG	FALSE		FCAImmP7803039-TTAGGACCAAGGGTCA	SP	FIBROBLAST_VII	FALSE		FCAImmP7198630-AAGACCTCAATGGATA	LI	PRO_B	FALSE		FCAImmP7277564-GCAGCCAAGCTCCTCT	TH	CD4+T	FALSE		Human_colon_16S8159187-TCAGGTAAGTTGTAGA	GU	EPITHELIUM_II	FALSE		FCAImmP7277559-CCTTCGACACACTGCG	BM	PROMYELOCYTE	FALSE		FCAImmP7555859-ATCCGAACAACTTGAC	KI
			F22_liver_CD45+_FCAImmP7198628_GGGAGATTCGGCTACG	Kupffer Cell		CGTCAGGAGGATGGTC-2	CD8+T Cells		cell_7503	ExE endoderm		GTACTTTAGAGTGAGA-1	HSPC_2_IPSC		AGGATCTAGTTTGAGA-2-0	Macrophage_ipsc		FCAImmP7579224-CACTCCAGTATCTGCA	SK	MACROPHAGE_LYVE1_HIGH	FALSE		FCAImmP7803039-CCTAGCTCAAAGCGGT	SP	ENDOTHELIUM_III	FALSE		FCAImmP7198630-CCTAGCTGTGATGCCC	LI	MACROPHAGE_IRON_RECYCLING	FALSE		FCAImmP7277564-TCTTCGGAGACTTTCG	TH	DP(P)_T	FALSE		Human_colon_16S8159187-TTCTACAAGGGTGTGT	GU	EPITHELIUM_CYCLING	FALSE		FCAImmP7277559-GATCGATTCCCTGACT	BM	LATE_ERYTHROID	FALSE		FCAImmP7555859-GTATCTTTCTCAAACG	KI
			F22_liver_CD45+_FCAImmP7198628_GGGCATCCACATGTGT	Kupffer Cell		CGTCAGGCATTGGCGC-2	Fibroblasts		cell_7509	Visceral endoderm		GTACTTTCACATGGGA-1	HSPC_2_IPSC		AGGATCTGTTTCTATC-2-0	Erythroid_ipsc		FCAImmP7579224-ATTATCCAGTGGGCTA	SK	CD4+T	FALSE		FCAImmP7803039-ATTACTCGTAAGGGCT	SP	FIBROBLAST_VII	FALSE		FCAImmP7198630-AGACGTTCATACTCTT	LI	MACROPHAGE_IRON_RECYCLING	FALSE		FCAImmP7277564-AGCTCCTTCCTATGTT	TH	DP(P)_T	FALSE		Human_colon_16S8159187-CGACCTTGTTCAGGCC	GU	EPITHELIUM_II	FALSE		FCAImmP7277559-GCGGGTTAGGCTAGCA	BM	PRE_DC2	FALSE		FCAImmP7555859-TCTATTGCAATACGCT	KI
			F22_liver_CD45+_FCAImmP7198628_TACGGATCATGTCTCC	Kupffer Cell		CGTCAGGTCGGAGGTA-2	CD8+T Cells		cell_7512	ExE endoderm		GTACTTTCAGACAGGT-1	HSPC_2_IPSC		AGGCATTAGCTTCTAG-2-0	Erythroid_ipsc		FCAImmP7579224-CGAATGTAGAACTGTA	SK	MACROPHAGE_LYVE1_HIGH	FALSE		FCAImmP7803039-TATGCCCTCGGACAAG	SP	FIBROBLAST_VII	FALSE		FCAImmP7198630-GTCAAGTCACCCTATC	LI	MACROPHAGE_PROLIFERATING	FALSE		FCAImmP7277564-TAGGCATGTAGCTGCC	TH	DP(P)_T	FALSE		Human_colon_16S8159187-AACTGGTTCCATGAGT	GU	EPITHELIUM_II	FALSE		FCAImmP7277559-GAGTCCGCATTCTTAC	BM	CMP	FALSE		FCAImmP7555859-CATCGGGTCTTCTGGC	KI
			F22_liver_CD45+_FCAImmP7198628_TCCCGATTCTGCAGTA	Kupffer Cell		CGTCCATCAGTAGAGC-2	Myeloid Cells		cell_7549	Visceral endoderm		GTAGGCCCACAGGCCT-1	HSPC_2_IPSC		AGGCATTAGGTGCCTC-2-0	Erythroid_ipsc		FCAImmP7579224-ACCTTTATCTTGAGGT	SK	MONOCYTE_III_IL1B	FALSE		FCAImmP7803039-ACGCAGCTCACGAAGG	SP	FIBROBLAST_VII	FALSE		FCAImmP7198630-CTAGAGTTCTAACGGT	LI	MACROPHAGE_IRON_RECYCLING	FALSE		FCAImmP7277564-CAACTAGGTGGGTATG	TH	DP(P)_T	FALSE		Human_colon_16S8159187-GAGTCCGCAAACAACA	GU	ENDOTHELIUM_I	FALSE		FCAImmP7277559-CAGCAGCTCGGATGTT	BM	MID_ERYTHROID	FALSE		FCAImmP7555859-TAGACCAAGCCAGGAT	KI
			F22_liver_CD45+_FCAImmP7198628_TGAGCCGCATAAGACA	Kupffer Cell		CGTCCATCATCCAACA-2	CD4+T Cells		cell_7557	ExE endoderm		GTAGTCAAGTTTCCTT-1	HSPC_2_IPSC		AGGCATTAGTATGAGT-2-0	Erythroid_ipsc		FCAImmP7579224-TTGGCAAGTTGCTCCT	SK	MONOCYTE_III_IL1B	FALSE		FCAImmP7803039-CGTCTACTCGCCAAAT	SP	LATE_ERYTHROID	FALSE		FCAImmP7198630-TGACTTTCACAAGACG	LI	MACROPHAGE_IRON_RECYCLING	FALSE		FCAImmP7277564-CACACTCGTGCTTCTC	TH	DP(P)_T	FALSE		Human_colon_16S8159187-GACGTGCAGTGGACGT	GU	ENDOTHELIUM_I	FALSE		FCAImmP7277559-CATGACAAGCTGCGAA	BM	EARLY_MK	FALSE		FCAImmP7555859-TGGTTAGGTCAGTGGA	KI
			F22_liver_CD45+_FCAImmP7198628_TGCGCAGTCAAGAAGT	Kupffer Cell		CGTCCATGTGATGTCT-2	CD8+T Cells		cell_7567	ExE endoderm		GTAGTCACACTTACGA-1	HSPC_2_IPSC		AGGCATTGTAGCACGA-2-0	Erythroid_ipsc		FCAImmP7579224-AGGCCACAGTGCGATG	SK	MONOCYTE_III_IL1B	FALSE		FCAImmP7803039-TCCCGATCATACTCTT	SP	MYOFIBROBLAST	FALSE		FCAImmP7198630-ACGCCAGCAGGATCGA	LI	MACROPHAGE_IRON_RECYCLING	FALSE		FCAImmP7277564-TTTGGTTGTGGACGAT	TH	DP(P)_T	FALSE		Human_colon_16S8159187-CAAGTTGTCAGCTGGC	GU	EPITHELIUM_II	FALSE		FCAImmP7277559-CCCAATCTCAGAGCTT	BM	AS_DC	FALSE		FCAImmP7555859-ACACCCTGTTGCGCAC	KI
			F22_liver_CD45+_FCAImmP7198628_TGGCTGGTCTGGTATG	Kupffer Cell		CGTCTACAGTCCAGGA-2	CD4+T Cells		cell_7569	Visceral endoderm		GTAGTCATCGTCTGCT-1	HSPC_1_IPSC		AGGCATTTCAGCTAGT-2-0	Erythroid_ipsc		FCAImmP7579224-CTCCTAGCAGTCACTA	SK	MATURE_B	FALSE		FCAImmP7803039-GGTATTGTCCCGGATG	SP	ENDOTHELIUM_III	FALSE		FCAImmP7198630-CTCAGAATCCTAAGTG	LI	MACROPHAGE_IRON_RECYCLING	FALSE		FCAImmP7277564-GTTTCTACATTGAGCT	TH	CYCLING_T	FALSE		Human_colon_16S8159187-CCGGGATGTGGAAAGA	GU	EPITHELIUM_II	FALSE		FCAImmP7277559-CACAAACAGGTTCCTA	BM	MPP	FALSE		FCAImmP7555859-CATTCGCGTCCGAAGA	KI
			F22_liver_CD45+_FCAImmP7198628_TGGGAAGTCATAACCG	Kupffer Cell		CGTCTACCACGAGGTA-2	Mast Cells		cell_7572	Visceral endoderm		GTATTCTGTAGCTGCC-1	HSPC_2_IPSC		AGGCATTTCTTGTGCC-2-0	MK_ipsc		FCAImmP7579224-TTATGCTGTCCGACGT	SK	MYELOCYTE	FALSE		FCAImmP7803039-AGAGTGGCAGACAAAT	SP	FIBROBLAST_VI	FALSE		FCAImmP7198630-GGAATAATCACAAACC	LI	MACROPHAGE_KUPFFER_LIKE	FALSE		FCAImmP7277564-AACTTTCAGTGGGATC	TH	DP(P)_T	FALSE		Human_colon_16S8159187-CGGTTAATCATCACCC	GU	EPITHELIUM_II	FALSE		FCAImmP7277559-TTTACTGAGGCTCAGA	BM	HSC	FALSE		FCAImmP7555859-GCTCCTAGTCTCTCGT	KI
			F34_liver_CD45+_FCAImmP7352192_ACTGAACTCTAGCACA	Kupffer Cell		CGTCTACGTGTAAGTA-2	Mast Cells		cell_7612	Visceral endoderm		GTCAAGTAGAGGGCTT-1	HSPC_2_IPSC		AGGCCACTCATGTCTT-2-0	Macrophage_ipsc		FCAImmP7579224-GACGGCTTCGGCTTGG	SK	VSMC_PERICYTE	FALSE		FCAImmP7803039-AGGCCGTCATTTCACT	SP	ENDOTHELIUM_III	FALSE		FCAImmP7198630-GTGCATAAGTGCCAGA	LI	DC2	FALSE		FCAImmP7277564-ATTACTCGTCTCTCGT	TH	DP(P)_T	FALSE		Human_colon_16S8159187-GTTAAGCAGCGATATA	GU	EPITHELIUM_II	FALSE		FCAImmP7277559-GATGCTATCATTGCGA	BM	PDC_CYCLING	FALSE		FCAImmP7555859-CCTCTGATCCTAGTGA	KI
			F34_liver_CD45+_FCAImmP7352192_AGTGAGGCATACGCTA	Kupffer Cell		CGTGAGCTCACAAACC-2	CD4+T Cells		cell_7632	Macrophage_lineage		GTCAAGTAGTATCGAA-1	HSPC_2_IPSC		AGGCTGCAGCTGCGAA-2-0	Erythroid_ipsc		FCAImmP7579224-TGGTTCCGTCGACTGC	SK	MACROPHAGE_PROLIFERATING	FALSE		FCAImmP7803039-GGAACTTTCCGTTGTC	SP	FIBROBLAST_VI	FALSE		FCAImmP7198630-GCGCCAACAATAGCAA	LI	MACROPHAGE_IRON_RECYCLING	FALSE		FCAImmP7277564-CATGACAAGTGTCTCA	TH	DP(P)_T	FALSE		Human_colon_16S8159187-GGCTGGTAGAATCTCC	GU	EPITHELIUM_II	FALSE		FCAImmP7277559-AGGGAGTTCAGCAACT	BM	MID_ERYTHROID	FALSE		FCAImmP7555859-CCAGCGAGTCTCTTAT	KI
			F34_liver_CD45+_FCAImmP7352192_ATCGAGTAGCTCCTTC	Kupffer Cell		CGTGTAATCCTTTCGG-2	CD8+T Cells		cell_7634	ExE endoderm		GTCAAGTCAGCTCCGA-1	HSPC_2_IPSC		AGGCTGCCAACCTATG-2-0	Erythroid_ipsc		FCAImmP7579224-GCGCCAAGTTAGATGA	SK	MACROPHAGE_PROLIFERATING	TRUE		FCAImmP7803039-TAGTTGGCAGGAACGT	SP	ENDOTHELIUM_III	FALSE		FCAImmP7198630-CGGAGTCTCCACGTGG	LI	MACROPHAGE_IRON_RECYCLING	FALSE		FCAImmP7277564-CTCGGGATCTATCCTA	TH	DP(P)_T	FALSE		Human_colon_16S8159187-CCCTCCTCAATAGCAA	GU	EPITHELIUM_II	FALSE		FCAImmP7277559-TCCACACTCTGATTCT	BM	PROMYELOCYTE	FALSE		FCAImmP7555859-CCTATTAGTGGTCCGT	KI
			F34_liver_CD45+_FCAImmP7352192_ATTTCTGGTAAGTGGC	Kupffer Cell		CGTGTCTAGTACATGA-2	Fibroblasts		cell_7640	MK_lineage		GTCAAGTCATTTCAGG-1	HSPC_2_IPSC		AGGCTGCCACATGGTT-2-0	Erythroid_ipsc		FCAImmP7579224-TATGCCCAGGCTATCT	SK	MONOCYTE_III_IL1B	FALSE		FCAImmP7803039-CCTTCGAGTAGCCTAT	SP	MESOTHELIUM	FALSE		FCAImmP7198630-AACGTTGAGAACTGTA	LI	LARGE_PRE_B	FALSE		FCAImmP7277564-ATAAGAGCACCATGTA	TH	DP(P)_T	FALSE		Human_colon_16S8159187-CTCCTAGTCTCAAACG	GU	EPITHELIUM_II	FALSE		FCAImmP7277559-TGTTCCGGTCAGAGGT	BM	MOP	FALSE		FCAImmP7555859-AGCAGCCCATCCCATC	KI
			F34_liver_CD45+_FCAImmP7352192_GCACATACATTAGCCA	Kupffer Cell		CGTGTCTGTAAATGTG-2	CD4+T Cells		cell_7646	ExE endoderm		GTCACAAAGGTGACCA-1	HSPC_2_IPSC		AGGCTGCCAGATTAAG-2-0	Erythroid_ipsc		FCAImmP7579224-TATGCCCGTCAGGACA	SK	MACROPHAGE_LYVE1_HIGH	TRUE		FCAImmP7803039-AATCCAGCAGCTTAAC	SP	ENDOTHELIUM_III	FALSE		FCAImmP7198630-ACATACGGTGACGGTA	LI	MACROPHAGE_IRON_RECYCLING	FALSE		FCAImmP7277564-CGGACACTCCTTGGTC	TH	DP(P)_T	FALSE		Human_colon_16S8159187-GCATACAGTTCAGGCC	GU	EPITHELIUM_CYCLING	FALSE		FCAImmP7277559-TGGGCGTCATGTAAGA	BM	PRE_PRO_B	FALSE		FCAImmP7555859-TAAGCGTAGGTACTCT	KI
			F34_liver_CD45+_FCAImmP7352192_TAAGAGAGTGCACGAA	Kupffer Cell		CGTTAGAAGATGCGAC-2	Fibroblasts		cell_7653	ExE endoderm		GTCACAAGTCTTGCGG-1	HSPC_2_IPSC		AGGCTGCTCACCACAA-2-0	MEMP_ipsc		FCAImmP7579224-TACTCATCATTGGCGC	SK	MONOCYTE_III_IL1B	FALSE		FCAImmP7803039-ACACCCTAGCGCTTAT	SP	FIBROBLAST_VII	FALSE		FCAImmP7198630-ACGGAGAGTGGCGAAT	LI	MACROPHAGE_IRON_RECYCLING	FALSE		FCAImmP7277564-GCATGATGTCAATACC	TH	DC1	FALSE		Human_colon_16S8159187-CATTATCCAGGTCTCG	GU	EPITHELIUM_II	FALSE		FCAImmP7277559-GCAGTTAAGCCGCCTA	BM	MEMP	FALSE		FCAImmP7555859-GAAATGATCTTCTGGC	KI
			F34_liver_CD45+_FCAImmP7352192_TACGGTACAGTAGAGC	Kupffer Cell		CGTTAGACAATAAGCA-2	Fibroblasts		cell_7654	ExE endoderm		GTCATTTAGATGCCAG-1	HSPC_2_IPSC		AGGGAGTGTCGATTTG-2-0	Macrophage_ipsc		FCAImmP7579224-TACTCGCAGAGGGCTT	SK	MACROPHAGE_PERI	FALSE		FCAImmP7803039-GGCAATTCAATCACAC	SP	FIBROBLAST_VII	FALSE		FCAImmP7198630-TGGCGCAGTATAGTAG	LI	MACROPHAGE_IRON_RECYCLING	FALSE		FCAImmP7277564-CCTAGCTGTCGAAAGC	TH	DP(P)_T	FALSE		Human_colon_16S8159187-TGATTTCCAACTGCGC	GU	EPITHELIUM_CYCLING	FALSE		FCAImmP7277559-TCAATCTGTCTTGATG	BM	LARGE_PRE_B	FALSE		FCAImmP7555859-TACGGTAAGAATAGGG	KI
			F34_liver_CD45+_FCAImmP7352192_TCTCATATCAAACGGG	Kupffer Cell		CGTTCTGTCCAGTAGT-2	Myeloid Cells		cell_7660	ExE endoderm		GTCCTCAAGGTGACCA-1	HSPC_2_IPSC		AGGGAGTTCACCGACG-2-0	Erythroid_ipsc		FCAImmP7579224-ATGTGTGGTATAGGTA	SK	MACROPHAGE_LYVE1_HIGH	FALSE		FCAImmP7803039-GGGATGACATCCCATC	SP	FIBROBLAST_VI	FALSE		FCAImmP7198630-CACATAGCATTAACCG	LI	MACROPHAGE_IRON_RECYCLING	FALSE		FCAImmP7277564-GCTGCGACACGGTGTC	TH	DP(P)_T	FALSE		Human_colon_16S8159187-GGGAATGAGCTAACTC	GU	EPITHELIUM_II	FALSE		FCAImmP7277559-GCTCTGTCAGACTCGC	BM	EARLY_MK	FALSE		FCAImmP7555859-TTCTCCTCAGCTGTAT	KI
			F34_liver_CD45+_FCAImmP7352192_TGAGCCGAGCACACAG	Kupffer Cell		CGTTCTGTCTTCTGGC-2	CD4+T Cells		cell_7675	MK_lineage		GTCCTCATCAAAGTAG-1	HSPC_2_IPSC		AGGGAGTTCTCAGGCG-2-0	Erythroid_ipsc		FCAImmP7579224-CGACTTCTCATAGCAC	SK	FIBROBLAST_II	FALSE		FCAImmP7803039-ACTTACTAGCGTCAAG	SP	ENDOTHELIUM_III	FALSE		FCAImmP7198630-AACTGGTTCGGATGTT	LI	MACROPHAGE_IRON_RECYCLING	FALSE		FCAImmP7277564-GGACAAGGTCTTCTCG	TH	DP(P)_T	FALSE		Human_colon_16S8159187-ATGGGAGCAATGCCAT	GU	EPITHELIUM_II	FALSE		FCAImmP7277559-TTCTCCTAGCAATCTC	BM	CMP	FALSE		FCAImmP7555859-GAACCTAAGATGCCAG	KI
			F34_liver_CD45+_FCAImmP7352193_GGCCGATAGACTGTAA	Kupffer Cell		CGTTGGGCAGTGGGAT-2	NK Cells		cell_7677	HSPC_lineage		GTCGGGTAGCTTATCG-1	HSPC_2_IPSC		AGGGCCTAGACAGCTG-2-0	MK_ipsc		FCAImmP7579224-CAGCCGACACTTCGAA	SK	CD4+T	FALSE		FCAImmP7803039-GGCTGGTGTATCGCAT	SP	FIBROBLAST_VII	FALSE		FCAImmP7198630-GCGGGTTTCACGACTA	LI	MACROPHAGE_IRON_RECYCLING	FALSE		FCAImmP7277564-AGAGCGACAGTCGATT	TH	DP(P)_T	FALSE		Human_colon_16S8159187-GTCTCGTTCTCGAGTA	GU	EPITHELIUM_II	FALSE		FCAImmP7277559-AGCTCTCTCGAGAACG	BM	CMP	FALSE		FCAImmP7555859-GCTCTGTGTCCGAGTC	KI
			F34_liver_CD45+_FCAImmP7352193_TAGCCGGAGCCACGTC	Kupffer Cell		CGTTGGGGTCAGCTAT-2	Fetal DCs		cell_7686	ExE endoderm		GTCGGGTGTCAGAGGT-1	HSPC_2_IPSC		AGGGCCTAGCCAGACA-2-0	Macrophage_ipsc		FCAImmP7579224-TTTATGCGTCGGGTCT	SK	CYCLING_T	FALSE		FCAImmP7803039-GGGTTGCCATACCATG	SP	FIBROBLAST_VII	FALSE		FCAImmP7198630-TGTCCCAAGTGTGAAT	LI	MACROPHAGE_KUPFFER_LIKE	FALSE		FCAImmP7277564-CTAATGGGTTCCACTC	TH	DP(P)_T	FALSE		Human_colon_16S8159187-GCATACACATTCCTGC	GU	EPITHELIUM_II	FALSE		FCAImmP7277559-CTGAAACCATTGCGGC	BM	EARLY_MK	FALSE		FCAImmP7555859-CTCGTACTCCGCAGTG	KI
			F23_liver_CD45+_FCAImmP7198630_CATGACACACATCCAA	Kupffer Cell		CTAAGACCATTGGGCC-2	Fibroblasts		cell_7689	ExE endoderm		GTCGTAACAAGGTTTC-1	HSPC_2_IPSC		AGGGCCTAGGCACGAT-2-0	Erythroid_ipsc		FCAImmP7579224-GAATGAATCATGTAGC	SK	MACROPHAGE_LYVE1_HIGH	FALSE		FCAImmP7803039-AAAGCAATCAACTCTT	SP	MEMP	FALSE		FCAImmP7198630-CATCCACCACCACCAG	LI	DC2	FALSE		FCAImmP7277564-GGGAATGGTCAGATAA	TH	DP(P)_T	FALSE		Human_colon_16S8159187-CTCGTCAAGCCTTGAT	GU	EPITHELIUM_CYCLING	FALSE		FCAImmP7277559-CTAACTTTCGTCGTTC	BM	PRE_PRO_B	FALSE		FCAImmP7555859-GACTACAGTGGTGTAG	KI
			F23_liver_CD45+_FCAImmP7198630_CCGTACTAGCAGGCTA	Kupffer Cell		CTACATTGTCGCTTTC-2	Fibroblasts		cell_7697	ExE endoderm		GTCGTAACACTGCCAG-1	HSPC_2_IPSC		AGGGCCTTCCCATTTA-2-0	Erythroid_ipsc		FCAImmP7579224-CACACTCAGGGTTCCC	SK	MACROPHAGE_PROLIFERATING	TRUE		FCAImmP7803039-CACAAACCATGAACCT	SP	FIBROBLAST_VI	FALSE		FCAImmP7198630-TACTCATTCTGTCTAT	LI	MACROPHAGE_PROLIFERATING	FALSE		FCAImmP7277564-GATTCAGTCCGCAGTG	TH	DP(P)_T	FALSE		Human_colon_16S8159187-CTGGTCTTCGAACGGA	GU	EPITHELIUM_II	FALSE		FCAImmP7277559-CCTATTAGTCACCTAA	BM	EARLY_MK	FALSE		FCAImmP7555859-CCGTTCAGTATAAACG	KI
			F23_liver_CD45+_FCAImmP7198630_CTAGCCTTCACTTATC	Kupffer Cell		CTACATTTCTTATCTG-2	CD8+T Cells		cell_7711	ExE endoderm		GTCTTCGGTCGACTGC-1	HSPC_2_IPSC		AGGGCCTTCGTTCCCA-2-0	Erythroid_ipsc		FCAImmP7579224-TGGCGCAGTGAGTATA	SK	MACROPHAGE_LYVE1_HIGH	FALSE		FCAImmP7803039-ACTGTCCAGTATTGGA	SP	ENDOTHELIUM_III	FALSE		FCAImmP7198630-TACGGGCAGGTACTCT	LI	DC2	FALSE		FCAImmP7277564-CTACACCAGGATGTAT	TH	CD8+T	FALSE		Human_colon_16S8159187-ACTATCTCATGACATC	GU	NK	FALSE		FCAImmP7277559-ACTGTCCAGCTAAACA	BM	EARLY_MK	FALSE		FCAImmP7555859-GCATGCGAGTATTGGA	KI
			F23_liver_CD45+_FCAImmP7198630_GGACAGATCCGCGGTA	Kupffer Cell		CTACCCATCAGTCAGT-2	CD4+T Cells		cell_7720	ExE endoderm		GTGAAGGTCAGAGGTG-1	HSPC_2_IPSC		AGGGCCTTCTACTTCA-2-0	Macrophage_ipsc		FCAImmP7579224-CTCAGAAAGCTCCCAG	SK	PROMONOCYTE	FALSE		FCAImmP7803039-TAGGCATAGTACACCT	SP	ENDOTHELIUM_III	FALSE		FCAImmP7198630-CGAATGTAGTTAGGTA	LI	MACROPHAGE_IRON_RECYCLING	FALSE		FCAImmP7277564-CAGCTGGCAGGGTTAG	TH	DP(P)_T	FALSE		Human_colon_16S8159187-CAACCTCAGTAGGCCA	GU	ENDOTHELIUM_I	FALSE		FCAImmP7277559-TGAGGGAAGTGCGATG	BM	MID_ERYTHROID	FALSE		FCAImmP7555859-TCAGGTACAGCTCCGA	KI
			F38_liver_CD45+_FCAImmP7528286_AGATCTGAGTATCGAA	Kupffer Cell		CTACGTCAGTGGTAAT-2	Endothelial Cells		cell_7722	ExE endoderm		GTGCAGCAGGTGGGTT-1	HSPC_2_IPSC		AGGGTCCAGGATGGCT-2-0	Erythroid_ipsc		FCAImmP7579224-TTGACTTTCGTGGACC	SK	CD8+T	FALSE		FCAImmP7803039-CCGTTCAAGACAGAGA	SP	ENDOTHELIUM_I	FALSE		FCAImmP7198630-GCAGTTAGTCTAGTCA	LI	MACROPHAGE_IRON_RECYCLING	FALSE		FCAImmP7277564-GGAGCAATCCCACTTG	TH	DP(P)_T	FALSE		Human_colon_16S8159187-TACTTACGTTACAGAA	GU	EPITHELIUM_II	FALSE		FCAImmP7277559-TCAGGATTCGGAGCAA	BM	DC_CYCLING	FALSE		FCAImmP7555859-CGAGCCATCTGTACGA	KI
			F38_liver_CD45+_FCAImmP7528286_ATTGGACAGTCGATAA	Kupffer Cell		CTAGCCTCACTTAACG-2	CD4+T Cells		cell_7729	ExE mesoderm		GTGCAGCCACTCAGGC-1	HSPC_2_IPSC		AGGGTCCCAACAGCCC-2-0	MK_ipsc		FCAImmP7579224-TAAGAGAAGGCATGTG	SK	CD4+T	FALSE		FCAImmP7803039-CGATTGATCGACGGAA	SP	FIBROBLAST_VI	FALSE		FCAImmP7198630-GCGACCACACACAGAG	LI	MACROPHAGE_IRON_RECYCLING	FALSE		FCAImmP7277564-GAGTCCGCAAGTTGTC	TH	DP(P)_T	FALSE		Human_colon_16S8159187-AAACGGGCACAAGCCC	GU	EPITHELIUM_CYCLING	FALSE		FCAImmP7277559-AACACGTCAGGCTCAC	BM	MID_ERYTHROID	FALSE		FCAImmP7555859-GCCTCTAGTCAACTGT	KI
			F38_liver_CD45+_FCAImmP7528286_CACATTTAGTACCGGA	Kupffer Cell		CTAGCCTGTCCAGTAT-2	Fetal DCs		cell_7745	ExE endoderm		GTGCAGCTCTTGTTTG-1	HSPC_2_IPSC		AGGGTCCCAGCTATAC-2-0	MK_ipsc		FCAImmP7579224-CCTTCCCGTCAGCTAT	SK	MOP	FALSE		FCAImmP7803039-CCTTCGAAGTGGTCCC	SP	ENDOTHELIUM_III	FALSE		FCAImmP7198630-ACGTCAAGTCAGGACA	LI	MACROPHAGE_KUPFFER_LIKE	FALSE		FCAImmP7277564-CATCAAGTCCGGCACA	TH	DP(P)_T	FALSE		Human_colon_16S8159187-AGTTGGTAGTGAAGTT	GU	EPITHELIUM_CYCLING	FALSE		FCAImmP7277559-GTCAAGTAGCTAACAA	BM	EARLY_MK	FALSE		FCAImmP7555859-ACTATCTCACTCTGTC	KI
			F38_liver_CD45+_FCAImmP7528286_CGATCGGTCTGTTGAG	Kupffer Cell		CTCGAGGCAGCTCCGA-2	CD8+T Cells		cell_7749	Macrophage_lineage		GTGCATACAGTTCCCT-1	HSPC_2_IPSC		AGGGTGACAGGGAATC-2-0	MK_ipsc		FCAImmP7579224-ATGAGGGGTTTGCATG	SK	CD4+T	FALSE		FCAImmP7803039-TTCTCAAGTAACGACG	SP	MESOTHELIUM	FALSE		FCAImmP7198630-CTTAACTCACCCTATC	LI	MACROPHAGE_IRON_RECYCLING	FALSE		FCAImmP7277564-CCTATTAGTCTCACCT	TH	DP(P)_T	FALSE		Human_colon_16S8159187-TACTCATAGCGGATCA	GU	EPITHELIUM_II	FALSE		FCAImmP7277559-GCGCCAATCTACTTAC	BM	MID_ERYTHROID	FALSE		FCAImmP7555859-CGAGAAGGTGCAGACA	KI
			F38_liver_CD45+_FCAImmP7528286_CTGCGGAAGGGTGTGT	Kupffer Cell		CTCGAGGGTTTAAGCC-2	CD4+T Cells		cell_7750	ExE endoderm		GTGCATACATTGCGGC-1	HSPC_2_IPSC		AGGGTTTCATATACCG-2-0	Macrophage_ipsc		FCAImmP7579224-CGGTTAACAGTTTACG	SK	VSMC_PERICYTE	FALSE		FCAImmP7803039-TGAGAGGGTAGGCATG	SP	LATE_MK	FALSE		FCAImmP7198630-CCCTCCTTCCAAACAC	LI	MACROPHAGE_IRON_RECYCLING	FALSE		FCAImmP7277564-ATTATCCGTATGGTTC	TH	DP(P)_T	FALSE		Human_colon_16S8159187-CACCTTGTCACAATGC	GU	EPITHELIUM_II	FALSE		FCAImmP7277559-CCCAATCTCACAGTAC	BM	MID_ERYTHROID	FALSE		FCAImmP7555859-TGGTTCCTCGTCTGCT	KI
			F38_liver_CD45+_FCAImmP7528286_GCAAACTCAATGACCT	Kupffer Cell		CTCGGAGTCTCTTATG-2	Fetal DCs		cell_7757	ExE endoderm		GTGCATAGTTGATTGC-1	HSPC_2_IPSC		AGGGTTTTCGACGTCG-2-0	Macrophage_ipsc		FCAImmP7579224-GGATGTTCAAACAACA	SK	MACROPHAGE_LYVE1_HIGH	FALSE		FCAImmP7803039-GCAATCAGTAACGTTC	SP	FIBROBLAST_VII	FALSE		FCAImmP7198630-GCTTGAATCCCAGGTG	LI	MACROPHAGE_IRON_RECYCLING	FALSE		FCAImmP7277564-TATCTCACATGTCCTC	TH	DP(P)_T	FALSE		Human_colon_16S8159187-CATATTCAGAGTACAT	GU	EPITHELIUM_CYCLING	FALSE		FCAImmP7277559-CTTACCGTCGGAAATA	BM	PRE_PRO_B	FALSE		FCAImmP7555859-CGAATGTCATGCAACT	KI
			F38_liver_CD45+_FCAImmP7528286_GCAGTTAGTGCGCTTG	Kupffer Cell		CTCGGGAGTGCGGTAA-2	B Cells		cell_7760	MK_lineage		GTGCGGTTCAATCACG-1	HSPC_2_IPSC		AGGTAGGAGCCAGTAG-2-0	Erythroid_ipsc		FCAImmP7579224-TCAGCAAGTACACCGC	SK	PDC	FALSE		FCAImmP7803039-TACTCGCTCTGGCGAC	SP	ENDOTHELIUM_II	FALSE		FCAImmP7198630-CTCACACTCAGGCAAG	LI	MACROPHAGE_IRON_RECYCLING	FALSE		FCAImmP7277564-CCGTTCACAGACGCCT	TH	DP(P)_T	FALSE		Human_colon_16S8159187-TTGACTTAGGTGATTA	GU	EPITHELIUM_CYCLING	FALSE		FCAImmP7277559-TGATTTCAGCGAAGGG	BM	EARLY_MK	FALSE		FCAImmP7555859-CATTCGCTCGCAAACT	KI
			F38_liver_CD45+_FCAImmP7528286_TACTCATAGTGTCCCG	Kupffer Cell		CTCGGGATCCAGATCA-2	Fetal DCs		cell_7761	Haematoendothelial progenitors		GTGGGTCCACGGTAGA-1	HSPC_2_IPSC		AGGTAGGAGTAACGTA-2-0	Erythroid_ipsc		FCAImmP7579224-TGCCCTAAGCTCAACT	SK	MONOCYTE_III_IL1B	FALSE		FCAImmP7803039-CACATTTCATCACCCT	SP	ENDOTHELIUM_III	FALSE		FCAImmP7198630-CGATCGGAGGCGTACA	LI	MACROPHAGE_IRON_RECYCLING	FALSE		FCAImmP7277564-TGCGTGGCATAAGACA	TH	DP(P)_T	FALSE		Human_colon_16S8159187-AATCCAGCATAAGACA	GU	EPITHELIUM_CYCLING	FALSE		FCAImmP7277559-CTCATTATCCACGTTC	BM	MAST_CELL	FALSE		FCAImmP7555859-GTGCATATCGGTTCGG	KI
			F38_liver_CD45+_FCAImmP7528286_TCATTACAGCCACTAT	Kupffer Cell		CTCTAATAGAAACGAG-2	CD4+T Cells		cell_7780	ExE endoderm		GTGTGCGTCACTCTTA-1	HSPC_2_IPSC		AGGTAGGAGTCATCGT-2-0	Erythroid_ipsc		FCAImmP7579224-AGTGTCACACGAAAGC	SK	ENDOTHELIUM_II	FALSE		FCAImmP7803039-CTACCCAAGTCTCGGC	SP	FIBROBLAST_VI	FALSE		FCAImmP7198630-TCAACGAGTAGGCTGA	LI	MACROPHAGE_IRON_RECYCLING	FALSE		FCAImmP7277564-CCGTGGATCCTCAATT	TH	DP(P)_T	FALSE		Human_colon_16S8159187-GGATTACAGTGGAGTC	GU	ENDOTHELIUM_I	FALSE		FCAImmP7277559-CTGATAGAGTGAAGAG	BM	LMPP_MLP	FALSE		FCAImmP7555859-CATATGGCAATAGAGT	KI
			F38_liver_CD45+_FCAImmP7528286_TTGCGTCGTTACGTCA	Kupffer Cell		CTCTAATAGCCTCGTG-2	NK Cells		cell_7790	Macrophage_lineage		GTGTTAGGTACTCTCC-1	HSPC_2_IPSC		AGGTAGGGTAGTCCTA-2-0	Erythroid_ipsc		FCAImmP7579224-TCAATCTAGCAGACTG	SK	MONOCYTE_III_IL1B	FALSE		FCAImmP7803039-ACGCCGAAGTTAGGTA	SP	FIBROBLAST_VII	FALSE		FCAImmP7198630-AATCCAGGTAGCGTGA	LI	MACROPHAGE_IRON_RECYCLING	FALSE		FCAImmP7277564-CTGATCCTCTGCCCTA	TH	CYCLING_T	FALSE		Human_colon_16S8159187-ACGTCAAAGATGGCGT	GU	EPITHELIUM_II	FALSE		FCAImmP7277559-TCTATTGCAGGTTTCA	BM	PRO_B	FALSE		FCAImmP7555859-TGCCCTACACACAGAG	KI
			F38_liver_CD45+_FCAImmP7528287_AACTCAGTCGGGAGTA	Kupffer Cell		CTCTAATAGTCGAGTG-2	Fibroblasts		cell_7797	ExE endoderm		GTTAAGCCACAGGAGT-1	HSPC_2_IPSC		AGGTAGGGTATGCGTT-2-0	Erythroid_ipsc		FCAImmP7579224-TTAACTCGTATGAATG	SK	MONOCYTE_III_IL1B	FALSE		FCAImmP7803039-TGTGTTTTCCATGAAC	SP	FIBROBLAST_VII	FALSE		FCAImmP7198630-CACCAGGGTCATGCAT	LI	MACROPHAGE_IRON_RECYCLING	FALSE		FCAImmP7277564-TTTGGTTGTGTTTGGT	TH	DP(Q)_T	FALSE		Human_colon_16S8159187-TGGCTGGGTGTGACGA	GU	ENDOTHELIUM_II	FALSE		FCAImmP7277559-GATGCTACACCACCAG	BM	LARGE_PRE_B	FALSE		FCAImmP7555859-CAGCTAAAGATCCTGT	KI
			F38_liver_CD45+_FCAImmP7528287_ACCAGTAAGCCTTGAT	Kupffer Cell		CTCTAATGTGTGAATA-2	CD8+T Cells		cell_7799	Haematoendothelial progenitors		GTTAAGCTCGCGCCAA-1	HSPC_2_IPSC		AGGTAGGGTTATCTGG-2-0	Erythroid_ipsc		FCAImmP7579224-GCGCGATGTAAGTTCC	SK	MACROPHAGE_PROLIFERATING	TRUE		FCAImmP7803039-CTCTACGAGCACGCCT	SP	ENDOTHELIUM_III	FALSE		FCAImmP7198630-TACACGAAGTACGCGA	LI	DC2	FALSE		FCAImmP7277564-GCCTCTAGTGGAAAGA	TH	DP(P)_T	FALSE		Human_colon_16S8159187-CCACTACTCAGAGGTG	GU	EPITHELIUM_CYCLING	FALSE		FCAImmP7277559-TCGGTAACACAGCGTC	BM	EARLY_MK	FALSE		FCAImmP7555859-AGCTCCTCACATGACT	KI
			F38_liver_CD45+_FCAImmP7528287_ACGTCAATCAGGCAAG	Kupffer Cell		CTCTACGAGGAGTACC-2	CD8+T Cells		cell_7806	ExE endoderm		GTTACAGAGAGTCTGG-1	HSPC_2_IPSC		AGGTAGGGTTTGGAGG-2-0	Erythroid_ipsc		FCAImmP7579224-ATCATGGTCTATGTGG	SK	CD8+T	FALSE		FCAImmP7803039-GCACTCTAGTGTCCAT	SP	ENDOTHELIUM_III	FALSE		FCAImmP7198630-ATCATCTAGCCTATGT	LI	MACROPHAGE_IRON_RECYCLING	FALSE		FCAImmP7277564-AGGCCGTGTTGTACAC	TH	DP(P)_T	FALSE		Human_colon_16S8159187-TGAAAGATCCAGATCA	GU	EPITHELIUM_CYCLING	FALSE		FCAImmP7277559-AAAGCAAAGATCCGAG	BM	MOP	FALSE		FCAImmP7555859-GAGCAGACACTTAAGC	KI
			F38_liver_CD45+_FCAImmP7528287_ATCTGCCCAGACGCCT	Kupffer Cell		CTCTGGTTCCTCATTA-2	CD4+T Cells		cell_7813	Macrophage_lineage		GTTACAGAGATCCGAG-1	HSPC_2_IPSC		AGGTCATAGATGTTAG-2-0	Erythroid_ipsc		FCAImmP7579224-CATGGCGAGGCAGGTT	SK	MACROPHAGE_LYVE1_HIGH	TRUE		FCAImmP7803039-GATCTAGTCCTAAGTG	SP	ENDOTHELIUM_III	FALSE		FCAImmP7198630-CACCTTGTCTCTGAGA	LI	MACROPHAGE_KUPFFER_LIKE	FALSE		FCAImmP7277564-AAGGAGCGTGCATCTA	TH	CYCLING_T	FALSE		Human_colon_16S8159187-GATCGCGAGGACCACA	GU	ENDOTHELIUM_I	FALSE		FCAImmP7277559-GCGAGAAGTCCATCCT	BM	LATE_ERYTHROID	FALSE		FCAImmP7555859-GGAACTTAGACATAAC	KI
			F38_liver_CD45+_FCAImmP7528287_ATTTCTGAGGGTTCCC	Kupffer Cell		CTGAAACCAGTCTTCC-2	CD8+T Cells		cell_7820	HSPC_lineage		GTTACAGCACCAGCAC-1	HSPC_2_IPSC		AGGTCATAGCACTCAT-2-0	Erythroid_ipsc		FCAImmP7579224-CATCGGGCATGGTCTA	SK	MONOCYTE_III_IL1B	FALSE		FCAImmP7803039-ACACCGGTCACGCATA	SP	FIBROBLAST_VI	FALSE		FCAImmP7198630-ACATACGGTTGGTTTG	LI	MACROPHAGE_IRON_RECYCLING	FALSE		FCAImmP7277564-GTGCATAAGACTTTCG	TH	CYCLING_T	FALSE		Human_colon_16S8159187-AAAGCAATCAGCTTAG	GU	EPITHELIUM_CYCLING	FALSE		FCAImmP7277559-CTACATTTCCTCGCAT	BM	PRE_DC2	FALSE		FCAImmP7555859-CATCAGAGTTGGGACA	KI
			F38_liver_CD45+_FCAImmP7528287_CCATGTCAGATGCCAG	Kupffer Cell		CTGAAACGTTTCCACC-2	CD4+T Cells		cell_7833	Macrophage_lineage		GTTCGGGAGTCCGTAT-1	HSPC_2_IPSC		AGGTCATAGCATATGA-2-0	Macrophage_ipsc		FCAImmP7579224-ACCGTAATCTGTACGA	SK	MONOCYTE_III_IL1B	FALSE		FCAImmP7803039-GACGTTACAGGCTCAC	SP	MYOFIBROBLAST	FALSE		FCAImmP7198630-GGACATTCATACTACG	LI	MACROPHAGE_KUPFFER_LIKE	FALSE		FCAImmP7277564-TCAGCAAAGACAATAC	TH	DP(P)_T	FALSE		Human_colon_16S8159187-ATCATGGAGCAGGCTA	GU	EPITHELIUM_CYCLING	FALSE		FCAImmP7277559-TCGGGACTCAGCACAT	BM	MEP	FALSE		FCAImmP7555859-AACTTTCCAGTCTTCC	KI
			F38_liver_CD45+_FCAImmP7528287_CCTAGCTTCACTTCAT	Kupffer Cell		CTGAAGTTCTTTAGTC-2	Mast Cells		cell_7844	ExE endoderm		GTTCGGGTCTTCAACT-1	HSPC_2_IPSC		AGGTCATAGTTACGAA-2-0	MK_ipsc		FCAImmP7579224-CAACCAAGTAGCGTAG	SK	MONOCYTE_III_IL1B	FALSE		FCAImmP7803039-CCACTACTCGAGGTAG	SP	ENDOTHELIUM_III	FALSE		FCAImmP7198630-GTTAAGCCAAGTCTGT	LI	MACROPHAGE_IRON_RECYCLING	FALSE		FCAImmP7277564-GCGACCAGTCATCGGC	TH	DP(P)_T	FALSE		Human_colon_16S8159187-GCACTCTGTGTTTGGT	GU	EPITHELIUM_CYCLING	FALSE		FCAImmP7277559-CAACCTCTCGCCGTGA	BM	PRE_PRO_B	FALSE		FCAImmP7555859-TGGCTGGTCAGGCCCA	KI
			F38_liver_CD45+_FCAImmP7528287_CGTAGGCGTGATAAGT	Kupffer Cell		CTGATCCGTGCAACGA-2	B Cells		cell_7845	ExE endoderm		GTTCTCGTCATGTAGC-1	HSPC_2_IPSC		AGGTCATTCCACGTAA-2-0	Erythroid_ipsc		FCAImmP7579224-GGTGCGTGTAGGGACT	SK	MONOCYTE_III_IL1B	FALSE		FCAImmP7803039-CGAGCACTCTCGTATT	SP	ENDOTHELIUM_III	FALSE		FCAImmP7198630-CCCTCCTCACAACGTT	LI	MACROPHAGE_IRON_RECYCLING	FALSE		FCAImmP7277564-AGGGTGAGTGCCTGCA	TH	DP(P)_T	FALSE		Human_colon_16S8159187-CCACGGATCTGGGCCA	GU	EPITHELIUM_II	FALSE		FCAImmP7277559-GTCACAATCAAAGTAG	BM	PRO_B	FALSE		FCAImmP7555859-TAAGAGATCTTGCAAG	KI
			F38_liver_CD45+_FCAImmP7528287_CTAGCCTGTCCGTTAA	Kupffer Cell		CTGATCCGTGCTGTAT-2	CD4+T Cells		cell_7848	ExE endoderm		GTTTCTAAGCCATCGC-1	HSPC_2_IPSC		AGGTCATTCCCTTGTG-2-0	Erythroid_ipsc		FCAImmP7579224-CGGGTCAGTGCCTTGG	SK	VSMC_PERICYTE	FALSE		FCAImmP7803039-CCTTACGCAGTCCTTC	SP	FIBROBLAST_VII	FALSE		FCAImmP7198630-GCAAACTCATCCGTGG	LI	MACROPHAGE_PROLIFERATING	FALSE		FCAImmP7277564-TGACTTTCATATGAGA	TH	DP(P)_T	FALSE		Human_colon_16S8159187-AGCAGCCGTACTCTCC	GU	EPITHELIUM_II	FALSE		FCAImmP7277559-ACTTGTTAGAGCAATT	BM	MID_ERYTHROID	FALSE		FCAImmP7555859-AGCTTGAGTGTTTGTG	KI
			F38_liver_CD45+_FCAImmP7528287_CTGCCTATCAACGCTA	Kupffer Cell		CTGCCTATCAGCTTAG-2	Fibroblasts		cell_7849	ExE endoderm		GTTTCTAAGGCTCATT-1	HSPC_2_IPSC		AGGTCTAGTGAGGAAA-2-0	Erythroid_ipsc		FCAImmP7579224-GTTCGGGTCTCGGACG	SK	CD4+T	FALSE		FCAImmP7803039-GATGCTAAGAAACGAG	SP	ENDOTHELIUM_III	FALSE		FCAImmP7198630-ACGGGTCCAGCGTTCG	LI	MACROPHAGE_IRON_RECYCLING	FALSE		FCAImmP7277564-CGAGCCAGTAAACGCG	TH	DP(P)_T	FALSE		Human_colon_16S8159187-GGGCATCAGTGAAGAG	GU	EPITHELIUM_II	FALSE		FCAImmP7277559-AAGGTTCTCACTTCAT	BM	CMP	FALSE		FCAImmP7555859-GACGTTACACAAGACG	KI
			F38_liver_CD45+_FCAImmP7528287_CTTAACTCATGCCTAA	Kupffer Cell		CTGCTGTCACAGGTTT-2	Fibroblasts		cell_7861	ExE endoderm		TAAGCGTGTACTCAAC-1	HSPC_2_IPSC		AGGTCTATCAGTGTCA-2-0	Erythroid_ipsc		FCAImmP7579224-GAAGCAGAGTTAGGTA	SK	FIBROBLAST_I	FALSE		FCAImmP7803039-CACCAGGAGCGTGAGT	SP	ENDOTHELIUM_III	FALSE		FCAImmP7198630-TCACGAACAGACGCCT	LI	DC_CYCLING	FALSE		FCAImmP7277564-TCTCATACACGAGAGT	TH	DP(P)_T	FALSE		Human_colon_16S8159187-CATCGGGTCAACACCA	GU	EPITHELIUM_II	FALSE		FCAImmP7277559-CAGTCCTTCGTGGACC	BM	MID_ERYTHROID	FALSE		FCAImmP7555859-CAAGTTGCACATCCAA	KI
			F38_liver_CD45+_FCAImmP7528287_GCAGTTAGTGCGAAAC	Kupffer Cell		CTGGTCTCAAGTAGTA-2	CD8+T Cells		cell_7867	ExE mesoderm		TAAGTGCAGATGTAAC-1	HSPC_2_IPSC		AGGTGTTAGCACCGAA-2-0	Macrophage_ipsc		FCAImmP7579224-ACCGTAATCCGTCAAA	SK	B1	FALSE		FCAImmP7803039-TTGAACGCACGGTGTC	SP	ENDOTHELIUM_III	FALSE		FCAImmP7198630-TTCTCCTGTAGCCTCG	LI	DC2	FALSE		FCAImmP7277564-CTTCTCTAGTGCTGCC	TH	DP(P)_T	FALSE		Human_colon_16S8159187-TGAAAGAAGAGACGAA	GU	FIBROBLAST	FALSE		FCAImmP7277559-TTTCCTCCAGCGTTCG	BM	MID_ERYTHROID	FALSE		FCAImmP7555859-CTCTACGGTGTAACGG	KI
			F38_liver_CD45+_FCAImmP7528287_GTACGTATCGCGTAGC	Kupffer Cell		CTGGTCTGTCACTGGC-2	CD4+T Cells		cell_7891	HSPC_lineage		TAAGTGCAGTAGCCGA-1	HSPC_2_IPSC		AGGTGTTAGGAAAGGT-2-0	MK_ipsc		FCAImmP7579224-AAAGCAAGTTAGAACA	SK	ILC3	FALSE		FCAImmP7803039-AGCAGCCTCCTTTCTC	SP	LATE_MK	FALSE		FCAImmP7198630-ACATACGGTCGGATCC	LI	DC2	FALSE		FCAImmP7277564-TTGACTTTCCAAGCCG	TH	CYCLING_T	FALSE		Human_colon_16S8159187-GGATTACCAACTGCTA	GU	EPITHELIUM_CYCLING	FALSE		FCAImmP7277559-ACAGCTACATGTTCCC	BM	MID_ERYTHROID	FALSE		FCAImmP7555859-AACTTTCGTCAAAGAT	KI
			F38_liver_CD45+_FCAImmP7528287_TACTCATGTATCTGCA	Kupffer Cell		CTGGTCTGTTGGTGGA-2	CD8+T Cells		cell_7899	ExE endoderm		TAAGTGCAGTGCTGCC-1	HSPC_2_IPSC		AGGTGTTGTCGCTTGG-2-0	MK_ipsc		FCAImmP7579224-CAACTAGAGGAGTTTA	SK	MACROPHAGE_LYVE1_HIGH	FALSE		FCAImmP7803039-TACGGATCAAACAACA	SP	ENDOTHELIUM_III	FALSE		FCAImmP7198630-GCGCGATCATGCCTTC	LI	MACROPHAGE_IRON_RECYCLING	FALSE		FCAImmP7277564-TCAGGTATCTGGAGCC	TH	DP(P)_T	FALSE		Human_colon_16S8159187-TTCTTAGAGTCATGCT	GU	EPITHELIUM_CYCLING	FALSE		FCAImmP7277559-AAAGTAGCAATGGAGC	BM	MPP	FALSE		FCAImmP7555859-TTGTAGGCAACACCTA	KI
			F38_liver_CD45+_FCAImmP7528287_TGACTAGCAAGGTGTG	Kupffer Cell		CTGTGCTGTATAAACG-2	CD4+T Cells		cell_7905	ExE endoderm		TAAGTGCCACAGCGTC-1	HSPC_2_IPSC		AGGTTACCATAATGAG-2-0	Erythroid_ipsc		FCAImmP7579224-GTTCTCGAGAGACGAA	SK	MONOCYTE_III_IL1B	FALSE		FCAImmP7803039-CTACCCAGTAATTGGA	SP	FIBROBLAST_VII	FALSE		FCAImmP7198630-ACACCAATCGTACCGG	LI	MACROPHAGE_IRON_RECYCLING	FALSE		FCAImmP7277564-TACTCATGTGTAAGTA	TH	DP(P)_T	FALSE		Human_colon_16S8159187-AACACGTTCATAACCG	GU	EPITHELIUM_II	FALSE		FCAImmP7277559-GTTTCTACAGTGGAGT	BM	EARLY_MK	FALSE		FCAImmP7555859-ACATGGTCAGTGGGAT	KI
			F38_liver_CD45+_FCAImmP7528287_TTGTAGGTCAACACGT	Kupffer Cell		CTGTTTACAGGTGCCT-2	NK Cells		cell_7906	ExE mesoderm		TACACGATCGACCAGC-1	HSPC_2_IPSC		AGGTTGTAGAGAACCC-2-0	Erythroid_ipsc		FCAImmP7579224-AGTGAGGAGGCAATTA	SK	MATURE_B	FALSE		FCAImmP7803039-GACCTGGGTGTTCTTT	SP	LATE_ERYTHROID	FALSE		FCAImmP7198630-CTTCTCTTCGAGGTAG	LI	MACROPHAGE_IRON_RECYCLING	FALSE		FCAImmP7277564-AACTGGTGTGTCTGAT	TH	DP(P)_T	FALSE		Human_colon_16S8159187-TTAACTCGTAGCGTAG	GU	EPITHELIUM_II	FALSE		FCAImmP7277559-CTGCGGAGTCATTAGC	BM	EARLY_MK	FALSE		FCAImmP7555859-CAAGGCCAGGAGCGAG	KI
			F30_liver_CD45+_FCAImmP7277560_CTACACCTCCAAACAC	Kupffer Cell		CTTAACTAGAGAGCTC-2	Fibroblasts		cell_7909	Macrophage_lineage		TACAGTGAGCTGTTCA-1	HSPC_2_IPSC		AGGTTGTCACCTCAGG-2-0	Erythroid_ipsc		FCAImmP7579224-CGATTGATCGGTCCGA	SK	EARLY_ERYTHROID	FALSE		FCAImmP7803039-GTGCAGCAGACGACGT	SP	FIBROBLAST_VI	FALSE		FCAImmP7198630-TAGTGGTGTCCAGTGC	LI	MACROPHAGE_IRON_RECYCLING	FALSE		FCAImmP7277564-CCTAGCTCAAACCTAC	TH	DP(P)_T	FALSE		Human_colon_16S8159187-AGGCCACTCACTTCAT	GU	EPITHELIUM_CYCLING	FALSE		FCAImmP7277559-CTCTGGTTCCCATTAT	BM	MPP	FALSE		FCAImmP7555859-ATGAGGGAGTACGTAA	KI
			F38_liver_CD45+_FCAImmP7528286_AAGCCGCAGGACAGCT	Kupffer Cell		CTTAACTTCGGTTAAC-2	Fetal DCs		cell_7911	Macrophage_lineage		TACAGTGGTAAACACA-1	HSPC_2_IPSC		AGGTTGTCAGTTTCGA-2-0	Macrophage_ipsc		FCAImmP7579224-CGGGTCATCTTATCTG	SK	CD4+T	FALSE		FCAImmP7803039-TAAGTGCCACTGTTAG	SP	ENDOTHELIUM_III	FALSE		FCAImmP7198630-AGAGTGGTCTTAACCT	LI	MACROPHAGE_IRON_RECYCLING	FALSE		FCAImmP7277564-GCTCCTATCCTAGAAC	TH	DP(P)_T	FALSE		Human_colon_16S8159187-AGGTCCGCACCGATAT	GU	EPITHELIUM_CYCLING	FALSE		FCAImmP7277559-ACGGAGACAAGCCTAT	BM	MID_ERYTHROID	FALSE		FCAImmP7555859-GCGCAACGTGAAATCA	KI
			F38_liver_CD45+_FCAImmP7528286_ACCTTTAGTCGGGTCT	Kupffer Cell		CTTAGGACAAGTTCTG-2	CD4+T Cells		cell_7921	ExE endoderm		TACAGTGGTGTCGCTG-1	HSPC_2_IPSC		AGGTTGTTCCATATGG-2-0	Erythroid_ipsc		FCAImmP7579224-TGCGTGGCAGCTATTG	SK	MACROPHAGE_LYVE1_HIGH	FALSE		FCAImmP7803039-GGCAATTCACATCCAA	SP	ENDOTHELIUM_III	FALSE		FCAImmP7198630-GAGCAGATCAGTTAGC	LI	DC1	FALSE		FCAImmP7277564-GATCGCGCACAGATTC	TH	DP(P)_T	FALSE		Human_colon_16S8159187-GCCTCTAAGGATCGCA	GU	EPITHELIUM_CYCLING	FALSE		FCAImmP7277559-CGAGCCACATCGATGT	BM	MID_ERYTHROID	FALSE		FCAImmP7555859-TGGCGCAGTGCAGACA	KI
			F38_liver_CD45+_FCAImmP7528286_ACGATGTAGAGTCTGG	Kupffer Cell		CTTCTCTGTTACGCGC-2	CD4+T Cells		cell_7923	ExE endoderm		TACAGTGTCCGTACAA-1	HSPC_2_IPSC		AGTAACCAGGTACTGG-2-0	Erythroid_ipsc		FCAImmP7579224-GCGAGAAAGTTGAGAT	SK	MONOCYTE_III_IL1B	FALSE		FCAImmP7803039-GCGACCAAGAAGGGTA	SP	FIBROBLAST_VI	FALSE		FCAImmP7198630-AGCGGTCCACACCGCA	LI	DC2	FALSE		FCAImmP7277564-GGGATGACAGGTGCCT	TH	DP(P)_T	FALSE		Human_colon_16S8159187-ATTATCCTCCCTGACT	GU	EPITHELIUM_II	FALSE		FCAImmP7277559-TTGAACGCAACAACCT	BM	EARLY_MK	FALSE		FCAImmP7555859-TTGACTTGTAGCCTCG	KI
			F38_liver_CD45+_FCAImmP7528286_AGAGCGACATTACCTT	Kupffer Cell		CTTTGCGCACTTAACG-2	Fibroblasts		cell_7928	Visceral endoderm		TACCTATAGCGATTCT-1	HSPC_2_IPSC		AGTAACCTCGGAATTC-2-0	Erythroid_ipsc		FCAImmP7579224-GGCTCGAAGTGAATTG	SK	CD4+T	FALSE		FCAImmP7803039-CTCATTAGTCTAGTCA	SP	ENDOTHELIUM_I	FALSE		FCAImmP7198630-TCGCGTTGTCAACTGT	LI	DC2	FALSE		FCAImmP7277564-TTCCCAGAGCCGCCTA	TH	CD8AA	FALSE		Human_colon_16S8159187-TACCTTACACAGACTT	GU	EPITHELIUM_II	FALSE		FCAImmP7277559-GTCGGGTAGAAACGCC	BM	MID_ERYTHROID	FALSE		FCAImmP7555859-GGCGACTTCGCTTAGA	KI
			F38_liver_CD45+_FCAImmP7528286_AGCTTGATCGACCAGC	Kupffer Cell		CTTTGCGGTGTTCTTT-2	CD4+T Cells		cell_7929	ExE mesoderm		TACCTTACATGCTAGT-1	HSPC_2_IPSC		AGTACCACAAGTTCGT-2-0	Erythroid_ipsc		FCAImmP7579224-ACCGTAATCGGTCCGA	SK	MONOCYTE_II_CCR2	FALSE		FCAImmP7803039-CACTCCACATAGTAAG	SP	FIBROBLAST_VII	FALSE		FCAImmP7198630-CTACGTCAGATATACG	LI	MACROPHAGE_IRON_RECYCLING	FALSE		FCAImmP7277564-CTTCTCTAGAGAACAG	TH	DN(P)_T	FALSE		Human_colon_16S8159187-GGCCGATTCCTGTACC	GU	EPITHELIUM_CYCLING	FALSE		FCAImmP7277559-TCATTTGTCCTTGGTC	BM	CMP	FALSE		FCAImmP7555859-CTGGTCTGTGCTAGCC	KI
[truncated: 494,499+ more rows]
[truncated: 110 more columns]
