# Supplementary material for: Yolk sac cell atlas reveals multiorgan functions during human early development
Source: Science. Author manuscript; Available in PMC 2023 Aug 26. (PMC7614978; doi:10.1126/science.add7564)
Supplement: Table S8 [file EMS185071-supplement-Table_S8.xlsx]

## Sheet: T_08 LR YS SS2
LR: YS scRNAseq trained_human_gastrula_ss2 ElasticNet prediction probabilities
Barcodes	predicted	AEC	CMP	DC2	DC_precursor	Early_Erythroid	Endoderm	Eo_Baso_Mast_precursor	Eo_Basophil	Erythroid	Fibroblast	HE	HSPC_1	HSPC_2	ILC_precursor	Immature_EC	LMPP	Lymphoid_progenitor	MEMP	MK	MOP	Macrophage	Mast_cell	Mesothelium	Microglia	Monocyte	Monocyte_Macrophage	NK	Neutrophil_precursor	Pre_Macrophage	Prolif_AEC	Prolif_Sinusoidal_EC	Promonocyte	Sinusoidal_EC	Smooth_Muscle	VWF_EC	confident_calls	cell.labels	consensus_clus_prediction	orig_labels
WSSS_F_Imm8725441	Erythroid	0.000291266	0.00113771	9.0141e-06	1.64122e-05	0.00493863	0.00276646	4.55333e-05	0.00148929	0.83847	4.77513e-05	0.000123694	0.00139658	0.00317142	0.0192157	0.000139748	0.00030744	0.0185098	3.63102e-05	0.00165183	1.57907e-05	0.00588754	0.0966837	0.000307448	1.07138e-05	0.000163194	1.78916e-05	6.53858e-06	0.000817737	1.78554e-07	1.77288e-06	3.77956e-06	2.38886e-06	0.000387764	0.00180553	0.000122984	Erythroid	SS2	Erythroid	SS2
WSSS_F_Imm8725442	Erythroid	1.68864e-05	5.03602e-06	1.40146e-05	0.00014993	8.39846e-06	8.022e-05	2.29521e-05	8.31195e-06	0.990213	0.00264177	0.0013948	0.000623304	2.30151e-05	2.64591e-05	0.000316828	5.8854e-05	3.91412e-05	1.08727e-05	9.06072e-06	5.67519e-05	0.00156658	0.000172925	1.11355e-06	2.123e-05	0.000287234	6.77911e-06	0.00131144	0.00041838	1.07217e-07	2.12301e-05	6.76747e-06	2.39458e-06	0.000318175	8.81678e-05	5.78244e-05	Erythroid	SS2	Erythroid	SS2
WSSS_F_Imm8725443	Endoderm	0.000139609	2.87541e-06	2.58922e-05	3.78225e-05	5.47568e-05	0.996058	3.25521e-05	3.66428e-05	4.75467e-06	6.3046e-05	1.02369e-05	2.66082e-05	4.46401e-05	8.13372e-06	7.58002e-06	3.26716e-06	2.66594e-06	6.2561e-06	8.69963e-06	1.1958e-05	4.62507e-07	0.000105239	7.09279e-06	0.00242571	1.61087e-05	1.26902e-05	2.06429e-06	4.00888e-06	5.27517e-08	1.00539e-06	2.83324e-06	5.95674e-06	0.000772999	5.36021e-05	4.24067e-06	Endoderm	SS2	Endoderm	SS2
WSSS_F_Imm8725444	Sinusoidal_EC	1.59154e-05	5.06681e-06	1.69216e-08	8.18851e-07	5.38393e-05	2.39662e-05	8.30473e-06	7.10329e-06	0.0195263	0.000429599	5.64714e-05	0.000669843	3.85439e-05	8.16474e-06	0.00207974	0.000181651	0.000331633	0.000276063	6.53766e-06	3.68494e-06	0.000226634	0.000141141	2.21104e-07	1.98035e-05	2.2863e-05	4.0381e-07	4.19852e-05	2.07183e-05	5.02749e-08	4.99279e-09	0.000334979	5.27312e-06	0.974366	0.000379164	0.000717435	Sinusoidal_EC	SS2	Erythroid	SS2
WSSS_F_Imm8725445	Fibroblast	5.96381e-06	0.000196572	5.7115e-05	5.60643e-05	3.4231e-05	3.97852e-06	3.46914e-07	2.08739e-06	0.000187939	0.576143	1.01875e-05	0.000195591	4.98224e-05	0.000443548	4.35238e-06	7.19745e-05	9.42858e-06	9.00802e-07	2.82552e-08	2.38619e-05	3.66801e-06	6.12913e-05	0.395562	0.000172917	1.5439e-05	1.64405e-05	3.59837e-05	1.21594e-05	1.78253e-08	3.05799e-09	3.7329e-08	5.09713e-07	1.34871e-05	0.0265716	3.76679e-05	Fibroblast	SS2	Erythroid	SS2
WSSS_F_Imm8725446	Erythroid	0.00273404	0.13588	0.00804173	0.00700749	0.0402254	0.000107679	0.00145519	0.000207332	0.50094	8.62682e-05	3.86814e-05	0.0111771	0.0135664	0.00240502	0.00511358	0.00093586	0.0157776	0.00647007	0.0234175	0.000741612	0.0229229	0.000695583	0.00219107	4.08344e-06	7.57803e-05	4.06698e-05	0.00101109	0.187143	1.99735e-06	4.91925e-06	4.86771e-05	0.00111902	0.00024935	0.00741237	0.000751461	Erythroid	SS2	Erythroid	SS2
WSSS_F_Imm8725447	Endoderm	0.000156528	4.24422e-05	1.72991e-05	2.32182e-06	6.79037e-06	0.991687	0.000345303	0.000121398	3.13672e-05	0.000187247	1.8386e-05	0.00050058	0.00011674	6.76109e-06	2.17546e-05	6.3804e-05	9.59158e-06	5.77572e-05	1.81157e-06	9.01219e-05	7.19532e-07	0.000112871	3.16446e-06	0.00613423	9.02718e-06	5.12083e-06	1.93778e-06	3.67951e-05	3.69979e-07	1.85163e-06	3.0054e-06	7.94582e-06	0.000106402	7.701e-05	1.44416e-05	Endoderm	SS2	Endoderm	SS2
WSSS_F_Imm8725448	Endoderm	2.15618e-06	1.96062e-07	2.62736e-05	0.000570201	1.60987e-07	0.485701	0.000129359	7.07637e-09	0.435579	0.0488421	0.0204477	0.00359845	3.46451e-06	3.46393e-06	0.00165585	9.56762e-05	9.10154e-05	0.000324512	3.32367e-07	7.16921e-06	3.36016e-05	1.42013e-07	2.12376e-07	0.000597023	9.17219e-05	4.82047e-06	0.000154426	4.66517e-06	4.68489e-09	1.4496e-07	0.000212025	2.24321e-06	0.00177312	3.45115e-06	4.39945e-05	Endoderm	SS2	Endoderm	SS2
WSSS_F_Imm8725449	Erythroid	0.000205789	1.02195e-05	2.63348e-05	0.000221804	5.92028e-06	0.0131092	0.000243076	5.40588e-05	0.941156	0.00481921	0.00116194	0.0006989	3.07947e-05	1.96454e-05	0.000586682	0.000328274	0.0301521	5.73384e-05	0.000118845	7.33203e-05	0.00285197	0.00161853	9.09414e-07	0.00052198	4.08459e-05	5.67095e-06	3.28322e-05	4.41812e-05	2.7267e-08	1.30069e-06	2.10891e-05	5.92858e-06	0.000828261	0.000759811	0.000187498	Erythroid	SS2	Erythroid	SS2
WSSS_F_Imm8725450	Mesothelium	8.5992e-07	2.22806e-05	7.59459e-07	1.74454e-07	0.000517031	2.92174e-06	1.10325e-07	6.07146e-05	2.13783e-05	0.032456	3.19374e-06	0.000131943	7.43323e-05	1.79535e-05	5.72935e-07	5.32278e-06	7.90739e-07	8.54445e-07	5.27652e-07	3.14644e-06	1.04934e-05	0.00202232	0.943947	0.000339668	8.36729e-06	8.29872e-07	4.82579e-07	5.48285e-06	6.39587e-10	2.23102e-11	4.05876e-09	4.24884e-07	0.000267841	0.0200705	6.05272e-06	Mesothelium	SS2	Erythroid	SS2
WSSS_F_Imm8725451	Fibroblast	1.11045e-05	4.21151e-05	4.12014e-05	6.16876e-05	4.59531e-05	7.14475e-06	9.75699e-06	2.10631e-05	0.0204941	0.943716	0.000185738	0.000860891	3.97753e-05	5.11002e-05	0.000238532	0.000141101	0.00048509	1.72244e-05	4.3027e-07	2.37392e-05	0.000200094	0.00631675	0.00670168	0.000297151	0.000144676	2.11118e-05	1.97117e-05	1.40014e-05	3.22745e-08	9.13734e-09	3.68996e-07	1.47002e-05	0.000249249	0.0194982	2.84602e-05	Fibroblast	SS2	Erythroid	SS2
WSSS_F_Imm8725452	Fibroblast	2.90487e-06	2.0292e-06	5.74016e-06	2.88276e-06	8.4252e-06	1.72278e-05	6.6549e-09	1.82824e-07	6.13773e-05	0.532498	1.73522e-06	0.000100476	1.27545e-05	0.000201286	1.9185e-07	1.13391e-05	2.94795e-07	9.7351e-08	5.51673e-07	2.75559e-06	3.70378e-07	1.54275e-05	0.465948	0.000712037	4.27656e-06	1.01304e-05	2.34235e-05	1.90608e-06	1.06159e-08	2.36158e-11	3.10438e-08	3.02693e-07	0.000204618	0.000138243	1.0985e-05	Fibroblast	SS2	Erythroid	SS2
WSSS_F_Imm8725453	Erythroid	0.00216114	0.0141399	0.00171078	0.00321495	0.00190365	0.000138978	0.000439315	0.000549604	0.877363	0.000206715	0.000516436	0.0023817	0.00220418	0.00137104	0.0021613	0.000366998	0.00281166	0.00075814	0.00693921	0.000325241	0.00970639	0.00294531	0.000126228	7.82704e-06	0.000569242	7.27614e-05	0.000590696	0.060706	2.54676e-06	3.02279e-05	4.191e-05	0.000257463	0.000360362	0.00216767	0.000751819	Erythroid	SS2	Erythroid	SS2
WSSS_F_Imm8725454	Erythroid	6.87274e-09	0.000118752	5.17276e-05	1.90257e-06	0.0193775	1.32166e-06	3.69011e-05	0.000725597	0.83859	0.000153438	1.14093e-06	3.27389e-07	0.000421847	1.39653e-05	1.36045e-07	0.00188076	4.5604e-05	0.000262047	2.67106e-06	0.00213463	6.53661e-06	1.9056e-05	0.000274806	4.96418e-05	6.21834e-06	0.00474853	6.36143e-06	8.21345e-07	0.109797	0.0162132	0.00278519	0.00227171	3.88424e-07	1.15204e-07	2.30186e-07	Erythroid	SS2	Erythroid	SS2
WSSS_F_Imm8725455	Mesothelium	4.52777e-07	1.14322e-05	1.17431e-06	1.05072e-06	3.59227e-06	2.3242e-06	1.00307e-08	5.60071e-07	1.34367e-06	0.016966	1.92049e-07	3.88397e-05	1.33274e-05	0.000107021	2.16348e-08	5.50683e-06	5.78767e-08	4.33314e-08	1.21743e-07	1.03484e-05	9.68198e-08	1.36199e-05	0.981342	0.000128308	5.03932e-06	4.86506e-06	7.62328e-06	1.32959e-06	5.32911e-09	5.35874e-12	4.50422e-09	1.7722e-07	4.20944e-05	0.00128838	2.93058e-06	Mesothelium	SS2	Erythroid	SS2
WSSS_F_Imm8725456	Mesothelium	2.57057e-06	3.22384e-05	2.79974e-05	1.7563e-05	5.39758e-06	1.01361e-06	5.42845e-08	5.0683e-07	4.32213e-05	0.12654	1.80652e-06	0.000307105	1.21523e-05	0.000324908	2.78259e-06	1.69705e-06	1.32135e-07	1.06353e-07	1.08166e-06	8.14995e-06	2.07301e-06	2.27827e-05	0.871614	5.87371e-05	2.25345e-05	2.0475e-05	0.000207071	5.96787e-05	1.04995e-09	1.69355e-11	1.25826e-08	1.27021e-06	1.95933e-05	0.000629724	1.13345e-05	Mesothelium	SS2	Erythroid	SS2
WSSS_F_Imm8725457	Erythroid	0.000697556	0.0116555	0.00549178	0.00757617	0.000782157	0.244199	0.000951123	2.09707e-05	0.705919	0.00107502	0.000122853	0.00263185	0.000454007	0.000462219	0.00163913	0.000679111	0.00450524	0.000327134	0.000478612	0.000392044	8.02676e-05	0.000405128	1.9729e-05	0.000192027	0.000133689	6.09681e-05	0.00108916	0.00545136	4.43245e-07	1.35244e-05	0.000138386	0.000712379	0.000234201	0.000135581	0.00127285	Erythroid	SS2	Erythroid	SS2
WSSS_F_Imm8725458	Erythroid	0.001793	0.0429009	0.00597488	0.0102579	0.00363176	0.0261802	0.00326083	7.62903e-05	0.800893	0.00117271	0.000117346	0.00605726	0.00150934	0.000669833	0.00333824	0.00149869	0.0490792	0.00116778	0.00124547	0.000728088	0.00144759	0.00148831	3.07746e-05	7.61422e-05	9.0696e-05	4.9996e-05	0.00133237	0.0305037	7.81026e-07	1.54296e-05	0.000106241	0.000626467	0.000239966	0.00123146	0.00120737	Erythroid	SS2	Erythroid	SS2
WSSS_F_Imm8725459	Endoderm	9.19359e-05	4.97989e-05	1.01775e-05	7.72153e-06	0.000220968	0.994445	4.79157e-05	7.16766e-05	2.34091e-06	5.26143e-05	1.07137e-06	1.80887e-05	3.75219e-05	4.3549e-05	7.30291e-06	5.78973e-06	5.55203e-06	5.30977e-06	2.70686e-06	1.05429e-05	4.98893e-08	0.000789224	6.59881e-06	0.00378507	5.28721e-06	7.03228e-06	8.03029e-06	1.33493e-06	1.10663e-08	6.3225e-07	1.00167e-06	6.70599e-06	0.000211811	3.35816e-05	6.35384e-06	Endoderm	SS2	Endoderm	SS2
WSSS_F_Imm8725460	Erythroid	3.31065e-06	1.11103e-05	3.25999e-07	4.64815e-05	0.000627654	2.34117e-06	1.77098e-05	7.52261e-05	0.987732	5.80827e-06	1.04508e-06	1.08507e-06	2.08866e-06	2.43404e-06	1.23286e-05	7.39078e-05	8.47313e-06	2.98352e-05	3.90067e-06	0.00038336	1.42527e-06	8.27146e-05	8.48503e-05	0.00107946	7.84941e-05	0.00215508	1.62282e-05	1.4881e-06	0.00721643	8.83208e-06	1.07091e-06	5.73487e-05	1.23326e-05	0.000147925	1.5828e-05	Erythroid	SS2	Erythroid	SS2
WSSS_F_Imm8725461	Erythroid	0.000230432	2.26275e-05	8.86316e-05	0.000205167	1.31512e-05	0.000419013	9.18143e-05	6.65853e-05	0.91218	0.00295305	0.0172337	0.0113156	0.00149218	0.000601152	0.00208261	0.000556054	0.00103801	0.00053868	0.00148149	3.37624e-05	0.0434414	0.000177322	5.04986e-06	5.2343e-06	0.00154957	3.94208e-06	0.000270271	0.000775242	3.05177e-07	8.18396e-06	5.51602e-05	5.82733e-06	0.000468498	0.000300213	0.000290212	Erythroid	SS2	Erythroid	SS2
WSSS_F_Imm8725462	Mesothelium	5.41958e-07	1.27949e-06	2.20702e-07	2.09198e-06	3.65732e-06	2.37204e-06	1.26298e-07	3.2792e-06	2.346e-05	0.130278	6.00402e-06	7.18428e-05	9.14101e-06	2.85449e-05	4.10039e-06	1.89509e-06	6.32067e-07	7.46735e-07	1.54545e-06	1.15529e-05	2.70531e-06	0.000175273	0.853077	0.000454376	3.19265e-06	4.54805e-06	6.65163e-06	1.77102e-05	3.74253e-10	6.99037e-12	7.51575e-09	4.73034e-08	0.000481646	0.0153224	3.29851e-06	Mesothelium	SS2	Erythroid	SS2
WSSS_F_Imm8725463	Erythroid	6.70807e-05	7.12513e-06	1.86283e-05	0.000158853	9.46879e-06	0.00249947	3.3835e-05	2.41937e-05	0.966514	0.0016295	0.0134636	0.00380885	0.000388287	0.00029594	0.00143965	0.000229062	0.000400312	0.00066059	0.00275638	3.05554e-05	0.00215829	0.000977064	7.19252e-05	0.000100472	0.00128717	6.50429e-05	3.25233e-05	8.25659e-05	3.74217e-07	2.49652e-06	7.44375e-06	2.04664e-05	0.000579809	7.88028e-05	0.000100554	Erythroid	SS2	Erythroid	SS2
WSSS_F_Imm8725464	Erythroid	0.000119615	2.27451e-05	3.71237e-05	8.81854e-05	1.46639e-05	0.000138915	6.28938e-05	3.84273e-05	0.927963	0.00261303	0.0128192	0.00619733	0.000632818	0.000545776	0.00153539	0.000344987	0.00100595	0.000282454	0.000947568	3.43476e-05	0.0410977	0.000266809	1.49114e-05	6.2701e-06	0.00130611	6.32165e-06	0.000102871	0.000614379	6.98968e-08	2.62312e-06	2.90992e-05	4.39848e-06	0.000616105	0.000296176	0.000191443	Erythroid	SS2	Erythroid	SS2
WSSS_F_Imm8725465	Mesothelium	1.30487e-06	1.73662e-06	2.54494e-06	2.89513e-06	1.67703e-05	4.23783e-06	1.4432e-08	6.65439e-07	1.19138e-05	0.0796626	2.54557e-07	4.32714e-05	1.79351e-05	4.10324e-05	1.66456e-07	1.06852e-06	4.579e-08	9.86108e-08	3.87054e-07	3.08047e-06	9.37409e-08	5.27418e-06	0.914149	0.00153099	3.07483e-06	1.36282e-05	3.45917e-06	1.98232e-05	9.53224e-10	1.22557e-12	1.08832e-09	4.03721e-07	4.93644e-05	0.00441035	2.62604e-06	Mesothelium	SS2	Erythroid	SS2
WSSS_F_Imm8725466	Endoderm	0.000709174	0.00262094	0.000858426	0.0260328	2.98946e-06	0.768635	0.028624	1.25976e-05	0.140957	0.00141397	4.79882e-05	0.000809313	6.44579e-05	6.82808e-05	0.00375146	8.77284e-05	0.000299188	0.00117066	7.93682e-05	0.00126528	9.88937e-06	0.000146406	0.000362813	0.00206911	0.000165014	0.00120688	0.0122768	0.00289229	2.87371e-06	9.33263e-05	0.000181768	0.00241168	8.23607e-05	5.61133e-05	0.000532144	Endoderm	SS2	Endoderm	SS2
WSSS_F_Imm8725467	Erythroid	0.00210264	0.0302169	0.01248	0.0174333	0.00383681	0.00989509	0.00232226	2.48409e-05	0.853653	0.00225133	9.82972e-05	0.00373255	0.000578395	0.00045493	0.00740303	0.000265142	0.0175226	0.000584076	0.00188363	0.000640747	0.00136041	0.00103211	6.07502e-05	0.000152891	3.88369e-05	2.97661e-05	0.0023753	0.0242499	6.87708e-08	9.60372e-06	0.000148389	0.000813071	0.000251763	0.000587604	0.00150975	Erythroid	SS2	Erythroid	SS2
WSSS_F_Imm8725468	Endoderm	0.000194564	0.00154183	0.000324988	5.61375e-05	0.000255309	0.987314	0.00182778	9.23418e-05	0.000155716	7.95903e-05	1.32392e-05	0.000148455	9.26616e-05	3.46337e-05	2.95975e-05	5.17534e-05	3.53353e-05	0.000135749	1.32417e-06	4.70129e-05	1.16594e-06	0.000174329	8.11878e-05	0.00672821	2.02556e-05	9.6066e-05	4.16918e-06	0.00020154	1.47987e-07	2.86493e-06	4.56145e-06	5.05117e-05	9.83875e-05	8.53722e-05	1.91085e-05	Endoderm	SS2	Endoderm	SS2
WSSS_F_Imm8725469	Endoderm	0.00123379	0.0103649	0.0106223	0.0460196	1.23531e-05	0.402766	0.0268571	7.05817e-06	0.388154	0.046897	0.00319011	0.00279085	3.17463e-05	9.61183e-05	0.0106701	0.0013178	0.0121722	0.000533761	4.46093e-05	0.0012733	0.000133458	0.000254901	1.79135e-06	0.000698342	0.000452615	0.000692713	0.00538803	0.0237358	1.07607e-06	0.000360522	0.000395702	0.00103329	8.49897e-05	1.4688e-05	0.0016979	Endoderm	SS2	Endoderm	SS2
WSSS_F_Imm8725470	Mesothelium	1.54228e-06	2.31883e-05	5.89314e-06	1.6211e-06	4.70749e-06	3.79475e-06	4.66317e-08	3.03682e-06	1.65632e-06	0.33178	1.65117e-06	7.87309e-05	1.22221e-05	5.34223e-05	1.8911e-07	1.78878e-05	5.75819e-07	1.51264e-07	6.97503e-08	1.21453e-05	3.09428e-06	2.16655e-05	0.666885	0.000137671	3.84831e-06	4.51909e-06	0.000172817	9.90547e-06	1.34638e-08	5.77427e-11	1.55095e-08	3.85683e-07	3.35583e-05	0.000697607	2.76564e-05	Mesothelium	SS2	Erythroid	SS2
WSSS_F_Imm8725471	Endoderm	0.000159603	1.77625e-05	1.68449e-05	9.89369e-06	2.46852e-05	0.995912	1.46096e-05	3.98123e-05	6.94053e-06	5.90026e-05	2.68645e-06	4.22659e-05	3.18176e-05	1.11452e-05	6.10106e-06	5.2053e-06	6.37554e-07	2.97687e-06	3.41916e-06	2.48378e-05	6.67027e-08	0.000384259	2.6334e-05	0.00277959	1.2955e-05	1.54446e-05	1.25428e-05	2.87963e-06	9.1638e-08	9.86705e-07	2.40341e-06	1.23672e-05	0.000303605	4.54371e-05	8.75836e-06	Endoderm	SS2	Endoderm	SS2
WSSS_F_Imm8725472	Mesothelium	6.78662e-07	5.81827e-06	3.88754e-07	9.30876e-07	0.000149295	2.31079e-06	3.60565e-10	1.80867e-07	8.75608e-07	0.00625568	6.05039e-08	1.20382e-05	1.13657e-05	0.00119344	7.4266e-09	1.58512e-07	3.22919e-08	2.01271e-09	8.06883e-07	2.92667e-07	5.4675e-08	9.79196e-05	0.990705	0.00013871	2.4465e-06	4.35767e-06	2.07555e-06	1.90726e-06	9.86372e-11	1.06187e-13	3.49527e-10	2.85915e-08	0.000458482	0.000954554	5.17253e-07	Mesothelium	SS2	Erythroid	SS2
WSSS_F_Imm8725473	Mesothelium	1.04712e-06	5.77407e-07	1.08945e-06	3.31369e-08	2.13796e-05	2.15608e-07	4.04224e-11	1.11311e-07	1.90276e-05	0.0704367	7.13908e-08	8.9633e-06	2.9603e-06	0.000527367	6.56894e-08	1.24367e-08	7.13428e-10	1.57308e-10	9.82554e-08	2.70615e-07	4.20675e-06	7.24819e-06	0.928137	1.20322e-05	4.47161e-06	7.90651e-07	8.43851e-05	6.37438e-08	1.65141e-11	1.46379e-12	4.47871e-09	1.88203e-07	7.22279e-05	0.000642828	1.48193e-05	Mesothelium	SS2	Erythroid	SS2
WSSS_F_Imm8725474	Erythroid	0.00462528	0.0176799	0.00580608	0.00397806	0.000741531	0.0146741	0.000428346	7.37788e-05	0.927956	0.00289598	0.000322598	0.00171897	0.000467775	4.90849e-05	0.00245757	0.000545447	0.00288604	0.000166229	8.77122e-05	0.000493267	9.49902e-05	0.00513328	3.71062e-06	0.00123092	2.03557e-05	1.13262e-05	0.000208835	0.00334942	8.28573e-07	3.78185e-05	0.000113486	0.000388603	0.000289879	0.000309205	0.000753795	Erythroid	SS2	Erythroid	SS2
WSSS_F_Imm8725475	Erythroid	0.000336332	0.00108594	0.000981952	0.000866519	0.000934144	0.000722942	7.36509e-05	1.79969e-05	0.981545	0.000829819	0.000150963	0.00179109	0.000401319	0.000115571	0.000412194	9.63089e-05	0.000462443	0.000196944	0.000740368	0.000186591	0.00169592	0.00151644	9.2689e-05	7.24959e-05	2.03613e-05	5.0676e-06	0.000403556	0.00224018	4.60579e-08	7.43354e-07	1.75226e-05	6.24436e-05	0.000435154	0.00124293	0.000246895	Erythroid	SS2	Erythroid	SS2
WSSS_F_Imm8725476	Erythroid	0.000249612	4.87097e-05	8.93896e-05	0.000382384	7.42008e-06	0.00895432	2.5899e-05	9.6399e-05	0.97962	0.000512787	0.00184671	0.000516364	0.000124581	7.29567e-05	0.00012443	0.000277603	0.000625866	4.59925e-06	5.49861e-05	0.000155681	0.00175668	0.00118393	9.47792e-05	4.11237e-05	0.000405531	3.4064e-05	3.80615e-05	0.00049499	1.3872e-07	1.42864e-06	5.14703e-06	2.93234e-06	0.000298781	0.001784	6.74541e-05	Erythroid	SS2	Erythroid	SS2
WSSS_F_Imm8725477	Erythroid	0.0160324	0.224445	0.0138916	0.0320463	0.024753	0.000923952	0.0031625	0.000473999	0.551246	0.000130955	1.71881e-05	0.00334554	0.00683993	0.000527448	0.00264992	0.00332536	0.0226256	0.00426466	0.00988426	0.00158647	0.0165169	0.000779509	0.000147483	1.03784e-05	0.000196408	0.000281366	0.00175302	0.0505509	1.04696e-05	0.000374206	0.000221912	0.00274314	0.00025526	0.00185931	0.00212708	Erythroid	SS2	Erythroid	SS2
WSSS_F_Imm8725478	Mesothelium	0.000190635	5.47884e-06	1.77547e-05	0.00019652	5.29824e-08	0.00014216	8.28834e-07	1.11416e-05	0.000504094	0.0558811	1.5316e-06	0.000324346	2.13667e-05	0.000643776	7.30374e-06	5.48742e-06	4.06504e-07	8.03533e-08	1.22434e-05	6.03301e-05	1.99285e-06	4.1881e-05	0.932566	5.01965e-05	0.000353937	0.000159646	0.00243457	0.000187078	4.44352e-07	1.39647e-08	2.43314e-07	4.67026e-06	1.53528e-05	0.00604623	0.000111439	Mesothelium	SS2	Erythroid	SS2
WSSS_F_Imm8725479	Erythroid	6.58394e-06	0.000189296	1.26776e-06	4.23095e-05	0.0145834	5.04809e-06	8.10102e-05	8.19964e-05	0.975798	6.55982e-07	1.83803e-06	1.23243e-05	1.63117e-05	3.27302e-05	5.40782e-06	5.48406e-05	6.46406e-06	0.000165838	1.81883e-05	0.000186099	4.64296e-07	0.000494929	0.00027026	0.000890139	3.25281e-05	0.000114369	7.7036e-05	1.48798e-05	0.00338829	8.76326e-07	7.5425e-08	0.000169332	3.16503e-05	0.00322233	2.67642e-06	Erythroid	SS2	Erythroid	SS2
WSSS_F_Imm8725480	Endoderm	3.6852e-05	3.26331e-05	7.92625e-05	5.82732e-06	4.16161e-05	0.991844	0.000117121	1.83941e-05	4.22469e-06	0.000283762	2.50928e-05	0.000109552	1.99818e-05	1.11967e-05	1.73403e-05	4.13886e-05	2.05797e-06	6.38454e-05	7.95819e-07	1.37337e-05	2.39755e-07	4.87306e-05	4.63116e-06	0.00676246	1.85891e-05	1.23389e-05	2.50465e-05	1.49516e-06	3.66416e-08	3.73767e-06	1.45403e-05	1.80108e-05	0.000290203	1.81796e-05	1.34488e-05	Endoderm	SS2	Endoderm	SS2
WSSS_F_Imm8725481	Endoderm	5.9056e-05	7.4458e-06	6.7367e-05	0.00235082	9.73113e-07	0.954983	0.000242184	6.46388e-07	0.0287562	0.0024367	4.56027e-06	7.1713e-05	6.41858e-06	1.1648e-05	0.00292613	1.35398e-06	4.62048e-05	4.78972e-05	8.77338e-05	0.000625394	2.06123e-06	1.71023e-05	0.00103085	0.0032732	3.34095e-05	0.00142509	0.000296046	0.000196409	5.87073e-08	2.02026e-07	6.55053e-06	0.000279907	7.97267e-05	7.50497e-05	0.00055053	Endoderm	SS2	Endoderm	SS2
WSSS_F_Imm8725482	Erythroid	8.65042e-05	3.44637e-07	7.0327e-06	1.69217e-05	2.99284e-06	0.00848508	6.03705e-05	2.28819e-05	0.973835	0.00955596	0.00149161	0.00203242	0.000112504	0.000264618	0.00122092	1.3793e-05	0.000277204	7.05802e-05	0.000322405	5.44838e-06	0.000622258	0.000600219	1.64467e-05	0.000276783	0.000120795	1.21049e-06	1.58137e-05	4.91795e-05	1.77152e-08	2.52519e-07	3.21053e-06	1.41228e-06	0.000203468	0.000108106	9.66922e-05	Erythroid	SS2	Erythroid	SS2
WSSS_F_Imm8725483	Erythroid	6.10489e-06	5.24463e-05	1.54097e-06	0.000146146	0.000747337	8.40952e-06	0.000104786	0.000280991	0.965596	2.89216e-06	4.29467e-06	3.42916e-06	3.30132e-06	9.8957e-06	1.21851e-05	0.000210679	8.96661e-06	8.72544e-05	3.05422e-05	0.00245583	5.9525e-07	0.00206381	0.000690576	0.00268257	0.000353277	0.0109864	1.32148e-05	1.19463e-05	0.0123337	0.000122408	1.80916e-06	0.000498751	1.72584e-05	0.000442123	8.62178e-06	Erythroid	SS2	Erythroid	SS2
WSSS_F_Imm8725484	Mesothelium	4.51345e-07	1.78901e-06	3.54854e-06	2.14459e-06	1.94887e-06	4.03068e-06	9.69077e-10	4.10096e-08	2.80167e-05	0.0769436	4.13881e-06	5.18779e-05	4.90716e-06	3.92772e-05	5.52104e-08	3.89748e-07	1.37588e-09	6.46385e-09	7.18597e-06	1.10373e-05	1.53184e-07	2.51901e-07	0.922069	0.000148128	9.04371e-06	3.2123e-06	4.7166e-05	2.60973e-05	1.91528e-09	1.98534e-12	2.07762e-08	7.20809e-08	0.000395049	0.0001954	1.82463e-06	Mesothelium	SS2	Erythroid	SS2
WSSS_F_Imm8725485	Erythroid	0.00197701	0.00128844	0.0001202	0.00108752	0.000305573	0.00223948	0.000790133	7.69245e-05	0.926817	0.00235575	0.000714547	0.00871418	0.00214814	0.00151817	0.0015004	0.00388296	0.0274642	0.0017152	0.000920674	0.000124787	0.00908951	0.000314895	5.29447e-06	2.94627e-05	0.000951894	4.9919e-05	0.000272284	0.00130521	6.39538e-07	5.43487e-05	0.000156362	4.77472e-05	0.00112055	0.000284062	0.000557055	Erythroid	SS2	Erythroid	SS2
WSSS_F_Imm8725486	Erythroid	0.00064186	0.0010407	0.000834177	0.00680527	0.000434749	0.00708633	0.0013389	4.68783e-05	0.96054	0.00228495	0.000299456	0.00317481	0.000372827	0.000188623	0.00176206	0.000630919	0.00415182	0.000402908	0.000293248	0.000279257	0.00135974	0.000407538	3.22947e-06	8.16674e-05	0.000278963	2.93892e-05	0.00226051	0.0016612	4.36184e-07	0.000156279	0.000104206	8.42199e-05	0.000317377	0.000156902	0.000488952	Erythroid	SS2	Erythroid	SS2
WSSS_F_Imm8725487	Endoderm	7.02399e-05	2.38034e-05	1.56424e-05	2.89041e-06	4.91403e-05	0.99663	2.50549e-05	0.00011944	6.14019e-07	6.8085e-05	2.19376e-06	2.1416e-05	4.47017e-05	2.94989e-05	1.31607e-05	2.34591e-06	1.1625e-06	3.75043e-06	3.26614e-06	2.90052e-05	2.99407e-07	0.000330016	6.76063e-05	0.00225032	7.49673e-06	1.25996e-05	5.31851e-06	1.69653e-06	1.22889e-08	1.48692e-06	1.57869e-06	5.70864e-06	7.36124e-05	7.63115e-05	1.01772e-05	Endoderm	SS2	Endoderm	SS2
WSSS_F_Imm8725488	Endoderm	0.000189373	4.97813e-05	2.1506e-05	0.00022166	1.84398e-06	0.989135	0.00212027	6.96128e-05	0.000142485	0.00316116	1.05288e-05	0.000108771	6.17419e-05	7.25545e-05	0.000134274	1.32619e-05	0.000112977	2.34183e-05	1.65174e-05	0.00067211	3.20648e-06	0.000697727	3.58764e-05	0.00122026	2.80061e-05	8.56551e-05	0.00063111	0.000586541	1.48267e-07	1.71691e-05	7.23546e-06	9.52433e-05	0.000188016	3.09732e-05	3.37381e-05	Endoderm	SS2	Endoderm	SS2
WSSS_F_Imm8725489	Endoderm	0.000946191	0.00199208	0.00374007	0.00173415	4.07855e-05	0.944037	0.0138297	0.000104105	0.00536433	0.000655601	0.000275991	0.00144276	8.15014e-05	4.89172e-05	0.00220324	0.00056546	8.91637e-05	0.00303125	3.2865e-05	0.000978527	3.34622e-05	5.8643e-05	9.32933e-05	0.00271467	0.000747421	0.00419814	0.000524011	0.00505457	5.10742e-06	0.000226779	0.000549927	0.00334422	0.000497131	0.000331085	0.000427435	Endoderm	SS2	Endoderm	SS2
WSSS_F_Imm8725490	Erythroid	8.79325e-05	5.60214e-07	2.97546e-05	7.24959e-05	8.10432e-07	0.000963741	2.39632e-05	4.95513e-06	0.990339	0.00207377	0.0007699	0.000309489	4.51582e-06	3.98478e-06	0.00018964	3.62423e-06	1.41875e-06	2.18102e-05	2.74902e-05	1.37189e-05	6.12575e-05	0.000285604	3.99383e-06	0.00264863	8.79871e-05	1.48921e-06	2.40583e-05	5.01785e-06	2.92231e-09	6.83028e-07	4.42866e-06	1.47952e-05	0.00184843	4.47142e-05	2.62248e-05	Erythroid	SS2	Erythroid	SS2
WSSS_F_Imm8725491	Erythroid	0.000709001	0.000434429	0.000167367	0.000983993	0.000178677	0.000124714	6.58008e-05	9.51078e-05	0.902209	0.000426074	0.000747872	0.00313915	0.00106298	0.00110479	0.000890054	0.000476935	0.00647946	0.000117187	0.00750584	0.000119503	0.0651139	0.000351667	0.00140476	5.84065e-06	0.000930904	8.15663e-05	0.000179443	0.00245639	2.60851e-07	3.12179e-06	2.51783e-05	3.46491e-05	0.000577385	0.00157536	0.000221552	Erythroid	SS2	Erythroid	SS2
WSSS_F_Imm8725492	Mesothelium	6.73786e-07	1.64374e-06	8.26552e-07	7.23308e-07	7.92929e-07	8.43923e-06	1.02662e-09	1.08278e-06	1.51427e-07	0.0421895	1.37829e-07	7.55904e-06	9.45094e-06	0.000381684	1.03152e-08	1.43619e-07	4.1388e-09	3.84959e-10	1.4368e-06	2.1805e-06	5.76555e-08	3.12235e-05	0.956842	0.000111481	9.94174e-06	2.29206e-06	4.68686e-05	2.22852e-06	2.8947e-09	2.1153e-11	2.64001e-09	2.30515e-08	1.2995e-05	0.000327198	7.26115e-06	Mesothelium	SS2	Erythroid	SS2
WSSS_F_Imm8725493	Mesothelium	2.97688e-06	7.23958e-06	1.71357e-07	2.4905e-06	3.41593e-06	1.04767e-05	1.26527e-09	2.25599e-06	8.70859e-06	0.0157591	2.72666e-07	1.14902e-05	2.66493e-06	0.000853816	4.91588e-09	2.50605e-07	1.01143e-08	3.9294e-10	5.02198e-08	8.68244e-06	2.21911e-08	3.61356e-05	0.982462	0.000208542	3.6993e-06	1.02825e-05	4.06169e-05	1.27093e-05	2.58402e-09	6.33249e-12	5.96297e-10	1.04009e-08	0.000147143	0.000403313	1.01371e-06	Mesothelium	SS2	Erythroid	SS2
WSSS_F_Imm8725494	MK	0.000229821	1.34498e-13	1.71981e-10	2.01901e-07	1.27565e-06	4.05891e-07	8.81867e-06	2.01647e-07	1.71431e-10	0.00193874	4.12241e-06	9.85266e-09	6.46888e-09	1.17708e-07	2.33744e-08	1.47723e-09	1.43643e-06	9.03053e-07	0.996719	3.03461e-05	2.22955e-05	9.73739e-08	1.82222e-12	5.80849e-07	1.23291e-05	1.77663e-08	0.000355697	2.9646e-06	8.25546e-09	4.56218e-07	4.88467e-08	7.45783e-09	1.22297e-05	0.000122211	0.000535076	MK	SS2	Erythroid	SS2
WSSS_F_Imm8725495	Fibroblast	1.07512e-06	6.82223e-06	1.02531e-05	4.19349e-06	8.7734e-06	8.93801e-07	2.11492e-07	2.07418e-06	4.49534e-06	0.65949	2.21261e-06	3.88505e-05	1.89271e-05	1.69802e-05	1.02101e-07	2.99845e-05	1.228e-07	2.2519e-06	3.17547e-08	1.77104e-05	8.77196e-07	2.09793e-05	0.33835	0.00015124	3.27273e-05	4.55069e-05	2.67517e-05	2.0235e-06	4.40191e-08	7.90755e-11	1.49386e-08	1.23445e-06	9.74426e-05	0.00159096	2.45313e-05	Fibroblast	SS2	Erythroid	SS2
WSSS_F_Imm8725496	Erythroid	5.55349e-06	0.000155594	1.01561e-05	0.00017936	0.00421907	9.44218e-06	6.39464e-05	0.000140296	0.87295	9.17922e-06	6.6559e-06	3.56719e-06	1.04408e-05	5.58607e-05	1.89738e-05	0.000309488	2.55088e-05	5.54242e-05	1.53116e-05	0.00195212	9.92985e-07	0.000571615	0.000293346	0.000845842	0.000154568	0.018823	6.52466e-05	1.39718e-05	0.0959521	0.00228274	5.70401e-05	0.000639268	5.75751e-06	9.1596e-05	7.11989e-06	Erythroid	SS2	Erythroid	SS2
WSSS_F_Imm8725497	Erythroid	0.00466232	0.00393857	0.000340861	0.00131442	0.00038936	0.000522976	0.00175152	0.000570403	0.896472	0.000253465	0.000289432	0.00523296	0.0014625	0.00127627	0.00109012	0.00139478	0.00280183	0.00105962	0.00879593	0.000496026	0.0451973	0.00150338	0.000320806	6.16378e-06	0.00247467	0.000260283	0.000547414	0.0119129	1.83805e-06	0.000110874	4.35343e-05	0.000148529	0.000368608	0.00184084	0.00114686	Erythroid	SS2	Erythroid	SS2
WSSS_F_Imm8725498	Mesothelium	2.99637e-06	3.91547e-05	2.36652e-06	5.54788e-06	9.65528e-06	1.41701e-05	4.57504e-08	4.92108e-06	2.17953e-06	0.0125922	3.49051e-06	0.000172781	2.30252e-05	0.000131621	2.66055e-07	9.79762e-06	3.72588e-07	2.73815e-07	6.26364e-07	6.54241e-05	6.83181e-07	8.97732e-06	0.976953	0.000314697	2.44768e-06	1.96239e-05	1.29836e-05	7.49024e-05	3.91486e-09	3.48032e-11	3.77402e-08	6.0919e-08	0.000198866	0.00933049	2.19151e-06	Mesothelium	SS2	Erythroid	SS2
WSSS_F_Imm8725499	Endoderm	4.36358e-05	2.39704e-06	1.50324e-05	1.24722e-05	2.30821e-05	0.990731	1.972e-06	1.27177e-05	2.66095e-06	4.20395e-05	5.02001e-07	1.01088e-05	1.07215e-05	1.07498e-05	9.47305e-06	1.0705e-06	9.79327e-07	1.08971e-06	4.16261e-06	9.82353e-06	4.97417e-08	5.01541e-05	4.90346e-05	0.00846556	4.75727e-06	1.80202e-05	2.86416e-06	6.41176e-07	2.73194e-08	1.70443e-07	1.55928e-06	1.20854e-05	0.000431503	1.50797e-05	2.34969e-06	Endoderm	SS2	Endoderm	SS2
WSSS_F_Imm8725500	Erythroid	0.000557447	0.00323645	0.0200029	0.0441691	0.000244108	0.0430368	0.0012772	9.12127e-06	0.841566	0.00504916	0.000650399	0.00265778	0.000105669	5.28953e-05	0.0113012	0.000134419	0.0149531	0.000125112	0.000587725	0.000619261	0.000637171	0.000189322	7.63988e-06	0.000326416	3.7483e-05	1.86249e-05	0.00137725	0.00516585	1.09104e-07	1.05115e-05	0.000135774	0.000211378	6.34365e-05	0.000376496	0.00110702	Erythroid	SS2	Erythroid	SS2
WSSS_F_Imm8725501	Erythroid	0.00773572	0.0140774	0.00257198	0.00668582	0.00201977	0.000540418	0.00114131	0.00030835	0.812407	0.000431891	0.00013956	0.00906288	0.00766338	0.00227699	0.0054321	0.000845623	0.00919924	0.00251283	0.0241604	0.000394402	0.0466422	0.00046359	0.00016519	4.24041e-06	0.000644243	7.2502e-05	0.00162283	0.0362518	1.38489e-06	8.56017e-05	0.000164229	0.000356839	0.000361455	0.00161989	0.00193734	Erythroid	SS2	Erythroid	SS2
WSSS_F_Imm8725502	Erythroid	0.000112886	4.62169e-06	8.33235e-05	0.000654441	6.34836e-07	0.0334839	0.00071467	3.27777e-05	0.902431	0.0223367	0.0149597	0.00439711	0.000149896	0.000272295	0.0122864	0.00011601	0.00144975	0.000112077	0.00110798	6.26997e-05	0.00151697	0.00051448	2.91879e-06	9.99164e-05	0.00065298	5.23696e-06	0.00143782	0.000207534	6.01721e-08	1.2949e-05	9.72595e-05	1.23636e-05	0.000113303	3.50075e-05	0.000522026	Erythroid	SS2	Erythroid	SS2
WSSS_F_Imm8725503	Smooth_Muscle	2.45584e-05	9.17755e-05	9.07824e-05	0.000174224	2.14518e-05	1.31526e-05	4.10879e-05	4.26703e-05	7.62888e-05	0.155769	9.92077e-07	2.16629e-06	1.31915e-05	8.15856e-06	0.000307768	0.000952567	0.00115443	3.31944e-05	6.17273e-11	0.000166867	7.10563e-06	0.000182732	3.8039e-06	0.000905067	2.33161e-05	0.000860698	3.85686e-07	3.19664e-06	2.13846e-06	6.45918e-05	1.01175e-08	2.79488e-05	1.45204e-07	0.83877	0.000164603	Smooth_Muscle	SS2	Erythroid	SS2
WSSS_F_Imm8725504	Erythroid	0.000167548	0.000316854	0.000342759	0.000567307	0.000138044	4.47219e-05	0.000142448	2.70365e-05	0.937341	0.00964532	0.00140124	0.00469678	0.00224949	8.42165e-05	0.00177076	0.000224168	0.00359152	0.000971694	0.00123728	0.000103264	0.0271156	0.000152515	5.68446e-05	1.3205e-05	0.000131547	4.58235e-06	0.000140012	0.0052649	7.45046e-08	1.01397e-06	3.50103e-05	4.79944e-05	0.000299027	0.00149247	0.000182034	Erythroid	SS2	Erythroid	SS2
WSSS_F_Imm8725505	Erythroid	0.0349602	0.0172136	0.00487874	0.00960518	0.0168319	0.000186754	0.00119301	0.00151614	0.774645	5.63633e-05	2.22653e-05	0.00544081	0.00524647	0.0118168	0.00764035	0.000231071	0.00284848	0.00116862	0.0265024	0.000264223	0.00245438	0.00362183	0.00203264	3.04045e-05	0.000178623	0.000191936	0.000189248	0.0622119	1.18771e-06	0.000192668	0.00020219	0.0017583	0.00019788	0.00273086	0.00173755	Erythroid	SS2	Erythroid	SS2
WSSS_F_Imm8725506	Mesothelium	2.67411e-07	2.53991e-06	3.33117e-07	1.76451e-06	8.40505e-07	1.09101e-06	4.52261e-09	1.04673e-06	1.28911e-07	0.221377	8.59233e-08	1.36465e-06	4.71816e-07	7.79904e-05	2.69431e-08	3.02768e-06	6.96971e-08	2.60262e-09	9.50927e-09	7.0076e-06	2.04749e-08	2.70789e-05	0.776118	0.000752305	2.79271e-06	5.49022e-05	8.64353e-06	6.1176e-07	1.38032e-08	1.9129e-11	8.19088e-10	1.88848e-08	1.33868e-05	0.00154099	6.04909e-06	Mesothelium	SS2	Erythroid	SS2
WSSS_F_Imm8725507	Erythroid	0.000192403	3.70008e-05	3.38698e-05	4.28376e-05	4.4163e-05	0.0412721	0.000149594	0.000109967	0.943614	0.00195001	0.00100682	0.00171392	0.000339941	0.00122591	0.00171489	3.49145e-05	0.00153871	2.71724e-05	0.000120552	1.81504e-05	0.000525432	0.00346825	2.87586e-06	8.57259e-05	7.74717e-05	1.57213e-06	7.4851e-05	0.000231026	2.66078e-08	6.5915e-06	2.02832e-05	2.49428e-06	7.0199e-05	9.41155e-05	0.000152319	Erythroid	SS2	Erythroid	SS2
WSSS_F_Imm8725508	Erythroid	0.000143088	3.63496e-05	6.08666e-05	0.000213961	2.03712e-05	0.000342396	8.91192e-05	1.76431e-05	0.959245	0.00257576	0.00846021	0.00462126	0.000314787	0.000473813	0.00123725	0.000238074	0.000841322	0.000216555	0.000684595	5.24977e-05	0.0174363	0.00022205	1.22294e-05	1.62218e-05	0.000705765	8.33974e-06	0.00019928	0.000608655	1.06671e-07	4.75575e-06	4.63102e-05	7.00982e-06	0.000442224	0.00023037	0.000175273	Erythroid	SS2	Erythroid	SS2
WSSS_F_Imm8725509	Erythroid	1.74358e-06	7.49715e-06	4.30365e-08	3.86185e-05	0.000440442	5.42335e-06	7.66797e-05	0.000491858	0.974284	3.85837e-06	2.69377e-06	1.35342e-06	2.196e-06	1.09544e-05	1.6158e-05	0.000169191	1.74836e-05	4.96709e-05	4.99535e-06	0.000295216	2.49182e-07	0.000503971	3.40786e-05	0.00352286	0.000316091	0.00392542	5.43414e-05	3.23304e-06	0.0152942	1.85681e-05	6.37853e-07	6.14575e-05	2.04991e-05	0.000317518	6.43278e-06	Erythroid	SS2	Erythroid	SS2
WSSS_F_Imm8725510	Erythroid	0.000571415	1.89864e-05	0.000171444	0.000597786	2.26365e-06	0.00128073	0.00035067	1.96081e-05	0.937676	0.0058133	0.0037018	0.00339681	7.62862e-05	6.03383e-05	0.00228389	0.000373235	0.000343414	0.000158841	0.000250609	3.94752e-05	0.0401919	9.46155e-05	8.25397e-06	0.000166741	0.00060322	1.2544e-05	0.000431771	0.000157605	2.23846e-07	2.09509e-05	5.63104e-05	1.93625e-05	0.00047871	0.000111737	0.000459311	Erythroid	SS2	Erythroid	SS2
WSSS_F_Imm8725511	Erythroid	0.00023995	1.63282e-05	5.34644e-05	0.000312021	1.22672e-05	0.000776243	5.37421e-05	0.000139354	0.959856	0.000889676	0.00448295	0.00257492	0.000815636	0.000447204	0.00212085	0.000181916	0.00108422	0.000138938	0.00221661	5.22519e-05	0.0200279	0.000570692	2.78071e-05	7.29813e-06	0.00125859	1.48755e-05	0.000151492	0.000562292	3.58903e-07	6.41851e-06	1.81983e-05	9.54873e-06	0.000375448	0.000382779	0.000121922	Erythroid	SS2	Erythroid	SS2
WSSS_F_Imm8725513	Erythroid	0.000166585	3.05809e-06	0.000345146	0.00115119	3.77379e-05	0.34318	4.18344e-05	3.43161e-05	0.646824	0.00112853	0.00156416	0.000395639	0.00013074	0.000119391	0.00144632	0.000175818	0.00156856	1.99402e-05	3.59584e-05	1.23902e-05	0.000738815	0.000190291	8.44944e-07	9.62771e-05	0.000139446	1.60887e-05	7.59447e-05	2.86778e-05	3.16713e-07	1.41941e-05	9.13912e-05	6.51414e-06	0.000131864	5.19676e-05	3.67374e-05	Erythroid	SS2	Erythroid	SS2
WSSS_F_Imm8725514	Endoderm	0.00205702	9.94257e-05	0.000254762	3.32081e-05	0.00104534	0.99409	1.4909e-06	0.000440459	1.03996e-06	1.49901e-05	1.80325e-06	1.13487e-05	0.000380847	2.56994e-05	2.18838e-05	2.85438e-06	8.10616e-07	2.48816e-06	9.37215e-06	4.46013e-05	2.06588e-07	5.12233e-05	4.97264e-05	0.000948889	1.60464e-05	0.000137259	3.85966e-07	3.67321e-06	1.48791e-06	2.01277e-05	8.22008e-06	3.1818e-05	0.00010195	8.34749e-05	5.66197e-06	Endoderm	SS2	Endoderm	SS2
WSSS_F_Imm8725515	Erythroid	9.57579e-08	0.00268806	0.000125181	4.31208e-05	0.0284245	3.83026e-06	2.61497e-05	0.000111587	0.957473	0.000276323	9.28135e-06	5.06228e-06	0.000264552	4.10726e-05	3.23157e-05	0.00100846	0.000137789	9.39298e-05	8.60426e-06	0.00242118	6.8747e-05	7.18174e-05	0.000257908	1.88982e-05	1.25172e-05	0.000557888	0.000634416	9.58335e-06	0.00319507	0.000890199	0.000277609	0.000800373	1.67966e-06	7.29004e-06	1.73036e-06	Erythroid	SS2	Erythroid	SS2
WSSS_F_Imm8725516	Mesothelium	3.48357e-07	1.3813e-06	5.24135e-07	4.52943e-07	1.50057e-05	1.21281e-06	1.45041e-10	1.86075e-07	2.43478e-07	0.0670711	1.85279e-08	2.43398e-06	2.0666e-06	0.000253476	1.73279e-08	3.24993e-07	6.76294e-08	3.72349e-10	9.19259e-09	9.08182e-07	8.55771e-08	1.1602e-05	0.931041	0.000104571	3.62484e-06	1.15887e-05	8.66736e-06	1.85256e-07	2.10747e-09	1.22618e-12	6.24902e-10	1.01677e-07	1.25535e-05	0.0014529	3.53829e-06	Mesothelium	SS2	Erythroid	SS2
WSSS_F_Imm8725517	Erythroid	3.78359e-05	0.000120739	0.00250938	0.000168443	0.000103669	0.00161397	1.75564e-06	1.02038e-06	0.973835	0.0117126	0.00377434	0.000889777	9.09177e-05	5.58207e-05	0.000231615	9.3433e-05	1.99093e-05	4.66056e-05	4.58287e-05	4.21327e-05	0.00265155	0.000104631	0.000415049	0.000250742	0.000388254	5.27808e-05	3.20623e-05	6.2107e-05	2.33874e-08	1.39349e-06	1.64655e-05	0.000101283	0.000164851	4.27695e-05	0.000321034	Erythroid	SS2	Erythroid	SS2
WSSS_F_Imm8725518	Endoderm	0.000548097	1.05283e-05	0.000157057	7.61731e-05	0.000183758	0.99349	6.6673e-06	2.37424e-05	2.79105e-07	2.37502e-05	4.32828e-06	1.09502e-05	4.50417e-05	4.69398e-06	9.91089e-06	1.51098e-06	5.67776e-07	3.61302e-06	5.50431e-06	1.04642e-05	7.20685e-07	8.92812e-05	1.41258e-05	0.00503517	9.3411e-06	3.75738e-05	6.38568e-07	6.88164e-07	1.8575e-06	3.47906e-06	1.10841e-06	2.60113e-05	0.000132074	2.70394e-05	3.8979e-06	Endoderm	SS2	Endoderm	SS2
WSSS_F_Imm8725519	Erythroid	6.3935e-10	2.35042e-05	2.37653e-05	4.63581e-07	0.00331946	1.07247e-07	3.42303e-05	1.8796e-05	0.982607	0.00229482	1.0255e-05	3.99766e-07	6.87817e-05	1.00159e-05	2.04213e-07	0.00142083	8.16888e-06	8.78944e-05	7.89051e-08	0.00156324	0.000114804	4.46328e-06	9.24893e-05	2.64405e-05	2.88242e-06	0.00045982	6.9883e-05	1.10881e-06	0.00136593	0.00526419	0.00101449	9.04093e-05	4.68973e-07	3.20806e-08	1.00378e-07	Erythroid	SS2	Erythroid	SS2
WSSS_F_Imm8725520	Endoderm	0.000736718	8.13869e-05	0.000109085	4.46738e-05	0.000339405	0.995848	5.90798e-06	0.000124696	7.35818e-07	5.767e-06	1.50243e-06	9.4311e-06	5.95401e-05	2.52222e-05	8.49415e-06	9.40614e-06	2.61084e-07	3.63401e-06	2.4113e-06	3.73003e-05	1.11969e-07	9.93364e-05	1.72219e-05	0.00200004	1.4473e-05	6.35306e-05	4.06332e-06	2.3795e-06	8.19263e-07	1.1413e-05	4.10869e-06	1.33689e-05	0.000264955	4.11503e-05	9.5598e-06	Endoderm	SS2	Endoderm	SS2
WSSS_F_Imm8725521	Endoderm	5.12211e-06	0.000142068	0.00185565	2.43265e-05	0.00111239	0.994026	1.33722e-05	4.56829e-05	4.46576e-06	0.000309381	3.49423e-06	1.19525e-05	0.000520513	6.65057e-05	8.27852e-06	3.64429e-05	1.63743e-06	2.82276e-05	1.76897e-06	0.000103408	5.70178e-07	3.63117e-06	0.000250331	0.000462177	2.57081e-06	0.000140061	5.36778e-06	3.32225e-06	6.81077e-06	0.000183319	0.000530973	7.95392e-05	8.70542e-06	1.5699e-06	3.71089e-07	Endoderm	SS2	Endoderm	SS2
WSSS_F_Imm8725522	Endoderm	0.00137954	6.69334e-05	0.00243252	0.000804369	0.000136222	0.99279	1.22081e-05	0.000126588	7.59693e-06	3.91688e-05	6.64909e-06	4.18044e-05	0.000402305	1.30914e-05	0.000112644	2.44026e-05	6.74082e-07	1.77136e-05	1.08377e-05	0.00010053	2.47725e-07	8.34079e-06	2.64196e-05	0.000641913	6.20267e-05	0.000170783	1.87076e-05	1.45475e-05	3.98902e-05	3.29745e-05	3.8641e-05	0.000242935	0.000110512	5.297e-05	1.27542e-05	Endoderm	SS2	Endoderm	SS2
WSSS_F_Imm8725523	Mesothelium	4.25536e-08	8.99687e-07	1.27635e-06	1.9563e-06	0.000111057	8.26649e-07	5.44725e-09	5.88296e-08	1.08019e-06	0.146435	4.92397e-06	0.000107354	1.5318e-06	2.39597e-05	2.85762e-06	1.58181e-06	3.78791e-07	1.52632e-07	3.82693e-08	2.21698e-06	2.25457e-06	1.03348e-05	0.844767	3.03474e-05	3.08777e-06	1.03047e-05	7.60679e-07	1.00802e-06	1.81385e-10	9.65894e-13	2.78428e-09	9.80054e-08	2.49994e-05	0.00844905	3.80376e-06	Mesothelium	SS2	Erythroid	SS2
WSSS_F_Imm8725524	Endoderm	3.57048e-05	8.17064e-05	0.00320525	8.83478e-05	0.00156106	0.993832	8.31266e-07	1.23959e-05	3.69327e-05	4.5682e-05	9.64879e-06	2.87719e-05	0.000215272	1.55534e-05	2.88003e-05	2.00044e-05	1.93469e-06	2.80726e-06	6.21113e-06	4.64829e-05	2.56305e-06	2.14849e-05	8.42742e-05	0.000311323	8.34914e-06	3.39431e-05	3.1579e-06	5.88863e-07	5.41273e-07	4.87581e-06	6.90505e-05	7.26238e-05	7.27872e-05	3.73829e-05	1.95388e-06	Endoderm	SS2	Endoderm	SS2
WSSS_F_Imm8725525	Endoderm	0.000596347	8.6565e-05	0.000124166	1.54797e-05	0.000357894	0.99382	2.36192e-06	9.72359e-05	9.83297e-07	9.76688e-06	1.12194e-06	8.32423e-06	6.58409e-05	2.13935e-05	4.88334e-06	1.04537e-06	2.71694e-07	1.97572e-06	3.97937e-06	4.71619e-05	8.12522e-08	0.000115876	8.10388e-05	0.00424736	5.40861e-06	4.34834e-05	6.2896e-07	2.25667e-06	2.53597e-07	6.20108e-06	1.16746e-06	2.04172e-05	0.000136752	7.04776e-05	1.85492e-06	Endoderm	SS2	Endoderm	SS2
WSSS_F_Imm8725526	Erythroid	0.000286193	7.60868e-06	4.97701e-05	0.000201674	3.27046e-06	0.00123059	4.09678e-05	3.31693e-05	0.980246	0.00345413	0.0035586	0.00404966	0.000380939	0.00039656	0.000897008	0.000350769	0.000811926	5.30097e-05	0.00081701	3.03808e-05	0.00144153	0.000422954	2.56557e-06	6.21625e-05	0.000508375	3.21794e-06	0.000189512	4.02589e-05	1.07861e-06	8.69882e-06	3.28413e-05	9.09841e-06	0.000159549	5.53104e-05	0.000163453	Erythroid	SS2	Erythroid	SS2
WSSS_F_Imm8725527	Erythroid	2.47207e-06	0.000148579	1.6466e-06	6.4824e-05	0.000532828	8.07259e-06	8.40172e-05	0.000143456	0.973722	1.48668e-06	3.27699e-06	3.61783e-06	5.16905e-06	1.57854e-05	3.98597e-05	0.000192517	1.54991e-06	5.51153e-05	7.84695e-06	0.00130971	8.82239e-07	0.000357376	0.00389527	0.0018072	0.000188722	0.00737061	2.6597e-05	5.79004e-06	0.00937141	8.32509e-05	1.5095e-06	0.000235827	3.5863e-06	0.000292854	1.54795e-05	Erythroid	SS2	Erythroid	SS2
WSSS_F_Imm8725528	Erythroid	3.98904e-05	1.14369e-05	0.000193896	0.000433818	1.53464e-05	0.00325592	3.04751e-05	5.85902e-06	0.976772	0.00613791	0.00628847	0.00125234	7.94706e-05	0.000149111	0.000412098	0.000659309	0.000713022	6.83774e-05	2.9154e-05	5.49846e-05	0.00252414	5.98054e-05	4.95471e-06	6.25607e-05	0.000261877	2.36433e-05	8.32091e-05	1.07469e-05	2.46416e-07	7.42185e-06	9.38567e-05	3.74536e-06	5.41284e-05	4.77307e-05	0.000159125	Erythroid	SS2	Erythroid	SS2
WSSS_F_Imm8725529	Endoderm	0.000173953	2.68243e-05	0.000436499	0.000126403	0.00106992	0.995902	3.83843e-06	7.46247e-05	7.75512e-07	8.5567e-06	2.05474e-06	2.714e-05	0.000292677	3.20814e-05	2.80407e-05	7.7446e-06	5.29418e-07	1.10523e-05	2.60155e-06	1.4725e-05	3.39216e-07	1.41332e-05	0.000117807	0.00118424	1.82427e-05	6.44997e-05	3.543e-06	2.26275e-06	4.26516e-06	5.84044e-06	1.14458e-05	2.96901e-05	0.00014494	0.000154113	2.12018e-06	Endoderm	SS2	Endoderm	SS2
WSSS_F_Imm8725530	Fibroblast	9.38752e-07	4.06532e-06	3.50865e-05	0.000262308	1.05241e-06	2.01386e-06	0.000102625	2.1684e-06	4.61453e-06	0.993508	1.56363e-07	5.65063e-08	3.7717e-07	4.50837e-05	2.71408e-06	0.000109902	1.21215e-06	3.85789e-06	2.04233e-14	5.32132e-05	1.56142e-09	1.13395e-05	1.67156e-10	0.000542945	4.14015e-05	0.00152073	4.05689e-05	1.2005e-06	0.0028966	0.000232922	4.07635e-10	0.000361597	8.01376e-08	0.000201139	9.56722e-06	Fibroblast	SS2	Erythroid	SS2
WSSS_F_Imm8725531	Endoderm	0.000153961	7.6273e-06	2.56121e-05	7.27657e-05	0.00066551	0.996842	1.59329e-05	8.36877e-05	5.62136e-07	1.09853e-05	2.82339e-06	1.26823e-05	0.0001096	2.38905e-05	3.62743e-05	2.38362e-06	7.73279e-07	2.61804e-05	1.37102e-05	1.16716e-05	2.85198e-07	6.02941e-05	0.000273607	0.000919674	2.2989e-05	0.000154441	8.52607e-07	7.08005e-06	7.84469e-07	2.18222e-06	2.62077e-06	1.31008e-05	0.000354362	6.7658e-05	1.34843e-06	Endoderm	SS2	Endoderm	SS2
WSSS_F_Imm8725532	Endoderm	0.000217748	3.91973e-05	6.93314e-05	1.78919e-05	0.00086379	0.996585	5.69646e-07	5.07973e-05	7.82754e-07	1.6623e-05	1.20711e-06	1.15444e-05	0.000128624	7.30164e-05	7.14287e-06	9.8494e-07	3.5612e-07	9.37779e-07	3.33588e-06	1.61585e-05	1.06672e-07	3.43234e-05	0.000486145	0.00116442	5.5419e-06	6.15643e-05	5.05694e-07	1.95133e-06	1.65671e-07	1.62959e-06	1.53121e-06	5.49394e-06	6.02752e-05	6.99398e-05	1.67616e-06	Endoderm	SS2	Endoderm	SS2
WSSS_F_Imm8725533	Mesothelium	1.42474e-06	2.7555e-07	5.37594e-07	8.11511e-06	1.65976e-07	5.4602e-06	8.58823e-10	2.59088e-07	6.05046e-07	0.412077	1.21041e-07	3.73216e-06	6.26578e-07	0.000206358	2.9545e-08	1.94403e-07	1.98098e-09	7.98981e-10	3.5964e-08	2.61921e-06	3.33496e-10	7.35487e-06	0.587068	0.00043849	1.56864e-05	3.39058e-05	5.59357e-05	8.21336e-07	2.05652e-07	8.80573e-11	8.33234e-10	1.79371e-07	2.71508e-06	6.34285e-05	5.85122e-06	Mesothelium	SS2	Erythroid	SS2
WSSS_F_Imm8725534	Erythroid	0.000345275	4.59201e-06	4.0687e-05	0.000260533	2.32468e-06	0.00105922	3.21184e-05	3.47186e-05	0.970176	0.00315303	0.00975292	0.00347125	0.000295997	0.000279368	0.00111681	0.000235587	0.000253316	9.4564e-05	0.000431243	2.96226e-05	0.00536739	0.000120973	4.70789e-06	2.39423e-05	0.00198568	1.47123e-05	0.000276136	0.000227066	2.19696e-07	7.03907e-06	4.46597e-05	5.83749e-06	0.000553191	9.16126e-05	0.000207736	Erythroid	SS2	Erythroid	SS2
WSSS_F_Imm8725535	Erythroid	0.000227242	4.49995e-07	1.42512e-05	0.00136081	1.63421e-06	0.00315442	1.76419e-06	7.7254e-05	0.9913	3.82372e-05	6.80008e-05	1.92249e-05	2.76698e-05	4.57595e-05	0.000147082	1.95287e-05	2.15692e-05	3.58581e-07	1.71396e-05	6.99091e-05	0.000709935	0.000156865	7.41147e-07	6.50538e-06	0.00166529	0.000319191	0.000186387	3.41903e-05	3.45215e-06	6.32559e-05	9.58813e-07	7.29746e-07	2.28596e-05	0.000154131	6.30844e-05	Erythroid	SS2	Erythroid	SS2
WSSS_F_Imm8725536	Erythroid	8.31361e-05	5.26456e-07	2.86368e-05	7.79022e-05	6.3184e-06	0.0287509	5.01606e-06	2.33504e-05	0.957073	0.00334177	0.00193808	0.0012939	0.000298187	0.000185531	0.00241475	0.000172856	0.00162121	6.76481e-06	9.06818e-05	2.62034e-06	0.00119892	0.000158229	1.55323e-06	5.93679e-05	0.00049509	2.21479e-06	6.42455e-05	1.23258e-05	4.14398e-07	1.25567e-06	4.24331e-05	4.847e-06	0.000389781	9.28717e-05	6.15642e-05	Erythroid	SS2	Erythroid	SS2
WSSS_F_Imm8725537	Erythroid	2.00901e-09	1.033e-05	7.48907e-06	1.16566e-06	0.0134578	9.48563e-07	2.1051e-05	0.00023477	0.977295	0.0012786	6.20021e-06	3.30699e-07	0.00068158	8.44475e-06	1.53348e-07	0.000428461	0.000264631	3.0402e-05	8.44036e-07	0.000180693	3.84372e-05	7.89018e-06	3.86259e-05	9.66488e-06	8.40801e-06	0.000387515	2.06776e-06	5.95254e-07	0.00369104	0.00102867	0.000801884	7.57889e-05	7.99294e-07	6.92547e-08	4.14612e-08	Erythroid	SS2	Erythroid	SS2
WSSS_F_Imm8725538	AEC	0.979779	2.31924e-07	1.4664e-07	7.25063e-05	9.15501e-07	1.0247e-07	4.77871e-07	3.85202e-05	0.000207663	4.88112e-05	0.00278413	0.000262864	6.98481e-08	3.61641e-05	0.00324885	1.8775e-09	4.58759e-13	4.1605e-10	9.68837e-08	1.1456e-05	4.73017e-06	0.00030576	0.000216449	4.8785e-06	1.79975e-05	2.25463e-06	0.000105202	6.70412e-06	7.92e-07	0.00259541	5.15501e-06	7.55139e-10	9.02459e-06	0.000906764	0.00932694	AEC	SS2	Erythroid	SS2
WSSS_F_Imm8725539	Erythroid	9.20753e-07	0.000678232	2.05231e-06	1.81933e-05	0.0124629	1.04813e-06	1.5996e-05	9.22379e-05	0.920768	4.55635e-06	1.83382e-06	1.33668e-06	5.06385e-06	6.56197e-06	3.16631e-06	0.000279617	1.98938e-06	9.59726e-05	7.34129e-07	0.00273891	9.83996e-07	0.000116574	0.000101328	0.0010853	3.38314e-05	0.00769387	3.77915e-05	7.95258e-06	0.0523371	0.000549222	2.60285e-06	0.000795996	6.76214e-06	4.76207e-05	4.04746e-06	Erythroid	SS2	Erythroid	SS2
WSSS_F_Imm8725540	Endoderm	0.000410836	2.2598e-05	0.000141721	0.000155479	0.000208457	0.994918	6.07371e-06	7.96264e-05	9.96634e-07	1.84343e-05	1.74427e-06	1.02471e-05	6.22873e-05	2.09092e-05	1.99401e-05	6.48115e-06	1.78746e-06	4.44349e-06	6.82936e-06	5.54741e-05	9.22334e-08	5.69587e-05	7.22057e-05	0.00340157	8.55193e-06	0.000152088	1.49462e-06	3.51945e-06	6.29824e-06	5.56759e-06	4.13269e-06	8.79932e-06	7.19733e-05	5.14092e-05	3.05724e-06	Endoderm	SS2	Endoderm	SS2
WSSS_F_Imm8725541	AEC	0.471697	2.48958e-06	1.0224e-07	2.57697e-05	4.74895e-05	2.09889e-05	2.89143e-07	1.68628e-05	0.000234311	0.00322947	0.00105574	0.000620736	1.90402e-06	0.000875226	0.361382	1.33172e-06	2.08512e-07	2.72168e-08	2.97138e-07	1.05618e-06	2.28035e-06	0.000393712	4.78418e-06	5.92728e-05	4.22467e-05	8.97147e-06	0.000664027	1.45583e-06	0.000100114	0.000132803	0.0228232	2.30639e-06	0.0869598	3.49121e-05	0.0495567	AEC	SS2	Erythroid	SS2
WSSS_F_Imm8725542	Endoderm	0.000195103	2.80432e-06	6.30519e-05	7.15133e-05	2.3287e-05	0.994061	7.23117e-07	1.95092e-05	1.10865e-06	3.14029e-05	1.64834e-06	2.80053e-05	2.66781e-05	3.37452e-05	1.47704e-05	1.28719e-06	3.80063e-07	5.2631e-07	5.10092e-06	1.57886e-05	4.23714e-08	1.29108e-05	0.000193047	0.00497996	1.93897e-05	9.63124e-05	4.5794e-06	1.92631e-06	1.0213e-06	1.01161e-06	2.11128e-06	7.10272e-06	3.15374e-05	4.48098e-05	7.1899e-06	Endoderm	SS2	Endoderm	SS2
WSSS_F_Imm8725543	Erythroid	5.42588e-05	2.72421e-07	7.35046e-06	0.000182933	4.15442e-07	0.000212634	3.27194e-06	0.000119987	0.995087	0.000200415	0.000523823	6.47944e-05	2.38318e-06	2.39016e-07	0.00027542	6.27281e-05	1.80082e-06	4.64118e-07	5.61406e-07	3.58955e-05	0.000248976	0.000130694	8.80028e-08	4.78755e-05	0.00216653	6.43103e-05	0.000101345	1.47325e-05	2.40517e-06	2.4368e-05	3.05721e-06	3.43482e-06	0.000134897	8.08809e-05	0.000139224	Erythroid	SS2	Erythroid	SS2
WSSS_F_Imm8725544	Mesothelium	6.97986e-07	4.84761e-07	1.81264e-07	6.86293e-07	2.0038e-05	1.42892e-06	5.87944e-11	1.56696e-08	8.70277e-07	0.00297182	5.13724e-07	2.51746e-05	1.33195e-06	0.00116128	3.87795e-08	9.29819e-08	1.46926e-08	2.7251e-10	3.24058e-06	3.28619e-07	1.20219e-06	6.8661e-06	0.995094	6.0265e-06	2.28764e-05	8.32889e-06	2.24127e-05	1.29421e-06	8.0714e-11	5.16676e-13	4.67326e-09	1.08176e-08	0.000149988	0.000496834	1.54816e-06	Mesothelium	SS2	Erythroid	SS2
WSSS_F_Imm8725545	Erythroid	4.87202e-07	0.00553811	1.20271e-05	5.44756e-05	0.0668584	1.94909e-06	4.37557e-05	0.000598202	0.863219	4.7684e-06	3.9713e-06	4.05406e-06	2.16433e-05	3.16173e-05	4.17655e-05	0.00129563	4.89634e-05	0.00016949	1.09968e-06	0.00479777	2.19363e-06	0.000201447	0.000958275	0.000606672	2.82489e-05	0.0128353	4.01297e-05	3.27001e-05	0.0405237	5.64952e-05	6.69372e-07	0.00163937	1.46857e-06	0.000320262	6.05494e-06	Erythroid	SS2	Erythroid	SS2
WSSS_F_Imm8725546	Erythroid	1.35048e-06	2.07259e-05	6.42127e-07	1.08289e-05	0.0014163	1.10201e-06	6.00974e-06	0.000106887	0.996882	2.2787e-05	6.40218e-06	3.6933e-06	2.37703e-05	1.06374e-05	1.11578e-05	4.86265e-05	1.12182e-05	1.29645e-05	5.12964e-07	0.00011154	4.38601e-06	9.14619e-06	4.09499e-05	0.000361331	3.44066e-05	0.000236938	9.73542e-06	2.89502e-06	0.000481113	3.42153e-06	3.2884e-07	3.86024e-05	9.27145e-06	5.73553e-05	1.16461e-06	Erythroid	SS2	Erythroid	SS2
WSSS_F_Imm8725547	Endoderm	0.000100851	4.6853e-08	6.85928e-05	0.000593371	2.98871e-06	0.990277	5.2826e-06	4.48985e-07	0.00422558	0.000115317	2.14173e-06	5.76984e-05	9.24753e-06	2.07595e-05	0.00159007	4.90521e-07	4.50563e-06	5.53658e-06	0.000762387	4.35698e-06	6.77164e-06	5.6061e-07	0.000277391	0.000438173	0.000108602	9.75352e-05	0.000276864	8.94566e-06	4.64507e-07	8.47809e-08	3.68621e-05	6.91891e-05	0.000370712	0.000298685	0.000162056	Endoderm	SS2	Endoderm	SS2
WSSS_F_Imm8725548	Erythroid	9.52708e-09	3.59146e-05	4.73449e-06	5.76267e-06	0.00849582	2.59517e-07	2.86076e-05	0.000112983	0.984017	4.47098e-05	1.57511e-06	6.35376e-07	3.2056e-05	7.13053e-06	7.9113e-07	0.00033332	2.50993e-05	8.51441e-05	5.99413e-07	0.000844936	7.53916e-06	1.46125e-05	0.000979053	8.30191e-05	4.77368e-06	0.00265724	1.0032e-05	1.99446e-06	0.00180643	0.000105408	2.22643e-05	0.000227151	9.26358e-07	2.01124e-06	1.06839e-07	Erythroid	SS2	Erythroid	SS2
WSSS_F_Imm8725549	Erythroid	1.14711e-07	0.000421253	1.52286e-06	5.65481e-06	0.00373885	6.88808e-06	0.000152363	0.0172908	0.867156	0.000155707	1.19995e-05	2.7128e-06	0.000204128	1.22087e-05	3.14949e-06	0.00519954	0.00119682	8.98537e-05	2.21163e-07	0.0019766	2.11855e-05	4.7589e-05	3.72902e-06	5.05774e-05	2.20931e-05	0.00179946	2.60174e-05	6.59008e-05	0.0994708	0.000641561	2.41841e-05	0.000190582	3.10742e-06	6.05124e-06	6.67658e-07	Erythroid	SS2	Erythroid	SS2
WSSS_F_Imm8725550	Erythroid	5.64668e-05	4.42385e-06	2.32447e-05	0.000102712	7.12279e-06	0.000209093	2.90049e-05	1.64832e-05	0.967952	0.00163465	0.00535104	0.00475387	0.000315559	9.74061e-05	0.000647644	0.000213675	0.000329154	0.000161939	0.000140563	3.18129e-05	0.016067	8.7748e-05	2.71954e-06	1.05288e-05	0.000509593	1.82127e-06	0.000162322	0.000159265	7.99035e-08	1.43861e-06	9.34214e-06	2.80544e-06	0.000607844	0.000222587	7.6484e-05	Erythroid	SS2	Erythroid	SS2
WSSS_F_Imm8725551	Endoderm	0.0002565	9.61725e-06	0.00015489	8.37192e-05	0.000278424	0.997889	1.23109e-06	1.56483e-05	2.54738e-06	1.41038e-05	8.71191e-07	1.41987e-05	7.28125e-05	8.35865e-05	5.09465e-05	3.23099e-06	1.44563e-06	1.83982e-06	1.69156e-05	2.63194e-05	6.74545e-07	1.93713e-05	0.000114278	0.000443774	1.47339e-05	9.25387e-05	5.09333e-06	3.69526e-06	1.05266e-06	1.40124e-06	3.50143e-06	3.17134e-05	0.000165763	0.000121841	2.79685e-06	Endoderm	SS2	Endoderm	SS2
WSSS_F_Imm8725552	Fibroblast	9.55101e-06	0.000592782	1.62917e-05	7.11813e-05	0.000141936	4.9656e-06	0.00012064	0.000240318	1.82018e-05	0.993347	7.56839e-07	5.92856e-07	1.52245e-05	0.000187558	1.75263e-05	0.000104467	7.91527e-05	0.00011908	1.71576e-11	0.000127969	6.72079e-08	0.000897042	1.46714e-07	9.58265e-05	6.49514e-05	0.00303884	0.000174131	8.97688e-06	2.13023e-06	2.22544e-06	3.31516e-09	0.000393803	2.91886e-06	7.06462e-05	3.33792e-05	Fibroblast	SS2	Erythroid	SS2
WSSS_F_Imm8725553	Erythroid	0.000368948	6.9128e-05	0.000444838	0.00191606	4.62151e-06	0.0567193	8.06068e-05	4.11618e-05	0.925495	0.002957	0.00119183	0.000639083	8.46668e-05	5.32147e-05	0.000685833	0.00100294	0.00429884	2.62031e-05	1.73353e-05	0.000105585	0.0015763	0.000157129	5.91038e-07	0.000115839	0.000609269	5.56238e-05	0.000348069	0.000154112	1.87347e-07	5.60254e-06	2.12037e-05	1.16585e-05	0.000120924	0.000320803	0.000300856	Erythroid	SS2	Erythroid	SS2
WSSS_F_Imm8725554	Endoderm	0.000275989	2.01244e-06	3.76405e-05	3.23543e-05	8.61268e-05	0.997962	1.78886e-06	6.94523e-05	4.52782e-07	3.55713e-05	1.65186e-06	8.8468e-06	7.41752e-05	2.44533e-05	1.11744e-05	2.25863e-06	2.53267e-07	1.58439e-06	5.29026e-06	1.35044e-05	7.11007e-08	3.32999e-05	2.50257e-05	0.000943894	3.49749e-05	4.87725e-05	2.40198e-06	1.54107e-06	2.00718e-06	3.07212e-06	2.78524e-06	1.08988e-05	0.000188342	5.40931e-05	2.27987e-06	Endoderm	SS2	Endoderm	SS2
WSSS_F_Imm8725555	Endoderm	0.000145317	1.83181e-06	5.29697e-05	0.00100704	9.58456e-07	0.971146	7.15068e-06	7.41607e-06	6.2957e-05	0.000328266	4.51751e-07	4.55129e-05	2.95933e-05	2.57268e-05	0.000486701	1.39556e-07	6.58703e-06	1.44094e-06	0.0019365	8.15352e-05	2.65221e-07	2.85208e-05	0.0173382	0.00666481	8.38264e-06	0.000143828	0.000115382	4.70971e-05	5.78399e-08	7.44195e-08	1.52626e-06	8.05648e-05	4.17741e-05	6.00804e-05	9.52953e-05	Endoderm	SS2	Endoderm	SS2
WSSS_F_Imm8725556	Endoderm	0.0008637	4.15254e-05	0.00024048	0.000172394	0.000367764	0.996672	7.74671e-06	0.00010886	2.92936e-06	1.16005e-05	5.13275e-06	1.66873e-05	5.60401e-05	3.09733e-05	1.73282e-05	4.15221e-06	3.65347e-07	4.44739e-06	5.95193e-06	2.9091e-05	1.10925e-06	0.000347843	5.84924e-05	0.000311624	4.94521e-05	0.000245325	8.50131e-06	1.31798e-05	2.24935e-06	2.30995e-05	4.84758e-06	2.88365e-05	0.000199545	4.24932e-05	4.63139e-06	Endoderm	SS2	Endoderm	SS2
WSSS_F_Imm8725557	Endoderm	7.3275e-05	9.58133e-06	0.000192091	0.000118188	0.00063229	0.997151	6.14941e-06	5.73687e-05	2.49923e-06	3.26087e-05	1.0137e-05	6.50592e-05	0.000221675	3.64518e-05	0.00014255	7.7947e-06	4.35051e-06	1.76296e-05	7.35085e-06	1.16264e-05	8.59207e-07	1.22236e-05	0.00013664	0.000669916	2.05781e-05	5.62644e-05	1.37589e-06	2.24501e-06	2.25665e-06	2.38014e-06	8.0995e-06	3.49156e-05	9.93414e-05	0.000150406	2.58699e-06	Endoderm	SS2	Endoderm	SS2
WSSS_F_Imm8725558	Endoderm	0.000352894	5.43473e-05	9.99561e-05	2.91309e-05	0.000766412	0.994529	2.66996e-06	0.000177534	7.16669e-06	1.56437e-05	1.39933e-06	1.10306e-05	0.000179221	2.59046e-05	1.1214e-05	2.3131e-06	1.62996e-06	3.43043e-06	5.99198e-06	4.57393e-05	3.25687e-07	0.000118214	0.000208612	0.00296811	3.93617e-06	3.17082e-05	5.66708e-07	1.42602e-06	9.27383e-08	6.68708e-07	6.40831e-07	2.13273e-05	0.000171315	0.000148501	1.60322e-06	Endoderm	SS2	Endoderm	SS2
WSSS_F_Imm8725559	Endoderm	5.20583e-05	6.25484e-06	3.63281e-05	8.19586e-06	0.000300359	0.995074	3.57102e-06	2.21569e-05	3.43332e-07	3.41327e-05	1.26788e-06	1.14065e-05	6.90521e-05	1.87597e-05	4.76649e-06	4.0728e-06	3.86586e-07	2.9556e-06	1.19026e-06	5.46196e-06	8.42417e-08	7.7124e-05	3.32506e-05	0.00400122	1.40462e-05	1.53791e-05	1.78041e-06	1.48032e-07	1.80047e-07	7.20277e-07	1.66144e-06	1.4518e-05	0.000156612	2.10451e-05	5.52549e-06	Endoderm	SS2	Endoderm	SS2
WSSS_F_Imm8725560	Endoderm	0.000369997	1.53187e-05	7.26338e-05	3.79923e-05	0.000471729	0.995782	7.04055e-06	4.00737e-05	1.84632e-06	1.01627e-05	7.01406e-07	6.58955e-06	6.44781e-05	2.57173e-06	1.2392e-05	5.66722e-06	6.48548e-07	1.49286e-05	2.27953e-06	1.35171e-05	1.10139e-07	2.75807e-05	1.83447e-05	0.00268397	7.35381e-06	4.21525e-05	2.89147e-07	8.01529e-07	3.39352e-06	1.66964e-06	1.98747e-06	2.73958e-05	0.000202409	4.84222e-05	1.91915e-06	Endoderm	SS2	Endoderm	SS2
WSSS_F_Imm8725561	Endoderm	0.000149681	4.40409e-05	0.000264471	0.000515304	0.000842724	0.992026	0.000116577	1.34082e-05	4.56654e-05	0.00010273	6.64792e-05	0.000283885	0.000119953	1.83545e-05	0.0010064	2.58581e-05	3.50867e-05	0.000443444	1.21387e-05	2.30234e-05	4.43414e-06	1.71538e-05	0.000260435	0.00213838	3.21089e-05	4.05363e-05	1.401e-05	6.50243e-06	3.65582e-06	3.94748e-06	8.03599e-05	0.000247158	0.000817178	0.000152446	2.68504e-05	Endoderm	SS2	Endoderm	SS2
WSSS_F_Imm8725562	Endoderm	0.000770664	0.000102807	3.59864e-05	4.42637e-05	0.000416764	0.996798	8.56068e-06	0.000394267	2.45468e-07	8.2047e-06	5.39673e-07	8.43293e-06	0.000318785	3.60805e-05	8.25822e-06	5.75826e-06	5.28302e-07	6.14282e-06	7.29492e-06	8.7618e-05	1.2688e-07	6.71051e-05	0.000108479	0.000308582	1.94408e-05	0.000149202	1.52827e-06	1.71494e-05	1.05147e-05	9.16527e-06	3.23763e-06	1.89091e-05	0.000169616	5.65418e-05	1.44671e-06	Endoderm	SS2	Endoderm	SS2
WSSS_F_Imm8725563	Mesothelium	1.36434e-07	6.79248e-07	1.62991e-07	4.0676e-07	7.39088e-06	2.3506e-06	2.93903e-09	5.61464e-07	1.11718e-06	0.364759	1.15645e-06	1.64929e-05	8.20459e-06	2.39366e-05	3.71888e-08	3.7658e-06	5.11847e-08	1.12037e-08	1.18138e-08	5.18357e-07	1.05633e-07	3.21367e-05	0.634521	8.49617e-05	9.50788e-06	2.83534e-06	4.4508e-06	6.68731e-07	3.32243e-09	1.32136e-12	2.60291e-09	2.81706e-08	0.000110119	0.000405675	1.86542e-06	Mesothelium	SS2	Erythroid	SS2
WSSS_F_Imm8725564	Endoderm	2.6055e-05	5.65225e-07	0.000386604	0.0011405	0.000102923	0.986106	2.0363e-05	2.18623e-06	0.00124407	0.00046915	4.16452e-06	0.00012375	0.0001557	2.14275e-05	0.00254081	1.00259e-06	9.7144e-05	5.31781e-05	0.00350286	1.91694e-05	6.10843e-06	2.05498e-06	0.00201841	0.000796304	5.98145e-05	0.000121694	3.50074e-05	4.18354e-05	2.74695e-07	9.56326e-08	2.04809e-05	0.00051125	0.000114458	0.000189782	6.50174e-05	Endoderm	SS2	Endoderm	SS2
WSSS_F_Imm8725565	Erythroid	0.000533487	0.150532	0.0870177	0.00113363	0.174235	7.39647e-05	0.000171755	6.10661e-05	0.422899	0.00012804	2.0306e-05	0.0093953	0.0285594	0.00623675	0.00560928	0.00133794	0.00384453	0.00404453	0.0161399	0.000159544	0.0612856	5.9725e-05	0.000895056	8.45842e-07	6.42893e-05	1.00134e-05	0.00174696	0.0185172	1.36593e-07	1.37217e-05	0.000481531	0.00128328	6.50184e-05	0.00164595	0.00179688	Erythroid	SS2	Erythroid	SS2
WSSS_F_Imm8725566	Endoderm	0.000437911	2.08283e-05	0.000184068	2.91589e-05	0.000475931	0.996608	2.51785e-06	0.000135812	1.51385e-06	2.12267e-05	8.16797e-07	7.80542e-06	0.00018923	8.83232e-06	1.11926e-05	2.60342e-06	3.45206e-07	7.18112e-06	6.74827e-06	1.98944e-05	1.70885e-07	2.24114e-05	9.03044e-05	0.00148449	9.88913e-06	4.42178e-05	7.459e-07	1.24095e-06	2.65012e-06	3.97243e-06	5.38097e-06	3.47729e-05	9.39749e-05	2.97169e-05	4.07967e-06	Endoderm	SS2	Endoderm	SS2
WSSS_F_Imm8725567	Endoderm	0.000185105	1.94644e-05	0.000164697	4.79628e-05	0.000349345	0.996908	7.91768e-06	6.15742e-05	4.61624e-07	3.54977e-05	2.46841e-06	4.31239e-05	0.000471536	2.07959e-05	1.38782e-05	7.54836e-06	1.32208e-06	1.43169e-05	3.47341e-06	2.68638e-05	1.03885e-07	1.96237e-05	9.45546e-05	0.00114822	1.75838e-05	5.55397e-05	6.66591e-07	6.64878e-06	4.79358e-06	2.15044e-06	2.11825e-06	5.01281e-05	0.000120016	9.10421e-05	1.4983e-06	Endoderm	SS2	Endoderm	SS2
WSSS_F_Imm8725568	Endoderm	0.000133003	5.03323e-05	7.5338e-05	2.04348e-05	0.000655032	0.997052	1.70066e-06	2.48347e-05	2.21806e-06	4.42418e-06	3.15822e-07	1.19665e-05	9.82121e-05	6.81231e-05	6.87485e-06	3.63468e-06	7.1158e-07	3.05307e-06	2.01017e-06	3.00726e-05	1.00643e-07	5.67704e-05	8.76067e-05	0.00127737	9.63665e-06	6.97761e-05	2.76348e-06	1.36302e-06	4.8032e-07	9.56995e-07	1.1451e-06	3.59017e-05	0.000102873	0.000107225	1.76363e-06	Endoderm	SS2	Endoderm	SS2
WSSS_F_Imm8725569	Prolif_Sinusoidal_EC	0.0865507	5.22582e-06	1.21462e-06	4.84632e-06	0.000181275	9.58212e-07	3.34022e-07	6.35197e-05	0.000334289	0.0106065	0.00207127	6.00933e-05	2.2032e-05	0.000440333	0.00149439	5.25669e-07	4.19412e-10	4.60434e-09	1.72406e-08	6.48894e-06	1.64844e-05	0.000162152	3.80621e-05	1.61047e-06	3.37268e-06	1.99621e-06	0.000340456	8.51081e-07	3.54764e-05	0.181887	0.714922	6.99597e-08	0.000619909	2.2476e-07	0.000127228	Prolif_Sinusoidal_EC	SS2	Erythroid	SS2
WSSS_F_Imm8725570	Endoderm	0.00213821	0.000236309	0.00151944	0.00103358	0.000236175	0.988745	3.2465e-05	9.98376e-05	3.34396e-05	1.86969e-05	6.16218e-06	2.14111e-05	0.000118966	7.56316e-06	0.000239706	1.90941e-05	7.87794e-06	1.98968e-05	1.98869e-05	0.000253817	8.7546e-07	0.000122901	9.36413e-05	0.00320427	6.7181e-05	0.000707429	5.95798e-06	5.80442e-05	3.58094e-06	7.17763e-06	8.23761e-06	0.000304183	0.000367376	0.000224758	1.7072e-05	Endoderm	SS2	Endoderm	SS2
WSSS_F_Imm8725571	VWF_EC	0.000131545	5.64746e-07	2.15798e-07	2.68981e-06	1.75617e-06	5.02998e-06	1.74772e-06	6.80703e-07	0.000677682	0.00208158	0.000290271	9.17939e-05	3.37117e-07	6.30666e-07	0.0138772	8.07114e-05	2.89866e-07	1.74546e-05	4.50539e-08	4.10297e-06	7.72784e-06	1.65838e-06	6.05569e-07	8.07925e-05	0.000103841	0.000179128	2.18253e-05	1.20608e-07	6.1986e-05	5.27564e-07	0.00369921	1.31487e-05	0.0644244	6.10854e-05	0.914078	VWF_EC	SS2	Erythroid	SS2
WSSS_F_Imm8725572	Erythroid	6.14337e-08	5.41485e-05	2.96516e-05	0.000112697	0.00371508	1.97983e-05	4.10452e-06	3.28003e-05	0.976276	5.7208e-05	3.23351e-06	1.81353e-06	3.78282e-05	1.36486e-05	3.79164e-05	0.000292677	5.40823e-05	1.64847e-05	7.99594e-06	0.00135742	8.50703e-06	7.85314e-05	0.00520991	7.91621e-05	1.51102e-05	0.00714522	1.47034e-05	2.98342e-06	0.00436518	6.3229e-05	3.94724e-05	0.000844866	2.27077e-06	5.62608e-06	7.13576e-07	Erythroid	SS2	Erythroid	SS2
WSSS_F_Imm8725573	Endoderm	0.000492103	2.22668e-05	0.000176304	0.000179565	0.000457457	0.996727	3.87864e-06	7.18787e-05	3.68609e-06	1.82227e-05	9.15889e-07	1.34266e-05	0.000185532	1.36871e-05	4.35976e-05	1.90295e-06	2.41408e-06	6.03771e-06	1.27409e-05	1.77135e-05	3.37065e-07	2.67004e-05	9.98817e-05	0.000978657	7.09448e-06	4.9034e-05	1.61379e-06	3.60054e-06	4.28828e-06	1.72862e-06	3.01395e-06	7.50866e-05	0.000206055	9.119e-05	1.75987e-06	Endoderm	SS2	Endoderm	SS2
WSSS_F_Imm8725574	Erythroid	0.000215912	1.33596e-05	3.86057e-05	0.000144886	1.1849e-05	0.000341275	8.45417e-05	6.58477e-05	0.955223	0.000898129	0.00571589	0.00653226	0.00100977	0.000640152	0.000975456	0.000723202	0.00117765	0.000367142	0.00334329	3.52346e-05	0.0202185	0.000306083	3.40661e-06	6.08961e-06	0.000753193	2.46206e-06	0.000179047	7.60958e-05	1.24774e-06	9.8532e-06	2.74707e-05	6.6335e-06	0.000197738	0.000282978	0.000371807	Erythroid	SS2	Erythroid	SS2
WSSS_F_Imm8725575	Endoderm	0.000238675	1.03203e-05	0.000353915	0.000348582	4.57292e-05	0.997134	6.393e-07	2.72454e-05	6.46896e-06	1.85833e-05	1.8678e-06	1.06697e-05	3.77231e-05	2.47876e-05	2.9268e-05	4.57814e-06	9.00668e-07	5.83418e-07	3.03546e-05	4.10236e-05	4.96436e-07	2.04688e-05	0.000468965	0.000721946	2.12523e-05	0.000253343	6.87682e-06	1.75745e-06	3.61262e-06	1.30007e-06	6.18742e-06	2.76919e-05	5.52587e-05	3.17993e-05	1.3416e-05	Endoderm	SS2	Endoderm	SS2
WSSS_F_Imm8725576	Erythroid	0.000800837	4.43728e-06	0.000156995	0.000708055	2.36977e-06	0.0174085	0.000143315	3.24451e-05	0.940058	0.0093543	0.0169941	0.0045785	0.000388689	0.00010536	0.00216152	0.000271633	0.000212418	0.000119496	0.000972558	2.36032e-05	0.000649639	0.000244119	1.71824e-07	6.66025e-05	0.00286272	8.24114e-06	0.000421942	6.32717e-05	1.20164e-05	0.000224524	0.000221538	3.83456e-05	8.8522e-05	2.7325e-05	0.000573898	Erythroid	SS2	Erythroid	SS2
WSSS_F_Imm8725577	Erythroid	0.00161138	0.00157157	0.000188849	0.00043476	5.58102e-05	0.00139448	0.000190873	0.000524296	0.968398	0.000526292	0.00234488	0.00269446	0.00110521	0.00217904	0.0015887	0.000403729	0.000435205	0.000286816	0.00177072	0.000196719	0.0045696	0.00190513	2.91349e-05	2.68433e-05	0.000714798	4.03662e-05	0.000339529	0.00276355	3.2e-06	0.000239101	0.00012208	1.69803e-05	0.000371456	0.000215261	0.000740954	Erythroid	SS2	Erythroid	SS2
WSSS_F_Imm8725578	Erythroid	0.0606284	7.0722e-06	1.03214e-06	0.000273222	2.44853e-05	8.91891e-05	7.4531e-07	7.93317e-06	0.660897	0.00824688	0.00199536	0.00255431	5.62407e-06	0.000126711	0.221754	2.15953e-05	2.46408e-05	5.77748e-07	8.01005e-07	3.11045e-06	3.40476e-06	0.000232046	1.06276e-05	0.000331307	4.05006e-05	1.31681e-05	1.47371e-05	7.14332e-06	3.61344e-05	1.15145e-05	0.00315307	3.96969e-06	0.0367003	1.13715e-05	0.00276789	Erythroid	SS2	Erythroid	SS2
WSSS_F_Imm8725579	Macrophage	1.52265e-05	0.000103503	7.88617e-07	5.00299e-08	8.94183e-05	2.87301e-06	2.89366e-06	3.67074e-07	4.38358e-05	4.25401e-05	7.52521e-05	7.43583e-06	9.65182e-08	0.000130764	1.15839e-07	1.05755e-05	1.8774e-07	2.56089e-07	1.37838e-05	1.29303e-05	0.994839	5.26606e-05	1.24577e-07	0.000212824	1.21553e-06	0.000215304	2.31202e-05	2.70304e-06	2.27997e-06	0.0035859	8.66395e-05	2.72921e-06	0.000379527	4.23832e-06	3.92274e-05	Macrophage	SS2	Erythroid	SS2
WSSS_F_Imm8725580	Erythroid	0.000906442	9.77837e-06	0.000371601	0.000581407	1.47142e-05	0.000668803	0.00017519	0.000183304	0.892342	0.0162703	0.00552498	0.00311132	0.0029965	7.26807e-05	0.000526739	0.00351808	0.00181147	0.000943257	0.00100005	5.66222e-05	0.0602568	0.000199035	1.79574e-07	5.86113e-06	0.00425592	1.76719e-05	0.000265446	5.5737e-05	4.25825e-05	0.000359246	0.00055204	0.000104792	0.00250245	2.46426e-05	0.00027235	Erythroid	SS2	Erythroid	SS2
WSSS_F_Imm8725581	Erythroid	0.173481	3.56764e-05	9.08947e-06	0.000267793	0.000692154	0.000271366	8.77555e-05	0.000149595	0.393662	0.00186278	0.0487995	0.065076	0.000207306	0.00018453	0.176844	4.04442e-05	2.06912e-06	0.000107453	0.000514486	0.000336908	0.00185426	0.000523654	0.0481264	9.0699e-05	4.49117e-05	2.28202e-06	9.47403e-05	0.00132551	7.07141e-07	8.33593e-06	0.00103894	2.69737e-06	0.0494427	0.0343106	0.000502177	Erythroid	SS2	Erythroid	SS2
WSSS_F_Imm8725582	Erythroid	0.000225378	6.80698e-06	0.000249728	0.00113389	1.15238e-05	0.0026593	7.32349e-05	1.95931e-05	0.95637	0.00472304	0.00573713	0.00451958	0.000565765	0.000272428	0.0102695	7.00692e-05	0.000623354	0.000232309	0.00150178	2.62243e-05	0.00905077	5.39122e-05	9.94564e-06	2.43243e-05	0.000384136	4.1746e-06	0.00023313	0.000131996	1.2325e-07	7.40758e-06	0.0001047	1.12899e-05	0.000160754	0.000151318	0.0003813	Erythroid	SS2	Erythroid	SS2
WSSS_F_Imm8725583	Erythroid	0.00314221	0.0288971	0.00132472	0.00347791	0.00260593	0.000232136	0.00140476	0.000660335	0.797975	0.000216395	0.000320636	0.00526399	0.00350063	0.00296399	0.00387558	0.00152122	0.0106841	0.00226564	0.0141075	0.000755713	0.055363	0.00199583	0.000545328	4.23916e-06	0.00111985	0.000273928	0.00106876	0.0493505	2.79396e-06	9.93871e-05	7.65861e-05	0.000394797	0.000352081	0.00309078	0.00106666	Erythroid	SS2	Erythroid	SS2
WSSS_F_Imm8725584	Erythroid	0.000310686	5.70085e-06	0.000117748	0.00109937	3.62727e-06	0.122147	4.71084e-05	2.34051e-05	0.849441	0.00512268	0.0156714	0.00046756	3.20914e-05	0.000250177	0.0020922	0.000206511	0.000162853	1.18944e-05	1.30171e-05	6.79926e-05	0.000157401	0.000597883	4.14035e-07	0.00013425	0.0012129	4.77115e-05	0.000174196	4.45465e-05	1.29315e-06	5.94778e-05	2.699e-05	5.4441e-06	0.000132251	1.31546e-05	9.84655e-05	Erythroid	SS2	Erythroid	SS2
