# Supplementary material for: Yolk sac cell atlas reveals multiorgan functions during human early development
Source: Science. Author manuscript; Available in PMC 2023 Aug 26. (PMC7614978; doi:10.1126/science.add7564)
Supplement: Table S9 [file EMS185071-supplement-Table_S9.xlsx]

## Sheet: T_09 LR YS YS-CITEseq
LR: YS scRNAseq trained YS Citeseq l2 prediction probabilities
Barcodes	predicted	orig_labels	DCYS_main_object_training	EndodermYS_main_object_training	EndotheliumYS_main_object_training	ErythroidYS_main_object_training	FibroblastYS_main_object_training	Granulocyte_precursorsYS_main_object_training	LymphoidYS_main_object_training	MKYS_main_object_training	MacrophageYS_main_object_training	Mast_cellYS_main_object_training	MesotheliumYS_main_object_training	MicrogliaYS_main_object_training	MonocyteYS_main_object_training	ProgenitorsYS_main_object_training	Smooth_MuscleYS_main_object_training
AAACCCAGTATGGTTC-1-SIGAH5-SIGAH5	MacrophageYS_main_object_training	MacrophageYS_CiteSeq_RNA_mito_removed	7.02155e-06	5.16552e-16	5.06643e-11	1.17301e-09	1.58536e-19	1.6995e-14	4.95029e-11	2.61817e-13	0.818664	1.38835e-11	2.89628e-15	0.000442995	0.180886	9.44268e-14	2.01779e-20
AAACCCAGTTCGGTTA-1-SIGAH5-SIGAH5	ProgenitorsYS_main_object_training	LymphoidYS_CiteSeq_RNA_mito_removed	0.000200694	5.02713e-05	0.000810321	0.214289	1.21175e-05	0.0014001	0.0552266	0.0273839	0.00282193	0.000272809	2.65785e-06	8.0677e-08	8.35344e-07	0.697526	2.8535e-06
AAACGAAGTTCTTAGG-1-SIGAH5-SIGAH5	ErythroidYS_main_object_training	MacrophageYS_CiteSeq_RNA_mito_removed	0.000253513	7.59472e-05	6.9385e-05	0.967293	0.00071879	0.00323106	7.77839e-06	0.00141796	0.00564803	0.000370758	0.000345257	4.19851e-06	1.56306e-05	0.0194703	0.00107826
AAACGCTAGGACTGGT-1-SIGAH5-SIGAH5	ErythroidYS_main_object_training	ErythroidYS_CiteSeq_RNA_mito_removed	8.21838e-08	1.69545e-07	5.52541e-11	0.993403	2.0958e-07	3.11448e-07	1.15195e-06	4.04522e-06	0.00644336	1.45335e-06	1.43481e-11	4.87467e-07	2.85077e-09	0.000145266	4.44698e-08
AAACGCTCATCACAGT-1-SIGAH5-SIGAH5	MacrophageYS_main_object_training	MacrophageYS_CiteSeq_RNA_mito_removed	6.17924e-06	6.54689e-15	2.50269e-11	9.51551e-10	2.86269e-13	8.03056e-13	3.6058e-14	1.7113e-13	0.917414	1.73918e-13	3.15731e-13	0.0825607	1.89979e-05	1.00838e-13	7.07774e-14
AAACGCTGTATACCCA-1-SIGAH5-SIGAH5	MacrophageYS_main_object_training	MacrophageYS_CiteSeq_RNA_mito_removed	3.42309e-08	1.39627e-18	1.92466e-13	2.68609e-12	8.0029e-19	2.87268e-18	1.48637e-18	3.2807e-17	0.998849	2.26231e-15	1.32314e-16	0.00114961	1.74954e-06	6.45561e-18	1.06209e-19
AAACGCTTCACCGGGT-1-SIGAH5-SIGAH5	FibroblastYS_main_object_training	FibroblastYS_CiteSeq_RNA_mito_removed	4.29421e-18	1.60701e-12	1.31098e-16	6.39414e-09	0.998115	3.15293e-14	3.62943e-11	8.98574e-16	1.03003e-18	8.25379e-13	0.000195233	2.43139e-22	1.19044e-18	1.25921e-14	0.00169002
AAACGCTTCTAACGCA-1-SIGAH5-SIGAH5	FibroblastYS_main_object_training	FibroblastYS_CiteSeq_RNA_mito_removed	1.30219e-14	6.75108e-11	5.76294e-13	4.13591e-06	0.998824	1.31932e-10	8.13449e-12	6.19241e-13	3.71409e-12	1.4874e-12	4.67427e-06	1.7017e-16	1.20491e-12	6.45347e-12	0.00116673
AAACGCTTCTGGACTA-1-SIGAH5-SIGAH5	EndodermYS_main_object_training	EndodermYS_CiteSeq_RNA_mito_removed	5.81212e-09	1	1.0121e-10	3.90873e-09	1.15876e-14	3.85725e-15	9.33959e-17	3.42322e-16	3.13668e-10	1.61965e-18	9.4721e-15	3.38927e-11	1.64297e-09	5.76739e-14	1.17418e-15
AAAGAACCAATGCAGG-1-SIGAH5-SIGAH5	ErythroidYS_main_object_training	FibroblastYS_CiteSeq_RNA_mito_removed	5.28437e-05	8.38296e-05	4.10773e-05	0.421216	0.203492	0.000724129	1.87849e-05	3.9413e-05	0.000383155	9.22685e-05	0.0250146	3.82951e-06	6.93757e-07	0.00449601	0.344342
AAAGAACCACTGTGTA-1-SIGAH5-SIGAH5	ErythroidYS_main_object_training	ErythroidYS_CiteSeq_RNA_mito_removed	4.27159e-05	2.26818e-05	1.985e-09	0.987582	4.92547e-08	4.632e-06	0.00158636	0.000156192	4.92612e-05	1.28458e-07	5.01013e-08	1.07931e-08	1.50745e-07	0.0105559	1.09438e-09
AAAGAACCATTCCTCG-1-SIGAH5-SIGAH5	ErythroidYS_main_object_training	ErythroidYS_CiteSeq_RNA_mito_removed	1.93321e-05	4.17251e-06	1.45339e-10	0.996706	5.69035e-09	9.64645e-06	3.0078e-05	0.000185604	0.000273122	9.56809e-07	6.73257e-08	1.48935e-07	9.47522e-08	0.00277057	4.28135e-10
AAAGAACTCCGCAGTG-1-SIGAH5-SIGAH5	ErythroidYS_main_object_training	ErythroidYS_CiteSeq_RNA_mito_removed	2.65209e-07	5.81814e-07	3.40408e-09	0.998824	7.94062e-07	1.06948e-06	3.28449e-06	1.94141e-06	0.000501792	4.53178e-09	5.04772e-10	2.16305e-09	2.36596e-08	0.000665737	3.95203e-09
AAAGGATCAAGCAATA-1-SIGAH5-SIGAH5	MonocyteYS_main_object_training	MonocyteYS_CiteSeq_RNA_mito_removed	0.0100709	1.0102e-11	1.00693e-06	8.38524e-06	2.60535e-11	0.000838828	2.05446e-06	5.33401e-08	0.104157	3.43774e-05	1.67466e-09	4.84205e-09	0.882832	0.00205515	1.25602e-11
AAAGGATTCAGTCAGT-1-SIGAH5-SIGAH5	MacrophageYS_main_object_training	MacrophageYS_CiteSeq_RNA_mito_removed	0.00386536	3.07364e-14	3.67713e-07	6.71929e-07	2.29142e-13	8.45939e-09	6.62929e-12	8.10712e-09	0.995268	2.35359e-09	5.17084e-15	3.50851e-05	0.00083035	5.07915e-09	2.55144e-14
AAAGGGCAGTCGCCCA-1-SIGAH5-SIGAH5	FibroblastYS_main_object_training	FibroblastYS_CiteSeq_RNA_mito_removed	9.124e-13	3.61023e-09	1.33966e-14	1.02565e-06	0.922938	2.67504e-10	5.15674e-08	6.25376e-13	1.14343e-10	9.12152e-10	0.000175148	1.42087e-13	2.32489e-10	2.99502e-11	0.0768859
AAAGTGAGTACTCCCT-1-SIGAH5-SIGAH5	FibroblastYS_main_object_training	FibroblastYS_CiteSeq_RNA_mito_removed	5.26653e-18	5.49087e-09	2.32585e-14	1.82871e-08	0.928993	9.05225e-12	3.14913e-12	4.96655e-15	5.17038e-17	1.52076e-11	0.00121166	3.97487e-17	6.68559e-19	5.51059e-12	0.0697955
AAATGGAAGGACAGCT-1-SIGAH5-SIGAH5	FibroblastYS_main_object_training	FibroblastYS_CiteSeq_RNA_mito_removed	1.39271e-09	8.91304e-07	2.21003e-08	0.00984694	0.911724	1.74238e-05	1.1156e-07	1.10818e-08	3.5671e-08	4.12386e-05	1.45828e-05	3.76825e-10	3.69991e-09	1.64435e-05	0.0783381
AAATGGAAGGGAGGCA-1-SIGAH5-SIGAH5	ErythroidYS_main_object_training	ErythroidYS_CiteSeq_RNA_mito_removed	1.87628e-05	3.61894e-06	1.14795e-06	0.964159	5.53658e-06	7.20883e-06	3.14746e-05	2.44001e-05	0.0351423	2.19317e-06	2.10622e-08	1.22387e-05	1.81048e-06	0.000588211	1.76981e-06
AAATGGACACAGTACT-1-SIGAH5-SIGAH5	EndodermYS_main_object_training	FibroblastYS_CiteSeq_RNA_mito_removed	4.42316e-05	0.981344	0.0175456	0.00077204	0.000158227	1.74829e-06	6.191e-10	3.04129e-09	3.22454e-05	5.48101e-09	5.21414e-05	2.53575e-06	9.07366e-08	4.33512e-06	4.26432e-05
AAATGGACATTGTGCA-1-SIGAH5-SIGAH5	FibroblastYS_main_object_training	FibroblastYS_CiteSeq_RNA_mito_removed	5.42601e-21	1.97951e-16	1.32272e-19	6.25231e-11	0.772782	4.98156e-16	6.3244e-13	2.31007e-17	1.76517e-21	1.3166e-14	0.0245608	1.57466e-23	9.26293e-24	7.91484e-16	0.202657
AACAAAGGTTGAGTCT-1-SIGAH5-SIGAH5	MacrophageYS_main_object_training	MacrophageYS_CiteSeq_RNA_mito_removed	0.000726715	4.8919e-11	1.35617e-07	9.15915e-06	7.83004e-11	1.88207e-10	8.89774e-11	2.64327e-09	0.977836	1.22722e-08	1.51753e-09	0.021375	5.25152e-05	8.37543e-09	1.94025e-11
AACAAAGTCTTTCCAA-1-SIGAH5-SIGAH5	ErythroidYS_main_object_training	ErythroidYS_CiteSeq_RNA_mito_removed	1.84709e-05	2.61965e-06	7.00498e-08	0.985759	2.5573e-06	5.90585e-05	0.00013377	0.000129477	0.000460498	6.17781e-08	1.08223e-07	8.64696e-09	3.32431e-07	0.013434	1.57641e-08
AACAAGAAGTTGGAAT-1-SIGAH5-SIGAH5	Smooth_MuscleYS_main_object_training	Smooth_MuscleYS_CiteSeq_RNA_mito_removed	2.05319e-24	4.46211e-18	1.87625e-20	9.82393e-10	0.091584	3.03059e-19	5.13108e-21	1.02318e-20	5.5183e-24	1.03521e-12	2.4522e-05	1.72364e-25	2.64976e-30	6.62917e-17	0.908391
AACACACGTGTTCCAA-1-SIGAH5-SIGAH5	ErythroidYS_main_object_training	ErythroidYS_CiteSeq_RNA_mito_removed	1.63935e-05	4.77713e-07	2.86498e-08	0.981071	1.33073e-06	4.80904e-05	4.20701e-05	6.21165e-05	0.000287861	1.32006e-08	2.87492e-08	3.79956e-09	6.97694e-08	0.0184706	5.26006e-09
AACAGGGCAGCAGACA-1-SIGAH5-SIGAH5	FibroblastYS_main_object_training	FibroblastYS_CiteSeq_RNA_mito_removed	3.43383e-16	6.28502e-11	3.47778e-15	2.07218e-08	0.880568	1.52805e-10	1.31527e-12	2.20813e-14	4.12117e-14	1.4044e-11	0.000110225	1.12696e-15	2.92716e-15	3.33918e-12	0.119322
AACCACACACTGGCCA-1-SIGAH5-SIGAH5	ErythroidYS_main_object_training	ErythroidYS_CiteSeq_RNA_mito_removed	2.93956e-07	5.78099e-07	9.49408e-11	0.99734	9.99613e-08	5.45868e-07	2.13879e-06	5.51081e-06	0.002367	3.75805e-07	6.19654e-11	7.77529e-07	4.56951e-09	0.000282518	1.48155e-08
AACCATGCAAGACTGG-1-SIGAH5-SIGAH5	ErythroidYS_main_object_training	ErythroidYS_CiteSeq_RNA_mito_removed	2.9238e-07	6.38788e-06	9.02363e-12	0.963509	1.09267e-06	0.000210832	2.31055e-08	0.000240007	8.77689e-05	4.92726e-08	1.23767e-09	1.43608e-08	7.65533e-12	0.0359444	9.47338e-08
AACCATGCATCTCAAG-1-SIGAH5-SIGAH5	FibroblastYS_main_object_training	FibroblastYS_CiteSeq_RNA_mito_removed	3.02253e-18	5.05047e-11	4.15958e-17	1.732e-07	0.970383	1.21102e-13	5.84041e-09	2.8577e-15	8.8338e-17	1.28645e-12	0.000249118	1.26775e-17	1.5602e-19	1.01176e-12	0.029368
AACCATGGTGGTTTGT-1-SIGAH5-SIGAH5	LymphoidYS_main_object_training	LymphoidYS_CiteSeq_RNA_mito_removed	0.000176285	0.0134391	3.56362e-06	0.0260069	7.87183e-08	0.010663	0.611407	0.000402263	0.000513905	9.50508e-05	5.45266e-09	4.57622e-07	5.33105e-06	0.337287	1.85083e-08
AACCCAAAGTTAACGA-1-SIGAH5-SIGAH5	FibroblastYS_main_object_training	FibroblastYS_CiteSeq_RNA_mito_removed	1.24878e-18	3.15266e-11	2.0414e-19	1.89618e-07	0.965373	1.47766e-15	4.64404e-11	1.40156e-16	1.3889e-16	1.95503e-14	0.000572904	1.38446e-18	2.25724e-20	3.18762e-15	0.0340535
AACCCAAGTCTCCTGT-1-SIGAH5-SIGAH5	Smooth_MuscleYS_main_object_training	FibroblastYS_CiteSeq_RNA_mito_removed	1.43118e-23	1.31998e-14	8.99076e-22	3.61998e-11	0.456619	2.36848e-19	9.72816e-18	4.12408e-20	1.89335e-24	1.00731e-14	5.44071e-05	5.56134e-27	6.17055e-27	2.31978e-16	0.543327
AACCTTTTCAGTCATG-1-SIGAH5-SIGAH5	FibroblastYS_main_object_training	FibroblastYS_CiteSeq_RNA_mito_removed	4.46822e-15	1.21086e-11	1.89132e-13	5.70603e-08	0.909768	4.1391e-09	5.66954e-11	1.7686e-13	1.47211e-13	1.0653e-10	5.5197e-05	8.50092e-16	1.12563e-14	7.08846e-11	0.0901769
AACGGGAAGCTCGGCT-1-SIGAH5-SIGAH5	FibroblastYS_main_object_training	FibroblastYS_CiteSeq_RNA_mito_removed	3.04447e-25	1.60604e-12	6.46701e-22	2.27151e-09	0.997132	7.92114e-18	5.73707e-12	1.50569e-19	2.4053e-22	2.20837e-12	5.54549e-05	5.75895e-22	4.22299e-23	5.56038e-18	0.00281243
AACTTCTAGTATAGAC-1-SIGAH5-SIGAH5	MacrophageYS_main_object_training	MacrophageYS_CiteSeq_RNA_mito_removed	4.52866e-07	2.95787e-13	7.17274e-10	7.83688e-08	2.03572e-14	1.36698e-12	3.01641e-12	4.00218e-12	0.99922	4.30193e-10	1.39136e-12	0.000631255	0.000148425	3.14663e-12	4.37413e-15
AACTTCTAGTTGGAGC-1-SIGAH5-SIGAH5	Smooth_MuscleYS_main_object_training	FibroblastYS_CiteSeq_RNA_mito_removed	7.71997e-09	1.03861e-05	1.20664e-07	0.0864604	0.407666	1.36111e-09	2.04813e-12	9.73528e-09	8.1155e-10	8.806e-08	0.000466345	3.55886e-13	1.09046e-13	2.39196e-06	0.505394
AACTTCTCATAGCTGT-1-SIGAH5-SIGAH5	ErythroidYS_main_object_training	ErythroidYS_CiteSeq_RNA_mito_removed	2.0438e-05	6.32338e-07	6.16628e-11	0.996476	5.57876e-09	9.44152e-06	7.08085e-05	0.000193282	0.000407067	5.84997e-07	1.93521e-08	1.79709e-07	7.61273e-08	0.00282189	3.03975e-10
AAGAACAAGCGACAGT-1-SIGAH5-SIGAH5	MacrophageYS_main_object_training	MacrophageYS_CiteSeq_RNA_mito_removed	2.93934e-06	2.03567e-20	8.12487e-13	5.62002e-12	2.97922e-16	5.64834e-15	6.5496e-15	3.27268e-15	0.646949	1.94979e-14	3.89093e-20	0.352766	0.000282284	1.34183e-16	1.03003e-17
AAGAACACAAGTGTCT-1-SIGAH5-SIGAH5	FibroblastYS_main_object_training	FibroblastYS_CiteSeq_RNA_mito_removed	8.10204e-23	1.60846e-11	1.80954e-21	8.86009e-09	0.975924	1.4289e-17	6.73209e-13	1.27654e-17	5.96873e-23	2.21915e-14	0.00637654	1.79848e-26	6.21988e-26	7.21917e-17	0.0176995
AAGACAAAGAACTCCT-1-SIGAH5-SIGAH5	MacrophageYS_main_object_training	MacrophageYS_CiteSeq_RNA_mito_removed	1.18835e-06	1.1764e-18	6.67786e-11	2.66863e-10	2.25891e-18	6.5706e-16	1.36569e-18	1.73733e-15	0.99991	2.90564e-14	3.43896e-19	8.1703e-05	7.02887e-06	1.6164e-16	1.28179e-19
AAGACAAAGACGCCCT-1-SIGAH5-SIGAH5	ErythroidYS_main_object_training	ErythroidYS_CiteSeq_RNA_mito_removed	9.51698e-05	5.6977e-06	3.62643e-09	0.98795	1.15786e-07	4.87194e-05	0.000192667	0.00122485	0.00110932	1.07199e-06	1.70257e-07	1.39444e-07	2.75879e-07	0.00937184	2.60945e-09
AAGACAACAAACCATC-1-SIGAH5-SIGAH5	FibroblastYS_main_object_training	FibroblastYS_CiteSeq_RNA_mito_removed	1.2899e-09	4.51099e-07	1.18494e-09	7.30924e-05	0.945204	1.09678e-08	3.31368e-07	2.81512e-11	9.50793e-09	4.62021e-09	0.0161078	1.44505e-09	2.88857e-09	8.8563e-09	0.0386139
AAGACTCCAGTCGCAC-1-SIGAH5-SIGAH5	FibroblastYS_main_object_training	FibroblastYS_CiteSeq_RNA_mito_removed	2.19461e-13	1.55131e-06	2.00921e-12	0.000300597	0.978984	6.79147e-10	2.35895e-09	1.17191e-12	4.40395e-12	6.33806e-10	0.00106804	3.16957e-13	3.20153e-15	5.14452e-10	0.0196459
AAGACTCTCCAAGCTA-1-SIGAH5-SIGAH5	FibroblastYS_main_object_training	FibroblastYS_CiteSeq_RNA_mito_removed	1.65309e-19	2.2295e-11	8.63309e-20	1.50737e-09	0.987588	4.77084e-12	1.59236e-11	5.84132e-17	3.60353e-19	4.45737e-12	0.000151857	1.45642e-20	2.1247e-17	1.516e-14	0.0122603
AAGCCATAGACTTCGT-1-SIGAH5-SIGAH5	FibroblastYS_main_object_training	FibroblastYS_CiteSeq_RNA_mito_removed	3.90002e-13	3.97023e-10	3.43208e-09	1.89822e-06	0.99653	3.58276e-09	1.06135e-08	4.73394e-12	9.48182e-13	2.85568e-11	4.41138e-05	2.11313e-16	8.74868e-14	2.16885e-08	0.00342396
AAGCCATTCATTCATC-1-SIGAH5-SIGAH5	FibroblastYS_main_object_training	FibroblastYS_CiteSeq_RNA_mito_removed	8.48189e-23	3.66143e-12	4.02169e-22	5.99261e-08	0.9581	8.13506e-16	3.84824e-12	9.67839e-18	3.24262e-20	7.35047e-14	2.03897e-05	5.96129e-21	1.26716e-25	1.03862e-15	0.0418797
AAGCCATTCCGAGGCT-1-SIGAH5-SIGAH5	FibroblastYS_main_object_training	FibroblastYS_CiteSeq_RNA_mito_removed	2.5156e-27	4.46645e-16	1.47473e-24	2.01031e-09	0.866683	1.04538e-19	5.78216e-13	4.67785e-20	1.45968e-25	1.04026e-14	3.3984e-05	7.96578e-27	7.9027e-32	1.37541e-17	0.133283
AAGCGAGAGTTGGCTT-1-SIGAH5-SIGAH5	EndodermYS_main_object_training	EndodermYS_CiteSeq_RNA_mito_removed	1.6958e-08	1	1.59409e-10	4.15655e-07	1.24082e-12	1.9962e-13	4.18241e-14	3.109e-14	7.52058e-09	2.22291e-15	3.30831e-12	1.70484e-10	4.24724e-08	5.39877e-12	1.92782e-13
AAGCGAGGTAACGATA-1-SIGAH5-SIGAH5	FibroblastYS_main_object_training	FibroblastYS_CiteSeq_RNA_mito_removed	2.17416e-11	1.76773e-06	2.86639e-10	0.000132049	0.875656	6.67824e-07	1.01077e-08	1.29819e-09	4.12982e-11	2.99406e-07	0.00806425	5.42879e-12	2.63801e-11	7.40752e-08	0.116145
AAGCGAGGTACAGAAT-1-SIGAH5-SIGAH5	EndodermYS_main_object_training	EndodermYS_CiteSeq_RNA_mito_removed	1.48835e-06	0.998763	5.69078e-09	0.00115529	1.9919e-05	2.90122e-10	8.73081e-13	2.83912e-11	2.53495e-08	1.85365e-09	3.08551e-05	4.52891e-10	6.1708e-08	1.78792e-08	2.96899e-05
AAGCGAGTCAAATGCC-1-SIGAH5-SIGAH5	Smooth_MuscleYS_main_object_training	FibroblastYS_CiteSeq_RNA_mito_removed	1.73846e-13	6.40034e-13	2.13904e-12	8.20842e-08	0.369959	3.4194e-11	2.60476e-13	2.83879e-13	1.50811e-16	5.34818e-10	0.0117678	1.74441e-21	2.27165e-17	3.6751e-10	0.618273
AAGCGAGTCGTGGCGT-1-SIGAH5-SIGAH5	Smooth_MuscleYS_main_object_training	Smooth_MuscleYS_CiteSeq_RNA_mito_removed	3.26705e-19	1.26751e-14	6.67501e-18	3.40619e-09	0.153429	1.25307e-14	4.35922e-16	2.16411e-16	1.69385e-20	2.85319e-14	0.00169411	3.11197e-22	1.17954e-23	6.68567e-14	0.844877
AAGCGTTAGTGTTCCA-1-SIGAH5-SIGAH5	Smooth_MuscleYS_main_object_training	Smooth_MuscleYS_CiteSeq_RNA_mito_removed	1.15763e-19	7.33846e-17	4.66168e-16	2.42244e-11	0.0241142	3.57173e-18	9.84209e-20	9.5035e-20	7.00687e-24	2.10667e-13	8.66112e-05	1.3034e-26	3.84624e-25	4.82227e-14	0.975799
AAGCGTTGTTCGTACA-1-SIGAH5-SIGAH5	FibroblastYS_main_object_training	FibroblastYS_CiteSeq_RNA_mito_removed	2.57298e-13	2.72481e-09	1.73742e-12	2.95001e-06	0.895674	2.91767e-09	9.61867e-10	2.03268e-12	2.31277e-12	9.99239e-10	0.0400276	1.60293e-14	2.56444e-13	3.64856e-11	0.0642951
AAGCGTTTCCTAACAG-1-SIGAH5-SIGAH5	MacrophageYS_main_object_training	MacrophageYS_CiteSeq_RNA_mito_removed	2.54517e-05	2.96839e-18	2.79892e-11	5.3532e-10	9.25918e-17	2.58519e-14	1.97152e-13	1.06673e-12	0.993882	2.11132e-11	9.74938e-13	0.00580634	0.000286536	1.6214e-13	1.3174e-17
AAGCGTTTCGGCATTA-1-SIGAH5-SIGAH5	MacrophageYS_main_object_training	MacrophageYS_CiteSeq_RNA_mito_removed	8.10949e-07	5.84705e-17	2.52833e-10	2.38048e-10	2.92438e-17	1.39012e-14	6.06338e-15	2.17072e-13	0.998627	1.99976e-11	6.11971e-14	0.00136363	9.00218e-06	4.60158e-14	7.50214e-18
AAGGAATCAACTTGCA-1-SIGAH5-SIGAH5	ErythroidYS_main_object_training	ErythroidYS_CiteSeq_RNA_mito_removed	0.000385104	0.000155787	2.98733e-10	0.859051	5.69211e-09	7.26102e-05	2.55173e-06	1.18853e-05	0.139626	3.81065e-08	2.245e-08	0.000153083	7.0189e-06	0.00053557	3.05444e-09
AAGGTAAGTCCACATA-1-SIGAH5-SIGAH5	MacrophageYS_main_object_training	MacrophageYS_CiteSeq_RNA_mito_removed	1.50081e-06	4.19546e-13	4.75433e-10	5.77073e-08	6.07244e-15	4.84141e-13	4.19933e-12	2.51994e-12	0.998823	1.70508e-10	2.27277e-12	0.00113645	3.88111e-05	1.03607e-12	3.73612e-16
AAGTACCTCAGCCTTC-1-SIGAH5-SIGAH5	MacrophageYS_main_object_training	MacrophageYS_CiteSeq_RNA_mito_removed	1.70623e-07	4.52937e-16	9.56421e-11	3.38329e-10	7.59526e-17	4.5372e-14	1.11718e-14	2.96871e-14	0.996505	4.67509e-12	4.64631e-14	0.00346483	3.03952e-05	4.89202e-15	1.10293e-17
AAGTCGTAGACTTAAG-1-SIGAH5-SIGAH5	FibroblastYS_main_object_training	FibroblastYS_CiteSeq_RNA_mito_removed	4.13878e-14	3.15655e-09	4.02115e-14	3.20048e-08	0.956612	4.05907e-11	7.37065e-09	6.25377e-15	2.56883e-14	7.45371e-11	0.00158196	4.13569e-16	1.30044e-12	6.10753e-12	0.0418062
AAGTGAACAGTATTCG-1-SIGAH5-SIGAH5	FibroblastYS_main_object_training	FibroblastYS_CiteSeq_RNA_mito_removed	6.57917e-11	6.31482e-10	6.18474e-11	4.69213e-05	0.87861	4.80206e-08	2.17625e-08	1.15535e-11	2.81861e-08	1.26511e-08	0.000156171	6.4685e-10	4.02801e-10	1.91968e-09	0.121186
AAGTGAAGTCGGCACT-1-SIGAH5-SIGAH5	FibroblastYS_main_object_training	FibroblastYS_CiteSeq_RNA_mito_removed	2.297e-15	7.99379e-10	1.20673e-15	2.17647e-06	0.929334	3.27394e-10	7.4206e-10	3.60121e-13	1.08594e-14	1.09431e-08	0.0418992	7.01627e-16	7.12484e-13	1.34993e-11	0.0287649
AAGTGAATCATTTCCA-1-SIGAH5-SIGAH5	FibroblastYS_main_object_training	FibroblastYS_CiteSeq_RNA_mito_removed	3.75251e-09	7.84434e-05	3.39292e-08	0.00623184	0.723629	7.56713e-07	7.7946e-09	1.4254e-08	5.79397e-08	9.84489e-07	0.00778788	8.58345e-11	2.18988e-10	9.18441e-06	0.262262
AAGTTCGGTAGTTCCA-1-SIGAH5-SIGAH5	ErythroidYS_main_object_training	FibroblastYS_CiteSeq_RNA_mito_removed	7.00425e-05	4.31131e-05	0.00267819	0.910616	0.0407373	0.000429755	0.00127148	0.000127816	0.000129905	8.10525e-05	0.00538044	4.35221e-07	1.51762e-06	0.0260124	0.0124205
AAGTTCGTCTCCCAAC-1-SIGAH5-SIGAH5	FibroblastYS_main_object_training	FibroblastYS_CiteSeq_RNA_mito_removed	1.20842e-19	3.69498e-13	1.92487e-15	5.06987e-10	0.746726	2.629e-14	1.08772e-16	9.25224e-17	1.17284e-21	2.6734e-12	0.00145627	4.34594e-24	1.49934e-24	1.40968e-13	0.251818
AATCGACGTAACATCC-1-SIGAH5-SIGAH5	FibroblastYS_main_object_training	FibroblastYS_CiteSeq_RNA_mito_removed	1.50416e-16	1.70458e-07	4.67282e-13	1.30874e-07	0.903357	1.78928e-10	8.4357e-11	4.31968e-13	6.20278e-17	7.82107e-10	0.00229854	5.13225e-18	1.29272e-20	1.88825e-10	0.0943438
AATCGACGTGGAGGTT-1-SIGAH5-SIGAH5	Smooth_MuscleYS_main_object_training	Smooth_MuscleYS_CiteSeq_RNA_mito_removed	7.56824e-19	3.06583e-14	1.36899e-17	6.31171e-09	0.265744	1.27297e-14	1.41635e-15	3.28733e-17	8.9305e-19	1.90858e-12	0.000528396	1.10764e-20	5.36895e-23	8.7656e-14	0.733728
AATCGTGGTGATGTAA-1-SIGAH5-SIGAH5	FibroblastYS_main_object_training	FibroblastYS_CiteSeq_RNA_mito_removed	2.18451e-20	2.29161e-13	1.07054e-17	2.46308e-11	0.941859	9.53543e-15	1.23232e-13	3.25078e-19	8.78441e-18	1.62912e-14	0.000235694	1.17663e-18	2.26701e-19	9.45643e-16	0.0579056
AATCGTGGTTTACCTT-1-SIGAH5-SIGAH5	FibroblastYS_main_object_training	FibroblastYS_CiteSeq_RNA_mito_removed	1.36049e-28	3.44992e-15	9.42472e-26	3.69214e-12	0.994045	3.62296e-19	3.39795e-17	1.52023e-22	1.03205e-26	5.34516e-17	0.000157542	1.96752e-26	4.55782e-29	2.18218e-21	0.00579712
AATCGTGTCCGAGATT-1-SIGAH5-SIGAH5	EndodermYS_main_object_training	EndodermYS_CiteSeq_RNA_mito_removed	8.97393e-06	0.999278	6.84801e-09	0.000691087	1.37043e-09	7.33982e-10	3.48576e-10	4.0073e-10	9.18572e-06	1.57646e-11	1.11195e-08	2.19521e-08	1.29856e-05	9.22841e-09	2.16515e-10
AATGAAGCAATCGTCA-1-SIGAH5-SIGAH5	FibroblastYS_main_object_training	FibroblastYS_CiteSeq_RNA_mito_removed	3.01385e-28	1.2214e-19	1.00205e-27	3.18969e-14	0.976386	1.65309e-21	8.76303e-13	9.61237e-23	5.29957e-27	2.88718e-18	0.00477368	1.31148e-28	2.43596e-26	3.42057e-22	0.0188404
AATGAAGTCACTTTGT-1-SIGAH5-SIGAH5	FibroblastYS_main_object_training	FibroblastYS_CiteSeq_RNA_mito_removed	1.13695e-18	7.97183e-13	1.97539e-17	1.32573e-10	0.984373	3.12667e-14	1.69572e-11	2.20325e-16	1.20517e-17	4.57187e-15	0.00500164	1.70022e-18	1.87876e-16	1.17762e-15	0.0106254
AATGAAGTCGGACTGC-1-SIGAH5-SIGAH5	FibroblastYS_main_object_training	FibroblastYS_CiteSeq_RNA_mito_removed	3.86336e-12	2.30304e-05	2.78206e-09	0.000469055	0.850525	3.42633e-09	3.71526e-08	1.41577e-11	6.02576e-11	1.23369e-08	0.000420364	1.93979e-12	1.42867e-14	3.89439e-08	0.148562
AATGACCAGGATCACG-1-SIGAH5-SIGAH5	Smooth_MuscleYS_main_object_training	FibroblastYS_CiteSeq_RNA_mito_removed	5.16204e-15	5.05838e-13	1.21395e-10	2.38775e-08	0.402186	1.044e-13	3.68771e-15	1.12259e-13	6.00387e-16	9.01913e-12	2.43376e-05	7.09272e-19	1.3083e-18	5.85013e-11	0.597789
AATGACCCACGCAAAG-1-SIGAH5-SIGAH5	FibroblastYS_main_object_training	FibroblastYS_CiteSeq_RNA_mito_removed	6.46654e-25	6.69931e-13	2.6594e-23	4.73046e-09	0.993861	7.18281e-17	8.6304e-13	2.99325e-19	2.11957e-21	1.5744e-15	2.39948e-07	5.86248e-22	7.94891e-26	1.57134e-17	0.00613892
AATGACCGTCAGCTTA-1-SIGAH5-SIGAH5	FibroblastYS_main_object_training	Smooth_MuscleYS_CiteSeq_RNA_mito_removed	1.51217e-19	7.12833e-13	6.47823e-17	1.54881e-09	0.596693	3.04139e-14	6.93511e-15	1.33146e-15	3.91815e-20	2.42536e-12	0.00264456	1.84558e-23	1.15067e-22	1.57981e-13	0.400662
AATGACCGTGTTGACT-1-SIGAH5-SIGAH5	FibroblastYS_main_object_training	FibroblastYS_CiteSeq_RNA_mito_removed	3.36015e-24	6.00668e-14	3.28411e-22	9.00136e-12	0.977097	9.6419e-17	7.97236e-12	3.80678e-19	4.11985e-23	8.35679e-16	0.0185731	2.60005e-23	8.29994e-23	8.41151e-19	0.00432952
AATGACCTCAGCGGAA-1-SIGAH5-SIGAH5	MKYS_main_object_training	MKYS_CiteSeq_RNA_mito_removed	2.08532e-10	5.7535e-09	3.18388e-12	1.54576e-06	3.3781e-07	1.57771e-07	1.46151e-10	0.999991	1.4345e-10	1.26685e-07	2.94064e-09	1.0137e-16	5.90081e-12	7.03408e-06	8.84685e-08
AATGCCAGTTCCGCGA-1-SIGAH5-SIGAH5	LymphoidYS_main_object_training	LymphoidYS_CiteSeq_RNA_mito_removed	2.02853e-05	1.76106e-08	5.46146e-07	0.000181885	1.5113e-09	9.63069e-06	0.994008	2.61267e-05	3.8314e-06	3.38195e-05	5.36825e-08	7.76323e-11	2.03034e-08	0.00571545	3.01905e-10
AATGGAAAGAGTTCGG-1-SIGAH5-SIGAH5	ErythroidYS_main_object_training	ErythroidYS_CiteSeq_RNA_mito_removed	1.00539e-05	2.5052e-07	4.40129e-11	0.99803	4.12278e-09	5.6742e-06	5.41304e-05	8.59689e-05	0.000675328	4.30664e-07	2.44024e-08	2.6108e-07	1.66672e-07	0.00113805	3.63606e-10
AATGGAAGTTTAGAGA-1-SIGAH5-SIGAH5	ErythroidYS_main_object_training	ErythroidYS_CiteSeq_RNA_mito_removed	2.7878e-07	4.69151e-07	1.39236e-10	0.994109	2.29763e-07	2.06116e-07	3.7568e-06	4.37907e-06	0.00575583	1.10867e-06	1.41857e-10	6.48146e-07	4.64015e-09	0.000124203	4.50822e-08
AATGGAATCGAAGCAG-1-SIGAH5-SIGAH5	FibroblastYS_main_object_training	FibroblastYS_CiteSeq_RNA_mito_removed	1.71967e-16	2.66237e-12	1.54655e-16	2.08146e-08	0.628609	6.4376e-12	1.24578e-12	1.77889e-14	1.91119e-16	1.06769e-11	0.0014337	2.95399e-18	1.0652e-16	4.42513e-12	0.369957
AATGGCTCAGTTTCAG-1-SIGAH5-SIGAH5	FibroblastYS_main_object_training	FibroblastYS_CiteSeq_RNA_mito_removed	1.65599e-19	1.34976e-11	1.58138e-18	6.38129e-10	0.947636	1.30509e-12	3.0852e-13	4.75738e-16	6.42306e-19	1.29747e-13	0.0316193	1.5159e-20	2.972e-18	2.81648e-15	0.0207447
AATTCCTAGCGTGTCC-1-SIGAH5-SIGAH5	MacrophageYS_main_object_training	MacrophageYS_CiteSeq_RNA_mito_removed	2.45444e-06	2.89525e-16	1.41639e-09	3.3206e-09	2.3383e-15	3.23425e-14	4.91136e-14	1.74969e-12	0.994101	1.32828e-11	1.05569e-13	0.00585025	4.59403e-05	4.91378e-14	1.89042e-16
AATTCCTCAATACCCA-1-SIGAH5-SIGAH5	EndodermYS_main_object_training	EndodermYS_CiteSeq_RNA_mito_removed	2.2638e-12	1	3.41101e-16	3.05143e-11	1.27729e-17	9.51701e-18	4.2195e-15	7.05393e-17	1.25152e-15	1.7736e-19	2.56454e-12	2.84238e-17	1.11723e-11	3.65802e-16	1.09428e-18
AATTCCTGTAAGGTCG-1-SIGAH5-SIGAH5	MacrophageYS_main_object_training	MacrophageYS_CiteSeq_RNA_mito_removed	9.98663e-07	3.76902e-15	1.41211e-08	4.17393e-09	4.12815e-15	5.25836e-14	5.9934e-15	9.52333e-14	0.99655	3.13175e-12	3.63386e-14	0.00344723	1.65242e-06	6.90161e-14	5.37026e-16
AATTCCTGTATCGAAA-1-SIGAH5-SIGAH5	ErythroidYS_main_object_training	ErythroidYS_CiteSeq_RNA_mito_removed	4.44092e-05	1.39457e-06	1.42851e-09	0.993862	1.01032e-08	1.70222e-05	0.000418574	0.000924988	0.000438185	8.83916e-07	1.29364e-07	1.16239e-07	9.5366e-07	0.00429125	3.33169e-10
AATTCCTGTCGTCAGC-1-SIGAH5-SIGAH5	MacrophageYS_main_object_training	MacrophageYS_CiteSeq_RNA_mito_removed	8.15593e-06	4.87529e-19	1.03081e-10	1.72715e-10	3.08763e-17	6.63205e-15	3.66184e-16	6.87755e-13	0.999048	2.79897e-12	7.74034e-15	0.000930808	1.29073e-05	1.52266e-14	2.15572e-18
AATTCCTTCAAGAGTA-1-SIGAH5-SIGAH5	FibroblastYS_main_object_training	FibroblastYS_CiteSeq_RNA_mito_removed	1.67204e-20	7.32251e-14	3.09632e-21	1.82978e-08	0.939945	3.54193e-15	1.81448e-10	3.85791e-16	9.88054e-20	6.7249e-14	0.000320855	9.68935e-21	8.23672e-22	6.6765e-15	0.0597337
AATTCCTTCCTTCTGG-1-SIGAH5-SIGAH5	FibroblastYS_main_object_training	FibroblastYS_CiteSeq_RNA_mito_removed	3.08688e-11	3.11042e-07	9.54449e-12	2.83884e-06	0.953468	1.19699e-09	4.44247e-09	1.02761e-12	1.75894e-09	1.56342e-10	0.000346408	1.11633e-11	8.93233e-10	4.23227e-10	0.0461822
AATTTCCGTGCCTGCA-1-SIGAH5-SIGAH5	FibroblastYS_main_object_training	FibroblastYS_CiteSeq_RNA_mito_removed	5.37665e-10	6.72324e-07	4.79882e-08	0.00307212	0.505835	1.38955e-07	1.80822e-11	5.92109e-10	7.48739e-09	3.07011e-07	0.000760668	1.43034e-11	1.61647e-11	1.64012e-07	0.490331
ACAAAGACAGACACCC-1-SIGAH5-SIGAH5	MacrophageYS_main_object_training	MacrophageYS_CiteSeq_RNA_mito_removed	4.46873e-09	6.57036e-17	1.98331e-12	1.54545e-10	2.76598e-17	8.76377e-18	9.82405e-18	4.90104e-16	0.999611	2.16353e-11	5.87913e-13	0.000381894	6.88472e-06	7.26214e-17	9.07153e-18
ACAAAGATCACTGTTT-1-SIGAH5-SIGAH5	Smooth_MuscleYS_main_object_training	FibroblastYS_CiteSeq_RNA_mito_removed	1.0978e-09	1.63871e-09	2.75502e-07	1.7901e-05	0.181353	3.09387e-08	5.33397e-13	1.27059e-09	1.10628e-11	5.6004e-08	0.0373757	4.17233e-15	4.36497e-11	7.43709e-07	0.781252
ACAAAGATCCATCCGT-1-SIGAH5-SIGAH5	MacrophageYS_main_object_training	MacrophageYS_CiteSeq_RNA_mito_removed	1.93568e-05	1.98603e-11	3.41064e-09	3.77188e-06	4.20291e-12	4.72077e-11	1.21872e-10	6.32334e-11	0.942823	2.8369e-08	2.81885e-11	0.0571255	2.80291e-05	1.05297e-09	1.42987e-12
ACAACCACATAGCACT-1-SIGAH5-SIGAH5	MacrophageYS_main_object_training	MacrophageYS_CiteSeq_RNA_mito_removed	0.0116834	8.72837e-07	3.38788e-05	0.0236109	2.12297e-07	7.56996e-06	4.64938e-05	0.000123047	0.958245	1.32949e-05	1.63125e-06	0.00440276	0.00151774	0.000313377	4.32032e-08
ACAACCATCCCTCTAG-1-SIGAH5-SIGAH5	MacrophageYS_main_object_training	MacrophageYS_CiteSeq_RNA_mito_removed	3.45757e-05	9.35367e-17	1.1512e-09	2.0956e-08	8.81152e-15	1.82333e-15	6.13338e-14	3.31202e-13	0.999964	6.5038e-14	2.82373e-14	3.26085e-07	1.08308e-06	1.10746e-13	7.30799e-18
ACAAGCTAGTGATGGC-1-SIGAH5-SIGAH5	MacrophageYS_main_object_training	MacrophageYS_CiteSeq_RNA_mito_removed	1.60643e-05	2.12971e-11	1.96634e-08	1.74213e-05	2.62451e-09	1.77277e-10	8.49284e-11	1.20898e-08	0.996422	1.87073e-09	2.83789e-09	0.0035393	4.70251e-06	2.58384e-09	1.26148e-09
ACAAGCTTCCAACCAA-1-SIGAH5-SIGAH5	MacrophageYS_main_object_training	MacrophageYS_CiteSeq_RNA_mito_removed	4.80356e-07	9.71948e-22	9.3664e-11	3.34073e-10	5.90327e-17	3.22478e-16	1.18044e-16	2.07019e-14	0.999997	7.33042e-15	7.45913e-16	5.41837e-07	1.93464e-06	9.40805e-16	4.46492e-21
ACAAGCTTCTCGACGG-1-SIGAH5-SIGAH5	Smooth_MuscleYS_main_object_training	Smooth_MuscleYS_CiteSeq_RNA_mito_removed	2.12491e-19	2.48282e-14	2.83909e-15	6.37822e-09	0.23981	3.13955e-15	9.88255e-17	1.78115e-15	1.80542e-20	4.60247e-12	0.0557829	3.57602e-24	1.70137e-24	7.74731e-14	0.704407
ACACAGTTCTCTCGAC-1-SIGAH5-SIGAH5	ErythroidYS_main_object_training	ErythroidYS_CiteSeq_RNA_mito_removed	2.07243e-06	1.92863e-06	4.22239e-11	0.997925	6.7949e-08	7.86631e-06	2.82124e-05	4.01773e-05	0.000907577	3.6974e-07	1.47123e-08	1.48057e-06	3.32961e-08	0.00108512	9.52737e-09
ACACCAATCGAAGTGG-1-SIGAH5-SIGAH5	MacrophageYS_main_object_training	MacrophageYS_CiteSeq_RNA_mito_removed	1.28123e-05	2.88118e-19	5.3043e-11	8.17115e-11	5.08465e-18	2.30403e-14	9.30251e-17	3.49218e-13	0.957855	4.00022e-12	3.98183e-16	0.0421143	1.74089e-05	2.33546e-14	1.06091e-18
ACACTGACAGGTTTAC-1-SIGAH5-SIGAH5	ErythroidYS_main_object_training	ErythroidYS_CiteSeq_RNA_mito_removed	0.000194658	2.52379e-06	1.86436e-05	0.920867	9.29933e-06	5.25276e-05	0.0163645	0.000326923	0.000359898	4.70922e-06	1.32495e-05	8.34695e-09	1.21456e-05	0.0617741	7.65855e-08
ACACTGAGTCCACACG-1-SIGAH5-SIGAH5	FibroblastYS_main_object_training	FibroblastYS_CiteSeq_RNA_mito_removed	5.62828e-23	5.09942e-16	5.13749e-21	6.49008e-11	0.799574	1.76202e-15	1.5096e-14	1.86442e-18	1.312e-22	2.76219e-14	7.28198e-06	4.07947e-23	7.81792e-25	6.3983e-16	0.200419
ACAGAAAGTAGTACGG-1-SIGAH5-SIGAH5	FibroblastYS_main_object_training	FibroblastYS_CiteSeq_RNA_mito_removed	1.73101e-15	1.01495e-12	1.05018e-14	1.2891e-07	0.84078	4.98648e-10	8.96213e-10	1.39538e-13	1.46548e-14	5.32673e-10	0.0659664	1.85441e-15	5.67356e-14	6.46201e-12	0.0932532
ACAGAAATCTCCGTGT-1-SIGAH5-SIGAH5	MacrophageYS_main_object_training	MacrophageYS_CiteSeq_RNA_mito_removed	6.60656e-07	4.19026e-13	6.58551e-09	1.81165e-07	2.59526e-14	1.17966e-12	7.10558e-11	8.56966e-12	0.977878	8.10294e-10	6.83141e-14	0.0221036	1.71541e-05	1.19223e-11	1.94552e-15
ACAGCCGGTACTCGCG-1-SIGAH5-SIGAH5	MacrophageYS_main_object_training	MacrophageYS_CiteSeq_RNA_mito_removed	6.61179e-05	1.23521e-06	2.34267e-06	0.00743114	3.78181e-08	1.22302e-08	8.45769e-07	1.00091e-06	0.991312	8.03957e-07	2.39951e-08	0.00107764	0.000105262	1.3547e-06	5.84119e-09
ACAGCCGTCGGTAACT-1-SIGAH5-SIGAH5	ErythroidYS_main_object_training	ErythroidYS_CiteSeq_RNA_mito_removed	1.26165e-06	1.89949e-05	2.89661e-11	0.999063	4.59991e-08	2.71869e-06	4.23808e-07	1.1913e-05	0.000641948	1.48404e-06	4.12866e-08	2.39899e-07	8.79666e-09	0.000257519	1.04009e-08
ACAGGGAGTCAGCGTC-1-SIGAH5-SIGAH5	MacrophageYS_main_object_training	MacrophageYS_CiteSeq_RNA_mito_removed	0.00208364	2.6151e-11	1.20035e-08	1.66624e-05	1.24343e-11	7.29587e-10	2.72333e-08	1.28077e-08	0.98602	1.31062e-08	6.11694e-10	0.0104504	0.00142885	5.10105e-09	1.87402e-12
ACATCCCAGACATGCG-1-SIGAH5-SIGAH5	FibroblastYS_main_object_training	FibroblastYS_CiteSeq_RNA_mito_removed	4.05431e-16	5.39755e-11	3.06688e-17	6.6706e-08	0.965445	1.73745e-14	8.5878e-11	1.42646e-15	2.69521e-15	3.01848e-13	0.00123987	5.90194e-18	3.28647e-17	2.28728e-14	0.0333147
ACATCCCTCGCGTGAC-1-SIGAH5-SIGAH5	Smooth_MuscleYS_main_object_training	FibroblastYS_CiteSeq_RNA_mito_removed	7.10898e-11	3.62359e-06	5.34838e-09	0.000194001	0.455659	7.71767e-07	2.50706e-11	1.46365e-10	1.95354e-09	1.1092e-05	0.000829775	5.48074e-12	1.07687e-11	2.45783e-07	0.543301
ACATCGAAGGTTACCT-1-SIGAH5-SIGAH5	FibroblastYS_main_object_training	FibroblastYS_CiteSeq_RNA_mito_removed	2.55911e-16	5.36304e-07	5.08682e-14	8.34316e-06	0.979209	3.12759e-12	1.44776e-09	6.7714e-13	1.28232e-14	4.74016e-11	0.000122278	6.30822e-17	2.73629e-18	1.16582e-10	0.0206603
ACATCGAAGTTACGGG-1-SIGAH5-SIGAH5	ErythroidYS_main_object_training	ErythroidYS_CiteSeq_RNA_mito_removed	1.42331e-05	3.59848e-06	4.22492e-09	0.990784	6.86495e-07	1.8512e-05	5.22261e-05	5.40694e-05	0.0059456	1.1478e-06	7.61229e-08	2.38623e-05	6.78787e-08	0.00310176	9.43941e-08
ACATCGAGTTGCGGAA-1-SIGAH5-SIGAH5	FibroblastYS_main_object_training	FibroblastYS_CiteSeq_RNA_mito_removed	9.88573e-25	3.66352e-12	1.40151e-22	1.05527e-10	0.995529	1.27691e-16	1.13623e-10	7.94267e-20	1.01593e-22	5.04761e-15	5.95214e-05	9.03415e-22	7.53275e-24	1.10939e-17	0.00441143
ACATTTCAGTGAGCCA-1-SIGAH5-SIGAH5	FibroblastYS_main_object_training	FibroblastYS_CiteSeq_RNA_mito_removed	7.54906e-16	2.29822e-09	3.83476e-16	5.95985e-06	0.823898	9.34529e-15	4.48663e-13	2.64819e-15	1.76366e-14	6.68588e-12	0.00423203	6.29417e-18	2.0472e-19	3.45239e-13	0.171864
ACATTTCGTTGCTCGG-1-SIGAH5-SIGAH5	ErythroidYS_main_object_training	ErythroidYS_CiteSeq_RNA_mito_removed	1.13482e-06	7.44055e-07	4.10318e-09	0.97285	3.31064e-07	7.00204e-07	3.97572e-06	4.49234e-06	0.026906	1.45145e-06	9.12178e-11	6.1625e-06	5.40886e-08	0.000224621	9.02888e-08
ACCAAACAGGTGCAGT-1-SIGAH5-SIGAH5	MacrophageYS_main_object_training	MacrophageYS_CiteSeq_RNA_mito_removed	1.55235e-06	1.22017e-15	1.43404e-08	1.31334e-09	4.06029e-13	1.83744e-12	9.81184e-15	3.15745e-12	0.785822	1.60175e-11	2.24158e-14	0.214168	8.13703e-06	1.13654e-12	3.53305e-14
ACCAAACCACAGCTTA-1-SIGAH5-SIGAH5	FibroblastYS_main_object_training	FibroblastYS_CiteSeq_RNA_mito_removed	1.26204e-18	9.91458e-13	9.63763e-18	7.68524e-09	0.966747	2.7675e-12	9.13736e-10	7.63582e-17	1.51873e-17	2.92197e-13	8.44818e-05	6.88872e-19	3.32586e-18	8.82086e-14	0.0331681
ACCAAACTCTGTGCAA-1-SIGAH5-SIGAH5	FibroblastYS_main_object_training	FibroblastYS_CiteSeq_RNA_mito_removed	4.02866e-19	1.98664e-11	2.04269e-17	2.45736e-08	0.983064	3.06419e-14	3.14638e-11	6.54897e-16	1.71689e-18	2.18385e-11	8.76902e-05	1.6299e-20	1.10711e-19	1.37905e-13	0.0168481
ACCAACACATACTGAC-1-SIGAH5-SIGAH5	MacrophageYS_main_object_training	MacrophageYS_CiteSeq_RNA_mito_removed	1.06919e-07	1.59355e-13	2.31983e-11	3.59375e-09	1.08284e-14	1.09837e-12	5.16964e-13	5.83167e-14	0.999711	2.39309e-12	1.67308e-13	0.000279677	9.10446e-06	5.1664e-14	1.10978e-15
ACCAACAGTTTGTTCT-1-SIGAH5-SIGAH5	FibroblastYS_main_object_training	FibroblastYS_CiteSeq_RNA_mito_removed	1.81977e-12	2.59779e-10	2.73771e-12	1.07577e-05	0.913282	7.05729e-10	1.45489e-10	8.63872e-13	1.07704e-09	4.79765e-11	0.00205136	5.87248e-12	2.65681e-11	1.21228e-11	0.0846559
ACCACAAGTGGTATGG-1-SIGAH5-SIGAH5	FibroblastYS_main_object_training	FibroblastYS_CiteSeq_RNA_mito_removed	2.03125e-13	2.2295e-10	2.96939e-13	9.8301e-07	0.749619	4.11817e-08	2.78836e-09	2.88855e-11	6.88592e-14	5.7244e-09	0.0483099	2.58294e-15	2.28651e-14	1.1561e-09	0.202071
ACCCAAAAGCTGAAGC-1-SIGAH5-SIGAH5	ErythroidYS_main_object_training	ErythroidYS_CiteSeq_RNA_mito_removed	0.000681065	0.00271213	1.59272e-07	0.822654	1.6679e-05	0.000514402	0.00035379	0.00397254	2.55605e-05	5.05419e-06	6.11839e-05	1.03344e-08	5.77293e-06	0.168996	1.25822e-06
ACCCAAAAGTGCCGAA-1-SIGAH5-SIGAH5	ProgenitorsYS_main_object_training	LymphoidYS_CiteSeq_RNA_mito_removed	0.0033251	0.00359983	0.000126403	0.319518	3.68253e-05	0.00592124	0.125922	0.00334387	0.0858471	0.000882958	2.23343e-06	2.0682e-05	3.03375e-05	0.451406	1.67455e-05
ACCCAAACACTGAGGA-1-SIGAH5-SIGAH5	FibroblastYS_main_object_training	FibroblastYS_CiteSeq_RNA_mito_removed	1.28415e-21	9.64314e-14	2.27496e-20	1.80607e-10	0.991209	3.29235e-16	4.60064e-12	9.05176e-19	3.59051e-21	2.8511e-14	0.00108153	3.20402e-23	1.42233e-22	6.02947e-17	0.00770919
ACCCAAACAGGTGACA-1-SIGAH5-SIGAH5	FibroblastYS_main_object_training	FibroblastYS_CiteSeq_RNA_mito_removed	1.42805e-11	1.61265e-07	1.71023e-10	1.58642e-05	0.947812	6.82141e-09	4.90796e-09	2.76296e-11	2.342e-09	7.07637e-10	0.00421377	1.16139e-10	7.51533e-10	4.2704e-10	0.0479583
ACCCTTGCAGATTCGT-1-SIGAH5-SIGAH5	Smooth_MuscleYS_main_object_training	FibroblastYS_CiteSeq_RNA_mito_removed	8.98585e-15	5.82274e-09	3.09257e-10	3.99982e-07	0.463361	3.3932e-08	1.14129e-12	2.27509e-12	2.2163e-14	2.43522e-09	6.35789e-07	8.22224e-17	8.98177e-16	5.08889e-08	0.536638
ACCCTTGGTTGGACTT-1-SIGAH5-SIGAH5	ErythroidYS_main_object_training	FibroblastYS_CiteSeq_RNA_mito_removed	2.03955e-05	0.000215441	3.14854e-05	0.967116	0.0119486	0.000659482	0.00533111	0.000351187	0.00684483	6.04656e-05	0.00102468	3.21029e-05	1.04334e-06	0.00396805	0.00239498
ACCGTTCAGAAAGTCT-1-SIGAH5-SIGAH5	FibroblastYS_main_object_training	FibroblastYS_CiteSeq_RNA_mito_removed	8.21827e-15	1.04354e-07	9.33646e-14	3.36745e-05	0.941505	1.19986e-11	2.80694e-11	6.39972e-14	9.61976e-13	3.47632e-11	6.2091e-05	2.42313e-13	2.68491e-16	2.41864e-11	0.0583995
ACCGTTCAGATACTGA-1-SIGAH5-SIGAH5	MKYS_main_object_training	MKYS_CiteSeq_RNA_mito_removed	2.44666e-08	4.52523e-08	8.95231e-11	3.08468e-05	1.88036e-06	1.27125e-05	8.57564e-10	0.999874	4.05371e-07	1.80939e-06	1.58291e-08	2.42151e-12	3.72166e-09	7.71547e-05	6.47618e-07
ACCGTTCAGGTTACAA-1-SIGAH5-SIGAH5	FibroblastYS_main_object_training	FibroblastYS_CiteSeq_RNA_mito_removed	8.26715e-12	4.85264e-06	4.8376e-12	0.00145763	0.886646	1.61517e-08	1.13877e-11	3.6253e-12	5.86933e-09	1.89221e-08	0.000815604	1.1153e-10	1.00636e-12	1.12706e-09	0.111076
ACCGTTCCACCATATG-1-SIGAH5-SIGAH5	ErythroidYS_main_object_training	ErythroidYS_CiteSeq_RNA_mito_removed	2.02809e-05	3.22343e-06	1.8515e-08	0.991669	3.741e-07	5.29063e-06	2.8662e-05	0.000156919	0.00691908	4.70936e-07	2.87181e-09	2.2884e-07	6.70587e-07	0.00119587	8.13818e-09
ACCGTTCCATTGTCGA-1-SIGAH5-SIGAH5	ErythroidYS_main_object_training	ErythroidYS_CiteSeq_RNA_mito_removed	2.83449e-05	1.89308e-06	8.32085e-09	0.99675	2.7691e-07	9.34652e-06	0.000332681	6.78957e-05	0.000793986	3.03537e-07	1.21187e-07	4.67575e-07	6.17754e-07	0.00201394	2.9495e-08
ACCGTTCTCACAGAGG-1-SIGAH5-SIGAH5	EndodermYS_main_object_training	EndodermYS_CiteSeq_RNA_mito_removed	8.69219e-11	1	8.72753e-14	3.67018e-09	1.44121e-15	4.46694e-15	1.88672e-14	2.93769e-14	1.38804e-13	3.11346e-17	1.89577e-12	4.50858e-15	4.81311e-10	7.90976e-13	1.7342e-16
ACCTACCGTAGGCAGT-1-SIGAH5-SIGAH5	MacrophageYS_main_object_training	MacrophageYS_CiteSeq_RNA_mito_removed	0.000803172	1.15756e-10	5.80681e-06	3.14768e-05	2.71836e-09	8.03766e-09	1.86351e-08	2.26318e-08	0.99295	2.39166e-08	8.82272e-10	0.00611895	9.03847e-05	9.34955e-08	3.88394e-10
ACCTACCGTTGTCAGT-1-SIGAH5-SIGAH5	FibroblastYS_main_object_training	FibroblastYS_CiteSeq_RNA_mito_removed	1.20712e-12	5.46915e-10	8.63541e-12	5.74313e-07	0.512127	3.8292e-09	1.88506e-12	3.45712e-12	5.33287e-12	1.66966e-10	0.00275238	6.09667e-14	3.92329e-14	5.26414e-10	0.48512
ACCTACCTCGACCTAA-1-SIGAH5-SIGAH5	MacrophageYS_main_object_training	MacrophageYS_CiteSeq_RNA_mito_removed	1.74532e-07	4.24752e-13	5.82057e-12	5.21486e-09	1.20248e-14	2.42058e-15	1.03818e-16	4.79343e-14	0.99221	2.73128e-14	5.42487e-16	0.00778997	1.45059e-07	3.29687e-14	1.47091e-15
ACCTGAACACAGCCTG-1-SIGAH5-SIGAH5	EndotheliumYS_main_object_training	EndotheliumYS_CiteSeq_RNA_mito_removed	5.92945e-13	8.25265e-12	0.995855	0.00335911	2.80731e-06	7.60064e-08	0.000456708	7.11256e-08	6.49739e-11	1.03757e-10	7.05638e-11	1.4072e-17	8.74966e-18	0.000326037	1.59604e-10
ACCTGTCAGGATCACG-1-SIGAH5-SIGAH5	EndodermYS_main_object_training	EndodermYS_CiteSeq_RNA_mito_removed	3.31298e-10	1	4.60687e-13	1.98346e-09	6.79381e-16	2.41856e-15	6.14189e-15	3.16058e-16	2.32518e-12	1.48506e-17	1.79523e-13	1.34668e-13	1.15683e-09	4.7072e-14	6.80741e-17
ACCTGTCCAGCTACTA-1-SIGAH5-SIGAH5	MacrophageYS_main_object_training	MacrophageYS_CiteSeq_RNA_mito_removed	2.86131e-07	3.99072e-18	3.5008e-12	4.06588e-11	2.14197e-15	2.63291e-16	5.87091e-17	5.6811e-15	0.997993	5.78776e-13	2.32593e-15	0.00200648	6.35681e-07	1.68894e-15	2.98328e-16
ACGATCAAGCTAAACA-1-SIGAH5-SIGAH5	FibroblastYS_main_object_training	FibroblastYS_CiteSeq_RNA_mito_removed	4.19293e-10	2.07958e-06	6.32528e-10	0.000106128	0.877597	1.76267e-08	8.57417e-09	7.42066e-12	6.06749e-09	1.8495e-08	0.00817378	4.83875e-10	3.25807e-09	7.73628e-09	0.114121
ACGATCAAGGAGTCTG-1-SIGAH5-SIGAH5	ErythroidYS_main_object_training	FibroblastYS_CiteSeq_RNA_mito_removed	8.17724e-05	5.66511e-05	2.09893e-05	0.969471	0.00873668	0.00134782	0.00335354	0.000276023	0.00194947	0.000181926	0.00879885	2.42209e-05	8.57993e-06	0.00174168	0.00395128
ACGATCACACCTCGTT-1-SIGAH5-SIGAH5	LymphoidYS_main_object_training	LymphoidYS_CiteSeq_RNA_mito_removed	0.000127053	2.63426e-06	8.56777e-07	0.000240491	2.98754e-09	1.16719e-06	0.983138	2.02316e-05	2.36244e-06	3.86614e-06	5.26996e-07	5.57766e-11	6.06943e-08	0.0164632	6.6884e-10
ACGATCATCGGATACT-1-SIGAH5-SIGAH5	ErythroidYS_main_object_training	ErythroidYS_CiteSeq_RNA_mito_removed	1.03548e-06	2.75571e-06	1.42473e-10	0.99764	2.32125e-07	2.91992e-06	9.21481e-06	3.66434e-05	0.00154342	9.10581e-08	2.3048e-10	3.9555e-08	3.06617e-08	0.000763862	2.17607e-09
ACGATGTCAACTTGGT-1-SIGAH5-SIGAH5	MacrophageYS_main_object_training	MacrophageYS_CiteSeq_RNA_mito_removed	0.00251332	1.48602e-14	3.77859e-10	1.1453e-07	9.59788e-15	2.80124e-13	1.95435e-12	5.66345e-12	0.994948	2.19475e-11	2.93777e-12	0.00024652	0.00229247	1.63572e-11	9.28401e-16
ACGATGTGTCACGCTG-1-SIGAH5-SIGAH5	MacrophageYS_main_object_training	MacrophageYS_CiteSeq_RNA_mito_removed	0.000725121	1.36011e-09	5.3214e-07	0.000106117	2.16194e-09	1.36373e-08	2.5274e-10	5.38317e-09	0.895435	1.2634e-07	5.0703e-10	0.103647	8.60054e-05	1.81469e-07	5.93671e-10
ACGCACGAGAACTGAT-1-SIGAH5-SIGAH5	MacrophageYS_main_object_training	MacrophageYS_CiteSeq_RNA_mito_removed	5.26326e-09	1.20789e-14	3.91192e-14	5.78535e-11	6.28494e-19	8.10388e-17	6.80323e-16	3.67433e-18	0.998558	1.56888e-16	7.91961e-19	0.00144173	4.72728e-08	6.14131e-17	4.43533e-20
ACGCACGAGGATGCGT-1-SIGAH5-SIGAH5	EndodermYS_main_object_training	EndodermYS_CiteSeq_RNA_mito_removed	1.32206e-13	1	3.39104e-16	7.54251e-14	1.70988e-20	6.19766e-21	8.92417e-21	1.60783e-20	9.70009e-18	1.08843e-23	2.16233e-16	6.01922e-18	2.83661e-13	1.86689e-18	8.90796e-22
ACGCACGCAATGACCT-1-SIGAH5-SIGAH5	MacrophageYS_main_object_training	MacrophageYS_CiteSeq_RNA_mito_removed	0.0141815	1.67294e-13	1.77528e-05	6.49239e-05	3.17396e-16	1.83994e-07	9.5812e-13	4.12575e-09	0.815557	9.72663e-12	7.29479e-21	2.45547e-10	0.170179	2.42125e-08	2.9063e-17
ACGCACGTCCACTTCG-1-SIGAH5-SIGAH5	FibroblastYS_main_object_training	FibroblastYS_CiteSeq_RNA_mito_removed	2.73143e-15	8.31467e-12	4.10314e-16	5.82887e-08	0.986263	2.36491e-11	6.55171e-08	7.39631e-15	2.0063e-13	1.59161e-12	0.00750428	3.13118e-14	1.34698e-12	2.28617e-13	0.00623302
ACGGAAGAGGGTAGCT-1-SIGAH5-SIGAH5	ErythroidYS_main_object_training	ErythroidYS_CiteSeq_RNA_mito_removed	4.49562e-07	2.40286e-06	3.79154e-10	0.989847	3.15048e-07	7.77693e-07	1.70133e-06	4.42071e-06	0.00994884	7.93351e-07	2.91843e-10	4.25997e-06	1.25825e-08	0.000188537	7.91709e-08
ACGGAAGGTCTACATG-1-SIGAH5-SIGAH5	Mast_cellYS_main_object_training	Mast_cellYS_CiteSeq_RNA_mito_removed	3.33464e-08	1.66843e-06	1.45235e-06	1.69428e-05	4.03972e-08	0.00438706	0.00227995	0.011889	9.78187e-10	0.969545	3.04296e-06	2.90591e-14	8.37443e-08	0.0118761	8.8976e-09
ACGGAAGTCATTCACT-1-SIGAH5-SIGAH5	FibroblastYS_main_object_training	FibroblastYS_CiteSeq_RNA_mito_removed	6.36738e-15	1.19171e-11	2.06748e-13	8.15474e-09	0.940991	1.30603e-10	1.14688e-11	1.31321e-14	1.15503e-13	1.55925e-11	0.000119365	2.42142e-15	8.8623e-14	3.25513e-12	0.0588897
ACGGGTCGTGAGTTTC-1-SIGAH5-SIGAH5	Smooth_MuscleYS_main_object_training	Smooth_MuscleYS_CiteSeq_RNA_mito_removed	2.87489e-19	2.96725e-13	1.65822e-15	3.09425e-08	0.0940175	4.4179e-15	2.11198e-17	6.30947e-16	1.92571e-19	3.21787e-12	0.000287373	3.41417e-22	1.12372e-25	5.1821e-12	0.905695
ACGGGTCGTGCCTTCT-1-SIGAH5-SIGAH5	ProgenitorsYS_main_object_training	ErythroidYS_CiteSeq_RNA_mito_removed	0.0031786	6.69962e-05	1.7876e-05	0.240632	6.89502e-06	0.00103619	0.00150997	0.0197197	3.27354e-05	2.4338e-05	2.93689e-06	1.60127e-09	8.94151e-06	0.733762	6.5607e-07
ACGGTCGAGACTACGG-1-SIGAH5-SIGAH5	FibroblastYS_main_object_training	FibroblastYS_CiteSeq_RNA_mito_removed	4.09273e-13	3.38015e-09	6.48274e-12	0.00034443	0.828427	6.82959e-12	4.26035e-10	3.54241e-12	2.90866e-11	1.61833e-09	0.0445458	4.66162e-14	8.44806e-15	8.66454e-11	0.126683
ACGGTCGCATAGCACT-1-SIGAH5-SIGAH5	FibroblastYS_main_object_training	FibroblastYS_CiteSeq_RNA_mito_removed	4.41892e-14	1.2117e-07	1.86938e-12	2.00187e-06	0.968397	3.1284e-08	4.25192e-09	1.11996e-11	1.80444e-12	7.3469e-10	0.000553993	7.33816e-14	4.52413e-13	3.68553e-10	0.0310464
ACGTAACAGTGGATTA-1-SIGAH5-SIGAH5	FibroblastYS_main_object_training	FibroblastYS_CiteSeq_RNA_mito_removed	5.60281e-11	2.98976e-10	8.15002e-10	3.2923e-05	0.663587	6.98644e-09	1.63423e-14	2.0013e-12	4.49681e-10	2.03987e-07	4.83326e-06	1.77728e-13	2.63277e-11	1.48118e-08	0.336375
ACGTAACCAAGCGATG-1-SIGAH5-SIGAH5	FibroblastYS_main_object_training	FibroblastYS_CiteSeq_RNA_mito_removed	1.24023e-18	2.80229e-10	2.95201e-17	1.82163e-08	0.946185	2.02959e-12	2.44723e-11	8.35301e-16	4.79056e-17	8.85625e-12	1.02581e-05	5.38553e-18	6.88297e-18	6.5355e-13	0.0538047
ACGTAACCACAACGCC-1-SIGAH5-SIGAH5	FibroblastYS_main_object_training	FibroblastYS_CiteSeq_RNA_mito_removed	5.53565e-09	2.30139e-06	8.11165e-10	1.94686e-05	0.898621	3.78415e-07	3.67446e-10	1.94671e-10	1.68249e-08	1.23782e-09	0.00154827	1.78189e-10	1.47617e-08	1.77512e-08	0.0998086
ACGTAACGTTAACAGA-1-SIGAH5-SIGAH5	FibroblastYS_main_object_training	FibroblastYS_CiteSeq_RNA_mito_removed	9.6524e-26	1.93236e-17	1.87775e-23	1.78368e-13	0.766964	1.94331e-19	4.48855e-23	9.65188e-23	1.62589e-27	8.49477e-16	0.000104978	2.57136e-31	5.86685e-30	2.03687e-19	0.232931
ACGTACATCACCATAG-1-SIGAH5-SIGAH5	MacrophageYS_main_object_training	MacrophageYS_CiteSeq_RNA_mito_removed	5.69253e-07	2.15055e-19	4.95279e-11	1.58886e-11	8.49227e-16	4.74971e-18	5.3141e-19	1.88909e-17	0.775046	1.12377e-15	3.65748e-16	0.224953	1.21265e-07	2.23235e-17	1.1928e-16
ACGTAGTTCAGTCAGT-1-SIGAH5-SIGAH5	FibroblastYS_main_object_training	FibroblastYS_CiteSeq_RNA_mito_removed	1.20394e-07	1.33133e-06	1.40748e-08	0.0119355	0.903469	1.17105e-05	1.07749e-06	3.9597e-08	0.000138112	1.15192e-06	0.00366314	3.32474e-06	6.44531e-07	2.92115e-06	0.0807723
ACTATCTAGGATGTTA-1-SIGAH5-SIGAH5	MacrophageYS_main_object_training	MacrophageYS_CiteSeq_RNA_mito_removed	0.000871106	9.31754e-07	2.87891e-07	0.000208439	2.70469e-10	2.01972e-08	1.34765e-08	1.60063e-08	0.993853	1.59172e-07	2.5558e-09	0.00375976	0.00130577	1.49603e-07	6.90375e-11
ACTATCTGTCTCAGGC-1-SIGAH5-SIGAH5	ErythroidYS_main_object_training	ErythroidYS_CiteSeq_RNA_mito_removed	0.00021967	1.70533e-05	6.32396e-06	0.97112	1.11113e-05	0.00010265	0.00010092	8.91703e-05	0.00244961	1.07895e-07	2.64868e-07	5.00606e-08	4.27013e-06	0.0258789	8.09625e-08
ACTATGGAGCAGATAT-1-SIGAH5-SIGAH5	FibroblastYS_main_object_training	FibroblastYS_CiteSeq_RNA_mito_removed	3.03328e-15	9.38017e-11	1.3585e-14	5.10497e-08	0.942018	4.10787e-13	2.20514e-10	6.80646e-16	1.12652e-12	6.72509e-13	9.40742e-05	9.71039e-16	2.87268e-14	2.02265e-13	0.0578878
ACTATGGTCGAGAGAC-1-SIGAH5-SIGAH5	FibroblastYS_main_object_training	FibroblastYS_CiteSeq_RNA_mito_removed	1.77703e-17	1.30936e-07	1.04949e-12	2.12641e-07	0.951266	1.50344e-09	1.21542e-10	2.53775e-13	6.91385e-17	9.2005e-10	0.00197598	9.37112e-17	4.78552e-19	3.14465e-10	0.0467578
ACTATGGTCGTTATCT-1-SIGAH5-SIGAH5	MacrophageYS_main_object_training	MacrophageYS_CiteSeq_RNA_mito_removed	3.77369e-05	4.24978e-10	9.51822e-10	1.06557e-06	1.76807e-11	2.61956e-12	3.87945e-11	5.2683e-10	0.973372	4.47169e-10	7.4703e-13	0.0265242	6.45883e-05	1.54955e-10	1.96539e-12
ACTCCCAAGGCACGAT-1-SIGAH5-SIGAH5	FibroblastYS_main_object_training	FibroblastYS_CiteSeq_RNA_mito_removed	7.23357e-07	7.22881e-09	8.74484e-06	0.000409657	0.77901	4.01749e-07	2.09958e-07	7.13311e-09	2.88728e-06	3.18912e-06	0.00149295	5.17233e-10	9.97503e-08	5.45371e-06	0.219066
ACTCCCAGTCATCAGT-1-SIGAH5-SIGAH5	ErythroidYS_main_object_training	ErythroidYS_CiteSeq_RNA_mito_removed	5.15372e-06	1.98043e-07	8.54753e-10	0.996969	1.52758e-07	1.3944e-05	5.23617e-06	1.50787e-05	0.00040326	8.52532e-10	3.86436e-08	5.35501e-09	4.27147e-08	0.00258764	5.94104e-10
ACTCCCATCAAGCGTT-1-SIGAH5-SIGAH5	ErythroidYS_main_object_training	ErythroidYS_CiteSeq_RNA_mito_removed	1.37386e-06	1.57374e-06	2.025e-09	0.991789	1.78137e-07	1.70889e-06	1.24135e-05	1.15731e-05	0.00781114	4.62509e-07	2.63522e-10	2.63409e-06	1.31498e-07	0.000367868	2.7448e-08
ACTCTCGGTCAAGCCC-1-SIGAH5-SIGAH5	FibroblastYS_main_object_training	FibroblastYS_CiteSeq_RNA_mito_removed	3.65325e-26	1.56763e-13	2.62692e-24	6.4237e-13	0.934702	1.77624e-20	1.2937e-14	3.69633e-22	1.80986e-26	5.60038e-18	0.0632563	1.23765e-27	2.14291e-26	9.87823e-22	0.00204168
ACTCTCGTCTTCACGC-1-SIGAH5-SIGAH5	EndodermYS_main_object_training	EndodermYS_CiteSeq_RNA_mito_removed	2.5122e-12	1	1.79218e-15	1.1294e-11	6.30916e-18	1.02923e-17	5.37787e-18	4.22004e-17	1.03726e-15	8.84905e-20	1.94946e-14	7.05127e-17	2.47603e-11	2.68157e-15	4.57561e-19
ACTGATGAGCGAACTG-1-SIGAH5-SIGAH5	MacrophageYS_main_object_training	MacrophageYS_CiteSeq_RNA_mito_removed	4.34731e-10	5.14774e-23	1.06551e-16	3.09987e-15	1.03931e-21	6.18403e-21	3.18414e-24	3.97459e-21	0.649729	4.64214e-18	1.28904e-22	0.350271	9.82716e-08	6.41705e-22	8.42646e-23
ACTGATGTCTTCGATT-1-SIGAH5-SIGAH5	FibroblastYS_main_object_training	FibroblastYS_CiteSeq_RNA_mito_removed	7.1581e-23	6.90891e-13	3.22775e-21	3.38407e-10	0.995637	2.26279e-17	4.68282e-09	8.80799e-18	5.06733e-21	9.56468e-15	0.00115266	9.42453e-21	2.17209e-22	1.85408e-16	0.00321032
ACTGCAACACGGCACT-1-SIGAH5-SIGAH5	ErythroidYS_main_object_training	ErythroidYS_CiteSeq_RNA_mito_removed	1.38297e-06	1.01514e-06	1.07695e-08	0.989035	1.06163e-06	7.61201e-07	9.83031e-06	1.22213e-05	0.0106095	2.07056e-06	9.08051e-10	3.78396e-06	9.61205e-08	0.00032343	2.53605e-07
ACTGCAATCTAAGCCA-1-SIGAH5-SIGAH5	FibroblastYS_main_object_training	FibroblastYS_CiteSeq_RNA_mito_removed	4.96769e-16	4.26829e-12	2.73387e-16	3.35783e-09	0.897781	3.40777e-13	7.04281e-12	4.53565e-16	6.19409e-15	2.77118e-14	3.46162e-05	5.26791e-18	4.84549e-16	4.197e-14	0.102184
ACTGTCCAGCGACTGA-1-SIGAH5-SIGAH5	MacrophageYS_main_object_training	MacrophageYS_CiteSeq_RNA_mito_removed	8.89837e-07	4.5255e-11	5.33276e-08	5.83343e-07	4.10032e-12	1.78191e-13	8.14954e-14	7.73333e-14	0.999325	7.93352e-12	1.91836e-12	0.000671992	1.87701e-06	1.01288e-12	4.42431e-13
ACTGTCCAGGCACAAC-1-SIGAH5-SIGAH5	FibroblastYS_main_object_training	FibroblastYS_CiteSeq_RNA_mito_removed	1.46254e-19	1.70485e-13	9.27721e-20	7.33366e-10	0.911656	3.71111e-13	1.46916e-12	6.74325e-17	6.77055e-19	9.47782e-14	0.0210955	7.25287e-21	4.19608e-19	5.15536e-16	0.0672484
ACTGTCCTCTCTCCGA-1-SIGAH5-SIGAH5	ErythroidYS_main_object_training	ErythroidYS_CiteSeq_RNA_mito_removed	4.89456e-07	1.26731e-07	1.0684e-12	0.998303	3.59853e-09	8.13928e-06	1.24839e-05	5.33147e-05	0.00130502	2.20441e-06	1.16839e-09	1.04066e-06	6.97204e-09	0.00031442	7.90771e-10
ACTGTGATCATCACCC-1-SIGAH5-SIGAH5	FibroblastYS_main_object_training	FibroblastYS_CiteSeq_RNA_mito_removed	1.48014e-07	1.25795e-07	2.95703e-10	0.00229796	0.779614	1.96605e-05	2.92147e-07	8.01657e-09	3.21769e-06	1.24838e-07	0.00173301	2.41825e-09	3.36716e-07	2.33719e-07	0.216331
ACTTAGGCACTGCTTC-1-SIGAH5-SIGAH5	ErythroidYS_main_object_training	ErythroidYS_CiteSeq_RNA_mito_removed	8.17796e-08	1.4564e-06	1.02377e-13	0.998374	6.10151e-09	9.8269e-06	1.84409e-08	1.77308e-06	0.000322494	1.30022e-09	3.75039e-10	8.71864e-08	9.47366e-11	0.00128989	1.52895e-10
ACTTATCAGAGTCTTC-1-SIGAH5-SIGAH5	MacrophageYS_main_object_training	MacrophageYS_CiteSeq_RNA_mito_removed	9.30866e-06	2.6101e-11	1.22059e-07	1.31282e-06	2.43311e-10	1.83699e-10	7.64776e-12	3.42716e-11	0.999742	7.91782e-12	2.64765e-13	0.000245993	1.10508e-06	4.59455e-10	2.16258e-11
ACTTCCGCAAACCGGA-1-SIGAH5-SIGAH5	MacrophageYS_main_object_training	MacrophageYS_CiteSeq_RNA_mito_removed	0.000228159	1.47205e-10	5.65059e-06	0.000397461	1.28955e-07	3.82909e-08	1.63421e-07	2.50652e-07	0.998806	1.54743e-07	1.30023e-08	0.000354111	0.000206946	8.14046e-07	1.88686e-08
ACTTCCGGTCGTTGGC-1-SIGAH5-SIGAH5	EndodermYS_main_object_training	EndodermYS_CiteSeq_RNA_mito_removed	4.36599e-06	0.999989	8.21449e-09	2.66108e-06	2.8412e-09	8.44356e-13	3.09348e-12	3.05853e-12	3.76778e-09	4.51502e-15	3.5764e-06	6.81112e-10	7.98943e-08	1.62748e-10	8.34725e-10
ACTTCCGTCTACGGTA-1-SIGAH5-SIGAH5	ErythroidYS_main_object_training	ErythroidYS_CiteSeq_RNA_mito_removed	7.48457e-06	3.42054e-06	7.40543e-09	0.996984	3.6299e-07	4.40931e-06	0.000198296	0.000121408	0.000219187	1.04762e-06	2.33775e-07	2.74124e-07	3.80856e-08	0.00245955	5.35304e-08
ACTTCGCAGTCAACAA-1-SIGAH5-SIGAH5	LymphoidYS_main_object_training	LymphoidYS_CiteSeq_RNA_mito_removed	1.97471e-05	7.58761e-06	6.35986e-07	0.00301926	1.15084e-08	5.16593e-07	0.888321	0.00015619	9.95138e-08	6.04672e-06	3.62745e-06	2.31525e-13	4.09232e-11	0.108465	4.08905e-09
ACTTCGCGTGAAGCTG-1-SIGAH5-SIGAH5	MacrophageYS_main_object_training	MacrophageYS_CiteSeq_RNA_mito_removed	6.60842e-07	2.24157e-15	2.24246e-10	2.03468e-08	2.55203e-13	8.46343e-14	1.71778e-14	3.57637e-13	0.998809	4.74614e-10	8.72032e-13	0.00115322	3.71353e-05	2.69606e-13	5.29618e-14
ACTTCGCTCGCTAGCG-1-SIGAH5-SIGAH5	ErythroidYS_main_object_training	ErythroidYS_CiteSeq_RNA_mito_removed	1.85541e-05	4.08447e-06	2.28582e-09	0.992242	9.60842e-08	2.30318e-06	0.000289944	0.000186931	6.22767e-05	2.00021e-07	4.75314e-08	6.08379e-09	3.34952e-08	0.00719312	2.41329e-09
ACTTTGTAGACGGAAA-1-SIGAH5-SIGAH5	FibroblastYS_main_object_training	FibroblastYS_CiteSeq_RNA_mito_removed	7.37501e-11	1.03723e-07	5.79841e-10	2.03068e-06	0.834089	7.89329e-09	2.88006e-09	2.66418e-12	1.01291e-10	5.57077e-09	0.00226768	2.66917e-12	7.80481e-12	1.15418e-08	0.163642
ACTTTGTGTTAATGAG-1-SIGAH5-SIGAH5	MacrophageYS_main_object_training	MacrophageYS_CiteSeq_RNA_mito_removed	8.17684e-07	4.90667e-10	1.78337e-08	3.01189e-06	3.6681e-11	4.89266e-11	9.08983e-13	1.6973e-12	0.99788	1.22937e-11	1.26925e-13	0.0020937	2.25419e-05	2.23026e-11	5.57214e-12
AGAACAAGTGCCTATA-1-SIGAH5-SIGAH5	ErythroidYS_main_object_training	FibroblastYS_CiteSeq_RNA_mito_removed	0.00274715	0.0304553	0.000112546	0.957703	0.000522435	4.35439e-05	7.50831e-07	1.44948e-05	0.00589522	6.49396e-06	5.23814e-05	2.34885e-05	0.000126717	0.00214119	0.000154925
AGAACAATCGCTCCTA-1-SIGAH5-SIGAH5	MacrophageYS_main_object_training	MacrophageYS_CiteSeq_RNA_mito_removed	1.44275e-06	2.69422e-16	3.91806e-10	3.84705e-10	4.58598e-15	2.40335e-14	1.2587e-15	3.8201e-15	0.992595	1.19539e-13	9.82838e-15	0.00737851	2.50593e-05	5.20091e-15	4.93846e-16
AGAACCTAGTCGAATA-1-SIGAH5-SIGAH5	MicrogliaYS_main_object_training	MicrogliaYS_CiteSeq_RNA_mito_removed	2.45152e-08	8.7505e-21	1.63332e-13	2.77038e-13	1.07154e-19	6.0312e-18	4.78851e-18	2.33576e-17	0.0707673	2.35578e-14	1.67663e-18	0.929232	9.09717e-07	2.95353e-18	7.13762e-21
AGAACCTAGTTGCGAG-1-SIGAH5-SIGAH5	FibroblastYS_main_object_training	FibroblastYS_CiteSeq_RNA_mito_removed	8.82604e-13	3.8042e-09	8.70729e-11	0.000719255	0.991534	1.09474e-12	9.26835e-12	1.36674e-11	1.8859e-12	1.15934e-11	0.000115153	4.09221e-20	7.03697e-18	1.87438e-08	0.00763147
AGAACCTGTGATTCTG-1-SIGAH5-SIGAH5	MonocyteYS_main_object_training	MonocyteYS_CiteSeq_RNA_mito_removed	0.00329059	4.01232e-08	1.42232e-08	3.43932e-05	4.60782e-12	0.000369118	0.00302028	1.01923e-07	0.0294361	5.3351e-05	2.95271e-07	2.09682e-09	0.960268	0.00352821	1.24871e-12
AGAACCTTCAGTCATG-1-SIGAH5-SIGAH5	ErythroidYS_main_object_training	ErythroidYS_CiteSeq_RNA_mito_removed	7.29731e-07	1.15826e-06	8.75951e-10	0.993947	3.48182e-07	5.98026e-07	5.19182e-06	7.80604e-06	0.0057836	1.16846e-06	2.60459e-10	1.49631e-06	2.38732e-08	0.000250548	7.09275e-08
AGAACCTTCCGTATGA-1-SIGAH5-SIGAH5	Smooth_MuscleYS_main_object_training	Smooth_MuscleYS_CiteSeq_RNA_mito_removed	6.55617e-20	1.31806e-14	1.00608e-16	1.06392e-09	0.0542243	8.76387e-16	3.46088e-18	1.90646e-16	4.90322e-21	3.52158e-13	0.00570808	2.71057e-24	1.55041e-25	4.62252e-14	0.940068
AGAAGCGAGAATACAC-1-SIGAH5-SIGAH5	FibroblastYS_main_object_training	FibroblastYS_CiteSeq_RNA_mito_removed	1.02424e-17	2.54599e-10	7.85972e-17	8.83698e-08	0.937239	8.80196e-14	3.04232e-12	1.10367e-14	2.30987e-16	4.17312e-12	2.11552e-07	6.69053e-19	2.22588e-20	2.07336e-12	0.0627605
AGAAGTAAGACTCGAG-1-SIGAH5-SIGAH5	ErythroidYS_main_object_training	ErythroidYS_CiteSeq_RNA_mito_removed	5.1402e-06	2.08574e-06	5.81487e-10	0.99751	2.01167e-07	8.77322e-06	5.14154e-05	2.39264e-05	0.00144758	7.49565e-07	1.1145e-08	3.15021e-06	3.73316e-08	0.000947206	3.18716e-08
AGAAGTAAGCGGACAT-1-SIGAH5-SIGAH5	MKYS_main_object_training	MKYS_CiteSeq_RNA_mito_removed	5.07717e-13	3.92861e-12	3.72164e-15	1.84955e-07	9.81896e-08	1.48668e-08	1.61131e-11	0.999999	1.76809e-11	1.4156e-08	8.80391e-11	5.72617e-18	3.58109e-14	1.79636e-07	1.68363e-08
AGACAAACATCCTTGC-1-SIGAH5-SIGAH5	FibroblastYS_main_object_training	FibroblastYS_CiteSeq_RNA_mito_removed	1.13906e-13	1.18227e-11	3.20883e-12	2.66283e-07	0.892457	2.55946e-08	1.61682e-07	1.21717e-11	9.67452e-13	5.57543e-10	0.0536486	2.53866e-14	2.55567e-13	2.03081e-10	0.053894
AGACACTGTGGTCTCG-1-SIGAH5-SIGAH5	MacrophageYS_main_object_training	MacrophageYS_CiteSeq_RNA_mito_removed	0.000192833	1.27687e-12	7.4702e-08	4.61477e-07	1.72499e-12	9.80538e-11	1.35129e-09	1.94763e-10	0.952102	8.83596e-10	5.43754e-13	0.0472541	0.000450168	3.1603e-10	1.80092e-13
AGACAGGAGGAGGGTG-1-SIGAH5-SIGAH5	ErythroidYS_main_object_training	ErythroidYS_CiteSeq_RNA_mito_removed	2.11308e-05	1.2292e-06	2.0667e-10	0.994486	1.50677e-08	5.22391e-06	0.00113644	0.000104682	0.00014288	3.64795e-07	2.4451e-08	5.90359e-08	2.62879e-07	0.0041015	1.22036e-09
AGACAGGTCGAGTGGA-1-SIGAH5-SIGAH5	FibroblastYS_main_object_training	FibroblastYS_CiteSeq_RNA_mito_removed	8.73546e-15	7.32207e-11	1.02639e-13	1.22501e-08	0.947918	2.39559e-11	4.08841e-10	1.07398e-13	6.76452e-14	1.53192e-11	0.00745589	4.50019e-16	6.14514e-14	2.30271e-12	0.0446265
AGACAGGTCTGAGTCA-1-SIGAH5-SIGAH5	LymphoidYS_main_object_training	LymphoidYS_CiteSeq_RNA_mito_removed	0.00536518	1.12902e-06	3.96364e-06	0.00151324	4.26116e-08	2.03622e-05	0.540835	0.000362426	6.16287e-05	0.000102966	4.08926e-06	4.86884e-09	1.64058e-06	0.451728	1.56108e-08
AGACCATAGGAAAGAC-1-SIGAH5-SIGAH5	MacrophageYS_main_object_training	MacrophageYS_CiteSeq_RNA_mito_removed	2.2024e-07	3.19531e-12	2.69833e-10	4.37908e-08	4.49156e-14	4.3494e-12	4.73256e-13	5.45561e-14	0.989688	2.67176e-12	1.33632e-13	0.0103043	7.10557e-06	8.63316e-13	6.88211e-15
AGACCATGTGCCTAAT-1-SIGAH5-SIGAH5	EndodermYS_main_object_training	EndodermYS_CiteSeq_RNA_mito_removed	5.30909e-10	1	2.41062e-11	8.8134e-08	5.20415e-12	3.72366e-13	7.58837e-15	1.40034e-14	2.45401e-11	4.71253e-16	1.20503e-10	7.03864e-13	6.65645e-09	3.22516e-12	3.69955e-13
AGACCATTCCACGTCT-1-SIGAH5-SIGAH5	ErythroidYS_main_object_training	FibroblastYS_CiteSeq_RNA_mito_removed	0.00142495	2.53164e-05	0.000357268	0.937689	0.0115354	1.70958e-05	6.56517e-06	2.041e-05	1.18094e-05	8.82143e-05	0.00014598	2.44171e-09	3.35178e-06	0.0452872	0.00338755
AGACCATTCGGTAACT-1-SIGAH5-SIGAH5	ErythroidYS_main_object_training	ErythroidYS_CiteSeq_RNA_mito_removed	1.18779e-05	6.28892e-06	1.01629e-08	0.899794	2.49765e-06	4.83588e-06	7.29678e-07	6.27981e-06	0.100012	1.53137e-06	1.10227e-09	8.71941e-06	4.92922e-08	0.000150301	1.11965e-06
AGACCCGAGACATCAA-1-SIGAH5-SIGAH5	ErythroidYS_main_object_training	ErythroidYS_CiteSeq_RNA_mito_removed	2.39621e-08	1.05365e-07	1.04311e-14	0.999267	5.75749e-09	4.11833e-06	3.18003e-07	2.69526e-05	0.000149997	6.14264e-06	1.4054e-09	1.35838e-07	2.02234e-12	0.000545656	1.18079e-09
AGACCCGAGTAAGAGG-1-SIGAH5-SIGAH5	FibroblastYS_main_object_training	FibroblastYS_CiteSeq_RNA_mito_removed	1.50152e-16	3.70399e-10	2.75575e-16	2.30158e-06	0.923949	3.00802e-11	6.24022e-11	7.61003e-15	1.79938e-14	8.36431e-11	0.000551579	1.43047e-14	2.96027e-15	5.14155e-13	0.0754974
AGACCCGTCCAAGAGG-1-SIGAH5-SIGAH5	FibroblastYS_main_object_training	FibroblastYS_CiteSeq_RNA_mito_removed	1.66939e-19	7.68108e-12	2.1878e-18	2.22595e-09	0.9589	1.06284e-14	1.18057e-12	1.20282e-16	1.24526e-17	7.42356e-13	8.77073e-06	4.06419e-19	4.00055e-19	4.52474e-15	0.0410909
AGACTCATCAGAGTTC-1-SIGAH5-SIGAH5	MacrophageYS_main_object_training	MacrophageYS_CiteSeq_RNA_mito_removed	3.34939e-07	2.37252e-13	2.98025e-14	5.4836e-09	7.09004e-16	3.98546e-15	4.81283e-12	2.80515e-15	0.999579	6.98049e-14	3.966e-15	0.000394329	2.65752e-05	1.14101e-14	5.51564e-17
AGACTCATCTGGGATT-1-SIGAH5-SIGAH5	ErythroidYS_main_object_training	ErythroidYS_CiteSeq_RNA_mito_removed	1.46126e-06	7.30681e-07	5.10151e-09	0.996932	1.11223e-06	3.46954e-06	7.14785e-06	1.76445e-05	0.00174129	2.54623e-08	2.10428e-10	1.2414e-08	3.30068e-08	0.00129492	6.37548e-09
AGAGAATAGTGTTGTC-1-SIGAH5-SIGAH5	MesotheliumYS_main_object_training	FibroblastYS_CiteSeq_RNA_mito_removed	5.25208e-11	7.58691e-07	1.49097e-13	1.07873e-06	0.0227655	3.98556e-12	1.583e-09	1.85349e-12	7.79382e-11	9.94889e-14	0.974756	6.24732e-13	7.29088e-10	5.58822e-12	0.0024766
AGAGAATCACTCTCGT-1-SIGAH5-SIGAH5	MacrophageYS_main_object_training	MacrophageYS_CiteSeq_RNA_mito_removed	3.08943e-07	8.01104e-16	1.34169e-10	4.53366e-10	3.92037e-15	4.90827e-16	3.38836e-17	6.1107e-15	0.998097	5.43934e-12	2.16124e-13	0.0018971	5.44688e-06	8.94045e-16	4.5512e-16
AGAGAGCCAACAGATA-1-SIGAH5-SIGAH5	EndodermYS_main_object_training	EndodermYS_CiteSeq_RNA_mito_removed	4.63215e-10	1	5.90465e-13	2.11708e-09	9.08713e-15	5.90542e-17	2.93375e-16	2.70911e-17	2.70872e-12	1.01395e-19	2.07643e-12	3.15358e-13	1.25496e-11	3.56406e-15	1.66992e-15
AGAGAGCCATACCACA-1-SIGAH5-SIGAH5	ErythroidYS_main_object_training	ErythroidYS_CiteSeq_RNA_mito_removed	1.61054e-05	4.32882e-05	1.49892e-09	0.99634	2.48512e-07	9.95999e-06	8.02591e-05	0.000185026	0.000332001	1.80001e-06	1.74227e-09	1.87736e-08	1.57845e-07	0.00299074	6.2808e-09
AGAGCAGGTGAGCCAA-1-SIGAH5-SIGAH5	LymphoidYS_main_object_training	LymphoidYS_CiteSeq_RNA_mito_removed	2.59855e-06	2.05967e-10	3.45777e-08	7.41947e-06	8.75488e-11	1.63415e-06	0.992167	2.02724e-06	5.67871e-09	0.000153241	1.7772e-08	5.58878e-14	4.40242e-10	0.0076665	2.31245e-11
AGAGCAGGTGTTAGCT-1-SIGAH5-SIGAH5	FibroblastYS_main_object_training	FibroblastYS_CiteSeq_RNA_mito_removed	1.58928e-23	5.03745e-12	2.14476e-18	4.02615e-08	0.993051	3.91427e-15	2.47448e-13	1.12216e-18	3.27466e-21	1.48917e-11	9.93626e-05	5.10327e-21	4.62058e-26	2.94969e-15	0.0068494
AGATAGATCGGACAAG-1-SIGAH5-SIGAH5	MonocyteYS_main_object_training	MonocyteYS_CiteSeq_RNA_mito_removed	0.000505747	5.1461e-10	1.25499e-09	1.90194e-06	3.19979e-12	4.90668e-05	1.14547e-05	2.29134e-08	0.00164778	1.72422e-05	1.00014e-08	4.90207e-11	0.997649	0.00011756	1.24345e-12
AGATAGATCTCTGCTG-1-SIGAH5-SIGAH5	FibroblastYS_main_object_training	FibroblastYS_CiteSeq_RNA_mito_removed	2.07459e-14	2.87949e-09	1.51074e-14	3.13397e-07	0.845319	6.59116e-10	2.0169e-10	2.68495e-13	6.26099e-13	2.61233e-11	0.0220258	4.25599e-14	6.64136e-14	2.26657e-11	0.132655
AGATCCAAGACCATGG-1-SIGAH5-SIGAH5	FibroblastYS_main_object_training	FibroblastYS_CiteSeq_RNA_mito_removed	6.3236e-13	2.19238e-07	2.46645e-11	0.00247413	0.891026	8.52825e-11	3.93543e-08	2.32764e-11	1.43948e-11	5.8855e-08	0.000974893	2.3951e-15	3.25877e-17	3.28749e-08	0.105525
AGATCCACAGGATTCT-1-SIGAH5-SIGAH5	MacrophageYS_main_object_training	MacrophageYS_CiteSeq_RNA_mito_removed	0.000283966	4.84294e-08	6.02365e-05	0.00434595	1.85172e-05	2.74888e-07	3.06446e-07	1.31711e-06	0.989381	3.83664e-06	0.000815859	0.00499895	8.36582e-05	2.09584e-06	4.05499e-06
AGATCGTTCGAAGCCC-1-SIGAH5-SIGAH5	MacrophageYS_main_object_training	MacrophageYS_CiteSeq_RNA_mito_removed	1.98292e-07	2.93144e-11	2.2047e-12	2.13568e-09	5.26509e-17	8.52044e-17	3.71753e-17	1.79285e-16	0.999895	1.30704e-14	1.3178e-14	7.00704e-05	3.50871e-05	8.60263e-17	1.76202e-18
AGATGAAAGATGACAT-1-SIGAH5-SIGAH5	MacrophageYS_main_object_training	MacrophageYS_CiteSeq_RNA_mito_removed	6.56692e-05	2.85838e-11	6.06424e-08	2.8337e-06	2.73673e-12	7.46168e-10	1.40004e-09	7.32795e-09	0.986828	5.76306e-08	1.17451e-11	0.0128953	0.000207732	2.9454e-08	3.24998e-13
AGATGCTCAAGTAGTA-1-SIGAH5-SIGAH5	ErythroidYS_main_object_training	ErythroidYS_CiteSeq_RNA_mito_removed	7.32673e-06	9.4558e-07	2.09254e-11	0.998289	4.32477e-09	5.45421e-06	4.96871e-05	0.000139958	0.000428491	4.83774e-07	2.03657e-08	3.05481e-07	2.93754e-08	0.00107854	6.03611e-10
AGATGCTGTAGGTAGC-1-SIGAH5-SIGAH5	Smooth_MuscleYS_main_object_training	FibroblastYS_CiteSeq_RNA_mito_removed	3.97079e-22	1.29124e-14	2.79935e-18	6.67284e-10	0.107931	1.5657e-18	2.22405e-20	5.63366e-19	1.87296e-23	1.01526e-13	1.11412e-05	1.54931e-26	3.8129e-30	7.54112e-15	0.892058
AGATGCTTCGTGGGTC-1-SIGAH5-SIGAH5	FibroblastYS_main_object_training	FibroblastYS_CiteSeq_RNA_mito_removed	1.85324e-23	5.6291e-15	6.2982e-21	2.48298e-11	0.980529	7.09493e-16	2.42718e-14	2.19196e-19	9.97331e-23	3.29737e-15	5.43135e-05	1.62682e-24	2.16911e-24	2.14709e-17	0.0194165
AGCATCACAAATCGGG-1-SIGAH5-SIGAH5	MacrophageYS_main_object_training	MacrophageYS_CiteSeq_RNA_mito_removed	4.42427e-08	3.92516e-14	3.05872e-12	1.58258e-09	5.03295e-14	4.06561e-15	2.20375e-15	7.61058e-15	0.999739	4.99872e-15	1.46457e-16	0.000231811	2.87083e-05	1.05947e-15	4.91413e-15
AGCATCACACACCGAC-1-SIGAH5-SIGAH5	FibroblastYS_main_object_training	FibroblastYS_CiteSeq_RNA_mito_removed	7.97083e-17	1.9267e-12	1.83874e-13	1.13761e-07	0.974287	2.26528e-11	8.17163e-09	4.92182e-14	5.35143e-15	1.07622e-11	3.21429e-05	3.27992e-17	9.10319e-17	9.5837e-12	0.0256809
AGCATCACATACTGTG-1-SIGAH5-SIGAH5	FibroblastYS_main_object_training	FibroblastYS_CiteSeq_RNA_mito_removed	1.31473e-10	1.13639e-08	7.30746e-10	6.37281e-05	0.739457	6.51048e-07	9.50848e-08	2.09675e-10	1.18333e-09	6.40328e-08	0.00623086	3.29734e-12	3.0374e-10	2.07951e-07	0.254248
AGCATCACATTAGGCT-1-SIGAH5-SIGAH5	Smooth_MuscleYS_main_object_training	FibroblastYS_CiteSeq_RNA_mito_removed	5.04859e-10	3.5005e-08	3.76923e-07	0.000296216	0.195889	1.43496e-11	3.03168e-13	2.2273e-13	1.36571e-10	1.17198e-07	2.40106e-05	3.40407e-13	3.30234e-12	1.51536e-07	0.80379
AGCATCAGTGGACCTC-1-SIGAH5-SIGAH5	FibroblastYS_main_object_training	FibroblastYS_CiteSeq_RNA_mito_removed	8.12489e-17	9.81522e-09	3.09092e-12	2.70176e-09	0.949999	2.73694e-10	2.80621e-11	1.32724e-14	7.34272e-17	9.69945e-12	0.000602312	7.63015e-18	2.21168e-18	1.28586e-10	0.0493982
AGCATCAGTGTTAACC-1-SIGAH5-SIGAH5	MacrophageYS_main_object_training	MacrophageYS_CiteSeq_RNA_mito_removed	0.000262042	5.6031e-09	4.19931e-06	0.000377659	3.45827e-09	1.14687e-07	9.25568e-08	3.04206e-07	0.90943	5.39654e-07	1.10801e-09	0.0897897	0.000134029	1.2131e-06	5.55356e-10
AGCATCATCACTAGCA-1-SIGAH5-SIGAH5	ErythroidYS_main_object_training	FibroblastYS_CiteSeq_RNA_mito_removed	0.00230363	0.00017831	0.000967252	0.894266	0.0110431	3.40126e-05	1.54112e-06	0.00016526	0.000199957	0.000356023	0.00238757	9.38067e-08	8.25711e-06	0.0770558	0.0110331
AGCCAATCAATACAGA-1-SIGAH5-SIGAH5	MacrophageYS_main_object_training	MacrophageYS_CiteSeq_RNA_mito_removed	9.06334e-07	4.75576e-15	7.0658e-12	6.24568e-09	1.29343e-14	2.74656e-16	1.04251e-18	7.50474e-15	0.98331	5.23212e-13	4.87765e-15	0.0166886	3.71783e-07	1.51168e-14	2.27789e-15
AGCCAATTCGCTCATC-1-SIGAH5-SIGAH5	FibroblastYS_main_object_training	FibroblastYS_CiteSeq_RNA_mito_removed	6.42681e-11	1.23701e-08	2.36454e-09	4.45985e-06	0.745493	4.01516e-09	1.13246e-09	2.86405e-12	3.87851e-09	1.18779e-08	0.0042153	5.29045e-12	7.30021e-11	6.3467e-09	0.250287
AGCCACGAGCTGACCC-1-SIGAH5-SIGAH5	FibroblastYS_main_object_training	FibroblastYS_CiteSeq_RNA_mito_removed	4.00431e-19	5.43394e-12	3.73125e-18	6.48472e-10	0.86329	1.74713e-14	9.49494e-12	1.66567e-16	2.52939e-19	3.2659e-13	0.119682	7.80375e-20	9.56845e-18	5.51287e-16	0.0170278
AGCCACGCATTACGGT-1-SIGAH5-SIGAH5	FibroblastYS_main_object_training	FibroblastYS_CiteSeq_RNA_mito_removed	3.93316e-18	1.89278e-11	4.30898e-18	4.58565e-09	0.671505	1.66331e-15	1.05221e-09	2.15229e-16	8.71811e-19	1.60783e-13	0.323616	4.39754e-20	2.38105e-18	4.40293e-15	0.00487909
AGCCACGTCATCGCCT-1-SIGAH5-SIGAH5	MacrophageYS_main_object_training	MacrophageYS_CiteSeq_RNA_mito_removed	0.000354498	4.39213e-05	6.45248e-05	0.00126876	6.81313e-08	3.11877e-06	2.17978e-07	6.92778e-06	0.984155	3.92965e-06	2.96639e-08	0.0135073	0.000498591	9.31017e-05	1.23965e-08
AGCGATTCATAGTCAC-1-SIGAH5-SIGAH5	FibroblastYS_main_object_training	FibroblastYS_CiteSeq_RNA_mito_removed	7.80757e-15	9.21821e-14	5.62399e-15	1.36646e-08	0.765214	5.58521e-11	3.29788e-09	7.96787e-14	4.58466e-14	4.21527e-12	0.000350759	2.2418e-16	7.86324e-15	4.5144e-12	0.234436
AGCGCCATCAGTGTGT-1-SIGAH5-SIGAH5	FibroblastYS_main_object_training	FibroblastYS_CiteSeq_RNA_mito_removed	1.72245e-10	7.7706e-10	1.00759e-10	0.000112362	0.969154	6.01534e-08	1.98851e-10	4.1911e-10	1.09934e-08	1.16125e-08	0.000282445	1.81008e-12	3.82804e-10	4.23615e-09	0.030451
AGCGCTGAGCGTCAGA-1-SIGAH5-SIGAH5	FibroblastYS_main_object_training	FibroblastYS_CiteSeq_RNA_mito_removed	1.50275e-19	2.16401e-11	3.20569e-18	3.42503e-07	0.966055	1.28512e-14	2.77952e-11	6.31988e-16	2.67581e-17	2.09035e-12	3.35068e-05	2.18895e-19	1.74916e-21	1.48337e-13	0.0339107
AGCGTATCACTTGGGC-1-SIGAH5-SIGAH5	ErythroidYS_main_object_training	FibroblastYS_CiteSeq_RNA_mito_removed	0.000144896	0.000260767	7.53414e-06	0.96687	0.00254176	0.000567687	4.66463e-06	6.27357e-05	0.00502762	0.00683918	0.000236572	2.29237e-06	2.36875e-05	0.0162096	0.00120093
AGCGTCGCATTAGGCT-1-SIGAH5-SIGAH5	MesotheliumYS_main_object_training	FibroblastYS_CiteSeq_RNA_mito_removed	0.000347265	8.10884e-08	0.00181774	0.187562	0.291019	9.88049e-05	9.74277e-05	7.13797e-05	0.0721578	0.015598	0.416141	0.00203943	0.000101672	0.0012862	0.0116625
AGCGTCGGTACAGGTG-1-SIGAH5-SIGAH5	MonocyteYS_main_object_training	MonocyteYS_CiteSeq_RNA_mito_removed	2.44537e-07	2.57869e-15	2.87503e-11	4.00513e-10	1.58114e-18	1.56136e-08	2.19881e-09	2.11873e-12	4.18522e-05	9.4679e-09	1.56324e-15	5.49176e-16	0.999958	2.13988e-09	3.24356e-19
AGCGTCGGTGCATGAG-1-SIGAH5-SIGAH5	ErythroidYS_main_object_training	ErythroidYS_CiteSeq_RNA_mito_removed	2.56346e-07	2.87601e-07	6.19992e-11	0.998405	3.12957e-08	5.73839e-07	4.10027e-05	6.02282e-06	0.000205204	6.2874e-08	1.37726e-10	1.39326e-08	9.28027e-09	0.00134108	8.11843e-10
AGCTCAAGTACACGCC-1-SIGAH5-SIGAH5	ErythroidYS_main_object_training	ErythroidYS_CiteSeq_RNA_mito_removed	8.46796e-06	4.7981e-07	3.00204e-10	0.996356	3.4757e-08	1.0999e-05	2.01591e-05	3.81045e-05	0.00225866	1.62698e-07	6.6688e-09	1.51885e-06	1.78063e-07	0.00130572	3.33289e-09
AGCTCAATCCGAAGGA-1-SIGAH5-SIGAH5	MacrophageYS_main_object_training	MacrophageYS_CiteSeq_RNA_mito_removed	2.14773e-05	2.11759e-09	4.66436e-09	3.22385e-06	5.85812e-12	1.00031e-09	4.33667e-11	9.76143e-11	0.98807	2.95094e-09	3.01566e-11	0.0116216	0.000283577	2.70969e-10	1.22922e-12
AGCTCAATCTGGTTGA-1-SIGAH5-SIGAH5	MacrophageYS_main_object_training	MacrophageYS_CiteSeq_RNA_mito_removed	0.000418332	1.04806e-09	2.03333e-07	0.000171966	2.46685e-09	4.97954e-08	3.96413e-09	2.274e-08	0.977978	8.15664e-08	9.61135e-09	0.0213766	5.47244e-05	1.46283e-07	9.81173e-10
AGGAAATAGACATAGT-1-SIGAH5-SIGAH5	ErythroidYS_main_object_training	ErythroidYS_CiteSeq_RNA_mito_removed	3.21999e-07	1.86774e-07	5.92021e-12	0.998577	2.70609e-08	4.45126e-06	1.55411e-05	1.14582e-05	0.000142659	3.31993e-08	1.08552e-09	1.60731e-08	2.59015e-09	0.00124816	5.21278e-10
AGGAAATAGTCGGCAA-1-SIGAH5-SIGAH5	Smooth_MuscleYS_main_object_training	Smooth_MuscleYS_CiteSeq_RNA_mito_removed	1.11397e-25	8.49023e-19	4.97815e-21	4.8456e-11	0.0245335	2.46707e-23	1.18415e-22	2.31094e-23	1.04584e-26	2.92043e-15	1.44041e-07	3.12697e-29	1.43301e-31	1.28186e-17	0.975466
AGGAAATCAATTCTCT-1-SIGAH5-SIGAH5	ErythroidYS_main_object_training	ErythroidYS_CiteSeq_RNA_mito_removed	2.32959e-05	1.04595e-06	8.81012e-09	0.989931	1.43487e-07	6.5492e-05	0.000192109	0.000690213	0.00072332	5.87198e-07	7.66104e-08	2.88766e-08	1.46938e-06	0.00837147	1.22268e-09
AGGAAATCACTTGAAC-1-SIGAH5-SIGAH5	ErythroidYS_main_object_training	ErythroidYS_CiteSeq_RNA_mito_removed	1.50492e-07	2.61682e-07	8.35848e-11	0.997865	2.0331e-07	6.40297e-07	1.0506e-06	5.89054e-06	0.00186887	7.5661e-08	2.34599e-11	2.04388e-07	3.46415e-09	0.000257189	1.39321e-08
AGGAAATGTCATACCA-1-SIGAH5-SIGAH5	ErythroidYS_main_object_training	ErythroidYS_CiteSeq_RNA_mito_removed	2.97715e-05	7.80169e-06	5.14807e-09	0.979808	6.67514e-07	0.000151099	0.000153544	0.000110095	0.000331546	8.12234e-08	1.21995e-07	3.11376e-08	4.38951e-07	0.0194065	1.21548e-08
AGGAAATTCACCCTCA-1-SIGAH5-SIGAH5	FibroblastYS_main_object_training	FibroblastYS_CiteSeq_RNA_mito_removed	1.31382e-16	2.87386e-06	4.34225e-11	9.35569e-07	0.959163	1.03673e-08	5.79724e-09	4.31819e-12	5.44566e-16	6.31862e-08	0.00151936	9.4202e-18	1.69613e-19	1.40584e-08	0.0393138
AGGAAATTCCTAGAGT-1-SIGAH5-SIGAH5	ErythroidYS_main_object_training	ErythroidYS_CiteSeq_RNA_mito_removed	4.19872e-05	2.18249e-06	5.2451e-10	0.993939	2.42586e-08	6.03076e-05	8.41266e-05	0.00057075	0.00200472	5.94447e-07	1.39769e-07	5.50195e-07	1.24938e-06	0.00329407	6.01989e-10
AGGAATAAGTGCGTCC-1-SIGAH5-SIGAH5	FibroblastYS_main_object_training	FibroblastYS_CiteSeq_RNA_mito_removed	7.74772e-13	2.52057e-07	2.23047e-11	9.07485e-06	0.887994	2.10081e-10	1.63575e-07	5.79139e-12	4.50716e-12	4.70411e-10	0.0790408	7.49078e-14	1.90148e-12	1.40338e-10	0.0329557
AGGAATACACTGTCCT-1-SIGAH5-SIGAH5	FibroblastYS_main_object_training	FibroblastYS_CiteSeq_RNA_mito_removed	1.49045e-17	8.48638e-13	2.34066e-16	3.05615e-08	0.875341	2.83356e-11	1.39708e-11	1.80686e-13	5.90774e-16	7.08773e-12	0.00012113	2.85128e-18	1.19354e-17	3.08721e-12	0.124538
AGGACTTAGTCGCGAA-1-SIGAH5-SIGAH5	FibroblastYS_main_object_training	FibroblastYS_CiteSeq_RNA_mito_removed	7.99299e-19	1.27903e-10	1.69669e-19	4.15985e-08	0.854776	6.09877e-16	3.16568e-09	2.62304e-17	6.35811e-18	2.2228e-12	0.137305	1.46547e-19	7.49249e-19	2.35607e-15	0.00791891
AGGACTTAGTTCATCG-1-SIGAH5-SIGAH5	FibroblastYS_main_object_training	FibroblastYS_CiteSeq_RNA_mito_removed	1.24485e-20	4.31192e-12	1.45589e-18	1.3033e-06	0.549535	1.80225e-18	1.91331e-16	1.50533e-18	1.89702e-19	3.90969e-13	8.39706e-05	2.11317e-21	7.2625e-26	8.93798e-15	0.45038
AGGAGGTTCACTACTT-1-SIGAH5-SIGAH5	MacrophageYS_main_object_training	MacrophageYS_CiteSeq_RNA_mito_removed	1.50111e-05	2.09533e-13	5.32374e-07	2.52899e-07	8.77278e-11	5.1164e-11	1.4646e-12	4.48734e-11	0.979191	1.03497e-10	1.43891e-12	0.0207831	1.05184e-05	1.46472e-10	1.00545e-11
AGGATAAAGAACCCGA-1-SIGAH5-SIGAH5	MacrophageYS_main_object_training	MacrophageYS_CiteSeq_RNA_mito_removed	1.9979e-06	1.67067e-14	2.34627e-09	2.16129e-07	3.11001e-13	1.09271e-12	3.32049e-13	1.88176e-11	0.998455	1.84489e-10	3.66684e-11	0.00154242	2.99692e-07	2.49601e-11	3.89543e-14
AGGATCTAGCGATGGT-1-SIGAH5-SIGAH5	FibroblastYS_main_object_training	FibroblastYS_CiteSeq_RNA_mito_removed	2.50863e-10	2.82956e-05	2.59847e-10	0.00492435	0.903385	1.81887e-07	5.49244e-08	2.06814e-09	2.86106e-10	1.61124e-06	0.0242331	9.29603e-12	1.67014e-09	2.49041e-07	0.067427
AGGATCTAGGAGTATT-1-SIGAH5-SIGAH5	FibroblastYS_main_object_training	FibroblastYS_CiteSeq_RNA_mito_removed	5.15827e-18	2.04864e-09	2.46014e-13	9.3241e-08	0.88256	8.64205e-11	4.5623e-11	1.50498e-15	4.18889e-17	7.35285e-10	0.000338716	1.92606e-17	3.03956e-21	1.85829e-10	0.117102
AGGATCTCACAAATCC-1-SIGAH5-SIGAH5	FibroblastYS_main_object_training	FibroblastYS_CiteSeq_RNA_mito_removed	3.21597e-14	2.79948e-11	1.79482e-15	1.17543e-08	0.953069	5.01642e-11	1.14574e-10	2.76653e-14	2.41809e-13	3.38408e-12	0.00677779	4.3024e-16	4.36885e-13	5.17016e-13	0.0401536
AGGCATTCACTAACCA-1-SIGAH5-SIGAH5	ErythroidYS_main_object_training	ErythroidYS_CiteSeq_RNA_mito_removed	6.61564e-07	9.32979e-07	2.74096e-11	0.998031	7.1969e-08	1.37558e-05	2.07216e-06	3.91989e-05	0.00104007	1.35913e-06	6.36353e-10	4.80929e-07	3.04772e-09	0.000870301	1.238e-08
AGGCATTTCCTAAGTG-1-SIGAH5-SIGAH5	FibroblastYS_main_object_training	FibroblastYS_CiteSeq_RNA_mito_removed	2.11559e-16	4.32764e-12	2.95105e-16	4.20112e-08	0.941237	2.26669e-12	1.08596e-10	5.56604e-15	4.56525e-16	6.55011e-13	0.000179278	3.41147e-17	7.46198e-15	1.0154e-12	0.0585832
AGGCATTTCTAGGAAA-1-SIGAH5-SIGAH5	ErythroidYS_main_object_training	ErythroidYS_CiteSeq_RNA_mito_removed	1.36976e-05	6.43269e-07	4.51532e-10	0.997298	1.60558e-08	7.99153e-06	0.000136208	8.91807e-05	0.000425852	4.19689e-07	4.6166e-08	5.69534e-07	2.38236e-07	0.00202709	2.88784e-09
AGGCCACTCATCGCAA-1-SIGAH5-SIGAH5	MacrophageYS_main_object_training	MacrophageYS_CiteSeq_RNA_mito_removed	4.50277e-07	1.44211e-15	3.46634e-09	1.79137e-08	2.98856e-14	3.26404e-13	8.038e-15	4.04997e-14	0.999984	2.59525e-14	1.60849e-14	3.57271e-06	1.15425e-05	2.40749e-13	6.44543e-17
AGGCTGCGTAGCACGA-1-SIGAH5-SIGAH5	FibroblastYS_main_object_training	FibroblastYS_CiteSeq_RNA_mito_removed	4.83064e-07	1.76622e-07	4.62802e-06	0.00301938	0.940436	1.21594e-06	1.51875e-08	2.6056e-08	3.93306e-07	8.63084e-08	0.00344278	8.13822e-11	4.08933e-10	5.09651e-06	0.0530896
AGGGAGTCATCGGAGA-1-SIGAH5-SIGAH5	ErythroidYS_main_object_training	ErythroidYS_CiteSeq_RNA_mito_removed	9.71349e-09	7.26657e-08	3.59295e-15	0.999377	3.74551e-09	1.26001e-06	9.77868e-08	5.53387e-06	9.73668e-05	4.98166e-07	5.74875e-10	1.07406e-07	2.85728e-13	0.000517695	4.52198e-10
AGGGCCTAGCCTCTCT-1-SIGAH5-SIGAH5	MKYS_main_object_training	Mast_cellYS_CiteSeq_RNA_mito_removed	9.28573e-05	0.00879365	4.05626e-06	0.0188718	4.64651e-06	0.355997	0.00565065	0.376682	8.19417e-06	0.00061607	5.22099e-07	9.28874e-10	4.32234e-05	0.233235	4.92417e-08
AGGGCCTGTCGAACGA-1-SIGAH5-SIGAH5	FibroblastYS_main_object_training	FibroblastYS_CiteSeq_RNA_mito_removed	2.2546e-14	2.00188e-11	1.15334e-13	1.60377e-06	0.513613	1.70435e-09	3.67615e-10	6.68723e-13	1.34922e-13	2.60822e-10	0.000798706	5.24906e-15	1.58522e-15	6.78063e-10	0.485587
AGGGCTCCAGGTGAGT-1-SIGAH5-SIGAH5	ErythroidYS_main_object_training	ErythroidYS_CiteSeq_RNA_mito_removed	2.39436e-06	7.59222e-07	1.56631e-12	0.998665	2.63368e-09	5.92871e-06	1.91384e-05	3.19284e-05	0.000227805	2.32799e-07	1.66168e-08	5.57099e-07	2.36945e-08	0.00104579	5.8882e-10
AGGGCTCTCATTTCGT-1-SIGAH5-SIGAH5	FibroblastYS_main_object_training	FibroblastYS_CiteSeq_RNA_mito_removed	3.45975e-17	1.38782e-11	5.36044e-17	5.95275e-10	0.89323	1.63784e-12	6.86101e-11	6.95677e-17	6.10399e-15	3.40031e-13	6.82276e-05	4.63137e-18	1.19452e-15	2.84766e-14	0.106701
AGGGCTCTCTAGACAC-1-SIGAH5-SIGAH5	ErythroidYS_main_object_training	ErythroidYS_CiteSeq_RNA_mito_removed	6.79851e-06	2.18274e-05	1.4117e-09	0.994306	5.56376e-08	3.47785e-06	8.20339e-07	4.91916e-06	0.00405628	3.78077e-08	2.11855e-09	2.62669e-07	2.81459e-07	0.0015997	7.48491e-10
AGGGTCCCAGATACCT-1-SIGAH5-SIGAH5	ErythroidYS_main_object_training	ErythroidYS_CiteSeq_RNA_mito_removed	1.90104e-06	1.79343e-07	2.9588e-12	0.998683	5.60069e-09	7.59769e-06	1.23083e-05	4.50512e-05	0.000778717	2.12413e-07	7.4052e-09	1.46988e-06	9.85632e-09	0.000469449	1.43188e-09
AGGGTGATCTGTCCCA-1-SIGAH5-SIGAH5	FibroblastYS_main_object_training	FibroblastYS_CiteSeq_RNA_mito_removed	1.08743e-17	4.64559e-11	8.81318e-18	9.03235e-06	0.902958	3.11404e-13	6.58483e-09	2.10352e-14	2.09535e-15	1.39562e-10	0.000754972	2.95331e-16	4.19346e-18	1.30703e-12	0.0962777
AGGTAGGCAGGTCCGT-1-SIGAH5-SIGAH5	MesotheliumYS_main_object_training	MesotheliumYS_CiteSeq_RNA_mito_removed	4.24414e-16	1.11495e-09	1.54412e-14	2.97578e-10	3.53705e-05	7.72271e-20	2.0087e-16	2.76578e-16	3.41452e-17	5.23983e-19	0.99996	1.05173e-17	7.28453e-20	7.85707e-16	4.14866e-06
AGGTAGGTCGGTAACT-1-SIGAH5-SIGAH5	ProgenitorsYS_main_object_training	MonocyteYS_CiteSeq_RNA_mito_removed	0.000197424	1.49847e-06	3.46218e-10	4.82866e-05	1.07869e-09	0.358494	0.0249577	2.06762e-05	2.50882e-05	0.0137579	7.92021e-05	1.37282e-09	0.0180256	0.584393	6.39942e-10
AGGTCATAGCAACAAT-1-SIGAH5-SIGAH5	ErythroidYS_main_object_training	ErythroidYS_CiteSeq_RNA_mito_removed	7.66098e-07	1.3772e-06	1.35425e-12	0.999174	1.65065e-09	4.13236e-06	6.62452e-07	1.85559e-05	0.000603287	2.40315e-07	3.88888e-10	4.82054e-07	5.53443e-09	0.000196644	4.72221e-10
AGGTCATCACATCCCT-1-SIGAH5-SIGAH5	FibroblastYS_main_object_training	FibroblastYS_CiteSeq_RNA_mito_removed	4.07844e-24	2.06468e-12	7.43989e-21	9.87487e-09	0.996705	1.66507e-16	8.68546e-12	6.71171e-19	1.8296e-20	1.1551e-12	4.73388e-07	3.48748e-20	1.89118e-24	5.25268e-17	0.00329443
AGGTCTAAGAACAAGG-1-SIGAH5-SIGAH5	EndodermYS_main_object_training	EndodermYS_CiteSeq_RNA_mito_removed	2.00745e-08	1	6.94683e-12	9.57156e-08	7.80233e-15	3.09719e-14	2.80272e-14	7.46347e-14	3.31202e-10	5.9345e-17	1.62371e-11	1.27545e-12	9.50173e-08	1.07636e-12	9.64625e-16
AGGTCTAAGGTCACTT-1-SIGAH5-SIGAH5	FibroblastYS_main_object_training	FibroblastYS_CiteSeq_RNA_mito_removed	6.44028e-24	1.97022e-13	4.56457e-22	3.90039e-10	0.994428	4.37079e-16	3.12138e-12	1.44228e-18	2.61477e-22	3.21889e-14	0.00155275	7.0061e-22	1.19256e-22	6.2237e-18	0.00401958
AGGTCTACAAAGGGCT-1-SIGAH5-SIGAH5	MacrophageYS_main_object_training	MacrophageYS_CiteSeq_RNA_mito_removed	1.5858e-08	3.01948e-16	1.26899e-09	1.2404e-10	1.26875e-12	2.75852e-14	1.12088e-14	1.6147e-14	0.999774	1.13809e-11	3.14337e-11	0.000221821	4.10841e-06	1.37655e-15	5.52743e-14
AGGTCTAGTGTGTACT-1-SIGAH5-SIGAH5	DCYS_main_object_training	ProgenitorsYS_CiteSeq_RNA_mito_removed	0.875898	2.26245e-08	0.00068235	0.000331656	3.80719e-09	0.000546293	2.36789e-07	9.33425e-06	0.0141397	5.40619e-06	4.56242e-11	3.23615e-06	3.15249e-06	0.108381	5.79686e-09
AGGTGTTAGGAAAGTG-1-SIGAH5-SIGAH5	FibroblastYS_main_object_training	FibroblastYS_CiteSeq_RNA_mito_removed	5.44279e-16	1.04563e-07	1.97278e-11	2.41384e-07	0.825493	1.19207e-09	2.17022e-11	7.71738e-14	2.4365e-15	5.49302e-11	0.00146047	1.81172e-16	2.35297e-19	3.13363e-10	0.173046
AGGTGTTGTGACTATC-1-SIGAH5-SIGAH5	ProgenitorsYS_main_object_training	LymphoidYS_CiteSeq_RNA_mito_removed	0.00337995	7.8125e-05	9.70858e-05	0.00528856	1.40366e-07	1.44723e-05	0.222624	0.000215569	5.25185e-06	5.89451e-05	0.000102764	1.47424e-10	1.64821e-08	0.768135	4.97996e-08
AGGTTACCAACCGTAT-1-SIGAH5-SIGAH5	MacrophageYS_main_object_training	MacrophageYS_CiteSeq_RNA_mito_removed	6.53237e-07	8.83356e-12	1.83924e-09	5.60258e-08	3.42912e-14	2.06353e-11	1.03127e-11	1.02677e-11	0.990935	6.60975e-11	5.30882e-14	0.00866408	0.000400508	7.79308e-12	2.19191e-15
AGGTTGTCAACCGCTG-1-SIGAH5-SIGAH5	Smooth_MuscleYS_main_object_training	Smooth_MuscleYS_CiteSeq_RNA_mito_removed	1.21806e-19	8.99022e-14	1.18849e-16	2.14221e-08	0.182958	1.24044e-13	7.7017e-14	3.51851e-14	1.51941e-19	4.99711e-12	0.196281	4.87745e-21	1.3815e-23	4.12024e-13	0.620761
AGGTTGTCACGTCTCT-1-SIGAH5-SIGAH5	MacrophageYS_main_object_training	MacrophageYS_CiteSeq_RNA_mito_removed	2.21643e-05	6.59863e-12	2.40859e-06	5.37865e-07	2.80472e-08	3.73715e-09	2.46998e-09	7.00662e-11	0.957664	1.38863e-08	8.20125e-09	0.0420338	0.000277218	6.53478e-10	1.22025e-09
AGGTTGTCATCGTTCC-1-SIGAH5-SIGAH5	MacrophageYS_main_object_training	MacrophageYS_CiteSeq_RNA_mito_removed	0.000700613	2.68404e-09	1.52801e-07	0.000351657	1.4186e-08	3.27172e-08	2.37353e-10	8.07307e-08	0.791834	1.78489e-08	6.16914e-09	0.206918	0.000194576	9.86727e-08	4.57905e-09
AGTAACCCATCGCTCT-1-SIGAH5-SIGAH5	FibroblastYS_main_object_training	FibroblastYS_CiteSeq_RNA_mito_removed	9.05294e-22	2.23416e-11	7.00869e-20	1.00212e-07	0.996284	4.88291e-15	4.78433e-09	1.60957e-17	3.11307e-18	4.69555e-11	1.96496e-06	6.16656e-18	1.53025e-17	2.63901e-15	0.003714
AGTACCACACTTTAGG-1-SIGAH5-SIGAH5	FibroblastYS_main_object_training	FibroblastYS_CiteSeq_RNA_mito_removed	3.98703e-17	1.10233e-10	1.7459e-14	4.64943e-09	0.938326	1.79351e-12	2.06411e-12	1.08209e-15	1.28956e-16	5.7327e-13	0.000557037	5.82684e-17	3.47204e-17	5.11118e-13	0.0611167
AGTACCACAGTTTGGT-1-SIGAH5-SIGAH5	ProgenitorsYS_main_object_training	LymphoidYS_CiteSeq_RNA_mito_removed	0.00309163	0.00548779	1.63726e-05	0.0506857	1.58198e-06	0.000105253	0.333638	0.00798954	0.000466034	0.000392538	0.00031619	3.71463e-08	5.40764e-06	0.597804	2.96249e-07
AGTACCAGTCAGGTAG-1-SIGAH5-SIGAH5	MacrophageYS_main_object_training	MacrophageYS_CiteSeq_RNA_mito_removed	0.000131046	3.3146e-13	4.88683e-08	7.73565e-07	1.25946e-12	8.10817e-11	1.25795e-10	7.65823e-11	0.999029	2.12566e-12	4.44853e-12	0.00048129	0.000357622	4.12526e-10	2.91466e-15
AGTACCATCTCACCCA-1-SIGAH5-SIGAH5	FibroblastYS_main_object_training	FibroblastYS_CiteSeq_RNA_mito_removed	1.06948e-09	1.72067e-07	2.20662e-09	5.58992e-05	0.925764	1.66881e-09	9.42793e-08	2.42947e-11	1.43176e-08	1.16174e-09	0.0207065	3.09046e-10	1.18944e-08	4.35128e-09	0.0534737
AGTACTGCATGGTGGA-1-SIGAH5-SIGAH5	ErythroidYS_main_object_training	ErythroidYS_CiteSeq_RNA_mito_removed	6.17764e-05	1.73346e-06	4.17586e-08	0.994064	1.22814e-07	9.18468e-06	0.000398591	0.000234325	0.000723957	1.21405e-06	1.32167e-07	3.07946e-07	8.9421e-07	0.00450394	1.00755e-08
AGTACTGTCCATACTT-1-SIGAH5-SIGAH5	MacrophageYS_main_object_training	MacrophageYS_CiteSeq_RNA_mito_removed	5.04531e-08	7.68548e-18	3.09605e-14	2.30516e-12	5.83989e-18	1.24887e-17	3.44167e-19	7.50775e-17	0.998591	1.36629e-16	4.43414e-19	0.00140805	7.84325e-07	4.52316e-18	4.98999e-19
AGTAGTCCAACGTATC-1-SIGAH5-SIGAH5	FibroblastYS_main_object_training	FibroblastYS_CiteSeq_RNA_mito_removed	1.26685e-26	1.1421e-13	1.00214e-24	1.00869e-09	0.921733	9.31753e-19	4.857e-19	3.69267e-21	4.76727e-24	1.60245e-15	1.67612e-05	1.67639e-25	2.57724e-29	1.07056e-19	0.0782505
AGTAGTCCACGTGTGC-1-SIGAH5-SIGAH5	ErythroidYS_main_object_training	ErythroidYS_CiteSeq_RNA_mito_removed	1.08716e-05	8.18293e-07	1.85444e-11	0.997884	7.91966e-09	1.51496e-05	2.0184e-05	6.3389e-05	0.00022462	5.09366e-08	4.03443e-08	1.89676e-07	7.81372e-08	0.00178072	7.61988e-10
AGTCAACCATAAGATG-1-SIGAH5-SIGAH5	ProgenitorsYS_main_object_training	LymphoidYS_CiteSeq_RNA_mito_removed	0.0211299	0.000238864	7.02964e-05	0.00435175	2.31871e-07	5.74798e-05	0.142382	9.28652e-05	2.88936e-05	1.43827e-05	1.99199e-05	3.02885e-09	4.96886e-09	0.831614	2.17408e-07
AGTCAACTCCGATCGG-1-SIGAH5-SIGAH5	FibroblastYS_main_object_training	FibroblastYS_CiteSeq_RNA_mito_removed	6.40648e-15	1.0043e-11	5.79634e-14	7.00799e-08	0.919575	7.95691e-11	1.40491e-10	3.65965e-12	5.12633e-14	2.49327e-11	0.00227516	5.85186e-17	1.83492e-15	3.97078e-11	0.0781495
AGTCACAGTTCTCGTC-1-SIGAH5-SIGAH5	MacrophageYS_main_object_training	MacrophageYS_CiteSeq_RNA_mito_removed	2.04911e-08	1.78204e-12	1.35633e-09	9.60367e-08	5.976e-13	2.41666e-13	1.0714e-14	3.90806e-14	0.999616	4.6002e-10	4.79618e-13	0.000371624	1.21517e-05	2.3632e-13	8.99995e-14
AGTCACATCTCCACTG-1-SIGAH5-SIGAH5	FibroblastYS_main_object_training	FibroblastYS_CiteSeq_RNA_mito_removed	2.64068e-17	8.23663e-12	2.12717e-15	3.90577e-07	0.90229	1.75967e-11	2.21055e-10	2.33644e-14	3.94342e-16	1.02848e-10	0.000217569	1.68917e-16	3.50445e-17	1.72863e-11	0.097492
AGTCATGGTCCAGAAG-1-SIGAH5-SIGAH5	MacrophageYS_main_object_training	MacrophageYS_CiteSeq_RNA_mito_removed	0.0136796	1.81112e-12	5.87239e-07	1.13326e-05	2.36432e-14	1.57091e-08	2.47641e-11	1.82285e-09	0.979543	1.42372e-09	7.99651e-15	2.19608e-05	0.00674311	3.94103e-08	8.12502e-15
AGTCATGTCATTTGCT-1-SIGAH5-SIGAH5	MesotheliumYS_main_object_training	FibroblastYS_CiteSeq_RNA_mito_removed	2.76934e-11	2.13837e-07	7.46046e-12	7.06134e-08	0.157602	2.50549e-13	4.98248e-10	1.09224e-13	6.33628e-11	8.6764e-15	0.834122	5.94402e-13	3.69522e-10	4.50752e-13	0.00827554
AGTCTCCCACATGTTG-1-SIGAH5-SIGAH5	ErythroidYS_main_object_training	ProgenitorsYS_CiteSeq_RNA_mito_removed	0.0911992	7.51787e-06	0.000273985	0.678118	3.00951e-06	0.000131449	6.84933e-07	0.00231743	0.00922343	3.04468e-05	1.51822e-07	5.41968e-08	2.57388e-05	0.218669	4.90803e-07
AGTCTCCCATCTTAGG-1-SIGAH5-SIGAH5	EndodermYS_main_object_training	EndodermYS_CiteSeq_RNA_mito_removed	3.30171e-10	1	3.09708e-12	4.43227e-10	2.1471e-14	2.41463e-16	6.83091e-19	1.66157e-17	7.92919e-12	1.68098e-19	1.02879e-13	4.10595e-12	4.50705e-11	3.04891e-15	3.15228e-15
AGTGACTAGCGACCCT-1-SIGAH5-SIGAH5	FibroblastYS_main_object_training	FibroblastYS_CiteSeq_RNA_mito_removed	3.36505e-11	1.00917e-08	1.69144e-11	7.36384e-06	0.918724	5.79217e-09	2.0042e-08	3.48395e-13	1.07888e-10	2.11187e-09	0.00013675	6.507e-12	5.55582e-11	5.18716e-09	0.0811321
AGTGACTGTTCACGAT-1-SIGAH5-SIGAH5	FibroblastYS_main_object_training	FibroblastYS_CiteSeq_RNA_mito_removed	6.74384e-25	4.97576e-15	1.063e-23	5.86107e-12	0.995185	1.90453e-18	2.43325e-11	1.33529e-20	2.00903e-23	5.82015e-17	0.000834457	4.5515e-24	1.17299e-24	4.54203e-19	0.0039802
AGTGACTTCGCCGAGT-1-SIGAH5-SIGAH5	ErythroidYS_main_object_training	ErythroidYS_CiteSeq_RNA_mito_removed	3.05467e-05	6.53884e-06	4.34524e-09	0.994844	1.62947e-07	5.19041e-06	6.97622e-05	0.000196122	0.00190554	1.60198e-06	1.30846e-08	1.78882e-07	4.73335e-07	0.0029402	5.52216e-09
AGTGATCAGCGCTGCT-1-SIGAH5-SIGAH5	ErythroidYS_main_object_training	ErythroidYS_CiteSeq_RNA_mito_removed	1.88233e-05	3.55456e-06	1.68753e-09	0.997135	3.809e-08	2.86472e-06	0.000367618	0.000234598	0.000592961	1.21632e-06	9.90942e-09	9.57023e-08	4.68363e-07	0.00164231	1.24351e-09
AGTGATCGTCCATAGT-1-SIGAH5-SIGAH5	MacrophageYS_main_object_training	MacrophageYS_CiteSeq_RNA_mito_removed	5.43213e-06	1.0069e-15	1.5138e-10	1.22934e-09	4.60598e-14	5.51866e-14	1.04737e-14	1.84235e-13	0.999033	1.66353e-12	1.39105e-13	0.000958741	2.47448e-06	5.49937e-14	3.55559e-15
AGTGATCTCCATAGAC-1-SIGAH5-SIGAH5	EndodermYS_main_object_training	EndodermYS_CiteSeq_RNA_mito_removed	3.82872e-07	0.999998	3.19712e-09	1.69398e-06	2.21751e-10	4.76511e-12	6.41066e-15	1.34609e-12	5.60899e-08	2.39555e-14	2.36094e-09	7.36933e-09	4.34826e-08	3.52081e-11	3.11322e-11
AGTGCCGCAGGCACTC-1-SIGAH5-SIGAH5	ErythroidYS_main_object_training	ErythroidYS_CiteSeq_RNA_mito_removed	5.61535e-07	3.95826e-07	1.73138e-13	0.999366	1.31219e-09	4.72766e-06	2.50504e-05	2.57716e-05	0.000233488	5.95754e-07	7.92705e-09	7.40824e-07	1.24469e-08	0.000342935	2.72187e-10
AGTGCCGGTCCGTACG-1-SIGAH5-SIGAH5	MacrophageYS_main_object_training	MacrophageYS_CiteSeq_RNA_mito_removed	1.26003e-08	1.91357e-14	8.18595e-11	1.74903e-09	2.52338e-14	1.01824e-14	2.80775e-16	3.6041e-15	0.975419	5.22121e-13	2.09225e-16	0.0245807	5.06039e-07	1.09683e-14	3.69421e-15
AGTGCCGTCCCATTCG-1-SIGAH5-SIGAH5	ErythroidYS_main_object_training	FibroblastYS_CiteSeq_RNA_mito_removed	0.00244197	3.57816e-05	0.000143256	0.972516	0.0015738	0.000536925	2.00669e-05	0.000527847	0.0030468	0.000174772	0.0038661	5.5483e-06	3.20152e-05	0.0136225	0.00145642
AGTGTTGAGACGGAAA-1-SIGAH5-SIGAH5	MacrophageYS_main_object_training	MacrophageYS_CiteSeq_RNA_mito_removed	7.58895e-06	1.20871e-14	5.94727e-10	1.67289e-08	6.34695e-14	4.73925e-12	2.34123e-11	2.69501e-12	0.998928	1.86633e-10	1.46611e-12	0.000980856	8.35137e-05	4.03304e-12	8.44074e-15
AGTTAGCCAGGTGTTT-1-SIGAH5-SIGAH5	EndodermYS_main_object_training	EndodermYS_CiteSeq_RNA_mito_removed	2.66065e-09	1	1.07105e-10	2.1502e-07	3.38058e-13	1.09547e-12	7.36708e-12	7.71725e-13	1.06353e-11	1.49649e-14	3.01811e-11	6.31237e-13	9.27859e-10	1.307e-10	4.03074e-14
AGTTAGCGTCTAACTG-1-SIGAH5-SIGAH5	EndodermYS_main_object_training	EndodermYS_CiteSeq_RNA_mito_removed	7.41284e-09	1	9.10314e-11	4.7517e-08	9.2577e-13	7.96408e-15	7.56809e-17	1.79992e-15	1.24958e-09	3.25187e-17	3.63271e-12	8.8854e-11	6.29991e-10	9.21772e-14	1.6275e-13
AGTTAGCTCCGATAAC-1-SIGAH5-SIGAH5	FibroblastYS_main_object_training	FibroblastYS_CiteSeq_RNA_mito_removed	3.95827e-19	1.03482e-15	9.66749e-19	3.29644e-11	0.878411	5.0261e-16	2.0426e-13	2.29523e-18	1.17982e-20	1.15022e-14	0.00425597	4.11434e-24	6.38782e-21	1.06198e-16	0.117333
AGTTCGAGTCAGACTT-1-SIGAH5-SIGAH5	Smooth_MuscleYS_main_object_training	FibroblastYS_CiteSeq_RNA_mito_removed	7.03136e-18	1.38652e-15	1.03724e-14	1.67784e-09	0.470795	2.29901e-12	4.54183e-12	1.2521e-13	3.8893e-18	1.34173e-12	0.00543863	2.60275e-21	5.22813e-19	1.23432e-12	0.523766
ATACCGACAAGGTACG-1-SIGAH5-SIGAH5	MacrophageYS_main_object_training	MacrophageYS_CiteSeq_RNA_mito_removed	5.98456e-08	1.23594e-12	3.19384e-09	4.54331e-07	7.75184e-12	1.06205e-11	1.98161e-15	1.70805e-12	0.99898	3.73446e-12	1.05649e-13	0.00101899	5.79922e-08	1.90796e-11	4.3847e-12
ATACCGACATGTGCTA-1-SIGAH5-SIGAH5	MacrophageYS_main_object_training	MacrophageYS_CiteSeq_RNA_mito_removed	8.81626e-05	4.19313e-14	1.93854e-09	3.30423e-08	5.52475e-13	9.72998e-14	3.1056e-14	5.004e-15	0.990742	3.62575e-13	3.50458e-13	0.0091412	2.85962e-05	4.5234e-14	5.6795e-14
ATACCTTAGAGCAGCT-1-SIGAH5-SIGAH5	FibroblastYS_main_object_training	FibroblastYS_CiteSeq_RNA_mito_removed	1.99941e-09	2.03985e-07	3.65249e-09	0.000474889	0.923668	4.41839e-09	6.61071e-08	2.91823e-10	1.14485e-06	1.05584e-08	0.0154023	2.24354e-09	1.96335e-07	2.75785e-09	0.0604533
ATACCTTGTACTTGTG-1-SIGAH5-SIGAH5	EndodermYS_main_object_training	EndodermYS_CiteSeq_RNA_mito_removed	1.21128e-09	1	2.47056e-12	5.25095e-08	6.89467e-14	1.24758e-15	2.2156e-13	4.00196e-15	5.24914e-12	8.84668e-18	1.20306e-12	3.43127e-13	1.87705e-10	4.09281e-13	4.79076e-15
ATACCTTTCTTTCGAT-1-SIGAH5-SIGAH5	ErythroidYS_main_object_training	ErythroidYS_CiteSeq_RNA_mito_removed	3.88195e-06	1.52372e-06	9.26322e-11	0.998259	2.9253e-08	3.59575e-06	7.55517e-05	5.47126e-05	0.000350534	2.34783e-07	1.10792e-08	5.10971e-07	6.45581e-08	0.00125059	3.82782e-09
ATACTTCAGAGCAGAA-1-SIGAH5-SIGAH5	MacrophageYS_main_object_training	MacrophageYS_CiteSeq_RNA_mito_removed	6.55645e-08	1.15411e-18	3.52054e-12	3.78538e-11	4.95584e-17	3.10238e-16	1.65699e-17	1.74775e-14	0.999497	1.5061e-13	2.8212e-12	0.000497825	5.21273e-06	5.10004e-16	3.88561e-18
ATAGACCCATGACTGT-1-SIGAH5-SIGAH5	MacrophageYS_main_object_training	MacrophageYS_CiteSeq_RNA_mito_removed	3.51237e-05	6.42935e-08	5.171e-08	7.64015e-05	7.0608e-11	1.60304e-09	1.96713e-10	1.41078e-08	0.997744	1.54809e-08	2.72341e-10	0.00208112	6.35467e-05	6.06282e-08	2.52934e-11
ATAGACCCATGGCGCT-1-SIGAH5-SIGAH5	ErythroidYS_main_object_training	ErythroidYS_CiteSeq_RNA_mito_removed	1.0741e-06	1.96083e-06	2.15197e-10	0.997174	1.04936e-07	4.25154e-06	7.25476e-06	3.71507e-05	0.00208855	1.134e-07	9.01196e-11	4.48724e-08	4.43221e-08	0.00068582	1.44071e-09
ATAGAGAAGTCGCCAC-1-SIGAH5-SIGAH5	FibroblastYS_main_object_training	FibroblastYS_CiteSeq_RNA_mito_removed	2.96282e-13	6.74426e-11	1.57237e-12	6.40025e-08	0.92176	2.58067e-10	8.16742e-09	2.83823e-13	2.94617e-12	1.04328e-10	0.0239557	1.56976e-14	2.94056e-12	8.70058e-12	0.054284
ATAGAGACAACAAGAT-1-SIGAH5-SIGAH5	ProgenitorsYS_main_object_training	LymphoidYS_CiteSeq_RNA_mito_removed	0.00100244	0.000520891	0.000128278	0.256278	5.66589e-07	0.00141459	0.067163	0.00611593	0.0155002	5.47802e-05	1.33372e-07	3.63836e-06	2.11702e-05	0.651796	1.56801e-07
ATAGAGACAATCCTTT-1-SIGAH5-SIGAH5	ErythroidYS_main_object_training	ErythroidYS_CiteSeq_RNA_mito_removed	7.73312e-06	5.46646e-07	1.0829e-10	0.997465	1.00946e-08	6.89495e-06	6.35017e-05	6.91283e-05	0.00104999	1.1354e-06	1.09951e-08	1.25944e-06	1.87183e-07	0.00133459	1.88203e-09
ATAGAGACATACCATG-1-SIGAH5-SIGAH5	FibroblastYS_main_object_training	FibroblastYS_CiteSeq_RNA_mito_removed	2.72807e-24	2.02513e-15	2.18054e-23	3.91863e-12	0.992352	1.49962e-17	1.11167e-10	1.36763e-19	1.93117e-23	1.63744e-16	0.00212596	1.23056e-22	2.05732e-22	3.13666e-18	0.00552252
ATAGAGATCGGAATTC-1-SIGAH5-SIGAH5	FibroblastYS_main_object_training	FibroblastYS_CiteSeq_RNA_mito_removed	5.78056e-17	1.07242e-11	5.97272e-15	1.87213e-09	0.94495	8.34984e-12	4.42658e-11	1.74751e-16	7.37945e-16	4.2293e-13	2.88532e-05	1.18918e-16	5.74589e-17	1.20045e-13	0.0550212
ATAGGCTTCCGGTAGC-1-SIGAH5-SIGAH5	Smooth_MuscleYS_main_object_training	Smooth_MuscleYS_CiteSeq_RNA_mito_removed	1.51403e-26	7.85189e-19	2.17215e-21	6.79139e-11	0.0782849	3.96215e-20	1.60387e-21	3.90809e-20	7.71369e-27	6.59176e-16	0.000130943	3.6915e-28	4.23585e-31	7.95993e-18	0.921584
ATATCCTGTTCTCGTC-1-SIGAH5-SIGAH5	FibroblastYS_main_object_training	FibroblastYS_CiteSeq_RNA_mito_removed	2.96043e-15	1.34207e-10	9.6714e-13	6.79379e-07	0.913503	2.08742e-08	4.21229e-10	2.19974e-14	4.10199e-11	8.83629e-09	2.73689e-06	2.12098e-10	4.42915e-13	5.7321e-11	0.0864931
ATCACAGGTATCACGT-1-SIGAH5-SIGAH5	ErythroidYS_main_object_training	ErythroidYS_CiteSeq_RNA_mito_removed	3.87779e-06	1.05196e-07	1.71652e-12	0.998115	7.59403e-10	3.63697e-06	8.6866e-06	1.61425e-05	0.00148901	1.43722e-07	4.46185e-09	9.53936e-07	1.63382e-07	0.000362493	9.88957e-11
ATCACAGTCGATCCAA-1-SIGAH5-SIGAH5	FibroblastYS_main_object_training	FibroblastYS_CiteSeq_RNA_mito_removed	1.5017e-22	9.16492e-15	8.18252e-20	7.90164e-11	0.972283	4.914e-16	1.37573e-11	1.13669e-18	1.4633e-21	3.89017e-14	0.00355979	1.31245e-22	2.06737e-22	9.36895e-17	0.0241569
ATCACTTAGCATTTCG-1-SIGAH5-SIGAH5	Smooth_MuscleYS_main_object_training	FibroblastYS_CiteSeq_RNA_mito_removed	6.08993e-12	4.5244e-11	2.67836e-09	9.09345e-07	0.269807	7.48381e-09	4.37859e-14	5.97451e-11	3.53365e-12	8.36313e-09	0.000184699	3.95903e-16	1.45318e-13	2.88341e-08	0.730007
ATCACTTTCCCATGGG-1-SIGAH5-SIGAH5	MacrophageYS_main_object_training	MacrophageYS_CiteSeq_RNA_mito_removed	3.11544e-05	2.68686e-09	4.09504e-10	5.08971e-06	9.66272e-12	6.59423e-11	1.69412e-12	2.29549e-10	0.99943	1.08145e-10	2.37878e-10	0.000524152	9.76575e-06	2.70735e-11	2.47084e-12
ATCAGGTCACACTTAG-1-SIGAH5-SIGAH5	FibroblastYS_main_object_training	FibroblastYS_CiteSeq_RNA_mito_removed	3.03673e-11	2.80946e-07	1.95073e-10	2.61275e-06	0.872241	3.0178e-08	1.92529e-11	9.50092e-12	2.13629e-10	5.73813e-10	0.0008898	2.67562e-13	4.48354e-11	1.66977e-09	0.126866
ATCAGGTTCCCACAGG-1-SIGAH5-SIGAH5	ErythroidYS_main_object_training	ErythroidYS_CiteSeq_RNA_mito_removed	8.0946e-06	7.47763e-07	3.67103e-11	0.995474	1.57388e-08	1.41909e-05	1.45703e-05	0.000687014	0.000156389	1.86386e-07	1.0923e-07	1.42653e-08	1.16664e-08	0.00364422	4.76256e-10
ATCAGGTTCCCGAGAC-1-SIGAH5-SIGAH5	FibroblastYS_main_object_training	FibroblastYS_CiteSeq_RNA_mito_removed	4.8686e-20	2.49098e-15	1.84686e-18	1.68986e-11	0.846086	1.25522e-17	1.0279e-16	5.60581e-19	2.22108e-20	1.62627e-15	0.0966348	2.6464e-23	3.13487e-21	9.03819e-19	0.0572791
ATCATTCAGGACTATA-1-SIGAH5-SIGAH5	FibroblastYS_main_object_training	FibroblastYS_CiteSeq_RNA_mito_removed	2.29615e-25	4.19286e-15	2.44656e-22	1.24585e-09	0.893886	1.21168e-18	3.89476e-14	1.45212e-18	4.78462e-24	4.24189e-15	0.000384579	4.57047e-26	7.17809e-29	1.27218e-16	0.105729
ATCATTCCACCTCTAC-1-SIGAH5-SIGAH5	MKYS_main_object_training	MacrophageYS_CiteSeq_RNA_mito_removed	6.29981e-05	8.59805e-06	4.68088e-06	0.0610436	0.00110632	0.00138288	1.03312e-06	0.920218	0.00064917	0.00010758	8.11252e-05	7.56245e-09	7.73658e-07	0.0150643	0.000269264
ATCATTCTCCTCATAT-1-SIGAH5-SIGAH5	MacrophageYS_main_object_training	MacrophageYS_CiteSeq_RNA_mito_removed	0.000614473	2.1729e-10	1.65308e-08	1.19314e-05	4.52999e-12	2.86117e-09	1.96371e-11	4.29836e-09	0.996792	1.81765e-09	2.85218e-12	0.000961605	0.00161985	7.74464e-09	6.54392e-13
ATCATTCTCTCTATAC-1-SIGAH5-SIGAH5	ErythroidYS_main_object_training	ErythroidYS_CiteSeq_RNA_mito_removed	1.10164e-06	1.22836e-07	1.7646e-11	0.998423	9.16614e-09	5.33382e-06	2.6566e-06	3.21231e-05	0.00013232	7.04216e-09	2.72888e-09	2.84675e-08	7.30062e-09	0.00140282	3.05576e-10
ATCCACCAGTGGTTAA-1-SIGAH5-SIGAH5	FibroblastYS_main_object_training	FibroblastYS_CiteSeq_RNA_mito_removed	8.44651e-16	2.18976e-07	1.01252e-15	7.54814e-06	0.896221	1.81968e-13	7.11874e-10	4.79906e-15	2.35623e-14	4.8973e-12	3.06984e-05	1.65317e-17	4.08658e-19	4.79903e-11	0.10374
ATCCACCCATAGATCC-1-SIGAH5-SIGAH5	Smooth_MuscleYS_main_object_training	Smooth_MuscleYS_CiteSeq_RNA_mito_removed	1.24994e-21	6.66036e-18	1.92316e-19	1.42817e-11	0.137223	3.11253e-18	1.43197e-18	1.16064e-19	1.82406e-22	5.2204e-15	0.000170305	4.22698e-26	3.40298e-24	9.86085e-17	0.862606
ATCCACCGTTGCTTGA-1-SIGAH5-SIGAH5	FibroblastYS_main_object_training	FibroblastYS_CiteSeq_RNA_mito_removed	1.3973e-23	5.93183e-13	6.22823e-24	1.34479e-09	0.988331	1.91112e-16	4.70794e-10	2.60933e-18	9.64126e-22	3.28597e-15	4.65853e-05	1.04494e-21	1.66438e-23	1.76675e-16	0.0116228
ATCCACCTCCTTGGAA-1-SIGAH5-SIGAH5	FibroblastYS_main_object_training	FibroblastYS_CiteSeq_RNA_mito_removed	3.10198e-18	3.84927e-14	4.88398e-17	1.58147e-08	0.772159	5.8897e-12	1.63142e-09	2.5135e-15	1.64319e-17	1.3744e-11	0.0500191	3.03771e-19	1.58758e-18	4.33041e-13	0.177822
ATCCATTCAGCGTTGC-1-SIGAH5-SIGAH5	MacrophageYS_main_object_training	MacrophageYS_CiteSeq_RNA_mito_removed	3.88273e-07	1.11937e-14	4.23545e-09	1.41302e-08	1.3364e-14	4.72175e-15	1.10057e-14	3.44886e-13	0.977488	1.95156e-11	1.07951e-13	0.022511	6.75744e-07	4.06337e-13	1.07444e-15
ATCCATTCATGGACAG-1-SIGAH5-SIGAH5	FibroblastYS_main_object_training	FibroblastYS_CiteSeq_RNA_mito_removed	8.29993e-17	4.10286e-13	1.84332e-14	2.95925e-09	0.998784	1.46223e-10	1.25964e-11	2.73952e-14	6.11851e-16	7.75772e-15	0.000927181	7.01546e-20	3.51816e-15	1.24755e-13	0.000288434
ATCCGTCAGTAGTCTC-1-SIGAH5-SIGAH5	ErythroidYS_main_object_training	ErythroidYS_CiteSeq_RNA_mito_removed	2.09093e-07	1.55966e-06	2.62528e-14	0.999764	1.66884e-09	6.6067e-07	6.43717e-07	1.44846e-05	2.37496e-05	1.35661e-07	2.16004e-09	6.60521e-09	7.84922e-13	0.000194757	5.1637e-10
ATCCTATCAGACCAGA-1-SIGAH5-SIGAH5	MKYS_main_object_training	MKYS_CiteSeq_RNA_mito_removed	4.44467e-15	1.77598e-14	2.53439e-17	6.39166e-08	2.86093e-07	6.96466e-09	2.11385e-13	1	3.76301e-12	8.17744e-10	4.81896e-11	2.04971e-20	9.98587e-16	5.54576e-09	1.79196e-08
ATCCTATGTGTCTTCC-1-SIGAH5-SIGAH5	MacrophageYS_main_object_training	MacrophageYS_CiteSeq_RNA_mito_removed	3.59194e-06	9.30591e-15	4.33348e-09	2.97089e-09	3.84371e-12	3.82175e-13	3.3867e-15	7.61144e-15	0.998392	4.41443e-12	1.38641e-12	0.00159938	5.21682e-06	7.26414e-14	1.52403e-12
ATCGATGCATTCACAG-1-SIGAH5-SIGAH5	MacrophageYS_main_object_training	MacrophageYS_CiteSeq_RNA_mito_removed	1.63108e-05	4.38382e-13	1.53281e-08	1.46665e-06	1.75362e-10	7.5838e-11	6.02109e-09	1.94535e-12	0.998857	1.61505e-10	6.95285e-12	0.000278383	0.000846595	3.28932e-11	8.0762e-12
ATCGCCTCAACTTCTT-1-SIGAH5-SIGAH5	FibroblastYS_main_object_training	FibroblastYS_CiteSeq_RNA_mito_removed	8.67525e-18	8.3331e-11	2.68783e-15	3.7891e-08	0.984964	3.00894e-12	1.72904e-11	2.09512e-14	5.42386e-15	8.29508e-12	0.000572504	2.92753e-17	1.69697e-15	1.68129e-13	0.0144634
ATCGCCTCAATGCTCA-1-SIGAH5-SIGAH5	FibroblastYS_main_object_training	FibroblastYS_CiteSeq_RNA_mito_removed	6.62023e-12	5.25531e-07	1.3031e-10	0.0011841	0.926868	5.9538e-10	3.02245e-09	2.71228e-11	1.27654e-09	2.60571e-08	0.000251057	4.15723e-13	6.0834e-12	2.63953e-09	0.0716963
ATCGGATCATAGATCC-1-SIGAH5-SIGAH5	LymphoidYS_main_object_training	LymphoidYS_CiteSeq_RNA_mito_removed	0.00026143	7.19254e-08	6.72798e-07	0.000633053	1.21593e-08	8.05126e-05	0.986499	2.98669e-05	2.09878e-05	2.45076e-05	3.39049e-07	1.82827e-09	1.90483e-07	0.0124498	2.28936e-09
ATCGGATGTCCTGGGT-1-SIGAH5-SIGAH5	MacrophageYS_main_object_training	MacrophageYS_CiteSeq_RNA_mito_removed	1.9144e-06	5.36929e-12	9.31404e-11	2.04189e-08	5.15412e-14	1.74112e-13	6.46756e-14	1.94033e-12	0.978781	4.26683e-10	1.82067e-11	0.0211909	2.6224e-05	1.26095e-12	1.96012e-14
ATCGGCGAGGTTCACT-1-SIGAH5-SIGAH5	ErythroidYS_main_object_training	ErythroidYS_CiteSeq_RNA_mito_removed	3.86229e-07	6.57444e-07	1.72195e-10	0.987518	1.95528e-07	3.3229e-07	2.07738e-06	3.15059e-06	0.0122866	7.00609e-07	3.02137e-11	2.08903e-06	9.24127e-09	0.000185449	4.70578e-08
ATCGGCGGTAAGTTAG-1-SIGAH5-SIGAH5	ErythroidYS_main_object_training	ErythroidYS_CiteSeq_RNA_mito_removed	1.30511e-07	6.32118e-06	2.78938e-10	0.997955	2.76605e-07	8.408e-07	1.33262e-06	7.66729e-06	0.00166952	9.2911e-08	1.92096e-11	6.35259e-07	2.4815e-09	0.000357978	1.51908e-08
ATCGTAGCAGAATTCC-1-SIGAH5-SIGAH5	ErythroidYS_main_object_training	ErythroidYS_CiteSeq_RNA_mito_removed	1.63333e-07	1.06513e-07	5.1808e-10	0.999282	1.92971e-07	4.37179e-07	3.2778e-06	2.62437e-06	0.000394913	6.68631e-09	7.36733e-11	7.16073e-09	2.21142e-09	0.000316435	2.96176e-09
ATCGTAGTCAAGATAG-1-SIGAH5-SIGAH5	MKYS_main_object_training	MKYS_CiteSeq_RNA_mito_removed	4.07897e-13	1.20506e-13	2.62541e-15	3.26839e-08	3.52673e-09	5.86878e-08	7.3065e-13	1	5.92373e-12	1.57219e-09	2.38549e-12	1.18427e-19	2.30854e-13	1.24109e-07	1.30774e-10
ATCGTAGTCGTACCTC-1-SIGAH5-SIGAH5	FibroblastYS_main_object_training	FibroblastYS_CiteSeq_RNA_mito_removed	9.16346e-08	8.30132e-07	9.03556e-09	0.00179918	0.855122	4.81821e-06	1.45711e-07	3.66056e-09	7.46038e-06	3.4826e-06	0.00179016	6.65848e-09	1.23266e-06	1.59222e-07	0.141271
ATCGTCCAGATAGGGA-1-SIGAH5-SIGAH5	ProgenitorsYS_main_object_training	LymphoidYS_CiteSeq_RNA_mito_removed	0.00111336	0.000643877	0.000624923	0.227166	0.0467153	0.00400279	0.248853	0.0012485	0.000114692	0.000167791	0.00571792	2.40691e-08	3.83701e-08	0.444512	0.019119
ATCGTCCCATTGAGCT-1-SIGAH5-SIGAH5	LymphoidYS_main_object_training	LymphoidYS_CiteSeq_RNA_mito_removed	0.00164069	2.22782e-10	1.08769e-06	0.000554085	4.92263e-08	1.61502e-05	0.966106	7.90231e-05	1.0088e-05	0.000621713	3.08944e-06	2.00024e-10	5.76531e-07	0.0309673	8.7184e-09
ATCGTCCGTAATGCTC-1-SIGAH5-SIGAH5	MacrophageYS_main_object_training	MacrophageYS_CiteSeq_RNA_mito_removed	2.91664e-05	6.2645e-08	1.15538e-06	0.0337091	3.29258e-09	2.21569e-09	4.07111e-05	1.84011e-08	0.95934	1.27399e-06	6.81045e-10	1.12902e-07	0.00687822	4.73293e-08	3.43588e-10
ATCGTGATCATGACAC-1-SIGAH5-SIGAH5	MacrophageYS_main_object_training	MacrophageYS_CiteSeq_RNA_mito_removed	2.493e-07	1.22954e-13	9.42607e-09	3.26543e-08	3.70957e-12	1.17414e-12	3.11403e-14	8.61429e-12	0.999734	6.47195e-11	1.12868e-11	0.000261565	4.25427e-06	7.86989e-13	4.26252e-13
ATCTCTACACATTCGA-1-SIGAH5-SIGAH5	ProgenitorsYS_main_object_training	ProgenitorsYS_CiteSeq_RNA_mito_removed	0.191211	8.98965e-08	0.00230761	0.0179087	1.86944e-07	0.000178405	7.90714e-07	0.00115186	0.0123378	0.000471466	4.81742e-08	9.81395e-07	7.57638e-07	0.77443	1.0101e-07
ATCTTCATCAAGAATG-1-SIGAH5-SIGAH5	ProgenitorsYS_main_object_training	LymphoidYS_CiteSeq_RNA_mito_removed	0.0147868	0.0002727	0.000355833	0.00365932	1.8243e-07	0.00114034	0.184149	0.000760821	0.000393557	6.05438e-05	3.05738e-05	2.90115e-08	3.15827e-07	0.79439	8.71953e-08
ATGACCACAGCGTTGC-1-SIGAH5-SIGAH5	ErythroidYS_main_object_training	ErythroidYS_CiteSeq_RNA_mito_removed	3.87507e-06	1.38077e-06	2.29074e-09	0.994921	4.21907e-07	1.08525e-05	2.12672e-05	5.17157e-05	0.000720782	3.85152e-08	2.52319e-09	9.34254e-09	1.06767e-07	0.00426805	1.88319e-09
ATGACCACAGGCTACC-1-SIGAH5-SIGAH5	FibroblastYS_main_object_training	FibroblastYS_CiteSeq_RNA_mito_removed	5.11655e-14	2.99456e-07	4.84006e-13	1.24749e-06	0.949878	4.15829e-10	6.55905e-11	5.46802e-13	1.38432e-12	9.75038e-11	0.000320916	5.9583e-14	3.7253e-13	4.33502e-11	0.0497999
ATGACCAGTCGTTATG-1-SIGAH5-SIGAH5	FibroblastYS_main_object_training	FibroblastYS_CiteSeq_RNA_mito_removed	6.31865e-14	5.73282e-11	3.91508e-14	1.21795e-07	0.714728	9.62866e-10	6.84652e-12	4.96325e-14	7.32869e-14	4.99186e-12	0.000110875	2.91402e-15	4.15071e-15	6.01454e-11	0.285161
ATGACCATCCACGGGT-1-SIGAH5-SIGAH5	MonocyteYS_main_object_training	MonocyteYS_CiteSeq_RNA_mito_removed	1.98556e-07	5.45634e-14	2.59308e-12	5.59838e-10	2.81942e-18	3.45181e-09	1.34083e-09	1.61105e-13	0.000703261	1.26721e-09	2.71026e-15	1.47668e-13	0.999297	1.15173e-09	5.33116e-19
ATGAGGGAGACATGCG-1-SIGAH5-SIGAH5	ErythroidYS_main_object_training	ErythroidYS_CiteSeq_RNA_mito_removed	2.69746e-05	2.8299e-07	2.3057e-10	0.994796	4.00882e-08	9.69026e-05	1.12923e-05	0.000547539	0.000515654	1.84669e-07	2.30214e-07	1.68648e-08	3.69641e-07	0.00400498	3.29505e-10
ATGAGGGAGATAGTGT-1-SIGAH5-SIGAH5	ErythroidYS_main_object_training	ErythroidYS_CiteSeq_RNA_mito_removed	7.85188e-07	4.63035e-07	1.27603e-10	0.997339	1.22985e-07	5.08372e-06	4.46214e-05	0.000144128	0.000547416	5.93181e-06	1.43374e-08	1.6505e-07	9.22389e-09	0.00191217	1.82593e-08
ATGAGGGCAAATACGA-1-SIGAH5-SIGAH5	MacrophageYS_main_object_training	MacrophageYS_CiteSeq_RNA_mito_removed	1.63605e-05	1.05915e-09	7.92595e-08	0.00929258	2.43021e-07	5.82454e-10	8.05981e-07	6.88057e-08	0.990182	2.63822e-06	0.000186505	0.000314924	3.23625e-06	4.68942e-08	3.26496e-08
ATGAGGGCAGGGTTGA-1-SIGAH5-SIGAH5	FibroblastYS_main_object_training	FibroblastYS_CiteSeq_RNA_mito_removed	2.8133e-16	1.81868e-10	7.37691e-14	9.35904e-08	0.968454	2.14326e-09	2.36765e-10	3.72429e-13	6.6935e-15	2.67042e-11	0.00446861	8.9711e-16	1.16299e-14	2.64486e-12	0.0270771
ATGAGGGTCTGAGAGG-1-SIGAH5-SIGAH5	MacrophageYS_main_object_training	MacrophageYS_CiteSeq_RNA_mito_removed	5.97881e-08	6.10893e-11	4.21804e-14	5.10408e-09	3.78553e-16	8.03634e-17	3.13341e-16	1.74087e-15	0.999871	4.76095e-16	9.05238e-17	0.000128474	5.8045e-07	5.98325e-16	1.55113e-17
ATGAGTCCAGCGAGTA-1-SIGAH5-SIGAH5	FibroblastYS_main_object_training	FibroblastYS_CiteSeq_RNA_mito_removed	1.68173e-19	1.49987e-13	4.14585e-20	2.85404e-10	0.93693	4.57041e-14	8.4218e-12	3.09553e-17	7.28708e-20	2.67649e-13	0.00992823	6.4409e-22	2.77314e-20	2.99792e-15	0.0531418
ATGATCGCACTTACAG-1-SIGAH5-SIGAH5	FibroblastYS_main_object_training	FibroblastYS_CiteSeq_RNA_mito_removed	4.40652e-18	1.30825e-14	9.26693e-19	5.26916e-11	0.978066	1.37906e-14	3.11182e-13	4.60647e-18	2.82702e-17	1.20676e-14	0.00257335	1.8243e-19	2.53225e-16	8.86862e-17	0.0193605
ATGATCGTCTCATTTG-1-SIGAH5-SIGAH5	ErythroidYS_main_object_training	ErythroidYS_CiteSeq_RNA_mito_removed	1.68054e-06	1.88517e-06	3.19424e-10	0.99741	6.84273e-08	1.36389e-06	0.00028711	8.23135e-05	0.00184931	2.46943e-07	4.20174e-10	3.13725e-07	4.45185e-09	0.000365287	1.77839e-08
ATGATCGTCTGACCCT-1-SIGAH5-SIGAH5	FibroblastYS_main_object_training	FibroblastYS_CiteSeq_RNA_mito_removed	1.40955e-06	0.000518796	3.12681e-05	0.0223319	0.951079	4.28388e-05	2.32495e-08	6.29443e-08	5.76645e-05	7.8721e-08	0.00208398	1.09222e-08	1.18288e-06	2.31188e-05	0.0238286
ATGCATGAGTAAAGCT-1-SIGAH5-SIGAH5	ErythroidYS_main_object_training	ErythroidYS_CiteSeq_RNA_mito_removed	5.87618e-06	1.83356e-06	4.42578e-10	0.996431	8.01964e-08	8.19396e-06	6.37087e-05	8.48529e-05	0.000699442	2.73091e-06	1.73814e-08	4.92898e-07	6.02184e-08	0.00270205	1.00263e-08
ATGCATGGTTAAGTCC-1-SIGAH5-SIGAH5	MacrophageYS_main_object_training	MacrophageYS_CiteSeq_RNA_mito_removed	1.55645e-06	5.44044e-24	8.77573e-09	1.78849e-12	5.42946e-20	6.67063e-16	9.74356e-17	4.72633e-17	0.999973	2.13564e-14	5.06345e-21	1.5782e-06	2.34469e-05	3.44822e-17	1.67876e-21
ATGCATGTCCAGCCTT-1-SIGAH5-SIGAH5	FibroblastYS_main_object_training	FibroblastYS_CiteSeq_RNA_mito_removed	3.62446e-12	2.18854e-09	3.27266e-09	3.99506e-06	0.595121	2.04166e-09	1.2667e-10	9.16656e-12	9.63517e-13	8.29296e-09	0.000444998	2.05894e-14	3.14861e-12	8.77542e-09	0.40443
ATGCCTCCAATGGGTG-1-SIGAH5-SIGAH5	FibroblastYS_main_object_training	FibroblastYS_CiteSeq_RNA_mito_removed	1.71867e-23	1.12484e-13	3.66468e-22	1.56374e-08	0.950085	6.62257e-17	7.28324e-15	5.2861e-19	3.47085e-21	1.87772e-13	4.07881e-06	8.86518e-23	1.21657e-25	1.72761e-17	0.0499112
ATGCCTCCACATTCGA-1-SIGAH5-SIGAH5	FibroblastYS_main_object_training	FibroblastYS_CiteSeq_RNA_mito_removed	7.61131e-22	2.58844e-16	3.36862e-21	8.64752e-09	0.988767	2.47289e-15	6.73677e-13	6.1699e-19	3.52524e-18	1.11179e-13	6.30446e-05	2.93523e-17	4.03255e-21	8.99751e-18	0.0111703
ATGCCTCCACCAGGTC-1-SIGAH5-SIGAH5	FibroblastYS_main_object_training	FibroblastYS_CiteSeq_RNA_mito_removed	8.04533e-23	3.1202e-13	9.14213e-21	1.08559e-09	0.991497	1.82002e-14	6.45835e-09	3.41717e-17	2.35633e-21	8.19493e-14	0.000511733	3.41626e-20	7.82662e-23	1.43794e-15	0.00799108
ATGCCTCTCATTTGTC-1-SIGAH5-SIGAH5	MacrophageYS_main_object_training	MacrophageYS_CiteSeq_RNA_mito_removed	5.32736e-08	1.31279e-18	1.7964e-12	2.09301e-11	2.96841e-16	1.74653e-16	1.61862e-16	2.58417e-15	0.991346	1.07224e-12	5.48444e-15	0.0086235	3.01766e-05	3.84826e-16	1.08789e-16
ATGCCTCTCCGTGTAA-1-SIGAH5-SIGAH5	FibroblastYS_main_object_training	FibroblastYS_CiteSeq_RNA_mito_removed	5.13633e-23	2.80827e-17	5.43906e-23	7.77455e-12	0.931065	1.37476e-16	6.56149e-12	4.62682e-19	3.91521e-24	1.21792e-15	0.000451058	2.70035e-25	6.54082e-23	1.73582e-16	0.0684836
ATGCGATAGTGAACAT-1-SIGAH5-SIGAH5	Smooth_MuscleYS_main_object_training	FibroblastYS_CiteSeq_RNA_mito_removed	3.65135e-14	1.65892e-10	2.61832e-13	4.00642e-05	0.48039	4.93498e-11	3.85139e-10	3.55398e-13	2.08674e-13	1.89792e-08	0.0119748	5.28384e-16	2.42961e-18	1.11837e-09	0.507595
ATGCGATTCGGAATGG-1-SIGAH5-SIGAH5	FibroblastYS_main_object_training	FibroblastYS_CiteSeq_RNA_mito_removed	3.80636e-08	6.62485e-05	2.92862e-08	0.0012169	0.700023	2.18841e-05	1.57967e-08	6.27066e-09	6.54775e-08	9.97865e-08	0.136628	5.82553e-10	7.75762e-07	5.04906e-07	0.162043
ATGGATCCACTACCCT-1-SIGAH5-SIGAH5	MacrophageYS_main_object_training	MacrophageYS_CiteSeq_RNA_mito_removed	4.88759e-08	2.5452e-15	1.14406e-12	2.0108e-10	1.04567e-17	7.00817e-16	7.10773e-16	1.65805e-15	0.995639	9.12699e-15	7.8931e-18	0.00435946	1.94561e-06	9.20077e-16	5.22021e-19
ATGGATCTCGTCGATA-1-SIGAH5-SIGAH5	FibroblastYS_main_object_training	FibroblastYS_CiteSeq_RNA_mito_removed	8.20147e-19	4.36958e-14	1.38652e-17	1.2508e-09	0.858379	3.27981e-12	2.72206e-10	9.75225e-14	7.41971e-20	1.4471e-12	0.00939075	1.62318e-21	1.05529e-19	1.19557e-12	0.132231
ATGGGAGAGGGAGATA-1-SIGAH5-SIGAH5	EndodermYS_main_object_training	EndodermYS_CiteSeq_RNA_mito_removed	1.468e-05	0.966745	4.78585e-10	3.35986e-07	5.67747e-16	1.69875e-13	4.82123e-14	4.82764e-13	0.000104509	1.12615e-12	1.52509e-11	1.71264e-05	0.0331182	4.7595e-12	3.59414e-17
ATGGGAGCACCTGATA-1-SIGAH5-SIGAH5	ErythroidYS_main_object_training	ErythroidYS_CiteSeq_RNA_mito_removed	1.99107e-05	8.01523e-06	6.01838e-09	0.995447	2.99773e-07	6.43248e-06	6.33662e-05	0.000193496	0.00101457	6.25765e-07	5.6544e-09	8.93328e-08	2.23086e-07	0.00324622	8.31319e-09
ATGGGTTCAACTGGTT-1-SIGAH5-SIGAH5	Smooth_MuscleYS_main_object_training	FibroblastYS_CiteSeq_RNA_mito_removed	5.43129e-15	2.07493e-13	8.13391e-12	6.64664e-08	0.209958	6.53376e-12	1.0435e-12	3.08691e-13	3.89171e-16	8.33804e-11	0.22297	2.8861e-18	1.11134e-17	5.75928e-11	0.567073
ATGGGTTGTCCTGGTG-1-SIGAH5-SIGAH5	FibroblastYS_main_object_training	FibroblastYS_CiteSeq_RNA_mito_removed	1.61333e-08	0.00721341	1.09505e-06	0.000809668	0.493399	1.29233e-07	2.74113e-07	2.10465e-07	7.92548e-10	9.43888e-09	0.438109	1.51081e-10	2.75389e-11	5.72159e-06	0.0604611
ATGGGTTTCGAAGTGG-1-SIGAH5-SIGAH5	LymphoidYS_main_object_training	LymphoidYS_CiteSeq_RNA_mito_removed	0.000271179	7.04528e-05	6.2192e-07	0.00123235	4.92491e-08	5.54015e-06	0.864969	0.000270566	2.81003e-06	0.000270178	5.72789e-05	4.37724e-11	4.54348e-08	0.13285	1.83268e-08
ATGGTTGCACCATATG-1-SIGAH5-SIGAH5	FibroblastYS_main_object_training	FibroblastYS_CiteSeq_RNA_mito_removed	5.68057e-14	4.00849e-07	5.97701e-14	0.00135491	0.858769	3.12547e-11	1.08211e-09	1.64531e-12	2.89298e-12	1.87758e-09	0.000343302	1.4506e-15	3.18798e-16	7.69916e-10	0.139533
ATGTCCCAGGGATCAC-1-SIGAH5-SIGAH5	Smooth_MuscleYS_main_object_training	Smooth_MuscleYS_CiteSeq_RNA_mito_removed	1.55922e-22	1.50744e-13	3.05156e-17	3.17438e-08	0.172456	2.59192e-16	1.86615e-16	2.63967e-16	2.67081e-23	1.14185e-12	5.45048e-05	1.53518e-24	7.71888e-30	3.97174e-13	0.82749
ATGTCCCGTGTCCTAA-1-SIGAH5-SIGAH5	ErythroidYS_main_object_training	ErythroidYS_CiteSeq_RNA_mito_removed	3.14484e-07	9.278e-07	1.72675e-10	0.997926	9.87437e-08	7.95379e-07	6.63854e-06	4.47067e-06	0.00156925	1.32665e-07	2.57726e-11	4.21226e-07	1.64098e-08	0.000491116	6.19287e-09
ATGTCTTGTACATACC-1-SIGAH5-SIGAH5	FibroblastYS_main_object_training	FibroblastYS_CiteSeq_RNA_mito_removed	2.81845e-15	4.95687e-11	5.05462e-14	1.47464e-08	0.877051	1.2338e-10	4.10566e-13	5.47335e-15	2.51564e-13	5.49897e-12	0.000233319	4.153e-15	1.62449e-15	1.53105e-12	0.122715
ATGTCTTGTTCAGGTT-1-SIGAH5-SIGAH5	ErythroidYS_main_object_training	ErythroidYS_CiteSeq_RNA_mito_removed	1.75513e-05	3.73666e-06	6.05857e-09	0.996585	1.2791e-07	4.47356e-06	6.70058e-05	0.000321572	0.00133572	1.4149e-06	5.67532e-09	8.50873e-08	2.2696e-07	0.00166316	4.71528e-09
ATGTCTTGTTCGGTCG-1-SIGAH5-SIGAH5	MacrophageYS_main_object_training	MacrophageYS_CiteSeq_RNA_mito_removed	4.73238e-07	9.02451e-13	6.22856e-10	4.62452e-08	7.64618e-14	1.46656e-13	6.38181e-15	1.31248e-13	0.998204	6.07214e-12	3.66448e-14	0.00179191	3.15878e-06	3.44321e-13	1.06368e-14
ATGTCTTTCCGCGATG-1-SIGAH5-SIGAH5	ErythroidYS_main_object_training	ErythroidYS_CiteSeq_RNA_mito_removed	4.75831e-07	4.49748e-07	6.86335e-11	0.996542	8.62234e-08	1.01875e-06	4.77462e-06	6.54859e-06	0.00300551	1.64882e-07	1.00083e-10	4.05076e-07	2.04867e-08	0.00043849	8.47427e-09
ATGTCTTTCGCCACTT-1-SIGAH5-SIGAH5	MonocyteYS_main_object_training	EndodermYS_CiteSeq_RNA_mito_removed	0.00274735	0.207059	1.11283e-07	0.00149328	9.5003e-10	2.15384e-10	2.6354e-09	2.8812e-08	0.347841	1.18099e-08	1.87351e-06	0.0327851	0.408072	1.66355e-08	2.6274e-11
ATTACCTAGTTCGGTT-1-SIGAH5-SIGAH5	MacrophageYS_main_object_training	MacrophageYS_CiteSeq_RNA_mito_removed	0.0156894	1.64194e-08	0.000317766	0.00426731	4.07829e-07	6.97953e-07	8.11633e-06	4.9732e-06	0.97467	1.19549e-06	8.98882e-08	0.00357596	0.00138156	8.24892e-05	7.43952e-08
ATTACCTCAAGCTGCC-1-SIGAH5-SIGAH5	FibroblastYS_main_object_training	FibroblastYS_CiteSeq_RNA_mito_removed	2.36497e-17	4.76851e-13	3.65461e-17	1.83127e-09	0.931837	1.03272e-12	2.09696e-08	1.01338e-15	1.51854e-18	1.0575e-12	0.0100001	5.7036e-20	8.79687e-19	8.06368e-13	0.0581626
ATTACCTGTACGAGTG-1-SIGAH5-SIGAH5	FibroblastYS_main_object_training	FibroblastYS_CiteSeq_RNA_mito_removed	6.80284e-22	4.97644e-12	1.43064e-21	7.68835e-08	0.911777	2.91197e-15	2.96166e-12	1.7528e-17	2.20073e-18	2.43606e-13	2.40537e-05	2.55559e-20	4.00304e-23	1.78218e-15	0.088199
ATTACCTGTAGACACG-1-SIGAH5-SIGAH5	ErythroidYS_main_object_training	ErythroidYS_CiteSeq_RNA_mito_removed	5.15148e-06	7.64939e-07	8.21506e-11	0.997103	9.94495e-09	5.21168e-06	1.32497e-05	5.27917e-05	0.00172612	7.70846e-07	1.41103e-08	2.4061e-06	1.21199e-07	0.00109	3.0593e-09
ATTACCTTCACTTATC-1-SIGAH5-SIGAH5	ErythroidYS_main_object_training	ErythroidYS_CiteSeq_RNA_mito_removed	1.68773e-06	1.88271e-07	3.80734e-13	0.999198	4.05804e-09	7.61081e-06	2.41565e-06	4.11616e-05	0.000558931	1.03932e-07	1.96643e-08	1.33768e-06	5.13491e-09	0.000188068	1.23318e-09
ATTACTCAGTCTCGTA-1-SIGAH5-SIGAH5	FibroblastYS_main_object_training	FibroblastYS_CiteSeq_RNA_mito_removed	1.57132e-17	4.37702e-14	2.40695e-16	2.83851e-10	0.732504	2.17255e-13	1.7567e-11	3.18991e-16	1.72887e-17	1.54552e-13	0.258044	1.20634e-18	1.69387e-16	1.3918e-15	0.00945235
ATTACTCGTAGCCAGA-1-SIGAH5-SIGAH5	MacrophageYS_main_object_training	MacrophageYS_CiteSeq_RNA_mito_removed	3.74186e-06	9.81738e-19	1.12487e-10	1.15984e-10	2.727e-14	6.31552e-14	2.52536e-16	1.15897e-13	0.967735	1.98355e-12	4.24526e-14	0.032234	2.72501e-05	9.27752e-15	8.11051e-15
ATTACTCGTGCCTATA-1-SIGAH5-SIGAH5	ErythroidYS_main_object_training	ErythroidYS_CiteSeq_RNA_mito_removed	9.96576e-07	1.89774e-08	1.01592e-11	0.998286	1.35678e-08	6.85774e-06	1.19142e-06	9.9652e-06	8.96632e-05	1.10116e-09	3.31443e-08	8.26841e-10	3.01195e-09	0.00160506	3.57321e-11
ATTATCCTCAAACCTG-1-SIGAH5-SIGAH5	FibroblastYS_main_object_training	FibroblastYS_CiteSeq_RNA_mito_removed	2.96878e-21	3.01594e-13	2.09859e-19	1.66218e-07	0.957722	1.68527e-14	7.17582e-12	4.25943e-19	3.20507e-18	1.25948e-11	6.51017e-06	5.3419e-17	1.13597e-21	1.18743e-15	0.0422709
ATTCACTAGTCAGAGC-1-SIGAH5-SIGAH5	MacrophageYS_main_object_training	MacrophageYS_CiteSeq_RNA_mito_removed	0.000154043	1.69545e-11	1.05599e-07	6.18168e-06	4.6093e-11	5.34194e-10	1.61736e-09	4.62583e-10	0.993982	1.58248e-08	1.3103e-10	0.00578875	6.90138e-05	2.96688e-09	7.29255e-12
ATTCACTCATCATCCC-1-SIGAH5-SIGAH5	FibroblastYS_main_object_training	FibroblastYS_CiteSeq_RNA_mito_removed	1.38426e-17	6.81357e-10	9.91104e-17	1.25226e-06	0.981819	6.68237e-14	4.40506e-10	1.92469e-14	1.00332e-15	1.23172e-11	0.000337869	2.20671e-18	1.59586e-19	9.8819e-13	0.0178422
ATTCAGGAGTCCGTCG-1-SIGAH5-SIGAH5	Smooth_MuscleYS_main_object_training	FibroblastYS_CiteSeq_RNA_mito_removed	8.00438e-06	0.00019882	1.2207e-05	0.352749	0.268235	0.000137574	8.33019e-08	1.43921e-06	0.000176919	7.51858e-05	0.00086499	8.24565e-08	4.76365e-07	0.000628636	0.376911
ATTCATCAGTCGCCAC-1-SIGAH5-SIGAH5	EndodermYS_main_object_training	EndodermYS_CiteSeq_RNA_mito_removed	3.42292e-10	1	8.87418e-15	2.08186e-11	5.38078e-19	3.05048e-18	4.13561e-20	4.3384e-19	7.28609e-13	1.12977e-20	1.89172e-17	4.31854e-13	1.71983e-10	1.87631e-16	7.93416e-20
ATTCATCTCAGTGTCA-1-SIGAH5-SIGAH5	Smooth_MuscleYS_main_object_training	Smooth_MuscleYS_CiteSeq_RNA_mito_removed	7.80745e-18	7.77267e-13	6.90163e-15	1.23044e-08	0.370829	4.50823e-14	5.23022e-16	8.66261e-16	5.96274e-18	8.70585e-12	0.000279539	8.10291e-21	2.86624e-22	2.09708e-12	0.628892
ATTCATCTCCCGAATA-1-SIGAH5-SIGAH5	FibroblastYS_main_object_training	FibroblastYS_CiteSeq_RNA_mito_removed	5.28509e-24	1.29814e-14	1.08325e-21	1.55331e-11	0.989632	3.71224e-17	4.68818e-15	1.25431e-19	7.92649e-24	3.78041e-15	0.00109705	1.00046e-25	5.13479e-25	2.05501e-18	0.0092708
ATTCCATCACCAGCTG-1-SIGAH5-SIGAH5	ErythroidYS_main_object_training	ErythroidYS_CiteSeq_RNA_mito_removed	6.59694e-06	4.69214e-06	2.25226e-09	0.99769	2.8168e-07	1.91638e-06	7.36387e-05	0.000178812	0.000425796	5.08063e-07	2.82153e-09	1.45894e-08	8.27058e-08	0.0016178	6.31425e-09
ATTCCATCAGCCGGTT-1-SIGAH5-SIGAH5	ErythroidYS_main_object_training	ErythroidYS_CiteSeq_RNA_mito_removed	2.07797e-06	2.01191e-06	1.23806e-10	0.998522	3.44266e-08	1.12148e-06	7.70057e-06	2.85491e-05	0.000656314	1.06602e-07	1.66715e-10	7.60973e-08	7.88353e-09	0.000779872	1.82631e-09
ATTCCATGTCGGATTT-1-SIGAH5-SIGAH5	ErythroidYS_main_object_training	ErythroidYS_CiteSeq_RNA_mito_removed	1.95896e-07	8.3149e-08	2.85405e-10	0.998891	1.51573e-07	5.39865e-07	1.9508e-06	2.38992e-06	0.000729076	1.34049e-08	3.45482e-11	2.54204e-08	3.6985e-09	0.000374101	2.9111e-09
ATTCCCGAGTACAGAT-1-SIGAH5-SIGAH5	FibroblastYS_main_object_training	FibroblastYS_CiteSeq_RNA_mito_removed	6.85626e-09	7.39657e-07	2.56777e-08	0.000526678	0.945741	6.43778e-08	1.02263e-08	4.93936e-09	8.32169e-10	3.57535e-08	0.0475191	5.25987e-14	8.68172e-09	1.17491e-07	0.00621224
ATTCCCGCATACGCAT-1-SIGAH5-SIGAH5	ProgenitorsYS_main_object_training	LymphoidYS_CiteSeq_RNA_mito_removed	0.0069973	0.0888029	2.01899e-05	0.018834	1.04972e-06	3.48988e-05	0.033459	0.00135974	7.31896e-05	4.48446e-05	3.64e-05	2.78123e-08	3.81226e-07	0.850336	3.07555e-07
ATTCCCGTCAAAGGTA-1-SIGAH5-SIGAH5	FibroblastYS_main_object_training	FibroblastYS_CiteSeq_RNA_mito_removed	1.61323e-17	4.58881e-10	2.39434e-17	9.18429e-08	0.914015	1.6422e-12	2.62652e-12	2.87396e-17	2.53327e-15	2.26496e-11	0.000118123	4.80504e-18	5.53495e-17	2.74735e-14	0.0858663
ATTCGTTCAAGTGCAG-1-SIGAH5-SIGAH5	EndodermYS_main_object_training	EndodermYS_CiteSeq_RNA_mito_removed	1.04576e-08	1	1.55524e-13	1.20177e-07	2.05421e-14	2.27194e-13	7.38945e-13	6.91803e-14	3.71557e-11	5.86937e-15	6.87942e-12	1.31233e-12	7.04749e-08	1.0228e-11	1.06548e-15
ATTCGTTCAATCCAGT-1-SIGAH5-SIGAH5	MacrophageYS_main_object_training	MacrophageYS_CiteSeq_RNA_mito_removed	0.00091533	2.76305e-09	1.79162e-06	0.0034681	6.04217e-09	3.3419e-08	1.3012e-06	1.13781e-06	0.993928	7.88966e-07	1.8033e-07	0.00159906	7.89481e-05	4.91989e-06	1.39796e-09
ATTCGTTTCGTGCGAC-1-SIGAH5-SIGAH5	EndodermYS_main_object_training	EndodermYS_CiteSeq_RNA_mito_removed	1.23742e-10	1	3.59176e-14	8.10263e-10	3.88031e-16	2.68791e-17	1.48375e-15	5.31081e-16	1.60985e-14	2.145e-19	8.64099e-13	9.6558e-16	1.2545e-10	1.29983e-14	2.60782e-17
ATTCTACGTGATTCTG-1-SIGAH5-SIGAH5	FibroblastYS_main_object_training	FibroblastYS_CiteSeq_RNA_mito_removed	1.27326e-15	4.00872e-07	1.3422e-13	6.48004e-05	0.728693	1.03407e-12	1.89e-16	3.77283e-14	1.20847e-14	2.29469e-10	0.000128904	9.1644e-17	7.42115e-21	1.92901e-11	0.271113
ATTCTTGCACGGATCC-1-SIGAH5-SIGAH5	ErythroidYS_main_object_training	ErythroidYS_CiteSeq_RNA_mito_removed	1.44932e-06	5.83883e-08	1.59337e-10	0.996868	2.96027e-07	2.75332e-05	6.66347e-08	4.13721e-05	0.000284305	1.13774e-09	1.26179e-07	2.57288e-09	2.32422e-09	0.00277691	8.10371e-10
ATTCTTGCATTCTCCG-1-SIGAH5-SIGAH5	MacrophageYS_main_object_training	MacrophageYS_CiteSeq_RNA_mito_removed	0.000124768	1.26833e-10	2.71161e-08	8.01441e-05	3.71988e-12	1.34317e-10	9.07198e-07	8.1555e-10	0.991316	2.83133e-08	9.62578e-11	7.70926e-05	0.0084015	6.59663e-09	3.91026e-13
ATTCTTGTCCGTGTCT-1-SIGAH5-SIGAH5	FibroblastYS_main_object_training	FibroblastYS_CiteSeq_RNA_mito_removed	5.96917e-14	1.2574e-07	2.46966e-13	4.96218e-08	0.967724	2.22485e-10	4.93939e-12	6.76041e-14	6.63631e-14	7.73831e-13	0.000685715	3.5172e-15	1.17588e-12	1.21047e-11	0.0315897
ATTCTTGTCGTCTCAC-1-SIGAH5-SIGAH5	Smooth_MuscleYS_main_object_training	FibroblastYS_CiteSeq_RNA_mito_removed	2.96497e-10	3.89118e-08	2.64294e-09	7.47077e-05	0.236393	6.07377e-08	3.61736e-13	5.35507e-11	1.15251e-09	2.23316e-07	0.0080423	7.97002e-13	5.80345e-12	9.93363e-08	0.75549
ATTGGGTAGCATGGGT-1-SIGAH5-SIGAH5	FibroblastYS_main_object_training	FibroblastYS_CiteSeq_RNA_mito_removed	1.38089e-08	0.0348685	5.40994e-07	0.0546058	0.854325	1.1928e-05	0.00012841	5.14332e-08	5.1287e-08	5.82019e-06	0.00360744	2.54054e-10	2.94179e-11	0.000390728	0.0520556
ATTGGGTTCCGACATA-1-SIGAH5-SIGAH5	MacrophageYS_main_object_training	MacrophageYS_CiteSeq_RNA_mito_removed	2.97256e-07	2.04474e-17	3.14913e-11	2.00894e-09	1.76036e-16	3.38483e-16	4.98415e-15	6.37517e-13	0.999637	1.77808e-11	7.97054e-13	0.000352554	9.67868e-06	1.9839e-14	9.34935e-18
ATTGTTCTCGCCAGTG-1-SIGAH5-SIGAH5	ErythroidYS_main_object_training	ErythroidYS_CiteSeq_RNA_mito_removed	1.18909e-05	1.69726e-06	6.31563e-09	0.997256	6.66586e-08	1.51666e-05	9.61317e-05	0.000147778	0.00100093	2.75067e-06	3.18748e-08	3.65605e-07	3.23277e-07	0.0014664	5.778e-09
ATTTACCCACGTAGTT-1-SIGAH5-SIGAH5	FibroblastYS_main_object_training	FibroblastYS_CiteSeq_RNA_mito_removed	3.80982e-11	2.40792e-08	8.00743e-10	2.23395e-05	0.77005	2.44966e-07	2.61846e-09	1.27339e-11	2.01936e-09	3.169e-09	0.00310545	1.81155e-11	2.42677e-11	1.6911e-09	0.226822
ATTTACCGTGCTCTTC-1-SIGAH5-SIGAH5	MacrophageYS_main_object_training	MacrophageYS_CiteSeq_RNA_mito_removed	0.00019615	6.08309e-12	3.0258e-08	2.54948e-07	6.5145e-11	2.32001e-11	2.06347e-11	9.24409e-11	0.991907	6.74548e-10	7.55887e-11	0.0077618	0.000135024	6.00588e-11	2.10841e-11
ATTTCACAGCGCTGCT-1-SIGAH5-SIGAH5	FibroblastYS_main_object_training	FibroblastYS_CiteSeq_RNA_mito_removed	1.65322e-16	2.17524e-08	9.19692e-13	9.82795e-07	0.921425	7.75948e-10	1.39582e-10	4.70621e-14	5.56376e-15	9.42617e-10	0.00977609	7.66294e-15	2.12572e-18	1.80067e-10	0.0687977
ATTTCACCAAACAGGC-1-SIGAH5-SIGAH5	MacrophageYS_main_object_training	MacrophageYS_CiteSeq_RNA_mito_removed	1.907e-05	7.04953e-15	4.37127e-08	4.26786e-08	1.16662e-12	6.61519e-12	1.66504e-13	2.16305e-11	0.981899	1.24938e-10	2.71683e-12	0.0180716	1.03137e-05	6.20965e-12	1.38113e-13
ATTTCACCAGGCATGA-1-SIGAH5-SIGAH5	MacrophageYS_main_object_training	MacrophageYS_CiteSeq_RNA_mito_removed	0.000122153	1.94337e-12	1.20996e-08	5.80549e-07	9.69078e-12	1.25648e-11	1.39706e-10	1.69885e-10	0.990173	2.39463e-10	4.92387e-11	0.0096591	4.48163e-05	5.36438e-10	1.70081e-12
ATTTCACTCAAAGGTA-1-SIGAH5-SIGAH5	MicrogliaYS_main_object_training	MicrogliaYS_CiteSeq_RNA_mito_removed	7.48921e-06	6.09075e-11	4.88139e-10	5.26181e-07	2.84341e-11	2.45207e-12	4.16297e-12	1.50807e-12	0.357253	4.96729e-11	6.48525e-16	0.642722	1.78892e-05	9.6894e-12	1.43475e-12
CAAAGAACACGTCGGT-1-SIGAH5-SIGAH5	MacrophageYS_main_object_training	MacrophageYS_CiteSeq_RNA_mito_removed	0.000858893	3.09227e-10	7.17023e-07	0.000137992	4.23637e-11	2.01128e-09	1.30231e-06	7.56959e-08	0.997508	1.31758e-08	1.73492e-10	0.000388842	0.00110457	7.68702e-08	1.4875e-12
CAAAGAAGTAGGCTGA-1-SIGAH5-SIGAH5	MacrophageYS_main_object_training	MacrophageYS_CiteSeq_RNA_mito_removed	2.43504e-05	2.77423e-14	1.09681e-08	4.06257e-07	6.30367e-15	1.02437e-11	1.60395e-10	8.34039e-11	0.99961	1.92849e-10	1.32189e-11	1.35895e-05	0.000351213	6.62194e-11	1.61542e-17
CAACAGTCAGTGGCTC-1-SIGAH5-SIGAH5	FibroblastYS_main_object_training	FibroblastYS_CiteSeq_RNA_mito_removed	3.51117e-17	1.65449e-13	4.7391e-16	2.76823e-09	0.977701	1.73142e-12	9.82688e-09	1.86939e-14	1.57705e-15	4.24576e-12	0.0182903	8.84136e-19	3.71854e-15	2.50583e-14	0.00400834
CAACAGTGTGTATACC-1-SIGAH5-SIGAH5	MacrophageYS_main_object_training	MacrophageYS_CiteSeq_RNA_mito_removed	1.13484e-06	1.1244e-10	4.0287e-08	9.93749e-06	5.7018e-11	5.6791e-10	6.39934e-11	7.15124e-12	0.999166	9.2649e-09	1.22291e-12	0.000820502	2.09236e-06	2.56387e-10	8.67484e-12
CAACCAAGTGCCAAGA-1-SIGAH5-SIGAH5	EndodermYS_main_object_training	EndodermYS_CiteSeq_RNA_mito_removed	1.30241e-11	1	2.16736e-14	9.54925e-11	6.75008e-17	2.13467e-17	1.39315e-16	1.53515e-17	9.43183e-16	9.99343e-21	4.23002e-13	1.83919e-16	8.66109e-12	2.50237e-15	3.68213e-18
CAACCAATCCAGCCTT-1-SIGAH5-SIGAH5	ErythroidYS_main_object_training	ErythroidYS_CiteSeq_RNA_mito_removed	4.01576e-07	1.93349e-06	6.51608e-11	0.994452	2.23902e-07	4.47579e-06	4.93714e-07	6.54688e-06	0.000241487	1.69632e-09	3.64462e-11	1.66081e-09	2.62449e-09	0.00529204	4.96824e-10
CAACCTCCATACACCA-1-SIGAH5-SIGAH5	ErythroidYS_main_object_training	ErythroidYS_CiteSeq_RNA_mito_removed	5.49953e-07	7.94655e-07	6.87407e-11	0.996564	5.58277e-08	4.24539e-06	4.3803e-06	4.23324e-05	0.00304132	9.36867e-07	2.19826e-10	1.32134e-06	1.47463e-09	0.000340405	1.08337e-08
CAACCTCTCAAATAGG-1-SIGAH5-SIGAH5	FibroblastYS_main_object_training	FibroblastYS_CiteSeq_RNA_mito_removed	7.43205e-11	8.34089e-08	1.40631e-09	3.05429e-05	0.77913	1.10876e-08	1.32727e-09	1.84612e-10	3.80631e-11	3.73373e-08	0.0411919	3.68241e-14	2.03823e-10	1.68567e-08	0.179647
CAACGGCGTACAGTTC-1-SIGAH5-SIGAH5	ErythroidYS_main_object_training	ErythroidYS_CiteSeq_RNA_mito_removed	1.10471e-05	2.02297e-06	1.52108e-08	0.995283	6.34183e-07	1.12877e-05	0.000141309	9.5308e-05	0.00156676	4.75425e-06	5.24969e-08	1.61507e-06	1.79652e-07	0.00288189	8.84677e-08
CAACGGCGTGCGGTAA-1-SIGAH5-SIGAH5	FibroblastYS_main_object_training	FibroblastYS_CiteSeq_RNA_mito_removed	3.80179e-25	2.21693e-14	1.82652e-25	7.48322e-11	0.985319	3.40299e-17	3.28335e-13	1.13373e-19	1.7611e-23	1.51807e-16	0.000860079	3.2275e-23	7.29204e-25	4.19175e-19	0.0138207
CAACGGCTCCGTTGAA-1-SIGAH5-SIGAH5	ErythroidYS_main_object_training	ErythroidYS_CiteSeq_RNA_mito_removed	5.16758e-06	5.00497e-07	1.54237e-11	0.998364	2.71132e-09	5.20764e-06	0.000110795	7.66354e-05	0.000403396	3.68711e-07	6.30762e-09	7.49363e-07	8.66587e-08	0.00103337	5.29104e-10
CAACGGCTCGCTAGCG-1-SIGAH5-SIGAH5	MacrophageYS_main_object_training	MacrophageYS_CiteSeq_RNA_mito_removed	0.000517128	1.10562e-12	1.74097e-07	2.46716e-07	1.04105e-11	3.49478e-11	1.97243e-12	3.91314e-10	0.958791	1.25437e-10	1.12246e-11	0.0406606	3.07516e-05	3.04772e-10	2.2549e-12
CAAGACTTCGGAACTT-1-SIGAH5-SIGAH5	FibroblastYS_main_object_training	FibroblastYS_CiteSeq_RNA_mito_removed	9.5976e-24	5.48814e-13	8.75905e-20	3.43403e-09	0.994942	6.29815e-15	2.77495e-10	5.85031e-18	1.57155e-21	3.19432e-12	0.0010449	1.44277e-19	5.23537e-23	1.11382e-15	0.00401357
CAAGAGGCAATTTCGG-1-SIGAH5-SIGAH5	LymphoidYS_main_object_training	LymphoidYS_CiteSeq_RNA_mito_removed	0.0158715	2.58304e-06	1.59621e-05	0.0171997	6.27926e-08	3.74515e-05	0.562286	0.00164349	0.000101028	1.05191e-06	3.38524e-06	1.55279e-09	9.79553e-05	0.40274	8.22732e-10
CAAGAGGCAGACGATG-1-SIGAH5-SIGAH5	ErythroidYS_main_object_training	ErythroidYS_CiteSeq_RNA_mito_removed	1.94099e-07	5.49789e-07	2.38548e-10	0.998723	2.10846e-07	9.03569e-07	1.25831e-06	5.26955e-06	0.000710471	5.14879e-08	7.43889e-11	4.4356e-08	5.51493e-09	0.000558202	7.62928e-09
CAAGCTAAGGCCATAG-1-SIGAH5-SIGAH5	FibroblastYS_main_object_training	FibroblastYS_CiteSeq_RNA_mito_removed	5.16865e-25	2.67563e-13	7.01893e-23	6.00815e-09	0.988221	2.05396e-16	9.65494e-12	8.17371e-19	5.53379e-23	8.7889e-14	0.000483993	3.93279e-22	7.09194e-25	2.21701e-17	0.0112947
CAAGGGAAGTCGCGAA-1-SIGAH5-SIGAH5	FibroblastYS_main_object_training	FibroblastYS_CiteSeq_RNA_mito_removed	2.69813e-21	8.79729e-14	2.1703e-20	2.26833e-10	0.976771	1.47997e-14	5.71415e-13	1.78041e-17	7.32928e-21	4.9333e-14	0.00141839	9.4472e-22	3.23485e-20	1.92837e-16	0.0218109
CAATACGCACTCATAG-1-SIGAH5-SIGAH5	ErythroidYS_main_object_training	ErythroidYS_CiteSeq_RNA_mito_removed	4.96127e-06	1.2406e-06	9.88649e-10	0.987126	9.1536e-07	3.17047e-05	1.00687e-05	0.000192953	0.000965817	1.76579e-05	4.09534e-07	5.76373e-07	6.18811e-08	0.0116477	1.40383e-07
CAATACGGTCTTCTAT-1-SIGAH5-SIGAH5	Smooth_MuscleYS_main_object_training	FibroblastYS_CiteSeq_RNA_mito_removed	1.85133e-10	1.84022e-09	2.56349e-08	1.19787e-05	0.0858421	1.02542e-10	1.30536e-15	1.71564e-12	3.13088e-12	1.89763e-09	0.00870293	7.8941e-15	1.40488e-14	1.15405e-08	0.905443
CAATACGGTTTCGGCG-1-SIGAH5-SIGAH5	MacrophageYS_main_object_training	MacrophageYS_CiteSeq_RNA_mito_removed	8.51468e-06	6.41845e-11	3.28351e-08	1.4057e-06	2.79516e-12	6.53753e-12	1.10084e-09	5.09119e-10	0.997876	4.71965e-09	8.74374e-10	0.00209386	1.98068e-05	6.21756e-10	4.92514e-13
CAATCGATCATTACGG-1-SIGAH5-SIGAH5	FibroblastYS_main_object_training	FibroblastYS_CiteSeq_RNA_mito_removed	8.84458e-10	1.25849e-06	3.39181e-10	0.000219283	0.768783	2.78915e-08	1.02631e-06	3.54811e-09	3.50719e-09	5.58318e-10	0.0618652	4.88689e-12	7.21173e-10	3.82609e-08	0.16913
CAATGACGTTATCTGG-1-SIGAH5-SIGAH5	ErythroidYS_main_object_training	ErythroidYS_CiteSeq_RNA_mito_removed	1.39435e-07	1.36187e-06	1.62126e-11	0.999129	4.59568e-08	4.51514e-07	1.01818e-05	7.54765e-06	0.00058637	2.92307e-07	6.96129e-11	2.00212e-07	1.90832e-09	0.000264773	5.88196e-09
CAATTTCAGGGTCACA-1-SIGAH5-SIGAH5	FibroblastYS_main_object_training	FibroblastYS_CiteSeq_RNA_mito_removed	6.77881e-23	1.03198e-12	4.64668e-19	6.61911e-10	0.979097	6.22512e-16	1.06955e-09	1.55621e-17	6.55964e-22	1.27062e-13	0.000619487	2.44881e-23	1.11963e-25	1.20742e-14	0.020284
CAATTTCCAGTTCACA-1-SIGAH5-SIGAH5	FibroblastYS_main_object_training	FibroblastYS_CiteSeq_RNA_mito_removed	2.22897e-12	4.32685e-08	1.25359e-11	1.14092e-06	0.830248	6.77532e-09	3.68879e-09	3.57112e-12	3.31509e-12	5.04647e-10	0.0243951	5.88174e-14	1.27498e-12	2.07637e-09	0.145356
CAATTTCCATAACTCG-1-SIGAH5-SIGAH5	ErythroidYS_main_object_training	ErythroidYS_CiteSeq_RNA_mito_removed	7.36058e-06	1.81693e-06	4.12225e-09	0.995428	3.50496e-07	1.10498e-05	6.46299e-05	8.46152e-05	0.000591822	5.28196e-08	2.54494e-09	8.02187e-09	1.85264e-07	0.00381049	1.39063e-09
CACAACAAGTTGGACG-1-SIGAH5-SIGAH5	FibroblastYS_main_object_training	FibroblastYS_CiteSeq_RNA_mito_removed	1.33874e-22	1.06183e-12	1.00043e-21	1.02656e-09	0.953176	1.76553e-15	9.27188e-15	2.64983e-19	3.81293e-20	1.50397e-14	6.27091e-06	1.2391e-21	1.02449e-24	1.04278e-16	0.046818
CACAACATCAGACCTA-1-SIGAH5-SIGAH5	FibroblastYS_main_object_training	FibroblastYS_CiteSeq_RNA_mito_removed	1.39651e-14	1.76959e-10	2.09254e-14	2.92385e-06	0.791505	7.06494e-11	3.73035e-11	4.68878e-12	7.48549e-14	1.43027e-11	0.0479258	1.35325e-15	3.32215e-16	5.34162e-12	0.160566
CACAACATCCTCTCGA-1-SIGAH5-SIGAH5	FibroblastYS_main_object_training	FibroblastYS_CiteSeq_RNA_mito_removed	7.24062e-23	2.14266e-12	3.95786e-23	1.86701e-09	0.994007	1.53689e-19	4.38407e-10	4.31591e-18	7.13077e-22	2.0363e-15	0.000566438	1.41289e-25	5.93641e-24	1.59341e-17	0.00542701
CACACAACATGGGTTT-1-SIGAH5-SIGAH5	MacrophageYS_main_object_training	MacrophageYS_CiteSeq_RNA_mito_removed	1.71827e-06	1.28164e-12	2.83797e-08	6.49926e-07	1.66955e-13	2.98312e-11	1.07821e-10	1.5815e-11	0.999071	6.81419e-09	7.11903e-11	0.000851473	7.49154e-05	1.4236e-11	1.89073e-14
CACAGATCACACAGCC-1-SIGAH5-SIGAH5	ErythroidYS_main_object_training	ErythroidYS_CiteSeq_RNA_mito_removed	4.72612e-06	8.81507e-07	1.53971e-09	0.994211	6.35884e-08	4.65804e-06	3.22087e-05	7.66238e-05	0.0046797	4.41926e-07	3.19871e-10	1.81953e-07	3.54032e-07	0.000989438	1.20926e-09
CACAGATGTAAGTTGA-1-SIGAH5-SIGAH5	FibroblastYS_main_object_training	FibroblastYS_CiteSeq_RNA_mito_removed	2.57551e-17	1.00283e-09	2.20359e-16	1.93102e-05	0.931924	5.52946e-13	6.64821e-11	5.04802e-13	2.35045e-17	1.11788e-10	8.28833e-06	5.89885e-19	2.53144e-20	1.45751e-11	0.0680486
CACAGGCGTGAACCGA-1-SIGAH5-SIGAH5	Smooth_MuscleYS_main_object_training	FibroblastYS_CiteSeq_RNA_mito_removed	8.14477e-22	2.11146e-15	2.6078e-21	2.27687e-10	0.384374	1.34024e-14	5.16043e-16	5.83315e-18	2.71619e-23	1.14483e-13	0.000472429	6.80989e-24	5.33438e-25	2.24022e-15	0.615154
CACATGAAGATGCTTC-1-SIGAH5-SIGAH5	EndodermYS_main_object_training	EndodermYS_CiteSeq_RNA_mito_removed	2.41212e-11	1	9.07708e-13	1.22149e-09	3.57854e-14	3.56226e-16	2.26005e-12	7.4316e-14	3.98194e-15	2.19036e-18	3.91394e-09	5.20467e-17	2.16234e-11	6.7105e-14	1.55422e-15
CACATGACACTACCCT-1-SIGAH5-SIGAH5	MacrophageYS_main_object_training	MacrophageYS_CiteSeq_RNA_mito_removed	0.00842782	1.71997e-19	8.84131e-08	6.98737e-09	7.2361e-14	1.10972e-10	4.68435e-13	7.70112e-11	0.800023	2.4961e-10	1.72399e-17	0.191423	0.000125719	2.32588e-10	5.13114e-15
CACATGAGTGTCCGTG-1-SIGAH5-SIGAH5	ErythroidYS_main_object_training	ErythroidYS_CiteSeq_RNA_mito_removed	1.46343e-06	9.47557e-08	5.95701e-13	0.999274	8.72325e-10	2.11602e-06	6.00836e-06	3.17147e-05	0.000176239	3.33283e-07	2.03228e-08	2.70566e-07	3.79822e-09	0.000507469	1.46949e-10
CACATGATCTAGCCAA-1-SIGAH5-SIGAH5	EndodermYS_main_object_training	EndodermYS_CiteSeq_RNA_mito_removed	1.51148e-09	1	2.39647e-12	6.56482e-09	2.7092e-14	2.70701e-14	2.78003e-15	2.56498e-15	3.69169e-12	2.196e-16	2.65199e-13	3.03217e-13	7.5424e-09	6.67313e-12	1.90344e-15
CACCAAAAGTAGACAT-1-SIGAH5-SIGAH5	MacrophageYS_main_object_training	MacrophageYS_CiteSeq_RNA_mito_removed	3.51267e-08	1.08308e-12	8.86952e-14	4.35906e-10	1.95744e-16	1.46948e-16	5.14458e-17	1.48599e-15	0.999782	2.4461e-14	2.20124e-15	0.00020889	9.21262e-06	2.52501e-16	1.74905e-17
CACCAAACAGTATTCG-1-SIGAH5-SIGAH5	ErythroidYS_main_object_training	ErythroidYS_CiteSeq_RNA_mito_removed	5.90238e-06	2.3038e-05	3.00606e-10	0.996027	1.48598e-07	4.89712e-06	2.40259e-05	0.000138149	0.00096138	1.41042e-07	6.5446e-10	9.17886e-08	4.28508e-08	0.00281473	1.99944e-09
CACCAAATCCGTGCGA-1-SIGAH5-SIGAH5	MacrophageYS_main_object_training	MacrophageYS_CiteSeq_RNA_mito_removed	8.12057e-07	8.33783e-16	5.28912e-11	3.28101e-09	1.92799e-14	2.88045e-15	9.55517e-17	6.09761e-13	0.99987	2.67961e-12	1.18367e-11	0.000124832	4.35099e-06	2.50512e-14	2.4244e-15
CACCGTTCAATACGCT-1-SIGAH5-SIGAH5	MacrophageYS_main_object_training	MacrophageYS_CiteSeq_RNA_mito_removed	0.000121569	1.56922e-12	1.00072e-08	4.67621e-08	2.75379e-14	1.64145e-11	6.05375e-12	5.04105e-12	0.998132	5.75354e-12	2.24519e-12	0.000956275	0.000790416	4.31738e-12	6.79338e-15
CACCGTTTCATCGTAG-1-SIGAH5-SIGAH5	FibroblastYS_main_object_training	FibroblastYS_CiteSeq_RNA_mito_removed	5.9515e-21	2.89248e-10	8.21098e-18	3.74937e-08	0.999724	1.89992e-13	7.12218e-12	2.81126e-16	2.03984e-21	4.06546e-15	0.000234328	1.20923e-25	6.98464e-21	4.6689e-14	4.1322e-05
CACGAATGTTCTCTCG-1-SIGAH5-SIGAH5	FibroblastYS_main_object_training	FibroblastYS_CiteSeq_RNA_mito_removed	2.86381e-12	5.17321e-11	1.18634e-11	8.07287e-06	0.530132	8.14876e-10	6.0931e-12	3.6759e-12	3.71755e-09	8.27909e-10	1.26324e-05	1.34027e-12	1.12769e-11	2.51492e-10	0.469847
CACGGGTCATGCCGGT-1-SIGAH5-SIGAH5	ErythroidYS_main_object_training	ErythroidYS_CiteSeq_RNA_mito_removed	1.29721e-05	8.64268e-07	2.4716e-10	0.996285	9.6607e-09	8.83158e-06	0.000139252	9.27222e-05	0.00188095	2.82667e-06	2.37868e-08	3.9234e-06	4.77108e-07	0.00157215	2.50247e-09
CACGTGGTCCAGCTCT-1-SIGAH5-SIGAH5	MacrophageYS_main_object_training	MacrophageYS_CiteSeq_RNA_mito_removed	1.42059e-06	1.17009e-12	9.65299e-09	2.49189e-08	4.64156e-12	8.96678e-12	2.53763e-14	6.26144e-12	0.998883	3.01195e-11	2.6656e-12	0.00110559	9.51037e-06	4.76878e-12	9.95641e-13
CACGTGGTCGCATTAG-1-SIGAH5-SIGAH5	FibroblastYS_main_object_training	FibroblastYS_CiteSeq_RNA_mito_removed	2.02381e-16	6.35292e-11	8.91323e-13	4.50121e-08	0.971654	8.57226e-08	9.22367e-11	1.44817e-13	8.38058e-14	1.60506e-10	1.4194e-05	1.26929e-14	1.28074e-14	3.76849e-11	0.0283314
CACGTTCGTGAGAACC-1-SIGAH5-SIGAH5	MacrophageYS_main_object_training	MacrophageYS_CiteSeq_RNA_mito_removed	1.30996e-09	2.10768e-19	9.18972e-15	1.49986e-13	3.28252e-20	2.41906e-19	4.13462e-17	2.48658e-17	0.998561	1.82157e-16	7.69471e-19	0.001438	9.238e-07	7.45184e-19	1.8254e-21
CACGTTCTCGTGACTA-1-SIGAH5-SIGAH5	MacrophageYS_main_object_training	MacrophageYS_CiteSeq_RNA_mito_removed	3.83589e-05	1.17087e-17	5.64666e-11	8.1168e-09	9.72235e-14	1.37934e-13	5.91522e-14	8.99504e-13	0.997272	4.72475e-12	3.29359e-13	0.00232084	0.00036896	3.85987e-13	1.86925e-15
CACTAAGCACAAATAG-1-SIGAH5-SIGAH5	ErythroidYS_main_object_training	ErythroidYS_CiteSeq_RNA_mito_removed	6.08318e-05	3.48593e-06	5.80698e-09	0.995109	5.7647e-08	1.23991e-05	3.76634e-05	5.26365e-05	0.00183591	1.67173e-06	1.48272e-07	7.79645e-06	7.00839e-07	0.00287764	1.30503e-08
CACTAAGCATTACTCT-1-SIGAH5-SIGAH5	MacrophageYS_main_object_training	MacrophageYS_CiteSeq_RNA_mito_removed	0.0139595	1.91855e-12	3.79952e-08	0.000169973	3.52626e-10	6.18469e-09	6.98366e-08	2.9041e-07	0.98557	3.08548e-08	5.88843e-09	0.000188228	0.000112023	1.09677e-07	2.18571e-11
CACTAAGTCCATTTGT-1-SIGAH5-SIGAH5	FibroblastYS_main_object_training	FibroblastYS_CiteSeq_RNA_mito_removed	1.46023e-11	1.38797e-07	4.58184e-12	5.01893e-06	0.96514	2.87381e-08	3.89827e-10	1.74325e-12	6.78983e-11	2.02306e-10	0.00368906	2.83218e-12	6.44121e-10	2.17299e-10	0.0311661
CACTAAGTCGTCTCAC-1-SIGAH5-SIGAH5	FibroblastYS_main_object_training	FibroblastYS_CiteSeq_RNA_mito_removed	1.34426e-26	3.21095e-16	4.19698e-24	2.6506e-13	0.89467	9.43945e-19	7.72837e-13	1.19968e-20	3.68934e-25	4.62715e-17	0.0992446	1.05659e-24	2.37613e-24	8.96069e-20	0.00608533
CACTGAATCAAGCCCG-1-SIGAH5-SIGAH5	FibroblastYS_main_object_training	FibroblastYS_CiteSeq_RNA_mito_removed	5.11685e-09	5.5797e-10	2.84592e-09	1.46734e-05	0.765963	1.04578e-07	8.45194e-08	1.99963e-09	8.5847e-09	2.20847e-09	0.0664873	8.61279e-12	2.03377e-09	3.25372e-08	0.167535
CACTGTCAGCCACAAG-1-SIGAH5-SIGAH5	MesotheliumYS_main_object_training	FibroblastYS_CiteSeq_RNA_mito_removed	1.45128e-14	0.00684755	1.09102e-10	1.59532e-06	0.000144255	1.60137e-13	1.33264e-07	5.50135e-10	2.02381e-17	5.36169e-13	0.993002	9.15455e-19	4.75131e-18	6.61318e-10	4.21686e-06
CACTGTCCATCCGCGA-1-SIGAH5-SIGAH5	MacrophageYS_main_object_training	MacrophageYS_CiteSeq_RNA_mito_removed	7.10769e-07	4.38304e-20	1.42178e-10	1.07271e-11	2.03083e-16	3.28602e-16	6.64268e-18	5.14718e-16	0.975383	1.27794e-13	3.52513e-14	0.024614	2.40915e-06	3.82055e-17	9.34237e-18
CACTGTCCATTAGGAA-1-SIGAH5-SIGAH5	FibroblastYS_main_object_training	FibroblastYS_CiteSeq_RNA_mito_removed	4.20909e-29	4.67011e-16	1.86071e-25	2.99223e-12	0.999831	5.46382e-21	3.78552e-16	1.22251e-22	1.02517e-26	1.32875e-19	1.44205e-05	3.17778e-29	8.24774e-30	1.9229e-21	0.000155059
CAGAGCCAGCCATTCA-1-SIGAH5-SIGAH5	FibroblastYS_main_object_training	FibroblastYS_CiteSeq_RNA_mito_removed	3.4249e-10	1.1016e-06	5.3349e-09	0.000331968	0.964689	5.26629e-07	4.23411e-08	3.76669e-10	2.24579e-08	8.71879e-08	0.00115682	1.63712e-09	1.74973e-09	1.25503e-08	0.0338207
CAGAGCCCAATTGAGA-1-SIGAH5-SIGAH5	ErythroidYS_main_object_training	ErythroidYS_CiteSeq_RNA_mito_removed	2.07581e-07	2.22873e-05	1.44018e-13	0.998973	1.18778e-09	4.23786e-06	5.26452e-07	4.74053e-06	0.00070263	5.03152e-07	1.8561e-10	1.78708e-06	2.34291e-09	0.000290331	2.58626e-10
CAGAGCCCATTCAGCA-1-SIGAH5-SIGAH5	MacrophageYS_main_object_training	MacrophageYS_CiteSeq_RNA_mito_removed	4.54929e-09	3.26849e-18	5.60604e-12	4.43567e-13	1.08681e-19	1.79505e-16	2.68799e-18	1.94154e-17	0.965994	2.54473e-14	4.17374e-17	0.0340023	3.55446e-06	1.6731e-17	1.65911e-20
CAGAGCCGTATGCAAA-1-SIGAH5-SIGAH5	ErythroidYS_main_object_training	FibroblastYS_CiteSeq_RNA_mito_removed	0.00042191	0.000235889	0.00070468	0.874331	0.0890122	0.000416467	9.45329e-05	0.000322454	0.00284223	0.000106941	0.0108085	1.85142e-05	2.43792e-05	0.00739083	0.0132698
CAGATACAGTTAGTGA-1-SIGAH5-SIGAH5	FibroblastYS_main_object_training	FibroblastYS_CiteSeq_RNA_mito_removed	6.13683e-12	3.55849e-08	3.3824e-11	3.30956e-06	0.94696	7.60932e-09	6.79543e-09	6.63129e-11	4.90243e-11	8.64954e-11	0.00689461	1.05631e-12	7.47866e-10	7.47191e-10	0.0461423
CAGATCAAGGATTTAG-1-SIGAH5-SIGAH5	FibroblastYS_main_object_training	FibroblastYS_CiteSeq_RNA_mito_removed	4.0593e-23	1.76964e-14	3.92442e-22	2.81029e-10	0.98956	3.79059e-15	3.11295e-10	7.60288e-18	6.23149e-22	2.08829e-14	0.000373147	2.76029e-21	5.36964e-22	6.84318e-17	0.0100672
CAGATCAGTACCGGCT-1-SIGAH5-SIGAH5	MacrophageYS_main_object_training	MacrophageYS_CiteSeq_RNA_mito_removed	4.04207e-05	6.15401e-21	8.4641e-12	7.41672e-12	6.95049e-19	1.15231e-14	4.54477e-18	1.29535e-14	0.97887	5.41428e-16	8.57202e-22	0.0210315	5.83139e-05	5.90051e-16	5.16166e-20
CAGATCAGTGATTCTG-1-SIGAH5-SIGAH5	ErythroidYS_main_object_training	FibroblastYS_CiteSeq_RNA_mito_removed	6.6012e-05	9.28383e-06	1.66362e-05	0.959611	0.0152969	0.000329835	6.75074e-05	4.18736e-05	0.00206994	1.19146e-05	0.0131882	2.12808e-05	9.03046e-07	0.00348361	0.00578486
CAGCAATCAAGAGTTA-1-SIGAH5-SIGAH5	FibroblastYS_main_object_training	FibroblastYS_CiteSeq_RNA_mito_removed	6.56194e-18	9.72126e-15	5.78315e-18	3.35339e-10	0.908862	4.25143e-13	1.94235e-13	3.89856e-17	2.3378e-16	2.79801e-13	3.87735e-05	5.69092e-19	1.54548e-16	2.96072e-15	0.0910994
CAGCAATCACTAGTAC-1-SIGAH5-SIGAH5	ErythroidYS_main_object_training	ErythroidYS_CiteSeq_RNA_mito_removed	2.10494e-06	4.40566e-05	3.96909e-11	0.993252	9.04223e-08	4.25155e-05	8.26956e-07	1.1885e-05	0.000722826	2.67799e-08	7.65913e-10	1.69386e-06	3.80633e-09	0.00592214	8.48691e-09
CAGCAATCAGCAGGAT-1-SIGAH5-SIGAH5	ErythroidYS_main_object_training	ErythroidYS_CiteSeq_RNA_mito_removed	2.70189e-06	3.84703e-07	1.38325e-11	0.997938	2.39621e-09	6.98155e-06	4.23869e-05	6.83773e-05	0.000255493	1.99513e-07	8.82952e-09	2.66616e-07	7.53539e-09	0.00168558	4.63672e-10
CAGCAATCATGTAACC-1-SIGAH5-SIGAH5	ErythroidYS_main_object_training	ErythroidYS_CiteSeq_RNA_mito_removed	4.69105e-07	4.81237e-06	3.68115e-14	0.998889	1.10493e-08	4.04865e-06	5.00827e-07	4.38587e-06	4.49013e-05	2.64115e-10	7.47775e-09	1.00538e-08	2.04557e-10	0.00105201	4.24941e-10
CAGCAATGTGACCGTC-1-SIGAH5-SIGAH5	ProgenitorsYS_main_object_training	LymphoidYS_CiteSeq_RNA_mito_removed	0.00471658	4.84793e-06	0.00375384	0.0231441	5.32353e-07	0.000137456	0.408504	0.000114627	0.000532936	0.000247985	1.71864e-05	1.8479e-08	2.72924e-07	0.558825	2.2544e-07
CAGCAATGTTAAACCC-1-SIGAH5-SIGAH5	MKYS_main_object_training	MKYS_CiteSeq_RNA_mito_removed	3.87637e-07	3.89917e-06	6.88686e-09	0.0376297	0.00624293	7.60078e-05	1.12034e-07	0.954949	3.30266e-05	1.42045e-06	4.29844e-07	1.30712e-11	2.09815e-09	0.000890124	0.000172762
CAGCAATTCGAGTACT-1-SIGAH5-SIGAH5	ErythroidYS_main_object_training	ErythroidYS_CiteSeq_RNA_mito_removed	0.00438493	0.00161114	2.45532e-07	0.834898	4.56279e-06	0.000289867	0.0727175	0.00695487	0.000142085	5.51106e-06	4.57775e-05	7.7379e-08	0.000101916	0.0788425	6.54721e-07
CAGCAATTCGAGTCTA-1-SIGAH5-SIGAH5	FibroblastYS_main_object_training	FibroblastYS_CiteSeq_RNA_mito_removed	2.29881e-22	3.14826e-11	1.77581e-21	3.83452e-08	0.888017	3.52885e-17	4.39595e-15	2.48845e-17	3.16799e-20	2.19206e-14	0.000108224	1.20311e-22	1.89791e-26	1.52339e-16	0.111874
CAGCAATTCGCCGAGT-1-SIGAH5-SIGAH5	MacrophageYS_main_object_training	MacrophageYS_CiteSeq_RNA_mito_removed	3.09198e-06	1.20755e-13	2.80378e-10	2.12328e-08	1.51439e-13	2.39215e-12	2.72672e-14	3.09385e-11	0.996925	7.48019e-11	2.31538e-11	0.0030667	5.22549e-06	3.8142e-12	9.62653e-14
CAGCACGAGTAAACAC-1-SIGAH5-SIGAH5	MacrophageYS_main_object_training	MacrophageYS_CiteSeq_RNA_mito_removed	2.56808e-05	1.33044e-12	1.42309e-09	3.41636e-06	3.87266e-12	1.41342e-11	2.45268e-11	1.77938e-11	0.980943	2.80734e-10	1.14012e-11	0.0190157	1.23739e-05	3.64784e-11	8.84438e-13
CAGCACGCAGGTTCAT-1-SIGAH5-SIGAH5	FibroblastYS_main_object_training	FibroblastYS_CiteSeq_RNA_mito_removed	1.07165e-18	1.99004e-14	5.95924e-18	1.36938e-08	0.680743	6.35866e-16	1.05924e-12	3.81459e-16	1.76603e-19	4.2484e-13	0.000307255	1.59505e-21	3.76537e-21	8.5451e-14	0.31895
CAGCACGTCAAGCCAT-1-SIGAH5-SIGAH5	FibroblastYS_main_object_training	FibroblastYS_CiteSeq_RNA_mito_removed	5.60798e-12	1.58523e-10	1.22408e-09	6.60617e-06	0.905497	1.82129e-08	1.49419e-07	4.80829e-10	1.38054e-11	3.01423e-09	0.000588457	3.14778e-13	9.40075e-13	4.74759e-08	0.0939081
CAGCACGTCTGTCCCA-1-SIGAH5-SIGAH5	MacrophageYS_main_object_training	MacrophageYS_CiteSeq_RNA_mito_removed	0.000184045	1.13459e-13	5.35246e-08	1.88348e-06	2.08432e-12	3.43863e-11	1.76173e-09	8.25439e-11	0.998932	8.48011e-10	2.03754e-12	0.000503192	0.000379137	4.68382e-10	1.9827e-13
CAGCAGCGTGTCATCA-1-SIGAH5-SIGAH5	ErythroidYS_main_object_training	ErythroidYS_CiteSeq_RNA_mito_removed	6.14339e-08	1.5785e-07	7.59778e-11	0.999381	5.94912e-08	2.41309e-07	2.31927e-06	3.00543e-06	0.000234007	1.04239e-08	2.183e-11	5.10626e-09	2.90547e-09	0.000378794	1.09665e-09
CAGCAGCGTTCTCGCT-1-SIGAH5-SIGAH5	ErythroidYS_main_object_training	ErythroidYS_CiteSeq_RNA_mito_removed	2.07592e-05	1.24578e-05	1.35956e-09	0.995507	2.12316e-07	5.35524e-06	0.000599081	0.000141941	0.000617624	3.4351e-07	1.45421e-08	9.64366e-08	3.05692e-07	0.00309476	6.12473e-09
CAGCCAGAGTATGCAA-1-SIGAH5-SIGAH5	FibroblastYS_main_object_training	FibroblastYS_CiteSeq_RNA_mito_removed	1.07102e-22	1.21145e-14	1.52589e-21	3.7478e-10	0.970536	6.15764e-16	5.977e-15	6.42948e-20	1.18951e-20	8.75706e-14	0.00033533	2.52034e-20	4.90444e-23	4.40409e-18	0.0291284
CAGCCAGGTCCTGGGT-1-SIGAH5-SIGAH5	FibroblastYS_main_object_training	FibroblastYS_CiteSeq_RNA_mito_removed	4.37213e-23	5.69473e-13	3.15959e-20	1.07803e-10	0.992426	6.96364e-16	2.90548e-10	4.64669e-18	4.95641e-22	3.48591e-14	0.0025514	1.08784e-21	5.14724e-21	2.08385e-16	0.00502235
CAGCCAGTCTCAGAAC-1-SIGAH5-SIGAH5	FibroblastYS_main_object_training	FibroblastYS_CiteSeq_RNA_mito_removed	7.33364e-22	8.0259e-13	3.10855e-20	1.94489e-09	0.98894	1.39123e-14	1.50242e-11	1.12194e-17	2.85468e-20	5.14821e-14	0.000157418	2.75032e-19	1.06912e-21	7.88517e-16	0.0109027
CAGCGTGCACAGTCCG-1-SIGAH5-SIGAH5	ProgenitorsYS_main_object_training	LymphoidYS_CiteSeq_RNA_mito_removed	0.00233257	0.000116618	0.00022714	0.0152574	8.20003e-06	0.0002151	0.0411105	0.00153633	8.06641e-05	3.76962e-05	3.84306e-05	2.9597e-08	2.08835e-07	0.939036	3.1632e-06
CAGCGTGCACGGATCC-1-SIGAH5-SIGAH5	MacrophageYS_main_object_training	MacrophageYS_CiteSeq_RNA_mito_removed	2.47806e-05	8.71472e-13	1.06097e-07	1.99765e-06	1.0524e-11	1.22117e-10	6.94798e-12	2.83057e-10	0.998186	1.53823e-09	1.27979e-12	0.0017624	2.45706e-05	1.27277e-09	2.23007e-12
CAGGCCAGTCTGATAC-1-SIGAH5-SIGAH5	FibroblastYS_main_object_training	FibroblastYS_CiteSeq_RNA_mito_removed	3.96436e-23	7.25127e-15	1.51836e-20	2.24868e-11	0.99627	3.04695e-17	4.791e-12	3.7498e-20	2.48238e-22	5.32579e-15	0.000498677	4.67671e-22	2.96414e-22	3.81563e-18	0.00323163
CAGGTATAGCACTAGG-1-SIGAH5-SIGAH5	EndodermYS_main_object_training	EndodermYS_CiteSeq_RNA_mito_removed	1.38958e-11	1	2.0146e-14	1.01452e-10	3.2011e-17	9.75149e-17	1.97827e-16	9.26696e-17	1.11025e-14	1.25362e-19	1.32947e-14	1.30067e-15	6.22066e-11	9.90039e-15	2.16677e-18
CAGGTATCAAGTATCC-1-SIGAH5-SIGAH5	FibroblastYS_main_object_training	FibroblastYS_CiteSeq_RNA_mito_removed	3.9641e-14	6.50154e-07	1.98921e-13	7.82608e-05	0.933684	1.03103e-09	8.22856e-10	1.82486e-11	2.7692e-11	2.12527e-09	0.000831671	8.71844e-13	1.28145e-14	8.20054e-10	0.0654055
CAGGTATCATCGGTTA-1-SIGAH5-SIGAH5	MacrophageYS_main_object_training	MicrogliaYS_CiteSeq_RNA_mito_removed	1.28714e-07	8.10934e-21	1.49158e-13	4.21446e-13	1.3631e-18	2.79183e-20	1.14758e-20	6.90776e-17	0.514804	6.09582e-15	3.53972e-19	0.485194	1.05874e-06	3.43243e-19	1.41387e-19
CAGGTATTCGATTTCT-1-SIGAH5-SIGAH5	FibroblastYS_main_object_training	FibroblastYS_CiteSeq_RNA_mito_removed	2.46369e-21	1.90681e-08	1.36795e-15	8.61385e-08	0.977135	1.78164e-12	2.3859e-12	6.26521e-16	3.92868e-19	1.10006e-10	3.74131e-05	6.81765e-19	1.08358e-23	2.05688e-12	0.0228274
CAGTGCGAGGCGCTTC-1-SIGAH5-SIGAH5	FibroblastYS_main_object_training	FibroblastYS_CiteSeq_RNA_mito_removed	2.99838e-25	7.98612e-16	1.34935e-24	3.082e-13	0.947482	8.13213e-20	6.09147e-10	8.48294e-21	2.84475e-24	1.70816e-18	0.0501836	2.31189e-25	8.07153e-23	9.25223e-21	0.00233421
CAGTGCGCACTTCAGA-1-SIGAH5-SIGAH5	FibroblastYS_main_object_training	MacrophageYS_CiteSeq_RNA_mito_removed	2.04172e-17	3.72514e-14	1.16918e-16	1.11739e-08	0.961985	5.03774e-13	1.16552e-09	1.97885e-15	9.26716e-17	2.02916e-11	0.00255035	2.5056e-19	4.00465e-18	6.15603e-13	0.0354649
CAGTGCGGTAACACCT-1-SIGAH5-SIGAH5	MacrophageYS_main_object_training	MacrophageYS_CiteSeq_RNA_mito_removed	0.000114653	4.58491e-19	2.77287e-09	6.31189e-09	1.49619e-15	2.11969e-11	4.1775e-16	4.09549e-12	0.999463	4.00968e-12	3.74897e-16	0.000113413	0.000308709	2.26057e-12	3.02093e-17
CAGTGCGGTATTGACC-1-SIGAH5-SIGAH5	Smooth_MuscleYS_main_object_training	FibroblastYS_CiteSeq_RNA_mito_removed	9.19649e-17	1.1895e-11	1.46512e-12	1.04733e-08	0.293369	7.33735e-15	2.87771e-15	1.42477e-15	2.01908e-19	6.47744e-11	0.19411	2.43792e-22	7.61375e-19	1.86499e-12	0.512521
CAGTTAGAGCCTTGAT-1-SIGAH5-SIGAH5	FibroblastYS_main_object_training	FibroblastYS_CiteSeq_RNA_mito_removed	1.00366e-14	2.09423e-11	1.42317e-13	2.40008e-07	0.896349	1.32391e-11	3.66949e-10	4.41493e-14	1.32761e-12	2.35228e-11	0.000430281	5.50809e-14	4.47556e-14	6.99769e-12	0.103221
CAGTTAGCACATCATG-1-SIGAH5-SIGAH5	FibroblastYS_main_object_training	FibroblastYS_CiteSeq_RNA_mito_removed	1.02984e-11	1.17939e-06	3.00877e-11	0.00826653	0.801498	1.20851e-08	3.12828e-09	7.51886e-11	1.23502e-09	1.28833e-07	6.83727e-05	9.75691e-13	8.1736e-12	1.97549e-08	0.190166
CAGTTCCAGATAACAC-1-SIGAH5-SIGAH5	MacrophageYS_main_object_training	MacrophageYS_CiteSeq_RNA_mito_removed	2.256e-07	2.21278e-16	7.42601e-11	1.6386e-09	3.7823e-14	4.30639e-14	9.26741e-16	6.37153e-14	0.996425	8.04639e-11	2.93257e-12	0.00357482	1.44674e-07	1.63434e-14	1.16823e-14
CAGTTCCCATGATAGA-1-SIGAH5-SIGAH5	MacrophageYS_main_object_training	EndodermYS_CiteSeq_RNA_mito_removed	0.00045401	0.000162082	7.4036e-08	8.85877e-07	4.23692e-12	2.51913e-12	2.91643e-13	1.31154e-12	0.759896	2.66232e-12	1.61245e-09	0.239362	0.000125418	9.5058e-12	9.03102e-13
CAGTTCCGTTAATGAG-1-SIGAH5-SIGAH5	MacrophageYS_main_object_training	MacrophageYS_CiteSeq_RNA_mito_removed	0.000200215	3.59294e-09	6.1128e-10	1.58029e-05	1.73497e-10	6.26153e-11	6.20891e-12	1.1556e-09	0.997852	6.9308e-10	6.54677e-13	0.00191495	1.7139e-05	1.14135e-09	1.98535e-11
CAGTTCCTCTAACACG-1-SIGAH5-SIGAH5	FibroblastYS_main_object_training	FibroblastYS_CiteSeq_RNA_mito_removed	1.15227e-14	2.17099e-11	6.85279e-15	1.13756e-07	0.810349	7.93412e-10	2.85892e-10	1.44166e-12	1.18225e-14	1.00052e-10	0.0979002	2.76015e-16	1.56962e-14	3.70441e-11	0.091751
CAGTTCCTCTTCTTCC-1-SIGAH5-SIGAH5	ErythroidYS_main_object_training	ErythroidYS_CiteSeq_RNA_mito_removed	3.21547e-06	7.61776e-05	1.07585e-08	0.995292	1.01833e-07	1.97133e-06	7.1243e-05	8.21295e-05	0.000312655	2.78626e-06	1.45779e-10	1.15885e-08	8.85946e-09	0.00415772	2.42387e-09
CATAAGCTCTTAATCC-1-SIGAH5-SIGAH5	FibroblastYS_main_object_training	FibroblastYS_CiteSeq_RNA_mito_removed	2.37833e-23	9.00514e-13	1.82453e-21	1.42892e-10	0.99509	4.62896e-15	3.19867e-09	8.4525e-18	1.13258e-21	2.23927e-14	0.000954759	2.17547e-21	1.85719e-21	1.22346e-16	0.00395558
CATACAGCAGAATGTA-1-SIGAH5-SIGAH5	MKYS_main_object_training	MKYS_CiteSeq_RNA_mito_removed	8.48558e-10	3.5411e-10	2.6092e-11	2.24769e-05	2.4618e-06	2.3659e-06	1.08269e-09	0.999971	1.33141e-08	2.38582e-09	2.99101e-10	7.49834e-16	1.7555e-10	2.09247e-06	5.42074e-08
CATACAGGTAACTAAG-1-SIGAH5-SIGAH5	FibroblastYS_main_object_training	FibroblastYS_CiteSeq_RNA_mito_removed	8.37208e-27	1.11265e-16	1.52969e-25	2.05814e-11	0.983915	3.57513e-19	6.4555e-12	2.09299e-20	8.75853e-25	1.8756e-15	0.000130455	6.40846e-26	2.96234e-26	3.36391e-19	0.0159549
CATACCCAGTTGTAGA-1-SIGAH5-SIGAH5	FibroblastYS_main_object_training	FibroblastYS_CiteSeq_RNA_mito_removed	7.27205e-15	1.68297e-11	4.70969e-15	4.90119e-08	0.886902	6.61959e-11	2.59447e-09	1.06708e-13	3.20145e-15	7.34278e-11	0.0930122	4.9753e-17	1.78632e-14	2.47265e-12	0.0200852
CATACCCGTCAAACGG-1-SIGAH5-SIGAH5	ErythroidYS_main_object_training	ErythroidYS_CiteSeq_RNA_mito_removed	5.34087e-07	4.5144e-07	1.31675e-13	0.997832	1.1747e-09	1.86968e-05	5.60614e-06	7.92122e-05	7.24692e-05	9.96587e-08	2.5285e-09	9.491e-08	6.13573e-10	0.00199116	1.09663e-10
CATACCCGTGACTGAG-1-SIGAH5-SIGAH5	FibroblastYS_main_object_training	FibroblastYS_CiteSeq_RNA_mito_removed	1.12732e-14	4.45101e-10	3.51519e-14	1.82825e-07	0.85996	1.26365e-11	2.65728e-14	1.73891e-15	6.30163e-13	5.63974e-11	0.000701626	4.48695e-15	5.44339e-13	1.8704e-13	0.139338
CATACTTCAAATTGCC-1-SIGAH5-SIGAH5	FibroblastYS_main_object_training	FibroblastYS_CiteSeq_RNA_mito_removed	1.07745e-26	4.41655e-16	2.52065e-23	3.58089e-12	0.914717	2.77357e-19	8.61395e-16	5.13277e-21	4.01399e-26	1.32687e-16	9.28643e-05	1.6719e-26	3.61115e-27	4.44698e-19	0.0851897
CATACTTCAACCACGC-1-SIGAH5-SIGAH5	FibroblastYS_main_object_training	FibroblastYS_CiteSeq_RNA_mito_removed	2.32898e-16	8.24977e-12	8.75514e-15	1.61394e-07	0.888484	3.13738e-11	1.76116e-12	1.24896e-13	9.59254e-16	1.92487e-11	0.000325798	5.09619e-18	4.34747e-17	3.37243e-12	0.11119
CATACTTCACTGGATT-1-SIGAH5-SIGAH5	ErythroidYS_main_object_training	ErythroidYS_CiteSeq_RNA_mito_removed	8.01297e-06	2.26983e-06	6.41451e-09	0.996795	3.33963e-07	5.19244e-06	4.66216e-05	4.05454e-05	0.00100257	2.83058e-06	9.73502e-08	3.95476e-07	7.37648e-08	0.00209577	3.38777e-08
CATACTTTCTACAGGT-1-SIGAH5-SIGAH5	EndodermYS_main_object_training	EndodermYS_CiteSeq_RNA_mito_removed	6.25577e-10	1	9.15726e-13	2.671e-09	9.68645e-16	3.21188e-16	5.27984e-18	4.32255e-17	1.87462e-10	1.95343e-18	3.46727e-14	3.15664e-12	2.1153e-08	3.44583e-15	1.3352e-16
CATAGACCAGGTACGA-1-SIGAH5-SIGAH5	LymphoidYS_main_object_training	LymphoidYS_CiteSeq_RNA_mito_removed	0.000283568	1.8607e-06	1.66415e-06	0.000796665	4.26021e-09	9.10776e-06	0.939822	0.00038349	7.07611e-07	7.30125e-06	3.63561e-06	1.01334e-12	2.07905e-08	0.0586896	2.94102e-10
CATAGACGTTAAGAAC-1-SIGAH5-SIGAH5	ErythroidYS_main_object_training	ErythroidYS_CiteSeq_RNA_mito_removed	2.32282e-05	8.31503e-06	3.45715e-09	0.994668	8.27587e-08	7.47319e-06	0.000506278	0.000135527	0.000365985	6.65196e-07	5.15195e-08	7.99369e-07	1.46875e-07	0.00428343	1.26948e-08
CATAGACTCGCTGCGA-1-SIGAH5-SIGAH5	MacrophageYS_main_object_training	MonocyteYS_CiteSeq_RNA_mito_removed	0.000134535	3.83237e-06	0.00467031	0.150004	1.81249e-07	1.2206e-06	1.7128e-05	1.56424e-07	0.794382	0.000541896	6.37582e-08	1.36531e-10	0.0502313	1.3446e-05	4.22094e-08
CATCAAGGTACAACGG-1-SIGAH5-SIGAH5	FibroblastYS_main_object_training	FibroblastYS_CiteSeq_RNA_mito_removed	1.24868e-15	1.34449e-12	2.21442e-14	1.90667e-08	0.794019	4.62834e-11	3.70004e-12	4.76345e-14	7.54343e-14	6.63322e-11	0.000192617	8.33002e-16	3.90903e-14	3.55558e-12	0.205788
CATCAAGGTATCTTCT-1-SIGAH5-SIGAH5	ErythroidYS_main_object_training	ErythroidYS_CiteSeq_RNA_mito_removed	2.99478e-05	5.38791e-06	3.41816e-10	0.992933	3.71752e-08	1.95908e-05	0.000101023	0.000219824	0.00400341	6.36815e-07	5.71894e-08	1.22891e-05	1.6197e-06	0.0026734	9.46027e-09
CATCCACCAATGTTGC-1-SIGAH5-SIGAH5	ProgenitorsYS_main_object_training	LymphoidYS_CiteSeq_RNA_mito_removed	0.0154873	0.000323396	0.000365645	0.00873856	3.18267e-06	0.000183773	0.00282804	0.000102042	2.65825e-05	5.42654e-06	1.2464e-05	1.01092e-08	2.12981e-09	0.971921	2.69972e-06
CATCCCACAGAGATGC-1-SIGAH5-SIGAH5	FibroblastYS_main_object_training	FibroblastYS_CiteSeq_RNA_mito_removed	3.77181e-32	2.99903e-17	2.65526e-32	1.32815e-12	0.982855	3.74244e-24	4.42431e-18	5.31125e-25	5.09275e-29	2.94985e-19	2.72667e-05	6.99831e-30	1.77514e-33	1.46556e-24	0.0171177
CATCCGTAGTGCTAGG-1-SIGAH5-SIGAH5	ErythroidYS_main_object_training	ErythroidYS_CiteSeq_RNA_mito_removed	2.25847e-06	0.000298706	3.32506e-12	0.999153	1.11393e-08	3.74168e-06	1.02471e-05	1.15825e-05	0.000134787	5.77133e-07	1.68136e-08	4.08015e-07	1.32518e-09	0.000384983	7.97468e-10
CATCCGTCATCCTTGC-1-SIGAH5-SIGAH5	FibroblastYS_main_object_training	FibroblastYS_CiteSeq_RNA_mito_removed	2.42719e-23	2.518e-13	2.71202e-24	7.66881e-09	0.860262	7.73656e-19	2.34383e-13	2.84039e-19	3.41086e-22	5.99007e-16	0.000158159	4.37404e-25	3.52278e-27	3.68604e-17	0.13958
CATCGCTCACGACAGA-1-SIGAH5-SIGAH5	FibroblastYS_main_object_training	FibroblastYS_CiteSeq_RNA_mito_removed	2.05718e-16	2.75088e-11	1.39128e-15	2.43448e-09	0.886203	6.94488e-11	3.71024e-11	6.12747e-15	9.08733e-16	8.57736e-11	4.37171e-05	2.03395e-17	1.39164e-16	1.3796e-11	0.113753
CATCGCTTCGGACGTC-1-SIGAH5-SIGAH5	ErythroidYS_main_object_training	ErythroidYS_CiteSeq_RNA_mito_removed	2.81184e-06	5.86761e-07	1.8738e-09	0.99598	3.14773e-07	7.30383e-06	1.35828e-05	4.45936e-05	0.00324726	6.85711e-06	1.50203e-08	1.0332e-06	6.57678e-08	0.000695798	5.1196e-08
CATCGTCAGCGCGTTC-1-SIGAH5-SIGAH5	MacrophageYS_main_object_training	MacrophageYS_CiteSeq_RNA_mito_removed	1.69113e-07	1.74745e-18	1.91422e-10	4.44033e-11	8.79909e-17	4.17693e-15	1.46411e-14	1.23037e-15	0.992509	2.20546e-13	1.56975e-14	0.00748768	2.73741e-06	5.79102e-16	3.80328e-18
CATGCAACAAGAAACT-1-SIGAH5-SIGAH5	ErythroidYS_main_object_training	ErythroidYS_CiteSeq_RNA_mito_removed	9.89997e-06	3.37341e-06	6.66337e-09	0.995403	1.18325e-07	6.16676e-06	9.28628e-05	0.000240893	0.00086821	2.86112e-06	3.44606e-09	5.88787e-08	1.64592e-07	0.00337244	3.17078e-09
CATGCAAGTAGACTGG-1-SIGAH5-SIGAH5	FibroblastYS_main_object_training	FibroblastYS_CiteSeq_RNA_mito_removed	4.43097e-11	5.07113e-10	4.78812e-07	0.000125763	0.979886	1.90673e-08	2.23484e-11	3.15663e-10	5.45988e-11	5.53131e-10	0.012064	4.21023e-16	1.96243e-12	4.57699e-08	0.00792343
CATGCCTTCACATCAG-1-SIGAH5-SIGAH5	ErythroidYS_main_object_training	ErythroidYS_CiteSeq_RNA_mito_removed	2.05315e-05	9.55032e-07	8.43918e-09	0.981516	1.35557e-06	6.14232e-05	7.79801e-05	0.000186056	0.000402886	2.41889e-08	6.19236e-08	3.69769e-09	1.36541e-07	0.0177326	5.83534e-09
CATGCGGAGGTAAGTT-1-SIGAH5-SIGAH5	ProgenitorsYS_main_object_training	LymphoidYS_CiteSeq_RNA_mito_removed	0.0225028	0.000470856	0.000361411	0.0450462	1.33267e-05	0.000787376	0.0818561	0.000667016	0.00203998	0.000257844	1.1918e-05	4.20477e-07	1.18359e-05	0.84597	3.07033e-06
CATGCGGCAAATAAGC-1-SIGAH5-SIGAH5	ErythroidYS_main_object_training	FibroblastYS_CiteSeq_RNA_mito_removed	0.00024366	0.000832598	1.34488e-06	0.995229	0.000219165	0.000361709	0.000271283	2.89237e-05	0.00135121	1.96601e-05	2.64804e-05	2.11612e-05	2.23639e-05	0.00134464	2.72201e-05
CATGCGGCAACCACAT-1-SIGAH5-SIGAH5	FibroblastYS_main_object_training	FibroblastYS_CiteSeq_RNA_mito_removed	1.46436e-22	1.01171e-13	5.37904e-21	5.35264e-09	0.982798	5.18238e-15	1.68332e-08	1.57607e-17	1.4425e-20	2.55295e-12	6.41802e-05	5.06447e-20	2.14316e-21	2.93789e-15	0.0171377
CATGCGGCAGAGGCTA-1-SIGAH5-SIGAH5	FibroblastYS_main_object_training	FibroblastYS_CiteSeq_RNA_mito_removed	2.81634e-13	6.61507e-12	2.63993e-12	2.18345e-07	0.951594	4.26477e-09	7.348e-09	3.88194e-12	1.52063e-12	1.05309e-09	0.000984032	6.78813e-15	3.40245e-13	2.23091e-10	0.0474218
CATGCGGTCCGCACGA-1-SIGAH5-SIGAH5	MacrophageYS_main_object_training	MacrophageYS_CiteSeq_RNA_mito_removed	0.00136325	4.69192e-08	0.000927047	0.00414423	3.84583e-06	2.74632e-07	1.60837e-08	1.25066e-06	0.990298	5.18536e-07	2.20711e-07	0.00310384	0.000148383	8.85686e-06	5.06983e-07
CATGCGGTCCTAAGTG-1-SIGAH5-SIGAH5	MacrophageYS_main_object_training	MacrophageYS_CiteSeq_RNA_mito_removed	0.00114561	1.27046e-08	4.47267e-07	0.000118664	2.94282e-09	1.73656e-09	1.95703e-07	5.35757e-08	0.98334	6.51261e-08	1.99221e-08	0.0153171	7.81174e-05	4.75056e-08	5.09623e-10
CATGCTCAGTAGACAT-1-SIGAH5-SIGAH5	MacrophageYS_main_object_training	MacrophageYS_CiteSeq_RNA_mito_removed	0.000765267	3.65952e-12	2.27337e-06	4.31709e-06	1.14527e-11	3.04084e-09	1.59222e-08	1.53948e-08	0.922802	7.52782e-08	1.21836e-11	0.0755337	0.000892646	2.80383e-08	1.37153e-12
CATGGATCAAACAGGC-1-SIGAH5-SIGAH5	FibroblastYS_main_object_training	FibroblastYS_CiteSeq_RNA_mito_removed	2.88842e-10	1.70963e-06	4.1593e-09	0.000188751	0.887791	2.7014e-06	1.57944e-09	8.59295e-10	4.42023e-09	9.76726e-08	0.00204164	7.12454e-11	4.85091e-10	1.52144e-07	0.109974
CATGGATGTGGATTTC-1-SIGAH5-SIGAH5	ErythroidYS_main_object_training	ErythroidYS_CiteSeq_RNA_mito_removed	1.06432e-05	1.5175e-06	4.43983e-09	0.995608	1.66845e-07	1.24655e-05	6.20247e-05	8.56405e-05	0.000572305	9.03949e-08	2.93554e-09	7.36394e-09	1.25136e-07	0.00364749	7.52497e-10
CATGGATTCAGCACCG-1-SIGAH5-SIGAH5	ErythroidYS_main_object_training	ErythroidYS_CiteSeq_RNA_mito_removed	7.20435e-07	1.917e-06	1.26563e-10	0.998883	2.28886e-08	1.74191e-06	1.06369e-08	7.57357e-06	0.000871183	2.16562e-06	8.72385e-09	2.9659e-07	2.25586e-09	0.00023144	6.15646e-09
CATGGTACAATAAGGT-1-SIGAH5-SIGAH5	FibroblastYS_main_object_training	FibroblastYS_CiteSeq_RNA_mito_removed	1.24904e-14	8.56995e-11	4.34881e-14	2.42764e-08	0.758113	3.63429e-10	8.84628e-11	5.15494e-14	3.97625e-15	4.66001e-12	0.0010259	1.76152e-17	9.21954e-17	7.35561e-11	0.240861
CATGGTAGTGGGAGAG-1-SIGAH5-SIGAH5	FibroblastYS_main_object_training	FibroblastYS_CiteSeq_RNA_mito_removed	2.2075e-08	3.55872e-07	2.71784e-06	0.000537234	0.446108	3.16015e-07	5.45759e-09	2.07847e-08	3.33895e-09	2.39587e-07	0.269503	2.57488e-11	1.97489e-10	1.3775e-06	0.283847
CATGGTATCAAAGGAT-1-SIGAH5-SIGAH5	FibroblastYS_main_object_training	FibroblastYS_CiteSeq_RNA_mito_removed	2.13298e-17	8.66414e-08	1.13861e-15	2.03006e-05	0.838968	2.41725e-12	1.13966e-12	1.00519e-12	4.86114e-16	1.68005e-11	2.18581e-06	8.89094e-19	2.2748e-22	1.74227e-10	0.16101
CATGGTATCGGAGTAG-1-SIGAH5-SIGAH5	MacrophageYS_main_object_training	MacrophageYS_CiteSeq_RNA_mito_removed	0.000275772	1.32344e-14	6.28245e-09	7.89238e-07	1.86291e-13	1.42984e-10	6.22048e-09	1.7366e-09	0.99626	9.84158e-09	8.07898e-11	0.00256037	0.000903208	6.52413e-10	1.73535e-14
CATTCATAGGTAACTA-1-SIGAH5-SIGAH5	ErythroidYS_main_object_training	ErythroidYS_CiteSeq_RNA_mito_removed	1.10208e-06	3.64104e-07	2.23282e-11	0.997464	4.86566e-08	6.20701e-06	5.23406e-06	2.81577e-05	0.00175395	2.21255e-06	1.81408e-09	5.8236e-07	8.11986e-09	0.000737919	1.00676e-08
CATTCATCACTTTATC-1-SIGAH5-SIGAH5	FibroblastYS_main_object_training	FibroblastYS_CiteSeq_RNA_mito_removed	1.28442e-19	1.24416e-10	1.41618e-16	5.42868e-09	0.981958	4.66501e-15	4.42155e-14	7.28712e-18	1.6918e-18	2.42681e-12	0.000224241	1.15564e-18	7.62021e-21	3.63346e-15	0.0178173
CATTCATCATGCCATA-1-SIGAH5-SIGAH5	Smooth_MuscleYS_main_object_training	Smooth_MuscleYS_CiteSeq_RNA_mito_removed	3.76439e-22	5.80017e-15	7.76272e-17	5.63379e-09	0.0469641	2.7381e-16	1.11508e-18	1.69071e-17	2.73139e-23	9.13987e-12	0.000201046	4.36751e-26	1.97832e-28	4.54515e-13	0.952835
CATTCATGTCTATGAC-1-SIGAH5-SIGAH5	FibroblastYS_main_object_training	FibroblastYS_CiteSeq_RNA_mito_removed	2.27048e-14	2.64222e-07	6.60694e-13	9.04732e-05	0.91334	9.89346e-11	4.21574e-08	2.70267e-11	1.58026e-12	7.37713e-09	9.20965e-05	9.61217e-15	5.25727e-16	3.54351e-09	0.0864775
CATTCATTCGCCGATG-1-SIGAH5-SIGAH5	MKYS_main_object_training	MKYS_CiteSeq_RNA_mito_removed	1.12414e-13	6.75853e-12	6.24563e-12	1.04493e-06	2.56092e-06	1.23367e-07	7.26352e-13	0.999996	1.41706e-11	4.1411e-09	7.96988e-13	3.08093e-20	3.3658e-14	6.05551e-07	1.30133e-08
CATTCCGAGTAACAGT-1-SIGAH5-SIGAH5	FibroblastYS_main_object_training	FibroblastYS_CiteSeq_RNA_mito_removed	1.42171e-26	3.8775e-16	2.57337e-25	1.71067e-13	0.992901	1.66949e-19	3.06944e-15	4.23984e-22	7.99321e-26	4.27566e-18	4.94388e-05	1.2906e-26	2.14695e-26	1.04215e-20	0.00704924
CATTCCGCATATCTGG-1-SIGAH5-SIGAH5	ErythroidYS_main_object_training	ErythroidYS_CiteSeq_RNA_mito_removed	4.8234e-08	3.29698e-07	6.55692e-12	0.998458	5.94016e-08	5.46895e-07	7.39362e-07	6.32902e-06	0.00127579	2.0106e-07	5.28982e-12	3.49984e-07	1.01764e-09	0.000257325	7.08728e-09
CATTCTAAGAGTCAGC-1-SIGAH5-SIGAH5	LymphoidYS_main_object_training	LymphoidYS_CiteSeq_RNA_mito_removed	0.00530638	0.000293499	1.54602e-06	0.00590044	4.39457e-08	1.43631e-05	0.626122	0.00205532	2.39042e-05	0.00021046	0.000133522	1.59144e-09	2.09416e-06	0.359936	9.5997e-09
CATTCTAAGGTCCCTG-1-SIGAH5-SIGAH5	FibroblastYS_main_object_training	FibroblastYS_CiteSeq_RNA_mito_removed	1.83792e-15	1.31276e-11	4.86154e-13	1.29352e-08	0.950565	4.88674e-12	8.65536e-11	6.48933e-14	3.26515e-14	7.2095e-11	0.00494963	6.99858e-17	6.77567e-15	1.0983e-12	0.0444857
CATTCTAGTCCTACAA-1-SIGAH5-SIGAH5	FibroblastYS_main_object_training	FibroblastYS_CiteSeq_RNA_mito_removed	9.37794e-18	1.97841e-10	1.242e-16	8.47703e-08	0.977197	2.83563e-14	3.10843e-10	2.14672e-14	9.95517e-16	1.28711e-12	0.00403015	8.88769e-18	6.55594e-17	2.66942e-14	0.0187731
CATTCTAGTGCCAAGA-1-SIGAH5-SIGAH5	MacrophageYS_main_object_training	MacrophageYS_CiteSeq_RNA_mito_removed	2.5483e-07	6.01261e-11	3.95228e-09	0.000125445	2.68004e-09	1.72003e-12	1.14558e-11	4.44304e-14	0.999842	2.46092e-10	1.40958e-10	3.23022e-05	5.81361e-08	2.249e-12	1.96898e-10
CATTCTATCAAAGGTA-1-SIGAH5-SIGAH5	FibroblastYS_main_object_training	FibroblastYS_CiteSeq_RNA_mito_removed	6.63674e-17	1.0263e-10	1.82235e-13	1.28482e-07	0.992108	1.24362e-10	1.08777e-08	1.06899e-13	8.77138e-14	8.08282e-11	0.000389886	2.79244e-14	9.48358e-15	7.29202e-12	0.00750153
CATTCTATCTTGGATG-1-SIGAH5-SIGAH5	MacrophageYS_main_object_training	MacrophageYS_CiteSeq_RNA_mito_removed	2.29497e-05	1.3717e-11	7.63724e-08	2.21085e-06	3.40743e-11	9.12916e-10	3.3212e-11	1.49014e-09	0.995992	1.65661e-08	3.89308e-10	0.00388192	0.000101093	2.31484e-09	5.07221e-12
CATTGAGAGACCGTTT-1-SIGAH5-SIGAH5	EndodermYS_main_object_training	EndodermYS_CiteSeq_RNA_mito_removed	2.43273e-06	0.997563	7.06855e-09	0.00240971	2.97329e-06	7.85378e-10	8.29918e-11	2.3237e-09	2.3246e-09	2.01966e-09	1.62788e-05	2.4644e-12	2.51793e-07	1.14965e-06	4.38003e-06
CATTGAGTCTCTCTTC-1-SIGAH5-SIGAH5	FibroblastYS_main_object_training	FibroblastYS_CiteSeq_RNA_mito_removed	4.49748e-14	2.55627e-09	5.75984e-13	6.99196e-07	0.883527	1.77897e-09	9.18935e-12	9.85474e-14	9.23493e-12	1.11577e-10	0.00565709	2.39197e-14	1.29813e-12	1.09829e-11	0.110815
CATTGCCAGCACTAGG-1-SIGAH5-SIGAH5	MacrophageYS_main_object_training	MacrophageYS_CiteSeq_RNA_mito_removed	0.000193214	8.20313e-09	6.79527e-07	0.000648374	4.21457e-10	3.99968e-08	2.92102e-09	4.00438e-07	0.973478	1.66452e-07	1.70152e-08	0.0256384	3.91288e-05	1.31953e-06	1.08413e-10
CATTGCCGTGGACAGT-1-SIGAH5-SIGAH5	ErythroidYS_main_object_training	FibroblastYS_CiteSeq_RNA_mito_removed	0.000218795	0.000822808	2.93414e-05	0.934535	0.0428445	0.000112912	5.73326e-05	1.92462e-05	0.0107661	9.13016e-05	0.000193978	9.19922e-05	3.42409e-05	0.00227885	0.00790354
CATTGCCTCAGGACGA-1-SIGAH5-SIGAH5	MacrophageYS_main_object_training	MacrophageYS_CiteSeq_RNA_mito_removed	2.03722e-07	1.43402e-16	1.21937e-10	2.0762e-09	9.05515e-17	3.94294e-15	1.27466e-14	5.91022e-14	0.998948	2.87763e-12	4.45538e-14	0.00104982	1.52274e-06	1.68231e-14	1.16196e-17
CATTGCCTCCCAGGAC-1-SIGAH5-SIGAH5	ErythroidYS_main_object_training	ErythroidYS_CiteSeq_RNA_mito_removed	3.41689e-06	1.43998e-06	2.181e-10	0.998262	4.18779e-08	3.75327e-07	0.000869791	1.93114e-05	0.00029104	9.81639e-08	9.01694e-10	2.6778e-08	9.93238e-08	0.000552673	9.71347e-10
CCAAGCGCAAACCATC-1-SIGAH5-SIGAH5	FibroblastYS_main_object_training	FibroblastYS_CiteSeq_RNA_mito_removed	6.7461e-10	5.95906e-07	2.56536e-10	3.27633e-05	0.784533	7.20193e-07	2.63463e-08	1.26215e-10	2.70697e-09	5.15431e-08	0.000146388	8.11518e-12	2.88435e-10	6.70018e-08	0.215286
CCAAGCGCAACCAATC-1-SIGAH5-SIGAH5	FibroblastYS_main_object_training	FibroblastYS_CiteSeq_RNA_mito_removed	1.4254e-07	5.50075e-06	9.24768e-08	0.000608189	0.854907	6.09384e-08	6.03813e-09	1.80058e-10	8.51335e-08	1.55205e-07	0.00534275	5.45307e-11	3.12302e-08	6.85376e-08	0.139136
CCAAGCGTCCGAGGCT-1-SIGAH5-SIGAH5	MacrophageYS_main_object_training	MacrophageYS_CiteSeq_RNA_mito_removed	0.000848917	1.65639e-11	2.13433e-07	9.46278e-06	3.4926e-14	1.19979e-10	2.90401e-10	2.82171e-10	0.884314	1.93772e-09	3.4912e-13	8.64721e-05	0.114741	6.07576e-10	4.26796e-15
CCAATGATCTCCTGTG-1-SIGAH5-SIGAH5	Smooth_MuscleYS_main_object_training	Smooth_MuscleYS_CiteSeq_RNA_mito_removed	1.49291e-23	1.08945e-18	8.14019e-21	5.9086e-13	0.0481721	3.33556e-20	1.89814e-21	4.84137e-21	2.80035e-27	5.21668e-16	8.39911e-06	4.63003e-31	2.93757e-29	8.12974e-17	0.951819
CCAATTTAGTGGACGT-1-SIGAH5-SIGAH5	MacrophageYS_main_object_training	MacrophageYS_CiteSeq_RNA_mito_removed	4.74975e-07	1.56367e-13	2.37346e-10	2.39296e-08	6.15855e-16	2.1053e-13	1.04936e-12	1.73228e-11	0.998765	7.0239e-11	4.114e-14	0.000923838	0.00031075	5.85253e-12	5.62318e-17
CCACAAACAGCTATAC-1-SIGAH5-SIGAH5	LymphoidYS_main_object_training	LymphoidYS_CiteSeq_RNA_mito_removed	0.00100298	8.25963e-08	1.93747e-06	0.0102218	3.87474e-08	0.000133212	0.980013	3.24772e-05	0.00106397	3.53512e-06	2.56816e-09	5.86475e-08	3.89431e-06	0.00752316	3.94127e-10
CCACAAAGTCGTATGT-1-SIGAH5-SIGAH5	FibroblastYS_main_object_training	FibroblastYS_CiteSeq_RNA_mito_removed	3.76791e-22	5.23414e-14	2.02815e-19	2.625e-10	0.933909	4.67221e-14	1.08783e-15	4.80887e-19	4.68657e-21	1.23498e-13	0.000360083	2.60833e-22	2.10574e-23	5.16349e-16	0.0657304
CCACAAAGTTAGAAAC-1-SIGAH5-SIGAH5	FibroblastYS_main_object_training	FibroblastYS_CiteSeq_RNA_mito_removed	8.5975e-21	8.35926e-10	1.5621e-18	2.45755e-08	0.937236	7.33131e-16	1.46292e-12	5.13235e-18	7.12914e-20	1.03951e-12	0.0576727	8.95997e-20	4.99111e-20	1.93017e-16	0.00509086
CCACACTAGACACACG-1-SIGAH5-SIGAH5	FibroblastYS_main_object_training	FibroblastYS_CiteSeq_RNA_mito_removed	1.73476e-15	2.11956e-13	1.54973e-15	2.47795e-08	0.900188	3.08684e-12	1.3701e-11	2.95463e-14	1.53133e-13	3.86579e-12	4.16836e-05	6.48591e-16	1.05273e-14	5.89034e-14	0.0997703
CCACACTAGGGACCAT-1-SIGAH5-SIGAH5	ErythroidYS_main_object_training	ErythroidYS_CiteSeq_RNA_mito_removed	5.55982e-06	7.46329e-07	1.8998e-10	0.995929	8.11805e-08	3.04687e-05	3.31985e-06	1.06635e-05	0.000617844	1.48206e-09	8.74e-09	1.15145e-07	2.3831e-08	0.00340246	9.7959e-10
CCACCATAGGTCGCCT-1-SIGAH5-SIGAH5	FibroblastYS_main_object_training	FibroblastYS_CiteSeq_RNA_mito_removed	9.45169e-26	2.19139e-14	3.33936e-24	6.3725e-10	0.932355	5.68762e-18	3.31434e-14	1.35018e-19	3.91604e-24	1.75806e-15	2.2414e-05	2.20393e-24	5.12792e-28	5.70955e-18	0.0676224
CCACCATCATGATGCT-1-SIGAH5-SIGAH5	FibroblastYS_main_object_training	FibroblastYS_CiteSeq_RNA_mito_removed	2.0803e-26	1.47652e-15	1.41678e-24	1.8626e-10	0.985653	1.95301e-20	5.27018e-14	2.45031e-20	2.04274e-24	1.56126e-16	6.16491e-05	5.41706e-27	2.23884e-29	2.14376e-19	0.0142852
CCACCATGTACGTGTT-1-SIGAH5-SIGAH5	FibroblastYS_main_object_training	FibroblastYS_CiteSeq_RNA_mito_removed	7.84642e-16	1.15429e-08	9.00492e-14	3.08832e-08	0.776088	9.83965e-12	2.47798e-12	2.09915e-14	3.4733e-16	2.31642e-11	0.0422761	1.3549e-17	1.0206e-18	4.13014e-11	0.181635
CCACGAGAGCCTCTGG-1-SIGAH5-SIGAH5	FibroblastYS_main_object_training	MacrophageYS_CiteSeq_RNA_mito_removed	5.47232e-10	0.00323696	2.36338e-09	0.0677785	0.833319	6.68269e-08	1.43878e-05	2.57687e-08	4.58296e-09	1.1307e-07	3.06818e-06	1.35692e-11	3.51106e-13	8.87049e-06	0.0956386
CCACGAGAGGCACCAA-1-SIGAH5-SIGAH5	FibroblastYS_main_object_training	FibroblastYS_CiteSeq_RNA_mito_removed	2.15119e-19	1.31354e-12	6.7375e-18	8.22129e-10	0.978816	4.7042e-13	3.95701e-12	2.10069e-16	2.28509e-19	5.91128e-13	0.00544594	1.50188e-19	7.28241e-18	4.66505e-15	0.0157378
CCACGTTGTTGGCCGT-1-SIGAH5-SIGAH5	ErythroidYS_main_object_training	ErythroidYS_CiteSeq_RNA_mito_removed	5.29429e-06	3.59207e-05	7.98612e-10	0.994545	1.18449e-07	5.52247e-06	0.000170907	8.88901e-05	0.000135801	1.98927e-06	3.12673e-08	5.88414e-07	3.28933e-08	0.00501032	1.55672e-08
CCACTTGCACACAGAG-1-SIGAH5-SIGAH5	MKYS_main_object_training	MKYS_CiteSeq_RNA_mito_removed	3.02064e-17	5.12628e-15	3.69085e-14	2.02296e-10	2.15229e-10	2.50572e-09	1.87537e-13	1	1.46773e-14	4.34241e-10	1.40617e-15	4.31746e-22	3.39296e-19	5.04598e-09	4.80417e-12
CCACTTGGTACAATAG-1-SIGAH5-SIGAH5	EndodermYS_main_object_training	EndodermYS_CiteSeq_RNA_mito_removed	4.0412e-05	0.906542	1.50357e-06	0.0867353	0.00360128	9.50799e-08	1.71106e-09	1.41406e-07	6.01663e-07	7.46238e-08	0.000924199	4.05298e-09	3.21369e-07	6.16873e-05	0.00209245
CCACTTGTCGCCAACG-1-SIGAH5-SIGAH5	EndodermYS_main_object_training	EndodermYS_CiteSeq_RNA_mito_removed	1.14716e-06	0.985196	3.33968e-06	0.0136529	0.000162662	7.84964e-10	1.33307e-13	3.65156e-10	7.4382e-09	3.90017e-09	0.00043092	8.89081e-12	7.59493e-10	2.0474e-06	0.000550568
CCATAAGGTAGGGTAC-1-SIGAH5-SIGAH5	ProgenitorsYS_main_object_training	ProgenitorsYS_CiteSeq_RNA_mito_removed	0.254875	6.52403e-06	3.66345e-05	0.00237244	8.87192e-07	9.97221e-05	0.0590194	0.000141102	0.00148742	1.90772e-05	5.52113e-06	1.26956e-07	4.43333e-07	0.681936	5.77588e-07
CCATAAGTCAACGTGT-1-SIGAH5-SIGAH5	ErythroidYS_main_object_training	ErythroidYS_CiteSeq_RNA_mito_removed	1.55315e-05	3.38462e-06	7.76272e-10	0.994831	2.65495e-08	5.38153e-06	0.000379137	0.000162688	0.000229288	1.85062e-06	5.38246e-09	3.33749e-08	1.65662e-07	0.0043715	1.15789e-09
CCATAAGTCGCTTACC-1-SIGAH5-SIGAH5	FibroblastYS_main_object_training	FibroblastYS_CiteSeq_RNA_mito_removed	6.40172e-18	2.87394e-13	1.47352e-16	3.95162e-10	0.929441	8.46119e-12	1.31486e-13	1.80765e-15	3.55408e-17	4.95494e-13	0.000188312	7.78718e-20	5.08221e-17	2.73405e-14	0.0703709
CCATCACCACTTGTCC-1-SIGAH5-SIGAH5	EndodermYS_main_object_training	EndodermYS_CiteSeq_RNA_mito_removed	1.07081e-10	1	1.75964e-12	1.85722e-08	1.47369e-15	2.99468e-15	2.77814e-14	8.0133e-15	1.9116e-12	2.29306e-16	6.97191e-13	3.27617e-14	3.78825e-10	1.61372e-12	9.4767e-17
CCATCACGTCGCACAC-1-SIGAH5-SIGAH5	ErythroidYS_main_object_training	ErythroidYS_CiteSeq_RNA_mito_removed	5.05719e-06	5.30114e-07	1.21567e-11	0.998107	2.94348e-09	6.97716e-06	0.000147289	0.000104311	0.000316911	1.33577e-06	2.08342e-08	8.86797e-07	8.28357e-08	0.0013095	6.56555e-10
CCATCACGTTGGACCC-1-SIGAH5-SIGAH5	FibroblastYS_main_object_training	FibroblastYS_CiteSeq_RNA_mito_removed	1.54364e-12	9.81167e-07	1.87345e-12	0.000197502	0.9604	1.24043e-10	3.59726e-08	1.37016e-11	2.91551e-11	4.76826e-09	0.000279949	1.77976e-12	8.03148e-14	8.08979e-10	0.0391219
CCCAACTAGTTCACTG-1-SIGAH5-SIGAH5	MacrophageYS_main_object_training	MacrophageYS_CiteSeq_RNA_mito_removed	1.89432e-06	1.38935e-14	2.83837e-09	1.02441e-07	1.93675e-13	1.18376e-12	4.75175e-14	1.79973e-12	0.998923	3.43129e-11	1.90064e-12	0.00107451	8.47546e-07	3.02632e-12	2.72183e-14
CCCATTGGTTCTCGCT-1-SIGAH5-SIGAH5	MacrophageYS_main_object_training	MacrophageYS_CiteSeq_RNA_mito_removed	2.13078e-09	1.56921e-20	2.91508e-12	3.48345e-12	8.42739e-19	1.32362e-17	3.9674e-15	5.39059e-17	0.999993	3.07509e-13	3.30073e-15	4.0299e-07	6.44451e-06	1.53022e-18	2.61182e-20
CCCATTGGTTGAATCC-1-SIGAH5-SIGAH5	FibroblastYS_main_object_training	FibroblastYS_CiteSeq_RNA_mito_removed	1.0341e-25	9.47653e-17	1.92613e-22	2.03194e-10	0.698841	3.56373e-18	1.08494e-18	1.0479e-20	4.11019e-24	7.68498e-15	3.614e-05	5.35061e-25	4.14673e-29	7.58608e-18	0.301122
CCCATTGGTTGTTGTG-1-SIGAH5-SIGAH5	FibroblastYS_main_object_training	FibroblastYS_CiteSeq_RNA_mito_removed	1.65204e-13	4.64073e-09	7.00149e-12	2.38199e-05	0.84153	3.56249e-09	3.21294e-12	1.93425e-14	3.2344e-11	9.63523e-10	0.000183942	2.52216e-12	2.06893e-14	7.71008e-11	0.158262
CCCATTGTCAAACCCA-1-SIGAH5-SIGAH5	FibroblastYS_main_object_training	FibroblastYS_CiteSeq_RNA_mito_removed	1.38335e-13	1.0319e-09	1.01915e-12	1.10253e-05	0.715874	3.51607e-10	1.24362e-12	1.03074e-12	1.16377e-12	5.21045e-09	0.00935117	3.24656e-14	3.84009e-14	3.93592e-10	0.274764
CCCATTGTCCAACACA-1-SIGAH5-SIGAH5	ErythroidYS_main_object_training	ErythroidYS_CiteSeq_RNA_mito_removed	5.6054e-07	5.71784e-07	1.12157e-12	0.997884	4.09218e-09	3.3388e-06	5.40636e-05	0.000135924	1.38501e-05	5.68496e-08	1.78173e-09	5.52198e-09	4.45341e-10	0.00190763	1.86109e-10
CCCATTGTCGGCCCAA-1-SIGAH5-SIGAH5	ErythroidYS_main_object_training	ErythroidYS_CiteSeq_RNA_mito_removed	4.9983e-05	1.84293e-05	7.80433e-07	0.977417	3.22082e-06	1.86477e-05	4.6844e-05	8.61303e-05	0.0191726	2.55311e-06	1.75019e-08	3.48397e-06	5.52623e-06	0.00317384	5.83927e-07
CCCGAAGTCAGGACAG-1-SIGAH5-SIGAH5	FibroblastYS_main_object_training	FibroblastYS_CiteSeq_RNA_mito_removed	1.58317e-08	6.03887e-08	2.85366e-10	0.000201421	0.898887	8.06486e-07	1.87087e-07	1.0612e-11	3.73821e-06	1.98665e-07	0.000558195	1.1103e-07	7.55692e-08	1.57114e-08	0.100348
CCCGGAAAGGATCACG-1-SIGAH5-SIGAH5	FibroblastYS_main_object_training	FibroblastYS_CiteSeq_RNA_mito_removed	5.81946e-16	1.24518e-14	2.21346e-15	1.42797e-09	0.518478	2.38514e-12	6.00534e-13	1.11761e-13	8.06213e-18	1.1686e-11	0.00635885	1.20559e-21	1.73769e-18	3.19668e-12	0.475163
CCCGGAACATGTGGTT-1-SIGAH5-SIGAH5	FibroblastYS_main_object_training	FibroblastYS_CiteSeq_RNA_mito_removed	1.84654e-17	8.69508e-09	1.86437e-18	2.2185e-07	0.959357	3.62909e-13	1.80793e-08	9.55114e-15	1.86052e-15	1.29665e-11	1.55105e-05	1.41883e-16	2.21532e-18	4.65304e-12	0.0406276
CCCTAACTCGTGGTAT-1-SIGAH5-SIGAH5	MacrophageYS_main_object_training	MacrophageYS_CiteSeq_RNA_mito_removed	0.000267237	1.32565e-08	0.00136483	0.00103545	1.38837e-07	1.20812e-07	2.36426e-08	1.19732e-06	0.994198	1.46746e-05	1.20779e-08	0.00300358	0.00011242	1.81067e-06	3.28672e-08
CCCTCAACACTCCGAG-1-SIGAH5-SIGAH5	MacrophageYS_main_object_training	MacrophageYS_CiteSeq_RNA_mito_removed	8.6994e-06	1.61436e-15	1.56686e-09	1.80368e-09	5.95612e-15	2.23228e-13	5.06906e-16	1.67997e-13	0.952039	1.89522e-12	5.31614e-15	0.0479461	6.07541e-06	1.17016e-13	1.37717e-15
CCCTCTCCAGCTATTG-1-SIGAH5-SIGAH5	MacrophageYS_main_object_training	MacrophageYS_CiteSeq_RNA_mito_removed	1.50107e-06	3.47917e-19	1.18551e-09	1.92036e-10	6.00801e-15	2.15164e-15	1.18714e-15	5.06141e-15	0.99979	7.04751e-12	1.45527e-13	0.00020675	1.38274e-06	4.06897e-16	3.10724e-16
CCCTGATAGGACACTG-1-SIGAH5-SIGAH5	FibroblastYS_main_object_training	FibroblastYS_CiteSeq_RNA_mito_removed	1.12031e-20	1.24881e-12	3.3117e-20	2.57373e-08	0.845472	1.20657e-17	3.73299e-10	3.07854e-16	8.9775e-19	1.78224e-11	0.0828997	7.12989e-22	5.54184e-21	2.4723e-15	0.0716279
CCCTGATGTCTCGGAC-1-SIGAH5-SIGAH5	FibroblastYS_main_object_training	FibroblastYS_CiteSeq_RNA_mito_removed	7.37848e-22	1.83838e-12	8.48638e-19	5.70925e-08	0.620626	3.11025e-17	9.15351e-18	4.8473e-16	1.69226e-21	3.7875e-12	0.000243876	1.55933e-25	1.09408e-26	5.30764e-15	0.37913
CCCTTAGCACGGTCTG-1-SIGAH5-SIGAH5	MacrophageYS_main_object_training	MacrophageYS_CiteSeq_RNA_mito_removed	0.0142866	1.05231e-13	3.43841e-06	2.95366e-05	5.98264e-11	1.7478e-09	7.53328e-07	8.4938e-08	0.983397	2.30874e-07	2.14756e-09	0.00124312	0.0010393	2.11612e-07	6.67902e-12
CCCTTAGTCATCGACA-1-SIGAH5-SIGAH5	FibroblastYS_main_object_training	FibroblastYS_CiteSeq_RNA_mito_removed	6.69025e-12	4.06177e-07	1.48407e-09	0.00193187	0.520922	1.00169e-10	3.17583e-13	4.18341e-11	1.91393e-11	9.9719e-09	0.0015558	1.72872e-15	3.1818e-18	8.47669e-08	0.47559
CCCTTAGTCCACTGAA-1-SIGAH5-SIGAH5	FibroblastYS_main_object_training	FibroblastYS_CiteSeq_RNA_mito_removed	5.2396e-21	1.41013e-13	3.09719e-19	3.22839e-10	0.885291	2.99358e-14	7.0267e-14	1.68604e-16	4.60569e-21	4.07853e-14	0.000841617	6.92603e-23	4.87898e-23	1.06014e-14	0.113867
CCCTTAGTCCGGTAAT-1-SIGAH5-SIGAH5	ErythroidYS_main_object_training	ErythroidYS_CiteSeq_RNA_mito_removed	0.00037994	1.91003e-05	1.58073e-06	0.979135	5.46368e-06	7.15176e-05	0.00010578	0.00263227	0.0143449	7.79786e-06	6.62009e-07	5.83916e-07	1.36869e-05	0.00328178	1.46954e-07
CCGAACGGTAGTTCCA-1-SIGAH5-SIGAH5	ErythroidYS_main_object_training	ErythroidYS_CiteSeq_RNA_mito_removed	0.00346583	0.000316605	1.25674e-06	0.710123	9.03515e-06	0.0012869	0.00316614	0.0124946	0.000150511	8.63747e-06	3.81795e-05	8.61025e-08	0.000148185	0.268791	9.75113e-07
CCGATCTAGCGGATCA-1-SIGAH5-SIGAH5	Smooth_MuscleYS_main_object_training	Smooth_MuscleYS_CiteSeq_RNA_mito_removed	2.17006e-21	3.32075e-17	1.04808e-16	2.87101e-11	0.0191845	1.87602e-19	1.4447e-21	1.61902e-19	2.01679e-25	2.9161e-13	5.5348e-05	1.20085e-28	2.24964e-27	2.39959e-14	0.98076
CCGATCTAGTCTTCGA-1-SIGAH5-SIGAH5	MacrophageYS_main_object_training	MacrophageYS_CiteSeq_RNA_mito_removed	1.8766e-07	4.37051e-14	1.08344e-10	1.66619e-10	3.67472e-18	7.31809e-14	1.84497e-15	8.44987e-15	0.986182	3.09593e-12	3.86263e-15	0.0138148	2.55841e-06	2.31525e-14	9.59274e-19
CCGATCTAGTTGAATG-1-SIGAH5-SIGAH5	MacrophageYS_main_object_training	MacrophageYS_CiteSeq_RNA_mito_removed	0.00479962	2.7687e-16	8.27811e-08	1.99392e-07	2.42851e-16	2.12527e-11	1.53894e-13	4.38053e-11	0.941631	6.30043e-10	2.20445e-15	2.75306e-05	0.0535415	2.93668e-11	3.33925e-17
CCGATCTCAGTTCTAG-1-SIGAH5-SIGAH5	MacrophageYS_main_object_training	MacrophageYS_CiteSeq_RNA_mito_removed	3.29378e-06	3.96769e-16	1.03492e-08	1.79062e-08	3.19553e-13	1.26607e-14	1.41908e-14	3.53059e-13	0.999946	8.93404e-15	1.74364e-12	4.97098e-05	1.39254e-06	2.99788e-13	9.18874e-16
CCGATCTGTGTATCCA-1-SIGAH5-SIGAH5	MacrophageYS_main_object_training	MacrophageYS_CiteSeq_RNA_mito_removed	1.88165e-06	1.95761e-10	5.47322e-09	2.85987e-05	2.35967e-09	4.77942e-11	3.93002e-11	7.73986e-12	0.999967	5.31245e-13	3.90637e-12	2.67701e-06	3.01478e-07	1.06206e-10	2.13145e-10
CCGCAAGCATCTCAAG-1-SIGAH5-SIGAH5	MacrophageYS_main_object_training	MacrophageYS_CiteSeq_RNA_mito_removed	4.76041e-06	5.15241e-17	7.96507e-11	3.73856e-10	1.23382e-16	1.23622e-16	9.32925e-15	1.29908e-13	0.996058	4.07544e-13	4.60051e-14	0.00392125	1.60416e-05	1.18318e-14	4.53996e-18
CCGGACAGTTCCAGGC-1-SIGAH5-SIGAH5	FibroblastYS_main_object_training	FibroblastYS_CiteSeq_RNA_mito_removed	4.66131e-13	3.82955e-08	4.8258e-13	0.000185511	0.937775	5.29245e-11	1.42619e-08	1.69773e-12	9.84519e-12	2.93137e-09	0.000861716	2.06165e-13	3.61105e-15	2.29672e-10	0.0611779
CCGGGTAGTCGGAACA-1-SIGAH5-SIGAH5	FibroblastYS_main_object_training	FibroblastYS_CiteSeq_RNA_mito_removed	3.493e-11	4.79393e-08	4.95528e-12	8.65274e-05	0.91259	2.43702e-08	2.48297e-09	7.28396e-12	4.2901e-10	1.17667e-07	0.00332615	1.18165e-11	6.04372e-13	4.04754e-09	0.083997
CCGGTAGGTTCAAAGA-1-SIGAH5-SIGAH5	ErythroidYS_main_object_training	ErythroidYS_CiteSeq_RNA_mito_removed	3.2442e-05	2.24507e-06	1.62032e-07	0.982412	1.93476e-06	3.02784e-05	0.000245437	0.000176582	0.000796417	6.77675e-08	1.16197e-07	3.7659e-08	8.09248e-07	0.0163012	2.14992e-08
CCGGTGAGTTAACAGA-1-SIGAH5-SIGAH5	FibroblastYS_main_object_training	FibroblastYS_CiteSeq_RNA_mito_removed	4.17165e-11	1.4779e-09	1.62386e-10	2.87026e-05	0.817121	1.35686e-07	1.93124e-08	6.72523e-11	5.47878e-08	5.11684e-10	1.3906e-06	4.23399e-10	2.48005e-09	1.8775e-09	0.182849
CCGTAGGCAGCTCATA-1-SIGAH5-SIGAH5	FibroblastYS_main_object_training	FibroblastYS_CiteSeq_RNA_mito_removed	1.13284e-13	1.4988e-09	6.93075e-11	4.42659e-07	0.95681	1.70045e-10	2.38552e-10	5.59701e-13	2.40811e-13	5.63932e-10	0.000277897	9.39101e-16	6.86073e-14	1.16996e-10	0.0429115
CCGTGAGAGTCGCCAC-1-SIGAH5-SIGAH5	FibroblastYS_main_object_training	FibroblastYS_CiteSeq_RNA_mito_removed	2.27767e-19	9.09038e-15	2.37162e-16	5.58608e-09	0.956858	2.06878e-13	1.47226e-13	5.6963e-17	9.84018e-16	4.11105e-12	2.84039e-05	3.90513e-18	3.0468e-18	3.50999e-15	0.0431131
CCGTGAGCAGCTGCCA-1-SIGAH5-SIGAH5	FibroblastYS_main_object_training	FibroblastYS_CiteSeq_RNA_mito_removed	4.41682e-18	4.28778e-12	1.19467e-19	1.28722e-08	0.875039	5.34215e-14	4.46799e-12	2.77967e-16	2.47376e-16	7.08152e-15	0.000756916	7.49943e-19	5.07481e-19	2.54275e-15	0.124205
CCGTGAGCAGTAACAA-1-SIGAH5-SIGAH5	ErythroidYS_main_object_training	ErythroidYS_CiteSeq_RNA_mito_removed	2.63933e-06	5.24825e-07	3.97798e-12	0.998368	2.33423e-09	8.08445e-06	7.50217e-06	3.4876e-05	0.00111241	1.04147e-06	5.21151e-09	1.41926e-06	5.52061e-08	0.000463273	7.149e-10
CCGTTCAAGCAGTAAT-1-SIGAH5-SIGAH5	FibroblastYS_main_object_training	FibroblastYS_CiteSeq_RNA_mito_removed	3.26574e-22	3.61024e-12	8.57114e-21	3.46264e-09	0.983684	5.27344e-15	1.23787e-12	6.27358e-17	2.69265e-20	3.1032e-13	0.000196416	2.83113e-22	1.1603e-22	2.98392e-15	0.0161193
CCGTTCACAAACCATC-1-SIGAH5-SIGAH5	MacrophageYS_main_object_training	MacrophageYS_CiteSeq_RNA_mito_removed	1.20784e-05	1.08942e-20	9.09678e-10	1.99444e-10	5.28362e-17	1.85614e-14	2.45578e-16	3.81214e-15	0.99476	3.24281e-14	9.59765e-17	0.00521178	1.62036e-05	1.1054e-14	4.41028e-19
CCGTTCAGTTGAATCC-1-SIGAH5-SIGAH5	FibroblastYS_main_object_training	FibroblastYS_CiteSeq_RNA_mito_removed	5.14104e-20	4.48928e-12	2.39342e-18	2.15873e-10	0.958506	9.84778e-15	1.8818e-10	5.60943e-16	2.50314e-18	2.301e-14	0.017593	2.45982e-20	9.62957e-18	1.11108e-15	0.023901
CCTAAGACAGCAGTCC-1-SIGAH5-SIGAH5	ErythroidYS_main_object_training	ErythroidYS_CiteSeq_RNA_mito_removed	1.68406e-05	1.6618e-05	2.75088e-09	0.996155	2.2459e-07	9.57625e-06	4.33941e-05	0.000185086	0.00129397	2.68891e-06	7.91024e-09	8.92226e-08	2.98422e-07	0.00227668	3.86301e-09
CCTAAGAGTGGATACG-1-SIGAH5-SIGAH5	ErythroidYS_main_object_training	FibroblastYS_CiteSeq_RNA_mito_removed	0.00349854	0.00100439	2.14371e-05	0.621847	0.134279	0.00119554	0.000345059	0.00131228	0.00480028	0.000153177	0.0633242	6.42711e-06	2.55043e-05	0.0325595	0.135628
CCTAAGATCGCTACAA-1-SIGAH5-SIGAH5	Smooth_MuscleYS_main_object_training	FibroblastYS_CiteSeq_RNA_mito_removed	5.9651e-17	1.17439e-14	4.43928e-15	9.56118e-09	0.454185	2.29164e-12	6.80194e-12	2.7084e-15	2.1752e-16	1.57949e-11	0.000912669	6.27178e-19	5.17383e-16	1.00763e-12	0.544903
CCTACGTGTAGCGTCC-1-SIGAH5-SIGAH5	Smooth_MuscleYS_main_object_training	FibroblastYS_CiteSeq_RNA_mito_removed	1.57826e-09	1.42793e-09	8.12899e-09	7.66094e-05	0.233415	1.00776e-07	6.72724e-12	1.75427e-10	3.64255e-08	1.0915e-06	0.000835206	2.56084e-11	4.04935e-11	3.96658e-07	0.765672
CCTATCGCACAGAGAC-1-SIGAH5-SIGAH5	FibroblastYS_main_object_training	FibroblastYS_CiteSeq_RNA_mito_removed	9.00719e-15	8.90722e-11	1.66555e-14	4.3295e-07	0.949927	2.24052e-11	7.69704e-12	1.6788e-14	2.91415e-12	3.20364e-10	0.000317998	1.53659e-14	7.79886e-14	3.61921e-12	0.0497548
CCTATCGCACGGATCC-1-SIGAH5-SIGAH5	FibroblastYS_main_object_training	FibroblastYS_CiteSeq_RNA_mito_removed	2.23581e-10	4.68213e-06	1.06081e-09	0.000498977	0.955534	6.85251e-06	3.30045e-07	1.72735e-10	1.68746e-07	1.80781e-07	2.90398e-05	6.5332e-09	1.29917e-08	7.23376e-08	0.0439252
CCTCAACGTGTCGATT-1-SIGAH5-SIGAH5	FibroblastYS_main_object_training	FibroblastYS_CiteSeq_RNA_mito_removed	3.8859e-16	7.85963e-12	1.64643e-15	2.57975e-08	0.989733	5.33427e-11	3.35448e-10	5.19352e-15	2.87187e-15	6.63015e-12	0.00197466	3.44462e-16	1.17244e-14	4.29715e-13	0.00829232
CCTCACAGTATCGAGG-1-SIGAH5-SIGAH5	FibroblastYS_main_object_training	FibroblastYS_CiteSeq_RNA_mito_removed	1.16958e-10	4.2317e-10	1.1269e-10	5.26671e-07	0.743746	1.35306e-09	7.99225e-11	7.03565e-12	9.20026e-11	9.57653e-11	0.00421427	2.03595e-12	1.88973e-11	3.37842e-10	0.252039
CCTCAGTCATCGATAC-1-SIGAH5-SIGAH5	MacrophageYS_main_object_training	MacrophageYS_CiteSeq_RNA_mito_removed	0.000540188	1.08904e-11	3.34694e-07	1.6562e-05	3.50796e-11	1.17591e-08	4.05123e-08	5.09307e-08	0.998924	1.75367e-08	7.9792e-10	0.000192191	0.00032627	9.33068e-08	1.82276e-13
CCTCATGAGTCACACT-1-SIGAH5-SIGAH5	MacrophageYS_main_object_training	MacrophageYS_CiteSeq_RNA_mito_removed	2.39504e-08	3.55729e-17	8.95014e-12	2.01661e-11	1.25783e-17	3.05416e-15	4.63126e-16	5.8206e-17	0.960717	9.3989e-15	1.10542e-18	0.0392778	5.53126e-06	4.81554e-16	5.92203e-19
CCTCATGCAGTGGCTC-1-SIGAH5-SIGAH5	FibroblastYS_main_object_training	FibroblastYS_CiteSeq_RNA_mito_removed	2.45997e-16	1.4983e-11	9.49193e-16	8.08681e-07	0.956495	2.47227e-13	1.71128e-10	1.04198e-16	1.803e-11	9.20152e-11	0.00111274	1.1591e-12	4.1332e-14	6.53552e-15	0.0423919
CCTCCAACAAGGTCGA-1-SIGAH5-SIGAH5	FibroblastYS_main_object_training	FibroblastYS_CiteSeq_RNA_mito_removed	4.62734e-11	7.44059e-12	4.33225e-12	1.69828e-06	0.888962	8.354e-11	5.35788e-08	4.36656e-12	3.22412e-08	7.85562e-11	0.110707	5.78694e-12	2.49125e-09	2.39047e-12	0.000329553
CCTCCAAGTACAGTAA-1-SIGAH5-SIGAH5	FibroblastYS_main_object_training	FibroblastYS_CiteSeq_RNA_mito_removed	4.25857e-27	2.9953e-16	4.10016e-23	5.6874e-12	0.999982	6.61513e-20	1.92658e-14	7.63728e-21	3.81386e-26	1.15649e-19	1.6617e-06	1.61448e-30	1.47119e-28	1.78346e-19	1.68115e-05
CCTCCAAGTCACAGAG-1-SIGAH5-SIGAH5	ErythroidYS_main_object_training	ErythroidYS_CiteSeq_RNA_mito_removed	2.16021e-06	2.9106e-08	9.76636e-11	0.993716	1.84675e-07	5.96955e-06	5.02368e-09	2.60219e-06	0.00601859	2.55478e-09	1.44677e-09	6.72104e-08	4.56148e-09	0.000254478	1.32394e-08
CCTCCTCGTGCAGTGA-1-SIGAH5-SIGAH5	Smooth_MuscleYS_main_object_training	FibroblastYS_CiteSeq_RNA_mito_removed	1.60596e-17	1.76885e-09	4.67367e-15	8.28325e-07	0.461126	5.74744e-14	2.29262e-16	8.93034e-15	9.19653e-19	2.14457e-10	0.000631092	7.28344e-23	3.13377e-23	3.40914e-11	0.538242
CCTCTAGGTTATGTGC-1-SIGAH5-SIGAH5	MacrophageYS_main_object_training	MacrophageYS_CiteSeq_RNA_mito_removed	7.67609e-07	6.74894e-22	1.79899e-13	2.44622e-12	8.30471e-20	8.41348e-17	4.95526e-18	1.79032e-15	0.999697	2.53511e-14	1.58449e-17	8.55796e-05	0.000217098	1.94876e-17	1.03307e-20
CCTCTCCCATGACTCA-1-SIGAH5-SIGAH5	ErythroidYS_main_object_training	ErythroidYS_CiteSeq_RNA_mito_removed	1.66658e-05	1.28097e-06	1.63202e-10	0.997255	8.85368e-09	7.9084e-06	5.44511e-05	0.000127517	0.000506421	1.03885e-06	7.93919e-08	9.07267e-07	1.51418e-07	0.00202863	1.98483e-09
CCTGCATTCGGCATAT-1-SIGAH5-SIGAH5	ErythroidYS_main_object_training	ErythroidYS_CiteSeq_RNA_mito_removed	4.93284e-07	1.54192e-06	4.95767e-11	0.994463	5.56468e-08	1.48567e-06	1.13696e-06	4.86869e-06	0.00505659	6.59599e-08	2.38911e-10	2.21722e-06	1.72213e-08	0.000468855	3.09926e-09
CCTGTTGGTGAGTAGC-1-SIGAH5-SIGAH5	FibroblastYS_main_object_training	FibroblastYS_CiteSeq_RNA_mito_removed	9.51557e-26	7.08145e-17	2.05744e-23	1.72773e-13	0.987714	2.38412e-20	1.61316e-16	6.38985e-22	1.12225e-26	7.88162e-17	0.00226428	1.61845e-28	3.30535e-27	3.76368e-20	0.0100219
CCTGTTGGTTTACCAG-1-SIGAH5-SIGAH5	ErythroidYS_main_object_training	ErythroidYS_CiteSeq_RNA_mito_removed	2.61197e-07	2.57162e-07	7.66802e-11	0.99642	1.65255e-07	1.19507e-07	3.84868e-06	4.58846e-06	0.00349916	2.68033e-07	1.14875e-10	4.08734e-07	5.95539e-09	7.05942e-05	3.27581e-08
CCTTCAGAGACTGAGC-1-SIGAH5-SIGAH5	ErythroidYS_main_object_training	ErythroidYS_CiteSeq_RNA_mito_removed	2.11651e-07	2.10636e-07	2.36769e-10	0.998689	1.04155e-07	5.62227e-07	7.55037e-06	4.41608e-06	0.000172271	1.08675e-08	1.12499e-10	1.90829e-09	5.11589e-09	0.00112602	9.03886e-10
CCTTCAGCAGCGTTTA-1-SIGAH5-SIGAH5	MKYS_main_object_training	MacrophageYS_CiteSeq_RNA_mito_removed	0.000198057	1.81601e-05	8.85629e-05	0.106659	8.39828e-05	0.00374872	0.00112952	0.747844	0.000132883	6.88136e-06	0.000149726	4.17666e-09	3.45845e-05	0.139904	1.06991e-06
CCTTCAGCATTGAGCT-1-SIGAH5-SIGAH5	MacrophageYS_main_object_training	MacrophageYS_CiteSeq_RNA_mito_removed	3.3471e-07	1.4301e-15	1.28097e-10	2.26385e-08	7.82108e-16	1.66005e-13	1.76825e-12	4.62141e-12	0.998958	8.60832e-09	1.54688e-11	5.43259e-05	0.0009874	6.1645e-13	1.31716e-16
CCTTGTGAGAGGTTAT-1-SIGAH5-SIGAH5	ErythroidYS_main_object_training	ErythroidYS_CiteSeq_RNA_mito_removed	9.46731e-07	5.46011e-07	6.55301e-13	0.999123	7.85784e-09	1.05642e-06	5.12279e-05	0.000290998	3.16264e-05	9.86527e-09	1.20893e-09	6.41164e-08	7.06876e-11	0.000500212	2.97347e-09
CCTTGTGCAACCTATG-1-SIGAH5-SIGAH5	ErythroidYS_main_object_training	ErythroidYS_CiteSeq_RNA_mito_removed	1.15561e-05	1.90583e-06	8.62292e-09	0.992382	7.38377e-07	8.70548e-06	3.49901e-05	0.000253558	0.00397616	1.08833e-06	9.8495e-09	7.16257e-08	4.12186e-07	0.00332854	1.26101e-08
CCTTGTGTCACCGCTT-1-SIGAH5-SIGAH5	FibroblastYS_main_object_training	FibroblastYS_CiteSeq_RNA_mito_removed	1.19372e-10	1.03073e-05	4.78241e-10	0.00351073	0.892096	1.02254e-08	2.39472e-08	6.09215e-10	3.70249e-09	3.3503e-08	0.000177278	8.08465e-12	1.11111e-10	1.80022e-07	0.104205
CCTTGTGTCGATTTCT-1-SIGAH5-SIGAH5	ErythroidYS_main_object_training	ErythroidYS_CiteSeq_RNA_mito_removed	4.051e-06	2.00071e-06	8.12456e-12	0.999247	2.10856e-09	1.59407e-06	1.15422e-05	1.96746e-05	0.000426774	2.04364e-07	1.84445e-08	6.92587e-07	5.0361e-08	0.000285907	4.82084e-10
CCTTTGGAGCAGGCTA-1-SIGAH5-SIGAH5	MacrophageYS_main_object_training	MacrophageYS_CiteSeq_RNA_mito_removed	3.8682e-08	6.55928e-16	1.70601e-12	3.89664e-11	3.76118e-18	1.30384e-14	1.41618e-16	4.42802e-15	0.998083	7.29058e-14	7.00777e-16	0.00189593	2.10944e-05	5.35108e-16	3.20508e-19
CCTTTGGAGTTTGCTG-1-SIGAH5-SIGAH5	FibroblastYS_main_object_training	FibroblastYS_CiteSeq_RNA_mito_removed	3.57786e-26	1.32786e-19	1.2868e-24	1.78596e-12	0.714187	1.76286e-19	7.42871e-17	1.8211e-21	1.88636e-26	1.05757e-15	0.00534886	9.37215e-27	2.75103e-26	1.6494e-19	0.280464
CCTTTGGTCGATCCAA-1-SIGAH5-SIGAH5	FibroblastYS_main_object_training	FibroblastYS_CiteSeq_RNA_mito_removed	8.51826e-21	1.55286e-08	1.94228e-19	1.16421e-07	0.98783	3.02054e-16	7.03862e-13	6.01792e-18	5.70425e-19	5.33377e-14	0.00161766	2.3845e-20	2.20731e-22	1.5945e-15	0.0105522
CGAAGGACAAACCATC-1-SIGAH5-SIGAH5	FibroblastYS_main_object_training	FibroblastYS_CiteSeq_RNA_mito_removed	8.86603e-18	2.24305e-12	1.43817e-17	1.73806e-09	0.924079	4.54337e-13	1.63557e-09	3.55616e-14	5.46664e-18	6.96931e-13	0.00504912	2.68249e-21	1.01672e-17	1.50031e-13	0.0708717
CGAAGGATCGACACCG-1-SIGAH5-SIGAH5	FibroblastYS_main_object_training	FibroblastYS_CiteSeq_RNA_mito_removed	6.13693e-19	1.006e-13	1.00971e-18	3.6227e-12	0.960305	4.08735e-14	9.06182e-11	1.93049e-17	3.02028e-18	2.87324e-14	0.0324665	2.33966e-20	1.75513e-16	5.19174e-17	0.00722812
CGAAGTTCAAACACCT-1-SIGAH5-SIGAH5	FibroblastYS_main_object_training	FibroblastYS_CiteSeq_RNA_mito_removed	4.78902e-11	1.7817e-08	4.91554e-12	3.04941e-05	0.783586	1.02753e-09	5.18324e-12	8.51398e-12	2.06445e-07	1.44049e-10	0.00121349	9.32604e-09	3.15591e-11	4.32158e-11	0.21517
CGAAGTTGTAGTCACT-1-SIGAH5-SIGAH5	LymphoidYS_main_object_training	LymphoidYS_CiteSeq_RNA_mito_removed	3.82048e-05	2.46303e-08	2.6159e-07	1.43397e-05	1.90639e-10	2.60776e-06	0.960964	1.81175e-05	1.47648e-08	3.51391e-06	1.63812e-07	2.04741e-13	6.16804e-10	0.0389589	7.24537e-11
CGACAGCGTGTCACAT-1-SIGAH5-SIGAH5	ErythroidYS_main_object_training	ErythroidYS_CiteSeq_RNA_mito_removed	2.1819e-05	1.09659e-05	5.194e-10	0.968008	3.81524e-08	7.06778e-06	0.00042202	0.000405246	4.34455e-05	1.4898e-07	2.05358e-08	5.04176e-09	2.83402e-08	0.0310816	5.71866e-10
CGAGAAGCAAAGCTCT-1-SIGAH5-SIGAH5	FibroblastYS_main_object_training	FibroblastYS_CiteSeq_RNA_mito_removed	7.31899e-16	9.99173e-09	8.16223e-14	9.8564e-08	0.916003	1.80522e-09	4.39234e-13	4.93383e-15	7.10902e-15	7.19772e-12	7.89514e-05	1.45812e-15	2.84526e-16	1.67539e-11	0.0839182
CGAGAAGCATCGGAGA-1-SIGAH5-SIGAH5	EndodermYS_main_object_training	EndodermYS_CiteSeq_RNA_mito_removed	2.99606e-09	1	3.10163e-12	1.01139e-08	4.0309e-14	4.11861e-14	9.50871e-18	2.22969e-15	6.62639e-11	1.93476e-16	4.40237e-14	1.32784e-12	1.28114e-08	1.74857e-12	5.88689e-15
CGAGAAGTCTATTTCG-1-SIGAH5-SIGAH5	FibroblastYS_main_object_training	FibroblastYS_CiteSeq_RNA_mito_removed	3.66302e-09	8.10267e-08	4.2257e-07	0.0002321	0.940284	3.32668e-07	1.12239e-05	6.63048e-08	1.84092e-08	6.07142e-07	0.00788107	1.5062e-12	5.94754e-09	1.43979e-06	0.0515886
CGAGGAATCGAGATGG-1-SIGAH5-SIGAH5	ErythroidYS_main_object_training	FibroblastYS_CiteSeq_RNA_mito_removed	0.000109079	9.24526e-06	0.0119556	0.452883	0.215097	0.000370325	7.12204e-08	0.00231894	0.00228659	5.98908e-05	0.0339616	5.28609e-08	1.48994e-06	0.00285995	0.278087
CGAGGCTCACCGTCTT-1-SIGAH5-SIGAH5	MesotheliumYS_main_object_training	FibroblastYS_CiteSeq_RNA_mito_removed	2.68995e-19	3.86173e-11	4.50895e-18	6.43615e-08	0.392663	7.29831e-16	1.51929e-11	3.7828e-16	5.52271e-19	1.21261e-10	0.589057	4.13033e-22	6.52563e-23	1.6713e-14	0.0182794
CGAGGCTTCGAGTTGT-1-SIGAH5-SIGAH5	ErythroidYS_main_object_training	ErythroidYS_CiteSeq_RNA_mito_removed	1.8832e-05	2.1209e-06	1.03092e-10	0.993327	1.60177e-08	5.66193e-05	0.000248511	0.00121609	0.000249758	1.04582e-07	1.78897e-08	3.44271e-09	6.56113e-07	0.00488055	5.13139e-11
CGATCGGAGTTGAATG-1-SIGAH5-SIGAH5	ProgenitorsYS_main_object_training	ProgenitorsYS_CiteSeq_RNA_mito_removed	0.147865	8.2582e-07	0.00110702	0.0611573	8.57476e-08	0.000378906	8.20148e-05	0.00542471	0.00237531	3.17813e-06	3.78098e-08	1.57115e-09	5.37774e-06	0.7816	6.51952e-10
CGATCGGTCATCTATC-1-SIGAH5-SIGAH5	ErythroidYS_main_object_training	FibroblastYS_CiteSeq_RNA_mito_removed	3.8337e-05	0.000422704	5.11203e-06	0.63563	0.275154	0.00186098	0.00145723	0.00377721	0.0182497	9.47963e-05	0.00823965	4.2376e-05	4.38793e-05	0.00127689	0.0537074
CGATCGGTCTACCAGA-1-SIGAH5-SIGAH5	ErythroidYS_main_object_training	ErythroidYS_CiteSeq_RNA_mito_removed	5.8124e-07	1.93856e-07	1.73206e-12	0.999241	3.63136e-09	9.89696e-07	3.49274e-05	0.00020258	0.000404351	4.54309e-09	3.62993e-09	1.46171e-07	2.25173e-09	0.00011486	2.30199e-09
CGATGCGCACATTCTT-1-SIGAH5-SIGAH5	MacrophageYS_main_object_training	MonocyteYS_CiteSeq_RNA_mito_removed	0.00468472	1.05634e-08	1.22691e-05	0.000556429	2.23782e-08	5.30391e-05	1.48879e-05	4.94206e-09	0.571614	0.000284077	2.47017e-09	1.852e-07	0.421364	0.00141597	8.40653e-09
CGATGCGCATGAAGCG-1-SIGAH5-SIGAH5	EndodermYS_main_object_training	EndodermYS_CiteSeq_RNA_mito_removed	2.27531e-12	1	9.2116e-15	5.84333e-12	6.5816e-18	8.74589e-19	3.47126e-18	1.11628e-18	1.39567e-15	5.97692e-23	5.36576e-16	8.18708e-16	8.91706e-13	5.23731e-17	4.15781e-19
CGATGGCTCCAAGCCG-1-SIGAH5-SIGAH5	ErythroidYS_main_object_training	ErythroidYS_CiteSeq_RNA_mito_removed	3.69236e-06	3.18083e-07	3.59746e-11	0.996243	1.4301e-08	1.48033e-05	2.97029e-05	4.64034e-05	0.000228106	1.36216e-08	8.01265e-09	5.94771e-08	1.65213e-08	0.00343413	4.40275e-10
CGCAGGTCACACCTTC-1-SIGAH5-SIGAH5	EndodermYS_main_object_training	EndodermYS_CiteSeq_RNA_mito_removed	9.01086e-11	1	8.02945e-14	2.13383e-09	1.30681e-15	6.12712e-15	7.24489e-18	3.39767e-16	5.72849e-13	1.97048e-17	1.27958e-14	7.02834e-15	7.9611e-10	2.29553e-13	1.60503e-16
CGCAGGTTCAGTGTCA-1-SIGAH5-SIGAH5	LymphoidYS_main_object_training	LymphoidYS_CiteSeq_RNA_mito_removed	0.000650396	9.58288e-07	1.1983e-05	0.00398404	7.11246e-06	1.30933e-05	0.986182	2.25646e-05	3.59116e-05	0.00045424	9.53749e-05	6.83089e-09	3.32948e-07	0.00854054	1.65136e-06
CGCAGGTTCCTCTGCA-1-SIGAH5-SIGAH5	FibroblastYS_main_object_training	FibroblastYS_CiteSeq_RNA_mito_removed	5.73116e-10	4.81607e-09	6.14322e-10	0.000169385	0.698041	1.99819e-08	1.15201e-10	4.93869e-11	9.27653e-09	1.60784e-08	0.00343335	4.34375e-10	6.51404e-11	2.21142e-08	0.298356
CGCATAAGTAATGATG-1-SIGAH5-SIGAH5	FibroblastYS_main_object_training	FibroblastYS_CiteSeq_RNA_mito_removed	1.31371e-13	9.86498e-11	9.98333e-14	6.56831e-08	0.929852	1.28296e-11	3.63712e-09	3.87749e-14	4.73763e-12	1.82411e-11	0.0146279	7.91148e-15	6.05416e-12	9.76421e-13	0.0555204
CGCATGGCAACTCGAT-1-SIGAH5-SIGAH5	MonocyteYS_main_object_training	MonocyteYS_CiteSeq_RNA_mito_removed	0.0129521	2.77868e-05	3.65691e-05	0.039796	1.03834e-06	0.00407251	0.0113726	3.48473e-05	0.252797	0.0037483	2.27417e-05	4.58964e-07	0.416469	0.258669	2.0454e-07
CGCCAGAAGTGGATAT-1-SIGAH5-SIGAH5	Smooth_MuscleYS_main_object_training	FibroblastYS_CiteSeq_RNA_mito_removed	2.01933e-20	1.03932e-12	1.1168e-16	8.78708e-10	0.269599	3.36301e-15	1.93413e-19	6.28812e-17	1.05548e-22	1.0821e-12	0.00107962	2.93188e-26	3.45709e-26	1.05184e-13	0.729321
CGCCATTAGATGCTTC-1-SIGAH5-SIGAH5	ErythroidYS_main_object_training	ErythroidYS_CiteSeq_RNA_mito_removed	1.0434e-05	2.27556e-06	1.59962e-09	0.995749	1.87047e-07	1.32287e-05	0.000126232	4.41559e-05	0.000612774	2.8578e-08	8.91159e-09	9.68467e-08	7.57308e-08	0.00344189	5.51922e-09
CGCGTGAGTACATACC-1-SIGAH5-SIGAH5	ProgenitorsYS_main_object_training	LymphoidYS_CiteSeq_RNA_mito_removed	0.000204591	4.96687e-05	5.7387e-07	0.00137314	5.15474e-08	0.000797257	0.39513	0.00155752	1.96728e-06	1.22647e-07	7.10262e-09	3.37632e-13	2.8923e-08	0.600885	1.99717e-10
CGGAACCAGCCTTTGA-1-SIGAH5-SIGAH5	MacrophageYS_main_object_training	MacrophageYS_CiteSeq_RNA_mito_removed	6.21114e-06	9.6144e-15	2.84889e-12	1.84355e-09	1.579e-16	1.04728e-14	2.39304e-13	1.57239e-13	0.998107	3.8628e-12	4.85979e-13	0.00185982	2.66593e-05	5.25113e-14	3.02241e-17
CGGAACCAGGTGCCTC-1-SIGAH5-SIGAH5	ErythroidYS_main_object_training	ErythroidYS_CiteSeq_RNA_mito_removed	9.84069e-06	2.22532e-06	2.73981e-09	0.995141	2.2668e-07	5.56016e-06	0.00025798	0.000126323	0.000307208	2.27774e-06	1.46721e-07	3.54734e-07	2.31906e-07	0.00414617	3.39762e-08
CGGAACCTCGATCCAA-1-SIGAH5-SIGAH5	MacrophageYS_main_object_training	MacrophageYS_CiteSeq_RNA_mito_removed	3.84799e-05	1.4116e-13	3.62581e-09	4.82721e-08	2.78884e-14	8.69439e-14	3.79049e-12	5.75438e-13	0.972988	1.76289e-11	1.23154e-11	0.0268306	0.000142485	6.19754e-13	2.85455e-15
CGGAACCTCTCCTGAC-1-SIGAH5-SIGAH5	MacrophageYS_main_object_training	MacrophageYS_CiteSeq_RNA_mito_removed	8.77566e-07	1.01941e-14	3.66544e-09	1.97665e-09	3.01103e-14	4.68626e-12	4.95423e-15	1.61993e-13	0.995812	3.85042e-12	2.69052e-15	0.00417003	1.66985e-05	9.49448e-14	3.10222e-15
CGGAATTAGAAATCCA-1-SIGAH5-SIGAH5	ErythroidYS_main_object_training	ErythroidYS_CiteSeq_RNA_mito_removed	3.04758e-07	5.14997e-07	3.52945e-10	0.995409	2.44454e-07	3.1924e-07	9.11947e-06	9.79411e-06	0.00430986	1.95147e-06	9.52974e-11	3.51394e-07	4.36118e-09	0.000258545	5.53074e-08
CGGAATTCATCCGCGA-1-SIGAH5-SIGAH5	ErythroidYS_main_object_training	FibroblastYS_CiteSeq_RNA_mito_removed	0.000188883	0.000302702	1.34326e-05	0.724939	0.179858	0.000924996	0.000183173	0.000824832	0.00255701	1.53637e-05	0.057985	1.09481e-05	3.0668e-05	0.00101343	0.031152
CGGAATTGTCGTGGTC-1-SIGAH5-SIGAH5	Smooth_MuscleYS_main_object_training	Smooth_MuscleYS_CiteSeq_RNA_mito_removed	3.21206e-18	1.89646e-10	1.5508e-15	1.25773e-07	0.115754	7.06655e-14	6.8327e-19	5.69659e-15	5.68903e-20	4.07608e-11	0.0985194	4.08858e-22	4.77276e-23	1.42609e-12	0.785727
CGGAGAAAGGATCACG-1-SIGAH5-SIGAH5	FibroblastYS_main_object_training	FibroblastYS_CiteSeq_RNA_mito_removed	2.12666e-26	1.73699e-17	5.87075e-26	6.80261e-13	0.962881	3.14182e-18	6.72295e-14	4.74372e-21	2.80881e-24	4.47835e-18	5.01808e-05	2.7907e-25	1.54758e-25	6.19939e-20	0.0370693
CGGAGAACAATCTAGC-1-SIGAH5-SIGAH5	EndodermYS_main_object_training	EndodermYS_CiteSeq_RNA_mito_removed	4.96209e-10	1	7.36226e-12	6.81257e-10	3.19209e-14	4.62806e-16	1.91811e-19	4.58879e-17	5.74449e-12	1.9453e-19	2.59758e-13	2.5025e-12	1.05111e-10	1.07766e-14	3.75046e-15
CGGAGAAGTCGCATTA-1-SIGAH5-SIGAH5	MacrophageYS_main_object_training	MacrophageYS_CiteSeq_RNA_mito_removed	2.96415e-07	1.94026e-16	4.55106e-10	5.88218e-09	5.51596e-15	2.18906e-16	1.41483e-17	2.39895e-14	0.573519	5.16479e-12	9.57167e-14	0.42648	2.15157e-08	2.76221e-14	4.40206e-16
CGGAGAATCGCACGAC-1-SIGAH5-SIGAH5	MKYS_main_object_training	MKYS_CiteSeq_RNA_mito_removed	4.22977e-11	4.41489e-09	4.00663e-10	8.50088e-05	3.6468e-05	1.25382e-05	5.76657e-11	0.999791	6.23373e-10	7.2708e-08	4.6468e-10	4.8883e-17	1.71938e-13	7.45089e-05	3.18655e-07
CGGAGAATCGTCAGAT-1-SIGAH5-SIGAH5	EndodermYS_main_object_training	EndodermYS_CiteSeq_RNA_mito_removed	3.2198e-09	1	1.26535e-12	2.99944e-07	1.35753e-13	2.29961e-13	5.88708e-15	4.53105e-14	4.28815e-10	1.18464e-15	6.71083e-11	9.77589e-12	7.88847e-09	3.42683e-12	1.37759e-14
CGGCAGTGTGTCTTGA-1-SIGAH5-SIGAH5	FibroblastYS_main_object_training	FibroblastYS_CiteSeq_RNA_mito_removed	1.21585e-16	1.24906e-11	7.55618e-16	7.65792e-08	0.945145	3.26626e-09	5.57006e-09	1.61285e-13	7.52944e-14	2.153e-11	0.000524705	9.96158e-16	2.77511e-14	1.19596e-12	0.0543307
CGGGACTAGGTTCTAC-1-SIGAH5-SIGAH5	LymphoidYS_main_object_training	LymphoidYS_CiteSeq_RNA_mito_removed	0.000507897	9.66432e-05	7.84109e-06	0.00158997	1.11559e-07	4.61591e-05	0.819403	0.000258586	3.14834e-06	2.19951e-05	3.64088e-06	2.07138e-10	4.25628e-08	0.178061	3.61963e-08
CGGGCATAGGATTTAG-1-SIGAH5-SIGAH5	ErythroidYS_main_object_training	ErythroidYS_CiteSeq_RNA_mito_removed	1.25179e-06	1.77409e-07	7.98598e-12	0.998575	1.06102e-08	6.64134e-06	6.64892e-06	3.4886e-05	0.000747173	2.67363e-07	4.894e-09	8.447e-07	2.71452e-08	0.00062672	1.6375e-09
CGGGCATCAGCAGTTT-1-SIGAH5-SIGAH5	ErythroidYS_main_object_training	ErythroidYS_CiteSeq_RNA_mito_removed	0.000971102	0.00360051	2.39833e-07	0.97958	2.28728e-06	2.9461e-05	0.00444171	1.47127e-05	0.00718823	4.1485e-06	1.25819e-06	8.76515e-06	4.93242e-05	0.00410744	5.37094e-07
CGGGCATGTACGACAG-1-SIGAH5-SIGAH5	EndodermYS_main_object_training	EndodermYS_CiteSeq_RNA_mito_removed	1.7088e-07	0.999999	3.13208e-12	1.03722e-07	9.24263e-14	1.08876e-15	3.27668e-16	4.60655e-15	2.74378e-07	2.48143e-17	1.12349e-13	2.55486e-10	9.14929e-08	3.61214e-13	6.9651e-15
CGGGCATGTATTGCCA-1-SIGAH5-SIGAH5	LymphoidYS_main_object_training	LymphoidYS_CiteSeq_RNA_mito_removed	0.00148921	8.62724e-06	1.29472e-06	0.00638426	4.06134e-07	0.000224647	0.910575	0.00047959	0.000215534	1.00109e-05	2.90441e-06	1.72391e-09	1.9876e-07	0.080608	1.16768e-07
CGGGCATGTTGGGAAC-1-SIGAH5-SIGAH5	FibroblastYS_main_object_training	FibroblastYS_CiteSeq_RNA_mito_removed	4.81896e-15	6.22206e-11	1.42872e-14	3.56397e-08	0.96629	2.67372e-12	2.18069e-09	6.93117e-15	5.89623e-15	7.10243e-13	0.00761952	3.44048e-17	4.4825e-15	1.24057e-12	0.02609
CGGGCATTCCCGGTAG-1-SIGAH5-SIGAH5	ErythroidYS_main_object_training	ErythroidYS_CiteSeq_RNA_mito_removed	3.00624e-07	1.18376e-06	9.19919e-11	0.995234	1.00314e-07	1.00912e-06	8.42039e-07	7.68136e-06	0.00445822	4.34234e-07	5.43565e-11	7.02362e-07	3.56603e-09	0.000295445	2.13219e-08
CGGGTCAAGTGTTGAA-1-SIGAH5-SIGAH5	ErythroidYS_main_object_training	ErythroidYS_CiteSeq_RNA_mito_removed	6.64226e-07	1.47115e-06	8.81668e-11	0.968022	5.73413e-08	1.39332e-06	6.26586e-09	1.10169e-06	0.031804	9.6893e-09	1.25659e-11	1.367e-06	1.03366e-08	0.000168197	5.3585e-09
CGGGTCACAAGTAGTA-1-SIGAH5-SIGAH5	ProgenitorsYS_main_object_training	MacrophageYS_CiteSeq_RNA_mito_removed	0.00217681	0.00141162	3.04033e-08	0.00286365	1.45474e-05	0.446264	1.88845e-05	2.81703e-07	0.000550901	0.000135726	0.00325137	5.84017e-05	2.27733e-05	0.543192	3.96019e-05
CGGTCAGAGCAGATAT-1-SIGAH5-SIGAH5	MacrophageYS_main_object_training	MacrophageYS_CiteSeq_RNA_mito_removed	0.000470076	7.42782e-08	0.000409436	0.000713481	3.15319e-07	8.41912e-08	2.58041e-08	3.673e-07	0.996612	6.63021e-07	9.90096e-09	0.00170474	8.73997e-05	8.49481e-07	4.1562e-08
CGGTCAGCATGGAATA-1-SIGAH5-SIGAH5	FibroblastYS_main_object_training	FibroblastYS_CiteSeq_RNA_mito_removed	5.19072e-15	3.74533e-12	1.40142e-13	3.16655e-07	0.473069	1.61884e-10	1.40468e-12	3.81354e-13	1.05936e-14	9.1473e-10	0.152355	8.60784e-16	7.25064e-15	3.75167e-11	0.374576
CGGTCAGGTGCACGCT-1-SIGAH5-SIGAH5	ProgenitorsYS_main_object_training	MonocyteYS_CiteSeq_RNA_mito_removed	8.05533e-05	8.54257e-08	4.34597e-09	5.64992e-06	7.66622e-11	0.0901272	0.000704289	4.35895e-07	6.66655e-05	0.0112908	5.45132e-07	6.67535e-10	0.0254704	0.872253	7.19579e-11
CGGTCAGTCCATTTGT-1-SIGAH5-SIGAH5	ErythroidYS_main_object_training	ErythroidYS_CiteSeq_RNA_mito_removed	0.00765674	0.000251858	0.000146792	0.503657	3.04019e-05	0.000442757	0.0400269	0.0189558	9.04518e-05	5.51061e-07	5.51041e-06	1.55995e-09	3.52762e-05	0.428699	4.1622e-07
CGGTCAGTCTAAGGAA-1-SIGAH5-SIGAH5	MacrophageYS_main_object_training	FibroblastYS_CiteSeq_RNA_mito_removed	0.0129837	0.000361746	7.08034e-06	0.0112533	1.64887e-06	1.98324e-07	1.72917e-10	1.75902e-07	0.959245	2.95473e-08	3.30507e-07	0.00224086	0.0139014	3.87499e-06	1.96981e-07
CGTAAGTCAGAACTAA-1-SIGAH5-SIGAH5	LymphoidYS_main_object_training	LymphoidYS_CiteSeq_RNA_mito_removed	1.46322e-06	2.72525e-11	5.41046e-08	1.38797e-05	1.92287e-10	7.06399e-06	0.992772	9.54167e-07	4.4108e-09	6.58052e-08	3.03183e-09	1.69182e-16	1.24692e-09	0.00720484	1.1615e-13
CGTAATGCAAGGAGTC-1-SIGAH5-SIGAH5	MacrophageYS_main_object_training	MacrophageYS_CiteSeq_RNA_mito_removed	3.07828e-05	1.65653e-09	2.68556e-06	2.07003e-05	9.63054e-09	1.44468e-10	3.56446e-13	2.71021e-10	0.997832	2.70124e-10	3.91568e-11	0.00210497	9.17163e-06	6.28128e-09	1.07603e-09
CGTAATGGTCCAGGTC-1-SIGAH5-SIGAH5	ErythroidYS_main_object_training	ErythroidYS_CiteSeq_RNA_mito_removed	5.38937e-06	1.20018e-06	5.30382e-09	0.994828	4.1736e-07	1.29504e-05	1.99101e-05	9.36781e-05	0.00406771	2.84777e-06	4.42278e-09	1.40456e-06	5.46935e-08	0.000966292	7.56298e-08
CGTCAAACACCCTTGT-1-SIGAH5-SIGAH5	ErythroidYS_main_object_training	EndodermYS_CiteSeq_RNA_mito_removed	0.0177928	0.0392711	0.00238339	0.86387	0.000637718	0.000137158	4.43667e-05	8.08895e-05	0.0591819	1.94326e-05	0.000564665	0.00068051	0.00181643	0.0133946	0.000125318
CGTCAAATCTCATGCC-1-SIGAH5-SIGAH5	ErythroidYS_main_object_training	ErythroidYS_CiteSeq_RNA_mito_removed	3.45018e-06	1.26299e-07	1.51077e-07	0.989756	3.86051e-06	4.73096e-06	4.27811e-06	5.7362e-06	0.00940045	2.26673e-09	2.51487e-10	2.69237e-08	5.50854e-07	0.000820771	1.21625e-08
CGTCAAATCTCTCCGA-1-SIGAH5-SIGAH5	FibroblastYS_main_object_training	FibroblastYS_CiteSeq_RNA_mito_removed	3.63616e-16	5.12952e-10	1.19001e-16	3.39651e-06	0.918495	4.71414e-16	2.81381e-09	5.14045e-14	4.63199e-16	2.40531e-11	0.00201289	7.5656e-20	1.54953e-18	9.49955e-13	0.0794886
CGTCCATAGCCGGAAT-1-SIGAH5-SIGAH5	FibroblastYS_main_object_training	FibroblastYS_CiteSeq_RNA_mito_removed	4.25595e-20	3.83858e-14	4.12933e-18	2.16934e-10	0.989876	3.66198e-14	1.16211e-10	9.29892e-17	4.28035e-19	3.29278e-13	0.00159282	3.88747e-20	6.72291e-19	3.66113e-15	0.00853081
CGTCCATGTATGGAGC-1-SIGAH5-SIGAH5	ErythroidYS_main_object_training	ErythroidYS_CiteSeq_RNA_mito_removed	1.91323e-05	4.34851e-06	6.19824e-08	0.996342	2.41772e-07	4.03698e-06	0.000525114	9.40984e-05	0.000676628	3.13163e-06	1.33232e-08	1.73316e-07	9.41598e-07	0.00233021	2.01864e-08
CGTGAATTCATGGGAG-1-SIGAH5-SIGAH5	ErythroidYS_main_object_training	ErythroidYS_CiteSeq_RNA_mito_removed	3.89811e-07	1.39982e-06	6.78226e-13	0.999248	8.53378e-10	9.959e-07	1.55669e-06	7.82859e-06	3.30648e-05	1.83793e-07	7.30307e-09	1.65832e-07	5.92918e-09	0.000705919	1.2034e-10
CGTGCTTCACGATTCA-1-SIGAH5-SIGAH5	FibroblastYS_main_object_training	FibroblastYS_CiteSeq_RNA_mito_removed	2.15518e-20	1.07492e-14	1.18085e-20	9.37567e-10	0.920728	1.97149e-16	1.03485e-14	4.21299e-19	2.4901e-17	2.39073e-16	6.18618e-07	5.99715e-19	3.51066e-19	1.89478e-17	0.079271
CGTGCTTCACTGCACG-1-SIGAH5-SIGAH5	FibroblastYS_main_object_training	FibroblastYS_CiteSeq_RNA_mito_removed	6.16251e-25	3.18387e-15	5.34894e-22	8.94132e-13	0.96789	7.07669e-17	8.0875e-17	5.56219e-21	1.85408e-23	4.61551e-15	9.17351e-07	1.02152e-24	2.22491e-24	1.13711e-18	0.0321093
CGTGTCTCAAACTCTG-1-SIGAH5-SIGAH5	FibroblastYS_main_object_training	FibroblastYS_CiteSeq_RNA_mito_removed	4.81363e-17	6.39144e-13	7.55177e-17	3.62341e-09	0.991245	1.42298e-12	5.05692e-09	4.49137e-16	3.40819e-16	3.82002e-13	0.00246275	1.37176e-17	1.38731e-15	7.16692e-14	0.00629182
CGTGTCTGTAACATGA-1-SIGAH5-SIGAH5	FibroblastYS_main_object_training	FibroblastYS_CiteSeq_RNA_mito_removed	6.85058e-13	9.65628e-11	3.39587e-13	1.30077e-07	0.710852	1.47422e-08	2.91454e-09	1.43744e-12	5.61345e-11	1.31376e-10	0.00153919	9.16067e-14	1.17982e-11	9.89164e-11	0.287608
CGTGTCTTCTTTGCTA-1-SIGAH5-SIGAH5	FibroblastYS_main_object_training	FibroblastYS_CiteSeq_RNA_mito_removed	5.51728e-13	1.7606e-06	6.40174e-14	0.000103896	0.935031	2.22484e-09	1.24857e-08	1.32162e-13	5.35319e-10	2.69155e-09	0.0520174	2.3469e-11	8.76218e-10	4.55651e-11	0.0128464
CGTTAGAAGCCAAGCA-1-SIGAH5-SIGAH5	Smooth_MuscleYS_main_object_training	Smooth_MuscleYS_CiteSeq_RNA_mito_removed	4.81952e-22	1.71354e-15	8.6222e-20	8.26636e-10	0.0659982	1.13339e-19	2.0968e-23	3.8724e-20	5.12307e-23	9.40411e-15	2.25102e-06	8.4646e-28	4.05572e-27	3.29357e-16	0.934
CGTTAGAGTTCCGCTT-1-SIGAH5-SIGAH5	EndodermYS_main_object_training	EndodermYS_CiteSeq_RNA_mito_removed	4.31054e-13	1	1.88837e-15	3.05694e-12	4.99977e-19	1.44778e-18	1.43312e-17	2.81102e-17	8.58081e-17	3.82244e-20	1.20897e-14	6.10357e-18	3.57114e-12	4.50813e-16	2.38171e-20
CGTTAGATCTCGAACA-1-SIGAH5-SIGAH5	FibroblastYS_main_object_training	FibroblastYS_CiteSeq_RNA_mito_removed	3.81644e-20	1.78674e-12	8.96697e-19	3.18549e-08	0.99338	9.11162e-15	7.15189e-07	3.3843e-16	3.06622e-17	7.71199e-12	0.00235368	1.07661e-18	1.67887e-16	1.24409e-15	0.00426603
CGTTCTGTCAGTGATC-1-SIGAH5-SIGAH5	ErythroidYS_main_object_training	ErythroidYS_CiteSeq_RNA_mito_removed	2.31978e-07	1.19466e-07	1.71869e-10	0.997306	4.43508e-08	7.44609e-07	6.74151e-06	1.68633e-05	0.00246334	1.07697e-07	3.82473e-11	3.68891e-08	4.16023e-08	0.000206037	8.73441e-10
CGTTCTGTCGCCGAAC-1-SIGAH5-SIGAH5	EndodermYS_main_object_training	EndodermYS_CiteSeq_RNA_mito_removed	3.93259e-06	0.999792	2.04076e-07	0.000200431	7.33252e-08	3.03622e-10	2.31839e-09	7.29615e-10	1.13977e-07	2.32027e-11	1.30736e-06	1.26116e-08	1.59331e-06	7.74689e-08	1.07355e-08
CGTTGGGCAGGGAGAG-1-SIGAH5-SIGAH5	FibroblastYS_main_object_training	FibroblastYS_CiteSeq_RNA_mito_removed	9.46664e-16	5.58206e-08	1.53854e-12	6.69768e-07	0.946105	1.4103e-10	1.65153e-08	4.21342e-13	6.42412e-15	6.30606e-10	0.00171115	4.31892e-16	8.19833e-18	1.49533e-09	0.0521836
CTAACCCAGAACTGAT-1-SIGAH5-SIGAH5	FibroblastYS_main_object_training	FibroblastYS_CiteSeq_RNA_mito_removed	2.90608e-18	1.01919e-07	1.18961e-16	1.11914e-05	0.973417	5.73636e-14	1.42866e-11	7.09366e-15	2.2537e-16	5.04794e-13	1.00006e-05	8.39527e-18	3.3661e-21	5.20548e-13	0.0265616
CTAACCCCACACCGCA-1-SIGAH5-SIGAH5	ErythroidYS_main_object_training	ErythroidYS_CiteSeq_RNA_mito_removed	3.52948e-07	1.1639e-07	2.51912e-13	0.998822	2.06375e-09	5.4312e-06	3.75526e-06	1.73735e-05	0.000170276	1.52101e-08	3.47683e-10	1.57744e-07	1.68129e-09	0.000980359	1.5289e-10
CTAACCCTCCTCGATC-1-SIGAH5-SIGAH5	FibroblastYS_main_object_training	FibroblastYS_CiteSeq_RNA_mito_removed	5.74085e-11	1.98622e-08	2.54366e-10	1.49498e-05	0.82527	2.32318e-06	8.99702e-09	7.95227e-11	9.97148e-09	1.44191e-08	0.0123883	4.10438e-10	3.89254e-10	2.46502e-08	0.162325
CTAACTTAGGATTTCC-1-SIGAH5-SIGAH5	MacrophageYS_main_object_training	MacrophageYS_CiteSeq_RNA_mito_removed	0.000257992	8.24885e-16	7.73452e-09	4.20599e-08	2.22763e-13	9.27111e-12	1.63706e-10	5.13317e-11	0.994955	1.33874e-10	4.67074e-13	0.00471564	7.10988e-05	9.5178e-11	1.93356e-15
CTAACTTCACACAGCC-1-SIGAH5-SIGAH5	EndodermYS_main_object_training	EndodermYS_CiteSeq_RNA_mito_removed	4.08536e-10	1	8.62354e-12	1.16421e-07	1.31586e-13	3.62568e-14	7.04627e-12	5.79808e-13	1.85777e-12	5.4856e-15	8.69905e-11	9.21298e-14	7.27461e-10	4.45056e-12	7.39964e-15
CTAACTTCAGTAACGG-1-SIGAH5-SIGAH5	MacrophageYS_main_object_training	MacrophageYS_CiteSeq_RNA_mito_removed	2.73028e-07	3.73118e-15	5.96748e-11	5.26312e-09	3.79582e-14	1.0205e-14	2.17688e-15	3.97307e-14	0.999876	1.77034e-12	6.97668e-13	0.000121272	2.79795e-06	1.75332e-14	1.00764e-14
CTAAGTGGTAGGCAGT-1-SIGAH5-SIGAH5	MacrophageYS_main_object_training	MacrophageYS_CiteSeq_RNA_mito_removed	4.18177e-07	1.83623e-15	1.05301e-11	7.32484e-10	2.06094e-15	4.64535e-15	1.05029e-16	5.16979e-14	0.995909	1.86933e-12	5.10942e-13	0.00407459	1.58388e-05	2.27471e-15	3.61144e-16
CTACAGAAGGGCAGGA-1-SIGAH5-SIGAH5	FibroblastYS_main_object_training	FibroblastYS_CiteSeq_RNA_mito_removed	1.58043e-16	1.67626e-10	1.80168e-15	2.20286e-08	0.965938	6.00642e-11	2.63274e-09	3.62982e-14	4.9509e-16	4.19901e-12	0.00465992	6.37945e-17	2.56335e-15	1.00632e-12	0.0294016
CTACAGATCAGACATC-1-SIGAH5-SIGAH5	MacrophageYS_main_object_training	MacrophageYS_CiteSeq_RNA_mito_removed	3.21394e-05	2.9202e-15	8.20164e-08	8.94669e-08	2.77634e-12	1.58138e-10	4.76959e-10	4.19592e-12	0.996789	3.71307e-11	1.77436e-12	0.00284723	0.000331349	1.77058e-11	8.79808e-13
CTACAGATCTAGTACG-1-SIGAH5-SIGAH5	FibroblastYS_main_object_training	FibroblastYS_CiteSeq_RNA_mito_removed	4.91509e-12	0.000569808	1.17805e-14	0.000260139	0.982039	2.28358e-10	1.91953e-07	9.22227e-12	4.8304e-11	7.93463e-11	0.00366675	9.77776e-13	3.57934e-11	7.20121e-10	0.0134641
CTACATTAGACTTAAG-1-SIGAH5-SIGAH5	ErythroidYS_main_object_training	ErythroidYS_CiteSeq_RNA_mito_removed	1.76061e-06	4.43986e-05	3.43514e-11	0.997843	1.7414e-08	2.49151e-06	5.94151e-06	2.2751e-05	0.000252485	2.05398e-07	1.3463e-08	4.08529e-07	8.88456e-09	0.00182618	2.47037e-09
CTACATTAGCACAAAT-1-SIGAH5-SIGAH5	LymphoidYS_main_object_training	LymphoidYS_CiteSeq_RNA_mito_removed	7.77273e-05	4.64756e-09	7.77727e-08	0.000475041	8.90669e-09	1.1929e-05	0.996501	6.33606e-06	2.95275e-05	6.36842e-05	1.92559e-07	1.52784e-09	1.0547e-07	0.00283459	1.64173e-09
CTACATTTCAACACGT-1-SIGAH5-SIGAH5	MacrophageYS_main_object_training	MacrophageYS_CiteSeq_RNA_mito_removed	1.66709e-06	2.41434e-11	1.17736e-08	2.32095e-06	1.91236e-12	1.24775e-10	5.77766e-13	4.7422e-11	0.997996	1.45103e-09	2.31988e-11	0.00198944	1.10553e-05	1.53515e-10	7.92655e-13
CTACCCATCAATGCAC-1-SIGAH5-SIGAH5	Smooth_MuscleYS_main_object_training	Smooth_MuscleYS_CiteSeq_RNA_mito_removed	2.08866e-22	3.62294e-14	2.32578e-18	6.69903e-10	0.23021	6.18491e-16	1.57958e-16	3.72752e-18	5.81288e-24	3.69166e-13	1.16026e-05	3.17039e-27	7.53736e-28	8.63573e-14	0.769779
CTACCTGAGGAAACGA-1-SIGAH5-SIGAH5	FibroblastYS_main_object_training	FibroblastYS_CiteSeq_RNA_mito_removed	3.03528e-27	5.30647e-14	5.86882e-26	2.35065e-10	0.997806	1.06764e-20	5.32254e-15	2.78197e-22	2.42321e-25	7.97344e-17	3.14123e-05	4.16628e-24	9.37467e-29	3.02932e-21	0.00216223
CTACCTGAGTACCCTA-1-SIGAH5-SIGAH5	FibroblastYS_main_object_training	FibroblastYS_CiteSeq_RNA_mito_removed	8.48371e-12	1.53669e-07	4.01101e-11	1.76947e-05	0.932882	1.38551e-08	1.93362e-09	4.4282e-12	6.10944e-11	2.16979e-08	0.00380846	3.83851e-12	2.70986e-11	1.33223e-09	0.0632915
CTACCTGTCACCATCC-1-SIGAH5-SIGAH5	FibroblastYS_main_object_training	FibroblastYS_CiteSeq_RNA_mito_removed	2.31009e-21	4.13652e-14	6.5109e-21	2.75806e-09	0.941929	2.62789e-17	1.09625e-11	4.90471e-18	9.10996e-21	5.9472e-13	0.00116175	1.06329e-22	1.28385e-23	1.30556e-15	0.0569094
CTACCTGTCCACACCT-1-SIGAH5-SIGAH5	ErythroidYS_main_object_training	ErythroidYS_CiteSeq_RNA_mito_removed	1.59041e-06	7.39419e-07	9.59559e-12	0.997791	1.7186e-08	9.1783e-06	1.29002e-05	4.74904e-05	0.000122307	3.38732e-08	1.52848e-08	4.59709e-08	7.06057e-09	0.00201425	6.35389e-10
CTACTATAGGTAGGCT-1-SIGAH5-SIGAH5	LymphoidYS_main_object_training	LymphoidYS_CiteSeq_RNA_mito_removed	0.0041431	0.000186901	4.56978e-07	0.00036243	3.2369e-09	2.48422e-05	0.729568	0.000516397	1.64135e-05	4.68765e-06	8.51811e-08	1.37573e-09	4.07683e-07	0.265176	1.23076e-09
CTACTATCAGAGCTAG-1-SIGAH5-SIGAH5	EndodermYS_main_object_training	EndodermYS_CiteSeq_RNA_mito_removed	3.20648e-10	1	8.5951e-12	9.2652e-10	1.66527e-16	6.83693e-15	8.05428e-18	1.85182e-16	4.73197e-12	7.3783e-17	8.66398e-16	7.67037e-13	2.47256e-10	1.96631e-12	3.22766e-17
CTAGACAAGGCATCAG-1-SIGAH5-SIGAH5	MacrophageYS_main_object_training	MacrophageYS_CiteSeq_RNA_mito_removed	0.00527762	2.3764e-12	4.19345e-07	3.32743e-05	2.24178e-12	1.21384e-07	3.81889e-10	3.15049e-08	0.886591	9.76886e-09	1.50058e-11	7.20667e-07	0.108097	1.73575e-08	5.35399e-13
CTAGACAAGTATGAGT-1-SIGAH5-SIGAH5	FibroblastYS_main_object_training	FibroblastYS_CiteSeq_RNA_mito_removed	1.87788e-10	6.54128e-08	1.82063e-09	4.05072e-05	0.709939	1.03014e-07	1.23382e-09	9.19674e-11	1.15078e-08	1.69642e-08	0.00604752	6.15536e-11	7.65539e-10	3.73636e-09	0.283973
CTAGACACATTCCTAT-1-SIGAH5-SIGAH5	ErythroidYS_main_object_training	ErythroidYS_CiteSeq_RNA_mito_removed	1.0351e-05	1.10954e-06	5.33053e-09	0.995387	3.00394e-07	9.00625e-06	9.42781e-05	0.000149308	0.000894167	2.02006e-06	6.17821e-08	6.26158e-07	1.33663e-07	0.00345166	4.29631e-08
CTAGGTACACCGAATT-1-SIGAH5-SIGAH5	FibroblastYS_main_object_training	FibroblastYS_CiteSeq_RNA_mito_removed	9.92177e-15	1.70116e-10	9.12211e-14	5.8691e-08	0.70784	4.91639e-10	3.34931e-12	3.11126e-14	1.32604e-14	1.94035e-11	0.00109232	8.64536e-16	2.75597e-15	1.23563e-11	0.291067
CTAGGTATCTACAGGT-1-SIGAH5-SIGAH5	MacrophageYS_main_object_training	MacrophageYS_CiteSeq_RNA_mito_removed	1.84545e-06	6.48351e-16	2.62118e-10	6.42943e-10	2.91947e-14	9.80642e-14	4.47876e-15	1.15673e-13	0.978409	4.35661e-12	6.20841e-14	0.0215878	1.81527e-06	6.52702e-14	9.49165e-15
CTATAGGAGCACCCAC-1-SIGAH5-SIGAH5	ErythroidYS_main_object_training	ErythroidYS_CiteSeq_RNA_mito_removed	3.06822e-06	1.04457e-07	8.7242e-11	0.99667	4.074e-08	1.46929e-05	1.43948e-05	1.91306e-05	0.000272059	1.75986e-08	2.32987e-08	1.28042e-08	1.60495e-08	0.00300596	3.5117e-10
CTATCCGAGTTCATCG-1-SIGAH5-SIGAH5	MacrophageYS_main_object_training	MacrophageYS_CiteSeq_RNA_mito_removed	0.000282404	1.46725e-07	1.78827e-05	0.00123392	1.46483e-08	1.02125e-08	1.78626e-08	2.2851e-08	0.993674	2.61577e-07	4.42144e-09	0.00472399	6.72972e-05	1.80133e-07	2.01402e-09
CTATCCGTCTTTGCTA-1-SIGAH5-SIGAH5	FibroblastYS_main_object_training	FibroblastYS_CiteSeq_RNA_mito_removed	1.89407e-17	1.1974e-07	4.71117e-13	2.07409e-07	0.965037	7.25545e-11	1.6148e-10	3.54562e-14	2.21697e-16	3.112e-11	0.000223025	8.33283e-17	4.81923e-21	8.1456e-11	0.0347395
CTATCTAGTTGTGTTG-1-SIGAH5-SIGAH5	ErythroidYS_main_object_training	ErythroidYS_CiteSeq_RNA_mito_removed	1.66396e-07	1.07598e-07	1.45068e-10	0.998711	6.84033e-08	3.55471e-07	5.5306e-06	2.62138e-06	0.000887452	1.84762e-08	2.63518e-11	2.20442e-08	5.87284e-09	0.000392931	1.62394e-09
CTCAACCCACGCAGTC-1-SIGAH5-SIGAH5	FibroblastYS_main_object_training	FibroblastYS_CiteSeq_RNA_mito_removed	2.33773e-20	2.46898e-13	1.82213e-20	3.97088e-09	0.984289	4.2353e-13	5.32314e-11	1.5613e-17	1.81261e-16	3.11693e-13	7.31972e-06	1.70459e-16	7.20406e-17	8.83654e-16	0.0157037
CTCAACCGTCCACATA-1-SIGAH5-SIGAH5	ErythroidYS_main_object_training	MacrophageYS_CiteSeq_RNA_mito_removed	0.274203	0.131443	8.67549e-06	0.32933	5.74164e-08	0.00518446	0.000940332	3.6203e-05	0.15134	0.000266888	6.80759e-05	0.000179048	0.0552107	0.0517888	2.16028e-08
CTCAACCTCGGTCACG-1-SIGAH5-SIGAH5	EndodermYS_main_object_training	EndodermYS_CiteSeq_RNA_mito_removed	3.47618e-05	0.991522	2.02595e-07	0.00820797	2.25931e-05	1.43473e-08	1.65442e-10	9.59554e-09	5.6339e-07	4.81617e-09	0.000179437	1.92207e-09	1.27315e-07	2.60992e-06	2.9914e-05
CTCAAGAAGCGAGGAG-1-SIGAH5-SIGAH5	FibroblastYS_main_object_training	FibroblastYS_CiteSeq_RNA_mito_removed	7.44662e-13	3.60342e-10	5.94537e-11	3.79401e-07	0.589814	8.21915e-09	5.51248e-11	1.12615e-11	1.07272e-13	8.4118e-11	0.00910662	1.15463e-15	4.70533e-14	9.39716e-10	0.401079
CTCAAGAAGCTCCATA-1-SIGAH5-SIGAH5	FibroblastYS_main_object_training	FibroblastYS_CiteSeq_RNA_mito_removed	1.63516e-19	7.97606e-11	3.75019e-17	3.64801e-09	0.903902	3.79161e-15	3.72984e-12	2.67822e-16	4.66726e-19	3.41445e-13	0.0146883	1.26215e-20	6.95481e-23	4.17192e-14	0.0814095
CTCAAGATCCAACTAG-1-SIGAH5-SIGAH5	ErythroidYS_main_object_training	ErythroidYS_CiteSeq_RNA_mito_removed	2.44932e-06	4.00718e-07	2.83323e-09	0.99505	1.1934e-06	5.98167e-06	1.5355e-06	6.29374e-06	0.000463557	4.19851e-09	2.88952e-09	7.35391e-09	6.6518e-09	0.0044685	8.10694e-09
CTCAATTAGTTGTACC-1-SIGAH5-SIGAH5	FibroblastYS_main_object_training	FibroblastYS_CiteSeq_RNA_mito_removed	8.97562e-21	1.93581e-15	3.84268e-19	9.45685e-11	0.983313	3.22694e-14	9.91058e-10	6.12942e-17	1.40814e-19	1.4371e-13	0.000279814	3.325e-21	1.03939e-19	3.96069e-15	0.0164068
CTCAATTCACTCCCTA-1-SIGAH5-SIGAH5	FibroblastYS_main_object_training	FibroblastYS_CiteSeq_RNA_mito_removed	8.19819e-17	4.98022e-10	2.01727e-15	8.32989e-06	0.760689	3.83573e-12	1.03286e-11	1.91701e-13	4.60179e-15	3.34857e-09	0.00149994	2.02602e-18	9.64963e-19	2.28873e-10	0.237803
CTCAGAATCATCTCTA-1-SIGAH5-SIGAH5	FibroblastYS_main_object_training	FibroblastYS_CiteSeq_RNA_mito_removed	9.74501e-17	5.74812e-08	5.32557e-15	2.58935e-08	0.916472	1.75252e-11	4.00842e-11	5.51298e-15	2.08158e-16	9.87681e-12	0.00208386	4.42125e-18	6.84038e-19	9.03725e-12	0.0814439
CTCAGAATCTTACACT-1-SIGAH5-SIGAH5	MacrophageYS_main_object_training	MacrophageYS_CiteSeq_RNA_mito_removed	3.94926e-08	9.83705e-14	3.17498e-12	2.57866e-09	2.16777e-16	2.38892e-16	8.39981e-18	2.7013e-15	0.99966	3.93757e-15	2.21216e-18	0.000339702	8.50223e-08	1.6971e-15	1.62239e-17
CTCAGGGGTGTGTCCG-1-SIGAH5-SIGAH5	MacrophageYS_main_object_training	LymphoidYS_CiteSeq_RNA_mito_removed	0.144823	0.000171184	0.00034909	0.0183621	6.19212e-07	0.000273193	0.163407	0.00161319	0.579541	0.000123615	4.61808e-05	3.6674e-05	0.000481149	0.0907718	1.14679e-07
CTCAGGGTCTGCTCTG-1-SIGAH5-SIGAH5	FibroblastYS_main_object_training	FibroblastYS_CiteSeq_RNA_mito_removed	5.50398e-19	4.91712e-10	5.37962e-16	8.94726e-08	0.987289	1.93898e-12	1.15748e-11	5.70475e-16	7.33668e-19	1.02299e-10	0.000730681	1.91195e-19	3.18366e-21	5.15737e-13	0.0119798
CTCAGTCCACAGACGA-1-SIGAH5-SIGAH5	FibroblastYS_main_object_training	FibroblastYS_CiteSeq_RNA_mito_removed	7.55997e-15	3.02215e-08	1.77639e-15	3.29055e-05	0.893219	2.4118e-12	1.79946e-10	1.04246e-13	2.29355e-12	3.0934e-11	3.6016e-06	6.8152e-16	3.59985e-16	2.36299e-11	0.106745
CTCAGTCGTCCTACAA-1-SIGAH5-SIGAH5	ErythroidYS_main_object_training	ErythroidYS_CiteSeq_RNA_mito_removed	2.50691e-06	4.49068e-07	2.07702e-09	0.997293	1.87399e-07	8.17264e-06	5.51294e-05	0.000108119	0.00139052	6.07689e-06	1.73058e-08	5.67049e-07	8.58752e-08	0.00113525	3.62937e-08
CTCAGTCTCTTTCAGT-1-SIGAH5-SIGAH5	FibroblastYS_main_object_training	FibroblastYS_CiteSeq_RNA_mito_removed	6.35004e-15	2.98729e-08	1.28294e-14	8.16411e-05	0.95278	5.77961e-12	6.51957e-08	9.5277e-12	3.02895e-13	2.54496e-11	7.28641e-05	4.34195e-17	1.11275e-16	1.87293e-10	0.0470656
CTCATCGGTTGTGGCC-1-SIGAH5-SIGAH5	EndodermYS_main_object_training	EndodermYS_CiteSeq_RNA_mito_removed	2.3125e-12	1	1.00817e-14	1.41217e-11	1.18889e-17	2.1109e-18	3.98037e-19	2.16451e-18	2.3891e-15	7.94585e-20	6.01189e-16	2.17714e-16	5.37603e-12	3.25011e-16	1.42331e-18
CTCATCGTCACTCGAA-1-SIGAH5-SIGAH5	ErythroidYS_main_object_training	ErythroidYS_CiteSeq_RNA_mito_removed	0.000439224	0.000166158	2.35589e-07	0.904282	3.28293e-07	8.58175e-05	0.0184446	0.00213506	4.77114e-05	1.0281e-06	7.11124e-07	1.39578e-08	3.51347e-06	0.0743932	1.73567e-08
CTCATGCCAGTCAGCC-1-SIGAH5-SIGAH5	FibroblastYS_main_object_training	FibroblastYS_CiteSeq_RNA_mito_removed	7.72573e-25	3.95186e-16	6.10516e-24	1.63295e-12	0.997058	9.31577e-20	3.85687e-12	2.35799e-21	4.18955e-24	8.61773e-17	3.62826e-05	5.79953e-26	3.8761e-24	5.91689e-20	0.00290537
CTCATTACATGTTCGA-1-SIGAH5-SIGAH5	FibroblastYS_main_object_training	FibroblastYS_CiteSeq_RNA_mito_removed	5.3621e-12	3.07372e-09	4.29476e-10	3.33885e-06	0.782792	1.06661e-08	6.97395e-10	1.85598e-11	1.49208e-11	6.93952e-10	0.00866207	9.21882e-14	4.96372e-13	2.59327e-09	0.208543
CTCATTAGTGCTCCGA-1-SIGAH5-SIGAH5	FibroblastYS_main_object_training	FibroblastYS_CiteSeq_RNA_mito_removed	2.94505e-18	3.08335e-12	7.29593e-16	5.42978e-09	0.813247	1.5429e-11	1.68103e-11	5.89489e-15	9.69224e-16	6.40423e-12	4.91436e-06	6.79119e-18	2.88889e-18	2.34856e-12	0.186748
CTCATTATCCACAGCG-1-SIGAH5-SIGAH5	ErythroidYS_main_object_training	ErythroidYS_CiteSeq_RNA_mito_removed	5.08547e-07	7.64579e-07	1.26362e-11	0.998093	7.4179e-08	5.59211e-06	1.18177e-05	4.01827e-05	0.000441862	8.20538e-07	3.79493e-09	2.24154e-07	3.54475e-09	0.00140488	1.07113e-08
CTCATTATCCGGTAAT-1-SIGAH5-SIGAH5	ErythroidYS_main_object_training	ErythroidYS_CiteSeq_RNA_mito_removed	3.56041e-05	5.4728e-06	5.08369e-09	0.988443	5.80588e-08	2.31269e-05	0.0010751	0.000315889	0.000115871	1.11897e-07	2.79553e-08	2.59752e-09	4.28162e-07	0.00998513	2.50651e-10
CTCCACACACGGTCTG-1-SIGAH5-SIGAH5	FibroblastYS_main_object_training	FibroblastYS_CiteSeq_RNA_mito_removed	7.97782e-17	4.44965e-08	3.27356e-13	3.009e-07	0.910682	4.46212e-11	1.04032e-09	3.69173e-15	9.80701e-16	1.85214e-10	0.0214508	3.15058e-17	4.00942e-20	5.49473e-11	0.0678671
CTCCATGAGTACCCTA-1-SIGAH5-SIGAH5	ErythroidYS_main_object_training	ErythroidYS_CiteSeq_RNA_mito_removed	3.60902e-07	1.92933e-07	4.81709e-15	0.999514	1.03508e-09	2.72572e-06	9.78935e-06	0.000175836	5.71224e-05	6.39393e-08	9.64345e-11	2.34874e-08	4.5804e-12	0.000239457	3.45547e-10
CTCCATGCAAGCGCAA-1-SIGAH5-SIGAH5	ErythroidYS_main_object_training	ErythroidYS_CiteSeq_RNA_mito_removed	9.63516e-06	1.83053e-06	2.86213e-09	0.997496	1.60563e-07	1.37038e-05	7.25196e-05	7.33854e-05	0.00135483	2.28828e-06	3.51778e-08	1.06541e-06	2.76198e-07	0.000974379	3.3031e-08
CTCCATGCAGACCAAG-1-SIGAH5-SIGAH5	ErythroidYS_main_object_training	ErythroidYS_CiteSeq_RNA_mito_removed	3.44429e-05	1.71979e-06	2.48291e-08	0.995889	1.29371e-07	3.25647e-06	4.89501e-06	2.08475e-05	0.00351736	9.7063e-09	4.87186e-08	4.43722e-08	4.90097e-07	0.0005282	3.75411e-09
CTCCATGGTTACGTAC-1-SIGAH5-SIGAH5	ErythroidYS_main_object_training	ErythroidYS_CiteSeq_RNA_mito_removed	6.93819e-07	2.31941e-06	4.00805e-10	0.998036	1.36271e-07	7.35853e-07	3.42787e-06	4.00991e-06	0.00152104	6.34845e-09	2.5588e-11	9.63329e-08	2.50772e-08	0.000431256	3.27745e-09
CTCCCAATCAAGGAGC-1-SIGAH5-SIGAH5	ErythroidYS_main_object_training	MacrophageYS_CiteSeq_RNA_mito_removed	0.000425496	0.000221542	5.5276e-06	0.991154	1.19192e-05	9.42614e-05	6.43483e-05	0.0024443	0.00300143	6.33609e-06	6.72147e-05	3.95101e-06	5.61605e-06	0.00249133	2.66462e-06
CTCCCAATCTAGTGAC-1-SIGAH5-SIGAH5	FibroblastYS_main_object_training	FibroblastYS_CiteSeq_RNA_mito_removed	2.44389e-16	5.88724e-10	8.02945e-17	1.3283e-05	0.948679	2.29062e-14	1.17838e-08	6.85309e-15	4.93824e-14	2.51108e-10	5.85185e-05	3.71832e-16	3.7341e-18	2.59453e-12	0.0512495
CTCCCAATCTGGCTGG-1-SIGAH5-SIGAH5	MonocyteYS_main_object_training	MonocyteYS_CiteSeq_RNA_mito_removed	4.56307e-08	9.44293e-19	1.49077e-12	5.55311e-12	2.86267e-24	8.33243e-14	1.12247e-12	6.84038e-16	0.00162164	2.70897e-12	1.12635e-21	6.87446e-14	0.998378	3.57716e-14	1.19118e-25
CTCCCTCAGCATCCCG-1-SIGAH5-SIGAH5	ErythroidYS_main_object_training	FibroblastYS_CiteSeq_RNA_mito_removed	0.000542545	0.000304198	1.60994e-05	0.991191	0.000151816	2.42213e-05	0.000107694	0.000193451	0.00259084	0.000228964	0.000863003	8.12468e-06	1.54016e-05	0.00370275	6.01847e-05
CTCCCTCAGTCCTACA-1-SIGAH5-SIGAH5	FibroblastYS_main_object_training	FibroblastYS_CiteSeq_RNA_mito_removed	6.20431e-19	1.9471e-11	1.35906e-17	1.79643e-08	0.997588	3.79181e-15	1.41361e-10	9.86901e-17	2.64315e-18	7.79841e-14	0.000199446	1.45192e-21	1.85124e-20	3.79248e-14	0.00221225
CTCCCTCAGTTCTACG-1-SIGAH5-SIGAH5	Smooth_MuscleYS_main_object_training	Smooth_MuscleYS_CiteSeq_RNA_mito_removed	3.96166e-19	4.7415e-15	6.38745e-17	8.35897e-10	0.110023	7.58823e-16	5.45715e-16	3.79814e-16	1.97244e-20	5.36983e-13	0.00562473	1.80113e-23	5.35778e-24	9.7378e-14	0.884353
CTCCCTCCAGCGAGTA-1-SIGAH5-SIGAH5	MacrophageYS_main_object_training	MacrophageYS_CiteSeq_RNA_mito_removed	1.63922e-08	1.34718e-14	1.24034e-12	5.36973e-10	2.01567e-16	3.8058e-14	3.57292e-15	1.46552e-15	0.992813	8.64291e-13	1.59394e-16	0.00717823	8.46773e-06	7.23849e-15	2.7117e-17
CTCCCTCCATCCCGTT-1-SIGAH5-SIGAH5	ErythroidYS_main_object_training	FibroblastYS_CiteSeq_RNA_mito_removed	0.00300361	4.06521e-05	0.000290727	0.757019	0.0221804	0.00101711	1.86825e-06	0.0023211	0.000609894	0.000173038	0.0764151	3.61787e-08	3.8776e-06	0.118589	0.0183343
CTCCCTCCATGTGCCG-1-SIGAH5-SIGAH5	ErythroidYS_main_object_training	ErythroidYS_CiteSeq_RNA_mito_removed	7.31173e-05	1.48388e-05	2.66413e-09	0.953217	6.89623e-08	7.76336e-05	0.00272874	0.000607603	3.68097e-05	3.4073e-08	2.3604e-07	8.08434e-10	2.27116e-07	0.0432433	2.21256e-10
CTCCGATGTATGCAAA-1-SIGAH5-SIGAH5	MacrophageYS_main_object_training	MacrophageYS_CiteSeq_RNA_mito_removed	1.04794e-05	4.82623e-12	7.42244e-11	2.03372e-07	9.50025e-13	6.42527e-10	9.04636e-14	1.76828e-11	0.995914	7.45895e-12	1.58747e-13	0.00407072	4.48342e-06	9.16416e-11	4.53111e-13
CTCCTCCTCGGTAGGA-1-SIGAH5-SIGAH5	EndodermYS_main_object_training	EndodermYS_CiteSeq_RNA_mito_removed	2.52586e-08	0.999998	8.53267e-12	2.21566e-06	3.17922e-13	3.99768e-13	2.56936e-14	2.85323e-13	2.82776e-08	4.04956e-14	1.67477e-11	4.41179e-10	8.4243e-08	1.46091e-11	4.77109e-14
CTCCTTTAGATCACCT-1-SIGAH5-SIGAH5	FibroblastYS_main_object_training	FibroblastYS_CiteSeq_RNA_mito_removed	1.78548e-15	2.26959e-08	1.40707e-12	1.80366e-07	0.926138	5.30071e-10	4.53771e-10	2.21473e-13	3.09347e-15	8.39586e-11	0.00191641	3.72447e-16	1.55276e-18	1.36951e-09	0.0719458
CTCCTTTGTGCCAAGA-1-SIGAH5-SIGAH5	FibroblastYS_main_object_training	FibroblastYS_CiteSeq_RNA_mito_removed	3.23552e-10	8.25895e-08	2.65982e-11	4.27916e-05	0.960128	7.10985e-07	1.09377e-08	1.43564e-10	3.9158e-09	9.77372e-10	0.000184559	2.73457e-12	3.76949e-09	8.29003e-09	0.0396435
CTCGAGGAGTAACCTC-1-SIGAH5-SIGAH5	FibroblastYS_main_object_training	FibroblastYS_CiteSeq_RNA_mito_removed	1.17697e-13	4.41835e-11	1.26294e-11	5.82651e-07	0.544697	9.90801e-11	2.12209e-13	3.6132e-13	3.11876e-13	4.49489e-11	0.00326773	2.40677e-16	1.7294e-16	3.80616e-11	0.452035
CTCTCAGGTCAAACGG-1-SIGAH5-SIGAH5	FibroblastYS_main_object_training	FibroblastYS_CiteSeq_RNA_mito_removed	1.23993e-16	1.22877e-08	3.43237e-12	5.46165e-08	0.950098	8.06362e-10	1.92234e-10	4.22714e-14	2.07821e-15	6.0281e-11	0.000786751	1.93579e-16	1.91644e-18	1.38077e-10	0.0491157
CTCTCAGTCCATTTGT-1-SIGAH5-SIGAH5	MacrophageYS_main_object_training	MacrophageYS_CiteSeq_RNA_mito_removed	7.22421e-07	7.56113e-14	4.32355e-10	2.80232e-07	6.83291e-13	1.76786e-13	2.58821e-16	1.95776e-12	0.999274	3.96322e-10	1.92011e-10	0.000724428	1.54464e-07	1.0397e-12	2.17937e-13
CTCTCGACAGCAGTTT-1-SIGAH5-SIGAH5	FibroblastYS_main_object_training	FibroblastYS_CiteSeq_RNA_mito_removed	1.04582e-06	2.05911e-05	4.62078e-08	0.0155763	0.576995	0.000259609	2.3005e-05	8.1759e-07	0.00013421	4.70389e-06	0.00277541	5.79599e-07	3.01482e-06	0.000130127	0.404076
CTCTCGAGTATCAAGA-1-SIGAH5-SIGAH5	FibroblastYS_main_object_training	FibroblastYS_CiteSeq_RNA_mito_removed	4.01748e-28	4.21461e-17	7.03365e-26	6.95745e-10	0.964027	9.36187e-20	6.4698e-15	2.82747e-21	1.56557e-25	1.13476e-15	9.30123e-06	2.52555e-25	5.30346e-30	1.63797e-19	0.0359638
CTCTGGTAGGGCAGGA-1-SIGAH5-SIGAH5	ErythroidYS_main_object_training	ErythroidYS_CiteSeq_RNA_mito_removed	8.7767e-05	5.11688e-06	1.85215e-08	0.98945	1.49554e-07	4.073e-05	0.000282092	0.00148661	0.00263716	4.05731e-06	1.59916e-07	2.64568e-07	2.32835e-06	0.00600324	4.51968e-09
CTGAATGTCGTGGTAT-1-SIGAH5-SIGAH5	ErythroidYS_main_object_training	ErythroidYS_CiteSeq_RNA_mito_removed	3.34957e-05	5.67985e-05	3.60468e-09	0.993298	5.56891e-08	1.67056e-05	0.000279632	0.000682607	0.000609276	1.47915e-06	2.12695e-08	1.31479e-07	4.89558e-07	0.00502132	1.31786e-09
CTGATCCAGCAGTCTT-1-SIGAH5-SIGAH5	MesotheliumYS_main_object_training	FibroblastYS_CiteSeq_RNA_mito_removed	1.12071e-09	7.59962e-08	5.57318e-10	1.38399e-06	0.0416475	6.62103e-12	8.02042e-10	4.64992e-10	1.68583e-10	1.99027e-12	0.94885	3.11716e-13	2.39311e-10	1.20564e-09	0.00950099
CTGATCCGTGAAAGTT-1-SIGAH5-SIGAH5	FibroblastYS_main_object_training	FibroblastYS_CiteSeq_RNA_mito_removed	2.27781e-22	3.41271e-11	5.00591e-19	2.0965e-10	0.980356	5.10059e-15	8.0787e-16	2.52028e-18	4.05663e-22	1.06152e-14	3.59399e-05	3.84664e-23	2.49994e-24	9.07177e-16	0.0196082
CTGCAGGCAGTCTCTC-1-SIGAH5-SIGAH5	ErythroidYS_main_object_training	ErythroidYS_CiteSeq_RNA_mito_removed	4.24765e-06	1.84812e-06	1.49243e-10	0.998206	1.11866e-07	4.98957e-06	2.39806e-05	2.15078e-05	0.000733293	3.61046e-07	4.11074e-08	1.57568e-06	4.91387e-08	0.0010019	2.27151e-08
CTGCAGGTCACCATCC-1-SIGAH5-SIGAH5	ErythroidYS_main_object_training	ErythroidYS_CiteSeq_RNA_mito_removed	0.000769579	7.12957e-05	5.21042e-09	0.964137	1.32633e-07	7.70856e-05	0.00127268	0.000754833	9.90896e-05	2.37071e-07	2.20972e-06	6.35996e-08	2.60803e-06	0.032813	7.85926e-09
CTGCAGGTCTCTTAAC-1-SIGAH5-SIGAH5	MacrophageYS_main_object_training	MacrophageYS_CiteSeq_RNA_mito_removed	9.97545e-08	5.81429e-19	2.63038e-14	7.20309e-11	1.50321e-18	5.38666e-16	3.37391e-15	6.71116e-16	0.999464	4.08154e-15	4.95232e-18	0.000535072	1.29615e-06	5.57584e-17	4.19334e-20
CTGCATCAGTTAACGA-1-SIGAH5-SIGAH5	ErythroidYS_main_object_training	ErythroidYS_CiteSeq_RNA_mito_removed	1.51191e-07	5.59162e-07	1.59418e-11	0.999219	3.07428e-08	3.76092e-07	4.29666e-06	1.20916e-06	0.000329995	5.67517e-09	1.33252e-11	1.75534e-08	2.70749e-09	0.00044472	7.01359e-10
CTGCATCCACCTCTGT-1-SIGAH5-SIGAH5	FibroblastYS_main_object_training	FibroblastYS_CiteSeq_RNA_mito_removed	1.38949e-07	3.88792e-06	1.69698e-08	0.000171173	0.659753	2.37109e-06	1.79612e-06	9.88202e-10	5.24476e-07	1.169e-06	0.0213551	5.11304e-10	1.22261e-06	1.10005e-06	0.318709
CTGCCTACATTCTCCG-1-SIGAH5-SIGAH5	Smooth_MuscleYS_main_object_training	FibroblastYS_CiteSeq_RNA_mito_removed	6.24101e-22	7.23454e-15	2.19936e-19	6.88882e-12	0.492086	2.40034e-18	8.85745e-16	7.24504e-19	4.54479e-24	2.81725e-14	0.00111777	6.07266e-27	2.51969e-26	1.99163e-15	0.506796
CTGCCTATCCTACGAA-1-SIGAH5-SIGAH5	ErythroidYS_main_object_training	ErythroidYS_CiteSeq_RNA_mito_removed	9.01022e-06	1.95813e-06	1.83273e-09	0.996351	2.3314e-07	6.48973e-06	7.00569e-05	4.16012e-05	0.0027861	1.60104e-06	1.6471e-08	1.58923e-06	2.18666e-07	0.000730398	3.64457e-08
CTGCCTATCGAAATCC-1-SIGAH5-SIGAH5	FibroblastYS_main_object_training	FibroblastYS_CiteSeq_RNA_mito_removed	3.6138e-18	2.00657e-08	8.72856e-16	4.41865e-08	0.904336	2.99043e-13	2.81885e-12	5.54207e-15	1.81771e-18	2.99277e-12	0.00523231	1.09635e-19	1.55795e-21	1.45039e-12	0.0904317
CTGCCTATCTGAGGTT-1-SIGAH5-SIGAH5	FibroblastYS_main_object_training	FibroblastYS_CiteSeq_RNA_mito_removed	4.26098e-15	8.15124e-07	9.12863e-11	6.30865e-07	0.932417	9.43634e-09	2.62906e-08	2.68872e-12	1.29734e-14	6.549e-10	0.00753864	1.23883e-15	2.59408e-17	5.74632e-09	0.060043
CTGCTCAAGCAACTTC-1-SIGAH5-SIGAH5	FibroblastYS_main_object_training	FibroblastYS_CiteSeq_RNA_mito_removed	1.77711e-19	8.23857e-10	4.0056e-19	3.09469e-07	0.995169	3.10248e-15	5.28266e-11	1.78638e-16	3.04821e-16	6.37665e-14	3.20846e-06	8.73142e-18	2.57905e-19	3.47693e-15	0.00482758
CTGCTCACAAGTGGCA-1-SIGAH5-SIGAH5	FibroblastYS_main_object_training	FibroblastYS_CiteSeq_RNA_mito_removed	1.30095e-11	2.89171e-09	2.05131e-11	7.47666e-06	0.873238	5.45244e-09	2.18512e-10	6.31891e-12	8.10199e-10	2.80543e-09	3.22606e-05	4.04494e-12	1.69563e-10	2.74482e-09	0.126722
CTGGACGAGAGGCGGA-1-SIGAH5-SIGAH5	ErythroidYS_main_object_training	ErythroidYS_CiteSeq_RNA_mito_removed	1.34031e-05	3.07521e-05	4.50628e-09	0.996353	2.52646e-07	1.29312e-05	9.91135e-07	5.76902e-05	0.000580923	1.62028e-06	5.91956e-08	7.789e-07	7.25995e-09	0.0029478	4.85231e-08
CTGGACGAGGCTTAGG-1-SIGAH5-SIGAH5	ErythroidYS_main_object_training	ErythroidYS_CiteSeq_RNA_mito_removed	3.99345e-06	4.09838e-06	1.58505e-10	0.99771	3.5276e-08	9.78466e-06	5.39852e-06	2.30519e-05	0.00149288	2.12104e-06	6.59583e-09	1.05494e-06	4.36401e-08	0.000747748	7.62567e-09
CTGGACGAGGGCAAGG-1-SIGAH5-SIGAH5	ErythroidYS_main_object_training	ErythroidYS_CiteSeq_RNA_mito_removed	1.12735e-05	2.13593e-06	3.60202e-11	0.998108	3.22049e-09	3.78584e-06	6.4944e-05	7.61035e-05	0.000774081	4.76041e-07	4.9196e-08	1.34823e-06	2.59236e-07	0.000957395	8.87936e-10
CTGGACGAGGTTATAG-1-SIGAH5-SIGAH5	FibroblastYS_main_object_training	FibroblastYS_CiteSeq_RNA_mito_removed	3.08737e-14	4.69687e-06	1.01365e-11	5.08037e-06	0.938877	1.73069e-08	7.94761e-12	1.41898e-12	1.86873e-13	5.58668e-10	4.2718e-05	5.48575e-14	2.0455e-16	4.5145e-09	0.0610708
CTGGACGGTGTTACAC-1-SIGAH5-SIGAH5	EndodermYS_main_object_training	EndodermYS_CiteSeq_RNA_mito_removed	1.1956e-08	1	2.82363e-11	7.8756e-08	7.17134e-13	6.66844e-13	9.23015e-14	2.53844e-13	2.65077e-11	2.48057e-15	3.48418e-11	9.84064e-13	1.87561e-08	1.25035e-10	1.1338e-13
CTGGACGTCACCTGGG-1-SIGAH5-SIGAH5	ErythroidYS_main_object_training	ErythroidYS_CiteSeq_RNA_mito_removed	5.72443e-07	5.85849e-07	2.13068e-10	0.998689	5.69678e-08	7.53095e-07	7.10179e-05	1.98817e-05	0.000706064	7.3685e-07	4.93417e-10	3.20077e-07	2.6772e-08	0.000510733	6.98942e-09
CTGGACGTCATCCTAT-1-SIGAH5-SIGAH5	Smooth_MuscleYS_main_object_training	Smooth_MuscleYS_CiteSeq_RNA_mito_removed	2.98428e-23	1.10534e-16	1.06188e-18	8.42074e-11	0.0376924	1.63996e-18	5.63197e-21	2.31487e-19	3.2027e-25	4.47268e-14	6.57607e-06	1.38692e-28	2.96737e-29	2.96488e-15	0.962301
CTGGCAGAGACTAGAT-1-SIGAH5-SIGAH5	FibroblastYS_main_object_training	FibroblastYS_CiteSeq_RNA_mito_removed	3.72923e-12	1.9914e-09	3.20011e-11	8.06521e-07	0.94605	1.84299e-08	1.0633e-07	3.18045e-11	4.57437e-12	4.44602e-09	0.00494152	9.93698e-15	1.61181e-11	6.71679e-09	0.0490079
CTGGCAGCACAAATCC-1-SIGAH5-SIGAH5	FibroblastYS_main_object_training	FibroblastYS_CiteSeq_RNA_mito_removed	5.58582e-18	6.84577e-12	2.95524e-17	2.82583e-06	0.877437	6.07477e-13	2.11785e-10	1.28114e-14	7.55172e-16	3.23534e-11	2.08093e-06	2.70433e-16	2.2683e-19	1.0022e-12	0.122558
CTGGCAGGTGACATCT-1-SIGAH5-SIGAH5	FibroblastYS_main_object_training	FibroblastYS_CiteSeq_RNA_mito_removed	2.7851e-16	2.29347e-10	4.57589e-16	6.3429e-07	0.634781	9.26482e-13	2.3426e-13	4.27267e-14	3.95286e-15	6.45322e-12	0.00029712	7.4071e-19	1.00697e-19	4.66148e-12	0.364921
CTGGCAGTCGCTCTAC-1-SIGAH5-SIGAH5	ErythroidYS_main_object_training	ErythroidYS_CiteSeq_RNA_mito_removed	4.68638e-07	8.08995e-07	6.1429e-12	0.999644	1.67609e-07	1.84479e-06	2.32504e-05	3.98939e-05	9.8494e-05	4.23866e-07	4.49472e-07	2.57932e-07	1.06491e-08	0.000189458	2.41492e-08
CTGGTCTAGCGAGTAC-1-SIGAH5-SIGAH5	MacrophageYS_main_object_training	MacrophageYS_CiteSeq_RNA_mito_removed	0.00252162	9.76121e-07	5.28873e-07	0.00605952	2.26998e-09	6.15309e-06	3.00962e-07	2.01345e-05	0.974084	7.90569e-06	6.32503e-09	0.00702216	0.0102653	1.13072e-05	1.84664e-10
CTGTACCCAGCCATTA-1-SIGAH5-SIGAH5	MacrophageYS_main_object_training	MacrophageYS_CiteSeq_RNA_mito_removed	7.28885e-07	1.1494e-17	4.1974e-11	1.43165e-09	1.81769e-16	2.58459e-15	1.63143e-13	1.38783e-12	0.995506	1.03007e-10	7.56875e-13	0.00447404	1.95966e-05	4.97929e-13	1.70845e-17
CTGTACCGTGCGTTTA-1-SIGAH5-SIGAH5	ErythroidYS_main_object_training	ErythroidYS_CiteSeq_RNA_mito_removed	1.71688e-06	3.0236e-05	3.26414e-13	0.995917	4.94164e-09	1.44327e-05	0.000132657	7.09182e-05	0.000231764	1.98513e-07	1.75325e-08	4.16268e-06	1.41825e-08	0.0035969	5.57871e-10
CTGTAGACATAGATGA-1-SIGAH5-SIGAH5	MacrophageYS_main_object_training	MacrophageYS_CiteSeq_RNA_mito_removed	0.000834929	6.90106e-09	2.76178e-06	0.000711097	1.28849e-09	2.56018e-08	5.53385e-09	7.55513e-08	0.993559	9.30009e-08	1.23823e-08	0.0048574	3.44282e-05	2.81531e-07	2.61839e-10
CTGTAGATCTTGGGCG-1-SIGAH5-SIGAH5	ErythroidYS_main_object_training	ErythroidYS_CiteSeq_RNA_mito_removed	1.44417e-06	1.74582e-07	1.06641e-10	0.996728	3.32412e-07	1.64316e-05	1.15921e-06	5.39567e-05	0.00089127	1.37539e-07	5.52308e-09	2.50924e-07	2.11751e-08	0.00230725	2.54492e-08
CTGTCGTAGTTACGTC-1-SIGAH5-SIGAH5	Smooth_MuscleYS_main_object_training	Smooth_MuscleYS_CiteSeq_RNA_mito_removed	3.28699e-23	4.74857e-18	1.84775e-18	8.65848e-11	0.0884197	7.57682e-19	3.75057e-18	1.09786e-18	9.19345e-25	9.96793e-15	0.000553727	1.9724e-27	4.64303e-29	2.68366e-15	0.911027
CTGTCGTTCATGCATG-1-SIGAH5-SIGAH5	FibroblastYS_main_object_training	FibroblastYS_CiteSeq_RNA_mito_removed	5.90462e-17	2.17651e-11	2.08073e-18	3.44772e-08	0.895247	6.11362e-11	4.29651e-14	2.18439e-15	3.93685e-15	2.1757e-11	0.00194396	5.68677e-17	5.8549e-15	3.14462e-14	0.102809
CTGTGAACAAAGGCGT-1-SIGAH5-SIGAH5	FibroblastYS_main_object_training	FibroblastYS_CiteSeq_RNA_mito_removed	1.21829e-17	7.12887e-11	1.93994e-16	3.96045e-09	0.98111	4.11968e-13	6.45576e-12	2.70231e-16	5.15996e-17	1.37591e-13	0.000367983	3.04199e-18	4.03648e-18	1.34365e-14	0.0185222
CTGTGAATCCCGTGAG-1-SIGAH5-SIGAH5	ErythroidYS_main_object_training	ErythroidYS_CiteSeq_RNA_mito_removed	3.20818e-07	1.03754e-06	1.94927e-10	0.987658	1.5495e-07	4.62093e-07	5.40005e-06	5.51511e-06	0.0121646	8.17743e-07	6.73635e-11	2.22456e-06	1.47241e-08	0.000160991	3.51834e-08
CTGTGGGCAGTTGGTT-1-SIGAH5-SIGAH5	FibroblastYS_main_object_training	FibroblastYS_CiteSeq_RNA_mito_removed	5.44901e-14	2.4519e-13	2.80808e-13	4.8312e-08	0.522149	6.09469e-11	7.8088e-08	8.04797e-13	1.05157e-13	2.59593e-12	0.397592	6.24531e-16	3.35748e-14	8.42586e-12	0.0802588
CTGTGGGCATCCGTGG-1-SIGAH5-SIGAH5	EndodermYS_main_object_training	EndodermYS_CiteSeq_RNA_mito_removed	2.73693e-10	1	2.7905e-12	9.86942e-09	2.50483e-15	1.01077e-14	3.51225e-16	5.84703e-15	1.76167e-11	3.18291e-17	4.30205e-13	9.78289e-13	2.56296e-09	2.27773e-13	2.24151e-16
CTGTGGGTCATTCACT-1-SIGAH5-SIGAH5	FibroblastYS_main_object_training	FibroblastYS_CiteSeq_RNA_mito_removed	6.20307e-29	5.02548e-15	4.07059e-27	4.58136e-12	0.987656	1.61179e-20	2.44527e-16	2.74387e-22	1.44588e-26	1.59267e-17	9.54091e-07	2.95237e-28	4.37067e-30	3.04514e-21	0.0123427
CTTACCGAGAAATCCA-1-SIGAH5-SIGAH5	FibroblastYS_main_object_training	FibroblastYS_CiteSeq_RNA_mito_removed	4.55956e-13	2.88242e-07	7.10455e-15	5.23594e-06	0.963186	6.03704e-08	1.36247e-09	1.61638e-13	5.78211e-10	1.43895e-10	0.000152955	2.33405e-11	4.47182e-10	7.9105e-12	0.0366553
CTTACCGCAGGAACCA-1-SIGAH5-SIGAH5	FibroblastYS_main_object_training	FibroblastYS_CiteSeq_RNA_mito_removed	8.74806e-09	9.6011e-09	1.59945e-09	6.9021e-05	0.496085	1.62677e-07	9.09441e-10	3.39654e-10	7.01125e-08	2.60079e-09	0.0241806	6.36649e-11	1.42078e-10	3.57453e-08	0.479665
CTTACCGTCGTTAGAC-1-SIGAH5-SIGAH5	ErythroidYS_main_object_training	ErythroidYS_CiteSeq_RNA_mito_removed	4.64647e-07	5.59954e-07	7.76555e-10	0.993195	2.01986e-07	3.14258e-07	4.54e-06	7.3149e-06	0.00661974	1.30812e-06	1.05596e-10	4.189e-07	1.07387e-08	0.000169968	5.96283e-08
CTTACCGTCTCATTAC-1-SIGAH5-SIGAH5	FibroblastYS_main_object_training	FibroblastYS_CiteSeq_RNA_mito_removed	4.65814e-26	7.14095e-18	9.23169e-25	9.06138e-13	0.950333	5.06356e-18	1.03974e-12	9.67988e-20	4.74678e-25	1.04147e-17	0.000309946	1.94442e-25	2.55398e-25	1.6818e-19	0.0493574
CTTAGGAGTATCATGC-1-SIGAH5-SIGAH5	ErythroidYS_main_object_training	ErythroidYS_CiteSeq_RNA_mito_removed	0.000586933	4.39895e-06	1.37756e-07	0.969094	3.72283e-07	0.00010238	0.00614954	0.000541381	0.000177172	1.22401e-07	1.4213e-06	1.26764e-08	3.25595e-06	0.0233385	6.08114e-09
CTTAGGAGTGATTGGG-1-SIGAH5-SIGAH5	MacrophageYS_main_object_training	MacrophageYS_CiteSeq_RNA_mito_removed	0.000291591	4.50719e-15	2.0418e-09	3.3392e-07	9.38115e-15	8.14498e-12	9.46602e-10	1.32546e-10	0.998899	2.03321e-10	1.5957e-12	0.00017492	0.000634028	2.36485e-10	1.96512e-15
CTTAGGATCATCGGGC-1-SIGAH5-SIGAH5	FibroblastYS_main_object_training	FibroblastYS_CiteSeq_RNA_mito_removed	2.31166e-17	6.33197e-13	1.83119e-16	1.36821e-09	0.991356	3.17183e-13	1.71926e-09	2.60755e-15	6.75221e-17	1.60403e-13	0.00128407	1.05827e-17	8.70313e-16	4.51632e-14	0.00735952
CTTCAATGTCTACACA-1-SIGAH5-SIGAH5	MKYS_main_object_training	MKYS_CiteSeq_RNA_mito_removed	1.44419e-15	1.69861e-12	6.03245e-16	8.16278e-10	2.82467e-09	2.49158e-08	4.79231e-14	1	2.2371e-14	2.85154e-09	9.6748e-14	3.67183e-22	1.60409e-16	1.58645e-08	3.76863e-10
CTTCCTTAGGGTTGCA-1-SIGAH5-SIGAH5	FibroblastYS_main_object_training	FibroblastYS_CiteSeq_RNA_mito_removed	7.51468e-19	1.10615e-14	2.87127e-17	2.96897e-10	0.924493	3.47304e-12	1.75138e-14	6.69196e-17	3.14126e-18	3.3494e-13	0.000719202	6.738e-20	3.17089e-19	5.33987e-15	0.0747874
CTTCCTTAGTGCACAG-1-SIGAH5-SIGAH5	ErythroidYS_main_object_training	ErythroidYS_CiteSeq_RNA_mito_removed	2.9086e-05	1.1348e-05	1.83312e-08	0.991371	4.36947e-07	1.03118e-05	1.85652e-05	0.000133536	0.0066329	5.98689e-07	3.03452e-09	2.4399e-07	6.98064e-07	0.00179142	8.52593e-09
CTTCCTTGTAGACACG-1-SIGAH5-SIGAH5	LymphoidYS_main_object_training	LymphoidYS_CiteSeq_RNA_mito_removed	0.000286563	0.000643223	1.78879e-06	0.00150235	4.49834e-08	1.81403e-06	0.676205	0.000365832	5.20855e-07	1.96909e-05	5.31504e-05	1.10213e-10	1.48289e-09	0.32092	1.22136e-08
CTTCCTTGTCCACAGC-1-SIGAH5-SIGAH5	FibroblastYS_main_object_training	FibroblastYS_CiteSeq_RNA_mito_removed	7.59722e-17	2.40268e-07	7.4036e-12	2.86444e-07	0.981171	1.49879e-09	6.09383e-09	3.93963e-14	1.17444e-15	5.19511e-11	0.00010356	8.24575e-16	3.44579e-19	2.04488e-09	0.0187252
CTTCGGTCAGCTATAC-1-SIGAH5-SIGAH5	DCYS_main_object_training	MacrophageYS_CiteSeq_RNA_mito_removed	0.756564	5.10343e-11	0.000476321	0.000508107	5.47952e-09	8.436e-06	2.64952e-05	6.2972e-05	0.237376	1.78893e-05	1.9327e-10	0.00165627	0.00182334	0.00148081	7.44068e-10
CTTCTAAAGACTCAAA-1-SIGAH5-SIGAH5	MacrophageYS_main_object_training	MacrophageYS_CiteSeq_RNA_mito_removed	9.99834e-05	1.65285e-09	1.86065e-06	1.19389e-05	1.28673e-11	1.75911e-10	2.48057e-10	3.74813e-10	0.997383	5.42914e-09	6.40476e-11	0.00240701	9.59959e-05	4.8988e-09	1.63705e-12
CTTCTAAAGTCCCAAT-1-SIGAH5-SIGAH5	Smooth_MuscleYS_main_object_training	FibroblastYS_CiteSeq_RNA_mito_removed	1.0241e-16	6.44654e-12	3.65018e-15	9.0834e-07	0.43641	2.25191e-14	9.9182e-18	7.74701e-16	1.38426e-15	2.86734e-11	1.691e-05	1.46723e-18	2.68804e-20	8.30025e-13	0.563572
CTTCTAACAGGTCAGA-1-SIGAH5-SIGAH5	MacrophageYS_main_object_training	MacrophageYS_CiteSeq_RNA_mito_removed	0.000352782	9.84333e-08	1.67802e-05	0.0056395	4.45584e-08	1.94045e-06	4.20758e-07	9.79159e-06	0.991081	8.96768e-07	1.06181e-08	7.66374e-05	0.00270891	0.000110864	2.43471e-09
CTTCTAAGTTTCTATC-1-SIGAH5-SIGAH5	FibroblastYS_main_object_training	FibroblastYS_CiteSeq_RNA_mito_removed	2.66991e-11	0.0115537	8.23496e-11	0.00637121	0.80553	8.84924e-10	2.34705e-10	1.14987e-10	1.34093e-10	1.24568e-08	0.149746	2.93248e-14	1.54246e-12	1.092e-09	0.0267989
CTTCTCTCATCATTTC-1-SIGAH5-SIGAH5	MacrophageYS_main_object_training	MacrophageYS_CiteSeq_RNA_mito_removed	2.89379e-06	9.93866e-18	1.67975e-10	2.22348e-10	1.47618e-16	3.37428e-16	8.50298e-15	1.75376e-13	0.998277	7.93626e-12	2.53851e-13	0.00171448	5.97356e-06	1.69163e-14	8.62214e-18
CTTCTCTTCTCATTTG-1-SIGAH5-SIGAH5	ProgenitorsYS_main_object_training	LymphoidYS_CiteSeq_RNA_mito_removed	0.000846481	1.08097e-05	2.26381e-05	0.00211367	5.43809e-08	4.46137e-05	0.204213	0.000381211	2.04036e-06	4.58276e-05	1.30817e-06	2.81853e-10	9.84435e-09	0.792318	1.53731e-08
CTTCTCTTCTCCGAAA-1-SIGAH5-SIGAH5	FibroblastYS_main_object_training	FibroblastYS_CiteSeq_RNA_mito_removed	2.49721e-09	3.74375e-06	8.84863e-09	0.00562599	0.789225	7.52214e-06	2.73089e-07	1.79328e-09	9.56353e-09	3.89823e-06	0.117238	7.73697e-10	3.69635e-09	2.55412e-06	0.0878926
CTTGAGAGTACCAATC-1-SIGAH5-SIGAH5	EndodermYS_main_object_training	EndodermYS_CiteSeq_RNA_mito_removed	1.2101e-08	0.999999	1.77323e-08	4.92529e-07	2.03895e-10	2.87041e-14	7.13001e-14	3.05293e-13	3.20381e-09	1.36785e-15	3.73281e-09	3.08884e-11	1.91025e-09	1.53677e-12	3.94187e-11
CTTGATTCATACAGCT-1-SIGAH5-SIGAH5	MacrophageYS_main_object_training	MacrophageYS_CiteSeq_RNA_mito_removed	0.000321877	9.33076e-10	2.99983e-06	0.000342095	1.91298e-09	1.24839e-07	6.01684e-11	1.85104e-07	0.944432	6.90202e-07	9.97124e-10	0.0548784	1.95268e-05	2.02267e-06	1.5487e-09
CTTGATTGTCTTGTCC-1-SIGAH5-SIGAH5	ErythroidYS_main_object_training	ErythroidYS_CiteSeq_RNA_mito_removed	3.72638e-06	4.7934e-07	9.28859e-12	0.998766	2.92786e-09	5.42915e-06	1.35678e-05	7.51858e-05	0.000280779	4.71594e-07	1.37433e-08	3.90234e-07	6.1208e-08	0.000854253	6.10246e-10
CTTGATTTCGGCCCAA-1-SIGAH5-SIGAH5	LymphoidYS_main_object_training	LymphoidYS_CiteSeq_RNA_mito_removed	2.00544e-06	1.16955e-05	4.78243e-07	4.70911e-05	4.04033e-09	6.90831e-06	0.959253	0.000210115	3.13154e-08	8.88462e-06	4.13374e-07	7.20972e-13	2.33363e-10	0.0404592	9.95863e-10
CTTTCAACAAGGCCTC-1-SIGAH5-SIGAH5	FibroblastYS_main_object_training	FibroblastYS_CiteSeq_RNA_mito_removed	4.0102e-16	4.82742e-11	6.8859e-16	4.32423e-07	0.760717	1.92781e-10	2.41901e-13	1.41321e-14	9.68581e-13	4.65452e-11	7.70434e-07	5.63829e-14	1.9974e-15	7.43128e-12	0.239282
CTTTCAATCCCAACTC-1-SIGAH5-SIGAH5	MesotheliumYS_main_object_training	FibroblastYS_CiteSeq_RNA_mito_removed	6.78348e-08	1.41332e-06	3.65816e-09	0.000206297	0.274297	7.17863e-10	1.7544e-08	3.61855e-09	7.79724e-09	1.56153e-10	0.629343	5.65549e-11	1.06211e-09	2.27407e-07	0.0961521
CTTTCGGCAACTACGT-1-SIGAH5-SIGAH5	MacrophageYS_main_object_training	MacrophageYS_CiteSeq_RNA_mito_removed	9.98791e-06	4.17396e-15	3.77046e-08	7.44836e-09	1.74472e-13	2.09819e-12	7.04584e-14	4.70408e-12	0.994816	4.33478e-11	4.79208e-12	0.00509195	8.24646e-05	1.90902e-12	2.62361e-14
CTTTCGGCAAGCTGTT-1-SIGAH5-SIGAH5	FibroblastYS_main_object_training	FibroblastYS_CiteSeq_RNA_mito_removed	5.76599e-11	2.30995e-08	5.04627e-11	1.8678e-05	0.861835	1.12592e-08	5.61414e-11	2.29694e-11	3.64266e-09	5.85606e-09	9.6577e-05	6.26833e-12	6.60041e-10	2.71711e-09	0.13805
CTTTCGGCACCCAAGC-1-SIGAH5-SIGAH5	FibroblastYS_main_object_training	FibroblastYS_CiteSeq_RNA_mito_removed	5.32256e-05	5.08376e-05	3.50558e-05	0.282161	0.519514	6.10953e-05	0.000122877	0.000320008	0.00187155	1.18192e-05	0.083208	5.56276e-07	4.68395e-06	0.00127758	0.111308
CTTTCGGCAGGAACCA-1-SIGAH5-SIGAH5	FibroblastYS_main_object_training	FibroblastYS_CiteSeq_RNA_mito_removed	9.51591e-13	1.01904e-08	7.15492e-13	4.94025e-07	0.960767	1.44704e-08	3.16388e-09	3.54746e-13	9.49718e-10	3.48816e-10	6.73051e-05	7.21714e-11	8.13223e-10	7.50533e-11	0.0391654
GAAACCTCATAAGCGG-1-SIGAH5-SIGAH5	ErythroidYS_main_object_training	ErythroidYS_CiteSeq_RNA_mito_removed	5.93641e-05	2.19952e-07	1.20768e-10	0.960731	1.86775e-09	3.05902e-06	3.8401e-05	8.08122e-05	0.0386261	2.86955e-06	8.45858e-08	0.000172826	5.32976e-06	0.00027982	3.57835e-10
GAAACCTTCACCGACG-1-SIGAH5-SIGAH5	FibroblastYS_main_object_training	FibroblastYS_CiteSeq_RNA_mito_removed	9.59181e-12	3.25185e-09	3.84636e-11	2.45566e-07	0.890748	3.12849e-10	1.33712e-09	3.15317e-12	3.66805e-12	1.07195e-10	0.00365519	4.06387e-15	6.87858e-12	8.61307e-11	0.105596
GAACACTAGTATGCAA-1-SIGAH5-SIGAH5	EndodermYS_main_object_training	EndodermYS_CiteSeq_RNA_mito_removed	3.14145e-11	1	1.12732e-13	2.21404e-09	6.04639e-17	3.02732e-15	1.30941e-15	3.11727e-15	2.38834e-13	1.53681e-17	4.84533e-14	3.36862e-15	3.88254e-10	2.19182e-13	3.89126e-18
GAACACTCACCCTCTA-1-SIGAH5-SIGAH5	MacrophageYS_main_object_training	MacrophageYS_CiteSeq_RNA_mito_removed	0.000123868	8.96132e-11	1.73221e-08	1.78702e-05	1.26893e-11	4.33189e-10	5.6332e-09	6.10517e-10	0.992271	2.04368e-08	1.81379e-10	0.0073284	0.000258515	2.54752e-09	2.21044e-12
GAACTGTGTTACGCCG-1-SIGAH5-SIGAH5	FibroblastYS_main_object_training	FibroblastYS_CiteSeq_RNA_mito_removed	4.90337e-13	3.45709e-08	5.51723e-12	2.52183e-05	0.968338	9.26424e-09	1.81957e-07	3.07568e-11	1.06821e-10	4.17393e-09	0.000232136	1.065e-11	3.82307e-12	9.28752e-10	0.0314045
GAACTGTGTTGCATAC-1-SIGAH5-SIGAH5	EndodermYS_main_object_training	EndodermYS_CiteSeq_RNA_mito_removed	7.86313e-07	0.999994	5.47593e-10	4.70554e-06	9.73689e-13	1.53517e-11	6.91105e-12	4.70606e-12	2.30841e-07	2.55738e-13	1.3434e-10	7.13169e-09	6.09697e-07	2.92741e-10	1.37724e-13
GAACTGTTCGCGGTAC-1-SIGAH5-SIGAH5	ErythroidYS_main_object_training	ErythroidYS_CiteSeq_RNA_mito_removed	1.30229e-06	7.57822e-07	6.30109e-09	0.994929	2.16756e-06	2.25091e-06	7.48366e-06	7.91982e-06	0.00428761	7.12362e-09	2.94038e-10	7.49969e-09	1.10892e-07	0.000761506	5.54836e-09
GAAGAATAGGCATCAG-1-SIGAH5-SIGAH5	Smooth_MuscleYS_main_object_training	Smooth_MuscleYS_CiteSeq_RNA_mito_removed	4.56989e-24	1.76452e-18	9.69124e-19	9.35348e-11	0.0152939	1.34841e-20	2.11132e-23	2.99139e-20	7.79063e-27	3.58462e-14	9.71571e-06	9.56542e-31	9.45945e-33	5.71809e-16	0.984696
GAAGAATCATCAACCA-1-SIGAH5-SIGAH5	EndodermYS_main_object_training	EndodermYS_CiteSeq_RNA_mito_removed	3.13707e-09	1	1.74609e-12	3.39171e-08	5.57048e-13	5.73878e-14	9.83923e-16	6.22467e-15	8.72609e-11	1.02403e-16	1.23199e-12	6.57898e-12	1.04392e-08	2.7337e-13	5.33234e-14
GAAGAATGTAGCTGAG-1-SIGAH5-SIGAH5	EndodermYS_main_object_training	EndodermYS_CiteSeq_RNA_mito_removed	2.61753e-11	1	2.50463e-12	4.34476e-10	1.27094e-13	6.0977e-15	3.02468e-16	1.69783e-15	1.1147e-13	6.57556e-18	4.57839e-13	3.76297e-14	4.35995e-12	2.49715e-13	9.58448e-15
GAAGAATGTTTAAGGA-1-SIGAH5-SIGAH5	ErythroidYS_main_object_training	ErythroidYS_CiteSeq_RNA_mito_removed	7.25576e-07	2.08498e-07	8.97257e-12	0.998738	4.24811e-09	6.38709e-06	7.01326e-06	6.04556e-05	0.000102375	3.60675e-08	6.39228e-09	3.10358e-08	3.51649e-09	0.00108472	2.65388e-10
GAAGAATGTTTACGAC-1-SIGAH5-SIGAH5	MacrophageYS_main_object_training	MacrophageYS_CiteSeq_RNA_mito_removed	8.62751e-05	5.90793e-13	1.0217e-08	8.96704e-08	2.34057e-13	5.34628e-11	1.73755e-10	2.1301e-10	0.998468	9.03761e-10	1.13338e-10	0.00124871	0.000196871	2.61714e-11	3.22941e-14
GAAGCCCAGGGCCTCT-1-SIGAH5-SIGAH5	MacrophageYS_main_object_training	MacrophageYS_CiteSeq_RNA_mito_removed	1.19177e-08	3.60933e-13	1.18768e-12	9.02519e-10	5.9775e-16	9.92977e-16	1.49324e-17	2.87143e-16	0.999987	7.62977e-15	5.39216e-17	1.23003e-05	5.81383e-07	4.51011e-16	4.12757e-17
GAAGCCCCAGCTGGTC-1-SIGAH5-SIGAH5	Smooth_MuscleYS_main_object_training	FibroblastYS_CiteSeq_RNA_mito_removed	1.09413e-13	9.32017e-14	2.47321e-13	1.44837e-08	0.164893	1.52307e-13	1.21475e-15	3.2257e-14	1.04391e-14	1.81443e-12	0.00112746	8.98033e-18	1.12797e-15	4.43393e-12	0.833979
GAAGGGTCAAGGAGTC-1-SIGAH5-SIGAH5	EndodermYS_main_object_training	EndodermYS_CiteSeq_RNA_mito_removed	1.60319e-09	1	1.53525e-11	3.16302e-09	4.67881e-14	3.31241e-14	4.35089e-14	1.3617e-14	1.06758e-11	4.0021e-18	6.54106e-11	6.13992e-13	8.84671e-10	3.37482e-14	4.32302e-15
GAAGGGTCATCTAACG-1-SIGAH5-SIGAH5	MacrophageYS_main_object_training	MacrophageYS_CiteSeq_RNA_mito_removed	3.63951e-06	4.39447e-10	3.68195e-08	2.36457e-06	3.11255e-12	1.01728e-08	4.78047e-10	6.9192e-10	0.995188	4.24633e-10	4.35028e-13	0.00473311	7.23505e-05	1.44945e-09	7.29564e-13
GAAGGGTGTAGGAGGG-1-SIGAH5-SIGAH5	MacrophageYS_main_object_training	MacrophageYS_CiteSeq_RNA_mito_removed	2.13301e-05	2.06656e-09	1.00679e-05	6.40947e-05	9.85613e-10	2.67542e-08	2.23497e-07	7.13081e-09	0.999503	4.41421e-07	6.00201e-10	8.73959e-05	0.000313638	6.20847e-08	8.0301e-11
GAAGTAAAGACTTCCA-1-SIGAH5-SIGAH5	ErythroidYS_main_object_training	FibroblastYS_CiteSeq_RNA_mito_removed	3.16181e-05	8.95792e-06	0.000120675	0.99607	0.000219155	1.06082e-07	2.54089e-06	3.66708e-06	0.00186798	6.56628e-06	5.6324e-05	1.83142e-06	8.71906e-09	0.00134318	0.000267815
GAATCACAGCTTGTTG-1-SIGAH5-SIGAH5	FibroblastYS_main_object_training	FibroblastYS_CiteSeq_RNA_mito_removed	7.25617e-16	1.50756e-09	7.75749e-17	2.57346e-06	0.948074	5.86704e-12	1.89499e-08	2.29532e-15	9.07184e-14	5.4996e-11	0.000673463	3.42731e-16	9.08768e-17	1.11694e-12	0.05125
GAATCACAGGTGGGTT-1-SIGAH5-SIGAH5	EndodermYS_main_object_training	EndodermYS_CiteSeq_RNA_mito_removed	1.08314e-09	1	1.17261e-10	2.03594e-07	5.38044e-14	6.00749e-14	1.40788e-14	8.808e-15	6.06437e-11	1.47905e-16	3.23755e-11	2.05961e-12	1.65341e-10	2.00349e-12	1.20933e-14
GAATCACCAATCAGCT-1-SIGAH5-SIGAH5	FibroblastYS_main_object_training	FibroblastYS_CiteSeq_RNA_mito_removed	2.44354e-22	5.50098e-17	5.05921e-21	2.32802e-12	0.99213	9.44619e-19	4.39228e-13	4.26063e-20	2.39199e-22	1.17213e-16	0.00187905	2.80106e-24	2.10409e-21	3.95973e-19	0.00599121
GAATCACCACCTAAAC-1-SIGAH5-SIGAH5	MacrophageYS_main_object_training	MacrophageYS_CiteSeq_RNA_mito_removed	4.37181e-08	7.81243e-18	2.52436e-13	8.46949e-12	2.89078e-19	3.3814e-16	4.98253e-15	3.67188e-17	0.999814	1.78004e-14	4.67226e-17	0.000166007	1.98447e-05	5.53469e-17	2.09587e-20
GAATCACCAGGGAGAG-1-SIGAH5-SIGAH5	FibroblastYS_main_object_training	FibroblastYS_CiteSeq_RNA_mito_removed	2.09123e-18	2.26996e-12	7.41605e-14	8.75574e-09	0.999452	3.11798e-11	6.10101e-11	5.73559e-15	9.87121e-19	1.39205e-15	0.00050747	7.13977e-23	1.13314e-20	5.06193e-12	4.04757e-05
GAATCACTCTAGCAAC-1-SIGAH5-SIGAH5	MacrophageYS_main_object_training	MacrophageYS_CiteSeq_RNA_mito_removed	2.49956e-06	2.24511e-17	1.55519e-11	7.0928e-11	1.46012e-17	1.38828e-15	7.01752e-15	4.35138e-14	0.999984	1.89552e-14	2.18063e-16	6.54137e-06	7.40718e-06	1.32872e-14	3.87457e-20
GACACGCGTCCAAAGG-1-SIGAH5-SIGAH5	ErythroidYS_main_object_training	ErythroidYS_CiteSeq_RNA_mito_removed	0.000564413	9.06073e-06	2.08461e-07	0.882524	1.97029e-06	0.000164776	0.0030334	0.00174044	4.8981e-05	2.23413e-07	8.0644e-05	5.22172e-09	5.67992e-06	0.111826	2.46072e-08
GACAGCCAGAAATTGC-1-SIGAH5-SIGAH5	FibroblastYS_main_object_training	FibroblastYS_CiteSeq_RNA_mito_removed	1.09244e-09	0.000154725	7.03348e-10	0.00357349	0.852486	2.36959e-08	1.392e-07	2.35354e-10	5.92624e-08	9.07953e-09	0.000731799	2.74137e-10	3.20088e-12	1.85143e-07	0.143053
GACAGCCAGCTCCGAC-1-SIGAH5-SIGAH5	FibroblastYS_main_object_training	FibroblastYS_CiteSeq_RNA_mito_removed	6.10577e-28	2.19304e-16	3.74803e-24	1.29372e-12	0.994994	2.84631e-18	7.29208e-13	3.52188e-21	1.13212e-25	2.4711e-16	0.0032761	1.28882e-25	3.97003e-27	1.72742e-20	0.00172977
GACAGCCCATGACTCA-1-SIGAH5-SIGAH5	FibroblastYS_main_object_training	FibroblastYS_CiteSeq_RNA_mito_removed	8.33019e-12	9.45445e-10	5.08334e-10	5.12196e-06	0.902426	2.85106e-08	1.14254e-09	1.88866e-11	6.25602e-11	6.42157e-10	0.00166924	4.71647e-12	5.42857e-13	1.8185e-09	0.0958997
GACAGCCCATTGCCGG-1-SIGAH5-SIGAH5	FibroblastYS_main_object_training	FibroblastYS_CiteSeq_RNA_mito_removed	2.21118e-11	2.74941e-10	1.27479e-10	3.01865e-05	0.948933	3.372e-09	6.95296e-08	2.78947e-11	8.66988e-10	2.14891e-07	0.00838119	1.89582e-12	2.26906e-10	2.97676e-09	0.0426551
GACATCAAGCAATAAC-1-SIGAH5-SIGAH5	MacrophageYS_main_object_training	MacrophageYS_CiteSeq_RNA_mito_removed	6.68717e-07	1.93348e-21	7.77406e-14	3.49792e-12	1.02011e-17	4.55467e-17	1.93943e-18	2.18684e-16	0.983905	5.75154e-16	5.64317e-18	0.016093	1.6403e-06	2.69309e-17	5.14616e-19
GACATCACAGTCGTTA-1-SIGAH5-SIGAH5	ErythroidYS_main_object_training	ErythroidYS_CiteSeq_RNA_mito_removed	0.00180054	0.000108695	1.66643e-07	0.902739	1.24522e-06	0.000448483	0.000365592	0.0031446	0.000116296	4.18617e-06	5.10066e-05	2.48165e-08	1.98952e-05	0.0912003	1.58276e-07
GACATCAGTCACTCAA-1-SIGAH5-SIGAH5	FibroblastYS_main_object_training	FibroblastYS_CiteSeq_RNA_mito_removed	2.82676e-17	2.28049e-11	1.27018e-15	5.3897e-08	0.643852	1.73153e-12	6.38723e-13	7.77817e-14	2.879e-16	1.29793e-12	0.0738309	3.79637e-18	1.87327e-19	6.94958e-13	0.282317
GACATCATCTATTCGT-1-SIGAH5-SIGAH5	FibroblastYS_main_object_training	FibroblastYS_CiteSeq_RNA_mito_removed	5.64224e-11	3.30211e-08	5.0811e-12	1.67478e-05	0.94342	1.46419e-09	2.20868e-06	1.48757e-12	1.62011e-08	6.72952e-10	0.000120778	7.0563e-11	8.02971e-09	2.48093e-10	0.0564407
GACCAATAGGTAAACT-1-SIGAH5-SIGAH5	LymphoidYS_main_object_training	LymphoidYS_CiteSeq_RNA_mito_removed	0.00055109	1.78926e-05	5.04302e-07	0.00275222	2.54011e-08	2.06084e-05	0.962668	0.000264396	0.000104242	8.7054e-06	6.70416e-06	3.88712e-09	4.09545e-07	0.0336057	5.26177e-09
GACCAATAGTATCTGC-1-SIGAH5-SIGAH5	ErythroidYS_main_object_training	ErythroidYS_CiteSeq_RNA_mito_removed	3.36424e-05	7.55118e-06	7.39242e-09	0.984003	1.71508e-07	2.55118e-05	0.000907085	0.000368221	9.15421e-05	1.39727e-07	4.04869e-08	1.54885e-09	3.04927e-07	0.0145624	7.05871e-10
GACCAATTCCTCGCAT-1-SIGAH5-SIGAH5	LymphoidYS_main_object_training	LymphoidYS_CiteSeq_RNA_mito_removed	0.000636648	0.000260885	7.25098e-07	0.00326872	1.29769e-08	1.34163e-05	0.790791	0.00109633	4.38203e-06	4.74783e-05	3.58453e-06	5.06311e-11	4.03929e-07	0.203877	1.70513e-09
GACCCAGCACACGGTC-1-SIGAH5-SIGAH5	ErythroidYS_main_object_training	ErythroidYS_CiteSeq_RNA_mito_removed	4.12085e-05	2.96302e-06	5.45309e-09	0.993291	8.19495e-08	4.58058e-05	0.000186602	0.000375484	0.00118287	1.11651e-06	6.11942e-08	1.44033e-07	9.47647e-07	0.00487138	1.75994e-09
GACCCAGCACTTCCTG-1-SIGAH5-SIGAH5	FibroblastYS_main_object_training	FibroblastYS_CiteSeq_RNA_mito_removed	2.75553e-24	3.84188e-18	3.92511e-24	3.70986e-13	0.948801	6.05532e-17	1.0196e-12	3.47019e-21	2.31238e-24	1.06131e-16	6.52179e-07	1.45286e-25	2.09984e-25	8.91468e-18	0.0511982
GACCCAGCATAATGAG-1-SIGAH5-SIGAH5	FibroblastYS_main_object_training	FibroblastYS_CiteSeq_RNA_mito_removed	2.0614e-09	1.19187e-09	1.39582e-09	4.55836e-05	0.903504	2.41211e-09	2.39466e-07	3.34756e-11	1.33793e-07	3.53177e-09	1.39264e-05	4.60128e-10	5.18996e-09	6.82496e-09	0.0964362
GACCCTTTCCGACGGT-1-SIGAH5-SIGAH5	ErythroidYS_main_object_training	ErythroidYS_CiteSeq_RNA_mito_removed	1.37772e-07	9.62753e-06	5.42195e-13	0.988755	8.71925e-08	3.70267e-07	1.731e-08	6.73257e-07	0.0109466	1.28458e-07	1.9185e-12	9.06982e-07	2.79749e-10	0.000286777	1.5655e-08
GACCCTTTCCGATTAG-1-SIGAH5-SIGAH5	FibroblastYS_main_object_training	FibroblastYS_CiteSeq_RNA_mito_removed	4.48538e-16	1.68702e-10	3.80384e-17	2.14434e-06	0.970447	2.25686e-15	3.82716e-10	8.53856e-16	1.38613e-14	5.49735e-13	0.000531923	3.95423e-17	1.64066e-19	2.6464e-13	0.0290185
GACCCTTTCGACTCCT-1-SIGAH5-SIGAH5	ErythroidYS_main_object_training	ErythroidYS_CiteSeq_RNA_mito_removed	6.10901e-06	4.30889e-06	1.37231e-09	0.995312	2.22112e-07	1.26432e-05	2.08736e-05	7.85312e-05	0.00297928	3.0336e-06	1.4163e-08	2.09984e-06	1.24257e-07	0.00158047	4.4764e-08
GACCGTGCACAAATCC-1-SIGAH5-SIGAH5	ErythroidYS_main_object_training	ErythroidYS_CiteSeq_RNA_mito_removed	4.40145e-07	1.71408e-07	7.03346e-10	0.998447	1.00728e-05	8.43463e-07	8.7203e-06	7.93514e-06	0.00125676	1.21704e-06	4.13664e-08	3.16838e-07	1.33184e-08	0.000261613	4.38993e-06
GACCGTGCAGTCAGTT-1-SIGAH5-SIGAH5	FibroblastYS_main_object_training	FibroblastYS_CiteSeq_RNA_mito_removed	1.13731e-12	2.47338e-10	7.0572e-13	6.84487e-06	0.800697	1.1412e-07	2.54669e-11	4.96468e-12	4.19726e-09	1.10732e-09	7.67277e-06	1.0233e-11	4.00792e-10	5.64319e-11	0.199288
GACCGTGCATTGCCTC-1-SIGAH5-SIGAH5	ErythroidYS_main_object_training	ErythroidYS_CiteSeq_RNA_mito_removed	2.12786e-06	2.00601e-06	1.67028e-09	0.995776	3.20919e-07	5.11204e-06	1.09429e-05	6.08123e-05	0.00290916	1.44376e-07	4.05702e-10	3.16927e-08	6.32479e-08	0.00123377	2.17049e-09
GACCGTGTCCGTGTGG-1-SIGAH5-SIGAH5	MacrophageYS_main_object_training	MacrophageYS_CiteSeq_RNA_mito_removed	0.026117	7.71581e-13	6.01857e-06	4.11682e-05	3.50778e-10	2.14046e-08	3.05265e-10	4.26871e-08	0.971418	5.78924e-09	3.33309e-12	0.00113103	0.00128637	8.30512e-08	5.71581e-11
GACCGTGTCCTCGATC-1-SIGAH5-SIGAH5	ErythroidYS_main_object_training	ErythroidYS_CiteSeq_RNA_mito_removed	1.96525e-07	6.00632e-07	1.84357e-10	0.994839	6.46053e-08	4.25319e-07	4.05633e-06	7.97256e-06	0.00495445	6.7363e-07	7.38471e-11	1.25594e-06	2.25798e-08	0.000191649	1.25443e-08
GACCTTCCAGTATACC-1-SIGAH5-SIGAH5	EndodermYS_main_object_training	EndodermYS_CiteSeq_RNA_mito_removed	8.30649e-09	1	8.63337e-13	7.80812e-08	8.90806e-14	3.01115e-13	3.58377e-13	1.60939e-13	3.14145e-11	1.22973e-15	2.03367e-11	2.44127e-12	4.56255e-09	1.27831e-11	1.21929e-14
GACCTTCTCGTTCTGC-1-SIGAH5-SIGAH5	ErythroidYS_main_object_training	ErythroidYS_CiteSeq_RNA_mito_removed	4.02163e-06	4.43635e-06	5.79237e-11	0.996018	3.22517e-07	3.3516e-06	2.36315e-07	4.69173e-05	0.00338823	4.23341e-08	1.68663e-10	5.36868e-08	1.17198e-08	0.000534249	6.46659e-09
GACTATGAGCGCCTCA-1-SIGAH5-SIGAH5	FibroblastYS_main_object_training	FibroblastYS_CiteSeq_RNA_mito_removed	1.85491e-07	4.01547e-06	4.20584e-07	0.0347104	0.814103	3.29168e-06	1.44328e-06	4.8026e-08	3.04263e-05	2.54059e-06	0.00634921	1.53193e-06	6.00115e-07	2.78726e-06	0.14479
GACTATGAGGTAGATT-1-SIGAH5-SIGAH5	FibroblastYS_main_object_training	FibroblastYS_CiteSeq_RNA_mito_removed	5.00397e-25	5.49933e-15	2.60984e-23	2.46504e-12	0.987888	3.90941e-17	1.7549e-16	2.57022e-20	7.08049e-24	1.417e-17	0.000717311	6.79271e-25	5.8529e-24	8.0282e-20	0.0113949
GACTCAAGTAACGATA-1-SIGAH5-SIGAH5	FibroblastYS_main_object_training	FibroblastYS_CiteSeq_RNA_mito_removed	2.69054e-11	4.66903e-08	2.55809e-12	6.7882e-06	0.959225	2.30571e-11	4.17938e-07	3.07148e-13	4.73822e-10	2.03047e-10	0.000187659	2.11806e-12	1.00908e-10	2.78014e-10	0.0405803
GACTCTCTCTTCACGC-1-SIGAH5-SIGAH5	ErythroidYS_main_object_training	ErythroidYS_CiteSeq_RNA_mito_removed	0.000235525	0.00432157	7.73625e-09	0.938689	2.97798e-07	0.000228808	0.00012308	0.00238375	2.96115e-05	2.57932e-07	2.25213e-07	4.25164e-09	4.28278e-07	0.0539875	6.54971e-09
GACTGATTCATGAAAG-1-SIGAH5-SIGAH5	MacrophageYS_main_object_training	MacrophageYS_CiteSeq_RNA_mito_removed	2.98033e-05	1.14067e-10	2.77786e-08	4.54988e-07	8.68759e-13	9.92231e-11	9.23909e-16	7.18016e-12	0.996237	3.16066e-11	1.88918e-12	0.003727	6.08046e-06	1.81853e-11	1.56214e-13
GACTGATTCGGACAAG-1-SIGAH5-SIGAH5	FibroblastYS_main_object_training	FibroblastYS_CiteSeq_RNA_mito_removed	2.42895e-13	1.17918e-10	7.39234e-13	1.66742e-07	0.649122	3.3972e-08	8.44191e-09	9.72141e-11	2.50857e-12	5.35536e-09	0.131146	7.37906e-15	5.5752e-13	3.09303e-10	0.219732
GACTTCCAGTATGGCG-1-SIGAH5-SIGAH5	ErythroidYS_main_object_training	ErythroidYS_CiteSeq_RNA_mito_removed	1.93476e-05	3.55762e-07	2.44546e-07	0.997107	2.61614e-07	1.8027e-06	0.000192558	4.9044e-05	0.000845391	3.98633e-06	1.53113e-07	4.85779e-07	8.02049e-07	0.00177889	4.43009e-08
GACTTCCCAACCGCCA-1-SIGAH5-SIGAH5	ErythroidYS_main_object_training	ErythroidYS_CiteSeq_RNA_mito_removed	9.94463e-07	1.00264e-07	8.51921e-12	0.998757	8.20467e-08	4.32727e-07	3.00141e-08	2.02419e-06	0.000767986	1.89097e-08	1.57279e-11	3.02726e-07	1.91642e-12	0.000470637	7.01102e-08
GACTTCCTCATGGTAC-1-SIGAH5-SIGAH5	FibroblastYS_main_object_training	FibroblastYS_CiteSeq_RNA_mito_removed	2.61866e-12	1.18637e-09	7.36521e-11	0.000100155	0.946323	1.76246e-09	2.12021e-08	3.86108e-10	9.63035e-11	6.59472e-09	0.00101189	4.41211e-12	4.05097e-13	5.03218e-09	0.0525647
GAGAAATAGTCCGCCA-1-SIGAH5-SIGAH5	FibroblastYS_main_object_training	FibroblastYS_CiteSeq_RNA_mito_removed	2.59213e-17	5.19014e-08	4.76994e-13	8.34276e-07	0.998709	1.07576e-10	6.24926e-11	2.46412e-14	2.31543e-17	2.34411e-13	2.59923e-05	2.88015e-19	1.72811e-20	3.83938e-10	0.00126363
GAGAAATGTATGTCCA-1-SIGAH5-SIGAH5	EndodermYS_main_object_training	EndodermYS_CiteSeq_RNA_mito_removed	8.44707e-13	1	6.77704e-15	3.75592e-11	8.9953e-17	3.67405e-18	4.8864e-20	9.00652e-18	5.98031e-15	1.60538e-20	7.14409e-16	5.7073e-17	2.94987e-12	2.67258e-16	5.57801e-18
GAGAAATTCCTCTTTC-1-SIGAH5-SIGAH5	ErythroidYS_main_object_training	LymphoidYS_CiteSeq_RNA_mito_removed	0.000218302	4.0531e-05	6.85604e-05	0.938699	1.94227e-06	6.36338e-06	0.000221497	0.000116801	0.000703121	7.54563e-06	1.63424e-07	8.88683e-09	5.03486e-10	0.0599144	1.29202e-06
GAGAAATTCGGCGATC-1-SIGAH5-SIGAH5	MacrophageYS_main_object_training	MacrophageYS_CiteSeq_RNA_mito_removed	3.88058e-06	1.29359e-08	3.99358e-08	0.000126214	9.14793e-11	1.21233e-09	4.24127e-08	9.22103e-10	0.995171	6.86266e-09	1.11159e-11	0.00463433	6.46477e-05	9.9057e-09	1.01995e-11
GAGACCCGTATAGCTC-1-SIGAH5-SIGAH5	ErythroidYS_main_object_training	ErythroidYS_CiteSeq_RNA_mito_removed	2.93414e-06	1.64645e-07	2.27056e-09	0.993227	2.5991e-07	4.76951e-06	1.43965e-05	3.59706e-05	0.00619154	1.76425e-06	6.66386e-09	1.61957e-06	7.08016e-08	0.000519745	5.43534e-08
GAGACCCTCGTACACA-1-SIGAH5-SIGAH5	MacrophageYS_main_object_training	MacrophageYS_CiteSeq_RNA_mito_removed	0.00194826	3.92725e-09	0.000375164	0.00250465	2.30306e-06	1.1089e-07	6.676e-06	8.18303e-07	0.99263	5.04359e-08	1.35883e-09	0.000445277	0.0020802	6.0968e-06	1.44442e-07
GAGACTTAGAAGAGCA-1-SIGAH5-SIGAH5	ErythroidYS_main_object_training	ErythroidYS_CiteSeq_RNA_mito_removed	3.40153e-06	3.62686e-07	7.04738e-12	0.998698	5.00838e-09	5.11667e-06	4.24032e-05	4.87076e-05	0.000200172	1.17327e-07	1.71804e-08	2.04574e-07	2.60698e-08	0.00100162	5.47692e-10
GAGACTTCAAGGTCGA-1-SIGAH5-SIGAH5	ErythroidYS_main_object_training	ErythroidYS_CiteSeq_RNA_mito_removed	3.42023e-06	1.95718e-06	5.62883e-10	0.997496	1.35852e-07	7.46584e-06	6.58608e-05	6.52323e-05	0.000657546	8.9715e-07	1.48303e-08	5.84433e-07	4.48771e-08	0.00170103	1.77175e-08
GAGACTTCACACAGCC-1-SIGAH5-SIGAH5	EndodermYS_main_object_training	EndodermYS_CiteSeq_RNA_mito_removed	1.28613e-10	1	8.14377e-14	6.13559e-09	6.66156e-16	6.26884e-17	3.2055e-15	4.29758e-15	3.93699e-13	1.07683e-17	5.15653e-12	4.60762e-15	3.52213e-09	2.90849e-14	4.01785e-17
GAGACTTCATCTAGAC-1-SIGAH5-SIGAH5	ErythroidYS_main_object_training	ErythroidYS_CiteSeq_RNA_mito_removed	1.71101e-07	1.23818e-06	2.56628e-11	0.995001	8.52047e-08	3.90725e-07	3.45764e-06	6.85297e-06	0.00467197	2.02112e-06	2.51801e-11	5.60423e-07	2.59235e-09	0.000311801	1.95463e-08
GAGACTTGTAGGTTTC-1-SIGAH5-SIGAH5	MacrophageYS_main_object_training	MacrophageYS_CiteSeq_RNA_mito_removed	7.4395e-09	1.77997e-15	2.71933e-11	2.87915e-10	6.42122e-15	2.80294e-16	1.54562e-17	5.5208e-16	0.998829	1.7068e-11	3.06891e-13	0.00116641	4.55123e-06	3.46786e-16	1.37645e-15
GAGACTTGTATAGCTC-1-SIGAH5-SIGAH5	ErythroidYS_main_object_training	ErythroidYS_CiteSeq_RNA_mito_removed	1.13496e-06	2.61592e-07	1.47375e-11	0.997887	1.54721e-08	9.5228e-06	2.11217e-05	0.000107806	0.000256982	5.807e-08	4.44591e-09	2.53291e-08	2.84634e-08	0.00171592	3.25006e-10
GAGACTTTCGACACTA-1-SIGAH5-SIGAH5	MacrophageYS_main_object_training	MacrophageYS_CiteSeq_RNA_mito_removed	5.35844e-05	1.10446e-13	1.11955e-08	3.42942e-08	4.2224e-13	5.30782e-12	4.26196e-12	6.4355e-11	0.90056	6.86072e-10	1.81557e-11	0.0993718	1.48986e-05	3.99168e-11	7.22244e-14
GAGAGGTGTGCGAGTA-1-SIGAH5-SIGAH5	EndodermYS_main_object_training	EndodermYS_CiteSeq_RNA_mito_removed	3.6859e-13	1	6.15079e-15	4.28001e-12	2.33959e-19	2.53643e-18	1.08299e-18	5.34455e-18	3.19281e-16	5.08211e-20	7.09724e-17	7.14984e-17	5.52239e-12	1.26213e-15	1.64616e-20
GAGAGGTTCTGCCTGT-1-SIGAH5-SIGAH5	FibroblastYS_main_object_training	FibroblastYS_CiteSeq_RNA_mito_removed	2.92789e-23	5.31524e-13	1.40019e-21	1.97883e-11	0.996966	1.96034e-16	1.06167e-09	1.41132e-19	8.34723e-22	1.35693e-14	0.000721128	6.52515e-23	5.71674e-22	1.07039e-17	0.00231328
GAGATGGCAGCCCACA-1-SIGAH5-SIGAH5	MKYS_main_object_training	Mast_cellYS_CiteSeq_RNA_mito_removed	8.32572e-07	1.88701e-05	3.20669e-05	0.0054509	4.39741e-07	0.346982	0.0013363	0.355827	2.17116e-06	0.110599	6.61557e-06	3.2099e-10	8.99403e-07	0.179743	9.72676e-08
GAGATGGGTTCTCACC-1-SIGAH5-SIGAH5	MacrophageYS_main_object_training	MacrophageYS_CiteSeq_RNA_mito_removed	0.000225105	5.01311e-08	2.51944e-05	0.0069218	2.04316e-08	1.66714e-07	1.03486e-07	1.3797e-06	0.984845	2.57367e-06	5.56638e-08	0.0078945	7.77227e-05	6.03878e-06	3.95966e-09
GAGCCTGAGTCAGAGC-1-SIGAH5-SIGAH5	MacrophageYS_main_object_training	MacrophageYS_CiteSeq_RNA_mito_removed	2.9034e-05	3.78972e-09	2.98007e-07	2.10622e-05	4.13382e-09	3.0459e-09	1.15429e-08	1.15801e-09	0.999349	2.99452e-09	6.37374e-09	0.000247012	0.00035387	3.19642e-09	8.10898e-10
GAGCCTGGTTTCAGAC-1-SIGAH5-SIGAH5	FibroblastYS_main_object_training	FibroblastYS_CiteSeq_RNA_mito_removed	1.06942e-19	1.06052e-12	3.90164e-16	1.65041e-09	0.526244	7.64336e-15	4.42029e-18	3.57787e-17	2.26227e-21	4.68043e-12	0.00149856	9.44359e-25	3.85599e-24	7.94827e-14	0.472257
GAGCCTGTCGCTTGCT-1-SIGAH5-SIGAH5	FibroblastYS_main_object_training	FibroblastYS_CiteSeq_RNA_mito_removed	6.16275e-20	2.19829e-11	2.71818e-20	3.72048e-07	0.972575	1.04189e-15	3.89435e-11	4.74772e-16	4.11928e-17	8.24544e-14	0.000156819	3.09745e-18	4.23045e-21	7.59019e-15	0.0272683
GAGCCTGTCGGCTTCT-1-SIGAH5-SIGAH5	ErythroidYS_main_object_training	ErythroidYS_CiteSeq_RNA_mito_removed	6.8075e-05	6.23154e-06	1.75414e-07	0.988122	1.56498e-07	1.20189e-05	0.000686622	5.91885e-05	0.00626026	5.38076e-06	8.88936e-08	9.80665e-07	6.37313e-06	0.00477211	2.26111e-08
GAGCTGCAGTAAGCAT-1-SIGAH5-SIGAH5	MacrophageYS_main_object_training	MacrophageYS_CiteSeq_RNA_mito_removed	0.00033242	3.26715e-07	7.60393e-07	0.000614105	6.54346e-11	1.03237e-08	2.95426e-10	2.15367e-08	0.995182	7.1497e-07	1.14989e-09	0.00363848	0.000230569	1.87531e-07	1.61028e-11
GAGCTGCCATGCCGAC-1-SIGAH5-SIGAH5	MacrophageYS_main_object_training	MacrophageYS_CiteSeq_RNA_mito_removed	0.000170673	1.42599e-11	1.29244e-08	7.85511e-07	6.10683e-13	1.20299e-11	1.05827e-10	3.02259e-11	0.989655	4.23057e-10	1.57015e-11	0.0101398	3.40456e-05	1.38605e-10	6.50458e-14
GAGCTGCTCGTGCACG-1-SIGAH5-SIGAH5	FibroblastYS_main_object_training	FibroblastYS_CiteSeq_RNA_mito_removed	4.38852e-21	4.08715e-15	8.7715e-21	4.55603e-11	0.980383	6.42724e-17	2.84679e-12	1.37527e-18	3.91115e-21	9.53948e-15	0.000811263	4.00062e-24	1.29682e-21	2.86763e-16	0.0188055
GAGGCAAAGCAATAGT-1-SIGAH5-SIGAH5	ErythroidYS_main_object_training	ErythroidYS_CiteSeq_RNA_mito_removed	1.44466e-05	1.4885e-06	2.06473e-09	0.996762	6.81532e-08	5.55992e-06	0.000240585	3.96622e-05	0.000573632	4.55105e-07	3.00232e-08	4.41933e-07	4.01411e-07	0.00236112	9.14173e-09
GAGGCAAAGCCTGTGC-1-SIGAH5-SIGAH5	MacrophageYS_main_object_training	MacrophageYS_CiteSeq_RNA_mito_removed	0.00699313	9.96393e-11	3.02295e-06	0.00012374	2.18065e-11	5.06583e-07	7.76282e-09	5.55244e-07	0.953912	2.49848e-07	2.94709e-12	2.49196e-06	0.0389619	2.1796e-06	3.61915e-12
GAGGCAACAATTAGGA-1-SIGAH5-SIGAH5	ErythroidYS_main_object_training	ErythroidYS_CiteSeq_RNA_mito_removed	4.47097e-06	4.37684e-07	1.25199e-11	0.998637	2.63901e-09	4.58989e-06	5.74822e-05	7.51857e-05	0.000433404	3.69865e-07	8.43727e-09	4.21629e-07	6.83709e-08	0.000786956	3.48069e-10
GAGGCAAGTAAGGCCA-1-SIGAH5-SIGAH5	MacrophageYS_main_object_training	MacrophageYS_CiteSeq_RNA_mito_removed	0.00333596	1.14931e-07	1.70867e-06	0.00205616	1.77982e-09	3.35455e-07	1.3651e-05	3.74966e-07	0.980805	2.10878e-06	1.461e-08	0.00127898	0.0124957	9.62611e-06	4.57741e-10
GAGGCCTCACGTCATA-1-SIGAH5-SIGAH5	FibroblastYS_main_object_training	FibroblastYS_CiteSeq_RNA_mito_removed	3.98422e-23	2.14024e-14	1.28428e-21	3.05421e-10	0.976476	2.67268e-16	3.23516e-11	6.48398e-18	1.98738e-21	5.81496e-15	0.000150452	6.28436e-23	6.20175e-24	2.33149e-16	0.023374
GAGGCCTCAGCGTTGC-1-SIGAH5-SIGAH5	MacrophageYS_main_object_training	MacrophageYS_CiteSeq_RNA_mito_removed	7.83969e-07	5.25849e-16	4.82927e-11	3.00609e-11	1.59868e-15	4.7178e-14	2.38655e-14	1.5843e-15	0.991132	1.4986e-14	1.3226e-16	0.00882067	4.62621e-05	7.22152e-16	3.15509e-17
GAGGCCTGTTTGCCGG-1-SIGAH5-SIGAH5	MacrophageYS_main_object_training	MacrophageYS_CiteSeq_RNA_mito_removed	7.70764e-06	1.47077e-08	2.34234e-07	7.23307e-05	6.34841e-09	6.25595e-11	1.21805e-12	7.07108e-10	0.995355	5.04884e-09	6.87004e-11	0.00456337	8.80765e-07	1.28651e-09	1.04444e-09
GAGGCCTTCTTAGCTT-1-SIGAH5-SIGAH5	MacrophageYS_main_object_training	MacrophageYS_CiteSeq_RNA_mito_removed	9.56976e-09	5.80184e-18	5.30982e-11	1.3549e-11	1.79734e-17	6.88597e-15	8.00829e-15	7.42073e-16	0.999847	1.00677e-12	5.52451e-15	0.000151648	1.43739e-06	1.17526e-15	9.7169e-19
GAGGGATGTCGTACAT-1-SIGAH5-SIGAH5	MKYS_main_object_training	MKYS_CiteSeq_RNA_mito_removed	4.71333e-12	3.57506e-10	2.46534e-13	8.45783e-07	1.079e-06	3.07533e-07	1.07104e-11	0.999996	4.71701e-11	8.701e-09	1.55753e-09	8.61812e-18	1.4892e-13	1.24994e-06	1.53973e-07
GAGGGTAGTGCCTATA-1-SIGAH5-SIGAH5	MacrophageYS_main_object_training	MacrophageYS_CiteSeq_RNA_mito_removed	0.000413625	1.92457e-15	2.49082e-10	1.80651e-08	2.2972e-14	4.59542e-14	1.16071e-11	7.01235e-12	0.999444	9.36927e-12	3.38251e-13	3.53361e-05	0.000106941	7.69241e-13	1.33369e-15
GAGGGTAGTTCATCTT-1-SIGAH5-SIGAH5	FibroblastYS_main_object_training	FibroblastYS_CiteSeq_RNA_mito_removed	2.13536e-11	1.13011e-08	2.08487e-09	2.99434e-06	0.967156	3.28551e-10	9.23023e-10	3.27511e-11	4.46737e-12	1.70185e-09	0.0107318	1.36607e-14	6.21308e-11	1.54593e-09	0.0221094
GAGTCTACACAAAGCG-1-SIGAH5-SIGAH5	FibroblastYS_main_object_training	FibroblastYS_CiteSeq_RNA_mito_removed	7.32816e-08	4.60955e-06	1.29174e-06	0.00551183	0.86786	3.9282e-05	0.000119142	7.24836e-07	2.3079e-05	5.52254e-06	0.00291596	2.50638e-07	8.0597e-07	2.82414e-05	0.123489
GAGTGAGCAAAGTGTA-1-SIGAH5-SIGAH5	MacrophageYS_main_object_training	MacrophageYS_CiteSeq_RNA_mito_removed	3.17833e-07	8.96042e-17	8.49563e-09	1.22185e-09	3.05382e-16	2.18457e-14	2.26882e-14	6.94338e-15	0.99967	3.30037e-12	7.26287e-15	0.000326889	2.61696e-06	1.69886e-14	3.97141e-17
GAGTGAGCAGACATCT-1-SIGAH5-SIGAH5	MacrophageYS_main_object_training	MacrophageYS_CiteSeq_RNA_mito_removed	2.28531e-09	4.52578e-22	4.34216e-15	3.89261e-14	8.87914e-21	2.24603e-20	4.90354e-20	1.08024e-18	0.997841	1.35948e-15	1.50186e-18	0.00215846	9.84464e-07	1.03923e-19	7.88241e-22
GAGTGAGTCGCGTAGC-1-SIGAH5-SIGAH5	ErythroidYS_main_object_training	ErythroidYS_CiteSeq_RNA_mito_removed	4.79979e-07	7.84765e-07	1.453e-13	0.998565	9.20698e-09	3.59239e-05	6.04445e-09	1.34786e-06	0.00120056	6.53809e-10	5.38467e-11	4.0371e-08	1.46908e-09	0.000196288	9.60916e-11
GAGTGTTCATCTTAGG-1-SIGAH5-SIGAH5	ErythroidYS_main_object_training	ErythroidYS_CiteSeq_RNA_mito_removed	5.62719e-06	2.23835e-06	2.91167e-08	0.991358	1.17385e-06	1.10957e-05	2.10532e-05	3.10187e-05	0.00715393	7.20106e-08	1.41566e-09	4.54893e-08	1.43565e-06	0.00141444	4.43304e-09
GAGTGTTTCCACACCT-1-SIGAH5-SIGAH5	ErythroidYS_main_object_training	ErythroidYS_CiteSeq_RNA_mito_removed	7.27612e-07	1.70449e-06	4.09139e-10	0.982539	1.96977e-07	8.32914e-07	1.45668e-06	4.25102e-06	0.0170985	3.80351e-07	1.59285e-10	8.84923e-06	2.49136e-08	0.000343629	2.97237e-08
GAGTTACCAGCAGATG-1-SIGAH5-SIGAH5	FibroblastYS_main_object_training	FibroblastYS_CiteSeq_RNA_mito_removed	1.19799e-12	3.03306e-07	1.80907e-14	7.97811e-05	0.941995	5.44618e-10	5.11316e-09	1.47873e-12	2.29074e-10	7.74696e-10	1.7462e-05	7.91106e-12	5.2199e-11	2.45398e-10	0.0579073
GAGTTACGTGGCAACA-1-SIGAH5-SIGAH5	ErythroidYS_main_object_training	ErythroidYS_CiteSeq_RNA_mito_removed	1.09684e-06	6.40962e-06	1.0304e-11	0.996436	3.38903e-08	3.79743e-06	1.21428e-05	6.84722e-05	6.34288e-05	3.62426e-07	1.76009e-08	2.64485e-08	3.15355e-09	0.00340823	6.85202e-10
GAGTTACGTTGACTGT-1-SIGAH5-SIGAH5	Granulocyte_precursorsYS_main_object_training	Mast_cellYS_CiteSeq_RNA_mito_removed	0.000191443	0.000752514	4.91792e-05	0.0787849	1.73775e-05	0.744996	0.00474148	0.103289	0.00127082	0.0373021	1.9312e-06	4.60054e-06	0.00248551	0.0261097	3.24278e-06
GAGTTACGTTGGAGAC-1-SIGAH5-SIGAH5	FibroblastYS_main_object_training	FibroblastYS_CiteSeq_RNA_mito_removed	1.06813e-17	3.47785e-13	1.38653e-17	1.65663e-09	0.97836	4.38584e-11	6.44845e-08	8.45919e-15	1.75971e-17	2.07863e-13	0.000313982	2.71245e-19	1.33953e-15	4.0248e-13	0.0213262
GAGTTACTCCTCTCGA-1-SIGAH5-SIGAH5	MKYS_main_object_training	MKYS_CiteSeq_RNA_mito_removed	1.18619e-09	4.29917e-11	8.77217e-10	0.00107434	0.00382476	5.19435e-07	9.93238e-11	0.995032	6.5329e-08	3.80959e-08	3.93925e-08	6.96969e-16	9.02377e-13	5.81851e-05	1.01633e-05
GAGTTGTGTTGCGTAT-1-SIGAH5-SIGAH5	FibroblastYS_main_object_training	FibroblastYS_CiteSeq_RNA_mito_removed	4.65849e-10	4.7565e-09	1.3182e-09	2.08915e-05	0.631754	1.81895e-08	1.96694e-10	3.68725e-11	6.18152e-09	6.37331e-09	0.000594602	1.06076e-10	3.75902e-10	2.39436e-08	0.36763
GAGTTTGAGTGTCATC-1-SIGAH5-SIGAH5	MacrophageYS_main_object_training	MacrophageYS_CiteSeq_RNA_mito_removed	7.40353e-07	1.92765e-11	2.95688e-09	7.90973e-07	1.91264e-12	7.07879e-13	3.26534e-14	2.65096e-12	0.995906	8.56365e-11	3.90062e-11	0.00409076	1.29796e-06	5.25949e-12	3.33642e-13
GATAGAACAGAGGTAC-1-SIGAH5-SIGAH5	MacrophageYS_main_object_training	MacrophageYS_CiteSeq_RNA_mito_removed	1.54307e-06	8.01695e-19	2.91494e-11	4.47522e-11	6.58347e-17	1.6613e-17	2.32286e-18	6.62719e-15	0.992207	3.87619e-14	2.11624e-14	0.00779118	3.59578e-07	1.9412e-16	5.59278e-18
GATAGCTCATTCGGGC-1-SIGAH5-SIGAH5	FibroblastYS_main_object_training	FibroblastYS_CiteSeq_RNA_mito_removed	2.87076e-33	1.50253e-19	1.17248e-30	2.54663e-15	0.998501	9.9854e-24	6.85411e-17	5.87457e-26	2.14532e-30	1.34795e-19	3.95699e-06	2.43813e-29	3.64374e-32	2.51973e-25	0.0014947
GATCACAAGTTGGAAT-1-SIGAH5-SIGAH5	FibroblastYS_main_object_training	FibroblastYS_CiteSeq_RNA_mito_removed	4.99546e-16	5.89782e-09	2.12672e-13	1.46617e-05	0.971068	1.95191e-11	1.44325e-11	2.84285e-13	1.16756e-14	8.63488e-10	0.00146357	4.23165e-16	6.58166e-17	2.31392e-11	0.0274535
GATCACATCATTGCCC-1-SIGAH5-SIGAH5	FibroblastYS_main_object_training	FibroblastYS_CiteSeq_RNA_mito_removed	4.72735e-09	6.17244e-09	1.25694e-08	1.076e-05	0.623876	7.23028e-08	1.18218e-10	2.174e-10	1.36454e-10	2.45389e-08	0.000485776	3.13636e-14	8.45304e-12	4.22678e-07	0.375626
GATCAGTAGTCTGCGC-1-SIGAH5-SIGAH5	ErythroidYS_main_object_training	ErythroidYS_CiteSeq_RNA_mito_removed	9.52474e-07	4.8905e-07	1.03439e-10	0.995634	1.25549e-08	3.80237e-06	0.000267603	0.000215287	1.59925e-05	2.02703e-08	6.39993e-10	3.47412e-10	1.239e-08	0.00386136	3.05605e-11
GATCAGTCAAGTGGTG-1-SIGAH5-SIGAH5	FibroblastYS_main_object_training	FibroblastYS_CiteSeq_RNA_mito_removed	7.54216e-14	9.3338e-10	2.09488e-14	7.10561e-07	0.889034	8.43899e-09	2.40842e-11	4.2524e-13	2.31343e-11	3.27388e-09	3.61274e-05	4.2254e-13	2.13817e-13	6.93618e-11	0.110929
GATCAGTCAGCCGTTG-1-SIGAH5-SIGAH5	FibroblastYS_main_object_training	FibroblastYS_CiteSeq_RNA_mito_removed	1.29524e-21	1.40738e-12	1.48008e-20	1.86801e-10	0.960119	1.84116e-14	4.44465e-13	4.03626e-18	6.55705e-21	1.03204e-13	0.000674921	5.272e-23	1.65764e-21	3.49587e-16	0.0392062
GATCAGTGTCTGATAC-1-SIGAH5-SIGAH5	ErythroidYS_main_object_training	FibroblastYS_CiteSeq_RNA_mito_removed	0.0059353	2.10025e-05	7.49151e-05	0.564328	0.109166	0.00170263	4.62725e-05	1.42584e-05	0.158578	5.90196e-05	0.103096	0.000173096	0.000116697	0.000737125	0.0559518
GATCATGCACGGTGCT-1-SIGAH5-SIGAH5	FibroblastYS_main_object_training	FibroblastYS_CiteSeq_RNA_mito_removed	5.5079e-07	1.00101e-06	5.03279e-08	0.00111725	0.841788	5.71022e-06	1.31505e-07	6.14019e-09	1.36982e-06	1.23555e-07	0.0043197	3.08422e-09	3.90571e-08	1.46854e-06	0.152764
GATCATGTCGGTATGT-1-SIGAH5-SIGAH5	MacrophageYS_main_object_training	MacrophageYS_CiteSeq_RNA_mito_removed	1.16322e-08	5.27842e-21	1.2993e-13	1.03672e-13	3.8224e-21	3.11978e-18	8.68618e-18	8.28569e-19	0.999139	3.26583e-16	6.27558e-20	0.000846691	1.40768e-05	9.04305e-20	1.20267e-22
GATCCCTTCGCGAAGA-1-SIGAH5-SIGAH5	FibroblastYS_main_object_training	FibroblastYS_CiteSeq_RNA_mito_removed	5.19843e-09	1.95048e-05	5.46766e-07	0.00270989	0.847423	2.59854e-06	3.01903e-06	2.58762e-08	3.69297e-08	2.86843e-06	0.0360551	1.70273e-10	3.01625e-10	3.98424e-06	0.113779
GATCGTATCCCATAGA-1-SIGAH5-SIGAH5	MacrophageYS_main_object_training	MacrophageYS_CiteSeq_RNA_mito_removed	3.63293e-05	6.61701e-22	5.07751e-13	4.65499e-12	2.12808e-18	3.20055e-19	2.2168e-17	9.26875e-18	0.997642	3.22477e-14	1.84341e-16	0.00230842	1.28293e-05	2.89864e-18	1.67912e-19
GATGAGGCAGCTCCTT-1-SIGAH5-SIGAH5	FibroblastYS_main_object_training	FibroblastYS_CiteSeq_RNA_mito_removed	3.70288e-13	1.01152e-12	1.32345e-13	4.98465e-09	0.880914	8.79992e-12	2.47526e-10	1.13871e-13	1.33911e-14	5.52676e-13	0.0305761	1.28488e-17	2.12687e-14	3.09966e-12	0.0885096
GATGATCAGTACAACA-1-SIGAH5-SIGAH5	Smooth_MuscleYS_main_object_training	FibroblastYS_CiteSeq_RNA_mito_removed	1.28924e-15	4.82712e-14	9.38929e-14	4.18244e-08	0.491645	1.54723e-11	7.95486e-13	4.47465e-13	2.89597e-15	4.80538e-11	0.00193014	6.64264e-19	3.35926e-17	1.01381e-11	0.506425
GATGATCGTCAGTCTA-1-SIGAH5-SIGAH5	FibroblastYS_main_object_training	FibroblastYS_CiteSeq_RNA_mito_removed	7.55731e-25	6.58172e-18	1.6019e-23	1.40653e-10	0.817388	7.00384e-18	8.93744e-17	1.2032e-19	1.19679e-25	1.36905e-15	0.00175517	1.18723e-27	1.78895e-28	5.21253e-18	0.180857
GATGCTACACGGTGTC-1-SIGAH5-SIGAH5	FibroblastYS_main_object_training	FibroblastYS_CiteSeq_RNA_mito_removed	1.54707e-13	1.10486e-09	1.41127e-11	2.27384e-05	0.626827	1.62452e-09	1.24708e-12	3.83394e-13	6.11932e-12	5.87869e-10	0.000689395	1.96962e-13	8.36399e-16	7.43606e-11	0.372461
GATGCTACACTACGGC-1-SIGAH5-SIGAH5	MonocyteYS_main_object_training	MonocyteYS_CiteSeq_RNA_mito_removed	5.46322e-05	2.90856e-10	9.96312e-10	3.1791e-07	1.86816e-13	1.24173e-05	6.62353e-07	1.98563e-09	0.00354098	3.22594e-06	2.88081e-10	2.66133e-10	0.996377	1.07133e-05	5.38804e-14
GATGCTACACTGTCGG-1-SIGAH5-SIGAH5	LymphoidYS_main_object_training	LymphoidYS_CiteSeq_RNA_mito_removed	0.0257363	0.000147061	3.43724e-05	0.0162311	4.49186e-06	0.0135192	0.467894	0.000571686	0.00931192	0.000257868	3.33633e-07	2.60868e-05	0.000119283	0.466145	7.88867e-07
GATGCTAGTAGATCGG-1-SIGAH5-SIGAH5	FibroblastYS_main_object_training	FibroblastYS_CiteSeq_RNA_mito_removed	1.99236e-13	8.49298e-10	6.39615e-12	1.6752e-06	0.981405	8.91794e-09	4.60013e-09	1.87605e-12	6.10173e-12	5.47074e-10	0.00126069	6.70333e-13	2.11862e-11	1.27917e-10	0.0173321
GATGCTATCATCTCTA-1-SIGAH5-SIGAH5	FibroblastYS_main_object_training	FibroblastYS_CiteSeq_RNA_mito_removed	5.20058e-18	1.87647e-11	5.69264e-18	3.80613e-07	0.940765	1.29657e-15	3.35981e-11	2.05692e-16	1.62222e-17	3.87002e-12	0.00383966	2.16375e-20	5.87051e-21	4.68667e-14	0.0553946
GATGGAGCAGGTGTTT-1-SIGAH5-SIGAH5	FibroblastYS_main_object_training	FibroblastYS_CiteSeq_RNA_mito_removed	8.53583e-11	1.92083e-09	1.16556e-10	2.94985e-06	0.868989	1.23772e-06	1.85284e-09	2.0254e-10	4.1855e-09	7.4794e-10	0.00327766	9.22217e-12	5.54841e-10	1.44391e-09	0.127729
GATGTTGAGGTTACCT-1-SIGAH5-SIGAH5	FibroblastYS_main_object_training	FibroblastYS_CiteSeq_RNA_mito_removed	8.81844e-18	4.62282e-13	1.03626e-16	2.4666e-09	0.851903	4.1425e-10	3.8053e-12	2.15359e-15	1.5478e-16	5.42293e-12	7.3689e-05	3.15246e-18	4.76429e-18	1.79382e-12	0.148023
GATGTTGCATTAGGAA-1-SIGAH5-SIGAH5	EndodermYS_main_object_training	EndodermYS_CiteSeq_RNA_mito_removed	6.65298e-12	1	1.91481e-14	1.6888e-10	6.27167e-16	4.59404e-16	6.21702e-14	4.21072e-15	4.52819e-14	1.1144e-16	3.2641e-12	6.34902e-16	3.36476e-11	2.11601e-14	4.62662e-17
GATGTTGGTCACGACC-1-SIGAH5-SIGAH5	MacrophageYS_main_object_training	MacrophageYS_CiteSeq_RNA_mito_removed	0.00042165	1.11466e-08	3.33042e-06	0.000197657	2.75845e-10	4.39034e-08	4.34316e-10	3.77426e-08	0.901598	1.53256e-08	2.211e-09	0.0977687	1.08051e-05	1.79862e-07	1.4729e-10
GATTCTTCACGTCGGT-1-SIGAH5-SIGAH5	LymphoidYS_main_object_training	LymphoidYS_CiteSeq_RNA_mito_removed	0.00132491	1.40217e-07	5.1233e-07	0.000215102	3.88848e-09	1.39662e-05	0.893208	1.47045e-05	1.52895e-05	0.000359407	8.43724e-07	2.6464e-09	3.72582e-07	0.104847	8.67305e-10
GATTCTTTCATCAGTG-1-SIGAH5-SIGAH5	LymphoidYS_main_object_training	LymphoidYS_CiteSeq_RNA_mito_removed	0.101793	0.000102606	6.72747e-06	0.137554	9.97328e-06	0.000966687	0.643289	0.000280804	0.0400053	4.38071e-06	1.1202e-07	7.90392e-05	8.46113e-05	0.0758232	9.90071e-07
GATTCTTTCGTTCCCA-1-SIGAH5-SIGAH5	FibroblastYS_main_object_training	FibroblastYS_CiteSeq_RNA_mito_removed	1.27473e-18	4.48646e-13	3.2403e-18	1.42049e-10	0.96015	1.03617e-13	1.83507e-13	1.98759e-17	1.39108e-18	1.10158e-13	0.00316939	3.78232e-20	3.27507e-18	5.3499e-16	0.0366808
GATTGGTGTTCGTTCC-1-SIGAH5-SIGAH5	ErythroidYS_main_object_training	ErythroidYS_CiteSeq_RNA_mito_removed	0.000403665	0.000212315	8.29848e-08	0.996772	9.8676e-09	3.60849e-06	7.30753e-06	6.66318e-06	0.000967438	4.96383e-07	2.71628e-08	5.18578e-06	1.12007e-06	0.00161997	1.53126e-09
GATTTCTCAATTGAAG-1-SIGAH5-SIGAH5	MacrophageYS_main_object_training	MacrophageYS_CiteSeq_RNA_mito_removed	2.25501e-05	7.83206e-06	5.81424e-09	0.000802402	5.74324e-09	4.92596e-10	9.65459e-11	4.24767e-10	0.999096	1.96038e-09	9.56078e-10	6.58762e-05	5.32318e-06	6.91313e-08	3.33227e-09
GATTTCTCATGACTCA-1-SIGAH5-SIGAH5	ErythroidYS_main_object_training	ErythroidYS_CiteSeq_RNA_mito_removed	2.77016e-07	1.25779e-06	3.15641e-10	0.997587	2.1431e-07	5.05371e-07	4.32869e-06	2.09056e-06	0.00218959	1.3493e-08	1.7842e-11	1.02466e-07	1.14337e-08	0.000214166	3.96842e-09
GATTTCTTCACCATCC-1-SIGAH5-SIGAH5	MacrophageYS_main_object_training	MacrophageYS_CiteSeq_RNA_mito_removed	4.39488e-06	1.47578e-14	1.17383e-09	5.60613e-09	1.32059e-13	1.15715e-13	2.69434e-15	5.445e-13	0.993416	2.14218e-12	5.01933e-13	0.00655326	2.66389e-05	6.25695e-14	1.07481e-14
GATTTCTTCGCAGTGC-1-SIGAH5-SIGAH5	FibroblastYS_main_object_training	FibroblastYS_CiteSeq_RNA_mito_removed	1.93013e-15	1.41289e-08	8.48504e-16	2.98051e-06	0.854038	3.35393e-15	6.50357e-08	1.47411e-14	1.75371e-15	2.47027e-12	0.130087	2.63626e-18	3.46159e-18	2.70281e-13	0.015872
GCAACATCAACAACAA-1-SIGAH5-SIGAH5	MacrophageYS_main_object_training	MacrophageYS_CiteSeq_RNA_mito_removed	4.44138e-05	1.52569e-11	4.53829e-07	8.85918e-06	1.11754e-09	1.98441e-09	3.47164e-10	3.32462e-09	0.991105	3.3737e-09	1.36862e-11	0.00880635	3.45235e-05	8.663e-09	1.57622e-10
GCAACATCAGAAGTTA-1-SIGAH5-SIGAH5	EndodermYS_main_object_training	EndodermYS_CiteSeq_RNA_mito_removed	5.28001e-13	1	2.56224e-14	4.29257e-11	8.3702e-17	3.49419e-18	1.46165e-17	5.75585e-17	2.15238e-15	2.3423e-19	3.13706e-14	7.49297e-17	3.07027e-11	2.17373e-15	3.56488e-18
GCAACCGAGCGGTAGT-1-SIGAH5-SIGAH5	FibroblastYS_main_object_training	FibroblastYS_CiteSeq_RNA_mito_removed	4.4079e-14	3.27899e-11	9.06993e-13	4.67331e-07	0.991759	1.11589e-12	3.4337e-10	6.14001e-14	5.43965e-11	3.77169e-08	0.00232932	2.29279e-09	1.12832e-11	3.36652e-13	0.00591156
GCACATACAACAACAA-1-SIGAH5-SIGAH5	FibroblastYS_main_object_training	FibroblastYS_CiteSeq_RNA_mito_removed	7.22013e-16	1.26658e-12	1.14527e-14	1.06994e-08	0.864653	1.50083e-11	6.16852e-13	1.05119e-15	6.04748e-14	1.6411e-12	0.000156918	1.60416e-16	1.62386e-15	7.67357e-14	0.13519
GCACATACACTCTAGA-1-SIGAH5-SIGAH5	MacrophageYS_main_object_training	MacrophageYS_CiteSeq_RNA_mito_removed	0.000950328	2.48941e-11	1.75649e-06	0.000162246	7.31965e-10	8.53923e-09	8.06322e-10	2.52331e-08	0.976889	3.20223e-08	5.1629e-09	0.0219961	8.60528e-07	7.25328e-08	1.93308e-10
GCACGGTAGTCACAGG-1-SIGAH5-SIGAH5	LymphoidYS_main_object_training	LymphoidYS_CiteSeq_RNA_mito_removed	0.000440221	1.07733e-07	6.70947e-08	0.000115671	2.58881e-09	2.48566e-06	0.990724	2.60581e-05	4.07781e-06	1.87965e-05	3.61455e-07	2.11802e-10	5.25562e-07	0.0086675	5.15476e-10
GCACGGTCACCGGCTA-1-SIGAH5-SIGAH5	FibroblastYS_main_object_training	FibroblastYS_CiteSeq_RNA_mito_removed	9.60175e-15	3.92674e-11	2.17869e-13	5.79239e-07	0.992288	4.8394e-11	4.42961e-10	1.18612e-13	1.17179e-13	8.58183e-13	0.00764818	3.49803e-18	1.09023e-13	2.96256e-13	6.33686e-05
GCACGGTCACTTCAGA-1-SIGAH5-SIGAH5	FibroblastYS_main_object_training	FibroblastYS_CiteSeq_RNA_mito_removed	5.08396e-14	4.43149e-11	3.70692e-13	4.07585e-07	0.974404	1.76172e-09	2.04889e-07	8.6675e-12	2.00567e-12	3.5045e-10	0.000182036	1.70517e-14	4.52905e-13	6.05178e-10	0.0254137
GCACGGTGTACTGAGG-1-SIGAH5-SIGAH5	FibroblastYS_main_object_training	FibroblastYS_CiteSeq_RNA_mito_removed	1.08133e-10	4.02444e-10	1.02569e-10	6.97535e-06	0.619344	1.11488e-08	1.20334e-08	6.42977e-11	2.94892e-09	2.65305e-08	0.00556426	1.28831e-11	1.65477e-10	5.12365e-08	0.375084
GCACGGTTCTCGTTTA-1-SIGAH5-SIGAH5	Smooth_MuscleYS_main_object_training	FibroblastYS_CiteSeq_RNA_mito_removed	2.79769e-19	1.14951e-17	1.60782e-19	4.64633e-11	0.262855	3.0249e-14	5.22382e-15	3.50831e-19	3.82448e-20	7.27545e-13	5.23571e-05	4.38742e-23	3.00602e-20	2.74196e-14	0.737092
GCACGTGGTTTACTGG-1-SIGAH5-SIGAH5	FibroblastYS_main_object_training	FibroblastYS_CiteSeq_RNA_mito_removed	9.53304e-20	1.65735e-11	1.20783e-17	2.6193e-10	0.968016	6.92481e-16	3.09581e-14	6.42761e-17	5.10964e-21	1.28058e-13	0.00173507	6.62735e-24	1.34637e-22	1.60621e-14	0.030249
GCACGTGTCGATTCCC-1-SIGAH5-SIGAH5	ProgenitorsYS_main_object_training	LymphoidYS_CiteSeq_RNA_mito_removed	0.0797225	0.000334621	0.000138297	0.0651514	1.14629e-06	0.00442503	0.108324	0.000377196	0.0229473	2.30568e-05	3.78287e-08	1.68784e-05	2.51336e-05	0.718513	1.77839e-07
GCACTAAAGATTCGCT-1-SIGAH5-SIGAH5	Smooth_MuscleYS_main_object_training	Smooth_MuscleYS_CiteSeq_RNA_mito_removed	5.96469e-25	1.31069e-16	2.13118e-20	3.2345e-10	0.0853626	2.38498e-19	9.00884e-22	5.40397e-19	1.65383e-25	6.42322e-15	0.00151441	1.71557e-27	2.71424e-31	9.33139e-17	0.913123
GCACTAAGTCCGAAAG-1-SIGAH5-SIGAH5	FibroblastYS_main_object_training	FibroblastYS_CiteSeq_RNA_mito_removed	9.44921e-05	6.7638e-05	0.000198083	0.295125	0.472116	0.000795131	2.60955e-07	5.336e-06	0.000179308	1.40374e-06	0.208414	1.31258e-08	1.36376e-05	0.000632126	0.0223581
GCACTAATCCATCGTC-1-SIGAH5-SIGAH5	MacrophageYS_main_object_training	MacrophageYS_CiteSeq_RNA_mito_removed	3.89738e-08	7.97387e-18	6.0836e-13	2.48007e-12	2.11072e-19	3.46206e-17	2.59591e-18	5.88781e-18	0.967186	2.69874e-15	2.48261e-18	0.0328113	2.52843e-06	5.11886e-18	6.55528e-21
GCACTAATCCTACGGG-1-SIGAH5-SIGAH5	Smooth_MuscleYS_main_object_training	Smooth_MuscleYS_CiteSeq_RNA_mito_removed	1.61134e-23	3.81747e-17	2.42563e-19	2.51061e-10	0.0464641	5.47767e-19	1.31441e-20	1.73339e-18	4.50626e-24	3.44394e-13	0.000433636	1.17115e-27	1.42557e-29	1.1889e-15	0.953102
GCAGCCAAGGCACTAG-1-SIGAH5-SIGAH5	FibroblastYS_main_object_training	FibroblastYS_CiteSeq_RNA_mito_removed	8.5399e-24	2.11777e-13	3.82315e-22	1.4248e-10	0.981758	3.97109e-18	1.79274e-12	3.5434e-19	5.2064e-24	1.07373e-13	0.00176839	5.41968e-25	1.65582e-26	7.28626e-17	0.0164736
GCAGCCACAGCCATTA-1-SIGAH5-SIGAH5	LymphoidYS_main_object_training	LymphoidYS_CiteSeq_RNA_mito_removed	2.29791e-05	2.26594e-10	1.06924e-07	5.50301e-05	6.10052e-11	7.52885e-05	0.973477	2.33633e-06	1.13775e-06	1.01641e-08	1.64928e-11	2.87577e-12	1.62961e-07	0.0263657	1.55013e-14
GCAGCCACAGGTACGA-1-SIGAH5-SIGAH5	ErythroidYS_main_object_training	ErythroidYS_CiteSeq_RNA_mito_removed	0.000130248	6.76626e-06	5.72451e-09	0.974217	8.32745e-08	6.62223e-05	0.0025926	0.00021592	0.000256068	1.31846e-07	1.38954e-07	7.29473e-08	1.95089e-06	0.0225131	1.94702e-09
GCAGCTGGTCTTTCTA-1-SIGAH5-SIGAH5	ErythroidYS_main_object_training	MacrophageYS_CiteSeq_RNA_mito_removed	0.00171182	5.43413e-06	2.27192e-05	0.494428	9.70076e-05	0.000174738	0.00582366	0.00176914	0.458831	0.000567512	0.00267075	0.0318588	0.0012519	0.000780455	7.47263e-06
GCAGCTGTCACTGTTT-1-SIGAH5-SIGAH5	EndodermYS_main_object_training	EndodermYS_CiteSeq_RNA_mito_removed	1.40611e-11	1	1.67929e-12	9.21323e-10	1.2651e-14	3.47693e-15	2.36833e-16	1.93629e-15	1.49301e-14	4.15184e-18	1.77214e-12	8.30471e-16	9.38152e-13	1.26338e-13	2.28308e-15
GCAGGCTTCTCAGTCC-1-SIGAH5-SIGAH5	FibroblastYS_main_object_training	FibroblastYS_CiteSeq_RNA_mito_removed	1.6673e-30	5.53671e-17	1.4776e-27	4.58863e-12	0.998182	5.8443e-22	1.52877e-15	2.71815e-23	1.03149e-26	2.61918e-17	3.05893e-05	4.43381e-26	2.21786e-30	1.07259e-22	0.00178734
GCAGTTAGTCACTCAA-1-SIGAH5-SIGAH5	FibroblastYS_main_object_training	FibroblastYS_CiteSeq_RNA_mito_removed	1.78771e-19	8.76918e-14	1.34845e-19	1.27978e-10	0.984028	1.72046e-13	1.52434e-12	3.53317e-18	2.8725e-17	1.06528e-13	0.00045755	7.09997e-19	2.2252e-16	1.41624e-17	0.0155142
GCAGTTATCCATCGTC-1-SIGAH5-SIGAH5	MKYS_main_object_training	MKYS_CiteSeq_RNA_mito_removed	6.48204e-08	3.99634e-09	5.69657e-11	4.08825e-05	2.16141e-06	8.26034e-06	6.89277e-10	0.999858	1.1584e-07	1.24535e-07	2.69272e-09	2.5913e-14	6.59617e-10	8.90404e-05	1.02053e-06
GCAGTTATCGTTCTAT-1-SIGAH5-SIGAH5	FibroblastYS_main_object_training	FibroblastYS_CiteSeq_RNA_mito_removed	1.08057e-11	3.90546e-08	4.43714e-12	6.73444e-07	0.899971	1.07639e-07	3.9433e-10	8.28948e-12	5.78204e-11	7.87175e-11	0.00978704	3.92223e-13	7.54076e-12	4.09266e-10	0.0902408
GCATCGGTCGGTTGTA-1-SIGAH5-SIGAH5	FibroblastYS_main_object_training	FibroblastYS_CiteSeq_RNA_mito_removed	2.23553e-13	1.61297e-09	3.7282e-12	3.31498e-07	0.933931	3.51622e-10	8.103e-10	4.01267e-13	2.28676e-12	1.51066e-10	0.00415918	1.31776e-13	9.70244e-12	4.22516e-11	0.0619095
GCATCTCGTGACGTCC-1-SIGAH5-SIGAH5	FibroblastYS_main_object_training	FibroblastYS_CiteSeq_RNA_mito_removed	9.90488e-16	3.51635e-11	6.33493e-15	5.01241e-06	0.56931	8.4748e-13	2.34454e-13	1.39356e-14	1.17137e-14	9.90225e-11	0.000558713	9.90773e-16	2.51901e-17	1.53752e-11	0.430126
GCATGATAGCACTTTG-1-SIGAH5-SIGAH5	MacrophageYS_main_object_training	MacrophageYS_CiteSeq_RNA_mito_removed	0.00229621	5.14323e-05	2.12299e-06	0.00104541	1.31713e-08	1.49481e-08	1.60562e-08	1.14545e-08	0.840553	1.74989e-08	4.27386e-09	0.155213	0.000838594	4.27446e-07	1.43329e-09
GCATGATGTCTGCCTT-1-SIGAH5-SIGAH5	FibroblastYS_main_object_training	FibroblastYS_CiteSeq_RNA_mito_removed	1.17377e-09	6.83831e-07	9.73922e-12	8.68228e-06	0.850096	2.29382e-08	2.75008e-10	9.05387e-12	1.99582e-08	1.08398e-10	0.00362961	2.95194e-11	1.02349e-08	3.08778e-10	0.146265
GCATGATTCCAAAGGG-1-SIGAH5-SIGAH5	Smooth_MuscleYS_main_object_training	Smooth_MuscleYS_CiteSeq_RNA_mito_removed	1.61917e-18	3.02168e-15	6.37481e-16	4.54357e-09	0.0447288	3.7494e-14	2.63713e-17	3.33848e-15	2.98108e-20	7.04682e-13	0.00804929	3.269e-23	6.4138e-25	1.08311e-12	0.947222
GCATGATTCCTAGAGT-1-SIGAH5-SIGAH5	FibroblastYS_main_object_training	FibroblastYS_CiteSeq_RNA_mito_removed	2.75526e-10	6.66266e-13	2.19279e-12	2.72564e-07	0.782087	1.22182e-10	3.37019e-10	8.88933e-13	2.6616e-10	1.31506e-11	0.000256622	2.2835e-13	1.56013e-11	2.35069e-11	0.217656
GCATTAGAGACTTAAG-1-SIGAH5-SIGAH5	ErythroidYS_main_object_training	ErythroidYS_CiteSeq_RNA_mito_removed	1.5157e-06	1.24739e-06	2.67733e-10	0.998026	1.1792e-07	6.96026e-06	1.22887e-05	5.96071e-05	0.00048797	2.00638e-06	2.22725e-08	2.91001e-07	2.99657e-08	0.00140218	2.22809e-08
GCATTAGCAAAGCTAA-1-SIGAH5-SIGAH5	FibroblastYS_main_object_training	FibroblastYS_CiteSeq_RNA_mito_removed	6.61346e-22	1.05828e-13	1.63921e-19	2.29058e-11	0.986487	2.88236e-16	8.09179e-12	8.50742e-19	1.85749e-22	9.96378e-15	0.00588623	5.97712e-24	1.63208e-21	4.66466e-17	0.00762662
GCATTAGCACACTGGC-1-SIGAH5-SIGAH5	MacrophageYS_main_object_training	MacrophageYS_CiteSeq_RNA_mito_removed	0.000189186	5.66385e-15	7.20768e-08	2.77682e-07	6.90663e-13	1.84753e-11	1.70204e-09	2.93582e-10	0.99892	9.84831e-11	6.76908e-11	4.04866e-05	0.000849757	4.88568e-10	6.46058e-15
GCCAACGAGCTGTCCG-1-SIGAH5-SIGAH5	ProgenitorsYS_main_object_training	LymphoidYS_CiteSeq_RNA_mito_removed	0.00683676	1.89968e-05	9.41888e-05	0.0441347	2.92373e-06	0.000436748	0.380671	0.000729211	4.60982e-05	0.000304619	1.80347e-05	4.79794e-10	3.64624e-06	0.566703	1.65529e-07
GCCAACGCAAGGTTGG-1-SIGAH5-SIGAH5	FibroblastYS_main_object_training	FibroblastYS_CiteSeq_RNA_mito_removed	2.60071e-13	6.33988e-11	4.46755e-12	3.94607e-07	0.929357	4.01913e-11	1.3226e-10	2.47387e-14	5.76978e-12	6.31094e-11	0.00235212	1.77534e-13	5.91819e-12	1.44798e-11	0.06829
GCCAACGCACAGAGAC-1-SIGAH5-SIGAH5	MacrophageYS_main_object_training	MacrophageYS_CiteSeq_RNA_mito_removed	2.77657e-05	9.88649e-09	8.2953e-07	2.16287e-05	2.20189e-11	1.27846e-11	1.68098e-10	9.3938e-11	0.993415	2.50544e-09	1.69731e-10	0.00643738	9.70429e-05	2.12358e-10	2.44146e-12
GCCAACGCATGGGATG-1-SIGAH5-SIGAH5	FibroblastYS_main_object_training	FibroblastYS_CiteSeq_RNA_mito_removed	1.40191e-16	4.6281e-11	9.28298e-16	9.92623e-09	0.993874	1.65204e-11	4.97868e-11	4.00263e-15	1.94633e-17	3.57344e-13	5.62844e-05	2.57719e-20	1.0297e-16	3.94759e-12	0.00606983
GCCAACGTCCGCACGA-1-SIGAH5-SIGAH5	ErythroidYS_main_object_training	ErythroidYS_CiteSeq_RNA_mito_removed	4.32953e-07	8.10989e-07	1.57346e-10	0.998553	3.3812e-08	4.08479e-07	3.00781e-05	1.36569e-05	0.000825771	8.88652e-08	4.19704e-11	3.09297e-08	1.48125e-08	0.000575782	5.58667e-10
GCCAACGTCGTCACCT-1-SIGAH5-SIGAH5	ErythroidYS_main_object_training	ErythroidYS_CiteSeq_RNA_mito_removed	3.972e-06	7.76278e-07	2.1514e-10	0.990419	6.37532e-08	2.53497e-06	0.000147781	3.25252e-05	1.37454e-05	5.03832e-09	8.69559e-09	1.25014e-10	8.37882e-09	0.00938	2.28043e-10
GCCAACGTCTAGACAC-1-SIGAH5-SIGAH5	ErythroidYS_main_object_training	ErythroidYS_CiteSeq_RNA_mito_removed	2.58873e-07	3.70809e-06	7.79008e-11	0.993908	8.76517e-08	4.53631e-07	1.1054e-06	2.66205e-06	0.00591215	1.57955e-07	1.17111e-11	8.35688e-07	8.49746e-09	0.000170382	1.19695e-08
GCCAGCAAGTGAGCCA-1-SIGAH5-SIGAH5	FibroblastYS_main_object_training	FibroblastYS_CiteSeq_RNA_mito_removed	5.30643e-17	8.32787e-12	2.95569e-17	3.95969e-09	0.990627	4.53776e-13	1.16201e-09	2.1052e-16	1.23508e-15	1.29914e-12	0.000117344	1.49407e-17	6.42571e-15	1.13535e-14	0.0092554
GCCAGCACAACCCTCT-1-SIGAH5-SIGAH5	MacrophageYS_main_object_training	MacrophageYS_CiteSeq_RNA_mito_removed	3.93674e-06	2.23258e-12	3.48218e-11	2.34622e-08	8.56108e-15	2.15961e-13	4.58768e-13	2.38977e-13	0.998856	6.35862e-14	6.93247e-16	0.00105638	8.35277e-05	5.33216e-13	5.04679e-16
GCCAGCACAGCTTTCC-1-SIGAH5-SIGAH5	MacrophageYS_main_object_training	MacrophageYS_CiteSeq_RNA_mito_removed	6.07637e-05	2.71175e-13	8.13398e-07	5.6348e-06	7.93774e-13	7.11895e-11	1.13109e-10	1.82072e-09	0.994395	2.3087e-08	1.02801e-11	0.00552449	1.30768e-05	1.92425e-09	1.4579e-13
GCCAGCAGTCCAACGC-1-SIGAH5-SIGAH5	ProgenitorsYS_main_object_training	LymphoidYS_CiteSeq_RNA_mito_removed	0.00159396	0.00103382	2.34879e-05	0.168997	1.70234e-06	4.60516e-05	0.151649	0.0129891	0.000125248	0.00111586	0.000134787	1.18189e-08	2.35279e-07	0.662289	3.28671e-07
GCCAGGTAGTTGCCTA-1-SIGAH5-SIGAH5	ErythroidYS_main_object_training	FibroblastYS_CiteSeq_RNA_mito_removed	0.000517443	0.000827381	0.000127351	0.552122	0.0705688	0.0155419	6.93337e-06	0.000179878	0.000104383	0.00092952	0.173694	1.76319e-07	4.56384e-05	0.0640716	0.121263
GCCAGGTGTGAGGAAA-1-SIGAH5-SIGAH5	ErythroidYS_main_object_training	ErythroidYS_CiteSeq_RNA_mito_removed	5.61853e-06	4.91508e-07	1.52352e-11	0.998737	4.90776e-09	4.41385e-06	8.98241e-05	4.82751e-05	0.000220439	8.09767e-07	3.15749e-08	2.71254e-07	7.15527e-08	0.000892441	8.7218e-10
GCCATTCGTACATACC-1-SIGAH5-SIGAH5	FibroblastYS_main_object_training	FibroblastYS_CiteSeq_RNA_mito_removed	3.55605e-16	6.1292e-08	3.74032e-14	1.52933e-07	0.945395	9.43557e-11	3.55219e-10	1.60633e-13	2.0173e-15	1.10262e-11	0.000632773	5.1711e-16	1.9884e-18	6.28704e-11	0.0539716
GCCATTCTCTGATTCT-1-SIGAH5-SIGAH5	ErythroidYS_main_object_training	ErythroidYS_CiteSeq_RNA_mito_removed	6.36783e-06	3.31242e-06	3.28696e-11	0.994491	2.62054e-08	5.2398e-05	2.07934e-06	0.000329384	0.000322573	5.91075e-07	1.20554e-07	4.62997e-08	9.35325e-09	0.00479221	5.56537e-10
GCCCAGATCTGAGAAA-1-SIGAH5-SIGAH5	Smooth_MuscleYS_main_object_training	Smooth_MuscleYS_CiteSeq_RNA_mito_removed	5.40344e-19	1.00354e-14	2.7968e-16	6.05103e-08	0.459564	4.12208e-16	4.5467e-17	9.20622e-17	5.24892e-20	5.03409e-13	0.00261876	2.4902e-22	3.2212e-23	7.15981e-14	0.537818
GCCCAGATCTTCTGGC-1-SIGAH5-SIGAH5	MacrophageYS_main_object_training	MacrophageYS_CiteSeq_RNA_mito_removed	2.00477e-08	6.79644e-17	2.9439e-16	1.29324e-11	6.24406e-19	9.19461e-18	7.44419e-18	2.08653e-16	0.999504	5.40872e-17	1.92565e-17	0.000492219	3.34913e-06	5.08875e-18	5.97792e-20
GCCCGAAGTACGGATG-1-SIGAH5-SIGAH5	ErythroidYS_main_object_training	ErythroidYS_CiteSeq_RNA_mito_removed	2.68666e-07	0.000605092	1.62745e-13	0.998526	1.67496e-09	6.91243e-07	1.37365e-08	9.4764e-07	0.000321083	7.01065e-09	4.03069e-12	9.92107e-08	1.46876e-08	0.000545982	3.21054e-11
GCCGATGGTACCACGC-1-SIGAH5-SIGAH5	MacrophageYS_main_object_training	MacrophageYS_CiteSeq_RNA_mito_removed	0.000136179	2.88523e-11	4.16213e-07	2.14911e-06	6.98179e-12	1.55334e-10	3.52981e-12	1.14321e-10	0.988772	6.17951e-10	9.99206e-13	0.0110457	4.33007e-05	9.31326e-10	9.79391e-13
GCCGTGAAGGTACCTT-1-SIGAH5-SIGAH5	Smooth_MuscleYS_main_object_training	FibroblastYS_CiteSeq_RNA_mito_removed	1.07998e-12	2.53897e-11	8.51861e-12	4.11122e-07	0.491117	1.18361e-09	8.73506e-11	2.28688e-12	6.77512e-13	2.11216e-10	0.00179382	9.3648e-15	5.40088e-15	3.87622e-10	0.507088
GCCGTGACACTACCGG-1-SIGAH5-SIGAH5	FibroblastYS_main_object_training	FibroblastYS_CiteSeq_RNA_mito_removed	6.82685e-12	7.76979e-10	1.1502e-11	1.12199e-06	0.891931	1.02508e-08	1.48146e-11	1.94378e-12	4.44198e-10	1.0937e-10	0.000260436	4.26444e-12	3.87025e-11	3.04712e-10	0.107808
GCCTGTTAGTACCATC-1-SIGAH5-SIGAH5	EndodermYS_main_object_training	EndodermYS_CiteSeq_RNA_mito_removed	1.10285e-10	1	4.11024e-13	6.143e-09	1.48449e-15	1.26392e-14	5.63365e-14	1.24717e-14	3.80751e-13	4.4709e-18	7.3211e-13	3.45712e-14	1.86636e-11	5.131e-14	1.66508e-16
GCCTGTTCATATTCGG-1-SIGAH5-SIGAH5	ErythroidYS_main_object_training	ErythroidYS_CiteSeq_RNA_mito_removed	1.51955e-05	6.79227e-07	6.15359e-11	0.995986	9.78731e-09	4.42206e-05	1.77247e-05	0.000585479	0.00132937	4.62342e-07	3.13452e-08	2.51988e-07	1.54578e-07	0.00202034	2.51555e-10
GCCTGTTGTACGATCT-1-SIGAH5-SIGAH5	ErythroidYS_main_object_training	ErythroidYS_CiteSeq_RNA_mito_removed	4.84793e-08	2.68013e-06	5.91106e-12	0.998062	4.20386e-08	6.46755e-07	3.03633e-06	1.03671e-05	0.00168324	6.624e-07	8.67942e-12	2.67214e-07	2.27697e-09	0.00023673	6.7646e-09
GCCTGTTTCACATACG-1-SIGAH5-SIGAH5	DCYS_main_object_training	pDC precursorYS_CiteSeq_RNA_mito_removed	0.951459	1.96957e-09	5.49434e-05	0.000640797	1.2181e-11	5.38433e-05	1.97787e-06	1.12112e-05	0.0449329	8.64358e-08	1.24675e-12	1.21042e-07	0.000284142	0.00256132	4.98155e-12
GCGAGAAGTCAAAGAT-1-SIGAH5-SIGAH5	ErythroidYS_main_object_training	ErythroidYS_CiteSeq_RNA_mito_removed	2.02567e-06	2.12832e-07	5.56057e-10	0.997774	1.64976e-07	3.13456e-06	2.58006e-06	4.12677e-05	0.00150525	5.66971e-07	3.82832e-08	1.41019e-06	1.95396e-08	0.000669365	2.71263e-08
GCGATCGGTTCCAGGC-1-SIGAH5-SIGAH5	ErythroidYS_main_object_training	ErythroidYS_CiteSeq_RNA_mito_removed	2.72025e-05	1.92058e-06	1.47839e-08	0.994018	3.89139e-07	1.80461e-05	0.000139537	6.30738e-05	0.000628294	4.99081e-08	1.1167e-08	1.01288e-08	9.21718e-07	0.00510241	1.99376e-09
GCGGAAAGTGGACTAG-1-SIGAH5-SIGAH5	MacrophageYS_main_object_training	MacrophageYS_CiteSeq_RNA_mito_removed	1.10035e-05	1.93771e-11	2.07249e-07	7.75906e-07	5.81737e-12	9.37202e-11	1.14475e-11	1.41079e-10	0.995295	3.31635e-09	2.96028e-11	0.00417608	0.000516979	1.33216e-10	5.15305e-13
GCGGATCAGGTAAGAG-1-SIGAH5-SIGAH5	ErythroidYS_main_object_training	ErythroidYS_CiteSeq_RNA_mito_removed	3.92099e-06	1.27427e-06	3.74471e-11	0.999187	9.12413e-09	2.53991e-06	3.39501e-06	7.30354e-06	0.000275593	1.39738e-07	5.84425e-09	5.30758e-07	1.17345e-09	0.00051873	3.14793e-09
GCGTGCAGTCAGATTC-1-SIGAH5-SIGAH5	ErythroidYS_main_object_training	ErythroidYS_CiteSeq_RNA_mito_removed	2.66045e-07	9.13497e-07	1.31034e-10	0.988261	1.63201e-07	2.74609e-07	4.25667e-06	3.02714e-06	0.0116289	4.86667e-07	6.07413e-11	1.40029e-06	1.43443e-08	9.9082e-05	3.79386e-08
GCGTTTCAGAGGATCC-1-SIGAH5-SIGAH5	MacrophageYS_main_object_training	MacrophageYS_CiteSeq_RNA_mito_removed	8.16652e-05	9.93359e-09	1.4073e-07	0.000210191	3.99117e-09	1.35433e-06	2.41697e-07	5.78407e-09	0.995889	1.29138e-07	5.43852e-10	0.00346648	0.000350461	1.77454e-07	6.70796e-10
GCGTTTCGTCTGTCCT-1-SIGAH5-SIGAH5	FibroblastYS_main_object_training	FibroblastYS_CiteSeq_RNA_mito_removed	1.00692e-13	1.99437e-08	6.82813e-11	2.69305e-06	0.967006	1.35553e-08	6.13188e-10	1.31702e-11	7.09276e-13	4.38165e-09	0.00765905	1.55158e-14	1.79536e-12	1.00152e-09	0.0253325
GCTACAAGTCTGCAAT-1-SIGAH5-SIGAH5	ErythroidYS_main_object_training	ErythroidYS_CiteSeq_RNA_mito_removed	2.63714e-06	7.70741e-07	6.9665e-10	0.997851	1.60392e-07	3.5731e-06	1.35957e-05	2.8391e-05	0.00149327	1.48114e-06	1.6201e-09	8.39521e-07	2.21668e-08	0.0006041	2.68539e-08
GCTACAAGTGCTGTCG-1-SIGAH5-SIGAH5	ErythroidYS_main_object_training	ErythroidYS_CiteSeq_RNA_mito_removed	6.12235e-06	8.76594e-07	7.12184e-10	0.994579	6.92867e-08	2.91838e-06	0.000175163	1.97469e-05	0.000108118	4.83406e-08	5.73992e-09	7.70226e-09	5.46722e-08	0.00510789	1.27735e-09
GCTACAAGTTGTGTTG-1-SIGAH5-SIGAH5	FibroblastYS_main_object_training	FibroblastYS_CiteSeq_RNA_mito_removed	9.78873e-08	2.09857e-06	1.21453e-07	0.0317991	0.893632	5.68298e-07	2.70668e-07	1.29613e-08	5.50276e-07	5.3738e-08	5.74025e-05	8.37148e-11	5.81934e-08	1.84751e-05	0.0744889
GCTCAAAAGCCATCCG-1-SIGAH5-SIGAH5	FibroblastYS_main_object_training	FibroblastYS_CiteSeq_RNA_mito_removed	5.22674e-18	3.14547e-12	4.80487e-16	2.73453e-09	0.961888	2.66915e-12	4.00401e-12	3.69205e-15	3.7877e-17	8.30646e-13	0.00484877	7.99627e-19	5.50145e-18	2.89679e-14	0.0332628
GCTCAAACACCAGACC-1-SIGAH5-SIGAH5	FibroblastYS_main_object_training	FibroblastYS_CiteSeq_RNA_mito_removed	1.25282e-15	2.75488e-12	8.19882e-15	3.61467e-08	0.954848	3.05656e-12	9.52614e-10	2.24937e-14	7.33441e-14	2.45619e-12	7.85327e-05	3.07704e-15	2.74962e-15	1.61046e-12	0.0450731
GCTCAAAGTCATTGCA-1-SIGAH5-SIGAH5	MacrophageYS_main_object_training	MacrophageYS_CiteSeq_RNA_mito_removed	6.46698e-08	2.2942e-15	3.62936e-11	3.3382e-09	1.37774e-13	2.60281e-13	1.09206e-15	1.65791e-14	0.997103	4.21677e-12	3.25233e-13	0.00289666	5.18387e-07	2.49092e-14	3.40154e-14
GCTCAAAGTGCCTATA-1-SIGAH5-SIGAH5	FibroblastYS_main_object_training	FibroblastYS_CiteSeq_RNA_mito_removed	2.88176e-16	2.18874e-10	3.53106e-13	4.6674e-07	0.970006	2.49581e-09	1.88575e-09	4.52632e-14	4.52199e-15	1.39487e-09	0.000522468	3.47548e-15	2.44845e-15	4.37291e-11	0.0294709
GCTCAAAGTTATCCAG-1-SIGAH5-SIGAH5	ErythroidYS_main_object_training	ErythroidYS_CiteSeq_RNA_mito_removed	1.46098e-05	7.32497e-07	3.40459e-09	0.996865	1.74157e-07	1.09971e-05	7.94503e-05	6.13617e-05	0.000846159	1.62299e-06	8.84934e-08	6.79206e-07	5.44799e-07	0.00211865	3.22963e-08
GCTCAAATCAATCCGA-1-SIGAH5-SIGAH5	MacrophageYS_main_object_training	MacrophageYS_CiteSeq_RNA_mito_removed	7.64044e-05	2.32656e-08	1.55125e-07	3.3558e-05	4.54393e-12	1.25623e-10	7.39365e-09	3.78962e-09	0.996372	4.55253e-08	4.37778e-10	0.00324834	0.000269395	2.31247e-08	6.38563e-13
GCTGAATTCCATCTGC-1-SIGAH5-SIGAH5	ProgenitorsYS_main_object_training	MonocyteYS_CiteSeq_RNA_mito_removed	0.000150563	4.66961e-07	2.08883e-09	1.74671e-05	9.60222e-10	0.122227	0.0018824	2.38545e-07	7.32077e-05	0.00336233	0.000130271	7.83412e-11	0.0113075	0.860848	1.35363e-09
GCTGCAGAGAAGCGGG-1-SIGAH5-SIGAH5	ErythroidYS_main_object_training	ErythroidYS_CiteSeq_RNA_mito_removed	1.43443e-06	2.23909e-07	1.43902e-10	0.996857	4.40479e-08	1.42511e-06	2.95284e-05	5.8053e-05	0.00243563	2.88061e-07	1.23879e-10	9.22261e-08	5.47267e-08	0.00061613	1.3424e-09
GCTGCAGGTGCCTGCA-1-SIGAH5-SIGAH5	FibroblastYS_main_object_training	FibroblastYS_CiteSeq_RNA_mito_removed	4.68952e-14	4.18823e-08	6.64957e-12	3.16771e-07	0.96587	2.12001e-08	1.65082e-10	6.60457e-13	6.32611e-12	1.9513e-10	7.45832e-06	4.14106e-13	8.93206e-13	1.52841e-10	0.0341222
GCTGCAGGTTCTTCAT-1-SIGAH5-SIGAH5	FibroblastYS_main_object_training	FibroblastYS_CiteSeq_RNA_mito_removed	5.75578e-16	3.95395e-12	8.82503e-14	1.38706e-08	0.925258	1.20306e-12	7.49493e-10	1.36025e-15	1.00323e-14	2.03969e-11	0.000518921	4.33854e-16	1.9974e-16	3.10281e-13	0.0742232
GCTGCAGGTTGACTAC-1-SIGAH5-SIGAH5	FibroblastYS_main_object_training	FibroblastYS_CiteSeq_RNA_mito_removed	1.57099e-16	8.16641e-12	8.58928e-15	6.48228e-07	0.984064	1.049e-10	9.05125e-08	3.69329e-14	1.6274e-15	1.88045e-10	0.000389457	1.38958e-16	1.49254e-16	1.03272e-11	0.0155457
GCTGGGTAGTGTTCAC-1-SIGAH5-SIGAH5	ErythroidYS_main_object_training	ErythroidYS_CiteSeq_RNA_mito_removed	7.53455e-07	4.39543e-08	2.07785e-11	0.995861	7.95627e-08	9.54294e-06	6.23759e-07	2.21083e-05	0.000253791	1.28086e-07	9.74898e-09	2.15495e-08	5.44871e-10	0.00385203	2.10106e-09
GCTGGGTGTACCCGCA-1-SIGAH5-SIGAH5	FibroblastYS_main_object_training	FibroblastYS_CiteSeq_RNA_mito_removed	1.00326e-12	3.61601e-08	9.85088e-14	3.46689e-07	0.88787	1.71169e-08	2.90951e-13	4.7109e-13	1.33991e-12	2.92259e-10	0.00401154	6.65513e-15	4.54163e-12	1.2604e-10	0.108118
GCTGGGTGTCTGTTAG-1-SIGAH5-SIGAH5	FibroblastYS_main_object_training	FibroblastYS_CiteSeq_RNA_mito_removed	3.26432e-15	1.34267e-11	1.31504e-14	1.40587e-09	0.988993	3.38294e-11	2.09536e-10	4.27766e-15	6.86533e-15	1.83164e-12	0.0005594	2.34311e-16	1.55978e-13	1.4397e-12	0.0104475
GCTTCACCACCAGACC-1-SIGAH5-SIGAH5	MacrophageYS_main_object_training	MacrophageYS_CiteSeq_RNA_mito_removed	1.44574e-06	1.37042e-14	4.445e-09	8.84366e-09	1.8571e-15	1.50068e-14	3.80529e-16	3.57454e-14	0.996466	1.40161e-11	3.49171e-13	0.0035308	1.43624e-06	2.85306e-14	3.98564e-16
GCTTCACCAGCACACC-1-SIGAH5-SIGAH5	LymphoidYS_main_object_training	LymphoidYS_CiteSeq_RNA_mito_removed	0.0448642	0.000134964	8.80212e-05	0.0607966	2.58059e-05	0.0526018	0.463092	0.000385498	0.128599	9.73335e-06	2.87831e-07	5.06211e-05	0.00289985	0.246449	2.20773e-06
GCTTTCGCAGTCTTCC-1-SIGAH5-SIGAH5	EndodermYS_main_object_training	EndodermYS_CiteSeq_RNA_mito_removed	1.33943e-09	1	1.78896e-13	6.9584e-09	1.43779e-15	3.08888e-15	1.41894e-17	8.48201e-16	9.50747e-11	4.69196e-18	1.22501e-14	1.07276e-12	1.84561e-08	6.83796e-14	1.6036e-16
GCTTTCGGTATTGCCA-1-SIGAH5-SIGAH5	ErythroidYS_main_object_training	ErythroidYS_CiteSeq_RNA_mito_removed	3.83717e-06	2.07217e-06	2.83688e-11	0.998404	9.45479e-09	7.45404e-06	0.00011875	0.00013446	0.000281961	6.92845e-07	4.29312e-08	4.33578e-07	4.48874e-08	0.00104605	2.37338e-09
GCTTTCGTCCTCAGAA-1-SIGAH5-SIGAH5	LymphoidYS_main_object_training	LymphoidYS_CiteSeq_RNA_mito_removed	6.75148e-07	2.66659e-09	7.81293e-07	1.38357e-05	1.32867e-10	5.30215e-06	0.965784	9.95978e-06	8.86733e-10	1.85795e-09	1.1596e-09	1.31248e-16	2.98077e-11	0.0341859	1.45174e-13
GGAAGTGGTCCGGACT-1-SIGAH5-SIGAH5	FibroblastYS_main_object_training	FibroblastYS_CiteSeq_RNA_mito_removed	2.55255e-24	3.56476e-17	3.04919e-25	2.03206e-11	0.926155	4.14365e-20	7.22246e-12	8.28728e-21	6.61391e-24	1.41359e-16	0.0530293	7.38289e-26	7.11416e-25	5.87654e-20	0.0208162
GGAATCTAGAGCCTGA-1-SIGAH5-SIGAH5	Smooth_MuscleYS_main_object_training	FibroblastYS_CiteSeq_RNA_mito_removed	4.09326e-09	7.0621e-08	7.78408e-09	3.91958e-05	0.230057	4.12423e-08	1.98429e-13	3.53382e-10	3.77227e-09	6.86418e-08	0.000622492	2.36473e-12	2.08724e-11	1.13805e-07	0.769281
GGAATCTGTGCTATTG-1-SIGAH5-SIGAH5	ErythroidYS_main_object_training	MacrophageYS_CiteSeq_RNA_mito_removed	0.011011	0.000582074	4.71464e-05	0.889845	0.000242506	0.00127212	0.0089383	0.0155364	0.00226308	3.61795e-05	0.000184439	4.21661e-07	0.000546663	0.0694804	1.44807e-05
GGACGTCAGAGTGTTA-1-SIGAH5-SIGAH5	MacrophageYS_main_object_training	MacrophageYS_CiteSeq_RNA_mito_removed	3.76e-07	8.42253e-16	8.88368e-12	4.39123e-11	4.78747e-15	1.21331e-15	5.56858e-17	8.841e-16	0.903745	1.15011e-14	2.92085e-14	0.0962544	2.05685e-07	1.91578e-16	7.99927e-16
GGACGTCCAACTTGCA-1-SIGAH5-SIGAH5	MonocyteYS_main_object_training	MonocyteYS_CiteSeq_RNA_mito_removed	0.00050407	8.63276e-08	1.54457e-09	3.28998e-06	9.19695e-12	0.000668202	0.00014421	1.12055e-07	0.00100461	1.78759e-05	2.23727e-08	5.60957e-11	0.996441	0.00121651	4.00071e-12
GGACGTCGTGTCCGGT-1-SIGAH5-SIGAH5	MacrophageYS_main_object_training	LymphoidYS_CiteSeq_RNA_mito_removed	0.0164823	5.13547e-07	0.000190581	0.00919228	1.41987e-06	0.0023837	0.25328	9.9845e-05	0.676579	0.000144118	3.85525e-07	0.00176051	0.00564949	0.0342355	1.99875e-07
GGAGAACAGCCATATC-1-SIGAH5-SIGAH5	FibroblastYS_main_object_training	FibroblastYS_CiteSeq_RNA_mito_removed	3.76057e-19	9.70188e-12	1.77715e-17	9.71627e-10	0.905433	2.44963e-12	5.81214e-12	2.26404e-15	2.43553e-19	8.4938e-13	0.00699203	2.16956e-21	1.25969e-19	8.48957e-13	0.0875754
GGAGAACCAGAGGTAC-1-SIGAH5-SIGAH5	MacrophageYS_main_object_training	MacrophageYS_CiteSeq_RNA_mito_removed	2.10325e-07	1.8648e-10	1.83375e-11	1.3165e-06	4.03511e-12	1.0393e-12	1.00149e-13	1.09719e-13	0.999924	4.14363e-13	4.98748e-15	7.32508e-05	1.40959e-06	1.10714e-11	3.00471e-13
GGAGAACGTTACACAC-1-SIGAH5-SIGAH5	MacrophageYS_main_object_training	MacrophageYS_CiteSeq_RNA_mito_removed	1.35793e-06	1.28599e-12	5.51074e-10	1.14176e-08	3.49651e-14	3.18724e-12	8.46555e-12	8.90541e-13	0.998143	2.69664e-11	1.77099e-13	0.00183615	1.94972e-05	4.3345e-12	4.15059e-15
GGAGATGTCTGTGCAA-1-SIGAH5-SIGAH5	ErythroidYS_main_object_training	ErythroidYS_CiteSeq_RNA_mito_removed	1.83529e-07	1.85475e-07	3.57544e-11	0.998963	4.96684e-08	3.95191e-07	4.10742e-06	3.52516e-06	0.000354241	7.08349e-09	6.31943e-11	7.67647e-09	2.03253e-09	0.000674516	5.53306e-10
GGAGCAACACTAAACC-1-SIGAH5-SIGAH5	FibroblastYS_main_object_training	FibroblastYS_CiteSeq_RNA_mito_removed	6.18343e-23	5.04717e-10	2.33301e-22	2.1763e-07	0.877631	3.23941e-16	1.75515e-14	4.59271e-18	4.4276e-21	9.90099e-14	1.03225e-05	2.50037e-23	1.053e-25	5.89114e-16	0.122359
GGAGCAACAGCGAACA-1-SIGAH5-SIGAH5	ErythroidYS_main_object_training	ErythroidYS_CiteSeq_RNA_mito_removed	2.15659e-06	1.33852e-07	9.2728e-12	0.998913	2.29589e-09	3.111e-06	3.28581e-05	4.81574e-05	0.000548051	8.50189e-07	1.15318e-08	4.53592e-07	3.17399e-08	0.00045118	4.71635e-10
GGAGGATGTCACATTG-1-SIGAH5-SIGAH5	LymphoidYS_main_object_training	LymphoidYS_CiteSeq_RNA_mito_removed	0.00151619	0.000379648	0.00015408	0.00716934	4.36219e-07	5.68317e-05	0.685921	0.000951993	2.45132e-05	0.000553969	0.000220889	3.29626e-10	1.1214e-07	0.303051	2.03547e-07
GGAGGTACACGGATCC-1-SIGAH5-SIGAH5	MacrophageYS_main_object_training	MacrophageYS_CiteSeq_RNA_mito_removed	3.73338e-06	1.25503e-12	5.42001e-09	2.18796e-06	3.10174e-10	1.42532e-11	1.13522e-12	2.16683e-11	0.999318	1.49709e-09	4.61914e-08	0.000613725	6.19007e-05	5.34116e-11	9.476e-11
GGATCTAAGCTCCCTT-1-SIGAH5-SIGAH5	MacrophageYS_main_object_training	MacrophageYS_CiteSeq_RNA_mito_removed	1.21791e-09	2.82297e-20	6.98609e-14	7.77757e-13	4.11929e-19	7.06385e-20	1.61994e-19	1.3829e-16	0.99771	4.99336e-14	8.499e-15	0.00228967	5.71248e-07	3.6807e-19	1.11022e-19
GGATCTACAGGACGAT-1-SIGAH5-SIGAH5	ErythroidYS_main_object_training	ErythroidYS_CiteSeq_RNA_mito_removed	8.0308e-05	9.28252e-06	4.65e-09	0.981352	1.7142e-07	6.2838e-05	0.000412322	0.00133824	0.000469093	4.35617e-07	1.68238e-07	4.45177e-08	8.09701e-07	0.016274	2.71502e-09
GGATCTATCCCGTGTT-1-SIGAH5-SIGAH5	ErythroidYS_main_object_training	ErythroidYS_CiteSeq_RNA_mito_removed	2.29148e-05	1.00391e-05	6.98061e-09	0.995157	1.65014e-07	6.34887e-06	0.000348613	0.000499061	0.000554868	1.5788e-06	2.40352e-08	4.18114e-08	3.34068e-07	0.00339941	5.06578e-09
GGATGTTAGATCCGAG-1-SIGAH5-SIGAH5	FibroblastYS_main_object_training	Smooth_MuscleYS_CiteSeq_RNA_mito_removed	1.29811e-19	1.97296e-14	7.33988e-15	1.28109e-08	0.879607	1.6076e-16	1.71775e-18	7.13863e-16	1.45553e-23	3.15547e-13	0.000998511	2.0341e-29	6.57474e-26	9.10218e-13	0.119394
GGATGTTAGCACGGAT-1-SIGAH5-SIGAH5	MacrophageYS_main_object_training	MacrophageYS_CiteSeq_RNA_mito_removed	6.59262e-07	9.06449e-11	4.70214e-12	3.06294e-08	1.8036e-13	4.98771e-15	3.53396e-16	3.54584e-14	0.991802	9.09817e-14	5.23827e-16	0.00819586	1.22148e-06	3.16928e-13	2.63332e-14
GGATGTTAGCCTCCAG-1-SIGAH5-SIGAH5	MacrophageYS_main_object_training	MacrophageYS_CiteSeq_RNA_mito_removed	1.71767e-06	2.11087e-12	1.04919e-09	3.41263e-06	5.47593e-11	1.63912e-11	1.15036e-14	1.0535e-10	0.974666	1.77386e-10	1.97237e-11	0.0253292	1.46434e-07	1.03952e-10	2.62855e-11
GGCACGTCATAATCCG-1-SIGAH5-SIGAH5	FibroblastYS_main_object_training	FibroblastYS_CiteSeq_RNA_mito_removed	7.63066e-08	0.000334022	4.98723e-08	0.0178797	0.885797	1.92734e-06	1.28633e-07	8.40012e-10	3.69309e-06	6.06989e-07	0.00632857	6.02843e-08	1.07096e-07	9.39862e-07	0.089653
GGCACGTTCGATTCCC-1-SIGAH5-SIGAH5	ErythroidYS_main_object_training	ErythroidYS_CiteSeq_RNA_mito_removed	1.79676e-05	3.99675e-06	1.60938e-09	0.996681	1.21793e-07	4.74226e-06	4.93041e-05	8.40941e-05	0.0013577	5.89138e-07	6.2301e-09	1.22344e-07	2.05454e-07	0.00180052	3.36462e-09
GGCAGTCAGCGTCTGC-1-SIGAH5-SIGAH5	MacrophageYS_main_object_training	MacrophageYS_CiteSeq_RNA_mito_removed	2.5448e-06	1.20202e-13	1.43914e-10	1.46756e-08	1.67467e-13	2.82262e-13	9.96098e-13	5.22469e-12	0.999729	2.15569e-10	1.94818e-11	0.000115649	0.000153283	8.34301e-13	5.15662e-14
GGCAGTCAGGCGATAC-1-SIGAH5-SIGAH5	MacrophageYS_main_object_training	MacrophageYS_CiteSeq_RNA_mito_removed	8.15909e-08	1.51665e-19	2.5458e-12	4.69201e-13	1.97627e-20	6.18005e-18	4.2221e-22	2.24339e-17	0.999896	1.05043e-15	5.73233e-20	0.000102779	7.47405e-07	7.38984e-18	8.43234e-21
GGCAGTCGTCTAGTGT-1-SIGAH5-SIGAH5	ErythroidYS_main_object_training	ErythroidYS_CiteSeq_RNA_mito_removed	1.51232e-06	2.34728e-07	3.24084e-09	0.997794	3.48005e-07	4.40615e-06	2.54871e-05	7.94138e-05	0.000878946	6.76685e-06	2.14626e-08	1.84322e-07	7.72923e-08	0.00120898	5.64024e-08
GGCGTCAAGTTCCATG-1-SIGAH5-SIGAH5	FibroblastYS_main_object_training	FibroblastYS_CiteSeq_RNA_mito_removed	1.76371e-20	2.60059e-13	4.63207e-19	4.30658e-09	0.847099	4.23614e-15	1.54526e-12	7.12277e-17	1.67447e-19	6.4333e-13	0.000974948	4.05385e-21	3.30057e-22	2.95901e-14	0.151926
GGCGTCACATAACTCG-1-SIGAH5-SIGAH5	MacrophageYS_main_object_training	MacrophageYS_CiteSeq_RNA_mito_removed	9.34176e-06	6.68289e-13	1.61301e-09	1.18859e-07	9.01046e-13	1.48745e-12	2.11501e-11	1.0783e-12	0.997233	2.86854e-11	5.85586e-11	0.0027378	1.99299e-05	2.50164e-12	9.67623e-14
GGCGTCATCCGATCGG-1-SIGAH5-SIGAH5	FibroblastYS_main_object_training	FibroblastYS_CiteSeq_RNA_mito_removed	1.80473e-12	6.15171e-11	6.2585e-12	1.10795e-07	0.916181	1.02888e-08	1.04775e-11	1.2868e-12	1.02531e-11	7.11611e-11	9.20092e-05	2.80927e-14	1.08572e-11	8.63595e-11	0.0837271
GGCGTCATCCTAGCGG-1-SIGAH5-SIGAH5	FibroblastYS_main_object_training	FibroblastYS_CiteSeq_RNA_mito_removed	5.74803e-12	6.0776e-09	1.67288e-10	2.91237e-06	0.931359	1.674e-08	1.71373e-09	2.57911e-10	4.54533e-11	6.31827e-09	0.00649573	1.32328e-13	1.78788e-11	2.29796e-09	0.0621424
GGCGTCATCTGTCTCG-1-SIGAH5-SIGAH5	FibroblastYS_main_object_training	FibroblastYS_CiteSeq_RNA_mito_removed	4.41725e-10	4.9023e-07	3.13156e-08	0.000114344	0.891994	1.31017e-05	5.11779e-07	2.32192e-09	1.19687e-09	6.45457e-07	0.0062467	5.18109e-11	1.83076e-10	5.79542e-07	0.10163
GGCTGTGCAAGGTACG-1-SIGAH5-SIGAH5	MacrophageYS_main_object_training	MacrophageYS_CiteSeq_RNA_mito_removed	0.00375402	4.92847e-08	3.38115e-05	0.00347853	1.70116e-07	1.88741e-07	1.09412e-05	3.65609e-06	0.991079	3.64387e-07	5.55508e-08	0.000477096	0.00113959	2.28291e-05	2.56394e-08
GGCTGTGCACGTCGGT-1-SIGAH5-SIGAH5	FibroblastYS_main_object_training	FibroblastYS_CiteSeq_RNA_mito_removed	6.4081e-12	3.13637e-06	1.11405e-10	2.63175e-05	0.810568	1.10491e-10	6.88923e-13	4.22204e-13	9.69154e-11	7.5813e-10	0.000898752	6.84622e-14	1.83448e-12	3.15171e-11	0.188504
GGCTGTGCAGATACCT-1-SIGAH5-SIGAH5	FibroblastYS_main_object_training	FibroblastYS_CiteSeq_RNA_mito_removed	8.48434e-23	7.48128e-12	7.19441e-20	1.6777e-10	0.998441	4.17916e-15	2.41271e-13	2.04579e-18	1.15022e-22	1.36515e-14	0.000418888	1.46772e-24	2.19088e-23	1.93519e-16	0.00113979
GGCTGTGGTTTAAGGA-1-SIGAH5-SIGAH5	FibroblastYS_main_object_training	FibroblastYS_CiteSeq_RNA_mito_removed	5.77695e-12	2.01051e-09	2.86739e-10	7.01169e-06	0.880189	4.0876e-07	2.32845e-08	4.07831e-10	1.06592e-12	1.55389e-07	0.0424016	4.12447e-15	3.05503e-12	9.15324e-08	0.0774015
GGCTGTGTCACGTAGT-1-SIGAH5-SIGAH5	ErythroidYS_main_object_training	ErythroidYS_CiteSeq_RNA_mito_removed	5.15108e-09	3.68313e-06	4.34546e-15	0.998521	5.901e-09	1.49405e-07	4.64256e-08	5.03449e-07	0.00137381	1.39602e-07	3.17304e-13	2.98835e-07	2.27762e-11	0.000100851	6.1393e-10
GGCTGTGTCCGTAGTA-1-SIGAH5-SIGAH5	EndodermYS_main_object_training	EndodermYS_CiteSeq_RNA_mito_removed	3.86388e-06	0.982214	3.26757e-07	0.017634	1.21244e-05	1.21706e-09	7.36035e-13	6.76437e-11	2.32804e-09	2.80728e-08	1.81604e-06	7.86115e-12	1.80236e-09	5.32025e-06	0.000128912
GGCTTGGCAAGTTCGT-1-SIGAH5-SIGAH5	FibroblastYS_main_object_training	FibroblastYS_CiteSeq_RNA_mito_removed	6.0526e-22	1.18834e-13	9.08064e-20	2.24997e-08	0.842465	1.35968e-15	1.30837e-11	5.90894e-17	1.16148e-19	2.23791e-13	3.94156e-06	1.39179e-21	2.91552e-23	2.28753e-14	0.157531
GGCTTGGGTTACGTAC-1-SIGAH5-SIGAH5	MacrophageYS_main_object_training	MacrophageYS_CiteSeq_RNA_mito_removed	2.28931e-08	2.37476e-18	1.23607e-12	1.34042e-12	7.49975e-19	4.33322e-18	1.19557e-19	5.3148e-17	0.983493	1.66449e-13	5.91161e-16	0.0165065	5.0943e-07	1.61164e-17	1.14454e-19
GGCTTTCAGGCTTAAA-1-SIGAH5-SIGAH5	MacrophageYS_main_object_training	MacrophageYS_CiteSeq_RNA_mito_removed	0.00035932	2.66361e-07	8.87322e-07	0.000847463	7.02894e-08	1.64007e-07	7.47264e-10	6.01568e-08	0.996024	1.24698e-07	6.41092e-08	0.00232923	0.000437668	2.30258e-07	1.75769e-08
GGCTTTCTCCTCATAT-1-SIGAH5-SIGAH5	MonocyteYS_main_object_training	MonocyteYS_CiteSeq_RNA_mito_removed	3.08051e-05	1.31528e-09	2.01275e-10	1.98146e-06	1.70465e-13	1.64244e-05	1.65242e-05	1.45128e-08	0.00113129	3.48654e-05	9.0725e-09	2.13527e-12	0.998737	3.0901e-05	7.06193e-14
GGGAAGTCACTTCTCG-1-SIGAH5-SIGAH5	Granulocyte_precursorsYS_main_object_training	Mast_cellYS_CiteSeq_RNA_mito_removed	7.06235e-05	0.00126291	1.26555e-05	0.00370336	1.79188e-05	0.456543	0.000159056	0.430867	6.52901e-05	0.0113957	2.24453e-05	1.98194e-07	7.24215e-05	0.0958036	3.27959e-06
GGGAAGTTCCACTTTA-1-SIGAH5-SIGAH5	FibroblastYS_main_object_training	FibroblastYS_CiteSeq_RNA_mito_removed	3.99424e-15	3.51867e-11	7.8537e-16	2.29394e-07	0.720346	1.30999e-10	1.30493e-11	2.89337e-13	2.65727e-14	2.90857e-11	9.09085e-05	2.79549e-16	1.36659e-14	1.44954e-11	0.279563
GGGACAACACGGCGTT-1-SIGAH5-SIGAH5	FibroblastYS_main_object_training	FibroblastYS_CiteSeq_RNA_mito_removed	1.24495e-12	3.88842e-14	1.42179e-13	2.68148e-08	0.940551	1.84334e-12	7.95595e-10	1.8769e-14	9.6702e-13	1.84946e-12	0.0102453	6.67308e-15	5.19701e-12	2.46365e-12	0.0492037
GGGACAATCGACCTAA-1-SIGAH5-SIGAH5	FibroblastYS_main_object_training	FibroblastYS_CiteSeq_RNA_mito_removed	2.72195e-18	1.78759e-12	4.06984e-18	2.96083e-08	0.969973	9.0319e-13	2.73751e-10	1.69614e-16	6.64972e-16	3.12593e-13	0.000151036	1.10659e-17	5.43526e-18	5.29658e-15	0.0298759
GGGACAATCGCATTGA-1-SIGAH5-SIGAH5	ErythroidYS_main_object_training	ErythroidYS_CiteSeq_RNA_mito_removed	1.50051e-07	0.000101993	4.41166e-12	0.994857	4.10224e-08	1.8579e-07	3.84594e-09	3.03798e-07	0.00466336	2.13646e-06	3.22197e-11	1.35285e-06	1.08677e-08	0.000373562	5.95837e-09
GGGACCTGTCGGCACT-1-SIGAH5-SIGAH5	MacrophageYS_main_object_training	MacrophageYS_CiteSeq_RNA_mito_removed	0.00012435	2.95225e-09	1.80626e-07	0.000104101	1.01878e-09	6.26609e-09	1.32712e-07	1.80835e-07	0.99894	3.78742e-08	3.27641e-10	0.00053769	0.000293281	2.13215e-07	1.60857e-10
GGGACTCAGGGCAACT-1-SIGAH5-SIGAH5	MacrophageYS_main_object_training	MacrophageYS_CiteSeq_RNA_mito_removed	0.00104387	4.07453e-15	2.25452e-09	4.32131e-08	2.87658e-12	1.94018e-14	9.3479e-13	1.10488e-12	0.99837	1.8656e-12	2.51468e-11	0.00010499	0.000481242	3.31765e-13	9.46538e-13
GGGAGATGTAAGAACT-1-SIGAH5-SIGAH5	FibroblastYS_main_object_training	FibroblastYS_CiteSeq_RNA_mito_removed	7.34143e-06	7.56371e-06	3.2972e-05	0.149545	0.659136	0.0011967	1.02395e-05	2.01194e-05	0.000222828	0.000310749	0.0174955	7.37753e-07	5.8161e-07	0.00132489	0.170688
GGGAGTAAGACCATGG-1-SIGAH5-SIGAH5	Smooth_MuscleYS_main_object_training	FibroblastYS_CiteSeq_RNA_mito_removed	8.17291e-09	1.78818e-08	7.56554e-07	0.000503925	0.363695	7.89091e-10	6.75818e-13	1.03579e-11	1.1421e-09	2.36876e-08	0.000100552	1.46853e-12	1.55355e-11	2.71675e-07	0.635699
GGGAGTAAGAGCAAGA-1-SIGAH5-SIGAH5	ErythroidYS_main_object_training	ErythroidYS_CiteSeq_RNA_mito_removed	4.13179e-07	6.10048e-06	1.87808e-11	0.997705	7.54032e-08	1.47012e-06	3.34555e-07	2.92811e-05	0.00090327	1.34048e-07	9.45727e-10	3.96261e-08	3.9807e-09	0.00135412	9.11944e-10
GGGATCCTCCAGCTCT-1-SIGAH5-SIGAH5	MacrophageYS_main_object_training	MacrophageYS_CiteSeq_RNA_mito_removed	0.000390369	1.15385e-14	1.53814e-07	8.45386e-07	8.89191e-13	7.10901e-11	6.79381e-11	2.11535e-11	0.988417	1.38367e-09	5.32057e-15	0.0111299	6.16311e-05	4.74721e-10	3.13829e-14
GGGATGAAGCCTCGTG-1-SIGAH5-SIGAH5	EndodermYS_main_object_training	EndodermYS_CiteSeq_RNA_mito_removed	2.24693e-09	1	1.90283e-11	1.40944e-09	1.9623e-15	9.41566e-16	9.53505e-17	5.27547e-16	1.21521e-11	3.47521e-17	9.83016e-14	8.7457e-13	2.72325e-09	1.10007e-13	3.46193e-16
GGGATGAAGGGTTGCA-1-SIGAH5-SIGAH5	MesotheliumYS_main_object_training	FibroblastYS_CiteSeq_RNA_mito_removed	2.16792e-15	3.1438e-14	1.08458e-13	2.96942e-09	0.380898	6.88615e-11	5.60783e-12	1.58468e-12	2.28341e-15	5.12635e-12	0.389649	1.20825e-17	5.7514e-16	4.78619e-12	0.229453
GGGCCATCAGGTTCGC-1-SIGAH5-SIGAH5	ErythroidYS_main_object_training	ErythroidYS_CiteSeq_RNA_mito_removed	3.38745e-05	2.02561e-05	7.58993e-09	0.991199	3.31372e-07	1.49588e-05	5.7093e-05	0.000352468	0.0016859	1.35862e-06	5.83528e-09	8.88501e-08	3.34371e-07	0.00663433	4.57721e-09
GGGCCATTCCGATGCG-1-SIGAH5-SIGAH5	FibroblastYS_main_object_training	FibroblastYS_CiteSeq_RNA_mito_removed	8.61169e-16	1.58187e-11	1.02118e-14	6.49802e-10	0.915419	5.26233e-12	2.68745e-14	5.51566e-16	7.06982e-16	1.37269e-12	0.00156689	4.42642e-18	9.21939e-16	1.92491e-13	0.0830143
GGGCGTTCAATTGCTG-1-SIGAH5-SIGAH5	FibroblastYS_main_object_training	FibroblastYS_CiteSeq_RNA_mito_removed	5.94666e-21	5.87778e-15	1.40295e-18	9.55997e-11	0.972288	1.29344e-13	9.94925e-11	1.4992e-18	2.37871e-19	9.19636e-14	0.00028819	3.76369e-19	3.64126e-20	1.60483e-15	0.0274237
GGGCGTTTCCTGCTAC-1-SIGAH5-SIGAH5	FibroblastYS_main_object_training	FibroblastYS_CiteSeq_RNA_mito_removed	1.00512e-09	3.95318e-07	1.04717e-08	0.000404587	0.978915	1.77168e-07	2.31179e-07	4.88413e-09	4.24596e-08	3.30072e-08	0.000542342	7.47515e-10	3.4511e-08	5.00499e-08	0.020137
GGGCGTTTCGCAACAT-1-SIGAH5-SIGAH5	MicrogliaYS_main_object_training	MicrogliaYS_CiteSeq_RNA_mito_removed	4.90715e-10	2.83732e-23	2.41473e-16	1.26318e-15	8.89118e-21	2.56079e-21	4.19535e-23	7.443e-21	0.0378981	3.86609e-18	1.49379e-23	0.962102	7.99031e-09	1.07454e-21	4.183e-22
GGGCTACAGAGCATCG-1-SIGAH5-SIGAH5	FibroblastYS_main_object_training	FibroblastYS_CiteSeq_RNA_mito_removed	1.38844e-25	1.64766e-13	9.83281e-24	1.30271e-09	0.993419	1.66021e-17	7.54956e-13	2.18079e-20	2.0146e-22	3.83781e-13	2.08262e-05	2.6802e-21	2.07232e-25	1.71192e-18	0.00656065
GGGCTACTCCACGGAC-1-SIGAH5-SIGAH5	ErythroidYS_main_object_training	ErythroidYS_CiteSeq_RNA_mito_removed	7.9287e-06	4.42531e-07	4.19352e-12	0.997917	1.78042e-09	9.13017e-06	9.89328e-05	0.000222922	0.000331707	3.66168e-07	2.61074e-08	2.34592e-07	1.79132e-07	0.00141125	1.8609e-10
GGGCTCACACAGCATT-1-SIGAH5-SIGAH5	FibroblastYS_main_object_training	FibroblastYS_CiteSeq_RNA_mito_removed	1.47474e-12	5.50379e-09	4.3801e-10	4.69192e-05	0.974171	1.82292e-08	6.10063e-07	1.04238e-10	1.26638e-10	2.72688e-08	0.00256839	1.51447e-12	7.31001e-12	7.34782e-09	0.0232125
GGGTAGAAGCCTTTGA-1-SIGAH5-SIGAH5	FibroblastYS_main_object_training	FibroblastYS_CiteSeq_RNA_mito_removed	2.48511e-11	6.33329e-08	4.20289e-14	1.39851e-05	0.845661	2.83386e-12	3.01268e-10	1.6e-12	2.69114e-10	4.98354e-11	0.0470268	6.34307e-14	1.39091e-13	2.19315e-11	0.107298
GGGTAGACAGTATTCG-1-SIGAH5-SIGAH5	MacrophageYS_main_object_training	MacrophageYS_CiteSeq_RNA_mito_removed	2.58036e-07	6.90569e-20	2.83429e-11	1.26921e-12	1.78932e-18	2.13325e-18	1.22165e-18	4.32352e-17	0.998174	8.056e-15	3.04368e-16	0.00182544	3.57605e-07	6.2846e-18	2.50277e-19
GGGTAGATCAAGAATG-1-SIGAH5-SIGAH5	EndodermYS_main_object_training	EndodermYS_CiteSeq_RNA_mito_removed	6.0336e-10	1	1.81457e-12	4.99812e-10	1.56535e-16	2.78385e-16	3.83805e-14	1.28169e-15	9.93356e-14	1.02029e-19	5.32202e-12	1.13191e-14	7.05561e-11	1.16147e-14	1.695e-17
GGGTATTAGACTACCT-1-SIGAH5-SIGAH5	FibroblastYS_main_object_training	FibroblastYS_CiteSeq_RNA_mito_removed	4.90392e-22	1.77652e-11	8.62368e-21	2.06818e-10	0.773875	5.39485e-17	1.58531e-13	9.79645e-19	3.49836e-22	3.06441e-14	0.00171425	1.65358e-23	1.76348e-25	1.92812e-15	0.224411
GGGTATTAGGGCAGGA-1-SIGAH5-SIGAH5	EndodermYS_main_object_training	EndodermYS_CiteSeq_RNA_mito_removed	1.10374e-10	1	6.14498e-13	5.23068e-10	5.43498e-15	1.01973e-15	9.56628e-14	6.70363e-15	4.88358e-14	1.89475e-19	3.92553e-11	1.30353e-14	3.78481e-10	4.03744e-14	2.33168e-16
GGGTATTTCGTCGCTT-1-SIGAH5-SIGAH5	EndodermYS_main_object_training	EndodermYS_CiteSeq_RNA_mito_removed	2.04819e-07	0.999999	4.10518e-08	5.15622e-07	2.72395e-10	6.84993e-13	1.06379e-15	7.71296e-14	3.49977e-08	1.85684e-15	1.15543e-09	1.21288e-08	2.85729e-09	8.97645e-12	6.19109e-11
GGGTCACAGGTATCTC-1-SIGAH5-SIGAH5	Smooth_MuscleYS_main_object_training	Smooth_MuscleYS_CiteSeq_RNA_mito_removed	7.67089e-24	5.02244e-17	1.51284e-19	5.42484e-11	0.179899	7.37609e-20	1.87473e-18	1.36133e-19	9.1411e-27	8.50179e-14	0.00019958	2.33954e-28	3.8602e-28	2.44456e-15	0.819902
GGGTCACCATCACAGT-1-SIGAH5-SIGAH5	MacrophageYS_main_object_training	MacrophageYS_CiteSeq_RNA_mito_removed	2.19362e-07	2.66204e-14	1.92354e-09	2.25841e-08	1.22323e-13	5.13085e-13	4.55555e-15	1.03946e-14	0.99634	2.11693e-11	6.77649e-15	0.00365972	4.8468e-07	1.38986e-13	3.61304e-14
GGGTCACGTGGAGAAA-1-SIGAH5-SIGAH5	ErythroidYS_main_object_training	ErythroidYS_CiteSeq_RNA_mito_removed	2.69224e-07	1.53662e-06	3.95238e-11	0.993089	4.61698e-08	5.00195e-07	8.13234e-06	3.68428e-06	0.00669714	3.06605e-07	1.58413e-11	1.3608e-06	1.94096e-08	0.000197764	7.76093e-09
GGGTCTGGTTGTGCAT-1-SIGAH5-SIGAH5	MacrophageYS_main_object_training	MacrophageYS_CiteSeq_RNA_mito_removed	2.27007e-06	8.96933e-08	6.02013e-09	5.04106e-06	5.91537e-11	2.65588e-09	2.27703e-12	5.44866e-13	0.998651	1.96642e-11	3.08545e-13	0.00121327	0.000128425	1.12852e-10	7.4174e-12
GGGTGAAGTGTTTCTT-1-SIGAH5-SIGAH5	FibroblastYS_main_object_training	FibroblastYS_CiteSeq_RNA_mito_removed	1.28985e-24	2.42017e-17	9.72828e-23	4.45091e-11	0.89658	5.64279e-18	2.5911e-13	1.30602e-19	3.37143e-24	1.21879e-14	0.0108893	3.05079e-25	6.4805e-25	4.71562e-18	0.092531
GGGTGTCGTCTTTCAT-1-SIGAH5-SIGAH5	MacrophageYS_main_object_training	MacrophageYS_CiteSeq_RNA_mito_removed	0.000178518	7.95325e-10	2.9436e-07	3.31525e-05	1.51285e-11	1.05749e-09	3.36376e-09	2.40857e-09	0.994013	3.10242e-08	5.7188e-12	0.00528067	0.000494702	2.61363e-08	2.39618e-12
GGGTGTCTCACCTGGG-1-SIGAH5-SIGAH5	MacrophageYS_main_object_training	MacrophageYS_CiteSeq_RNA_mito_removed	1.07181e-07	7.13697e-16	1.90066e-12	2.22114e-12	1.72761e-18	6.19131e-16	3.66985e-19	2.39025e-18	0.664667	2.9545e-17	6.44794e-21	0.335331	1.92228e-06	4.33866e-17	1.71956e-19
GGGTGTCTCGTTATCT-1-SIGAH5-SIGAH5	ErythroidYS_main_object_training	ErythroidYS_CiteSeq_RNA_mito_removed	6.66237e-07	1.33205e-06	1.14002e-10	0.997903	3.09295e-08	1.25027e-06	1.07021e-05	0.00010911	0.00106796	2.92192e-07	5.11276e-11	9.20424e-08	7.2869e-09	0.000905922	1.71906e-09
GGGTTTAGTAGTGGCA-1-SIGAH5-SIGAH5	FibroblastYS_main_object_training	FibroblastYS_CiteSeq_RNA_mito_removed	1.71392e-11	2.11614e-10	3.83221e-11	3.36804e-06	0.781716	7.41158e-10	7.21048e-11	7.58384e-13	4.0839e-11	5.72639e-10	0.00215519	9.88365e-13	1.73406e-12	7.88418e-10	0.216125
GGGTTTATCAATCTTC-1-SIGAH5-SIGAH5	ErythroidYS_main_object_training	ErythroidYS_CiteSeq_RNA_mito_removed	4.77035e-06	4.53904e-07	4.27985e-11	0.997655	4.40701e-09	7.23906e-06	9.05919e-05	0.000145339	0.000199425	3.453e-07	2.31747e-08	4.44163e-08	6.85254e-08	0.00189628	1.77417e-10
GGGTTTATCCGTGCGA-1-SIGAH5-SIGAH5	FibroblastYS_main_object_training	FibroblastYS_CiteSeq_RNA_mito_removed	3.55264e-23	4.55542e-14	8.32072e-19	2.46483e-10	0.908235	2.19621e-14	5.69303e-13	5.73171e-18	7.05171e-23	1.48709e-12	2.39754e-05	1.48026e-23	2.17689e-26	5.41645e-14	0.0917408
GGGTTTATCTACCTTA-1-SIGAH5-SIGAH5	FibroblastYS_main_object_training	FibroblastYS_CiteSeq_RNA_mito_removed	9.34275e-19	2.09302e-13	1.41478e-16	4.41439e-10	0.974446	4.45983e-13	1.41102e-12	1.1816e-16	1.49935e-17	9.34947e-14	0.000227944	3.31776e-19	2.70367e-18	1.81135e-14	0.0253263
GGTAACTTCCCGAATA-1-SIGAH5-SIGAH5	FibroblastYS_main_object_training	FibroblastYS_CiteSeq_RNA_mito_removed	2.09363e-12	1.22186e-09	2.01817e-10	1.61538e-06	0.874558	1.63125e-08	4.93801e-10	1.46526e-11	1.22742e-11	3.96019e-10	0.0186256	6.10742e-14	1.58531e-12	1.29227e-09	0.106815
GGTAATCGTCGCACGT-1-SIGAH5-SIGAH5	FibroblastYS_main_object_training	FibroblastYS_CiteSeq_RNA_mito_removed	2.37543e-10	0.000106245	1.19431e-10	1.27625e-05	0.90036	6.2815e-08	4.94875e-11	4.78086e-13	1.59042e-10	1.10179e-09	0.0179884	2.18498e-12	1.11071e-09	3.80079e-10	0.0815321
GGTAATCGTTCAAACC-1-SIGAH5-SIGAH5	FibroblastYS_main_object_training	FibroblastYS_CiteSeq_RNA_mito_removed	8.4195e-32	2.49482e-16	4.8144e-29	7.53819e-11	0.96996	1.52884e-23	9.24487e-19	4.0856e-24	1.23545e-27	2.47617e-17	7.90503e-07	1.36225e-27	1.22787e-33	4.65607e-23	0.0300392
GGTAGAGGTCATAAAG-1-SIGAH5-SIGAH5	MacrophageYS_main_object_training	MacrophageYS_CiteSeq_RNA_mito_removed	2.04478e-07	1.73606e-15	7.53663e-10	8.35709e-10	8.42968e-16	1.00345e-13	4.01967e-15	2.51204e-14	0.998546	6.18667e-13	1.85148e-14	0.00141756	3.58628e-05	5.18772e-15	9.3e-17
GGTAGAGTCACGATAC-1-SIGAH5-SIGAH5	EndodermYS_main_object_training	EndodermYS_CiteSeq_RNA_mito_removed	4.96931e-13	1	1.61986e-15	8.30158e-13	4.62463e-18	3.82652e-18	1.11635e-20	5.43353e-20	1.26658e-14	4.1184e-21	5.13226e-17	3.55829e-16	1.05493e-11	5.89997e-17	5.19795e-19
GGTCACGAGCATCCTA-1-SIGAH5-SIGAH5	Smooth_MuscleYS_main_object_training	FibroblastYS_CiteSeq_RNA_mito_removed	1.73145e-09	9.03239e-09	2.69971e-08	3.52954e-05	0.372908	4.94057e-08	1.30454e-14	1.12253e-10	1.13362e-08	1.43663e-08	0.00103222	3.29967e-12	9.32279e-11	3.78847e-08	0.626024
GGTCACGAGTATGAGT-1-SIGAH5-SIGAH5	ErythroidYS_main_object_training	ErythroidYS_CiteSeq_RNA_mito_removed	4.0018e-06	5.32779e-06	8.15428e-10	0.995695	2.00287e-07	1.72921e-05	1.85619e-05	6.02307e-05	0.00153983	4.87076e-08	3.35802e-10	1.58765e-08	2.90388e-07	0.0026589	4.74689e-10
GGTCACGGTTTGGCTA-1-SIGAH5-SIGAH5	ErythroidYS_main_object_training	ErythroidYS_CiteSeq_RNA_mito_removed	5.89556e-07	7.09211e-07	1.71984e-11	0.997603	2.28379e-08	1.354e-06	6.69798e-06	2.47333e-05	5.57807e-05	5.15323e-07	5.51342e-09	6.76305e-08	9.98992e-10	0.00230661	2.07385e-09
GGTCTGGAGTCCTGCG-1-SIGAH5-SIGAH5	ErythroidYS_main_object_training	ErythroidYS_CiteSeq_RNA_mito_removed	7.56281e-06	2.885e-07	3.52729e-11	0.99773	2.20559e-09	8.6882e-06	5.15504e-05	0.000104963	0.000485949	1.33171e-06	1.96537e-08	3.86895e-07	7.59603e-08	0.00160909	1.6336e-10
GGTCTGGGTCCCGGTA-1-SIGAH5-SIGAH5	EndodermYS_main_object_training	EndodermYS_CiteSeq_RNA_mito_removed	3.29451e-13	1	1.43683e-16	1.01022e-12	5.61499e-19	4.36338e-19	2.96187e-19	1.49758e-18	4.94899e-16	3.45974e-21	1.01939e-15	2.96433e-17	1.30043e-11	5.36418e-17	2.75535e-20
GGTGAAGCAGTCACGC-1-SIGAH5-SIGAH5	FibroblastYS_main_object_training	FibroblastYS_CiteSeq_RNA_mito_removed	5.11656e-14	3.1859e-09	6.10748e-11	2.44416e-06	0.601718	1.55702e-09	3.69108e-09	3.88982e-13	2.16466e-13	1.87347e-09	0.358694	2.74032e-14	2.63326e-16	1.32278e-10	0.0395861
GGTGAAGTCTCCGAGG-1-SIGAH5-SIGAH5	ErythroidYS_main_object_training	ErythroidYS_CiteSeq_RNA_mito_removed	3.96945e-06	1.35819e-07	7.23494e-11	0.99721	1.37451e-08	1.43912e-05	7.39859e-06	3.1618e-05	0.000275063	1.60248e-08	7.23231e-09	6.99783e-08	3.04434e-08	0.00245707	4.73587e-10
GGTGATTTCTGCGGAC-1-SIGAH5-SIGAH5	MacrophageYS_main_object_training	MacrophageYS_CiteSeq_RNA_mito_removed	0.00149457	5.92578e-11	7.63356e-06	0.000197643	1.48128e-09	7.90004e-09	1.28159e-06	1.20684e-07	0.954026	2.46287e-07	6.103e-11	0.0339055	0.0103665	1.58509e-07	6.94922e-11
GGTGGCTCAGAAGCTG-1-SIGAH5-SIGAH5	FibroblastYS_main_object_training	Smooth_MuscleYS_CiteSeq_RNA_mito_removed	8.58332e-26	3.11223e-17	9.01791e-19	2.38641e-09	0.681676	7.03638e-23	5.84269e-24	3.33398e-21	1.74198e-27	3.06604e-15	1.84865e-05	2.24689e-32	1.60598e-31	9.12453e-17	0.318305
GGTGGCTCAGATTTCG-1-SIGAH5-SIGAH5	ErythroidYS_main_object_training	ErythroidYS_CiteSeq_RNA_mito_removed	4.66133e-08	2.57173e-07	3.8248e-11	0.997961	2.90888e-07	3.72609e-07	5.53796e-07	5.63246e-07	0.00174507	1.84089e-06	1.43938e-10	9.29828e-07	1.87106e-09	0.000289021	2.93504e-08
GGTGGCTCAGCTAACT-1-SIGAH5-SIGAH5	ErythroidYS_main_object_training	ErythroidYS_CiteSeq_RNA_mito_removed	1.11826e-07	2.21877e-05	6.69038e-15	0.999296	5.19749e-08	2.44635e-06	1.56836e-07	1.74307e-06	8.52043e-05	6.94952e-09	3.20583e-09	1.57811e-07	2.19258e-11	0.000591729	6.06927e-09
GGTGGCTGTAGACGGT-1-SIGAH5-SIGAH5	FibroblastYS_main_object_training	FibroblastYS_CiteSeq_RNA_mito_removed	3.65364e-08	7.35303e-07	8.47258e-07	0.00027751	0.757165	1.51526e-06	9.20451e-10	1.47751e-08	1.0457e-08	2.38606e-08	0.00313144	1.94855e-11	6.56341e-10	3.65836e-06	0.239419
GGTGTCGTCCATGCAA-1-SIGAH5-SIGAH5	FibroblastYS_main_object_training	FibroblastYS_CiteSeq_RNA_mito_removed	4.26625e-14	1.89321e-09	3.62501e-15	2.1048e-07	0.782326	1.49751e-10	1.20239e-13	4.05194e-15	1.11701e-12	2.44008e-11	0.000130527	1.02376e-13	3.0905e-13	2.07281e-12	0.217543
GGTTGTATCCCTAGGG-1-SIGAH5-SIGAH5	ErythroidYS_main_object_training	FibroblastYS_CiteSeq_RNA_mito_removed	0.000830315	7.32026e-06	0.000294724	0.960983	0.000101825	3.23765e-06	0.000191365	6.50553e-05	0.0351566	0.000102585	0.000440256	0.000108883	1.97369e-05	0.00166728	2.76901e-05
GTAACACTCCTCACTG-1-SIGAH5-SIGAH5	MacrophageYS_main_object_training	MacrophageYS_CiteSeq_RNA_mito_removed	4.03299e-06	2.24209e-15	6.12871e-09	8.55037e-09	1.17062e-14	7.69478e-13	6.69099e-14	8.82398e-13	0.997951	1.35727e-12	6.21955e-13	0.00203897	5.51158e-06	5.17979e-13	9.51443e-17
GTAAGTCCAGTGACCC-1-SIGAH5-SIGAH5	FibroblastYS_main_object_training	FibroblastYS_CiteSeq_RNA_mito_removed	1.66378e-20	2.90201e-15	2.15953e-18	3.63062e-10	0.926795	8.88851e-13	2.36202e-13	3.91036e-17	8.30785e-20	4.17079e-12	3.42169e-06	2.92865e-21	3.15146e-20	1.29705e-14	0.073202
GTAATCGAGCTGAAAT-1-SIGAH5-SIGAH5	FibroblastYS_main_object_training	FibroblastYS_CiteSeq_RNA_mito_removed	1.95738e-14	5.66447e-09	4.69456e-14	1.07524e-07	0.552287	2.37975e-10	1.35429e-12	1.25569e-15	1.05699e-15	1.54951e-09	0.00023525	7.44419e-17	1.40395e-15	1.74132e-10	0.447478
GTAATCGAGTGCACTT-1-SIGAH5-SIGAH5	FibroblastYS_main_object_training	FibroblastYS_CiteSeq_RNA_mito_removed	2.72156e-13	1.99788e-08	1.87081e-12	9.86869e-08	0.685926	4.47115e-10	7.0083e-12	6.6693e-13	1.7286e-14	4.77115e-12	0.234789	2.62107e-16	1.21548e-14	4.7038e-11	0.0792847
GTAATGCAGGCGACAT-1-SIGAH5-SIGAH5	ErythroidYS_main_object_training	ErythroidYS_CiteSeq_RNA_mito_removed	1.69784e-05	1.04075e-06	3.74121e-11	0.996237	1.04367e-08	2.90358e-05	3.35552e-05	0.000243537	0.000696975	2.36127e-07	5.23041e-08	3.24879e-07	1.91686e-07	0.0027413	4.05387e-10
GTAATGCGTCAAGGCA-1-SIGAH5-SIGAH5	LymphoidYS_main_object_training	LymphoidYS_CiteSeq_RNA_mito_removed	0.00281743	4.82772e-05	2.64152e-05	0.00357814	4.13854e-07	0.000401274	0.593943	0.000915149	1.47935e-05	0.000123159	0.000171473	1.56125e-10	1.65849e-06	0.397958	1.23672e-07
GTAGAAAAGCTCGGCT-1-SIGAH5-SIGAH5	ErythroidYS_main_object_training	FibroblastYS_CiteSeq_RNA_mito_removed	0.000765648	7.27034e-06	4.72818e-05	0.529543	0.274566	0.00242813	0.000128228	0.00147961	0.0053272	0.000105178	0.0516158	5.89155e-06	2.73577e-05	0.00631799	0.127635
GTAGAAACACCTGATA-1-SIGAH5-SIGAH5	Smooth_MuscleYS_main_object_training	FibroblastYS_CiteSeq_RNA_mito_removed	7.06496e-15	1.2364e-10	5.1058e-13	2.24149e-06	0.263504	5.76827e-13	7.1593e-17	3.03416e-14	1.48084e-14	7.29452e-10	2.60728e-06	1.6938e-18	3.79661e-17	2.15661e-11	0.736492
GTAGAAACATCCGGTG-1-SIGAH5-SIGAH5	ErythroidYS_main_object_training	ErythroidYS_CiteSeq_RNA_mito_removed	3.42375e-06	2.08654e-05	2.26941e-10	0.996494	7.24713e-08	3.59963e-05	1.64438e-05	1.44707e-05	0.00146193	1.12514e-06	1.21384e-08	7.38613e-06	3.30191e-08	0.00194468	1.44501e-08
GTAGAAAGTGTTACAC-1-SIGAH5-SIGAH5	MacrophageYS_main_object_training	MacrophageYS_CiteSeq_RNA_mito_removed	6.50165e-08	1.23428e-11	2.3334e-12	7.92007e-08	2.14038e-13	8.0872e-15	2.36599e-15	3.34819e-13	0.999623	6.26912e-14	6.63332e-15	0.000376251	1.35994e-07	7.86052e-14	3.08978e-14
GTAGATCGTGGATTTC-1-SIGAH5-SIGAH5	FibroblastYS_main_object_training	FibroblastYS_CiteSeq_RNA_mito_removed	3.37816e-10	8.94123e-09	6.01265e-10	8.20965e-06	0.68562	3.29896e-08	4.27265e-11	2.76488e-10	5.9532e-10	4.18307e-10	0.147907	6.72361e-12	5.92354e-11	2.48514e-09	0.166465
GTAGATCGTGGTCCGT-1-SIGAH5-SIGAH5	FibroblastYS_main_object_training	FibroblastYS_CiteSeq_RNA_mito_removed	7.26437e-11	5.9798e-08	4.7649e-11	0.000169524	0.891379	5.03155e-08	4.31467e-08	9.70836e-11	5.71479e-10	4.89139e-09	0.000977641	1.48408e-11	2.68449e-10	5.46213e-09	0.107474
GTAGCTAAGAGGTGCT-1-SIGAH5-SIGAH5	MacrophageYS_main_object_training	MacrophageYS_CiteSeq_RNA_mito_removed	0.00118274	8.22672e-09	1.45337e-06	0.000144432	1.28055e-09	1.79638e-08	3.80086e-10	3.83139e-08	0.997099	1.78273e-08	5.94324e-09	0.00125404	0.000318222	1.06586e-07	3.21074e-10
GTAGCTAAGGTGCTAG-1-SIGAH5-SIGAH5	ErythroidYS_main_object_training	ErythroidYS_CiteSeq_RNA_mito_removed	1.87992e-06	5.54487e-07	4.0331e-12	0.9978	1.88839e-09	9.92712e-06	2.55461e-05	0.000161509	0.000223796	3.78383e-07	5.55715e-09	1.85981e-07	2.05177e-08	0.00177584	3.4965e-10
GTAGCTAAGTCATACC-1-SIGAH5-SIGAH5	ErythroidYS_main_object_training	ErythroidYS_CiteSeq_RNA_mito_removed	1.16147e-05	3.45689e-06	9.81555e-09	0.996403	2.39585e-07	9.60984e-06	0.000298973	0.000110725	0.00098812	4.05096e-06	1.39896e-07	1.06079e-06	3.66102e-07	0.00216817	4.41621e-08
GTAGGAGAGAGCTGCA-1-SIGAH5-SIGAH5	FibroblastYS_main_object_training	FibroblastYS_CiteSeq_RNA_mito_removed	3.02999e-17	2.06262e-12	1.35693e-17	7.46049e-10	0.91222	5.30522e-11	1.40004e-12	1.99571e-16	3.10495e-15	3.08512e-12	9.73229e-05	7.73743e-17	4.81625e-16	3.55839e-14	0.0876824
GTAGGAGGTCCAAAGG-1-SIGAH5-SIGAH5	ErythroidYS_main_object_training	ErythroidYS_CiteSeq_RNA_mito_removed	1.30728e-06	1.20567e-06	2.71175e-08	0.979456	1.50055e-06	5.73242e-07	1.09841e-05	1.31483e-05	0.0202563	2.75184e-06	2.18727e-10	1.90088e-06	8.32089e-08	0.000253729	3.58403e-07
GTAGGTTAGCGAAACC-1-SIGAH5-SIGAH5	ErythroidYS_main_object_training	ErythroidYS_CiteSeq_RNA_mito_removed	5.08663e-08	1.52708e-05	4.2856e-12	0.99959	2.89227e-07	2.72135e-07	1.63181e-06	6.16173e-06	0.000207901	1.28535e-07	6.79567e-10	1.10439e-08	1.39931e-09	0.000178287	7.6353e-09
GTAGGTTTCCAAGCTA-1-SIGAH5-SIGAH5	FibroblastYS_main_object_training	FibroblastYS_CiteSeq_RNA_mito_removed	6.24896e-09	2.95972e-08	9.9895e-07	0.000178351	0.535914	6.3452e-08	4.486e-11	1.24734e-09	7.68662e-09	9.10781e-09	0.000384877	1.1246e-12	2.86616e-10	3.63393e-07	0.463521
GTAGTACCATGGAGAC-1-SIGAH5-SIGAH5	EndodermYS_main_object_training	EndodermYS_CiteSeq_RNA_mito_removed	1.20064e-08	1	2.76868e-12	1.92946e-07	4.84345e-14	2.51972e-14	5.11271e-14	2.60454e-15	9.50813e-10	1.09981e-15	5.55852e-12	5.97854e-11	5.49456e-08	1.90281e-12	3.67714e-15
GTAGTACGTCTTACTT-1-SIGAH5-SIGAH5	MacrophageYS_main_object_training	MacrophageYS_CiteSeq_RNA_mito_removed	4.24052e-06	3.18465e-14	5.91438e-09	5.91328e-09	1.17278e-13	2.62012e-14	4.69428e-15	1.7036e-13	0.87977	4.14296e-12	4.29541e-16	0.119832	0.00039345	5.70534e-13	1.26776e-14
GTAGTACGTTCGAGCC-1-SIGAH5-SIGAH5	FibroblastYS_main_object_training	FibroblastYS_CiteSeq_RNA_mito_removed	4.88503e-16	4.24874e-11	2.29508e-15	3.3876e-09	0.969268	1.71068e-12	1.75303e-10	8.1305e-15	2.33664e-15	4.27585e-13	0.0117087	2.59864e-16	1.15064e-14	2.62829e-13	0.0190231
GTATTGGCACCTGCGA-1-SIGAH5-SIGAH5	MacrophageYS_main_object_training	MacrophageYS_CiteSeq_RNA_mito_removed	3.19162e-05	5.02651e-10	1.22703e-08	1.01903e-05	1.61771e-10	1.31636e-12	7.56387e-15	2.00061e-12	0.999616	4.66029e-11	9.64926e-15	0.000341791	1.61527e-07	4.39645e-11	2.16911e-12
GTATTGGTCGAGTCCG-1-SIGAH5-SIGAH5	MacrophageYS_main_object_training	MacrophageYS_CiteSeq_RNA_mito_removed	0.000768303	8.00476e-14	1.03225e-07	3.18286e-07	1.39172e-12	2.51468e-10	4.50187e-10	1.1313e-09	0.928574	1.25538e-08	2.05507e-11	0.0699987	0.00065874	2.16034e-09	2.61085e-13
GTATTTCGTTGTCTAG-1-SIGAH5-SIGAH5	ErythroidYS_main_object_training	ErythroidYS_CiteSeq_RNA_mito_removed	1.12542e-05	4.91086e-06	2.05341e-09	0.991746	2.38903e-07	1.73443e-05	1.12403e-05	0.000152522	0.00654074	5.20157e-07	2.28823e-09	2.54224e-07	2.05557e-07	0.0015144	5.42002e-09
GTCAAACCAATGTCTG-1-SIGAH5-SIGAH5	MacrophageYS_main_object_training	MacrophageYS_CiteSeq_RNA_mito_removed	0.00201044	7.3983e-07	8.95786e-08	0.00379568	1.31023e-08	0.000184636	0.000133263	2.30924e-05	0.906653	1.26547e-05	1.10594e-07	2.5666e-05	0.0867566	0.000404459	2.74897e-09
GTCAAGTGTATCACCA-1-SIGAH5-SIGAH5	FibroblastYS_main_object_training	FibroblastYS_CiteSeq_RNA_mito_removed	2.02362e-24	6.60885e-15	5.86913e-23	1.89202e-12	0.983976	1.04443e-16	1.22761e-16	1.50922e-19	9.71621e-22	1.14326e-15	0.000301089	3.76858e-24	1.28324e-21	2.15557e-19	0.0157232
GTCACGGAGGATGGCT-1-SIGAH5-SIGAH5	ErythroidYS_main_object_training	ErythroidYS_CiteSeq_RNA_mito_removed	3.90615e-05	2.50038e-05	6.12066e-09	0.992118	1.368e-07	1.4468e-05	0.000284772	0.00046256	0.000562539	1.93625e-06	3.93613e-08	4.26892e-08	4.13405e-07	0.00649103	2.83558e-09
GTCACGGAGGGTTAGC-1-SIGAH5-SIGAH5	MacrophageYS_main_object_training	MacrophageYS_CiteSeq_RNA_mito_removed	0.000122822	1.08324e-11	4.82981e-07	1.85663e-05	1.00908e-10	5.03459e-09	2.51642e-08	3.10671e-09	0.999416	3.53345e-10	1.62126e-10	0.00014645	0.000295742	3.49949e-08	4.11475e-13
GTCACGGGTTTGTGGT-1-SIGAH5-SIGAH5	FibroblastYS_main_object_training	FibroblastYS_CiteSeq_RNA_mito_removed	5.79183e-12	1.81857e-10	2.87458e-11	1.21755e-06	0.524037	7.63138e-10	3.72562e-11	7.72308e-12	6.5285e-12	5.08389e-10	0.0383207	1.18746e-15	3.15672e-13	5.53547e-10	0.437641
GTCACGGTCTGATTCT-1-SIGAH5-SIGAH5	MacrophageYS_main_object_training	MacrophageYS_CiteSeq_RNA_mito_removed	6.33796e-09	1.77044e-18	2.73579e-13	1.57028e-12	5.49845e-18	8.1763e-18	6.35277e-19	2.2432e-17	0.999302	8.12707e-17	9.13738e-19	0.000697778	1.33533e-07	1.38891e-18	1.01371e-19
GTCACTCGTGAATTGA-1-SIGAH5-SIGAH5	LymphoidYS_main_object_training	LymphoidYS_CiteSeq_RNA_mito_removed	0.00224425	5.51419e-05	1.5317e-05	0.00177955	1.37883e-08	3.51436e-05	0.954808	0.000263901	7.10387e-05	1.10043e-05	1.01097e-06	4.33101e-09	5.02214e-06	0.0407102	3.21993e-09
GTCACTCGTTGGGCCT-1-SIGAH5-SIGAH5	FibroblastYS_main_object_training	FibroblastYS_CiteSeq_RNA_mito_removed	6.27319e-13	8.74349e-10	6.73621e-13	4.90101e-06	0.809525	1.07906e-09	5.15579e-09	1.1943e-11	3.00889e-12	8.45608e-10	0.0160013	1.63332e-14	7.63086e-13	2.82865e-10	0.174469
GTCAGCGCAGACAAAT-1-SIGAH5-SIGAH5	ErythroidYS_main_object_training	ErythroidYS_CiteSeq_RNA_mito_removed	7.09208e-07	5.59883e-06	9.86638e-12	0.998634	1.25421e-07	1.32927e-06	7.32292e-08	8.22425e-06	0.000462146	2.32114e-08	7.26956e-10	3.7365e-08	1.06402e-09	0.000887985	1.80357e-09
GTCAGCGCAGTGTATC-1-SIGAH5-SIGAH5	ErythroidYS_main_object_training	ErythroidYS_CiteSeq_RNA_mito_removed	4.90709e-06	1.0279e-06	3.70146e-09	0.994037	2.70887e-07	4.12977e-06	2.10729e-05	8.82194e-05	0.00288306	2.38183e-06	3.99826e-08	2.8874e-06	3.84708e-08	0.00295476	2.61513e-08
GTCAGCGGTGTGTGTT-1-SIGAH5-SIGAH5	ErythroidYS_main_object_training	ErythroidYS_CiteSeq_RNA_mito_removed	1.09215e-05	3.02891e-06	3.54434e-09	0.995877	1.04437e-07	4.44925e-06	8.86875e-05	0.000362386	0.00238156	1.39892e-06	1.86114e-09	1.50916e-07	6.11027e-07	0.00126995	2.83207e-09
GTCATCCAGACAGTCG-1-SIGAH5-SIGAH5	FibroblastYS_main_object_training	FibroblastYS_CiteSeq_RNA_mito_removed	8.7878e-13	8.52874e-10	1.03543e-12	0.000787161	0.536681	3.12913e-09	2.07908e-10	4.26079e-10	2.24393e-12	5.56712e-08	0.000348491	2.68341e-16	1.7022e-15	2.9435e-07	0.462183
GTCATGAAGCCTGACC-1-SIGAH5-SIGAH5	MesotheliumYS_main_object_training	MesotheliumYS_CiteSeq_RNA_mito_removed	9.02321e-21	1.67014e-12	4.14593e-19	1.40652e-12	0.000164931	2.16492e-25	6.19425e-17	1.57064e-19	1.40948e-21	6.50443e-22	0.99982	8.97438e-22	3.26715e-23	2.5952e-19	1.46206e-05
GTCATTTCAATTGGTC-1-SIGAH5-SIGAH5	LymphoidYS_main_object_training	LymphoidYS_CiteSeq_RNA_mito_removed	0.000338258	5.5063e-06	1.5019e-05	0.000423476	1.55152e-09	1.59096e-05	0.897665	1.43437e-05	1.6251e-06	1.83146e-05	1.897e-07	3.02711e-11	3.0373e-09	0.101502	7.78909e-10
GTCATTTCAGGTCAGA-1-SIGAH5-SIGAH5	ErythroidYS_main_object_training	ErythroidYS_CiteSeq_RNA_mito_removed	7.3643e-06	3.92387e-07	4.02858e-11	0.997932	7.42974e-09	6.232e-06	7.62879e-05	0.000217084	0.000207185	1.02441e-06	4.40063e-08	1.42776e-07	7.1618e-08	0.00155195	1.35955e-09
GTCATTTGTCATTGCA-1-SIGAH5-SIGAH5	MacrophageYS_main_object_training	MacrophageYS_CiteSeq_RNA_mito_removed	1.92174e-06	2.04043e-20	5.53293e-12	3.2545e-12	5.25841e-20	1.17603e-15	1.05843e-19	3.48604e-15	0.999267	4.2274e-15	6.19778e-22	0.000286996	0.000444516	6.24002e-17	3.70451e-21
GTCCACTTCTGGGCAC-1-SIGAH5-SIGAH5	ErythroidYS_main_object_training	ErythroidYS_CiteSeq_RNA_mito_removed	6.30598e-07	1.22758e-06	2.58671e-09	0.990936	4.46442e-07	5.64512e-07	8.82836e-06	8.79103e-06	0.00871494	1.67953e-06	1.19027e-10	1.45961e-06	2.8036e-08	0.000324926	9.81492e-08
GTCCCATCACTGTGTA-1-SIGAH5-SIGAH5	ErythroidYS_main_object_training	ErythroidYS_CiteSeq_RNA_mito_removed	5.7843e-08	1.42669e-07	2.99927e-13	0.998215	9.42886e-10	3.62896e-06	3.17904e-05	8.72032e-05	1.23481e-05	2.07984e-07	1.55058e-09	3.3557e-08	5.79697e-10	0.00164967	7.76174e-11
GTCCCATTCATCTATC-1-SIGAH5-SIGAH5	MacrophageYS_main_object_training	MacrophageYS_CiteSeq_RNA_mito_removed	0.00396699	4.03954e-07	8.10249e-07	0.00200193	7.37122e-09	7.85676e-08	3.8799e-08	2.2365e-07	0.984841	8.00424e-08	1.87093e-08	0.00912747	5.95151e-05	1.07391e-06	2.57146e-09
GTCCTCAGTAGCGTAG-1-SIGAH5-SIGAH5	Smooth_MuscleYS_main_object_training	Smooth_MuscleYS_CiteSeq_RNA_mito_removed	5.62621e-19	4.35017e-16	8.20355e-15	1.93762e-09	0.0714226	3.54593e-15	1.87551e-17	5.35318e-16	7.30038e-21	4.35025e-12	0.0198346	3.00886e-24	5.88698e-23	1.62941e-12	0.908743
GTCCTCATCCCATTCG-1-SIGAH5-SIGAH5	MacrophageYS_main_object_training	MacrophageYS_CiteSeq_RNA_mito_removed	2.6853e-05	9.39237e-13	5.35531e-08	1.15568e-05	2.3276e-11	2.01222e-11	6.68e-13	1.36107e-10	0.999913	8.29529e-11	1.14964e-11	4.83725e-05	4.14216e-07	4.34791e-10	5.91703e-13
GTCGAATCAGTAGATA-1-SIGAH5-SIGAH5	ErythroidYS_main_object_training	ErythroidYS_CiteSeq_RNA_mito_removed	1.15837e-06	3.89825e-08	1.14148e-11	0.99703	8.08365e-09	7.86491e-06	3.94661e-05	3.2459e-05	9.89722e-05	1.51528e-08	1.26091e-08	8.64716e-09	1.18706e-08	0.00279029	1.42761e-10
GTCGAATTCCGACAGC-1-SIGAH5-SIGAH5	MKYS_main_object_training	MKYS_CiteSeq_RNA_mito_removed	1.09745e-13	4.80662e-12	2.65611e-14	2.16557e-08	1.88154e-08	1.24064e-07	7.88742e-13	1	7.76737e-13	1.40811e-10	1.85925e-12	6.36706e-21	2.93259e-15	2.21634e-07	2.22058e-10
GTCGCGACAGTATTCG-1-SIGAH5-SIGAH5	ErythroidYS_main_object_training	ErythroidYS_CiteSeq_RNA_mito_removed	3.67837e-06	1.79201e-06	2.946e-10	0.99794	3.10636e-08	4.2661e-06	4.57565e-06	3.56181e-05	0.0012608	3.00977e-06	2.49266e-08	9.68275e-07	1.84482e-08	0.000745365	9.92432e-09
GTCGTAAAGGTAAGAG-1-SIGAH5-SIGAH5	ErythroidYS_main_object_training	FibroblastYS_CiteSeq_RNA_mito_removed	0.000931985	5.20316e-06	0.000284547	0.79289	0.0800979	0.000546525	7.51631e-05	0.00106872	0.00230569	0.000317853	0.0184171	1.79067e-06	1.78394e-06	0.0185331	0.0845227
GTCGTAACACATGAAA-1-SIGAH5-SIGAH5	MacrophageYS_main_object_training	MacrophageYS_CiteSeq_RNA_mito_removed	1.42484e-05	1.87764e-14	1.01662e-07	2.83487e-08	4.07913e-12	1.16234e-12	1.32977e-13	1.14695e-11	0.82513	1.93522e-10	7.01099e-11	0.174824	3.13627e-05	1.68824e-12	3.03189e-13
GTCGTAATCTCGGTCT-1-SIGAH5-SIGAH5	MKYS_main_object_training	MKYS_CiteSeq_RNA_mito_removed	1.49667e-12	7.0055e-12	8.30941e-14	3.93901e-07	1.04522e-08	9.13087e-08	9.41653e-12	0.999999	5.28421e-11	1.00791e-09	3.38842e-11	2.35259e-19	3.36729e-13	5.12795e-08	1.04882e-10
GTCTACCAGTTACGGG-1-SIGAH5-SIGAH5	EndodermYS_main_object_training	EndodermYS_CiteSeq_RNA_mito_removed	9.4547e-09	1	5.70602e-12	4.61247e-07	3.49397e-12	7.08066e-12	7.09971e-14	2.76571e-13	5.14997e-10	1.31367e-14	8.49452e-12	2.60074e-12	1.03441e-08	6.81179e-11	7.24198e-13
GTCTACCCAAATGGCG-1-SIGAH5-SIGAH5	FibroblastYS_main_object_training	FibroblastYS_CiteSeq_RNA_mito_removed	2.33928e-16	1.05113e-12	2.2585e-16	1.29435e-09	0.926947	5.02479e-12	4.48233e-10	1.83061e-15	1.38829e-16	3.3472e-12	0.0130823	9.18868e-20	3.67411e-16	6.835e-14	0.0599703
GTCTACCGTCAGACTT-1-SIGAH5-SIGAH5	ErythroidYS_main_object_training	ErythroidYS_CiteSeq_RNA_mito_removed	3.81873e-05	4.54029e-06	2.28803e-07	0.97317	1.47188e-06	0.000122757	0.000147015	0.000121988	0.000536891	2.72879e-08	5.1971e-08	4.67311e-09	1.12696e-06	0.0258556	1.96712e-09
GTCTACCTCATGCCCT-1-SIGAH5-SIGAH5	FibroblastYS_main_object_training	FibroblastYS_CiteSeq_RNA_mito_removed	1.82721e-25	9.6133e-14	4.91555e-23	2.16813e-10	0.98593	7.47965e-19	3.22692e-15	1.00719e-20	2.53193e-23	2.18455e-15	4.79166e-05	5.63187e-25	1.07199e-27	8.62724e-19	0.0140216
GTCTCACCAACAGCCC-1-SIGAH5-SIGAH5	MacrophageYS_main_object_training	MacrophageYS_CiteSeq_RNA_mito_removed	1.38171e-05	9.7675e-12	4.29265e-07	2.8468e-07	1.78981e-12	1.7929e-10	1.1562e-12	4.68993e-11	0.850154	5.63219e-09	1.13399e-12	0.149778	5.31593e-05	6.85558e-11	1.70099e-13
GTCTCACTCCGGGACT-1-SIGAH5-SIGAH5	FibroblastYS_main_object_training	FibroblastYS_CiteSeq_RNA_mito_removed	1.42221e-21	5.27897e-13	5.93275e-21	5.94539e-10	0.896608	5.95349e-18	2.861e-16	3.89911e-19	7.00804e-21	1.18323e-13	8.26994e-05	1.85424e-23	1.09317e-24	9.30889e-17	0.103309
GTCTGTCAGCCTATTG-1-SIGAH5-SIGAH5	FibroblastYS_main_object_training	ErythroidYS_CiteSeq_RNA_mito_removed	5.35958e-16	1.38512e-09	2.50927e-16	7.59151e-05	0.922642	1.01458e-10	9.40545e-10	9.61541e-13	4.82839e-13	1.13117e-09	2.37301e-06	4.40114e-16	3.46913e-16	3.07329e-10	0.0772798
GTCTGTCGTTCGGTAT-1-SIGAH5-SIGAH5	FibroblastYS_main_object_training	FibroblastYS_CiteSeq_RNA_mito_removed	2.6071e-23	5.42815e-15	1.3882e-21	3.19364e-11	0.991062	1.81805e-15	4.31783e-11	1.94322e-18	8.67996e-22	1.46957e-14	0.000178292	3.68443e-22	3.3219e-22	5.60592e-17	0.00876009
GTCTTTAGTTCGAAGG-1-SIGAH5-SIGAH5	MacrophageYS_main_object_training	MacrophageYS_CiteSeq_RNA_mito_removed	7.55451e-06	1.79587e-14	1.52262e-11	3.35516e-08	1.46977e-13	2.20322e-14	4.02967e-15	5.91308e-14	0.667604	6.55938e-12	3.12388e-17	0.332381	6.9311e-06	2.76051e-13	1.41153e-14
GTGACGCCACGGGCTT-1-SIGAH5-SIGAH5	EndodermYS_main_object_training	EndodermYS_CiteSeq_RNA_mito_removed	6.98099e-10	1	1.64104e-12	3.1445e-08	3.97006e-14	2.08222e-14	7.42287e-14	8.65786e-14	3.1689e-12	5.17404e-16	1.77628e-11	8.58089e-14	2.86298e-09	5.14106e-12	2.29209e-15
GTGAGCCAGATGACAT-1-SIGAH5-SIGAH5	ErythroidYS_main_object_training	ErythroidYS_CiteSeq_RNA_mito_removed	4.30886e-07	5.35548e-07	2.32626e-10	0.996481	5.17735e-08	4.09028e-07	1.8252e-05	5.73334e-06	0.00333692	3.9984e-07	6.86348e-11	9.43519e-07	2.60102e-08	0.00015523	9.31093e-09
GTGAGCCTCTCCGAAA-1-SIGAH5-SIGAH5	MacrophageYS_main_object_training	MacrophageYS_CiteSeq_RNA_mito_removed	5.2384e-05	6.06373e-11	2.26357e-07	5.31846e-06	1.34377e-11	3.46123e-10	3.016e-10	3.47355e-09	0.987938	4.584e-09	4.5646e-12	0.0119614	4.25348e-05	2.35026e-08	1.58047e-12
GTGAGGATCAAAGAAC-1-SIGAH5-SIGAH5	FibroblastYS_main_object_training	FibroblastYS_CiteSeq_RNA_mito_removed	7.48533e-19	3.19514e-14	1.58227e-19	5.32103e-09	0.917151	8.77832e-15	2.56978e-13	4.59355e-16	6.14347e-17	1.25654e-13	0.000143152	3.92772e-20	4.87033e-19	1.76608e-16	0.0827062
GTGAGGATCGAACGCC-1-SIGAH5-SIGAH5	FibroblastYS_main_object_training	FibroblastYS_CiteSeq_RNA_mito_removed	1.26103e-20	7.73123e-16	2.24152e-19	8.28998e-11	0.837367	9.36243e-16	4.94979e-14	4.70155e-18	3.34582e-21	2.13815e-14	0.0013067	2.3595e-23	1.68234e-23	9.04411e-16	0.161326
GTGATGTTCAGAGCGA-1-SIGAH5-SIGAH5	MacrophageYS_main_object_training	MacrophageYS_CiteSeq_RNA_mito_removed	1.29281e-07	6.24779e-12	3.59876e-08	9.14688e-08	1.46521e-13	2.93432e-12	1.69523e-12	6.67034e-13	0.955487	1.72968e-10	2.08045e-14	0.0445077	4.8077e-06	2.1566e-12	2.16546e-14
GTGCACGAGAAACTCA-1-SIGAH5-SIGAH5	FibroblastYS_main_object_training	FibroblastYS_CiteSeq_RNA_mito_removed	2.06213e-10	2.79688e-06	1.06213e-10	1.20329e-05	0.872069	6.62903e-09	7.56993e-09	1.03316e-10	7.01428e-09	6.49491e-10	0.0027184	1.46468e-11	4.92343e-09	2.33769e-09	0.125197
GTGCACGAGATTCGCT-1-SIGAH5-SIGAH5	ErythroidYS_main_object_training	ErythroidYS_CiteSeq_RNA_mito_removed	1.29618e-06	1.94364e-05	4.6624e-09	0.991445	2.02456e-08	4.58994e-06	0.0017397	0.00339809	9.96007e-06	5.72539e-08	4.3052e-09	5.6167e-09	3.06812e-08	0.00338217	6.38058e-09
GTGCAGCAGTCGTTAC-1-SIGAH5-SIGAH5	FibroblastYS_main_object_training	FibroblastYS_CiteSeq_RNA_mito_removed	3.05225e-13	1.02753e-06	1.63107e-13	0.00117595	0.979956	8.19771e-10	4.06278e-07	1.37615e-12	6.31162e-11	8.59087e-09	0.000465782	9.78522e-12	6.86267e-13	2.20211e-10	0.0184005
GTGCAGCCAACACAAA-1-SIGAH5-SIGAH5	FibroblastYS_main_object_training	MacrophageYS_CiteSeq_RNA_mito_removed	1.72026e-15	6.84244e-14	2.06772e-16	9.46624e-09	0.967987	4.23094e-13	2.72699e-11	1.53652e-15	4.22142e-14	2.9892e-12	0.00310651	1.51617e-17	3.91541e-15	2.24528e-14	0.0289064
GTGCGTGAGCGTTCCG-1-SIGAH5-SIGAH5	FibroblastYS_main_object_training	FibroblastYS_CiteSeq_RNA_mito_removed	2.933e-21	1.88951e-15	2.9507e-20	2.26327e-10	0.954363	4.41374e-17	1.38749e-13	6.99916e-19	1.59435e-20	1.3301e-13	0.00161217	9.52334e-23	3.40455e-21	7.5719e-17	0.0440244
GTGCGTGAGGTTGGAC-1-SIGAH5-SIGAH5	FibroblastYS_main_object_training	FibroblastYS_CiteSeq_RNA_mito_removed	3.05403e-12	4.54054e-08	1.52735e-09	0.000107474	0.914143	1.25077e-08	6.68554e-08	1.05251e-10	1.72778e-11	2.66939e-07	0.00243274	4.10873e-13	2.44495e-13	8.85047e-08	0.0833166
GTGCGTGCAACTCCAA-1-SIGAH5-SIGAH5	EndodermYS_main_object_training	EndodermYS_CiteSeq_RNA_mito_removed	2.6255e-11	1	5.25011e-14	1.67785e-09	8.26796e-18	1.00732e-15	4.99687e-13	1.96886e-14	1.31309e-14	2.38337e-17	1.06965e-12	3.00115e-16	9.8866e-11	2.73872e-13	4.40611e-19
GTGCGTGCACACACTA-1-SIGAH5-SIGAH5	FibroblastYS_main_object_training	FibroblastYS_CiteSeq_RNA_mito_removed	4.08932e-18	9.2174e-14	2.09108e-16	5.00076e-11	0.812037	2.93699e-14	1.49045e-16	8.34431e-17	5.00643e-20	3.3138e-14	0.00104341	1.44558e-23	4.65552e-20	2.44987e-14	0.18692
GTGCTGGTCACTCGAA-1-SIGAH5-SIGAH5	EndodermYS_main_object_training	EndodermYS_CiteSeq_RNA_mito_removed	1.18021e-10	1	1.02192e-12	2.12246e-09	5.12563e-14	4.50481e-15	1.38741e-16	5.0958e-16	1.81002e-12	1.26118e-17	1.78593e-13	1.03253e-13	2.70309e-10	8.18287e-14	4.48133e-15
GTGCTTCGTAAGACCG-1-SIGAH5-SIGAH5	ErythroidYS_main_object_training	ErythroidYS_CiteSeq_RNA_mito_removed	3.43759e-06	5.47947e-07	1.03956e-11	0.997885	5.54313e-09	6.5408e-06	3.40016e-05	8.26198e-05	0.000393994	1.07855e-06	5.08278e-08	7.05104e-07	3.38498e-08	0.00159211	1.3692e-09
GTGCTTCGTACGTACT-1-SIGAH5-SIGAH5	MacrophageYS_main_object_training	MacrophageYS_CiteSeq_RNA_mito_removed	0.00157922	5.99554e-08	2.30684e-07	0.000178857	4.24311e-07	1.44716e-09	3.76381e-12	9.57014e-12	0.993703	3.40492e-08	1.49395e-08	0.00399794	0.000539639	4.32213e-10	1.07503e-07
GTGGCGTTCTCGGTCT-1-SIGAH5-SIGAH5	ErythroidYS_main_object_training	ErythroidYS_CiteSeq_RNA_mito_removed	5.96006e-05	7.4825e-06	3.47756e-08	0.986761	3.14861e-07	6.46763e-05	0.000229821	0.00094559	0.00108982	1.06696e-06	1.30489e-07	9.20943e-08	1.20625e-06	0.0108389	4.70796e-09
GTGGGAACAACAGTGG-1-SIGAH5-SIGAH5	FibroblastYS_main_object_training	FibroblastYS_CiteSeq_RNA_mito_removed	1.21416e-23	2.92219e-13	1.16909e-21	6.43781e-09	0.990633	1.29841e-18	4.76744e-12	1.5645e-19	1.80563e-21	3.97414e-14	0.00102466	4.6015e-21	4.22961e-24	1.26362e-17	0.00834189
GTGGGAACACCGTACG-1-SIGAH5-SIGAH5	FibroblastYS_main_object_training	FibroblastYS_CiteSeq_RNA_mito_removed	2.28013e-26	5.83748e-18	1.79022e-24	1.56162e-10	0.852303	8.6949e-20	1.67019e-14	2.90497e-20	2.40462e-25	3.44408e-15	0.00451694	3.51034e-25	2.43563e-27	1.43448e-18	0.14318
GTGGGAAGTATGGAAT-1-SIGAH5-SIGAH5	FibroblastYS_main_object_training	FibroblastYS_CiteSeq_RNA_mito_removed	1.04256e-12	3.64999e-09	3.46163e-12	1.53876e-05	0.857692	1.39988e-09	3.99038e-08	5.18487e-11	1.10248e-11	1.60654e-09	0.00222485	6.80265e-14	5.87088e-13	2.31638e-09	0.140067
GTGGGAAGTGAGTAAT-1-SIGAH5-SIGAH5	ErythroidYS_main_object_training	ErythroidYS_CiteSeq_RNA_mito_removed	0.000136298	1.2254e-05	1.79308e-07	0.994561	1.95045e-06	1.40071e-05	0.000112985	5.24952e-05	0.00416045	3.61016e-06	1.23258e-06	1.14587e-05	2.042e-06	0.000929204	4.01822e-07
GTGGTTACAAGAGCTG-1-SIGAH5-SIGAH5	MacrophageYS_main_object_training	MacrophageYS_CiteSeq_RNA_mito_removed	0.000920278	4.26087e-11	1.39862e-07	8.14468e-06	9.74053e-11	6.27591e-10	2.08314e-10	3.46857e-09	0.975887	9.80611e-09	4.97099e-10	0.0230723	0.000111972	1.23434e-08	2.73061e-11
GTGGTTAGTACGCGTC-1-SIGAH5-SIGAH5	FibroblastYS_main_object_training	FibroblastYS_CiteSeq_RNA_mito_removed	1.68239e-14	1.31854e-12	2.12278e-13	3.35791e-06	0.569069	4.5698e-13	3.79978e-12	5.06883e-14	6.86998e-13	7.6832e-10	0.00214679	8.12995e-16	1.0849e-19	1.51054e-11	0.42878
GTGGTTATCACCATAG-1-SIGAH5-SIGAH5	FibroblastYS_main_object_training	FibroblastYS_CiteSeq_RNA_mito_removed	4.08285e-12	1.77455e-05	1.92531e-11	1.23849e-05	0.88975	7.43419e-09	4.02243e-09	1.0864e-10	8.5098e-12	6.78745e-10	0.100246	5.47398e-13	1.59189e-10	9.34222e-10	0.00997386
GTGGTTATCGTTGCCT-1-SIGAH5-SIGAH5	Smooth_MuscleYS_main_object_training	Smooth_MuscleYS_CiteSeq_RNA_mito_removed	1.83687e-18	2.1205e-14	3.12393e-15	6.89779e-09	0.120645	9.56349e-14	1.37289e-15	2.82722e-16	1.73798e-19	8.23052e-12	0.000277582	4.87593e-22	6.37746e-24	2.65768e-12	0.879078
GTGTAACTCAAATAGG-1-SIGAH5-SIGAH5	ProgenitorsYS_main_object_training	LymphoidYS_CiteSeq_RNA_mito_removed	0.00810121	0.0071155	0.000219887	0.214959	0.000122719	8.78331e-05	0.00245617	0.000372093	0.00167643	1.49745e-05	0.000159474	8.56494e-08	1.46554e-08	0.764618	9.68432e-05
GTGTAACTCTACGGTA-1-SIGAH5-SIGAH5	ErythroidYS_main_object_training	ErythroidYS_CiteSeq_RNA_mito_removed	5.08235e-06	4.33934e-06	1.41448e-09	0.996037	1.70333e-07	1.0744e-05	0.000185898	5.84902e-05	0.000628359	1.52466e-06	2.59325e-08	9.8062e-07	1.19101e-07	0.00306743	3.08294e-08
GTGTCCTGTGGAGGTT-1-SIGAH5-SIGAH5	LymphoidYS_main_object_training	LymphoidYS_CiteSeq_RNA_mito_removed	0.00110687	7.86861e-08	4.2548e-07	0.000581616	1.12659e-07	8.46061e-05	0.853207	0.000105698	6.90434e-06	0.000213563	1.9168e-05	1.00947e-10	1.17311e-06	0.144672	1.93436e-08
GTGTCCTGTTTACGTG-1-SIGAH5-SIGAH5	MacrophageYS_main_object_training	MacrophageYS_CiteSeq_RNA_mito_removed	2.75945e-06	1.75338e-15	1.39887e-10	1.19983e-10	8.68084e-16	8.9818e-15	1.65604e-14	1.55637e-15	0.999354	7.61924e-14	3.60127e-15	0.000604419	3.89582e-05	6.63492e-15	1.7116e-16
GTGTGATCACCGAATT-1-SIGAH5-SIGAH5	FibroblastYS_main_object_training	FibroblastYS_CiteSeq_RNA_mito_removed	1.22232e-31	8.6052e-17	4.15973e-29	2.85242e-13	0.994405	2.68326e-23	2.62432e-21	5.38528e-25	4.28135e-30	3.75845e-18	0.000169889	9.51987e-31	1.07002e-31	1.28478e-24	0.00542478
GTGTGATCAGACCTAT-1-SIGAH5-SIGAH5	FibroblastYS_main_object_training	FibroblastYS_CiteSeq_RNA_mito_removed	2.00681e-14	2.14459e-11	7.77958e-13	2.90598e-08	0.817024	1.91925e-09	3.76525e-10	6.97633e-13	1.61133e-13	9.97834e-12	0.0163819	3.07264e-15	5.08094e-14	4.15774e-11	0.166594
GTGTTAGAGAGTGTGC-1-SIGAH5-SIGAH5	ErythroidYS_main_object_training	FibroblastYS_CiteSeq_RNA_mito_removed	0.00182205	1.39095e-05	1.20162e-06	0.982414	0.00724431	0.00127203	0.000114339	0.000106928	0.000510779	2.95156e-05	0.00165695	6.99342e-07	8.71437e-05	0.00122926	0.00349673
GTGTTCCAGGTGATCG-1-SIGAH5-SIGAH5	ErythroidYS_main_object_training	FibroblastYS_CiteSeq_RNA_mito_removed	0.000450275	3.03357e-05	0.00741222	0.877632	0.00115561	7.9939e-06	1.00851e-08	6.08849e-07	9.12929e-05	0.00022973	2.21995e-06	3.29045e-07	2.17871e-07	0.107595	0.00539235
GTTACAGCAAACAGGC-1-SIGAH5-SIGAH5	FibroblastYS_main_object_training	FibroblastYS_CiteSeq_RNA_mito_removed	1.05524e-11	2.26243e-10	1.49468e-11	9.76873e-06	0.908073	2.10159e-09	1.39835e-05	9.33232e-11	1.3914e-12	5.96618e-10	0.0282193	6.49239e-14	5.103e-13	5.96176e-09	0.0636837
GTTACCCAGGTTCACT-1-SIGAH5-SIGAH5	MacrophageYS_main_object_training	MacrophageYS_CiteSeq_RNA_mito_removed	0.0556187	2.09911e-15	1.21106e-07	3.39148e-06	7.64026e-14	2.32092e-08	9.56515e-11	7.1843e-09	0.93884	2.24271e-11	1.92244e-16	5.33919e-07	0.00553724	5.30204e-08	6.66465e-15
GTTACCCGTAGGACTG-1-SIGAH5-SIGAH5	Smooth_MuscleYS_main_object_training	Smooth_MuscleYS_CiteSeq_RNA_mito_removed	3.42479e-18	8.29011e-12	1.29142e-15	1.4802e-06	0.196659	4.01785e-14	4.82466e-16	1.30792e-15	5.80909e-17	3.56009e-11	0.000176554	4.59685e-19	2.32718e-22	5.94782e-12	0.803163
GTTACCCTCAATCTCT-1-SIGAH5-SIGAH5	ErythroidYS_main_object_training	ErythroidYS_CiteSeq_RNA_mito_removed	0.000183451	0.000284178	1.34135e-09	0.977764	2.00331e-07	8.69895e-05	0.000160804	0.000636608	3.35779e-05	9.64473e-08	7.08693e-07	9.05567e-09	4.88518e-07	0.0208494	7.31653e-09
GTTACGAGTGGAGGTT-1-SIGAH5-SIGAH5	MacrophageYS_main_object_training	MacrophageYS_CiteSeq_RNA_mito_removed	0.00309081	2.61661e-12	1.67404e-07	8.56185e-05	1.20412e-09	4.75487e-09	1.20094e-07	2.89332e-08	0.991753	1.13951e-07	1.15453e-09	0.00445763	0.000612435	1.06415e-07	2.16164e-10
GTTAGACCAACCAACT-1-SIGAH5-SIGAH5	FibroblastYS_main_object_training	FibroblastYS_CiteSeq_RNA_mito_removed	1.39398e-08	0.00207295	5.85676e-05	0.00912491	0.976559	9.2773e-07	4.71316e-10	3.92606e-09	1.40633e-11	1.21983e-08	0.00855569	6.8442e-18	2.0097e-11	0.00022788	0.00339983
GTTAGACCAACTAGAA-1-SIGAH5-SIGAH5	MacrophageYS_main_object_training	MacrophageYS_CiteSeq_RNA_mito_removed	2.94511e-06	2.16351e-12	2.63428e-08	1.24971e-06	2.77732e-11	2.82712e-11	2.56113e-12	2.01046e-10	0.993959	4.87904e-10	4.27494e-11	0.00603526	1.63486e-06	5.08747e-11	3.97016e-12
GTTAGACGTTGTGTTG-1-SIGAH5-SIGAH5	ErythroidYS_main_object_training	ErythroidYS_CiteSeq_RNA_mito_removed	2.6829e-06	1.42991e-06	3.16318e-11	0.997587	2.28011e-08	6.7002e-06	5.9449e-05	0.000108638	0.000182418	4.58683e-07	8.53551e-09	2.31641e-07	1.67802e-08	0.00205071	2.95319e-09
GTTAGTGAGCATCAAA-1-SIGAH5-SIGAH5	ErythroidYS_main_object_training	ErythroidYS_CiteSeq_RNA_mito_removed	8.13775e-06	3.37152e-06	5.55208e-10	0.995972	1.89645e-08	1.80486e-06	0.000221718	2.66167e-05	0.000254174	1.35995e-07	3.5886e-10	6.99629e-08	3.20655e-08	0.00351171	5.46282e-10
GTTAGTGCAAGATGTA-1-SIGAH5-SIGAH5	Smooth_MuscleYS_main_object_training	FibroblastYS_CiteSeq_RNA_mito_removed	5.88129e-14	1.72344e-11	1.30381e-11	7.54938e-07	0.247446	8.44304e-11	2.12441e-12	2.09592e-12	2.23228e-14	5.1288e-09	0.00932993	5.37863e-17	4.02004e-16	6.20703e-10	0.743224
GTTATGGGTATACAGA-1-SIGAH5-SIGAH5	ErythroidYS_main_object_training	FibroblastYS_CiteSeq_RNA_mito_removed	0.00234412	0.000715159	0.000440359	0.682528	0.166929	0.0108702	0.00105475	0.000555273	0.0211882	0.000583408	0.0120522	0.000329993	0.000123155	0.0402861	0.0599996
GTTATGGGTCGGCCTA-1-SIGAH5-SIGAH5	Smooth_MuscleYS_main_object_training	Smooth_MuscleYS_CiteSeq_RNA_mito_removed	1.96061e-24	2.76741e-15	2.13162e-21	7.39093e-09	0.0980181	4.41476e-18	5.70554e-21	8.27478e-18	3.85613e-24	1.79834e-14	0.000270658	2.50708e-27	6.07712e-31	7.70394e-16	0.901711
GTTATGGTCCTGTAGA-1-SIGAH5-SIGAH5	ErythroidYS_main_object_training	ErythroidYS_CiteSeq_RNA_mito_removed	4.25521e-05	8.51939e-06	3.28351e-09	0.983805	8.79827e-08	3.13653e-05	0.000443094	0.000463539	0.000153516	6.02064e-07	4.0815e-08	1.05085e-08	6.53852e-07	0.0150514	1.21719e-09
GTTCATTGTACAAAGT-1-SIGAH5-SIGAH5	FibroblastYS_main_object_training	FibroblastYS_CiteSeq_RNA_mito_removed	2.33036e-11	2.00589e-07	3.27663e-10	8.38833e-05	0.961506	2.11751e-08	2.24415e-05	1.29389e-10	1.23586e-09	3.7578e-08	0.0104867	8.36007e-11	2.58531e-10	3.72739e-08	0.0279006
GTTCATTGTATTCCTT-1-SIGAH5-SIGAH5	FibroblastYS_main_object_training	FibroblastYS_CiteSeq_RNA_mito_removed	5.05614e-17	7.9918e-15	4.74769e-14	2.8419e-10	0.774383	5.45037e-11	1.62941e-12	2.4992e-14	3.63354e-16	5.61033e-12	0.00117624	1.71105e-18	2.63974e-17	1.7678e-12	0.224441
GTTCATTTCAGGCGAA-1-SIGAH5-SIGAH5	FibroblastYS_main_object_training	FibroblastYS_CiteSeq_RNA_mito_removed	1.73016e-23	1.05228e-13	2.14817e-22	1.18016e-11	0.991014	1.63023e-17	3.68188e-14	2.71441e-20	5.385e-23	4.01378e-15	0.00056093	1.04645e-24	2.33939e-25	6.29961e-19	0.00842532
GTTCATTTCCTCTGCA-1-SIGAH5-SIGAH5	ErythroidYS_main_object_training	ErythroidYS_CiteSeq_RNA_mito_removed	2.60155e-05	2.92004e-06	1.17051e-08	0.993953	5.94097e-07	8.17726e-06	9.2337e-05	0.000107794	0.00455037	1.5763e-06	5.80712e-08	3.03036e-06	7.19007e-07	0.00125299	1.0783e-07
GTTCCGTCAAGTGCAG-1-SIGAH5-SIGAH5	MacrophageYS_main_object_training	MacrophageYS_CiteSeq_RNA_mito_removed	1.31892e-05	5.22817e-10	1.24809e-06	2.18577e-05	4.4718e-11	6.91156e-11	6.95888e-11	8.50202e-10	0.998686	7.48795e-09	1.71249e-09	0.00127247	5.51598e-06	5.51233e-10	4.91299e-12
GTTCCGTGTATACCTG-1-SIGAH5-SIGAH5	MacrophageYS_main_object_training	MacrophageYS_CiteSeq_RNA_mito_removed	1.17869e-08	1.94075e-17	1.95075e-11	1.02486e-10	6.37486e-15	3.95495e-17	1.4675e-17	4.13463e-16	0.999679	3.44115e-12	4.47676e-13	0.000320214	5.90533e-07	1.98382e-16	1.12851e-15
GTTCGCTTCCGTTGAA-1-SIGAH5-SIGAH5	FibroblastYS_main_object_training	FibroblastYS_CiteSeq_RNA_mito_removed	6.61347e-14	1.00692e-12	9.04411e-13	3.91967e-07	0.981543	1.51441e-09	1.73486e-10	7.84296e-12	1.45427e-14	3.65397e-12	0.00437178	2.66206e-19	9.96677e-15	1.69809e-10	0.0140846
GTTGAACTCATGTCTT-1-SIGAH5-SIGAH5	MacrophageYS_main_object_training	MacrophageYS_CiteSeq_RNA_mito_removed	2.21787e-05	1.59726e-09	6.72271e-12	2.49068e-05	2.04585e-10	5.85908e-12	1.38308e-09	2.27973e-11	0.997722	2.89959e-11	4.69101e-11	0.00220435	2.68372e-05	3.54748e-11	2.82166e-11
GTTGCGGAGCACCTGC-1-SIGAH5-SIGAH5	Smooth_MuscleYS_main_object_training	FibroblastYS_CiteSeq_RNA_mito_removed	1.07872e-13	4.51439e-12	1.50805e-11	4.58705e-07	0.472586	1.42917e-09	8.24345e-11	2.42315e-12	1.82936e-12	1.94557e-10	0.0321553	1.36352e-15	3.46794e-15	2.74378e-10	0.495258
GTTGCGGAGGGAGTGG-1-SIGAH5-SIGAH5	FibroblastYS_main_object_training	FibroblastYS_CiteSeq_RNA_mito_removed	1.08726e-11	2.44796e-09	9.80079e-10	1.03983e-05	0.957222	4.65452e-08	2.07217e-07	8.50911e-10	9.50228e-12	5.27438e-09	0.0344131	9.73264e-13	4.05384e-11	1.44245e-08	0.00835464
GTTGCGGCAGCTTCCT-1-SIGAH5-SIGAH5	MacrophageYS_main_object_training	MacrophageYS_CiteSeq_RNA_mito_removed	0.000180628	1.8338e-09	7.50047e-09	2.57451e-05	8.66437e-08	5.40988e-08	1.89649e-10	3.05119e-09	0.936269	2.15948e-10	3.14795e-09	0.0632154	0.000309413	3.56752e-09	8.36223e-09
GTTGCGGTCCATGAGT-1-SIGAH5-SIGAH5	MacrophageYS_main_object_training	MacrophageYS_CiteSeq_RNA_mito_removed	2.31029e-05	7.00695e-11	1.67934e-06	1.61285e-06	9.69225e-11	6.64484e-09	8.9316e-10	3.98728e-11	0.999179	3.05164e-09	2.44974e-10	0.00069592	9.89081e-05	2.32909e-10	7.6606e-12
GTTGTAGAGATGCCGA-1-SIGAH5-SIGAH5	FibroblastYS_main_object_training	FibroblastYS_CiteSeq_RNA_mito_removed	3.32065e-16	1.22322e-11	1.68065e-14	4.97588e-09	0.958327	3.36416e-12	9.32123e-11	1.30298e-14	2.07262e-15	2.64708e-12	0.00615162	1.45583e-17	5.77014e-15	1.74027e-13	0.0355213
GTTGTAGCAATGTCAC-1-SIGAH5-SIGAH5	ErythroidYS_main_object_training	ErythroidYS_CiteSeq_RNA_mito_removed	1.33997e-06	2.4851e-07	3.91436e-09	0.997379	1.83713e-07	8.63268e-07	5.40571e-05	3.81724e-05	0.00189415	3.31296e-07	5.56857e-10	2.57443e-08	1.02583e-07	0.000631747	2.41632e-09
GTTGTAGGTGATAGAT-1-SIGAH5-SIGAH5	ErythroidYS_main_object_training	ErythroidYS_CiteSeq_RNA_mito_removed	1.76681e-06	3.2119e-07	4.66182e-12	0.998771	1.91287e-08	1.34943e-05	1.99866e-06	1.63682e-05	0.000327185	6.47538e-09	1.77351e-08	2.27885e-08	8.79478e-09	0.000867782	3.9045e-10
GTTGTCCCACTACCCT-1-SIGAH5-SIGAH5	ProgenitorsYS_main_object_training	MacrophageYS_CiteSeq_RNA_mito_removed	0.022421	0.000558885	1.86574e-05	0.130718	2.28605e-06	0.103612	0.012376	0.00012551	0.240839	0.00821434	0.000355657	8.35751e-06	0.0194353	0.461313	1.53472e-06
GTTGTCCCATATCTGG-1-SIGAH5-SIGAH5	FibroblastYS_main_object_training	FibroblastYS_CiteSeq_RNA_mito_removed	3.90188e-24	8.4775e-15	2.35726e-23	8.5279e-13	0.965983	3.12839e-18	2.11254e-13	8.98328e-21	7.75241e-24	6.19817e-16	0.0262464	6.98682e-25	1.73681e-22	2.09021e-19	0.00777097
GTTGTCCGTTAAACCC-1-SIGAH5-SIGAH5	MacrophageYS_main_object_training	MacrophageYS_CiteSeq_RNA_mito_removed	4.7059e-05	7.48974e-09	1.59743e-10	1.8183e-06	1.31185e-11	5.47699e-12	9.93422e-12	1.76383e-11	0.992265	5.99726e-11	2.49354e-11	0.00767201	1.42535e-05	2.10297e-11	1.20512e-12
GTTGTCCGTTCGGACC-1-SIGAH5-SIGAH5	EndodermYS_main_object_training	EndodermYS_CiteSeq_RNA_mito_removed	5.43879e-08	1	5.51737e-11	2.77267e-07	3.82664e-14	6.60285e-13	1.18711e-11	1.93554e-12	5.159e-12	3.9259e-15	3.19575e-11	2.58891e-13	1.37095e-09	1.25574e-10	5.55844e-15
GTTGTGATCGGTCTAA-1-SIGAH5-SIGAH5	ErythroidYS_main_object_training	ErythroidYS_CiteSeq_RNA_mito_removed	5.79519e-06	5.39844e-07	1.05056e-10	0.995323	2.87884e-08	2.24355e-05	1.22205e-05	2.96509e-05	0.000296549	5.65367e-09	1.41658e-08	7.71689e-08	4.05033e-08	0.00430969	5.97283e-10
GTTTGGAAGACTAGAT-1-SIGAH5-SIGAH5	Smooth_MuscleYS_main_object_training	FibroblastYS_CiteSeq_RNA_mito_removed	4.25726e-22	1.97446e-16	4.55492e-21	1.97925e-10	0.351285	1.06418e-16	1.31263e-17	2.01028e-18	7.0296e-22	1.53856e-13	9.78278e-06	5.58423e-24	1.83178e-25	7.85454e-16	0.648706
TAACACGCAGTAACCT-1-SIGAH5-SIGAH5	ErythroidYS_main_object_training	ErythroidYS_CiteSeq_RNA_mito_removed	2.69482e-06	1.87064e-05	1.43336e-11	0.998266	2.19464e-08	1.17318e-06	0.000114711	1.1032e-05	8.89603e-05	1.38392e-06	7.46992e-08	1.63332e-07	2.08903e-08	0.00149516	3.70446e-09
TAACACGCATAGACTC-1-SIGAH5-SIGAH5	FibroblastYS_main_object_training	FibroblastYS_CiteSeq_RNA_mito_removed	6.69037e-13	6.98041e-10	6.94671e-12	1.12165e-05	0.909233	4.39986e-09	5.96781e-08	5.92265e-12	1.04415e-12	3.02801e-09	0.000803162	1.45371e-13	1.5298e-13	4.70495e-09	0.089953
TAACACGGTCGTCAGC-1-SIGAH5-SIGAH5	ErythroidYS_main_object_training	ErythroidYS_CiteSeq_RNA_mito_removed	5.53131e-07	1.38197e-06	7.7519e-10	0.995585	4.71743e-07	5.3886e-06	5.10112e-07	1.50302e-05	0.00315523	5.03912e-09	7.85468e-11	6.81659e-09	1.63392e-08	0.00123646	1.00738e-09
TAACCAGCATGTCTAG-1-SIGAH5-SIGAH5	ErythroidYS_main_object_training	ErythroidYS_CiteSeq_RNA_mito_removed	5.93027e-07	4.00314e-07	6.79443e-12	0.999306	1.61905e-08	2.0902e-06	5.26864e-06	4.05759e-05	0.000260193	3.85227e-07	3.9442e-09	5.96126e-08	1.44565e-09	0.000384369	2.45418e-09
TAACTTCCAACAGTGG-1-SIGAH5-SIGAH5	MacrophageYS_main_object_training	MacrophageYS_CiteSeq_RNA_mito_removed	2.77797e-08	5.8024e-20	7.18958e-14	1.4876e-13	9.59117e-20	7.17557e-19	1.79028e-18	8.28059e-19	0.997912	1.052e-16	3.78374e-20	0.0020867	7.74749e-07	8.40263e-19	4.14155e-21
TAACTTCCAGGTCCGT-1-SIGAH5-SIGAH5	MKYS_main_object_training	MKYS_CiteSeq_RNA_mito_removed	2.33564e-14	3.22607e-12	9.75002e-15	1.23209e-07	3.00805e-08	4.58476e-08	5.80204e-13	0.999999	1.2817e-13	1.0085e-10	6.51232e-13	3.56864e-22	8.42691e-16	6.70604e-07	4.12465e-10
TAACTTCGTCCGATCG-1-SIGAH5-SIGAH5	MacrophageYS_main_object_training	MacrophageYS_CiteSeq_RNA_mito_removed	3.79751e-05	4.01635e-08	4.42983e-08	5.72157e-05	2.51667e-09	5.39601e-09	1.68842e-10	1.43123e-09	0.996483	1.19862e-10	6.55384e-13	0.00341623	5.35077e-06	2.90127e-09	2.02209e-10
TAAGCACTCACCCTTG-1-SIGAH5-SIGAH5	EndodermYS_main_object_training	EndodermYS_CiteSeq_RNA_mito_removed	1.69586e-07	0.999999	2.47755e-08	7.23054e-07	1.5619e-09	1.59231e-12	2.79353e-13	1.11878e-12	4.01067e-09	6.17838e-16	1.21953e-09	1.818e-10	1.30056e-08	2.3968e-11	1.21887e-10
TAAGCCACAGTGGGTA-1-SIGAH5-SIGAH5	ErythroidYS_main_object_training	ErythroidYS_CiteSeq_RNA_mito_removed	3.43697e-06	7.02433e-07	2.58554e-10	0.962218	4.54166e-07	2.90483e-05	6.54488e-05	0.000112754	0.000206944	9.13645e-08	3.83486e-08	2.74537e-09	3.38446e-08	0.0373632	2.76892e-09
TAAGCCAGTTTGTTCT-1-SIGAH5-SIGAH5	ErythroidYS_main_object_training	ErythroidYS_CiteSeq_RNA_mito_removed	1.83175e-06	1.19446e-07	4.4841e-12	0.999123	1.11848e-09	2.12757e-06	8.81397e-05	6.49429e-05	7.54056e-05	8.14711e-08	4.31895e-08	1.12577e-07	2.63258e-08	0.000643715	2.3113e-10
TAAGCGTAGACCATAA-1-SIGAH5-SIGAH5	FibroblastYS_main_object_training	FibroblastYS_CiteSeq_RNA_mito_removed	1.50535e-12	3.02779e-06	4.6903e-12	3.46331e-06	0.96739	1.05614e-09	5.88228e-11	1.57154e-13	1.05134e-11	2.28964e-10	0.000612131	7.8257e-14	3.77096e-12	8.43659e-11	0.0319915
TAAGCGTGTACTTCCC-1-SIGAH5-SIGAH5	ErythroidYS_main_object_training	ErythroidYS_CiteSeq_RNA_mito_removed	8.36621e-06	2.14107e-07	4.49419e-11	0.997614	7.87816e-09	1.36449e-05	2.38037e-05	0.000304082	0.000870287	3.49931e-07	3.87014e-08	9.88525e-08	1.28471e-07	0.0011648	2.36036e-10
TAAGCGTGTCTCAAGT-1-SIGAH5-SIGAH5	FibroblastYS_main_object_training	FibroblastYS_CiteSeq_RNA_mito_removed	2.13732e-14	2.86898e-08	2.25042e-11	7.05286e-07	0.903255	1.94795e-09	1.11806e-09	3.36618e-13	1.92102e-14	4.55609e-10	0.00185369	4.88699e-15	5.71721e-17	4.2073e-09	0.0948905
TAAGCGTTCCAAGCCG-1-SIGAH5-SIGAH5	ErythroidYS_main_object_training	ErythroidYS_CiteSeq_RNA_mito_removed	2.18559e-05	2.80899e-06	8.80991e-09	0.995533	1.67206e-07	4.86825e-06	0.000264156	0.000116616	0.000721488	3.57307e-06	2.19188e-07	8.54171e-07	4.2644e-07	0.00332986	2.49454e-08
TAAGTCGGTTCTCGCT-1-SIGAH5-SIGAH5	MicrogliaYS_main_object_training	MicrogliaYS_CiteSeq_RNA_mito_removed	0.00127232	2.99468e-25	1.14675e-09	1.31199e-11	3.88581e-17	8.37472e-15	4.09445e-20	2.65967e-15	0.265785	4.68883e-13	5.46958e-22	0.732941	1.83165e-06	3.93341e-15	1.53467e-18
TAATCTCAGACCCGCT-1-SIGAH5-SIGAH5	ErythroidYS_main_object_training	ErythroidYS_CiteSeq_RNA_mito_removed	4.08611e-05	9.94117e-06	8.79963e-09	0.887178	1.7345e-07	5.70005e-06	5.83526e-06	5.92041e-05	0.110319	1.11558e-06	7.34272e-10	1.6052e-05	2.38523e-07	0.00236375	3.36224e-09
TAATTCCCAACGGCCT-1-SIGAH5-SIGAH5	ErythroidYS_main_object_training	ErythroidYS_CiteSeq_RNA_mito_removed	2.83806e-07	1.80106e-06	3.92142e-13	0.986129	1.70273e-08	1.70304e-06	7.94726e-08	5.5083e-07	0.0136482	2.0569e-07	3.07751e-11	4.83258e-06	1.54874e-09	0.000213596	3.19528e-09
TACAACGGTGACGCCT-1-SIGAH5-SIGAH5	EndodermYS_main_object_training	EndodermYS_CiteSeq_RNA_mito_removed	1.18702e-10	1	1.08114e-09	5.63068e-09	4.03154e-14	9.82546e-16	6.13649e-17	1.4501e-15	2.57075e-12	7.63522e-17	9.2929e-15	7.33113e-13	1.14472e-10	2.97728e-13	3.75265e-15
TACACCCCAGCGTAGA-1-SIGAH5-SIGAH5	MacrophageYS_main_object_training	MacrophageYS_CiteSeq_RNA_mito_removed	3.50449e-07	1.26483e-17	6.75853e-11	1.3869e-11	2.00989e-18	5.46263e-15	1.24113e-11	8.62996e-16	0.99827	2.02966e-14	6.4072e-18	3.64119e-05	0.00169328	4.26558e-16	2.57484e-20
TACACCCGTACCCGAC-1-SIGAH5-SIGAH5	FibroblastYS_main_object_training	FibroblastYS_CiteSeq_RNA_mito_removed	2.36526e-16	3.93272e-13	4.3154e-16	2.03783e-09	0.66256	3.0078e-14	1.08349e-12	1.56329e-16	8.77232e-16	1.60126e-12	0.00291102	9.39804e-19	4.33761e-17	2.58852e-14	0.334529
TACACCCGTAGCTGAG-1-SIGAH5-SIGAH5	ErythroidYS_main_object_training	ErythroidYS_CiteSeq_RNA_mito_removed	1.26021e-06	8.92577e-05	6.42343e-13	0.997413	4.78133e-08	3.45862e-06	5.72761e-07	2.57926e-06	0.00200951	2.52332e-08	4.57539e-08	5.16484e-06	2.03778e-09	0.000474913	3.98448e-09
TACACCCGTCTGCATA-1-SIGAH5-SIGAH5	FibroblastYS_main_object_training	FibroblastYS_CiteSeq_RNA_mito_removed	6.9537e-15	9.41166e-12	5.44931e-14	3.28627e-08	0.967269	1.72569e-11	4.45979e-10	6.7585e-15	2.42609e-14	1.04365e-11	0.00531031	1.18616e-16	4.11848e-15	1.8712e-12	0.0274205
TACACCCGTTCGATTG-1-SIGAH5-SIGAH5	FibroblastYS_main_object_training	FibroblastYS_CiteSeq_RNA_mito_removed	2.85028e-20	6.9924e-13	4.18827e-19	5.46457e-10	0.976862	1.97215e-13	7.14641e-14	5.41698e-17	3.74118e-19	2.60866e-15	8.28161e-05	8.64322e-22	2.11088e-20	4.31336e-16	0.0230555
TACACCCTCGACCAAT-1-SIGAH5-SIGAH5	FibroblastYS_main_object_training	FibroblastYS_CiteSeq_RNA_mito_removed	4.87203e-19	6.7934e-12	5.31801e-19	1.21935e-06	0.963123	4.65457e-14	2.29312e-08	3.93714e-15	1.02457e-17	1.08448e-11	0.000180687	4.06427e-19	4.74638e-20	2.01843e-12	0.0366947
TACAGGTGTAAGTAGT-1-SIGAH5-SIGAH5	Smooth_MuscleYS_main_object_training	FibroblastYS_CiteSeq_RNA_mito_removed	2.89739e-15	1.94175e-15	1.01097e-11	5.5599e-08	0.0534507	2.34681e-13	5.27383e-16	4.73593e-15	3.76974e-16	4.73807e-11	7.3989e-05	1.24837e-18	5.08812e-19	1.09142e-10	0.946475
TACAGGTGTGTACGCC-1-SIGAH5-SIGAH5	FibroblastYS_main_object_training	FibroblastYS_CiteSeq_RNA_mito_removed	1.63518e-10	2.16812e-09	2.80385e-08	0.000624955	0.885239	1.27553e-07	1.34751e-07	3.47851e-10	1.4351e-07	5.68947e-08	0.000164869	3.93775e-09	8.66701e-11	6.61189e-08	0.11397
TACAGGTTCCTAACAG-1-SIGAH5-SIGAH5	Smooth_MuscleYS_main_object_training	Smooth_MuscleYS_CiteSeq_RNA_mito_removed	1.62277e-20	3.04061e-12	1.54254e-17	2.88816e-06	0.230198	2.96912e-17	1.35269e-19	2.72552e-16	7.06004e-20	2.34531e-12	1.19709e-06	4.28975e-22	3.33939e-26	9.62086e-14	0.769798
TACATTCAGGAAAGAC-1-SIGAH5-SIGAH5	ErythroidYS_main_object_training	ErythroidYS_CiteSeq_RNA_mito_removed	1.25542e-06	3.75789e-07	1.18587e-10	0.998459	7.99601e-08	4.52107e-06	3.57734e-05	8.70992e-05	0.000916126	2.51438e-06	7.98861e-09	1.6912e-07	3.42383e-08	0.000493115	1.43285e-08
TACCCACAGCAGTACG-1-SIGAH5-SIGAH5	FibroblastYS_main_object_training	FibroblastYS_CiteSeq_RNA_mito_removed	1.14172e-20	5.44556e-12	5.09899e-18	3.25264e-07	0.968158	7.3964e-16	2.7601e-12	5.43134e-16	1.79287e-19	1.12332e-11	0.000119991	1.19501e-20	2.21811e-24	7.8542e-14	0.0317219
TACCCACTCGCCAATA-1-SIGAH5-SIGAH5	FibroblastYS_main_object_training	FibroblastYS_CiteSeq_RNA_mito_removed	1.04643e-12	4.46918e-07	2.1348e-12	1.81532e-06	0.968112	1.56662e-11	4.93671e-10	2.74553e-13	2.38535e-11	1.32308e-10	0.00214612	2.32752e-13	6.78613e-12	9.38475e-12	0.0297393
TACCCACTCTTGGAAC-1-SIGAH5-SIGAH5	ErythroidYS_main_object_training	ErythroidYS_CiteSeq_RNA_mito_removed	6.8803e-06	8.58111e-07	6.89389e-09	0.995432	2.61041e-07	8.86489e-06	0.000140245	9.19824e-05	0.00216459	5.27536e-06	2.84809e-08	1.36855e-06	4.10657e-07	0.00214769	4.03562e-08
TACCGAACACGACGCT-1-SIGAH5-SIGAH5	Smooth_MuscleYS_main_object_training	Smooth_MuscleYS_CiteSeq_RNA_mito_removed	5.47894e-23	2.49797e-17	4.88365e-17	3.20689e-11	0.0172687	3.86288e-21	8.31303e-21	2.38632e-20	8.34924e-27	5.6915e-14	5.46876e-05	9.67986e-30	5.82705e-30	8.80309e-15	0.982677
TACCGAAGTCATATGC-1-SIGAH5-SIGAH5	FibroblastYS_main_object_training	FibroblastYS_CiteSeq_RNA_mito_removed	1.4421e-13	3.92629e-07	1.09025e-12	6.08306e-05	0.910606	2.67746e-11	4.14644e-10	1.03923e-13	1.54114e-11	2.79995e-09	0.000147466	1.07433e-13	3.02848e-14	1.52797e-10	0.0891857
TACCGAAGTTTCCCAC-1-SIGAH5-SIGAH5	ErythroidYS_main_object_training	ProgenitorsYS_CiteSeq_RNA_mito_removed	0.000935086	2.68668e-05	0.000166817	0.891083	5.07162e-06	8.10759e-06	4.30293e-05	0.0004774	0.00403438	2.39862e-05	2.2793e-06	5.86163e-07	1.90931e-07	0.103191	2.4165e-06
TACCGAATCTAATTCC-1-SIGAH5-SIGAH5	EndodermYS_main_object_training	EndodermYS_CiteSeq_RNA_mito_removed	2.12207e-12	1	9.77693e-14	1.14948e-11	1.798e-17	4.71755e-18	2.58237e-19	8.3238e-19	3.34606e-13	9.27688e-22	1.83981e-16	3.56127e-14	4.51092e-12	2.22513e-16	1.15478e-18
TACCGGGAGTAATACG-1-SIGAH5-SIGAH5	FibroblastYS_main_object_training	FibroblastYS_CiteSeq_RNA_mito_removed	2.7341e-20	6.02436e-13	3.06836e-19	1.10566e-09	0.989397	2.09915e-12	2.75311e-09	5.2226e-17	2.28438e-18	7.05323e-13	0.00079867	4.35196e-19	3.91305e-18	1.70822e-15	0.00980401
TACCGGGTCTACGGGC-1-SIGAH5-SIGAH5	MacrophageYS_main_object_training	MacrophageYS_CiteSeq_RNA_mito_removed	5.62837e-05	4.69443e-13	3.78777e-08	1.82606e-06	4.16799e-12	6.05018e-10	6.00309e-10	2.66139e-09	0.99922	8.93899e-10	8.58099e-12	0.000509312	0.000212267	6.52875e-09	6.27109e-13
TACCGGGTCTAGCCTC-1-SIGAH5-SIGAH5	FibroblastYS_main_object_training	FibroblastYS_CiteSeq_RNA_mito_removed	4.93987e-24	3.24181e-16	1.69308e-21	4.76568e-11	0.995502	4.31996e-17	6.83964e-11	4.47088e-19	5.88403e-23	4.90485e-15	0.00345431	7.46071e-25	4.12186e-23	1.77789e-18	0.00104386
TACCTCGCACCAAAGG-1-SIGAH5-SIGAH5	MacrophageYS_main_object_training	MacrophageYS_CiteSeq_RNA_mito_removed	0.00144809	1.83077e-11	4.4371e-07	1.18191e-05	1.47788e-10	6.84094e-08	2.13797e-09	1.96198e-08	0.990206	7.12524e-08	1.34453e-11	0.0080498	0.000283759	6.50776e-08	4.18042e-11
TACCTCGGTTTCAGAC-1-SIGAH5-SIGAH5	FibroblastYS_main_object_training	FibroblastYS_CiteSeq_RNA_mito_removed	7.17165e-14	1.06263e-11	5.70193e-13	3.06109e-08	0.926662	9.54392e-11	5.54088e-09	8.28145e-14	6.22786e-13	1.05926e-11	0.00744455	1.20063e-15	5.27247e-13	1.03558e-11	0.0658934
TACCTGCAGCGAGTAC-1-SIGAH5-SIGAH5	EndodermYS_main_object_training	EndodermYS_CiteSeq_RNA_mito_removed	2.32045e-11	1	4.95792e-14	3.18705e-09	1.0488e-16	1.44106e-15	3.11491e-14	2.3468e-14	3.61446e-14	9.93495e-17	6.35708e-13	3.03887e-16	3.15945e-10	4.11799e-13	6.11926e-18
TACCTGCAGTCGAGGT-1-SIGAH5-SIGAH5	MesotheliumYS_main_object_training	MesotheliumYS_CiteSeq_RNA_mito_removed	2.31269e-10	7.25655e-07	4.40191e-11	1.40893e-06	0.00105915	2.20706e-13	1.71307e-09	3.90546e-10	1.59067e-10	1.35961e-13	0.998798	9.93156e-13	2.49831e-11	1.35646e-10	0.000140615
TACCTGCGTGAGACGT-1-SIGAH5-SIGAH5	MacrophageYS_main_object_training	MacrophageYS_CiteSeq_RNA_mito_removed	0.000299926	2.44264e-12	2.57784e-07	4.86293e-06	6.22945e-11	1.18595e-08	1.17999e-09	8.3794e-09	0.95501	3.50833e-08	1.72506e-11	0.0445897	9.50851e-05	6.79188e-08	7.36958e-12
TACGCTCCAGCGACAA-1-SIGAH5-SIGAH5	MacrophageYS_main_object_training	MacrophageYS_CiteSeq_RNA_mito_removed	4.25608e-06	1.38104e-14	8.59808e-10	5.57888e-09	2.35207e-14	2.31157e-14	1.2532e-14	6.98257e-13	0.949029	7.98741e-11	2.70931e-13	0.0509472	1.91074e-05	5.48268e-14	3.50246e-15
TACGGGCGTTTACCTT-1-SIGAH5-SIGAH5	FibroblastYS_main_object_training	FibroblastYS_CiteSeq_RNA_mito_removed	1.70126e-13	4.80998e-08	3.02226e-13	6.89035e-07	0.91177	6.1329e-09	1.57736e-08	3.72758e-12	4.97731e-13	1.16564e-10	0.00106604	4.54902e-15	2.2608e-13	2.99057e-10	0.0871629
TACGGTATCAGGAACG-1-SIGAH5-SIGAH5	FibroblastYS_main_object_training	FibroblastYS_CiteSeq_RNA_mito_removed	2.77961e-24	1.21669e-15	9.07488e-24	3.54245e-12	0.912264	1.01294e-18	3.78393e-16	1.29538e-20	7.40542e-24	7.29421e-16	0.000346195	4.24934e-28	8.77018e-27	3.78579e-19	0.0873903
TACGTCCAGTTGCGAG-1-SIGAH5-SIGAH5	ErythroidYS_main_object_training	ErythroidYS_CiteSeq_RNA_mito_removed	1.13621e-06	3.39189e-07	4.08491e-11	0.99812	1.00559e-07	4.41198e-06	4.01613e-05	0.000110132	0.000571825	7.77922e-07	1.29843e-08	2.51972e-07	1.22572e-08	0.00115055	1.15078e-08
TACGTCCCAATCGAAA-1-SIGAH5-SIGAH5	FibroblastYS_main_object_training	FibroblastYS_CiteSeq_RNA_mito_removed	1.036e-20	5.43158e-12	8.51141e-19	4.83577e-09	0.970238	7.13471e-15	1.23387e-09	1.75265e-16	7.37708e-20	6.8221e-13	0.000958403	2.62522e-21	4.66137e-22	4.66961e-14	0.0288037
TACGTCCCACTCCGAG-1-SIGAH5-SIGAH5	FibroblastYS_main_object_training	FibroblastYS_CiteSeq_RNA_mito_removed	9.99482e-17	6.53868e-10	2.05292e-17	8.17844e-07	0.962307	3.02215e-13	6.39871e-08	3.29311e-14	1.16367e-14	5.78631e-11	0.0076171	3.3894e-16	4.5823e-18	3.61074e-13	0.0300752
TACTGCCCAAGAATAC-1-SIGAH5-SIGAH5	ErythroidYS_main_object_training	ErythroidYS_CiteSeq_RNA_mito_removed	5.62997e-05	0.000403132	1.13143e-06	0.957054	1.50822e-05	0.000486081	0.00121125	0.000630839	0.00100253	6.80244e-05	2.21036e-05	2.082e-07	4.82473e-06	0.0390437	1.19967e-06
TACTGCCTCACGGGCT-1-SIGAH5-SIGAH5	EndodermYS_main_object_training	EndodermYS_CiteSeq_RNA_mito_removed	7.31388e-12	1	7.06408e-14	3.84512e-11	2.02796e-17	1.36347e-16	3.29113e-18	2.65987e-17	5.83903e-14	1.43314e-18	8.8599e-15	4.72929e-15	3.55789e-11	5.50608e-15	2.12437e-18
TACTGCCTCATTGAGC-1-SIGAH5-SIGAH5	MacrophageYS_main_object_training	MacrophageYS_CiteSeq_RNA_mito_removed	3.22456e-06	6.5208e-15	1.17323e-11	4.17639e-09	2.58885e-15	3.5506e-15	1.14647e-14	1.08159e-13	0.999597	4.56659e-13	1.7272e-12	0.00038336	1.65339e-05	5.5318e-14	8.66176e-16
TACTTCAAGAACAAGG-1-SIGAH5-SIGAH5	ErythroidYS_main_object_training	ErythroidYS_CiteSeq_RNA_mito_removed	6.40295e-07	1.05614e-06	2.67137e-10	0.994133	8.92401e-08	7.51354e-07	8.34178e-06	6.07146e-06	0.00560956	3.05107e-07	1.37287e-10	1.89947e-06	2.37508e-08	0.000238411	1.07052e-08
TACTTCAAGGGCCCTT-1-SIGAH5-SIGAH5	ErythroidYS_main_object_training	ErythroidYS_CiteSeq_RNA_mito_removed	1.0669e-05	5.88554e-06	3.76031e-10	0.996275	4.1277e-08	1.55426e-05	0.000252253	0.000125126	0.000673503	1.80034e-07	4.6086e-08	7.78418e-07	2.00556e-07	0.00264031	5.4213e-09
TACTTCAGTTCTTAGG-1-SIGAH5-SIGAH5	ErythroidYS_main_object_training	ErythroidYS_CiteSeq_RNA_mito_removed	2.09808e-05	5.91639e-06	2.20687e-09	0.978039	2.37937e-07	4.30546e-05	5.82719e-05	0.00011539	0.000156679	1.44634e-08	1.26558e-08	1.16825e-08	7.08478e-08	0.0215606	2.78663e-09
TACTTGTGTGATAGTA-1-SIGAH5-SIGAH5	MacrophageYS_main_object_training	MacrophageYS_CiteSeq_RNA_mito_removed	1.13678e-08	2.07737e-21	1.30712e-11	1.11526e-13	1.17301e-18	1.81913e-16	4.39953e-16	3.71645e-18	0.998884	1.41038e-14	1.45772e-19	0.00109885	1.67737e-05	3.03644e-18	2.46961e-20
TAGACTGAGACTAGAT-1-SIGAH5-SIGAH5	FibroblastYS_main_object_training	FibroblastYS_CiteSeq_RNA_mito_removed	7.33757e-26	1.1444e-13	3.14114e-25	7.4954e-10	0.86822	1.10361e-18	1.70469e-15	1.906e-20	7.26507e-24	8.16859e-16	3.57081e-05	2.60448e-25	2.68262e-29	2.01254e-18	0.131744
TAGACTGTCGAGCCAC-1-SIGAH5-SIGAH5	FibroblastYS_main_object_training	FibroblastYS_CiteSeq_RNA_mito_removed	3.83685e-10	1.01715e-08	1.06746e-09	4.43499e-05	0.79265	1.95428e-08	1.27062e-08	3.91052e-10	8.65065e-11	2.32829e-08	0.0545006	4.4231e-13	1.17073e-09	1.1583e-08	0.152805
TAGATCGCATACTGTG-1-SIGAH5-SIGAH5	FibroblastYS_main_object_training	FibroblastYS_CiteSeq_RNA_mito_removed	4.19568e-16	4.89087e-10	4.76172e-15	1.30591e-06	0.903516	2.90531e-11	1.15676e-10	6.52149e-15	1.3594e-14	5.66382e-10	0.00329186	7.1387e-15	1.87132e-15	1.89308e-12	0.0931911
TAGATCGCATCCGGCA-1-SIGAH5-SIGAH5	FibroblastYS_main_object_training	FibroblastYS_CiteSeq_RNA_mito_removed	2.92841e-14	1.72081e-10	1.53979e-12	6.28901e-07	0.785564	2.84094e-08	8.14147e-10	3.29543e-11	5.29067e-14	2.8335e-09	0.0118031	8.78929e-15	4.56255e-15	8.60383e-10	0.202632
[truncated: 2,633 more rows]
