# Supplementary material for: Yolk sac cell atlas reveals multiorgan functions during human early development
Source: Science. Author manuscript; Available in PMC 2023 Aug 26. (PMC7614978; doi:10.1126/science.add7564)
Supplement: Table S10 [file EMS185071-supplement-Table_S10.xlsx]

## Sheet: T_10 LR EL Liv-CITEseq
LR: EL scRNAseq trained Liver Citeseq ElasticNet prediction probabilities
Barcodes	predicted	orig_labels	CMPel_rna_scrnaseq_training_	DC1el_rna_scrnaseq_training_	DC2el_rna_scrnaseq_training_	DC3el_rna_scrnaseq_training_	ELPel_rna_scrnaseq_training_	ETPel_rna_scrnaseq_training_	Early_Erythroidel_rna_scrnaseq_training_	Embryonic_Erythroidel_rna_scrnaseq_training_	Endotheliumel_rna_scrnaseq_training_	Eo_Basophilel_rna_scrnaseq_training_	Erythroidel_rna_scrnaseq_training_	Fibroblastel_rna_scrnaseq_training_	HSCel_rna_scrnaseq_training_	Hepatocyteel_rna_scrnaseq_training_	ILC_precursorel_rna_scrnaseq_training_	Immature_B_cellel_rna_scrnaseq_training_	Kupffer_cell_1el_rna_scrnaseq_training_	Kupffer_cell_2el_rna_scrnaseq_training_	LMPPel_rna_scrnaseq_training_	MEMPel_rna_scrnaseq_training_	MKel_rna_scrnaseq_training_	MLPel_rna_scrnaseq_training_	MOPel_rna_scrnaseq_training_	MPP2el_rna_scrnaseq_training_	MPPel_rna_scrnaseq_training_	Mast_cellel_rna_scrnaseq_training_	Monocyteel_rna_scrnaseq_training_	NKel_rna_scrnaseq_training_	Pre_Bel_rna_scrnaseq_training_	Pre_DC2el_rna_scrnaseq_training_	Pre_ILC_precursorel_rna_scrnaseq_training_	Pre_pDCel_rna_scrnaseq_training_	Pre_pro_B_progenitorel_rna_scrnaseq_training_	Pro_B_progenitorel_rna_scrnaseq_training_	Promonocyteel_rna_scrnaseq_training_	Promyelocyteel_rna_scrnaseq_training_	pDCel_rna_scrnaseq_training_
SIGAC7_AAACCCAAGCCTCGTG-1	Early_Erythroidel_rna_scrnaseq_training_	unassignedliver_citeseq_rna_	9.94663e-06	4.65294e-08	1.82459e-08	7.24264e-08	3.07128e-08	5.43837e-08	0.981375	0.00991113	3.20563e-06	1.97386e-05	0.00754492	1.205e-07	1.94122e-07	4.64762e-06	7.35355e-10	1.01779e-08	3.13429e-06	6.58751e-08	1.53046e-07	0.0010814	2.8303e-05	6.93078e-08	3.36066e-08	4.22354e-06	2.41163e-06	3.22582e-06	1.04088e-07	8.49084e-08	1.32904e-07	5.08451e-07	5.13301e-08	2.24746e-08	1.47748e-08	2.54021e-08	5.03105e-08	5.8515e-07	6.31618e-06
SIGAC7_AAACCCAAGGTAAGTT-1	Early_Erythroidel_rna_scrnaseq_training_	unassignedliver_citeseq_rna_	0.000472255	1.37427e-06	1.04237e-07	2.13359e-08	9.81705e-09	5.03087e-08	0.782246	0.00829781	5.35746e-07	0.000155184	3.63943e-05	3.72772e-06	0.000231048	3.77358e-08	3.24017e-07	2.26812e-08	4.52448e-07	2.60317e-07	6.00438e-08	0.188783	0.00167153	2.65361e-06	3.67609e-09	0.0138101	0.000258007	0.00396677	9.63721e-10	6.75203e-07	6.56079e-10	3.59579e-08	2.51156e-07	8.79322e-09	1.2527e-06	3.35845e-08	1.14014e-07	2.23659e-06	5.76173e-05
SIGAC7_AAACCCAGTCGACTGC-1	MLPel_rna_scrnaseq_training_	unassignedliver_citeseq_rna_	4.29751e-05	1.7633e-12	6.65444e-12	3.16238e-12	0.111274	4.66586e-05	2.29488e-13	2.11895e-14	5.9603e-08	1.9241e-11	5.15893e-20	4.66289e-09	2.07287e-07	3.62997e-11	2.44377e-08	7.70074e-05	1.94808e-13	4.21357e-12	0.0364536	7.83848e-13	1.13829e-12	0.775292	2.8999e-11	4.04251e-07	0.000567625	1.8435e-12	2.2434e-13	3.73127e-07	0.000241634	3.06264e-08	3.28811e-09	3.10171e-07	0.076004	2.06519e-10	9.52514e-10	1.73312e-09	2.97419e-09
SIGAC7_AAACCCAGTTAGAGTA-1	Early_Erythroidel_rna_scrnaseq_training_	unassignedliver_citeseq_rna_	7.62811e-05	1.32306e-08	6.34954e-10	9.78867e-10	6.63845e-08	3.70586e-10	0.998986	0.000174138	6.30424e-08	2.42173e-05	1.25469e-06	7.43608e-08	3.83387e-08	1.20124e-08	7.40696e-09	4.1458e-11	3.53338e-08	1.10401e-09	1.52493e-07	0.000702253	2.20825e-06	7.98358e-10	1.37239e-07	2.28752e-05	4.46156e-06	1.4156e-07	3.70996e-10	1.87595e-08	8.33182e-10	1.38846e-07	2.48556e-08	8.61715e-09	8.55908e-10	1.62844e-09	4.82727e-07	5.2256e-06	1.08459e-08
SIGAC7_AAACCCAGTTTATGCG-1	Pre_pro_B_progenitorel_rna_scrnaseq_training_	unassignedliver_citeseq_rna_	0.000472815	0.0168268	0.00126313	0.00405353	0.0131873	0.0878904	0.0109694	0.0691748	0.000163254	0.0264002	5.63636e-05	0.00169415	0.00962314	0.00517376	0.00351905	0.0206918	4.76536e-05	0.00038836	0.000974519	7.69383e-05	0.000510897	0.0420513	0.000235506	0.0897684	0.0120358	0.114606	7.64955e-05	0.00185502	0.00276943	0.000349849	0.00037847	0.0740197	0.149004	0.0797158	0.000415946	0.0140371	0.145522
SIGAC7_AAACCCATCGCAGTTA-1	Kupffer_cell_2el_rna_scrnaseq_training_	unassignedliver_citeseq_rna_	5.75062e-09	9.86023e-08	0.00187581	0.000207978	1.71935e-09	1.19313e-09	6.86668e-13	8.73109e-10	6.74757e-15	7.96107e-13	7.26359e-09	1.60237e-10	6.7098e-10	2.07915e-12	1.96671e-08	5.99597e-10	0.00614041	0.991619	2.44453e-10	1.73977e-12	2.83667e-10	6.57912e-09	1.30829e-08	1.61744e-10	7.53404e-09	5.77603e-10	5.35134e-05	8.04298e-05	9.76493e-13	1.49611e-05	4.05803e-09	8.77637e-08	2.20718e-08	2.47526e-06	4.44941e-06	5.62062e-07	2.92465e-09
SIGAC7_AAACCCATCGGACAAG-1	Pre_pro_B_progenitorel_rna_scrnaseq_training_	unassignedliver_citeseq_rna_	3.34034e-09	6.9898e-07	8.44386e-05	4.54439e-06	0.0075636	0.17439	3.93499e-11	6.53747e-07	2.22757e-10	0.000139555	3.97572e-15	2.96127e-09	6.57007e-09	8.53707e-06	8.14448e-05	0.0805728	1.46231e-10	1.1182e-06	9.17154e-07	3.97114e-11	1.25072e-09	0.000236201	7.3263e-09	7.98172e-07	5.14278e-07	2.76697e-05	1.16452e-07	0.000892301	0.00122545	6.21793e-05	0.00313012	0.0929473	0.596205	0.0298874	2.77586e-07	6.54783e-08	0.0125362
SIGAC7_AAACGAAAGCCTTGAT-1	Endotheliumel_rna_scrnaseq_training_	unassignedliver_citeseq_rna_	2.54707e-19	5.75605e-17	2.74363e-17	1.35143e-17	1.37598e-18	3.66999e-16	1.48978e-19	1.33934e-26	1	4.01944e-23	7.00954e-24	2.98387e-11	2.2513e-15	9.31309e-17	2.72267e-13	1.37656e-18	3.29813e-13	9.17804e-19	2.87973e-18	4.49377e-24	9.33221e-21	7.02929e-19	1.95041e-20	1.0795e-19	3.92082e-18	1.58607e-15	4.65364e-19	9.42778e-13	6.13275e-16	8.2301e-18	1.82049e-16	8.38013e-20	5.42361e-23	8.53531e-20	3.23557e-19	1.84541e-18	7.9975e-22
SIGAC7_AAACGAAAGTGGCGAT-1	Erythroidel_rna_scrnaseq_training_	unassignedliver_citeseq_rna_	2.4097e-06	5.90637e-05	8.38834e-06	4.11354e-05	7.13118e-07	5.3699e-05	0.0263349	0.0555878	0.000333663	7.24052e-06	0.914061	3.69512e-06	3.27827e-06	3.91996e-06	6.39615e-07	2.47059e-05	0.000254653	3.11638e-05	1.32477e-06	0.000590671	0.00159253	7.1224e-05	8.28353e-06	3.00404e-05	7.71596e-06	0.000145045	3.39126e-06	4.6585e-06	1.31063e-05	2.85504e-06	1.91587e-05	8.86014e-06	1.3829e-05	2.66649e-05	4.51412e-07	1.62048e-05	0.000632197
SIGAC7_AAACGAACAACAAGTA-1	Early_Erythroidel_rna_scrnaseq_training_	unassignedliver_citeseq_rna_	4.45777e-06	5.69729e-06	1.0403e-07	3.13439e-07	1.65439e-06	5.55767e-06	0.771941	0.0136464	3.17492e-05	8.32817e-05	0.213077	1.60666e-06	2.11117e-07	1.49055e-06	4.38301e-08	3.09591e-07	4.30487e-06	5.18809e-08	1.54812e-07	0.000910009	7.52238e-05	8.55282e-07	8.27297e-07	0.000135338	1.66027e-05	2.32769e-05	2.44855e-07	5.43902e-06	1.48713e-06	5.81413e-07	9.68117e-07	9.26348e-07	5.14511e-07	2.64166e-07	7.86749e-07	1.06703e-05	1.07802e-05
SIGAC7_AAACGAACAAGTAGTA-1	Early_Erythroidel_rna_scrnaseq_training_	unassignedliver_citeseq_rna_	8.04974e-05	1.03039e-05	4.9127e-06	8.30186e-05	7.34535e-07	2.83692e-05	0.915846	0.0231491	0.0132246	0.00131065	0.023212	1.75057e-05	0.000120468	0.00678376	5.9479e-07	1.52596e-06	0.00154745	2.48743e-05	2.56599e-06	0.0115484	0.00187241	2.46521e-05	3.06815e-06	0.000257683	9.99467e-05	0.000480559	2.80743e-05	3.89274e-06	3.17131e-06	7.04191e-06	3.25829e-06	3.50017e-06	4.40879e-06	1.20071e-05	8.37055e-07	5.07816e-05	0.00014775
SIGAC7_AAACGAACATGTGCTA-1	Kupffer_cell_2el_rna_scrnaseq_training_	unassignedliver_citeseq_rna_	6.59306e-10	2.85126e-09	0.000790436	0.00130352	2.89739e-08	4.72982e-10	1.07895e-10	1.8439e-11	9.70874e-15	8.28895e-14	9.64196e-10	1.17795e-09	1.89248e-10	8.90241e-11	3.13448e-07	7.96729e-10	0.460896	0.527065	6.55579e-12	2.69326e-13	8.11078e-12	2.82937e-10	3.2848e-05	2.3599e-12	2.98851e-10	1.14735e-10	0.00983489	7.24106e-05	1.64751e-13	7.92727e-07	1.16054e-08	2.85073e-10	6.3315e-10	1.15148e-06	2.14011e-06	5.14879e-07	1.36249e-11
SIGAC7_AAACGAAGTAGGTCAG-1	Endotheliumel_rna_scrnaseq_training_	unassignedliver_citeseq_rna_	1.39924e-06	6.48757e-05	5.385e-08	1.54432e-07	1.06469e-06	1.82424e-07	6.90948e-08	6.35434e-10	0.979896	3.29306e-10	1.76116e-09	2.4129e-05	3.57174e-08	7.04245e-06	0.000252288	4.58517e-09	0.0195615	6.85506e-06	2.79715e-07	7.33471e-10	1.42431e-09	5.2209e-08	1.14009e-08	1.49443e-07	1.93256e-07	0.000107532	1.29037e-08	5.28793e-05	4.29371e-08	1.4643e-07	1.89143e-07	7.27503e-08	8.00127e-10	1.16093e-07	1.62351e-08	2.22893e-05	4.09125e-09
SIGAC7_AAACGAAGTCAGTCTA-1	Early_Erythroidel_rna_scrnaseq_training_	unassignedliver_citeseq_rna_	2.47885e-05	9.18027e-07	1.01994e-09	9.48663e-10	7.79989e-06	5.78674e-08	0.976875	0.00595658	3.10049e-07	7.59936e-06	0.0167064	1.72627e-07	1.78352e-09	7.4043e-08	1.47894e-07	1.94988e-09	3.20468e-06	9.39397e-10	2.58561e-07	0.000325438	8.4171e-06	4.8018e-09	4.21749e-06	1.31653e-05	3.85201e-05	2.72662e-07	3.13986e-10	6.1076e-06	2.17202e-06	2.29944e-06	1.47293e-07	6.26727e-07	4.26875e-09	2.19356e-08	4.62788e-06	1.07517e-05	3.52704e-07
SIGAC7_AAACGAAGTCCGTTTC-1	Erythroidel_rna_scrnaseq_training_	unassignedliver_citeseq_rna_	8.55514e-10	3.59459e-08	2.19208e-08	1.33306e-07	2.68679e-09	3.797e-07	0.00118234	0.000184378	2.81674e-06	3.18891e-08	0.998606	4.47786e-09	7.07885e-08	1.47025e-08	1.55463e-08	1.03739e-06	1.83203e-07	3.2033e-08	3.0384e-09	2.21251e-06	4.17421e-06	1.47414e-07	3.62032e-08	2.30081e-07	8.79393e-09	3.56986e-07	1.22848e-08	2.96637e-09	3.45041e-08	3.67892e-09	1.17914e-07	1.97402e-08	1.58763e-07	2.51044e-07	2.24851e-09	1.1047e-08	1.44372e-05
SIGAC7_AAACGAAGTGAGTAGC-1	Early_Erythroidel_rna_scrnaseq_training_	unassignedliver_citeseq_rna_	3.84219e-06	3.14008e-07	7.34358e-08	3.24594e-07	1.08474e-07	3.09556e-07	0.799704	0.00852574	6.66683e-06	2.79471e-05	0.191535	4.28582e-07	1.48953e-06	2.633e-06	1.87116e-08	4.37654e-08	1.82587e-06	1.11491e-07	4.03142e-07	0.000112333	7.66992e-06	7.36449e-07	1.72159e-07	1.57049e-05	8.97008e-06	2.27618e-05	4.95595e-07	6.89016e-07	1.33865e-07	1.25777e-06	1.56473e-07	7.63019e-08	5.9531e-08	1.07781e-07	1.28155e-07	1.199e-06	1.64693e-05
SIGAC7_AAACGAAGTGCCTAAT-1	Early_Erythroidel_rna_scrnaseq_training_	unassignedliver_citeseq_rna_	0.000372841	2.50558e-06	4.3228e-08	4.75683e-08	1.39376e-07	3.52717e-08	0.897155	0.00118002	1.32308e-05	0.0345073	3.7016e-06	5.45613e-06	1.55624e-05	7.91371e-07	8.72464e-06	3.73408e-09	4.35288e-07	4.12782e-08	1.80779e-06	0.00700367	2.2788e-05	3.02308e-07	6.12068e-06	0.0588729	0.000162009	0.000364275	1.20856e-09	6.10792e-07	4.17931e-10	4.35695e-07	3.2568e-06	4.26469e-07	1.64202e-07	4.62756e-08	6.77772e-06	0.000288041	4.18792e-07
SIGAC7_AAACGAAGTGCGGCTT-1	Early_Erythroidel_rna_scrnaseq_training_	unassignedliver_citeseq_rna_	0.000129709	3.23643e-09	1.79626e-10	2.48379e-10	2.51148e-08	3.57181e-10	0.999328	3.40663e-06	9.49185e-08	2.67655e-06	7.93854e-09	5.51645e-09	7.02236e-08	6.78538e-10	1.45167e-09	2.78722e-11	2.50488e-08	7.07914e-10	2.02061e-07	0.000518146	2.4358e-06	6.26871e-09	2.5284e-09	1.03442e-05	4.77502e-06	1.35027e-08	1.22354e-10	3.17861e-09	2.91934e-10	4.76507e-08	1.06956e-08	1.23134e-09	5.97775e-10	5.45174e-10	1.94945e-08	2.29725e-07	1.26699e-09
SIGAC7_AAACGAAGTTTCCATT-1	Kupffer_cell_1el_rna_scrnaseq_training_	unassignedliver_citeseq_rna_	1.27967e-12	1.06879e-08	7.63907e-09	4.12017e-09	9.93419e-12	1.01548e-13	2.00724e-16	6.51385e-16	3.21913e-16	1.40306e-19	2.43605e-12	1.60665e-13	9.03685e-14	1.19798e-14	1.01652e-13	3.35714e-11	0.997241	0.00275849	3.10656e-13	2.34141e-17	3.37382e-12	1.06579e-12	5.84576e-13	2.06897e-16	4.24361e-15	7.58183e-13	6.8717e-07	5.67672e-08	3.96074e-11	8.67589e-12	1.90158e-10	1.55165e-13	1.07803e-15	2.6321e-09	2.32953e-15	3.74736e-12	8.24204e-15
SIGAC7_AAACGAATCCGTAATG-1	Early_Erythroidel_rna_scrnaseq_training_	unassignedliver_citeseq_rna_	0.0010843	9.72888e-07	1.41221e-07	9.01093e-07	4.39028e-08	1.22079e-07	0.991686	0.00174324	0.000858459	0.000380606	6.29192e-07	1.40665e-06	3.37768e-05	0.000341168	1.03642e-07	7.17804e-09	4.98429e-06	7.51522e-07	1.59767e-06	0.00296313	8.04615e-05	3.60518e-06	1.47073e-06	0.000362868	0.000284534	1.05257e-05	9.57223e-08	1.64605e-07	1.52408e-08	1.7827e-06	2.00634e-07	9.11773e-08	2.98425e-07	5.96197e-08	8.00463e-07	0.000150113	8.67175e-07
SIGAC7_AAACGAATCCTTATCA-1	Erythroidel_rna_scrnaseq_training_	unassignedliver_citeseq_rna_	4.85875e-08	2.16803e-08	3.06652e-10	5.19794e-10	3.05219e-07	1.12695e-09	0.193339	0.000140475	1.43945e-07	1.3212e-06	0.806354	1.00722e-08	7.80539e-11	7.64243e-10	3.17269e-09	2.82301e-09	1.77751e-08	2.24959e-11	4.47775e-08	0.000157689	2.76966e-06	3.4378e-10	7.02939e-08	2.04449e-06	9.26757e-08	4.93569e-09	2.61195e-10	1.25923e-07	4.36445e-07	1.60696e-07	8.52543e-09	2.49525e-07	9.54742e-10	1.37202e-09	1.81305e-07	5.57405e-08	1.14653e-07
SIGAC7_AAACGAATCGAAGCAG-1	Erythroidel_rna_scrnaseq_training_	unassignedliver_citeseq_rna_	7.56865e-06	2.35054e-05	3.64823e-07	1.27534e-06	8.28321e-06	0.000126645	0.0371789	0.0186945	3.23904e-06	1.205e-05	0.941994	1.93492e-05	1.27845e-07	5.98164e-06	3.28563e-07	5.02704e-06	1.52126e-05	2.05946e-07	1.59575e-07	0.00161714	7.43493e-05	8.43894e-06	8.95318e-07	4.68796e-05	3.70651e-05	1.80143e-05	2.92546e-07	8.45241e-06	4.47021e-06	9.44188e-07	1.88285e-06	6.80624e-07	1.17608e-05	4.76056e-06	2.95102e-06	3.16886e-06	6.10108e-05
SIGAC7_AAACGAATCGCTGATA-1	Early_Erythroidel_rna_scrnaseq_training_	unassignedliver_citeseq_rna_	0.000166657	1.72065e-07	6.99865e-09	2.56585e-08	7.25543e-08	6.82155e-08	0.991724	0.00625601	6.52176e-06	1.62962e-05	0.000170173	1.27897e-07	2.68833e-07	1.25864e-05	2.27454e-09	2.68666e-09	6.74146e-06	5.63869e-08	3.66912e-07	0.00157929	2.04525e-05	3.12037e-07	3.71304e-08	6.98234e-06	2.6729e-05	2.73295e-06	2.71954e-08	8.93756e-08	6.94346e-08	5.92651e-07	4.81393e-08	1.39711e-08	1.32626e-08	3.73437e-08	5.12445e-08	1.92132e-06	1.11376e-06
SIGAC7_AAACGAATCTTTGATC-1	Hepatocyteel_rna_scrnaseq_training_	unassignedliver_citeseq_rna_	5.10735e-07	1.94781e-07	2.06495e-09	9.76208e-09	1.00106e-08	2.23438e-08	2.65182e-06	5.94189e-08	1.58894e-09	1.75696e-07	7.7032e-14	4.71871e-08	7.79874e-09	0.999996	3.521e-09	2.40336e-10	4.43913e-08	5.55367e-10	1.07586e-08	9.95867e-09	2.37665e-09	5.58509e-08	1.46476e-08	6.05084e-11	1.91115e-07	2.81217e-08	4.40491e-09	9.09394e-12	4.72136e-10	1.0462e-08	3.06605e-09	1.19442e-09	2.96772e-07	2.80788e-09	2.57956e-10	1.30491e-07	4.31658e-09
SIGAC7_AAACGCTAGATGCCGA-1	ELPel_rna_scrnaseq_training_	unassignedliver_citeseq_rna_	4.57408e-07	2.08824e-07	2.69411e-07	6.8209e-09	0.70608	0.00208507	5.49208e-08	4.27438e-08	6.66011e-08	1.5825e-06	2.03133e-14	3.99863e-08	3.4465e-09	2.44569e-06	1.86821e-05	0.000263933	1.82513e-10	1.30291e-08	0.000403634	5.24685e-10	6.19236e-09	0.00010562	2.20782e-08	5.32887e-07	2.59138e-06	4.7024e-08	3.21438e-09	0.000158032	0.0027066	0.000652733	7.01274e-05	0.281042	0.00588703	0.000266928	1.09692e-06	1.47343e-06	0.00024922
SIGAC7_AAACGCTAGCAACAAT-1	Early_Erythroidel_rna_scrnaseq_training_	unassignedliver_citeseq_rna_	3.1198e-05	4.69678e-07	4.14051e-08	9.9444e-08	1.3259e-06	1.68962e-06	0.850111	0.0266439	3.51006e-05	2.26618e-05	0.115913	1.62029e-07	2.06453e-08	3.22881e-05	1.18677e-09	1.47215e-08	6.83765e-05	7.44297e-08	3.45164e-07	0.00695713	0.000106106	9.66757e-07	5.72796e-08	6.04545e-06	4.80573e-05	1.57882e-06	8.64425e-08	3.04472e-06	2.94358e-06	2.88229e-06	2.40673e-07	1.7696e-07	1.49204e-07	2.13881e-07	2.26497e-07	1.31286e-06	7.11305e-06
SIGAC7_AAACGCTAGCAAGGAA-1	MEMPel_rna_scrnaseq_training_	unassignedliver_citeseq_rna_	3.66096e-05	1.85288e-08	7.11199e-08	6.35533e-09	7.61321e-11	1.40028e-10	0.00078636	2.98979e-06	1.01316e-07	0.000134537	1.42702e-10	5.52598e-09	5.52129e-05	8.28303e-09	6.85897e-10	6.67339e-11	6.37422e-09	6.19063e-09	1.73065e-08	0.58753	0.411065	2.80252e-08	5.39176e-10	0.000356012	2.55637e-05	7.32934e-06	2.0385e-09	1.84256e-09	5.37648e-10	3.12165e-07	2.26295e-07	1.17776e-08	1.79717e-08	5.7283e-10	2.13214e-08	1.81994e-08	2.70484e-08
SIGAC7_AAACGCTAGCTCCATA-1	Kupffer_cell_2el_rna_scrnaseq_training_	unassignedliver_citeseq_rna_	3.63566e-10	1.9993e-08	0.00135296	0.000413833	2.30491e-10	1.35348e-10	3.24283e-13	1.01932e-11	1.30911e-13	1.49613e-13	2.13488e-08	1.7953e-09	6.31631e-09	8.9433e-14	4.88645e-09	1.94787e-08	0.0179221	0.980125	5.5953e-11	1.17663e-11	1.09881e-10	8.35389e-10	8.73566e-09	1.2806e-10	1.41284e-09	6.69209e-11	0.000182565	1.72872e-06	1.52632e-13	2.12102e-07	2.88724e-09	3.25559e-09	2.86814e-09	7.406e-07	5.57213e-07	1.64274e-08	2.80221e-09
SIGAC7_AAACGCTAGTGGTGGT-1	Early_Erythroidel_rna_scrnaseq_training_	unassignedliver_citeseq_rna_	2.20068e-06	1.54029e-07	1.12244e-08	5.21146e-08	3.75911e-08	2.87093e-08	0.984815	0.00236912	4.43539e-07	1.78348e-05	0.0121105	1.59547e-07	1.67175e-07	9.73071e-08	6.98429e-09	3.64989e-08	1.29102e-07	1.01863e-08	9.81674e-08	0.000650256	9.18043e-06	2.09582e-08	6.60787e-08	1.37398e-05	1.00517e-06	5.93433e-06	2.0299e-08	4.88602e-08	3.45764e-08	1.05212e-07	2.42368e-08	3.92434e-08	8.80594e-09	1.21698e-08	1.53877e-07	7.30852e-07	2.69651e-06
SIGAC7_AAACGCTAGTGGTTCT-1	MKel_rna_scrnaseq_training_	unassignedliver_citeseq_rna_	2.08596e-09	9.45259e-12	6.47542e-13	6.79352e-15	3.71619e-14	2.25107e-16	6.0464e-06	2.6163e-10	2.95642e-13	1.36361e-08	1.68184e-15	1.17778e-13	7.50083e-11	8.28405e-13	4.16646e-13	1.91942e-16	5.15231e-14	1.24013e-15	6.91668e-15	0.128159	0.871835	5.45841e-15	1.32382e-12	8.7145e-08	9.85374e-09	2.3297e-11	2.04289e-15	1.89859e-12	1.48917e-12	2.16216e-10	5.7821e-13	2.74012e-11	2.19542e-12	5.75049e-15	6.36847e-11	1.13385e-12	1.61934e-14
SIGAC7_AAACGCTCAAAGCAAT-1	MPP2el_rna_scrnaseq_training_	unassignedliver_citeseq_rna_	0.0023738	0.000208473	7.4499e-08	8.14216e-08	5.07505e-07	2.77955e-06	0.0457417	0.102854	1.83983e-06	0.00745642	2.24685e-05	0.0472331	0.00483105	2.83009e-06	5.81699e-05	5.54241e-09	4.26555e-07	1.92766e-07	1.22187e-06	0.00554683	9.42236e-06	5.87791e-05	5.92428e-05	0.708076	0.0653725	0.0091082	5.19115e-08	0.000225527	1.29868e-09	7.17686e-07	5.52503e-07	4.26991e-07	1.72231e-05	4.28708e-08	2.73071e-05	0.000554156	0.000153908
SIGAC7_AAACGCTCAAGGCCTC-1	Erythroidel_rna_scrnaseq_training_	unassignedliver_citeseq_rna_	8.78763e-08	4.32276e-07	3.03692e-09	1.94156e-09	4.51353e-06	6.11976e-08	0.010393	0.000174774	1.6071e-08	4.9498e-08	0.989356	1.79426e-08	1.34016e-10	4.47442e-09	2.42744e-07	1.18785e-08	4.01515e-08	5.40388e-10	1.94848e-07	7.30088e-06	1.07718e-05	2.63485e-09	7.09978e-06	2.35529e-07	9.81584e-07	3.56285e-09	2.71532e-11	1.97831e-07	3.03636e-05	4.60694e-06	3.23405e-08	4.15788e-06	4.57853e-08	6.98752e-08	3.08497e-06	4.41215e-07	6.2249e-07
SIGAC7_AAACGCTCAATTGCGT-1	HSCel_rna_scrnaseq_training_	unassignedliver_citeseq_rna_	0.00062399	2.56436e-06	7.65509e-07	2.26007e-07	3.7617e-08	5.85979e-08	0.000141036	4.13542e-06	3.28702e-05	1.10611e-05	4.3702e-09	2.60202e-06	0.847464	6.40331e-07	2.16587e-07	1.61237e-08	4.89394e-09	2.17674e-08	4.3387e-05	0.000551413	1.24083e-05	0.000566659	4.1313e-08	0.0315749	0.118955	8.3643e-07	1.10525e-07	1.03891e-07	1.41961e-08	2.58717e-06	1.85038e-06	4.87705e-08	6.21091e-07	2.11827e-09	4.13496e-07	3.53868e-07	4.83493e-06
SIGAC7_AAACGCTCACGTATAC-1	Erythroidel_rna_scrnaseq_training_	unassignedliver_citeseq_rna_	4.41552e-13	8.40857e-10	1.96383e-11	1.02216e-12	7.50794e-12	2.82045e-10	0.000198473	3.74551e-07	4.68056e-11	1.90454e-12	0.999801	6.24336e-12	2.3179e-10	2.33735e-13	8.23333e-10	9.2216e-09	1.30677e-12	3.82998e-12	8.9501e-10	2.49533e-09	2.72104e-07	3.60462e-10	1.0381e-10	7.76235e-10	4.00142e-12	1.64538e-11	3.84909e-11	2.57861e-12	4.28107e-10	1.30643e-10	9.54142e-09	2.63407e-10	6.87924e-10	2.15793e-09	2.34215e-11	3.48809e-13	1.88387e-07
SIGAC7_AAACGCTGTAATACCC-1	Eo_Basophilel_rna_scrnaseq_training_	unassignedliver_citeseq_rna_	4.85299e-07	3.00688e-07	7.24255e-07	1.82597e-07	5.61651e-09	4.00658e-05	0.0128767	8.9207e-07	2.39779e-08	0.59534	0.00014152	7.2779e-07	0.000280439	8.06879e-08	4.60691e-06	5.91006e-07	1.67811e-07	3.75074e-08	1.22458e-07	0.00358789	5.63193e-05	8.67942e-06	5.81462e-06	0.00125651	5.61029e-06	0.377723	1.17947e-05	1.59228e-06	5.27133e-09	6.76589e-07	0.00859597	1.37125e-07	5.08602e-05	8.54427e-07	1.43167e-06	7.40608e-09	5.03215e-06
SIGAC7_AAACGCTGTCAACACT-1	CMPel_rna_scrnaseq_training_	unassignedliver_citeseq_rna_	0.442819	2.90793e-07	1.90829e-06	5.6758e-07	1.67244e-05	1.29808e-06	0.394175	0.00940098	4.22106e-05	0.00481902	5.92797e-07	6.47602e-06	0.00033088	1.73408e-05	9.36408e-07	1.15911e-07	7.35442e-07	2.50558e-06	0.0015475	0.0300895	0.00106248	0.00129097	6.43535e-06	0.0369897	0.0738256	9.18304e-05	2.91862e-08	1.01034e-05	7.24542e-07	0.000106873	5.16971e-05	5.16359e-06	7.8653e-05	6.9109e-08	2.27459e-05	0.00315654	2.71247e-05
SIGAC7_AAACGCTGTCGTGCCA-1	MPPel_rna_scrnaseq_training_	unassignedliver_citeseq_rna_	0.00699359	7.63539e-07	2.26985e-06	6.58153e-07	5.36065e-06	1.23227e-05	8.36888e-06	3.39297e-07	2.06432e-06	1.10023e-06	1.92376e-10	9.69731e-06	0.400101	1.23493e-07	9.89167e-07	2.20614e-08	1.91179e-07	2.99671e-06	0.00551851	6.22118e-06	1.46487e-06	0.0231292	5.85321e-08	0.0113999	0.552757	1.3227e-07	1.71499e-06	2.32965e-06	5.29182e-09	2.11591e-05	8.38193e-06	2.46032e-07	3.4265e-06	5.7865e-08	5.23746e-06	2.46687e-06	5.97904e-08
SIGAC7_AAACGCTGTGTTACAC-1	Early_Erythroidel_rna_scrnaseq_training_	unassignedliver_citeseq_rna_	0.00010113	2.45783e-07	2.38175e-09	1.47429e-08	3.6361e-06	8.85289e-09	0.997297	0.00126453	1.53619e-06	1.48912e-05	1.99754e-05	4.95827e-07	2.2938e-08	2.19525e-08	4.87361e-08	6.53484e-10	1.24566e-06	4.4171e-09	8.19428e-07	0.00121364	2.06037e-05	1.52016e-09	3.79601e-07	1.37421e-05	1.44247e-05	2.35118e-07	4.18431e-10	9.40719e-08	6.9059e-08	1.70917e-06	1.41475e-08	1.0423e-07	2.12513e-08	4.20816e-08	6.14985e-06	2.30672e-05	5.79505e-08
SIGAC7_AAACGCTTCAAATGAG-1	pDCel_rna_scrnaseq_training_	unassignedliver_citeseq_rna_	4.09986e-12	2.80141e-07	9.05417e-09	7.04757e-11	9.6575e-08	5.23264e-08	5.75971e-14	3.40763e-10	6.27179e-13	9.1199e-12	8.99504e-18	1.30532e-09	2.19896e-12	4.78096e-15	1.83303e-12	6.79029e-10	3.59813e-14	1.40368e-10	1.94087e-10	4.25786e-14	9.73291e-12	4.97044e-10	3.36023e-14	1.4589e-10	1.01829e-10	3.5514e-13	1.05199e-11	2.79067e-10	1.61689e-10	1.34095e-07	7.29043e-12	0.0568307	2.82019e-06	1.95844e-08	8.29841e-12	1.95552e-09	0.943166
SIGAC7_AAACGCTTCATCACAG-1	Kupffer_cell_2el_rna_scrnaseq_training_	unassignedliver_citeseq_rna_	3.24719e-11	4.97886e-07	0.000754192	0.000140912	1.55375e-10	1.8441e-10	8.56068e-15	4.64793e-12	2.98316e-14	3.22414e-15	3.55823e-10	2.20805e-09	7.95659e-10	2.20958e-13	9.5792e-09	2.19647e-08	0.00232831	0.996733	5.82174e-12	5.42559e-14	6.42156e-13	5.26501e-11	9.61922e-10	2.29245e-11	2.13915e-10	1.12228e-10	3.93231e-05	2.64114e-06	4.30808e-14	1.7586e-08	1.20435e-10	2.82426e-10	1.18805e-09	8.30271e-07	2.13653e-08	4.53913e-09	4.5264e-10
SIGAC7_AAACGCTTCATGAAAG-1	Hepatocyteel_rna_scrnaseq_training_	unassignedliver_citeseq_rna_	3.86437e-05	6.39544e-07	1.95412e-06	2.03333e-07	2.30836e-06	1.26473e-05	2.48898e-06	2.2428e-07	9.49111e-08	0.00017036	4.63996e-09	2.85e-10	2.17349e-08	0.996538	5.44322e-07	2.41791e-11	4.33848e-06	1.11463e-05	4.43708e-08	3.32857e-05	5.99124e-07	1.52821e-07	3.27361e-05	0.000124902	9.85457e-06	5.83851e-06	3.66299e-06	0.00260848	4.83164e-09	0.000102328	3.68821e-08	2.10612e-05	7.77877e-06	3.39333e-05	0.000175377	5.63998e-05	1.16681e-07
SIGAC7_AAACGCTTCTGTCAGA-1	Early_Erythroidel_rna_scrnaseq_training_	unassignedliver_citeseq_rna_	2.13533e-06	7.53395e-09	8.74843e-10	3.11697e-09	3.25379e-08	6.42886e-10	0.999107	0.000147795	1.63351e-06	3.87608e-05	3.58855e-05	2.15883e-08	2.4095e-09	1.6839e-07	5.98107e-10	1.48975e-10	9.87209e-08	2.45678e-10	1.7522e-08	0.000660642	2.14508e-06	2.19121e-10	2.10619e-08	2.68687e-06	3.52027e-07	7.46513e-08	8.60356e-10	8.40485e-09	6.82809e-09	1.57038e-07	5.93326e-09	1.81161e-08	2.40825e-10	7.59746e-10	5.63612e-08	5.16109e-07	2.2518e-08
SIGAC7_AAAGAACAGCAGCGAT-1	Early_Erythroidel_rna_scrnaseq_training_	unassignedliver_citeseq_rna_	0.000743314	4.22982e-07	1.85114e-09	1.14458e-09	1.79861e-07	6.83888e-09	0.948688	6.78567e-06	8.77519e-07	0.000351234	1.92074e-08	1.22701e-08	1.64022e-07	2.99707e-06	6.15134e-09	1.83353e-10	2.64314e-07	1.03591e-09	7.39169e-08	0.0498224	2.96482e-05	1.68688e-07	1.58359e-08	0.00014625	0.000205138	5.41655e-07	4.07299e-10	1.7813e-08	3.27553e-09	6.67046e-07	6.24201e-08	9.33113e-08	7.35373e-08	9.32408e-09	2.11831e-07	8.26381e-07	2.26147e-08
SIGAC7_AAAGAACAGGCGTTAG-1	Kupffer_cell_1el_rna_scrnaseq_training_	unassignedliver_citeseq_rna_	1.82506e-05	7.11378e-07	6.03415e-08	3.12646e-08	8.60508e-07	1.41747e-07	1.64329e-06	0.0161526	4.6644e-08	1.533e-05	8.73741e-06	1.91368e-05	2.335e-07	2.32834e-08	0.00170638	3.24397e-10	0.974787	0.00507924	5.83443e-06	1.5171e-06	5.70351e-07	6.55505e-09	1.84408e-08	0.000431325	2.01654e-05	3.69985e-05	5.26869e-10	0.000196518	9.09405e-11	6.46535e-09	7.63667e-07	8.69089e-07	1.12514e-07	4.53827e-05	4.48613e-08	0.00146726	1.71485e-06
SIGAC7_AAAGAACAGGTAGATT-1	Early_Erythroidel_rna_scrnaseq_training_	unassignedliver_citeseq_rna_	1.42449e-05	5.74937e-07	1.06903e-07	5.42765e-07	1.31543e-07	3.20654e-07	0.992851	0.00124927	2.30961e-05	0.00442136	6.47637e-06	1.93345e-06	3.26938e-06	1.75471e-05	7.57505e-08	5.9588e-09	3.36713e-06	1.44501e-07	1.18169e-07	0.0010263	3.90878e-06	7.72123e-08	2.54998e-06	0.000244297	1.64531e-05	6.39084e-05	2.59005e-07	3.7324e-07	1.56916e-09	1.44853e-07	1.12239e-06	9.74585e-08	1.28699e-07	1.27793e-07	5.22836e-07	4.49432e-05	1.64169e-06
SIGAC7_AAAGAACAGTAAGCAT-1	DC1el_rna_scrnaseq_training_	unassignedliver_citeseq_rna_	7.67243e-11	0.944072	0.0414505	0.00012093	1.22459e-10	2.04649e-09	1.65361e-13	1.52616e-12	2.73833e-12	1.79128e-12	1.66067e-12	5.0607e-08	9.49102e-08	7.50348e-10	5.93043e-09	5.7556e-10	1.27685e-06	0.0143378	1.27928e-11	8.69785e-14	3.63945e-12	1.77246e-10	1.41288e-07	1.15617e-08	7.38375e-09	2.98244e-09	6.72717e-06	4.385e-07	3.68642e-14	2.44984e-06	1.34766e-09	4.25498e-06	2.61763e-09	2.69126e-06	1.79342e-07	1.82356e-07	5.94062e-07
SIGAC7_AAAGAACAGTCGCCCA-1	Erythroidel_rna_scrnaseq_training_	unassignedliver_citeseq_rna_	2.78678e-09	1.68976e-09	1.79521e-09	5.713e-09	1.63987e-08	1.76921e-09	0.0141207	0.000593751	6.01825e-08	5.75812e-07	0.985276	1.84438e-09	3.57543e-11	1.09713e-08	1.64175e-09	3.85064e-09	1.84181e-09	5.7993e-10	2.24213e-08	5.43102e-06	2.30838e-06	2.72932e-10	5.02917e-08	4.58895e-08	9.989e-09	3.4867e-08	3.98945e-11	5.53071e-09	1.71677e-07	7.40157e-08	4.2058e-09	6.50967e-08	7.16331e-09	2.08708e-09	3.6152e-08	1.32859e-07	3.36581e-07
SIGAC7_AAAGAACCACAAGCAG-1	Early_Erythroidel_rna_scrnaseq_training_	unassignedliver_citeseq_rna_	0.000431862	2.12869e-05	2.57032e-06	8.97247e-06	9.51662e-07	1.15501e-05	0.950549	0.00135244	0.000793877	0.00955784	3.00564e-06	2.34706e-05	0.0012024	0.000202196	5.68573e-06	3.82179e-07	2.22084e-05	4.08626e-06	3.36072e-06	0.0259303	0.000391187	4.1101e-05	8.02838e-06	0.00791426	0.000939644	0.000401968	2.70562e-06	9.95906e-07	2.121e-08	8.75232e-07	3.4467e-05	1.40228e-06	2.6288e-05	4.37991e-06	1.73187e-06	8.54387e-05	1.7777e-05
SIGAC7_AAAGAACCACGGAAGT-1	Erythroidel_rna_scrnaseq_training_	unassignedliver_citeseq_rna_	7.27364e-07	2.24339e-07	2.71788e-09	7.10448e-09	5.94772e-07	1.231e-08	0.392008	0.00025106	1.70402e-07	1.42877e-06	0.606758	3.87192e-08	5.40705e-09	2.3885e-09	1.60048e-08	4.08668e-08	7.68525e-08	4.51167e-10	2.65813e-07	0.000949342	1.45983e-05	2.20157e-09	1.8854e-07	9.59054e-06	1.24559e-06	2.61822e-08	6.64807e-10	1.13001e-07	1.59053e-06	5.55123e-07	5.89844e-09	5.09288e-07	7.08271e-09	1.1541e-08	1.32356e-06	1.25829e-07	5.59026e-07
SIGAC7_AAAGAACCAGGCACAA-1	Erythroidel_rna_scrnaseq_training_	unassignedliver_citeseq_rna_	2.3747e-12	5.94458e-10	8.76449e-13	2.76737e-13	3.50654e-09	2.75129e-10	0.000120999	1.8313e-08	1.48487e-11	3.00766e-10	0.999879	3.98031e-13	2.12592e-15	3.43779e-12	1.53258e-11	5.24728e-11	5.9866e-11	3.71217e-14	1.65438e-11	1.19028e-08	6.69655e-09	1.85611e-11	1.18667e-09	8.16244e-11	9.28286e-11	3.59111e-12	6.60372e-14	5.45676e-10	4.18932e-08	1.85921e-09	1.0785e-10	1.47818e-08	3.87277e-10	1.81077e-10	1.23335e-09	2.94979e-11	1.22781e-09
SIGAC7_AAAGAACCAGTGCGCT-1	Early_Erythroidel_rna_scrnaseq_training_	unassignedliver_citeseq_rna_	1.66702e-05	5.97283e-07	3.13837e-08	1.22887e-07	1.48095e-06	4.40616e-08	0.882423	0.00274124	8.76195e-06	2.16395e-05	0.111364	1.18622e-07	3.54998e-08	2.9562e-07	5.07647e-08	5.62657e-08	5.80046e-06	1.60254e-08	2.25316e-06	0.00331538	4.92548e-05	2.1689e-08	6.07091e-07	2.85315e-05	6.36681e-06	2.54598e-07	9.30702e-09	2.73104e-07	1.84966e-06	2.10158e-06	1.44134e-07	5.93106e-07	1.24149e-08	1.12338e-07	2.76287e-06	4.82492e-06	9.70779e-07
SIGAC7_AAAGAACGTACACGTT-1	Erythroidel_rna_scrnaseq_training_	unassignedliver_citeseq_rna_	1.87483e-13	1.39666e-11	2.7525e-12	1.76325e-11	2.08081e-12	3.53995e-11	1.06016e-05	8.85159e-07	7.58307e-10	5.47827e-12	0.999989	1.28415e-12	6.14873e-12	6.26465e-14	2.5975e-11	3.55818e-09	2.10379e-12	6.7863e-13	7.76598e-12	1.14706e-09	6.15423e-09	1.26378e-10	1.16962e-11	3.26173e-10	7.78523e-13	2.15173e-10	3.15232e-12	1.7794e-12	8.46983e-11	6.77276e-12	1.54889e-10	3.12645e-11	1.89856e-11	6.86627e-11	3.26205e-12	1.91065e-12	9.06611e-09
SIGAC7_AAAGAACGTACTCGCG-1	Fibroblastel_rna_scrnaseq_training_	unassignedliver_citeseq_rna_	3.78552e-12	7.87494e-13	1.17666e-14	9.65155e-10	1.53107e-11	2.94637e-09	1.16793e-22	2.84577e-15	3.96976e-07	1.69663e-16	4.80237e-26	1	7.42486e-12	1.25888e-11	1.27009e-08	6.48047e-15	1.32317e-11	3.34903e-15	4.1032e-13	2.29051e-24	7.17235e-22	1.05674e-11	1.10006e-13	8.75805e-18	1.01857e-10	2.20355e-10	4.8937e-11	1.44685e-08	3.20301e-11	7.60556e-17	9.78184e-13	9.30248e-16	1.12754e-08	5.72293e-13	6.64646e-16	8.59304e-12	5.75598e-16
SIGAC7_AAAGAACGTCAACATC-1	Early_Erythroidel_rna_scrnaseq_training_	unassignedliver_citeseq_rna_	7.07448e-06	6.29533e-07	6.436e-09	3.36144e-08	1.34759e-06	1.141e-07	0.751797	0.000615807	2.16637e-06	3.11754e-06	0.245999	6.86526e-08	5.90244e-09	1.03196e-07	8.02883e-09	4.18296e-08	1.97567e-06	5.40016e-09	4.1669e-07	0.00153804	1.51231e-05	2.5042e-08	3.27685e-07	5.45487e-06	3.39347e-06	1.23812e-07	4.74359e-09	3.86943e-07	3.66063e-06	9.90091e-07	5.37288e-09	5.73728e-07	3.4006e-08	8.44981e-08	1.08769e-06	1.01974e-06	1.36812e-06
SIGAC7_AAAGAACGTCGTGGAA-1	Erythroidel_rna_scrnaseq_training_	unassignedliver_citeseq_rna_	9.74978e-06	1.52542e-05	1.28404e-06	4.83813e-06	4.85981e-06	3.31553e-06	0.0596802	0.318107	0.000216733	7.97268e-05	0.620533	2.26736e-05	3.90143e-07	1.80556e-05	1.1824e-06	1.85548e-06	4.14834e-05	2.57981e-06	6.43662e-06	0.000124288	2.28486e-05	1.1106e-06	1.08568e-05	0.000190716	1.33666e-05	0.000112435	9.91118e-08	8.42665e-06	1.77763e-06	2.24673e-06	1.85943e-06	5.6582e-06	1.16826e-06	9.33399e-07	3.30191e-06	0.000555436	0.000193031
SIGAC7_AAAGAACGTCTGTGAT-1	MPPel_rna_scrnaseq_training_	unassignedliver_citeseq_rna_	0.00236291	1.91955e-05	1.13713e-06	1.46382e-07	0.000229907	9.11833e-08	0.000552458	1.40221e-07	1.27768e-05	2.18915e-05	1.56151e-09	1.21837e-05	0.0106019	3.27938e-07	1.64841e-05	2.75297e-08	2.26712e-08	1.02184e-08	0.00364784	0.000152434	3.90883e-06	6.64691e-06	2.38328e-05	0.111864	0.866164	1.74565e-08	2.7985e-08	3.70556e-06	1.80702e-06	0.00146895	8.38117e-07	9.11725e-05	1.57449e-07	5.48147e-09	0.00270631	3.28062e-05	1.74238e-08
SIGAC7_AAAGAACTCTCGAACA-1	ILC_precursorel_rna_scrnaseq_training_	unassignedliver_citeseq_rna_	1.63006e-09	2.25799e-10	6.85904e-10	3.7736e-11	3.17721e-07	1.32849e-06	9.68447e-13	2.06169e-12	1.31906e-12	8.25731e-12	6.24751e-17	4.88628e-11	3.52002e-08	2.77877e-06	0.999988	2.98502e-12	1.18301e-09	2.23783e-09	8.68112e-09	5.11033e-13	5.9934e-10	2.33407e-08	5.80801e-09	3.61649e-08	3.84841e-08	1.99351e-11	1.25116e-07	2.90344e-07	3.83315e-12	3.53331e-08	3.44206e-09	9.21977e-09	4.58993e-06	2.09836e-06	8.5315e-09	2.16761e-10	1.39261e-12
SIGAC7_AAAGGATAGACCGCCT-1	HSCel_rna_scrnaseq_training_	unassignedliver_citeseq_rna_	0.00014081	3.4466e-05	3.80424e-06	1.06655e-06	7.07166e-07	1.71783e-05	2.24246e-08	1.83744e-07	2.52284e-06	7.81877e-07	2.09558e-10	5.80993e-05	0.801853	1.36746e-07	5.64873e-06	2.29369e-08	1.90058e-07	1.75573e-06	0.000364491	3.43952e-08	1.0915e-08	0.0100367	1.00119e-07	0.0101042	0.177337	2.1575e-06	3.82373e-06	1.40845e-05	6.855e-10	1.65705e-06	6.87463e-07	8.85658e-08	7.82777e-06	1.53533e-07	2.19682e-06	3.45424e-06	9.88278e-07
SIGAC7_AAAGGATAGAGTTGCG-1	Early_Erythroidel_rna_scrnaseq_training_	unassignedliver_citeseq_rna_	2.86858e-06	1.26698e-07	1.12149e-08	1.05429e-07	2.08132e-06	6.66942e-08	0.980953	0.00127844	1.17682e-05	8.44835e-05	0.0168805	1.56651e-07	6.19169e-09	2.09213e-06	1.86361e-07	5.37114e-09	2.47228e-06	5.96535e-09	5.82418e-07	0.000727598	2.17174e-05	5.201e-09	1.0425e-06	1.06626e-05	3.08003e-06	2.19301e-07	4.56638e-09	5.42828e-07	5.83683e-07	1.25247e-06	7.66252e-08	1.03893e-06	2.54206e-08	9.342e-08	2.50022e-06	1.03074e-05	1.42812e-07
SIGAC7_AAAGGATAGCGCGTTC-1	Early_Erythroidel_rna_scrnaseq_training_	unassignedliver_citeseq_rna_	0.00141237	5.87127e-08	2.27077e-08	3.24188e-08	2.27461e-08	2.33283e-08	0.963251	1.54255e-05	1.49577e-05	0.00385072	5.30185e-09	1.76004e-07	0.00010399	2.84404e-05	1.42756e-07	1.06161e-09	3.29256e-07	7.1375e-08	7.33317e-07	0.0289316	9.49925e-05	2.96793e-06	7.89528e-08	0.00198517	0.000228218	7.2371e-05	7.05959e-08	4.20141e-08	4.31444e-10	4.04158e-07	3.27636e-06	9.86077e-09	2.83854e-07	1.30897e-08	6.51294e-08	1.50576e-06	2.48935e-07
SIGAC7_AAAGGATAGTTTGAGA-1	Kupffer_cell_1el_rna_scrnaseq_training_	unassignedliver_citeseq_rna_	9.90688e-08	2.8073e-13	3.44749e-07	2.41978e-05	9.27171e-09	9.86141e-11	2.75892e-07	1.036e-05	1.53616e-13	1.87605e-10	0.00296827	1.34318e-06	1.04652e-07	1.11188e-11	5.99863e-07	2.81544e-12	0.950269	0.00280828	1.86571e-11	1.7236e-11	4.98604e-12	1.20666e-08	0.0159108	1.88477e-08	1.26354e-07	9.06968e-08	0.0258282	0.00106316	5.28943e-14	5.79305e-08	5.20705e-11	5.61856e-13	3.92045e-10	5.40383e-08	0.00062078	0.000494064	2.69449e-11
SIGAC7_AAAGGATCACGATTCA-1	Early_Erythroidel_rna_scrnaseq_training_	unassignedliver_citeseq_rna_	2.10434e-06	5.39118e-07	2.52536e-08	1.1468e-07	6.17716e-07	1.09917e-07	0.807573	0.00130535	5.16853e-06	4.66271e-05	0.190659	6.21907e-07	1.54457e-07	2.45808e-07	1.25645e-07	6.6458e-08	5.05933e-07	1.07492e-08	7.27043e-07	0.000337658	9.79156e-06	4.52322e-08	2.09568e-06	4.09192e-05	3.39241e-06	1.49237e-06	6.67827e-08	9.10649e-07	3.6598e-07	7.04988e-07	1.41129e-07	6.59016e-07	4.09581e-08	9.01147e-08	1.54138e-06	3.324e-06	2.08911e-06
SIGAC7_AAAGGATCACTTGTGA-1	Early_Erythroidel_rna_scrnaseq_training_	unassignedliver_citeseq_rna_	2.9183e-07	2.28084e-09	2.80376e-11	9.35213e-11	4.98604e-08	3.81218e-10	0.999833	2.86561e-05	3.86237e-09	3.25642e-07	0.000110831	9.9131e-10	1.20261e-09	3.63308e-11	2.36656e-09	6.08296e-11	2.58889e-09	1.71758e-11	1.39195e-08	2.61819e-05	9.55493e-08	5.65575e-10	4.35231e-09	3.68447e-07	2.37665e-07	2.81083e-09	2.05016e-11	2.35918e-09	5.92171e-10	7.99179e-09	6.8802e-09	1.69098e-09	2.69013e-10	1.19441e-09	1.3778e-08	2.55676e-08	1.61358e-08
SIGAC7_AAAGGATGTACAAGCG-1	Erythroidel_rna_scrnaseq_training_	unassignedliver_citeseq_rna_	2.93319e-09	1.47039e-08	1.81627e-10	2.23461e-10	2.81752e-07	3.79717e-09	0.00312473	2.16754e-05	2.14564e-08	3.69804e-08	0.996844	1.3622e-09	1.7614e-12	1.05151e-09	2.49327e-10	4.61746e-10	4.47183e-08	1.29038e-11	1.29235e-09	6.62384e-06	1.05806e-06	3.51988e-10	3.06168e-08	3.87729e-08	3.73917e-08	5.43315e-10	5.99069e-11	1.30813e-07	9.50461e-07	1.14661e-07	1.77781e-09	1.5801e-07	7.71898e-10	1.68024e-09	8.9224e-08	2.12859e-08	2.08525e-08
SIGAC7_AAAGGATGTCGTGGTC-1	Early_Erythroidel_rna_scrnaseq_training_	unassignedliver_citeseq_rna_	6.88163e-06	1.14209e-07	7.2727e-09	1.72708e-08	1.71921e-07	2.77541e-08	0.991988	0.00131777	8.65774e-07	2.77468e-05	0.00619425	1.72992e-07	1.03871e-07	2.16949e-07	3.05518e-08	1.46147e-08	1.55866e-07	6.39232e-09	9.88441e-07	0.000413996	1.07111e-05	2.36812e-08	5.65641e-07	3.04571e-05	1.59496e-06	7.83705e-07	2.43157e-08	1.7416e-07	6.75751e-08	5.47248e-07	5.89042e-08	1.95231e-07	2.84864e-08	1.59596e-08	8.25435e-07	2.15882e-06	4.84673e-07
SIGAC7_AAAGGATTCGCTGTTC-1	MPPel_rna_scrnaseq_training_	unassignedliver_citeseq_rna_	0.000177014	3.06081e-08	1.13586e-06	2.07736e-07	0.000223401	8.18701e-06	6.95922e-13	6.36933e-11	2.41896e-09	6.07847e-11	2.07211e-12	4.7687e-06	0.443595	4.44237e-11	0.000365454	4.07953e-07	4.02469e-05	0.000217076	0.0947904	2.33946e-10	1.129e-09	0.00464924	2.86155e-08	0.000648451	0.455036	6.76755e-10	2.52978e-07	0.000231794	3.37386e-08	3.49337e-07	6.52073e-07	1.522e-07	5.69292e-06	3.6562e-07	3.5335e-06	2.83005e-07	5.36134e-10
SIGAC7_AAAGGATTCTAAGCCA-1	Early_Erythroidel_rna_scrnaseq_training_	unassignedliver_citeseq_rna_	1.35339e-05	8.9655e-06	1.70597e-07	8.45985e-07	1.64225e-06	3.39018e-06	0.956051	0.0161039	1.13363e-05	0.000355478	0.0253275	5.94557e-06	4.80219e-07	3.91787e-06	1.48774e-07	2.19817e-07	5.6866e-06	9.56432e-08	1.72121e-07	0.00175881	4.1351e-05	1.35645e-06	1.81146e-06	0.0001706	3.8895e-05	4.69726e-05	4.16518e-07	6.19753e-06	4.24472e-07	9.73008e-07	2.71663e-06	4.10982e-07	1.00054e-06	4.29041e-07	6.88929e-07	7.18285e-06	2.57073e-05
SIGAC7_AAAGGATTCTGGCCGA-1	ILC_precursorel_rna_scrnaseq_training_	unassignedliver_citeseq_rna_	2.14704e-08	2.08923e-08	1.94953e-09	5.11205e-12	0.00255921	4.64221e-06	1.64721e-10	1.41153e-09	3.09977e-11	3.54576e-12	3.27021e-13	1.5985e-08	1.75358e-10	1.1676e-10	0.997333	1.89796e-11	3.46248e-09	8.96879e-11	1.41554e-06	2.83674e-12	7.10563e-11	6.98115e-09	9.03805e-09	4.88269e-09	3.19772e-07	1.50901e-12	1.60203e-10	7.32617e-05	8.24784e-10	6.88175e-07	2.4729e-05	4.84754e-07	2.23084e-08	2.19396e-06	7.1693e-08	1.26177e-08	2.58157e-11
SIGAC7_AAAGGGCAGCACCTGC-1	Early_Erythroidel_rna_scrnaseq_training_	unassignedliver_citeseq_rna_	0.000239781	6.54434e-07	4.53888e-08	5.51658e-08	3.50651e-08	2.23429e-07	0.996983	0.000944621	5.75874e-06	0.000108293	3.65336e-07	5.96218e-07	1.21685e-05	8.61945e-06	3.00964e-08	3.11418e-09	1.24563e-06	1.52747e-07	2.65557e-07	0.0015062	3.43587e-05	1.39924e-06	4.72245e-08	4.39924e-05	8.73082e-05	1.26222e-05	3.40732e-08	1.17651e-07	3.6258e-09	8.61263e-08	1.14849e-06	7.04981e-09	1.85492e-07	6.36004e-08	3.31835e-08	5.69243e-06	4.46003e-07
SIGAC7_AAAGGGCAGTTGTCGT-1	Erythroidel_rna_scrnaseq_training_	unassignedliver_citeseq_rna_	7.67812e-09	4.57204e-08	5.05914e-08	9.50738e-08	3.90953e-09	1.34389e-07	0.00955542	0.00540194	2.4402e-06	8.66222e-09	0.984625	2.84236e-08	5.94008e-08	6.15961e-08	8.94426e-09	2.23496e-06	2.64855e-07	7.46954e-08	9.51748e-09	8.54614e-06	0.00038176	1.09321e-07	5.05617e-08	1.32393e-07	9.0997e-09	5.16217e-07	8.82279e-08	1.54594e-09	1.71506e-07	9.29739e-08	1.97052e-06	6.54367e-09	1.00117e-07	1.28158e-07	2.00473e-08	3.0883e-08	1.79736e-05
SIGAC7_AAAGGGCCAAACCACT-1	MEMPel_rna_scrnaseq_training_	unassignedliver_citeseq_rna_	4.0128e-07	1.27342e-10	1.8117e-11	1.19838e-12	1.2645e-10	6.327e-13	1.31263e-05	1.59462e-08	2.61269e-10	5.56214e-05	7.37492e-14	6.99631e-11	4.89999e-10	1.06993e-09	7.83039e-10	3.93871e-15	9.55535e-11	2.23091e-13	1.15215e-11	0.979865	0.019995	1.26177e-12	7.77669e-11	6.89664e-05	1.35018e-06	1.05145e-08	3.26451e-14	3.67355e-10	1.47208e-12	5.42609e-10	1.0498e-09	9.15228e-10	3.15182e-10	7.31284e-12	7.54701e-09	1.83986e-09	1.50903e-12
SIGAC7_AAAGGGCCACTACTTT-1	MKel_rna_scrnaseq_training_	unassignedliver_citeseq_rna_	1.02334e-11	2.71174e-14	4.21448e-14	4.97695e-16	3.39457e-18	3.06988e-18	3.74584e-07	2.39696e-11	2.63214e-14	2.05293e-11	2.20057e-15	8.30711e-15	2.48222e-10	2.50684e-15	2.21499e-16	3.62977e-17	1.33515e-15	2.18468e-16	1.98471e-16	0.00272283	0.997277	2.25974e-16	7.69082e-16	2.00273e-10	1.40673e-11	5.14466e-12	1.23046e-15	1.13152e-14	2.75511e-13	1.32452e-12	1.80927e-15	6.78692e-15	1.43999e-14	6.53623e-17	3.60759e-14	3.30167e-16	6.88985e-16
SIGAC7_AAAGGGCCAGTTGCGC-1	NKel_rna_scrnaseq_training_	unassignedliver_citeseq_rna_	8.61652e-08	9.67331e-07	8.12924e-06	3.12511e-07	6.06223e-05	0.00297592	4.88073e-10	4.1844e-09	3.837e-06	4.98244e-08	1.41367e-08	8.1962e-11	2.34938e-07	9.72875e-10	2.72955e-05	1.56255e-10	6.62494e-09	1.70448e-08	6.8979e-07	3.29373e-08	2.45486e-08	2.0771e-05	8.12847e-10	3.57671e-07	2.72014e-06	3.50844e-09	7.4379e-08	0.99447	1.11265e-08	1.53216e-07	8.91546e-05	6.26273e-06	4.25811e-05	0.002191	9.17314e-09	7.25336e-09	9.90117e-05
SIGAC7_AAAGGGCGTTAGGCCC-1	Endotheliumel_rna_scrnaseq_training_	unassignedliver_citeseq_rna_	3.0927e-16	4.17968e-13	4.3374e-13	1.04426e-13	3.04411e-16	4.23652e-14	1.26393e-13	2.14102e-21	1	1.69947e-18	9.03335e-17	1.18079e-14	1.51455e-14	1.09045e-10	1.51565e-13	2.54233e-15	7.5594e-09	5.12676e-13	9.16868e-16	1.07419e-16	1.60492e-15	2.07279e-15	9.3976e-18	1.26029e-16	4.16122e-16	4.65956e-14	5.34349e-16	3.42405e-13	7.22224e-16	9.92215e-15	1.96651e-15	7.4229e-16	2.16899e-17	3.91197e-15	6.54462e-16	8.17504e-14	9.55295e-17
SIGAC7_AAAGGGCTCATCCTGC-1	Pre_pro_B_progenitorel_rna_scrnaseq_training_	unassignedliver_citeseq_rna_	0.0013421	0.000386513	4.66267e-05	2.94637e-06	0.18397	0.0234297	9.40562e-07	6.866e-05	1.68934e-07	3.98942e-06	4.07759e-09	1.28121e-05	3.42026e-05	8.08372e-07	0.00572012	0.000950049	1.143e-06	0.000223675	0.00489713	1.28509e-07	2.96297e-07	0.068146	1.83085e-06	0.000193825	0.00478214	4.49457e-05	4.12228e-08	0.00391395	2.27208e-05	0.000118344	0.000404274	0.00918406	0.657935	0.0232219	5.57636e-06	0.000306384	0.0106277
SIGAC7_AAAGGGCTCCACACAA-1	Kupffer_cell_1el_rna_scrnaseq_training_	unassignedliver_citeseq_rna_	4.6208e-05	0.00031991	0.000823079	1.00032e-05	0.0369137	1.90688e-07	3.65596e-09	2.67773e-06	4.28335e-12	2.44583e-09	7.4877e-07	1.94476e-05	1.29504e-10	1.07074e-11	0.0063263	5.98385e-11	0.520104	0.0491435	3.68698e-05	2.0262e-10	2.36429e-09	3.0123e-09	1.77778e-05	1.73838e-06	0.000145793	6.40009e-10	1.60219e-07	0.0565045	2.19732e-10	0.0591362	1.47714e-07	0.0531095	1.12899e-06	0.000750999	0.113722	0.102863	2.84607e-08
SIGAC7_AAAGGGCTCCCTAGGG-1	Early_Erythroidel_rna_scrnaseq_training_	unassignedliver_citeseq_rna_	2.38145e-05	6.11309e-08	7.93572e-10	6.76368e-09	1.1156e-07	1.69045e-08	0.997565	0.000162745	6.46802e-06	1.96275e-05	1.19525e-06	3.17244e-08	6.52649e-08	3.1325e-06	5.24231e-09	2.83569e-10	1.08297e-06	2.41707e-09	2.95247e-08	0.00217407	1.38546e-05	2.13362e-08	1.50214e-08	1.09984e-05	1.6175e-05	8.95277e-08	1.34012e-09	1.84176e-08	3.76178e-09	4.64462e-08	4.96005e-09	1.26729e-08	1.3536e-08	1.22781e-08	5.04877e-08	1.06667e-06	3.57337e-08
SIGAC7_AAAGGTACAAGATCCT-1	Immature_B_cellel_rna_scrnaseq_training_	unassignedliver_citeseq_rna_	4.0286e-07	7.23894e-08	3.20885e-05	2.49168e-06	0.0462098	0.044311	2.43217e-09	7.09976e-06	2.13665e-09	6.18809e-08	9.58307e-11	6.32133e-08	8.35106e-08	3.51234e-09	8.13171e-05	0.728738	5.45248e-09	3.2967e-06	0.000109466	4.84692e-10	6.748e-08	0.00344739	3.18061e-09	1.358e-07	3.33149e-06	1.12531e-07	4.45952e-07	0.0161558	0.145911	0.000201552	0.00565263	0.000838562	0.00584387	0.00242012	2.07841e-06	7.02704e-08	2.73943e-05
SIGAC7_AAAGGTACAGAGAAAG-1	ELPel_rna_scrnaseq_training_	unassignedliver_citeseq_rna_	7.0949e-06	1.20446e-07	1.57851e-10	5.34392e-12	0.646226	2.48598e-05	2.29861e-07	1.36779e-05	6.22252e-10	1.00925e-07	2.18966e-14	4.78779e-08	3.26193e-11	6.83579e-10	1.14677e-05	2.46183e-06	1.44605e-09	4.48243e-13	2.2966e-05	5.26849e-09	1.42847e-08	6.86105e-07	5.29719e-09	1.10926e-07	0.00035481	6.18956e-10	4.82134e-15	5.45012e-05	0.353107	1.12801e-05	3.57035e-06	0.000124316	1.1848e-05	2.06995e-08	2.09707e-05	1.40611e-06	6.16579e-10
SIGAC7_AAAGGTACAGAGGTAC-1	Erythroidel_rna_scrnaseq_training_	unassignedliver_citeseq_rna_	1.43403e-12	5.90818e-10	1.8177e-11	1.08937e-11	5.00945e-10	1.58597e-09	0.000133714	3.80769e-07	3.51666e-10	1.80693e-10	0.999866	7.76491e-11	3.62825e-12	1.03514e-11	9.13052e-12	8.78933e-10	1.25898e-11	3.89502e-12	2.28587e-10	3.7617e-10	3.06992e-09	2.63861e-10	6.70724e-09	8.63627e-11	7.59225e-11	5.55734e-10	3.38487e-11	1.33071e-09	5.65687e-08	8.87741e-10	4.87982e-10	1.10642e-09	9.93887e-10	2.30161e-10	8.93511e-11	6.06697e-11	1.50337e-07
SIGAC7_AAAGGTACATGAATAG-1	Hepatocyteel_rna_scrnaseq_training_	unassignedliver_citeseq_rna_	3.52483e-06	1.04912e-06	6.41752e-07	8.47322e-06	9.64298e-08	4.76812e-07	1.02884e-05	0.000659927	1.30435e-07	2.87417e-06	3.01516e-08	3.20283e-06	1.70516e-08	0.999276	2.98797e-09	1.29377e-06	4.33603e-06	7.27404e-07	4.29832e-07	3.83061e-08	1.28374e-07	3.33259e-07	3.15877e-07	9.59492e-10	3.68656e-07	1.16689e-05	4.25759e-07	2.21412e-09	1.42601e-06	4.98856e-07	2.25224e-07	2.19654e-08	1.78112e-06	1.145e-07	8.08489e-09	6.88816e-06	2.08458e-06
SIGAC7_AAAGGTAGTAAGACCG-1	Erythroidel_rna_scrnaseq_training_	unassignedliver_citeseq_rna_	3.91083e-15	1.43386e-13	2.56592e-14	3.75224e-14	3.38816e-14	1.30431e-13	1.99419e-06	4.21145e-09	5.25455e-14	2.92706e-14	0.999998	1.29573e-15	3.04881e-13	3.85511e-18	2.54966e-12	6.86227e-11	2.53384e-15	6.89318e-15	9.44823e-13	4.42749e-11	3.87233e-10	5.08429e-12	5.27002e-14	1.7824e-11	1.71405e-14	3.51121e-13	1.32453e-14	9.65424e-15	6.95384e-13	2.93737e-13	1.03551e-11	5.02409e-13	3.45421e-13	4.90653e-12	1.33615e-13	1.58397e-15	1.45953e-10
SIGAC7_AAAGGTAGTAAGGCTG-1	Erythroidel_rna_scrnaseq_training_	unassignedliver_citeseq_rna_	8.29067e-11	3.71962e-10	4.45413e-10	3.56438e-09	1.35808e-10	2.39217e-09	0.000746292	1.25032e-05	5.17597e-08	6.23221e-10	0.999238	7.92607e-11	4.64188e-09	2.26369e-11	4.88912e-10	2.69396e-08	1.39582e-09	3.72905e-10	1.78392e-09	1.24007e-06	1.41793e-06	3.76695e-08	6.48162e-10	2.34596e-08	7.21286e-10	4.49418e-10	8.39107e-10	1.03605e-10	2.91601e-09	1.2556e-09	6.48647e-09	2.3189e-09	3.09381e-09	7.3821e-09	2.98968e-10	8.02768e-11	4.22958e-07
SIGAC7_AAAGGTAGTAGCACGA-1	Erythroidel_rna_scrnaseq_training_	unassignedliver_citeseq_rna_	1.27646e-06	3.87534e-07	4.55622e-08	1.59571e-07	2.14616e-06	1.03627e-07	0.221508	0.00535822	1.19153e-05	2.86685e-05	0.772495	5.68772e-07	3.65478e-08	2.56841e-07	9.35426e-08	2.3592e-07	9.16525e-07	2.35922e-08	2.86147e-06	0.000457552	5.92412e-05	2.92403e-08	1.52429e-06	3.23948e-05	1.32498e-06	1.20623e-06	3.5615e-08	7.81316e-07	3.70145e-06	1.55195e-06	3.27683e-07	4.47776e-06	8.81197e-08	9.70571e-08	6.44092e-07	4.72832e-06	1.89964e-05
SIGAC7_AAAGGTATCGTGGCGT-1	Erythroidel_rna_scrnaseq_training_	unassignedliver_citeseq_rna_	3.84822e-15	1.06978e-12	1.39645e-13	2.16378e-13	4.95422e-13	5.93109e-12	4.76832e-06	2.7229e-08	7.12769e-13	7.05259e-15	0.999995	3.43942e-14	2.64512e-12	3.25531e-17	3.94977e-11	1.01966e-08	1.65271e-14	3.06224e-14	3.15662e-12	1.62447e-11	2.1105e-09	8.17323e-11	1.37319e-12	2.14098e-11	7.91314e-14	5.96819e-13	8.83639e-14	3.64941e-14	2.74305e-11	7.85173e-13	4.66122e-11	3.08101e-12	1.65673e-11	6.62893e-12	1.54028e-12	1.66927e-14	4.25364e-10
SIGAC7_AAAGGTATCTCCACTG-1	ELPel_rna_scrnaseq_training_	unassignedliver_citeseq_rna_	3.70642e-10	3.20544e-08	7.38926e-08	2.18606e-09	0.976012	0.00815331	1.557e-10	3.89577e-11	3.10732e-10	3.82586e-09	1.76038e-15	8.98462e-09	1.68216e-09	7.46249e-08	0.000271338	0.000719846	2.2848e-12	6.28885e-10	1.96292e-06	7.00466e-13	1.03753e-11	3.72056e-05	2.30346e-08	2.93183e-09	4.26167e-08	1.15397e-09	5.12387e-08	0.000288124	8.27467e-05	1.36804e-06	7.79691e-05	0.00142316	0.0104699	0.00244919	8.20782e-08	1.22094e-08	1.18168e-05
SIGAC7_AAAGTCCAGAATTGTG-1	Immature_B_cellel_rna_scrnaseq_training_	unassignedliver_citeseq_rna_	4.07186e-10	9.17593e-07	1.0157e-05	9.37035e-07	0.0306521	0.146992	1.95131e-12	1.33527e-08	1.86708e-10	6.15424e-09	1.11465e-14	3.33881e-08	4.70468e-09	3.67639e-08	1.78543e-05	0.716325	8.75673e-12	1.12182e-07	1.33204e-05	3.99581e-13	9.33831e-11	0.00167413	3.03698e-10	1.83197e-09	1.41283e-07	4.61237e-09	2.99772e-08	0.000221673	0.00796858	8.35418e-06	5.46236e-05	0.0377249	0.0504241	0.00726511	1.17134e-07	1.14197e-08	0.00064589
SIGAC7_AAAGTCCAGAGCAGTC-1	Erythroidel_rna_scrnaseq_training_	unassignedliver_citeseq_rna_	5.90774e-09	4.17675e-08	4.41168e-08	1.30152e-07	1.23392e-07	1.80082e-07	0.00255459	0.00149232	3.50615e-06	2.53935e-06	0.995916	1.22337e-07	2.249e-09	1.94887e-07	6.75983e-09	2.39876e-08	1.34783e-06	2.86881e-08	1.0574e-07	8.83415e-06	1.02661e-05	1.47298e-08	5.83122e-07	5.40281e-07	1.66853e-07	1.02745e-07	2.33097e-08	2.4616e-06	3.79897e-06	2.0094e-07	2.5363e-07	3.6231e-07	3.91817e-08	3.21283e-08	7.30614e-08	3.87263e-07	9.60602e-07
SIGAC7_AAAGTCCAGTGATAAC-1	Promyelocyteel_rna_scrnaseq_training_	unassignedliver_citeseq_rna_	0.00773662	2.75536e-08	5.84086e-08	9.31831e-08	2.46017e-12	3.60632e-12	0.000151033	4.38871e-07	2.41079e-07	5.10109e-07	5.59598e-10	1.87705e-08	8.49184e-10	1.49234e-09	2.71344e-08	9.88956e-11	1.48257e-09	5.6967e-08	9.33534e-11	6.20903e-11	2.21343e-10	3.13551e-07	0.0010485	5.72748e-07	1.01504e-07	5.74088e-07	1.10313e-11	4.37912e-08	9.61948e-12	4.88108e-06	5.19178e-09	7.99505e-09	4.54408e-09	9.98167e-13	4.51533e-07	0.991055	1.60732e-08
SIGAC7_AAAGTCCCAAATGCTC-1	HSCel_rna_scrnaseq_training_	unassignedliver_citeseq_rna_	4.43357e-05	1.26419e-05	1.22676e-05	1.15548e-06	4.81872e-07	4.72287e-06	1.99667e-07	4.46681e-08	3.11106e-07	3.77635e-08	4.20666e-10	1.07548e-05	0.934458	2.31617e-09	1.54094e-05	4.6238e-07	6.50523e-08	1.24459e-06	0.00014893	4.90742e-07	1.70487e-06	0.0016501	3.16919e-08	0.000425777	0.0631921	2.62194e-07	5.45458e-07	2.14599e-06	1.13813e-08	1.75025e-06	2.1841e-06	1.56664e-07	1.02945e-05	8.20793e-08	5.03284e-07	1.12418e-07	3.68878e-07
SIGAC7_AAAGTCCGTCCCACGA-1	ELPel_rna_scrnaseq_training_	unassignedliver_citeseq_rna_	8.81324e-07	2.05747e-09	6.71017e-10	2.29485e-12	0.954924	1.63565e-07	2.80961e-10	9.89085e-09	2.69877e-12	1.02342e-10	5.8162e-13	2.28099e-11	7.76246e-13	1.34459e-14	5.13613e-06	6.45539e-06	6.13071e-13	1.89399e-12	0.000459517	7.48847e-12	2.95966e-11	3.66283e-07	1.98927e-10	1.82029e-08	1.21949e-06	5.6598e-14	2.17369e-14	0.000102063	0.0383137	0.000794527	9.45208e-06	0.00536902	2.97386e-07	1.82096e-06	1.07459e-05	2.12851e-08	6.2006e-09
SIGAC7_AAAGTCCGTCCTTGTC-1	MEMPel_rna_scrnaseq_training_	unassignedliver_citeseq_rna_	4.37605e-08	1.19621e-11	4.0138e-12	4.27602e-13	3.21283e-14	2.48423e-14	0.000275714	6.63421e-08	7.30401e-11	1.36163e-06	1.33626e-13	2.86447e-12	8.92802e-11	3.13155e-09	3.79575e-13	3.19524e-15	6.48773e-12	1.96597e-13	2.81449e-14	0.961221	0.0385017	3.0712e-13	1.20499e-12	4.24998e-07	2.03759e-09	9.84327e-08	4.80666e-13	1.42709e-12	1.00661e-13	2.81779e-11	4.60319e-11	1.46252e-12	2.2178e-12	1.40084e-13	3.58072e-11	3.54143e-11	2.45344e-12
SIGAC7_AAAGTCCGTGCATTAC-1	Early_Erythroidel_rna_scrnaseq_training_	unassignedliver_citeseq_rna_	1.65076e-05	2.54388e-08	1.70989e-09	4.0136e-09	1.37518e-07	3.03149e-08	0.993584	0.000808945	4.94642e-06	4.83895e-06	0.00407669	2.40401e-08	1.02398e-08	2.36289e-06	1.55044e-10	9.96533e-10	6.71796e-07	2.41538e-09	1.80856e-07	0.00147829	1.1973e-05	4.36197e-08	6.41742e-09	1.84118e-06	5.14019e-06	1.35399e-07	1.14027e-08	9.2152e-08	3.06837e-07	1.46066e-06	8.49839e-09	3.1352e-08	3.64553e-09	8.98491e-09	6.59169e-08	1.55247e-07	9.20492e-07
SIGAC7_AAAGTCCGTGGGTCAA-1	ILC_precursorel_rna_scrnaseq_training_	unassignedliver_citeseq_rna_	6.18043e-13	7.21823e-13	4.08326e-13	4.81647e-15	6.11243e-10	1.6665e-08	1.32213e-17	5.41225e-13	6.24561e-16	1.21801e-17	9.08414e-19	1.0161e-13	3.47762e-12	6.76773e-12	1	1.1575e-15	2.65291e-12	2.38086e-12	5.38475e-12	4.6502e-17	1.93004e-13	3.69929e-12	2.55727e-15	1.61259e-12	2.55421e-11	1.20644e-15	1.02416e-13	2.15689e-09	5.21273e-16	8.42322e-13	2.95817e-11	8.43956e-13	9.37768e-11	7.56341e-09	3.08047e-14	2.31051e-14	2.63112e-13
SIGAC7_AAAGTCCGTTGTTTGG-1	Immature_B_cellel_rna_scrnaseq_training_	unassignedliver_citeseq_rna_	1.993e-09	6.07181e-09	3.39945e-07	1.37479e-08	0.000793894	0.00352731	1.73172e-12	1.37078e-08	1.08721e-11	3.60356e-10	1.59917e-14	1.79312e-09	2.4033e-08	1.23124e-11	1.50172e-05	0.991388	4.68142e-13	1.35175e-08	6.89299e-06	9.55525e-13	3.19724e-11	0.000371891	1.96377e-11	7.24379e-09	3.35927e-07	7.41193e-10	8.761e-11	7.59784e-05	0.00221749	9.89699e-08	2.76971e-05	5.64146e-05	0.00141951	8.25317e-05	5.79318e-09	2.33473e-10	1.68803e-05
SIGAC7_AAAGTCCTCACCTCAC-1	Erythroidel_rna_scrnaseq_training_	unassignedliver_citeseq_rna_	2.72858e-11	1.65035e-10	1.29553e-11	7.80753e-12	6.70966e-09	3.05553e-11	0.000155231	3.63264e-07	4.65992e-10	5.23922e-09	0.999842	2.5463e-11	4.78373e-14	1.89938e-11	6.46544e-12	2.52444e-11	8.74657e-11	1.42652e-13	1.8943e-10	1.84865e-06	1.11302e-07	5.18098e-12	9.95543e-10	3.17755e-09	2.8889e-10	1.30324e-11	4.18555e-12	4.04549e-09	1.45169e-07	3.17123e-08	1.69738e-10	3.45102e-08	1.8434e-11	2.36041e-11	8.61367e-09	1.08163e-10	2.73356e-09
SIGAC7_AAAGTCCTCATACGAC-1	Erythroidel_rna_scrnaseq_training_	unassignedliver_citeseq_rna_	5.12375e-14	8.82431e-11	4.3984e-12	8.89366e-11	7.86556e-11	5.28217e-10	0.000254178	5.93281e-09	2.56061e-08	2.86697e-12	0.999745	1.27851e-12	3.38676e-11	8.92762e-14	1.82033e-09	3.95327e-08	1.97449e-11	2.67198e-12	1.60903e-10	3.99311e-09	3.74419e-07	9.16858e-10	2.45837e-11	4.93099e-10	2.79469e-12	1.3363e-11	4.57099e-12	2.17042e-12	7.14552e-10	1.62385e-11	1.41761e-10	7.28207e-11	6.24525e-10	3.45459e-09	6.26622e-11	9.0341e-13	4.77549e-10
SIGAC7_AAAGTCCTCGAAGCCC-1	Erythroidel_rna_scrnaseq_training_	unassignedliver_citeseq_rna_	5.57208e-16	3.03489e-13	2.3501e-15	5.3419e-16	1.00084e-13	1.87615e-13	7.18955e-07	2.42269e-09	2.53772e-15	4.23722e-15	0.999999	1.66432e-15	2.18679e-15	9.09897e-19	2.29475e-13	6.01569e-12	4.02065e-15	2.17824e-16	2.64967e-14	5.24251e-12	3.62331e-11	3.15121e-13	1.00456e-12	9.40522e-13	6.67729e-15	9.57129e-14	4.25548e-15	1.85453e-13	3.90324e-12	9.28471e-14	8.254e-12	7.76382e-13	5.20889e-14	1.45909e-13	6.86798e-14	2.38521e-15	2.48939e-11
SIGAC7_AAAGTCCTCGGCCCAA-1	Erythroidel_rna_scrnaseq_training_	unassignedliver_citeseq_rna_	1.1662e-12	3.3408e-09	1.7683e-13	1.71193e-14	3.24146e-08	2.9895e-09	8.17933e-05	4.31561e-10	1.43822e-12	9.47486e-13	0.999918	1.78583e-13	2.93735e-16	2.33083e-14	4.34345e-12	2.4018e-10	1.94454e-11	8.03242e-15	3.05474e-11	1.12016e-09	2.20281e-08	2.73027e-10	3.33514e-10	5.68184e-12	1.43689e-10	8.20899e-14	4.72935e-15	4.75213e-10	6.83851e-07	1.40681e-09	6.80509e-11	5.22809e-09	2.22041e-09	4.27095e-10	6.55125e-10	1.42099e-12	3.99964e-11
SIGAC7_AAAGTGAAGGTTGGAC-1	MPP2el_rna_scrnaseq_training_	unassignedliver_citeseq_rna_	0.00618968	9.26516e-07	3.68721e-08	1.40954e-08	3.90718e-06	2.49964e-09	0.000888632	1.18427e-05	1.08331e-05	0.00158759	1.01928e-09	5.27139e-06	4.00274e-05	3.68148e-06	4.13582e-06	1.10218e-09	1.954e-07	1.52712e-08	1.47778e-05	0.03802	0.000430196	1.01787e-07	1.71074e-06	0.933715	0.0188222	3.89919e-06	2.40168e-09	4.31274e-07	2.28945e-08	4.90023e-05	1.29041e-07	8.42585e-06	1.95067e-07	2.58334e-09	9.89407e-05	8.78386e-05	1.34582e-07
SIGAC7_AAAGTGACAAATGAGT-1	Early_Erythroidel_rna_scrnaseq_training_	unassignedliver_citeseq_rna_	2.62117e-05	2.85133e-08	4.32e-10	1.25411e-09	2.13164e-07	5.27678e-09	0.999489	5.66415e-05	2.87574e-07	4.85162e-06	2.81339e-06	1.89492e-08	1.87081e-08	6.82415e-08	5.56239e-09	3.03461e-10	2.08271e-07	1.09885e-09	2.90682e-07	0.000411126	1.67584e-06	3.1234e-09	2.29029e-08	2.22462e-06	3.5347e-06	1.99635e-08	5.33148e-10	1.83889e-08	1.00741e-08	1.35415e-07	9.83687e-09	1.24187e-08	2.60571e-09	9.7194e-09	1.12873e-07	5.35793e-07	1.76524e-08
SIGAC7_AAAGTGACAACTGATC-1	Erythroidel_rna_scrnaseq_training_	unassignedliver_citeseq_rna_	5.51964e-13	7.2741e-12	2.06382e-12	3.62442e-12	1.14283e-12	7.85613e-11	4.61024e-05	4.8302e-07	9.68658e-12	1.12328e-12	0.999953	6.44141e-13	1.78753e-11	1.82027e-15	9.92197e-11	1.14773e-08	4.24747e-12	1.58879e-12	7.45057e-12	1.00948e-08	4.09804e-08	3.85488e-10	1.69738e-11	3.54837e-10	6.83712e-13	2.99641e-11	6.11358e-12	8.6614e-13	2.98316e-11	2.26098e-12	9.2023e-10	2.40082e-11	3.96405e-11	2.43487e-10	2.75644e-12	2.80902e-13	1.25219e-08
SIGAC7_AAAGTGACAAGATGTA-1	Eo_Basophilel_rna_scrnaseq_training_	unassignedliver_citeseq_rna_	6.04701e-11	5.84237e-14	2.30596e-12	2.25964e-13	1.1077e-15	1.6193e-12	6.87231e-06	2.49532e-11	3.93247e-13	0.991324	1.37906e-14	4.40528e-13	3.5588e-13	8.50031e-11	6.31996e-14	7.17762e-16	6.31511e-11	8.62702e-14	2.003e-15	1.12887e-05	1.73471e-10	3.60298e-14	2.00838e-12	3.2171e-09	2.12073e-11	0.00865751	1.27055e-12	1.31929e-11	1.36161e-17	1.40792e-12	5.40838e-07	3.78465e-14	8.71177e-12	4.0069e-14	2.88173e-12	4.62793e-12	9.95197e-14
SIGAC7_AAAGTGACACAAGTTC-1	Erythroidel_rna_scrnaseq_training_	unassignedliver_citeseq_rna_	4.24127e-11	2.26869e-08	6.32527e-09	7.66385e-08	4.64262e-10	2.31419e-07	0.000951905	6.89233e-06	8.94704e-07	2.29132e-08	0.998973	9.43614e-10	9.19987e-09	1.67631e-08	2.516e-09	2.87054e-07	8.09847e-08	6.2109e-09	5.40839e-10	4.75402e-06	5.90127e-05	4.67228e-08	1.91868e-08	2.75075e-08	6.15383e-10	7.53408e-08	8.68506e-08	2.95206e-09	7.11893e-08	1.45626e-09	1.87088e-08	2.06808e-08	8.20686e-08	2.7046e-07	3.85635e-10	4.06517e-10	1.51863e-06
SIGAC7_AAAGTGACAGGGATAC-1	Erythroidel_rna_scrnaseq_training_	unassignedliver_citeseq_rna_	7.10375e-09	7.10415e-07	3.5392e-07	4.28946e-06	3.90536e-08	1.24028e-06	0.0201899	0.00169214	2.29688e-06	7.60097e-08	0.978052	1.48788e-08	5.25202e-08	2.59547e-08	5.37149e-08	1.37126e-06	8.59128e-07	1.96221e-07	1.28952e-08	8.05609e-06	2.86662e-05	5.42913e-06	1.15733e-07	1.85922e-07	1.76285e-07	1.16601e-06	4.7996e-08	3.17563e-08	1.42735e-07	6.1997e-08	4.03322e-07	2.17524e-07	1.00964e-06	7.8363e-07	1.79505e-08	2.35972e-07	7.5459e-06
SIGAC7_AAAGTGACATCCTTCG-1	Early_Erythroidel_rna_scrnaseq_training_	unassignedliver_citeseq_rna_	0.000200535	7.68425e-08	2.6417e-09	3.05322e-11	6.35927e-11	1.57602e-09	0.941287	1.6775e-05	1.32795e-10	0.0482183	2.2806e-08	1.50638e-07	2.85425e-06	2.8506e-10	2.30712e-09	2.0953e-12	4.24335e-09	1.75992e-09	1.05742e-08	0.00307487	2.36328e-07	4.89828e-08	3.46356e-09	0.000548005	3.20551e-05	0.0066151	1.13169e-10	1.33155e-07	4.7836e-13	1.13785e-07	2.60748e-06	9.41098e-10	3.6278e-09	1.26192e-10	2.88688e-07	4.00805e-07	3.59695e-08
SIGAC7_AAAGTGAGTAGCTAAA-1	MPPel_rna_scrnaseq_training_	unassignedliver_citeseq_rna_	0.0246806	7.62113e-07	3.07233e-07	1.67796e-07	1.06207e-06	3.45059e-07	0.000362396	7.28537e-07	4.82815e-06	0.000445633	3.73269e-10	7.03547e-07	0.0929298	4.91891e-07	8.62489e-07	1.51894e-07	1.58898e-08	1.1603e-07	0.000449377	0.00352682	1.41497e-05	0.00797163	1.90654e-07	0.40045	0.469114	6.70007e-06	6.26855e-08	1.85032e-07	1.27303e-08	2.15303e-06	2.66716e-05	3.2748e-08	5.09962e-06	1.38954e-08	1.54693e-06	2.0182e-06	5.30559e-07
SIGAC7_AAAGTGAGTATCCTCC-1	Early_Erythroidel_rna_scrnaseq_training_	unassignedliver_citeseq_rna_	1.67103e-05	1.8188e-06	9.52141e-07	7.14463e-06	2.76959e-05	2.59379e-06	0.556191	0.0422971	0.00138493	0.000489908	0.374301	1.10882e-06	1.29601e-08	0.00106571	1.604e-07	2.30257e-07	0.000351173	2.59163e-07	1.91358e-06	0.0218638	0.00151585	1.32899e-07	1.32229e-05	1.54673e-05	3.75434e-05	2.8711e-06	2.28893e-07	1.1371e-05	0.000214822	5.74049e-05	1.57073e-06	2.48546e-05	6.788e-07	2.21612e-06	1.57877e-05	7.20613e-05	8.21997e-06
SIGAC7_AAAGTGATCGCCAGTG-1	Erythroidel_rna_scrnaseq_training_	unassignedliver_citeseq_rna_	4.01947e-12	3.5435e-09	2.18022e-11	5.49625e-12	2.71363e-09	1.15884e-09	0.000127154	1.21884e-06	4.89452e-11	1.20369e-09	0.999872	1.97145e-11	1.45101e-13	1.41584e-10	1.19219e-09	1.45439e-09	2.07898e-11	2.00729e-12	1.38312e-09	7.42449e-10	1.05955e-08	2.64734e-11	7.09741e-10	1.9955e-10	3.53954e-10	1.024e-08	1.61418e-13	1.84274e-09	3.76461e-08	1.02867e-09	7.26906e-11	1.42188e-09	2.91366e-09	4.03887e-10	7.07912e-10	1.8481e-10	8.41687e-10
SIGAC7_AAAGTGATCGTTACCC-1	ILC_precursorel_rna_scrnaseq_training_	unassignedliver_citeseq_rna_	7.09355e-08	0.00117681	2.48461e-06	6.49743e-07	0.00149991	0.111311	8.23344e-10	3.18071e-07	0.000652424	1.14019e-07	3.02673e-12	0.0010866	0.00102809	2.7275e-05	0.827008	0.000218187	8.72101e-07	4.21431e-06	2.7929e-05	2.26025e-12	9.35226e-10	0.00081681	9.98601e-07	7.41888e-05	2.02601e-05	0.000763127	1.20247e-05	0.0473324	3.63536e-05	3.63977e-07	0.00377817	1.12774e-05	8.30855e-05	0.00301547	1.90578e-07	8.84925e-06	5.74734e-07
SIGAC7_AAAGTGATCTTGTGCC-1	Erythroidel_rna_scrnaseq_training_	unassignedliver_citeseq_rna_	6.21917e-12	1.1919e-10	2.49054e-12	2.71632e-12	2.83235e-09	4.66311e-11	0.000277424	1.88088e-07	4.80048e-11	1.4183e-09	0.999722	7.53732e-12	7.001e-15	1.23538e-12	3.27819e-12	1.58362e-11	8.57085e-11	5.6741e-14	3.22466e-11	2.82157e-07	4.45867e-08	1.55874e-12	1.87712e-10	4.4867e-10	5.35203e-11	1.72261e-11	3.35582e-12	2.29439e-09	4.70601e-08	1.54611e-09	5.97547e-11	4.53933e-09	6.78308e-12	2.25651e-11	6.19464e-10	2.28378e-11	3.47273e-10
SIGAC7_AAATGGAAGAATAGTC-1	Erythroidel_rna_scrnaseq_training_	unassignedliver_citeseq_rna_	1.91539e-11	1.71077e-10	2.11888e-11	1.30789e-10	2.28658e-12	1.30341e-09	2.93256e-06	1.38681e-05	8.33824e-11	4.49246e-12	0.999983	4.84181e-11	5.3416e-10	1.98564e-14	7.97482e-11	5.62399e-09	3.55315e-10	1.80732e-10	2.71927e-11	1.43423e-09	2.72984e-08	1.30875e-08	7.9738e-11	3.12976e-09	5.79579e-11	2.92677e-09	1.17396e-10	3.8661e-11	8.0879e-11	1.15852e-11	2.83683e-09	1.28827e-11	1.59369e-10	1.0148e-09	6.92038e-12	1.00875e-11	2.60421e-08
SIGAC7_AAATGGAAGATGACCG-1	Early_Erythroidel_rna_scrnaseq_training_	unassignedliver_citeseq_rna_	8.74986e-05	7.27972e-08	3.06097e-08	7.83763e-08	1.42037e-06	1.04928e-07	0.998096	0.000532682	1.56816e-07	2.19624e-05	0.000733262	3.3167e-07	2.96589e-07	6.26421e-06	2.3323e-08	6.23124e-09	0.000109035	2.72029e-06	2.19906e-06	0.000327268	5.57478e-07	8.39395e-08	2.60992e-07	2.65752e-05	3.30171e-05	1.18169e-05	1.56922e-07	2.53217e-06	1.23516e-08	6.8542e-07	1.70507e-08	1.30082e-08	2.19768e-08	2.82456e-07	5.09513e-07	2.67582e-06	1.57169e-07
SIGAC7_AAATGGAAGCAAATGT-1	HSCel_rna_scrnaseq_training_	unassignedliver_citeseq_rna_	0.00144085	8.10065e-05	6.22696e-05	4.18529e-05	1.28724e-05	0.000163178	0.000198807	5.49886e-05	0.00123796	0.00022317	1.17711e-07	3.69226e-05	0.664036	3.29414e-05	4.63188e-05	1.19137e-06	0.000101681	6.71844e-05	0.000978586	0.000122632	3.35524e-05	0.0204109	7.17719e-07	0.0622753	0.247522	0.000155223	3.32879e-05	2.723e-05	2.27008e-07	1.28859e-05	0.00041875	1.8163e-06	7.91044e-05	9.27718e-06	3.57806e-06	5.79054e-05	1.80047e-05
SIGAC7_AAATGGAAGCTGAAAT-1	Hepatocyteel_rna_scrnaseq_training_	unassignedliver_citeseq_rna_	8.59146e-06	3.80967e-06	1.82532e-06	1.38844e-05	2.00135e-06	9.75044e-07	9.21418e-05	0.000612978	2.58936e-07	0.000132882	6.74872e-05	1.27152e-06	2.73024e-09	0.998892	1.10187e-07	9.31854e-07	8.84249e-07	1.28652e-07	6.73127e-07	3.2761e-07	3.41822e-08	4.33179e-07	7.41957e-06	9.11999e-08	1.42999e-06	5.74938e-05	1.90134e-06	7.58757e-07	1.59523e-06	7.89838e-06	9.58503e-07	4.76842e-07	5.53961e-06	4.13757e-07	5.90446e-07	4.84585e-05	3.18233e-05
SIGAC7_AAATGGACACCAACAT-1	Erythroidel_rna_scrnaseq_training_	unassignedliver_citeseq_rna_	7.4037e-10	1.68116e-09	2.96438e-11	2.49902e-11	1.21946e-07	5.16638e-10	0.00108322	3.62655e-06	3.18503e-09	1.4399e-08	0.998909	1.85167e-10	1.31741e-13	1.30042e-10	1.57317e-10	1.7685e-10	4.84703e-09	1.83008e-12	1.67917e-09	3.20758e-06	2.72563e-07	5.25252e-11	6.77505e-09	1.3361e-08	4.14061e-09	5.70916e-11	5.22477e-12	4.40317e-08	2.65425e-07	2.175e-08	6.31255e-10	7.85255e-08	2.25738e-10	3.17852e-10	1.86949e-08	4.02923e-09	3.47494e-09
SIGAC7_AAATGGACATCTCATT-1	Erythroidel_rna_scrnaseq_training_	unassignedliver_citeseq_rna_	2.6131e-07	4.12113e-07	2.12759e-08	1.05581e-07	7.74971e-07	1.11485e-07	0.229441	0.00189937	3.29335e-06	2.02683e-05	0.768242	8.27889e-07	6.13264e-08	2.88948e-08	2.96908e-07	1.16856e-07	4.65093e-07	6.12141e-09	3.43081e-07	0.00030944	2.22841e-05	1.45995e-08	4.48286e-06	4.09635e-05	1.14442e-06	3.32284e-07	8.92752e-08	2.13192e-06	1.01225e-06	4.33111e-07	3.12275e-07	1.19921e-06	3.89201e-08	9.72256e-08	1.05985e-06	1.25253e-06	4.02402e-06
SIGAC7_AAATGGAGTAGCGAGT-1	Erythroidel_rna_scrnaseq_training_	unassignedliver_citeseq_rna_	1.46249e-11	1.32929e-08	1.4011e-10	1.70046e-11	5.93324e-12	2.0452e-09	0.000149786	8.79817e-06	9.10729e-11	8.57462e-11	0.999841	5.67298e-11	1.35585e-09	5.26658e-13	8.62164e-10	1.06135e-07	1.02408e-10	2.5696e-10	6.25419e-11	9.26024e-10	2.66726e-08	2.85912e-09	7.75985e-09	1.46678e-08	4.64999e-11	7.09974e-08	1.78071e-11	2.84699e-11	1.47014e-10	6.84154e-11	1.09744e-07	1.30145e-10	5.37529e-09	2.06465e-09	6.72287e-11	7.69483e-11	4.43256e-07
SIGAC7_AAATGGAGTATAGGAT-1	Erythroidel_rna_scrnaseq_training_	unassignedliver_citeseq_rna_	6.77467e-14	1.39856e-12	1.15898e-12	1.03203e-11	3.50343e-12	1.05586e-10	6.4595e-06	6.01052e-07	1.44126e-11	1.62069e-12	0.999993	2.02442e-13	1.97709e-12	4.85709e-14	3.49894e-11	1.68481e-09	1.04652e-11	1.37767e-12	3.44142e-12	8.8235e-10	3.46179e-09	1.05258e-10	3.91681e-12	2.9204e-11	7.83003e-13	9.99105e-12	6.31671e-12	1.90015e-12	2.05905e-11	1.6532e-12	1.42785e-10	3.51303e-12	6.91708e-11	2.48995e-10	3.23536e-12	3.67377e-13	2.88672e-09
SIGAC7_AAATGGAGTTTAGAGA-1	Erythroidel_rna_scrnaseq_training_	unassignedliver_citeseq_rna_	6.08704e-12	8.29373e-11	1.26761e-11	2.67748e-10	1.17996e-10	3.2424e-10	0.00703432	1.53906e-06	3.21e-10	2.16685e-10	0.992964	1.92034e-12	1.11037e-10	5.48841e-12	2.44263e-10	5.25514e-09	6.11189e-11	1.27847e-11	9.34165e-10	4.62341e-08	5.36149e-08	1.21082e-09	1.46171e-11	5.3362e-10	4.22305e-11	2.38144e-10	8.08441e-11	4.34666e-12	2.70245e-10	3.78788e-11	9.30451e-11	1.27553e-10	3.5162e-10	7.80091e-09	8.14253e-12	5.49656e-12	1.85153e-08
SIGAC7_AAATGGATCATGTCTT-1	Early_Erythroidel_rna_scrnaseq_training_	unassignedliver_citeseq_rna_	6.02146e-06	6.44138e-08	1.51266e-09	2.90798e-10	1.0145e-09	4.89513e-08	0.988952	3.54653e-05	5.45865e-08	0.00011627	1.10079e-05	2.13007e-07	5.8503e-06	6.704e-10	2.48162e-08	2.16704e-09	9.32253e-09	1.60716e-09	1.30333e-08	0.0105723	4.89723e-05	3.99399e-07	4.80102e-09	0.000224631	4.51446e-06	1.55634e-05	1.57065e-09	7.19776e-08	9.46492e-11	4.90635e-09	5.77721e-06	3.25079e-10	6.05086e-08	9.4396e-09	1.41028e-08	8.1116e-09	6.6934e-08
SIGAC7_AAATGGATCGGCCTTT-1	Early_Erythroidel_rna_scrnaseq_training_	unassignedliver_citeseq_rna_	0.000237479	1.61357e-05	5.86497e-07	1.66024e-07	5.10244e-07	9.53115e-06	0.901592	0.0111755	8.13604e-06	0.000273049	0.0343521	3.48165e-06	0.000111934	3.22785e-06	1.44704e-06	1.33715e-06	1.53044e-05	9.35816e-07	3.86384e-06	0.046347	0.000737504	5.31877e-05	1.14913e-06	0.00443315	0.000242971	0.000100445	8.52501e-07	5.00534e-06	1.81551e-07	3.27375e-06	7.96772e-05	7.09217e-07	3.93898e-06	2.16046e-06	3.52457e-06	2.71617e-06	0.000176029
SIGAC7_AAATGGATCGTCTCAC-1	Early_Erythroidel_rna_scrnaseq_training_	unassignedliver_citeseq_rna_	1.05797e-07	4.72111e-06	6.59186e-09	1.94877e-08	4.11525e-07	7.93535e-08	0.868868	0.00177112	8.32819e-07	2.14415e-05	0.129267	4.61334e-06	5.40913e-09	4.2845e-09	1.46548e-07	9.13274e-08	3.35148e-08	1.40914e-09	2.64947e-08	2.34618e-05	6.05914e-07	3.30917e-09	1.11373e-06	2.36308e-05	1.39422e-07	6.5318e-06	5.49943e-09	5.78196e-07	1.26456e-08	1.90918e-08	4.60966e-08	1.74433e-07	5.02433e-08	2.91116e-08	1.90612e-07	2.74127e-06	1.92739e-06
SIGAC7_AAATGGATCTCTAAGG-1	Erythroidel_rna_scrnaseq_training_	unassignedliver_citeseq_rna_	8.38666e-10	2.49169e-08	6.80333e-09	7.35394e-08	2.94788e-09	9.77407e-08	0.00148007	0.00260679	1.68743e-07	8.93074e-09	0.995907	5.63924e-10	3.98868e-09	1.7562e-10	1.58377e-08	3.02022e-08	5.5636e-07	1.39795e-08	6.94201e-10	1.79541e-06	1.89969e-06	1.21966e-07	5.68319e-09	8.53637e-08	2.02707e-08	1.98812e-07	1.26289e-09	2.02187e-08	3.53564e-09	4.35059e-10	1.85362e-07	2.0892e-09	1.87097e-08	1.20674e-07	5.11434e-10	1.84987e-08	6.26771e-07
SIGAC7_AAATGGATCTGTCAGA-1	Erythroidel_rna_scrnaseq_training_	unassignedliver_citeseq_rna_	2.87853e-14	1.82987e-12	1.23001e-11	2.80151e-11	6.85113e-12	2.70139e-10	5.41282e-06	9.38451e-09	1.86748e-10	5.12746e-12	0.999995	1.08185e-12	5.18711e-12	1.2684e-13	1.78978e-11	1.39253e-08	8.44177e-13	8.84291e-13	4.95103e-12	2.90777e-10	7.04637e-09	2.40767e-10	3.82273e-10	8.94663e-11	8.06955e-13	1.84024e-11	3.97962e-11	6.87927e-12	5.96732e-10	5.93613e-11	7.68448e-10	2.6994e-11	2.91357e-10	1.82591e-11	2.20996e-10	1.90822e-12	3.35122e-09
SIGAC7_AACAAAGAGCACCCAC-1	Erythroidel_rna_scrnaseq_training_	unassignedliver_citeseq_rna_	2.09087e-14	1.55183e-09	1.88618e-10	3.69928e-10	7.92258e-11	4.2967e-09	0.000122837	1.55437e-09	7.29801e-10	4.69368e-10	0.999877	1.26135e-11	2.06399e-11	3.68615e-11	2.31986e-10	2.05254e-08	1.01016e-12	4.84779e-12	7.10013e-11	3.96073e-09	2.4599e-08	4.88943e-10	1.65669e-09	3.7327e-10	6.00944e-12	9.32554e-11	1.21429e-10	6.58655e-11	4.99396e-09	1.70773e-10	9.79397e-10	3.04209e-09	5.50808e-09	1.52704e-09	4.57258e-10	3.73293e-12	1.32476e-08
SIGAC7_AACAAAGAGTCCCTAA-1	MOPel_rna_scrnaseq_training_	unassignedliver_citeseq_rna_	2.40926e-08	2.27816e-11	0.000590054	0.0183954	1.85465e-10	5.24219e-12	1.6909e-08	1.08212e-07	5.96871e-13	2.37943e-11	0.000128238	2.80724e-08	7.4506e-08	8.97231e-12	1.09145e-07	2.56453e-11	0.0184482	0.00292719	8.2289e-13	1.15626e-12	8.18545e-12	2.07393e-08	0.607156	8.39307e-10	9.10137e-08	9.94857e-11	0.330979	1.8133e-05	2.84082e-13	8.66509e-05	7.94709e-11	1.32767e-10	1.29597e-10	1.89722e-08	0.0197981	0.00147274	2.00233e-08
SIGAC7_AACAAAGAGTTAACGA-1	MEMPel_rna_scrnaseq_training_	unassignedliver_citeseq_rna_	5.66863e-09	7.16254e-12	1.8344e-12	5.81868e-14	1.83788e-14	1.60956e-14	0.000892987	1.35762e-08	4.04907e-12	4.63192e-06	5.08346e-12	8.56376e-12	1.75138e-09	2.53495e-12	8.74261e-13	2.27838e-14	5.84965e-13	3.61647e-14	2.20083e-13	0.986659	0.0124425	2.47854e-13	4.08906e-13	1.81359e-07	1.44026e-09	5.44916e-07	4.04992e-13	1.50709e-11	5.30935e-13	2.70801e-11	2.47553e-10	2.84625e-13	6.58475e-12	1.53086e-13	2.08391e-11	3.73773e-13	3.61216e-12
SIGAC7_AACAAAGCAGTTAGGG-1	CMPel_rna_scrnaseq_training_	unassignedliver_citeseq_rna_	0.920598	1.30636e-08	1.61504e-07	4.08417e-07	1.37823e-06	1.25667e-07	0.00777318	1.16821e-05	3.30401e-05	0.00664184	5.03661e-10	1.84189e-07	8.41189e-05	0.000109135	1.03198e-07	1.24602e-08	3.47942e-06	2.68572e-06	3.1268e-05	0.00482393	5.22279e-05	0.000920228	2.25283e-06	0.0342872	0.0227403	7.52107e-05	7.68471e-09	4.91508e-07	1.0063e-08	1.09075e-05	3.98383e-06	2.83124e-07	0.000103975	7.17364e-09	1.24877e-06	0.00168671	5.67238e-07
SIGAC7_AACAAAGGTAAGGTCG-1	NKel_rna_scrnaseq_training_	unassignedliver_citeseq_rna_	9.42527e-06	4.29062e-07	0.000440403	1.56657e-05	0.00100885	0.00483556	1.62563e-07	4.09228e-06	8.57283e-06	1.0896e-06	3.83564e-08	1.20639e-07	2.19496e-05	5.43357e-07	0.000176216	3.38796e-10	1.17382e-07	2.68934e-06	0.000323818	1.50489e-08	4.73613e-09	0.000735248	2.606e-06	8.91063e-07	0.00194941	1.01469e-07	6.11742e-05	0.988993	6.32655e-09	0.000145081	0.000790006	4.38867e-05	0.000172048	0.000105641	1.46262e-05	5.40418e-05	8.21253e-05
SIGAC7_AACAAAGGTCGAGATG-1	Erythroidel_rna_scrnaseq_training_	unassignedliver_citeseq_rna_	4.24467e-09	5.28417e-09	5.97731e-10	5.1348e-10	1.008e-07	4.75116e-09	0.0704997	3.23154e-05	9.42459e-09	5.59918e-08	0.929463	3.11097e-09	1.56742e-10	6.86191e-10	1.20978e-09	9.67885e-09	3.55432e-10	1.70035e-10	4.13985e-08	1.80479e-07	7.89968e-07	4.43319e-10	6.30036e-07	5.31654e-08	2.11489e-08	6.86759e-09	3.96907e-11	1.67453e-08	1.67138e-06	4.17852e-07	2.43829e-09	7.34838e-08	3.79747e-09	8.02991e-10	5.35708e-07	1.8251e-07	7.93017e-08
SIGAC7_AACAAAGGTTCAAGTC-1	MPPel_rna_scrnaseq_training_	unassignedliver_citeseq_rna_	0.00135881	5.38415e-06	7.16733e-07	4.44929e-07	0.000343274	1.73176e-05	8.89626e-05	5.78439e-07	2.78274e-05	2.74728e-06	1.70344e-07	8.2671e-05	0.284709	1.29433e-06	9.07086e-05	3.90789e-07	7.94212e-08	1.13176e-07	0.0377022	2.89825e-06	1.7337e-07	0.00170809	6.45148e-06	0.0848625	0.588785	3.67084e-08	1.34606e-06	1.33521e-05	3.57905e-07	3.99264e-05	6.14898e-07	1.15434e-05	1.06462e-05	1.68152e-07	0.000109986	1.38825e-05	8.51036e-07
SIGAC7_AACAAAGTCATGCATG-1	Erythroidel_rna_scrnaseq_training_	unassignedliver_citeseq_rna_	1.20383e-10	9.45307e-09	1.48845e-09	4.33787e-09	1.61315e-09	9.92111e-08	0.00014372	4.07291e-05	7.78096e-09	1.04507e-09	0.999814	4.92212e-10	3.72949e-09	6.6159e-11	3.33182e-09	1.36585e-07	3.47226e-09	1.91071e-09	3.45278e-09	1.89506e-08	6.90108e-08	2.12618e-07	3.48367e-09	2.77788e-08	3.40704e-09	2.56203e-08	8.24167e-10	1.33919e-09	5.79474e-09	7.60783e-10	3.42569e-08	4.55245e-09	1.51936e-08	3.41481e-08	2.67045e-10	6.66529e-10	8.74257e-07
SIGAC7_AACAAAGTCGCTACGG-1	Erythroidel_rna_scrnaseq_training_	unassignedliver_citeseq_rna_	3.15552e-08	4.33978e-07	2.70555e-08	1.08732e-07	4.07395e-09	2.09389e-07	0.0080829	0.00186019	8.50382e-08	4.37578e-08	0.990041	7.22613e-09	3.67551e-08	1.25157e-09	9.46116e-09	1.84675e-07	3.40533e-07	4.98965e-08	1.32817e-08	6.52353e-06	1.38675e-06	1.28322e-06	8.37186e-09	7.52909e-07	1.68992e-07	1.17602e-06	3.3671e-09	2.73074e-08	9.48054e-09	5.91221e-09	8.81509e-08	1.20672e-08	2.86081e-08	1.48864e-07	3.76718e-09	2.60447e-08	2.6086e-06
SIGAC7_AACAACCCAATACGAA-1	Erythroidel_rna_scrnaseq_training_	unassignedliver_citeseq_rna_	4.4547e-17	1.2124e-13	3.76102e-14	9.48893e-14	4.42582e-14	2.81417e-12	9.96174e-07	3.82223e-11	1.13609e-12	2.57005e-14	0.999999	1.40966e-15	6.98586e-13	8.32863e-18	8.85068e-13	1.02212e-09	3.92136e-15	3.05818e-15	7.39609e-14	5.48351e-11	1.82562e-09	1.79136e-11	3.33243e-13	9.06979e-12	2.30938e-15	1.1339e-14	2.34476e-13	8.76006e-15	2.07854e-12	3.36236e-14	1.7338e-10	5.46787e-13	6.87992e-12	8.21177e-12	2.24176e-13	3.98408e-16	5.61921e-11
SIGAC7_AACAACCCAATGTCAC-1	Erythroidel_rna_scrnaseq_training_	unassignedliver_citeseq_rna_	1.13667e-08	4.0427e-08	1.65631e-10	2.01353e-10	5.79416e-07	3.4746e-09	0.0367491	6.01119e-05	1.65596e-08	1.57836e-07	0.963148	2.02437e-09	5.49181e-12	4.26541e-10	1.48375e-09	1.23188e-09	9.60334e-09	4.76562e-12	3.67458e-09	3.76858e-05	1.54144e-06	5.48113e-10	5.22774e-08	3.42032e-07	8.65184e-08	6.02938e-10	4.95951e-11	2.36214e-07	6.99081e-07	1.14818e-07	2.99586e-09	4.29259e-07	2.61008e-09	1.27267e-09	3.76188e-07	4.68883e-08	4.2794e-08
SIGAC7_AACAACCCAGTGTGGA-1	MEMPel_rna_scrnaseq_training_	unassignedliver_citeseq_rna_	4.85521e-06	5.61682e-08	8.8482e-07	8.52291e-08	4.64694e-09	1.49322e-09	4.75961e-05	4.68524e-07	2.26474e-07	0.0216758	4.28473e-11	5.17296e-08	0.000290607	1.05408e-07	2.70076e-06	2.4032e-10	1.10934e-08	5.52614e-09	2.38274e-08	0.691373	0.0859638	7.73913e-09	1.95858e-07	0.199384	0.000586374	0.000655169	1.11271e-08	3.8649e-07	4.01317e-10	9.6971e-07	5.72226e-06	6.26415e-07	2.0714e-07	2.49782e-09	5.36755e-06	1.95544e-07	3.62785e-09
SIGAC7_AACAACCCATCTAGAC-1	HSCel_rna_scrnaseq_training_	unassignedliver_citeseq_rna_	0.00170105	3.86061e-05	3.11836e-06	1.24105e-06	6.82514e-06	4.32092e-06	3.01775e-05	2.83299e-07	1.33283e-05	1.09423e-06	1.69036e-10	3.4113e-05	0.616793	5.86254e-06	4.87138e-06	5.50603e-08	5.15202e-08	1.11008e-06	0.00194145	7.25191e-06	2.19252e-06	0.0044045	1.06538e-06	0.0213024	0.353641	1.72925e-07	1.05438e-06	9.48914e-07	2.47273e-08	3.29208e-05	2.18562e-07	4.47973e-06	6.76644e-06	4.17987e-08	7.15847e-06	7.4074e-06	2.94237e-07
SIGAC7_AACAACCCATGATGCT-1	Kupffer_cell_1el_rna_scrnaseq_training_	unassignedliver_citeseq_rna_	1.47248e-08	6.09048e-15	2.07583e-09	1.50742e-08	2.02088e-07	1.89495e-10	3.89865e-14	1.35938e-14	3.71155e-13	8.59837e-14	7.41821e-14	8.01958e-10	1.05481e-06	8.50466e-11	3.96449e-08	8.95484e-08	0.983973	0.0160167	1.58674e-06	1.01466e-12	1.2931e-11	4.61594e-08	5.58693e-09	1.05375e-09	2.39489e-07	4.19347e-12	5.08835e-06	1.52785e-06	1.47534e-09	2.53895e-11	1.67258e-10	1.13342e-11	5.68889e-10	2.04372e-09	2.44428e-10	8.73976e-10	2.51758e-14
SIGAC7_AACAACCGTATGCAAA-1	Embryonic_Erythroidel_rna_scrnaseq_training_	unassignedliver_citeseq_rna_	4.75774e-05	3.5897e-06	7.68852e-05	0.00188537	2.27946e-06	9.63022e-05	0.148155	0.406849	0.268004	0.000416953	0.0281929	0.000447853	0.000203955	0.110537	4.30648e-06	2.457e-06	0.0282415	0.000856675	1.8409e-05	0.00179494	0.000395605	0.000157656	2.44936e-06	7.30865e-05	0.000494672	0.00227025	7.724e-05	7.27734e-05	1.65286e-06	1.60519e-05	2.34131e-06	2.38377e-06	6.18577e-06	2.21741e-05	1.80062e-06	0.000367775	0.000199233
SIGAC7_AACAACCGTCGGCCTA-1	Erythroidel_rna_scrnaseq_training_	unassignedliver_citeseq_rna_	1.88593e-07	1.8042e-07	6.57179e-08	2.52703e-07	4.25189e-06	8.4788e-08	0.00665696	0.00347153	4.67143e-05	1.04771e-05	0.989686	1.07373e-06	7.34162e-09	1.84871e-06	2.03288e-07	7.07562e-08	8.48658e-07	5.11759e-08	8.76705e-06	1.90317e-05	7.25051e-06	1.7546e-08	8.15389e-06	8.8254e-06	6.18709e-07	4.17903e-07	1.08722e-08	1.24974e-06	1.07198e-05	6.65727e-06	1.76144e-07	1.18189e-05	7.08149e-08	1.17293e-07	2.91263e-06	2.37332e-05	8.11203e-06
SIGAC7_AACAACCGTTTGTTGG-1	Early_Erythroidel_rna_scrnaseq_training_	unassignedliver_citeseq_rna_	1.55205e-05	2.76143e-07	1.27963e-08	3.76679e-08	7.84503e-07	6.69934e-08	0.942139	0.00788453	6.58951e-06	1.09836e-05	0.049452	2.73099e-07	4.28203e-08	1.81374e-06	1.00929e-08	1.4392e-08	1.77015e-06	1.65229e-08	7.36795e-07	0.000438066	1.38902e-05	4.06643e-08	3.88263e-07	1.00105e-05	8.18192e-06	5.14377e-07	2.47285e-08	5.74768e-07	8.27939e-07	3.48575e-06	4.47683e-08	2.79217e-07	1.77509e-08	4.61525e-08	8.05085e-07	4.11832e-06	4.72753e-06
SIGAC7_AACAACCTCACTTATC-1	Early_Erythroidel_rna_scrnaseq_training_	unassignedliver_citeseq_rna_	8.65135e-07	3.08149e-07	6.81488e-09	2.29177e-08	1.29586e-06	2.11591e-08	0.903115	0.00172927	7.7776e-07	1.63959e-05	0.0945356	1.48897e-06	6.76311e-08	1.76475e-08	5.03804e-07	3.70011e-08	4.44539e-08	1.37786e-09	3.13635e-07	0.000476301	2.06165e-05	5.3288e-09	4.71137e-06	8.35026e-05	1.50879e-06	3.29277e-07	9.56535e-09	6.27747e-07	4.15556e-07	6.0054e-07	7.6704e-08	1.10752e-06	4.66792e-08	2.8922e-08	3.58415e-06	2.70579e-06	2.31095e-06
SIGAC7_AACAACCTCCGTCACT-1	Early_Erythroidel_rna_scrnaseq_training_	unassignedliver_citeseq_rna_	0.000236606	5.89349e-08	3.60726e-10	8.09189e-10	4.00376e-08	2.08581e-10	0.995288	0.00022653	1.25318e-07	1.07399e-05	1.52122e-05	8.21177e-07	4.32664e-08	2.58726e-09	1.62589e-09	7.25685e-11	2.79841e-08	2.23803e-09	2.86274e-07	0.00410624	7.97756e-07	5.79933e-09	7.74946e-09	0.000104223	4.33185e-06	1.24682e-06	1.20949e-10	1.93172e-08	1.80341e-10	1.56235e-07	3.72326e-10	5.27723e-09	1.01594e-09	1.24743e-09	7.23578e-07	3.97375e-06	5.11834e-08
SIGAC7_AACAACCTCCTAAGTG-1	Erythroidel_rna_scrnaseq_training_	unassignedliver_citeseq_rna_	1.5873e-14	1.30738e-11	2.5724e-12	4.91721e-12	9.21845e-13	4.3004e-10	2.8774e-07	6.13603e-08	9.32337e-12	8.82887e-13	1	9.65745e-12	6.86701e-12	2.47179e-16	2.5002e-12	2.73517e-09	6.15913e-14	3.96839e-13	1.36326e-13	1.08429e-10	1.96562e-08	1.44779e-10	4.73939e-11	2.17342e-10	3.84044e-13	1.08013e-10	4.5737e-12	2.85832e-12	7.50197e-11	2.64649e-12	1.90562e-09	7.65473e-12	7.36529e-10	4.21939e-11	7.24656e-12	2.8734e-13	1.48025e-07
SIGAC7_AACAACCTCTGCCTCA-1	Early_Erythroidel_rna_scrnaseq_training_	unassignedliver_citeseq_rna_	0.000282065	4.15179e-08	6.63449e-09	2.70752e-09	3.37083e-10	1.01504e-08	0.715454	2.36722e-06	1.11973e-08	0.187833	2.1164e-10	2.09986e-07	2.52366e-06	1.56055e-09	4.30454e-09	3.34265e-10	1.7975e-08	1.13844e-08	5.03743e-10	0.00726101	1.24111e-06	1.62539e-07	1.12275e-07	0.000741016	1.15675e-05	0.0883839	1.58459e-09	1.93433e-08	5.80593e-13	5.51035e-09	2.5452e-05	4.61108e-11	1.32236e-07	1.02026e-09	3.48961e-08	1.14572e-06	1.98221e-08
SIGAC7_AACAACCTCTTGATTC-1	Erythroidel_rna_scrnaseq_training_	unassignedliver_citeseq_rna_	7.76886e-13	3.92487e-09	3.59528e-13	2.39068e-14	2.01295e-08	5.49259e-09	0.000332588	3.63658e-08	6.68314e-12	1.20219e-11	0.999665	1.17027e-12	1.52551e-15	9.41753e-13	7.75554e-11	3.6111e-10	3.01595e-11	2.24614e-14	3.80554e-11	4.791e-10	1.53205e-08	3.67314e-11	1.27104e-09	3.97825e-12	1.7268e-10	6.65927e-12	1.51002e-14	6.16736e-10	2.08134e-06	1.17227e-09	6.65486e-10	1.35139e-08	2.08731e-09	1.65458e-09	5.37053e-11	2.87137e-12	1.06133e-09
SIGAC7_AACAAGAAGACATACA-1	Erythroidel_rna_scrnaseq_training_	unassignedliver_citeseq_rna_	2.47419e-07	1.10927e-07	1.79397e-07	1.25855e-06	1.03187e-06	1.33273e-07	0.0150438	0.0221174	4.39439e-05	1.76424e-05	0.962669	4.93643e-07	1.81822e-08	1.6754e-06	3.77804e-08	1.17075e-07	1.01459e-06	8.22842e-08	7.56732e-07	2.26284e-05	1.40329e-05	1.9704e-08	2.21925e-06	1.12833e-05	9.05046e-07	2.35694e-06	1.1046e-07	1.72349e-06	4.39026e-06	2.38602e-06	3.2713e-07	1.30311e-06	5.88041e-08	4.31721e-08	7.33451e-07	1.55428e-05	2.07567e-05
SIGAC7_AACAAGAAGATACTGA-1	Early_Erythroidel_rna_scrnaseq_training_	unassignedliver_citeseq_rna_	0.000281298	8.73042e-09	1.87866e-08	1.37344e-09	4.44387e-09	2.13025e-10	0.792826	1.9476e-05	2.33804e-07	0.190077	2.05565e-09	1.39151e-08	1.17567e-08	2.96842e-08	3.19133e-10	1.31521e-12	4.05369e-08	1.86911e-09	5.7223e-08	0.0163774	8.6818e-06	5.17064e-09	6.09711e-08	0.000232933	1.4418e-05	8.34449e-05	2.35175e-10	6.06919e-08	3.00403e-11	3.71221e-06	6.17978e-05	1.57446e-08	8.32666e-10	1.19736e-10	3.5954e-07	1.29426e-05	7.68601e-09
SIGAC7_AACAAGAAGCACACCC-1	NKel_rna_scrnaseq_training_	unassignedliver_citeseq_rna_	0.00279493	0.000164939	2.92961e-05	2.80645e-07	0.000640353	0.000276582	1.7264e-06	0.000145738	6.83196e-07	0.000134424	3.10041e-05	1.07506e-06	0.000314115	9.91841e-09	0.000157241	6.98353e-10	2.77084e-07	2.57189e-06	0.00592096	1.18899e-05	5.7922e-07	0.000424247	1.8812e-06	0.0643545	0.0305872	4.36876e-06	7.48938e-07	0.888043	1.25099e-07	0.000897386	1.52283e-05	0.00251119	0.000109431	0.000522203	0.00129665	0.000322478	0.000280483
SIGAC7_AACAAGAAGGTACATA-1	Embryonic_Erythroidel_rna_scrnaseq_training_	unassignedliver_citeseq_rna_	3.34744e-06	3.41386e-07	1.01346e-06	8.32506e-07	1.38366e-07	2.21853e-06	0.12116	0.530155	4.15006e-05	1.92904e-06	0.348172	4.46835e-07	2.05701e-06	2.68393e-05	2.02383e-07	1.76156e-06	4.61661e-06	1.69118e-06	1.06728e-05	6.62755e-05	0.000184437	4.77337e-06	2.6373e-07	5.68763e-06	7.63489e-06	9.2472e-05	1.06222e-07	7.90834e-07	2.19883e-06	1.71899e-06	2.62346e-06	2.5232e-07	3.39771e-07	7.52095e-07	1.46366e-07	3.90073e-06	3.84941e-05
SIGAC7_AACAAGACAAAGGCTG-1	MPP2el_rna_scrnaseq_training_	unassignedliver_citeseq_rna_	0.000718237	2.23326e-06	3.1451e-08	1.77795e-08	3.44283e-08	2.16343e-06	1.60197e-05	0.000185392	1.22305e-06	0.00281665	3.64574e-08	5.37639e-06	0.000377048	8.88309e-05	6.46039e-06	1.32291e-08	4.37723e-07	4.49446e-07	2.80296e-07	0.00160034	1.45133e-05	0.000108748	7.89682e-07	0.990228	0.00271018	0.00106981	3.3978e-08	3.16201e-06	1.37887e-10	5.69678e-09	1.45661e-06	3.6297e-08	7.41341e-06	3.91102e-08	1.78539e-07	3.38444e-05	1.77082e-07
SIGAC7_AACAAGACACCCTATC-1	Erythroidel_rna_scrnaseq_training_	unassignedliver_citeseq_rna_	2.10947e-11	2.38267e-08	2.00516e-09	3.27903e-09	3.38617e-10	1.5649e-07	0.000258249	6.43405e-06	9.02512e-09	4.13101e-08	0.999724	2.33514e-09	3.23847e-09	1.16086e-10	2.88171e-09	5.35529e-07	3.34346e-09	2.06615e-09	5.08802e-10	4.51124e-07	6.56472e-06	1.11139e-08	4.47624e-08	5.47768e-08	4.37074e-10	3.57121e-07	1.12665e-08	6.67036e-09	2.61755e-08	1.9815e-10	9.32475e-08	9.72817e-09	1.32342e-07	4.11033e-08	1.99007e-10	2.43352e-10	2.96738e-06
SIGAC7_AACAAGAGTGTAGTGG-1	Early_Erythroidel_rna_scrnaseq_training_	unassignedliver_citeseq_rna_	0.00141442	2.52097e-06	6.48121e-07	1.55804e-06	2.96413e-07	3.55092e-06	0.953341	0.000142991	0.000363396	0.00317316	2.51845e-07	1.4852e-06	0.00233841	0.000180569	3.11919e-07	4.84219e-08	2.80278e-06	7.15019e-07	2.4563e-06	0.028265	0.000426568	0.000105393	3.94526e-07	0.00788212	0.00224545	6.14946e-05	1.34092e-06	3.84512e-07	1.33425e-08	1.13875e-06	6.6172e-06	3.64652e-07	7.14747e-06	4.96313e-07	7.02346e-07	1.72833e-05	7.46563e-06
SIGAC7_AACAAGATCATGGCCG-1	Early_Erythroidel_rna_scrnaseq_training_	unassignedliver_citeseq_rna_	0.0057052	1.2573e-05	1.32266e-06	1.1155e-05	3.72037e-05	2.76578e-06	0.915375	0.00413795	0.0270376	0.0140531	6.57765e-05	1.44452e-05	3.68452e-05	0.00485843	4.81589e-06	3.85966e-07	0.000144751	3.34551e-06	5.00807e-05	0.0215715	0.000129731	9.61203e-06	3.2444e-05	0.00286382	0.00080781	0.000189428	1.07999e-06	4.56593e-06	2.16483e-06	8.50242e-05	2.21272e-05	3.32339e-05	4.17152e-06	4.6277e-06	1.33107e-05	0.00255987	0.000112988
SIGAC7_AACAAGATCGACGCTG-1	Kupffer_cell_2el_rna_scrnaseq_training_	unassignedliver_citeseq_rna_	8.97759e-12	1.28144e-09	0.0457749	0.192435	7.71525e-11	5.16165e-12	9.39945e-11	6.44857e-12	2.08221e-12	1.7012e-11	8.68302e-09	2.57311e-09	5.85592e-08	1.6e-09	1.5029e-08	2.99892e-09	0.011393	0.488623	9.05132e-14	1.07393e-12	1.11161e-12	4.81292e-11	0.000175852	1.52686e-10	1.89586e-09	1.10631e-09	0.261529	1.69347e-07	1.5355e-14	6.85235e-06	3.63601e-10	1.95867e-09	1.01983e-09	5.56066e-08	6.16912e-05	5.18987e-07	8.73933e-09
SIGAC7_AACACACAGACATGCG-1	Erythroidel_rna_scrnaseq_training_	unassignedliver_citeseq_rna_	6.63054e-14	6.72316e-10	2.91347e-14	1.87228e-14	1.73265e-07	4.3038e-10	3.16203e-05	1.05862e-09	1.16168e-12	3.5028e-11	0.999966	2.85147e-13	5.49231e-17	3.47331e-14	5.99389e-10	4.51408e-11	8.58605e-12	6.54357e-16	1.32465e-11	4.78122e-10	4.15651e-09	2.22703e-12	1.03575e-08	8.59698e-12	7.23508e-11	5.91464e-13	7.21241e-16	1.22427e-09	2.39707e-06	8.7132e-10	1.51881e-10	5.24568e-08	8.5981e-10	3.40202e-10	1.78848e-09	6.17155e-12	1.87341e-11
SIGAC7_AACACACAGATACAGT-1	MKel_rna_scrnaseq_training_	unassignedliver_citeseq_rna_	4.12205e-14	9.07826e-18	5.47774e-17	2.12792e-19	4.41497e-19	2.75538e-21	5.5782e-09	3.9003e-13	1.09746e-17	9.98579e-14	1.76431e-17	2.44677e-17	3.15985e-13	6.81829e-19	1.18136e-18	5.95898e-20	1.19751e-18	5.62839e-20	6.55446e-19	2.90513e-05	0.999971	7.12022e-20	5.99877e-17	2.46294e-12	6.22395e-13	7.84586e-17	2.06733e-19	4.0198e-16	3.98726e-14	1.0225e-13	6.15495e-19	9.68448e-15	5.53054e-16	5.49273e-20	1.18942e-15	1.1205e-17	1.13285e-18
SIGAC7_AACACACAGTCTGGAG-1	Early_Erythroidel_rna_scrnaseq_training_	unassignedliver_citeseq_rna_	0.00223048	4.08197e-08	1.86168e-10	6.53686e-11	3.04295e-08	5.09252e-10	0.959131	9.84196e-07	2.42342e-07	0.000365529	8.66636e-10	1.50646e-09	2.57626e-08	9.63098e-08	5.14081e-11	1.57551e-12	4.66259e-08	6.36676e-11	4.22478e-08	0.0378893	1.55258e-05	7.30238e-08	5.55105e-10	3.34737e-05	0.00033145	9.52508e-08	9.72915e-12	4.74815e-09	1.97063e-09	1.23794e-06	2.84163e-08	1.07873e-08	2.11626e-09	3.11992e-10	3.04167e-08	1.24671e-07	3.0241e-09
SIGAC7_AACACACAGTTGGGAC-1	Early_Erythroidel_rna_scrnaseq_training_	unassignedliver_citeseq_rna_	0.000272012	5.2893e-06	5.73414e-07	2.83609e-06	1.56084e-07	4.33634e-07	0.981495	0.00439856	9.46283e-05	0.00200838	1.4802e-06	8.42815e-06	0.000155659	0.000158938	9.21147e-07	1.03814e-08	3.0069e-06	1.09305e-06	9.56348e-07	0.00894426	0.000152951	1.6468e-06	2.31606e-06	0.00178443	0.000300854	9.66145e-05	5.85485e-07	4.2228e-07	4.17951e-09	1.40523e-06	4.81617e-07	6.01787e-07	7.87134e-07	3.72445e-07	9.06481e-07	8.62191e-05	1.62656e-05
SIGAC7_AACACACCAACAGCTT-1	Erythroidel_rna_scrnaseq_training_	unassignedliver_citeseq_rna_	2.89299e-12	4.39447e-11	1.21268e-11	2.27797e-11	5.23143e-10	7.44227e-12	0.00012729	1.12922e-06	2.84839e-10	2.22701e-09	0.999872	3.58787e-11	4.136e-13	5.84905e-14	6.51012e-10	6.30335e-10	7.26856e-12	1.63413e-13	7.04682e-11	2.06443e-08	1.17834e-08	1.00336e-12	8.92662e-09	1.17229e-08	1.88728e-11	3.02582e-10	8.0233e-13	5.30603e-10	2.77239e-09	3.78598e-10	8.78035e-10	2.25808e-09	5.81775e-12	8.6789e-12	4.82952e-09	6.33204e-10	8.61369e-10
SIGAC7_AACACACCAACCCGCA-1	Erythroidel_rna_scrnaseq_training_	unassignedliver_citeseq_rna_	3.92987e-15	2.30053e-12	5.36085e-13	9.27571e-13	2.07499e-13	6.44943e-11	1.20756e-06	5.15299e-08	3.96949e-13	8.17199e-14	0.999999	1.85324e-13	1.04724e-12	4.71933e-17	3.02352e-12	1.39624e-09	1.4223e-13	1.10611e-13	1.03387e-13	2.51077e-10	4.9164e-09	4.00158e-11	3.24185e-12	2.66533e-11	8.74009e-14	3.55649e-12	1.99976e-12	8.46678e-13	8.55362e-12	1.55047e-13	3.43954e-10	1.18858e-12	7.63196e-12	3.33774e-11	3.3946e-13	1.13589e-14	3.33983e-09
SIGAC7_AACACACCACGTCGTG-1	Early_Erythroidel_rna_scrnaseq_training_	unassignedliver_citeseq_rna_	0.00355958	1.40439e-05	1.18389e-05	2.66176e-05	2.13323e-07	1.13691e-05	0.565947	0.21925	0.00126946	0.0718219	5.35141e-06	1.37297e-05	0.00019633	0.0112456	1.05839e-06	7.78504e-08	0.000896558	0.000149236	2.09488e-06	0.0503242	0.00217215	5.29087e-05	2.6576e-06	0.00395771	0.00144459	0.0665588	1.51663e-06	6.14598e-06	3.15811e-08	2.50503e-06	0.000356002	9.94323e-08	8.28299e-06	3.07826e-06	4.55505e-07	0.000654815	3.19932e-05
SIGAC7_AACACACCAGACCCGT-1	Erythroidel_rna_scrnaseq_training_	unassignedliver_citeseq_rna_	2.23746e-09	1.41634e-08	1.10297e-09	2.87988e-09	4.84782e-07	1.34445e-08	0.00278954	0.000125387	7.14529e-08	9.53391e-07	0.997067	2.05139e-08	1.28394e-10	3.1155e-10	6.78123e-08	1.90271e-08	8.52114e-09	5.67938e-11	1.46571e-08	6.25118e-06	3.5828e-06	4.63902e-10	8.16307e-07	2.29772e-06	3.56746e-08	1.30806e-08	2.36516e-10	8.53485e-07	1.34727e-06	3.72522e-08	4.64058e-08	4.92865e-07	9.37254e-09	4.13384e-09	5.40416e-07	1.97433e-07	6.91071e-08
SIGAC7_AACACACCATACAGAA-1	Early_Erythroidel_rna_scrnaseq_training_	unassignedliver_citeseq_rna_	3.19156e-05	0.000390939	0.00029222	0.00160362	3.14188e-06	0.000342141	0.394321	0.354629	0.0170049	0.000901365	0.195883	6.01429e-05	0.000327473	0.0149147	4.79467e-06	0.00016173	0.000514221	0.000301396	3.26298e-05	0.000964523	0.0115696	0.000363938	4.0546e-05	0.000277944	0.000408017	0.00250028	2.64987e-05	1.25455e-05	6.4831e-05	4.17997e-05	0.000143542	2.44334e-05	0.000140108	8.29841e-05	4.91833e-06	0.000545769	0.00106791
SIGAC7_AACACACCATGAGATA-1	Early_Erythroidel_rna_scrnaseq_training_	unassignedliver_citeseq_rna_	7.86603e-07	1.77748e-07	4.39589e-10	1.08836e-09	2.95153e-06	1.51359e-08	0.926665	0.000103442	4.04229e-07	4.88017e-06	0.0726423	1.20669e-08	2.07964e-10	1.10916e-08	6.48571e-09	1.47893e-09	3.58835e-07	6.62046e-11	1.42444e-07	0.000567101	3.36389e-06	3.64181e-09	5.52365e-08	4.26316e-06	1.32484e-06	4.58822e-09	7.89245e-10	3.849e-07	7.9365e-07	7.33301e-07	1.90501e-08	4.7941e-07	2.50076e-09	1.56873e-08	5.82151e-07	1.35424e-07	3.54336e-08
SIGAC7_AACACACGTCCCACGA-1	Erythroidel_rna_scrnaseq_training_	unassignedliver_citeseq_rna_	6.26364e-11	2.47952e-08	2.48992e-12	2.23042e-13	5.34207e-08	5.20337e-10	0.000264999	1.22158e-08	8.86251e-12	1.01738e-09	0.99973	1.13392e-11	1.64141e-15	7.39815e-12	5.51067e-12	9.8256e-11	4.28911e-11	8.90187e-15	1.50652e-10	5.34207e-07	4.58131e-08	2.08794e-11	6.06562e-10	3.338e-10	1.16082e-09	2.58126e-11	2.14286e-13	7.0532e-09	4.1278e-06	6.13316e-08	8.21455e-11	3.79939e-08	1.29989e-10	2.37779e-10	3.31879e-08	1.32475e-11	8.01239e-10
SIGAC7_AACACACGTCCTGTTC-1	Erythroidel_rna_scrnaseq_training_	unassignedliver_citeseq_rna_	2.45711e-13	1.93383e-13	9.51711e-12	1.10253e-10	8.1784e-13	1.18064e-15	1.69029e-06	2.99019e-11	5.21902e-15	3.94214e-15	0.99995	1.63958e-13	1.71624e-14	6.20633e-22	7.24331e-10	1.15893e-10	1.13459e-13	7.86042e-14	1.08306e-14	1.03957e-14	2.70122e-13	1.67992e-12	4.63948e-05	5.99424e-12	2.61466e-14	8.14985e-16	3.4237e-11	2.27348e-11	1.34259e-12	6.10758e-09	1.3249e-12	3.62609e-11	6.28446e-13	6.76512e-13	1.5854e-06	3.14381e-09	1.95632e-11
SIGAC7_AACACACGTTACGCCG-1	Early_Erythroidel_rna_scrnaseq_training_	unassignedliver_citeseq_rna_	0.000178336	2.70808e-07	2.8174e-10	1.24783e-10	4.5518e-07	2.11834e-09	0.99441	0.000325092	1.6512e-08	4.5437e-07	0.00465299	4.04508e-07	3.68936e-08	2.93085e-08	2.58823e-09	4.96924e-09	1.4751e-08	5.0846e-10	7.52205e-06	0.00039155	6.93489e-07	3.24248e-08	5.17521e-08	9.69305e-06	1.25638e-05	4.21345e-08	1.10715e-10	9.11473e-09	1.88199e-07	3.84207e-06	4.23818e-10	1.09351e-07	9.63758e-09	1.75788e-09	4.02956e-06	5.67636e-07	1.19824e-06
SIGAC7_AACACACGTTGTCAGT-1	MPPel_rna_scrnaseq_training_	unassignedliver_citeseq_rna_	0.000970996	2.01118e-05	5.88163e-06	1.32867e-06	2.35179e-05	1.76306e-05	2.19737e-05	1.35692e-07	1.07498e-05	2.49559e-05	6.50805e-10	3.12918e-06	0.213906	3.26827e-05	1.08676e-06	1.83745e-07	1.757e-08	7.36618e-07	0.00217576	1.73593e-05	4.0859e-07	0.037319	1.04654e-06	0.023551	0.721702	4.13223e-07	8.15912e-07	2.26524e-06	6.67594e-08	2.99753e-05	3.3501e-06	5.7417e-06	0.000125626	1.75866e-07	4.90788e-06	5.63077e-06	1.33006e-05
SIGAC7_AACACACTCAACACCA-1	Fibroblastel_rna_scrnaseq_training_	unassignedliver_citeseq_rna_	1.98466e-23	3.89745e-22	3.00375e-23	8.75462e-17	1.2009e-20	9.95436e-18	2.24716e-39	2.37875e-30	2.29427e-18	1.44462e-23	0	1	4.04311e-18	6.2882e-19	7.03061e-18	6.00108e-27	1.57617e-28	1.85121e-31	2.96397e-24	3.03349e-38	3.04038e-34	3.57173e-22	1.03882e-22	6.74598e-29	3.62899e-18	6.1582e-19	1.02309e-17	1.93926e-17	1.96674e-16	6.34962e-26	5.30274e-22	3.90663e-21	2.57151e-13	6.41042e-23	7.38012e-25	7.75096e-24	8.23354e-22
SIGAC7_AACACACTCACTTTGT-1	ILC_precursorel_rna_scrnaseq_training_	unassignedliver_citeseq_rna_	8.26631e-09	9.01524e-09	2.64463e-07	1.62047e-09	0.00915877	0.00547353	7.83579e-10	2.15918e-10	1.13652e-08	4.98946e-10	3.00453e-13	1.4147e-07	6.00639e-08	3.30205e-06	0.980395	1.71907e-08	6.79244e-10	2.37275e-09	1.71775e-06	5.61924e-11	5.09272e-10	4.41416e-05	3.74052e-07	1.37256e-08	2.56564e-07	1.23838e-09	2.06665e-05	0.00248683	2.29474e-08	4.34826e-07	0.00114178	3.51327e-07	0.00105281	0.000219739	9.39808e-08	1.31149e-08	1.42808e-09
SIGAC7_AACAGGGAGAGAATCT-1	Early_Erythroidel_rna_scrnaseq_training_	unassignedliver_citeseq_rna_	6.19187e-07	1.2112e-07	4.62566e-09	1.84286e-08	3.53196e-06	1.40191e-08	0.55468	0.000832524	1.25618e-06	6.34325e-06	0.44382	4.48406e-08	1.34553e-09	3.20384e-08	7.66955e-08	1.19565e-08	1.10496e-06	7.00808e-10	2.60282e-07	0.000623207	1.07274e-05	1.86762e-09	9.21457e-07	9.06787e-06	1.29955e-06	1.18544e-08	3.73641e-09	6.07848e-07	9.71507e-07	8.89743e-07	4.20912e-08	1.57485e-06	7.8457e-09	2.50804e-08	2.35858e-06	1.47608e-06	3.33681e-07
SIGAC7_AACAGGGAGAGATGCC-1	NKel_rna_scrnaseq_training_	unassignedliver_citeseq_rna_	9.04055e-06	3.0933e-05	0.000477281	0.000372053	0.0116578	0.105417	1.84315e-06	9.44516e-06	0.00118979	2.46544e-06	2.27406e-06	1.86891e-06	3.79729e-06	2.71373e-07	0.0427915	1.49767e-07	1.14911e-06	2.38756e-06	2.03229e-05	9.1119e-08	1.2295e-06	0.00035774	3.84612e-06	3.0489e-06	1.9392e-05	2.73686e-06	0.000156592	0.7873	2.33013e-07	1.07183e-05	0.0148677	0.000672696	0.00200189	0.0288498	4.24299e-07	5.68162e-05	0.00370327
SIGAC7_AACAGGGAGATACGAT-1	Early_Erythroidel_rna_scrnaseq_training_	unassignedliver_citeseq_rna_	0.00355251	1.78927e-07	1.02308e-07	4.58046e-08	6.32719e-07	4.61674e-09	0.958093	2.57558e-05	5.16282e-06	0.0116262	1.46444e-08	1.31344e-07	1.04146e-06	7.69781e-07	2.08132e-08	1.30313e-10	1.3634e-07	6.09718e-09	1.80108e-06	0.0246849	5.45241e-05	1.18517e-07	5.63e-07	0.00147419	0.000324513	3.72231e-06	1.83399e-09	1.06716e-07	7.84773e-09	3.50834e-05	1.20221e-05	6.57108e-07	1.59289e-08	2.79539e-09	1.15648e-05	9.03973e-05	9.31632e-08
SIGAC7_AACAGGGAGCTCGAAG-1	Kupffer_cell_1el_rna_scrnaseq_training_	unassignedliver_citeseq_rna_	2.97022e-07	2.52288e-07	0.00753908	0.0541725	2.08377e-07	1.95121e-08	9.05661e-06	0.000710876	2.48606e-10	4.85251e-08	0.0467852	4.6878e-05	7.79898e-06	3.45521e-09	0.00048276	8.02916e-09	0.302301	0.0509617	1.29336e-09	2.95821e-09	1.94805e-10	2.39675e-07	0.20533	5.07183e-07	2.14523e-05	1.36982e-07	0.166498	0.00207855	2.09339e-11	0.000319058	9.7614e-09	1.40061e-07	5.3794e-07	6.48858e-05	0.148158	0.014455	5.55255e-05
SIGAC7_AACAGGGAGGTATAGT-1	ELPel_rna_scrnaseq_training_	unassignedliver_citeseq_rna_	3.36923e-07	1.81177e-06	1.48107e-06	2.35154e-07	0.483272	0.0346158	1.61188e-08	9.12486e-06	3.95406e-07	0.000119536	1.99976e-10	5.51092e-06	6.10307e-07	6.78726e-07	0.00167795	0.0144842	5.8918e-09	1.48556e-07	0.000185606	2.2902e-08	3.81547e-09	0.00142109	2.00945e-06	1.89122e-05	3.15218e-05	5.15232e-06	1.31573e-07	0.0107322	0.000369975	3.23956e-06	0.0264965	0.00115599	0.41904	0.00379523	2.61189e-06	1.0632e-05	0.00253965
SIGAC7_AACAGGGAGTGTACCT-1	Erythroidel_rna_scrnaseq_training_	unassignedliver_citeseq_rna_	8.13234e-08	7.4725e-09	3.52803e-10	5.23102e-10	1.71938e-07	1.59022e-09	0.0176431	4.03973e-05	9.81016e-09	5.36002e-08	0.98231	1.83203e-09	1.95805e-11	5.18532e-10	3.94486e-10	3.11423e-09	1.57878e-08	1.40848e-10	3.28224e-07	2.91389e-06	1.96596e-07	3.14394e-10	4.93892e-08	2.58831e-08	2.54598e-08	3.26552e-09	2.8846e-10	3.36427e-08	1.50867e-06	6.27722e-07	2.96593e-09	5.48613e-08	2.23605e-10	2.55036e-09	1.16596e-07	2.88524e-08	6.188e-08
SIGAC7_AACAGGGCAAATGGTA-1	ETPel_rna_scrnaseq_training_	unassignedliver_citeseq_rna_	5.02402e-09	4.29181e-08	5.80264e-06	2.55571e-07	0.00151241	0.972845	1.86556e-09	2.30497e-05	7.35433e-09	2.41111e-06	2.55773e-11	1.00145e-06	2.34973e-06	1.53462e-07	1.61651e-05	0.00285193	1.65152e-09	7.99479e-07	2.23218e-06	1.82713e-09	3.84912e-08	0.000718423	3.13649e-09	3.98587e-06	9.32926e-06	7.10441e-07	7.29046e-09	0.0029751	0.000118114	1.68513e-07	5.05336e-05	0.000810923	0.0153782	0.00261813	1.10805e-06	2.57568e-07	5.09873e-05
SIGAC7_AACAGGGCAAGTGGAC-1	ELPel_rna_scrnaseq_training_	unassignedliver_citeseq_rna_	4.64381e-05	5.01765e-07	2.00242e-07	5.72595e-09	0.782872	1.70453e-05	2.81861e-08	5.42938e-07	1.38014e-07	8.18667e-09	7.46443e-13	2.65931e-07	2.23262e-09	1.59803e-09	3.98922e-06	4.79259e-05	1.0539e-10	3.0444e-09	0.0113182	1.16845e-10	2.17746e-09	0.000110439	2.39765e-09	8.38542e-08	3.45641e-05	2.29257e-10	4.03623e-10	0.000964239	0.128429	0.0470831	1.85209e-05	0.0289924	1.87654e-05	7.04363e-06	2.30892e-06	1.2446e-06	3.10593e-05
SIGAC7_AACAGGGCAATACAGA-1	Early_Erythroidel_rna_scrnaseq_training_	unassignedliver_citeseq_rna_	1.90139e-05	7.90611e-08	2.48859e-07	7.30565e-07	4.0373e-07	1.29121e-07	0.559457	0.00313254	1.99114e-08	1.04707e-06	0.436898	1.41983e-06	2.42866e-07	2.52622e-08	1.87698e-08	1.87816e-07	1.35608e-05	1.81951e-06	6.96611e-07	0.000429575	3.4476e-06	1.79048e-07	1.69026e-07	5.56301e-06	3.4081e-06	2.12005e-06	1.18594e-06	5.12252e-06	4.62985e-08	3.58956e-06	1.19298e-08	3.03176e-08	6.95841e-08	1.38097e-07	1.11058e-05	1.5871e-06	4.64066e-06
SIGAC7_AACAGGGCAGCACACC-1	Fibroblastel_rna_scrnaseq_training_	unassignedliver_citeseq_rna_	5.22535e-24	3.57757e-24	1.1302e-22	3.67234e-16	7.00995e-22	6.25013e-18	3.94185e-39	1.30155e-31	1.04227e-09	2.67829e-25	0	1	5.33528e-18	4.23591e-18	2.8645e-17	4.85694e-24	1.29144e-25	3.58648e-29	1.80393e-22	1.74e-37	8.37037e-31	6.1068e-22	7.92524e-24	4.03931e-28	2.26736e-19	1.20528e-20	3.69944e-18	2.91251e-17	3.83498e-16	8.13766e-26	4.02269e-24	5.61635e-22	5.10292e-16	1.87692e-24	8.48073e-25	7.92062e-23	1.54848e-23
SIGAC7_AACAGGGGTGCCCAGT-1	Hepatocyteel_rna_scrnaseq_training_	unassignedliver_citeseq_rna_	1.63338e-17	4.16321e-14	1.36749e-15	1.50029e-14	6.96423e-17	4.30368e-17	1.41647e-19	1.61217e-16	9.23692e-24	6.19679e-16	5.8819e-25	5.27663e-15	4.06017e-19	1	4.17691e-18	1.01763e-15	7.939e-19	1.62802e-18	3.51888e-17	3.48596e-20	6.40941e-20	3.83396e-18	2.75543e-15	1.42938e-24	1.0774e-18	1.44515e-15	1.90501e-15	4.00529e-23	9.12634e-18	1.99278e-17	3.90667e-17	2.38093e-18	1.35567e-13	2.54021e-16	5.31945e-18	1.31041e-15	2.06742e-15
SIGAC7_AACAGGGGTTATTCTC-1	Eo_Basophilel_rna_scrnaseq_training_	unassignedliver_citeseq_rna_	4.58042e-05	9.47507e-11	1.45241e-07	1.01968e-08	2.90174e-11	1.17037e-08	1.22175e-06	5.69572e-09	8.51437e-10	0.612098	1.6419e-12	1.61103e-09	1.45566e-05	1.04797e-07	5.12348e-08	8.68621e-11	1.72085e-07	7.75684e-08	3.70062e-08	0.000144376	2.76257e-07	5.90586e-06	3.03719e-08	0.00154309	3.15005e-05	0.385701	2.13066e-08	1.70617e-07	2.61378e-13	6.32286e-08	0.000412418	4.73169e-10	9.85755e-07	5.64522e-11	1.3832e-08	7.22171e-08	4.61227e-10
SIGAC7_AACAGGGGTTGGATCT-1	Early_Erythroidel_rna_scrnaseq_training_	unassignedliver_citeseq_rna_	0.000142662	3.88379e-07	4.77241e-08	8.28783e-07	2.3813e-07	2.29926e-07	0.996497	0.00147055	7.13028e-05	3.83577e-05	3.24258e-05	3.48384e-07	2.5322e-06	5.91289e-06	7.61721e-09	2.20025e-08	1.04615e-05	2.41685e-07	7.65689e-07	0.00163928	2.87862e-05	4.74463e-07	6.14203e-08	1.62904e-05	2.85021e-05	3.00856e-06	4.72186e-08	3.38952e-08	5.42392e-08	5.96004e-07	5.73037e-08	2.56502e-08	6.59892e-08	1.6633e-07	1.71687e-07	6.89569e-06	1.29792e-06
SIGAC7_AACAGGGTCGGATTAC-1	Early_Erythroidel_rna_scrnaseq_training_	unassignedliver_citeseq_rna_	4.97033e-08	1.90285e-09	2.55325e-10	1.64617e-10	6.10637e-10	5.22163e-10	0.999816	1.15641e-07	1.27971e-08	0.000109603	6.59672e-06	7.74454e-10	9.16561e-09	2.68805e-10	2.72323e-10	1.08182e-10	2.55391e-10	6.78327e-11	2.00587e-09	6.4469e-05	3.49037e-07	1.82802e-09	9.57539e-08	1.67915e-06	3.32857e-08	3.24853e-07	2.9846e-10	1.35284e-09	9.82555e-11	9.05102e-09	3.95752e-07	2.52737e-09	6.68072e-09	4.45514e-10	8.13803e-09	1.11732e-08	2.00469e-08
SIGAC7_AACAGGGTCTTCGTAT-1	Erythroidel_rna_scrnaseq_training_	unassignedliver_citeseq_rna_	4.53293e-11	2.50068e-09	1.57705e-11	1.26547e-11	1.73152e-07	1.26535e-09	0.000291485	8.91018e-07	9.01181e-10	3.23372e-08	0.999704	9.20809e-11	1.82232e-14	4.65744e-11	1.4372e-10	5.01418e-11	3.87144e-09	1.92515e-13	2.70295e-10	2.09188e-06	1.96443e-07	1.19433e-11	8.19936e-09	6.77679e-09	3.0369e-09	3.48902e-11	2.69999e-12	1.47231e-07	9.2416e-07	1.13151e-08	6.94217e-10	2.24041e-07	8.02775e-11	3.06845e-10	1.34338e-08	7.38985e-10	5.0624e-10
SIGAC7_AACCAACAGCAAATGT-1	Pre_Bel_rna_scrnaseq_training_	unassignedliver_citeseq_rna_	9.23926e-07	1.62016e-14	5.7493e-12	3.09721e-12	7.07078e-05	3.46987e-07	2.6697e-08	5.48256e-06	8.24961e-10	9.09266e-09	7.12623e-16	3.00542e-10	8.15637e-12	4.23217e-11	3.4672e-11	0.000181649	1.57943e-12	2.6221e-12	1.93444e-05	2.69816e-10	5.06214e-09	1.25144e-06	5.19412e-12	1.34862e-09	1.7951e-07	2.79678e-10	1.24081e-14	3.77553e-08	0.999718	2.71483e-08	1.53892e-07	1.65933e-08	1.75024e-06	9.55994e-12	7.69906e-11	6.62265e-10	4.61408e-10
SIGAC7_AACCAACAGGAACGCT-1	Early_Erythroidel_rna_scrnaseq_training_	unassignedliver_citeseq_rna_	0.000375996	4.53934e-09	1.24653e-10	5.05624e-11	2.52487e-08	7.31169e-11	0.980689	2.28903e-06	9.91144e-08	4.91973e-06	2.68169e-08	1.62879e-09	2.43502e-08	2.514e-09	1.86602e-10	1.1852e-11	2.05456e-09	5.4949e-11	3.82326e-07	0.0188655	3.20241e-05	3.89568e-09	1.24889e-09	2.29248e-05	5.92123e-06	2.38971e-09	4.96558e-11	1.19779e-09	2.17209e-09	6.91807e-07	5.94723e-09	1.04867e-08	6.24131e-10	2.48149e-10	2.01361e-07	1.18668e-07	4.55084e-09
SIGAC7_AACCAACAGTGCGACA-1	Erythroidel_rna_scrnaseq_training_	unassignedliver_citeseq_rna_	8.12307e-13	6.1177e-10	1.51468e-10	1.85193e-10	2.51645e-11	2.67161e-08	1.84091e-05	1.85521e-06	9.15365e-09	1.06642e-09	0.999979	1.3247e-11	4.391e-10	5.42344e-11	4.79653e-10	5.49678e-08	3.96338e-11	1.57818e-10	2.81352e-10	1.1356e-10	4.73953e-08	2.59026e-09	9.68571e-10	3.89889e-09	1.85728e-11	1.09632e-08	1.4909e-10	8.07504e-11	3.52864e-09	1.01484e-10	1.77902e-07	1.99863e-10	4.88573e-09	1.28421e-08	1.80172e-11	3.85973e-11	2.29208e-07
SIGAC7_AACCAACAGTTGGAAT-1	Early_Erythroidel_rna_scrnaseq_training_	unassignedliver_citeseq_rna_	0.000136943	1.80441e-08	6.28623e-10	8.01569e-10	4.71341e-08	1.45038e-09	0.951452	1.76318e-06	3.72754e-07	0.00909484	1.71771e-09	5.51935e-09	1.38359e-08	2.50814e-07	2.16156e-09	1.28913e-11	2.72534e-08	1.18411e-10	6.59417e-09	0.0391276	1.06654e-05	8.53517e-09	5.24616e-08	0.00014104	3.09217e-05	1.56086e-06	6.97213e-11	1.42442e-08	2.22722e-10	1.64079e-07	8.96388e-08	2.01873e-08	2.71425e-08	1.37651e-09	1.92762e-07	1.23686e-06	3.02701e-09
SIGAC7_AACCAACCACAACGCC-1	Early_Erythroidel_rna_scrnaseq_training_	unassignedliver_citeseq_rna_	0.00109134	2.69437e-07	1.42574e-08	1.51597e-08	3.08174e-08	1.31624e-08	0.991372	0.000648743	4.51428e-06	0.000118478	8.94024e-07	4.31533e-07	1.04427e-05	5.20957e-07	1.60795e-08	1.65937e-09	5.86743e-07	8.86649e-08	2.46184e-06	0.00643459	3.47195e-05	4.47119e-07	2.52599e-08	0.000195517	6.94797e-05	1.01663e-05	1.30026e-08	7.51428e-08	4.93427e-09	7.66512e-07	3.48209e-07	6.2726e-09	2.64913e-08	1.9561e-08	1.87283e-07	2.72988e-06	4.56835e-07
SIGAC7_AACCAACCAGAAGTGC-1	Erythroidel_rna_scrnaseq_training_	unassignedliver_citeseq_rna_	1.05378e-08	6.80364e-08	4.48493e-10	5.60868e-10	4.42482e-07	1.81632e-09	0.0136976	3.91181e-05	8.66972e-09	1.48101e-06	0.986248	9.54913e-09	1.58538e-11	4.34429e-10	1.81504e-08	3.21283e-09	4.19939e-09	1.55181e-11	4.9004e-08	1.01705e-05	2.10439e-07	1.53271e-10	1.40175e-07	9.72293e-07	4.5967e-08	1.29161e-08	4.81674e-11	1.4811e-07	1.58927e-07	9.02182e-08	2.55799e-09	5.66869e-07	1.94062e-09	2.94496e-09	4.69807e-07	9.83787e-08	2.3639e-08
SIGAC7_AACCAACCAGGCATGA-1	Erythroidel_rna_scrnaseq_training_	unassignedliver_citeseq_rna_	2.40686e-07	1.23574e-07	3.66381e-08	3.909e-07	4.04292e-07	9.09255e-08	0.17402	0.0012588	1.0846e-05	2.44537e-05	0.824457	5.68655e-07	7.87441e-08	1.10992e-07	7.34544e-08	1.52386e-07	3.76448e-07	1.25825e-08	6.1782e-07	0.000173196	1.83352e-05	2.06522e-08	7.66349e-07	2.22721e-05	4.75395e-07	7.15343e-07	1.16756e-07	4.19423e-07	4.58241e-07	3.87291e-07	9.24263e-08	9.83772e-07	4.04483e-08	6.30962e-08	3.25822e-07	1.13887e-06	5.62743e-06
SIGAC7_AACCAACCATGAAGGC-1	NKel_rna_scrnaseq_training_	unassignedliver_citeseq_rna_	1.24397e-05	7.6235e-06	2.92168e-05	6.23239e-07	5.73019e-06	0.000153347	2.51328e-06	6.18656e-06	2.04992e-07	5.63881e-07	5.09435e-06	7.53531e-10	5.01862e-08	9.49224e-10	5.86303e-07	2.71326e-10	3.82445e-06	3.94912e-06	2.58361e-06	2.6022e-07	4.59939e-07	3.16296e-06	6.51036e-07	3.56028e-06	3.83324e-06	4.63519e-07	5.31491e-06	0.99891	1.87526e-08	4.86001e-05	0.000741584	3.41361e-06	2.30451e-07	3.69458e-05	3.7979e-06	2.55928e-06	5.02424e-07
SIGAC7_AACCAACGTAGCTTTG-1	Early_Erythroidel_rna_scrnaseq_training_	unassignedliver_citeseq_rna_	0.00891226	4.2998e-07	7.57152e-09	1.50558e-09	9.22075e-07	1.57202e-09	0.584009	1.36201e-05	3.31164e-06	0.000460883	1.24904e-08	2.06219e-08	6.45492e-08	2.84646e-07	1.70483e-09	3.53487e-11	9.6181e-07	1.15956e-09	1.74895e-06	0.402554	0.00222747	7.03366e-08	5.39248e-08	0.000513334	0.00123876	1.89268e-07	2.69694e-10	1.87129e-07	1.69573e-07	4.89006e-05	5.68517e-07	5.6829e-07	4.93532e-09	1.90357e-09	6.58328e-06	5.31953e-06	3.32666e-09
SIGAC7_AACCAACGTCATAACC-1	CMPel_rna_scrnaseq_training_	unassignedliver_citeseq_rna_	0.413474	1.1643e-08	2.09741e-08	4.80623e-09	9.23021e-07	8.41886e-08	0.0440874	0.000132312	2.56612e-07	0.00793346	7.62144e-09	1.34606e-06	0.00247583	2.21681e-07	5.32422e-07	1.63432e-09	2.15767e-07	7.30191e-08	0.000329798	0.0288859	0.00038602	0.00191962	5.06875e-07	0.387974	0.111981	0.000133363	7.58874e-08	2.00333e-06	3.78873e-09	7.47477e-06	0.000242895	1.65411e-08	5.98397e-06	2.9558e-09	1.7969e-06	2.33474e-05	3.93753e-07
SIGAC7_AACCAACGTGCCCGTA-1	Embryonic_Erythroidel_rna_scrnaseq_training_	unassignedliver_citeseq_rna_	0.00583224	1.33806e-06	1.28415e-05	8.09553e-06	0.00164142	0.0682898	0.00163699	0.449357	6.44084e-06	0.000563089	3.91132e-06	1.66873e-05	0.000160183	7.2793e-05	1.39435e-05	0.0309693	0.000925378	0.000555406	0.00699233	0.000304139	0.000335553	0.0548831	2.06163e-06	0.00136712	0.00405602	0.00224382	1.49908e-06	0.00602079	0.359193	3.71154e-05	0.000409732	7.01376e-05	0.00328026	0.000366425	7.91497e-05	0.000230694	6.10262e-05
SIGAC7_AACCAACTCCATCAGA-1	Early_Erythroidel_rna_scrnaseq_training_	unassignedliver_citeseq_rna_	0.000250363	1.73996e-07	2.68515e-09	5.11576e-09	5.77575e-09	7.92201e-09	0.962956	9.4813e-05	4.25107e-06	0.00496475	9.64608e-09	9.7087e-08	7.0048e-07	4.15744e-06	7.00261e-09	1.60014e-10	1.63721e-07	5.74341e-09	1.86432e-08	0.0310532	0.00014585	7.49145e-08	1.81389e-07	0.000453235	2.85792e-05	4.00965e-05	2.35507e-09	2.03635e-08	9.23499e-10	1.74542e-07	2.08131e-07	2.01273e-08	4.09236e-08	3.66712e-09	5.42272e-08	2.84833e-06	7.02825e-08
SIGAC7_AACCAACTCCTGTAAG-1	Early_Erythroidel_rna_scrnaseq_training_	unassignedliver_citeseq_rna_	7.48057e-06	1.50172e-09	8.04986e-11	3.26361e-10	1.47525e-08	4.3962e-11	0.994104	1.63282e-05	3.75681e-07	2.25095e-05	3.55668e-07	7.79269e-09	1.28136e-08	1.2118e-08	1.97711e-09	1.6247e-11	9.86936e-09	6.53452e-11	3.60456e-08	0.00581633	6.29253e-06	1.59065e-10	1.5646e-08	2.4775e-05	8.85543e-07	8.96451e-09	6.62611e-11	1.56201e-09	3.49693e-10	2.63571e-08	1.44183e-09	5.312e-09	1.7502e-10	2.40268e-10	1.27097e-07	3.40993e-07	1.24476e-09
SIGAC7_AACCAACTCGTGGCTG-1	Kupffer_cell_1el_rna_scrnaseq_training_	unassignedliver_citeseq_rna_	4.97329e-11	1.01745e-14	5.20873e-08	4.50534e-06	1.96358e-11	5.80885e-13	1.03938e-10	3.50258e-10	7.35149e-16	1.00753e-13	5.64283e-06	4.88191e-10	2.71822e-11	3.17476e-16	1.1411e-09	2.71365e-11	0.986756	0.0130517	6.55479e-13	3.90641e-14	1.22071e-13	4.53682e-11	6.71218e-07	1.06527e-12	8.43937e-12	8.10735e-11	0.000179252	2.32122e-06	2.53191e-15	2.2955e-11	1.66394e-12	3.64028e-14	1.90062e-12	1.23281e-08	3.42342e-09	4.42531e-08	1.03831e-12
SIGAC7_AACCACAAGCGTGAGT-1	Erythroidel_rna_scrnaseq_training_	unassignedliver_citeseq_rna_	4.2728e-07	6.0595e-05	3.0264e-07	2.12806e-07	9.91817e-06	1.23009e-05	0.26	0.00300228	2.44709e-05	5.26963e-05	0.735115	1.43863e-07	4.34917e-09	3.04817e-05	3.55864e-06	5.1195e-07	6.3059e-05	1.13671e-07	3.56285e-07	0.000457517	0.000994095	2.54606e-07	1.40372e-05	6.10891e-06	1.24584e-05	1.43737e-05	2.52554e-09	6.10931e-06	5.75166e-05	3.58117e-06	3.80608e-06	1.14422e-05	5.61324e-06	1.04202e-05	8.32508e-06	1.5239e-05	3.00452e-06
SIGAC7_AACCACAAGTGCCGAA-1	Erythroidel_rna_scrnaseq_training_	unassignedliver_citeseq_rna_	1.52166e-11	1.89499e-08	8.03069e-09	3.56754e-07	5.79044e-09	1.89414e-07	0.0010697	8.95009e-06	6.58972e-07	7.61409e-08	0.998908	1.59311e-09	1.53978e-08	2.22189e-09	8.37445e-08	1.17357e-06	1.1449e-08	2.30675e-09	3.85256e-09	4.64448e-07	9.03054e-06	7.67975e-08	1.37396e-08	8.05485e-08	1.17435e-09	1.29414e-07	2.21488e-08	1.8334e-09	1.01147e-07	1.8422e-09	1.64981e-07	4.60482e-08	9.78659e-08	2.16833e-07	1.54837e-09	1.57444e-09	3.93133e-07
SIGAC7_AACCACAGTCCGCAGT-1	Erythroidel_rna_scrnaseq_training_	unassignedliver_citeseq_rna_	4.29438e-16	4.49581e-14	3.14098e-14	2.09087e-13	1.45447e-13	5.28107e-13	5.46501e-06	3.31917e-09	3.05658e-13	1.53284e-14	0.999995	1.68945e-15	9.73147e-14	4.55234e-18	1.86229e-12	7.0703e-10	7.39699e-16	2.48353e-15	3.4878e-13	3.62738e-11	2.18106e-09	3.58802e-12	1.71237e-13	2.93775e-12	3.40072e-15	4.81114e-14	4.58418e-14	1.68959e-15	3.42998e-12	6.32606e-13	1.84422e-11	1.40941e-12	2.00837e-12	6.39687e-12	1.96069e-13	1.25651e-15	1.81589e-10
SIGAC7_AACCACAGTTATAGCC-1	Erythroidel_rna_scrnaseq_training_	unassignedliver_citeseq_rna_	7.66563e-12	4.4948e-11	4.03307e-11	9.38969e-10	1.27947e-11	7.72107e-10	0.000455187	2.48616e-06	6.93888e-10	1.5243e-10	0.999541	3.11247e-12	6.98324e-10	1.03792e-13	2.0724e-10	1.15011e-08	6.53385e-10	9.26248e-11	5.43211e-11	4.29501e-07	6.44726e-07	2.72446e-08	3.51125e-11	6.20134e-09	7.39228e-11	6.68888e-10	2.2499e-10	3.08573e-11	6.70661e-11	5.77393e-12	1.33543e-09	1.47116e-10	6.509e-10	2.06394e-09	2.47898e-12	4.92841e-12	1.63055e-08
SIGAC7_AACCACAGTTCGGCCA-1	ILC_precursorel_rna_scrnaseq_training_	unassignedliver_citeseq_rna_	2.62912e-09	4.01219e-11	6.07591e-10	5.43122e-12	3.22104e-05	1.51263e-06	2.65536e-12	2.85136e-12	3.37905e-10	5.66374e-13	7.17579e-17	1.23289e-08	2.8378e-08	2.39754e-10	0.999961	2.77572e-12	5.01088e-12	9.65763e-12	4.36003e-07	6.26713e-13	6.81312e-12	8.61058e-07	9.01139e-13	1.77056e-10	1.02013e-07	9.55326e-12	4.59654e-10	6.05028e-07	1.59477e-12	1.31895e-09	1.95795e-06	1.08792e-09	1.37937e-06	3.10714e-07	2.74567e-12	1.6546e-11	1.07564e-09
SIGAC7_AACCACAGTTCTAAGC-1	Pre_pro_B_progenitorel_rna_scrnaseq_training_	unassignedliver_citeseq_rna_	2.17951e-06	6.35364e-12	2.42942e-11	8.1446e-12	0.00945384	2.71853e-05	6.78115e-11	2.7517e-10	7.28574e-11	1.79871e-09	7.91329e-16	7.61646e-10	1.66863e-10	2.24942e-12	3.95569e-08	9.68379e-07	5.31412e-12	1.06132e-10	3.52005e-05	3.56497e-10	5.58958e-11	0.000726004	2.75442e-11	1.60927e-08	9.44702e-07	1.71146e-10	5.87663e-13	6.96152e-07	4.65413e-08	5.21888e-10	5.9285e-08	1.49759e-07	0.989751	6.53388e-08	4.2345e-11	8.39107e-09	1.08286e-06
SIGAC7_AACCACATCATCGGGC-1	Erythroidel_rna_scrnaseq_training_	unassignedliver_citeseq_rna_	2.65212e-06	3.24635e-05	6.93021e-05	0.00334968	3.96845e-06	0.00139227	0.056209	0.0939628	0.237878	0.00104891	0.461979	1.6164e-05	0.000195088	0.12786	7.98476e-06	9.17999e-05	0.00696867	0.000457709	6.23828e-06	0.00111066	0.00187624	0.00100732	1.18263e-05	9.806e-05	0.000114172	0.00173451	4.05916e-05	8.7933e-06	3.47047e-05	4.25714e-06	4.54275e-05	2.12283e-05	0.000402251	0.00031482	7.79777e-07	0.000176732	0.00146635
SIGAC7_AACCACATCCCAGGAC-1	Erythroidel_rna_scrnaseq_training_	unassignedliver_citeseq_rna_	2.7982e-18	1.73287e-13	7.16861e-15	6.03954e-15	1.59048e-14	3.99278e-12	4.72316e-08	2.85422e-11	2.68438e-15	5.42083e-16	1	3.84791e-16	1.38629e-14	3.85804e-19	1.78015e-13	1.08446e-09	4.02352e-16	3.57179e-16	1.32973e-14	1.75505e-13	1.62954e-11	3.85401e-12	6.23615e-14	1.11846e-13	5.03955e-16	1.14248e-14	1.36422e-14	8.46049e-15	1.26751e-12	1.45152e-15	1.3086e-11	4.8707e-14	3.60754e-12	1.54977e-12	8.88351e-15	3.68133e-17	1.05984e-11
SIGAC7_AACCACATCCTCATAT-1	Early_Erythroidel_rna_scrnaseq_training_	unassignedliver_citeseq_rna_	0.000692617	2.27294e-07	7.42884e-07	1.1586e-06	1.32184e-08	1.7679e-07	0.909429	0.000198163	0.000219811	0.0638375	2.60426e-08	1.98628e-07	8.98873e-05	0.000396265	1.30526e-08	2.23349e-09	2.63091e-06	1.03143e-06	8.69797e-07	0.0237133	0.000158419	7.94517e-06	1.40755e-07	0.000641177	0.000237932	0.000327461	2.62968e-07	4.3097e-08	8.05528e-10	1.15763e-06	1.80327e-05	7.00889e-08	1.231e-06	6.25485e-08	6.0246e-08	2.04988e-05	1.7233e-06
SIGAC7_AACCACATCTAACGGT-1	Immature_B_cellel_rna_scrnaseq_training_	unassignedliver_citeseq_rna_	1.78064e-09	3.25135e-08	8.71081e-07	1.00039e-07	0.0212016	0.0180011	6.94001e-12	3.70241e-07	2.72217e-10	3.59605e-08	7.08641e-14	2.41858e-07	1.10951e-08	5.46617e-11	0.000316313	0.806094	2.90421e-12	1.00166e-08	4.75688e-06	9.17483e-12	8.44135e-10	0.000740599	2.85026e-10	1.51361e-08	2.44831e-07	2.03812e-07	1.01017e-09	8.5507e-05	0.0044295	6.97688e-07	9.07622e-05	0.0109266	0.126979	0.000739638	1.53905e-08	1.39941e-08	0.0103871
SIGAC7_AACCACATCTAAGGAA-1	Early_Erythroidel_rna_scrnaseq_training_	unassignedliver_citeseq_rna_	0.000624711	2.6277e-07	8.08557e-10	4.92138e-10	5.90563e-07	7.45653e-09	0.968517	4.18578e-05	1.74505e-06	1.78769e-05	1.34388e-07	7.56183e-09	9.17924e-08	2.47738e-06	2.5007e-09	5.20217e-11	5.43547e-07	3.90427e-10	3.03344e-07	0.0300321	9.51401e-05	2.55066e-07	5.21125e-09	1.35104e-05	0.000647557	5.37072e-08	3.13937e-10	5.0618e-08	1.14983e-07	3.38837e-06	3.27321e-08	4.2844e-08	9.48857e-09	6.85603e-09	2.54465e-07	3.15504e-07	1.47168e-08
SIGAC7_AACCATGAGACGACTG-1	Early_Erythroidel_rna_scrnaseq_training_	unassignedliver_citeseq_rna_	3.27232e-05	3.16933e-08	9.29834e-10	2.63059e-09	1.1475e-07	1.61672e-09	0.998705	3.20879e-05	7.52171e-07	8.67412e-06	5.75318e-06	1.69362e-08	5.42279e-08	1.01712e-07	6.35083e-09	9.09248e-10	1.0645e-07	7.69674e-10	5.05422e-07	0.00119668	2.61551e-06	4.59396e-09	3.55406e-08	7.22096e-06	6.11484e-06	2.83607e-08	2.64138e-10	5.15446e-09	2.33695e-08	3.63324e-07	1.1382e-08	1.60204e-08	1.34116e-09	2.15393e-09	2.79103e-07	4.88404e-07	2.16175e-08
SIGAC7_AACCATGAGACTCATC-1	MKel_rna_scrnaseq_training_	unassignedliver_citeseq_rna_	2.25394e-09	3.01789e-12	1.03202e-12	4.80969e-15	4.82266e-17	4.01922e-17	1.1342e-07	1.43872e-10	2.90022e-14	7.43197e-10	1.18103e-15	2.98049e-13	4.29605e-07	2.63628e-14	5.64034e-13	5.634e-16	7.53546e-15	3.52759e-15	8.66817e-15	0.495055	0.504944	6.08025e-14	2.93375e-15	1.02405e-06	1.52035e-08	1.80678e-09	3.86356e-15	3.58212e-14	7.60641e-15	5.16865e-13	3.6352e-13	1.40789e-14	2.63931e-13	1.18977e-15	2.72428e-12	7.26489e-15	7.76535e-14
SIGAC7_AACCATGAGAGTGAAG-1	MPPel_rna_scrnaseq_training_	unassignedliver_citeseq_rna_	0.388303	6.5999e-07	6.58063e-06	5.15708e-06	1.92891e-05	1.04688e-05	0.00050368	0.000127169	4.22897e-05	0.00238	1.12166e-08	4.5735e-05	0.00738672	0.000135135	2.12611e-06	1.82983e-08	3.58023e-05	1.50282e-05	0.00341441	0.00482916	8.71683e-05	0.0152276	1.70117e-06	0.0279427	0.548673	6.55151e-05	4.03421e-06	1.10455e-05	2.68488e-08	0.000128325	5.76186e-05	2.99812e-06	0.00011189	5.9233e-07	1.08749e-05	0.000401584	1.16642e-05
SIGAC7_AACCATGAGCTAAATG-1	MEMPel_rna_scrnaseq_training_	unassignedliver_citeseq_rna_	6.17473e-05	2.13776e-09	3.66981e-10	2.14666e-11	2.43868e-10	5.60482e-12	0.0304332	2.39163e-06	1.34379e-09	5.53674e-05	2.53908e-10	3.71e-09	3.00138e-07	4.12169e-11	8.926e-10	2.11352e-12	1.43406e-09	4.31901e-11	2.9944e-09	0.934453	0.034711	6.24482e-10	1.64721e-09	0.000275297	6.06967e-06	1.1791e-06	2.33141e-11	9.00413e-09	8.48592e-11	2.69892e-08	7.24769e-08	8.14879e-10	6.13195e-10	2.82572e-11	1.02295e-07	3.0317e-08	1.51249e-10
SIGAC7_AACCATGAGCTTCTAG-1	MKel_rna_scrnaseq_training_	unassignedliver_citeseq_rna_	1.31282e-19	1.67016e-19	1.17048e-20	2.2876e-24	2.07696e-24	5.72051e-25	2.29486e-11	4.05113e-15	1.18015e-22	1.43416e-18	8.574e-20	8.81924e-21	5.52827e-17	5.33243e-24	3.18852e-23	7.70425e-24	7.24889e-22	3.9233e-24	2.61227e-25	1.83426e-06	0.999998	5.60849e-25	9.94494e-22	6.22269e-17	1.96452e-17	7.34353e-19	2.84127e-23	2.18267e-18	4.23141e-17	1.1724e-18	1.51254e-23	1.36704e-19	3.64619e-20	1.53227e-23	1.35683e-20	1.27406e-23	6.20582e-23
SIGAC7_AACCATGAGGATGCGT-1	Erythroidel_rna_scrnaseq_training_	unassignedliver_citeseq_rna_	3.51332e-16	2.6739e-13	2.4722e-14	2.06601e-14	2.31802e-14	9.60458e-13	2.0424e-06	5.30033e-10	2.34857e-14	5.23967e-15	0.999998	1.10978e-15	1.59362e-13	1.84774e-17	1.39157e-12	4.34538e-10	5.57218e-16	3.42949e-15	3.97329e-13	1.78525e-12	2.78689e-10	2.3212e-12	6.92187e-13	2.51597e-12	2.2059e-15	6.18335e-14	1.38905e-13	4.46194e-15	2.83043e-12	2.35776e-13	9.16013e-12	6.59407e-13	3.80386e-12	7.32212e-12	9.5169e-14	3.84328e-16	4.89644e-10
SIGAC7_AACCATGCACACACGC-1	MKel_rna_scrnaseq_training_	unassignedliver_citeseq_rna_	4.01085e-15	8.10538e-17	1.0377e-16	1.19701e-18	1.84326e-17	4.66857e-20	3.02049e-08	1.58342e-11	1.14425e-17	4.97953e-13	9.61848e-16	2.2969e-15	7.97413e-14	4.48365e-19	2.01274e-16	3.07961e-19	6.69864e-17	2.18883e-19	5.3065e-19	7.68067e-06	0.999992	4.69995e-21	8.9633e-15	2.06712e-12	1.5388e-13	1.68148e-14	1.01059e-18	9.2722e-15	4.96263e-14	3.839e-14	1.53662e-18	2.34916e-14	2.8428e-15	7.91725e-19	1.77519e-14	3.73634e-16	1.32032e-19
SIGAC7_AACCATGCACACCGCA-1	Erythroidel_rna_scrnaseq_training_	unassignedliver_citeseq_rna_	1.97906e-18	8.72998e-15	2.39027e-16	4.82363e-17	1.5763e-16	1.35602e-14	8.29026e-09	6.51939e-12	9.03655e-17	9.91215e-17	1	1.05731e-16	7.98481e-16	5.89206e-20	1.1291e-14	3.88162e-11	4.53707e-17	4.15137e-17	2.31265e-15	8.74349e-13	9.79812e-11	1.12952e-14	4.50253e-15	1.05313e-13	1.86725e-17	8.38437e-16	1.42643e-16	1.5738e-16	1.27959e-13	1.03622e-15	2.88686e-14	2.59285e-14	7.1404e-14	1.87523e-14	2.1984e-14	6.13118e-18	1.51618e-12
SIGAC7_AACCATGCACCAACAT-1	Early_Erythroidel_rna_scrnaseq_training_	unassignedliver_citeseq_rna_	0.000228901	1.36414e-06	1.08213e-07	2.48993e-07	7.25453e-07	6.98579e-07	0.96182	0.0194683	6.46678e-05	3.3189e-05	0.00146736	3.37085e-07	2.60834e-07	0.000279179	6.64075e-09	5.92906e-09	0.000101839	2.35993e-07	5.902e-07	0.0157267	0.000623367	1.02432e-06	7.30799e-08	9.81108e-06	0.000146374	2.89197e-06	1.00959e-07	6.54453e-07	1.42494e-06	7.66372e-06	2.45796e-07	3.19494e-07	1.36025e-07	3.62595e-07	2.33027e-07	4.26731e-06	6.54872e-06
SIGAC7_AACCATGCAGAGTTGG-1	Monocyteel_rna_scrnaseq_training_	unassignedliver_citeseq_rna_	2.76218e-07	7.60126e-10	0.0117232	0.282255	5.84123e-07	1.8197e-10	1.3235e-05	3.16658e-05	3.39299e-12	2.08048e-07	1.55128e-05	3.31637e-06	1.25773e-08	4.21072e-09	1.43211e-07	2.75004e-09	0.00085543	0.00095361	5.22633e-11	2.58069e-10	1.11066e-11	6.3027e-09	0.265876	2.64258e-09	1.99424e-07	5.63543e-08	0.399749	0.000207219	6.0484e-11	0.00724121	4.00186e-08	3.23225e-09	1.98615e-08	7.3437e-07	0.0266851	0.00438283	4.9322e-06
SIGAC7_AACCATGCATGTTCGA-1	ELPel_rna_scrnaseq_training_	unassignedliver_citeseq_rna_	4.72706e-07	5.05854e-08	5.68031e-09	2.62472e-09	0.786719	0.0172468	1.09466e-09	1.93612e-06	8.94552e-10	1.38176e-08	1.37295e-13	4.63086e-07	4.55532e-07	6.05912e-09	0.000683717	0.00473284	1.1594e-10	1.36939e-08	0.00491518	1.511e-11	3.04528e-10	0.00988891	1.20227e-09	3.75014e-07	3.36903e-05	9.67404e-09	3.12613e-10	0.00108836	0.00422747	1.62899e-07	1.74951e-07	0.000314629	0.1692	0.000925849	1.19601e-07	9.21192e-07	1.79517e-05
SIGAC7_AACCATGGTCGCGGTT-1	Erythroidel_rna_scrnaseq_training_	unassignedliver_citeseq_rna_	1.58094e-09	4.04585e-07	6.46779e-08	1.45364e-06	2.00079e-08	3.16323e-06	0.00283399	0.000168494	7.63456e-06	1.11412e-06	0.996904	1.84065e-08	3.82509e-07	4.24247e-08	3.88379e-07	1.43449e-05	5.53859e-08	3.78369e-08	4.65712e-08	5.65032e-06	1.65866e-05	9.8453e-06	3.33382e-08	2.37986e-06	7.9607e-08	2.94389e-06	1.43589e-08	4.09817e-09	6.39026e-08	1.33354e-08	6.44207e-07	3.17911e-07	1.13416e-05	2.6321e-06	1.29531e-08	2.6211e-08	1.15198e-05
SIGAC7_AACCATGGTCGCTTAA-1	Erythroidel_rna_scrnaseq_training_	unassignedliver_citeseq_rna_	1.44351e-11	1.75726e-09	2.59174e-10	2.77895e-09	7.03732e-11	2.03793e-09	9.44545e-05	1.64052e-06	1.54217e-08	1.62084e-10	0.999903	4.95794e-11	3.37987e-09	1.13974e-11	1.60919e-09	6.68849e-08	7.51347e-10	2.71097e-10	2.76975e-10	9.00796e-08	2.86197e-07	1.20085e-08	1.02832e-09	2.74362e-08	2.14952e-10	1.28191e-09	7.1519e-10	9.92965e-11	2.28977e-09	2.17841e-10	7.17834e-10	1.24105e-09	1.17242e-09	9.09252e-09	2.56548e-10	6.93025e-11	1.95016e-07
SIGAC7_AACCATGGTTCGAGCC-1	Early_Erythroidel_rna_scrnaseq_training_	unassignedliver_citeseq_rna_	1.2935e-05	1.49361e-07	6.69515e-08	5.81509e-07	3.62749e-07	8.9199e-08	0.995168	0.00171774	0.000234345	8.48752e-05	0.000827759	3.12685e-07	5.6124e-07	1.43741e-05	3.94992e-08	2.20255e-08	8.14001e-06	1.13081e-07	1.3721e-06	0.00180811	7.95153e-05	6.6178e-08	8.61339e-07	1.89053e-05	7.49735e-06	8.98069e-07	1.61299e-07	2.47602e-07	6.26081e-07	1.32711e-06	3.9944e-07	3.66345e-07	2.63135e-08	6.61892e-08	2.09446e-07	6.62091e-06	2.07395e-06
SIGAC7_AACCATGGTTTCCATT-1	Early_Erythroidel_rna_scrnaseq_training_	unassignedliver_citeseq_rna_	4.93906e-05	3.98083e-06	1.15244e-08	1.01612e-09	2.42804e-06	6.78608e-09	0.95962	6.46295e-05	2.73111e-08	3.74121e-05	0.00170853	1.19616e-07	1.36198e-08	1.07256e-09	1.28853e-07	7.86188e-09	3.22208e-08	3.80436e-10	3.17982e-07	0.0374318	0.0004666	3.06678e-08	6.1404e-07	0.000550571	2.79806e-05	4.37571e-07	2.39262e-10	1.51847e-06	3.65591e-07	5.72888e-06	1.14261e-06	1.72702e-06	4.78652e-08	9.528e-09	2.32114e-05	1.40169e-06	2.13349e-07
SIGAC7_AACCATGTCACCATAG-1	Eo_Basophilel_rna_scrnaseq_training_	unassignedliver_citeseq_rna_	4.20178e-08	7.15146e-14	1.5691e-10	7.61878e-13	1.06549e-13	1.85178e-11	1.58295e-06	8.26488e-11	3.70606e-14	0.983784	2.38996e-13	7.39192e-12	2.38306e-11	3.0879e-14	1.31879e-11	9.76941e-15	2.17347e-10	5.57998e-12	3.14956e-12	1.76949e-05	1.00897e-08	2.80246e-11	3.86159e-11	1.23289e-06	3.80313e-09	0.00909019	2.0166e-11	5.4274e-09	3.28749e-16	1.75154e-09	0.00710548	1.18556e-12	7.19318e-11	1.6384e-13	3.27123e-10	5.89964e-11	3.83701e-13
SIGAC7_AACCATGTCCGTTTCG-1	MPPel_rna_scrnaseq_training_	unassignedliver_citeseq_rna_	0.0132917	2.64382e-06	4.52883e-08	5.37406e-09	0.00064032	6.68413e-08	2.72655e-05	3.63404e-08	2.73473e-06	6.87174e-06	2.25869e-11	3.91194e-07	0.000208946	2.25815e-06	1.0025e-05	2.13789e-09	1.33938e-08	2.96532e-09	0.0056699	0.000128688	1.2267e-06	7.66231e-05	1.84673e-06	0.0570345	0.922207	8.40871e-10	2.22054e-10	5.46039e-07	1.42255e-07	0.000311624	2.18455e-07	7.85833e-05	7.35067e-07	8.80318e-09	0.000259074	3.61294e-05	1.68426e-08
SIGAC7_AACCATGTCGTGGTAT-1	Erythroidel_rna_scrnaseq_training_	unassignedliver_citeseq_rna_	2.64968e-09	3.20102e-09	1.19468e-08	5.37984e-08	2.91127e-07	1.72418e-08	0.00166298	0.000145708	3.867e-06	2.82367e-06	0.998167	1.17271e-08	1.00058e-10	2.39941e-07	3.86021e-10	4.99775e-09	8.0685e-08	1.25126e-09	3.47923e-08	7.28073e-06	1.30615e-06	1.97553e-09	1.72131e-07	1.96312e-07	3.11979e-08	2.29296e-08	1.5879e-08	4.8181e-07	2.92288e-06	9.65022e-07	3.81543e-08	7.90445e-07	5.23559e-09	3.47667e-09	1.33019e-07	2.66686e-07	2.17097e-06
SIGAC7_AACCCAAAGGATACGC-1	Early_Erythroidel_rna_scrnaseq_training_	unassignedliver_citeseq_rna_	0.00177587	4.27294e-07	9.46579e-08	3.03558e-07	2.20675e-07	1.01283e-07	0.99518	0.000325273	4.78683e-05	0.000110062	8.33606e-07	1.5347e-06	6.03178e-05	1.67093e-05	5.07069e-08	4.79146e-09	1.0492e-06	3.27492e-07	6.30691e-06	0.0017552	4.23849e-05	3.54728e-06	4.81652e-07	0.000292679	0.000332547	2.12086e-06	8.84101e-08	1.60539e-07	1.58184e-08	3.91181e-06	2.10182e-07	1.27286e-07	1.13506e-07	7.35434e-08	8.08927e-07	3.62951e-05	1.94407e-06
SIGAC7_AACCCAAAGGTTCCAT-1	Early_Erythroidel_rna_scrnaseq_training_	unassignedliver_citeseq_rna_	1.22166e-06	1.64897e-08	7.10771e-10	8.4155e-10	3.66359e-07	3.63903e-09	0.864037	0.00028738	2.91488e-07	2.70719e-07	0.135467	7.35383e-09	1.12234e-09	4.45948e-08	7.22594e-09	1.19607e-09	1.94046e-07	5.74322e-10	2.93904e-07	0.000191318	8.75473e-06	2.10599e-09	6.61353e-08	9.65762e-07	6.2864e-07	7.20565e-09	1.19889e-09	1.97692e-07	6.75638e-07	1.93214e-06	4.33159e-09	8.87757e-08	7.7873e-10	6.62432e-09	7.75672e-07	1.82698e-07	1.18101e-07
SIGAC7_AACCCAACAAGAGAGA-1	Erythroidel_rna_scrnaseq_training_	unassignedliver_citeseq_rna_	3.65477e-08	2.70088e-08	1.46484e-08	4.48359e-08	1.28996e-06	8.87612e-08	0.00651368	0.0018403	8.61748e-07	4.46278e-06	0.991609	8.98192e-08	1.54124e-09	6.39196e-08	2.91578e-07	2.5192e-08	3.64203e-07	1.86021e-09	1.74539e-07	1.16014e-05	1.8875e-06	3.62842e-09	1.35146e-06	5.17667e-06	3.56405e-07	5.42831e-08	3.28503e-09	2.79597e-06	1.31816e-06	2.47278e-07	1.28012e-07	1.25487e-06	1.37985e-08	4.19512e-08	8.53382e-07	1.59593e-06	4.69037e-07
SIGAC7_AACCCAAGTGGCCCAT-1	Embryonic_Erythroidel_rna_scrnaseq_training_	unassignedliver_citeseq_rna_	0.000127369	4.4478e-05	2.05059e-06	3.37109e-05	5.89989e-07	3.17988e-05	0.218753	0.552193	0.00337933	0.00111279	0.206129	8.34215e-05	0.000118385	0.00013132	3.20673e-06	2.408e-05	0.000704019	6.00119e-05	2.91209e-06	0.00539334	0.000507028	7.16041e-05	1.2212e-05	0.005499	8.53033e-05	0.00209613	8.38735e-06	1.13248e-05	1.08916e-06	9.69003e-07	2.39832e-05	1.37251e-06	3.2245e-06	1.09071e-05	4.24513e-07	0.000112046	0.00322684
SIGAC7_AACCCAAGTTGATCGT-1	MKel_rna_scrnaseq_training_	unassignedliver_citeseq_rna_	3.79066e-18	4.63728e-20	2.36537e-18	9.25609e-20	4.54355e-24	1.21499e-23	1.28746e-10	2.35666e-14	2.90421e-19	4.98985e-14	1.80831e-19	3.81531e-20	1.04657e-17	5.04438e-20	1.19006e-22	2.31766e-22	2.09198e-19	1.92392e-21	8.18239e-25	0.000286293	0.999714	7.12473e-24	2.50347e-21	2.89296e-16	4.86914e-19	4.5165e-14	1.3959e-19	1.7228e-19	3.37697e-18	9.95583e-19	7.62306e-20	1.10751e-19	4.10337e-19	3.03216e-21	4.75582e-20	3.71693e-21	1.3132e-20
SIGAC7_AACCCAATCCGTGTCT-1	NKel_rna_scrnaseq_training_	unassignedliver_citeseq_rna_	8.83744e-08	1.25575e-07	5.2567e-06	3.91026e-09	3.35208e-05	0.000530405	1.30186e-10	6.84229e-13	4.05611e-09	7.03991e-09	6.21487e-13	1.93343e-13	4.14439e-08	1.29547e-08	4.36867e-05	1.68238e-13	4.71172e-10	8.20519e-09	4.39112e-08	7.80802e-11	3.14335e-10	5.37093e-07	4.37863e-08	1.1952e-06	1.10643e-06	2.41895e-09	1.01106e-06	0.999125	3.19187e-11	4.24633e-06	0.000234773	5.09943e-06	8.62318e-07	1.2585e-05	2.04722e-07	7.09259e-09	6.21576e-10
SIGAC7_AACCTGAAGACGGAAA-1	MPPel_rna_scrnaseq_training_	unassignedliver_citeseq_rna_	0.00877526	1.22348e-05	0.00017019	0.000168179	1.00375e-06	5.08133e-05	0.0269527	0.00789062	0.000492487	0.0381933	2.4423e-07	0.000183007	0.197619	0.000105605	1.27998e-05	4.02838e-07	2.49892e-05	3.60193e-05	0.000168348	0.167081	0.0367662	0.00121003	1.02427e-06	0.0884398	0.39895	0.0254991	1.15839e-05	2.33099e-05	5.76187e-08	7.07944e-06	0.000809062	4.72712e-07	0.000254935	1.67101e-06	5.28702e-06	6.52676e-05	1.69424e-05
SIGAC7_AACCTGAAGCCTCATA-1	Erythroidel_rna_scrnaseq_training_	unassignedliver_citeseq_rna_	8.24982e-08	1.70831e-07	8.89429e-08	3.31077e-07	3.88139e-07	1.22314e-07	0.0255554	0.00512854	1.00758e-05	7.65934e-06	0.969204	2.5301e-07	9.2233e-09	3.29344e-07	2.12642e-08	4.44501e-08	1.33024e-06	3.735e-08	2.13014e-07	6.01641e-05	1.09349e-05	1.67568e-08	7.02161e-07	4.66118e-06	3.13399e-07	4.73808e-07	3.28011e-08	9.3157e-07	7.68824e-07	4.71566e-07	1.84529e-07	1.69249e-06	2.3835e-08	5.72206e-08	1.86288e-07	3.27638e-06	6.10358e-06
SIGAC7_AACCTGAAGCGAGTAC-1	Kupffer_cell_1el_rna_scrnaseq_training_	unassignedliver_citeseq_rna_	5.92674e-07	9.10242e-11	0.00161865	0.0970842	2.00808e-07	9.31984e-10	2.57432e-06	1.36992e-06	1.44042e-09	1.35791e-09	3.85415e-05	8.18869e-06	1.9273e-06	1.41414e-09	8.96287e-06	1.40182e-08	0.760162	0.0901869	1.29374e-09	1.97805e-10	7.41694e-12	4.3299e-07	0.000710933	1.07787e-08	1.3859e-06	5.99403e-08	0.0491689	4.92265e-05	2.11605e-13	7.09021e-06	4.33912e-09	1.40609e-10	3.08055e-08	2.61921e-07	0.000154138	0.000792959	2.15628e-07
SIGAC7_AACCTGAAGCTCCATA-1	MKel_rna_scrnaseq_training_	unassignedliver_citeseq_rna_	3.53358e-14	1.65868e-15	2.85412e-15	2.04055e-17	1.48409e-19	1.35947e-16	9.7462e-10	1.56814e-11	5.49416e-17	9.15122e-13	7.56553e-15	5.29856e-16	5.446e-10	1.83694e-19	3.90241e-16	6.06501e-17	1.75614e-15	2.63888e-16	6.54243e-20	0.000522269	0.999478	3.70834e-16	8.92844e-18	2.12175e-09	1.78053e-12	1.23519e-11	3.39155e-16	2.00598e-13	2.47115e-16	2.77287e-17	1.55678e-14	1.56383e-17	5.09454e-14	1.34111e-16	1.88953e-16	3.70019e-18	1.88963e-17
SIGAC7_AACCTGAAGGTCCCGT-1	Erythroidel_rna_scrnaseq_training_	unassignedliver_citeseq_rna_	1.78909e-08	3.60492e-08	9.30534e-10	1.97591e-09	5.10776e-07	3.43271e-09	0.0471202	0.000121968	1.22644e-07	1.00504e-06	0.952696	1.32051e-08	3.48836e-11	1.77926e-09	7.35266e-09	3.7949e-09	2.95309e-08	4.10739e-11	1.994e-08	5.25413e-05	4.40494e-06	2.12254e-10	2.4714e-07	9.2281e-07	3.09988e-08	8.16437e-09	3.99014e-10	1.42824e-07	4.90989e-07	1.45961e-07	1.17732e-08	7.17794e-07	8.58424e-10	3.76546e-09	1.98615e-07	1.39634e-07	6.01469e-08
SIGAC7_AACCTGAAGTAATTGG-1	Early_Erythroidel_rna_scrnaseq_training_	unassignedliver_citeseq_rna_	0.00325849	3.40991e-05	3.74771e-08	4.49226e-08	1.72548e-05	3.48662e-07	0.873431	0.000355107	3.4354e-06	0.00846462	2.9715e-07	5.16654e-06	0.000113787	2.71666e-06	0.000866109	3.46137e-08	6.4009e-07	2.02861e-08	1.14822e-05	0.0154857	8.49112e-05	3.02666e-06	5.59018e-06	0.0907227	0.00687044	6.20815e-05	1.43611e-09	4.82028e-07	1.68556e-08	4.21522e-06	2.34053e-06	1.3415e-05	1.31615e-05	6.89478e-07	2.08127e-05	0.000138339	7.3373e-06
SIGAC7_AACCTGAAGTTACGGG-1	Erythroidel_rna_scrnaseq_training_	unassignedliver_citeseq_rna_	2.09541e-12	4.40133e-09	1.75248e-12	5.81728e-13	1.42512e-06	4.50508e-08	0.000100829	2.87204e-08	1.17914e-10	3.07815e-10	0.999861	3.99249e-12	4.99399e-16	9.29697e-11	7.88067e-11	1.52389e-10	2.69686e-10	4.89292e-14	2.85188e-11	2.57073e-09	2.56911e-08	2.03514e-10	5.27604e-08	2.1808e-11	1.9079e-09	1.01286e-11	1.38929e-13	4.3165e-08	3.6437e-05	5.61312e-08	1.83254e-09	1.75641e-07	1.77688e-08	2.40219e-09	4.42891e-09	8.4019e-11	7.36047e-09
SIGAC7_AACCTGAAGTTGCTGT-1	MKel_rna_scrnaseq_training_	unassignedliver_citeseq_rna_	1.04143e-13	2.61913e-14	3.53383e-14	1.57647e-16	6.8346e-19	4.9137e-17	1.63233e-10	4.68277e-09	1.21702e-16	3.64968e-13	5.37916e-15	9.6201e-15	2.21251e-11	3.47037e-17	2.02608e-15	4.10836e-18	1.02366e-13	1.37453e-14	3.43271e-18	1.58491e-05	0.999984	1.49054e-17	3.41474e-17	2.58918e-11	1.64445e-12	1.02617e-11	4.92138e-16	2.86453e-13	4.13217e-15	1.58525e-14	1.49967e-15	1.14676e-15	3.3081e-14	3.64507e-16	4.30656e-16	2.59202e-16	4.09564e-16
SIGAC7_AACCTGACAATACAGA-1	Early_Erythroidel_rna_scrnaseq_training_	unassignedliver_citeseq_rna_	0.0102631	0.000104102	5.13456e-07	1.65592e-07	0.0676691	1.05265e-05	0.479681	7.611e-05	5.29212e-06	0.00116371	5.83667e-09	2.29444e-05	1.61641e-06	2.24196e-07	7.54556e-06	1.1264e-05	1.58586e-08	3.90767e-08	0.00102698	0.00175007	4.27803e-05	1.7385e-05	1.8049e-05	0.00805088	0.000954486	2.77665e-07	1.87393e-08	9.54851e-06	5.88778e-05	0.00346836	6.90289e-07	0.355117	0.00618798	1.08975e-05	0.00028629	0.0024955	0.0614871
SIGAC7_AACCTGAGTAGAAACT-1	Early_Erythroidel_rna_scrnaseq_training_	unassignedliver_citeseq_rna_	4.84862e-06	5.76525e-08	6.60848e-09	3.61541e-08	9.25434e-08	4.40118e-08	0.987559	0.00160156	4.703e-06	1.60114e-05	0.00850899	5.99657e-08	2.4658e-08	7.43293e-07	1.58713e-09	4.98192e-09	1.32534e-06	8.10313e-09	5.26872e-08	0.00225861	3.11409e-05	7.81762e-08	4.70295e-08	8.84742e-06	1.76181e-06	5.23375e-07	3.67674e-08	1.1204e-07	4.98524e-08	2.0944e-07	3.19779e-08	4.67598e-08	1.22043e-08	1.63315e-08	4.66256e-08	5.47736e-07	3.72288e-07
SIGAC7_AACCTGAGTAGCGCTC-1	Erythroidel_rna_scrnaseq_training_	unassignedliver_citeseq_rna_	1.02262e-07	4.34705e-08	4.20486e-09	1.39213e-08	1.42514e-07	1.78475e-08	0.0394192	0.000513136	5.1302e-07	1.36749e-06	0.959928	1.65055e-08	8.50371e-10	9.16505e-08	1.82781e-09	4.69853e-09	3.88077e-07	1.4379e-09	2.83697e-08	0.000124027	9.00633e-06	4.36825e-09	7.26489e-08	1.20296e-06	1.79165e-07	4.55286e-08	1.28908e-08	1.63674e-07	3.35866e-07	5.16044e-07	2.07675e-08	1.77395e-07	3.56172e-09	1.07457e-08	1.31998e-07	1.05375e-07	4.20495e-07
SIGAC7_AACCTGAGTCTTAGTG-1	pDCel_rna_scrnaseq_training_	unassignedliver_citeseq_rna_	0.00945515	1.79509e-06	3.76103e-06	2.36636e-06	0.152308	0.120429	2.24128e-05	0.149989	1.45047e-05	0.000973068	2.63018e-08	0.000519325	0.0014215	5.10048e-05	0.00527535	0.00374966	1.03427e-06	9.72241e-06	0.0704767	3.72771e-07	3.18314e-07	0.0721094	1.78652e-06	0.0204402	0.0336423	9.17856e-05	3.28427e-07	0.00861549	0.0201931	0.00191799	0.000184881	0.0502869	0.0172939	0.0015833	0.000142661	0.00187049	0.256922
SIGAC7_AACCTGATCCTATGGA-1	MKel_rna_scrnaseq_training_	unassignedliver_citeseq_rna_	1.72575e-06	2.75087e-09	7.49002e-10	9.11905e-11	6.2079e-10	3.95976e-12	0.00391027	2.75322e-06	1.2479e-08	6.5309e-07	2.59138e-09	3.88881e-10	5.35777e-08	9.79928e-11	5.7555e-10	4.28599e-12	6.25786e-09	3.88234e-11	4.86829e-10	0.135199	0.860874	3.98306e-11	1.31984e-09	9.76273e-06	1.67464e-06	7.79585e-09	8.73902e-12	8.66365e-09	1.08527e-08	6.24033e-08	2.16899e-09	7.29411e-09	3.9214e-10	5.10216e-11	3.98148e-08	1.86012e-08	3.64589e-11
SIGAC7_AACCTGATCGCACTCT-1	MOPel_rna_scrnaseq_training_	unassignedliver_citeseq_rna_	8.16233e-08	1.39162e-11	1.86205e-06	2.99377e-05	7.90793e-06	5.24683e-11	2.88347e-07	7.02679e-07	2.86351e-13	6.05221e-10	1.2595e-05	3.28981e-06	3.39154e-12	4.41124e-13	5.18716e-07	7.2969e-12	0.00181898	6.16355e-07	1.15315e-10	1.26294e-11	2.11837e-12	2.58835e-11	0.875077	6.77028e-11	8.06822e-08	7.91724e-12	0.000110085	0.000226448	1.40394e-10	0.000323437	1.62502e-09	1.61005e-08	2.67014e-11	2.64514e-08	0.118129	0.00425673	3.15211e-10
SIGAC7_AACCTGATCGTGAGAG-1	Early_Erythroidel_rna_scrnaseq_training_	unassignedliver_citeseq_rna_	3.16575e-05	4.79591e-07	4.18954e-08	2.35171e-07	6.06689e-07	6.03975e-08	0.988279	0.00728672	5.73361e-05	0.000555197	4.8269e-05	2.03786e-06	1.96539e-06	2.07088e-05	5.74061e-07	6.47999e-09	1.67609e-06	4.28147e-08	7.55596e-07	0.0030592	9.00937e-05	2.89013e-08	3.31148e-06	0.000435356	4.52612e-05	5.62062e-06	1.1079e-08	3.72198e-07	5.68338e-08	5.54006e-07	1.72714e-07	5.83259e-07	6.12303e-08	4.82726e-08	1.37482e-06	6.96337e-05	7.47892e-07
SIGAC7_AACCTTTAGCCGATCC-1	Erythroidel_rna_scrnaseq_training_	unassignedliver_citeseq_rna_	4.64288e-11	9.86355e-09	3.06007e-08	1.29809e-06	1.55158e-09	1.80046e-07	0.000108916	4.72827e-05	5.71034e-06	2.74102e-07	0.99983	1.37156e-09	1.28745e-08	8.47903e-08	7.3365e-09	4.53087e-07	4.75093e-08	1.34183e-08	6.508e-09	1.78993e-06	2.31598e-06	1.69605e-07	1.3098e-09	1.19875e-07	3.87368e-09	8.51108e-08	2.9345e-08	4.22895e-09	1.26478e-08	2.95774e-09	5.30415e-08	2.22647e-08	6.99447e-08	1.61364e-07	1.87103e-09	2.90641e-09	5.54324e-07
SIGAC7_AACCTTTAGCCTTGAT-1	MPPel_rna_scrnaseq_training_	unassignedliver_citeseq_rna_	0.00138875	1.0487e-07	1.64815e-07	6.18625e-08	3.58006e-06	8.18652e-06	9.83649e-07	5.3369e-06	6.8211e-07	1.34035e-06	2.18808e-09	3.2374e-05	0.452706	4.52533e-08	4.07314e-06	4.11195e-08	2.69392e-08	1.63571e-07	0.000352857	3.3348e-06	9.4884e-08	0.00955007	4.30338e-08	0.0266029	0.509317	7.62195e-07	6.3295e-08	2.4166e-06	3.92647e-09	4.06181e-07	1.99618e-06	1.76532e-08	1.05133e-05	1.98919e-08	2.39665e-06	2.56094e-06	8.9756e-07
SIGAC7_AACCTTTAGGTACTGG-1	Early_Erythroidel_rna_scrnaseq_training_	unassignedliver_citeseq_rna_	4.98298e-06	5.78244e-09	1.78956e-10	4.57117e-10	5.9633e-08	2.46135e-09	0.998029	0.00019769	3.81275e-08	4.23264e-07	0.00160938	4.35158e-09	3.72601e-09	1.14359e-08	1.19128e-09	5.62739e-10	9.15634e-08	4.19702e-10	1.08571e-07	0.000153863	1.98926e-06	2.62969e-09	1.48761e-08	6.22372e-07	9.12021e-07	1.2524e-08	6.26193e-10	1.44333e-08	3.81361e-08	1.62589e-07	2.22999e-09	8.6971e-09	5.64951e-10	2.55653e-09	8.37161e-08	7.92816e-08	4.15463e-08
SIGAC7_AACCTTTAGGTCACTT-1	Erythroidel_rna_scrnaseq_training_	unassignedliver_citeseq_rna_	4.08883e-10	1.24287e-08	2.00602e-09	3.78171e-09	1.94856e-10	1.32242e-08	0.00312659	0.000638392	1.21135e-08	2.27285e-09	0.996228	1.40806e-09	2.17614e-09	1.20094e-11	1.30392e-09	4.61706e-08	2.65843e-08	1.94204e-09	1.86284e-10	3.35726e-06	2.67092e-06	1.82215e-08	3.20256e-09	7.12173e-08	7.94802e-10	1.00375e-07	3.42253e-09	2.05587e-09	1.14636e-09	9.69544e-10	7.25552e-08	1.01656e-09	2.15999e-09	1.35869e-08	4.23886e-10	6.17982e-10	9.24605e-07
SIGAC7_AACCTTTCAAATAGCA-1	Erythroidel_rna_scrnaseq_training_	unassignedliver_citeseq_rna_	5.13539e-14	4.52193e-11	3.47503e-14	2.28969e-15	1.09022e-09	2.73999e-11	1.11096e-05	1.80865e-08	4.30313e-14	1.68617e-11	0.999989	1.76697e-12	3.53477e-17	1.6772e-15	1.15304e-10	1.42836e-11	6.74369e-13	2.24837e-16	4.38031e-13	8.90528e-10	1.79566e-09	9.10212e-15	4.69581e-10	1.87756e-10	1.35677e-12	1.51061e-12	2.77996e-15	7.74114e-09	1.2293e-08	3.14246e-11	1.04937e-11	1.24884e-09	1.10915e-12	2.05656e-12	4.32684e-09	4.71712e-12	3.52019e-12
SIGAC7_AACCTTTCAAATTGGA-1	Early_Erythroidel_rna_scrnaseq_training_	unassignedliver_citeseq_rna_	0.000579512	7.377e-07	4.14888e-08	5.55599e-08	9.91162e-08	2.44501e-07	0.996093	0.00142078	1.16534e-05	0.000255737	1.0872e-05	3.69408e-06	2.85568e-05	1.91146e-06	9.51168e-08	7.88317e-09	9.87199e-07	1.75415e-07	3.12571e-06	0.00106165	4.88079e-06	9.62407e-07	2.78813e-07	0.000292388	0.000195788	2.06168e-05	5.44674e-08	4.8834e-07	2.21137e-08	1.23919e-06	9.71176e-07	3.26546e-08	5.19168e-08	6.7928e-08	4.67651e-07	7.2618e-06	1.58016e-06
SIGAC7_AACCTTTCAACCCTAA-1	NKel_rna_scrnaseq_training_	unassignedliver_citeseq_rna_	0.0097838	3.54704e-05	2.29261e-05	4.58413e-05	0.0017941	0.278552	1.13744e-05	0.0150236	4.12423e-05	0.00212023	5.21694e-05	1.14042e-06	0.000127281	0.00193554	8.5365e-05	1.70705e-06	0.114088	0.00377614	0.000287568	1.98731e-05	2.16948e-05	0.136609	5.30659e-05	0.0107232	0.0202225	0.00639493	1.44229e-05	0.324273	2.70082e-05	1.38476e-05	0.000691914	0.000454037	0.0443786	0.0133486	2.7221e-05	0.0143563	0.000584862
SIGAC7_AACCTTTCAATCGCCG-1	MKel_rna_scrnaseq_training_	unassignedliver_citeseq_rna_	3.5246e-18	2.73112e-19	1.88749e-18	1.00282e-20	1.4185e-23	2.02783e-23	1.19834e-11	2.73055e-14	3.14798e-20	8.50766e-18	8.45317e-20	3.13738e-19	1.17172e-13	2.30907e-21	5.64427e-22	1.04761e-21	4.97921e-21	1.25032e-21	1.21326e-22	2.76296e-07	1	1.10185e-21	3.25306e-21	2.02559e-16	5.3511e-16	1.45879e-17	2.90232e-20	5.54001e-19	3.25091e-16	4.05774e-17	1.77119e-22	1.47499e-18	4.17095e-18	2.81321e-22	3.6752e-20	4.23212e-22	1.14967e-20
SIGAC7_AACCTTTCACAAGCAG-1	Pre_pro_B_progenitorel_rna_scrnaseq_training_	unassignedliver_citeseq_rna_	6.09615e-07	5.90995e-15	2.77494e-14	1.41528e-14	0.112662	4.37606e-06	1.4933e-14	1.55151e-13	4.84943e-13	5.38831e-13	2.38625e-20	1.54195e-09	6.48697e-11	4.20576e-17	2.38621e-08	7.30191e-07	2.0891e-15	2.31169e-14	9.2481e-06	2.22635e-13	6.32138e-15	0.000785231	7.6619e-14	1.07467e-09	1.63662e-06	1.83318e-14	3.69359e-16	2.25248e-07	4.15281e-08	1.62498e-12	3.26625e-10	9.36675e-10	0.886536	1.75567e-10	1.05903e-12	8.57234e-11	6.02381e-09
SIGAC7_AACCTTTCACATAACC-1	NKel_rna_scrnaseq_training_	unassignedliver_citeseq_rna_	0.00541204	0.00538991	0.000562523	2.23089e-05	0.00145268	0.126699	1.48642e-05	0.00799011	1.27761e-05	2.93295e-05	0.000208266	0.00084272	0.0331092	0.000273093	0.00622193	1.3815e-06	0.000339325	0.00605256	0.0149596	8.43685e-07	2.26764e-07	0.111416	0.00116618	0.0432264	0.1507	0.000595038	0.000381849	0.451257	2.76292e-07	0.00116297	0.00078846	2.94749e-05	0.00132066	0.00557659	0.017505	0.00515959	0.000119796
SIGAC7_AACCTTTCAGCGCGTT-1	Eo_Basophilel_rna_scrnaseq_training_	unassignedliver_citeseq_rna_	3.42689e-08	1.65579e-12	1.45408e-10	5.64206e-12	2.37464e-15	5.17939e-13	2.56013e-05	3.24455e-10	1.98523e-13	0.975734	2.84666e-13	9.78016e-13	4.08987e-11	7.19747e-13	2.42367e-13	6.57245e-16	2.01895e-09	9.21743e-11	2.28145e-13	3.5774e-05	1.65181e-09	5.5535e-12	5.71322e-11	4.38267e-07	1.28517e-09	0.024189	5.79013e-12	4.08813e-11	5.16503e-18	2.18186e-10	1.48721e-05	2.67991e-13	1.55625e-11	3.16559e-13	7.7644e-11	5.38104e-10	1.95028e-12
SIGAC7_AACCTTTCATGGCCAC-1	Erythroidel_rna_scrnaseq_training_	unassignedliver_citeseq_rna_	9.8974e-09	3.54731e-08	2.71463e-09	7.34329e-09	1.63111e-07	7.09798e-09	0.0151777	0.000221035	1.54669e-07	7.63441e-07	0.984591	3.12525e-08	6.16077e-10	1.52907e-09	1.41524e-08	9.14074e-09	3.58212e-08	2.76374e-10	4.00016e-08	6.08332e-06	5.33648e-07	5.88084e-10	1.03652e-07	1.59139e-06	4.5613e-08	2.654e-08	2.08528e-09	1.56061e-07	1.43887e-07	8.34108e-08	2.19074e-08	2.47106e-07	1.6531e-09	3.93645e-09	1.39643e-07	1.31498e-07	3.13038e-07
SIGAC7_AACCTTTTCCCTCTTT-1	Erythroidel_rna_scrnaseq_training_	unassignedliver_citeseq_rna_	6.2824e-13	2.77824e-11	5.58733e-12	5.16738e-12	7.46106e-10	1.90989e-11	0.000112094	2.23022e-07	2.5576e-10	2.75394e-09	0.999888	9.68108e-12	5.13244e-14	4.26494e-13	1.54723e-11	9.984e-11	1.17195e-11	1.41149e-13	3.32725e-11	2.60444e-08	7.13139e-09	5.53945e-13	2.91302e-09	1.39532e-09	1.08221e-11	7.17908e-11	3.93619e-12	3.34754e-09	1.12298e-08	3.44143e-10	1.90594e-10	2.65229e-09	1.56602e-11	6.31158e-12	4.49073e-10	8.15033e-11	4.97007e-09
SIGAC7_AACCTTTTCTCTCTTC-1	NKel_rna_scrnaseq_training_	unassignedliver_citeseq_rna_	0.0602208	0.0011555	0.000736178	0.000387725	0.0233301	0.040161	1.30654e-07	0.000510791	0.000129226	1.68326e-07	3.14473e-07	0.00606771	0.00990501	0.000842676	0.0949809	1.20309e-06	0.00489342	0.0141268	0.000523817	9.44193e-07	2.42628e-05	0.00676586	0.00010485	0.00187618	0.0625714	0.000225546	0.00321288	0.64269	4.79965e-06	0.000639102	0.00012256	4.35493e-06	0.00184347	0.0209537	5.9779e-05	0.000891452	3.48357e-05
SIGAC7_AACCTTTTCTGGGCAC-1	Early_Erythroidel_rna_scrnaseq_training_	unassignedliver_citeseq_rna_	2.84509e-05	9.06711e-08	3.98151e-09	2.66879e-08	6.20729e-08	1.21459e-08	0.994578	0.000523702	5.80392e-06	3.86358e-05	5.40422e-05	1.61108e-07	6.90481e-07	5.87465e-07	6.07029e-09	3.55779e-09	5.27959e-07	9.70831e-09	2.53457e-07	0.00468536	3.40003e-05	5.57916e-08	4.02421e-08	4.09518e-05	6.12311e-06	4.68488e-07	1.34229e-08	3.30178e-08	1.7564e-08	1.55712e-07	1.93854e-08	5.22151e-08	2.14558e-08	1.22987e-08	9.26036e-08	1.13072e-06	4.42942e-07
SIGAC7_AACGAAACAAGCCATT-1	Erythroidel_rna_scrnaseq_training_	unassignedliver_citeseq_rna_	5.66475e-09	1.85788e-08	1.00152e-09	6.38021e-10	7.4821e-08	5.0783e-09	0.000855853	9.40264e-05	6.03374e-08	3.90687e-07	0.999042	6.85922e-08	2.52002e-10	1.1828e-09	1.78717e-09	3.1702e-09	2.23258e-09	9.77568e-11	3.55173e-08	2.22049e-06	8.08087e-08	1.66293e-09	2.56763e-08	2.43989e-06	4.45751e-08	1.4339e-08	9.12972e-10	3.50968e-07	3.40415e-08	5.3069e-08	1.21323e-08	1.07251e-07	1.78252e-09	5.67858e-10	4.65939e-08	5.17935e-08	1.66657e-06
SIGAC7_AACGAAACACGAAGAC-1	Early_Erythroidel_rna_scrnaseq_training_	unassignedliver_citeseq_rna_	5.63314e-06	1.07752e-07	4.8515e-10	8.78531e-10	1.80595e-07	6.42208e-09	0.999182	1.50313e-05	6.46669e-07	7.10416e-06	4.34969e-06	7.25393e-09	2.40888e-08	1.36297e-07	1.92796e-08	7.42911e-10	7.00253e-08	2.26738e-10	1.17948e-07	0.000769358	1.98749e-06	1.45121e-08	1.63821e-08	7.86323e-06	5.45429e-06	2.11253e-08	3.41664e-10	9.58297e-09	5.07027e-09	5.35108e-08	1.48422e-08	3.13229e-08	8.33904e-09	7.55333e-09	8.94986e-08	1.78387e-07	1.24617e-08
SIGAC7_AACGAAACACGTGTGC-1	Erythroidel_rna_scrnaseq_training_	unassignedliver_citeseq_rna_	4.13767e-08	3.84834e-06	2.48546e-10	3.88927e-11	9.72973e-09	7.04163e-08	0.0025696	1.15129e-05	1.57407e-10	3.08902e-08	0.99741	6.46719e-09	5.70596e-12	1.77386e-11	1.04332e-10	1.21284e-09	1.47355e-08	1.31145e-10	7.82187e-11	1.30018e-06	1.30118e-06	2.56444e-08	4.45859e-08	9.00912e-07	9.41901e-08	4.00637e-07	3.47642e-11	9.67697e-08	6.45405e-09	1.27829e-08	1.17202e-08	2.03272e-08	4.91714e-08	5.85351e-09	1.49275e-08	9.57818e-09	4.63296e-07
SIGAC7_AACGAAACATACTGTG-1	Erythroidel_rna_scrnaseq_training_	unassignedliver_citeseq_rna_	2.85313e-12	1.60356e-10	6.11495e-11	1.03258e-10	5.58191e-09	4.64461e-10	0.000102302	2.01747e-06	4.97973e-09	1.73615e-09	0.999895	2.28364e-10	2.17551e-13	3.6928e-11	1.26972e-10	1.14176e-10	2.73864e-10	2.48549e-12	2.46718e-10	6.8363e-08	1.17534e-07	1.45789e-11	7.26458e-09	7.34235e-10	1.93923e-10	1.17762e-10	1.21408e-11	2.31046e-08	1.97613e-07	3.00256e-09	3.69882e-10	3.02326e-08	1.16467e-10	1.34052e-10	1.2622e-09	6.03594e-10	5.67701e-09
SIGAC7_AACGAAAGTATACGGG-1	Early_Erythroidel_rna_scrnaseq_training_	unassignedliver_citeseq_rna_	2.72318e-06	5.5794e-09	1.60158e-10	2.54681e-10	1.846e-08	1.57478e-09	0.999733	3.50958e-05	1.16412e-07	3.82362e-07	5.53492e-05	1.66368e-09	4.7048e-09	6.126e-08	5.99639e-11	1.1424e-10	2.60675e-08	1.72269e-10	2.83298e-08	0.000170654	1.39784e-06	5.40465e-09	1.68573e-09	2.14695e-07	7.42498e-07	6.17319e-09	1.44481e-09	5.14581e-09	1.89707e-08	1.84178e-07	2.44004e-09	2.23201e-09	3.27569e-10	1.12698e-09	2.05224e-08	1.88998e-08	3.32297e-08
SIGAC7_AACGAAAGTCACTCTC-1	Pre_pro_B_progenitorel_rna_scrnaseq_training_	unassignedliver_citeseq_rna_	0.0126718	3.50461e-05	3.32434e-06	3.40128e-06	0.0298867	0.220674	0.000193741	0.108248	5.72953e-05	0.0017019	4.40961e-09	0.00137138	0.000100009	3.34388e-05	0.0180364	0.00347065	0.000210988	0.000375482	0.000948088	1.12312e-06	3.80917e-05	0.0858116	1.08232e-05	0.00196993	0.0036196	0.00482884	4.39514e-08	0.0353674	0.000884241	4.16063e-06	0.0019909	0.000803819	0.279718	0.0169947	1.16029e-05	0.168154	0.00176927
SIGAC7_AACGAAAGTCGGTGAA-1	Eo_Basophilel_rna_scrnaseq_training_	unassignedliver_citeseq_rna_	4.13841e-06	1.21297e-08	4.47736e-10	8.11069e-11	3.94466e-11	8.6347e-10	0.319852	1.90439e-05	3.8482e-09	0.666022	3.08651e-09	7.78775e-09	6.41351e-09	9.41942e-11	6.60943e-10	2.07893e-11	7.15591e-09	9.76921e-11	5.46374e-10	0.00260304	3.21867e-07	1.17546e-09	3.44287e-08	0.0001903	4.20115e-07	0.0112624	6.03093e-12	1.20029e-08	1.60426e-12	3.58194e-10	4.57688e-05	9.18074e-11	9.93679e-10	6.9223e-11	1.04672e-08	7.69057e-07	5.96896e-10
SIGAC7_AACGAAAGTCTAGTGT-1	Erythroidel_rna_scrnaseq_training_	unassignedliver_citeseq_rna_	8.89322e-09	5.30111e-08	7.8164e-10	2.66495e-09	9.06767e-09	2.33403e-09	0.0153663	0.000273405	1.11841e-07	1.56518e-07	0.984355	3.09231e-08	6.41555e-10	3.70413e-10	4.22743e-09	6.57452e-08	1.1376e-08	7.58954e-10	4.31793e-09	3.04859e-06	2.80114e-07	9.33519e-10	6.39341e-08	1.01734e-06	4.42001e-09	2.32293e-07	6.70498e-10	1.49924e-08	5.24472e-09	2.64269e-09	5.11712e-09	8.95843e-09	3.2359e-09	1.54952e-09	9.44837e-09	1.2884e-07	6.09971e-07
SIGAC7_AACGAAAGTGATAGAT-1	MPPel_rna_scrnaseq_training_	unassignedliver_citeseq_rna_	0.00102252	3.36514e-07	2.09275e-07	5.89758e-08	0.000776663	0.000606011	6.4816e-06	9.56427e-08	1.01709e-05	6.1774e-07	9.78384e-13	1.87308e-05	0.055078	1.4298e-05	6.36186e-06	2.04795e-07	2.32328e-08	8.84113e-08	0.0124691	9.46365e-07	7.74263e-07	0.115749	1.07185e-07	0.00330821	0.810667	6.82661e-08	1.15415e-07	7.27009e-06	3.10958e-07	1.99247e-06	1.35029e-06	8.94248e-07	0.000247874	5.65723e-08	1.61515e-06	2.64562e-06	3.50307e-08
SIGAC7_AACGAAATCAGCCCAG-1	Early_Erythroidel_rna_scrnaseq_training_	unassignedliver_citeseq_rna_	3.14062e-07	1.7412e-08	4.15196e-10	2.9288e-10	1.49989e-07	5.82052e-09	0.797101	0.000201282	3.39463e-08	5.05994e-07	0.202609	5.24258e-09	3.10089e-10	2.0345e-08	6.93512e-10	1.60605e-09	5.22039e-08	1.70189e-10	1.21717e-07	8.52747e-05	1.36414e-06	1.50791e-09	3.09713e-08	1.44693e-07	2.20372e-07	1.41402e-08	1.10601e-09	9.06143e-08	2.6848e-07	2.90684e-07	8.93904e-09	2.2926e-08	1.19839e-09	5.44893e-09	9.98005e-08	3.3955e-08	1.89593e-07
SIGAC7_AACGAAATCGTGGTAT-1	Erythroidel_rna_scrnaseq_training_	unassignedliver_citeseq_rna_	2.02804e-10	1.32916e-07	1.51085e-08	6.69513e-09	1.7879e-09	1.81664e-07	0.0840225	0.00106094	1.84994e-07	1.51295e-07	0.91474	1.37941e-09	6.14061e-09	1.68372e-08	1.61452e-07	3.34114e-07	5.18395e-09	7.58329e-09	2.50145e-09	7.81881e-07	0.000157084	1.33378e-08	1.10671e-07	9.00042e-08	2.80739e-09	3.58506e-06	4.61908e-10	5.3125e-10	1.8622e-08	2.52516e-08	1.16198e-05	7.95073e-09	3.07498e-07	4.13368e-07	1.86746e-08	1.83614e-08	9.95869e-07
SIGAC7_AACGGGAAGAAGGTAG-1	Pre_pro_B_progenitorel_rna_scrnaseq_training_	unassignedliver_citeseq_rna_	1.38753e-06	3.51662e-05	7.77521e-05	7.30948e-06	0.041039	0.0896718	5.47548e-11	9.72889e-08	4.95348e-08	4.35745e-07	3.37984e-12	1.1747e-06	1.03241e-08	1.56174e-08	4.73818e-07	5.82541e-07	5.46158e-07	5.63628e-05	1.35683e-05	3.29905e-10	3.85721e-08	0.00267412	1.1363e-08	1.762e-07	4.74015e-06	6.14139e-08	1.30988e-07	0.00040085	4.04508e-08	4.69317e-05	2.45886e-05	0.012904	0.826661	0.00520957	1.85961e-07	0.000138837	0.0210286
SIGAC7_AACGGGAAGCCGAATG-1	Immature_B_cellel_rna_scrnaseq_training_	unassignedliver_citeseq_rna_	1.34853e-09	1.67631e-09	6.69225e-07	4.89194e-08	0.00106822	0.0632299	5.51078e-12	3.83292e-06	3.59695e-11	6.2171e-07	6.29092e-12	1.03746e-08	2.60873e-09	5.03191e-09	0.000904301	0.918468	1.12981e-10	4.80717e-07	0.000108793	2.24171e-12	2.15137e-10	0.000126528	4.23326e-10	1.02767e-07	9.76806e-08	4.81436e-07	4.67023e-09	0.00177892	0.00286383	4.15725e-07	0.000615082	0.00185938	0.0055407	0.00319106	4.7505e-08	1.13664e-08	0.000238135
SIGAC7_AACGGGAAGGTAAAGG-1	Early_Erythroidel_rna_scrnaseq_training_	unassignedliver_citeseq_rna_	5.47938e-05	1.64257e-06	2.94956e-08	1.77058e-07	5.71744e-07	5.04928e-08	0.962061	0.00643857	1.39965e-05	2.09774e-05	0.0293479	5.71828e-07	1.41036e-07	9.66461e-07	3.54645e-08	4.23982e-08	3.06786e-06	2.70963e-08	1.1152e-06	0.00192903	2.69691e-05	2.63421e-08	5.51817e-07	6.20359e-05	1.408e-05	1.08545e-06	1.17028e-08	1.45597e-07	7.20689e-07	4.39472e-06	2.20637e-08	5.38398e-07	1.25702e-08	4.67568e-08	3.80718e-06	8.74213e-06	2.14722e-06
SIGAC7_AACGGGAAGGTTCACT-1	Early_Erythroidel_rna_scrnaseq_training_	unassignedliver_citeseq_rna_	0.000111791	7.24291e-05	3.38019e-06	1.6696e-06	1.40662e-06	3.16596e-07	0.99913	0.000297391	8.27663e-07	4.96809e-05	1.17808e-05	1.65681e-06	7.37542e-06	1.34692e-07	4.51779e-06	1.68798e-07	1.06957e-05	1.16597e-05	5.08686e-06	0.000106213	6.73983e-06	4.73302e-07	1.23166e-07	3.05599e-05	2.20801e-05	3.48801e-05	1.08014e-06	6.46245e-06	2.38298e-08	1.83364e-05	1.24744e-05	2.94039e-06	1.28981e-07	1.1011e-05	4.81511e-07	8.09706e-06	1.58752e-05
SIGAC7_AACGGGAAGTACGAGC-1	Erythroidel_rna_scrnaseq_training_	unassignedliver_citeseq_rna_	1.93275e-10	1.18218e-07	2.60177e-08	1.42455e-08	3.77647e-09	5.86856e-07	0.000187907	0.000610675	1.16511e-07	4.36013e-08	0.999077	2.46833e-08	2.12537e-08	4.77467e-09	5.11998e-08	1.27311e-06	3.52481e-09	6.81769e-09	4.56593e-09	1.10401e-07	1.32053e-05	2.67269e-08	4.43153e-08	1.47572e-07	1.2843e-08	5.51225e-07	1.53194e-09	1.99868e-08	3.04957e-07	9.14234e-09	8.67204e-07	6.74437e-08	6.80081e-07	1.92835e-07	1.82446e-09	5.79553e-09	0.000105906
SIGAC7_AACGGGAAGTATTGCC-1	MPPel_rna_scrnaseq_training_	unassignedliver_citeseq_rna_	0.00370866	3.83615e-06	1.08085e-05	2.6158e-06	7.06732e-05	0.000447552	2.20158e-05	2.7386e-06	5.16925e-05	2.5219e-05	1.95473e-09	1.71484e-05	0.352112	1.58742e-05	8.20626e-05	1.35074e-06	2.45482e-06	3.9832e-06	0.0250013	1.91563e-05	2.48229e-06	0.140096	2.59929e-07	0.00986053	0.467952	7.53331e-07	2.06092e-06	1.385e-05	4.20667e-07	1.5078e-05	0.000125408	6.93977e-06	0.000289062	1.73059e-06	1.15169e-05	1.71212e-05	3.1463e-06
SIGAC7_AACGGGACAAATCAAG-1	HSCel_rna_scrnaseq_training_	unassignedliver_citeseq_rna_	4.90658e-06	1.61896e-07	1.56351e-06	8.86631e-08	0.000398733	0.00411973	2.84548e-11	1.7257e-09	4.84496e-08	3.01038e-10	5.02306e-13	9.33309e-07	0.436572	2.41471e-09	3.04029e-05	4.03733e-06	6.51214e-10	7.9358e-08	0.00298524	3.67358e-10	1.11704e-08	0.327344	3.44359e-10	0.000186041	0.228091	6.91921e-10	2.35002e-08	2.13449e-05	2.63249e-07	7.86773e-08	4.66469e-06	2.14888e-07	0.000234599	5.63658e-07	4.22266e-08	1.23676e-08	1.94291e-07
SIGAC7_AACGGGACAACCGTAT-1	Erythroidel_rna_scrnaseq_training_	unassignedliver_citeseq_rna_	2.2336e-09	3.40176e-09	1.31853e-11	6.51026e-12	1.36719e-08	3.32327e-10	0.00487256	3.24879e-06	8.75612e-10	8.30143e-09	0.995117	2.30561e-10	3.92036e-13	7.00148e-11	2.78726e-12	1.0363e-10	9.72875e-10	8.91636e-13	8.85435e-10	6.40531e-06	8.49995e-08	1.92834e-10	3.9143e-10	7.11228e-09	4.67316e-09	2.39252e-10	3.45332e-11	8.5603e-09	1.49699e-07	6.1975e-08	1.28713e-10	1.54334e-08	5.4956e-11	1.29577e-10	5.31554e-09	1.7264e-10	2.09282e-08
SIGAC7_AACGGGACAACTTCTT-1	MEMPel_rna_scrnaseq_training_	unassignedliver_citeseq_rna_	0.000316619	8.04338e-09	7.30176e-09	4.88348e-10	3.27299e-10	1.66512e-10	0.27586	1.61833e-07	2.98303e-08	0.32098	1.11236e-11	1.36145e-09	2.31389e-06	9.42252e-07	3.12227e-10	1.10651e-11	4.89254e-10	8.94692e-10	1.71378e-08	0.398796	5.43987e-05	1.0243e-07	7.81332e-09	0.00381841	5.07473e-05	0.000113458	6.54361e-10	3.6108e-09	1.0642e-11	7.37873e-07	5.23542e-06	5.81355e-09	1.61247e-08	1.05316e-10	1.33776e-07	1.49808e-07	1.01868e-08
SIGAC7_AACGGGACATGAGAAT-1	Early_Erythroidel_rna_scrnaseq_training_	unassignedliver_citeseq_rna_	6.0464e-05	2.66252e-07	7.50749e-09	4.61702e-08	1.44396e-06	4.86784e-08	0.993584	0.00419046	7.81059e-06	3.1796e-06	0.0018504	4.64803e-07	4.24268e-07	4.11343e-07	4.12062e-08	2.08773e-08	1.76662e-06	3.04788e-08	4.75399e-06	0.000246168	6.79225e-06	6.2225e-08	1.14015e-07	9.8999e-06	1.8626e-05	2.66516e-07	7.78814e-09	1.15106e-07	4.4897e-07	1.60589e-06	2.52207e-08	1.70507e-07	1.27216e-08	5.93716e-08	4.91717e-07	5.11173e-06	3.93236e-06
SIGAC7_AACGGGAGTACTCGTA-1	MPPel_rna_scrnaseq_training_	unassignedliver_citeseq_rna_	0.019191	9.28247e-07	2.80882e-06	3.42566e-06	3.48728e-05	3.53083e-05	2.2215e-05	5.68184e-07	2.4521e-05	0.000157745	5.78864e-11	8.6235e-07	0.0663286	2.6287e-05	2.17218e-07	7.62013e-07	6.91933e-08	1.83506e-06	0.00512153	6.27544e-05	1.75316e-06	0.200049	2.44803e-07	0.0325911	0.675612	1.46128e-06	3.19043e-07	1.3813e-06	4.37318e-07	1.95604e-05	1.72587e-05	4.19836e-06	0.000655845	1.0942e-07	1.75814e-06	1.49718e-05	1.25199e-05
SIGAC7_AACGGGAGTATGGAAT-1	Early_Erythroidel_rna_scrnaseq_training_	unassignedliver_citeseq_rna_	7.5876e-06	2.37937e-07	8.10705e-08	3.41538e-07	4.19964e-08	2.22152e-07	0.99231	0.00387452	2.52889e-05	2.34368e-05	0.00297724	2.31894e-07	2.13633e-06	1.44482e-05	5.10405e-09	2.68056e-08	2.45826e-06	1.54636e-07	4.77414e-07	0.000693121	3.78145e-05	3.8911e-07	5.9238e-08	6.08067e-06	7.57948e-06	4.8972e-06	1.96722e-07	1.30102e-07	2.26594e-07	5.9047e-07	1.339e-07	3.7737e-08	6.70651e-08	7.87354e-08	3.89548e-08	7.1203e-07	8.81591e-06
SIGAC7_AACGGGAGTCTGTGCG-1	Early_Erythroidel_rna_scrnaseq_training_	unassignedliver_citeseq_rna_	1.21419e-05	1.48294e-05	4.61264e-06	9.51933e-05	3.21852e-06	2.19823e-05	0.733114	0.0164875	0.00868518	0.000245064	0.234829	9.66142e-06	1.60862e-05	0.00281685	8.35979e-07	2.66655e-06	0.000232358	5.54338e-06	4.7464e-06	0.00221831	0.000574015	8.62385e-06	4.34528e-06	5.75251e-05	7.045e-05	3.63673e-05	9.28121e-06	4.49213e-06	2.37759e-05	1.94729e-05	2.13262e-06	9.76306e-06	3.37173e-06	8.9668e-06	1.79812e-06	2.77638e-05	0.000317343
SIGAC7_AACGGGAGTGGTCAAG-1	Erythroidel_rna_scrnaseq_training_	unassignedliver_citeseq_rna_	3.09017e-08	4.79581e-07	1.09427e-07	1.12474e-06	6.67527e-09	2.60545e-06	0.00331142	0.00786696	1.47498e-06	5.22168e-07	0.9886	7.8673e-08	5.42276e-07	2.0754e-09	1.17089e-07	4.09785e-06	2.13583e-06	1.75397e-07	1.21536e-08	6.7536e-05	0.000105843	2.57117e-06	4.85619e-08	4.3452e-06	2.07994e-07	5.28075e-06	4.8736e-08	1.13973e-07	7.87424e-08	2.43825e-09	2.44934e-06	5.67786e-08	5.13069e-07	1.22391e-06	4.36039e-09	5.94118e-08	1.74146e-05
SIGAC7_AACGGGAGTGTAACGG-1	Immature_B_cellel_rna_scrnaseq_training_	unassignedliver_citeseq_rna_	4.04848e-07	1.52737e-11	5.92943e-09	2.87987e-10	0.0350162	0.0626908	7.9791e-11	9.08214e-06	2.62422e-11	3.31057e-09	1.67482e-17	3.32247e-06	3.05425e-09	9.92456e-15	8.26214e-08	0.448336	3.28537e-10	1.07975e-08	0.000180582	1.15033e-11	5.06084e-09	0.00094431	1.63981e-12	6.44891e-09	1.73e-06	1.84923e-08	6.72548e-12	0.00244572	0.196711	6.3102e-10	4.94444e-05	1.94475e-07	0.253611	3.99276e-08	2.77373e-10	9.15013e-09	2.6464e-09
SIGAC7_AACGGGAGTTGTGGAG-1	Early_Erythroidel_rna_scrnaseq_training_	unassignedliver_citeseq_rna_	1.20219e-05	4.75878e-05	5.50296e-07	4.24292e-06	2.42098e-05	3.12111e-06	0.860079	0.0633323	0.000105641	0.000290457	0.0741159	5.56978e-05	4.6348e-06	7.47797e-06	1.11034e-05	9.68808e-07	8.93752e-06	2.17651e-07	5.15355e-06	0.000599492	4.52889e-05	3.41377e-07	0.000119091	0.000583581	7.45021e-05	1.40569e-05	3.71334e-07	6.67459e-06	1.16128e-06	1.11801e-06	1.56431e-06	1.22376e-05	2.17232e-06	2.14214e-06	5.85547e-06	0.000384666	3.64014e-05
SIGAC7_AACGGGATCAAGAGTA-1	Erythroidel_rna_scrnaseq_training_	unassignedliver_citeseq_rna_	6.88867e-09	1.59448e-05	7.53593e-05	6.31799e-06	7.4746e-06	0.0146395	9.11647e-06	5.04455e-06	1.78635e-06	1.13644e-07	0.627016	1.92951e-10	3.389e-06	1.38595e-10	0.000185638	5.11787e-07	1.21887e-08	3.68156e-07	2.00918e-06	3.05195e-08	2.05507e-06	0.00099694	2.31069e-06	1.81553e-05	1.16839e-06	9.95981e-08	0.000167167	0.32991	5.97975e-07	2.22187e-05	0.0240391	7.80365e-05	8.25896e-05	0.000934432	7.50549e-07	8.40631e-09	0.00177617
SIGAC7_AACGGGATCGCTAGCG-1	ILC_precursorel_rna_scrnaseq_training_	unassignedliver_citeseq_rna_	0.000521519	0.00371939	0.000853315	4.09755e-05	0.0317624	0.116217	0.00118208	0.0771979	0.000396147	3.1502e-06	0.00129178	0.00229658	0.000185033	0.0032241	0.39647	1.80576e-05	0.00150471	0.000912588	0.00677965	1.01396e-05	5.49091e-06	0.00164857	8.10027e-05	0.000349489	0.00210306	7.58023e-05	6.35943e-05	0.291028	1.46289e-05	0.000302806	0.00254198	0.000413003	0.00301253	0.0422536	0.000840031	0.00973335	0.000947079
SIGAC7_AACGTCAAGCCTTGAT-1	Pre_pro_B_progenitorel_rna_scrnaseq_training_	unassignedliver_citeseq_rna_	7.05804e-05	3.19982e-07	9.42917e-06	9.63242e-07	0.00904109	0.211039	5.21596e-06	0.0150137	9.34181e-08	2.63604e-07	8.97225e-10	2.81549e-05	6.23071e-06	3.01028e-08	5.1872e-07	0.0834144	1.13669e-05	5.72686e-05	0.000904355	2.07723e-07	2.43699e-05	0.056182	4.81737e-09	2.01494e-07	0.000575941	2.4415e-06	2.4055e-08	0.0158252	0.283653	7.26645e-06	0.000269362	5.89644e-06	0.323786	2.70121e-05	2.30459e-07	1.22987e-06	3.7405e-05
SIGAC7_AACGTCAAGCGAAACC-1	MPPel_rna_scrnaseq_training_	unassignedliver_citeseq_rna_	0.00575961	7.86576e-08	1.76037e-06	1.28941e-06	2.0187e-06	1.10321e-06	2.70719e-06	3.61579e-06	8.49458e-06	1.05964e-06	7.23724e-11	1.74537e-06	0.137544	4.26634e-06	2.48094e-06	2.55956e-08	3.94894e-08	5.87445e-07	0.00141306	9.77083e-06	5.67673e-06	0.00812494	4.4568e-08	0.00402661	0.84303	2.01583e-08	1.01009e-07	2.84376e-07	6.9759e-08	1.64438e-05	1.19443e-06	7.30912e-07	2.1977e-05	1.63993e-08	2.27658e-06	7.8492e-06	3.6897e-06
SIGAC7_AACGTCAAGTCCCGAC-1	Erythroidel_rna_scrnaseq_training_	unassignedliver_citeseq_rna_	6.79137e-11	3.68729e-08	2.87824e-11	8.57554e-12	6.38077e-09	3.1344e-08	2.40015e-05	1.76592e-06	7.98232e-11	3.7746e-11	0.999974	9.08536e-11	5.35783e-13	1.32891e-12	2.53648e-11	6.02991e-09	5.25235e-09	1.09321e-11	6.58307e-11	3.31981e-08	1.04975e-07	7.8851e-09	2.97708e-09	3.28412e-10	2.27666e-09	7.08414e-10	3.20028e-12	5.98067e-09	1.74258e-07	1.31991e-09	2.23531e-09	3.27219e-09	8.07002e-09	2.51208e-09	5.15498e-10	8.00454e-11	2.00581e-08
SIGAC7_AACGTCACAAAGAACT-1	Kupffer_cell_1el_rna_scrnaseq_training_	unassignedliver_citeseq_rna_	5.94038e-12	7.11911e-15	8.17889e-08	2.11224e-06	3.93629e-12	3.43107e-15	7.93073e-14	3.16557e-15	5.33077e-16	2.45622e-16	1.03539e-09	2.14272e-13	4.21135e-12	1.96294e-15	3.09786e-11	7.18807e-12	0.965815	0.0341584	1.0745e-13	2.16039e-14	4.51133e-14	2.69086e-12	2.30893e-09	5.49668e-14	1.6731e-12	1.29737e-13	2.44247e-05	3.10193e-08	8.63376e-16	4.44092e-10	3.46091e-14	7.96578e-14	5.15527e-13	8.72734e-10	5.56795e-09	5.43674e-10	1.9043e-13
SIGAC7_AACGTCACAAATTGGA-1	Erythroidel_rna_scrnaseq_training_	unassignedliver_citeseq_rna_	1.53604e-06	1.46249e-07	4.77481e-08	1.35829e-07	5.73298e-07	8.05964e-06	0.0331993	0.0232692	1.78484e-05	3.76727e-07	0.943366	4.62749e-07	3.39714e-08	7.19356e-08	6.09109e-09	6.29311e-06	6.30989e-06	2.41379e-06	7.64793e-06	5.3385e-06	2.17156e-05	2.01857e-05	1.1291e-06	3.34339e-07	6.59383e-07	2.01291e-06	2.5514e-08	4.20736e-07	1.97584e-06	3.64318e-07	1.84808e-06	5.69967e-08	3.69981e-05	1.18185e-06	1.09562e-07	5.37348e-06	1.34228e-05
SIGAC7_AACGTCACACATGTTG-1	Erythroidel_rna_scrnaseq_training_	unassignedliver_citeseq_rna_	1.44257e-08	2.17833e-08	5.77735e-09	1.02319e-08	4.00926e-08	1.57525e-08	0.0186913	0.000193046	6.71509e-07	2.26291e-06	0.981092	2.54348e-08	1.14716e-09	4.38172e-08	2.46684e-09	5.30214e-09	7.96364e-08	1.06986e-09	4.70095e-08	1.66019e-05	1.25495e-06	5.38316e-09	8.71434e-08	7.29089e-07	7.83951e-08	1.02539e-07	6.4555e-09	1.59996e-07	1.46403e-07	1.41958e-07	2.25134e-08	2.39833e-07	3.04686e-09	4.48721e-09	3.64202e-08	9.88629e-08	5.03829e-07
SIGAC7_AACGTCACACGTGTGC-1	pDCel_rna_scrnaseq_training_	unassignedliver_citeseq_rna_	1.09908e-07	0.000328388	1.10413e-06	2.50758e-07	4.31277e-07	8.69075e-05	1.2121e-11	3.37795e-06	3.30653e-10	4.2235e-09	6.01944e-11	0.000159919	2.09114e-05	8.76469e-10	1.1881e-08	7.12466e-09	5.32231e-08	7.2019e-06	3.39458e-08	1.33901e-10	1.16479e-11	3.75197e-06	8.33515e-11	4.64248e-06	1.93104e-05	9.73508e-08	6.48633e-10	3.25256e-08	5.49433e-12	4.71721e-09	1.92353e-10	7.36766e-06	0.000458533	1.89578e-05	1.66493e-09	1.12786e-06	0.998877
SIGAC7_AACGTCAGTACAAACA-1	Endotheliumel_rna_scrnaseq_training_	unassignedliver_citeseq_rna_	2.20535e-07	6.62617e-07	2.0547e-08	5.18443e-07	3.35254e-09	1.22229e-06	1.75485e-08	3.33057e-09	0.996351	1.335e-07	2.92125e-09	5.82937e-05	3.3643e-05	0.000106082	2.36414e-05	1.68141e-08	0.000469678	9.2961e-07	1.89225e-08	9.74936e-10	4.42405e-09	1.06989e-07	2.00397e-08	8.06643e-06	6.3148e-07	0.002937	1.58542e-07	7.16345e-06	1.14978e-08	3.66408e-09	1.1485e-08	3.1259e-09	5.17881e-09	7.53094e-08	1.63449e-09	6.88811e-07	1.62684e-08
SIGAC7_AACGTCAGTACTGCGC-1	MOPel_rna_scrnaseq_training_	unassignedliver_citeseq_rna_	2.17539e-07	1.283e-10	1.6344e-05	0.00538592	3.38941e-11	1.12452e-12	1.54858e-06	6.48541e-07	4.55982e-10	5.82646e-10	3.23563e-05	5.7439e-08	2.56357e-11	4.26637e-12	4.28015e-08	5.15579e-10	7.04569e-06	4.11227e-06	4.00754e-13	1.64411e-13	5.65232e-12	3.83879e-10	0.887586	1.14397e-10	4.5844e-10	3.41799e-10	3.28122e-05	6.16252e-08	2.36391e-11	0.000156848	1.71959e-11	6.9167e-09	1.59447e-09	8.06043e-10	0.00165641	0.10512	8.53269e-08
SIGAC7_AACGTCAGTGCTGCAC-1	Early_Erythroidel_rna_scrnaseq_training_	unassignedliver_citeseq_rna_	3.66337e-05	8.72915e-07	5.68447e-08	7.56968e-07	6.3755e-08	1.7111e-07	0.993188	0.0045206	5.83138e-05	4.5496e-05	0.00160711	2.03302e-06	4.0951e-06	3.75861e-06	3.90472e-08	5.75869e-08	3.72328e-06	2.2897e-07	1.03797e-06	0.000445523	1.53968e-05	3.61099e-07	3.68083e-07	4.37472e-05	5.75385e-06	3.79124e-06	5.1382e-07	1.18291e-07	3.52481e-08	2.25209e-07	2.74334e-07	7.38728e-08	1.04249e-07	1.77303e-07	6.65951e-08	5.49875e-06	5.24473e-06
SIGAC7_AACGTCAGTGTGCCTG-1	MKel_rna_scrnaseq_training_	unassignedliver_citeseq_rna_	5.75367e-18	2.29476e-17	5.76053e-16	2.61964e-18	4.87847e-21	1.74352e-19	1.0894e-09	2.83391e-12	2.88705e-17	1.91657e-15	4.27538e-18	2.87284e-18	4.16157e-14	2.28439e-17	4.97647e-22	1.90625e-20	1.17242e-17	7.55498e-19	3.00255e-22	1.51657e-08	1	5.37977e-20	3.81781e-19	2.40291e-17	4.52627e-15	9.69233e-17	1.19522e-18	7.23892e-17	2.80218e-14	2.0774e-15	1.39699e-20	1.67409e-15	2.37389e-14	9.51947e-19	2.65601e-20	1.77757e-19	5.49614e-18
SIGAC7_AACGTCAGTTAACCTG-1	Early_Erythroidel_rna_scrnaseq_training_	unassignedliver_citeseq_rna_	1.04341e-07	2.15365e-08	1.38226e-09	2.7887e-09	6.9196e-07	6.8467e-09	0.513204	0.000191441	2.89409e-07	2.088e-06	0.485862	8.60651e-09	9.93944e-11	1.243e-08	1.2823e-09	3.40702e-09	1.17759e-07	1.41855e-10	2.7019e-08	0.000722008	1.37396e-05	1.34065e-09	6.70444e-08	1.31623e-06	1.69403e-07	8.51885e-09	1.56643e-09	1.33062e-07	4.49727e-07	4.75193e-07	1.39858e-08	3.3481e-07	2.93289e-09	4.22714e-09	3.0374e-07	1.03724e-07	2.19999e-07
SIGAC7_AACGTCAGTTCTTGCC-1	Early_Erythroidel_rna_scrnaseq_training_	unassignedliver_citeseq_rna_	0.157687	6.35805e-07	1.74639e-08	1.30989e-09	0.0714133	2.61357e-05	0.716803	0.000216869	3.13315e-07	0.001927	4.82214e-10	9.54355e-07	1.57994e-08	1.73597e-08	3.92096e-08	2.935e-05	9.7572e-08	2.14507e-09	0.00163717	0.0129771	6.68055e-05	0.000319357	6.90771e-08	0.000111707	0.00464633	1.21407e-06	1.71954e-10	9.03067e-05	0.0302634	0.000712947	0.000254069	0.000113925	0.000679054	3.22812e-07	1.14237e-05	7.36316e-06	2.80044e-06
SIGAC7_AACGTCATCAGGAAGC-1	Kupffer_cell_2el_rna_scrnaseq_training_	unassignedliver_citeseq_rna_	1.05256e-10	4.12324e-08	0.000974115	1.7148e-05	1.01645e-11	4.09094e-10	1.05732e-14	6.85879e-11	2.6915e-16	2.45002e-15	1.39529e-11	7.48312e-10	3.20561e-10	3.56143e-12	1.48813e-08	2.34389e-11	0.00241552	0.996583	1.1093e-12	9.49291e-14	3.7777e-12	7.20231e-12	2.94945e-10	1.27546e-11	5.53741e-10	6.25307e-11	6.65795e-06	2.84883e-06	7.80406e-16	3.99335e-08	6.68941e-11	4.86389e-10	1.35156e-10	1.4569e-07	1.20319e-07	1.18596e-08	3.76255e-11
SIGAC7_AACTTCTAGATAGCTA-1	Pre_pro_B_progenitorel_rna_scrnaseq_training_	unassignedliver_citeseq_rna_	0.00311221	0.0268715	0.00312996	0.000104839	0.17969	0.0896194	2.35134e-06	0.00107859	2.14059e-07	7.63736e-08	4.73921e-09	8.22495e-05	3.27605e-05	1.17408e-06	0.000406007	0.11303	2.63906e-05	0.00468236	0.00391339	2.24084e-06	2.4498e-05	0.0665612	3.58746e-06	6.58467e-06	0.00643823	1.05439e-06	1.42489e-06	0.0374166	0.00678396	0.00131067	0.0037363	0.00677534	0.394668	0.0359947	2.35154e-05	0.000141251	0.0143276
SIGAC7_AACTTCTAGCGACCCT-1	Early_Erythroidel_rna_scrnaseq_training_	unassignedliver_citeseq_rna_	0.000587207	7.21535e-08	7.59903e-09	2.21216e-08	1.51675e-07	3.64891e-08	0.998711	0.000297663	2.7922e-06	1.75147e-05	2.96474e-06	1.63549e-07	9.92786e-07	1.16165e-06	8.37662e-09	1.23978e-09	1.41986e-06	7.84029e-08	2.88859e-06	0.000312979	2.59014e-06	2.6214e-07	5.57923e-08	1.42702e-05	3.69692e-05	5.82132e-07	1.76288e-08	3.00544e-08	4.50377e-09	1.7319e-06	8.27548e-08	1.27593e-08	1.84418e-08	2.45748e-08	2.35197e-07	4.27408e-06	2.72879e-07
SIGAC7_AACTTCTAGCGTTCCG-1	Early_Erythroidel_rna_scrnaseq_training_	unassignedliver_citeseq_rna_	0.00347551	3.50151e-06	3.1926e-07	2.59185e-07	1.87453e-07	9.17927e-08	0.923022	0.000187275	5.15567e-05	0.00262853	4.06095e-08	8.18122e-07	0.000139519	0.000174846	7.13341e-07	6.0134e-09	1.60489e-06	3.02836e-07	2.32029e-06	0.0623771	0.000740061	9.81018e-06	6.22948e-07	0.00520741	0.00189004	2.93708e-05	5.54212e-08	1.78315e-07	5.35712e-09	5.02958e-06	2.53878e-06	5.37386e-07	1.76228e-06	1.17277e-07	1.82068e-06	4.18907e-05	2.43097e-06
SIGAC7_AACTTCTAGCTACTAC-1	MEMPel_rna_scrnaseq_training_	unassignedliver_citeseq_rna_	0.000237146	5.45424e-09	3.57933e-09	5.31761e-11	2.10298e-10	1.09871e-11	4.04874e-05	3.0411e-08	5.94797e-10	0.000132935	4.65476e-13	6.2494e-10	9.82079e-05	4.64028e-08	5.11894e-09	5.47198e-12	1.6239e-10	6.74328e-10	1.5511e-07	0.950392	0.0347832	1.2772e-07	3.16055e-10	0.0139172	0.000389894	7.77816e-06	1.29646e-10	9.94652e-09	1.80211e-10	5.57929e-07	2.22477e-08	1.01327e-08	2.21355e-08	4.90304e-11	1.88165e-07	4.74828e-09	1.47109e-09
SIGAC7_AACTTCTAGGCTCAAG-1	ELPel_rna_scrnaseq_training_	unassignedliver_citeseq_rna_	6.03139e-06	6.65903e-13	2.59896e-13	1.77196e-13	0.693133	3.0532e-05	9.04452e-12	4.49311e-11	1.25675e-11	1.02042e-11	3.20736e-18	2.1372e-10	1.06724e-13	1.25361e-12	2.61905e-10	0.000421102	7.31952e-12	5.66169e-13	1.02771e-05	2.48892e-10	2.38345e-11	0.000680292	2.06472e-13	7.91168e-11	8.39071e-07	5.26691e-14	1.64967e-15	6.62001e-07	0.0277041	1.80989e-09	2.9195e-09	5.74541e-08	0.278013	2.44503e-09	7.66318e-11	2.0537e-10	9.3254e-09
SIGAC7_AACTTCTAGTGGCAGT-1	MKel_rna_scrnaseq_training_	unassignedliver_citeseq_rna_	8.90274e-13	1.53046e-16	1.89006e-14	2.60431e-15	1.86567e-16	1.3514e-18	3.26105e-08	2.03416e-10	3.25471e-13	2.38046e-09	3.65517e-15	7.35951e-16	2.02633e-13	9.96987e-15	4.8522e-15	1.7794e-17	2.58814e-14	4.46617e-17	7.65747e-16	0.0369925	0.963008	1.40041e-18	1.39162e-15	3.66706e-10	2.08041e-12	1.13486e-11	1.05577e-16	1.17528e-14	3.53892e-13	3.13305e-13	3.14087e-14	7.28886e-14	4.87629e-15	6.46118e-17	3.89821e-13	8.47007e-15	1.16473e-16
SIGAC7_AACTTCTCAATGGGTG-1	Erythroidel_rna_scrnaseq_training_	unassignedliver_citeseq_rna_	1.25603e-12	3.49403e-11	1.05927e-11	3.97713e-11	4.95057e-12	2.95049e-10	5.24898e-05	2.53129e-07	1.52338e-10	1.59217e-11	0.999947	3.33277e-12	9.67253e-11	3.66288e-14	5.36117e-11	2.3301e-08	3.41053e-11	1.02211e-11	3.26567e-11	4.90162e-09	2.247e-08	2.13013e-09	1.36174e-10	8.75205e-10	4.46264e-12	1.08773e-10	6.50656e-11	6.3788e-12	1.6869e-10	1.39319e-11	2.11649e-09	6.10206e-11	4.91416e-10	4.98261e-10	7.35329e-12	1.3895e-12	1.9452e-08
SIGAC7_AACTTCTCACTCTGCT-1	Early_Erythroidel_rna_scrnaseq_training_	unassignedliver_citeseq_rna_	0.000169231	1.6285e-08	3.52664e-10	2.45342e-10	7.93347e-09	5.77677e-09	0.987324	4.20827e-05	1.77185e-08	1.11132e-05	4.19429e-07	4.739e-08	2.06337e-05	1.72094e-09	3.19279e-08	1.2946e-09	9.86083e-09	1.03861e-09	1.08918e-07	0.0120562	3.11814e-05	2.54478e-07	3.17802e-09	0.000313963	3.02935e-05	3.9462e-07	5.09185e-10	1.83075e-08	5.4279e-10	9.77072e-09	7.54181e-08	8.41767e-10	5.15524e-08	2.84359e-09	3.39947e-08	3.34322e-08	9.2859e-08
SIGAC7_AACTTCTCACTGCGTG-1	Erythroidel_rna_scrnaseq_training_	unassignedliver_citeseq_rna_	6.05492e-13	7.30229e-10	4.36929e-13	1.41759e-14	1.04033e-09	1.54659e-09	4.21335e-05	6.09446e-09	2.5401e-13	2.46465e-12	0.999958	6.95154e-14	1.80461e-15	3.39578e-13	3.52447e-11	4.95661e-11	1.1501e-11	2.44711e-14	9.22861e-13	1.26081e-10	2.74997e-09	5.08619e-11	6.19726e-10	1.12127e-11	8.76692e-11	1.38971e-11	3.7356e-15	1.5425e-10	7.63495e-09	4.43603e-10	5.23395e-10	3.83489e-10	6.02667e-10	2.81818e-10	3.75818e-10	2.2624e-12	1.11429e-10
SIGAC7_AACTTCTCATGGACAG-1	Early_Erythroidel_rna_scrnaseq_training_	unassignedliver_citeseq_rna_	9.89582e-05	4.31161e-08	1.54895e-08	9.38429e-08	9.56852e-08	1.02979e-07	0.993843	0.00193901	3.57878e-06	0.000295534	3.33922e-05	2.25373e-07	1.07131e-07	1.03885e-06	4.84319e-09	2.21782e-09	3.85884e-06	1.04264e-07	3.86358e-07	0.00370893	2.03219e-05	1.15361e-07	2.93143e-08	3.18848e-05	6.99886e-06	7.45393e-06	5.10546e-08	1.11645e-07	3.35601e-09	2.76039e-07	2.48426e-07	8.65118e-09	3.43335e-08	7.53127e-08	9.53261e-08	2.7932e-06	4.43368e-07
SIGAC7_AACTTCTGTACAGTTC-1	ILC_precursorel_rna_scrnaseq_training_	unassignedliver_citeseq_rna_	7.25476e-10	3.76503e-10	6.17933e-08	1.72195e-10	2.86687e-07	8.71747e-05	6.95096e-13	2.95798e-10	7.66144e-13	1.4674e-10	3.98705e-15	9.97382e-10	9.46289e-10	3.55064e-09	0.999449	1.59543e-12	5.59285e-10	3.83996e-09	1.25509e-10	1.9859e-11	7.3443e-09	5.96024e-09	2.50269e-09	1.59716e-08	8.10951e-09	2.77456e-09	6.78587e-07	5.13624e-05	8.60635e-14	4.57234e-09	0.000404799	1.88615e-09	3.26556e-06	3.58908e-06	8.60781e-11	4.29548e-11	2.67961e-10
SIGAC7_AACTTCTGTAGCGAGT-1	Erythroidel_rna_scrnaseq_training_	unassignedliver_citeseq_rna_	1.03681e-06	1.07719e-05	5.87595e-06	0.000185789	3.79233e-07	4.87434e-05	0.0420076	0.0226328	0.00131049	0.000145425	0.929477	1.06072e-06	5.50572e-05	0.000120456	9.76891e-06	7.81921e-05	0.000298592	1.92597e-05	1.67156e-06	0.00168362	0.00105462	0.000238614	2.47674e-06	8.91913e-05	1.86759e-05	0.000110621	1.63602e-06	8.56706e-07	1.8202e-06	2.1766e-07	4.48464e-06	6.67228e-06	9.06006e-05	9.43737e-05	1.42356e-07	9.96674e-06	0.000181307
SIGAC7_AACTTCTGTCGACGCT-1	Early_Erythroidel_rna_scrnaseq_training_	unassignedliver_citeseq_rna_	3.49503e-06	1.35822e-07	6.02172e-09	4.01061e-08	6.0558e-09	3.16316e-08	0.998203	0.00025132	1.47346e-06	7.11327e-05	0.000311407	1.64559e-07	1.82323e-06	8.5081e-08	1.44694e-08	1.34903e-08	1.84087e-07	1.13701e-08	2.76291e-08	0.00107216	8.31643e-06	7.51543e-08	4.85246e-08	6.66763e-05	1.00517e-06	6.67592e-06	1.458e-07	4.50361e-08	7.89045e-10	2.03427e-08	7.22635e-08	4.63735e-09	1.9555e-08	1.80835e-08	3.66934e-08	1.97443e-07	6.31728e-07
SIGAC7_AACTTCTGTCTCAGGC-1	Erythroidel_rna_scrnaseq_training_	unassignedliver_citeseq_rna_	3.25033e-12	1.54133e-09	6.39814e-10	1.7829e-09	1.0212e-10	7.23591e-08	6.81584e-05	1.66732e-07	1.38008e-08	1.05485e-08	0.99993	1.36683e-10	4.862e-10	1.17366e-10	3.06113e-10	3.5397e-07	1.84103e-10	3.69731e-10	6.29172e-10	1.90713e-08	6.79875e-07	3.53383e-08	9.45212e-09	1.16908e-08	7.69909e-11	7.41352e-09	1.63631e-09	3.60801e-10	2.36953e-08	2.83764e-10	1.3608e-07	2.19778e-09	1.31567e-07	9.01614e-09	3.36509e-10	7.21044e-11	1.25557e-07
SIGAC7_AACTTCTGTGTCCTAA-1	Early_Erythroidel_rna_scrnaseq_training_	unassignedliver_citeseq_rna_	1.04678e-05	1.04441e-08	6.63897e-10	2.78257e-09	1.65568e-07	4.0209e-09	0.998355	0.000174913	6.6106e-07	2.90321e-06	0.000684571	1.50735e-08	8.45432e-09	8.92408e-08	1.38118e-09	6.41708e-10	3.71382e-07	1.07998e-09	1.18695e-07	0.000750413	1.4537e-05	3.82354e-09	3.04247e-08	2.03232e-06	1.96289e-06	4.05433e-08	1.92142e-09	3.20883e-08	1.37799e-07	6.36533e-07	9.28029e-09	2.86368e-08	9.22537e-10	3.73272e-09	1.26091e-07	2.71799e-07	7.00945e-08
SIGAC7_AACTTCTGTTGGACTT-1	DC2el_rna_scrnaseq_training_	unassignedliver_citeseq_rna_	1.01987e-09	0.0016552	0.582134	0.0136279	1.34677e-08	2.29737e-09	6.26598e-10	4.97736e-10	4.27866e-13	1.40428e-11	1.84703e-08	4.16821e-08	2.66865e-07	1.71844e-10	2.38188e-07	4.89239e-10	0.000163402	0.395125	2.24456e-11	1.34812e-12	3.3748e-12	5.37616e-09	0.000115304	2.78484e-09	8.17624e-08	1.7541e-08	0.00371499	5.62202e-06	1.71764e-14	0.00223012	3.73325e-08	1.29085e-06	2.68056e-08	2.76195e-05	0.00117955	1.6513e-05	2.61476e-06
SIGAC7_AACTTCTGTTGGGCCT-1	Endotheliumel_rna_scrnaseq_training_	unassignedliver_citeseq_rna_	4.65238e-16	3.94024e-16	2.55617e-15	3.38796e-14	3.39604e-16	2.78396e-15	3.21778e-14	7.97128e-21	1	1.49381e-18	1.01763e-19	1.60602e-12	5.96916e-15	1.32426e-10	6.98143e-13	5.08493e-15	1.09066e-10	6.27834e-15	1.94365e-14	9.15801e-18	2.58989e-15	8.16793e-16	1.01998e-18	5.5889e-17	8.09013e-16	3.47088e-14	1.08187e-17	4.76207e-14	2.21731e-14	8.02245e-16	8.00447e-18	4.08319e-15	3.95503e-18	2.65891e-17	1.93199e-17	2.21934e-14	4.6925e-17
SIGAC7_AACTTCTTCAAAGCCT-1	Early_Erythroidel_rna_scrnaseq_training_	unassignedliver_citeseq_rna_	3.48091e-06	5.42814e-08	6.08262e-10	3.88944e-10	7.83057e-07	1.02987e-08	0.977698	0.00124741	2.05068e-07	4.13151e-05	0.0011958	2.37325e-08	2.63056e-10	3.54277e-08	3.40673e-08	1.14223e-09	9.19634e-07	2.07331e-10	6.47248e-08	0.0194606	0.000332049	4.9884e-10	3.35094e-07	1.21757e-05	1.47089e-06	8.20309e-08	3.33003e-11	7.09911e-07	6.88456e-07	1.00082e-07	4.0381e-08	7.70432e-07	7.72126e-09	1.48289e-08	9.3572e-07	1.53572e-06	2.26804e-08
SIGAC7_AACTTCTTCAGCAATC-1	Early_Erythroidel_rna_scrnaseq_training_	unassignedliver_citeseq_rna_	2.16918e-05	4.6812e-07	2.73207e-07	5.51639e-06	4.5823e-06	3.42714e-06	0.779705	0.0328054	0.000513973	0.000148101	0.180179	7.80731e-07	8.2721e-07	9.96245e-05	1.39382e-07	3.50437e-07	0.000339365	1.08925e-06	4.05667e-06	0.00546418	0.000584075	9.71452e-07	9.04376e-07	4.90421e-05	2.59522e-05	4.33744e-06	7.11073e-07	4.35199e-06	8.81009e-06	2.69906e-06	1.23129e-06	7.20816e-07	3.56865e-07	1.36251e-06	4.99205e-07	1.16323e-05	4.43652e-06
SIGAC7_AACTTCTTCATCCTAT-1	Erythroidel_rna_scrnaseq_training_	unassignedliver_citeseq_rna_	2.62356e-14	2.21827e-11	1.89452e-11	3.76517e-11	3.37681e-12	1.10996e-09	1.7334e-05	1.08502e-08	5.54961e-11	1.41747e-12	0.999982	5.73471e-12	4.74898e-11	6.93505e-14	8.21247e-11	1.04723e-07	2.19606e-12	1.6443e-11	3.25501e-12	1.57585e-10	3.7268e-08	5.63651e-10	3.25915e-09	1.57036e-10	9.67893e-13	1.13016e-11	9.95725e-11	5.58463e-12	3.33799e-10	2.45036e-11	6.69647e-10	4.83514e-11	1.05572e-08	4.28862e-10	2.46142e-10	1.36672e-12	1.43443e-08
SIGAC7_AACTTCTTCCCTCTCC-1	Erythroidel_rna_scrnaseq_training_	unassignedliver_citeseq_rna_	2.64142e-10	6.51053e-09	1.52252e-10	1.74758e-11	1.5355e-08	9.62857e-10	0.000243498	1.74892e-06	3.33065e-09	8.39468e-07	0.999746	5.92114e-10	2.64848e-13	5.51991e-09	1.03942e-11	8.27188e-09	6.78485e-11	4.49255e-12	2.07975e-09	2.68868e-06	6.6583e-07	4.29556e-10	5.53275e-08	3.36018e-08	5.72166e-10	1.18946e-07	2.22632e-11	4.45354e-08	3.99894e-06	5.74508e-08	8.21791e-09	1.35663e-07	1.0473e-08	1.90368e-10	3.3196e-08	4.09267e-09	9.04533e-08
SIGAC7_AACTTCTTCTGGGCGT-1	Erythroidel_rna_scrnaseq_training_	unassignedliver_citeseq_rna_	1.09238e-16	3.07262e-12	1.05006e-16	2.01713e-18	1.21775e-11	3.64598e-13	1.4867e-05	5.4623e-11	8.45144e-18	9.78261e-14	0.999985	9.38937e-16	1.32695e-19	5.86991e-19	2.21772e-13	4.13825e-13	2.68672e-16	2.19743e-19	2.96696e-14	5.48127e-12	5.58106e-11	3.22366e-16	8.2498e-12	2.40787e-14	2.59451e-14	3.4331e-14	5.66473e-19	2.82052e-12	3.47486e-09	2.13548e-12	1.14931e-13	5.0601e-11	2.24782e-13	4.57189e-14	9.26946e-12	1.70686e-15	1.21782e-13
SIGAC7_AAGAACAAGAGGCTGT-1	Early_Erythroidel_rna_scrnaseq_training_	unassignedliver_citeseq_rna_	1.6752e-06	3.3475e-07	1.70438e-09	4.37944e-09	5.98331e-07	1.24066e-08	0.936494	0.00194158	8.4777e-07	1.96608e-06	0.0611889	9.68542e-08	3.13414e-09	4.74995e-08	4.749e-09	4.29997e-09	2.33997e-07	7.06184e-10	2.09166e-07	0.000360972	2.39794e-06	4.84027e-09	4.0056e-08	1.42387e-06	1.56197e-06	7.92344e-08	1.7733e-09	1.8663e-07	3.10049e-07	5.85893e-07	1.37571e-08	7.13123e-08	3.83761e-09	1.70598e-08	2.91252e-07	3.53059e-07	9.47838e-07
SIGAC7_AAGAACAAGGACTATA-1	Erythroidel_rna_scrnaseq_training_	unassignedliver_citeseq_rna_	1.242e-11	6.12933e-10	1.86678e-11	3.12692e-11	9.33939e-09	5.45662e-11	0.00102522	1.50319e-07	1.51477e-09	1.63359e-09	0.998974	5.27086e-11	4.86328e-13	7.67311e-11	5.36222e-10	1.46834e-10	2.59394e-11	1.29427e-12	2.5171e-09	2.44133e-09	2.08104e-08	6.02786e-12	3.00684e-08	6.55435e-10	2.39318e-10	8.85342e-11	7.96269e-13	5.72646e-10	1.33958e-07	2.89858e-08	2.19246e-11	2.664e-08	1.2142e-10	3.29942e-10	1.62963e-08	2.53434e-09	9.61991e-10
SIGAC7_AAGAACACAGAATCGG-1	MKel_rna_scrnaseq_training_	unassignedliver_citeseq_rna_	1.07612e-11	2.77258e-14	2.1779e-13	3.69037e-15	1.44267e-17	1.00054e-17	2.13562e-07	7.09034e-11	1.10368e-13	4.91581e-09	4.09098e-16	1.22485e-14	1.52107e-10	1.1775e-13	2.95829e-16	7.8003e-17	2.57351e-15	5.64458e-16	1.40915e-16	0.00512243	0.994877	6.51447e-16	1.00732e-14	9.20781e-10	3.42739e-11	4.15018e-10	5.72882e-15	4.07311e-14	1.95316e-13	3.31395e-12	2.55577e-14	7.37736e-14	3.77682e-13	1.20901e-16	7.72814e-14	9.1108e-15	3.15922e-15
SIGAC7_AAGAACACAGAGATTA-1	Kupffer_cell_1el_rna_scrnaseq_training_	unassignedliver_citeseq_rna_	0.000839856	0.00137916	0.000365345	0.000456678	0.000735082	0.00249937	8.80454e-06	0.153313	0.0198946	0.000100046	0.0272699	0.00159921	9.60099e-05	0.0907038	0.00120737	9.6492e-07	0.477561	0.102047	0.000864287	9.61696e-06	1.62598e-06	1.95495e-05	3.34645e-05	0.000851591	0.00147941	0.00378274	4.19897e-05	0.0320161	2.81817e-06	0.000348476	9.47627e-06	5.64417e-05	7.01375e-05	0.0602531	9.59456e-05	0.016719	0.00326656
SIGAC7_AAGAACACATGATGCT-1	Early_Erythroidel_rna_scrnaseq_training_	unassignedliver_citeseq_rna_	1.28569e-06	1.20792e-07	6.32251e-09	2.2879e-08	2.81924e-06	2.04268e-08	0.532565	0.000525952	1.4028e-06	4.83582e-06	0.466739	2.8894e-07	4.59624e-09	3.75521e-08	1.67446e-08	1.12087e-08	2.70633e-07	2.96022e-09	2.37754e-06	0.00013223	7.3284e-06	1.12536e-08	4.0611e-07	5.46757e-06	8.8849e-07	4.22291e-08	2.2532e-08	8.08541e-07	1.61771e-06	3.74277e-06	2.49998e-08	1.11252e-06	9.99422e-09	2.99284e-08	9.53561e-07	1.10124e-06	1.186e-06
SIGAC7_AAGAACAGTATCGCAT-1	Erythroidel_rna_scrnaseq_training_	unassignedliver_citeseq_rna_	3.15206e-11	4.95893e-09	3.64507e-11	2.29858e-11	2.26838e-07	4.65884e-09	0.000307787	4.11814e-07	3.25912e-09	9.79551e-09	0.999683	6.21458e-11	3.42557e-14	4.76362e-09	2.25404e-10	4.03208e-10	6.88777e-09	2.24716e-12	7.91299e-10	3.49729e-07	6.17811e-07	8.4783e-11	3.56885e-08	6.49674e-10	2.59785e-09	7.25824e-11	4.12083e-12	3.45438e-08	7.211e-06	6.49632e-08	5.4097e-10	4.09182e-07	4.9484e-09	2.13092e-09	1.3552e-08	1.14225e-09	7.15554e-09
SIGAC7_AAGAACAGTATCGGTT-1	Early_Erythroidel_rna_scrnaseq_training_	unassignedliver_citeseq_rna_	0.000126361	6.95426e-07	1.36988e-07	6.14685e-07	2.67151e-07	4.42964e-07	0.976456	0.00104598	0.000111481	0.000249484	4.52474e-05	7.62854e-07	4.29935e-05	2.82719e-05	1.19388e-06	3.65438e-07	1.22937e-06	3.42862e-07	1.48673e-06	0.0194835	0.00124484	5.92174e-06	7.80147e-07	0.0010362	7.85368e-05	1.61288e-05	1.09574e-07	1.87225e-07	1.25469e-07	9.2167e-07	2.94892e-06	2.26196e-07	2.3055e-06	5.22025e-07	1.07985e-06	6.9758e-06	5.86864e-06
SIGAC7_AAGAACAGTCTTTCAT-1	Erythroidel_rna_scrnaseq_training_	unassignedliver_citeseq_rna_	7.75986e-09	8.88618e-08	1.59019e-07	9.7065e-08	2.71155e-09	8.34121e-08	4.61307e-05	0.00116926	3.39878e-07	9.54645e-08	0.998753	3.10828e-08	1.91307e-09	4.93651e-07	3.55963e-10	5.36545e-08	1.09378e-07	2.42967e-07	7.86772e-08	2.78226e-08	2.08568e-08	9.26569e-08	1.35226e-07	1.69209e-08	1.30402e-08	1.04222e-06	1.24952e-08	1.41995e-07	3.18564e-08	6.77481e-08	1.72811e-07	1.22815e-08	2.30095e-08	6.71394e-08	8.06313e-09	4.68973e-07	2.71853e-05
SIGAC7_AAGAACAGTGCTGCAC-1	Erythroidel_rna_scrnaseq_training_	unassignedliver_citeseq_rna_	2.38443e-09	5.53826e-08	2.31411e-10	4.71018e-11	1.50107e-05	5.38253e-08	0.000131657	1.3246e-08	4.16917e-10	4.09994e-06	0.999293	4.08827e-10	7.9574e-13	9.34181e-13	8.78998e-08	8.8694e-09	1.40804e-10	5.25492e-12	1.03841e-08	4.49181e-07	7.45084e-09	5.2043e-11	1.05855e-05	4.44088e-05	3.23257e-09	3.13102e-08	2.88253e-10	0.000467565	1.40472e-07	8.30134e-08	1.66045e-08	2.82444e-05	4.80957e-08	1.399e-08	4.5404e-06	5.20048e-08	1.10044e-08
SIGAC7_AAGAACAGTTGCATCA-1	Erythroidel_rna_scrnaseq_training_	unassignedliver_citeseq_rna_	1.13292e-09	1.52222e-08	8.36939e-09	8.84136e-09	1.80565e-09	9.20897e-07	5.1774e-05	0.000246876	1.03196e-07	1.32188e-08	0.999677	2.69024e-08	3.27167e-09	2.17452e-10	5.80133e-10	2.88594e-07	6.52347e-07	3.0399e-08	5.92945e-09	3.87543e-07	1.50837e-06	1.09061e-07	6.32266e-08	1.39126e-08	3.37008e-09	5.93698e-07	9.37864e-08	7.47544e-08	1.90211e-07	5.2805e-09	3.88161e-06	6.11103e-09	8.6576e-08	4.75947e-08	5.39662e-10	1.94382e-09	1.48577e-05
SIGAC7_AAGAACATCACCCATC-1	Erythroidel_rna_scrnaseq_training_	unassignedliver_citeseq_rna_	5.28176e-09	3.11527e-08	1.8528e-09	7.9593e-09	1.45811e-06	3.96382e-08	0.00295755	8.40925e-05	4.12334e-07	5.37753e-07	0.996942	1.13344e-08	7.33801e-11	1.69521e-08	1.74415e-08	1.72353e-08	4.09909e-08	1.79793e-10	5.4507e-08	4.09245e-06	2.01042e-06	2.5972e-09	1.8738e-07	3.65118e-07	7.4396e-08	8.8341e-09	7.0753e-10	4.174e-07	4.4072e-06	2.79555e-07	1.17983e-08	1.0317e-06	2.06746e-08	1.57597e-08	1.19616e-07	1.04528e-07	4.2981e-07
SIGAC7_AAGACAAAGCGAATGC-1	ETPel_rna_scrnaseq_training_	unassignedliver_citeseq_rna_	6.37053e-05	7.67516e-05	3.91191e-05	3.36587e-05	0.185998	0.397256	1.55172e-05	0.00308787	4.87489e-05	0.00174074	3.7743e-09	6.97777e-05	4.33048e-05	0.00544237	0.177743	0.0191797	1.58159e-06	1.85382e-05	0.000758362	1.38465e-06	8.91339e-06	0.00503035	9.23147e-05	0.00156814	0.000459185	0.000544204	8.90429e-06	0.0181876	0.0246322	0.000143911	0.0147204	0.0564268	0.0381498	0.0353248	2.81989e-05	0.00152028	0.0115364
SIGAC7_AAGACAAAGCGACTAG-1	Early_Erythroidel_rna_scrnaseq_training_	unassignedliver_citeseq_rna_	7.12516e-07	8.8848e-09	5.3877e-10	2.72924e-09	5.19907e-08	2.38056e-09	0.944871	0.000292012	1.67309e-07	2.05197e-07	0.0546583	2.90655e-09	3.50473e-09	4.55746e-09	6.03532e-10	2.45442e-09	1.23557e-07	7.57874e-10	5.85237e-08	0.00017263	3.24868e-06	3.86857e-09	9.95728e-09	4.1216e-07	1.95002e-07	9.63494e-09	1.83859e-09	9.39623e-09	5.83341e-08	1.27523e-07	3.98262e-09	1.1506e-08	8.35732e-10	7.15885e-09	4.90062e-08	5.46762e-08	2.09318e-07
SIGAC7_AAGACAACAACTCGTA-1	Early_Erythroidel_rna_scrnaseq_training_	unassignedliver_citeseq_rna_	1.62689e-05	2.34577e-08	2.59212e-09	1.40201e-08	3.74633e-08	1.70369e-08	0.999365	0.000436349	1.14085e-06	3.02407e-06	4.12435e-05	5.3938e-08	1.3167e-06	3.62585e-07	2.2851e-09	1.28879e-09	1.80455e-07	9.7083e-09	4.29583e-07	0.000121186	2.06478e-06	6.27383e-08	1.16116e-08	2.04254e-06	7.80111e-06	2.29985e-07	1.86584e-08	1.56755e-08	1.6792e-08	2.40771e-07	1.01258e-08	5.43555e-09	5.68343e-09	1.25102e-08	2.71438e-08	2.2567e-07	5.52368e-07
SIGAC7_AAGACAACAAGGTCTT-1	Early_Erythroidel_rna_scrnaseq_training_	unassignedliver_citeseq_rna_	0.00102078	4.51818e-07	1.38923e-07	4.12049e-08	1.10272e-08	6.82012e-09	0.967565	0.000441795	4.11368e-06	0.000797425	2.5189e-08	4.25182e-08	1.07364e-06	3.33652e-06	3.29857e-10	6.19991e-11	2.80271e-06	3.84144e-07	2.95479e-07	0.0292585	0.000754993	3.2901e-07	1.37379e-08	3.98693e-05	8.60981e-05	6.4115e-06	8.5392e-09	1.05517e-07	2.67654e-09	3.50983e-06	2.01997e-06	2.2152e-08	1.81413e-08	1.42898e-08	1.0724e-07	1.00148e-05	8.8813e-08
SIGAC7_AAGACAACAATCGCGC-1	MPPel_rna_scrnaseq_training_	unassignedliver_citeseq_rna_	0.0221353	1.03233e-06	4.34492e-07	1.8361e-07	5.70844e-06	8.30726e-07	6.39568e-05	6.20505e-08	7.49108e-05	3.41065e-07	1.1075e-10	1.94686e-06	0.173847	2.99571e-06	5.02818e-07	2.0944e-08	9.34484e-08	4.6379e-07	0.0152277	1.22921e-05	1.53313e-06	0.00881979	5.66378e-08	0.00200658	0.777759	9.31691e-09	6.19433e-08	2.96477e-07	1.08638e-07	3.05956e-05	6.13151e-07	1.1976e-07	7.52823e-07	1.58706e-08	1.61469e-06	2.98118e-06	3.49587e-08
SIGAC7_AAGACAACATTCACCC-1	ILC_precursorel_rna_scrnaseq_training_	unassignedliver_citeseq_rna_	3.99922e-10	3.77198e-09	2.07664e-08	4.03882e-11	7.72906e-06	2.22654e-05	5.23847e-13	1.1763e-11	4.63528e-11	5.70769e-13	2.03259e-15	4.19601e-09	1.98219e-09	4.87273e-10	0.999869	4.18538e-13	1.26643e-10	2.37935e-10	7.13972e-08	8.73699e-14	3.5024e-11	9.16381e-08	2.83549e-11	3.30519e-11	1.1122e-08	1.2973e-10	2.18285e-08	7.60283e-06	1.8815e-12	1.44365e-08	8.61553e-05	3.84933e-09	2.3096e-07	6.24981e-06	5.01174e-11	1.20929e-10	1.7352e-11
SIGAC7_AAGACAAGTACCTAAC-1	ELPel_rna_scrnaseq_training_	unassignedliver_citeseq_rna_	7.63334e-05	3.67334e-07	1.82734e-07	2.45391e-09	0.634086	9.33097e-07	4.67902e-06	3.71829e-07	7.01188e-07	1.17365e-08	1.55605e-07	2.04626e-09	9.20019e-11	1.23741e-09	0.000343707	1.07378e-12	1.04964e-07	1.94973e-10	0.000838491	1.51033e-06	1.50595e-06	1.36797e-07	1.14694e-06	1.04807e-07	0.000598574	1.14302e-12	8.69627e-10	0.168387	1.79136e-05	0.173878	2.58425e-06	0.0202348	4.30278e-07	6.05973e-06	0.00150444	1.35183e-05	1.70099e-08
SIGAC7_AAGACAAGTAGGACTG-1	Early_Erythroidel_rna_scrnaseq_training_	unassignedliver_citeseq_rna_	0.00153975	1.36239e-06	8.82458e-07	5.69507e-07	1.92645e-08	6.51415e-08	0.789346	0.000205222	1.828e-05	0.0207488	7.35676e-08	2.43556e-07	2.91523e-05	6.77834e-05	1.6892e-08	1.53676e-09	3.04492e-06	1.10258e-06	5.37317e-07	0.184989	0.000313289	3.05069e-06	1.8663e-07	0.0021204	0.000432575	0.000145301	1.62162e-08	1.24136e-07	2.65115e-09	3.4721e-06	9.02418e-06	8.30332e-08	1.26362e-07	7.10184e-08	1.22924e-06	1.83327e-05	8.176e-07
SIGAC7_AAGACAAGTTGCATCA-1	NKel_rna_scrnaseq_training_	unassignedliver_citeseq_rna_	2.36399e-10	2.26043e-10	8.13902e-09	6.03739e-11	1.71263e-07	0.000133077	1.68126e-12	1.09906e-17	8.06894e-07	3.51112e-11	7.45353e-15	3.47803e-14	1.88086e-11	1.08663e-07	5.59519e-08	2.9432e-14	3.16387e-11	1.52592e-10	4.87368e-10	1.93099e-12	1.17531e-12	1.94494e-08	2.84921e-08	1.73632e-09	3.21883e-10	3.15711e-11	2.75519e-07	0.999865	2.61997e-12	1.82646e-09	2.03151e-08	8.11674e-09	4.24028e-08	8.1364e-07	6.96112e-10	2.36423e-11	4.20958e-13
SIGAC7_AAGACAATCACATCAG-1	Early_Erythroidel_rna_scrnaseq_training_	unassignedliver_citeseq_rna_	3.26811e-08	5.02578e-08	1.71118e-11	1.04914e-11	1.93745e-09	3.31761e-10	0.812696	9.68345e-06	4.40797e-10	1.20167e-07	0.18724	5.92974e-09	4.22737e-09	8.72375e-12	4.46695e-09	2.70065e-09	1.26119e-10	5.29414e-12	2.68291e-09	3.34857e-05	2.07346e-08	1.31516e-09	3.17415e-09	2.0508e-05	4.07839e-08	1.56989e-08	1.37925e-10	1.64689e-08	5.65206e-11	8.83195e-10	1.42083e-10	1.27488e-09	3.64181e-10	1.82816e-10	9.37038e-08	2.37539e-09	4.84325e-08
SIGAC7_AAGACAATCACCCATC-1	Early_Erythroidel_rna_scrnaseq_training_	unassignedliver_citeseq_rna_	0.00186838	1.13875e-06	2.93816e-07	8.18648e-07	9.05076e-08	9.74844e-08	0.949624	0.000337708	0.000115573	0.000950223	8.05281e-08	9.61942e-07	4.04507e-05	0.000467961	7.53521e-08	6.27742e-09	2.06392e-06	3.26156e-07	2.97197e-07	0.0438833	0.0011784	3.556e-06	7.07961e-07	0.000933137	0.000519093	2.71062e-05	2.17543e-07	7.00587e-08	8.20246e-09	4.36464e-06	3.52092e-07	2.02555e-07	6.84874e-07	7.29969e-08	8.77628e-07	3.42661e-05	2.58293e-06
SIGAC7_AAGACAATCCGAAATC-1	Erythroidel_rna_scrnaseq_training_	unassignedliver_citeseq_rna_	1.11198e-07	8.19953e-08	4.25999e-09	5.20595e-09	5.81903e-07	1.17894e-07	0.0221539	0.0010987	3.88239e-07	9.12035e-07	0.976663	5.5193e-08	9.86413e-11	9.40176e-08	5.12457e-10	2.28861e-09	1.07009e-06	1.67438e-09	5.20402e-08	6.98309e-05	5.01449e-06	2.70094e-08	2.66836e-08	4.00895e-07	5.33766e-07	2.7653e-08	7.32393e-09	1.93439e-06	1.51973e-06	9.39305e-07	3.42027e-08	2.32398e-07	1.50613e-08	2.45159e-08	1.5267e-07	1.00032e-07	3.67142e-07
SIGAC7_AAGACAATCGGAGATG-1	ETPel_rna_scrnaseq_training_	unassignedliver_citeseq_rna_	1.90419e-08	6.0649e-08	6.0786e-06	3.80906e-06	0.252219	0.544621	2.6855e-09	1.32269e-05	2.16454e-07	1.99348e-06	9.1493e-10	5.13708e-07	1.87641e-06	7.83785e-07	0.00620263	0.105513	3.94348e-09	1.54769e-07	8.5927e-06	5.11675e-10	8.13651e-09	0.00239413	4.30954e-08	7.70094e-07	3.88481e-06	3.64996e-06	6.93363e-07	0.0171029	0.00307529	8.76898e-07	0.00898129	0.000356236	0.0203829	0.022582	2.18839e-07	6.58681e-07	0.016521
SIGAC7_AAGACAATCGTAGCTA-1	MKel_rna_scrnaseq_training_	unassignedliver_citeseq_rna_	2.68369e-21	1.37506e-20	1.09539e-18	1.87016e-22	1.9372e-24	4.1916e-22	2.67541e-10	1.0508e-14	1.07149e-20	3.42255e-19	1.3463e-19	1.90912e-21	2.02285e-13	3.12225e-23	3.4672e-25	1.01119e-22	1.80034e-21	3.36947e-22	1.71382e-25	5.30999e-11	1	8.05008e-22	7.16156e-21	7.0353e-19	1.11928e-15	1.30264e-20	2.80988e-22	7.7381e-18	3.28144e-15	2.48917e-19	1.74563e-23	6.40636e-18	4.2316e-16	6.05163e-23	3.02907e-24	4.98825e-23	1.14269e-21
SIGAC7_AAGACAATCGTCCTTG-1	Erythroidel_rna_scrnaseq_training_	unassignedliver_citeseq_rna_	1.79711e-06	8.36219e-07	7.77763e-07	7.20547e-06	1.36824e-06	1.58747e-06	0.239392	0.0267863	0.0006678	0.000190264	0.731721	2.01874e-06	2.76117e-07	2.76708e-05	1.75071e-07	3.13857e-07	4.58875e-05	8.15073e-07	1.34536e-06	0.000638646	0.000343	1.79782e-07	1.75093e-05	5.03246e-05	4.07115e-06	1.0853e-05	1.744e-06	7.75281e-06	7.61811e-06	2.7161e-06	2.54825e-06	4.16249e-06	3.77671e-07	5.3117e-07	9.06368e-07	4.12967e-05	1.67744e-05
SIGAC7_AAGACAATCTCTCGCA-1	Early_Erythroidel_rna_scrnaseq_training_	unassignedliver_citeseq_rna_	5.45398e-07	1.54848e-07	7.43217e-11	8.83665e-11	3.8736e-08	3.20154e-10	0.999027	9.40295e-05	1.37552e-08	1.6409e-06	0.000499844	3.17752e-08	8.6283e-10	6.83781e-10	8.18829e-10	7.97741e-10	7.3133e-09	1.93296e-11	3.04088e-09	0.000352695	4.99557e-07	3.54128e-10	8.97988e-09	2.30307e-05	2.81106e-07	6.61947e-08	1.48729e-10	5.23923e-08	2.3539e-09	9.01516e-09	1.53724e-10	9.48385e-09	5.49363e-10	1.75815e-10	2.32563e-07	1.4103e-07	2.98282e-08
SIGAC7_AAGACTCAGCATGGGT-1	Early_Erythroidel_rna_scrnaseq_training_	unassignedliver_citeseq_rna_	0.000129736	5.55017e-07	3.02331e-08	1.65548e-07	1.90165e-08	3.54363e-08	0.969279	0.00091113	7.31605e-05	0.000804173	5.89745e-07	4.13135e-07	1.3204e-06	4.38677e-06	2.04018e-08	4.35117e-09	5.52392e-06	1.67169e-07	4.9319e-08	0.0274608	0.000991415	1.8056e-07	2.79322e-07	0.000251372	1.52055e-05	5.06869e-05	2.26173e-08	5.48604e-08	3.8137e-09	6.45423e-08	6.36381e-07	3.12703e-08	1.64496e-07	3.78676e-08	6.41831e-08	1.82218e-05	3.38422e-07
SIGAC7_AAGACTCCAGCGTGCT-1	MPPel_rna_scrnaseq_training_	unassignedliver_citeseq_rna_	0.000988884	4.77839e-09	1.3327e-08	2.22783e-09	1.28623e-06	3.55183e-06	9.03778e-07	6.19058e-08	1.02488e-07	1.5141e-06	7.13655e-14	2.68135e-07	0.243143	4.69648e-06	1.88219e-07	1.20698e-09	4.50802e-10	1.37438e-08	0.000378485	1.73716e-06	8.56961e-08	0.0340314	6.47303e-09	0.0190257	0.702397	1.42424e-08	5.41925e-09	7.31174e-08	8.02441e-10	1.57682e-07	9.85014e-08	6.43121e-08	1.97222e-05	1.68108e-09	1.44621e-07	4.34939e-07	5.82496e-08
SIGAC7_AAGACTCCATCTGCGG-1	Pre_Bel_rna_scrnaseq_training_	unassignedliver_citeseq_rna_	4.96914e-08	6.76177e-12	6.41634e-10	4.61166e-11	0.000351029	6.97905e-05	6.88998e-10	4.17599e-07	1.62095e-10	5.46366e-08	3.24043e-16	4.12668e-09	2.01613e-11	1.45822e-10	7.79282e-10	0.00912464	3.57819e-13	3.22561e-11	2.65308e-06	1.02011e-11	1.61271e-09	5.53582e-06	8.81288e-11	3.43309e-09	9.54328e-09	1.51411e-08	6.21656e-12	2.20892e-06	0.990314	6.9719e-07	8.29554e-07	2.57156e-05	0.000102138	6.65785e-09	2.66865e-09	3.19312e-09	1.76551e-07
SIGAC7_AAGACTCGTATGTCCA-1	Erythroidel_rna_scrnaseq_training_	unassignedliver_citeseq_rna_	3.82938e-07	3.30162e-07	2.47558e-09	1.31342e-08	5.2017e-06	2.05764e-08	0.116565	0.00118574	2.73461e-07	1.99311e-06	0.882134	5.08845e-08	2.98128e-10	4.90031e-09	6.07445e-08	1.50956e-08	4.9151e-07	3.92235e-10	7.02744e-08	8.92587e-05	3.15761e-06	3.73602e-09	5.5546e-07	3.83452e-06	1.13978e-06	2.14041e-08	5.39283e-10	6.42386e-07	1.23601e-06	5.43656e-07	1.51032e-08	1.73958e-06	1.67886e-08	2.5021e-08	1.26289e-06	2.05167e-06	3.43296e-07
SIGAC7_AAGACTCGTTCCAAAC-1	Erythroidel_rna_scrnaseq_training_	unassignedliver_citeseq_rna_	2.85822e-10	1.17509e-08	1.24926e-10	8.22158e-11	7.89691e-07	2.51485e-09	0.00180622	9.68456e-06	3.15786e-09	1.87882e-08	0.998179	7.07525e-10	2.7064e-13	1.44565e-09	8.92795e-10	5.12033e-10	4.16248e-09	1.20485e-11	7.16061e-09	5.36873e-08	4.68463e-08	2.44772e-11	2.18662e-07	1.08003e-09	5.44581e-09	1.0519e-09	5.72349e-12	4.13352e-08	3.64182e-06	2.55841e-07	1.24752e-09	3.00887e-07	1.95942e-09	3.19052e-09	3.1284e-08	2.43768e-08	1.38028e-08
SIGAC7_AAGACTCTCTTTACAC-1	Early_Erythroidel_rna_scrnaseq_training_	unassignedliver_citeseq_rna_	0.00011583	7.13071e-08	3.26212e-11	1.5868e-11	1.61408e-07	1.61335e-09	0.999483	3.17211e-05	3.54374e-09	2.16306e-07	3.65912e-05	9.47905e-09	7.78587e-09	1.12036e-10	5.47279e-09	4.10142e-11	1.15516e-08	3.82734e-11	1.50885e-07	0.000293874	1.47661e-06	1.54179e-07	1.70992e-08	7.02624e-06	2.79322e-05	5.2002e-09	1.49922e-11	1.57895e-08	1.77998e-09	4.90306e-07	9.43637e-09	6.01878e-09	2.19507e-09	2.35582e-09	7.19354e-07	1.79618e-07	1.97328e-09
SIGAC7_AAGATAGAGCGCCTAC-1	DC2el_rna_scrnaseq_training_	unassignedliver_citeseq_rna_	1.29749e-08	0.000104081	0.722827	0.156156	1.72539e-08	3.15458e-09	4.80013e-08	5.48545e-09	3.06454e-09	1.92171e-08	5.30911e-10	1.3971e-07	1.63498e-08	4.47804e-06	8.4542e-09	2.90034e-08	0.00196245	0.0860637	3.13434e-11	5.10052e-08	2.9033e-07	1.18344e-09	0.000126353	5.98243e-09	4.7095e-08	1.53113e-06	0.0321021	3.10165e-06	8.13523e-11	0.000606301	4.33112e-06	8.07047e-07	7.94673e-08	1.01895e-06	2.66326e-05	9.88471e-06	1.35375e-07
SIGAC7_AAGATAGAGGCCATAG-1	Early_Erythroidel_rna_scrnaseq_training_	unassignedliver_citeseq_rna_	4.53727e-07	1.30569e-06	1.66216e-08	9.63816e-08	4.86707e-08	4.11995e-07	0.991363	0.00104947	1.39718e-06	5.46791e-05	0.00740531	9.75598e-07	2.90377e-07	1.73919e-07	6.97984e-08	2.21135e-08	1.1136e-06	5.30837e-08	2.52471e-08	7.3703e-05	1.02525e-06	4.60788e-08	2.54695e-07	2.04282e-05	6.22364e-07	2.17562e-05	5.90531e-08	2.69591e-07	1.00608e-09	8.83551e-09	3.04769e-08	4.47287e-08	1.03983e-07	2.25151e-07	3.40398e-08	1.66307e-06	7.72633e-07
SIGAC7_AAGATAGAGTCTTGGT-1	Kupffer_cell_1el_rna_scrnaseq_training_	unassignedliver_citeseq_rna_	8.05878e-13	2.67659e-15	8.69113e-09	1.18398e-06	1.22921e-11	3.62494e-12	3.40705e-10	1.72834e-11	2.00179e-15	5.33279e-12	2.91343e-09	3.47004e-11	1.50991e-11	1.32679e-11	1.72624e-09	1.1294e-11	0.998463	9.28257e-05	1.19387e-16	1.13915e-12	2.52882e-13	2.56191e-13	2.53964e-07	1.38085e-12	1.86388e-13	7.77951e-09	0.00144241	1.47904e-07	1.08047e-15	7.0116e-13	1.56577e-11	3.43948e-15	5.93205e-13	2.66741e-09	3.13657e-11	3.48934e-10	8.88571e-13
SIGAC7_AAGATAGCAAATCAGA-1	Hepatocyteel_rna_scrnaseq_training_	unassignedliver_citeseq_rna_	6.28843e-07	1.42499e-06	1.48505e-07	1.71134e-07	1.46876e-07	4.26128e-08	5.20189e-05	1.46916e-05	3.43199e-08	7.07211e-06	1.83997e-09	5.78369e-07	3.97096e-09	0.999896	3.98176e-09	4.17472e-09	1.04743e-08	1.07678e-08	5.71182e-07	3.90675e-08	4.03205e-09	3.79369e-08	1.71101e-07	6.95464e-10	3.12174e-07	7.83074e-07	2.27002e-08	2.35009e-09	7.44927e-08	7.88702e-07	2.24785e-07	9.55561e-08	5.27916e-07	3.73347e-08	9.97952e-09	4.97481e-06	1.86792e-05
SIGAC7_AAGATAGCACGCGGTT-1	Erythroidel_rna_scrnaseq_training_	unassignedliver_citeseq_rna_	1.96343e-12	2.08548e-09	1.46221e-13	2.55141e-14	1.98671e-08	6.57527e-10	0.000101601	2.27129e-09	2.97471e-11	2.03597e-11	0.999897	3.34924e-13	7.5231e-16	1.17533e-12	8.76661e-12	3.45898e-11	1.09789e-10	4.7026e-15	8.19254e-12	2.54218e-08	6.0013e-08	3.94455e-11	7.36226e-10	4.06211e-11	3.6822e-10	3.19201e-13	8.43378e-15	5.28521e-10	8.25207e-07	3.18152e-09	1.05319e-10	1.72226e-08	5.27627e-10	5.39825e-10	6.98297e-10	2.40037e-12	4.88629e-10
SIGAC7_AAGATAGCAGTCAGTT-1	Early_Erythroidel_rna_scrnaseq_training_	unassignedliver_citeseq_rna_	2.49362e-05	9.239e-07	3.80969e-07	5.55404e-06	4.39373e-07	1.95811e-06	0.977829	0.00829052	0.00256073	0.000330288	0.00641679	1.65186e-06	6.0441e-06	0.000265758	4.78135e-08	2.38514e-07	9.53766e-05	1.29803e-06	5.82901e-06	0.00385139	0.000198937	2.18206e-06	6.95408e-07	4.46631e-05	2.40733e-05	7.69337e-06	2.69611e-06	7.61764e-07	1.73193e-06	1.43841e-06	1.30747e-06	7.27999e-07	4.63282e-07	8.64869e-07	1.03292e-07	6.78086e-06	1.61074e-05
SIGAC7_AAGATAGCATCTATCT-1	Early_Erythroidel_rna_scrnaseq_training_	unassignedliver_citeseq_rna_	4.50445e-06	5.42942e-08	4.35511e-09	4.2115e-08	1.84596e-07	9.12459e-09	0.998421	0.000370717	2.75331e-06	1.75383e-05	0.000240693	1.10058e-07	2.13732e-07	2.47837e-07	2.09717e-08	3.54916e-09	3.12567e-07	5.43187e-09	1.96066e-07	0.000910553	5.26824e-06	9.67692e-09	6.35596e-08	2.05608e-05	2.69512e-06	1.9492e-07	1.27653e-08	4.555e-08	1.11263e-08	1.22727e-07	6.85566e-09	4.87835e-08	1.02108e-08	1.37573e-08	1.39825e-07	8.70426e-07	3.62039e-07
SIGAC7_AAGATAGCATTCTCTA-1	Early_Erythroidel_rna_scrnaseq_training_	unassignedliver_citeseq_rna_	0.000349771	1.86402e-07	1.08346e-07	3.35837e-07	1.50512e-08	1.82593e-07	0.991143	0.000442152	1.66114e-05	0.000192494	3.51326e-07	1.60785e-07	3.867e-05	7.62688e-06	2.41907e-08	4.0665e-09	5.94311e-06	3.91234e-07	4.285e-07	0.00712497	0.000495	9.39109e-07	2.9298e-08	6.54021e-05	0.000103007	7.13715e-06	8.41586e-08	3.22052e-08	7.15571e-09	2.25978e-07	1.30477e-06	1.85545e-08	7.68948e-08	7.179e-08	4.71423e-08	3.03497e-06	1.46778e-07
SIGAC7_AAGATAGCATTGAGGG-1	ELPel_rna_scrnaseq_training_	unassignedliver_citeseq_rna_	7.84748e-06	2.01348e-06	1.64074e-06	2.1552e-08	0.615104	4.66324e-07	3.67335e-05	2.55252e-07	1.02956e-07	1.67818e-08	1.02146e-07	1.33571e-09	1.39199e-07	3.48045e-12	0.0284299	8.22813e-13	6.03609e-10	3.11052e-11	0.00196335	2.33215e-07	3.93942e-08	2.43136e-07	8.50175e-06	5.45943e-07	0.00280948	1.37593e-12	3.0434e-09	0.320951	1.32518e-07	0.00486606	2.98565e-05	0.0241484	7.6897e-07	1.06376e-05	0.00160666	2.0459e-05	4.72406e-07
SIGAC7_AAGATAGGTATAGGAT-1	Mast_cellel_rna_scrnaseq_training_	unassignedliver_citeseq_rna_	1.50109e-22	1.1501e-23	2.47921e-14	4.21608e-17	1.12717e-24	2.35626e-17	1.58671e-17	5.91214e-22	1.66485e-26	0.0445261	1.47921e-21	1.06988e-22	1.32283e-21	6.32839e-17	1.58649e-19	5.10314e-22	1.48235e-15	1.55263e-17	1.6886e-25	4.82763e-16	7.04185e-20	1.58505e-22	9.39323e-16	3.58843e-17	2.95603e-22	0.955474	4.79365e-12	1.00085e-14	1.69321e-26	3.71022e-17	2.82879e-07	1.32347e-20	4.50456e-17	9.37699e-20	1.67317e-18	3.48143e-21	1.72806e-21
SIGAC7_AAGATAGGTATCGCGC-1	Erythroidel_rna_scrnaseq_training_	unassignedliver_citeseq_rna_	1.63964e-14	2.87521e-11	7.5666e-12	1.96797e-10	3.70667e-12	1.16751e-10	3.17345e-05	1.0352e-07	1.54232e-10	2.27306e-11	0.999968	4.97355e-13	3.44681e-11	2.90732e-15	3.74041e-11	4.80321e-08	2.2135e-13	3.07446e-13	3.06924e-12	2.68904e-08	1.22354e-07	5.0395e-10	3.65308e-12	8.15364e-10	6.52251e-13	2.87586e-11	1.88924e-11	3.21553e-13	8.27597e-11	2.52264e-12	8.58457e-10	5.71227e-11	3.63689e-10	3.11775e-10	3.8556e-12	1.00277e-13	1.33105e-08
SIGAC7_AAGATAGGTCGCGTTG-1	Immature_B_cellel_rna_scrnaseq_training_	unassignedliver_citeseq_rna_	1.85415e-08	1.00607e-07	9.24338e-06	1.51256e-06	0.00779789	0.0405806	9.82345e-11	6.74485e-08	1.32288e-08	4.13745e-06	1.39761e-14	1.17627e-08	1.50847e-08	9.2848e-05	7.87566e-05	0.694252	3.5184e-11	3.64279e-07	8.44575e-06	8.19336e-12	1.1958e-09	0.000243912	5.37917e-08	1.0131e-07	2.21412e-07	1.69216e-06	4.21303e-07	0.000964291	0.101806	6.37836e-05	6.14118e-05	0.0751408	0.0738829	0.00493437	1.36683e-06	6.28487e-07	7.18207e-05
SIGAC7_AAGATAGGTCTTAGTG-1	MPPel_rna_scrnaseq_training_	unassignedliver_citeseq_rna_	0.186505	1.48367e-08	3.43013e-08	2.33079e-08	5.47705e-05	8.65506e-07	8.32551e-05	1.10026e-07	1.23231e-05	0.000509005	6.16134e-13	8.45027e-07	0.00756554	1.42882e-05	1.74624e-06	6.74157e-09	1.76827e-08	6.67577e-08	0.00104551	0.000210961	1.58456e-06	0.0340752	5.16596e-07	0.212084	0.55733	6.76056e-07	1.13074e-08	5.5223e-07	9.59726e-09	4.53577e-06	9.1002e-06	6.37529e-07	0.000393248	5.93011e-09	1.0026e-06	9.36745e-05	4.26344e-07
SIGAC7_AAGATAGGTGATTGGG-1	Kupffer_cell_2el_rna_scrnaseq_training_	unassignedliver_citeseq_rna_	5.62436e-12	5.22954e-05	0.376803	0.0085788	3.63248e-10	3.23136e-11	2.19296e-14	3.6748e-14	3.7047e-15	1.18389e-13	2.4081e-13	4.08182e-10	5.79416e-09	7.86086e-11	1.78014e-09	4.72877e-10	4.04353e-05	0.608481	3.07647e-13	8.16712e-13	7.26387e-12	1.61466e-11	3.414e-08	3.51e-11	8.82857e-10	8.10082e-11	0.00601356	2.294e-06	5.82209e-15	2.55376e-05	8.93062e-11	4.4039e-07	1.1299e-08	1.12619e-06	6.56055e-07	5.02912e-09	3.94102e-07
SIGAC7_AAGCATCAGTAAGAGG-1	Erythroidel_rna_scrnaseq_training_	unassignedliver_citeseq_rna_	7.278e-13	1.39355e-09	5.42878e-10	8.44693e-10	2.80709e-11	1.86555e-08	8.35018e-06	4.92155e-06	1.4042e-09	4.99904e-11	0.999986	8.77696e-11	1.52357e-10	6.40477e-12	1.5069e-10	2.96016e-07	5.59004e-10	4.11724e-10	2.51722e-11	1.26393e-09	3.24792e-08	2.90991e-09	2.54114e-10	5.14701e-10	1.81939e-11	2.47883e-08	1.71861e-10	5.57013e-11	1.25965e-09	3.99667e-11	1.02677e-07	2.80662e-11	1.63792e-09	1.54041e-09	5.43847e-11	2.67763e-11	1.089e-07
SIGAC7_AAGCATCCAATGAAAC-1	NKel_rna_scrnaseq_training_	unassignedliver_citeseq_rna_	4.39237e-08	4.7747e-09	1.05068e-05	4.70423e-07	1.95596e-05	0.019696	2.77089e-08	3.40817e-10	2.49252e-06	1.86061e-06	4.23674e-12	1.27859e-10	1.93604e-08	0.00571562	0.000290351	2.48666e-09	4.46888e-07	5.07326e-06	1.50711e-08	1.8001e-08	1.09588e-07	6.91166e-07	0.000510819	4.21755e-07	1.30737e-07	1.808e-07	0.00066416	0.971771	2.65898e-09	4.44015e-07	0.000909323	3.07527e-07	0.000178707	0.00021582	3.91021e-06	1.08973e-06	1.68662e-11
SIGAC7_AAGCATCCAATTTCTC-1	MPPel_rna_scrnaseq_training_	unassignedliver_citeseq_rna_	0.156934	7.33934e-07	1.36552e-06	3.62859e-07	0.000143224	2.85337e-05	0.000966005	7.15866e-05	0.0001372	4.12331e-05	7.73269e-09	4.29057e-06	0.00566703	8.71863e-06	5.93592e-06	1.60429e-08	9.28439e-07	1.84111e-06	0.0181514	7.34216e-05	4.97628e-06	0.0650366	2.15567e-07	0.0119858	0.740153	5.29864e-07	1.38751e-07	1.55646e-05	2.11415e-07	0.000135849	0.000148983	5.44579e-06	8.02341e-05	5.00342e-07	2.85383e-06	0.000184666	6.88453e-06
SIGAC7_AAGCATCCACTGAATC-1	NKel_rna_scrnaseq_training_	unassignedliver_citeseq_rna_	6.94535e-05	1.37895e-05	6.68949e-05	5.99211e-06	0.00269585	0.00826518	2.24173e-06	1.40833e-06	0.000107136	0.000179419	1.0316e-08	2.27128e-09	0.000181743	9.28883e-08	0.000183095	3.70965e-09	3.83975e-07	2.02363e-06	0.000789979	5.13568e-06	6.73928e-06	0.00616918	5.84209e-08	0.000385212	0.00168458	1.57859e-06	6.1557e-06	0.964114	1.84661e-07	0.00011588	0.0105932	0.000836233	0.000607306	0.00249934	9.67042e-07	4.80095e-06	0.000404708
SIGAC7_AAGCATCGTCTGTCAA-1	Kupffer_cell_2el_rna_scrnaseq_training_	unassignedliver_citeseq_rna_	1.59553e-10	9.37503e-05	0.377192	0.00571565	1.10428e-08	9.04281e-11	6.12278e-12	2.7671e-12	3.07356e-13	4.7126e-13	3.68941e-12	3.35358e-10	8.22924e-10	6.42118e-08	1.17944e-09	4.59962e-09	0.00023466	0.613932	2.80769e-11	1.08199e-11	2.01861e-10	3.21581e-11	1.31106e-07	3.10038e-11	3.46871e-09	7.83115e-11	0.00145897	7.90519e-07	3.80867e-12	0.00135892	1.20255e-09	7.68406e-06	2.63787e-08	1.02124e-06	3.44459e-06	7.27859e-08	1.40927e-07
SIGAC7_AAGCATCGTGGATCAG-1	Erythroidel_rna_scrnaseq_training_	unassignedliver_citeseq_rna_	2.72011e-08	2.18888e-06	2.36761e-06	2.08663e-05	3.32448e-08	1.47294e-05	0.0118148	0.00408109	0.000216782	1.90169e-05	0.983143	3.62995e-07	7.66743e-07	6.78986e-05	3.98802e-08	2.23381e-06	1.09512e-05	6.0736e-06	6.39641e-08	8.62666e-06	0.000302477	3.98512e-06	2.26676e-05	1.20491e-06	3.69694e-07	4.24598e-05	5.09147e-06	8.52783e-07	3.82402e-06	6.92951e-07	2.01182e-06	1.3453e-06	1.13875e-05	6.66011e-06	4.52454e-08	4.61492e-06	0.000178557
SIGAC7_AAGCATCGTTAATGAG-1	NKel_rna_scrnaseq_training_	unassignedliver_citeseq_rna_	6.69671e-13	2.60683e-08	2.99248e-07	2.64095e-09	4.39653e-06	2.05572e-05	4.01941e-06	1.45403e-11	8.42419e-10	5.16616e-09	0.000197429	2.57058e-13	7.5889e-12	5.35477e-10	6.26717e-07	1.06822e-13	4.01674e-12	7.4412e-12	1.02784e-09	1.62415e-10	5.3938e-09	7.04937e-10	2.0238e-05	7.14913e-11	2.94029e-09	1.4605e-11	4.97518e-07	0.99957	7.41047e-08	2.39885e-05	1.6523e-06	0.000150761	3.01551e-07	3.57465e-06	1.68885e-06	5.18229e-10	1.1672e-08
SIGAC7_AAGCATCGTTCTTAGG-1	Erythroidel_rna_scrnaseq_training_	unassignedliver_citeseq_rna_	6.51807e-09	7.19377e-07	7.75102e-08	7.44829e-07	7.05923e-09	3.07497e-07	0.0148961	0.00100885	2.30043e-06	1.01975e-07	0.983725	3.07393e-08	1.20778e-07	1.22938e-08	3.38683e-08	8.5636e-07	9.1772e-07	5.03939e-08	2.23433e-09	0.000221873	0.000126865	1.35049e-06	1.32531e-08	2.15614e-06	4.38969e-08	8.69207e-07	2.20388e-08	6.92115e-09	9.68503e-09	6.82788e-09	6.65032e-08	6.46821e-08	2.21894e-07	4.02083e-07	9.59166e-09	6.49793e-08	9.27586e-06
SIGAC7_AAGCATCGTTTAAGGA-1	Kupffer_cell_1el_rna_scrnaseq_training_	unassignedliver_citeseq_rna_	1.27144e-09	2.34235e-09	0.00116105	0.00524771	2.3788e-10	4.94668e-13	4.26984e-11	3.11465e-12	5.36594e-13	1.57087e-13	7.78217e-08	7.59721e-10	1.65923e-09	2.45921e-12	1.2633e-09	3.00021e-09	0.496065	0.380505	1.87409e-11	1.73666e-12	2.09638e-10	2.10273e-10	3.95133e-05	8.09233e-12	7.82797e-10	3.7794e-12	0.116762	1.82084e-06	1.82971e-11	8.9011e-05	6.58275e-11	2.83137e-09	6.65123e-11	3.56163e-08	0.000127032	9.96655e-07	6.34607e-10
SIGAC7_AAGCATCGTTTCCATT-1	Fibroblastel_rna_scrnaseq_training_	unassignedliver_citeseq_rna_	2.08797e-16	9.51386e-17	5.18079e-16	2.28101e-11	2.24539e-16	5.05183e-13	2.48891e-25	1.79043e-18	4.7664e-11	2.39352e-16	9.09346e-34	1	4.30732e-13	1.35822e-12	2.76856e-14	1.21741e-19	7.56709e-20	1.67175e-21	5.3478e-17	2.86185e-26	5.83656e-22	2.52683e-16	3.09818e-17	1.26788e-20	2.91342e-13	1.72448e-14	6.98964e-13	2.18805e-14	8.79945e-13	5.67325e-18	6.57231e-15	1.55413e-15	5.88198e-10	5.57478e-17	1.87648e-18	1.52439e-16	2.82671e-15
SIGAC7_AAGCATCTCAGCGCAC-1	Erythroidel_rna_scrnaseq_training_	unassignedliver_citeseq_rna_	2.86165e-10	2.91335e-08	2.51761e-11	9.3024e-12	2.1787e-07	6.2239e-10	0.00984078	1.632e-06	6.20023e-10	9.04061e-09	0.990156	1.33309e-09	5.02219e-12	6.21764e-12	5.60232e-08	6.00374e-10	7.3659e-11	1.45766e-12	1.25031e-08	8.52138e-08	8.71765e-09	2.15303e-11	2.46699e-07	1.91258e-07	2.57998e-09	2.68969e-10	5.12698e-12	4.45626e-08	1.3651e-08	1.88871e-08	6.84913e-10	1.34913e-07	4.23635e-10	1.12177e-09	3.67262e-07	1.91307e-08	3.51022e-09
SIGAC7_AAGCATCTCCGTGTGG-1	Erythroidel_rna_scrnaseq_training_	unassignedliver_citeseq_rna_	1.92575e-14	2.66248e-13	2.02262e-13	5.95062e-13	6.66882e-13	9.73163e-11	5.88479e-06	3.00149e-08	2.20305e-12	1.22827e-13	0.999994	4.8131e-14	6.65527e-11	6.5654e-17	8.39331e-11	1.63007e-08	7.2503e-14	1.68328e-13	1.21592e-11	1.03092e-10	1.63856e-08	1.02773e-09	1.0747e-11	1.69758e-10	4.32548e-13	1.4189e-12	2.54423e-12	2.14506e-13	1.02378e-10	1.14468e-12	2.28708e-09	1.53762e-12	8.88025e-11	1.49557e-10	1.57481e-12	7.45066e-15	1.78798e-09
SIGAC7_AAGCATCTCCTATGGA-1	Early_Erythroidel_rna_scrnaseq_training_	unassignedliver_citeseq_rna_	4.30626e-05	1.92724e-07	1.7021e-08	7.78813e-08	2.39141e-08	4.36301e-08	0.996726	0.000854678	7.06429e-06	7.34759e-05	3.24142e-05	7.19784e-07	1.14765e-05	2.41153e-06	3.18924e-08	4.29707e-09	5.94034e-07	3.70478e-08	2.33404e-07	0.00207401	1.86705e-05	4.56485e-07	6.80153e-08	0.000125367	1.9148e-05	6.30154e-06	8.72206e-08	5.52689e-08	3.97787e-09	1.66505e-07	7.69726e-08	1.99903e-08	3.98717e-08	2.8491e-08	1.00202e-07	1.5662e-06	9.28901e-07
SIGAC7_AAGCATCTCCTCGATC-1	NKel_rna_scrnaseq_training_	unassignedliver_citeseq_rna_	7.86463e-05	0.000310868	0.0007306	6.86746e-06	0.00016743	0.00314832	1.16398e-06	1.21953e-05	7.16915e-08	5.87482e-08	1.46378e-06	6.81106e-08	2.61189e-05	1.2099e-10	0.00775046	7.59831e-10	2.23197e-06	2.5362e-05	8.23805e-06	6.33195e-07	4.05891e-06	0.000100437	1.85036e-07	1.82467e-05	0.000104594	3.17188e-07	2.0447e-05	0.976548	3.48023e-10	6.21866e-05	0.00497074	4.00178e-05	7.77197e-05	0.00556469	1.77063e-06	3.38751e-06	0.000212661
SIGAC7_AAGCCATAGAAACTAC-1	Kupffer_cell_1el_rna_scrnaseq_training_	unassignedliver_citeseq_rna_	2.17563e-10	1.15669e-15	2.2831e-08	1.74664e-05	1.0467e-10	1.62267e-09	8.86388e-10	1.91626e-07	1.07523e-13	2.91905e-10	1.04707e-06	7.21432e-08	1.01125e-10	6.77907e-11	1.55561e-09	3.93156e-11	0.942421	0.00173234	2.66464e-14	1.76566e-14	1.38536e-13	1.23398e-10	0.000365191	6.86285e-11	3.65164e-11	2.47248e-07	0.0554406	1.8797e-05	3.67937e-14	4.01522e-10	1.60163e-11	8.05358e-14	1.22406e-11	7.44983e-09	3.46845e-08	3.32041e-06	8.25402e-11
SIGAC7_AAGCCATAGTCAGCCC-1	Early_Erythroidel_rna_scrnaseq_training_	unassignedliver_citeseq_rna_	4.72293e-07	4.70427e-07	1.17989e-08	5.40586e-08	3.01569e-06	1.02113e-07	0.511633	0.00128455	3.20076e-06	7.40283e-05	0.486418	5.0009e-07	1.91583e-08	3.25643e-08	9.81117e-07	8.90287e-08	4.75031e-07	2.47072e-09	8.3049e-07	0.000469071	1.25068e-05	6.78472e-09	3.10039e-06	7.89812e-05	1.39942e-06	9.02721e-07	9.85825e-09	3.21479e-06	1.00445e-06	4.33478e-07	1.69867e-07	2.39334e-06	3.71218e-08	8.16781e-08	2.16316e-06	3.20822e-06	1.64223e-06
SIGAC7_AAGCCATAGTTAACGA-1	MEMPel_rna_scrnaseq_training_	unassignedliver_citeseq_rna_	0.000366723	4.21264e-09	3.70834e-10	1.51902e-11	4.62842e-08	5.75166e-11	0.000117947	1.83356e-07	3.00355e-09	2.56389e-06	8.08672e-11	1.32803e-09	2.31426e-08	1.6815e-09	2.60886e-10	3.31459e-12	2.70263e-09	1.08444e-11	3.42703e-08	0.984693	0.0143847	1.3181e-08	7.31323e-11	8.1679e-05	0.000347605	1.2291e-08	5.8477e-12	6.07833e-09	1.24689e-08	3.88549e-06	6.2261e-09	2.12447e-08	7.27028e-09	8.02553e-11	1.08046e-06	6.47425e-09	3.21003e-10
SIGAC7_AAGCCATCAAAGGCTG-1	Early_Erythroidel_rna_scrnaseq_training_	unassignedliver_citeseq_rna_	4.6906e-05	8.50919e-08	1.2642e-08	6.43012e-08	1.27428e-08	2.09019e-08	0.995032	0.000261637	1.00206e-05	8.85182e-05	1.00905e-06	1.31407e-07	9.2039e-06	3.04673e-06	2.0049e-08	1.1783e-09	3.50351e-07	2.3695e-08	1.39069e-07	0.00433722	9.1417e-05	1.08256e-07	3.93941e-08	9.83181e-05	1.61145e-05	2.39082e-06	2.04273e-08	1.1787e-08	2.54207e-09	1.32157e-07	3.77662e-08	1.62209e-08	2.2531e-08	1.53012e-08	4.00759e-08	7.79101e-07	1.59581e-07
SIGAC7_AAGCCATCAACCGACC-1	Endotheliumel_rna_scrnaseq_training_	unassignedliver_citeseq_rna_	1.96784e-16	1.42412e-11	1.11647e-15	2.10847e-14	9.34938e-15	1.64438e-13	1.14321e-18	2.12554e-22	1	5.74312e-19	1.25422e-20	1.85773e-09	6.05571e-13	1.70821e-13	3.13747e-10	6.69062e-14	1.51283e-08	1.85795e-14	2.19167e-15	8.73842e-21	2.80435e-18	5.34476e-16	3.13894e-15	6.16052e-16	9.25092e-16	1.69059e-12	1.0884e-14	3.8053e-10	1.96508e-12	1.48313e-16	5.11902e-14	1.19969e-16	1.7035e-18	5.11152e-15	2.80841e-17	2.08536e-14	5.44481e-18
SIGAC7_AAGCCATCAAGGTTGG-1	Erythroidel_rna_scrnaseq_training_	unassignedliver_citeseq_rna_	2.32701e-05	0.000123643	2.33901e-05	0.000306949	1.57435e-06	0.000241375	0.0919467	0.0159241	0.000711287	5.826e-05	0.883613	1.07077e-05	0.000216996	8.94219e-06	1.76745e-06	1.92477e-05	0.00143413	0.00022379	3.06502e-05	0.000731283	0.000852553	0.00227259	1.49905e-05	0.000116006	0.000209292	0.000341403	2.13749e-05	6.82763e-06	8.99266e-06	8.79646e-06	0.000172753	4.12443e-06	2.185e-05	7.62605e-05	1.21148e-06	2.24307e-05	0.000197931
SIGAC7_AAGCCATGTATGGAGC-1	Erythroidel_rna_scrnaseq_training_	unassignedliver_citeseq_rna_	2.06279e-07	3.13793e-07	4.55361e-09	2.00877e-08	4.80562e-07	2.60031e-07	0.0369244	0.00280968	2.57569e-07	5.69873e-06	0.9599	1.98281e-07	4.20517e-10	9.28777e-08	5.04281e-09	6.41756e-09	3.69334e-06	2.27452e-09	4.85687e-09	0.000330543	1.26172e-05	3.37943e-08	9.79819e-08	4.07251e-06	1.15787e-06	5.62606e-07	9.40562e-09	2.65541e-06	4.18626e-07	2.11815e-07	1.76549e-08	3.24316e-07	2.96518e-08	2.98711e-08	4.42345e-07	6.43058e-07	4.40819e-07
SIGAC7_AAGCCATGTCCCGTGA-1	ILC_precursorel_rna_scrnaseq_training_	unassignedliver_citeseq_rna_	4.39238e-06	0.000157451	0.00021051	4.36464e-05	0.000269144	0.0246292	9.78056e-07	0.000354713	2.21828e-05	8.45553e-06	9.94002e-09	2.64446e-05	1.40227e-05	0.00122918	0.957613	3.76976e-08	0.000116654	0.000177504	2.96349e-06	7.74262e-08	4.76073e-06	0.0001055	7.14677e-06	5.09439e-05	5.74927e-05	0.000174869	0.000394719	0.00468438	2.5127e-09	8.12773e-06	0.0019459	4.96271e-05	0.00113052	0.00632205	2.19844e-07	0.000166247	1.70564e-05
SIGAC7_AAGCCATGTCTGTAGT-1	Erythroidel_rna_scrnaseq_training_	unassignedliver_citeseq_rna_	9.05888e-08	3.12111e-08	4.41804e-09	7.75817e-09	1.37855e-07	1.55054e-08	0.0221007	0.000452865	1.51562e-07	3.05368e-07	0.97743	2.59404e-08	9.55459e-10	1.12081e-08	1.48882e-09	8.84339e-09	9.13121e-08	2.34926e-09	1.18058e-07	1.07874e-05	1.43332e-06	1.13401e-08	7.6525e-08	6.54008e-07	1.48888e-07	4.64809e-08	6.05943e-09	1.97972e-07	4.16356e-07	3.90159e-07	1.3063e-08	1.77382e-07	4.18435e-09	4.91906e-09	7.66185e-08	1.60892e-07	8.4661e-07
SIGAC7_AAGCCATTCAATCTTC-1	ETPel_rna_scrnaseq_training_	unassignedliver_citeseq_rna_	2.10072e-06	1.37518e-08	1.94419e-07	6.58912e-10	0.0331436	0.871969	4.34846e-09	0.000308069	1.23488e-09	1.30059e-06	3.252e-15	2.22643e-05	1.48664e-05	4.33379e-06	0.00658795	0.000997783	6.54938e-09	9.49899e-08	0.000208448	8.65073e-11	5.11867e-08	0.00127652	1.09023e-08	0.000153784	0.000612314	3.09716e-06	2.46098e-09	0.042443	0.0393148	4.8576e-07	0.00237434	0.000229565	0.000310047	1.67544e-05	7.56319e-07	3.56647e-06	8.44229e-07
SIGAC7_AAGCCATTCACTAGCA-1	Erythroidel_rna_scrnaseq_training_	unassignedliver_citeseq_rna_	1.87375e-13	1.17583e-11	1.25868e-12	9.4793e-13	5.86561e-10	2.83049e-12	4.00695e-06	7.76567e-08	1.86845e-11	6.69075e-11	0.999996	3.28982e-12	3.21631e-15	6.23738e-14	1.95263e-12	7.86536e-12	1.32065e-12	1.33135e-14	8.9112e-12	1.77996e-09	3.04402e-09	1.86896e-13	5.72945e-10	1.34745e-10	7.15758e-12	1.01708e-12	1.16803e-13	9.45239e-10	2.28395e-08	2.79653e-10	1.23821e-11	3.05153e-09	2.49005e-12	8.0132e-13	3.31057e-10	6.30642e-11	2.93914e-10
SIGAC7_AAGCCATTCATTGCGA-1	MKel_rna_scrnaseq_training_	unassignedliver_citeseq_rna_	2.15059e-17	9.90629e-17	1.76599e-16	5.96318e-18	1.13383e-21	3.0821e-20	4.00961e-12	2.85139e-15	4.72378e-14	2.10513e-14	2.35251e-20	2.24279e-15	1.69551e-12	2.18917e-18	5.60178e-19	2.01575e-19	1.39435e-17	2.85733e-19	2.23091e-22	1.09643e-07	1	9.63384e-21	5.27608e-18	1.09585e-13	2.59554e-15	4.50088e-13	1.01228e-16	8.53257e-15	1.74137e-14	3.64926e-16	3.26681e-19	3.24129e-17	1.07311e-16	3.99789e-20	1.86679e-18	3.40498e-19	5.44862e-20
SIGAC7_AAGCCATTCGCAAGAG-1	MPPel_rna_scrnaseq_training_	unassignedliver_citeseq_rna_	0.00685729	3.70216e-06	2.31793e-07	1.94856e-08	3.23042e-07	5.91139e-07	1.60416e-05	6.86256e-07	8.64268e-06	2.34041e-07	4.34829e-11	7.30343e-06	0.233199	2.03676e-09	3.70081e-06	1.407e-09	2.01417e-07	5.33545e-07	0.000536521	1.86667e-06	4.3981e-07	0.000872217	1.93732e-08	0.0826597	0.675812	1.45834e-07	1.21173e-08	6.23174e-06	6.19474e-10	2.12062e-07	2.33123e-06	3.32362e-08	1.77396e-07	5.49934e-09	3.63485e-07	9.10169e-06	1.58019e-08
SIGAC7_AAGCCATTCGCTGACG-1	ILC_precursorel_rna_scrnaseq_training_	unassignedliver_citeseq_rna_	9.40212e-05	6.03159e-06	2.66603e-06	1.90623e-06	0.0135297	2.282e-05	0.269691	0.000471426	2.61116e-06	2.35883e-05	0.0205294	0.000926431	6.12269e-06	8.77903e-08	0.386933	1.87528e-05	0.0613629	3.34922e-05	0.000108317	8.69072e-05	1.25556e-05	1.82124e-06	0.198427	0.000167237	1.99387e-05	2.62963e-05	0.000803095	0.0395938	2.07817e-05	1.96069e-05	0.000836974	1.96352e-05	2.6809e-06	0.000301953	0.00213083	0.00376418	6.30552e-07
SIGAC7_AAGCCATTCTCGTTTA-1	Kupffer_cell_1el_rna_scrnaseq_training_	unassignedliver_citeseq_rna_	3.44203e-09	5.26016e-16	5.33864e-11	6.16947e-09	1.1738e-10	8.22051e-12	1.74614e-10	1.62362e-09	3.98512e-14	6.73897e-10	9.20396e-08	7.61452e-10	4.24405e-12	3.42775e-13	4.65748e-10	3.18005e-14	0.998764	0.00121639	3.2717e-13	1.38994e-12	3.24002e-13	1.92989e-11	7.86275e-07	2.04547e-09	1.7371e-10	2.77066e-07	1.67375e-06	1.56373e-05	2.59346e-16	1.69586e-12	1.41112e-12	5.95633e-14	1.76698e-11	1.01666e-08	1.05653e-09	1.27102e-06	7.95899e-14
SIGAC7_AAGCCATTCTGTGTGA-1	Erythroidel_rna_scrnaseq_training_	unassignedliver_citeseq_rna_	6.30056e-10	2.46998e-09	3.80607e-09	6.99203e-08	2.66961e-09	5.01504e-08	0.00305788	0.000115452	1.59806e-06	9.00851e-09	0.996816	1.53509e-09	8.58048e-09	3.23483e-09	2.66744e-09	9.46476e-08	7.14287e-08	7.22651e-09	4.91646e-09	9.361e-07	7.2822e-06	8.26708e-08	6.74004e-09	4.37247e-08	4.43688e-09	7.60567e-09	1.21625e-08	9.13345e-10	3.25129e-08	7.29424e-09	5.90389e-08	5.43115e-09	1.14424e-08	2.86409e-08	2.58589e-09	7.77969e-09	1.56078e-07
SIGAC7_AAGCGAGAGAGTTGAT-1	Early_Erythroidel_rna_scrnaseq_training_	unassignedliver_citeseq_rna_	0.0007314	1.34106e-08	2.40951e-09	4.7538e-10	3.24856e-07	5.54386e-09	0.807552	4.82637e-06	1.39571e-07	0.0774156	8.31337e-10	1.63759e-08	1.86685e-08	3.12147e-06	7.43824e-09	1.09193e-11	4.64216e-08	1.23314e-10	1.04837e-07	0.113711	2.82004e-05	5.60917e-08	1.97712e-07	0.000241655	0.000290915	7.95049e-06	7.76046e-11	6.02513e-08	5.93753e-10	3.16044e-06	2.09113e-06	8.4142e-08	1.23963e-07	1.05326e-09	2.5601e-06	3.97202e-06	2.746e-09
SIGAC7_AAGCGAGAGTCCCAAT-1	Erythroidel_rna_scrnaseq_training_	unassignedliver_citeseq_rna_	2.71429e-09	1.67471e-08	4.72172e-10	3.21437e-10	2.24115e-08	5.55395e-08	0.000683931	2.06054e-05	2.25397e-07	5.84109e-09	0.999287	2.55295e-09	1.08133e-10	1.50477e-09	2.57985e-11	5.68995e-09	4.22504e-08	4.97521e-10	2.98778e-09	1.30012e-06	9.9425e-07	3.8621e-08	3.86416e-08	2.96302e-08	1.98215e-08	6.22472e-09	2.37253e-09	1.21749e-07	3.5332e-06	1.01868e-07	7.94509e-08	2.18371e-08	2.41754e-09	2.09472e-09	4.51852e-09	3.4262e-09	1.50472e-06
SIGAC7_AAGCGAGAGTGATGGC-1	Early_Erythroidel_rna_scrnaseq_training_	unassignedliver_citeseq_rna_	3.01778e-05	1.46214e-08	1.20619e-10	4.34206e-10	3.34702e-07	2.30551e-09	0.997562	0.000147739	5.20926e-07	1.28132e-06	1.72883e-05	2.39998e-09	4.6336e-10	4.75148e-07	1.17515e-10	3.31901e-11	7.42769e-07	1.59924e-10	3.90216e-08	0.00222653	7.22538e-06	2.07648e-09	2.91461e-09	3.06643e-07	4.66424e-06	3.16688e-09	1.80705e-10	1.43367e-08	1.04081e-07	4.71032e-07	1.76177e-09	7.93757e-09	6.41841e-10	3.6778e-09	5.21699e-08	1.319e-07	7.23489e-09
SIGAC7_AAGCGAGCATCATTGG-1	MPPel_rna_scrnaseq_training_	unassignedliver_citeseq_rna_	0.00392572	2.17139e-06	3.8917e-07	1.13547e-07	1.67274e-07	3.6205e-07	6.60384e-06	2.22122e-07	4.12322e-07	7.44753e-06	2.96053e-11	2.94307e-06	0.393535	2.04972e-06	8.4846e-06	1.266e-08	5.00423e-09	6.75245e-08	0.000256543	1.25582e-05	7.70683e-07	0.00335063	1.2041e-07	0.0829239	0.515955	4.19197e-07	1.85015e-08	6.36591e-08	7.72485e-10	6.8394e-07	3.16657e-07	2.82511e-07	3.1909e-06	3.89288e-09	3.84606e-07	3.10178e-06	3.02864e-07
SIGAC7_AAGCGAGGTCGCATCG-1	Early_Erythroidel_rna_scrnaseq_training_	unassignedliver_citeseq_rna_	8.38072e-06	1.64573e-06	7.8135e-07	7.02114e-06	3.37569e-06	3.33439e-06	0.863617	0.0435802	0.00147316	0.000215382	0.0858631	1.38515e-06	5.71098e-07	0.000651127	1.34174e-07	4.34487e-07	0.000110737	8.06166e-07	3.43233e-06	0.00345157	0.000845181	7.85048e-07	3.43708e-06	2.23043e-05	2.01843e-05	4.61006e-06	4.89179e-07	1.34627e-06	1.78475e-05	1.02376e-05	1.35399e-06	6.60291e-06	9.23898e-07	1.47351e-06	1.92311e-06	4.11142e-05	2.70121e-05
SIGAC7_AAGCGAGGTGGCTCTG-1	Early_Erythroidel_rna_scrnaseq_training_	unassignedliver_citeseq_rna_	2.01328e-06	1.2711e-07	7.2541e-09	7.96899e-08	1.52606e-08	5.2037e-08	0.981066	0.0035683	2.98673e-06	7.75535e-06	0.0151097	7.52902e-08	2.13236e-07	1.32663e-07	1.79547e-08	1.44226e-08	1.13083e-06	2.25155e-08	3.72848e-08	0.000212806	1.16899e-05	4.8881e-08	3.34783e-08	1.29823e-05	1.1049e-06	1.10376e-06	4.76538e-08	5.79257e-08	1.02686e-08	5.14421e-08	2.09005e-08	2.36911e-08	5.66527e-09	2.81552e-08	2.56067e-08	4.97591e-07	6.08694e-07
SIGAC7_AAGCGAGTCCTGTACC-1	MKel_rna_scrnaseq_training_	unassignedliver_citeseq_rna_	2.19134e-23	5.15971e-22	1.21264e-21	1.87859e-25	1.07294e-25	3.97889e-25	1.27054e-11	4.83208e-18	1.54633e-22	1.05818e-21	2.93416e-21	1.52183e-25	5.94299e-20	3.9687e-25	1.25153e-28	8.27076e-26	4.04728e-22	8.18326e-26	2.69521e-29	1.61098e-10	1	3.70524e-26	3.38357e-24	8.28827e-23	5.26878e-19	1.40552e-23	2.86922e-26	2.3748e-20	6.96575e-16	7.0957e-20	4.22492e-26	1.82251e-19	3.49567e-19	1.03183e-24	1.13931e-25	2.45876e-26	3.78164e-25
SIGAC7_AAGCGAGTCGCCAGTG-1	Erythroidel_rna_scrnaseq_training_	unassignedliver_citeseq_rna_	2.66086e-06	5.40099e-05	0.000107929	0.0059944	8.70838e-06	0.00119673	0.138524	0.0151545	0.206647	0.00991555	0.390236	4.47627e-05	0.000162679	0.214321	2.59765e-05	9.76941e-05	0.000756067	0.000128139	5.24004e-05	0.00314336	0.00738607	0.000424373	3.47358e-05	0.000160633	8.243e-05	0.0028273	0.000125888	1.34529e-05	0.000126073	1.30289e-05	7.11909e-05	5.12071e-05	0.000415682	0.000865008	2.4341e-06	9.31879e-05	0.000733562
SIGAC7_AAGCGAGTCTGCGGGT-1	Kupffer_cell_1el_rna_scrnaseq_training_	unassignedliver_citeseq_rna_	5.6878e-12	1.77581e-13	2.45922e-09	1.78642e-08	1.14414e-11	2.01593e-11	2.08199e-13	1.59947e-11	3.38053e-13	3.59883e-11	3.32377e-12	2.12966e-10	6.71482e-11	1.49553e-09	1.57543e-09	1.64402e-11	0.952386	0.0476123	6.30374e-13	5.16667e-13	1.11682e-13	2.22168e-11	1.46357e-10	9.86769e-11	1.9136e-11	6.94723e-07	1.64821e-07	1.19839e-06	7.51502e-16	1.73976e-14	3.49967e-11	8.059e-14	3.89323e-11	6.77503e-09	3.9209e-13	6.4936e-09	1.11728e-13
SIGAC7_AAGCGAGTCTGTGTGA-1	Early_Erythroidel_rna_scrnaseq_training_	unassignedliver_citeseq_rna_	7.13117e-06	1.08894e-07	5.90691e-08	6.69357e-07	1.87893e-08	1.89234e-07	0.997873	0.00138968	0.000232368	1.2818e-05	0.000102052	1.55016e-07	9.20734e-06	0.000156574	4.79962e-09	3.33354e-08	1.01119e-05	4.84319e-07	6.33259e-07	0.000175516	1.16146e-05	3.32279e-07	2.82916e-08	1.777e-06	7.70885e-06	2.18436e-06	3.68704e-07	1.51761e-08	8.08268e-08	1.97937e-07	5.86762e-08	8.05543e-09	2.76668e-08	1.39822e-07	9.21652e-09	7.34699e-07	3.6661e-06
SIGAC7_AAGCGAGTCTTCACAT-1	NKel_rna_scrnaseq_training_	unassignedliver_citeseq_rna_	9.02936e-09	3.42804e-14	1.12399e-06	2.38934e-05	2.26382e-05	1.56736e-09	1.78753e-08	1.81781e-12	7.50224e-10	6.97096e-09	4.69876e-10	1.31437e-11	1.02794e-08	6.37477e-11	1.75068e-05	4.5351e-12	0.0190776	1.3752e-05	1.02587e-10	1.41976e-09	4.52026e-11	1.16095e-09	1.07901e-07	3.14566e-08	2.83407e-08	5.11861e-08	0.00118554	0.979657	1.8822e-12	2.95489e-08	2.77655e-07	1.1378e-11	4.00125e-09	3.81513e-07	6.50553e-08	2.25638e-08	2.64704e-10
SIGAC7_AAGCGTTAGGCTTTCA-1	Embryonic_Erythroidel_rna_scrnaseq_training_	unassignedliver_citeseq_rna_	1.4464e-06	8.75155e-06	9.89768e-07	5.68794e-06	3.89323e-07	2.09229e-05	0.0640495	0.532433	0.000164835	4.76571e-06	0.402579	2.23114e-06	1.74211e-06	5.26177e-06	1.19435e-07	2.81473e-06	0.000121264	2.06193e-06	1.29102e-07	0.000138397	0.000176499	2.22778e-05	7.27194e-07	2.21707e-05	1.07619e-05	0.000138959	3.07533e-07	2.48e-06	2.15255e-06	5.4838e-07	2.6042e-06	6.76361e-07	1.43198e-06	2.27065e-06	5.4227e-08	5.64083e-06	6.75934e-05
SIGAC7_AAGCGTTCAACAAGTA-1	Erythroidel_rna_scrnaseq_training_	unassignedliver_citeseq_rna_	1.54528e-10	7.6559e-09	2.41688e-09	1.68455e-08	1.27546e-10	1.15685e-07	0.000158519	4.49098e-05	4.27322e-08	1.16535e-09	0.999772	2.40668e-10	1.36007e-08	1.09984e-11	3.30113e-09	2.92837e-06	4.04974e-08	3.07061e-09	1.7572e-10	7.33206e-06	1.07842e-05	7.18815e-07	1.86353e-09	1.44593e-07	6.45137e-10	7.81778e-08	3.71554e-09	5.03919e-10	2.4912e-09	7.43271e-11	3.70948e-07	1.3405e-09	3.00353e-08	5.15998e-08	3.12832e-10	1.81719e-10	1.75995e-06
SIGAC7_AAGCGTTGTGAGTGAC-1	Erythroidel_rna_scrnaseq_training_	unassignedliver_citeseq_rna_	3.11345e-12	1.51746e-09	2.57394e-11	3.12001e-11	3.01533e-08	7.10342e-10	5.25951e-05	2.53192e-07	1.46134e-10	1.61752e-10	0.999947	1.14509e-11	1.37306e-14	3.22827e-12	9.63426e-11	7.5851e-11	1.23893e-10	4.17111e-13	7.72583e-11	9.21442e-09	6.86018e-08	1.59129e-11	1.46262e-08	9.0075e-11	2.24323e-10	5.81731e-12	9.94943e-13	2.14886e-09	3.66916e-07	9.08072e-09	4.48323e-10	3.58297e-08	3.24609e-10	4.34365e-10	4.61645e-09	6.24777e-10	1.30778e-09
SIGAC7_AAGCGTTGTTGGACCC-1	Erythroidel_rna_scrnaseq_training_	unassignedliver_citeseq_rna_	2.09465e-08	5.88643e-08	2.11759e-08	1.5634e-07	2.17277e-07	5.79899e-08	0.00245895	0.00123447	2.57567e-06	3.45377e-06	0.996283	1.36091e-07	2.00934e-09	6.94827e-08	1.88125e-08	2.85597e-08	2.82184e-07	5.29903e-09	7.15939e-08	5.61125e-06	2.00766e-06	3.78135e-09	7.11532e-07	2.4788e-06	1.26517e-07	2.20644e-07	1.18128e-08	3.69575e-07	4.00449e-07	1.55033e-07	5.01841e-08	6.299e-07	9.10431e-09	1.56157e-08	1.51985e-07	1.65115e-06	2.15227e-06
SIGAC7_AAGCGTTTCCGACATA-1	Erythroidel_rna_scrnaseq_training_	unassignedliver_citeseq_rna_	1.77861e-09	5.24955e-08	8.20931e-09	6.02392e-09	6.71525e-08	2.08295e-07	6.2437e-05	0.000269901	6.72612e-07	2.27154e-07	0.999659	1.86931e-08	1.29668e-11	5.19402e-07	4.75616e-09	2.00144e-07	1.7173e-08	2.6817e-09	3.06656e-07	2.11995e-08	1.69693e-08	2.79323e-09	2.02586e-08	1.01842e-08	8.72302e-09	1.263e-06	7.0671e-11	2.45718e-07	2.95608e-06	3.67246e-08	6.56769e-09	1.77175e-07	6.49439e-09	2.41646e-08	5.18927e-09	1.90637e-07	9.73828e-07
SIGAC7_AAGCGTTTCTGGGCGT-1	Early_Erythroidel_rna_scrnaseq_training_	unassignedliver_citeseq_rna_	1.31639e-05	1.50521e-08	1.62713e-09	1.66876e-08	1.00636e-07	1.76918e-08	0.997738	0.000833646	3.95521e-06	2.8275e-06	0.00107508	8.6709e-08	1.01701e-06	1.09334e-06	5.55443e-09	4.82092e-09	3.32984e-07	1.0091e-08	1.38313e-06	0.000311656	5.59235e-06	6.83259e-08	1.47317e-08	4.58291e-06	5.75789e-06	1.72189e-07	2.30006e-08	3.18535e-08	7.79737e-08	2.03348e-07	4.26042e-09	1.0214e-08	7.41224e-09	1.26873e-08	3.0049e-08	2.25337e-07	8.5588e-07
SIGAC7_AAGGAATAGCGGGTTA-1	HSCel_rna_scrnaseq_training_	unassignedliver_citeseq_rna_	0.000378168	5.50807e-05	5.18277e-05	2.88143e-05	6.54723e-06	0.000160089	1.76015e-05	1.95223e-06	0.000240608	5.34935e-05	1.69574e-10	3.70409e-05	0.678927	0.00115452	9.32076e-06	1.8979e-06	4.22317e-07	9.94822e-06	0.00121471	3.05074e-05	4.89912e-06	0.0127716	3.57244e-06	0.0185716	0.286086	3.07285e-06	2.55278e-05	4.31598e-06	1.29073e-07	1.65399e-05	6.94532e-05	2.4208e-06	4.11803e-05	7.08838e-07	5.71401e-06	7.3903e-06	5.81831e-06
SIGAC7_AAGGAATAGGGTAGCT-1	Erythroidel_rna_scrnaseq_training_	unassignedliver_citeseq_rna_	6.30252e-12	2.61017e-10	3.158e-10	3.70517e-09	4.87925e-10	1.1501e-08	0.000652887	3.00196e-06	5.86965e-08	1.56683e-09	0.999343	1.87468e-11	1.61933e-09	4.79752e-11	1.78457e-10	3.19552e-08	2.53737e-10	1.20664e-10	1.06106e-09	9.90944e-08	3.25223e-07	3.13992e-08	1.35341e-09	4.26747e-09	3.59997e-10	8.01406e-10	3.88033e-09	4.5474e-10	2.13612e-08	4.90557e-10	4.02361e-08	1.86254e-09	4.04416e-09	9.88246e-09	3.82647e-11	3.54531e-11	6.05472e-07
SIGAC7_AAGGAATCAACTGTGT-1	MKel_rna_scrnaseq_training_	unassignedliver_citeseq_rna_	4.45346e-16	9.78362e-18	1.19197e-17	5.35979e-20	9.58427e-22	1.23947e-22	5.99838e-12	1.2085e-13	3.08803e-19	1.18689e-14	2.30604e-20	5.08294e-18	8.18786e-15	1.25535e-19	7.93223e-20	9.61815e-22	2.84858e-19	4.33566e-21	7.92859e-22	2.39846e-05	0.999976	5.09701e-22	3.154e-19	3.64509e-14	3.66279e-15	4.31368e-14	5.87169e-20	5.86189e-17	8.86339e-16	2.39938e-16	3.02604e-19	5.81778e-18	6.3687e-18	3.37217e-21	6.56778e-18	5.65729e-20	2.10491e-20
SIGAC7_AAGGAATCAATTGAAG-1	Immature_B_cellel_rna_scrnaseq_training_	unassignedliver_citeseq_rna_	7.26199e-08	3.60013e-06	1.00084e-08	2.38962e-08	0.0062675	0.000836241	5.93146e-06	3.8552e-09	0.122641	7.13776e-06	1.06305e-08	0.00473396	1.42684e-06	1.06132e-10	0.0110111	0.640872	7.54187e-10	2.57238e-10	8.93116e-05	5.89238e-09	3.42798e-09	3.4402e-05	1.87274e-06	0.0014697	1.56549e-06	0.000244216	5.68483e-08	0.205417	0.00620077	7.05118e-08	7.07937e-06	7.78878e-05	6.51583e-05	1.76639e-06	5.40426e-06	7.16015e-07	3.83813e-06
SIGAC7_AAGGAATCATGTCAGT-1	Kupffer_cell_1el_rna_scrnaseq_training_	unassignedliver_citeseq_rna_	1.52014e-10	1.77221e-16	2.30784e-10	8.22424e-08	8.01068e-12	9.71938e-16	1.24673e-10	4.59093e-13	3.94678e-15	8.64329e-14	1.90106e-10	1.09854e-12	1.20172e-12	3.70007e-14	2.3596e-12	3.91088e-12	0.999808	0.000178911	1.04232e-13	1.59459e-13	2.2667e-13	7.4639e-12	2.18411e-08	2.31596e-13	1.04883e-12	9.47018e-12	1.32042e-05	2.28977e-08	9.9044e-14	2.91775e-12	2.01461e-13	2.19455e-15	7.80624e-14	3.3826e-11	8.46841e-12	3.15298e-09	3.16863e-15
SIGAC7_AAGGAATCATTGTAGC-1	Erythroidel_rna_scrnaseq_training_	unassignedliver_citeseq_rna_	6.38672e-14	6.43764e-13	1.5301e-14	6.67424e-16	1.25278e-11	3.14756e-13	2.54747e-06	3.87836e-09	2.24876e-14	8.74098e-13	0.999997	9.36412e-14	1.24035e-16	3.77132e-15	3.27449e-13	1.84242e-12	2.74562e-14	8.97419e-15	1.94442e-11	2.34593e-12	4.52009e-11	6.82052e-14	3.82993e-10	8.3947e-12	1.57338e-13	3.77246e-13	5.19501e-15	2.39588e-11	5.99713e-10	2.82899e-10	5.0635e-12	6.57802e-11	9.12022e-13	1.25048e-13	6.9238e-11	1.65576e-12	3.97716e-11
SIGAC7_AAGGAATGTACACGCC-1	DC2el_rna_scrnaseq_training_	unassignedliver_citeseq_rna_	3.23355e-11	9.56401e-05	0.920254	0.00331553	1.11758e-09	9.19078e-11	2.31538e-12	2.31237e-13	7.52464e-15	5.06112e-13	1.43153e-12	1.74423e-09	1.45994e-08	1.6923e-09	2.93255e-08	4.26112e-11	2.46732e-06	0.0630587	9.66995e-13	2.91017e-13	2.06994e-11	3.53978e-11	5.36443e-06	2.97811e-11	2.87526e-09	1.72599e-10	0.00737612	4.56391e-07	1.196e-14	0.00582026	1.40886e-09	3.69381e-06	1.52061e-08	1.30372e-06	6.59278e-05	1.17857e-07	2.55934e-07
SIGAC7_AAGGAATGTCCAGCCA-1	Early_Erythroidel_rna_scrnaseq_training_	unassignedliver_citeseq_rna_	3.2397e-06	1.64164e-06	1.08514e-07	5.28466e-07	4.70908e-06	5.64971e-07	0.647524	0.0254004	3.04129e-05	0.000113748	0.325621	3.85924e-07	1.70106e-08	2.49379e-06	2.95157e-07	5.04449e-08	2.23829e-05	3.62877e-08	4.26766e-07	0.00110585	7.17386e-05	4.12365e-08	2.03247e-06	3.23138e-05	1.67315e-05	1.13674e-06	2.7959e-08	5.61589e-06	4.0211e-06	3.28496e-06	8.23284e-07	3.4208e-06	7.54986e-08	3.73173e-07	3.4792e-06	1.98066e-05	2.85739e-06
SIGAC7_AAGGAATGTTTCGTAG-1	Erythroidel_rna_scrnaseq_training_	unassignedliver_citeseq_rna_	7.6061e-12	1.43374e-09	1.60033e-10	8.91895e-11	1.46005e-09	1.39524e-08	2.5565e-05	9.02251e-07	2.22286e-09	3.05505e-09	0.999973	5.77515e-11	1.03785e-12	1.5858e-10	2.12081e-12	2.90699e-10	6.52362e-10	2.23943e-11	1.75217e-10	4.43504e-08	7.00519e-08	2.1369e-09	1.40568e-09	5.1043e-10	4.99119e-10	4.22841e-10	2.35512e-10	3.83286e-08	2.7331e-07	5.82239e-09	8.20703e-09	9.79386e-09	1.49874e-09	8.87342e-10	3.05023e-10	9.67636e-11	1.12766e-07
SIGAC7_AAGGAATTCCAACACA-1	Early_Erythroidel_rna_scrnaseq_training_	unassignedliver_citeseq_rna_	0.000309758	2.48227e-05	4.06699e-07	1.72378e-06	7.03977e-08	4.13938e-07	0.983406	0.008506	1.13904e-05	0.000146698	0.00254961	1.56995e-05	1.11064e-05	9.24154e-07	2.32509e-08	1.1555e-07	1.93055e-05	1.98944e-06	1.61773e-06	0.00422431	1.09501e-05	5.06715e-07	2.74748e-07	0.00055218	3.06895e-05	0.000145081	1.08446e-06	5.34465e-07	1.09936e-08	5.51589e-07	1.70529e-07	3.82067e-08	1.10998e-07	4.94829e-07	1.06596e-06	1.13127e-05	1.3246e-05
SIGAC7_AAGGAATTCGTAGTCA-1	Monocyteel_rna_scrnaseq_training_	unassignedliver_citeseq_rna_	1.30924e-09	2.92388e-12	0.000220307	0.0204012	2.24038e-09	1.12288e-14	6.33063e-08	3.30398e-09	9.39491e-15	3.16533e-12	1.99773e-10	5.64398e-08	1.43227e-08	4.12247e-13	4.35323e-09	1.23662e-10	3.73411e-05	3.26978e-06	6.60556e-15	8.88747e-13	3.26326e-13	8.73899e-10	0.00381082	6.0323e-10	8.40937e-09	8.22484e-11	0.975515	3.67153e-08	3.78871e-14	3.05746e-06	7.27164e-11	2.59243e-13	7.50533e-12	1.0223e-11	6.81854e-06	1.80521e-06	6.63466e-09
SIGAC7_AAGGAATTCGTGGACC-1	Early_Erythroidel_rna_scrnaseq_training_	unassignedliver_citeseq_rna_	1.10453e-05	3.09949e-08	3.12494e-09	1.47849e-08	1.79528e-08	2.21335e-08	0.9983	0.000437079	1.07149e-06	7.51569e-06	0.000747771	4.49078e-08	1.31249e-06	3.35354e-07	2.74779e-09	4.75906e-09	2.41608e-07	1.01737e-08	3.51642e-07	0.000474979	4.08842e-06	1.53896e-07	6.83537e-09	8.55438e-06	3.37086e-06	2.9396e-07	3.70452e-08	3.57172e-08	1.63986e-08	1.34038e-07	9.72251e-09	8.14316e-09	1.04224e-08	2.40491e-08	1.87068e-08	7.17406e-08	1.4269e-06
SIGAC7_AAGGAATTCTCGCGTT-1	ILC_precursorel_rna_scrnaseq_training_	unassignedliver_citeseq_rna_	1.01777e-07	7.83408e-09	2.11337e-07	1.06958e-09	0.0343812	0.00832523	1.19427e-09	5.15334e-10	4.74537e-08	7.5617e-10	2.80841e-13	8.09806e-09	6.83819e-09	1.27412e-07	0.889785	7.35303e-09	4.03501e-10	2.50966e-09	7.10433e-05	8.68267e-11	7.03845e-09	2.19676e-05	2.97574e-09	4.60118e-09	3.15517e-07	1.51412e-10	2.01639e-07	0.00244292	4.81129e-08	3.72249e-06	0.0644698	7.74877e-07	0.000175224	0.000322516	3.01815e-09	2.08357e-09	1.13901e-08
SIGAC7_AAGGTAAAGTCCCAAT-1	Eo_Basophilel_rna_scrnaseq_training_	unassignedliver_citeseq_rna_	1.20239e-12	1.39623e-19	2.51064e-14	1.7496e-16	6.26298e-20	1.11731e-17	2.97885e-11	3.47239e-17	1.0444e-19	0.994206	1.26334e-20	1.12112e-18	2.20942e-15	1.18296e-13	2.59327e-17	1.04637e-20	9.16622e-16	3.6337e-16	2.09133e-18	1.13688e-08	3.87243e-14	9.29162e-17	1.1227e-14	3.7404e-09	9.27191e-14	0.00579383	3.75902e-14	2.14188e-14	5.92028e-23	3.33636e-13	4.87508e-08	3.88989e-17	2.25925e-14	2.94061e-19	1.18616e-14	1.94745e-15	1.14547e-16
SIGAC7_AAGGTAAAGTTGCGCC-1	ILC_precursorel_rna_scrnaseq_training_	unassignedliver_citeseq_rna_	7.69828e-05	3.26217e-05	2.33226e-05	3.11318e-07	0.0335444	0.0534713	0.00248215	0.00065558	1.1831e-07	1.67273e-07	0.00438304	2.11264e-06	5.50538e-05	1.26298e-08	0.673329	7.01122e-06	3.31797e-06	4.4518e-06	0.00224302	9.05797e-06	3.30673e-05	0.00860626	5.03897e-05	0.000115946	0.000192219	3.39023e-06	8.17686e-05	0.0903696	1.00713e-06	4.46204e-05	0.0464447	2.84966e-05	0.003501	0.0801585	3.9366e-05	3.77048e-06	2.38784e-06
SIGAC7_AAGGTAACAATTAGGA-1	Early_Erythroidel_rna_scrnaseq_training_	unassignedliver_citeseq_rna_	3.07836e-05	6.05689e-06	3.31991e-07	2.10952e-06	2.45682e-05	1.90973e-06	0.877139	0.0687057	6.4379e-05	9.24905e-05	0.0526453	3.86319e-05	2.2197e-06	1.61408e-05	1.31318e-05	1.54129e-06	8.24095e-06	4.96174e-07	2.9414e-05	0.000504168	3.02332e-05	4.42466e-07	2.18366e-05	0.000298789	4.8005e-05	8.79388e-06	2.19985e-07	4.5547e-06	1.58811e-06	4.9448e-06	4.01488e-07	8.19828e-06	1.69159e-06	9.88425e-07	1.24281e-05	0.000173162	5.74924e-05
SIGAC7_AAGGTAACACCTAAAC-1	Immature_B_cellel_rna_scrnaseq_training_	unassignedliver_citeseq_rna_	8.22737e-08	5.7308e-07	4.43407e-06	2.24272e-07	0.0371815	0.0216419	4.48652e-09	1.43615e-06	3.57103e-09	7.09453e-07	1.8532e-12	1.18073e-07	1.08042e-07	1.289e-08	0.000670474	0.850656	5.88362e-11	6.68422e-08	8.09651e-05	4.61532e-11	1.32386e-09	0.00177078	3.94404e-07	6.69987e-07	1.47808e-06	3.06609e-07	8.55102e-08	0.00350253	0.0620507	4.91478e-05	0.00673372	0.00907938	0.0052291	0.00124627	6.60899e-06	5.8332e-07	8.97848e-05
SIGAC7_AAGGTAACATAGCTGT-1	Monocyteel_rna_scrnaseq_training_	unassignedliver_citeseq_rna_	1.95366e-11	5.86754e-13	0.000206577	0.031669	1.40625e-12	7.34841e-17	1.55083e-11	1.13379e-12	2.22127e-16	9.37714e-14	4.51334e-08	1.71395e-09	1.51326e-10	7.64076e-17	3.57046e-10	3.7299e-12	2.45216e-07	3.6147e-06	1.65908e-15	7.9634e-16	5.96083e-17	1.75092e-11	0.0642354	1.20078e-12	4.34804e-11	2.63356e-14	0.896795	1.61646e-08	8.48731e-17	9.7852e-05	4.84161e-13	2.82092e-13	3.25434e-13	4.36175e-12	0.00699044	1.34771e-06	3.97345e-10
SIGAC7_AAGGTAAGTGAATTAG-1	Early_Erythroidel_rna_scrnaseq_training_	unassignedliver_citeseq_rna_	9.3579e-06	3.89644e-07	1.78619e-08	9.4944e-08	1.97806e-07	2.57678e-07	0.992658	0.00214956	4.2325e-06	1.13163e-05	0.0041635	2.35283e-07	5.36847e-07	1.25156e-07	6.09658e-08	3.0849e-08	4.7356e-06	8.62199e-08	3.31165e-07	0.000932624	3.26627e-05	8.04867e-08	8.39788e-08	2.01903e-05	4.8548e-06	2.10552e-06	4.07898e-08	5.01907e-07	7.46886e-08	1.3951e-07	2.05207e-07	4.27817e-08	3.5139e-08	2.3526e-07	9.17127e-08	9.07995e-07	2.29558e-06
SIGAC7_AAGGTAAGTGAGCAGT-1	Early_Erythroidel_rna_scrnaseq_training_	unassignedliver_citeseq_rna_	1.52707e-06	2.39114e-08	6.13716e-09	1.44892e-08	1.68603e-10	8.71646e-09	0.998285	3.65301e-05	7.39617e-07	0.000616678	4.36054e-06	9.87113e-09	1.53404e-06	3.28698e-07	5.79879e-10	3.45856e-10	4.69131e-08	8.55544e-09	3.05345e-09	0.00100974	1.62073e-06	2.12004e-08	5.07692e-09	2.36384e-05	7.12771e-07	1.71063e-05	1.87106e-08	3.38128e-09	1.41888e-11	7.0053e-09	1.01202e-07	1.08735e-09	5.93589e-09	4.46077e-09	5.05705e-09	8.985e-08	3.12911e-07
SIGAC7_AAGGTAATCATACGAC-1	Erythroidel_rna_scrnaseq_training_	unassignedliver_citeseq_rna_	6.10104e-11	1.92801e-10	5.75828e-11	5.90656e-11	1.44357e-08	5.49652e-11	0.000134837	6.48574e-06	9.83067e-10	1.29043e-08	0.999858	6.74131e-10	8.78102e-13	7.72898e-12	1.88941e-10	4.22467e-10	1.39043e-10	1.74969e-12	1.82193e-09	1.06601e-07	1.47212e-08	9.96607e-12	8.45662e-09	3.14217e-08	4.5645e-10	2.23404e-10	8.69546e-12	1.55433e-08	4.96105e-08	6.63111e-09	4.98235e-10	3.48428e-08	3.66165e-11	2.02948e-11	1.19206e-08	4.86343e-09	7.73406e-09
SIGAC7_AAGGTAATCCTCTCTT-1	MPPel_rna_scrnaseq_training_	unassignedliver_citeseq_rna_	0.00184177	3.39281e-07	1.20523e-06	5.38412e-07	3.81576e-05	8.96263e-05	1.07792e-06	8.11757e-08	4.3671e-06	2.17925e-06	8.62313e-11	3.86751e-06	0.269417	1.89216e-07	8.79459e-06	4.75972e-08	7.52332e-08	3.87315e-07	0.00525372	1.82273e-06	4.87266e-08	0.0805078	4.87261e-08	0.0069744	0.635716	1.99147e-07	3.32126e-07	9.02727e-06	7.24978e-09	1.14346e-06	9.05801e-06	1.89516e-07	0.000112545	2.36551e-07	7.07561e-07	1.95413e-06	6.12895e-07
SIGAC7_AAGTACCCAACTGAAA-1	Endotheliumel_rna_scrnaseq_training_	unassignedliver_citeseq_rna_	0.000285465	3.52318e-05	0.000170272	0.00515111	0.000113001	0.000164093	0.22082	0.154849	0.520407	0.000354496	0.0522645	0.000801027	0.00133647	0.0217763	0.000162633	0.000166974	0.0012028	0.000170646	0.000147837	0.00180073	0.00216438	0.00099526	0.000120206	0.00110626	0.00441422	0.00172471	5.64759e-05	0.000144618	0.000656171	0.000348282	1.96724e-05	0.000143762	5.18356e-05	2.95291e-05	7.64388e-05	0.00371399	0.00205441
SIGAC7_AAGTACCCAATGGGTG-1	Hepatocyteel_rna_scrnaseq_training_	unassignedliver_citeseq_rna_	9.14089e-14	6.8137e-13	6.40732e-14	1.26213e-13	7.37962e-15	4.15012e-15	6.28135e-17	1.22519e-14	1.12992e-19	3.1767e-14	9.69393e-21	1.96657e-13	9.6757e-17	1	3.54566e-16	3.94868e-14	1.22488e-15	1.2225e-15	3.41955e-13	6.03983e-18	1.38983e-17	3.52641e-15	2.91292e-13	4.94318e-21	1.5107e-15	2.29073e-15	3.21343e-14	5.91059e-20	1.07679e-14	8.57465e-14	2.83173e-14	1.40568e-15	1.68327e-12	2.06737e-14	4.21671e-15	2.15699e-13	3.46574e-14
SIGAC7_AAGTACCCAGGGTTGA-1	Endotheliumel_rna_scrnaseq_training_	unassignedliver_citeseq_rna_	4.46481e-13	2.66952e-10	6.03822e-10	5.17956e-09	5.33748e-13	3.11069e-10	3.44789e-09	2.12218e-13	0.999997	6.949e-11	6.72941e-13	6.79056e-10	1.45754e-09	3.86702e-07	6.13323e-09	2.58781e-11	2.18397e-06	8.29876e-10	1.14994e-12	4.43897e-11	1.76183e-10	3.41903e-11	8.51602e-12	4.09472e-10	7.7334e-11	2.41149e-08	8.27716e-11	4.71843e-10	1.97299e-13	1.63436e-12	9.64976e-11	2.48892e-12	5.64835e-13	2.48077e-12	2.76967e-12	4.86058e-10	2.67739e-12
SIGAC7_AAGTACCCATGACAGG-1	Early_Erythroidel_rna_scrnaseq_training_	unassignedliver_citeseq_rna_	1.16116e-06	2.83676e-08	1.00055e-09	1.30343e-10	1.06574e-06	2.83911e-08	0.894958	0.000445454	3.21371e-09	4.83273e-06	0.104307	1.27642e-07	1.79858e-09	2.77536e-09	1.24719e-08	7.6128e-07	1.01261e-10	6.35906e-11	6.12955e-07	0.000257094	7.99416e-07	2.05238e-08	9.87171e-08	6.73099e-06	1.60847e-07	1.04164e-06	1.84957e-09	8.3646e-07	3.56368e-06	1.73295e-06	2.70538e-08	4.06786e-07	6.60512e-08	1.33756e-08	4.27425e-06	4.72642e-08	3.99284e-06
SIGAC7_AAGTACCCATTGCCGG-1	Kupffer_cell_2el_rna_scrnaseq_training_	unassignedliver_citeseq_rna_	1.13082e-10	3.64196e-08	0.0481057	0.00768279	2.15224e-10	2.19843e-10	1.62473e-13	2.44088e-13	2.41211e-14	6.26819e-14	1.60522e-10	3.80455e-10	2.42742e-09	6.97329e-13	1.21157e-09	1.58517e-08	0.00134559	0.940862	6.42406e-12	2.6947e-12	3.34725e-11	9.84588e-11	2.44711e-09	1.02095e-11	5.35883e-10	2.75733e-11	0.00199945	1.19867e-06	3.67499e-14	2.04173e-06	5.73833e-09	1.30323e-09	1.97456e-09	3.4184e-07	7.54844e-07	2.9623e-09	2.22651e-09
SIGAC7_AAGTACCGTATCGAGG-1	Early_Erythroidel_rna_scrnaseq_training_	unassignedliver_citeseq_rna_	2.13705e-05	1.10718e-07	4.44782e-09	1.63896e-08	7.63116e-09	4.31673e-09	0.998387	0.000172221	7.06941e-06	0.000100998	1.75594e-06	6.00762e-08	3.63778e-07	1.20731e-06	2.54273e-09	1.19339e-09	1.31533e-07	3.84092e-09	2.15125e-08	0.00124971	9.48256e-06	2.78138e-08	3.67448e-08	4.15761e-05	3.51076e-06	2.45201e-06	9.52554e-09	7.80838e-09	1.86597e-09	8.10634e-08	1.03342e-07	8.44562e-09	3.88951e-09	1.84399e-09	1.39432e-08	7.55315e-07	2.12367e-07
SIGAC7_AAGTACCGTTAGGAGC-1	Endotheliumel_rna_scrnaseq_training_	unassignedliver_citeseq_rna_	1.08521e-07	1.53653e-07	1.71704e-06	3.94352e-06	8.30814e-09	2.36256e-06	5.10738e-05	1.18766e-06	0.991149	6.66168e-08	6.78737e-08	4.25953e-07	8.17025e-06	0.00600924	1.32091e-06	4.04905e-08	0.00269196	9.02771e-06	2.47451e-08	3.94742e-07	1.07284e-05	2.0905e-07	1.86207e-09	1.4358e-07	2.88029e-06	5.22192e-05	4.95916e-08	1.2224e-06	5.00023e-07	5.94296e-08	1.01959e-07	1.03827e-07	1.67725e-08	6.58152e-08	2.83609e-09	1.26805e-06	3.64077e-08
SIGAC7_AAGTACCTCGCACGGT-1	Kupffer_cell_2el_rna_scrnaseq_training_	unassignedliver_citeseq_rna_	1.26401e-07	2.03444e-06	0.054898	0.0180009	3.08202e-09	3.0306e-10	3.20796e-10	9.86835e-10	2.08557e-12	1.64882e-11	2.52663e-05	3.80978e-08	1.17749e-07	6.90796e-13	4.63317e-09	5.23092e-08	0.0380212	0.883466	1.12784e-09	3.08172e-10	5.6877e-09	9.36639e-08	7.7526e-06	3.5019e-09	2.51797e-07	3.12011e-10	0.00236215	1.63528e-05	5.56056e-11	0.00149177	1.64373e-09	2.14412e-06	4.87674e-08	3.64306e-06	0.00168766	8.24481e-06	6.30721e-06
SIGAC7_AAGTACCTCTCGCTTG-1	Mast_cellel_rna_scrnaseq_training_	unassignedliver_citeseq_rna_	3.13508e-16	2.35017e-17	1.27338e-13	1.3042e-14	9.19467e-22	3.81626e-15	3.6824e-12	4.38835e-17	1.48952e-18	0.0479351	7.33924e-18	2.28099e-17	3.57179e-14	5.22186e-14	1.22685e-14	2.09622e-17	9.10209e-13	4.7674e-15	3.6913e-19	2.94502e-10	5.80299e-14	1.32054e-17	2.41564e-14	8.54075e-13	2.99642e-16	0.952065	6.98491e-12	3.36177e-15	1.30107e-22	1.95706e-15	1.47844e-08	7.15436e-18	3.8811e-14	8.19917e-17	1.99959e-16	7.70464e-18	5.94384e-17
SIGAC7_AAGTCGTAGCCTGAGA-1	Erythroidel_rna_scrnaseq_training_	unassignedliver_citeseq_rna_	8.33082e-14	1.31777e-10	4.04788e-11	3.39282e-11	2.08137e-12	1.52373e-09	2.20706e-06	2.72274e-07	2.24207e-10	1.53621e-11	0.999997	4.4574e-12	3.98774e-12	6.18278e-12	2.49728e-11	3.48707e-08	2.19737e-11	2.64088e-11	3.68277e-12	3.61862e-10	3.0549e-08	1.94428e-10	7.6705e-11	1.32978e-10	1.4178e-12	7.45736e-10	1.05573e-11	1.3248e-11	5.35901e-10	1.03796e-11	2.28627e-09	9.10402e-12	5.24637e-10	3.71437e-10	3.71104e-11	3.59524e-12	3.4723e-09
SIGAC7_AAGTCGTAGTCAGCCC-1	HSCel_rna_scrnaseq_training_	unassignedliver_citeseq_rna_	1.1544e-05	3.00617e-06	2.6738e-06	5.12684e-07	1.59927e-07	2.1073e-06	1.12963e-06	1.24092e-08	1.33276e-05	2.08532e-06	2.17444e-12	8.79998e-07	0.931694	3.92235e-06	6.03032e-07	1.93647e-08	8.21362e-08	1.18163e-06	3.86371e-05	9.24262e-07	1.77506e-07	0.000250686	5.39429e-08	0.0146187	0.0533498	9.80075e-08	5.75534e-07	3.65297e-07	2.18168e-09	5.01998e-07	1.21856e-06	2.17151e-07	7.98694e-07	3.33372e-08	2.88583e-07	2.7296e-07	4.16603e-08
SIGAC7_AAGTCGTAGTGCCCGT-1	Erythroidel_rna_scrnaseq_training_	unassignedliver_citeseq_rna_	2.3889e-09	1.07307e-08	2.41491e-10	5.57207e-10	9.27027e-08	8.52346e-10	0.0168243	2.58305e-05	4.09826e-08	1.29588e-07	0.983144	1.59697e-09	2.65483e-11	3.37867e-10	1.58773e-09	1.53587e-09	4.36714e-09	1.2535e-11	1.18805e-08	5.05676e-06	3.18129e-07	1.56071e-10	2.55101e-08	2.16531e-07	1.22891e-08	9.97365e-10	1.45157e-10	2.37117e-08	2.09279e-07	4.45217e-08	4.92346e-09	1.25405e-07	3.01232e-10	7.82644e-10	3.14594e-08	1.31041e-08	3.87522e-08
SIGAC7_AAGTCGTCACCAACAT-1	Early_Erythroidel_rna_scrnaseq_training_	unassignedliver_citeseq_rna_	0.000310907	1.31432e-06	7.75898e-07	1.23434e-06	2.32986e-08	1.86637e-07	0.602248	0.00215593	0.000223368	0.00263793	1.57219e-06	9.01446e-07	2.17028e-05	0.000195244	4.33781e-08	9.68577e-09	3.31054e-06	9.54266e-07	1.50566e-07	0.372617	0.0175539	1.02431e-06	3.05361e-07	0.00169917	0.000132183	0.000173036	7.33352e-08	3.2562e-07	1.41552e-08	4.83927e-07	1.86188e-06	1.02887e-07	7.64072e-07	1.36396e-07	2.22913e-07	1.30297e-05	3.02133e-06
SIGAC7_AAGTCGTCACCCAATA-1	Erythroidel_rna_scrnaseq_training_	unassignedliver_citeseq_rna_	4.10203e-11	7.33004e-09	3.00207e-10	5.38962e-10	9.45949e-08	2.74751e-08	0.00584443	3.26629e-06	2.2951e-09	7.19505e-09	0.994125	1.05818e-09	3.7999e-12	1.1953e-09	2.09429e-09	4.16967e-08	4.33972e-09	2.49977e-10	5.00747e-09	1.18989e-08	4.02541e-07	2.51482e-11	9.43937e-07	2.10852e-10	1.01625e-09	1.07376e-08	5.36425e-11	1.53811e-08	2.53904e-05	3.75581e-08	3.63222e-09	1.56189e-08	5.2116e-09	7.30017e-09	2.25336e-08	5.66134e-09	2.17018e-08
SIGAC7_AAGTCGTCATGTGGTT-1	Erythroidel_rna_scrnaseq_training_	unassignedliver_citeseq_rna_	4.96982e-10	4.83279e-09	2.01475e-09	1.84165e-09	3.08678e-08	7.19698e-09	0.000870544	0.000105545	1.23524e-07	9.65233e-08	0.999019	4.47036e-09	1.99798e-10	6.31528e-10	2.96642e-09	2.35345e-09	6.05423e-08	1.20511e-09	2.12926e-08	9.65659e-07	1.50009e-06	8.95251e-10	2.60365e-07	2.03741e-07	9.55889e-09	5.04108e-09	8.40891e-10	1.97472e-07	3.79427e-07	6.73275e-08	5.72494e-08	1.74167e-07	3.14518e-09	3.58547e-09	4.38727e-08	5.30038e-08	3.21961e-07
SIGAC7_AAGTCGTGTACAAAGT-1	Erythroidel_rna_scrnaseq_training_	unassignedliver_citeseq_rna_	6.73845e-08	2.63692e-06	2.27415e-06	8.64013e-06	5.34064e-08	9.77775e-06	0.038299	0.0164239	0.000473953	2.35209e-05	0.944287	1.82385e-06	3.8087e-06	6.34945e-05	2.57919e-07	4.97718e-06	2.70966e-06	1.34694e-06	2.7205e-07	5.39964e-05	0.000121315	1.68608e-06	8.90818e-07	1.04987e-05	1.11218e-06	8.15569e-05	1.21017e-06	1.56477e-07	3.59965e-07	1.73124e-07	3.30369e-06	2.38534e-07	7.78968e-06	4.24228e-06	1.03472e-07	1.73982e-06	0.000100012
SIGAC7_AAGTCGTGTCGAGATG-1	Early_Erythroidel_rna_scrnaseq_training_	unassignedliver_citeseq_rna_	7.08244e-07	4.05183e-09	5.97889e-10	1.69506e-09	9.2647e-09	3.66151e-09	0.973512	0.000595381	1.16244e-07	5.36377e-07	0.0258564	4.87744e-09	6.07062e-09	3.08321e-08	1.3289e-10	9.55768e-10	3.69501e-08	2.30615e-09	6.13578e-08	3.21947e-05	5.09359e-07	7.3368e-09	1.85335e-09	1.85412e-07	1.28357e-07	9.96764e-08	3.43624e-09	9.58647e-09	8.49541e-09	1.01998e-07	2.5922e-09	2.7956e-09	1.19111e-09	3.14193e-09	3.38274e-09	2.49969e-08	1.43182e-06
SIGAC7_AAGTCGTGTGTAAACA-1	Early_Erythroidel_rna_scrnaseq_training_	unassignedliver_citeseq_rna_	8.2565e-06	1.78722e-07	3.51362e-08	1.39789e-07	1.6114e-07	1.22224e-07	0.99271	0.00522612	7.73653e-06	1.16241e-05	0.00176378	2.7156e-07	1.80591e-06	1.89905e-06	9.71995e-09	1.06298e-08	3.22911e-07	4.23246e-08	9.84876e-07	0.000221525	1.00684e-05	2.52447e-07	7.48001e-08	9.49863e-06	1.49634e-05	1.03109e-06	6.64389e-08	1.45092e-07	1.85811e-07	1.05825e-06	4.90845e-08	1.0403e-07	3.39315e-08	7.57919e-08	1.22731e-07	1.38243e-06	5.77699e-06
SIGAC7_AAGTCGTGTGTCTTCC-1	Promyelocyteel_rna_scrnaseq_training_	unassignedliver_citeseq_rna_	0.00904699	1.10776e-08	5.1793e-08	3.67885e-07	3.73991e-09	4.85919e-10	0.0181909	0.000144512	6.58179e-05	0.000309844	7.97847e-09	9.23477e-08	2.27245e-08	3.53171e-05	4.52377e-07	8.9668e-11	1.18461e-05	1.37828e-06	2.72531e-09	1.49243e-06	4.04097e-07	2.26317e-07	0.000151904	0.000490558	1.42932e-05	3.99963e-05	6.70329e-10	7.47998e-07	3.68886e-11	7.39065e-07	2.79044e-08	3.18453e-08	8.19923e-08	4.06462e-10	8.73603e-07	0.971491	2.75589e-08
SIGAC7_AAGTCGTGTGTTCCTC-1	Early_Erythroidel_rna_scrnaseq_training_	unassignedliver_citeseq_rna_	0.00169746	1.304e-07	7.84683e-09	9.10542e-09	8.04669e-08	9.84166e-09	0.98436	1.5761e-05	6.28972e-07	0.000144332	1.15975e-08	4.14006e-08	5.00334e-08	2.97458e-07	2.03046e-10	6.95101e-11	5.9645e-07	9.08679e-09	6.98144e-08	0.0136332	2.13564e-05	1.14189e-07	5.63171e-08	3.19512e-05	8.08422e-05	3.49669e-07	1.30876e-09	2.91673e-08	2.92115e-09	1.68077e-06	8.80337e-08	2.85669e-08	1.04179e-08	4.86445e-09	1.2358e-06	9.56094e-06	9.72606e-09
SIGAC7_AAGTCGTTCCGTTGAA-1	Erythroidel_rna_scrnaseq_training_	unassignedliver_citeseq_rna_	3.60555e-08	6.43019e-07	8.04073e-10	5.95825e-10	4.28633e-07	2.78272e-08	0.0609267	0.00321447	6.27673e-09	1.20865e-05	0.935755	2.31236e-07	1.12248e-10	4.64131e-10	4.54136e-07	5.24256e-09	1.53007e-07	1.07883e-10	1.34859e-08	3.84112e-05	4.56748e-07	1.11053e-09	2.28682e-06	2.51761e-05	5.16879e-07	1.22341e-07	1.46902e-10	1.84975e-05	4.24111e-08	1.42622e-08	5.7366e-08	4.33447e-07	9.8338e-09	7.55219e-09	2.02302e-06	1.87567e-06	4.86804e-08
SIGAC7_AAGTCGTTCGCCAGTG-1	NKel_rna_scrnaseq_training_	unassignedliver_citeseq_rna_	0.000362679	9.97192e-05	0.000405231	1.17304e-05	0.000470937	0.0231257	5.41285e-07	1.49617e-05	6.7586e-05	2.87836e-07	6.25765e-07	3.91276e-07	8.20409e-07	6.42922e-09	1.95911e-05	2.85752e-08	7.12278e-06	2.48251e-05	5.8806e-05	3.27537e-07	2.89806e-06	0.00017709	1.86855e-07	1.89272e-05	6.35175e-05	1.6481e-07	3.78847e-06	0.973404	1.68591e-07	3.83383e-05	0.000626553	0.000109327	4.98672e-05	0.000687133	1.23494e-06	5.41913e-05	9.03566e-05
SIGAC7_AAGTGAAAGATGTTGA-1	Erythroidel_rna_scrnaseq_training_	unassignedliver_citeseq_rna_	1.43214e-09	7.46794e-09	4.20332e-09	1.20855e-08	2.07398e-07	3.42597e-09	0.00104202	0.000132137	5.28808e-07	2.15326e-07	0.998815	3.43791e-09	5.21046e-11	7.03171e-09	7.8858e-09	2.47737e-09	6.96348e-08	7.32484e-10	1.1711e-07	1.39941e-06	3.08774e-06	1.4127e-10	9.37779e-07	1.10003e-07	1.93969e-08	1.90878e-09	6.98351e-10	1.05187e-07	2.83665e-06	3.1028e-07	3.58099e-08	5.67494e-07	1.34407e-09	7.62602e-09	8.47277e-08	1.92843e-07	8.80166e-08
SIGAC7_AAGTGAAAGGCTGAAC-1	Mast_cellel_rna_scrnaseq_training_	unassignedliver_citeseq_rna_	9.43223e-19	8.03317e-21	2.6446e-16	3.37587e-17	4.76937e-25	2.30704e-17	8.31692e-14	5.18077e-19	1.75956e-22	0.195547	3.25265e-20	1.34377e-19	3.73074e-17	7.6324e-18	2.62011e-19	2.0033e-19	5.88299e-17	2.42143e-18	2.95536e-22	7.48463e-12	4.88663e-16	3.75104e-20	5.06347e-17	2.56307e-15	3.15964e-19	0.804453	4.00465e-15	1.29039e-18	3.56868e-25	5.68635e-18	1.90432e-09	3.80777e-20	1.57043e-15	5.74157e-20	4.2714e-19	2.35552e-20	2.57445e-18
SIGAC7_AAGTGAACACTCAAGT-1	Early_Erythroidel_rna_scrnaseq_training_	unassignedliver_citeseq_rna_	8.15397e-06	1.37129e-08	1.12123e-09	7.4395e-09	1.84335e-07	6.58176e-09	0.998724	0.000782736	9.15862e-07	1.40019e-06	0.000271959	2.15269e-08	3.6525e-08	1.60544e-07	2.61092e-09	1.31696e-09	2.5712e-07	2.43603e-09	2.84293e-07	0.00019929	5.64857e-06	8.10052e-09	4.35597e-08	1.26648e-06	2.44061e-06	2.75421e-08	4.15486e-09	2.71748e-08	1.74643e-07	4.01842e-07	1.15424e-08	1.3172e-08	1.72626e-09	9.87431e-09	6.87488e-08	3.20533e-07	8.16154e-08
SIGAC7_AAGTGAACACTGTCGG-1	Early_Erythroidel_rna_scrnaseq_training_	unassignedliver_citeseq_rna_	7.28548e-06	5.10176e-08	2.27044e-10	2.96657e-10	8.2217e-07	3.55128e-09	0.982685	0.000243596	2.10805e-07	7.48077e-07	0.016393	3.87542e-09	1.00971e-10	1.65436e-07	3.02128e-10	1.78029e-10	1.97907e-06	1.86732e-10	6.17606e-08	0.000654154	5.71435e-06	1.50076e-09	6.71294e-08	2.8758e-07	2.82068e-06	5.28227e-09	1.86348e-10	1.03226e-07	1.00418e-06	2.52847e-06	2.88591e-09	7.00705e-08	6.27632e-10	4.29701e-09	5.2759e-07	2.4471e-07	2.1294e-08
SIGAC7_AAGTGAAGTAGTCACT-1	NKel_rna_scrnaseq_training_	unassignedliver_citeseq_rna_	4.04035e-07	7.03143e-07	6.00233e-05	5.55457e-06	0.000112847	0.0972097	2.44895e-07	1.67016e-08	2.61896e-05	0.00191405	5.98857e-10	1.20534e-09	7.378e-11	0.0151506	2.71888e-07	5.18765e-09	5.40583e-06	3.61145e-05	3.03974e-09	8.34118e-07	5.92699e-07	1.90007e-07	0.00239873	3.62823e-06	2.22666e-08	9.37842e-05	0.000421473	0.87642	1.59562e-09	1.14652e-06	0.00111088	1.9196e-05	0.00309414	0.00183988	1.33097e-06	7.21968e-05	2.1071e-08
SIGAC7_AAGTGAAGTAGTTAGA-1	Embryonic_Erythroidel_rna_scrnaseq_training_	unassignedliver_citeseq_rna_	0.000143958	0.000170789	0.00017355	0.00185838	8.04982e-06	0.00144561	0.136733	0.333573	0.238746	0.00171954	0.161503	0.000302765	0.00159248	0.0239781	8.90419e-06	7.58468e-05	0.0640079	0.00872822	7.99199e-05	0.00249419	0.00699196	0.000142084	4.46829e-05	0.000442163	0.00311867	0.00787155	2.09999e-05	0.000279864	0.00076818	0.000140867	1.99611e-05	3.66245e-05	0.000100213	0.000479653	1.39351e-05	0.000509237	0.00167631
SIGAC7_AAGTGAATCATCGTAG-1	MKel_rna_scrnaseq_training_	unassignedliver_citeseq_rna_	4.96766e-07	1.21508e-10	1.81938e-09	3.09127e-10	2.227e-13	1.65319e-12	8.28716e-05	2.69393e-06	9.71078e-09	9.87753e-06	4.37308e-12	1.79478e-10	2.04914e-07	7.41171e-10	3.15925e-12	1.16317e-13	1.0713e-09	4.37183e-10	1.05185e-11	0.431578	0.568315	9.75382e-11	4.84739e-12	3.45307e-06	2.68769e-07	7.3693e-06	1.08095e-10	3.1015e-10	3.76826e-12	5.31403e-10	7.4949e-09	6.03527e-12	4.06499e-10	6.53033e-12	2.90664e-11	3.77992e-10	1.07896e-10
SIGAC7_AAGTGAATCGAGTGGA-1	Endotheliumel_rna_scrnaseq_training_	unassignedliver_citeseq_rna_	6.05977e-08	7.01211e-08	4.66861e-07	5.66019e-06	1.33608e-07	5.92565e-06	1.00173e-08	2.38543e-10	0.999457	1.53397e-09	7.53613e-09	6.49816e-06	2.46962e-05	0.000167344	2.66826e-05	7.33515e-06	0.000282814	5.84267e-07	1.29146e-06	2.27421e-09	1.28082e-08	9.79063e-07	2.07813e-09	4.92854e-08	3.34839e-06	2.03038e-06	2.57901e-08	7.31914e-07	5.0648e-06	4.60431e-08	1.17913e-08	1.92128e-07	6.18835e-08	9.03067e-08	3.15234e-08	7.45277e-08	1.58172e-08
SIGAC7_AAGTGAATCTCATAGG-1	Kupffer_cell_1el_rna_scrnaseq_training_	unassignedliver_citeseq_rna_	8.38917e-07	2.94289e-07	0.000240127	0.000341022	6.42296e-05	2.84046e-11	2.1357e-08	2.84634e-07	3.62592e-11	9.33952e-12	2.12557e-05	4.74533e-07	1.32856e-11	4.51783e-14	5.01934e-05	3.03606e-09	0.916487	0.000615149	8.72491e-08	4.81763e-09	2.16356e-07	2.12773e-11	0.000390282	8.68093e-10	2.85283e-06	1.07549e-13	2.68172e-07	9.16265e-05	1.71395e-08	0.00194081	5.23611e-09	1.92956e-05	2.09824e-09	1.14256e-06	0.0786712	0.00106124	3.8976e-11
SIGAC7_AAGTTCGAGACACACG-1	Erythroidel_rna_scrnaseq_training_	unassignedliver_citeseq_rna_	4.8385e-09	3.92406e-09	6.64663e-10	3.93404e-09	2.50317e-07	8.05946e-09	0.0124158	0.000206177	5.29154e-08	1.80464e-07	0.98737	3.56623e-09	9.70223e-11	1.35214e-09	1.39303e-08	7.31258e-09	1.75493e-08	8.90697e-11	6.50911e-09	3.64116e-06	1.78081e-06	5.05102e-10	2.71362e-07	4.48243e-07	2.66886e-08	3.67077e-09	5.60675e-10	2.10001e-07	5.75487e-07	3.49209e-08	4.50616e-09	2.53847e-07	2.82785e-09	2.46956e-09	6.82226e-08	1.3539e-07	1.54879e-07
SIGAC7_AAGTTCGAGCATGTTC-1	Promonocyteel_rna_scrnaseq_training_	unassignedliver_citeseq_rna_	4.78919e-06	3.29451e-11	7.78271e-08	4.14646e-06	2.52409e-06	3.3676e-12	2.63652e-07	6.53515e-08	4.56335e-13	1.579e-10	0.00019709	3.35584e-08	1.22837e-12	1.22522e-11	3.06568e-07	9.92366e-12	0.00255612	1.44411e-06	9.98118e-11	4.4499e-11	6.1876e-13	5.13527e-11	0.23568	1.25679e-08	1.60028e-07	1.98163e-12	9.64185e-07	2.74271e-05	3.96633e-11	0.000506816	3.26742e-13	4.3088e-09	1.50726e-10	3.1677e-09	0.752274	0.00874354	8.66414e-11
SIGAC7_AAGTTCGAGCCTGGAA-1	Kupffer_cell_1el_rna_scrnaseq_training_	unassignedliver_citeseq_rna_	5.43926e-05	7.9213e-08	9.00164e-06	0.00034695	2.73173e-05	1.29949e-05	2.00195e-05	0.000258377	9.83478e-08	3.41594e-06	8.53331e-07	0.000557335	0.000349684	0.000428429	0.000749835	1.27877e-08	0.971905	0.016728	1.01894e-06	3.05792e-08	7.67058e-10	4.53883e-05	4.56449e-05	3.84892e-05	0.000196978	0.000308073	0.000411918	0.000169546	8.17716e-11	1.36666e-07	6.38776e-08	5.78059e-09	3.38311e-06	0.000144545	2.90574e-06	0.0071753	5.12229e-06
SIGAC7_AAGTTCGAGGTAGCCA-1	Endotheliumel_rna_scrnaseq_training_	unassignedliver_citeseq_rna_	1.64729e-05	0.000164811	0.000265222	0.00741507	7.63888e-06	0.00302706	0.0122545	0.304655	0.326409	0.00047282	0.144515	0.00013125	0.000257598	0.156336	3.67698e-05	0.000298242	0.0275027	0.0029976	2.34168e-05	0.000313661	0.00140077	0.00206804	3.72423e-05	0.000144417	0.000274814	0.00420256	6.24192e-05	3.68838e-05	6.37417e-05	1.65668e-05	0.000106725	3.81683e-05	0.000422468	0.000535307	2.07046e-06	0.000863707	0.00262348
SIGAC7_AAGTTCGAGTAATACG-1	Erythroidel_rna_scrnaseq_training_	unassignedliver_citeseq_rna_	3.02004e-10	3.07248e-09	3.48363e-10	9.44711e-10	2.40251e-10	3.99858e-09	0.00131457	4.15373e-05	1.67701e-09	1.12182e-09	0.998628	2.15572e-10	2.10659e-09	1.25532e-12	4.32782e-09	2.0182e-07	1.39603e-09	1.93608e-10	5.55231e-10	8.74482e-06	6.48355e-06	8.37299e-08	7.20549e-10	1.07455e-07	6.59488e-10	2.36308e-08	2.986e-10	1.8147e-10	8.77744e-10	1.16571e-10	3.3039e-08	1.79246e-09	1.02008e-08	1.16928e-08	1.59367e-10	1.19973e-10	3.19641e-07
SIGAC7_AAGTTCGAGTGCACTT-1	Embryonic_Erythroidel_rna_scrnaseq_training_	unassignedliver_citeseq_rna_	1.06368e-05	5.16052e-06	1.76069e-05	9.34784e-06	3.53989e-05	0.0399769	1.43181e-05	0.947752	8.23785e-07	6.94855e-06	3.54041e-08	3.65257e-05	4.34883e-06	3.93281e-05	6.22113e-05	5.70863e-05	0.00768534	0.00103447	1.04099e-05	3.55537e-07	1.56649e-05	0.000403832	1.22369e-08	1.39625e-05	0.000116581	0.000136189	1.59536e-06	0.00170938	9.98963e-06	1.11364e-07	0.000173156	9.411e-06	0.000404553	7.63806e-05	2.55178e-08	0.00010329	6.69248e-05
SIGAC7_AAGTTCGAGTTGAAGT-1	Early_Erythroidel_rna_scrnaseq_training_	unassignedliver_citeseq_rna_	5.97555e-08	6.30343e-09	2.08358e-11	6.59537e-11	6.49561e-07	3.36793e-09	0.743473	4.26092e-06	2.05096e-09	3.85039e-08	0.256519	7.03606e-10	5.39279e-10	1.54195e-11	1.89647e-08	7.53659e-09	9.46223e-10	1.40069e-11	4.00497e-07	1.05631e-06	4.75459e-08	2.66374e-09	6.79438e-08	2.36621e-07	7.562e-08	1.9483e-09	9.59762e-11	2.23142e-08	3.64769e-07	5.72901e-08	6.55624e-09	2.28886e-08	1.25003e-09	6.36612e-09	6.14941e-08	7.34859e-09	3.34249e-08
SIGAC7_AAGTTCGCATTGTACG-1	Pre_Bel_rna_scrnaseq_training_	unassignedliver_citeseq_rna_	1.1165e-05	2.88037e-13	8.78672e-11	4.75971e-12	0.00689598	2.9053e-05	1.3692e-08	1.59511e-06	1.83218e-10	1.58178e-09	1.68811e-16	5.27135e-09	1.25779e-11	3.58668e-11	1.75207e-10	0.000314914	1.19021e-10	2.04852e-10	0.000312186	9.12222e-10	3.06845e-08	3.88863e-05	1.38532e-12	3.75884e-10	5.8479e-07	2.38258e-10	3.43686e-13	3.83264e-06	0.991602	8.04749e-07	5.48573e-07	1.22001e-07	0.00078872	3.90403e-10	1.29409e-09	1.28099e-09	8.72894e-10
SIGAC7_AAGTTCGGTATCGTAC-1	MPPel_rna_scrnaseq_training_	unassignedliver_citeseq_rna_	0.0450492	4.26598e-05	4.49006e-07	9.3553e-08	4.22024e-06	4.32064e-07	0.000722412	0.000301662	2.16207e-06	3.61963e-05	1.73801e-08	1.61976e-05	0.0255392	4.29642e-05	3.45634e-06	2.06869e-08	1.08019e-07	2.81081e-07	0.0002104	0.008584	2.94349e-05	0.00166401	1.1056e-06	0.0383367	0.879292	3.11733e-05	1.5898e-08	1.62347e-05	6.38191e-07	3.03014e-05	5.501e-07	2.49006e-07	1.12073e-06	5.34987e-08	1.71377e-05	1.83816e-05	5.334e-06
SIGAC7_AAGTTCGGTATGGGAC-1	Early_Erythroidel_rna_scrnaseq_training_	unassignedliver_citeseq_rna_	0.000137164	1.1952e-06	1.2622e-08	2.58994e-08	3.70682e-06	3.43897e-07	0.984946	0.000686223	2.88968e-06	4.99714e-05	0.00239312	1.07744e-07	4.48037e-08	4.13748e-06	5.51667e-09	1.89781e-08	4.51936e-06	6.45165e-09	6.41745e-07	0.011645	2.40285e-05	3.5017e-07	4.58648e-08	3.08765e-05	5.39111e-05	7.4428e-07	1.68003e-08	4.10865e-07	1.36827e-06	6.34769e-06	8.83641e-08	2.99463e-07	8.30483e-08	2.1263e-07	2.41361e-06	1.00398e-06	2.34348e-06
SIGAC7_AAGTTCGGTGGAAGTC-1	Early_Erythroidel_rna_scrnaseq_training_	unassignedliver_citeseq_rna_	0.00027444	1.85095e-07	4.92598e-09	6.57195e-09	7.28375e-08	1.90224e-09	0.987188	4.73222e-05	3.23518e-06	0.000461559	6.7546e-07	1.24804e-07	9.9724e-07	8.74075e-07	5.59161e-08	6.50662e-10	5.46961e-08	2.19954e-09	4.09694e-07	0.0110464	1.65059e-05	4.2088e-08	4.17716e-07	0.000910353	2.94039e-05	1.96264e-06	6.42824e-10	1.49101e-08	1.31611e-09	5.59446e-07	5.62783e-08	1.6859e-07	1.74599e-08	3.86277e-09	1.61396e-06	1.40031e-05	7.98776e-08
SIGAC7_AAGTTCGTCCGTGTAA-1	Kupffer_cell_1el_rna_scrnaseq_training_	unassignedliver_citeseq_rna_	9.93344e-10	1.14168e-11	9.23325e-06	0.00154978	3.66018e-09	1.36585e-10	4.17614e-10	3.45979e-11	1.89885e-12	1.00991e-10	3.68103e-07	2.04376e-09	5.28003e-09	1.57714e-11	2.71436e-09	1.72519e-09	0.947003	0.0486492	1.86988e-12	2.48177e-11	1.61713e-12	4.48974e-09	3.18098e-05	8.413e-11	2.3185e-09	1.54555e-10	0.00274891	2.62051e-06	3.3077e-13	1.99915e-08	9.78674e-12	3.18657e-10	2.81133e-09	2.32491e-06	9.00567e-07	1.72034e-06	9.08562e-08
SIGAC7_AAGTTCGTCGGTAACT-1	Early_Erythroidel_rna_scrnaseq_training_	unassignedliver_citeseq_rna_	1.10219e-06	8.40658e-07	1.86344e-07	3.70246e-06	1.53852e-07	1.02634e-06	0.787451	0.0189788	3.48224e-05	0.000188475	0.1926	2.21981e-06	1.40283e-06	2.15901e-06	7.4004e-07	5.72526e-07	9.14218e-06	4.39876e-07	4.40552e-07	0.000566659	2.90258e-05	2.35066e-07	1.90293e-06	5.8829e-05	1.56916e-06	3.92191e-05	1.17338e-06	1.07747e-06	7.49285e-08	9.86407e-08	1.10887e-06	2.40884e-07	1.64411e-07	1.05873e-06	1.75691e-07	5.46778e-06	1.38366e-05
SIGAC7_AAGTTCGTCGTGCAGC-1	Hepatocyteel_rna_scrnaseq_training_	unassignedliver_citeseq_rna_	0.000488603	0.0010388	0.00147563	0.00775223	6.3868e-05	0.000103073	6.40574e-05	0.000512994	0.0299315	0.000148829	6.14488e-06	4.52431e-05	0.000158249	0.924902	2.02353e-06	1.67212e-05	0.00277486	0.00376119	0.000396727	1.93416e-05	2.154e-05	0.00069506	9.34855e-06	8.98099e-05	0.00138603	2.67359e-05	3.52635e-06	2.67557e-06	2.86369e-05	0.00339139	3.52989e-06	0.00307538	0.000433124	0.000353165	7.05951e-05	0.00837469	0.00837231
SIGAC7_AAGTTCGTCTGAGTCA-1	Erythroidel_rna_scrnaseq_training_	unassignedliver_citeseq_rna_	1.82076e-09	8.60204e-11	1.14255e-11	1.32468e-11	1.92733e-10	3.58974e-11	0.000212311	2.66204e-05	5.7435e-11	5.30203e-12	0.999761	2.46353e-11	2.01757e-10	5.06763e-14	2.23264e-11	2.20799e-08	2.05713e-11	2.30351e-11	1.33292e-09	3.01676e-08	1.75161e-08	1.51845e-09	3.72409e-10	2.54847e-08	1.4882e-10	2.72348e-10	1.76024e-11	3.0303e-12	5.11107e-10	1.30129e-09	9.49779e-09	5.09086e-11	3.94995e-11	3.97814e-11	1.92839e-10	3.86162e-11	5.28542e-08
SIGAC7_AAGTTCGTCTTAGGAC-1	Early_Erythroidel_rna_scrnaseq_training_	unassignedliver_citeseq_rna_	3.63239e-06	2.23871e-07	2.45562e-08	9.87522e-08	3.69804e-07	3.6294e-08	0.906461	0.000922652	5.92016e-06	1.63597e-05	0.0914769	2.99781e-07	1.92562e-07	1.17474e-07	4.80993e-08	1.13981e-07	4.10214e-07	9.61624e-09	7.62141e-07	0.000998913	2.78116e-05	6.16859e-08	2.22478e-07	7.7003e-05	1.31263e-06	4.63489e-07	1.01737e-07	1.79864e-07	1.39343e-07	7.48895e-07	1.39244e-07	4.09987e-07	3.04465e-08	2.34532e-08	8.33501e-07	1.26934e-06	1.61027e-06
SIGAC7_AATAGAGCATAGTCAC-1	Early_Erythroidel_rna_scrnaseq_training_	unassignedliver_citeseq_rna_	5.52297e-06	3.08293e-09	3.28741e-09	4.76973e-09	6.07202e-10	6.42549e-09	0.99598	0.000169248	1.12174e-06	0.000279212	9.66613e-07	2.21834e-09	4.04661e-08	5.68852e-07	1.75551e-11	1.08886e-10	2.17167e-07	6.66718e-09	3.03336e-09	0.00352163	3.36995e-05	1.53172e-08	1.43785e-09	1.26116e-06	8.58405e-07	5.1092e-06	4.4631e-09	6.52859e-09	1.28324e-09	2.5044e-08	3.13822e-07	7.13794e-10	3.56377e-09	1.64724e-09	7.85909e-10	6.88523e-08	2.04584e-07
SIGAC7_AATAGAGGTGCGCTCA-1	Early_Erythroidel_rna_scrnaseq_training_	unassignedliver_citeseq_rna_	0.024513	6.00135e-07	4.42231e-08	1.31711e-08	8.59146e-06	7.31263e-09	0.516961	9.40678e-06	3.33617e-05	0.00310748	4.70237e-09	1.38603e-07	2.35348e-06	7.259e-06	1.23979e-07	4.22391e-10	2.31564e-07	6.6893e-09	3.61772e-05	0.441247	0.00138236	1.07622e-06	1.34026e-06	0.00748073	0.00497488	1.97206e-07	1.07718e-09	4.19916e-07	1.54844e-07	0.000149913	1.96867e-06	7.62233e-06	2.44498e-07	1.73241e-08	2.75381e-05	4.453e-05	6.04871e-08
SIGAC7_AATAGAGTCAGTCCGG-1	Early_Erythroidel_rna_scrnaseq_training_	unassignedliver_citeseq_rna_	2.19003e-05	1.24037e-07	1.05992e-08	2.21336e-08	4.54544e-08	1.17745e-07	0.986729	0.00397588	1.19591e-06	6.4975e-06	0.00770389	1.02528e-07	2.04565e-06	1.0125e-07	1.76192e-08	2.6391e-08	9.76186e-07	3.12099e-08	5.16574e-07	0.00144776	5.30214e-05	5.3654e-07	1.01866e-08	3.8039e-05	1.26763e-05	1.79906e-06	2.73706e-08	9.98704e-08	4.69323e-08	3.40414e-07	2.78761e-07	1.12973e-08	3.32663e-08	3.43506e-08	6.84432e-08	1.33875e-07	2.51078e-06
SIGAC7_AATAGAGTCCGTATGA-1	Kupffer_cell_1el_rna_scrnaseq_training_	unassignedliver_citeseq_rna_	7.61069e-07	0.00132638	8.88341e-07	1.68659e-07	7.91628e-06	9.28574e-06	5.30194e-09	3.46796e-05	4.78379e-07	4.64904e-08	1.23967e-05	1.61673e-05	5.60303e-08	1.05235e-08	2.16684e-05	1.83706e-08	0.986271	0.0043934	9.89686e-06	5.07314e-09	8.83092e-08	9.04144e-08	1.4393e-06	5.39117e-06	4.0385e-06	2.53275e-08	4.51755e-09	0.00535091	6.14478e-07	3.36823e-07	2.63829e-07	9.03337e-05	8.83319e-08	0.00127532	3.16097e-06	0.00116055	1.78399e-06
SIGAC7_AATAGAGTCGCCAGTG-1	Endotheliumel_rna_scrnaseq_training_	unassignedliver_citeseq_rna_	7.53335e-17	2.37558e-14	9.63542e-15	2.68336e-14	7.79035e-17	1.42384e-15	3.82836e-12	2.50363e-20	1	4.07908e-16	2.18179e-18	2.31181e-13	1.22377e-15	6.87889e-10	1.3294e-12	3.23961e-15	7.84286e-09	5.86611e-14	1.02632e-15	2.30311e-14	1.43873e-12	9.00678e-17	2.9515e-17	5.85276e-16	1.879e-16	5.17295e-11	2.95752e-16	2.42604e-13	1.53198e-15	1.78633e-15	5.27409e-16	1.43336e-15	1.11374e-18	6.64722e-17	1.0027e-16	1.69301e-14	2.96082e-17
SIGAC7_AATAGAGTCGCTGTCT-1	Early_Erythroidel_rna_scrnaseq_training_	unassignedliver_citeseq_rna_	1.91871e-05	5.16932e-07	2.10289e-07	3.14239e-07	2.55228e-08	1.60901e-07	0.991772	0.000656429	1.22845e-06	0.000249192	0.000118182	2.01841e-07	5.47419e-05	4.86168e-08	1.80431e-07	3.61208e-08	1.07201e-07	8.33334e-08	5.71286e-07	0.00626271	8.85445e-05	3.01025e-06	3.01808e-07	0.000654132	9.20341e-05	1.83991e-05	2.18886e-08	6.74983e-08	3.96726e-09	3.37162e-07	1.61215e-06	2.62555e-08	1.94957e-07	1.2748e-07	6.74239e-07	8.15424e-07	2.93188e-06
SIGAC7_AATCACGAGAGCCTGA-1	MOPel_rna_scrnaseq_training_	unassignedliver_citeseq_rna_	6.50636e-07	2.26836e-08	0.00101385	0.00451957	1.3664e-09	7.38454e-14	6.47769e-06	1.22228e-08	6.25063e-12	3.12007e-10	2.36955e-06	3.19308e-08	2.98263e-09	2.77413e-13	4.84137e-09	1.16681e-10	1.10663e-06	6.58019e-06	4.60496e-12	1.14923e-11	6.69285e-12	7.50985e-09	0.754785	5.31443e-10	1.76486e-07	3.34568e-11	0.000193804	3.65981e-07	1.592e-11	0.113925	8.28475e-12	3.25738e-07	1.79384e-09	5.43653e-10	0.116333	0.00921098	4.23623e-07
SIGAC7_AATCACGAGCCTGGAA-1	Endotheliumel_rna_scrnaseq_training_	unassignedliver_citeseq_rna_	6.36924e-05	2.71559e-07	4.02389e-08	5.64276e-07	3.96446e-06	1.37826e-07	0.142904	1.24618e-05	0.856188	1.64591e-06	3.42353e-06	1.17085e-06	6.40358e-07	0.000198039	9.47001e-07	1.53901e-08	0.000222042	5.9177e-08	1.055e-05	0.000265468	2.49993e-05	1.89531e-07	1.38995e-07	8.75059e-06	7.02264e-05	6.69355e-08	8.20745e-09	1.07439e-06	2.44915e-06	3.7591e-06	5.42123e-08	2.5558e-07	8.87253e-09	5.68507e-08	5.45243e-07	1.05313e-05	2.80186e-08
SIGAC7_AATCACGAGTCCCAGC-1	Erythroidel_rna_scrnaseq_training_	unassignedliver_citeseq_rna_	2.55953e-17	2.211e-12	4.24336e-13	2.33917e-12	1.0299e-13	9.83925e-12	2.2356e-06	3.50218e-10	2.79008e-12	2.97371e-12	0.999998	4.55062e-14	2.82359e-13	1.09017e-15	2.52751e-12	4.21101e-10	4.15271e-15	1.99784e-14	2.30259e-13	2.0459e-11	2.18878e-09	5.20207e-12	2.65017e-12	9.86924e-12	6.57423e-15	3.5273e-12	4.31018e-12	1.40028e-13	1.0878e-11	5.9213e-13	1.85128e-11	1.43055e-11	2.54507e-11	1.11917e-11	5.50714e-13	5.62839e-15	2.82925e-10
SIGAC7_AATCACGCAAGAGGTC-1	Early_Erythroidel_rna_scrnaseq_training_	unassignedliver_citeseq_rna_	9.04393e-05	1.84984e-05	1.90784e-07	4.90839e-07	1.7436e-06	3.49615e-07	0.987255	0.000354268	9.3716e-09	3.54385e-06	0.000103273	5.76065e-06	6.766e-06	0.0119413	4.44047e-07	7.13463e-06	2.93216e-07	2.81259e-08	3.64659e-05	8.07773e-05	1.24538e-05	2.17653e-06	2.92895e-06	5.20794e-08	3.97876e-06	7.82786e-07	5.86021e-06	1.68208e-09	1.11625e-06	3.96146e-06	3.12411e-06	2.69897e-07	6.3702e-06	2.54496e-06	7.92754e-07	9.06857e-07	4.56646e-05
SIGAC7_AATCACGCAATTGAGA-1	Erythroidel_rna_scrnaseq_training_	unassignedliver_citeseq_rna_	1.42042e-07	7.32294e-08	2.79543e-09	1.18297e-08	4.17286e-07	2.17747e-08	0.197823	0.000612005	3.00364e-07	4.45067e-06	0.801432	1.42471e-07	1.19873e-08	4.82953e-09	1.06231e-08	5.98099e-08	6.70946e-08	1.21212e-09	2.47356e-07	0.000110312	1.37638e-06	1.14593e-08	1.24837e-07	1.06023e-05	2.38342e-07	2.0475e-07	1.0976e-08	3.30918e-07	1.83856e-07	6.91051e-08	3.15656e-08	1.32864e-07	7.78756e-09	1.6104e-08	9.05599e-08	1.38336e-07	3.68442e-06
SIGAC7_AATCACGCACCGGTCA-1	Early_Erythroidel_rna_scrnaseq_training_	unassignedliver_citeseq_rna_	1.46194e-06	2.19162e-06	1.44618e-08	1.70595e-07	1.62563e-06	2.48924e-07	0.983279	0.00243079	2.87799e-06	2.77527e-05	0.0141384	2.21762e-06	1.59035e-07	1.16208e-07	1.98828e-06	1.43813e-07	3.88174e-07	9.47243e-09	3.44748e-07	5.49339e-05	2.91711e-06	1.13842e-08	4.00416e-06	2.47901e-05	3.41319e-06	2.7614e-06	1.15163e-08	2.8963e-07	1.16452e-07	2.01007e-07	5.07907e-08	7.50695e-07	6.13724e-08	1.71296e-07	1.75729e-06	1.34733e-05	7.90024e-07
SIGAC7_AATCACGCACTGCATA-1	Early_Erythroidel_rna_scrnaseq_training_	unassignedliver_citeseq_rna_	0.000158053	4.07311e-06	2.2197e-07	3.01793e-06	6.60541e-07	4.32265e-07	0.988871	0.00901929	0.000903863	2.12508e-05	0.000276457	2.20711e-06	1.3294e-06	0.000173712	2.32332e-07	1.53159e-07	0.000115392	8.12558e-07	2.20152e-06	0.000194148	8.18831e-05	2.99318e-07	3.91948e-06	1.27889e-05	1.53618e-05	3.89856e-06	3.69082e-07	5.00459e-07	3.39557e-06	2.43679e-06	5.2688e-07	7.19235e-07	6.55048e-08	4.06292e-07	3.26583e-07	0.000121872	2.35313e-06
SIGAC7_AATCACGCAGTTGAAA-1	Erythroidel_rna_scrnaseq_training_	unassignedliver_citeseq_rna_	3.15095e-12	2.87459e-10	5.32769e-11	3.78132e-11	7.44887e-09	2.46766e-10	0.000225208	2.29715e-07	5.23513e-10	1.82591e-09	0.999774	7.84911e-12	2.30988e-13	8.02715e-12	8.46559e-11	2.23394e-10	1.00079e-10	2.63091e-12	1.2059e-09	2.04498e-08	7.2925e-08	1.13115e-11	2.0802e-08	3.07275e-10	1.82834e-10	1.89194e-11	1.91635e-12	2.679e-09	4.14439e-07	1.10575e-08	6.10075e-10	5.23812e-08	3.59278e-10	4.28904e-10	7.6109e-09	8.60377e-10	2.59926e-09
SIGAC7_AATCACGCATCGATGT-1	Endotheliumel_rna_scrnaseq_training_	unassignedliver_citeseq_rna_	1.10408e-12	5.29014e-11	2.53898e-10	7.45788e-10	1.14562e-10	8.51854e-09	1.20617e-09	2.38669e-15	1	4.29528e-13	6.43393e-14	5.55378e-09	6.09809e-10	3.35919e-07	9.71316e-09	8.54625e-11	1.42232e-07	1.25087e-11	5.57941e-12	5.33274e-13	1.27921e-10	7.89942e-12	1.40985e-11	9.8816e-13	1.11112e-10	7.95245e-12	1.01111e-11	1.33627e-09	5.45963e-10	9.6922e-11	4.47415e-10	7.68162e-12	2.1808e-12	2.79601e-11	4.30474e-12	2.06524e-11	1.2203e-12
SIGAC7_AATCACGGTATGAGCG-1	Erythroidel_rna_scrnaseq_training_	unassignedliver_citeseq_rna_	1.81893e-12	3.16619e-11	7.7731e-12	6.53804e-11	7.96741e-12	1.73658e-10	2.53444e-05	3.03702e-07	8.69137e-11	1.22723e-11	0.999974	3.82403e-12	7.978e-11	9.40063e-15	5.19225e-11	1.21871e-08	1.91057e-11	3.77046e-12	4.42953e-11	8.54247e-09	5.73189e-09	1.51702e-09	2.36734e-11	1.94357e-09	4.20366e-12	5.71917e-11	6.17787e-11	9.55203e-13	1.01826e-11	7.26972e-12	5.61656e-10	4.48879e-11	1.13908e-10	5.28667e-10	4.05608e-12	8.22101e-13	4.03241e-08
SIGAC7_AATCGACAGAAGTCTA-1	Erythroidel_rna_scrnaseq_training_	unassignedliver_citeseq_rna_	1.56289e-11	4.98091e-11	1.48654e-11	1.71259e-10	9.79775e-10	1.80769e-09	0.000115672	2.57095e-07	2.03493e-09	5.45769e-11	0.999883	4.91655e-12	5.13088e-11	1.50553e-13	3.5935e-10	8.76968e-08	2.18622e-11	1.38616e-11	1.26619e-09	4.22228e-09	3.09087e-08	3.1101e-08	1.2516e-10	2.63415e-09	3.86621e-11	1.59454e-10	4.11222e-11	4.56364e-11	6.63711e-09	3.70993e-10	5.21e-09	7.80666e-10	1.37922e-08	3.55765e-09	3.96726e-11	1.71469e-11	4.31651e-07
SIGAC7_AATCGACAGCTGAAGC-1	MPPel_rna_scrnaseq_training_	unassignedliver_citeseq_rna_	0.0319574	3.00393e-06	2.80467e-06	7.63998e-07	2.17322e-05	7.42704e-06	2.36723e-05	9.41826e-07	4.89395e-06	3.13294e-06	9.79033e-09	8.83141e-07	0.0258777	1.9315e-06	3.38039e-07	3.06761e-07	2.78816e-07	2.042e-06	0.0203993	1.05221e-05	3.66019e-07	0.0696137	2.94662e-07	0.00980418	0.842121	1.47333e-07	1.25214e-07	1.45768e-06	2.72338e-07	9.0317e-05	2.80595e-06	1.59477e-06	1.64702e-05	8.60427e-08	1.37831e-05	1.35008e-05	1.24127e-06
SIGAC7_AATCGACCAGTTTCAG-1	MOPel_rna_scrnaseq_training_	unassignedliver_citeseq_rna_	7.04405e-06	5.35166e-12	0.00359389	0.0772239	4.03068e-10	2.38816e-13	7.19438e-06	1.51703e-06	4.37885e-14	1.27859e-10	0.0013534	5.80595e-07	3.8226e-08	2.58124e-13	6.29164e-10	7.07056e-10	0.00332677	0.0115051	7.3962e-12	4.14241e-10	2.80651e-11	4.55883e-08	0.574473	2.39514e-09	2.40627e-07	2.27056e-10	0.191071	7.41035e-06	1.929e-13	0.00126133	1.87997e-11	2.79388e-11	9.9575e-10	8.86193e-10	0.131363	0.00480476	8.96796e-08
SIGAC7_AATCGACCATTGTACG-1	Pre_Bel_rna_scrnaseq_training_	unassignedliver_citeseq_rna_	6.55263e-09	1.06568e-16	5.85156e-16	3.01858e-17	0.00034153	2.26497e-09	6.2763e-12	1.32525e-11	9.67484e-15	1.60243e-13	3.24164e-21	3.38423e-14	9.46391e-18	5.81876e-16	8.26005e-14	3.2892e-07	9.76143e-16	4.3126e-18	2.0555e-08	1.7359e-12	2.01952e-11	5.30687e-09	3.06972e-16	7.65072e-14	2.87649e-09	7.29498e-17	5.54371e-20	4.1056e-10	0.999658	3.93994e-09	4.85805e-11	8.38458e-09	1.08873e-07	2.21365e-14	2.87256e-12	2.76592e-14	3.32828e-14
SIGAC7_AATCGACGTATGCGTT-1	Endotheliumel_rna_scrnaseq_training_	unassignedliver_citeseq_rna_	3.09377e-12	4.74474e-08	4.83308e-11	3.14341e-11	1.64292e-10	1.20894e-10	5.59299e-13	3.65913e-16	0.999997	5.93089e-17	2.38209e-15	2.20687e-06	2.56172e-10	1.16001e-10	7.74102e-07	8.6795e-12	2.72488e-08	1.6199e-11	1.44948e-10	2.53546e-17	1.51091e-14	3.19966e-12	2.71144e-12	1.06009e-12	2.19813e-11	8.73795e-11	2.52646e-12	2.03972e-07	4.34957e-10	6.52691e-11	2.10272e-11	2.91918e-12	5.07822e-14	4.68851e-12	4.00881e-12	1.89373e-10	1.01332e-13
SIGAC7_AATCGACGTGCGCTCA-1	Kupffer_cell_1el_rna_scrnaseq_training_	unassignedliver_citeseq_rna_	1.07719e-08	1.11348e-09	0.000275541	0.007474	5.83654e-09	5.03386e-10	7.21597e-09	4.4782e-09	1.94778e-10	2.69239e-11	8.5229e-08	9.88228e-09	2.90271e-07	5.187e-10	6.11614e-08	6.4399e-08	0.898083	0.0912531	3.71464e-10	4.33054e-12	2.74041e-10	9.20356e-08	1.06036e-05	5.73769e-11	2.38418e-08	6.61987e-09	0.00289434	3.75782e-06	2.13726e-10	1.12474e-07	5.60589e-08	1.81974e-10	3.76678e-10	1.13943e-06	5.99016e-08	3.64236e-06	1.19448e-08
SIGAC7_AATCGACTCAATGCAC-1	Erythroidel_rna_scrnaseq_training_	unassignedliver_citeseq_rna_	1.95924e-14	6.07179e-13	4.80851e-13	1.45862e-12	2.36525e-13	8.07491e-12	1.85453e-05	2.45512e-07	3.71481e-12	1.056e-13	0.999981	5.70301e-14	4.77249e-12	8.25986e-16	1.27225e-11	9.45344e-10	2.36581e-13	1.33653e-13	1.11385e-12	1.16665e-09	1.85625e-08	1.33914e-10	8.5322e-13	4.77797e-11	1.75782e-13	2.32846e-12	1.36914e-12	7.19354e-14	3.67169e-12	8.29886e-13	9.67123e-11	3.32808e-12	6.92866e-12	2.87224e-11	4.36375e-13	2.55179e-14	1.57466e-09
SIGAC7_AATCGACTCATCACAG-1	CMPel_rna_scrnaseq_training_	unassignedliver_citeseq_rna_	0.933426	3.9475e-08	2.72128e-07	1.405e-06	9.30181e-07	2.52159e-09	1.59795e-05	5.98334e-07	1.12065e-06	1.54361e-08	1.73445e-09	8.99402e-07	1.22863e-05	2.64941e-08	9.37702e-07	2.38343e-09	1.35303e-06	7.71005e-06	3.72502e-05	9.97656e-09	4.8339e-09	0.000992069	4.94892e-05	0.00014993	0.00371547	4.94019e-09	1.28009e-08	1.90528e-07	5.27514e-10	0.000177436	8.42044e-09	8.08521e-08	1.14876e-06	1.00016e-09	2.79315e-05	0.0613792	3.28246e-08
SIGAC7_AATCGACTCCAAGGGA-1	Erythroidel_rna_scrnaseq_training_	unassignedliver_citeseq_rna_	4.36015e-07	1.83158e-08	6.97972e-10	1.80233e-09	4.39769e-07	9.9877e-09	0.332481	0.00205423	1.12626e-07	1.60219e-06	0.665281	1.76334e-08	8.02533e-11	2.05794e-08	6.87608e-10	1.40605e-09	2.34462e-07	3.15105e-10	3.23413e-08	0.0001742	2.88817e-06	1.518e-09	5.07506e-08	3.90812e-07	2.94424e-07	4.30963e-08	2.00328e-09	3.88061e-07	5.49927e-07	7.96267e-07	1.95919e-08	5.89885e-08	1.29438e-09	4.65178e-09	1.84433e-07	1.48038e-07	4.02706e-07
SIGAC7_AATCGACTCGGCTATA-1	Early_Erythroidel_rna_scrnaseq_training_	unassignedliver_citeseq_rna_	1.9792e-06	6.97203e-07	7.89969e-09	1.97184e-08	4.63645e-07	5.55059e-08	0.979116	0.000872327	1.07786e-06	8.49246e-05	0.0186003	3.18988e-07	4.07199e-08	2.75378e-08	2.20022e-07	1.38342e-08	2.66974e-07	2.21813e-09	5.47252e-08	0.00118639	2.70275e-05	1.48445e-08	1.76544e-06	9.43446e-05	3.71727e-06	2.04756e-06	4.29898e-09	1.29497e-06	8.40289e-08	1.33116e-07	2.26789e-07	3.14076e-07	6.65506e-08	4.05521e-08	5.23946e-07	2.18738e-06	6.19715e-07
SIGAC7_AATCGACTCGGTATGT-1	Fibroblastel_rna_scrnaseq_training_	unassignedliver_citeseq_rna_	2.1765e-13	6.94207e-13	1.85065e-13	5.85242e-09	6.89094e-12	4.22103e-09	2.49342e-20	5.54346e-14	2.05341e-09	3.79335e-14	2.15016e-24	0.999999	6.8086e-10	3.59516e-12	6.09765e-09	4.49922e-13	1.57221e-14	2.1153e-16	4.56938e-13	3.04451e-20	6.19529e-18	1.11818e-10	8.14979e-14	1.09047e-15	9.40165e-10	5.6192e-12	6.20925e-10	2.39849e-10	1.07626e-10	1.89545e-16	8.90082e-11	1.03369e-13	5.65759e-07	5.78306e-13	8.97201e-16	8.27099e-14	2.06553e-12
SIGAC7_AATCGACTCTCGAGTA-1	Kupffer_cell_2el_rna_scrnaseq_training_	unassignedliver_citeseq_rna_	1.93121e-09	0.000279294	0.0635185	0.00371559	1.24086e-08	3.36419e-09	8.51126e-10	1.27577e-08	2.56921e-12	1.11911e-11	8.46492e-05	1.60229e-08	9.78935e-08	7.65632e-13	1.26173e-07	1.52488e-07	0.0040784	0.927159	9.70055e-10	3.65634e-10	3.53301e-09	3.08778e-09	4.49973e-08	4.09319e-08	1.62968e-08	7.07222e-09	0.000920621	2.79286e-06	2.62174e-12	5.4564e-05	2.02617e-08	2.60777e-06	3.55868e-07	0.000129999	8.40923e-06	3.79708e-07	4.45239e-05
SIGAC7_AATCGTGAGTAAACGT-1	Early_Erythroidel_rna_scrnaseq_training_	unassignedliver_citeseq_rna_	7.16398e-05	2.2913e-08	1.95509e-09	3.93044e-09	2.86401e-08	6.59956e-09	0.999164	0.000203852	1.70978e-06	3.39245e-06	7.01912e-06	2.683e-08	1.85975e-07	1.73907e-07	1.27617e-09	5.11662e-10	2.30269e-07	8.46779e-09	7.15314e-07	0.000525614	9.86909e-06	4.58028e-08	3.94343e-09	4.75835e-06	5.3778e-06	9.52604e-08	4.55059e-09	1.47622e-08	1.64153e-08	3.79536e-07	1.75056e-08	8.2461e-09	1.22538e-09	6.77955e-09	2.32117e-08	2.66907e-07	9.5696e-08
SIGAC7_AATCGTGAGTAGGATT-1	Eo_Basophilel_rna_scrnaseq_training_	unassignedliver_citeseq_rna_	5.06639e-07	9.07119e-09	5.37706e-09	4.13307e-09	1.31723e-11	4.34466e-09	0.00792745	2.46282e-05	5.32125e-10	0.819058	1.42019e-07	3.87951e-08	2.56087e-07	3.93941e-10	1.09944e-07	1.01414e-10	2.44554e-07	3.14873e-09	3.13843e-09	0.000269286	1.17856e-06	1.23626e-10	2.12369e-07	2.57248e-05	2.40984e-07	0.172589	1.01646e-08	1.26473e-07	8.04895e-12	2.556e-08	0.000102934	2.96125e-10	6.24647e-10	5.19984e-10	6.25972e-08	3.54073e-08	5.73938e-10
SIGAC7_AATCGTGAGTCCTACA-1	HSCel_rna_scrnaseq_training_	unassignedliver_citeseq_rna_	0.000307218	4.84356e-06	1.40954e-06	2.94864e-07	2.91868e-06	1.66507e-06	1.12044e-05	3.06058e-09	5.99903e-06	4.96068e-07	3.62204e-11	1.1201e-06	0.707722	1.15591e-06	3.2027e-07	1.45004e-08	6.34306e-09	1.10146e-07	0.00121673	9.78888e-07	1.95614e-07	0.00260371	1.60044e-07	0.00266063	0.285424	1.05108e-08	3.54921e-07	1.33103e-07	1.22055e-08	2.10675e-05	2.25839e-07	2.66021e-06	4.43483e-06	1.79497e-08	2.58516e-06	8.09645e-07	3.51642e-07
SIGAC7_AATCGTGAGTGGTTAA-1	Early_Erythroidel_rna_scrnaseq_training_	unassignedliver_citeseq_rna_	1.06539e-06	3.15448e-07	1.69556e-09	2.99066e-09	1.01035e-06	1.61319e-08	0.948996	0.000345262	5.77092e-07	1.02001e-05	0.0487793	7.599e-08	4.66258e-09	1.43184e-08	5.77912e-08	5.43111e-09	3.19852e-07	2.26601e-10	9.82209e-08	0.00181588	1.63623e-05	3.08437e-09	2.26631e-07	2.74851e-05	2.29323e-06	5.07426e-08	1.4911e-09	3.49332e-07	1.87203e-07	3.12953e-07	2.84367e-08	7.25333e-07	6.29104e-09	1.59546e-08	1.32436e-06	4.80819e-07	1.47232e-07
SIGAC7_AATCGTGCACAACATC-1	ELPel_rna_scrnaseq_training_	unassignedliver_citeseq_rna_	1.4592e-05	1.16181e-12	7.66101e-10	3.78588e-10	0.996585	1.25735e-06	2.64449e-11	1.5017e-11	6.04515e-12	1.81883e-09	2.75059e-14	1.61786e-09	3.63901e-11	7.92048e-13	4.35675e-08	1.9114e-09	1.1228e-09	6.10548e-10	0.00296917	1.42849e-12	5.5552e-13	7.44236e-05	6.87227e-08	7.36748e-09	7.40841e-06	3.53184e-13	3.07708e-10	1.46514e-05	8.34116e-08	6.76722e-05	1.05545e-07	8.92931e-06	0.000250709	2.87485e-08	2.60494e-06	3.63682e-06	7.20988e-09
SIGAC7_AATCGTGCACCAGTTA-1	Early_Erythroidel_rna_scrnaseq_training_	unassignedliver_citeseq_rna_	4.9063e-06	5.61605e-08	2.18653e-09	5.07819e-09	1.63428e-08	1.77895e-08	0.997861	0.000320839	5.51241e-07	3.767e-06	0.00169444	3.74855e-08	2.14561e-07	1.50039e-07	8.2226e-10	4.28085e-09	9.29392e-08	4.84999e-09	2.76807e-07	0.000106294	7.92736e-07	9.64261e-08	3.88303e-09	3.02158e-06	1.6579e-06	3.9336e-07	2.39271e-08	3.21038e-08	1.95545e-08	1.14436e-07	1.84419e-08	4.56754e-09	4.89452e-09	9.90227e-09	1.30049e-08	5.30028e-08	1.69644e-06
SIGAC7_AATCGTGGTACCCACG-1	Endotheliumel_rna_scrnaseq_training_	unassignedliver_citeseq_rna_	8.22096e-20	6.3456e-18	7.78699e-18	7.37705e-17	5.09139e-17	3.05494e-16	7.59109e-20	1.94879e-24	1	2.08065e-20	2.5225e-24	8.76719e-12	2.51719e-16	3.85374e-14	5.70349e-14	1.2703e-17	3.22386e-12	1.43742e-16	2.58028e-16	1.15799e-22	8.90557e-20	7.41494e-18	3.97379e-21	1.65415e-17	1.22529e-17	1.84231e-15	2.5843e-17	2.53042e-13	8.83571e-18	1.73584e-18	1.81746e-19	1.96395e-17	6.1197e-21	2.87254e-19	3.4892e-19	9.18387e-16	1.55412e-19
SIGAC7_AATCGTGGTATTTCCT-1	Embryonic_Erythroidel_rna_scrnaseq_training_	unassignedliver_citeseq_rna_	7.46994e-06	5.35182e-05	8.13955e-06	4.05451e-06	9.01111e-06	5.76889e-05	0.173029	0.533866	3.67179e-05	0.00110772	0.276257	1.0129e-05	1.65089e-07	0.000405275	2.96152e-06	6.17699e-06	1.84574e-05	2.92731e-06	2.18552e-06	4.812e-05	7.62494e-05	4.58077e-06	3.52045e-05	3.2097e-05	6.45171e-05	0.014177	2.62146e-08	2.06654e-05	1.96803e-05	7.84297e-06	4.53062e-05	7.60364e-06	9.06227e-05	5.99332e-06	2.65904e-06	0.000433503	4.27672e-05
SIGAC7_AATCGTGGTCAAAGTA-1	MPP2el_rna_scrnaseq_training_	unassignedliver_citeseq_rna_	0.22115	6.20718e-07	3.37525e-07	2.87194e-07	0.000286248	1.14945e-07	0.0154683	0.000112685	0.000327258	0.0043719	5.85301e-08	3.54467e-06	0.000298059	7.89727e-05	6.52407e-05	1.9449e-07	5.82311e-07	8.71648e-08	0.0144799	0.0105194	0.000106298	4.89647e-05	0.000149213	0.432762	0.291122	1.12438e-06	2.0141e-09	1.37349e-06	1.49193e-05	0.00149009	7.00219e-06	0.000396438	1.15555e-05	1.41548e-08	0.00180613	0.00491849	5.88934e-07
SIGAC7_AATCGTGGTCAAATCC-1	Erythroidel_rna_scrnaseq_training_	unassignedliver_citeseq_rna_	1.04765e-06	1.17963e-07	1.18156e-08	3.58391e-08	2.52747e-07	4.74808e-08	0.461815	0.00472598	3.42892e-06	8.17348e-06	0.53315	2.20425e-07	2.3985e-08	1.97467e-07	3.15194e-08	3.81626e-08	7.29229e-07	1.53081e-08	6.15809e-07	0.000262299	1.30151e-05	2.24573e-08	2.11536e-07	1.07681e-05	5.55392e-07	5.53151e-07	3.48628e-08	3.33295e-07	2.51069e-07	5.22145e-07	8.09128e-08	2.32707e-07	2.61108e-08	4.99975e-08	2.66813e-07	9.64454e-07	3.78462e-06
SIGAC7_AATCGTGGTGTTATCG-1	CMPel_rna_scrnaseq_training_	unassignedliver_citeseq_rna_	0.37732	3.59868e-10	6.82461e-10	1.17704e-10	0.0301147	2.41365e-06	0.000579821	0.277134	6.48591e-09	9.28817e-07	4.20751e-10	2.33064e-06	2.86414e-11	1.32694e-08	9.69675e-07	6.44094e-07	1.37516e-05	2.53364e-08	0.00118387	9.69482e-08	9.76297e-07	8.79659e-06	1.36068e-07	1.94242e-06	0.000264986	5.19447e-07	1.04727e-12	0.00191694	0.307905	0.000429013	1.87768e-06	3.07914e-06	1.57488e-06	3.47701e-09	2.46167e-05	0.00308728	3.91187e-10
SIGAC7_AATCGTGGTTCTTGCC-1	Erythroidel_rna_scrnaseq_training_	unassignedliver_citeseq_rna_	2.04189e-13	9.07891e-11	4.68428e-11	4.3202e-10	5.11609e-12	2.84796e-10	2.20842e-05	6.51344e-07	9.0023e-10	6.96414e-12	0.999977	2.69825e-12	1.13467e-10	6.92077e-14	2.94951e-11	1.50312e-08	8.47374e-12	5.84536e-12	6.24626e-12	1.06742e-08	1.76524e-08	1.53156e-09	1.39437e-11	5.9888e-10	4.90225e-12	1.8901e-10	3.00304e-11	1.9715e-12	5.54085e-11	8.03621e-12	5.10966e-10	4.74694e-11	2.62708e-10	5.56647e-10	1.08083e-11	1.95296e-12	5.77519e-08
SIGAC7_AATCGTGTCCGCACTT-1	Erythroidel_rna_scrnaseq_training_	unassignedliver_citeseq_rna_	9.35713e-11	1.81519e-07	1.45873e-11	4.82894e-12	2.46121e-08	6.30221e-09	0.0163997	4.01458e-08	1.44303e-09	6.61759e-09	0.983582	1.26516e-11	3.19309e-13	5.24045e-10	2.09153e-10	3.73786e-10	9.4152e-10	6.60755e-13	5.64514e-11	1.16503e-05	6.11493e-06	1.43345e-09	5.6552e-09	8.85072e-09	2.31024e-09	1.32009e-10	1.35636e-11	2.09308e-09	1.73666e-07	1.98607e-08	2.79551e-09	7.75864e-08	8.78937e-09	1.45335e-08	1.30516e-08	1.03356e-10	1.54721e-08
SIGAC7_AATCGTGTCCTCTCGA-1	Endotheliumel_rna_scrnaseq_training_	unassignedliver_citeseq_rna_	4.0039e-07	6.71399e-09	6.67494e-09	9.34993e-08	1.16972e-07	1.12552e-06	6.49408e-09	7.05532e-09	0.992861	5.88944e-08	1.93756e-11	0.00585626	2.5834e-05	0.000652699	2.55615e-06	2.08286e-09	0.00047414	4.6562e-07	3.34768e-08	2.1615e-10	8.49614e-10	4.15733e-08	2.93568e-07	4.45201e-06	3.64485e-06	2.3082e-05	8.19185e-06	7.39193e-05	3.22936e-07	3.33077e-07	5.55953e-08	6.52862e-10	1.3866e-09	2.59119e-09	1.04971e-06	1.00445e-05	8.27872e-11
SIGAC7_AATCGTGTCGCTTGAA-1	Erythroidel_rna_scrnaseq_training_	unassignedliver_citeseq_rna_	2.38076e-11	1.37916e-08	8.34172e-10	9.98578e-09	6.72284e-10	2.13748e-08	0.00025835	1.42491e-05	2.61773e-08	2.84823e-08	0.999725	8.4079e-10	6.99373e-10	2.98564e-10	5.05569e-09	1.86758e-07	6.89821e-09	2.41693e-09	7.81531e-10	6.85015e-08	3.96526e-07	2.12533e-09	2.21406e-08	2.25197e-08	1.03055e-10	2.41285e-07	7.81112e-10	2.64036e-10	1.23883e-09	1.61732e-10	2.93482e-08	9.69412e-10	4.99143e-08	1.0145e-07	1.07401e-09	3.55578e-09	7.62832e-07
SIGAC7_AATGAAGAGAGCGACT-1	Erythroidel_rna_scrnaseq_training_	unassignedliver_citeseq_rna_	3.54664e-12	4.4567e-10	8.1373e-12	2.92411e-11	6.49805e-10	2.51643e-09	0.000349117	2.77285e-06	2.94659e-11	1.45837e-10	0.999648	1.23571e-11	3.42628e-12	2.92369e-13	2.53533e-10	2.40647e-09	3.67891e-10	3.90315e-12	1.05255e-11	1.62988e-08	2.44651e-08	1.60981e-10	7.15583e-10	6.09967e-10	1.63473e-10	4.15812e-10	2.03271e-12	5.93195e-10	4.6911e-09	2.84224e-11	4.79083e-10	2.11553e-10	4.31324e-10	2.26846e-09	1.90718e-10	5.56704e-11	3.80771e-09
SIGAC7_AATGAAGAGCACAAAT-1	Monocyteel_rna_scrnaseq_training_	unassignedliver_citeseq_rna_	1.69531e-09	2.9653e-12	0.00255624	0.14444	1.72621e-10	2.25844e-14	2.54894e-07	7.77677e-09	2.55905e-15	1.12136e-11	3.00044e-07	4.91339e-08	1.51083e-08	1.69978e-14	9.35062e-10	4.70363e-10	3.69661e-06	3.85719e-06	7.43858e-15	6.97715e-13	3.14066e-14	5.52085e-09	0.0554783	1.07177e-10	1.24971e-08	3.65517e-11	0.795532	2.72498e-07	3.94526e-14	0.000103206	2.39023e-11	9.62427e-13	7.04788e-11	1.11579e-11	0.00187223	9.07312e-06	4.56827e-08
SIGAC7_AATGAAGCAAGAAATC-1	Erythroidel_rna_scrnaseq_training_	unassignedliver_citeseq_rna_	4.89004e-12	2.66361e-09	1.52499e-10	2.61808e-10	2.75968e-10	9.06796e-08	0.000126873	2.26595e-06	2.7154e-09	2.41681e-08	0.99987	3.95806e-10	1.22245e-11	1.35661e-10	1.43131e-11	1.34031e-08	2.07812e-10	1.13257e-10	4.16377e-10	1.74462e-08	3.59497e-09	2.72205e-09	5.90357e-10	7.73362e-10	2.33258e-10	3.15557e-08	5.15699e-11	8.07743e-09	1.26699e-08	8.37258e-11	3.86541e-09	7.7397e-10	3.38143e-09	9.00797e-09	5.35058e-11	8.16773e-11	4.44737e-07
SIGAC7_AATGAAGCAGCTGTCG-1	Erythroidel_rna_scrnaseq_training_	unassignedliver_citeseq_rna_	5.59906e-11	2.98564e-09	1.09535e-09	2.46665e-08	7.38804e-11	2.18889e-08	0.000291197	0.000118492	2.0706e-08	2.76801e-09	0.999589	2.33858e-10	1.76188e-09	1.31281e-10	2.10681e-09	1.79415e-07	8.07424e-09	1.14255e-09	7.08617e-11	1.53891e-07	3.23572e-07	2.82583e-08	1.48626e-09	1.969e-08	2.76238e-10	8.24253e-08	7.0239e-10	1.1212e-10	3.79353e-10	6.34435e-11	3.96304e-09	6.34252e-10	5.89814e-09	2.04286e-08	1.74585e-10	1.31784e-09	1.15167e-07
SIGAC7_AATGAAGCAGGCTACC-1	HSCel_rna_scrnaseq_training_	unassignedliver_citeseq_rna_	0.000103493	9.63266e-06	2.32429e-05	1.07825e-06	7.75807e-07	8.89621e-05	1.06419e-05	7.47359e-06	1.02474e-06	1.89524e-06	3.43069e-09	5.54599e-06	0.577897	1.27527e-07	0.000354466	1.48437e-08	1.08378e-05	6.41824e-05	0.000212508	6.42534e-06	2.44679e-06	0.00260617	3.48883e-08	0.0311752	0.38692	7.60346e-06	1.92232e-06	0.00042998	1.90005e-10	2.74484e-07	4.15369e-05	4.78833e-08	1.31302e-05	1.04469e-06	9.20384e-07	8.16645e-07	9.57802e-08
SIGAC7_AATGAAGCAGGTTCGC-1	Early_Erythroidel_rna_scrnaseq_training_	unassignedliver_citeseq_rna_	0.000203747	1.64537e-06	2.97933e-07	5.69807e-07	3.66076e-05	1.01039e-06	0.913432	0.00229259	2.47274e-05	4.35676e-05	0.0800953	1.92056e-06	3.63418e-06	1.84952e-07	1.13408e-06	5.26427e-07	5.20699e-06	9.172e-08	0.00014864	0.00281272	9.4314e-05	3.64067e-06	4.51328e-06	0.000396494	0.000277324	9.0066e-07	1.44161e-07	8.74385e-06	1.75431e-05	2.90128e-05	4.85143e-06	4.37242e-06	4.6662e-07	5.35576e-07	2.45538e-05	1.80446e-05	8.11972e-06
SIGAC7_AATGAAGCATGGGATG-1	Early_Erythroidel_rna_scrnaseq_training_	unassignedliver_citeseq_rna_	1.01874e-05	4.0766e-09	5.26958e-12	8.06683e-12	2.73038e-07	2.1018e-10	0.999731	1.09882e-05	8.21729e-09	2.53693e-07	3.17239e-06	7.31043e-10	1.18139e-10	1.84391e-09	4.25463e-10	5.96524e-12	1.95602e-08	5.23446e-12	4.11973e-08	0.000240795	2.36215e-07	2.20281e-10	2.30474e-09	2.77851e-07	2.13821e-06	2.96301e-10	6.08129e-12	8.17031e-09	8.75815e-09	8.64493e-08	4.04773e-10	3.2621e-09	5.44769e-11	3.47357e-10	9.67001e-08	4.72528e-08	2.91451e-10
SIGAC7_AATGAAGTCACTCTTA-1	Erythroidel_rna_scrnaseq_training_	unassignedliver_citeseq_rna_	4.00331e-10	5.59325e-09	4.40733e-11	1.63865e-11	2.86253e-07	3.92939e-10	0.00114472	1.28878e-05	1.34476e-09	1.3142e-08	0.998838	1.87767e-10	7.83354e-15	2.30549e-11	1.17802e-10	3.59055e-11	1.13849e-08	8.9765e-13	6.47425e-10	2.78429e-06	2.27241e-07	6.95499e-12	1.56384e-08	6.53003e-09	4.00222e-09	5.14561e-11	1.03498e-12	2.87497e-07	7.10835e-07	2.92142e-08	1.31817e-09	1.57233e-07	1.07206e-10	3.60224e-10	4.21014e-08	9.2377e-09	1.1187e-09
SIGAC7_AATGAAGTCCGCACGA-1	ETPel_rna_scrnaseq_training_	unassignedliver_citeseq_rna_	9.0598e-06	0.0022096	0.00036881	1.52435e-05	0.00377747	0.391488	5.97377e-07	0.0012235	2.28124e-07	5.45535e-05	5.959e-08	1.57549e-05	2.67407e-05	1.41885e-05	0.00112302	0.27121	7.18923e-08	4.69012e-05	0.000505977	7.17293e-08	1.7737e-06	0.0194701	4.98461e-06	8.35201e-05	0.000126461	0.000246863	7.15479e-07	0.00256287	0.00867796	0.000719178	0.00141509	0.123567	0.0167648	0.029141	0.000117445	8.82705e-05	0.124921
SIGAC7_AATGAAGTCGATTTCT-1	Early_Erythroidel_rna_scrnaseq_training_	unassignedliver_citeseq_rna_	1.859e-09	2.07267e-09	1.48139e-09	7.14079e-11	3.24978e-09	9.31189e-10	0.832631	1.1183e-05	1.15909e-09	9.23977e-08	4.25921e-06	1.02e-09	5.8518e-08	4.81104e-10	4.32179e-08	7.24249e-11	1.59303e-09	4.70604e-11	4.06678e-11	0.000163762	0.167188	1.44574e-11	7.84475e-08	2.45404e-07	7.51063e-08	1.27632e-09	1.63742e-09	2.64726e-07	9.78621e-08	5.76287e-08	1.2066e-09	1.34559e-07	3.46948e-08	1.58268e-09	1.11272e-09	8.04047e-10	1.00925e-09
SIGAC7_AATGAAGTCGGTAGGA-1	MPPel_rna_scrnaseq_training_	unassignedliver_citeseq_rna_	0.00399801	2.38673e-06	1.0121e-05	2.04532e-06	0.001663	0.000164653	1.51603e-05	4.95359e-06	7.83795e-05	3.46379e-06	2.82694e-08	1.19036e-05	0.158342	4.17401e-06	0.000111563	1.02359e-06	5.02083e-07	2.63101e-06	0.0402342	1.2672e-06	1.08888e-07	0.245892	4.34898e-07	0.00474152	0.542873	1.05819e-06	1.31207e-05	0.000268803	3.16849e-06	0.000413181	0.000282009	1.58478e-05	0.000717381	4.31533e-06	1.79205e-05	1.57452e-05	8.94674e-05
SIGAC7_AATGAAGTCTAAGGAA-1	MKel_rna_scrnaseq_training_	unassignedliver_citeseq_rna_	4.82402e-12	4.97338e-16	6.82157e-15	1.96604e-16	1.78781e-19	8.9939e-19	2.01541e-08	4.53728e-11	4.41377e-15	3.1416e-10	1.88764e-16	2.53954e-15	9.38101e-12	1.49536e-14	1.41756e-16	7.11696e-18	5.60141e-16	1.04524e-16	6.339e-18	0.033871	0.966129	5.51103e-17	5.23821e-16	9.14293e-10	1.94874e-12	8.39479e-11	4.21951e-16	1.51041e-15	1.06937e-15	1.27313e-14	2.86351e-15	5.85848e-16	1.32759e-14	8.75108e-18	8.23171e-15	3.88038e-16	7.8699e-17
SIGAC7_AATGAAGTCTCGCTCA-1	Kupffer_cell_2el_rna_scrnaseq_training_	unassignedliver_citeseq_rna_	1.63289e-09	4.42091e-06	0.000622667	0.00080039	2.19765e-08	4.97552e-08	4.5445e-14	1.89052e-08	1.10855e-13	7.09644e-11	6.86722e-09	1.55159e-07	3.19712e-07	9.49737e-11	3.58685e-06	2.96126e-09	0.00351889	0.994718	1.2696e-09	2.07989e-12	7.16321e-11	2.04169e-08	6.37059e-09	7.21663e-09	3.74522e-07	3.10099e-07	9.76449e-07	7.94182e-05	1.13119e-12	5.07964e-08	4.38028e-09	2.12119e-08	4.93879e-07	0.000244257	3.402e-09	6.35446e-08	5.69546e-06
SIGAC7_AATGAAGTCTCTTAAC-1	MOPel_rna_scrnaseq_training_	unassignedliver_citeseq_rna_	6.60378e-09	2.42799e-12	1.3312e-05	0.000612218	2.88401e-08	1.23397e-13	2.24091e-07	8.23178e-09	1.3533e-15	6.31458e-10	1.08446e-05	5.34317e-08	2.34155e-10	2.14084e-13	1.08224e-07	3.84238e-12	0.00416932	6.82739e-05	3.32537e-13	1.88776e-12	2.8412e-13	3.4616e-12	0.81255	1.5161e-09	1.7311e-09	1.83784e-10	0.0165862	2.40668e-06	1.99573e-14	2.99176e-05	5.25182e-11	1.76005e-10	2.89734e-11	1.44961e-08	0.162816	0.00314072	7.04294e-10
SIGAC7_AATGAAGTCTGCTTAT-1	Early_Erythroidel_rna_scrnaseq_training_	unassignedliver_citeseq_rna_	7.23387e-07	8.57576e-08	5.82915e-10	1.31222e-09	7.91225e-07	1.12622e-08	0.980178	0.000202804	5.28353e-07	1.98273e-06	0.0187263	1.58791e-08	1.80828e-10	2.02749e-08	1.76985e-09	1.25866e-09	2.92378e-07	8.00098e-11	3.04835e-08	0.000879109	6.39104e-06	1.95877e-09	1.20561e-08	1.05763e-06	6.03304e-07	1.11675e-08	8.53413e-10	7.37776e-08	1.55947e-07	2.90042e-07	1.53916e-08	1.39047e-07	1.95167e-09	8.56984e-09	1.4915e-07	8.56852e-08	9.88941e-08
SIGAC7_AATGACCAGAATGTTG-1	Erythroidel_rna_scrnaseq_training_	unassignedliver_citeseq_rna_	8.07616e-10	8.40212e-09	3.08377e-09	3.53958e-08	8.29532e-10	4.69822e-08	0.000971939	0.000616133	1.53476e-08	2.03441e-08	0.998402	1.00238e-09	7.83191e-09	1.46831e-10	4.96819e-08	2.1491e-07	3.84753e-08	6.46643e-09	2.05004e-09	1.92281e-06	6.93485e-06	7.47431e-08	4.20707e-09	2.8837e-07	3.91793e-09	2.10521e-07	9.41663e-10	1.93475e-09	1.88289e-09	1.88274e-10	2.85997e-08	3.92798e-09	2.01824e-08	6.895e-08	2.71825e-10	4.26086e-09	1.83976e-07
SIGAC7_AATGACCAGCATCAGG-1	Early_Erythroidel_rna_scrnaseq_training_	unassignedliver_citeseq_rna_	0.000305383	9.01797e-08	8.04893e-09	1.31916e-08	2.35017e-07	1.57727e-07	0.993286	0.00233935	4.55199e-06	0.000189283	9.72536e-07	1.29824e-07	1.29354e-07	2.76756e-06	3.21513e-09	6.09897e-10	1.58868e-06	2.60645e-08	3.8803e-07	0.00374142	2.99798e-05	3.49745e-07	4.6613e-08	1.85015e-05	6.51002e-05	2.69173e-06	2.26115e-09	2.71898e-07	3.25413e-08	4.9126e-07	2.88898e-07	3.45593e-08	7.05036e-08	7.2057e-08	1.99295e-07	8.47902e-06	5.31916e-07
SIGAC7_AATGACCCATGACTCA-1	MPPel_rna_scrnaseq_training_	unassignedliver_citeseq_rna_	0.0845781	1.66027e-07	1.45475e-06	7.8862e-07	2.34938e-05	5.14446e-06	0.000695764	1.69732e-06	0.000333452	0.000465747	1.67656e-10	5.81953e-07	0.104479	0.00034132	1.96034e-06	4.4228e-08	3.27223e-07	9.93993e-07	0.0328419	0.000553274	3.17141e-05	0.0502323	4.67035e-07	0.0641255	0.661053	1.10601e-06	5.92563e-07	8.96677e-07	3.70247e-07	0.000100852	4.90805e-05	3.2287e-06	2.91937e-05	4.6428e-08	5.10914e-06	4.10068e-05	2.85825e-07
SIGAC7_AATGACCGTACGGGAT-1	Early_Erythroidel_rna_scrnaseq_training_	unassignedliver_citeseq_rna_	2.6273e-06	2.26121e-07	2.63594e-09	9.60029e-09	2.70705e-07	2.91652e-08	0.92834	0.00163531	5.86163e-07	7.54431e-06	0.069419	1.53811e-07	3.66196e-08	1.69717e-07	2.4025e-08	9.08818e-09	1.46943e-07	2.31271e-09	4.63761e-07	0.000561632	3.05098e-06	5.64032e-08	6.24834e-08	2.13119e-05	4.35682e-06	1.74461e-07	4.16468e-09	6.07682e-08	2.51366e-08	5.15104e-07	5.06303e-09	1.77543e-07	3.66298e-08	1.83864e-08	6.64486e-07	4.50042e-07	5.94046e-07
SIGAC7_AATGACCGTAGTTAGA-1	Erythroidel_rna_scrnaseq_training_	unassignedliver_citeseq_rna_	2.1505e-09	7.05887e-09	5.3118e-10	1.08044e-10	2.65358e-07	9.14899e-10	0.0188182	0.000592944	7.7744e-10	1.09683e-07	0.980586	3.62812e-09	5.3079e-13	1.46399e-08	4.37095e-09	6.41e-10	7.22154e-10	1.78327e-10	3.39726e-08	5.78611e-08	1.61406e-07	1.18436e-11	5.28743e-08	3.35053e-09	2.28843e-08	1.44968e-07	1.15815e-12	8.74144e-08	1.02699e-06	4.21288e-07	1.67371e-09	5.68471e-08	9.13746e-10	1.02577e-09	3.95631e-08	1.71234e-07	3.33579e-08
SIGAC7_AATGACCGTCTCGCGA-1	HSCel_rna_scrnaseq_training_	unassignedliver_citeseq_rna_	0.00349868	1.39138e-05	1.71117e-06	1.13282e-07	4.1652e-06	3.41976e-05	0.00219018	9.36299e-06	5.29422e-06	9.0692e-06	3.41438e-07	1.24621e-05	0.757637	7.11352e-08	2.05069e-05	7.54454e-07	1.24989e-06	1.07218e-06	0.00117169	0.000458378	2.12909e-05	0.0136717	6.24077e-08	0.0571944	0.163821	5.57425e-06	9.5854e-07	1.20835e-05	4.97692e-08	4.61839e-06	0.000172203	1.07237e-07	1.80231e-05	4.53475e-07	3.92587e-06	5.06066e-07	3.07503e-06
SIGAC7_AATGACCGTTGTTTGG-1	Erythroidel_rna_scrnaseq_training_	unassignedliver_citeseq_rna_	2.11236e-18	2.56078e-14	7.84319e-16	3.45847e-15	1.95027e-15	1.29512e-13	2.64932e-08	1.64488e-12	9.51532e-15	8.17419e-17	1	2.39256e-16	1.40686e-12	7.74834e-21	8.56525e-13	1.51052e-09	9.44393e-17	5.84518e-16	7.51505e-14	2.55825e-13	4.15545e-11	1.27474e-12	2.13345e-14	8.19659e-13	7.85723e-17	1.05708e-15	2.77763e-14	2.09503e-17	4.24027e-14	1.61223e-15	9.66394e-13	5.83856e-14	8.94485e-12	3.49092e-12	1.46866e-14	5.33109e-18	3.38023e-10
SIGAC7_AATGACCTCAAGCCTA-1	Erythroidel_rna_scrnaseq_training_	unassignedliver_citeseq_rna_	1.78927e-08	3.16627e-08	7.15945e-10	7.19154e-10	1.37041e-07	8.13351e-10	0.00562968	0.000350176	1.76788e-08	5.67307e-07	0.994007	4.95869e-08	6.63507e-11	3.88332e-10	4.90583e-09	3.72258e-09	3.24491e-09	3.61542e-11	2.24782e-08	8.46684e-06	4.39079e-07	1.71873e-10	6.65744e-08	2.08064e-06	3.12598e-08	1.95034e-08	1.47531e-10	1.35182e-07	1.36007e-07	1.77042e-07	3.54298e-09	2.74025e-07	7.22269e-10	8.03375e-10	3.39452e-07	1.32682e-07	2.97531e-07
SIGAC7_AATGACCTCCATTGTT-1	Erythroidel_rna_scrnaseq_training_	unassignedliver_citeseq_rna_	8.54571e-11	4.66274e-09	3.80435e-10	6.15985e-10	2.51047e-07	1.79165e-09	0.000216907	4.88054e-06	7.41187e-09	4.64718e-08	0.999774	3.34766e-10	3.385e-13	1.85841e-10	4.27837e-09	5.33745e-10	3.85892e-09	1.02301e-11	2.15541e-09	1.45657e-07	1.87748e-07	3.1821e-11	8.93677e-07	1.37126e-08	3.08636e-09	8.38903e-10	2.40667e-11	1.16606e-07	1.24385e-06	5.71417e-08	1.1253e-08	5.22362e-07	1.02946e-09	1.30297e-09	1.86767e-07	8.45351e-08	3.47199e-09
SIGAC7_AATGCCAAGAATTCAG-1	Erythroidel_rna_scrnaseq_training_	unassignedliver_citeseq_rna_	7.85429e-13	6.47697e-12	2.04758e-15	1.39375e-16	1.76201e-08	5.8726e-11	2.30587e-05	4.65779e-09	2.79987e-14	1.66059e-13	0.999977	5.81032e-15	2.07644e-19	9.56737e-14	2.6958e-13	4.28029e-13	4.29498e-12	7.32335e-17	2.7409e-13	3.99846e-10	3.46985e-09	2.1864e-12	2.45107e-11	2.34217e-13	4.88468e-11	6.55291e-15	3.79678e-17	2.44486e-10	4.14629e-07	3.49152e-09	6.30404e-12	4.4186e-10	3.1729e-11	4.99684e-12	7.31368e-10	5.10911e-13	7.8666e-13
SIGAC7_AATGCCAAGCGTTCAT-1	Erythroidel_rna_scrnaseq_training_	unassignedliver_citeseq_rna_	1.18016e-14	9.14511e-11	1.66957e-13	3.17927e-14	5.01694e-10	1.22678e-10	1.8467e-06	1.40558e-10	1.33842e-12	3.29911e-11	0.999998	5.55657e-14	9.15733e-17	2.645e-13	5.39977e-13	1.1556e-11	2.26335e-13	2.9055e-16	8.04079e-13	1.69858e-09	3.01259e-09	2.6304e-12	5.61249e-11	8.26161e-12	3.41386e-12	3.1286e-13	4.43618e-14	1.31479e-10	3.53641e-08	2.47729e-10	1.68237e-11	3.03435e-09	7.63524e-11	3.29894e-11	1.10471e-10	9.93564e-14	9.24516e-11
SIGAC7_AATGCCAAGGACTATA-1	Early_Erythroidel_rna_scrnaseq_training_	unassignedliver_citeseq_rna_	3.36295e-07	1.34477e-07	7.36416e-09	6.69291e-09	6.57733e-07	2.28654e-08	0.849877	1.1818e-05	0.000202104	4.71957e-07	0.14974	4.80708e-07	6.2129e-09	5.83005e-08	1.64e-08	6.20562e-08	2.59869e-07	1.47967e-09	1.74297e-06	0.000151119	4.73484e-06	3.24318e-08	2.15393e-08	1.36859e-06	2.8382e-07	9.28895e-07	6.94329e-09	3.07315e-06	1.39533e-06	5.52801e-07	5.57252e-09	1.96755e-07	2.4043e-09	6.78454e-09	2.4546e-07	1.47579e-07	3.27478e-07
SIGAC7_AATGCCAAGGCTCAAG-1	Erythroidel_rna_scrnaseq_training_	unassignedliver_citeseq_rna_	1.99988e-10	3.68147e-09	9.34428e-10	7.75542e-10	2.69868e-09	1.17489e-08	0.000207142	6.87695e-06	1.13487e-08	6.96412e-08	0.999783	1.16198e-09	4.06132e-11	1.23001e-09	1.02731e-10	2.64083e-09	4.21805e-09	1.10519e-10	2.58961e-10	1.06603e-06	1.41762e-06	1.01271e-09	2.08205e-07	7.01811e-08	1.66838e-09	1.639e-08	1.75231e-09	6.81031e-08	2.01538e-07	1.11999e-08	1.94562e-08	4.79718e-08	2.03832e-09	8.79374e-10	6.66726e-09	5.1358e-09	2.28368e-07
SIGAC7_AATGCCACAAGTACCT-1	Erythroidel_rna_scrnaseq_training_	unassignedliver_citeseq_rna_	1.41969e-08	2.92024e-07	5.99825e-07	2.90048e-06	9.15671e-09	4.41481e-06	0.00291417	0.0156506	2.43504e-06	1.13439e-05	0.980332	1.88431e-07	1.32432e-07	3.22171e-07	4.5086e-07	5.07486e-07	1.02775e-05	3.67659e-07	7.7947e-09	0.000123571	0.000600259	3.03296e-07	4.30447e-08	1.4402e-06	3.52721e-07	0.000334064	3.99784e-08	7.60204e-07	7.56006e-08	2.11435e-08	9.35907e-07	6.31543e-08	6.36251e-07	1.33152e-06	1.11774e-08	1.2675e-07	5.6492e-06
SIGAC7_AATGCCACAATAAGGT-1	Early_Erythroidel_rna_scrnaseq_training_	unassignedliver_citeseq_rna_	2.35703e-06	5.85442e-07	6.02719e-08	4.37193e-07	5.57809e-07	2.43791e-07	0.895182	0.00882611	2.68168e-06	0.000205858	0.094972	1.93875e-06	2.94429e-07	5.58988e-07	4.20387e-07	1.19787e-07	4.79961e-07	4.49709e-08	4.2743e-07	0.00059845	4.64747e-06	1.02602e-07	1.80488e-06	0.000142437	5.40392e-06	1.73496e-05	1.22767e-07	2.6238e-06	3.69484e-08	1.19396e-07	2.60406e-07	3.24237e-07	2.27526e-07	1.38426e-07	4.27425e-07	6.5472e-06	2.19869e-05
SIGAC7_AATGCCACACCGGTCA-1	Mast_cellel_rna_scrnaseq_training_	unassignedliver_citeseq_rna_	1.00487e-25	5.53373e-25	9.92507e-19	1.88974e-19	1.70915e-30	8.90964e-20	1.84042e-18	1.02305e-18	1.5223e-26	8.84331e-05	1.22341e-17	1.76286e-20	1.71144e-22	6.70426e-22	6.22976e-22	3.63885e-22	1.08552e-17	4.68366e-21	4.06624e-26	3.14786e-17	6.9592e-20	3.11539e-27	3.15644e-20	3.8045e-22	4.85395e-26	0.999912	1.47111e-16	2.73096e-20	9.44239e-28	6.50112e-22	3.25637e-12	4.67141e-25	8.20735e-22	2.62278e-23	1.25455e-22	7.76767e-25	7.1776e-24
SIGAC7_AATGCCACATAGGAGC-1	Early_Erythroidel_rna_scrnaseq_training_	unassignedliver_citeseq_rna_	3.6027e-05	4.57664e-06	9.11091e-08	5.02342e-07	3.88837e-08	2.21804e-07	0.986018	0.00185691	6.8608e-05	0.000489441	0.000139237	3.96886e-06	6.75036e-05	3.75462e-06	6.43942e-07	4.86351e-08	8.75426e-07	1.74551e-07	4.06987e-07	0.00886448	0.000133611	9.63922e-07	4.04827e-07	0.00216135	5.15968e-05	8.72562e-05	1.47057e-07	2.11691e-07	7.07419e-09	2.37573e-07	3.05528e-07	1.83154e-07	2.52759e-07	1.1848e-07	2.71486e-07	4.14752e-06	3.3268e-06
SIGAC7_AATGCCAGTATCATGC-1	ELPel_rna_scrnaseq_training_	unassignedliver_citeseq_rna_	0.00633803	0.00111846	0.000493598	1.67681e-05	0.396954	0.00938424	2.69559e-08	4.95466e-06	2.07533e-07	9.03031e-06	7.59484e-11	0.000424748	0.000294547	8.96753e-08	0.00355289	6.34239e-06	2.43509e-06	0.000157355	0.0265905	6.29668e-08	2.03309e-07	0.0395414	1.17027e-06	0.00617712	0.0130671	2.34815e-07	6.33103e-07	0.00158205	5.94355e-07	0.0343017	1.62769e-05	0.0805933	0.277907	0.00357888	0.00701051	0.0163321	0.0745417
SIGAC7_AATGCCAGTATGCTAC-1	Monocyteel_rna_scrnaseq_training_	unassignedliver_citeseq_rna_	2.74257e-07	7.20607e-10	0.00543427	0.265121	2.74354e-06	2.26799e-10	3.42278e-06	2.63469e-08	7.65489e-13	1.97225e-10	5.68682e-08	3.12713e-06	9.66989e-07	2.30597e-12	8.55821e-08	2.80638e-08	0.00907839	0.0014	4.85267e-12	5.65097e-10	2.26004e-11	6.3336e-08	0.00043125	2.2386e-09	1.64225e-07	7.86749e-10	0.718386	9.38253e-05	8.79539e-12	1.65163e-05	3.41973e-08	5.92642e-12	1.0163e-08	2.03808e-06	1.61771e-05	5.55467e-06	3.65465e-06
SIGAC7_AATGCCAGTCGTATTG-1	ILC_precursorel_rna_scrnaseq_training_	unassignedliver_citeseq_rna_	9.95646e-09	1.25814e-11	1.62542e-11	9.52641e-14	0.0228462	3.73982e-08	2.778e-10	3.47315e-10	2.03218e-11	1.22313e-11	9.70752e-13	3.96738e-10	9.68422e-14	1.27253e-12	0.977018	1.94636e-14	1.6032e-09	2.14855e-13	3.36526e-07	7.58959e-12	2.97505e-11	2.38632e-11	2.79071e-09	9.20337e-10	6.58105e-08	2.98702e-14	2.21746e-12	0.000129383	1.39618e-10	3.71805e-07	5.02379e-06	1.41753e-07	1.35496e-09	8.09361e-08	1.66399e-07	1.99037e-08	2.46977e-13
SIGAC7_AATGCCAGTCTCCTGT-1	Early_Erythroidel_rna_scrnaseq_training_	unassignedliver_citeseq_rna_	3.51265e-05	1.4456e-07	1.06553e-08	3.16059e-08	4.17567e-08	1.41526e-08	0.99682	0.000331193	6.634e-06	0.000189425	1.62345e-05	7.27503e-07	1.79298e-06	1.16243e-06	2.05773e-08	1.36287e-09	2.84335e-07	1.4115e-08	1.98383e-07	0.00242376	1.21665e-05	6.98173e-08	1.47501e-07	0.000141754	1.05258e-05	3.55763e-06	1.7844e-08	5.05954e-08	2.21278e-09	3.96354e-07	7.36535e-08	4.64492e-08	1.85714e-08	1.14998e-08	2.85503e-07	2.99914e-06	7.02746e-07
SIGAC7_AATGCCAGTGACTGAG-1	Early_Erythroidel_rna_scrnaseq_training_	unassignedliver_citeseq_rna_	0.0160822	2.51473e-06	1.85525e-07	6.04527e-07	6.51889e-07	8.37366e-07	0.907367	0.0643898	1.6837e-06	7.6487e-05	2.31649e-06	3.58358e-05	6.83044e-05	7.46036e-05	6.96745e-07	9.01467e-09	3.3014e-05	6.04381e-06	3.22822e-06	0.00658061	0.000975697	2.06991e-05	5.33227e-06	0.000570301	0.00292874	0.000195482	8.03149e-08	1.8696e-06	5.16409e-08	3.5422e-06	2.17226e-07	3.02235e-08	1.75756e-06	1.05425e-07	6.89245e-06	0.000562418	1.83628e-07
SIGAC7_AATGCCAGTGAGAGGG-1	Erythroidel_rna_scrnaseq_training_	unassignedliver_citeseq_rna_	9.80449e-10	7.64659e-09	7.80435e-10	2.77993e-09	2.85049e-10	4.40364e-09	0.00559481	0.000151564	1.37648e-08	1.36227e-08	0.994251	1.22033e-10	2.10302e-09	1.74813e-10	2.12731e-09	1.91081e-08	6.3553e-09	9.04075e-10	2.23238e-09	1.08974e-06	6.42517e-07	4.14277e-08	4.16589e-10	6.48563e-08	3.16344e-09	1.87823e-08	1.24389e-10	1.41561e-10	3.41032e-10	8.5775e-10	6.15846e-09	3.28259e-09	8.40267e-09	3.43733e-08	3.94975e-10	1.92986e-09	3.8008e-07
SIGAC7_AATGCCAGTGTCCGTG-1	Erythroidel_rna_scrnaseq_training_	unassignedliver_citeseq_rna_	1.05347e-11	8.48404e-10	1.08589e-11	5.56268e-12	1.7695e-08	3.74232e-11	0.000200917	6.37155e-08	8.51133e-11	2.33356e-09	0.999799	9.63761e-11	9.4398e-15	7.74479e-12	7.00264e-12	3.25321e-10	9.2595e-13	7.20756e-14	1.60376e-09	2.47714e-08	9.29934e-10	1.80393e-12	4.17328e-09	3.67988e-10	1.37712e-10	1.06802e-10	1.40084e-13	1.38778e-09	5.13535e-07	1.54721e-08	1.33338e-12	6.58095e-08	7.14301e-11	2.56198e-11	1.45542e-08	3.1646e-10	2.74619e-09
SIGAC7_AATGCCAGTTCCGCGA-1	Early_Erythroidel_rna_scrnaseq_training_	unassignedliver_citeseq_rna_	6.90709e-06	5.58106e-07	3.44313e-08	8.65024e-08	5.30993e-07	3.22896e-08	0.933918	0.0129118	4.41783e-06	1.97179e-05	0.0526544	1.16941e-06	1.07767e-07	2.91901e-07	2.06963e-07	7.93835e-08	7.64495e-07	3.10167e-08	2.63382e-06	0.000298327	3.86365e-05	2.13913e-08	1.29777e-06	0.000115575	2.29014e-06	1.15953e-06	3.01826e-08	6.53772e-07	6.67754e-07	2.2312e-06	1.16154e-07	1.27967e-06	1.50616e-08	2.05464e-08	2.34526e-06	1.1051e-05	2.25365e-06
SIGAC7_AATGGAAAGCTGCCAC-1	Erythroidel_rna_scrnaseq_training_	unassignedliver_citeseq_rna_	1.78008e-10	2.28793e-08	9.70333e-12	4.0751e-12	7.80728e-08	2.74783e-10	0.000643784	3.36772e-07	3.15792e-10	4.73768e-09	0.999355	1.37666e-10	7.29345e-14	4.01399e-12	7.39622e-10	2.01842e-10	9.46139e-10	2.32898e-13	5.10995e-10	2.15129e-07	6.19485e-08	4.89251e-12	1.95594e-08	2.1742e-08	1.67902e-09	1.45727e-10	7.65989e-13	3.92763e-08	3.65406e-07	1.37986e-08	4.75225e-10	6.65592e-08	5.10013e-11	1.83748e-10	6.48245e-08	1.75562e-09	5.93031e-10
SIGAC7_AATGGAAAGGTGGTTG-1	Erythroidel_rna_scrnaseq_training_	unassignedliver_citeseq_rna_	1.48521e-10	2.58015e-09	1.98359e-09	8.69408e-09	5.76324e-07	7.94755e-09	0.000630692	0.000211254	1.25569e-07	3.16133e-07	0.999151	1.61617e-09	4.87575e-13	1.49621e-08	2.33159e-09	2.90991e-10	1.81788e-07	1.78229e-10	2.22145e-09	2.15616e-07	2.01246e-07	2.48229e-11	6.79359e-07	7.28324e-09	8.28163e-09	1.95122e-09	6.88305e-11	1.05721e-06	1.91575e-06	3.76522e-08	1.05112e-08	3.27957e-07	8.60008e-10	1.92123e-09	6.12735e-08	1.10863e-06	1.20554e-08
SIGAC7_AATGGAACACCAACAT-1	Erythroidel_rna_scrnaseq_training_	unassignedliver_citeseq_rna_	3.62564e-06	1.35914e-05	1.11655e-06	8.44115e-06	1.12261e-06	3.89412e-05	0.0330731	0.133781	8.40672e-05	8.82467e-06	0.831487	2.58198e-06	0.000140908	1.20899e-07	8.07373e-05	5.84243e-05	2.53098e-05	5.47523e-06	3.72159e-05	5.03866e-05	5.44089e-05	0.000161997	1.99197e-06	0.000149186	5.24577e-05	7.89632e-05	3.74866e-07	2.81552e-06	1.40417e-06	1.06036e-06	9.98568e-05	1.10209e-06	6.13713e-06	2.22513e-05	6.6655e-07	8.3261e-06	0.00045531
SIGAC7_AATGGAACAGCCTATA-1	Erythroidel_rna_scrnaseq_training_	unassignedliver_citeseq_rna_	5.6789e-08	2.81766e-08	2.29958e-09	1.5197e-08	5.16699e-08	3.24759e-08	0.16035	0.000464682	4.3107e-08	5.15301e-08	0.838656	3.31485e-10	1.95132e-09	1.16483e-09	6.186e-08	1.8535e-08	7.34765e-08	1.39012e-09	4.00845e-08	0.000479892	4.61776e-05	7.97462e-07	1.79e-09	4.39183e-07	1.52447e-07	1.52806e-08	1.91603e-09	1.60234e-08	2.00151e-08	2.82242e-08	1.94762e-08	5.41384e-08	7.60371e-08	4.17129e-07	7.77957e-09	5.84798e-09	5.76463e-07
SIGAC7_AATGGAACATCCAATG-1	Erythroidel_rna_scrnaseq_training_	unassignedliver_citeseq_rna_	1.48056e-10	1.08146e-09	4.13499e-10	1.59233e-09	2.42136e-09	9.97953e-09	0.000800493	2.45198e-05	8.3957e-09	3.9677e-11	0.999175	2.07808e-10	4.72465e-10	1.1963e-11	1.70448e-08	9.17375e-08	4.47407e-10	3.02905e-10	3.7087e-09	1.82475e-09	6.81895e-08	1.02348e-08	6.56607e-09	3.09877e-09	4.71905e-10	5.20605e-10	1.57423e-10	8.40008e-10	2.40569e-08	8.31071e-09	1.87718e-08	2.22545e-09	1.9043e-09	6.14158e-09	2.40416e-09	2.12663e-09	6.21001e-08
SIGAC7_AATGGAACATGGGCAA-1	Erythroidel_rna_scrnaseq_training_	unassignedliver_citeseq_rna_	9.50395e-09	8.89828e-09	8.42162e-10	2.07774e-09	4.89435e-07	2.57694e-09	0.00585441	0.000158387	7.36618e-08	2.98725e-07	0.993939	1.14195e-08	2.07252e-11	2.00092e-09	8.2429e-09	7.59124e-09	7.32005e-08	9.97592e-11	1.63017e-08	4.11288e-05	3.6864e-06	1.78908e-10	2.48486e-07	4.92017e-07	2.52889e-08	4.92935e-09	2.92298e-10	1.78752e-07	5.88753e-07	1.53771e-07	7.46288e-09	4.24859e-07	1.59747e-09	1.60602e-09	3.99687e-07	1.47728e-07	8.08113e-08
SIGAC7_AATGGAAGTAAGTTAG-1	Kupffer_cell_1el_rna_scrnaseq_training_	unassignedliver_citeseq_rna_	4.83438e-08	9.74017e-10	0.000895253	0.000886737	2.19986e-06	8.10921e-12	9.91537e-08	3.94592e-10	2.5599e-12	1.20819e-11	5.86405e-08	2.36745e-09	3.24542e-11	2.48792e-09	4.07212e-06	9.17589e-10	0.935062	0.01508	4.43268e-10	2.80853e-10	2.80696e-09	1.27071e-11	0.0132401	2.9374e-11	1.00858e-08	4.46451e-12	0.00635869	7.4713e-05	2.073e-10	0.00732622	8.6557e-09	4.74074e-07	1.01847e-09	1.5679e-07	0.0209527	0.000116984	9.12303e-11
SIGAC7_AATGGAAGTACTAACC-1	Eo_Basophilel_rna_scrnaseq_training_	unassignedliver_citeseq_rna_	0.00393398	5.93285e-08	3.69838e-07	4.13775e-08	7.87671e-08	3.03813e-07	0.0310535	5.16535e-06	1.36956e-06	0.788567	8.51304e-10	1.35071e-07	2.90376e-05	4.78503e-06	3.30364e-07	2.65925e-09	2.51333e-07	3.13681e-07	8.61768e-07	0.0659378	0.0001105	1.19942e-05	5.56996e-07	0.102787	0.000875383	0.00583702	1.35398e-08	6.37757e-07	6.12869e-11	1.13034e-06	0.00078653	1.11423e-07	2.40273e-05	2.89393e-08	1.18759e-06	2.79471e-05	7.95862e-07
SIGAC7_AATGGAAGTATCAGGG-1	Early_Erythroidel_rna_scrnaseq_training_	unassignedliver_citeseq_rna_	1.70621e-05	1.05688e-07	6.54427e-09	2.68312e-08	4.80724e-07	1.31628e-08	0.998247	0.000235155	1.59971e-05	3.00572e-05	2.81467e-05	7.17107e-08	1.85482e-07	3.20147e-06	3.66706e-08	2.98854e-09	9.22302e-07	5.01529e-09	7.1785e-07	0.00133393	4.43659e-05	9.31829e-09	4.93066e-07	2.54044e-05	1.00409e-05	7.52632e-08	5.97763e-09	6.17912e-08	2.46372e-07	1.03349e-06	8.03609e-08	2.25836e-07	6.70569e-09	1.34813e-08	6.2798e-07	4.07964e-06	9.19876e-08
SIGAC7_AATGGAAGTCTGTAGT-1	Erythroidel_rna_scrnaseq_training_	unassignedliver_citeseq_rna_	5.27374e-09	6.78997e-08	1.44837e-08	1.50709e-07	3.4921e-09	4.14807e-07	0.033731	0.00856686	1.21888e-06	8.30942e-08	0.957516	4.31701e-09	1.21805e-08	1.65645e-08	1.11944e-08	1.30593e-07	1.88072e-06	3.37081e-08	4.03863e-10	6.22699e-05	0.000115958	4.11108e-07	3.49995e-09	1.48387e-07	4.83295e-08	1.98057e-06	2.12643e-09	1.60342e-08	9.07599e-09	8.34193e-10	7.71686e-08	4.56762e-09	1.09559e-07	2.41563e-07	4.12575e-10	3.24178e-08	1.01624e-06
SIGAC7_AATGGAATCATCAGTG-1	Early_Erythroidel_rna_scrnaseq_training_	unassignedliver_citeseq_rna_	1.19695e-05	3.27775e-08	9.18036e-11	6.50551e-11	2.07205e-07	3.84593e-09	0.99704	0.00010444	1.70065e-08	6.89634e-07	0.00146667	3.1426e-09	2.97759e-10	4.97091e-08	1.24663e-10	6.77134e-11	3.2183e-07	7.5463e-11	3.23771e-08	0.00136554	1.55931e-06	9.79931e-09	2.11312e-09	4.95745e-07	6.55509e-06	9.22636e-09	1.97492e-10	5.35008e-08	4.7614e-08	7.98419e-07	7.21343e-10	1.6179e-08	9.82753e-10	2.12607e-09	1.51493e-07	2.7174e-08	2.61713e-08
SIGAC7_AATGGAATCCTACTGC-1	Erythroidel_rna_scrnaseq_training_	unassignedliver_citeseq_rna_	1.15276e-07	2.73217e-08	8.89983e-09	4.24188e-08	4.92144e-07	3.10431e-08	0.00891561	0.00165642	1.71159e-06	7.19759e-07	0.989383	6.72677e-08	1.18813e-09	2.24779e-08	3.50329e-08	3.24166e-08	8.66939e-07	5.99166e-09	1.20824e-07	1.89178e-05	1.11994e-05	3.83237e-09	6.80621e-07	2.04782e-06	2.00218e-07	6.59723e-08	2.4762e-09	1.54496e-06	1.68731e-06	2.49967e-07	1.59462e-08	4.9617e-07	1.1666e-08	1.01975e-08	6.00568e-07	2.79382e-06	2.06595e-07
SIGAC7_AATGGAATCGTGGGAA-1	Erythroidel_rna_scrnaseq_training_	unassignedliver_citeseq_rna_	3.92562e-08	7.24881e-08	7.32641e-09	1.94678e-08	2.37081e-08	1.34916e-07	0.00357046	0.000785249	7.92687e-07	1.40314e-09	0.995633	8.78103e-09	1.29234e-07	1.90715e-09	2.55551e-08	4.81495e-07	1.61811e-07	3.19434e-08	5.64751e-07	9.97922e-07	2.93376e-06	3.59207e-06	1.39908e-08	2.1122e-07	2.18897e-07	8.83497e-09	2.03845e-09	8.24051e-09	1.51928e-07	2.59309e-08	1.09756e-07	1.4507e-08	2.63908e-08	1.2702e-07	8.47966e-09	3.69152e-08	6.60525e-07
SIGAC7_AATGGAATCTCTCTAA-1	Early_Erythroidel_rna_scrnaseq_training_	unassignedliver_citeseq_rna_	7.19293e-06	3.91236e-08	3.79722e-09	1.17675e-08	7.38953e-09	6.65815e-09	0.995496	0.00035773	1.81085e-06	1.43458e-05	3.86972e-05	6.11595e-08	4.07598e-07	5.31937e-07	3.73557e-09	1.56823e-09	1.44152e-07	4.32978e-09	1.8417e-08	0.00395862	0.000101294	1.40234e-08	1.33805e-08	2.03336e-05	1.65792e-06	6.05349e-07	1.32201e-08	1.21284e-08	3.42342e-09	4.49073e-08	1.48005e-08	7.4345e-09	7.31534e-09	4.77636e-09	2.43843e-08	1.84956e-07	1.51214e-07
SIGAC7_AATGGCTAGACGTCCC-1	Early_Erythroidel_rna_scrnaseq_training_	unassignedliver_citeseq_rna_	5.37511e-06	2.84286e-08	8.82538e-09	4.46434e-08	3.10047e-07	2.64566e-08	0.986672	0.00108151	2.42961e-05	2.01499e-05	0.0073325	1.33908e-08	6.41812e-09	3.85754e-06	1.9407e-09	3.39882e-09	2.31155e-06	4.28378e-09	1.76077e-07	0.00475506	9.07392e-05	1.74367e-08	2.85894e-08	5.19997e-06	2.50465e-06	5.51674e-08	1.44691e-08	8.35837e-08	4.8363e-07	1.13786e-06	6.57476e-08	1.67341e-07	6.71297e-09	2.32103e-08	2.10449e-07	6.76747e-07	2.63207e-07
SIGAC7_AATGGCTAGACTGAGC-1	Early_Erythroidel_rna_scrnaseq_training_	unassignedliver_citeseq_rna_	4.95116e-07	1.97279e-07	5.22683e-10	9.56062e-10	4.71099e-07	3.97593e-09	0.992161	0.000262252	1.33258e-07	2.29556e-06	0.00750977	4.54258e-08	2.164e-09	2.67212e-09	9.81783e-08	4.53535e-09	1.06041e-08	1.27694e-10	2.27564e-07	5.29798e-05	3.87122e-07	1.68184e-09	8.57681e-08	8.06096e-06	5.3607e-07	2.47261e-08	2.14536e-10	7.66018e-08	1.31893e-08	3.85091e-08	9.3391e-09	9.14314e-08	4.17236e-09	7.29174e-09	2.07908e-07	4.95971e-07	1.02875e-07
SIGAC7_AATGGCTAGCAAGTGC-1	Erythroidel_rna_scrnaseq_training_	unassignedliver_citeseq_rna_	1.22784e-10	5.21365e-10	9.24363e-12	1.24873e-11	2.95006e-08	1.75841e-10	0.002896	2.22525e-06	6.11002e-10	3.12794e-09	0.9971	3.10988e-11	2.97081e-13	7.34157e-13	5.06873e-10	3.52735e-10	6.44024e-10	3.37728e-13	5.58181e-10	1.30979e-06	1.29745e-07	1.02754e-11	8.47775e-09	1.18714e-08	7.39193e-10	1.84867e-11	1.55907e-12	4.28734e-09	5.90875e-08	2.22464e-09	1.15322e-09	1.42379e-08	6.45714e-11	3.82359e-10	1.89902e-08	8.45261e-10	9.66532e-10
SIGAC7_AATGGCTCAACGGGTA-1	Erythroidel_rna_scrnaseq_training_	unassignedliver_citeseq_rna_	2.82593e-07	3.61734e-07	1.53089e-09	4.4691e-09	7.77934e-07	5.73492e-08	0.23575	0.000193515	8.09383e-07	3.95598e-06	0.762491	2.9604e-08	4.09366e-10	1.76436e-08	2.45336e-09	4.14232e-09	9.97606e-07	1.58067e-10	1.51566e-08	0.00153619	1.56806e-05	9.67739e-09	4.24192e-08	2.14219e-06	1.06948e-06	4.79847e-08	3.39139e-09	5.46093e-07	7.25203e-07	3.73933e-07	3.60138e-08	3.21252e-07	7.1621e-09	2.70019e-08	2.51672e-07	5.68493e-08	2.98324e-07
SIGAC7_AATGGCTCAATGGGTG-1	Kupffer_cell_1el_rna_scrnaseq_training_	unassignedliver_citeseq_rna_	4.49487e-06	1.08778e-10	1.37909e-06	8.41846e-06	6.35379e-06	5.37955e-12	2.53775e-05	8.04983e-07	1.34107e-13	2.29434e-09	6.34066e-06	1.17246e-06	6.3626e-11	4.87001e-11	3.36281e-08	2.03561e-13	0.862461	0.00125228	1.83506e-10	2.22389e-11	1.96127e-12	2.4369e-10	0.0228125	1.18945e-08	1.13852e-07	1.89384e-08	0.000298202	0.00117879	1.14885e-12	0.000127164	2.59286e-11	1.02939e-08	1.34599e-10	4.28384e-08	0.00399711	0.107818	9.17542e-10
SIGAC7_AATGGCTCATGGGTTT-1	Early_Erythroidel_rna_scrnaseq_training_	unassignedliver_citeseq_rna_	5.74107e-06	7.39625e-07	3.91867e-09	1.25147e-08	3.45435e-06	2.10711e-08	0.982797	0.000630656	3.20436e-06	2.07938e-05	0.0140303	1.09566e-07	9.43198e-09	1.9368e-07	1.32089e-07	9.39257e-09	2.08903e-06	8.47652e-10	3.59505e-07	0.00244275	1.35564e-05	7.63449e-09	4.93159e-07	3.39633e-05	7.38182e-06	9.93717e-08	3.06709e-09	2.13997e-07	4.34954e-07	1.28701e-06	8.15666e-08	1.44463e-06	1.13138e-08	2.77473e-08	1.31839e-06	1.86885e-06	3.09454e-07
SIGAC7_AATGGCTCATGTGACT-1	Early_Erythroidel_rna_scrnaseq_training_	unassignedliver_citeseq_rna_	4.23337e-06	2.38207e-08	1.31569e-09	1.85719e-08	1.10591e-08	9.99482e-08	0.999244	0.000545681	1.0243e-06	6.1824e-05	2.80259e-06	2.82724e-07	4.95279e-07	1.19844e-06	1.62073e-08	1.93034e-09	3.28142e-07	2.4917e-08	6.19631e-08	0.000118775	1.79155e-06	6.32637e-08	3.69487e-08	6.71491e-06	9.27047e-07	8.39247e-06	7.85353e-09	2.15488e-08	2.74493e-10	2.5564e-09	1.14591e-08	2.28337e-09	3.66828e-08	3.46997e-08	6.05042e-09	1.21812e-06	6.6873e-08
SIGAC7_AATGGCTGTCGAACGA-1	Early_Erythroidel_rna_scrnaseq_training_	unassignedliver_citeseq_rna_	2.91104e-05	9.22937e-07	3.86214e-07	3.75125e-06	1.36763e-06	2.6448e-06	0.879294	0.0414722	0.000214138	0.000809207	0.0696785	4.9797e-06	1.56644e-06	0.000183604	4.52355e-08	3.30959e-07	1.78571e-05	6.16252e-07	1.53712e-06	0.00767796	0.000307871	1.8389e-06	1.28452e-06	0.000142195	2.1096e-05	5.19356e-05	3.61046e-06	4.46626e-06	1.8515e-06	2.7451e-06	1.30032e-06	6.48809e-07	1.32607e-06	6.86928e-07	7.49366e-07	1.61031e-05	4.51898e-05
SIGAC7_AATGGCTGTCGTGTTA-1	Early_Erythroidel_rna_scrnaseq_training_	unassignedliver_citeseq_rna_	7.27716e-06	2.9051e-07	7.05274e-08	2.13778e-07	1.00883e-07	2.12064e-07	0.968466	0.00966658	1.14061e-05	2.82754e-05	0.0210358	1.65398e-07	1.11151e-06	1.62707e-05	2.51529e-08	9.91366e-09	1.69856e-06	1.74473e-07	5.56197e-07	0.000679164	2.94143e-05	2.03494e-07	1.55603e-07	1.21551e-05	7.43973e-06	3.66054e-06	2.43563e-07	2.81577e-07	9.621e-08	1.97336e-06	1.0475e-07	1.42527e-07	4.65688e-08	2.42761e-07	1.1148e-07	1.34188e-06	2.68544e-05
SIGAC7_AATGGCTGTTAGCTAC-1	NKel_rna_scrnaseq_training_	unassignedliver_citeseq_rna_	1.88296e-06	6.83288e-07	1.45607e-05	6.40067e-07	0.00217542	0.0367374	4.83383e-07	1.66271e-06	0.000105232	2.13876e-07	9.52062e-10	1.36598e-07	2.70194e-08	5.4054e-05	0.000628286	2.73015e-10	4.6733e-08	3.36641e-07	7.51109e-06	6.14576e-09	1.37009e-07	4.11489e-05	8.46934e-06	1.07842e-07	4.04866e-06	5.44359e-07	0.000126223	0.949652	4.24311e-08	9.68943e-06	0.0101342	9.45129e-06	6.61358e-05	0.000213519	8.02231e-08	5.38562e-06	1.43468e-08
SIGAC7_AATGGCTGTTTGCCGG-1	Endotheliumel_rna_scrnaseq_training_	unassignedliver_citeseq_rna_	1.48284e-20	1.55044e-16	2.11982e-18	1.7201e-17	9.81555e-19	4.92252e-17	7.35237e-22	2.20149e-29	1	7.5633e-24	5.84484e-24	2.10239e-12	1.73381e-16	7.34658e-16	9.148e-14	3.37223e-16	1.04302e-12	2.53723e-17	5.11017e-17	1.18468e-25	1.40485e-21	1.11626e-17	6.26506e-20	1.09282e-19	1.50873e-19	4.73198e-14	2.73024e-18	4.24091e-14	1.57293e-15	2.58088e-19	3.17554e-20	1.34984e-18	5.68608e-23	3.38157e-20	8.17586e-21	4.28424e-18	2.81125e-22
SIGAC7_AATGGCTTCGACACCG-1	Erythroidel_rna_scrnaseq_training_	unassignedliver_citeseq_rna_	1.11014e-12	5.05954e-11	9.00833e-12	5.40022e-11	3.7437e-11	1.23871e-09	9.97122e-05	2.46823e-06	4.68717e-10	5.88099e-11	0.999898	1.15432e-11	6.44918e-11	7.83654e-13	4.11835e-10	2.74203e-09	2.49597e-11	3.34832e-12	1.1974e-11	5.85446e-09	9.44185e-09	7.79663e-10	6.94751e-11	1.55116e-09	2.91322e-11	3.08747e-10	2.84778e-11	5.84052e-11	1.86149e-10	1.25906e-11	9.50487e-10	8.79423e-11	9.43212e-11	3.66333e-10	4.87712e-12	5.31182e-12	2.6153e-08
SIGAC7_AATGGCTTCGTAATGC-1	HSCel_rna_scrnaseq_training_	unassignedliver_citeseq_rna_	0.0121742	8.33706e-06	4.63848e-06	7.62131e-07	1.91042e-05	0.000266036	0.181331	0.000458331	3.13999e-05	0.000252287	4.3369e-06	2.09694e-05	0.406241	3.37859e-07	4.31612e-05	1.88931e-06	1.30986e-06	5.14184e-06	0.00664183	0.00363403	0.00228771	0.0177635	5.46828e-07	0.0835379	0.283009	3.27757e-05	6.13972e-07	6.06993e-06	6.41094e-07	2.40536e-05	0.00200184	3.46878e-06	0.000146693	5.766e-06	8.89264e-06	8.50309e-06	2.25951e-05
SIGAC7_AATGGCTTCTCAACGA-1	Early_Erythroidel_rna_scrnaseq_training_	unassignedliver_citeseq_rna_	4.23991e-06	3.70862e-07	2.74749e-08	1.89348e-07	1.63842e-08	4.1137e-07	0.997224	0.000854744	5.00242e-06	9.97372e-05	0.000322156	8.49168e-07	1.54594e-05	1.05734e-06	5.57676e-08	4.07633e-08	9.49661e-07	8.00171e-08	1.0339e-07	0.0012893	4.15373e-05	3.98012e-07	6.81251e-08	0.000113881	7.27161e-06	1.59996e-05	3.75404e-07	9.86843e-08	6.26219e-09	3.94883e-08	9.68768e-08	3.26029e-08	1.30613e-07	5.12238e-08	3.58216e-08	3.96712e-07	1.32584e-06
SIGAC7_AATTCCTAGACGCAGT-1	Erythroidel_rna_scrnaseq_training_	unassignedliver_citeseq_rna_	8.56755e-12	4.10174e-08	8.72721e-11	1.10976e-11	1.42655e-08	1.81482e-09	0.000307158	8.7666e-08	2.82064e-11	9.32951e-10	0.999692	1.19088e-11	1.00226e-13	1.54701e-12	9.31381e-10	4.17798e-09	1.34692e-10	2.24742e-12	2.65377e-10	5.89001e-08	2.1318e-07	1.33787e-11	6.7342e-08	9.94974e-10	1.88311e-10	4.45928e-10	3.54113e-13	2.15627e-09	1.84946e-07	4.68678e-09	1.50919e-09	5.6508e-08	2.39312e-09	2.04239e-09	2.70501e-08	6.23014e-10	2.41458e-09
SIGAC7_AATTCCTAGAGCCTGA-1	Erythroidel_rna_scrnaseq_training_	unassignedliver_citeseq_rna_	1.21859e-08	5.19364e-08	4.63745e-09	2.04709e-09	4.73552e-08	3.03511e-07	0.00275932	0.00227745	5.84137e-08	9.88513e-09	0.994929	7.02583e-09	7.35444e-11	1.02001e-08	2.89991e-10	9.48128e-09	3.80932e-06	1.9343e-08	5.87662e-09	9.62327e-07	2.34648e-05	2.84299e-08	1.71742e-07	6.96398e-09	8.16521e-08	2.20785e-08	1.81001e-09	1.86557e-07	3.26732e-06	1.43602e-07	9.39579e-07	2.51456e-08	1.88497e-08	1.76087e-08	1.38882e-08	1.05774e-07	3.25566e-07
SIGAC7_AATTCCTAGGCGATAC-1	Erythroidel_rna_scrnaseq_training_	unassignedliver_citeseq_rna_	2.37072e-06	2.03761e-06	5.63848e-07	2.70684e-06	8.08071e-07	1.96069e-06	0.305924	0.0304689	5.02039e-05	0.000148658	0.661778	1.26778e-05	2.6258e-06	2.26275e-06	8.69555e-07	2.02784e-06	5.56775e-06	3.15508e-07	1.75558e-06	0.000949663	0.000171625	4.72842e-07	7.56597e-06	0.000319853	8.59798e-06	2.59053e-05	1.4178e-06	5.36757e-06	1.55369e-06	8.29527e-07	2.6085e-06	2.30208e-06	5.02812e-07	2.96097e-07	1.60656e-06	1.51124e-05	7.66419e-05
SIGAC7_AATTCCTAGTTGGAGC-1	MPPel_rna_scrnaseq_training_	unassignedliver_citeseq_rna_	0.000597802	4.12202e-07	1.2067e-09	5.7e-11	0.0185964	3.62411e-07	9.82622e-09	3.24454e-11	8.1105e-09	2.83292e-09	2.58141e-12	1.18792e-07	2.07333e-06	5.34209e-10	2.02709e-05	9.85613e-10	6.44075e-09	5.10553e-12	0.004513	1.80848e-07	1.3985e-09	1.15915e-05	1.66492e-07	0.000241982	0.974793	5.2109e-13	3.65962e-12	7.47314e-06	4.9841e-06	8.60984e-05	1.05096e-08	7.94192e-06	1.06786e-07	3.36109e-09	0.00111583	1.41412e-07	8.36686e-12
SIGAC7_AATTCCTCAACGGTAG-1	Erythroidel_rna_scrnaseq_training_	unassignedliver_citeseq_rna_	2.2205e-09	1.3542e-08	6.02548e-10	1.13501e-09	1.96744e-07	1.02755e-09	0.010667	4.36089e-05	7.97956e-08	3.36123e-07	0.98928	3.3701e-09	9.58755e-12	5.41853e-10	3.04428e-09	1.40877e-09	3.27221e-08	2.60447e-11	6.74773e-09	5.7127e-06	1.16539e-06	3.21125e-11	4.73251e-07	2.41203e-07	1.29644e-08	2.06303e-09	2.08309e-10	1.25693e-07	6.85597e-07	7.81071e-08	1.17334e-08	2.86125e-07	2.67478e-10	8.02966e-10	1.42092e-07	1.03972e-07	1.07233e-08
SIGAC7_AATTCCTCAAGGCTTT-1	Erythroidel_rna_scrnaseq_training_	unassignedliver_citeseq_rna_	6.94074e-12	6.72968e-11	2.05338e-11	5.19406e-10	6.09194e-11	4.29733e-09	0.000171596	4.42953e-07	3.90964e-08	2.33842e-10	0.999827	1.92081e-11	1.96289e-09	4.48634e-12	7.46807e-10	1.06199e-08	3.73324e-09	1.60673e-10	1.24375e-10	1.31176e-07	3.58659e-07	1.30234e-08	2.07597e-09	1.61593e-08	9.71697e-11	6.34545e-10	5.34154e-09	4.76517e-10	1.2637e-09	1.65247e-11	1.17829e-08	1.79769e-10	5.20396e-10	5.05201e-09	9.01247e-12	8.90672e-12	4.77126e-08
SIGAC7_AATTCCTCACGTACAT-1	MEMPel_rna_scrnaseq_training_	unassignedliver_citeseq_rna_	0.0205265	3.8629e-05	4.25991e-06	7.1432e-07	4.37908e-07	9.83434e-07	0.303301	0.00121237	1.152e-05	0.00241528	1.07506e-07	1.4353e-05	0.02032	1.0743e-06	1.58877e-06	1.23993e-07	7.42335e-07	1.16974e-06	8.13005e-05	0.423619	0.0147413	0.000331474	1.41776e-07	0.149556	0.0632577	0.000215797	4.65794e-07	4.2e-06	4.41147e-08	1.16528e-05	0.000296787	2.99511e-07	3.22524e-06	8.74631e-08	8.49745e-06	1.37502e-05	7.30497e-06
SIGAC7_AATTCCTCATCGTCCT-1	Erythroidel_rna_scrnaseq_training_	unassignedliver_citeseq_rna_	4.88811e-08	4.05672e-07	8.84366e-06	0.000162778	3.47091e-08	1.28607e-06	0.0110073	0.0260139	0.000160972	4.22417e-06	0.962112	1.96324e-06	1.22486e-06	1.50849e-05	1.01222e-07	2.10429e-05	4.71526e-06	1.00492e-05	7.34742e-08	1.62934e-05	0.000296548	1.03509e-06	1.55827e-06	3.28222e-06	5.30444e-07	4.21474e-05	2.60776e-06	2.48255e-07	1.12524e-06	7.54019e-07	1.01339e-06	1.78988e-07	6.12034e-06	4.9626e-07	2.79772e-07	5.81603e-06	9.40155e-05
SIGAC7_AATTCCTGTAACCCTA-1	Early_Erythroidel_rna_scrnaseq_training_	unassignedliver_citeseq_rna_	0.138171	0.000104685	5.08428e-06	5.35037e-07	0.000255099	1.13849e-06	0.37137	0.00355243	2.18466e-05	0.0552939	2.72603e-05	6.6183e-05	6.36158e-06	3.48643e-06	6.70413e-05	2.92528e-08	0.000190134	2.95193e-06	0.000282157	0.255726	0.000954401	1.63304e-05	0.000238764	0.128343	0.0224418	0.000495822	2.23001e-08	0.000288929	5.61665e-07	0.00341994	0.000573963	0.000135242	3.73359e-06	2.28747e-06	0.00796914	0.00996693	9.65766e-07
SIGAC7_AATTCCTGTGCAGGAT-1	Kupffer_cell_1el_rna_scrnaseq_training_	unassignedliver_citeseq_rna_	3.66014e-07	1.39714e-13	4.473e-08	2.99725e-05	4.32876e-09	1.64408e-11	3.68823e-08	1.69702e-06	1.85843e-12	4.89451e-10	2.20708e-05	1.22708e-06	8.92273e-10	3.37976e-12	3.16617e-09	1.56774e-12	0.998941	0.000516766	4.06731e-12	3.67058e-10	1.33193e-10	5.38877e-10	4.62559e-05	2.1412e-09	1.04483e-08	7.49998e-08	0.000317041	1.75527e-05	1.78259e-12	4.40341e-08	1.06344e-12	1.75798e-11	7.74868e-11	2.16745e-08	1.09055e-05	9.54196e-05	2.05678e-10
SIGAC7_AATTCCTGTTTACTTC-1	Monocyteel_rna_scrnaseq_training_	unassignedliver_citeseq_rna_	7.63036e-10	4.67263e-11	0.00270454	0.210768	2.40775e-06	6.78385e-10	4.81998e-06	1.31317e-08	1.68432e-12	7.39142e-11	4.42446e-09	8.60213e-07	9.13455e-09	1.23207e-08	4.31735e-05	1.64968e-07	0.00592635	0.000211397	1.80581e-14	1.40722e-10	2.76735e-11	4.07756e-10	0.000304603	1.63224e-10	7.17194e-10	1.05653e-07	0.779988	4.41117e-05	4.37544e-13	1.52792e-07	2.82561e-07	3.56435e-13	1.64493e-08	1.46361e-07	2.22261e-07	6.16973e-07	7.53558e-08
SIGAC7_AATTCCTGTTTGTTGG-1	MKel_rna_scrnaseq_training_	unassignedliver_citeseq_rna_	1.83678e-18	1.11879e-19	1.92346e-20	1.04767e-23	9.81485e-23	1.39496e-23	2.16793e-12	1.62534e-16	5.07904e-21	9.67643e-18	8.40163e-22	9.75603e-21	1.55051e-17	1.61472e-22	1.15085e-23	3.4418e-24	8.07197e-21	1.97717e-24	4.47232e-25	6.08121e-07	0.999999	1.28239e-23	1.30526e-21	8.2778e-17	3.54985e-16	7.34502e-20	3.95064e-23	2.65259e-18	2.26653e-16	1.43003e-17	1.24961e-22	2.52499e-18	6.47566e-19	2.43975e-23	3.93613e-20	1.50941e-22	1.55134e-23
SIGAC7_AATTCCTTCAAGTGTC-1	Early_Erythroidel_rna_scrnaseq_training_	unassignedliver_citeseq_rna_	2.19311e-06	3.06393e-06	2.11362e-07	9.34262e-07	2.4974e-06	4.76367e-07	0.643454	0.0439888	2.29109e-05	0.000216081	0.311389	8.89934e-06	3.56495e-07	4.89031e-07	7.61602e-06	5.94249e-07	4.1341e-06	1.37271e-07	1.97853e-06	0.000207066	1.67218e-05	6.21298e-08	2.54788e-05	0.000529662	6.9447e-06	7.53965e-06	1.35164e-07	8.39891e-06	2.68611e-07	4.47075e-07	2.27034e-06	2.11675e-06	2.80297e-07	2.95368e-07	3.54933e-06	7.55395e-05	8.9236e-06
SIGAC7_AATTCCTTCCACACCT-1	Erythroidel_rna_scrnaseq_training_	unassignedliver_citeseq_rna_	2.52853e-08	1.62295e-07	6.82684e-08	2.89778e-07	3.91402e-09	2.03928e-06	0.00478833	0.00199229	1.44455e-06	9.36312e-08	0.993121	7.10857e-08	5.84713e-08	1.89218e-09	1.87786e-08	7.47126e-07	2.04362e-06	1.97243e-07	7.62147e-10	2.47949e-05	5.05574e-05	2.48342e-06	1.18878e-07	1.69185e-06	9.14437e-08	4.20691e-06	2.24662e-08	4.72135e-08	7.45452e-09	3.65584e-09	9.80576e-07	2.66207e-08	2.73786e-07	1.24524e-07	1.00266e-08	3.04206e-07	4.95264e-06
SIGAC7_AATTCCTTCCGTGACG-1	Early_Erythroidel_rna_scrnaseq_training_	unassignedliver_citeseq_rna_	0.000344952	2.51501e-07	1.47889e-08	3.5004e-08	2.31653e-08	8.35807e-09	0.991394	1.04102e-05	9.51885e-06	0.000518467	4.75356e-09	7.07148e-08	1.5607e-05	2.03612e-05	2.50183e-08	3.85848e-10	4.98507e-07	2.67196e-08	2.69377e-07	0.00727003	4.46996e-05	2.87262e-07	3.34041e-08	0.000298864	6.55274e-05	3.51387e-06	1.88454e-08	4.50412e-09	3.71616e-10	3.26992e-07	2.21727e-07	1.75709e-08	4.129e-08	1.02598e-08	8.73476e-08	2.19043e-06	4.80902e-08
SIGAC7_AATTCCTTCGAACCTA-1	Fibroblastel_rna_scrnaseq_training_	unassignedliver_citeseq_rna_	7.55567e-19	2.07111e-19	1.44093e-18	7.81486e-13	8.30503e-18	8.6087e-14	5.06034e-31	3.50655e-21	3.61622e-12	1.78972e-18	4.2064e-37	1	5.45251e-14	1.19882e-14	1.50651e-13	1.73206e-21	8.24379e-20	7.72072e-22	1.90988e-18	6.35763e-30	2.59529e-26	2.54979e-17	4.88598e-19	1.9338e-21	9.0212e-15	3.60332e-15	8.37661e-13	5.40692e-13	1.11601e-16	7.35665e-23	4.68015e-18	1.30795e-19	3.02593e-10	3.41588e-18	2.29493e-20	2.73355e-17	2.96893e-20
SIGAC7_AATTCCTTCGCTTACC-1	Erythroidel_rna_scrnaseq_training_	unassignedliver_citeseq_rna_	1.9708e-12	2.26631e-09	9.47144e-12	1.05859e-11	4.72334e-10	3.67591e-09	1.08203e-05	3.26398e-07	1.67563e-11	1.49172e-11	0.999989	5.53768e-12	5.40007e-13	1.77091e-14	1.78983e-10	1.61247e-08	1.62618e-11	6.03385e-13	1.01087e-11	2.971e-09	1.47351e-08	2.21652e-10	2.87825e-11	4.38294e-10	4.07384e-11	3.31148e-10	1.58e-13	2.90501e-10	1.33218e-08	5.84245e-11	1.40389e-10	1.07795e-09	6.28052e-10	1.31203e-09	1.62598e-10	8.77531e-12	2.99448e-09
SIGAC7_AATTCCTTCTCAGTCC-1	CMPel_rna_scrnaseq_training_	unassignedliver_citeseq_rna_	0.960363	2.35446e-07	1.00949e-08	6.84665e-09	1.48652e-07	1.76186e-09	1.64052e-05	2.15569e-06	2.6837e-09	1.45215e-07	1.6559e-07	4.15977e-05	0.000213805	1.85416e-09	6.17634e-05	2.31956e-09	5.50872e-08	3.73472e-07	3.08339e-05	1.19221e-08	1.08892e-10	0.000180311	0.00027687	0.0104921	0.00470973	5.87894e-07	4.56712e-09	4.41364e-06	1.77186e-10	1.5291e-05	5.07073e-09	1.1294e-08	7.50424e-07	1.75015e-09	0.00083777	0.0227512	1.02198e-07
SIGAC7_AATTTCCAGAAACACT-1	Early_Erythroidel_rna_scrnaseq_training_	unassignedliver_citeseq_rna_	1.34532e-06	2.98749e-07	3.84553e-10	2.63684e-10	1.9801e-06	1.07284e-08	0.927297	0.000209427	5.25261e-08	6.42153e-07	0.0717684	6.48813e-09	1.21769e-10	2.25765e-08	1.06298e-09	1.01055e-09	1.39439e-07	3.81e-11	3.37755e-08	0.000708335	3.87842e-06	3.35393e-09	1.77383e-08	8.99928e-07	3.89352e-06	1.25008e-08	2.23014e-10	1.3175e-07	6.47088e-07	1.56476e-06	5.42937e-09	2.64332e-07	2.23167e-09	4.80075e-09	5.80459e-07	6.52093e-08	1.19044e-07
SIGAC7_AATTTCCAGAGGTTTA-1	Erythroidel_rna_scrnaseq_training_	unassignedliver_citeseq_rna_	2.60353e-13	1.63088e-10	2.64898e-10	1.4462e-10	2.70287e-09	4.3628e-09	8.84094e-05	9.06124e-07	6.09259e-11	9.53328e-09	0.99991	1.22924e-10	3.16541e-13	4.48177e-11	2.35546e-10	6.3953e-09	8.21863e-11	9.84868e-12	5.73794e-11	2.48222e-08	1.10165e-07	3.4388e-12	6.1003e-08	2.13836e-10	2.90104e-11	8.45041e-10	3.8978e-11	1.29627e-08	1.79542e-07	7.09177e-10	6.01353e-09	1.32054e-08	2.49798e-09	4.64543e-10	1.2079e-09	2.4409e-10	1.02383e-07
SIGAC7_AATTTCCAGCACTGGA-1	Early_Erythroidel_rna_scrnaseq_training_	unassignedliver_citeseq_rna_	3.6427e-05	3.87256e-07	1.65558e-09	4.29786e-10	7.36865e-08	6.53884e-09	0.997463	0.000188363	7.32987e-09	4.87335e-06	0.0020359	1.82988e-07	2.40802e-08	3.19703e-09	8.21925e-10	4.51659e-10	1.1874e-08	1.45887e-09	3.19368e-07	0.000236671	2.25032e-07	1.14593e-08	3.87358e-08	2.5472e-05	3.21104e-06	1.77101e-06	2.41728e-10	1.95557e-07	2.31284e-09	3.43985e-07	2.00169e-09	1.06692e-08	2.4612e-09	3.60466e-09	1.34606e-06	1.06284e-06	2.53014e-07
SIGAC7_AATTTCCCACTCCGAG-1	ETPel_rna_scrnaseq_training_	unassignedliver_citeseq_rna_	1.10278e-05	2.31907e-08	5.73658e-07	2.36834e-07	0.145458	0.34132	1.09152e-05	0.147822	1.27712e-08	9.14642e-07	6.58772e-12	0.000313185	1.83868e-05	1.31459e-08	0.000343606	0.294087	2.83322e-09	4.19991e-07	0.00271176	1.11426e-09	1.10623e-07	0.0132342	2.02053e-09	8.96636e-06	0.000256448	3.8771e-06	5.09852e-09	0.000629623	0.0328104	4.63015e-07	0.000182468	0.00014343	0.0192704	0.000110213	9.5367e-07	3.25964e-05	0.00121794
SIGAC7_AATTTCCCACTTCATT-1	Kupffer_cell_1el_rna_scrnaseq_training_	unassignedliver_citeseq_rna_	3.70624e-14	8.28803e-12	1.44182e-09	9.69057e-09	1.96609e-12	5.19367e-12	5.05675e-17	7.52147e-16	8.80816e-14	2.44997e-13	1.20609e-12	1.45521e-12	1.33318e-10	2.50348e-12	3.00644e-12	2.01682e-11	0.859622	0.140378	2.72427e-13	2.54519e-16	1.41466e-15	3.9936e-12	6.23018e-12	1.89271e-11	4.63615e-13	1.46912e-09	2.49031e-08	2.4339e-08	1.00059e-15	7.9975e-15	8.81319e-13	2.52112e-12	1.00448e-12	6.5483e-08	3.94084e-14	3.12383e-10	7.6386e-12
SIGAC7_AATTTCCCAGGATGAC-1	Early_Erythroidel_rna_scrnaseq_training_	unassignedliver_citeseq_rna_	0.00268755	4.34513e-07	1.27895e-08	5.48406e-08	7.162e-08	7.37949e-08	0.994384	0.000429711	3.17178e-06	6.31383e-05	6.36973e-08	1.21615e-06	0.000118128	3.31886e-07	7.57815e-08	1.05454e-09	1.67225e-06	1.81795e-07	2.99554e-06	0.00138628	2.8212e-05	3.12115e-06	4.67546e-08	0.000294279	0.000581986	2.79542e-06	1.95602e-08	4.93729e-08	1.36003e-09	2.07429e-07	1.84221e-07	1.16407e-08	1.15111e-07	3.6246e-08	1.01482e-07	9.27783e-06	2.59523e-07
SIGAC7_AATTTCCCATCAGTCA-1	Erythroidel_rna_scrnaseq_training_	unassignedliver_citeseq_rna_	3.32514e-09	2.72503e-08	6.07675e-09	2.8505e-09	1.41353e-08	1.33441e-07	0.00157066	0.000204639	4.21645e-07	5.85352e-07	0.998213	2.91517e-09	4.73084e-10	1.71726e-07	3.81719e-09	4.1545e-07	3.26422e-08	1.64431e-08	1.20531e-07	3.74463e-06	2.40355e-06	7.00765e-08	2.9864e-07	2.78823e-07	1.38135e-08	2.02593e-07	6.37811e-10	3.21348e-08	4.14009e-07	4.81249e-08	2.8198e-07	5.05771e-08	5.98523e-07	8.97471e-08	5.97424e-08	6.17514e-08	1.06064e-06
SIGAC7_AATTTCCCATGCCGGT-1	Kupffer_cell_2el_rna_scrnaseq_training_	unassignedliver_citeseq_rna_	2.85428e-11	2.21593e-08	0.000921721	0.00030382	1.67795e-11	5.85485e-11	3.88746e-14	7.71045e-13	9.63681e-15	7.14357e-15	1.69005e-10	1.51109e-10	3.78818e-09	4.12755e-13	5.05923e-09	3.40229e-07	0.000692603	0.998078	1.26012e-11	1.37872e-11	1.2744e-10	2.47447e-11	2.2268e-10	3.74307e-12	2.39017e-10	3.58409e-12	1.09022e-06	6.3602e-07	8.12908e-13	2.83116e-09	1.42555e-10	1.66351e-10	3.30503e-09	1.13374e-06	6.48008e-09	2.84107e-10	6.49937e-08
SIGAC7_AATTTCCGTACCAGAG-1	MPPel_rna_scrnaseq_training_	unassignedliver_citeseq_rna_	0.000937774	2.22045e-07	8.19094e-09	1.06431e-09	6.30654e-07	4.96481e-08	2.71404e-07	1.19499e-08	1.67266e-07	3.0302e-09	1.8014e-12	1.31603e-06	0.41462	7.1583e-10	1.31312e-05	2.33195e-10	6.29681e-10	7.20022e-09	0.00125039	9.98373e-09	2.37352e-09	0.00215139	8.23865e-09	0.00307294	0.577951	2.28443e-09	1.50997e-09	1.3375e-07	2.64894e-10	2.35549e-07	1.87487e-07	1.91735e-09	5.93254e-08	1.95256e-09	9.26174e-08	1.19408e-07	6.32697e-10
SIGAC7_AATTTCCGTCAACACT-1	Erythroidel_rna_scrnaseq_training_	unassignedliver_citeseq_rna_	2.3992e-09	4.4258e-09	6.53993e-11	5.83803e-11	1.61257e-07	3.87598e-10	0.00809823	3.63112e-05	1.1392e-09	3.92274e-07	0.991853	1.65575e-08	2.30931e-11	1.2224e-11	7.63947e-08	2.69282e-09	7.40013e-10	3.026e-12	3.83257e-08	8.96837e-06	3.70308e-07	3.45625e-11	2.34918e-07	1.5043e-06	1.2445e-08	2.22598e-09	1.66547e-11	1.19453e-07	8.52601e-08	1.48047e-08	3.23882e-09	2.66781e-07	4.25713e-10	4.04253e-10	2.20269e-07	2.3823e-08	8.50003e-09
SIGAC7_AATTTCCGTCAGACTT-1	Early_Erythroidel_rna_scrnaseq_training_	unassignedliver_citeseq_rna_	6.71837e-05	1.39265e-07	2.89706e-09	7.87128e-09	2.83789e-08	6.50122e-09	0.995764	6.42996e-05	1.27104e-06	9.23522e-05	1.71917e-06	3.65177e-07	3.00769e-06	2.47207e-07	2.29271e-08	2.08863e-09	7.36854e-08	4.34824e-09	1.31398e-07	0.00378373	1.38588e-05	5.39807e-08	1.99232e-07	0.000192295	1.16725e-05	1.68137e-06	7.19026e-09	1.94718e-08	2.21095e-09	1.89076e-07	4.09381e-08	2.67352e-08	1.7488e-08	4.16059e-09	2.67636e-07	1.12679e-06	1.7033e-07
SIGAC7_AATTTCCTCCACATAG-1	NKel_rna_scrnaseq_training_	unassignedliver_citeseq_rna_	1.65271e-07	1.74786e-08	1.88159e-07	2.44667e-09	1.26264e-07	3.1559e-05	2.6469e-11	2.22701e-12	1.26718e-09	9.24325e-07	1.06784e-11	1.30252e-14	1.70262e-10	4.63555e-08	8.24833e-09	2.74779e-13	1.12392e-09	1.85079e-08	1.64136e-10	3.13074e-08	2.02352e-09	8.13723e-09	2.5737e-07	9.65512e-06	1.05494e-08	4.63e-09	3.20657e-07	0.999934	4.14667e-11	1.86227e-07	1.26418e-07	6.10492e-06	1.02154e-06	1.46167e-05	1.23479e-07	1.24198e-08	1.29851e-08
SIGAC7_AATTTCCTCGCCGAAC-1	Erythroidel_rna_scrnaseq_training_	unassignedliver_citeseq_rna_	4.28672e-05	9.98807e-06	2.00436e-07	8.62514e-07	2.6971e-06	2.57784e-06	0.103019	0.0990988	3.68912e-05	0.000181364	0.786083	6.39217e-06	6.63669e-08	5.24523e-05	1.63486e-07	3.25668e-07	0.00013389	1.30109e-07	1.61487e-07	0.0101021	0.000834446	7.34546e-07	2.03309e-06	0.000176709	3.72475e-05	8.75939e-05	7.19122e-07	1.29235e-05	5.3533e-06	9.20528e-06	1.13795e-06	1.7089e-06	6.77076e-07	6.46348e-07	5.24521e-06	1.75919e-05	3.22299e-05
SIGAC7_AATTTCCTCGTTCCCA-1	Pre_Bel_rna_scrnaseq_training_	unassignedliver_citeseq_rna_	8.45911e-07	8.66956e-13	1.07566e-13	6.65291e-16	0.0283813	5.1119e-10	2.48255e-10	3.74682e-09	1.98348e-13	1.36752e-11	2.17896e-17	1.22628e-10	1.27411e-15	3.40827e-15	1.35864e-11	2.61178e-07	3.40692e-15	4.68412e-16	3.35466e-05	8.0954e-12	2.05676e-11	8.55945e-09	8.66669e-12	1.02213e-10	3.11417e-07	1.21019e-15	5.25806e-18	6.34778e-08	0.971511	3.98224e-05	5.63724e-10	3.32518e-05	3.93955e-08	2.12021e-12	1.246e-07	8.42141e-10	2.2139e-11
SIGAC7_AATTTCCTCTCCTGCA-1	Erythroidel_rna_scrnaseq_training_	unassignedliver_citeseq_rna_	2.0416e-09	8.6928e-08	5.49236e-09	8.55082e-08	2.18687e-09	9.93143e-08	0.0026108	0.000197413	4.37762e-07	3.23926e-08	0.99717	5.6457e-09	4.38024e-07	1.69671e-09	7.23813e-07	1.4293e-06	2.24243e-08	8.89594e-09	5.04719e-09	1.02692e-06	2.71114e-06	3.65673e-07	6.30584e-08	9.24877e-06	1.57167e-08	6.14255e-07	9.15542e-09	1.00342e-09	3.04676e-09	4.26897e-09	4.73691e-08	1.47409e-08	4.90353e-08	3.17709e-07	9.46767e-09	9.45736e-09	3.7404e-06
SIGAC7_ACAAAGAAGCCTTGAT-1	Erythroidel_rna_scrnaseq_training_	unassignedliver_citeseq_rna_	7.31884e-08	3.30417e-08	4.06124e-08	1.27061e-07	8.27181e-08	1.07719e-08	0.0298879	0.000564646	1.40067e-07	1.06846e-06	0.969522	2.41541e-07	1.10234e-08	2.64302e-09	1.63858e-08	1.59509e-08	1.94099e-07	9.54869e-09	7.1465e-08	1.50801e-05	9.36065e-07	5.51085e-09	1.19534e-06	2.36483e-06	1.7002e-07	1.84719e-07	1.9127e-07	9.20972e-07	5.71097e-08	3.95868e-07	6.63127e-08	6.02698e-08	2.38672e-09	7.92388e-09	4.56747e-07	3.98011e-07	1.14885e-06
SIGAC7_ACAAAGAAGGCATCGA-1	Erythroidel_rna_scrnaseq_training_	unassignedliver_citeseq_rna_	1.41358e-12	2.22852e-10	2.29821e-11	2.50242e-11	4.24491e-11	2.89907e-09	0.000214682	5.08901e-07	9.73605e-10	5.18322e-10	0.999785	5.32043e-11	5.69544e-12	9.73593e-12	3.4741e-12	8.60053e-10	1.0774e-10	1.64749e-11	6.40984e-12	8.36984e-09	7.51904e-08	4.08751e-10	8.13224e-09	4.28251e-10	2.22966e-11	1.66279e-09	3.81077e-10	8.47721e-10	1.01416e-08	3.07604e-10	6.28767e-09	3.12927e-10	8.82584e-10	2.09134e-10	6.59595e-11	3.40144e-11	1.54618e-07
SIGAC7_ACAAAGAAGTGGCAGT-1	MKel_rna_scrnaseq_training_	unassignedliver_citeseq_rna_	2.55177e-18	9.27218e-18	3.13675e-17	5.62094e-20	5.70115e-24	4.35575e-21	1.14687e-13	2.65929e-15	1.07554e-19	2.13534e-16	7.46536e-22	2.88749e-19	8.07066e-12	2.58063e-21	2.52289e-21	1.61764e-20	7.99378e-20	7.17655e-20	7.5682e-23	2.63934e-07	1	2.43924e-20	8.22515e-22	1.60872e-14	4.87463e-15	5.62591e-16	8.91186e-20	3.8947e-18	3.47659e-17	5.40443e-19	1.40869e-19	5.80313e-19	1.32572e-16	1.12854e-20	5.17181e-21	2.57e-22	2.05471e-19
SIGAC7_ACAAAGAGTTCCGCGA-1	Erythroidel_rna_scrnaseq_training_	unassignedliver_citeseq_rna_	5.32607e-09	5.79915e-08	4.99755e-09	5.35047e-08	1.60717e-08	2.68775e-07	0.00616078	0.000844019	3.1034e-07	3.88234e-08	0.992988	2.54872e-09	1.71306e-09	1.66668e-09	6.53983e-09	8.48117e-08	7.71459e-08	6.98869e-09	3.43097e-09	8.0806e-07	1.72644e-06	1.17707e-07	1.78723e-08	8.98251e-08	2.19052e-08	5.63718e-07	1.07158e-09	9.5794e-09	3.58701e-08	1.16831e-08	6.4235e-08	1.96976e-08	5.68801e-08	1.94345e-07	4.42836e-09	6.27808e-08	2.60344e-06
SIGAC7_ACAAAGAGTTCTCCCA-1	Erythroidel_rna_scrnaseq_training_	unassignedliver_citeseq_rna_	2.70184e-11	3.55793e-09	3.29129e-11	9.35983e-12	2.47494e-07	2.15761e-09	0.00615794	2.186e-07	2.06118e-09	3.28665e-08	0.993833	2.86857e-11	2.21058e-14	1.03321e-09	5.10864e-11	6.40864e-11	1.64757e-10	5.02594e-13	1.3347e-09	2.83327e-07	2.09896e-07	3.80775e-11	4.07164e-08	9.051e-10	2.80788e-09	1.01306e-10	5.48454e-12	4.11178e-08	6.8196e-06	3.05029e-07	1.18601e-09	4.62965e-07	1.13951e-09	1.36128e-09	2.92838e-08	8.09331e-10	8.36512e-09
SIGAC7_ACAAAGAGTTTGATCG-1	Erythroidel_rna_scrnaseq_training_	unassignedliver_citeseq_rna_	5.83254e-06	2.9446e-07	1.20242e-07	6.00026e-07	3.71299e-06	2.09974e-07	0.111281	0.03131	3.89632e-05	0.000119357	0.856463	1.6229e-06	6.45674e-08	2.92026e-06	2.45282e-07	2.59934e-07	6.12532e-06	1.13374e-07	2.26915e-06	0.000438559	5.71676e-05	6.13758e-08	7.9554e-06	0.000169359	3.21673e-06	5.03436e-06	8.75428e-08	2.87865e-06	2.13548e-06	2.89808e-06	8.22915e-07	3.40654e-06	2.47277e-07	1.31229e-07	2.56305e-06	5.35055e-05	1.38443e-05
SIGAC7_ACAAAGATCACCTGTC-1	NKel_rna_scrnaseq_training_	unassignedliver_citeseq_rna_	1.12409e-06	6.4133e-08	5.33565e-06	2.1114e-07	0.00169871	0.00108261	1.26633e-10	3.69509e-08	2.07359e-07	2.43052e-08	4.06248e-08	4.16879e-09	5.54599e-07	1.12887e-10	0.000239621	1.42716e-10	1.65559e-08	2.44681e-07	0.000499499	1.05378e-09	7.83821e-10	6.50138e-05	1.51409e-08	1.49537e-06	1.24472e-05	3.50062e-09	1.44046e-05	0.995526	2.13458e-09	1.01513e-05	0.00035003	9.00974e-06	1.24649e-05	0.000462073	4.92712e-07	1.3824e-07	7.40444e-06
SIGAC7_ACAAAGATCCTTCTTC-1	Early_Erythroidel_rna_scrnaseq_training_	unassignedliver_citeseq_rna_	0.000802174	9.14563e-07	6.78823e-07	4.49194e-07	1.30571e-08	1.10956e-07	0.824729	5.49253e-05	6.463e-05	0.00740454	1.59606e-08	1.16212e-07	0.000210749	0.000171961	7.09562e-09	3.32667e-09	1.162e-06	3.80579e-07	4.43964e-07	0.164142	0.000907128	1.71679e-05	1.28977e-07	0.00099139	0.000393964	8.60401e-05	2.06312e-07	3.23904e-08	1.27485e-09	1.34471e-06	1.13532e-05	5.80332e-08	9.14376e-07	3.6019e-08	1.77655e-07	5.37148e-06	3.82291e-07
SIGAC7_ACAAAGATCGGTCTAA-1	Erythroidel_rna_scrnaseq_training_	unassignedliver_citeseq_rna_	1.34254e-10	2.232e-08	1.02888e-08	5.85919e-07	5.35241e-09	4.3435e-07	0.0039086	4.62422e-05	4.91306e-06	8.76833e-08	0.996031	1.33509e-09	3.44031e-09	1.93835e-08	2.9233e-09	1.69923e-07	6.64841e-08	5.19274e-09	7.72128e-10	3.18521e-07	4.36309e-06	3.2368e-07	4.05098e-08	1.19624e-08	3.30053e-09	2.20157e-07	1.21179e-07	1.11839e-08	1.82517e-07	5.95252e-09	2.00846e-07	2.43582e-08	1.18541e-07	1.25545e-07	7.74925e-10	2.17485e-08	1.74451e-06
SIGAC7_ACAACCAAGGACTATA-1	MKel_rna_scrnaseq_training_	unassignedliver_citeseq_rna_	6.06756e-15	5.1326e-17	1.98435e-16	9.98414e-19	9.18908e-20	2.50737e-20	6.33789e-10	3.6629e-13	2.59948e-16	4.70778e-14	2.26391e-18	2.35433e-17	9.23786e-13	1.36555e-17	6.28173e-20	1.94839e-19	4.31608e-18	4.49353e-19	3.33156e-19	1.41659e-05	0.999986	5.57801e-19	2.86394e-18	1.45734e-13	1.04634e-13	5.9981e-16	1.14999e-18	1.37637e-16	3.85275e-14	2.00835e-14	9.88119e-19	1.1698e-15	5.81682e-16	2.09925e-19	2.55081e-17	1.97908e-18	2.19747e-18
SIGAC7_ACAACCACAGGTGACA-1	Early_Erythroidel_rna_scrnaseq_training_	unassignedliver_citeseq_rna_	0.00021437	3.84867e-08	2.93568e-09	1.30261e-08	3.96262e-09	2.10588e-09	0.997898	5.23892e-05	2.47589e-06	1.85139e-05	8.01882e-09	3.64581e-08	2.77814e-07	1.32599e-07	4.94278e-10	4.41734e-11	3.27044e-07	2.42835e-08	4.06451e-08	0.00177686	2.07799e-05	3.34354e-08	7.07524e-09	5.80291e-06	7.51396e-06	3.94014e-07	2.77857e-09	3.1879e-09	1.65073e-10	5.2921e-08	1.74303e-08	1.33245e-09	3.7469e-09	2.85589e-09	6.77822e-09	1.62621e-06	2.10594e-08
SIGAC7_ACAACCACATCTTCGC-1	Kupffer_cell_2el_rna_scrnaseq_training_	unassignedliver_citeseq_rna_	3.51823e-10	3.84597e-09	9.92827e-06	7.83727e-05	4.76212e-09	2.09624e-08	1.74782e-11	9.44429e-10	3.3974e-10	9.25271e-13	3.05818e-08	1.00065e-08	1.83939e-07	3.14063e-11	7.08911e-06	0.00124798	0.285402	0.71323	1.14026e-08	9.71936e-09	7.8451e-08	2.84788e-08	4.73453e-10	3.11012e-10	4.86899e-09	3.96756e-10	3.14221e-07	8.06427e-06	3.38514e-09	1.75688e-11	5.28211e-09	3.92475e-09	4.0272e-07	1.4308e-05	1.58478e-10	4.11406e-09	6.63226e-07
SIGAC7_ACAACCAGTATTGAGA-1	Early_Erythroidel_rna_scrnaseq_training_	unassignedliver_citeseq_rna_	0.00195162	3.1442e-07	4.18351e-08	2.67281e-08	6.76577e-06	7.79336e-09	0.82997	9.06624e-05	1.03168e-05	0.00196208	2.30051e-07	5.01678e-07	2.06998e-06	2.23504e-05	1.04904e-06	1.20225e-09	2.32995e-07	4.50935e-09	9.90112e-06	0.160024	0.000289828	1.21041e-07	1.89763e-06	0.00418594	0.00125632	1.22016e-06	4.35928e-09	4.17119e-07	7.78541e-08	6.35969e-05	2.94507e-07	4.02359e-06	1.34711e-07	1.28482e-08	9.6601e-05	4.78036e-05	1.54064e-07
SIGAC7_ACAACCAGTCCTACGG-1	MPPel_rna_scrnaseq_training_	unassignedliver_citeseq_rna_	0.00409651	2.29979e-05	1.29319e-05	4.69863e-06	0.000147107	6.01833e-05	0.00186128	7.00492e-05	1.28116e-05	6.992e-05	8.49295e-06	2.8265e-05	0.201666	4.32185e-06	0.000969091	1.20646e-05	1.47227e-07	1.2751e-06	0.0373553	0.00166897	0.00038064	0.102793	2.67636e-06	0.265111	0.382063	1.53855e-05	7.37142e-07	2.63593e-06	9.57544e-07	0.000132124	0.000143661	3.61584e-05	0.00105597	2.43649e-06	0.000108955	1.42444e-05	6.29786e-05
SIGAC7_ACAACCAGTGATTCAC-1	Early_Erythroidel_rna_scrnaseq_training_	unassignedliver_citeseq_rna_	9.44917e-06	9.71696e-08	5.8342e-10	2.0316e-09	3.25498e-07	1.81006e-08	0.993184	0.000105622	3.91956e-07	5.33926e-06	0.00278364	9.78424e-09	2.58213e-09	5.4151e-07	1.67372e-09	1.14988e-09	1.34439e-06	3.84736e-10	3.21933e-08	0.00388697	1.35584e-05	2.29782e-08	1.28984e-08	3.18865e-06	4.23201e-06	2.84524e-08	2.01473e-09	5.47059e-08	9.7005e-08	4.31247e-07	3.82025e-09	6.89453e-08	7.77569e-09	1.43137e-08	2.27511e-07	1.16004e-07	6.9102e-08
SIGAC7_ACAACCATCCTTATGT-1	Kupffer_cell_1el_rna_scrnaseq_training_	unassignedliver_citeseq_rna_	3.08959e-10	5.3122e-15	2.45177e-06	0.000584165	2.05574e-09	1.5909e-15	2.6504e-08	1.21287e-12	7.85113e-17	5.04946e-13	4.18222e-07	1.00651e-10	2.03855e-09	3.96491e-15	2.91035e-10	5.16832e-10	0.630039	0.00105376	7.51149e-14	7.50432e-13	5.64653e-15	4.30556e-10	0.00021321	5.12855e-12	1.87617e-10	4.5284e-11	0.3681	7.56296e-07	7.67117e-14	3.17701e-08	2.54132e-11	1.07003e-14	5.2753e-12	3.95451e-10	6.17188e-06	1.99923e-07	2.45264e-11
SIGAC7_ACAACCATCGGCTTGG-1	Erythroidel_rna_scrnaseq_training_	unassignedliver_citeseq_rna_	1.02911e-07	6.03974e-07	5.02653e-08	8.13403e-08	3.50207e-09	5.39266e-07	0.00179468	0.00507479	3.86799e-06	8.49347e-09	0.993074	6.27788e-08	1.87367e-07	2.0634e-09	7.35488e-08	5.66074e-06	3.03001e-06	2.47728e-07	4.82163e-08	1.11464e-05	1.54078e-05	2.63013e-06	2.25431e-07	1.77111e-06	5.29041e-08	1.22053e-06	2.81857e-08	2.31771e-08	6.62377e-08	1.19725e-08	3.24239e-06	2.59971e-08	3.38226e-08	2.25532e-07	9.39982e-09	1.21069e-07	5.55826e-06
SIGAC7_ACAAGCTAGCACTTTG-1	ELPel_rna_scrnaseq_training_	unassignedliver_citeseq_rna_	5.61751e-05	1.81952e-12	2.94762e-12	3.21105e-13	0.93555	1.23051e-07	3.83609e-09	1.62275e-07	6.222e-11	3.6016e-10	1.11908e-14	1.4117e-09	7.01845e-15	4.91809e-13	1.02039e-08	3.03719e-07	4.01873e-10	1.47622e-12	0.000290525	8.49677e-10	2.97077e-09	1.202e-07	8.21455e-11	7.4642e-10	1.63637e-06	1.7654e-13	4.32941e-15	4.49484e-06	0.0640684	2.06561e-05	4.76987e-07	3.97103e-06	2.90238e-06	1.37867e-09	7.92628e-08	3.96877e-08	5.14303e-11
SIGAC7_ACAAGCTAGCTCCGAC-1	Kupffer_cell_1el_rna_scrnaseq_training_	unassignedliver_citeseq_rna_	1.4605e-08	2.90914e-14	4.26883e-06	0.00121778	1.20499e-09	9.21633e-14	1.72502e-07	2.95534e-11	4.51581e-13	8.15872e-12	3.67167e-09	1.68617e-10	1.71318e-10	2.35895e-10	4.06123e-10	1.05094e-10	0.873637	0.0014975	7.24578e-14	1.52195e-11	6.29311e-11	1.53375e-10	0.000467421	6.91239e-12	2.69196e-10	6.18312e-10	0.123169	1.59637e-07	1.55639e-12	8.84259e-07	1.04832e-11	4.15054e-12	6.04783e-11	5.16177e-10	1.71576e-06	4.60859e-06	1.26915e-11
SIGAC7_ACAAGCTAGTTTGTCG-1	Early_Erythroidel_rna_scrnaseq_training_	unassignedliver_citeseq_rna_	8.76775e-06	7.02251e-08	8.28841e-11	8.61709e-11	2.52759e-07	4.47154e-09	0.961001	0.00034517	1.45417e-08	4.37241e-07	0.0378396	1.39771e-08	4.71899e-10	5.90594e-09	1.93658e-10	4.03957e-10	5.06347e-08	4.68044e-11	4.70532e-08	0.00079396	2.10775e-06	1.28591e-08	4.87941e-09	1.47892e-06	5.38867e-06	1.57094e-08	2.9653e-10	1.20164e-07	1.69998e-07	1.01892e-06	8.28456e-10	1.7817e-08	1.17986e-09	1.96951e-09	3.16125e-07	2.24976e-08	9.85105e-08
SIGAC7_ACAAGCTCAAGGCTTT-1	Early_Erythroidel_rna_scrnaseq_training_	unassignedliver_citeseq_rna_	1.56746e-06	6.25002e-08	3.79994e-10	1.09677e-09	3.1011e-07	3.89061e-09	0.994683	9.87379e-05	3.29073e-07	4.13403e-06	0.00375151	3.40102e-08	6.1225e-09	6.45933e-09	7.76805e-09	1.15256e-09	1.36042e-07	1.42446e-10	8.32442e-08	0.00143722	8.03858e-06	1.58267e-09	3.74194e-08	1.31378e-05	1.07071e-06	1.29431e-08	1.5957e-09	7.22626e-08	4.59317e-08	1.34066e-07	6.56846e-09	1.16174e-07	1.63011e-09	3.68127e-09	2.34289e-07	1.19247e-07	5.00949e-08
SIGAC7_ACAAGCTGTATCTCTT-1	Kupffer_cell_1el_rna_scrnaseq_training_	unassignedliver_citeseq_rna_	8.14446e-11	2.82305e-12	5.60313e-08	1.74026e-07	4.41706e-12	4.18915e-10	1.39222e-10	1.61417e-09	3.35291e-13	2.84682e-11	9.69909e-06	2.57567e-09	2.75728e-11	5.0155e-11	6.97936e-11	7.83625e-12	0.993121	0.00686132	8.63699e-13	3.2882e-12	2.93721e-12	7.13527e-11	6.1102e-07	4.34976e-12	1.0464e-11	5.74533e-08	6.98982e-06	3.67653e-07	3.55692e-15	2.09143e-11	1.36203e-10	5.23959e-13	9.71484e-12	3.00545e-08	3.18048e-09	1.7475e-07	4.38671e-12
SIGAC7_ACAAGCTGTCCTTAAG-1	Erythroidel_rna_scrnaseq_training_	unassignedliver_citeseq_rna_	1.8853e-06	1.25058e-05	1.56238e-05	0.000594482	6.61621e-07	0.000152755	0.0856503	0.030479	0.0571145	5.51946e-05	0.819784	1.61671e-05	0.000163711	0.00105192	4.95534e-06	3.27221e-05	0.000792117	8.08195e-05	4.8698e-06	0.00188156	0.00108458	0.000433701	6.15748e-07	4.34596e-05	5.17246e-05	9.01674e-05	2.58329e-06	2.1982e-06	7.31682e-06	2.51532e-06	3.59097e-06	4.68575e-06	3.58667e-05	6.7262e-05	4.56452e-07	1.11816e-05	0.000268566
SIGAC7_ACAAGCTGTGCCGGTT-1	DC2el_rna_scrnaseq_training_	unassignedliver_citeseq_rna_	1.04655e-11	0.00204593	0.948281	0.00780521	1.20706e-08	5.68434e-10	1.10856e-07	7.05267e-10	6.0971e-13	7.15416e-13	6.53567e-05	2.55124e-09	8.99889e-08	6.27123e-12	2.9328e-05	8.97122e-07	7.73855e-08	0.0070445	1.21305e-10	3.55724e-11	6.06699e-08	5.92896e-10	1.39631e-05	3.86955e-09	1.24885e-09	3.25074e-10	0.0106912	8.82386e-08	8.71964e-12	0.021789	6.58428e-07	0.00052055	1.22179e-06	5.66188e-05	0.000409303	3.94616e-08	0.00124473
SIGAC7_ACACAGTAGAGGTTTA-1	Early_Erythroidel_rna_scrnaseq_training_	unassignedliver_citeseq_rna_	1.20002e-05	1.22582e-06	2.57093e-08	3.71139e-07	4.34644e-07	8.88771e-07	0.960119	0.00499814	8.31747e-07	3.17326e-05	0.0346722	2.4167e-06	1.04712e-06	1.68391e-07	3.21427e-08	9.51104e-08	7.4659e-07	9.43638e-08	2.65011e-07	7.63501e-05	1.71637e-06	4.4294e-07	2.78324e-07	2.58274e-05	1.09538e-05	1.10293e-05	8.94076e-08	3.49487e-07	3.89703e-08	1.49626e-07	2.96398e-08	7.00724e-08	2.75495e-07	6.23105e-07	1.59529e-07	3.69647e-06	2.65023e-05
SIGAC7_ACACAGTAGGCAGTCA-1	MPPel_rna_scrnaseq_training_	unassignedliver_citeseq_rna_	0.00380858	1.71782e-07	8.24877e-08	3.43278e-08	0.000772469	5.1946e-05	3.40215e-06	1.45569e-07	1.50388e-05	5.10899e-07	3.39392e-12	2.98494e-06	0.0254064	6.55134e-06	1.72968e-06	6.88642e-08	7.97622e-09	5.92871e-08	0.102572	3.36818e-07	5.85913e-08	0.110734	1.13505e-08	0.000679978	0.755848	5.02795e-09	1.97292e-08	3.37726e-07	2.5431e-07	9.1656e-06	2.18894e-06	1.99134e-06	7.73134e-05	7.83744e-08	1.36172e-07	1.66078e-06	1.79747e-06
SIGAC7_ACACAGTAGGTGGCTA-1	Early_Erythroidel_rna_scrnaseq_training_	unassignedliver_citeseq_rna_	3.53084e-05	6.10111e-07	7.43534e-09	8.95272e-09	1.07524e-07	9.20868e-08	0.997314	7.80145e-05	3.99225e-07	9.91604e-06	0.000859691	8.36008e-07	4.55925e-06	9.63207e-09	3.18452e-08	6.88943e-08	1.51618e-08	2.98527e-09	6.12695e-07	0.00149497	3.17841e-06	3.21072e-07	2.21501e-08	0.000174369	1.37592e-05	1.68377e-06	6.70928e-09	3.35917e-08	1.05249e-08	2.62219e-07	6.23843e-08	2.2285e-08	2.4288e-08	2.08011e-08	6.75866e-07	1.61834e-07	5.6916e-06
SIGAC7_ACACAGTCACCTGCAG-1	Erythroidel_rna_scrnaseq_training_	unassignedliver_citeseq_rna_	8.59949e-10	1.01648e-08	6.33714e-09	2.45108e-08	1.0089e-09	1.01631e-07	0.00287495	0.000359906	1.12047e-07	2.08601e-08	0.996737	2.6308e-09	2.24272e-07	1.3241e-09	3.22942e-08	1.74547e-07	4.22616e-09	4.4083e-09	3.36912e-09	1.96994e-07	3.81814e-06	4.4753e-07	1.04491e-08	2.95761e-07	9.62934e-09	7.30499e-07	1.81705e-08	1.44649e-09	1.10903e-08	1.05601e-08	4.86126e-07	7.83651e-09	5.36759e-08	7.97097e-08	1.00072e-09	2.95354e-09	2.12688e-05
SIGAC7_ACACAGTCAGCGGTTC-1	Endotheliumel_rna_scrnaseq_training_	unassignedliver_citeseq_rna_	7.30866e-07	5.02403e-05	5.95709e-06	1.02641e-05	1.38966e-08	8.62227e-06	7.27704e-07	9.31638e-07	0.996243	4.53319e-08	1.12952e-08	5.11424e-06	2.1293e-05	0.00152894	2.79346e-06	9.50723e-09	0.00207009	1.02012e-05	3.33499e-08	1.8749e-08	1.77127e-07	3.02268e-07	4.50861e-09	4.92162e-07	7.56073e-06	1.73419e-05	7.39881e-08	1.20906e-06	1.35237e-07	3.71346e-07	2.16121e-06	6.80051e-07	6.31457e-08	1.19204e-06	1.21306e-08	7.58103e-06	1.49587e-06
SIGAC7_ACACAGTCATGCAGGA-1	Kupffer_cell_1el_rna_scrnaseq_training_	unassignedliver_citeseq_rna_	4.9404e-11	1.0248e-11	1.84352e-07	8.17271e-07	1.45408e-11	1.00818e-12	7.62807e-13	8.90368e-13	1.25126e-14	1.86821e-15	5.22503e-09	8.9958e-13	1.73144e-12	1.35406e-13	2.68867e-11	2.44026e-09	0.949906	0.0500881	9.70441e-12	1.46262e-13	1.50453e-11	3.35602e-11	1.2556e-09	2.18319e-14	1.63456e-12	1.63183e-12	4.22133e-06	4.46102e-08	5.65121e-12	5.13366e-10	2.30236e-10	4.52342e-12	5.11234e-13	3.81684e-09	4.01966e-11	4.52907e-10	5.69517e-13
SIGAC7_ACACAGTGTAAGTCAA-1	Early_Erythroidel_rna_scrnaseq_training_	unassignedliver_citeseq_rna_	2.49014e-06	1.80343e-07	1.87953e-09	2.67786e-09	3.22898e-07	1.6121e-08	0.933165	0.000432217	1.13187e-07	1.3953e-06	0.0660565	1.72009e-07	6.35901e-08	8.21419e-10	4.57731e-08	3.0052e-08	7.98657e-08	5.73948e-10	4.56249e-07	0.000261197	2.59466e-05	1.74972e-08	1.46197e-07	5.04079e-05	1.15783e-06	5.37986e-08	1.20518e-08	3.65636e-07	3.22362e-07	3.2381e-07	7.2704e-08	1.37968e-07	2.26257e-09	4.09829e-09	2.70154e-07	1.22607e-07	1.89202e-07
SIGAC7_ACACAGTGTCAGGCAA-1	Early_Erythroidel_rna_scrnaseq_training_	unassignedliver_citeseq_rna_	2.25956e-06	4.86417e-08	6.49801e-10	1.47907e-09	5.75916e-07	6.49544e-09	0.932787	0.00713686	2.35023e-07	9.95333e-07	0.0600006	2.66167e-08	9.58282e-10	1.81295e-08	7.58068e-09	1.94844e-09	1.78924e-07	8.95715e-10	2.68352e-07	6.30518e-05	1.38638e-06	2.72987e-09	1.17617e-07	1.73629e-06	1.40646e-06	1.2826e-07	2.09428e-10	3.37711e-07	2.21002e-07	2.29002e-07	3.86979e-09	5.79197e-08	2.52413e-09	7.22678e-09	2.50696e-07	1.84521e-06	4.13811e-07
SIGAC7_ACACAGTGTCATTGCA-1	Pre_Bel_rna_scrnaseq_training_	unassignedliver_citeseq_rna_	5.531e-11	3.06306e-12	6.0036e-10	3.40375e-10	4.25112e-07	8.08193e-05	5.39604e-11	4.16687e-07	1.43193e-10	9.65612e-10	4.11485e-17	7.87967e-10	8.63775e-10	2.64627e-10	2.59485e-11	0.104094	7.69767e-15	1.87296e-11	8.97022e-08	1.34208e-13	6.17823e-10	6.79336e-06	2.56669e-13	4.944e-10	4.10257e-09	3.26105e-10	3.99838e-11	2.50155e-07	0.895804	2.20781e-09	7.43245e-08	2.09981e-06	1.07852e-05	9.92963e-10	1.91027e-11	1.2378e-11	2.33234e-07
SIGAC7_ACACAGTGTCGAAACG-1	Early_Erythroidel_rna_scrnaseq_training_	unassignedliver_citeseq_rna_	1.66971e-05	2.98838e-06	5.60623e-08	3.15728e-07	2.82102e-05	4.95705e-07	0.893569	0.0118412	2.8121e-05	2.55795e-05	0.0938827	4.47087e-06	1.52141e-07	9.81347e-07	2.05246e-06	1.94569e-07	3.01812e-06	2.96363e-08	4.66796e-06	0.000292909	1.57995e-05	2.02915e-07	9.511e-06	0.000140548	2.45826e-05	1.27396e-06	2.05924e-08	2.5651e-06	1.3544e-06	2.47202e-06	2.17139e-07	6.37988e-06	3.18948e-07	3.59251e-07	4.58884e-06	7.43358e-05	1.1293e-05
SIGAC7_ACACAGTGTTTAAGGA-1	Early_Erythroidel_rna_scrnaseq_training_	unassignedliver_citeseq_rna_	0.000258123	4.64471e-08	9.4077e-09	1.75209e-08	2.78467e-08	1.02896e-08	0.985482	0.000142841	2.0669e-06	0.000369997	7.98394e-07	5.82438e-08	8.65566e-08	1.14385e-07	6.0854e-10	2.6538e-10	4.217e-07	9.13767e-09	1.11186e-07	0.0136457	4.38002e-05	4.64733e-08	1.31251e-08	3.09809e-05	1.73399e-05	1.49511e-06	3.50423e-09	2.2909e-08	4.21365e-09	1.00859e-06	4.17725e-07	8.41278e-09	5.046e-09	5.40181e-09	3.17157e-07	1.69875e-06	2.96943e-08
SIGAC7_ACACAGTTCACGGTCG-1	MPPel_rna_scrnaseq_training_	unassignedliver_citeseq_rna_	0.00287321	1.91429e-07	2.20859e-07	7.84107e-09	4.29751e-06	4.75788e-06	2.24247e-06	9.2078e-08	1.78259e-07	1.39858e-06	1.53517e-11	1.32654e-06	0.449537	1.90354e-07	6.24806e-06	7.75855e-10	1.38081e-07	2.58917e-07	0.00385824	1.51785e-06	1.40955e-07	0.00619326	2.24631e-08	0.0220945	0.515402	6.13491e-08	2.38155e-07	3.19401e-06	1.73529e-09	6.18385e-06	6.56243e-06	9.6077e-08	1.1234e-06	3.72128e-08	6.82773e-07	4.15854e-07	1.34805e-07
SIGAC7_ACACAGTTCGCTTTAT-1	Erythroidel_rna_scrnaseq_training_	unassignedliver_citeseq_rna_	3.31474e-15	1.64873e-11	1.19902e-16	3.47988e-19	6.87837e-10	4.054e-14	1.46257e-05	1.25264e-11	6.46866e-17	3.92923e-15	0.999985	7.24905e-15	3.22883e-20	9.50087e-19	1.00535e-12	7.75359e-13	2.4555e-16	2.78799e-19	6.21878e-13	2.16969e-11	9.15246e-11	3.94313e-16	4.69659e-10	1.23926e-13	8.09219e-14	3.96054e-16	2.9939e-19	1.22161e-11	6.21728e-08	6.83331e-11	1.24626e-13	5.35226e-10	6.10393e-13	1.14531e-13	4.34755e-10	1.89921e-14	3.85365e-13
SIGAC7_ACACAGTTCGTAGGGA-1	Erythroidel_rna_scrnaseq_training_	unassignedliver_citeseq_rna_	1.31557e-13	7.46192e-11	1.74962e-10	6.2586e-09	9.42883e-11	3.08537e-09	0.000158447	5.695e-07	4.91653e-09	2.16997e-09	0.999841	1.47734e-12	1.09641e-10	2.58465e-11	1.33734e-10	1.08027e-08	6.00907e-11	1.43243e-11	1.52472e-11	4.96913e-08	1.08052e-07	5.43482e-09	5.53579e-11	1.66749e-09	1.13852e-11	1.06337e-09	1.7798e-09	2.56456e-11	4.88877e-10	4.24684e-11	9.98272e-09	5.98564e-10	8.6008e-10	5.98495e-09	1.00173e-11	6.82804e-12	4.74506e-08
SIGAC7_ACACAGTTCGTTCAGA-1	Erythroidel_rna_scrnaseq_training_	unassignedliver_citeseq_rna_	1.20089e-13	4.8643e-11	8.96584e-13	2.97693e-12	7.13733e-12	1.40379e-11	8.93218e-05	1.95067e-07	5.32266e-12	3.89141e-12	0.999911	2.41487e-13	7.38157e-12	3.887e-16	1.03281e-09	2.72021e-10	7.14508e-12	2.04148e-13	9.874e-12	5.67681e-09	9.74128e-09	9.98933e-11	8.73994e-12	3.42025e-10	2.98239e-12	3.48699e-11	6.09969e-13	1.96845e-12	1.06869e-11	1.15715e-12	4.07994e-10	4.10652e-11	1.37525e-11	4.7356e-10	6.91041e-13	1.73427e-13	1.98325e-10
SIGAC7_ACACAGTTCTAGCAAC-1	MKel_rna_scrnaseq_training_	unassignedliver_citeseq_rna_	3.18908e-11	3.66831e-14	2.22594e-13	1.35374e-14	3.27768e-17	3.13131e-16	8.3501e-07	2.15688e-09	8.36532e-14	4.19992e-08	5.76736e-15	2.91154e-13	1.85239e-10	9.34315e-13	3.25327e-14	3.36589e-16	2.51975e-14	5.86534e-15	7.45739e-17	0.2809	0.7191	9.62878e-16	5.67803e-15	2.79708e-08	9.24091e-12	1.14256e-08	4.50511e-14	1.19018e-13	2.67081e-15	4.77129e-14	2.31702e-13	1.07865e-14	4.06806e-13	8.13521e-15	8.61653e-13	5.21328e-14	3.04523e-14
SIGAC7_ACACCAAAGCCGATTT-1	HSCel_rna_scrnaseq_training_	unassignedliver_citeseq_rna_	0.000378208	2.86986e-07	3.06439e-07	1.50953e-07	4.71941e-07	7.77299e-07	2.53442e-07	2.52432e-08	1.04064e-06	5.29319e-08	5.3699e-12	4.35504e-07	0.654139	9.60429e-07	2.22451e-06	2.82786e-08	1.00135e-08	2.8303e-07	0.000464744	4.11982e-07	3.00218e-07	0.00154325	4.05468e-08	0.00235037	0.341111	1.10562e-08	5.52503e-08	1.42696e-07	1.2567e-08	1.28425e-06	8.1731e-08	2.30542e-08	2.51358e-06	1.11683e-08	1.1651e-06	3.36271e-07	7.45689e-08
SIGAC7_ACACCAAAGGGCAATC-1	Early_Erythroidel_rna_scrnaseq_training_	unassignedliver_citeseq_rna_	0.0022382	1.29595e-06	3.84425e-08	7.53983e-08	3.72964e-06	4.26313e-07	0.993713	0.00177666	1.68121e-06	3.20921e-05	2.55508e-05	1.36933e-06	4.73764e-06	7.82522e-07	4.09444e-07	7.51414e-09	6.86991e-06	1.95414e-07	1.08684e-05	0.00155727	1.86429e-05	9.46183e-07	5.51906e-07	0.000116093	0.000452109	1.94758e-06	2.35449e-08	1.15596e-06	5.66966e-08	3.86796e-06	2.87925e-07	1.85262e-07	4.88767e-07	2.34817e-07	1.81481e-06	2.32425e-05	2.91265e-06
SIGAC7_ACACCAACAATGAACA-1	Erythroidel_rna_scrnaseq_training_	unassignedliver_citeseq_rna_	1.39865e-10	2.2798e-09	6.36753e-10	8.95485e-09	2.71454e-09	3.30831e-09	0.00940043	3.08247e-05	1.96072e-08	1.05473e-08	0.990567	1.14909e-10	2.45377e-10	3.70511e-11	1.04884e-09	7.43894e-09	3.21581e-09	4.53686e-10	1.0976e-09	9.38221e-07	4.75905e-07	4.52037e-09	4.69276e-09	1.99369e-08	9.17956e-10	9.51493e-09	2.56114e-10	8.93465e-10	4.16732e-09	1.87188e-09	6.55312e-09	4.93234e-09	1.98855e-09	1.27195e-08	1.14723e-09	2.20277e-09	5.02609e-08
SIGAC7_ACACCAACACACAGAG-1	Early_Erythroidel_rna_scrnaseq_training_	unassignedliver_citeseq_rna_	4.74471e-05	2.82485e-07	8.0192e-09	3.31392e-08	7.20205e-07	2.22924e-08	0.996374	0.000561269	1.66643e-05	0.000139987	9.61284e-05	4.23149e-07	4.23365e-07	8.91108e-07	1.95497e-07	5.81273e-09	3.6438e-07	4.70406e-09	6.31463e-07	0.00238206	2.13824e-05	3.66744e-08	7.37974e-07	0.000304528	3.19799e-05	5.55636e-07	3.74426e-09	1.70744e-07	3.83095e-08	6.66071e-07	9.86439e-08	4.12763e-07	2.47228e-08	1.42099e-08	1.4591e-06	1.55506e-05	5.19085e-07
SIGAC7_ACACCAAGTCCGGTCA-1	Kupffer_cell_1el_rna_scrnaseq_training_	unassignedliver_citeseq_rna_	1.1212e-15	1.05824e-14	9.99581e-12	1.77327e-10	2.77416e-13	9.06375e-15	1.30638e-18	2.57886e-18	2.49342e-14	2.83472e-16	1.49927e-15	8.17361e-14	1.42297e-11	2.95794e-12	9.66331e-13	4.5034e-10	0.958806	0.0411936	3.45762e-13	1.33792e-16	1.46998e-14	2.26284e-14	3.12021e-13	3.85051e-14	2.07399e-14	4.93634e-13	1.7747e-09	8.81579e-11	6.98546e-14	1.38615e-16	6.04182e-15	2.46343e-13	1.62237e-13	5.80779e-10	1.83404e-15	1.25434e-11	3.63121e-14
SIGAC7_ACACCAAGTCGGCACT-1	MPPel_rna_scrnaseq_training_	unassignedliver_citeseq_rna_	0.0309974	5.82911e-06	6.35145e-06	3.31616e-06	1.6072e-06	1.23364e-05	0.00300955	8.15458e-05	0.000197016	0.000474747	4.66696e-10	4.95009e-05	0.368078	9.46072e-06	3.84257e-06	7.6261e-08	2.18175e-06	9.30467e-06	0.000347914	0.00364956	0.000234487	0.00983737	1.32592e-06	0.186908	0.395749	6.67246e-05	3.43718e-06	8.56318e-06	8.41905e-09	3.427e-06	9.07703e-05	1.77227e-07	2.16672e-05	2.38065e-07	5.9277e-06	0.000125027	3.60331e-06
SIGAC7_ACACCAATCAGTGTCA-1	Early_Erythroidel_rna_scrnaseq_training_	unassignedliver_citeseq_rna_	5.17446e-05	7.35131e-06	3.65241e-07	4.20553e-06	6.73494e-07	3.18041e-06	0.758018	0.200914	4.31492e-05	0.00029797	0.0387508	2.31249e-05	6.22958e-06	2.37601e-05	4.50047e-07	2.88568e-07	1.77233e-05	1.29924e-06	1.49093e-06	0.00123363	0.000107887	1.1973e-06	3.04836e-06	0.000240079	6.20956e-05	0.000102654	3.52919e-07	3.28616e-06	4.69058e-07	1.37396e-06	4.66079e-07	4.04438e-07	6.09066e-07	7.37256e-07	1.14116e-06	4.42116e-05	2.96789e-05
SIGAC7_ACACGCGAGCGTATGG-1	Endotheliumel_rna_scrnaseq_training_	unassignedliver_citeseq_rna_	8.47445e-14	5.43145e-08	4.42962e-11	2.18864e-09	1.88964e-11	3.03017e-08	2.59493e-13	1.02245e-14	0.999825	4.83157e-13	2.20974e-13	4.58443e-07	6.10936e-09	2.02617e-11	5.26069e-07	1.72426e-10	0.000170327	3.62328e-09	1.65349e-13	3.86787e-14	3.70277e-12	1.35322e-11	2.8458e-12	3.19354e-10	3.23906e-11	2.06464e-08	2.62787e-10	3.13524e-06	1.65571e-11	1.02203e-14	1.06606e-08	5.54161e-14	6.13133e-12	2.09713e-10	2.86015e-13	1.88224e-10	8.81768e-14
SIGAC7_ACACGCGCAAATGAGT-1	Erythroidel_rna_scrnaseq_training_	unassignedliver_citeseq_rna_	2.04586e-15	1.94011e-13	1.61517e-13	3.58402e-13	1.05364e-13	1.8229e-12	4.17487e-06	4.65247e-08	6.21805e-13	6.79464e-14	0.999996	5.24303e-14	5.86865e-13	7.98638e-18	3.78986e-13	2.03341e-10	3.00216e-14	2.26402e-14	3.16715e-13	1.00933e-10	6.34228e-10	5.49123e-11	2.33196e-13	1.09928e-11	2.12298e-14	9.10855e-13	6.83413e-13	9.91536e-14	1.198e-12	1.25123e-13	2.22172e-10	5.47303e-13	3.22556e-12	3.87878e-12	7.8833e-14	9.17715e-15	5.4911e-10
SIGAC7_ACACGCGCAAGCGGAT-1	Early_Erythroidel_rna_scrnaseq_training_	unassignedliver_citeseq_rna_	0.000196713	9.32857e-08	5.93681e-09	1.60459e-08	3.89592e-09	1.22593e-08	0.99222	0.000152708	9.01364e-06	9.71828e-05	3.27115e-07	2.58434e-07	1.05101e-05	9.24941e-06	4.55837e-09	4.24611e-10	1.52886e-07	2.09552e-08	1.27766e-07	0.0071208	2.60807e-05	3.6833e-07	3.84021e-08	0.000123496	2.86114e-05	2.53428e-06	1.88457e-08	7.86246e-09	6.23628e-10	1.09478e-07	5.01957e-08	4.28782e-09	2.15921e-08	7.28301e-09	4.09423e-08	9.55719e-07	1.7163e-07
SIGAC7_ACACGCGCAATACGCT-1	Erythroidel_rna_scrnaseq_training_	unassignedliver_citeseq_rna_	1.09294e-09	3.95672e-09	2.72659e-09	4.29509e-08	1.57954e-09	2.57577e-07	0.00137675	0.000185988	1.16914e-07	5.10706e-09	0.998412	5.84232e-10	8.81218e-08	6.71994e-10	1.05192e-07	7.00433e-07	1.74506e-07	1.36533e-08	1.62263e-09	6.69179e-06	1.25647e-05	1.51099e-06	5.26379e-09	7.70952e-07	1.00333e-08	2.21563e-08	6.71109e-09	2.07104e-09	2.13762e-09	4.06704e-10	3.03226e-08	1.46526e-08	1.46297e-07	2.51248e-07	1.04316e-09	4.02363e-09	1.77437e-06
SIGAC7_ACACGCGCACAACGAG-1	Early_Erythroidel_rna_scrnaseq_training_	unassignedliver_citeseq_rna_	1.70185e-06	2.4996e-08	2.23528e-10	5.35308e-10	2.69575e-07	3.80637e-09	0.988034	0.000351952	1.06763e-07	3.53848e-07	0.0112853	2.11084e-08	3.01231e-09	8.30983e-09	1.27976e-09	1.48365e-09	3.04868e-08	1.23109e-10	8.58828e-08	0.0003194	4.25296e-06	2.84775e-09	2.13655e-08	1.02125e-06	9.60983e-07	1.22682e-08	9.77709e-10	4.24916e-08	2.8557e-07	2.94234e-07	2.83709e-09	2.38746e-08	1.4229e-09	3.32831e-09	9.61466e-08	4.40684e-08	2.81484e-07
SIGAC7_ACACGCGCACCAATTG-1	Erythroidel_rna_scrnaseq_training_	unassignedliver_citeseq_rna_	1.63559e-15	7.97301e-12	1.84748e-13	2.65613e-13	1.89686e-12	6.67773e-11	4.76089e-06	3.45298e-09	5.64633e-13	4.84604e-13	0.999995	2.27596e-14	3.37864e-13	5.58191e-16	5.0792e-12	5.51825e-10	1.14578e-13	2.1103e-14	3.46965e-13	3.21904e-10	1.4558e-08	5.61324e-11	2.13774e-12	1.20422e-11	2.30652e-13	1.71437e-12	1.67171e-13	5.88925e-13	8.19613e-11	6.40342e-13	5.08327e-11	2.65345e-11	1.03184e-10	1.62297e-10	4.43661e-13	8.22398e-15	9.83599e-10
SIGAC7_ACACGCGCAGACCTAT-1	Early_Erythroidel_rna_scrnaseq_training_	unassignedliver_citeseq_rna_	3.72006e-06	1.09701e-08	2.1523e-10	6.14006e-10	2.98466e-07	4.07004e-10	0.998491	7.97809e-05	1.40355e-07	3.01558e-06	0.000687408	1.07221e-08	1.17209e-08	5.23867e-09	4.02498e-08	4.4422e-10	2.92263e-08	9.60304e-11	6.04216e-07	0.000704165	4.28598e-06	8.26386e-10	4.2481e-08	2.33526e-05	1.11793e-06	5.22658e-09	1.71666e-10	1.37899e-08	1.69629e-08	2.25339e-07	3.49799e-09	1.12282e-07	5.08931e-10	1.27773e-09	7.26977e-07	4.01597e-07	1.1163e-08
SIGAC7_ACACGCGCAGCCTACG-1	Erythroidel_rna_scrnaseq_training_	unassignedliver_citeseq_rna_	4.87087e-07	1.124e-07	6.43862e-07	2.94531e-06	7.97624e-08	2.86697e-05	0.326033	0.00631827	1.68392e-05	4.17291e-05	0.665948	1.18342e-07	1.1358e-06	1.01816e-05	7.35144e-09	2.77149e-06	2.65368e-05	5.42379e-06	8.42727e-08	0.000266586	0.00111605	1.5176e-05	1.22836e-06	1.10642e-05	1.97762e-06	1.37512e-05	3.75416e-07	4.55936e-07	7.85554e-07	1.12586e-07	1.41706e-06	3.12464e-07	8.66211e-05	2.34903e-06	1.11685e-07	2.38416e-06	4.20626e-05
SIGAC7_ACACGCGCATACTGTG-1	Erythroidel_rna_scrnaseq_training_	unassignedliver_citeseq_rna_	6.57957e-09	1.37817e-07	4.28357e-08	4.43907e-07	6.05193e-09	7.42703e-07	0.024695	9.05146e-05	1.86627e-05	1.50202e-06	0.975105	2.02985e-08	7.83393e-07	2.29677e-08	1.66981e-07	5.70446e-07	5.19304e-08	3.25871e-08	2.88954e-08	3.36483e-06	6.37986e-05	2.27417e-06	1.2702e-06	4.17387e-06	8.3426e-08	8.01145e-07	7.67016e-08	8.3815e-09	5.71082e-08	8.84862e-08	9.76638e-07	4.1011e-07	2.0366e-06	4.90092e-07	2.87562e-08	1.94909e-07	5.75435e-06
SIGAC7_ACACGCGCATTACGGT-1	Early_Erythroidel_rna_scrnaseq_training_	unassignedliver_citeseq_rna_	1.14872e-05	6.55168e-08	7.04185e-10	2.86397e-09	4.42583e-07	1.82197e-09	0.99704	0.000382427	1.34018e-06	2.81597e-05	0.000201881	7.50152e-08	7.05711e-09	1.398e-07	1.94585e-08	6.24789e-10	1.72954e-07	2.72272e-10	3.24219e-07	0.00230291	8.87915e-06	1.46279e-09	1.1505e-07	1.52276e-05	3.36665e-06	3.14886e-08	3.58917e-10	4.38994e-08	4.74094e-08	5.11999e-07	1.02477e-08	1.60114e-07	1.98039e-09	3.92525e-09	6.93997e-07	1.4416e-06	3.04418e-08
SIGAC7_ACACGCGCATTAGGAA-1	Erythroidel_rna_scrnaseq_training_	unassignedliver_citeseq_rna_	2.01068e-07	1.65687e-08	2.10585e-09	9.02743e-10	6.75725e-09	1.71766e-08	0.187194	0.000501379	4.90376e-08	1.76476e-06	0.812285	1.96119e-08	1.22334e-08	9.6138e-08	3.89941e-10	3.31167e-08	2.86185e-09	1.11913e-09	7.87898e-07	9.71156e-06	1.08875e-06	5.62571e-08	3.07838e-08	1.00945e-06	1.34497e-07	1.08482e-06	9.63419e-09	4.26965e-08	7.34442e-07	6.39837e-07	2.96369e-08	2.83586e-08	1.40036e-09	1.91343e-09	2.53302e-08	1.28312e-08	1.27372e-06
SIGAC7_ACACGCGGTCGTCATA-1	Erythroidel_rna_scrnaseq_training_	unassignedliver_citeseq_rna_	4.76569e-07	3.07296e-05	5.67433e-07	8.61212e-07	6.94448e-06	1.90473e-06	0.000810666	0.00500631	1.09226e-05	7.46248e-06	0.993721	1.49152e-07	3.35112e-09	0.000179847	6.57005e-07	1.03481e-07	4.21099e-05	1.64456e-07	1.04898e-06	3.53712e-06	2.47154e-06	1.2269e-07	1.34611e-06	7.12652e-07	1.33688e-05	1.00315e-05	1.55944e-09	1.47253e-06	5.13753e-05	3.0502e-05	1.21782e-07	2.04958e-05	1.22702e-06	3.21994e-06	3.5886e-06	2.7461e-05	7.24608e-06
SIGAC7_ACACGCGGTCTAACTG-1	Erythroidel_rna_scrnaseq_training_	unassignedliver_citeseq_rna_	7.61528e-07	1.7353e-06	5.81567e-10	5.82267e-10	7.48058e-07	2.31773e-08	0.30174	0.00214949	5.26424e-08	4.25103e-06	0.695772	2.11928e-07	7.30496e-10	4.82984e-09	4.59125e-08	8.10697e-09	1.53404e-07	8.10432e-11	2.99029e-08	0.000292649	2.50644e-06	2.57554e-09	2.217e-07	2.8256e-05	1.74455e-06	1.35221e-07	3.53876e-10	1.2122e-06	1.92454e-07	1.83552e-07	1.15223e-08	2.48694e-07	4.42767e-09	7.77332e-09	1.70646e-06	3.76393e-07	2.33139e-07
SIGAC7_ACACGCGGTCTTGAGT-1	Fibroblastel_rna_scrnaseq_training_	unassignedliver_citeseq_rna_	1.92887e-13	1.2712e-14	3.07039e-15	1.10497e-10	4.00753e-13	4.76595e-12	1.55565e-22	7.08209e-14	7.17345e-11	2.30207e-13	2.64058e-27	1	6.43628e-11	4.58936e-10	1.02621e-12	3.69245e-16	1.53782e-17	1.69353e-18	2.83964e-14	1.01035e-20	1.54838e-18	1.26594e-13	6.60504e-14	2.3464e-15	4.37126e-10	4.73788e-13	9.48739e-12	4.35535e-12	2.18815e-11	3.33679e-16	5.36644e-16	3.7584e-14	5.12217e-09	2.82791e-15	4.04465e-15	1.37975e-12	1.13518e-12
SIGAC7_ACACGCGGTGGAACCA-1	Erythroidel_rna_scrnaseq_training_	unassignedliver_citeseq_rna_	2.13277e-08	7.98816e-07	6.80015e-08	1.21218e-07	9.18035e-09	5.38404e-07	0.000388193	0.00669719	2.25777e-07	3.03733e-07	0.992646	1.25565e-07	3.16332e-07	6.51439e-08	3.1402e-07	5.46605e-07	1.50549e-07	1.83091e-07	2.80995e-08	6.6218e-07	1.02707e-06	5.53995e-07	1.37323e-07	1.30466e-05	2.77632e-07	2.81402e-05	2.86345e-08	3.84757e-08	1.26106e-08	5.78975e-08	2.51008e-07	4.90798e-08	5.04982e-07	8.488e-07	3.07926e-08	1.26336e-07	0.000219121
SIGAC7_ACACGCGTCTCCTGAC-1	Early_Erythroidel_rna_scrnaseq_training_	unassignedliver_citeseq_rna_	3.79139e-05	1.51156e-06	4.17288e-08	1.99583e-07	1.85169e-07	2.45805e-07	0.994764	0.00148223	1.46004e-05	0.000242362	0.000592033	1.31263e-06	6.22519e-06	3.86607e-06	4.71018e-08	4.84002e-08	6.08664e-07	5.7558e-08	1.21094e-06	0.00246841	1.19133e-05	8.27349e-07	2.7294e-07	0.0003234	2.47084e-05	7.2617e-06	1.50492e-07	1.81281e-07	2.05097e-08	5.7427e-07	1.5099e-07	2.80807e-07	2.24596e-07	8.33913e-08	4.44595e-07	3.72215e-06	8.89297e-06
SIGAC7_ACACTGAAGCGCCTCA-1	Erythroidel_rna_scrnaseq_training_	unassignedliver_citeseq_rna_	8.48145e-15	1.47441e-11	2.11144e-13	9.85191e-14	9.85776e-10	2.28862e-11	4.76045e-06	3.5411e-09	2.17094e-12	1.57415e-11	0.999995	1.23699e-12	3.78675e-16	1.31506e-13	6.61316e-12	1.84231e-11	4.13683e-13	5.17109e-15	5.0188e-12	1.67373e-10	1.36979e-09	3.27754e-13	8.7263e-10	9.64671e-12	1.79068e-12	3.49432e-13	1.37086e-13	5.16057e-10	6.0285e-08	3.42473e-10	1.62969e-11	3.25554e-09	6.36016e-11	6.04627e-12	2.21292e-10	1.87246e-12	2.88531e-10
SIGAC7_ACACTGAAGGCCCGTT-1	Early_Erythroidel_rna_scrnaseq_training_	unassignedliver_citeseq_rna_	1.95754e-06	9.17788e-07	8.51591e-09	1.66378e-08	5.50321e-07	1.7253e-08	0.987194	0.00338846	2.61627e-06	4.02743e-05	0.00908873	4.28757e-07	4.1315e-08	1.04939e-07	4.61782e-07	1.90832e-08	2.06924e-07	2.51509e-09	3.84529e-07	0.000204062	7.96513e-06	4.08787e-09	1.55707e-06	5.10705e-05	1.96066e-06	2.68465e-06	2.51624e-09	3.67496e-07	8.71426e-08	2.19545e-07	8.83438e-08	4.76224e-07	1.89149e-08	2.25406e-08	5.62249e-07	8.48238e-06	8.2373e-07
SIGAC7_ACACTGACAACTTGGT-1	Erythroidel_rna_scrnaseq_training_	unassignedliver_citeseq_rna_	1.14874e-10	7.58711e-09	6.51645e-10	2.71271e-10	4.99899e-08	3.40927e-09	0.00105701	4.46113e-05	1.74001e-09	3.22874e-08	0.998895	3.8876e-09	1.05369e-12	1.02721e-10	8.82921e-10	1.53186e-09	2.26431e-09	1.05289e-10	3.51882e-09	1.27602e-08	1.35052e-08	2.41817e-11	2.84404e-06	1.08474e-08	9.93308e-10	8.30788e-09	7.92464e-11	1.60449e-07	9.27271e-08	1.50584e-08	2.56828e-08	2.95229e-08	5.63829e-10	3.7256e-10	7.54095e-08	2.44944e-07	1.10047e-08
SIGAC7_ACACTGACAGAAGCGT-1	Erythroidel_rna_scrnaseq_training_	unassignedliver_citeseq_rna_	1.8181e-06	8.51189e-07	2.53736e-10	1.66204e-10	4.22077e-06	4.53341e-09	0.245076	2.03146e-05	3.79885e-08	1.10393e-07	0.754231	6.16055e-09	1.85078e-11	1.49076e-09	1.2208e-09	2.26393e-09	1.41044e-07	1.43983e-11	1.56877e-07	0.000638937	2.31056e-06	3.82669e-09	3.67961e-08	8.01467e-07	1.57479e-06	1.1857e-09	8.76639e-11	1.23237e-07	8.713e-06	6.93342e-06	2.00566e-09	6.80023e-07	1.50784e-09	5.90993e-09	5.28104e-06	3.44042e-08	3.08072e-08
SIGAC7_ACACTGAGTGTATTGC-1	Early_Erythroidel_rna_scrnaseq_training_	unassignedliver_citeseq_rna_	4.34711e-07	8.41809e-08	2.86728e-09	1.67428e-08	4.08652e-06	6.78459e-08	0.849786	0.00262833	9.30194e-07	8.02138e-06	0.147343	8.95665e-08	2.67548e-09	9.41631e-08	7.50022e-07	2.60142e-08	5.38674e-07	1.14988e-09	3.00711e-07	0.000179933	2.44894e-05	1.58792e-09	1.54446e-06	1.04642e-05	1.59065e-06	6.54912e-08	6.98031e-10	8.99671e-07	2.44868e-06	2.92389e-07	3.80439e-08	7.56475e-07	1.92075e-08	5.35918e-08	1.82148e-06	2.13977e-06	1.02344e-07
SIGAC7_ACACTGAGTGTGATGG-1	Early_Erythroidel_rna_scrnaseq_training_	unassignedliver_citeseq_rna_	4.81196e-06	8.99602e-08	2.84917e-09	2.43179e-09	8.95934e-08	1.25668e-07	0.802923	0.00142081	3.43456e-07	3.19335e-06	0.193131	3.19739e-08	1.2404e-08	7.15901e-08	3.22947e-10	7.40485e-09	8.69037e-07	1.89588e-09	1.62329e-08	0.002476	2.16523e-05	2.0316e-07	2.55404e-08	8.08763e-06	3.44374e-06	4.14329e-07	3.40724e-08	3.69408e-07	1.91985e-07	6.0834e-07	1.77876e-07	2.49672e-08	1.04308e-08	1.18688e-08	1.48799e-07	5.93563e-08	3.60431e-06
SIGAC7_ACACTGAGTGTGGTCC-1	Erythroidel_rna_scrnaseq_training_	unassignedliver_citeseq_rna_	8.94204e-16	7.18945e-14	3.10476e-16	5.81066e-18	9.88053e-12	2.42189e-15	6.83689e-07	1.72192e-10	5.88547e-16	1.81969e-13	0.999999	4.1845e-15	2.74909e-19	2.30816e-17	2.94126e-14	9.18964e-14	7.99437e-17	8.39209e-19	4.13226e-13	7.78974e-12	6.91061e-13	3.89714e-16	3.54082e-12	1.00354e-12	1.78228e-14	1.86189e-15	2.04304e-17	1.35772e-11	2.59449e-10	1.49824e-11	2.54315e-14	3.27139e-11	7.01382e-15	7.55899e-16	4.23463e-11	3.52678e-14	7.16932e-13
SIGAC7_ACACTGAGTTCGAACT-1	Early_Erythroidel_rna_scrnaseq_training_	unassignedliver_citeseq_rna_	1.12791e-05	5.20995e-08	8.4426e-09	1.86892e-08	2.88845e-10	3.21052e-09	0.903411	1.33614e-05	1.10644e-06	0.00123745	1.02239e-08	1.55871e-08	1.39931e-05	1.01225e-06	6.72164e-09	4.62065e-10	5.6398e-08	6.93061e-09	1.61514e-09	0.0946099	0.000326149	6.35838e-08	9.48371e-09	0.000332525	3.05925e-06	3.88117e-05	7.23488e-08	2.54431e-09	1.8471e-11	1.14906e-08	2.68783e-07	1.70645e-09	2.69163e-08	3.51141e-09	1.16993e-08	9.49649e-08	9.1807e-08
SIGAC7_ACACTGATCAGCTGAT-1	MEMPel_rna_scrnaseq_training_	unassignedliver_citeseq_rna_	0.00634751	1.22377e-05	5.38449e-09	5.26819e-10	8.55508e-06	3.47116e-07	0.0945254	6.22404e-05	1.38399e-07	0.00201569	3.79627e-07	1.08933e-06	1.44722e-06	2.34076e-08	1.64764e-07	4.39533e-10	4.70945e-07	4.98676e-10	6.00367e-07	0.86744	0.000521846	3.04881e-05	4.95069e-08	0.0159593	0.012998	4.06839e-05	2.72626e-10	2.07935e-06	1.33543e-08	2.25399e-06	2.36692e-05	4.36754e-07	8.47114e-07	7.62601e-08	2.27482e-06	1.10316e-06	6.47603e-07
SIGAC7_ACACTGATCCTGGCTT-1	ILC_precursorel_rna_scrnaseq_training_	unassignedliver_citeseq_rna_	3.09267e-07	6.03888e-09	8.34923e-09	9.07888e-10	9.86809e-06	0.000303062	1.91405e-09	1.32846e-07	2.571e-10	2.89552e-10	1.8086e-12	3.88329e-09	1.51636e-08	1.79606e-07	0.999242	5.10802e-11	2.6421e-05	2.96323e-06	1.39773e-07	1.87293e-10	1.94717e-07	4.38828e-07	4.54405e-09	1.59329e-06	5.97065e-07	3.00142e-09	8.43855e-07	0.000373184	1.94995e-11	3.5134e-08	9.43218e-07	2.83004e-08	1.19878e-05	2.48576e-05	5.06321e-09	8.12463e-08	1.01533e-09
SIGAC7_ACACTGATCGTGCTCT-1	MKel_rna_scrnaseq_training_	unassignedliver_citeseq_rna_	3.9977e-09	6.14247e-12	1.38123e-11	5.79949e-13	3.16151e-15	2.2131e-14	9.15403e-07	1.90604e-09	1.22537e-11	1.01107e-07	1.44904e-15	3.97267e-12	9.61267e-09	1.17549e-10	1.82642e-12	2.45659e-14	1.44532e-12	2.4666e-13	4.07776e-14	0.294782	0.705217	3.20627e-13	1.34305e-13	3.00367e-07	4.51332e-09	2.07663e-08	6.47231e-13	1.12577e-12	2.32482e-13	8.66259e-12	1.85607e-11	7.38921e-13	1.60261e-11	6.30151e-14	1.46641e-11	7.56906e-13	2.57881e-13
SIGAC7_ACACTGATCTAGACAC-1	Erythroidel_rna_scrnaseq_training_	unassignedliver_citeseq_rna_	1.64022e-07	1.04229e-06	1.54044e-07	3.24857e-07	8.16314e-06	3.17256e-06	0.00343019	0.00139904	2.7747e-06	1.95238e-08	0.995102	1.56016e-07	4.14061e-09	3.61665e-07	1.29846e-07	7.47163e-07	2.06202e-05	1.38415e-07	7.42158e-07	7.69672e-07	1.56368e-06	7.68394e-07	3.07158e-06	4.90919e-08	9.37006e-07	2.49099e-08	4.38352e-08	4.96774e-07	5.01871e-06	1.26522e-06	2.63113e-06	4.46117e-07	2.01262e-06	5.55675e-06	5.22865e-07	2.00274e-06	3.00457e-06
SIGAC7_ACACTGATCTGATGGT-1	Erythroidel_rna_scrnaseq_training_	unassignedliver_citeseq_rna_	4.74099e-08	3.38784e-07	6.57235e-08	5.89992e-07	4.14212e-08	1.05947e-06	0.0119919	0.00308804	1.17568e-05	3.15762e-07	0.984873	1.05677e-07	1.17705e-07	1.90542e-07	2.16563e-08	1.48412e-07	6.75483e-06	2.65897e-07	9.60248e-08	3.99151e-06	2.4269e-06	1.88009e-06	2.22833e-08	5.45855e-07	3.92557e-07	1.59437e-06	8.96951e-08	1.50967e-07	6.24477e-08	2.86876e-08	1.19469e-07	4.42971e-08	1.31595e-07	9.90946e-07	9.8945e-09	5.36806e-07	1.18276e-05
SIGAC7_ACAGAAACAACGACTT-1	Mast_cellel_rna_scrnaseq_training_	unassignedliver_citeseq_rna_	7.2191e-21	4.58098e-20	5.44622e-16	5.59066e-19	5.63363e-26	4.47012e-17	9.85126e-17	2.05342e-19	5.79095e-26	0.00682057	3.69364e-19	8.84322e-19	2.44719e-17	4.82608e-23	2.91244e-18	1.0232e-20	3.73219e-18	2.00457e-19	7.51949e-22	1.75596e-15	5.92214e-20	4.61141e-21	5.0067e-18	2.85619e-16	5.86124e-20	0.993179	3.79247e-16	1.86191e-17	2.8673e-27	3.67224e-18	1.81825e-07	2.40931e-21	9.55961e-18	1.47716e-20	1.17247e-18	5.01045e-22	2.2586e-19
SIGAC7_ACAGAAACAACGGCTC-1	MKel_rna_scrnaseq_training_	unassignedliver_citeseq_rna_	5.77151e-11	1.55604e-14	1.40494e-13	3.52792e-15	1.83606e-17	2.92763e-17	4.74566e-08	4.6614e-11	2.0252e-13	1.65857e-09	2.185e-16	2.56219e-14	1.15024e-09	1.97987e-12	9.83601e-16	4.539e-17	7.89412e-15	1.58114e-15	1.11666e-15	0.219895	0.780104	4.98163e-15	1.1763e-15	6.22952e-09	6.97248e-11	5.43709e-10	9.8032e-15	1.86401e-14	1.55643e-14	1.67815e-13	8.35552e-15	1.33832e-14	2.56396e-13	5.85923e-16	2.00416e-13	3.00152e-15	2.2387e-15
SIGAC7_ACAGAAACACATTACG-1	Early_Erythroidel_rna_scrnaseq_training_	unassignedliver_citeseq_rna_	1.68281e-06	7.17302e-09	1.26487e-10	2.83268e-10	1.36138e-07	1.50389e-09	0.997845	0.000202486	3.40828e-07	1.45766e-07	0.00169857	2.55964e-09	4.02438e-10	3.4099e-08	5.70073e-10	1.55166e-10	2.37546e-07	1.41196e-10	1.29077e-08	0.000246903	2.78006e-06	6.02546e-10	7.45327e-09	2.50621e-07	5.97306e-07	3.28243e-09	1.31967e-10	1.53839e-08	4.14077e-08	2.05529e-07	1.23099e-09	5.76208e-09	3.43669e-10	2.29665e-09	8.72905e-08	8.54928e-08	2.54707e-08
SIGAC7_ACAGAAACACTGAGGA-1	Early_Erythroidel_rna_scrnaseq_training_	unassignedliver_citeseq_rna_	0.00293427	6.12829e-07	1.76866e-08	5.0867e-08	1.18339e-07	2.95756e-08	0.991696	0.000912602	3.97129e-06	2.59878e-05	1.79283e-05	2.67341e-07	2.96559e-06	2.58013e-07	1.0616e-08	2.89301e-09	1.31637e-06	1.05085e-07	2.27528e-06	0.00400237	6.33967e-05	1.57851e-06	1.11154e-07	8.7084e-05	0.000228474	2.27413e-06	1.20971e-09	6.54239e-08	3.98602e-08	3.5554e-06	3.23298e-08	6.92086e-08	6.57991e-08	2.53849e-08	5.86939e-07	1.13777e-05	3.5603e-07
SIGAC7_ACAGAAACATGCAGGA-1	MEMPel_rna_scrnaseq_training_	unassignedliver_citeseq_rna_	0.000271064	8.359e-09	1.67271e-08	1.17498e-09	4.08567e-11	1.49457e-11	0.00813997	1.06351e-06	5.32742e-08	0.00263683	6.8876e-11	2.00497e-09	1.64535e-06	3.20828e-09	3.52146e-11	1.59099e-12	9.54368e-09	4.83404e-09	7.92958e-08	0.972916	0.0157676	9.38239e-09	6.88555e-11	0.000218824	1.92645e-05	2.36517e-05	8.79137e-10	3.51465e-09	7.46881e-11	1.66034e-06	1.78373e-06	1.64178e-09	3.68349e-10	5.20944e-11	2.23842e-08	1.57852e-08	2.8674e-09
SIGAC7_ACAGAAAGTTACGTAC-1	Early_Erythroidel_rna_scrnaseq_training_	unassignedliver_citeseq_rna_	0.000171554	3.11952e-08	1.24962e-09	1.06917e-09	4.592e-08	6.73544e-09	0.927574	1.6666e-05	5.39616e-07	0.000417818	1.70933e-07	1.74724e-08	1.87702e-07	1.3795e-06	1.05328e-09	1.2997e-10	1.52278e-07	1.00552e-09	2.29849e-08	0.0716759	3.04414e-05	1.41773e-07	3.11272e-09	8.54249e-05	2.30518e-05	1.79399e-06	9.70477e-10	1.30607e-08	6.7163e-10	1.48148e-07	8.76546e-08	8.40269e-09	2.59146e-08	5.59167e-09	8.24105e-08	2.60309e-07	7.90324e-08
SIGAC7_ACAGCCGAGATAACGT-1	NKel_rna_scrnaseq_training_	unassignedliver_citeseq_rna_	0.00732475	2.68937e-05	5.98338e-05	2.67304e-05	0.0182728	0.0481131	6.78386e-05	0.000364593	4.11199e-05	2.23886e-05	0.000206085	0.0018394	0.00514846	0.00434126	0.000633538	1.00606e-06	0.00173037	0.00141225	0.00836238	3.12607e-07	1.20721e-08	0.029673	0.206365	0.0012303	0.033405	0.00159026	0.0022735	0.572578	2.9103e-06	0.000371464	0.000119815	1.79491e-05	0.000922099	0.000807183	0.00924938	0.0433935	4.9558e-06
SIGAC7_ACAGCCGAGCACTCTA-1	Early_Erythroidel_rna_scrnaseq_training_	unassignedliver_citeseq_rna_	1.4983e-06	7.06079e-08	4.99805e-09	2.35528e-08	3.55004e-08	2.20659e-08	0.990235	0.00370899	5.50234e-07	9.36413e-05	0.00426549	1.04885e-06	2.82325e-08	6.76808e-08	2.32835e-08	9.12389e-09	2.81738e-07	5.83389e-09	2.74642e-08	0.00161503	1.51537e-05	5.78807e-09	2.88284e-07	4.86212e-05	5.25368e-07	1.17558e-05	1.69978e-08	1.85968e-07	3.85307e-09	5.40839e-08	2.35748e-08	3.85494e-08	9.35374e-09	6.65243e-09	1.85542e-07	1.18171e-06	3.57167e-07
SIGAC7_ACAGCCGAGCGACTGA-1	Erythroidel_rna_scrnaseq_training_	unassignedliver_citeseq_rna_	1.05097e-13	4.06859e-10	2.12269e-10	3.37976e-10	6.97375e-12	6.00303e-10	1.98112e-05	5.26607e-08	1.74474e-10	9.80262e-10	0.99998	7.20728e-11	8.18876e-12	1.72587e-11	7.19391e-11	1.89775e-08	1.84935e-12	3.16571e-11	1.14858e-10	1.42344e-10	4.59411e-09	5.11657e-11	1.91352e-09	3.19081e-10	2.71431e-12	1.54023e-09	1.17517e-10	2.92298e-11	5.22362e-10	2.17608e-10	9.18771e-11	4.83616e-10	2.90528e-09	5.17822e-10	8.1317e-10	4.60478e-11	3.13142e-08
SIGAC7_ACAGCCGCACAGTCCG-1	Monocyteel_rna_scrnaseq_training_	unassignedliver_citeseq_rna_	1.68416e-11	2.37632e-11	0.000232872	0.0113371	2.14351e-09	4.38979e-13	1.00632e-09	4.99691e-14	3.59794e-14	4.38223e-11	3.59491e-11	2.03001e-10	4.58794e-10	1.30936e-08	5.65457e-09	9.51601e-11	0.0654671	0.0312438	1.95821e-15	2.5265e-12	6.0439e-12	2.1168e-12	0.00037815	3.67875e-11	2.10503e-11	2.87481e-09	0.891315	7.94565e-07	2.33161e-14	1.9571e-06	1.03585e-11	1.24708e-10	3.89676e-10	6.28236e-08	2.17446e-05	1.17166e-06	1.3937e-10
SIGAC7_ACAGCCGCAGCTTTGA-1	Early_Erythroidel_rna_scrnaseq_training_	unassignedliver_citeseq_rna_	0.000156519	6.29146e-07	1.05423e-07	2.61018e-07	2.88987e-08	2.38398e-07	0.992369	0.000548181	2.8092e-05	0.000242431	7.86603e-06	2.34727e-07	0.000152444	4.01666e-06	4.66372e-08	1.4533e-08	2.43297e-06	2.50714e-07	1.47441e-06	0.00587658	0.000144876	4.30089e-06	4.67449e-08	0.000300197	0.000128933	2.40536e-05	1.51411e-07	8.15593e-08	1.08297e-08	3.69215e-07	7.88766e-07	5.32786e-08	2.07637e-07	9.42926e-08	6.94131e-08	1.65748e-06	3.14875e-06
SIGAC7_ACAGCCGCAGTCAACT-1	Erythroidel_rna_scrnaseq_training_	unassignedliver_citeseq_rna_	2.84774e-08	3.95085e-08	5.9569e-09	1.36877e-08	3.77953e-07	9.52159e-09	0.0147265	0.000367956	1.6619e-06	9.04836e-06	0.984795	8.63174e-08	3.66274e-10	2.43353e-08	4.28645e-09	1.89158e-08	1.02553e-07	1.16607e-09	2.23203e-07	7.91533e-05	8.42055e-06	1.47455e-09	4.89116e-07	3.92056e-06	7.19389e-08	1.09718e-07	4.0565e-09	6.95039e-07	2.94306e-06	4.25246e-07	4.7826e-08	1.37649e-06	4.78929e-09	3.50544e-09	2.1299e-07	4.25919e-07	6.14792e-07
SIGAC7_ACAGCCGGTCGTTATG-1	Erythroidel_rna_scrnaseq_training_	unassignedliver_citeseq_rna_	1.75599e-12	4.86537e-11	4.25359e-12	3.20526e-12	1.49259e-08	2.08323e-11	1.24385e-05	8.40836e-08	1.75492e-10	1.22813e-09	0.999987	2.42617e-12	1.21852e-15	3.29311e-12	1.45353e-11	1.58602e-11	9.31698e-11	4.18562e-14	1.7376e-10	5.00012e-08	2.45721e-08	5.82825e-13	1.89449e-09	3.94314e-10	4.15153e-11	1.04432e-12	3.07499e-13	2.58324e-09	3.18671e-07	6.78092e-09	1.57299e-10	5.20426e-08	9.12028e-12	2.46691e-11	3.95643e-09	1.2687e-10	2.61029e-10
SIGAC7_ACAGCCGGTTCCTAAG-1	MKel_rna_scrnaseq_training_	unassignedliver_citeseq_rna_	7.42415e-08	7.46769e-12	3.36991e-12	1.85165e-13	9.05954e-13	1.26484e-15	6.26132e-06	2.736e-09	6.50676e-11	2.68048e-07	1.14442e-13	1.87108e-11	1.48015e-08	6.38424e-12	8.3726e-11	4.69309e-15	3.30035e-13	2.03562e-14	2.30764e-11	0.421834	0.578134	3.38019e-13	7.23498e-12	2.50655e-05	6.03329e-08	1.21646e-09	1.10845e-13	8.44613e-12	5.84499e-12	2.08652e-09	7.67196e-12	1.61304e-10	6.10831e-12	3.82089e-14	3.47629e-09	4.13286e-11	2.55751e-13
SIGAC7_ACAGCCGTCAAGGTGG-1	Pre_Bel_rna_scrnaseq_training_	unassignedliver_citeseq_rna_	4.8737e-08	6.71473e-15	2.48011e-16	1.93256e-18	0.238015	1.53429e-07	1.29776e-12	1.87716e-12	1.34777e-15	8.19449e-14	1.07267e-21	6.20442e-12	1.57519e-17	1.19129e-16	5.8477e-12	3.41306e-08	1.05897e-13	5.61383e-18	4.99877e-06	2.40969e-13	2.46345e-13	8.57691e-09	2.71815e-15	4.48619e-13	1.16066e-06	1.30452e-17	6.91231e-21	1.29052e-07	0.761976	2.7955e-09	2.30296e-11	2.23746e-08	1.87932e-06	5.55619e-14	1.87018e-10	4.25897e-13	9.26006e-16
SIGAC7_ACAGCCGTCATGAGAA-1	Erythroidel_rna_scrnaseq_training_	unassignedliver_citeseq_rna_	5.06561e-10	1.52893e-07	1.91068e-10	2.50779e-10	1.07423e-05	1.61162e-06	0.00682154	1.97436e-06	4.51939e-08	5.89981e-08	0.992894	4.29753e-10	9.19928e-13	2.61919e-08	2.27831e-08	7.77218e-09	6.64431e-08	2.67209e-11	8.73886e-09	8.03548e-07	2.35808e-05	5.2742e-09	7.9088e-07	3.67046e-09	1.14957e-07	1.7147e-09	2.02667e-11	3.45906e-07	0.00023829	3.44165e-07	4.131e-08	3.56222e-06	6.73262e-07	5.28073e-07	9.02421e-08	1.34172e-08	9.9576e-08
SIGAC7_ACAGGGAAGAGGTTTA-1	MPPel_rna_scrnaseq_training_	unassignedliver_citeseq_rna_	0.0361537	1.05901e-05	1.93527e-06	1.21556e-06	0.000947954	0.000430317	2.11985e-06	2.88112e-06	3.35302e-05	0.000204415	5.50094e-11	7.38231e-06	0.00935027	0.00207194	2.32097e-05	2.66071e-07	7.25548e-07	7.31951e-06	0.0641934	1.78656e-06	3.04991e-07	0.160559	1.82363e-06	0.0562776	0.6664	8.19356e-07	1.3045e-07	1.93644e-06	8.15609e-08	5.78672e-05	3.40547e-05	0.000109478	0.00235532	1.32469e-06	2.80604e-06	0.000718237	3.49302e-05
SIGAC7_ACAGGGAAGCCTATTG-1	Early_Erythroidel_rna_scrnaseq_training_	unassignedliver_citeseq_rna_	0.00032844	7.19002e-09	1.63308e-09	2.12607e-09	7.26438e-08	1.10019e-09	0.998899	0.000100043	5.94612e-07	5.32289e-06	1.95247e-07	1.45088e-08	8.33023e-08	1.43382e-08	2.2328e-08	5.82068e-11	2.27472e-07	6.14334e-09	7.47444e-07	0.000629921	1.32336e-05	5.31918e-09	3.80591e-08	8.06016e-06	9.21973e-06	4.09079e-08	3.59222e-10	3.39805e-08	5.25772e-09	1.33773e-06	8.07352e-08	7.38856e-09	5.16452e-10	3.82183e-09	4.38785e-07	2.84835e-06	2.76554e-09
SIGAC7_ACAGGGAAGCTCGTGC-1	CMPel_rna_scrnaseq_training_	unassignedliver_citeseq_rna_	0.939726	4.74428e-08	1.9942e-09	4.20573e-10	4.41945e-05	2.81533e-08	0.00304413	4.28481e-07	1.35687e-06	1.15949e-05	1.21142e-10	4.04393e-08	9.00032e-07	1.82263e-06	1.20909e-08	2.70298e-10	2.21293e-08	1.53561e-09	0.000199376	0.000466862	3.20546e-06	0.00122822	1.23987e-07	0.00199847	0.0530281	5.03979e-09	8.00896e-11	1.73542e-07	8.04559e-08	0.000136394	7.16509e-08	2.22526e-06	7.00016e-06	9.68711e-10	3.33771e-06	9.55029e-05	3.53926e-08
SIGAC7_ACAGGGAAGGAGATAG-1	ELPel_rna_scrnaseq_training_	unassignedliver_citeseq_rna_	1.32732e-05	3.85494e-10	8.58859e-11	1.12919e-11	0.978752	7.80923e-06	2.99516e-10	1.6178e-11	4.41464e-09	3.38038e-10	3.73559e-15	3.7964e-10	4.3967e-09	7.92985e-11	3.99982e-07	3.00861e-08	7.21716e-10	5.23878e-13	0.00342209	2.93495e-09	4.66957e-10	0.000118136	7.78007e-10	5.54279e-07	0.0175255	4.38528e-14	2.99684e-13	5.30157e-07	0.000126024	8.21827e-07	4.87494e-07	3.68165e-06	2.86122e-05	8.924e-10	3.10603e-07	1.33129e-08	5.88482e-11
SIGAC7_ACAGGGAAGGGATCAC-1	NKel_rna_scrnaseq_training_	unassignedliver_citeseq_rna_	0.000704906	4.22205e-09	1.05409e-07	2.88339e-08	0.0450955	0.0846028	8.62306e-06	3.38081e-06	2.83803e-06	3.47279e-05	3.54013e-09	5.37139e-08	5.02735e-07	0.0039329	0.121486	2.6157e-08	2.70065e-05	1.30238e-06	0.000495097	7.67076e-08	1.34156e-07	0.00158725	4.97395e-06	1.6803e-05	0.000136554	2.4741e-06	8.96578e-06	0.658959	1.03724e-06	6.96137e-06	0.0801877	4.58832e-07	0.00180658	0.000845666	1.49864e-06	3.7583e-05	2.29771e-08
SIGAC7_ACAGGGAAGTCTCCTC-1	Endotheliumel_rna_scrnaseq_training_	unassignedliver_citeseq_rna_	3.23279e-09	2.97008e-08	3.08659e-09	9.55671e-09	1.75419e-09	4.48427e-09	1.27505e-07	3.52639e-10	0.998169	3.23225e-12	1.65939e-11	1.69903e-08	1.69921e-09	2.1555e-05	9.93418e-07	1.57746e-10	0.00180779	4.32246e-07	7.17968e-09	2.28194e-11	3.85659e-09	6.12314e-10	4.84777e-11	2.37737e-10	2.44796e-09	1.12476e-07	7.3388e-11	1.92067e-08	1.85179e-09	1.77053e-09	3.13285e-09	2.66992e-09	1.13378e-11	4.1293e-10	1.41097e-11	1.83729e-07	4.62441e-11
SIGAC7_ACAGGGACAGCGTAGA-1	Early_Erythroidel_rna_scrnaseq_training_	unassignedliver_citeseq_rna_	1.85774e-06	5.92561e-07	6.50285e-09	1.5549e-08	1.4286e-06	2.41398e-07	0.504719	0.000751482	4.80458e-06	3.20147e-06	0.492374	1.1115e-07	6.63678e-09	3.34057e-07	3.53741e-09	1.72583e-08	3.36437e-06	2.84189e-09	1.2619e-07	0.00209868	2.17928e-05	1.29427e-07	2.4184e-08	6.724e-06	4.98375e-06	6.40592e-08	2.67199e-08	5.72737e-07	1.31161e-06	1.92517e-06	2.88955e-08	5.84549e-07	3.46258e-08	8.51589e-08	4.85491e-07	1.45946e-07	2.19837e-06
SIGAC7_ACAGGGACAGGCTACC-1	Erythroidel_rna_scrnaseq_training_	unassignedliver_citeseq_rna_	4.46648e-15	3.0232e-11	4.60033e-12	4.04759e-11	1.16348e-11	2.61804e-09	6.10285e-07	7.05657e-10	1.01274e-09	1.32483e-10	0.999999	1.05408e-12	2.41888e-12	1.15933e-11	1.88506e-12	2.94039e-09	1.59593e-11	3.6714e-12	9.23433e-12	2.6631e-10	4.35279e-09	8.60011e-10	4.58596e-10	4.82389e-11	7.1e-13	1.16359e-11	4.6568e-10	9.53595e-11	5.54758e-09	2.48415e-11	4.47585e-10	3.61275e-10	5.13906e-09	4.64253e-10	5.99445e-12	2.9641e-13	2.11942e-08
SIGAC7_ACAGGGACATATTCGG-1	Early_Erythroidel_rna_scrnaseq_training_	unassignedliver_citeseq_rna_	0.000308907	1.06428e-05	1.48451e-07	1.63336e-07	1.78312e-07	2.36381e-07	0.992586	0.00248544	2.46642e-06	0.000142643	6.62139e-06	2.72146e-06	0.00021857	1.47346e-06	3.29622e-06	1.87185e-08	9.56446e-07	2.74922e-07	8.30573e-07	0.00194972	3.89491e-05	1.21767e-06	1.02184e-06	0.00150067	0.000671737	3.85275e-05	3.9371e-08	2.64786e-07	6.08375e-09	1.71765e-06	6.178e-07	8.59976e-08	3.79709e-07	2.50296e-07	3.29914e-06	1.73241e-05	2.08592e-06
SIGAC7_ACAGGGAGTCGAAACG-1	MKel_rna_scrnaseq_training_	unassignedliver_citeseq_rna_	1.02863e-11	4.98997e-13	1.27952e-12	2.35939e-14	1.62469e-17	3.29548e-16	5.21e-06	3.16856e-09	2.57645e-14	4.36869e-08	3.5684e-14	1.5911e-14	1.74279e-10	4.70807e-14	1.09334e-13	8.38207e-16	9.15721e-14	1.78517e-14	8.59955e-17	0.280787	0.719208	7.86222e-16	2.35055e-15	3.41955e-09	3.79482e-12	1.92644e-08	4.11063e-14	2.26755e-13	5.53016e-15	9.53451e-14	3.90248e-11	5.98186e-15	3.41741e-13	4.18176e-14	8.54544e-14	3.86601e-15	5.79448e-14
SIGAC7_ACAGGGAGTCGGTGTC-1	ETPel_rna_scrnaseq_training_	unassignedliver_citeseq_rna_	3.14207e-05	6.42477e-08	1.67704e-05	3.76701e-05	0.00693386	0.533854	2.93482e-06	7.73731e-06	2.54515e-05	0.000348335	1.92517e-10	2.81817e-05	0.00251745	0.00104239	3.6803e-05	0.000856498	2.06062e-05	4.89626e-05	0.00245324	8.22332e-07	5.2083e-06	0.3025	6.65534e-06	0.000256604	0.00764892	1.49261e-05	3.79639e-05	0.00073247	7.69898e-06	2.53975e-07	0.00200422	1.21854e-05	0.13828	8.93858e-05	3.01959e-06	0.000134481	3.002e-06
SIGAC7_ACAGGGAGTTTGATCG-1	Kupffer_cell_1el_rna_scrnaseq_training_	unassignedliver_citeseq_rna_	4.9577e-08	1.59513e-08	2.21062e-07	3.76252e-06	1.87733e-08	4.17905e-07	2.08524e-10	8.69916e-07	1.79989e-10	7.40628e-10	2.54279e-07	5.77925e-07	6.69878e-10	1.91655e-08	1.41474e-09	1.85147e-09	0.953401	0.0464485	3.67802e-09	4.90925e-11	4.05117e-10	1.95807e-08	2.6882e-08	5.72884e-10	8.52487e-09	2.18442e-06	1.96958e-06	0.000132669	1.01814e-10	1.56426e-09	1.73609e-09	1.49486e-10	3.19377e-09	4.51363e-06	1.24326e-09	2.85743e-06	6.06053e-09
SIGAC7_ACAGGGATCATCGTAG-1	ELPel_rna_scrnaseq_training_	unassignedliver_citeseq_rna_	0.0400943	0.0012957	1.8963e-07	2.46376e-09	0.46644	1.19599e-06	1.50513e-05	0.000561763	1.01248e-07	7.04853e-06	1.30932e-05	0.000119529	2.948e-09	1.78966e-10	1.91065e-05	9.45432e-10	0.000197507	6.96375e-07	0.0300926	5.54822e-06	8.37764e-08	1.87525e-07	8.11344e-06	0.00289584	0.0109024	6.85883e-09	1.66786e-11	0.00145582	1.35051e-06	0.0358265	2.61463e-07	0.305503	3.51661e-06	5.823e-05	0.018484	0.0856149	0.000383072
SIGAC7_ACAGGGATCCATCTGC-1	Early_Erythroidel_rna_scrnaseq_training_	unassignedliver_citeseq_rna_	1.66712e-06	4.51046e-08	1.01881e-09	1.43526e-09	1.28386e-07	3.98883e-09	0.952146	0.000791149	9.82528e-08	1.67912e-06	0.0467013	6.02175e-08	4.18543e-09	5.24001e-09	5.79592e-09	5.25224e-09	7.0049e-08	4.8844e-10	1.18049e-07	0.00034687	3.69644e-06	3.95295e-09	6.40655e-08	3.25467e-06	9.36192e-07	1.28125e-07	1.4717e-09	1.18478e-07	8.72047e-08	2.78891e-07	7.44629e-09	5.13032e-08	4.25383e-09	3.87457e-09	2.83819e-07	1.74678e-07	1.49365e-06
SIGAC7_ACAGGGATCCCAGTGG-1	Erythroidel_rna_scrnaseq_training_	unassignedliver_citeseq_rna_	2.70996e-11	6.0776e-09	2.23039e-09	9.9435e-09	5.93562e-10	1.10187e-08	0.0010456	1.20319e-05	1.94219e-08	2.48489e-09	0.998935	2.74552e-10	5.79193e-09	9.71587e-11	3.99346e-09	8.24974e-07	1.12621e-10	2.13547e-10	3.0139e-09	4.83942e-07	4.78979e-06	2.02478e-08	2.30919e-09	3.50381e-08	4.87632e-10	6.63388e-09	1.70817e-09	1.151e-10	3.42696e-08	2.42982e-09	3.9606e-08	3.9062e-09	1.73782e-08	1.56069e-08	2.75465e-09	1.5587e-10	6.23293e-07
SIGAC7_ACAGGGATCTAGTACG-1	Erythroidel_rna_scrnaseq_training_	unassignedliver_citeseq_rna_	5.48994e-06	1.66791e-05	0.00115084	0.00416208	5.93443e-06	2.02392e-08	0.0697679	4.51717e-05	1.25441e-07	3.07557e-07	0.85776	1.65825e-05	1.63483e-05	1.65289e-09	3.1581e-06	5.85622e-05	0.00012786	8.73809e-05	2.52851e-07	2.49197e-06	4.90842e-07	4.05547e-06	0.0226929	9.83334e-06	1.91154e-05	2.22347e-07	0.0365254	8.64143e-05	7.52652e-07	0.00244751	9.9864e-07	3.07252e-06	1.36165e-06	9.58523e-07	0.00362803	0.000160315	0.00119128
SIGAC7_ACATCCCAGCTTCTAG-1	Erythroidel_rna_scrnaseq_training_	unassignedliver_citeseq_rna_	1.27661e-11	5.82598e-11	4.07117e-11	2.35132e-10	1.81346e-11	2.63754e-10	0.000907266	5.85119e-05	2.98842e-09	1.98559e-11	0.999034	8.43538e-12	8.59906e-10	5.13328e-13	6.51159e-10	3.4876e-08	9.81093e-11	5.57907e-11	8.29098e-11	3.34799e-08	1.94452e-07	4.69406e-09	1.06976e-10	5.11176e-09	5.40108e-11	5.94462e-10	3.0663e-11	3.32093e-12	8.55614e-11	8.7133e-11	4.38736e-09	5.00801e-11	5.91594e-10	1.00557e-09	8.92235e-11	3.97567e-11	9.62537e-08
SIGAC7_ACATCCCAGGCTTAGG-1	Erythroidel_rna_scrnaseq_training_	unassignedliver_citeseq_rna_	3.35787e-16	4.76745e-13	6.04118e-15	2.6695e-15	4.30544e-15	4.10026e-12	2.94369e-07	7.88555e-09	1.07107e-15	7.74729e-17	1	4.39479e-15	8.44379e-13	8.32075e-21	3.37783e-10	2.99585e-08	1.77253e-15	2.97213e-15	4.29644e-14	1.79985e-12	3.60032e-10	3.39591e-11	3.10063e-13	1.28662e-11	3.10379e-15	4.37432e-13	7.43993e-16	1.93988e-15	9.1597e-14	8.81605e-16	5.721e-11	4.24903e-14	6.40872e-12	7.99764e-12	9.91103e-14	2.9843e-16	1.88993e-11
SIGAC7_ACATCCCAGGGCCTCT-1	pDCel_rna_scrnaseq_training_	unassignedliver_citeseq_rna_	2.61949e-15	6.11932e-08	1.57868e-09	2.59823e-12	3.17568e-09	4.00197e-10	1.84962e-18	9.0675e-15	4.19371e-15	3.2974e-15	1.31883e-19	5.85221e-11	9.92853e-14	2.5123e-15	1.03805e-13	2.83318e-10	4.64488e-18	5.1104e-13	7.70469e-12	8.28684e-17	1.05029e-14	2.91653e-12	3.69062e-15	1.57844e-12	1.45684e-13	9.0224e-16	1.08315e-12	9.69035e-13	8.60061e-12	5.82494e-08	1.55533e-15	0.0212102	3.84352e-07	3.02503e-10	7.12304e-12	5.30816e-12	0.978789
SIGAC7_ACATCCCCACCCAATA-1	Erythroidel_rna_scrnaseq_training_	unassignedliver_citeseq_rna_	1.26555e-14	4.90122e-13	1.00908e-13	7.68066e-14	4.60131e-14	5.93372e-12	4.57413e-06	1.31618e-08	2.9528e-12	8.5715e-14	0.999995	3.74983e-14	7.44588e-12	1.59277e-16	2.85414e-12	5.97461e-10	7.43676e-14	1.53197e-13	8.5762e-13	1.20791e-10	1.70071e-09	3.93822e-11	1.30656e-12	1.32735e-10	8.46384e-14	6.92017e-13	7.85158e-13	7.8896e-14	2.3306e-12	6.24742e-13	7.02072e-11	1.57543e-12	9.33491e-12	1.28319e-11	1.92898e-13	4.85648e-15	4.73699e-09
SIGAC7_ACATCCCCACCGTCGA-1	Early_Erythroidel_rna_scrnaseq_training_	unassignedliver_citeseq_rna_	3.59034e-05	4.31028e-06	5.57636e-07	2.52151e-06	2.53745e-05	1.73009e-06	0.848451	0.0425499	0.00142105	0.00014197	0.0926884	1.00896e-06	5.0286e-08	0.00347398	1.63432e-07	5.99741e-08	0.000258933	3.55483e-07	4.17627e-06	0.0100103	0.000587608	3.20178e-07	3.52886e-06	1.95568e-05	8.68166e-05	3.29095e-06	1.59341e-07	5.31532e-06	5.72157e-05	8.00077e-05	7.25221e-07	1.17902e-05	3.44729e-07	1.67243e-06	5.45481e-06	5.13326e-05	1.30209e-05
SIGAC7_ACATCCCCAGAACGCA-1	CMPel_rna_scrnaseq_training_	unassignedliver_citeseq_rna_	0.742291	1.19197e-06	3.0825e-06	4.79532e-07	0.000509359	7.02803e-05	0.00293912	0.00034816	3.63537e-05	4.47998e-05	2.24163e-07	4.11601e-06	0.000265123	1.45982e-06	3.47946e-06	3.78508e-07	0.000190023	2.94267e-05	0.0917822	0.000241147	4.26461e-05	0.0433668	8.41285e-07	0.00304737	0.111782	1.3675e-06	3.85399e-07	0.000126134	7.45773e-06	0.0012713	0.000649594	1.09366e-05	0.000225385	1.89305e-06	4.87233e-05	0.000651393	4.18886e-06
SIGAC7_ACATCCCCATAAGCAA-1	Erythroidel_rna_scrnaseq_training_	unassignedliver_citeseq_rna_	9.69842e-09	5.61552e-08	9.52236e-10	6.32388e-10	7.5352e-08	5.73393e-08	0.000104548	5.64956e-05	3.52611e-08	2.54442e-09	0.999821	3.75274e-10	1.48879e-12	1.40242e-09	1.97685e-12	1.8461e-10	3.00471e-06	9.68601e-10	2.60133e-09	2.03812e-06	1.94655e-06	2.22459e-08	1.45475e-08	1.73859e-09	9.08989e-08	4.90836e-10	6.55061e-10	3.20905e-07	9.32979e-06	3.1944e-07	3.28347e-08	6.32619e-08	2.24161e-09	7.55802e-09	3.70347e-09	8.84003e-09	1.74069e-07
[truncated: 66,564 more rows]
