# Supplementary material for: Yolk sac cell atlas reveals multiorgan functions during human early development
Source: Science. Author manuscript; Available in PMC 2023 Aug 26. (PMC7614978; doi:10.1126/science.add7564)
Supplement: Table S11 [file EMS185071-supplement-Table_S11.xlsx]

## Sheet: T_11 LR YS Mouse YS
LR: YS scRNAseq trained_Mouse_YS_scRNAseq SAMAP ElasticNet prediction probabilities
Barcodes	predicted	orig_labels	AEC_ys	CMP_ys	DC2_ys	DC_precursor_ys	Early_Erythroid_ys	Endoderm_ys	Eo_Baso_Mast_precursor_ys	Eo_Basophil_ys	Erythroid_ys	Fibroblast_ys	HE_ys	HSPC_1_ys	HSPC_2_ys	ILC_precursor_ys	Immature_EC_ys	LMPP_ys	Lymphoid_progenitor_ys	MEMP_ys	MK_ys	MOP_ys	Macrophage_ys	Mast_cell_ys	Mesothelium_ys	Microglia_ys	Monocyte_Macrophage_ys	Monocyte_ys	NK_ys	Neutrophil_precursor_ys	Pre_Macrophage_ys	Prolif_AEC_ys	Prolif_Sinusoidal_EC_ys	Promonocyte_ys	Sinusoidal_EC_ys	Smooth_Muscle_ys	VWF_EC_ys
cell_55	Endoderm_ys	ExE endoderm_2_mouse_gastrulation	2.95258e-08	1.27724e-07	3.70588e-08	2.90908e-08	2.36561e-09	0.999997	6.14016e-09	2.65869e-09	5.74869e-08	1.48501e-07	3.79272e-07	1.12132e-06	5.68833e-09	4.73451e-09	2.22623e-07	1.09115e-08	5.42385e-10	7.1393e-10	4.52461e-08	4.26247e-09	4.48395e-09	2.00629e-08	3.3865e-09	4.35628e-07	2.82978e-07	2.94407e-08	1.75795e-09	1.9356e-07	6.74741e-11	9.66823e-10	1.77961e-08	1.39347e-07	1.16629e-08	2.96505e-09	4.64129e-08
cell_56	Endoderm_ys	ExE endoderm_2_mouse_gastrulation	8.05665e-09	2.27689e-08	9.59942e-09	6.60575e-09	3.77641e-09	0.999998	7.30058e-10	6.9641e-10	5.15819e-08	8.07648e-09	1.56152e-07	1.0858e-06	1.49801e-09	2.73599e-09	1.68009e-08	5.80443e-10	5.356e-11	5.17011e-10	3.42072e-08	1.18284e-09	6.71522e-09	1.0112e-09	2.2352e-09	1.55679e-07	1.47848e-08	1.66374e-09	3.06894e-10	2.55683e-08	6.55946e-12	4.12471e-10	1.04501e-08	2.31212e-08	4.24672e-10	1.68767e-10	5.32938e-10
cell_58	Fibroblast_ys	ExE endoderm_4_mouse_gastrulation	8.38241e-07	2.75031e-07	1.9783e-06	4.9868e-07	7.31177e-07	6.19914e-06	1.38268e-06	1.19957e-06	2.93957e-07	0.718523	4.20541e-07	1.49452e-07	3.12634e-09	1.35111e-06	6.14001e-07	4.32674e-08	4.39305e-08	1.20889e-05	2.04778e-07	1.0301e-06	4.36435e-07	3.97967e-06	0.0785287	9.00573e-07	9.23378e-07	2.0018e-06	7.30675e-07	2.61354e-06	8.77385e-07	1.06693e-07	2.74054e-08	1.35725e-05	6.70239e-08	0.202892	6.35662e-08
cell_64	Smooth_Muscle_ys	Visceral endoderm_3_mouse_gastrulation	4.11426e-07	2.9327e-07	7.44315e-07	1.70198e-05	2.1184e-06	0.000174908	2.08832e-06	1.94385e-06	4.02868e-08	0.220828	1.19366e-06	1.26422e-07	1.02564e-08	1.33872e-06	1.57365e-06	1.12228e-07	1.32964e-07	4.34439e-06	1.37908e-05	3.36303e-06	1.37069e-08	7.17736e-07	0.0212655	1.44402e-07	1.0082e-06	1.50476e-06	1.45764e-06	4.73959e-06	1.53355e-07	2.58629e-07	5.70444e-08	2.86332e-06	3.82929e-08	0.757667	8.1094e-07
cell_73	Endoderm_ys	ExE endoderm_0_mouse_gastrulation	3.04228e-08	3.99133e-08	1.13367e-08	4.64946e-08	3.69342e-09	0.999989	2.44728e-08	1.23113e-08	2.52666e-07	7.20714e-08	1.61403e-07	5.97306e-06	1.08936e-09	8.12136e-08	1.16575e-07	2.03764e-08	7.89907e-10	1.87763e-09	1.13155e-08	7.48398e-09	5.81263e-07	1.01351e-07	2.80659e-08	2.99261e-06	2.24525e-07	6.21917e-08	1.86909e-09	1.72594e-07	3.64784e-10	3.49913e-09	9.39146e-08	1.7723e-07	1.09265e-08	3.89451e-09	3.74828e-09
cell_82	Smooth_Muscle_ys	ExE endoderm_4_mouse_gastrulation	8.44794e-06	3.15857e-06	2.45482e-06	3.8431e-05	5.50919e-07	0.000596884	3.03451e-05	5.07662e-06	1.43884e-05	0.0857014	6.86847e-06	2.72318e-05	2.34271e-08	1.25687e-05	7.16015e-05	2.30226e-06	1.55078e-06	4.66487e-05	7.24744e-06	1.33041e-05	1.46417e-06	0.000335095	0.0635614	3.7193e-05	1.10857e-05	3.01964e-05	1.35672e-05	7.06899e-05	3.38472e-07	3.2854e-07	1.18279e-06	1.49581e-05	6.87767e-06	0.849312	1.36579e-05
cell_96	Endoderm_ys	ExE endoderm_2_mouse_gastrulation	5.77952e-09	1.33122e-07	1.66019e-07	2.72648e-08	1.1316e-09	0.999997	7.87369e-09	5.22924e-09	3.20049e-07	4.54151e-08	8.71648e-08	1.18511e-06	5.66913e-09	2.59166e-08	2.24962e-07	6.65085e-09	1.62774e-09	9.41913e-10	5.04355e-09	1.24566e-08	9.4929e-09	1.57624e-08	5.86927e-09	2.5592e-07	9.83385e-08	1.74081e-08	1.3712e-09	5.98292e-08	1.08634e-10	3.56469e-09	2.06451e-07	1.13725e-07	1.27049e-09	1.20077e-09	1.53497e-08
cell_105	Endoderm_ys	ExE endoderm_4_mouse_gastrulation	1.77884e-09	6.04646e-08	7.53018e-08	5.50145e-09	5.20921e-10	0.999999	2.71134e-09	1.62823e-09	9.69883e-08	4.11897e-08	3.01316e-08	2.34794e-07	2.18242e-08	6.05266e-09	2.42389e-08	3.71371e-09	5.42245e-10	1.48646e-09	6.18345e-09	4.46704e-09	5.84993e-09	4.16631e-10	6.18561e-10	2.93207e-07	4.04957e-08	1.7027e-09	8.6595e-10	2.12338e-08	8.43727e-11	2.93754e-09	1.71092e-07	8.18686e-08	2.81362e-10	3.86845e-11	1.70962e-09
cell_107	Endoderm_ys	ExE endoderm_4_mouse_gastrulation	6.19296e-08	4.31314e-07	1.19071e-07	7.96145e-08	2.08237e-09	0.999987	2.3292e-08	4.54226e-08	2.81258e-07	1.02283e-07	3.0781e-07	6.71146e-06	5.38249e-08	1.12916e-07	5.31646e-07	4.3391e-08	8.21276e-09	1.1665e-08	5.76154e-08	4.798e-08	2.88956e-07	7.10295e-08	3.30203e-08	2.91501e-06	3.35287e-07	3.5175e-08	5.68607e-09	2.04907e-07	1.20703e-09	6.46801e-09	9.55421e-08	3.08852e-07	2.28491e-08	1.97508e-10	2.90857e-08
cell_113	Endoderm_ys	ExE endoderm_4_mouse_gastrulation	1.00941e-08	1.22165e-07	1.71281e-07	2.72668e-08	4.06099e-09	0.999989	2.02462e-09	9.86636e-08	1.98468e-07	1.17404e-06	2.85324e-07	6.33762e-07	3.42619e-08	2.2593e-07	4.44573e-08	2.07496e-08	7.31413e-09	7.17883e-10	2.77876e-07	3.47874e-09	2.25273e-06	3.30364e-09	1.42605e-08	4.40156e-06	1.15126e-07	1.18372e-08	5.90691e-09	8.60916e-08	2.2049e-09	1.15361e-08	6.06253e-08	9.75282e-07	8.56573e-10	1.98377e-10	8.23145e-10
cell_159	Endoderm_ys	ExE endoderm_3_mouse_gastrulation	7.73455e-09	3.49142e-07	2.2468e-07	2.39151e-08	1.66712e-09	0.999993	1.81047e-08	1.17089e-08	1.93756e-07	7.341e-08	9.6685e-08	1.51061e-06	2.21966e-09	5.98952e-08	6.82054e-08	2.9165e-08	3.52259e-10	1.28804e-09	1.94222e-08	6.84007e-08	1.29287e-07	1.65529e-08	2.42667e-08	1.15283e-06	5.83845e-07	2.1927e-08	1.13737e-09	4.52365e-08	2.25293e-09	2.36861e-08	1.99638e-06	3.06814e-07	3.30572e-09	3.81887e-10	1.36764e-09
cell_160	Macrophage_ys	ExE endoderm_2_mouse_gastrulation	2.35704e-07	1.02255e-07	2.84508e-06	8.34279e-09	4.41039e-08	2.0958e-08	5.56793e-08	5.23587e-09	5.95384e-07	9.91233e-14	5.03383e-09	0.000443902	5.00373e-09	3.86803e-07	5.92794e-09	9.35261e-08	1.01712e-06	1.42236e-06	2.24228e-08	2.8232e-07	0.996133	1.47462e-06	4.80902e-12	0.00328415	3.02447e-06	1.08291e-07	2.78541e-08	4.80199e-08	0.000121805	3.05504e-09	1.40961e-08	4.91314e-06	3.48759e-07	1.41816e-12	1.72365e-08
cell_184	Macrophage_ys	ExE endoderm_2_mouse_gastrulation	2.38479e-06	4.36263e-06	2.29256e-05	1.51981e-07	6.38121e-07	8.72259e-08	3.97275e-07	2.99543e-08	1.81619e-06	1.19307e-12	3.23684e-08	0.00118387	1.51541e-07	9.29393e-07	7.03639e-08	5.87111e-07	1.20807e-05	9.00499e-06	3.20695e-07	4.93299e-06	0.994618	1.38767e-05	7.39323e-11	0.00379876	1.06768e-05	3.40962e-06	5.92811e-07	7.22072e-07	0.000226637	5.57283e-08	7.36998e-08	8.00289e-05	1.96943e-06	6.91935e-11	1.3682e-07
cell_231	Macrophage_ys	ExE endoderm_2_mouse_gastrulation	3.18801e-07	2.55567e-07	1.76935e-06	5.41783e-09	1.26754e-08	2.93062e-10	9.2597e-08	1.0854e-08	7.82178e-07	4.77703e-13	4.9331e-10	0.000224483	3.19853e-09	6.98049e-07	5.61063e-09	4.41327e-08	1.57471e-06	3.08468e-06	1.66653e-08	6.75236e-07	0.998001	6.27117e-06	1.26146e-10	0.00131201	2.76608e-06	2.07994e-07	1.53832e-08	1.94099e-08	0.000441835	1.08535e-08	2.01139e-08	1.87953e-06	9.00918e-08	4.91791e-12	3.64472e-09
cell_255	Mesothelium_ys	ExE endoderm_2_mouse_gastrulation	1.93987e-09	8.02732e-11	1.81573e-10	1.90479e-10	1.8196e-10	4.82215e-11	5.28531e-11	7.44682e-11	7.00115e-12	0.000304669	2.17654e-09	1.90141e-10	1.50912e-12	1.97386e-10	2.25534e-09	4.00703e-12	1.4595e-10	3.33338e-10	1.96035e-11	1.9336e-10	5.11302e-11	2.7713e-10	0.999687	1.06023e-10	9.88126e-10	2.63215e-10	1.05489e-10	1.50375e-09	9.19166e-11	1.60567e-11	4.49649e-10	6.55351e-11	7.77194e-10	8.24824e-06	4.51552e-10
cell_265	Macrophage_ys	Visceral endoderm_3_mouse_gastrulation	1.38689e-06	2.75624e-06	1.61938e-05	3.64173e-08	2.70734e-07	8.00407e-07	5.78478e-07	4.45666e-08	3.41915e-07	5.76997e-12	1.36236e-08	0.000799715	2.02221e-07	3.62479e-07	1.21987e-08	9.83807e-07	2.08819e-05	0.000148911	9.05775e-07	5.22789e-06	0.989582	1.03546e-05	3.30451e-11	0.00864067	3.38753e-05	8.83334e-07	2.72339e-07	9.09971e-07	0.000686948	1.3505e-07	1.75994e-07	4.35497e-05	2.24815e-07	3.66884e-10	4.76992e-07
cell_272	Mesothelium_ys	Visceral endoderm_2_mouse_gastrulation	9.71971e-10	8.32405e-10	3.29826e-10	1.10315e-10	2.06488e-09	4.93481e-08	8.34301e-11	2.45305e-10	1.56511e-12	0.00870902	8.7591e-09	9.47539e-11	6.79458e-10	3.79119e-10	8.0061e-10	3.85845e-10	2.19658e-10	3.23052e-09	1.35999e-11	5.67991e-10	7.59687e-13	2.0697e-11	0.99128	5.69593e-11	2.46173e-09	1.83083e-10	1.07267e-09	1.35644e-09	1.27213e-10	2.87073e-10	1.8987e-08	2.63229e-10	2.76293e-10	1.07427e-05	5.91667e-09
cell_284	Smooth_Muscle_ys	Visceral endoderm_3_mouse_gastrulation	1.54455e-07	9.99763e-07	4.14931e-06	3.10491e-06	1.15835e-06	4.46658e-05	5.29221e-07	3.61783e-07	1.51432e-08	0.0716267	5.46913e-07	1.37523e-07	5.83384e-08	1.6022e-07	3.62664e-07	1.16564e-07	4.81957e-08	1.74921e-06	4.93781e-08	6.76652e-07	4.11278e-09	7.9349e-07	0.00681819	1.77285e-07	7.79083e-08	6.76051e-07	1.90136e-06	2.38886e-06	8.80348e-08	9.34389e-08	6.65058e-08	3.73676e-06	2.58634e-08	0.921485	1.15259e-06
cell_328	Endoderm_ys	ExE endoderm_2_mouse_gastrulation	1.32236e-11	3.9976e-10	3.98079e-11	9.91019e-11	2.28231e-12	1	9.98241e-12	9.11089e-13	8.09076e-11	5.83926e-11	3.93636e-10	1.72517e-09	2.52419e-11	4.08577e-12	1.35877e-10	3.83341e-11	2.66014e-13	3.07837e-11	2.88645e-12	1.98672e-11	2.33645e-12	9.73823e-12	4.10441e-13	4.94122e-10	5.09367e-10	4.44426e-11	2.33238e-11	6.21052e-10	8.61567e-14	1.64848e-12	9.58406e-11	8.05425e-10	1.90845e-12	4.66424e-11	3.43533e-10
cell_339	Endoderm_ys	ExE endoderm_3_mouse_gastrulation	4.54883e-09	1.4596e-08	2.44054e-08	5.3467e-09	1.64699e-09	0.999998	7.79642e-09	4.39222e-09	5.86077e-08	1.57256e-08	1.39933e-08	6.67817e-07	6.18999e-10	1.19749e-08	6.11095e-09	6.34632e-10	3.57447e-10	1.16116e-09	3.20776e-08	6.06906e-09	2.75255e-08	5.47958e-09	1.68526e-09	7.65595e-07	3.35109e-08	1.49938e-09	1.88455e-10	8.33232e-09	6.49259e-10	5.22522e-09	3.57363e-08	6.89131e-08	1.14015e-10	3.34958e-10	2.47775e-10
cell_347	Macrophage_ys	ExE endoderm_4_mouse_gastrulation	5.15673e-07	1.71282e-07	1.16373e-05	1.56458e-08	1.6401e-08	2.98819e-10	2.07989e-08	9.14474e-09	5.66967e-08	1.19475e-13	3.38631e-09	0.000382988	4.14853e-09	1.09541e-07	8.47493e-09	9.93965e-09	1.027e-06	5.30853e-07	5.70461e-08	2.15553e-07	0.995987	4.03568e-06	2.94572e-11	0.00357092	2.08156e-06	3.53026e-07	1.76814e-08	2.74901e-08	3.09773e-05	1.64166e-09	5.05497e-10	7.2218e-06	1.92337e-07	4.80572e-12	5.78994e-09
cell_348	Endoderm_ys	ExE endoderm_2_mouse_gastrulation	1.47458e-08	2.07362e-07	8.26003e-08	2.96611e-08	4.93754e-09	0.999994	1.75198e-08	3.81315e-09	5.60614e-07	5.39666e-09	4.18401e-07	1.70662e-06	1.66264e-08	8.85243e-09	4.25349e-07	3.63377e-08	4.14845e-10	2.01386e-09	5.26846e-08	5.17041e-08	1.71927e-08	1.32634e-08	1.17568e-09	4.05887e-07	6.94665e-07	7.09391e-08	9.44837e-09	1.53537e-07	3.23623e-11	1.7229e-08	6.35932e-07	5.38968e-07	5.47652e-09	9.82524e-10	4.00147e-08
cell_351	Smooth_Muscle_ys	ExE endoderm_2_mouse_gastrulation	1.60175e-06	2.41721e-06	9.64314e-06	4.94106e-06	3.99045e-06	0.000180943	3.69474e-06	8.24988e-07	3.7538e-07	0.21511	3.80365e-06	5.68692e-07	1.66877e-08	2.63387e-06	6.86326e-06	1.18013e-07	1.98845e-07	2.68345e-05	1.51466e-05	6.91437e-06	1.68748e-07	2.70968e-06	0.0525624	1.35522e-06	5.83263e-06	4.4976e-06	1.23019e-06	2.97454e-05	5.28566e-07	2.83495e-07	4.48913e-08	1.84619e-05	1.3472e-07	0.731989	1.91016e-06
cell_358	Endoderm_ys	ExE endoderm_4_mouse_gastrulation	2.19846e-09	5.0676e-08	3.56521e-08	3.42596e-09	1.10282e-10	0.999999	4.50435e-09	4.61037e-10	6.35899e-08	6.54671e-09	1.51429e-08	4.24512e-07	1.62531e-10	4.21862e-09	8.41569e-09	3.28775e-09	1.23297e-10	3.45331e-10	3.21543e-10	5.12053e-09	1.84483e-08	2.58298e-09	2.73947e-09	2.01797e-07	2.99945e-08	1.48028e-09	9.71485e-11	9.293e-09	6.41349e-11	2.4859e-09	3.00839e-07	2.54522e-08	2.2206e-10	2.19863e-10	3.34037e-10
cell_363	HSPC_1_ys	Blood progenitors 2_2_mouse_gastrulation	0.000249308	0.00429519	0.0263794	0.00647629	0.00312823	0.00013348	0.00100596	0.000650635	0.00120678	4.43621e-06	0.00362886	0.681547	0.106786	0.0220277	0.000146418	0.0145033	0.0360904	0.00542358	0.0190865	0.000168438	0.0464494	0.000358139	2.71513e-07	0.00474648	0.00207963	0.000963299	0.00959351	0.000211326	0.000614763	6.16654e-05	6.02907e-05	0.00169956	0.000167379	1.18903e-07	5.57644e-05
cell_382	Macrophage_ys	Blood progenitors 2_2_mouse_gastrulation	0.00080782	0.000531972	0.000496023	1.38602e-05	0.000857846	1.20131e-05	6.84217e-05	0.00217262	1.14688e-05	7.2438e-08	8.2507e-05	0.019736	0.110626	0.000659741	1.7052e-05	0.000314535	0.000864207	0.00105472	0.027263	1.72397e-05	0.613586	0.000514886	9.43589e-10	0.18229	0.0032267	0.000147461	0.000248887	8.88047e-05	0.031805	1.4635e-05	9.96229e-07	0.00168237	0.000748195	5.3135e-11	3.89784e-05
cell_385	HSPC_1_ys	Blood progenitors 2_2_mouse_gastrulation	0.000314748	0.00582411	0.0111231	0.00425097	0.00280846	2.80422e-05	0.000520831	0.000283961	0.000248397	2.78698e-06	0.0021848	0.698994	0.0934482	0.0126923	0.000193977	0.0159159	0.11091	0.00262822	0.0198831	8.2116e-05	0.00716387	0.000154109	2.97348e-07	0.000574459	0.00216055	0.00134548	0.00486132	0.000140518	9.48219e-05	6.55886e-05	4.6696e-05	0.000867546	0.000131178	8.30378e-08	5.47678e-05
cell_393	HSPC_1_ys	Blood progenitors 2_3_mouse_gastrulation	5.73986e-05	0.00167833	0.00792254	0.00886784	0.00757927	0.000810843	0.000374875	0.000396363	0.00192951	3.33202e-07	0.00220262	0.859369	0.0522617	0.0126027	1.54803e-05	0.00588052	0.00514576	0.00108312	0.00165286	6.35675e-05	0.020173	0.000564118	8.39603e-08	0.000592106	0.000410232	0.000169479	0.00396396	7.17776e-05	0.00210409	7.35572e-06	7.28125e-06	0.00199945	2.16161e-05	3.72725e-08	2.05724e-05
cell_396	Endoderm_ys	ExE endoderm_1_mouse_gastrulation	6.17658e-08	2.9821e-07	5.26053e-07	3.8255e-08	6.97798e-08	0.99994	3.44019e-08	4.46344e-08	2.92169e-06	6.95407e-08	1.32596e-06	2.78196e-05	2.46179e-09	3.52243e-07	1.65654e-06	8.07718e-08	1.2458e-08	6.67793e-10	2.67986e-07	7.43962e-08	8.65468e-06	2.32156e-07	3.85976e-08	1.27637e-05	8.81788e-07	8.55509e-08	3.53594e-09	2.12811e-07	5.32975e-10	2.94944e-08	1.63101e-06	2.84225e-07	4.7616e-08	1.56332e-09	4.59324e-09
cell_407	Microglia_ys	Haematoendothelial progenitors_4_mouse_gastrulation	0.00697672	0.00206112	0.00140981	1.47966e-05	3.92628e-05	4.9956e-06	0.000528105	0.000489667	1.10028e-05	7.6568e-07	0.000211126	0.0569245	0.0569369	0.00030465	0.000468035	0.000696981	0.00554111	0.00406977	0.0253193	6.11843e-05	0.267579	0.000574345	6.18798e-08	0.511174	0.0325728	0.0015936	0.00130005	0.000219727	0.00288807	2.64537e-05	4.3674e-06	0.00123375	0.0153176	6.26759e-09	0.00344672
cell_410	Macrophage_ys	Blood progenitors 1_0_mouse_gastrulation	9.41518e-05	0.000103694	0.00107175	5.97113e-06	0.000369089	6.10504e-06	5.10863e-05	0.000833374	3.27547e-05	1.04267e-07	2.23518e-05	0.00399564	0.0329616	0.00110821	6.0866e-06	0.000180271	0.00123875	0.00123865	0.0300663	1.09028e-05	0.757944	8.6315e-05	2.45504e-09	0.139465	0.00155558	4.9669e-05	5.65082e-05	1.24835e-05	0.0252897	2.95546e-05	3.89383e-06	0.0018298	0.000274984	1.25038e-11	5.32102e-06
cell_417	Endoderm_ys	ExE endoderm_1_mouse_gastrulation	2.28377e-08	1.37266e-07	8.06245e-08	9.15573e-08	3.45919e-08	0.999951	2.4697e-08	2.03298e-08	3.44661e-06	1.24e-09	5.5339e-07	3.7997e-05	4.46637e-10	2.35718e-07	2.77745e-07	5.63821e-08	4.19837e-09	3.17227e-10	1.83493e-07	6.53627e-08	1.73677e-06	2.16058e-07	2.39121e-09	1.66853e-06	7.10838e-07	6.11981e-08	6.53316e-10	1.27689e-07	1.48788e-09	3.09376e-08	1.27535e-06	2.20859e-07	8.80523e-09	6.99033e-10	3.78637e-09
cell_418	Endoderm_ys	ExE endoderm_3_mouse_gastrulation	6.82545e-09	2.63241e-08	4.81999e-09	3.58802e-08	2.26381e-10	0.999984	6.31454e-09	1.4485e-09	4.72656e-07	2.13954e-09	2.61421e-08	1.36416e-05	4.16998e-11	4.06777e-08	9.55736e-08	4.03265e-09	7.01247e-10	1.30783e-10	2.59216e-08	2.65605e-08	2.43675e-07	3.36773e-08	3.04283e-09	1.18924e-06	5.45811e-07	2.8044e-08	1.84867e-10	2.07581e-08	1.66569e-10	1.57607e-09	3.69178e-08	2.60572e-08	1.98999e-09	2.97953e-10	6.24864e-10
cell_419	Immature_EC_ys	Haematoendothelial progenitors_2_mouse_gastrulation	0.00597902	7.85869e-05	1.10579e-06	1.31741e-06	8.38228e-06	0.000587177	2.56766e-05	3.5026e-05	0.0144979	0.00395859	0.0171087	0.0043403	0.00018046	8.45143e-05	0.453171	1.75567e-05	1.25145e-05	1.86503e-05	0.000150784	4.5143e-05	0.000139506	3.62303e-05	1.15904e-05	1.7118e-05	9.08018e-06	6.78845e-05	4.50789e-05	6.63426e-05	6.66417e-05	0.000597199	0.107486	3.76406e-06	0.298731	2.9015e-06	0.0924175
cell_421	Endoderm_ys	ExE endoderm_1_mouse_gastrulation	6.53574e-08	8.79985e-08	1.57592e-07	4.96298e-07	1.44554e-08	0.999896	2.49151e-08	3.02483e-08	1.52724e-06	1.42809e-08	7.58536e-07	6.17209e-05	2.81616e-10	2.65621e-07	6.11591e-07	4.29056e-08	7.67882e-09	6.00109e-10	1.9248e-07	6.50108e-08	1.62377e-05	3.499e-07	3.06378e-09	1.917e-05	8.7582e-07	1.56353e-07	5.33659e-09	2.02043e-07	3.63873e-09	2.44632e-08	3.93158e-07	2.19008e-07	7.32084e-08	3.30161e-09	6.02775e-09
cell_427	Fibroblast_ys	Haematoendothelial progenitors_3_mouse_gastrulation	1.00342e-07	6.83167e-09	4.72751e-09	1.17127e-08	1.46487e-09	3.56798e-08	6.83172e-08	2.06549e-07	1.20823e-10	0.995103	3.01005e-08	9.5723e-11	9.70154e-10	5.70721e-09	5.22859e-07	6.01169e-08	5.11503e-09	1.25268e-08	1.99758e-08	8.36969e-09	1.8044e-11	3.05053e-08	0.000368192	4.11111e-09	3.49314e-08	1.45398e-07	6.57697e-08	1.05191e-07	3.70704e-10	2.96109e-08	6.19178e-09	5.58147e-09	2.11798e-07	0.00452696	6.8908e-08
cell_435	Endoderm_ys	ExE endoderm_3_mouse_gastrulation	2.54454e-09	9.61581e-09	4.95949e-09	4.56832e-09	5.32533e-10	0.999998	4.3683e-09	3.55101e-09	9.9777e-08	7.28326e-09	1.30175e-08	2.83721e-07	7.81056e-12	1.49743e-08	3.05661e-08	8.72951e-09	3.73425e-10	4.79844e-11	1.49694e-08	1.8948e-08	3.60728e-08	2.04984e-08	3.11869e-09	3.39024e-07	3.72564e-07	4.26258e-09	7.84525e-11	8.01429e-09	1.72425e-10	1.03724e-08	2.88398e-07	1.77384e-08	8.87739e-10	1.34356e-10	2.00068e-10
cell_436	Endoderm_ys	ExE endoderm_2_mouse_gastrulation	1.25616e-08	3.78871e-08	9.76834e-09	9.3903e-09	2.82303e-09	0.999995	2.5411e-09	2.90382e-09	2.31495e-07	8.40224e-09	1.08141e-07	2.36456e-06	4.45179e-11	2.14063e-08	2.56398e-07	8.88715e-09	2.64119e-10	6.06548e-11	4.72141e-09	1.4307e-08	1.45245e-07	1.6094e-08	3.59597e-09	9.94746e-07	2.08372e-07	1.34484e-08	4.17537e-10	1.04246e-07	1.70495e-10	1.52774e-09	6.32987e-08	1.34121e-07	9.21815e-09	8.77772e-10	3.12942e-09
cell_437	Endoderm_ys	ExE endoderm_1_mouse_gastrulation	7.56983e-08	2.41324e-07	1.31313e-07	3.11856e-07	5.89775e-09	0.999859	3.9561e-08	5.17125e-08	6.7186e-06	4.60833e-08	5.5633e-07	8.95677e-05	4.47364e-10	7.59708e-07	1.82833e-06	6.11309e-08	2.02356e-08	5.4077e-10	4.68823e-07	1.37027e-07	1.712e-05	6.11152e-07	5.30224e-08	1.92631e-05	1.17141e-06	7.5765e-08	8.96172e-09	2.37894e-07	3.65305e-09	3.52759e-08	8.07915e-07	1.8243e-07	5.98022e-08	2.98635e-09	2.92235e-09
cell_439	Endoderm_ys	ExE endoderm_3_mouse_gastrulation	9.73157e-09	5.28194e-08	2.8548e-08	5.40207e-08	4.72282e-10	0.999988	6.44063e-09	6.7896e-09	4.92043e-07	2.92192e-09	9.71663e-08	7.40375e-06	7.62711e-11	5.67444e-08	8.2994e-08	1.26003e-08	1.17691e-09	1.16265e-10	6.93951e-08	2.19597e-08	3.59794e-07	4.96335e-08	1.98318e-09	3.10462e-06	4.39905e-07	1.50751e-08	4.14028e-10	3.15286e-08	4.46762e-10	2.6325e-09	1.25645e-07	6.32316e-08	5.20981e-09	2.22895e-10	1.01441e-09
cell_440	Endoderm_ys	ExE endoderm_3_mouse_gastrulation	2.53154e-08	3.23837e-07	3.10378e-07	2.85286e-07	3.55149e-08	0.999926	1.23457e-08	2.69715e-08	3.68864e-06	1.4411e-08	7.16451e-07	4.89169e-05	3.88508e-09	2.28841e-07	2.42285e-07	4.67194e-08	8.52572e-09	1.26707e-09	3.36202e-07	4.84332e-08	9.9556e-06	5.33015e-08	1.40805e-08	6.6104e-06	4.55288e-07	5.06939e-08	5.01068e-09	1.12516e-07	1.83166e-09	3.70855e-08	6.48814e-07	4.8599e-07	2.4033e-08	4.42135e-10	2.93204e-09
cell_466	Endoderm_ys	ExE endoderm_6_mouse_gastrulation	1.35028e-07	1.28173e-06	5.52107e-07	1.71051e-07	9.91236e-09	0.999923	2.34795e-08	4.02452e-08	4.7858e-07	4.52885e-06	1.23561e-06	3.09359e-05	3.70739e-08	5.28737e-07	7.49902e-07	8.27569e-08	7.31439e-09	7.66955e-10	3.69119e-07	2.98866e-08	3.48769e-06	1.22845e-07	3.0282e-07	2.85772e-05	7.84661e-07	1.2928e-07	7.31444e-09	3.15159e-07	3.75202e-09	8.48415e-09	7.77917e-08	1.1867e-06	3.28243e-07	2.12419e-08	2.62156e-08
cell_467	Endoderm_ys	ExE endoderm_1_mouse_gastrulation	7.2495e-09	5.04354e-08	1.29256e-07	6.92771e-08	3.7274e-09	0.999984	1.28786e-08	1.5986e-08	9.38295e-07	2.32081e-08	1.95638e-07	9.673e-06	1.92189e-10	1.61707e-07	2.90053e-07	2.60526e-08	1.13094e-09	1.75575e-10	2.02429e-08	3.02962e-08	6.8267e-07	6.4648e-08	2.63442e-08	2.67195e-06	4.63317e-07	3.78424e-08	1.19607e-09	6.42383e-08	1.54869e-10	4.93369e-09	1.79115e-07	1.01084e-07	8.92902e-09	1.54735e-09	1.65307e-09
cell_469	Sinusoidal_EC_ys	Haematoendothelial progenitors_2_mouse_gastrulation	0.00394186	8.56737e-07	2.28526e-09	1.21401e-07	9.65897e-07	3.82002e-06	2.58662e-06	8.37519e-06	0.000887331	0.000243457	0.00193726	0.00129063	5.63688e-06	8.84267e-07	0.28602	6.17212e-07	5.63117e-07	9.19555e-08	1.07506e-06	1.14413e-06	1.53516e-05	6.27306e-06	8.09456e-08	4.71409e-07	4.31924e-07	3.32705e-05	8.10864e-06	5.33785e-06	1.36066e-05	4.04386e-05	0.0631397	1.26219e-07	0.633821	2.63505e-07	0.00856894
cell_475	Endoderm_ys	ExE endoderm_4_mouse_gastrulation	8.09312e-09	7.39374e-08	1.40467e-08	1.95601e-08	2.49504e-10	0.999996	1.90172e-09	3.87807e-09	4.99998e-08	4.23317e-08	3.16362e-08	2.39417e-06	5.4028e-09	9.08678e-09	7.55893e-08	5.39141e-09	8.88294e-09	1.55746e-10	2.80028e-08	3.3591e-09	2.34129e-08	2.4791e-09	3.42319e-09	6.45703e-07	1.25783e-07	3.50303e-09	4.21643e-10	2.58028e-08	1.15395e-10	1.15015e-09	2.39366e-08	1.09018e-08	1.97121e-09	2.13367e-10	6.15905e-09
cell_498	HSPC_1_ys	Blood progenitors 2_3_mouse_gastrulation	0.000124579	0.00874776	0.0256765	0.00776561	0.00276204	9.07159e-05	0.000419992	0.000392061	0.000613535	8.81604e-07	0.00280013	0.771504	0.0626251	0.00672749	5.65549e-05	0.0114149	0.0189745	0.00277291	0.00967566	0.000133155	0.0482911	0.000265109	9.86686e-08	0.002358	0.00133393	0.000798392	0.00824138	0.000130225	0.00211454	0.000128103	6.79761e-05	0.00290745	5.39103e-05	2.48663e-08	3.14162e-05
cell_499	Endoderm_ys	ExE endoderm_3_mouse_gastrulation	8.96781e-09	5.83114e-08	4.28561e-08	2.05551e-08	1.68369e-09	0.999982	1.15432e-08	2.23276e-08	1.10308e-06	2.74876e-08	1.29705e-07	7.48595e-06	2.08692e-10	2.99548e-07	1.84445e-07	1.48159e-08	7.29964e-09	2.35931e-10	1.07544e-07	2.39779e-08	1.48646e-06	3.26026e-08	1.20297e-08	5.8504e-06	5.14722e-07	1.47674e-08	7.72151e-10	3.08972e-08	3.66279e-09	1.20429e-08	4.00872e-07	6.01411e-08	3.63544e-09	3.73189e-10	5.76286e-10
cell_515	Microglia_ys	Haematoendothelial progenitors_3_mouse_gastrulation	0.00161665	0.000328953	0.00321334	1.63995e-05	2.77588e-05	1.24628e-06	7.65811e-05	0.000971309	6.99726e-06	1.51999e-07	7.43431e-05	0.00836264	0.133225	0.000181858	7.83782e-05	0.000391012	0.00102279	0.000328604	0.0090838	1.91453e-05	0.345608	0.000171051	6.57922e-09	0.48011	0.00561553	0.000199434	0.000455532	3.00296e-05	0.00354912	8.84818e-06	1.71335e-06	0.00137995	0.00368032	8.07146e-11	0.000164453
cell_526	Fibroblast_ys	ExE mesoderm_4_mouse_gastrulation	9.44267e-10	3.37733e-10	2.71634e-10	1.12855e-10	1.91427e-10	9.21486e-10	3.66603e-10	8.15496e-10	2.98254e-12	0.998046	3.83711e-10	1.88224e-12	6.72049e-11	1.24535e-09	1.43593e-08	7.79003e-10	2.66905e-10	1.06873e-10	2.26852e-10	1.45663e-10	1.94725e-13	2.3818e-10	0.000868559	8.36223e-11	7.64077e-10	1.11804e-09	1.12938e-09	1.33224e-09	1.49403e-11	4.57026e-10	1.27562e-10	6.27055e-10	5.98183e-10	0.00108565	9.58537e-10
cell_528	Endoderm_ys	ExE endoderm_3_mouse_gastrulation	6.0419e-08	4.15508e-07	8.18583e-08	1.39243e-07	7.87736e-09	0.999933	3.08899e-08	3.19252e-08	2.33845e-07	5.94431e-08	3.99642e-07	5.69274e-05	3.74324e-09	4.8944e-08	5.148e-07	5.99268e-08	1.98176e-09	1.14931e-09	8.40613e-08	3.97468e-08	3.95336e-07	1.26194e-07	2.26829e-08	6.39438e-06	5.48017e-07	1.51309e-07	2.1658e-09	6.27101e-08	1.48719e-10	2.66504e-09	4.09081e-08	1.18581e-07	6.8855e-08	2.06587e-09	2.06197e-08
cell_533	Endoderm_ys	ExE endoderm_3_mouse_gastrulation	4.5571e-09	8.35275e-08	8.96981e-08	2.27129e-08	9.22947e-09	0.999985	1.61389e-08	1.9927e-08	1.03702e-06	1.02378e-07	1.26346e-07	7.18217e-06	7.86027e-10	2.49716e-08	5.96018e-08	6.23657e-09	1.52165e-09	1.51243e-09	1.55613e-07	3.83115e-08	2.20303e-06	1.65778e-08	2.75961e-07	2.87466e-06	4.18008e-07	1.38715e-08	7.96755e-10	9.63073e-08	1.60015e-09	1.17715e-08	4.69254e-07	1.45172e-07	2.23147e-09	5.91861e-10	7.87109e-10
cell_547	Endoderm_ys	ExE endoderm_2_mouse_gastrulation	3.47714e-09	1.40003e-08	2.09907e-09	5.60011e-09	1.74611e-09	0.999998	3.44274e-09	3.0456e-10	1.05739e-07	1.66895e-09	1.35833e-08	6.58469e-07	3.39058e-11	2.91081e-09	1.79233e-08	9.20581e-09	5.67349e-10	2.53662e-10	1.17849e-09	4.59911e-09	2.70632e-07	6.7169e-08	3.45996e-09	2.92743e-07	5.27504e-07	1.23898e-08	2.26167e-10	3.616e-08	5.1249e-11	1.82705e-09	3.76529e-08	1.54946e-08	1.41089e-09	2.31591e-09	7.47724e-10
cell_554	Fibroblast_ys	ExE mesoderm_4_mouse_gastrulation	1.21863e-08	5.21697e-09	3.30568e-09	1.94997e-08	7.40242e-10	6.70614e-09	2.70993e-09	8.40198e-09	1.15204e-11	0.992375	7.88968e-09	1.72101e-10	4.42075e-10	5.57006e-09	7.43241e-08	3.25264e-09	8.89936e-09	3.25631e-09	9.0459e-10	3.60304e-09	9.46198e-13	1.4836e-09	0.00178765	2.73131e-09	4.10437e-08	2.81652e-08	1.45465e-08	8.5373e-09	4.89964e-10	1.51454e-09	3.18333e-10	1.8855e-09	4.17567e-09	0.00583673	6.01507e-08
cell_559	Endoderm_ys	ExE endoderm_2_mouse_gastrulation	3.94079e-08	1.13479e-07	3.72722e-08	1.80328e-07	1.44428e-09	0.999971	1.73266e-08	1.32655e-08	6.55628e-07	4.7944e-08	1.11381e-07	2.17421e-05	2.05539e-10	1.1311e-07	7.10385e-07	3.19994e-08	5.4394e-09	2.92799e-10	6.38509e-08	3.18467e-08	1.81665e-07	3.67918e-07	2.491e-07	2.81639e-06	4.35599e-07	2.47635e-08	7.67649e-10	1.04092e-07	6.25628e-10	2.4135e-09	4.7172e-07	7.94498e-08	3.41234e-08	8.39464e-09	1.16685e-08
cell_578	Smooth_Muscle_ys	Visceral endoderm_4_mouse_gastrulation	6.66204e-08	1.83994e-08	1.25862e-08	2.70529e-08	7.04107e-09	3.05791e-07	1.49748e-08	3.75553e-09	1.8378e-10	0.0384434	6.75107e-09	5.80684e-09	1.72337e-11	2.53992e-09	3.66221e-08	2.89413e-08	7.20693e-09	1.09351e-08	9.37274e-10	5.39457e-08	1.38363e-10	4.63073e-08	0.0554066	3.56052e-09	1.96564e-07	4.01024e-08	5.64299e-09	1.16552e-07	1.11837e-08	1.53138e-08	9.51432e-09	1.7551e-08	5.96421e-09	0.906149	4.30255e-08
cell_586	Endoderm_ys	ExE endoderm_1_mouse_gastrulation	1.00779e-07	1.13456e-07	5.32167e-08	7.01835e-08	4.86415e-08	0.999878	1.12318e-07	1.58765e-07	3.67667e-06	5.29892e-08	2.98561e-06	8.09824e-05	1.63161e-09	6.8016e-07	3.29861e-06	2.87484e-07	1.26787e-08	2.30242e-10	1.58527e-07	1.49385e-07	6.06242e-06	2.96878e-06	5.58187e-08	1.44465e-05	3.56091e-06	2.72191e-07	1.0185e-08	3.89547e-07	2.41766e-09	1.01181e-07	6.511e-07	4.65122e-07	8.96304e-08	8.03239e-09	1.83962e-08
cell_588	Endoderm_ys	ExE endoderm_3_mouse_gastrulation	1.1281e-07	1.75855e-07	4.36167e-08	4.67112e-08	3.09999e-10	0.999964	1.60285e-08	1.36233e-08	1.86926e-07	1.05445e-07	1.27383e-07	2.56457e-05	1.30536e-09	8.20342e-08	2.96452e-07	1.08006e-08	1.40884e-09	6.05335e-10	3.04506e-08	1.91095e-08	1.09815e-07	7.49216e-08	3.32657e-08	8.33098e-06	4.11219e-07	4.34711e-08	5.30045e-10	6.34817e-08	2.49287e-10	3.24727e-09	3.47791e-08	6.10009e-08	2.59638e-08	1.72601e-09	5.09205e-09
cell_592	MK_ys	Erythroid1_2_mouse_gastrulation	9.98772e-10	1.3517e-10	6.80128e-12	6.03463e-08	7.0501e-06	5.08001e-08	5.86108e-06	2.67444e-07	0.000228048	8.60328e-08	1.23894e-09	4.91132e-10	1.83703e-10	7.6841e-09	4.19828e-11	3.01066e-14	2.91873e-10	0.001029	0.998721	4.48511e-07	7.06428e-06	4.62643e-07	1.73378e-10	8.15413e-10	2.72931e-10	8.23055e-09	1.66824e-08	3.22648e-08	3.51229e-08	4.45117e-09	4.39958e-09	2.19751e-08	2.66175e-11	1.01785e-08	2.2122e-09
cell_599	Fibroblast_ys	ExE mesoderm_2_mouse_gastrulation	6.70646e-09	6.10666e-09	4.77564e-09	5.31446e-09	4.69216e-09	9.11858e-09	1.06619e-09	7.96405e-09	1.37316e-11	0.996621	7.8142e-09	9.07533e-11	2.51211e-09	5.49417e-09	7.78662e-08	1.13869e-08	4.78003e-09	1.39491e-09	1.36375e-09	2.55772e-09	2.78131e-12	1.68606e-09	0.00118527	8.81848e-10	1.38049e-08	2.16488e-08	7.73735e-09	2.05763e-08	3.52156e-10	7.55092e-10	3.75618e-10	6.0168e-09	6.97845e-09	0.00219323	2.51647e-08
cell_609	MK_ys	Blood progenitors 1_1_mouse_gastrulation	5.78689e-09	7.51612e-11	2.70819e-13	1.70419e-09	4.00798e-09	1.68654e-09	0.000166464	1.04898e-07	7.70702e-06	3.37825e-05	1.09278e-09	1.42252e-11	1.77296e-10	3.77262e-09	8.75143e-09	1.30648e-13	4.29955e-10	0.00137514	0.998414	1.59479e-07	2.48604e-08	4.30561e-07	1.39759e-08	5.63521e-10	2.67211e-10	3.46928e-08	1.36857e-07	1.28051e-08	8.37323e-11	7.48227e-09	2.11986e-07	2.19332e-10	2.70309e-09	1.45367e-06	2.64526e-07
cell_614	Endoderm_ys	ExE endoderm_0_mouse_gastrulation	5.58602e-08	2.76982e-07	1.63042e-07	2.45338e-07	7.92458e-09	0.999926	2.3445e-08	1.72546e-08	2.03837e-06	3.05912e-08	7.89894e-07	4.04717e-05	3.92829e-10	1.28978e-07	4.82806e-07	7.71355e-08	3.23211e-09	8.99063e-10	3.65672e-07	9.14485e-08	5.72392e-06	2.1267e-07	2.16515e-08	2.02187e-05	1.23245e-06	1.07602e-07	2.86639e-09	4.54431e-07	1.98292e-09	9.09142e-09	1.94075e-07	3.42896e-07	3.72338e-08	5.63114e-09	2.08713e-09
cell_631	Endoderm_ys	ExE endoderm_3_mouse_gastrulation	5.78291e-08	4.35068e-07	1.23354e-07	2.53405e-07	1.23695e-08	0.99992	1.11208e-07	4.95955e-08	1.65567e-06	1.56745e-07	4.51889e-07	6.28753e-05	1.01304e-09	2.38907e-07	1.59753e-06	5.68551e-08	7.67038e-09	6.97448e-10	4.59279e-07	1.99857e-07	1.00697e-06	3.57698e-07	7.15143e-07	6.73725e-06	1.64497e-06	1.19347e-07	9.39803e-09	2.49191e-07	1.01342e-09	7.15295e-09	3.35412e-07	3.67457e-07	1.03301e-07	1.62478e-08	1.7722e-08
cell_638	Fibroblast_ys	ExE mesoderm_4_mouse_gastrulation	1.31705e-09	9.32166e-10	1.89263e-10	2.72296e-09	3.98518e-10	6.13502e-10	7.24822e-10	2.90764e-09	3.12493e-12	0.996685	8.93304e-10	1.54727e-11	2.09742e-10	1.4115e-09	1.7562e-09	2.40837e-09	3.36466e-10	1.58899e-09	1.11457e-10	1.164e-09	6.46264e-13	2.69289e-10	0.00196726	3.22224e-10	6.20307e-09	4.61642e-09	3.61243e-09	4.49361e-09	1.0739e-10	3.05148e-10	5.18315e-11	1.31955e-09	6.21465e-10	0.00134774	2.20867e-09
cell_642	MK_ys	Blood progenitors 2_2_mouse_gastrulation	2.86562e-05	2.62927e-06	1.99039e-06	2.43882e-07	7.8747e-05	6.91429e-06	0.263133	0.0242223	3.06674e-05	3.26873e-06	4.43081e-05	0.00149745	0.010834	7.56186e-05	6.35319e-06	3.83636e-05	2.64085e-06	0.00575704	0.417572	1.24461e-06	3.25369e-05	0.276495	4.73362e-07	8.13884e-06	1.39819e-05	1.59951e-05	8.13611e-05	1.49597e-06	7.98787e-07	1.11786e-06	1.99876e-06	2.14839e-06	2.67998e-06	7.41491e-08	3.59697e-06
cell_655	Endoderm_ys	ExE endoderm_2_mouse_gastrulation	6.33593e-10	1.98322e-09	1.7698e-10	9.76283e-10	1.52051e-10	1	2.68196e-10	6.53445e-11	8.87486e-09	1.23749e-10	5.48871e-09	3.1031e-07	6.5392e-12	3.87465e-10	3.12502e-09	3.66281e-10	1.03113e-11	5.39124e-12	6.84333e-10	1.66405e-09	1.65847e-09	1.06008e-09	9.54165e-11	4.80235e-08	3.13778e-08	1.61529e-09	2.54087e-11	2.61742e-09	5.51355e-12	2.31905e-10	6.25461e-09	4.38119e-09	1.1386e-10	4.07277e-11	1.99921e-10
cell_656	Endoderm_ys	ExE endoderm_1_mouse_gastrulation	7.14462e-08	4.72004e-07	3.37164e-07	2.69209e-07	3.14635e-08	0.999851	7.99168e-08	6.26234e-08	5.50809e-06	2.11038e-08	7.41016e-07	0.000106494	1.06369e-09	9.34241e-07	2.29539e-07	1.89665e-07	3.14118e-08	1.45084e-09	4.95093e-07	2.23485e-07	1.54367e-05	2.62228e-07	6.01691e-08	9.80838e-06	2.36866e-06	6.18083e-08	1.49673e-09	2.00597e-07	5.76809e-09	2.06658e-07	3.82458e-06	3.2905e-07	1.31217e-08	1.88677e-09	2.94674e-09
cell_659	Endoderm_ys	ExE endoderm_0_mouse_gastrulation	2.08117e-08	2.13964e-07	2.48978e-07	2.297e-07	9.64902e-09	0.999979	1.79108e-08	1.12556e-08	5.26882e-07	1.34292e-07	4.89139e-07	5.65149e-06	4.25081e-09	2.44152e-07	1.41811e-07	2.05348e-08	2.86515e-09	1.47442e-09	1.08977e-07	3.55635e-08	1.83806e-06	7.15681e-08	6.12199e-08	9.73393e-06	5.02359e-07	5.30725e-08	8.10905e-09	8.26793e-08	3.01342e-09	5.15203e-09	8.23524e-08	4.4537e-07	2.67942e-08	4.61242e-09	6.39587e-09
cell_660	Fibroblast_ys	ExE mesoderm_4_mouse_gastrulation	6.06214e-09	2.85167e-09	1.7583e-09	9.34839e-09	2.04809e-10	2.78912e-09	4.26681e-10	2.40385e-09	3.97337e-12	0.994787	2.61913e-09	4.2235e-11	1.6258e-10	1.08947e-09	2.98568e-08	2.2249e-09	9.64888e-10	3.69479e-11	7.03972e-11	1.44678e-09	5.05369e-13	3.79789e-10	0.00194177	2.33697e-10	1.39392e-08	4.98728e-08	2.29512e-08	6.55777e-09	1.68854e-11	5.22115e-10	3.11505e-10	2.79039e-09	5.33506e-09	0.00327093	3.94421e-08
cell_661	Endoderm_ys	ExE endoderm_3_mouse_gastrulation	3.60179e-09	3.21735e-08	1.38905e-08	2.35403e-08	7.6709e-10	0.999992	1.32916e-08	1.16859e-08	6.03907e-07	8.28833e-09	6.69266e-08	3.79253e-06	7.66069e-11	1.28525e-07	4.82165e-08	1.52242e-09	1.26863e-09	1.47216e-10	1.57128e-07	9.95495e-09	6.36791e-07	2.74187e-08	4.83482e-09	1.91828e-06	7.38238e-08	6.78979e-09	1.47065e-09	1.4901e-08	4.11874e-10	5.3428e-09	9.04477e-08	2.78429e-08	1.93125e-09	1.8879e-10	2.96535e-10
cell_705	Endoderm_ys	ExE endoderm_4_mouse_gastrulation	2.21691e-06	4.09537e-06	3.66173e-06	2.23619e-06	3.22478e-08	0.99963	1.994e-07	2.07797e-07	7.69862e-06	2.9065e-06	8.46202e-06	0.000185493	2.28869e-08	3.66633e-06	1.38443e-05	1.97624e-07	2.31226e-07	2.13537e-08	8.52429e-07	1.43041e-07	8.69365e-06	8.2344e-07	8.70755e-07	0.000107005	8.18957e-06	6.9682e-07	4.94019e-08	2.91617e-06	6.22181e-09	5.82629e-08	8.31705e-07	3.56474e-06	5.20399e-07	5.48789e-08	1.16382e-07
cell_709	Macrophage_ys	Blood progenitors 2_2_mouse_gastrulation	4.48643e-05	2.06778e-06	1.93087e-05	8.98041e-07	0.000138549	2.59979e-06	1.18128e-06	2.72332e-05	3.74231e-06	4.81242e-09	3.26634e-06	0.00164855	0.000612033	4.56299e-05	7.03794e-07	1.19358e-06	1.54905e-05	0.000176068	0.000667521	1.54638e-06	0.968143	7.30385e-06	9.04929e-11	0.023502	0.000145551	1.49904e-05	6.12271e-06	3.20009e-06	0.00453685	4.10961e-07	6.05343e-08	0.000168075	5.86517e-05	3.3494e-12	8.65141e-07
cell_712	Macrophage_ys	Blood progenitors 2_2_mouse_gastrulation	5.07466e-05	4.85131e-05	0.00212114	1.03374e-05	0.000711627	1.91957e-06	5.15886e-06	0.000207685	8.7097e-05	3.09968e-09	4.1521e-05	0.00977474	0.00542988	0.00115245	4.66794e-06	4.73105e-05	0.00064499	9.87867e-06	0.00106992	2.64333e-06	0.966601	3.98118e-05	1.40547e-09	0.00732756	0.000480112	4.66281e-05	3.30232e-05	5.42162e-06	0.00344597	9.11229e-06	4.07957e-06	0.000546878	3.76691e-05	5.89883e-12	5.39838e-07
cell_716	HSPC_1_ys	Blood progenitors 2_2_mouse_gastrulation	0.000159739	0.00129522	0.00196424	0.000814323	0.000337838	0.000141445	0.000652033	0.000240494	0.000319105	1.94433e-06	0.00152045	0.825674	0.0911296	0.0111338	0.000119359	0.0149147	0.014603	0.00135579	0.00302477	2.94605e-05	0.0181779	0.000185472	1.30552e-07	0.00483099	0.000790852	0.000551179	0.00512695	3.51398e-05	0.000269964	2.10839e-05	2.34629e-05	0.000267361	0.000244429	3.56922e-08	4.41208e-05
cell_739	Endoderm_ys	ExE endoderm_1_mouse_gastrulation	7.49077e-08	7.39752e-07	4.39674e-07	2.17383e-07	7.22175e-09	0.999919	8.80865e-08	1.0578e-07	4.12947e-06	2.25812e-07	7.54746e-07	3.91022e-05	6.68645e-10	3.29263e-06	1.85797e-06	2.20554e-07	2.82781e-08	7.21521e-10	2.02084e-07	2.42955e-07	7.52171e-06	4.16373e-07	1.02323e-07	1.66118e-05	1.70256e-06	1.70431e-07	8.53521e-09	2.9476e-07	2.22265e-09	9.61395e-08	1.53297e-06	3.86826e-07	6.24976e-08	5.94137e-09	2.55777e-09
cell_742	Endoderm_ys	ExE endoderm_1_mouse_gastrulation	5.95362e-08	2.18914e-07	8.83436e-08	6.57281e-08	6.67904e-09	0.999972	1.3073e-08	2.47926e-08	8.1229e-07	4.77614e-08	2.72253e-07	1.00246e-05	2.60533e-10	1.95784e-07	1.75483e-07	3.70981e-08	5.58503e-09	1.74437e-10	2.27192e-07	1.11708e-07	4.70428e-06	1.97313e-07	2.83448e-08	8.1952e-06	5.49863e-07	5.33579e-08	3.06472e-09	1.19733e-07	3.40099e-09	6.24621e-08	8.30572e-07	2.50321e-07	1.44131e-08	2.2425e-09	1.21382e-09
cell_753	Endoderm_ys	ExE endoderm_2_mouse_gastrulation	1.72052e-09	2.72353e-08	5.04183e-08	4.30914e-09	1.20365e-08	0.999996	1.31964e-08	3.0308e-09	3.65369e-07	7.639e-09	2.10451e-08	4.65012e-07	1.32323e-10	2.8668e-08	8.39525e-09	2.56192e-08	1.06084e-09	9.66327e-10	4.25015e-08	3.25915e-08	5.36366e-07	1.96062e-08	7.21956e-09	6.53837e-07	3.76579e-07	4.70271e-09	4.41889e-10	1.49888e-08	7.74172e-10	2.66055e-08	8.96835e-07	1.24724e-07	1.62422e-10	7.98054e-10	2.55843e-10
cell_762	Endoderm_ys	ExE endoderm_0_mouse_gastrulation	2.22077e-08	1.15638e-07	9.02316e-08	1.06769e-07	2.41038e-08	0.999949	3.3407e-08	2.61969e-08	5.87412e-06	6.81274e-09	2.25023e-07	2.54532e-05	4.16921e-10	4.90327e-07	7.13686e-07	2.34038e-08	7.79037e-09	3.72547e-10	1.14634e-06	1.52505e-07	5.77501e-06	3.9107e-07	4.98356e-08	5.00877e-06	1.12674e-06	9.67883e-08	3.42683e-09	1.64407e-07	6.23008e-10	5.12486e-08	4.00782e-06	2.34174e-07	4.29308e-08	1.11303e-09	2.04493e-09
cell_764	Endoderm_ys	ExE endoderm_3_mouse_gastrulation	1.56011e-07	6.09971e-07	9.10779e-07	7.92726e-07	2.01671e-08	0.999755	1.58626e-07	1.22344e-07	8.9081e-06	9.86234e-08	6.80391e-07	0.000172835	1.76869e-09	2.14858e-06	1.2941e-06	3.47599e-08	2.3849e-08	3.6233e-09	1.3679e-07	3.02747e-07	7.68544e-06	8.2834e-07	2.34268e-07	3.91339e-05	4.90994e-06	7.81189e-07	7.26581e-09	6.70384e-07	4.46987e-09	4.26581e-08	7.31203e-07	8.27367e-07	8.71831e-08	8.1834e-09	1.97806e-08
cell_774	Smooth_Muscle_ys	Visceral endoderm_1_mouse_gastrulation	3.32337e-08	5.59355e-08	2.18639e-09	1.34057e-08	1.52685e-08	8.74965e-07	4.82112e-08	3.51601e-08	2.89612e-10	0.0204773	1.73199e-08	1.57529e-09	1.49698e-10	2.16456e-08	1.45634e-07	9.80679e-08	3.42164e-08	2.65313e-08	2.31291e-08	1.052e-07	2.12651e-10	2.16412e-08	0.00122559	4.35712e-09	3.2644e-07	1.66547e-08	3.22984e-08	2.13896e-07	4.31888e-09	6.69293e-08	3.66815e-08	7.70673e-09	3.47414e-09	0.978295	5.60999e-08
cell_780	Endoderm_ys	ExE endoderm_2_mouse_gastrulation	1.26374e-09	3.30046e-09	1.14812e-09	2.73749e-09	3.19904e-10	1	2.12615e-10	1.01133e-10	7.48941e-09	1.04782e-09	1.36897e-08	9.05977e-08	7.89553e-12	2.69848e-09	8.97826e-09	7.5578e-10	1.62215e-11	1.42428e-11	5.87883e-10	5.74189e-10	1.64849e-09	1.33689e-09	3.16727e-10	3.59123e-08	2.3771e-08	8.89475e-10	5.57422e-11	3.8926e-09	4.91661e-12	1.37021e-10	3.43857e-09	3.85915e-09	2.83183e-10	1.36637e-10	2.71903e-10
cell_781	Endoderm_ys	ExE endoderm_0_mouse_gastrulation	5.89731e-08	2.94859e-07	1.15269e-07	2.76861e-07	6.54064e-09	0.999938	1.3339e-08	2.09352e-08	5.87754e-07	1.6566e-07	7.89031e-07	4.16277e-05	1.12142e-09	6.55742e-08	1.10446e-06	3.83983e-08	4.64968e-09	1.18309e-09	5.04222e-08	7.97471e-08	1.26165e-06	1.30984e-07	1.43842e-07	1.34088e-05	5.17605e-07	1.01506e-07	7.92425e-09	3.52509e-07	1.20321e-09	4.20029e-09	1.72288e-07	2.57506e-07	1.052e-07	1.44132e-08	5.29451e-08
cell_782	Endoderm_ys	ExE endoderm_2_mouse_gastrulation	9.64912e-09	7.04757e-08	4.19837e-08	2.37415e-08	1.08078e-08	0.999995	7.5505e-09	1.64741e-08	2.06182e-07	1.90151e-08	4.09911e-08	7.37627e-07	2.0605e-10	4.14928e-08	7.55999e-08	2.82549e-08	5.66144e-09	2.51632e-10	2.2789e-07	6.48015e-08	1.58225e-07	1.02422e-08	2.64219e-08	3.26818e-07	3.29676e-07	6.61596e-09	2.19831e-10	3.34071e-08	4.85788e-10	4.34009e-08	2.5944e-06	4.4842e-08	1.18133e-09	5.45337e-10	7.00435e-10
cell_785	Endoderm_ys	ExE endoderm_0_mouse_gastrulation	2.93151e-07	4.20064e-06	6.7345e-06	2.57686e-06	1.28549e-07	0.99972	1.03818e-06	1.45568e-06	1.74195e-05	9.75242e-07	4.63527e-06	0.000164286	1.21431e-07	1.06928e-05	2.7873e-06	2.08936e-06	8.94074e-07	2.09906e-08	2.62059e-07	5.40691e-07	4.04691e-06	1.09095e-06	5.00982e-07	3.8155e-05	3.08607e-06	3.07255e-07	4.80322e-08	9.45202e-07	2.17431e-08	5.00043e-07	8.63656e-06	1.70601e-06	6.60419e-08	9.04354e-09	1.62848e-08
cell_786	Endoderm_ys	ExE endoderm_1_mouse_gastrulation	1.18337e-07	4.72191e-07	4.91704e-07	9.63906e-07	1.00347e-07	0.999611	1.68548e-07	3.35997e-07	1.49888e-05	2.18688e-08	1.3309e-06	0.000205872	3.19804e-10	2.22306e-06	2.32376e-06	2.50875e-07	7.35298e-08	4.02768e-10	1.97513e-06	1.23398e-06	9.15537e-05	3.67646e-06	1.15598e-07	3.75491e-05	1.17761e-05	1.65262e-06	1.32202e-08	7.93415e-07	4.71463e-09	4.71892e-07	7.64513e-06	8.13469e-07	1.99126e-07	6.93663e-09	1.16932e-08
cell_791	Endoderm_ys	ExE endoderm_6_mouse_gastrulation	6.5548e-08	2.05263e-06	2.46698e-06	1.68783e-07	6.92393e-08	0.999748	2.41763e-08	2.77457e-07	1.59294e-06	5.62032e-06	5.70488e-07	3.22805e-06	8.38566e-09	4.70245e-07	6.41355e-08	4.15219e-07	1.77706e-07	2.48562e-09	1.65668e-06	5.28901e-07	0.000165394	5.6574e-07	2.63091e-06	4.05469e-05	1.09245e-05	1.06067e-07	2.27646e-08	7.69822e-07	1.21146e-07	5.84114e-07	5.38486e-06	5.08425e-06	7.40355e-09	4.00876e-08	1.66895e-09
cell_799	Endoderm_ys	ExE endoderm_3_mouse_gastrulation	4.34722e-08	3.56215e-07	1.42134e-07	8.127e-08	5.69229e-10	0.99994	9.34956e-08	6.02833e-08	3.46067e-06	5.50513e-07	1.53356e-07	3.58408e-05	2.75572e-10	3.76042e-07	8.0622e-07	2.17934e-08	3.69775e-09	1.35918e-09	1.31263e-07	1.39729e-07	8.65996e-07	6.98788e-07	9.90903e-07	1.3099e-05	9.88523e-07	2.14905e-07	2.08245e-09	1.8475e-07	4.75121e-10	1.81644e-08	4.47571e-07	4.35775e-07	2.29507e-08	2.95391e-08	4.97518e-09
cell_801	Endoderm_ys	ExE endoderm_1_mouse_gastrulation	1.67862e-08	1.53741e-07	2.44139e-07	3.25031e-08	3.0157e-09	0.999977	3.99317e-08	5.60961e-08	8.80144e-07	8.83693e-08	2.02837e-07	6.26445e-06	1.18205e-09	4.80527e-07	1.88333e-07	6.33454e-08	5.80206e-09	1.47151e-09	1.06564e-07	7.70327e-08	2.15016e-06	6.27032e-08	3.1008e-08	7.02753e-06	8.5728e-07	2.8248e-08	2.3116e-09	1.09103e-07	6.42181e-09	7.22862e-08	3.0796e-06	2.60448e-07	4.50218e-09	6.50906e-10	1.35418e-09
cell_811	Macrophage_ys	Blood progenitors 2_2_mouse_gastrulation	0.000360513	2.2224e-06	9.0057e-06	3.10307e-06	4.13413e-05	3.94539e-06	2.39071e-06	4.65813e-05	1.50082e-05	2.65419e-09	1.18723e-05	0.00411955	0.000267633	2.63682e-05	6.91014e-06	3.04229e-06	8.72803e-06	8.77374e-05	0.00718038	1.11304e-06	0.939159	0.000115501	2.63167e-10	0.0438802	0.000531679	7.32884e-05	1.56268e-05	9.31818e-06	0.00293535	3.72507e-07	1.88274e-08	0.000521267	0.000558668	8.12094e-12	2.57228e-06
cell_821	MK_ys	Blood progenitors 1_0_mouse_gastrulation	1.00308e-08	5.30787e-11	9.65072e-13	1.17188e-09	7.9085e-08	1.27551e-09	1.41705e-05	2.70936e-08	7.69896e-07	4.67445e-05	7.60081e-10	1.23955e-11	1.48249e-11	5.07714e-10	5.54013e-09	2.09795e-14	2.94871e-10	0.000150494	0.999743	4.40534e-07	2.41266e-08	9.75769e-07	4.98085e-08	2.39574e-10	3.93546e-10	8.58533e-08	7.76789e-09	2.77081e-08	2.77475e-11	1.02929e-08	8.32087e-09	1.61421e-09	2.53546e-10	4.31739e-05	5.34889e-08
cell_822	Endoderm_ys	ExE endoderm_2_mouse_gastrulation	1.98047e-08	1.33374e-07	2.82578e-07	7.24797e-08	9.08541e-09	0.999991	1.59509e-08	3.57269e-08	1.14254e-06	9.70405e-08	2.04374e-07	2.83099e-06	5.58465e-10	1.83933e-08	1.83295e-07	2.86834e-08	2.63052e-09	1.73931e-09	5.63615e-08	4.05849e-08	2.88777e-07	3.47104e-08	1.92489e-08	1.30181e-06	8.8099e-07	2.79898e-08	1.44708e-09	2.2151e-07	6.65026e-10	2.21638e-08	6.53375e-07	4.58753e-07	2.36011e-09	2.51865e-09	1.61758e-09
cell_828	Endoderm_ys	ExE endoderm_1_mouse_gastrulation	9.48389e-08	3.71511e-07	2.39947e-07	1.0228e-07	3.95136e-08	0.999903	1.92984e-08	2.29498e-08	1.93628e-06	1.85597e-08	8.55235e-07	4.64776e-05	2.18479e-10	1.27483e-07	1.31212e-06	1.38924e-07	3.3088e-08	2.61785e-10	5.24819e-07	1.59205e-07	1.88714e-05	2.44289e-07	1.19584e-07	2.09302e-05	2.51193e-06	8.12684e-08	3.77697e-09	3.44115e-07	4.96822e-09	3.62703e-08	1.72402e-06	1.9062e-07	4.57018e-08	1.43797e-08	5.22992e-09
cell_829	Endoderm_ys	ExE endoderm_1_mouse_gastrulation	5.94434e-09	4.17626e-08	3.87727e-08	2.09315e-08	4.33958e-09	0.999984	1.5749e-08	1.46629e-08	7.28164e-07	2.00225e-08	1.11441e-07	1.12812e-05	2.495e-10	1.80826e-07	1.18461e-07	5.82741e-08	1.37268e-09	1.65451e-10	6.84549e-08	2.26042e-08	7.17741e-07	3.73037e-08	1.46778e-08	1.42273e-06	5.96438e-07	2.41077e-08	5.67921e-10	2.82185e-08	3.40864e-10	1.02481e-08	2.09547e-07	1.20147e-07	4.85579e-09	7.57504e-10	6.64027e-10
cell_839	Endoderm_ys	ExE endoderm_4_mouse_gastrulation	1.93253e-06	9.15625e-06	8.17383e-06	2.19647e-06	1.13929e-06	0.999596	3.39196e-07	4.08513e-06	4.92852e-06	4.57082e-06	9.94329e-06	0.000173098	3.53529e-07	3.92872e-06	5.99738e-06	9.5083e-07	3.24664e-07	1.45084e-08	4.24675e-06	4.50747e-07	4.97515e-05	1.36228e-06	3.85744e-07	6.10382e-05	1.54159e-05	8.12021e-07	9.80126e-08	4.28555e-06	6.60878e-08	1.34885e-06	2.62077e-05	6.74496e-06	2.4504e-07	2.04286e-08	8.5068e-08
cell_844	Smooth_Muscle_ys	Visceral endoderm_4_mouse_gastrulation	4.29207e-07	7.32559e-07	5.82795e-07	1.00191e-06	3.93194e-07	3.49179e-06	2.60667e-07	2.13372e-07	8.22685e-09	0.102651	3.11506e-07	2.08677e-07	2.34763e-09	2.31736e-07	1.91933e-06	2.46442e-07	1.52667e-07	7.25031e-07	2.74626e-07	3.76516e-06	9.49204e-09	4.39097e-07	0.0578478	2.10872e-07	2.44231e-06	9.80349e-07	1.58643e-07	3.4463e-06	2.25823e-07	1.17265e-07	5.2337e-08	1.0313e-06	1.74871e-07	0.839476	9.2529e-07
cell_871	Macrophage_ys	ExE endoderm_0_mouse_gastrulation	2.47787e-08	6.04241e-08	8.76594e-07	1.83972e-09	2.02298e-10	2.07674e-11	2.82042e-09	9.75819e-10	2.04967e-08	4.55246e-14	1.07765e-10	0.000106421	6.45257e-11	6.93895e-08	1.55985e-09	1.12934e-09	3.71834e-07	5.20061e-08	1.81671e-09	4.20131e-08	0.998961	1.06577e-06	1.46511e-11	0.000868202	1.70279e-07	3.13246e-08	9.31614e-10	3.00263e-09	6.15924e-05	1.90941e-10	1.81267e-10	2.83084e-07	1.09469e-07	3.22224e-13	3.97439e-10
cell_874	Endoderm_ys	ExE endoderm_1_mouse_gastrulation	1.25517e-08	2.46671e-07	8.36241e-08	2.41391e-08	1.09699e-08	0.999985	3.42508e-08	2.50407e-08	1.47033e-06	3.10079e-08	4.25375e-07	5.87905e-06	5.028e-10	5.53063e-07	3.17038e-07	3.46454e-08	2.0378e-09	7.26036e-10	3.37461e-07	1.99763e-07	4.6891e-07	9.29615e-08	1.11871e-08	3.1516e-06	9.39027e-07	3.62423e-08	1.19673e-09	2.97791e-07	7.87106e-10	2.73495e-08	4.56136e-07	1.53022e-07	9.88099e-09	1.28204e-09	1.56921e-09
cell_881	Endoderm_ys	ExE endoderm_3_mouse_gastrulation	1.07271e-08	1.00608e-07	1.04813e-07	5.28656e-08	1.30741e-09	0.99999	1.84853e-08	1.83302e-08	4.04745e-07	5.66507e-08	1.6091e-07	2.87118e-06	2.14706e-10	2.87933e-08	6.61843e-08	4.31873e-08	1.77309e-09	5.91819e-10	6.42419e-08	4.28111e-08	5.23899e-07	4.23809e-08	1.25723e-08	3.25719e-06	8.41311e-07	1.74257e-08	1.82715e-09	6.72085e-08	1.90531e-09	3.74148e-08	1.23284e-06	1.27078e-07	2.01737e-09	8.88785e-10	9.3653e-10
cell_887	Fibroblast_ys	ExE mesoderm_4_mouse_gastrulation	2.7785e-09	9.45434e-10	1.92864e-09	2.91116e-09	1.39726e-08	9.85501e-09	6.43745e-09	3.48128e-08	1.26104e-11	0.996618	3.81677e-09	3.46394e-11	2.25468e-09	3.51182e-09	5.741e-09	9.87475e-09	2.16674e-09	5.38495e-09	5.20509e-09	1.89737e-09	1.3458e-12	2.04355e-09	0.00198265	1.52766e-09	6.37781e-09	4.48184e-09	7.62632e-09	5.3426e-09	1.58219e-10	3.20661e-09	1.10819e-09	1.57776e-09	7.34432e-10	0.00139923	5.17121e-09
cell_892	Fibroblast_ys	ExE mesoderm_4_mouse_gastrulation	1.99941e-09	3.28211e-10	5.03338e-10	2.97912e-09	3.85634e-08	3.07736e-08	1.02228e-09	6.8233e-09	5.29243e-11	0.994682	4.33612e-09	4.8631e-11	3.27813e-10	7.71297e-09	7.02549e-09	1.74411e-09	2.501e-09	7.21012e-10	5.27464e-09	5.99927e-10	1.98782e-12	5.32825e-10	0.00170218	3.25076e-10	5.30751e-09	4.60955e-09	9.12317e-09	6.16596e-09	7.05229e-11	6.15592e-10	3.53127e-10	7.5273e-10	1.33057e-09	0.00361595	3.19358e-09
cell_896	Macrophage_ys	Blood progenitors 2_2_mouse_gastrulation	0.000367686	2.45145e-05	8.34713e-05	3.12691e-06	3.57239e-05	1.0795e-06	1.98552e-05	0.000619901	2.43287e-05	1.33026e-08	1.54679e-05	0.00594296	0.0118409	0.000266744	3.79528e-06	3.79772e-06	9.54827e-05	0.000488185	0.0163714	3.52254e-06	0.785295	0.000163512	4.24192e-10	0.165326	0.000245123	7.04111e-05	0.000148029	8.76514e-06	0.0102363	9.05034e-06	7.25132e-07	0.00206126	0.000220317	5.27249e-12	3.28538e-06
cell_900	Endoderm_ys	ExE endoderm_1_mouse_gastrulation	1.90752e-08	2.25581e-07	3.75915e-07	5.69945e-08	3.11134e-08	0.999982	5.2249e-08	4.91303e-08	2.00197e-06	6.92048e-09	4.56621e-07	6.56633e-06	9.62548e-10	1.0791e-07	2.51768e-07	1.3866e-07	3.46784e-09	4.88318e-10	2.62767e-07	1.0567e-07	9.07804e-07	1.38234e-07	4.34272e-09	2.5725e-06	1.39509e-06	3.23754e-08	3.41666e-09	1.1014e-07	1.72604e-09	9.83638e-08	1.9975e-06	2.58261e-07	6.93122e-09	2.48527e-10	1.7242e-09
cell_901	Fibroblast_ys	ExE mesoderm_4_mouse_gastrulation	1.3617e-09	2.8274e-09	7.59168e-09	1.53929e-09	7.69911e-09	2.56853e-08	1.9332e-09	1.89132e-08	2.74986e-11	0.998441	6.52651e-09	5.40919e-11	2.62218e-09	4.65049e-09	1.18672e-08	1.86866e-08	1.32251e-09	6.13591e-09	9.40775e-10	3.4798e-09	4.572e-12	7.66441e-10	0.000672655	1.05154e-09	5.28622e-09	5.11368e-09	9.76611e-09	8.09244e-09	3.45145e-10	4.79691e-09	2.12083e-09	4.75522e-09	6.96091e-10	0.000886278	4.15958e-09
cell_905	Smooth_Muscle_ys	Visceral endoderm_1_mouse_gastrulation	5.23035e-08	7.81377e-08	4.15725e-08	1.95854e-08	5.45814e-07	1.57567e-06	2.38616e-07	1.94074e-07	1.46688e-09	0.0483818	5.95366e-08	2.72766e-09	6.25549e-10	2.73575e-08	3.703e-07	7.94903e-08	5.69097e-08	1.46187e-07	1.13951e-06	6.42571e-07	2.95064e-09	1.6208e-07	0.00314591	9.8622e-09	3.80845e-07	1.46592e-07	4.28916e-08	8.78909e-07	2.20868e-08	6.28523e-07	1.44056e-07	1.63323e-07	4.93372e-09	0.948464	8.90881e-08
cell_908	Endoderm_ys	ExE endoderm_1_mouse_gastrulation	1.86273e-08	1.39326e-07	1.30483e-07	1.50922e-07	2.03172e-08	0.99996	3.82274e-08	4.04624e-08	7.60664e-06	3.76182e-08	1.69345e-07	1.30365e-05	1.9056e-10	2.63382e-07	3.17053e-07	1.24688e-07	8.39057e-09	1.43209e-09	8.71322e-07	4.97035e-07	3.46349e-06	1.23101e-07	4.00215e-08	6.15615e-06	3.21222e-06	1.08834e-07	2.77486e-09	1.87234e-07	1.83322e-09	8.44798e-08	2.58351e-06	9.92063e-07	1.68673e-08	2.88947e-09	1.88447e-09
cell_916	Endoderm_ys	ExE endoderm_1_mouse_gastrulation	2.22169e-08	2.07038e-07	2.97693e-07	1.46194e-07	1.52927e-08	0.999963	3.25283e-08	4.84609e-08	1.3605e-06	5.39338e-09	5.56898e-07	2.55916e-05	1.23865e-09	2.13223e-07	2.17089e-07	5.14036e-08	3.38913e-09	4.40349e-10	2.73489e-07	1.19026e-07	1.81369e-06	2.90202e-07	7.18961e-09	3.26633e-06	4.85287e-07	3.4784e-08	3.1702e-09	1.19954e-07	1.51376e-09	7.01142e-08	1.87882e-06	2.38244e-07	1.08858e-08	3.818e-10	1.5885e-09
cell_922	Endoderm_ys	ExE endoderm_1_mouse_gastrulation	1.32846e-07	1.06737e-06	1.56457e-06	5.25066e-07	1.56378e-07	0.999697	1.33873e-07	1.3057e-07	2.14112e-05	3.97013e-08	7.27459e-06	0.000155003	8.67178e-09	4.12554e-06	3.61575e-06	1.53649e-06	3.5062e-08	7.91723e-09	4.26817e-06	5.15727e-07	3.22519e-05	2.53498e-07	1.83987e-07	4.8465e-05	4.78655e-06	2.17848e-07	2.42483e-08	1.54129e-06	5.61642e-09	1.7445e-07	1.12426e-05	2.29942e-06	7.56259e-08	3.87099e-09	1.12248e-08
cell_936	Endoderm_ys	ExE endoderm_1_mouse_gastrulation	1.56992e-07	1.25271e-06	6.05837e-07	2.1851e-06	8.13939e-08	0.999788	7.64367e-08	1.43951e-07	1.00506e-05	2.26773e-08	1.41131e-06	0.000141476	7.76582e-10	1.19619e-06	2.85542e-06	1.39227e-07	1.84032e-08	2.49623e-09	8.1613e-07	6.37269e-07	1.0015e-05	1.5676e-06	3.4216e-07	3.03175e-05	2.29405e-06	1.8675e-07	1.29551e-08	9.46346e-07	1.00659e-08	4.21703e-08	1.63e-06	1.5766e-06	1.46505e-07	1.96058e-08	9.14023e-09
cell_937	Endoderm_ys	ExE endoderm_1_mouse_gastrulation	8.16254e-08	8.88834e-07	2.44534e-06	5.15342e-07	4.06983e-08	0.999916	2.74619e-08	3.78098e-08	2.4746e-06	8.67533e-08	1.15661e-06	4.04324e-05	1.02719e-09	4.55338e-07	7.00002e-07	2.33191e-07	1.28431e-08	1.33955e-10	2.23454e-07	4.73315e-07	6.40066e-06	8.69133e-08	1.32981e-07	1.91096e-05	2.66952e-06	7.76917e-08	3.92356e-09	2.34378e-07	3.98944e-09	1.43927e-07	3.48463e-06	1.31286e-06	1.71353e-08	6.65199e-09	4.15797e-09
cell_941	Smooth_Muscle_ys	Visceral endoderm_1_mouse_gastrulation	7.11352e-08	2.08241e-07	8.15308e-08	2.67222e-08	8.84345e-07	4.13806e-06	5.56697e-07	4.50991e-07	1.52521e-09	0.0847387	2.84372e-08	3.62005e-09	1.33513e-10	1.77565e-07	4.98229e-07	1.05397e-07	1.68895e-07	7.87143e-07	3.37556e-06	3.43687e-06	4.61567e-09	1.23519e-07	0.059722	2.65419e-08	6.21352e-07	1.90339e-07	4.25645e-08	7.09413e-07	3.27313e-08	2.85477e-06	9.01096e-07	2.88926e-07	3.54293e-09	0.855518	5.18892e-08
cell_944	Fibroblast_ys	Haematoendothelial progenitors_0_mouse_gastrulation	3.90454e-08	5.84391e-09	8.353e-09	6.30312e-09	2.30555e-09	1.09401e-09	4.00333e-08	1.01244e-07	2.52059e-11	0.984959	2.27677e-08	2.10704e-10	1.30543e-09	3.76415e-08	1.9846e-07	1.26918e-07	8.94174e-10	9.66044e-09	1.01805e-08	5.55529e-09	1.33401e-11	5.25971e-08	0.0101648	6.22521e-09	6.30029e-08	8.85997e-08	1.49639e-07	7.51311e-08	4.05032e-10	1.91554e-08	5.63847e-09	1.65003e-08	6.31671e-08	0.0048751	2.34658e-08
cell_954	Endoderm_ys	ExE endoderm_2_mouse_gastrulation	9.24224e-09	8.90143e-08	4.77219e-08	2.40533e-08	2.50839e-08	0.999994	1.34078e-08	2.0671e-09	8.64288e-07	1.6105e-09	8.58297e-08	1.76419e-06	1.93451e-10	2.40754e-08	2.07561e-07	4.98946e-08	1.28089e-09	4.08226e-10	5.36104e-08	9.53301e-08	5.93305e-07	5.79074e-08	3.15109e-09	6.50298e-07	2.88443e-07	1.89111e-08	8.62749e-10	1.09225e-07	1.76603e-10	2.11838e-08	8.33265e-07	1.01847e-07	5.59569e-09	2.16431e-09	4.42877e-09
cell_962	Macrophage_ys	Haematoendothelial progenitors_2_mouse_gastrulation	0.00619408	0.000537142	0.00135705	6.09374e-06	3.94299e-05	1.88655e-06	7.97251e-05	0.000319483	2.28864e-05	2.98331e-07	6.82976e-05	0.0100208	0.207083	0.000190246	0.000226776	0.00043142	0.000576538	0.000301047	0.0336349	3.63887e-05	0.45575	0.000109435	1.00825e-08	0.249868	0.0114149	0.00113221	0.00103002	6.68017e-05	0.00506479	0.000166156	3.73278e-05	0.00263183	0.0113607	1.10154e-10	0.000240411
cell_970	Endoderm_ys	ExE endoderm_2_mouse_gastrulation	8.93473e-08	3.97704e-07	7.81078e-07	5.18476e-07	4.5972e-08	0.999969	4.73305e-08	6.81081e-08	3.15989e-06	2.11117e-08	4.11241e-07	8.80871e-06	1.04781e-09	1.93747e-07	1.04352e-06	1.22318e-07	1.55413e-08	9.76809e-10	5.57902e-07	1.27963e-07	2.08382e-06	2.60176e-07	8.44126e-09	3.68029e-06	4.38214e-06	1.32112e-07	2.15692e-09	1.99613e-07	1.33861e-09	9.89785e-08	3.20117e-06	4.95211e-07	4.71164e-08	8.05985e-10	5.64493e-09
cell_984	Smooth_Muscle_ys	Visceral endoderm_1_mouse_gastrulation	6.11743e-08	3.11876e-08	2.27484e-09	8.11443e-09	2.63745e-07	2.99808e-06	1.14446e-07	6.48729e-08	2.32596e-10	0.0175423	1.93787e-08	1.03009e-09	4.40671e-11	1.23073e-08	1.06232e-07	1.23408e-08	4.03674e-08	1.06101e-07	1.21525e-06	1.35117e-07	6.03368e-10	2.47359e-08	0.000525621	3.51699e-09	1.83093e-07	2.20298e-08	7.77455e-09	2.57871e-07	7.60421e-09	1.80369e-07	1.00901e-08	2.19393e-08	1.00675e-09	0.981926	3.57711e-08
cell_985	Endoderm_ys	ExE endoderm_1_mouse_gastrulation	3.83824e-08	3.72793e-07	3.75034e-07	1.78281e-07	8.29777e-08	0.999935	9.95695e-08	7.21659e-08	7.72974e-06	6.53e-08	8.85808e-07	1.44981e-05	1.53943e-09	1.41107e-06	7.66776e-07	1.91868e-07	4.00541e-08	2.94918e-09	1.65701e-06	3.40269e-07	3.38209e-06	1.7764e-07	7.62059e-08	1.0067e-05	6.4254e-06	1.24705e-07	4.54808e-09	1.907e-07	2.11368e-09	2.65244e-07	1.52583e-05	7.11916e-07	2.141e-08	1.44573e-09	2.32429e-09
cell_988	Endoderm_ys	ExE endoderm_3_mouse_gastrulation	3.64202e-09	1.65016e-10	5.32695e-11	1.25348e-09	2.62501e-11	0.999999	4.28009e-10	2.48708e-10	3.00092e-08	2.30812e-09	3.73569e-09	8.4933e-07	1.91027e-13	4.70635e-09	4.18635e-08	5.64198e-10	1.33898e-11	4.47975e-12	1.35432e-09	6.39745e-10	2.21835e-08	7.46668e-09	1.0359e-09	4.60154e-07	1.61597e-08	3.51415e-09	7.77009e-11	1.84389e-09	1.96823e-12	1.3567e-11	7.15006e-10	1.68945e-09	3.00012e-09	9.58133e-10	7.69634e-11
cell_991	Endoderm_ys	ExE endoderm_0_mouse_gastrulation	2.06154e-07	5.07789e-06	7.68107e-06	4.36027e-07	3.51399e-07	0.999778	7.68334e-08	2.59203e-07	3.55813e-06	5.96876e-07	7.61514e-06	3.4246e-05	2.38112e-08	2.24992e-06	9.31064e-07	4.5076e-07	1.9477e-08	8.06215e-09	2.33648e-06	1.10579e-06	7.88202e-05	2.73016e-07	2.93511e-08	6.09354e-05	3.40501e-06	2.10712e-07	2.27093e-08	1.45126e-06	7.53244e-09	3.89112e-07	2.72867e-06	6.30604e-06	4.00559e-08	1.02258e-08	7.01735e-09
cell_1008	Endoderm_ys	ExE endoderm_3_mouse_gastrulation	1.30012e-07	6.73444e-07	8.89501e-07	8.27474e-07	3.55455e-08	0.999754	6.57358e-08	1.58504e-07	9.73176e-06	4.87411e-08	2.22672e-06	9.56736e-05	3.7659e-09	2.65397e-06	1.04552e-06	3.12261e-07	2.22271e-08	2.6951e-09	9.28312e-07	3.9787e-07	6.36984e-05	3.13204e-07	1.40941e-08	6.15249e-05	1.51146e-06	1.18601e-07	1.5089e-08	1.01859e-06	1.33409e-08	7.86251e-08	5.17059e-07	1.62661e-06	8.0306e-08	4.76403e-09	3.57663e-09
cell_1026	Smooth_Muscle_ys	Visceral endoderm_1_mouse_gastrulation	1.71046e-08	4.85991e-09	1.85617e-10	1.67099e-08	2.75056e-07	5.06603e-06	1.6339e-08	1.1929e-08	2.97622e-11	0.00139826	5.9739e-09	7.46473e-10	6.73685e-12	3.45192e-08	2.21628e-07	1.08814e-09	2.3864e-09	5.07056e-09	2.57995e-06	2.05351e-08	1.63858e-10	6.19564e-08	0.0004023	2.95493e-09	3.54123e-08	1.2787e-08	2.02383e-09	4.40521e-08	8.37668e-10	1.05981e-08	8.49533e-10	2.28659e-09	2.66774e-09	0.998191	3.38529e-08
cell_1027	Endoderm_ys	ExE endoderm_1_mouse_gastrulation	1.46057e-09	1.29091e-08	1.80828e-08	2.57974e-08	1.12245e-09	0.999994	2.64561e-09	2.32469e-09	2.17672e-07	1.68671e-09	3.65383e-08	3.38471e-06	2.21647e-11	2.97531e-08	5.93175e-08	7.48435e-09	4.51708e-10	1.05883e-10	1.22714e-08	1.12177e-08	7.19347e-07	1.07292e-08	1.4597e-09	9.39595e-07	8.78197e-08	3.72172e-09	1.20714e-10	1.21758e-08	1.00973e-09	2.58269e-09	3.04374e-07	1.55632e-08	2.607e-09	6.77238e-11	2.40929e-10
cell_1033	Endoderm_ys	ExE endoderm_1_mouse_gastrulation	1.74576e-07	1.06491e-06	1.23653e-06	1.53304e-06	2.13891e-08	0.999851	3.38251e-08	9.25991e-08	2.52834e-06	4.54756e-08	3.81002e-06	0.00010228	1.5386e-09	6.34618e-07	1.94992e-06	1.51736e-07	8.71596e-09	1.08713e-09	2.55819e-07	3.47903e-07	8.86006e-06	3.09494e-07	4.95945e-08	1.65301e-05	3.70066e-06	2.71439e-07	7.30391e-09	1.06462e-06	3.835e-09	2.84895e-08	8.00838e-07	1.23333e-06	7.815e-08	5.94916e-09	2.75352e-08
cell_1034	Endoderm_ys	ExE endoderm_0_mouse_gastrulation	1.17259e-08	1.84527e-07	1.52441e-07	5.93013e-08	1.65434e-09	0.999987	8.7106e-09	7.02759e-09	4.20256e-07	2.87685e-08	2.25857e-07	7.02972e-06	5.06085e-10	3.37367e-08	1.60001e-07	1.56812e-08	1.20385e-09	8.34838e-10	1.57616e-08	2.3325e-08	3.51363e-07	2.8319e-08	2.08042e-08	3.3968e-06	1.68721e-07	1.81707e-08	8.29469e-10	9.95912e-08	5.40926e-10	2.02676e-09	1.0041e-07	1.78931e-07	9.69785e-09	2.74368e-09	3.08609e-09
cell_1037	Smooth_Muscle_ys	Visceral endoderm_1_mouse_gastrulation	6.81188e-10	4.48209e-10	7.10796e-11	1.00862e-09	1.22771e-09	3.81346e-07	1.44026e-09	1.10679e-09	9.58275e-12	0.00289917	7.35473e-10	9.9834e-11	7.1559e-13	2.2562e-10	7.21314e-09	6.64764e-10	1.04423e-10	9.42029e-10	1.66028e-09	6.01613e-09	7.59895e-12	8.62931e-09	0.00345906	3.90683e-10	9.98025e-09	6.13962e-09	1.30348e-09	8.49807e-09	2.11057e-10	2.47343e-10	1.00375e-10	6.20309e-10	3.65421e-10	0.993641	3.58983e-09
cell_1039	HSPC_1_ys	Blood progenitors 2_2_mouse_gastrulation	0.000450837	0.00355853	0.00562762	0.00158195	0.000195486	0.000287986	0.000254327	9.68433e-05	0.000646588	1.90154e-06	0.00259303	0.764045	0.0872829	0.0137218	0.000236864	0.0154997	0.0148927	0.000704778	0.00377153	0.000164228	0.0530047	0.000223138	5.83314e-08	0.00675878	0.00936467	0.00331628	0.0076851	0.00013413	0.00167955	3.68033e-05	6.10338e-05	0.000875007	0.00112342	2.11738e-08	0.000122677
cell_1051	Smooth_Muscle_ys	Visceral endoderm_1_mouse_gastrulation	6.68982e-07	4.97334e-08	8.10825e-09	4.2408e-08	3.76786e-07	3.69358e-07	3.3961e-07	6.74569e-07	2.30869e-09	0.128422	1.26526e-07	4.0735e-09	3.41666e-10	3.19891e-07	1.66805e-06	3.59609e-08	3.64772e-08	3.07367e-08	9.26452e-06	1.33666e-06	5.70691e-09	1.64989e-07	0.0275056	9.28741e-09	6.46375e-07	3.04207e-07	6.11462e-08	4.59487e-07	1.31949e-08	9.02132e-07	2.74973e-08	1.37839e-07	1.01463e-08	0.844054	9.40556e-08
cell_1055	Endoderm_ys	ExE endoderm_3_mouse_gastrulation	4.85409e-08	3.23121e-07	1.50613e-07	2.30816e-07	3.31508e-08	0.999912	1.03639e-07	3.02977e-07	7.09425e-06	2.6401e-07	3.79549e-07	3.3024e-05	8.69374e-10	3.80028e-07	1.92456e-07	1.10008e-07	3.25683e-08	1.3217e-09	3.92197e-07	6.39933e-07	1.7306e-05	9.35541e-07	2.49198e-07	1.89362e-05	2.33593e-06	8.21942e-08	6.41928e-09	2.72274e-07	2.12696e-08	2.06381e-07	3.44302e-06	3.89121e-07	4.04315e-08	2.12446e-09	1.25896e-09
cell_1058	Endoderm_ys	ExE endoderm_1_mouse_gastrulation	2.49583e-08	3.31344e-07	1.8426e-06	2.69785e-07	1.05435e-08	0.999972	3.17002e-08	3.27316e-08	2.66586e-06	6.14165e-08	4.78804e-07	4.96012e-06	5.59478e-09	3.28082e-07	1.80765e-07	5.80956e-08	9.47137e-09	6.35147e-10	8.63617e-08	5.90687e-08	2.95489e-06	8.03533e-08	9.65429e-09	8.11314e-06	8.07088e-07	4.37037e-08	7.2353e-09	1.01788e-07	3.14957e-09	1.16546e-07	3.02435e-06	7.41415e-07	6.68866e-09	1.882e-10	3.55862e-09
cell_1060	Endoderm_ys	ExE endoderm_1_mouse_gastrulation	4.60241e-08	1.10005e-07	7.58223e-08	1.74012e-07	1.46652e-08	0.999949	1.25332e-07	4.30563e-08	4.86024e-06	1.50909e-08	2.98053e-07	2.78239e-05	1.11815e-10	2.87716e-07	2.69748e-07	2.54023e-07	2.41424e-08	4.52025e-10	8.96929e-08	9.08603e-08	2.33509e-06	3.30493e-07	8.326e-08	2.36928e-06	1.77814e-06	3.80858e-08	1.16205e-09	8.16492e-08	3.0452e-09	1.87188e-07	8.74496e-06	7.91914e-08	1.06845e-08	1.1531e-09	1.23305e-09
cell_1077	Endoderm_ys	ExE endoderm_2_mouse_gastrulation	2.85841e-09	1.16477e-08	1.44139e-09	1.27899e-09	2.03621e-09	0.999999	2.76432e-09	3.12922e-10	9.25825e-08	1.15346e-09	1.96075e-08	5.58731e-08	1.45419e-11	9.97347e-10	1.49332e-08	3.96863e-09	1.4408e-10	9.20463e-11	4.05513e-09	9.11507e-09	1.46213e-08	1.43853e-09	1.5674e-10	8.90926e-08	1.0868e-07	1.66964e-09	7.01116e-11	1.9075e-08	1.33728e-11	1.65609e-08	1.40561e-07	1.02376e-08	2.37533e-10	8.52733e-10	3.19777e-10
cell_1090	Endoderm_ys	ExE endoderm_3_mouse_gastrulation	2.79235e-08	9.62118e-08	1.29779e-07	6.59666e-08	7.64912e-09	0.999987	1.99494e-08	1.98683e-08	1.02754e-06	3.82792e-08	4.32104e-07	4.37479e-06	3.56504e-09	2.08443e-07	1.23847e-07	1.80066e-08	2.78212e-09	1.31068e-09	1.97488e-07	4.63168e-08	1.0481e-06	2.69713e-08	3.45569e-09	4.04256e-06	4.13516e-07	5.44161e-08	3.51662e-09	1.02986e-07	1.27115e-09	1.38295e-08	2.41505e-07	4.63922e-07	1.89307e-08	1.56696e-10	3.93453e-09
cell_1107	Fibroblast_ys	Visceral endoderm_1_mouse_gastrulation	8.67011e-07	1.99374e-07	1.76569e-07	5.63408e-08	8.90611e-06	1.99326e-06	1.44849e-06	5.46719e-06	6.4786e-09	0.637936	1.96447e-07	1.34274e-08	1.19906e-09	5.62297e-07	2.97379e-06	4.53221e-08	1.60986e-07	7.99112e-08	9.31266e-05	1.90039e-06	1.10937e-07	7.65789e-07	0.0668994	2.70855e-08	1.14475e-06	3.2091e-06	1.64594e-07	1.0669e-06	2.31115e-08	1.38088e-05	6.30325e-07	9.26769e-07	1.53258e-08	0.295024	1.21843e-07
cell_1123	Endoderm_ys	ExE endoderm_3_mouse_gastrulation	1.28166e-07	1.61474e-06	3.07574e-06	4.31397e-07	8.70401e-08	0.999865	6.84311e-08	1.8215e-07	3.97075e-06	5.8449e-07	3.55843e-06	4.22014e-05	3.28654e-08	8.25418e-07	7.12511e-07	2.18218e-07	6.98974e-08	1.24464e-08	1.07643e-06	2.02097e-07	2.52289e-05	2.08909e-07	1.56497e-07	3.78973e-05	4.63976e-06	2.79115e-07	6.50703e-09	9.63693e-07	3.26951e-08	2.18076e-07	3.75497e-06	2.3687e-06	5.34387e-08	1.2107e-09	7.38512e-09
cell_1129	Macrophage_ys	Blood progenitors 2_2_mouse_gastrulation	0.000869129	5.96977e-05	0.000157552	8.89891e-06	0.000214649	2.34355e-05	8.08135e-06	9.84516e-05	1.11403e-05	1.22212e-08	8.68315e-05	0.0963183	0.00622883	0.000288759	4.6397e-05	0.000168878	0.000593977	0.000178172	0.000799436	5.08886e-06	0.520596	0.000124963	3.74787e-10	0.359546	0.000792187	8.65242e-05	8.27291e-05	2.56281e-05	0.00996363	3.24138e-06	3.32841e-07	0.000225136	0.00235837	1.60309e-10	2.97301e-05
cell_1138	Macrophage_ys	Blood progenitors 2_5_mouse_gastrulation	0.000864781	0.000516211	0.00340762	5.55743e-05	0.00771698	4.99255e-06	0.000886989	0.0109665	0.000126636	3.18064e-07	0.000376025	0.0744982	0.248029	0.00291756	5.56125e-05	0.00183597	0.0121291	0.00818784	0.185185	6.15727e-05	0.376981	0.00339582	7.77201e-08	0.0415516	0.00437479	0.000763626	0.00163496	5.98879e-05	0.0106061	0.000243623	4.08016e-05	0.00192857	0.000541872	8.32995e-10	5.48479e-05
cell_1145	Smooth_Muscle_ys	Visceral endoderm_1_mouse_gastrulation	9.06259e-08	1.49386e-08	2.0972e-08	3.00542e-08	2.33395e-08	8.01085e-07	3.8793e-08	2.55442e-08	3.48286e-10	0.00239098	5.27544e-08	2.84658e-09	3.96052e-11	8.85903e-09	4.7119e-07	9.36733e-08	7.14488e-09	5.08058e-09	6.73397e-09	1.46837e-07	1.13664e-10	1.00353e-07	0.00155257	2.1982e-08	1.27193e-07	4.67555e-08	1.4698e-08	3.64942e-07	8.52844e-10	3.11724e-08	2.63799e-08	2.73827e-08	4.09017e-09	0.996054	7.4426e-08
cell_1148	Fibroblast_ys	ExE mesoderm_4_mouse_gastrulation	1.62984e-08	3.17739e-09	4.93507e-09	1.84364e-08	1.06374e-08	4.15034e-08	8.8976e-10	2.74794e-08	4.00198e-12	0.986387	2.00798e-08	3.17164e-10	3.91481e-10	8.05963e-09	6.4838e-08	1.12704e-08	1.48019e-09	3.04481e-10	2.16615e-09	3.78214e-09	4.44298e-12	7.23777e-09	0.0035447	3.76488e-09	1.10654e-08	4.75123e-08	3.65145e-08	1.89716e-08	7.33274e-11	2.24176e-09	2.39523e-10	4.87076e-09	8.85895e-09	0.010068	2.59117e-08
cell_1167	Macrophage_ys	Blood progenitors 2_2_mouse_gastrulation	0.000823984	0.00110434	0.00308085	6.63883e-05	0.000756323	0.000196484	0.000146151	0.00542495	6.1746e-05	1.71612e-07	0.000289343	0.132982	0.245558	0.00401388	5.28673e-05	0.00137758	0.00159946	0.000636225	0.0266301	3.82361e-05	0.429813	0.00101677	9.44071e-09	0.127381	0.00273421	0.000676174	0.000448894	9.64237e-05	0.00998649	6.78452e-05	1.18946e-05	0.00240386	0.000510668	2.09097e-10	1.30659e-05
cell_1169	Endoderm_ys	ExE endoderm_3_mouse_gastrulation	3.34926e-08	1.02821e-07	2.06923e-07	8.2786e-08	6.83258e-09	0.999973	7.21132e-08	7.40543e-08	3.27963e-06	2.48584e-07	6.14649e-07	8.07338e-06	2.51904e-09	1.42927e-07	6.30755e-07	9.79471e-08	8.7721e-09	2.10797e-09	2.57036e-07	3.37932e-08	2.18433e-06	3.83334e-08	2.19095e-08	6.93618e-06	1.31847e-06	6.27883e-08	6.68801e-09	1.84385e-07	1.04788e-09	4.66638e-08	1.89195e-06	7.44122e-07	4.21797e-08	5.08095e-10	3.01229e-09
cell_1191	Endoderm_ys	ExE endoderm_1_mouse_gastrulation	1.40397e-08	1.64244e-07	1.14114e-07	3.61265e-08	9.7354e-09	0.999986	2.44323e-08	1.72972e-08	2.11287e-06	6.87166e-08	9.72527e-08	2.86504e-06	9.99644e-10	9.47957e-08	1.72423e-07	1.03345e-07	4.23298e-09	4.73287e-10	5.20047e-08	3.12552e-08	7.37456e-07	3.33212e-08	3.26292e-09	1.37146e-06	1.39734e-06	4.5258e-08	1.57354e-09	4.32981e-08	2.07489e-09	1.01874e-07	4.41122e-06	1.66803e-07	1.08767e-08	2.53877e-10	2.95211e-09
cell_1200	Endoderm_ys	ExE endoderm_3_mouse_gastrulation	1.655e-08	1.20238e-07	1.7121e-07	5.2345e-08	9.83386e-09	0.999969	2.64544e-08	2.87191e-08	3.1122e-06	1.20985e-08	3.35612e-07	1.41713e-05	1.08337e-09	4.0226e-07	2.20577e-07	9.50666e-08	3.42269e-09	8.9618e-11	3.14575e-07	3.14011e-08	1.52818e-06	1.74044e-07	1.60042e-08	6.82473e-06	1.73999e-06	5.68308e-08	2.52735e-09	1.06249e-07	2.89823e-09	3.16857e-08	1.19128e-06	5.10179e-07	1.63486e-08	2.87818e-10	1.35872e-09
cell_1212	Endoderm_ys	ExE endoderm_1_mouse_gastrulation	2.03429e-09	1.59834e-08	1.81916e-08	5.09611e-09	1.90611e-09	0.999996	1.52176e-09	1.03032e-09	2.32724e-07	9.61941e-10	2.03058e-08	2.25749e-06	5.1134e-11	3.0153e-08	5.68398e-08	7.82968e-09	1.05943e-09	3.41575e-11	1.06424e-08	8.47826e-09	1.1531e-07	5.26785e-09	7.21825e-10	9.48791e-07	4.93585e-07	4.63136e-09	6.59949e-11	6.13311e-09	1.42341e-10	2.09835e-09	1.57456e-07	1.22949e-08	1.62936e-09	2.49323e-11	2.49389e-10
cell_1236	Macrophage_ys	ExE endoderm_2_mouse_gastrulation	6.65732e-07	1.20147e-07	1.84222e-07	1.22817e-08	3.28156e-07	1.89686e-07	5.18823e-07	1.39463e-08	9.77011e-07	2.55289e-14	6.58286e-09	0.000735555	2.18065e-10	4.81014e-07	3.20537e-08	2.74567e-07	2.17475e-06	3.55887e-06	3.28082e-07	1.2172e-05	0.995972	7.53094e-05	2.69169e-12	0.00306125	5.84358e-05	1.96869e-06	2.2565e-08	3.36057e-07	5.85501e-05	1.98104e-08	1.5147e-08	1.29482e-05	8.27107e-07	1.7349e-10	2.17384e-07
cell_1252	Smooth_Muscle_ys	Visceral endoderm_4_mouse_gastrulation	2.21343e-09	1.09799e-07	7.33231e-09	2.73218e-08	2.33863e-07	0.000273586	1.74508e-07	6.2043e-08	2.15712e-09	0.00559542	4.13369e-08	1.11038e-08	1.1791e-09	7.24484e-08	3.32075e-08	9.96664e-07	3.55593e-08	1.09095e-07	1.60156e-08	5.18469e-07	2.29123e-10	1.32646e-07	4.83004e-05	5.2467e-09	2.8702e-07	5.61269e-08	7.8009e-08	7.14085e-07	1.27749e-08	9.87746e-08	4.16008e-08	5.45385e-08	1.01463e-09	0.994079	7.36236e-08
cell_1255	Endoderm_ys	ExE endoderm_3_mouse_gastrulation	1.35898e-08	4.10798e-07	8.93795e-07	2.59891e-07	3.69629e-09	0.999972	1.31864e-08	2.0688e-08	3.15144e-07	1.04256e-07	1.73352e-07	6.0034e-06	5.14726e-09	1.8959e-07	7.55222e-08	2.70952e-08	4.46202e-09	1.61371e-09	6.23432e-08	8.40177e-08	1.79935e-06	7.14116e-08	2.23238e-08	1.49984e-05	4.58251e-07	3.00607e-08	4.75133e-09	7.57142e-08	3.14223e-09	2.95249e-08	1.24824e-06	6.62616e-07	7.17596e-09	1.38277e-09	2.4724e-09
cell_1270	Endoderm_ys	ExE endoderm_4_mouse_gastrulation	5.56233e-08	2.51088e-08	1.49996e-08	1.68348e-08	1.07521e-10	0.99999	1.77146e-09	4.4352e-09	5.93767e-08	4.60772e-08	9.51659e-08	3.18931e-06	5.78672e-10	3.5495e-08	2.00841e-07	1.23956e-09	2.18419e-10	2.44344e-10	5.94919e-09	7.41366e-09	1.19085e-07	1.73395e-08	3.29643e-08	4.9874e-06	5.95563e-07	1.23367e-08	9.37125e-10	3.48195e-08	3.19882e-10	1.67955e-09	6.24544e-09	7.70125e-08	4.64858e-09	4.21626e-10	5.5815e-09
cell_1273	Macrophage_ys	ExE endoderm_2_mouse_gastrulation	1.34162e-06	3.74914e-07	3.07988e-07	1.81862e-08	1.58679e-07	3.16395e-07	2.70408e-07	1.42532e-08	4.69839e-07	4.9941e-14	9.63468e-09	0.000943994	1.96635e-09	3.758e-07	4.52235e-08	2.6267e-07	4.15574e-06	2.14263e-06	7.22173e-07	1.42826e-05	0.996643	6.14427e-05	1.31436e-11	0.00207477	9.70417e-05	1.72957e-06	4.66321e-08	2.04659e-07	0.000144119	8.24397e-08	1.10193e-07	7.32053e-06	7.71004e-07	4.50094e-10	2.79271e-07
cell_1287	Endoderm_ys	ExE endoderm_1_mouse_gastrulation	1.7845e-07	5.79484e-07	2.52387e-06	6.7271e-07	1.88953e-07	0.999681	2.21375e-07	3.17059e-07	2.37407e-05	9.46945e-08	1.01007e-06	5.62768e-05	1.46574e-09	3.85286e-06	1.86777e-06	4.04798e-07	1.07313e-07	3.35559e-09	5.02175e-06	2.22078e-06	0.000119827	9.85318e-07	8.36654e-08	6.87248e-05	1.84655e-05	5.52007e-07	6.45764e-09	4.13203e-07	2.3712e-08	1.01454e-06	7.48815e-06	1.8393e-06	1.04796e-07	2.35884e-09	1.32042e-08
cell_1294	Endoderm_ys	ExE endoderm_3_mouse_gastrulation	9.32614e-09	9.40973e-08	6.60313e-08	8.87739e-08	1.47851e-09	0.999989	9.00969e-09	2.07169e-08	5.22879e-07	4.66287e-08	1.42505e-07	4.50482e-06	3.88186e-10	2.6194e-07	1.99403e-07	1.68652e-08	2.5567e-09	3.6492e-10	1.09289e-07	4.62568e-08	6.98684e-07	5.24807e-08	1.26409e-08	3.68142e-06	2.97193e-07	1.28919e-08	2.2426e-09	6.54996e-08	1.03682e-09	7.13306e-09	4.12227e-07	1.81025e-07	7.64679e-09	1.16441e-09	1.48785e-09
cell_1295	Endoderm_ys	ExE endoderm_1_mouse_gastrulation	1.92204e-08	1.87445e-07	1.67082e-06	3.35627e-08	3.01363e-08	0.999948	7.21174e-08	9.47517e-08	6.28277e-06	3.41452e-08	8.04485e-07	7.93323e-06	1.75993e-09	4.52447e-07	4.34496e-07	2.96013e-07	1.02241e-08	8.8547e-10	3.69581e-07	1.09343e-07	8.97602e-06	5.46734e-08	4.29298e-09	8.70443e-06	2.2708e-06	6.50788e-08	4.41927e-09	1.24754e-07	1.62745e-09	4.50058e-07	1.25137e-05	3.64157e-07	7.82545e-09	1.63774e-10	9.39162e-10
cell_1297	Endoderm_ys	ExE endoderm_0_mouse_gastrulation	3.53101e-09	1.24024e-07	2.68672e-08	1.62593e-08	8.52228e-10	0.999994	3.37801e-09	3.01375e-09	1.10283e-07	9.27189e-09	2.04645e-07	3.35719e-06	2.21876e-09	3.70955e-08	5.68367e-08	1.0001e-08	6.07403e-10	1.66397e-10	5.22302e-09	9.81474e-09	1.10324e-07	4.24394e-09	1.02576e-09	1.25925e-06	3.7087e-08	4.87973e-09	4.37754e-10	7.25831e-08	3.19868e-10	2.69652e-09	8.6801e-08	1.17815e-07	1.59974e-09	3.06674e-10	1.4443e-09
cell_1302	Macrophage_ys	Blood progenitors 1_1_mouse_gastrulation	0.000528211	6.58218e-05	0.000721779	2.20999e-06	7.13899e-05	8.98216e-07	2.52788e-05	0.000559495	8.14619e-06	1.02999e-08	8.38431e-05	0.0174645	0.0161801	0.0002555	3.40455e-05	0.000129402	0.000175579	0.000551175	0.0111267	6.62029e-06	0.747615	0.000167726	7.84027e-10	0.192886	0.00150336	8.25463e-05	0.000214919	2.29169e-05	0.00802646	1.05551e-05	2.19365e-06	0.000919749	0.00054492	9.3944e-12	1.23763e-05
cell_1308	Endoderm_ys	ExE endoderm_3_mouse_gastrulation	5.67949e-07	1.38778e-06	1.08757e-06	6.6682e-07	4.00007e-08	0.99958	6.09531e-07	5.80569e-07	1.8975e-05	7.82483e-08	4.91955e-06	0.000244438	1.15577e-08	4.25434e-06	1.58493e-05	6.75983e-07	8.90358e-08	1.94296e-09	1.45385e-06	9.95159e-07	1.91078e-05	5.6389e-06	2.44586e-07	6.07527e-05	7.12194e-06	6.44436e-07	1.62482e-08	1.49575e-06	5.40687e-09	3.33816e-07	2.55891e-05	1.87815e-06	6.58787e-07	5.64327e-09	4.74269e-08
cell_1310	Endoderm_ys	ExE endoderm_2_mouse_gastrulation	3.26551e-07	8.70131e-08	1.24697e-07	3.07842e-07	2.44324e-08	0.999938	2.61462e-08	2.49021e-08	5.38164e-07	8.65703e-09	5.34979e-07	4.38281e-05	3.25103e-10	2.23559e-07	1.65695e-06	5.67276e-08	1.04783e-08	6.36865e-10	9.01321e-08	2.01556e-07	2.43585e-06	1.9406e-07	5.64145e-08	5.95296e-06	3.92806e-06	1.50263e-07	2.18401e-09	2.06038e-07	6.40816e-10	4.18777e-08	4.7197e-07	3.63485e-07	1.53798e-08	4.63823e-09	1.20829e-08
cell_1312	Smooth_Muscle_ys	Visceral endoderm_4_mouse_gastrulation	4.60592e-08	2.02987e-07	1.93187e-08	2.13315e-07	7.74722e-07	0.000317641	1.49532e-07	1.16165e-07	2.40695e-10	0.0139099	5.03475e-08	8.13283e-09	2.79183e-10	6.90883e-08	9.02045e-08	3.43503e-08	1.35697e-07	1.164e-06	1.54969e-06	1.18084e-06	5.97743e-09	1.35665e-07	0.000284803	7.92049e-08	1.00778e-06	1.7913e-07	3.66513e-08	8.33415e-07	3.04377e-07	5.40061e-07	2.80662e-08	2.74757e-07	1.0988e-08	0.985478	4.32462e-07
cell_1319	Microglia_ys	Blood progenitors 1_0_mouse_gastrulation	0.00147512	0.000211875	0.000395992	1.50302e-05	2.83478e-05	5.77236e-06	2.6019e-05	0.00039709	2.11971e-06	1.79564e-08	8.27652e-05	0.0485516	0.00971063	0.000140487	5.97428e-05	0.000126505	0.000847334	0.000332485	0.00491654	1.41698e-05	0.390671	0.000833596	1.50844e-08	0.52894	0.00240375	0.00018148	0.000133813	4.22991e-05	0.0074072	5.51841e-06	3.63213e-07	0.000577939	0.00139678	3.09611e-10	6.61005e-05
cell_1324	Smooth_Muscle_ys	Visceral endoderm_4_mouse_gastrulation	4.17855e-08	2.09088e-08	5.05603e-10	9.68241e-08	8.7049e-08	9.29476e-05	3.28671e-08	3.80249e-08	1.22567e-10	0.015657	5.61044e-08	1.79389e-09	2.37556e-10	2.0364e-08	6.52038e-08	3.0649e-08	2.09543e-08	3.38391e-07	3.69678e-07	2.42115e-07	1.18817e-11	1.82413e-08	0.000739163	9.48854e-09	4.99147e-07	3.4899e-08	4.32754e-08	9.83131e-07	1.49544e-08	7.70213e-09	6.99203e-10	2.76842e-08	1.13617e-08	0.983507	8.15455e-07
cell_1331	Endoderm_ys	ExE endoderm_0_mouse_gastrulation	3.78214e-08	1.69687e-07	3.63212e-07	1.41852e-07	5.13842e-09	0.999982	2.43933e-08	8.0916e-08	9.94397e-07	1.69364e-07	5.3173e-07	6.70889e-06	1.23266e-08	8.56066e-08	2.22612e-07	1.14246e-08	7.18894e-09	3.1333e-09	5.14125e-07	4.0543e-08	4.96742e-07	2.69361e-08	1.16257e-08	5.3687e-06	7.06944e-07	5.29061e-08	6.52429e-09	2.01228e-07	1.65174e-09	2.95332e-08	3.66371e-07	5.91696e-07	1.02237e-08	4.93198e-10	4.15774e-09
cell_1339	Sinusoidal_EC_ys	Haematoendothelial progenitors_3_mouse_gastrulation	0.00103357	1.15164e-05	8.53968e-08	5.96313e-07	1.94101e-05	0.000265451	2.90815e-05	5.22846e-05	0.0068233	0.0011777	0.00507212	0.00304887	0.000162796	2.12201e-05	0.123333	4.48951e-06	1.97662e-06	1.58431e-06	0.00013762	1.40064e-05	2.69956e-05	1.89265e-05	2.39882e-06	2.5818e-06	2.39097e-06	5.39817e-05	3.59217e-05	1.46799e-05	1.47857e-05	0.00028006	0.39516	8.78425e-07	0.400983	1.13418e-06	0.0621924
cell_1354	Endoderm_ys	ExE endoderm_0_mouse_gastrulation	1.12626e-08	2.68896e-08	2.29691e-08	3.03136e-08	2.26936e-10	0.99999	5.79895e-09	2.77846e-08	9.69429e-08	9.82652e-08	7.95621e-08	4.04676e-06	1.12015e-10	1.6903e-07	1.29834e-07	1.0296e-08	6.07325e-10	1.38986e-10	1.3251e-08	9.64046e-09	3.37348e-07	9.1912e-08	1.77515e-07	3.61774e-06	4.3322e-07	1.79986e-08	7.51532e-10	2.73116e-08	9.06733e-10	1.48745e-09	7.60006e-08	7.7329e-08	6.22625e-09	1.23206e-09	1.08769e-09
cell_1355	Smooth_Muscle_ys	Visceral endoderm_1_mouse_gastrulation	2.07474e-09	2.81785e-09	7.74547e-11	3.08606e-09	3.84726e-10	4.9189e-06	1.03359e-09	7.85246e-10	4.11956e-12	0.000279941	2.27565e-09	7.3615e-10	1.80816e-12	3.78336e-10	5.75873e-09	6.34997e-09	3.75781e-10	4.80834e-10	1.71061e-10	1.04677e-08	3.65737e-12	1.38078e-08	4.0372e-05	1.24655e-09	2.01566e-08	8.54914e-09	2.54931e-09	1.38802e-08	4.65712e-10	2.08286e-10	1.59655e-11	2.02633e-09	6.14556e-10	0.999675	3.1071e-08
cell_1358	Smooth_Muscle_ys	Visceral endoderm_1_mouse_gastrulation	2.69935e-07	1.13632e-07	2.1121e-08	6.86942e-07	4.20184e-08	7.16438e-06	3.58433e-08	4.70175e-08	8.85107e-10	0.00590896	5.80333e-08	2.789e-08	6.98014e-11	4.00832e-08	2.05007e-07	4.26249e-09	1.32519e-07	7.26811e-08	5.11222e-08	9.21255e-07	6.93184e-10	1.14938e-07	0.0152955	2.52047e-08	8.56131e-07	2.71185e-07	2.01193e-08	4.29142e-07	4.19324e-08	1.81487e-07	9.52211e-09	6.68451e-08	5.12921e-09	0.978784	2.35777e-07
cell_1364	Endoderm_ys	ExE endoderm_0_mouse_gastrulation	3.92649e-08	2.24682e-07	3.62305e-07	9.39645e-08	8.21721e-08	0.999984	5.77199e-08	9.41125e-08	2.16925e-06	6.53406e-07	1.55667e-06	2.8663e-06	2.27395e-08	3.77821e-07	1.59836e-07	1.65141e-07	4.15293e-09	5.61859e-09	3.42081e-07	3.18615e-08	2.35073e-06	3.73209e-08	4.833e-09	2.26516e-06	6.42225e-07	5.2472e-08	2.11984e-08	2.61692e-07	3.59106e-09	4.26643e-08	3.62269e-07	9.32805e-07	1.00293e-08	3.53058e-10	2.73721e-09
cell_1376	Endoderm_ys	ExE endoderm_1_mouse_gastrulation	1.40939e-08	1.69452e-07	1.00869e-07	7.46241e-08	3.13634e-09	0.999976	1.60503e-08	1.80961e-08	6.4153e-07	1.1172e-08	1.32706e-07	1.40662e-05	3.18275e-10	1.49611e-07	1.02206e-07	1.07685e-08	9.95731e-10	3.67409e-10	1.44213e-07	1.80985e-07	1.45189e-06	1.4529e-07	7.83913e-09	5.66972e-06	5.3169e-07	2.95944e-08	1.45509e-09	5.92958e-08	3.38906e-09	2.57956e-08	4.01897e-07	2.32307e-07	5.92969e-09	5.08944e-10	1.15886e-09
cell_1377	Smooth_Muscle_ys	Visceral endoderm_1_mouse_gastrulation	8.39568e-09	4.21753e-09	1.68037e-11	3.07798e-08	4.51217e-09	3.79668e-05	4.69569e-09	1.43425e-09	1.60039e-11	0.000111174	9.991e-09	1.66262e-09	6.75424e-12	8.82501e-10	2.34595e-08	4.40659e-09	8.11222e-10	3.99199e-09	1.76211e-08	4.53115e-08	3.43787e-12	1.55634e-08	1.07491e-05	7.53142e-10	5.37046e-08	2.14513e-08	4.8032e-09	7.70292e-08	4.59278e-11	5.33978e-10	2.03177e-11	3.44486e-09	1.60832e-09	0.99984	1.12762e-07
cell_1399	Endoderm_ys	ExE endoderm_3_mouse_gastrulation	5.55278e-07	8.62141e-06	2.83079e-06	2.37122e-06	2.98926e-08	0.999248	2.55962e-07	2.88025e-07	1.25276e-05	1.35176e-06	3.23708e-06	0.000441138	1.76703e-08	4.16691e-06	8.04901e-06	4.22801e-07	7.36469e-08	1.37813e-08	3.22482e-07	2.14096e-06	4.10104e-05	3.42844e-06	1.48075e-06	0.000161144	4.12511e-05	3.00749e-06	2.84889e-08	3.94475e-06	9.48705e-08	2.18814e-07	2.71224e-06	4.94545e-06	4.89777e-07	5.41823e-08	1.30601e-07
cell_1400	Endoderm_ys	ExE endoderm_1_mouse_gastrulation	4.25512e-08	3.46677e-07	3.23868e-07	3.76983e-07	7.40308e-09	0.999945	3.52711e-08	3.33982e-08	1.37201e-06	1.00873e-07	4.68323e-07	2.26125e-05	4.7252e-10	1.07146e-06	3.84022e-07	7.44272e-08	7.31017e-09	2.89518e-10	2.01941e-07	1.18413e-07	3.41802e-06	1.74956e-07	7.86785e-08	1.98053e-05	1.04958e-06	1.11039e-07	6.58264e-09	8.84036e-08	2.04797e-09	7.88031e-08	1.91298e-06	5.09959e-07	2.7939e-08	4.20219e-09	2.33098e-09
cell_1403	Macrophage_ys	ExE endoderm_4_mouse_gastrulation	7.0648e-08	5.93336e-08	4.23585e-07	3.29959e-09	2.56263e-10	9.23382e-12	8.30381e-10	1.69542e-09	1.03945e-08	1.91852e-14	1.43587e-10	0.00022271	2.36499e-10	2.68219e-07	9.19044e-10	6.50901e-10	6.98383e-07	2.98236e-09	1.38753e-09	4.49661e-08	0.998389	1.62083e-06	1.36682e-11	0.00127684	2.56871e-07	1.87395e-08	8.34133e-10	1.46499e-09	0.000107572	2.90702e-10	1.64299e-10	3.95554e-07	6.68376e-08	3.5574e-13	4.10255e-10
cell_1404	Endoderm_ys	ExE endoderm_3_mouse_gastrulation	2.59486e-07	7.25643e-07	7.08778e-07	5.96652e-07	8.08659e-08	0.999819	1.98177e-07	2.01538e-07	1.22586e-05	1.21867e-07	3.48983e-06	0.00011062	3.01783e-09	1.54048e-06	1.78656e-06	4.47435e-07	1.58039e-08	1.08832e-08	1.69656e-07	6.63191e-07	8.55663e-06	1.12486e-06	1.72278e-07	2.84376e-05	2.32495e-06	5.53198e-07	2.34019e-08	7.60241e-07	9.1241e-09	9.8368e-08	2.78822e-06	2.67627e-06	1.22391e-07	9.51703e-09	1.64552e-08
cell_1405	Endoderm_ys	ExE endoderm_3_mouse_gastrulation	4.89182e-08	3.77435e-07	4.37994e-07	1.00399e-07	6.0146e-09	0.999925	1.09877e-07	8.93596e-08	3.05743e-06	7.06298e-08	6.49844e-07	5.65962e-05	2.23895e-09	1.06281e-06	1.4993e-06	2.49078e-08	9.44399e-09	8.55736e-10	3.86638e-07	8.38323e-08	6.34572e-07	4.084e-07	8.44998e-08	6.18464e-06	1.28966e-06	7.21703e-08	3.44787e-09	8.90387e-08	5.4958e-10	2.24071e-08	1.66454e-06	1.73162e-07	4.29917e-08	4.09077e-09	8.1606e-09
cell_1409	MK_ys	Blood progenitors 2_5_mouse_gastrulation	1.16852e-09	4.54391e-11	1.47209e-12	7.75664e-10	1.18425e-07	2.42495e-09	1.48175e-05	9.46061e-08	1.77681e-06	2.54162e-06	8.25764e-10	2.83513e-11	2.64152e-10	9.21239e-10	6.32477e-10	8.5836e-14	4.39248e-11	0.000525803	0.999453	8.51923e-08	7.50011e-08	1.18786e-06	9.89092e-10	4.42199e-10	1.09715e-10	2.19489e-08	2.4237e-08	8.0676e-09	1.42674e-10	6.01442e-09	6.74098e-09	8.22861e-10	9.69362e-11	2.20057e-07	7.97464e-09
cell_1411	Endoderm_ys	ExE endoderm_1_mouse_gastrulation	6.98804e-08	8.78882e-08	4.93671e-08	2.86426e-07	1.50562e-08	0.999882	7.44256e-08	5.08556e-08	7.30636e-06	3.26568e-09	3.89181e-07	7.81563e-05	4.14706e-11	1.30668e-06	6.86535e-07	1.42123e-07	1.30354e-08	1.88946e-10	4.5327e-07	3.43742e-07	1.38737e-05	9.32821e-07	5.60034e-08	6.88276e-06	2.59563e-06	7.00897e-08	3.73802e-09	1.12729e-07	4.0268e-09	1.47411e-07	3.81869e-06	7.52078e-08	5.55456e-08	1.94842e-09	2.5836e-09
cell_1426	Endoderm_ys	ExE endoderm_3_mouse_gastrulation	2.69578e-08	5.94141e-08	5.73523e-09	1.71133e-08	3.4184e-11	0.999995	5.72563e-09	2.33583e-09	6.38654e-08	1.25497e-07	2.05692e-08	2.33031e-06	9.89975e-11	1.55686e-08	2.77307e-07	2.26752e-09	1.21199e-09	1.27521e-09	7.22816e-09	8.2829e-09	9.68138e-09	1.57282e-08	6.35405e-08	1.83608e-06	2.10579e-07	2.7289e-08	1.16652e-10	3.55441e-08	5.10743e-11	1.03474e-09	2.18071e-08	4.96491e-08	7.92698e-09	1.46406e-08	5.02902e-09
cell_1427	Endoderm_ys	ExE endoderm_3_mouse_gastrulation	2.74761e-08	5.46787e-07	3.18836e-07	1.87863e-07	4.63881e-10	0.999956	1.85632e-08	1.80585e-08	6.7036e-07	5.11355e-08	1.55339e-07	2.87727e-05	2.11095e-09	2.41576e-07	5.07636e-07	3.30452e-08	8.18538e-09	7.17507e-10	4.05953e-08	8.28683e-08	6.54512e-07	7.2916e-08	1.27107e-07	1.01956e-05	4.20669e-07	4.55812e-08	1.62288e-09	1.10084e-07	9.96619e-10	4.43875e-09	1.63371e-07	3.72236e-07	1.34601e-08	1.34346e-09	3.18608e-09
cell_1428	Endoderm_ys	ExE endoderm_0_mouse_gastrulation	3.56593e-09	5.64351e-08	1.0121e-07	1.28193e-08	7.33444e-10	0.999997	2.02207e-09	2.65282e-09	6.2471e-08	5.43169e-08	1.0051e-07	9.61161e-07	5.03982e-10	2.07326e-08	9.25202e-09	6.49831e-09	2.70503e-10	7.4492e-10	1.77929e-08	1.76807e-09	6.91288e-08	2.80885e-09	7.44004e-09	1.72536e-06	4.70112e-08	1.48341e-09	4.76983e-10	1.46657e-08	1.23284e-09	1.39594e-09	2.61169e-08	1.41202e-07	5.32002e-10	2.06554e-10	2.22239e-10
cell_1429	Endoderm_ys	ExE endoderm_1_mouse_gastrulation	9.00545e-08	2.06382e-07	3.77583e-07	1.59895e-07	2.44164e-08	0.999875	2.16461e-07	1.52797e-07	1.0246e-05	1.79642e-08	6.83803e-07	5.67787e-05	1.02496e-09	1.57217e-06	1.72749e-06	1.52713e-07	8.83578e-09	7.70931e-10	1.71938e-06	1.92895e-07	2.52424e-05	1.42056e-06	3.651e-08	1.63833e-05	3.20074e-06	1.22204e-07	4.18855e-09	1.51624e-07	3.93144e-09	1.34219e-07	3.72375e-06	4.69748e-07	6.72447e-08	7.77059e-10	2.73751e-09
cell_1433	Microglia_ys	Haematoendothelial progenitors_3_mouse_gastrulation	0.000653761	0.000606427	0.0056523	4.20149e-06	6.98903e-05	1.7217e-06	0.000120453	0.000832043	1.15549e-05	3.04674e-07	2.1934e-05	0.00809684	0.032625	0.000591924	6.84286e-05	0.000305716	0.00200631	0.000890135	0.0342338	3.25549e-05	0.418363	0.000426141	1.03342e-07	0.47216	0.0131958	0.000447969	0.000524115	3.55533e-05	0.00408661	4.50552e-05	9.62773e-06	0.00252041	0.00129859	1.93155e-10	6.2184e-05
cell_1441	MK_ys	Haematoendothelial progenitors_3_mouse_gastrulation	2.02708e-08	1.00448e-10	7.38874e-13	1.82088e-09	4.31416e-08	4.09014e-10	0.000126771	6.85443e-07	3.18625e-06	0.000332473	1.1808e-09	2.3554e-11	1.31032e-10	2.88332e-09	4.94461e-09	1.35272e-13	8.81783e-10	0.000177114	0.999338	6.41074e-07	6.69321e-08	1.26744e-06	8.61872e-08	8.89867e-10	6.8546e-10	7.67245e-08	4.75394e-08	1.74364e-08	1.91559e-10	3.39938e-08	1.77462e-07	7.12064e-10	1.91506e-09	1.87517e-05	2.1001e-07
cell_1489	Endoderm_ys	ExE endoderm_0_mouse_gastrulation	2.18005e-07	1.0113e-06	7.54445e-07	8.3265e-07	2.22803e-08	0.999859	8.36144e-08	1.58795e-07	3.69343e-06	1.78859e-07	4.28669e-06	2.97888e-05	1.7824e-08	1.16502e-06	9.20987e-07	1.12647e-07	1.83175e-08	9.19118e-09	2.35511e-07	1.11847e-07	1.48e-05	6.4494e-07	1.09957e-08	7.52009e-05	1.57368e-06	3.12751e-07	3.85894e-08	7.79563e-07	2.10298e-08	6.2456e-08	5.99598e-07	3.01877e-06	5.778e-08	5.54909e-09	3.56659e-08
cell_1556	Smooth_Muscle_ys	ExE endoderm_2_mouse_gastrulation	6.54968e-06	6.75215e-06	0.000117324	0.000105834	1.19603e-06	0.00459086	7.20382e-06	2.78575e-06	8.89882e-06	0.106841	1.43145e-05	2.75296e-05	8.28762e-09	8.99579e-06	6.8447e-06	2.81e-06	4.88194e-07	6.20242e-05	1.7351e-07	4.00952e-05	5.65648e-06	4.04636e-05	0.280855	5.5534e-05	7.69411e-06	1.31665e-05	1.61336e-05	2.91625e-05	9.84216e-06	8.10333e-07	1.58886e-06	0.000196459	8.22898e-07	0.606914	2.6665e-06
cell_1592	Fibroblast_ys	ExE endoderm_4_mouse_gastrulation	1.99288e-06	1.30025e-05	7.63016e-05	3.71587e-05	1.7964e-05	0.0114123	3.99495e-05	1.39849e-05	8.45622e-05	0.790788	2.11024e-05	6.56229e-06	2.19171e-07	2.71944e-05	8.57476e-06	3.04509e-05	7.91752e-07	0.000201922	9.90505e-07	2.40553e-05	1.2162e-05	3.61573e-05	0.0325077	5.06819e-05	6.68555e-06	1.39692e-05	9.56118e-05	0.000136646	4.82304e-06	2.00013e-06	2.34393e-05	0.000271158	2.00697e-06	0.164029	6.51805e-07
cell_1595	Endoderm_ys	ExE endoderm_2_mouse_gastrulation	1.12813e-08	6.57991e-08	3.20634e-08	1.91385e-08	2.55908e-10	0.999999	7.65061e-10	1.94808e-10	2.39391e-08	1.75903e-08	8.77101e-08	3.60379e-07	3.41521e-10	6.34879e-10	1.58324e-07	3.08236e-09	5.97559e-11	4.84656e-10	2.10026e-09	9.14935e-10	3.57097e-09	1.31725e-09	6.01956e-10	3.16852e-07	6.19156e-08	7.58322e-09	9.32543e-10	7.25105e-08	4.11993e-12	1.01906e-10	1.29981e-08	6.04231e-08	5.28393e-09	1.03747e-09	8.90004e-09
cell_1722	Macrophage_ys	ExE endoderm_6_mouse_gastrulation	6.3465e-08	1.57407e-07	4.29661e-06	1.48378e-09	4.44027e-09	3.90948e-11	1.68409e-09	1.77867e-09	2.39768e-08	4.83621e-13	5.01519e-10	2.04904e-05	4.01584e-09	7.37894e-08	3.7099e-10	3.16811e-08	1.27384e-06	1.49661e-07	2.07144e-09	4.06934e-08	0.998184	1.65531e-07	1.25835e-11	0.00120665	6.17053e-07	3.10054e-08	8.92746e-09	7.1948e-09	0.000580303	3.01853e-09	3.28992e-09	1.85324e-06	3.49993e-08	8.82061e-13	3.94505e-10
cell_1735	Endoderm_ys	ExE endoderm_4_mouse_gastrulation	7.68105e-09	2.27307e-07	1.66459e-07	5.85687e-08	4.93625e-09	0.99999	7.77708e-09	5.67753e-09	2.64147e-07	2.40754e-08	5.94911e-07	6.79647e-06	1.21259e-08	7.61355e-08	2.65547e-07	5.30016e-08	2.36834e-09	1.50683e-09	9.67782e-09	4.74507e-09	1.14992e-07	4.53431e-09	3.27245e-09	7.51883e-07	1.47788e-07	1.02432e-08	4.65748e-09	6.23379e-08	4.40704e-10	3.63222e-09	8.88518e-08	1.16254e-07	2.95625e-09	5.03402e-10	6.94497e-09
cell_1773	Endoderm_ys	ExE endoderm_2_mouse_gastrulation	1.32413e-08	6.17144e-07	6.30508e-07	6.15934e-08	8.16054e-09	0.99999	1.6579e-08	9.53555e-09	7.67866e-07	2.30876e-08	4.59802e-07	2.3873e-06	1.91568e-08	1.09282e-07	7.50329e-08	9.0251e-08	1.82645e-09	4.70107e-10	5.45623e-08	2.80327e-08	3.84813e-07	2.71406e-08	3.38619e-09	2.18462e-06	2.14537e-07	1.04029e-08	2.20801e-09	1.2242e-07	3.25645e-09	2.62596e-08	1.45934e-06	4.9101e-07	2.74246e-09	2.63565e-10	2.36466e-09
cell_1778	Smooth_Muscle_ys	ExE endoderm_2_mouse_gastrulation	1.71387e-06	1.33508e-06	3.7584e-06	1.0582e-05	1.05455e-06	8.63207e-05	9.3216e-06	1.40047e-06	4.49382e-07	0.270175	3.97429e-06	1.28393e-06	1.40739e-08	3.59601e-06	5.1528e-06	3.37917e-07	3.8642e-07	5.83216e-05	3.07734e-06	7.8285e-07	5.23403e-07	5.2476e-06	0.0214242	2.03028e-06	4.75994e-07	1.72395e-06	1.37024e-06	6.43004e-06	4.48636e-07	1.08273e-07	7.53892e-08	1.64107e-06	2.4198e-07	0.708187	6.08859e-07
cell_1791	Mesothelium_ys	Visceral endoderm_3_mouse_gastrulation	4.82942e-10	7.51325e-11	1.93514e-11	4.27894e-11	7.43135e-11	2.76058e-09	2.30275e-11	4.9732e-12	3.87727e-13	0.000204224	9.3122e-10	9.90667e-11	7.99579e-12	4.68621e-11	6.3517e-10	2.51132e-11	6.0308e-11	3.65728e-10	8.1999e-13	3.3488e-11	2.01018e-12	9.69445e-12	0.999767	1.86348e-11	4.18512e-10	1.03503e-10	1.41622e-10	4.3618e-10	2.62883e-11	4.0733e-12	1.33859e-10	4.55702e-11	8.69506e-11	2.91054e-05	8.28362e-10
cell_1822	Smooth_Muscle_ys	ExE endoderm_4_mouse_gastrulation	6.1328e-05	4.46572e-05	6.58825e-05	0.000654592	0.000353318	0.128772	9.29305e-05	5.46504e-05	0.000335992	0.134429	0.000530995	0.000677924	9.88187e-06	0.000165098	0.000431469	7.16858e-05	3.6509e-05	0.00144628	0.000238939	5.27961e-05	2.08031e-05	0.000159727	0.0180251	0.00020038	3.74829e-05	5.82011e-05	0.000449563	0.000853163	7.36624e-06	3.86493e-06	1.23894e-05	0.000415973	2.51136e-05	0.711136	6.78502e-05
cell_1847	Fibroblast_ys	ExE endoderm_2_mouse_gastrulation	5.67e-07	8.688e-07	2.48411e-06	4.92629e-07	1.534e-07	0.000233865	5.12072e-07	3.68597e-07	1.19362e-07	0.905755	1.20931e-06	2.77326e-07	8.98271e-08	9.70777e-07	1.07962e-06	7.86668e-08	2.91527e-08	1.12322e-06	1.28762e-06	3.14695e-07	7.14431e-08	4.68759e-07	0.0204986	9.9829e-07	2.35826e-07	2.67749e-07	7.65219e-07	2.51177e-06	5.4508e-07	4.73106e-08	4.96467e-08	3.84188e-06	8.47882e-08	0.0734907	1.75137e-07
cell_1851	Fibroblast_ys	Visceral endoderm_3_mouse_gastrulation	2.22748e-07	1.78759e-07	4.99703e-07	3.8733e-07	1.31131e-08	4.8261e-06	1.221e-06	2.94315e-07	1.20691e-08	0.570906	1.51393e-07	3.01172e-08	5.98953e-09	1.23729e-07	3.08204e-07	6.20496e-08	8.55734e-09	2.02593e-06	4.41899e-08	1.87777e-06	3.67166e-09	1.2462e-06	0.0164855	1.31303e-07	3.65948e-07	2.42849e-06	2.05892e-07	2.18448e-06	2.62449e-08	5.46574e-08	4.83824e-08	2.49917e-06	1.89403e-08	0.412587	4.46909e-07
cell_1862	Fibroblast_ys	ExE endoderm_4_mouse_gastrulation	4.88178e-05	0.000182728	0.000807513	0.000182331	0.000347165	0.00371864	2.75143e-05	8.86259e-05	0.00011492	0.906735	0.00110538	0.000299857	4.55554e-05	0.000217802	0.00071392	4.96302e-05	7.26649e-05	0.00022029	5.12007e-05	1.64209e-05	7.97311e-05	4.97073e-05	0.0264233	0.000283489	3.44534e-05	4.98983e-05	6.06814e-05	0.000703202	1.93492e-05	3.64959e-06	4.17908e-06	0.000293147	5.57129e-05	0.0568684	2.49487e-05
cell_1869	Macrophage_ys	ExE endoderm_2_mouse_gastrulation	1.88952e-06	3.25182e-07	6.06735e-06	1.08402e-07	5.80365e-08	1.58205e-07	1.51466e-07	3.29457e-08	3.95131e-07	2.01356e-12	1.50594e-08	0.000823913	1.24516e-08	5.95363e-07	2.81109e-08	1.87974e-07	1.13448e-06	7.72095e-06	7.30881e-08	7.83215e-07	0.983457	5.99881e-05	4.16955e-11	0.0150586	9.01853e-06	5.23325e-07	2.86383e-07	2.60755e-07	0.000542234	2.77482e-09	3.82462e-09	2.71112e-05	1.31409e-06	1.00443e-10	6.00756e-08
cell_1875	Fibroblast_ys	Visceral endoderm_3_mouse_gastrulation	1.07372e-07	1.19415e-07	9.74815e-08	1.94614e-07	8.03817e-08	0.000945442	2.84234e-07	9.35426e-08	1.54996e-08	0.618881	4.01926e-07	3.56253e-08	5.37125e-09	1.67503e-07	2.69645e-07	4.78522e-08	7.65373e-09	3.62708e-06	2.71577e-08	2.72686e-07	1.40038e-08	1.12355e-07	0.00407579	4.23565e-07	1.16435e-07	4.3691e-07	3.43056e-07	1.99723e-06	8.25733e-08	1.0381e-08	3.56351e-09	2.11576e-06	2.31287e-08	0.376086	2.54894e-07
cell_1915	Macrophage_ys	Visceral endoderm_2_mouse_gastrulation	4.46621e-05	4.64473e-05	0.000102775	5.05106e-06	3.07496e-06	0.00123664	3.52046e-06	2.46757e-07	3.13738e-06	7.09172e-11	8.4734e-07	0.0596145	5.62399e-06	1.38631e-06	5.21367e-07	2.36985e-06	3.45301e-05	0.00053868	9.50886e-06	1.48466e-05	0.768277	2.61646e-05	9.20223e-11	0.16877	0.000171855	9.74393e-06	1.75716e-05	1.56931e-05	0.000528954	3.60209e-08	3.30072e-08	0.000486967	1.54757e-05	5.99132e-09	1.22565e-05
cell_1920	Mesothelium_ys	Visceral endoderm_3_mouse_gastrulation	1.21287e-09	7.08407e-10	4.71142e-10	2.81529e-10	6.12595e-10	1.55952e-08	4.18047e-10	1.4089e-10	5.73501e-12	0.00801878	3.0677e-09	2.89306e-10	2.41553e-10	9.07533e-10	2.65545e-09	1.45428e-10	6.36882e-10	1.43713e-08	5.24945e-11	7.29277e-10	1.01093e-11	7.07128e-11	0.991944	2.86114e-10	1.65105e-09	1.98931e-10	1.18213e-09	1.09165e-09	1.76575e-10	5.55954e-11	6.66026e-10	1.17119e-10	4.0332e-10	3.75817e-05	2.15236e-09
cell_1949	Macrophage_ys	ExE endoderm_2_mouse_gastrulation	3.68445e-06	3.78956e-06	4.43535e-05	9.47421e-07	2.44411e-07	2.5791e-07	1.55793e-06	2.27641e-07	2.43091e-06	1.66509e-12	7.42525e-08	0.00676871	4.97734e-08	4.63347e-06	2.59665e-07	1.17533e-06	3.04758e-06	3.02118e-05	3.79211e-07	2.02899e-05	0.960571	0.000220374	2.94533e-11	0.0305812	0.000130755	9.7195e-06	3.94019e-07	3.30603e-06	0.00120104	2.31489e-08	2.48153e-08	0.000390329	4.88283e-06	1.065e-09	5.91525e-07
cell_1957	Endoderm_ys	ExE endoderm_4_mouse_gastrulation	2.1494e-08	8.60854e-07	3.97458e-07	8.92394e-08	5.85425e-09	0.999985	5.04802e-09	8.56607e-09	2.04753e-07	2.78184e-07	1.80638e-07	2.92659e-06	6.93411e-09	1.23919e-07	2.76282e-08	1.19428e-08	1.11957e-08	2.32799e-09	4.38495e-08	1.79916e-08	4.08757e-07	1.1319e-08	4.54418e-08	8.01903e-06	3.14134e-07	9.39538e-09	1.94137e-09	7.15646e-08	1.80645e-08	1.48545e-08	3.49261e-07	5.20511e-07	4.26357e-09	1.65499e-09	1.69492e-09
cell_1979	Endoderm_ys	ExE endoderm_0_mouse_gastrulation	3.56366e-09	2.3933e-08	4.12297e-08	2.40376e-08	1.53877e-09	0.999998	4.08198e-09	2.74002e-09	3.19037e-07	4.68971e-08	1.2258e-07	3.15211e-07	2.80524e-09	4.83877e-09	3.99215e-08	8.6749e-09	2.76338e-10	1.12174e-09	6.84716e-09	3.13367e-09	1.91713e-08	1.31989e-09	4.20979e-10	3.38173e-07	5.88076e-08	2.09028e-09	1.05218e-09	2.33073e-08	1.76665e-10	2.03535e-09	8.68158e-08	6.68204e-08	7.25493e-10	3.49303e-11	9.22444e-10
cell_2049	Smooth_Muscle_ys	ExE endoderm_2_mouse_gastrulation	4.90162e-07	1.63764e-07	5.72207e-07	2.25806e-06	5.18857e-08	3.94124e-05	1.15851e-06	2.9387e-07	2.21768e-07	0.0692614	6.76958e-07	3.21294e-07	1.59529e-10	2.20925e-07	6.15565e-07	4.26773e-08	1.46925e-08	5.10391e-06	9.3448e-08	6.19645e-07	4.3904e-07	8.79221e-06	0.0400618	6.96804e-07	1.43542e-07	1.09206e-06	4.81399e-07	4.89057e-06	2.81185e-07	2.49289e-08	4.17958e-08	1.47356e-06	1.18367e-07	0.890606	9.4751e-08
cell_2076	Endoderm_ys	ExE endoderm_4_mouse_gastrulation	3.7667e-09	5.61594e-08	1.75019e-07	1.72598e-08	1.31069e-09	0.999998	1.73995e-09	1.15892e-09	8.38141e-08	6.76009e-09	2.45961e-07	7.26382e-07	1.80213e-09	2.64269e-09	2.8882e-08	1.17822e-08	5.56918e-10	7.25601e-10	1.03152e-08	2.01678e-09	1.27002e-08	1.50407e-09	5.46864e-10	2.16281e-07	8.94318e-08	4.07389e-09	7.50703e-10	4.30073e-08	1.27392e-10	1.22781e-09	3.31804e-08	9.19897e-08	6.8625e-10	1.36254e-10	1.98789e-09
cell_2081	Endoderm_ys	ExE endoderm_0_mouse_gastrulation	8.93945e-08	1.14006e-06	4.7478e-06	8.43399e-07	5.88873e-08	0.99985	9.98602e-08	1.01031e-07	4.99863e-06	2.07231e-07	2.10778e-06	1.69084e-05	2.01975e-08	5.04262e-07	2.63072e-07	2.57691e-07	1.32763e-08	1.18162e-08	2.95778e-07	1.2685e-07	2.87964e-05	1.87758e-07	1.65489e-08	8.13766e-05	1.17753e-06	4.87772e-08	2.93733e-08	2.46927e-07	4.44152e-08	1.83703e-07	2.28094e-06	2.28653e-06	3.28885e-08	1.04016e-09	4.28398e-09
cell_2101	Smooth_Muscle_ys	ExE endoderm_2_mouse_gastrulation	3.09689e-07	2.96545e-08	1.08043e-07	1.28704e-07	1.17583e-07	3.07865e-06	2.14703e-07	1.85005e-07	1.07442e-07	0.0289511	1.05026e-07	2.10622e-07	3.5696e-11	3.12783e-07	3.8168e-07	7.79269e-08	2.11931e-08	3.90284e-07	1.31967e-08	2.01831e-07	2.45079e-07	1.22179e-06	0.186401	4.19875e-07	9.92587e-08	2.99441e-07	5.83255e-08	1.00407e-06	1.69937e-07	3.99538e-09	1.14065e-08	6.81999e-07	6.37926e-08	0.784638	1.09339e-08
cell_2136	Endoderm_ys	ExE endoderm_0_mouse_gastrulation	1.75655e-07	3.69682e-06	1.15246e-05	7.34897e-07	3.45613e-07	0.999815	7.50901e-08	4.75831e-07	9.69274e-06	4.28457e-07	4.68407e-06	3.32835e-05	8.22343e-08	3.86647e-06	1.69407e-07	8.84486e-07	1.19625e-07	9.30843e-09	2.77168e-07	6.50469e-07	2.40083e-05	3.35648e-07	1.52066e-07	5.06545e-05	4.52575e-06	8.21766e-08	4.62525e-08	4.63517e-07	1.43444e-07	9.49662e-07	2.85275e-05	3.45599e-06	6.61066e-08	7.70572e-10	7.91029e-09
cell_2177	Endoderm_ys	ExE endoderm_0_mouse_gastrulation	6.62405e-08	1.64361e-07	2.85315e-07	2.08345e-07	2.03271e-08	0.999979	2.12373e-08	2.56501e-08	9.51754e-07	4.0991e-08	1.37306e-06	7.48012e-06	5.8116e-09	1.13761e-07	6.05763e-07	4.37406e-08	2.02435e-09	2.40396e-09	2.66727e-07	2.17889e-08	6.78158e-07	7.94231e-08	8.50974e-09	7.36338e-06	4.29505e-07	4.41681e-08	1.13905e-08	2.75328e-07	3.86557e-10	3.26928e-09	6.8503e-08	5.28842e-07	2.65372e-08	2.25214e-09	9.76466e-09
cell_2181	Endoderm_ys	ExE endoderm_6_mouse_gastrulation	3.54168e-08	9.81451e-08	6.22536e-08	1.15406e-08	7.28762e-10	0.999995	9.83568e-10	2.11722e-09	7.3982e-09	1.5467e-06	3.57072e-07	3.53437e-07	8.31894e-09	1.03392e-08	9.8523e-09	3.65015e-09	1.67132e-10	2.4443e-10	3.09806e-08	1.55841e-09	7.63415e-08	1.41765e-09	1.33338e-08	1.87079e-06	7.9065e-08	4.11127e-09	1.404e-09	3.10771e-08	6.07989e-10	5.37945e-10	1.29254e-09	1.13194e-07	9.14631e-10	8.55926e-10	8.04538e-10
cell_2205	Endoderm_ys	ExE endoderm_4_mouse_gastrulation	3.22471e-10	3.44829e-09	9.41998e-10	1.48143e-09	2.13337e-11	1	2.182e-10	9.67778e-11	2.71513e-09	2.97492e-09	5.91586e-09	2.25929e-08	1.49893e-10	5.8234e-11	1.22598e-09	2.16101e-10	9.63926e-12	1.47505e-10	1.6921e-09	2.0601e-10	2.33236e-10	8.78779e-11	8.67359e-11	3.17344e-08	5.67884e-09	4.25496e-10	4.62429e-11	6.46049e-09	3.08623e-12	2.69837e-11	2.44135e-10	2.26109e-08	4.60973e-11	8.83048e-11	3.27376e-10
cell_2230	Macrophage_ys	ExE endoderm_4_mouse_gastrulation	4.16768e-08	2.08211e-08	7.14129e-07	1.87126e-09	3.06074e-09	5.41189e-11	1.24136e-09	5.4938e-10	1.80657e-08	1.69455e-14	4.17087e-10	5.90987e-05	6.40898e-10	4.65611e-08	3.27557e-10	1.1616e-09	3.74874e-07	4.28754e-08	7.00708e-09	8.43404e-09	0.998473	1.98798e-07	2.09035e-12	0.00122776	1.37679e-07	5.5765e-09	1.47773e-09	2.53794e-09	0.000237832	6.69342e-11	5.57972e-11	3.5292e-07	6.17296e-08	6.80668e-14	5.67171e-10
cell_2239	Smooth_Muscle_ys	ExE endoderm_2_mouse_gastrulation	1.36163e-06	1.78919e-06	3.44349e-06	3.96867e-05	1.47454e-06	7.07193e-05	7.75821e-06	6.55594e-06	8.64048e-07	0.361482	4.14556e-06	3.02391e-06	4.21418e-08	2.28786e-06	7.02724e-06	4.26135e-07	6.27585e-07	5.21378e-05	4.72937e-06	3.77365e-06	1.62593e-06	7.84744e-06	0.0755803	6.38176e-06	8.49689e-07	3.4886e-06	5.52816e-06	5.94182e-06	5.19168e-06	2.93424e-07	1.13704e-07	6.14241e-06	2.89403e-07	0.562682	4.00683e-07
cell_2255	Endoderm_ys	ExE endoderm_0_mouse_gastrulation	3.82844e-09	2.50021e-08	1.02935e-08	2.80643e-08	1.90449e-09	0.999997	3.39567e-09	3.01611e-09	8.15643e-08	9.70323e-09	1.42323e-07	1.16849e-06	3.96113e-10	1.48168e-08	2.55187e-08	2.43756e-09	9.93329e-11	6.72417e-11	5.94226e-09	3.84799e-09	1.10481e-07	1.59983e-08	2.63529e-10	1.24854e-06	3.79269e-08	1.14683e-08	1.0596e-09	3.56315e-08	6.42097e-11	5.42805e-10	1.1e-08	7.66583e-08	5.32542e-09	7.03066e-10	1.61398e-09
cell_2280	Endoderm_ys	ExE endoderm_0_mouse_gastrulation	1.02164e-07	1.43463e-06	2.96107e-06	3.62486e-07	8.75449e-08	0.999912	2.57627e-08	3.45458e-08	3.63915e-06	1.64122e-07	2.2485e-06	2.70557e-05	1.47181e-08	6.81754e-07	4.07925e-07	1.36393e-07	2.50564e-08	1.20505e-08	1.32197e-07	8.21759e-08	9.26469e-06	9.27237e-08	3.03337e-08	2.87075e-05	2.456e-06	1.32447e-07	1.14636e-08	4.56684e-07	2.00803e-08	7.57233e-08	2.27253e-06	4.95719e-06	3.26472e-08	1.47341e-09	1.10245e-08
cell_2312	Macrophage_ys	ExE endoderm_4_mouse_gastrulation	1.33224e-06	1.95979e-07	1.00624e-05	2.64195e-08	3.43019e-08	1.63886e-08	2.49684e-08	9.62461e-09	2.83741e-07	1.2089e-12	1.36852e-08	0.000332247	1.00193e-08	9.15459e-08	7.96457e-09	2.67305e-08	3.34334e-06	6.89246e-07	5.70638e-08	6.99879e-08	0.993623	1.63358e-06	1.72165e-11	0.00589852	2.85066e-06	1.44927e-07	1.1475e-07	1.52442e-07	0.00010883	8.95134e-10	3.80102e-10	1.57131e-05	8.5345e-07	9.61846e-12	2.12553e-08
cell_2318	Fibroblast_ys	Visceral endoderm_0_mouse_gastrulation	2.69529e-09	3.81812e-08	7.86207e-08	7.66739e-09	1.58128e-07	0.0006334	2.32788e-07	1.78265e-07	3.24899e-09	0.964248	2.18052e-08	4.52526e-09	5.47172e-08	7.6017e-08	4.0439e-09	6.49245e-09	1.2504e-09	2.54118e-06	4.05983e-08	1.97603e-08	1.10067e-09	3.76279e-08	0.00971172	3.74726e-08	7.10878e-09	1.14934e-08	3.49102e-07	5.30632e-08	7.25012e-08	3.65217e-08	9.27839e-09	2.21555e-07	2.95186e-10	0.0254024	1.10374e-08
cell_2372	Macrophage_ys	ExE endoderm_4_mouse_gastrulation	2.78402e-07	2.94152e-07	4.64033e-06	1.90674e-07	1.3094e-08	6.11787e-09	3.28513e-08	6.24018e-09	5.65951e-07	1.24463e-13	3.88564e-09	0.00114585	9.93601e-10	5.60727e-07	1.04415e-08	1.59193e-08	1.55562e-06	2.35075e-06	1.01395e-08	1.7562e-07	0.995092	1.19615e-05	5.4104e-11	0.00361897	2.03103e-06	1.42516e-07	2.97209e-08	4.62069e-08	0.00011388	4.29659e-10	1.1991e-09	3.62242e-06	5.62929e-07	8.62323e-12	7.17266e-09
cell_2395	Endoderm_ys	Visceral endoderm_3_mouse_gastrulation	1.03266e-10	2.09918e-10	4.92564e-11	4.46503e-11	1.80887e-11	1	5.31846e-11	6.66548e-12	3.02023e-10	1.27979e-10	2.03415e-09	1.78434e-09	3.06909e-11	1.4223e-11	1.8568e-10	5.21958e-11	4.24899e-13	4.89042e-11	5.60627e-10	2.46667e-11	7.1573e-12	7.72313e-12	2.29467e-12	1.34049e-09	1.39178e-09	8.34848e-11	1.01139e-11	9.93281e-10	1.42796e-13	8.36404e-12	7.23362e-11	1.26961e-09	5.5334e-12	6.42212e-12	6.9006e-11
cell_2420	Fibroblast_ys	ExE endoderm_4_mouse_gastrulation	3.43508e-05	4.25314e-05	5.85724e-05	0.000448476	0.000152881	0.02913	5.80158e-05	0.000136411	0.000523067	0.749161	0.0009617	0.0006987	1.19432e-05	0.000401314	0.00175094	4.7795e-05	4.0676e-05	0.000215947	0.000437181	3.06692e-05	1.35869e-05	0.000139683	0.159752	0.000149574	0.000110308	0.000120987	8.48096e-05	0.000690843	3.38076e-06	3.48035e-06	2.38019e-05	9.79319e-05	0.000146885	0.0542924	2.86296e-05
cell_2455	Endoderm_ys	ExE endoderm_0_mouse_gastrulation	7.30071e-09	9.90415e-08	1.77104e-07	1.97864e-08	1.93852e-09	0.999997	3.96647e-09	6.2916e-09	6.78027e-08	1.94042e-08	4.45445e-07	8.87202e-07	6.2314e-09	2.16591e-08	9.16026e-08	1.25925e-08	5.55612e-10	3.10587e-10	4.47246e-09	3.97339e-09	1.31522e-08	3.07194e-09	7.2539e-10	8.41248e-07	2.18826e-07	8.14512e-09	1.02467e-09	4.97944e-08	7.38127e-11	2.31151e-09	6.51615e-08	2.97563e-07	3.03604e-09	3.52659e-11	6.3462e-09
cell_2459	Macrophage_ys	ExE endoderm_2_mouse_gastrulation	2.6504e-06	1.21134e-06	7.67643e-06	7.94907e-07	8.66804e-08	1.82174e-06	6.41046e-07	7.31069e-08	2.09248e-06	2.26522e-12	2.54488e-08	0.00524154	1.55811e-08	7.67806e-07	1.07539e-07	5.95624e-07	3.94225e-06	2.06146e-05	2.53795e-07	3.6127e-06	0.973433	3.56362e-05	2.34764e-11	0.0208747	2.53871e-05	3.53729e-06	5.36752e-07	7.88335e-07	0.000292636	1.80328e-08	3.54263e-08	4.38907e-05	1.7891e-06	2.57395e-10	1.4387e-07
cell_2577	Endoderm_ys	ExE endoderm_2_mouse_gastrulation	1.48698e-08	8.45222e-08	2.90951e-08	6.25679e-08	5.3298e-09	0.999993	3.12789e-09	1.31526e-09	8.81315e-08	3.0081e-09	1.15539e-07	4.15902e-06	2.14458e-10	6.57738e-09	2.60963e-08	4.60378e-09	3.21387e-10	2.63322e-10	9.79646e-09	1.06921e-08	2.24087e-08	7.41325e-09	3.28504e-10	1.83338e-06	1.27827e-07	3.61473e-09	1.12312e-09	2.06195e-08	9.23666e-10	2.40203e-09	1.94728e-08	4.55841e-08	2.93445e-09	2.75059e-10	1.43022e-09
cell_2600	Macrophage_ys	Visceral endoderm_2_mouse_gastrulation	4.69594e-05	0.00020429	0.00059649	1.25368e-05	3.59699e-05	7.4581e-05	4.00869e-05	5.00686e-06	1.06848e-05	5.41745e-10	1.72808e-06	0.0256467	0.000247918	4.25159e-05	9.75534e-07	0.000100236	0.000609367	0.00108721	2.45506e-05	7.60427e-05	0.857135	0.000192913	1.14439e-09	0.102058	0.00154888	4.98529e-05	2.01964e-05	6.71682e-05	0.00889777	1.72039e-06	7.62531e-07	0.0010988	3.10609e-05	5.12706e-09	3.37182e-05
cell_2619	Macrophage_ys	ExE endoderm_4_mouse_gastrulation	1.69592e-06	8.6629e-07	1.55675e-05	9.16249e-08	5.01087e-08	1.01717e-08	2.23031e-07	2.63515e-08	7.07408e-07	1.95905e-12	1.35611e-08	0.00103095	1.10898e-08	3.37985e-06	1.68655e-07	1.83331e-07	9.52356e-06	7.5706e-07	3.36465e-08	5.24171e-07	0.988527	1.35466e-05	8.56154e-11	0.00997607	5.16985e-06	2.30358e-07	1.17443e-07	2.03715e-07	0.00040492	2.16529e-09	8.85516e-09	3.55178e-06	4.72633e-06	2.9676e-11	4.14317e-08
cell_2626	Fibroblast_ys	ExE endoderm_4_mouse_gastrulation	2.11172e-05	0.000122258	0.000299954	0.000116942	0.000164532	0.0182447	9.95905e-05	5.65143e-05	0.000432701	0.85036	0.00177111	0.000306838	2.41495e-05	0.000166283	0.000208508	0.000100362	1.44445e-05	0.00107472	6.77579e-05	3.28601e-05	1.88091e-05	7.64114e-05	0.0289295	0.000198212	4.24498e-05	4.99635e-05	0.000204432	0.000391059	6.24839e-06	1.37801e-05	6.57159e-05	0.000159197	2.6088e-05	0.0961134	1.96008e-05
cell_2682	Mesothelium_ys	Visceral endoderm_0_mouse_gastrulation	1.12454e-09	1.91492e-10	5.80549e-11	3.34197e-11	2.59329e-10	1.00965e-08	1.67642e-11	1.05761e-11	2.13141e-12	0.000896779	3.79772e-09	9.62909e-11	3.91986e-12	9.72733e-11	7.98022e-10	3.01683e-11	4.19089e-11	9.06412e-10	3.73085e-12	2.20867e-10	2.85923e-12	4.46294e-11	0.998849	7.01519e-11	7.58656e-10	9.56218e-11	3.59875e-10	1.51916e-09	4.40367e-11	1.34395e-11	2.72897e-10	1.77623e-10	1.52596e-10	0.000254028	1.4561e-09
cell_2685	Mesothelium_ys	Visceral endoderm_2_mouse_gastrulation	4.85873e-09	4.97719e-09	1.79362e-09	1.22394e-09	2.38347e-08	2.41289e-06	2.03622e-10	2.91968e-10	2.15676e-11	0.0282504	9.36206e-08	5.63266e-10	1.8278e-09	1.91158e-09	2.24956e-09	2.38715e-09	7.63293e-10	9.49859e-09	1.16502e-10	5.14972e-09	1.79465e-11	9.01804e-11	0.971267	7.92141e-10	4.58961e-08	2.18652e-09	1.24205e-08	1.48385e-08	1.3718e-09	2.37436e-09	3.20878e-08	5.75529e-09	5.25334e-10	0.000479802	1.77157e-08
cell_2699	HSPC_1_ys	Blood progenitors 2_1_mouse_gastrulation	0.000224364	0.00210365	0.0129774	0.000968801	0.0126965	0.000830279	9.37176e-05	0.000325517	0.000414459	1.35288e-06	0.000925597	0.43468	0.110861	0.00696652	1.98463e-05	0.00333821	0.0127757	0.00142521	0.0124983	0.000154062	0.324705	0.000144625	1.23472e-07	0.0353483	0.00364758	0.00035237	0.0029173	7.40899e-05	0.0146715	4.21832e-05	1.4428e-05	0.00364045	0.000131025	1.26153e-08	3.06485e-05
cell_2715	Fibroblast_ys	ExE mesoderm_1_mouse_gastrulation	1.38027e-10	3.7116e-09	1.95361e-08	7.68671e-11	2.7688e-08	4.37032e-08	2.97103e-09	1.86696e-08	1.52817e-10	0.999815	1.97922e-09	6.87547e-12	5.38153e-08	4.03997e-09	1.51359e-09	2.12285e-08	1.67116e-08	4.73075e-09	1.30552e-09	2.49741e-09	1.40101e-11	3.00623e-11	0.000136783	9.38701e-11	4.63565e-09	3.0123e-09	1.05122e-08	1.22444e-09	1.44397e-09	4.38222e-07	1.14939e-06	7.92709e-09	9.06764e-12	4.59725e-05	2.74831e-10
cell_2719	Microglia_ys	Blood progenitors 1_0_mouse_gastrulation	0.00110073	0.000743705	0.00176832	3.31946e-05	0.000149005	3.86106e-06	0.000100707	0.000690222	1.76761e-05	8.90372e-08	0.000287224	0.0911382	0.103868	0.000410326	0.000125906	0.00116755	0.00184742	0.000507063	0.00566654	3.04269e-05	0.34847	0.000371115	4.28599e-09	0.418839	0.00468286	0.000232327	0.00106558	8.61407e-05	0.00867264	1.33278e-05	2.3461e-06	0.000711313	0.00700297	2.91413e-10	0.000194439
cell_2750	Endoderm_ys	ExE endoderm_1_mouse_gastrulation	2.81308e-08	2.90308e-07	4.78342e-07	2.06891e-07	1.72723e-08	0.999966	3.00994e-08	2.42699e-08	2.14673e-06	2.64975e-08	6.2606e-07	1.68458e-05	1.41749e-09	2.55078e-07	4.10859e-07	6.34694e-08	3.64595e-09	9.09894e-10	3.63309e-07	7.71678e-08	2.27375e-06	9.98384e-08	1.07396e-08	7.60969e-06	7.04744e-07	5.67232e-08	6.16281e-09	1.47644e-07	3.60163e-09	2.42606e-08	8.35007e-07	5.031e-07	1.53276e-08	8.43807e-10	3.44234e-09
cell_2757	Microglia_ys	Haematoendothelial progenitors_3_mouse_gastrulation	0.00179906	0.000313717	0.00107578	6.17328e-06	2.90773e-05	5.78063e-06	5.315e-05	0.00123062	1.86893e-05	3.86258e-06	6.74247e-05	0.00693428	0.162892	0.000142086	0.000146076	0.000456153	0.00194684	0.000122274	0.00167998	3.25308e-05	0.31081	4.45992e-05	2.87223e-08	0.490029	0.00686274	0.000552083	0.000771038	4.94104e-05	0.00612208	0.000119598	3.40186e-05	0.00159033	0.00374975	6.64284e-10	0.000309751
cell_2765	Endoderm_ys	ExE endoderm_0_mouse_gastrulation	1.29721e-07	9.9794e-07	9.54942e-07	4.07673e-07	8.99575e-08	0.999918	3.6596e-08	7.59913e-08	3.32776e-06	1.15494e-07	2.11769e-06	3.15461e-05	9.42509e-09	9.63298e-07	1.08462e-06	1.26888e-07	2.15349e-08	1.45228e-09	8.57091e-07	1.47809e-07	8.28001e-06	2.07471e-07	1.33809e-08	2.63354e-05	1.4759e-06	1.75573e-07	1.64385e-08	4.93252e-07	6.38786e-09	6.81426e-08	4.80258e-07	1.15587e-06	9.46321e-08	1.86867e-09	1.26305e-08
cell_2778	Endoderm_ys	ExE endoderm_2_mouse_gastrulation	1.2844e-08	6.46868e-08	7.63654e-08	4.02869e-08	1.8242e-08	0.999994	1.26585e-08	4.76956e-09	5.28436e-07	7.61342e-09	2.02698e-07	2.53251e-06	2.37293e-09	4.28171e-08	6.70554e-08	6.21971e-08	3.30754e-09	1.27182e-09	4.24728e-08	2.13108e-08	9.17584e-08	9.09351e-09	6.50862e-10	1.06149e-06	3.75465e-07	1.17644e-08	1.19829e-09	4.48859e-08	5.43771e-10	1.24998e-08	4.00123e-07	1.43629e-07	2.88681e-09	1.47128e-10	2.88763e-09
cell_2780	Fibroblast_ys	ExE mesoderm_4_mouse_gastrulation	4.5095e-09	4.20253e-09	7.4367e-09	5.93579e-09	1.40062e-08	1.21729e-08	5.46755e-09	2.34055e-08	3.12649e-11	0.993912	5.96859e-09	9.64304e-11	1.77029e-09	1.35961e-08	5.9495e-09	1.23123e-08	2.65494e-09	1.23832e-08	5.75025e-09	3.28423e-09	5.97346e-12	1.07419e-09	0.00359971	1.29535e-09	1.09208e-08	8.44931e-09	1.19309e-08	1.20875e-08	5.32974e-10	6.86413e-09	3.17321e-09	7.04384e-09	1.12981e-09	0.00248838	2.32695e-09
cell_2798	Fibroblast_ys	Haematoendothelial progenitors_3_mouse_gastrulation	8.50345e-09	7.48448e-10	3.06655e-10	1.31097e-08	7.78062e-10	1.03189e-08	1.75955e-09	2.32512e-08	1.25275e-11	0.986066	2.65006e-09	1.49197e-11	4.97552e-11	4.55284e-09	1.55178e-08	3.46106e-09	4.2178e-10	3.96885e-09	7.50828e-09	1.91488e-09	3.342e-12	2.24962e-09	0.00207614	1.16658e-09	5.77305e-09	1.84482e-08	1.68677e-08	1.35333e-08	2.99283e-10	4.82009e-09	4.44698e-10	2.83572e-09	4.02874e-09	0.0118581	4.2731e-09
cell_2822	Smooth_Muscle_ys	Visceral endoderm_1_mouse_gastrulation	1.15898e-08	4.01435e-08	1.17198e-08	8.05589e-08	1.28045e-07	1.32527e-05	2.77519e-08	4.14842e-08	1.00685e-10	0.031866	4.19698e-08	7.44066e-10	6.24796e-10	3.53045e-09	2.52421e-08	2.73527e-08	4.99076e-09	1.34248e-07	8.05234e-09	1.42586e-07	1.45415e-10	1.2471e-08	0.000966276	9.22698e-09	7.89259e-08	4.03747e-08	3.42627e-08	1.49805e-07	9.3453e-09	2.93815e-08	9.93508e-09	7.34106e-08	2.41877e-09	0.967153	1.63556e-07
cell_2826	Microglia_ys	Haematoendothelial progenitors_3_mouse_gastrulation	0.00314487	0.000922584	0.00344337	7.46045e-05	0.000411112	6.76221e-06	1.40517e-05	0.000259175	1.01377e-05	1.03596e-06	0.000217003	0.0664104	0.0793873	0.000170371	0.000229641	0.000282158	0.0111107	0.000147253	0.00134739	1.20783e-05	0.399455	0.000124203	3.61746e-08	0.41467	0.00376126	0.000320388	0.000379982	8.68358e-05	0.00679383	8.09231e-06	2.22795e-06	0.00103157	0.00464147	6.89855e-09	0.00112305
cell_2842	Endoderm_ys	ExE endoderm_1_mouse_gastrulation	1.80541e-08	3.3178e-07	4.05115e-07	1.84134e-07	1.9134e-08	0.999985	2.65891e-08	3.67557e-08	8.65271e-07	5.40115e-08	6.95546e-07	6.605e-06	3.34926e-09	1.17572e-07	2.46752e-07	6.24348e-08	2.81664e-09	4.79246e-10	2.33034e-07	6.00052e-08	3.84562e-07	6.44043e-08	5.21297e-09	2.37777e-06	3.62839e-07	5.29497e-08	3.10496e-09	1.31597e-07	1.19624e-09	4.07186e-08	7.50878e-07	5.36896e-07	9.60499e-09	5.64685e-10	6.52801e-09
cell_2844	Endoderm_ys	ExE endoderm_0_mouse_gastrulation	1.32215e-08	1.18261e-07	1.32606e-07	1.36478e-07	3.10338e-09	0.999993	3.50365e-09	1.39165e-08	2.69157e-07	1.29908e-07	3.47323e-07	2.44925e-06	1.64719e-09	1.18524e-07	5.26649e-08	1.39667e-08	1.54422e-09	2.12504e-10	1.77273e-08	1.03907e-08	1.18782e-07	9.63621e-09	8.35796e-09	1.8592e-06	1.94342e-07	1.63318e-08	2.38261e-09	1.03498e-07	1.45002e-09	8.95435e-09	1.62608e-07	2.66545e-07	6.82772e-09	9.28788e-10	1.29164e-09
cell_2846	Smooth_Muscle_ys	Visceral endoderm_1_mouse_gastrulation	1.37118e-07	1.45928e-07	9.08233e-08	2.59793e-07	9.67911e-07	0.000197336	2.64293e-07	7.57778e-08	3.80169e-09	0.0139701	2.8647e-07	5.1778e-08	1.10801e-09	1.4719e-07	4.82709e-07	2.73626e-07	6.94673e-08	7.7968e-07	5.99732e-07	3.73047e-07	5.61858e-09	1.10279e-07	0.00426382	6.6288e-08	3.13935e-07	2.59859e-07	5.73316e-08	7.39395e-07	2.68051e-08	8.66039e-08	4.24276e-08	1.22086e-07	1.69138e-08	0.981562	2.01275e-07
cell_2852	Endoderm_ys	ExE endoderm_0_mouse_gastrulation	5.09201e-09	3.13707e-08	8.29554e-08	1.49526e-08	4.6826e-10	0.999994	1.26057e-09	1.44891e-09	5.2809e-08	5.6223e-08	5.37832e-08	2.18391e-06	1.48703e-10	6.69049e-09	2.59334e-08	2.62901e-09	2.02109e-09	6.51755e-10	2.12711e-08	1.92129e-09	2.45467e-07	2.56763e-09	6.65737e-08	3.20671e-06	5.47694e-08	1.25957e-09	5.73973e-10	8.39483e-09	8.95967e-10	6.53887e-10	1.30483e-08	3.14731e-08	8.45791e-10	3.97934e-10	2.81362e-10
cell_2853	Endoderm_ys	ExE endoderm_0_mouse_gastrulation	1.27427e-08	4.8342e-08	7.13341e-08	3.08018e-08	2.74712e-09	0.99999	8.11789e-09	7.20015e-09	2.3294e-07	8.61823e-08	1.48424e-07	5.72797e-06	2.403e-10	4.3741e-08	8.74886e-08	1.02652e-08	3.10094e-10	2.96589e-10	3.72676e-08	5.96319e-09	8.70036e-07	2.502e-08	1.69768e-08	2.60922e-06	1.01154e-07	7.11681e-09	1.12674e-09	3.37617e-08	8.0224e-10	1.84294e-09	5.79855e-08	9.74427e-08	5.03315e-09	1.04584e-09	5.06022e-10
cell_2860	Endoderm_ys	ExE endoderm_0_mouse_gastrulation	4.39721e-08	4.85964e-07	6.13327e-07	1.75739e-07	2.64205e-08	0.99996	4.68747e-08	3.49996e-08	3.1892e-06	9.59088e-08	1.15047e-06	1.83503e-05	6.61755e-09	4.54247e-07	8.20695e-07	2.9406e-07	3.09255e-09	2.21983e-09	1.42712e-07	8.21893e-08	7.9683e-07	5.49166e-08	8.92261e-09	1.03361e-05	9.82808e-07	3.8347e-08	4.35558e-09	2.18877e-07	2.06266e-09	1.8162e-08	9.73707e-07	4.94406e-07	2.56391e-08	1.00518e-09	5.9653e-09
cell_2866	Endoderm_ys	ExE endoderm_0_mouse_gastrulation	9.11921e-09	1.4749e-07	6.61087e-07	1.00147e-07	2.11392e-08	0.999987	1.97744e-08	3.1813e-08	8.49217e-07	1.35468e-07	3.68826e-07	2.81246e-06	5.6553e-09	2.84251e-07	4.00238e-08	4.1598e-08	5.89236e-09	1.79105e-09	2.90886e-07	2.32783e-08	1.28045e-06	1.58836e-08	8.99959e-09	4.63593e-06	3.1769e-07	1.76415e-08	3.92919e-09	7.33698e-08	7.04481e-09	3.45669e-08	7.96525e-07	4.94652e-07	4.06272e-09	2.98752e-10	4.56604e-10
cell_2885	Endoderm_ys	ExE endoderm_1_mouse_gastrulation	9.23234e-09	2.31438e-08	1.67989e-08	9.70346e-08	2.53878e-09	0.999996	8.61567e-09	1.38344e-08	6.57513e-07	6.94836e-09	1.39217e-07	1.68981e-06	1.03807e-10	6.98929e-08	2.9522e-08	8.67268e-09	7.54938e-10	2.92043e-10	6.53209e-08	1.83291e-08	1.83356e-07	7.82196e-09	5.36556e-10	1.0098e-06	1.47753e-07	6.79867e-09	9.43668e-10	2.58961e-08	7.10432e-10	9.22044e-09	9.12692e-08	8.09213e-08	1.87967e-09	1.50123e-10	3.65021e-10
cell_2894	Macrophage_ys	Haematoendothelial progenitors_3_mouse_gastrulation	0.00425374	0.000463746	0.000492174	4.11972e-05	0.000126212	1.82569e-05	4.95833e-05	0.000370631	6.85594e-05	3.5616e-07	0.000447848	0.158817	0.0788095	0.000413734	0.000625573	0.000547956	0.00204002	0.000410257	0.00841873	3.0636e-05	0.4419	0.000250941	2.01246e-08	0.26714	0.00309921	0.000475426	0.00234846	0.000104517	0.0137373	3.24355e-05	2.76133e-05	0.00112983	0.0130216	1.07298e-09	0.000286606
cell_2896	Macrophage_ys	Blood progenitors 1_0_mouse_gastrulation	0.00219609	0.00104679	0.00327126	0.000175965	0.000695663	2.48081e-05	6.12789e-05	0.00187016	4.21807e-05	1.04448e-06	0.000908798	0.0718736	0.106629	0.000510403	0.000286718	0.00111959	0.00132487	0.000477855	0.0339775	4.95004e-05	0.515431	0.000345535	4.79092e-08	0.199303	0.00253828	0.000918229	0.00463824	0.000140575	0.0424485	0.000192498	3.41444e-05	0.00355133	0.00376364	1.3833e-09	0.000152641
cell_2913	Endoderm_ys	ExE endoderm_0_mouse_gastrulation	5.44974e-09	9.53327e-08	1.48099e-07	2.92732e-08	4.56419e-09	0.999995	3.44588e-09	7.82477e-09	5.68837e-07	1.0764e-08	2.12157e-07	1.7093e-06	5.83859e-09	7.6449e-08	6.9106e-08	3.48714e-08	7.21388e-10	1.60163e-10	2.8446e-08	1.86502e-08	2.3129e-07	3.95914e-09	3.86477e-10	1.03406e-06	1.88107e-07	1.57935e-08	2.06242e-09	6.70568e-08	1.33229e-10	9.51056e-09	1.40364e-07	2.65156e-07	3.84731e-09	6.14949e-11	1.78195e-09
cell_2940	Endoderm_ys	ExE endoderm_1_mouse_gastrulation	9.10234e-09	1.49725e-07	1.49118e-07	5.39495e-08	3.00132e-09	0.99999	2.58852e-08	1.62995e-08	5.75525e-07	5.1838e-08	1.0601e-07	3.50305e-06	1.82262e-09	8.45174e-08	3.2479e-08	3.95689e-08	3.65287e-09	1.21177e-09	1.39271e-07	4.67086e-08	3.41564e-07	2.08641e-08	2.56248e-08	2.32484e-06	3.86073e-07	7.0718e-09	1.63742e-09	1.98532e-08	4.31839e-09	4.25613e-08	1.6527e-06	1.74402e-07	1.81778e-09	5.6417e-10	1.24174e-09
cell_2958	Endoderm_ys	ExE endoderm_0_mouse_gastrulation	3.00576e-08	1.48691e-07	7.80557e-08	6.85264e-08	2.53817e-10	0.99999	1.4206e-08	4.20389e-09	3.313e-07	4.25034e-08	1.1111e-07	4.92399e-06	4.10018e-10	2.89139e-08	3.34993e-07	1.13709e-08	1.67697e-09	1.06966e-09	3.76264e-08	3.16038e-08	6.50892e-08	3.37637e-08	4.91408e-09	2.93687e-06	2.56522e-07	1.65812e-08	1.84517e-09	8.00871e-08	4.27489e-10	4.02067e-09	9.97535e-08	1.55709e-07	8.77577e-09	1.51719e-09	5.91442e-09
cell_2961	Endoderm_ys	ExE endoderm_0_mouse_gastrulation	1.40807e-08	2.88109e-07	2.96128e-07	1.29423e-07	3.03983e-09	0.999979	1.87198e-08	3.2456e-08	1.00625e-06	7.46094e-08	5.50349e-07	5.78433e-06	1.10097e-09	3.15113e-07	2.59531e-07	1.21155e-07	2.37974e-09	1.72826e-10	4.77747e-08	4.73026e-08	1.26622e-06	9.81308e-08	2.15407e-08	8.00447e-06	6.20703e-07	3.57078e-08	3.14498e-09	1.1365e-07	2.21481e-09	1.89154e-08	9.72902e-07	7.96336e-07	1.78617e-08	2.21449e-09	3.67488e-09
cell_2977	Endoderm_ys	ExE endoderm_0_mouse_gastrulation	9.36448e-09	1.13732e-07	1.20641e-07	1.07497e-07	3.48732e-09	0.999994	5.85317e-09	7.16405e-09	2.27846e-07	1.63768e-08	2.97595e-07	3.56184e-06	6.83619e-10	5.65381e-08	6.17594e-08	3.13705e-08	1.38011e-09	1.96152e-10	1.01005e-08	1.01555e-08	9.01846e-08	1.71799e-08	1.98085e-09	1.1992e-06	1.00581e-07	5.62981e-09	1.3333e-09	3.30706e-08	1.08405e-09	2.2224e-09	8.2419e-08	5.63321e-08	4.09603e-09	4.77227e-10	1.31357e-09
cell_2979	Endoderm_ys	ExE endoderm_0_mouse_gastrulation	4.80166e-10	8.06093e-09	1.14581e-08	2.19694e-09	2.41069e-10	1	3.62895e-10	1.09817e-09	2.33792e-08	6.60672e-08	1.75892e-08	8.82631e-08	7.71445e-10	9.95536e-09	1.731e-09	1.99025e-09	2.14397e-10	7.52962e-11	6.26982e-09	2.9329e-10	2.41274e-08	4.84098e-10	1.39053e-09	2.08557e-07	9.62064e-09	3.32919e-10	3.27661e-10	2.25371e-09	2.48069e-10	1.31395e-09	4.42495e-08	2.50964e-08	8.07011e-11	1.8123e-11	2.17477e-11
cell_2990	Endoderm_ys	ExE endoderm_2_mouse_gastrulation	8.39282e-09	6.95998e-08	1.11375e-07	2.23074e-08	7.50772e-09	0.999997	1.18006e-08	8.7747e-09	3.53512e-07	9.99951e-08	3.09231e-07	5.00896e-07	2.13432e-09	8.54447e-09	1.39856e-07	7.87315e-08	5.13385e-09	1.92441e-09	3.27299e-08	1.4194e-08	2.78562e-08	3.83769e-09	8.14912e-09	2.96564e-07	1.9034e-07	3.96765e-09	9.8801e-10	9.16607e-08	1.00345e-10	1.14535e-08	5.63445e-07	8.4109e-08	4.77045e-10	1.00463e-09	3.99854e-09
cell_3001	Endoderm_ys	ExE endoderm_1_mouse_gastrulation	3.55494e-08	1.15464e-07	1.80502e-07	1.92468e-07	2.26253e-08	0.999963	1.78276e-08	1.85799e-08	2.1972e-06	4.62403e-09	1.05008e-06	2.31791e-05	1.45744e-09	1.63462e-07	4.5065e-07	6.7858e-08	3.18679e-09	1.20132e-09	2.3007e-07	3.39679e-08	1.76252e-06	6.79256e-08	4.77063e-09	6.25729e-06	6.59013e-07	1.97736e-08	2.37463e-09	1.75896e-07	2.46209e-09	7.23277e-09	2.23662e-07	2.82557e-07	1.84784e-08	2.32615e-10	3.86518e-09
cell_3013	Fibroblast_ys	Haematoendothelial progenitors_0_mouse_gastrulation	1.53358e-07	5.41376e-08	1.4428e-07	1.45822e-07	1.22598e-07	7.81135e-08	8.63497e-08	7.62934e-08	1.39821e-09	0.909875	3.34049e-07	1.25095e-09	9.97841e-09	2.34233e-08	4.33455e-06	1.65778e-07	5.51661e-09	1.31848e-07	6.00588e-07	2.37856e-08	1.71344e-10	6.14191e-08	0.00486769	1.14073e-08	1.81908e-07	3.09224e-07	4.339e-07	4.58028e-07	3.27104e-09	2.86733e-08	1.7119e-08	1.07946e-07	3.42044e-07	0.0852484	3.15196e-07
cell_3014	HSPC_2_ys	Blood progenitors 1_0_mouse_gastrulation	0.000826839	0.00557641	0.011052	0.000629796	0.000356854	0.000127174	0.000573767	0.00159033	0.000339687	1.25218e-05	0.00208997	0.211869	0.43486	0.0144703	0.000542322	0.0365354	0.0708482	0.00193509	0.0157867	0.000190975	0.10462	0.000441596	7.86488e-08	0.0429528	0.0141373	0.00481517	0.0127242	0.000256885	0.00112923	0.000267249	0.000125382	0.00308412	0.0047848	1.19461e-08	0.00044741
cell_3021	Endoderm_ys	ExE endoderm_0_mouse_gastrulation	9.39111e-10	2.47694e-08	1.83719e-08	1.71007e-08	3.21982e-10	0.999996	1.21536e-08	1.04916e-08	8.00589e-08	6.70773e-08	1.90284e-08	7.27132e-07	4.82271e-10	4.99998e-08	1.69987e-08	5.24878e-09	4.87213e-10	3.58119e-10	7.79988e-09	5.73151e-09	8.66138e-08	1.83752e-08	1.85445e-09	2.6124e-06	4.16429e-08	3.11484e-09	5.98792e-10	1.1488e-08	2.32748e-10	7.77595e-10	1.52493e-08	7.04539e-08	1.4812e-09	2.02705e-10	3.69983e-10
cell_3027	Microglia_ys	Blood progenitors 1_0_mouse_gastrulation	0.000652746	0.000258808	0.00122165	7.79009e-06	8.68208e-05	1.01535e-05	4.47573e-05	0.00124929	1.24725e-05	3.03964e-07	9.5582e-05	0.00899167	0.165149	0.00074582	7.69327e-05	0.000619554	0.00240507	0.00021798	0.00292969	1.09126e-05	0.386888	0.000201793	4.36179e-09	0.406241	0.00140724	0.000100791	0.000454725	3.55993e-05	0.0174159	8.4882e-05	8.38803e-06	0.00119674	0.00111654	1.6576e-10	6.1628e-05
cell_3041	Endoderm_ys	ExE endoderm_0_mouse_gastrulation	2.64587e-08	2.02937e-07	4.25228e-07	1.05083e-07	1.40652e-08	0.999989	8.9771e-09	1.88452e-08	6.17562e-07	3.30434e-07	8.34648e-07	3.10563e-06	9.49115e-09	1.27796e-07	1.93846e-07	5.00794e-08	2.28251e-09	1.16092e-09	6.25119e-08	1.67965e-08	3.35113e-07	8.80251e-09	1.5104e-08	2.44915e-06	3.81339e-07	2.52822e-08	5.09816e-09	1.09552e-07	1.70653e-09	2.59593e-08	1.03424e-06	4.89086e-07	4.92003e-09	4.78698e-10	2.78029e-09
cell_3043	Endoderm_ys	ExE endoderm_1_mouse_gastrulation	1.56525e-08	7.29449e-08	4.93207e-08	9.61199e-08	8.24386e-09	0.999986	1.08234e-08	7.03629e-09	9.00145e-07	7.97006e-09	3.38285e-07	8.1145e-06	3.09131e-10	1.01896e-07	8.13775e-08	2.17994e-08	1.42197e-09	5.15477e-10	8.86911e-08	1.71216e-08	6.38516e-07	3.06268e-08	6.66353e-09	2.5065e-06	3.04613e-07	1.40033e-08	6.71943e-10	7.83793e-08	1.1366e-09	6.68365e-09	1.66226e-07	1.14998e-07	5.16905e-09	4.82647e-10	6.56104e-10
cell_3044	Microglia_ys	Blood progenitors 1_0_mouse_gastrulation	0.000770925	0.000505057	0.000866352	1.27499e-05	0.000356031	2.26372e-05	0.000107889	0.00103231	2.39627e-05	8.7799e-07	0.000153353	0.0349456	0.336651	0.00110444	7.61909e-05	0.00105362	0.00487403	0.000212024	0.00565899	4.14664e-05	0.239884	0.000170802	4.03069e-08	0.354385	0.0023871	0.000154805	0.0008056	4.72481e-05	0.0113545	0.000109025	4.52266e-05	0.000390973	0.00168865	6.48955e-10	0.000107129
cell_3059	Smooth_Muscle_ys	Visceral endoderm_4_mouse_gastrulation	2.99966e-09	1.79871e-08	1.86702e-09	4.18633e-08	9.86013e-09	8.26525e-06	2.14104e-08	2.3603e-09	1.72234e-10	0.000792186	1.22035e-08	3.17579e-09	1.69202e-11	2.44532e-09	2.38861e-08	1.24974e-08	5.02503e-09	6.3199e-08	1.73105e-09	1.02847e-07	1.90687e-10	8.38116e-08	3.93705e-05	3.2595e-09	2.60738e-08	2.07956e-08	2.9241e-08	1.76479e-07	3.09793e-09	1.54651e-09	1.17208e-09	7.88125e-09	1.99441e-09	0.999159	2.1335e-07
cell_3066	Fibroblast_ys	ExE mesoderm_4_mouse_gastrulation	9.85337e-09	1.71042e-09	1.17272e-09	1.55474e-08	4.03529e-09	8.84814e-09	7.49433e-10	6.47557e-09	2.61444e-11	0.993727	1.22433e-08	1.34285e-10	2.52001e-10	2.99664e-09	3.24826e-08	7.1529e-09	1.74221e-09	1.62561e-09	8.67461e-10	9.79709e-10	3.63875e-12	1.08709e-09	0.00113894	1.28318e-09	1.46156e-08	1.2041e-08	1.4603e-08	1.96719e-08	3.04077e-10	8.00665e-10	2.18979e-10	1.64047e-09	5.05402e-09	0.00513402	8.54699e-09
cell_3082	Smooth_Muscle_ys	Visceral endoderm_1_mouse_gastrulation	3.64216e-09	6.67903e-09	3.50702e-09	9.118e-09	2.36965e-08	5.51693e-07	9.28373e-09	5.92059e-09	7.19907e-12	0.0198019	8.46592e-09	2.89368e-10	1.67286e-11	2.94644e-09	2.36547e-08	4.46827e-09	1.58745e-09	3.65557e-09	5.42903e-09	4.17354e-08	2.12485e-11	5.8198e-09	0.000366863	1.11453e-09	2.90565e-08	4.39256e-08	8.08564e-09	4.27084e-08	4.27223e-10	3.14135e-09	5.79141e-10	1.15561e-08	1.25564e-09	0.97983	4.5298e-08
cell_3083	Mesothelium_ys	Visceral endoderm_0_mouse_gastrulation	1.82818e-09	8.60896e-10	2.70639e-10	5.96407e-11	1.7927e-09	5.90839e-07	1.52797e-10	4.65768e-10	1.82599e-11	0.00675393	1.16914e-08	1.22634e-10	1.24364e-10	8.82681e-10	1.01089e-09	1.18235e-09	8.50545e-10	1.52825e-09	3.6632e-11	1.84189e-09	8.32817e-12	1.80574e-10	0.993113	2.13909e-10	2.5674e-08	4.07199e-10	6.4956e-10	3.27513e-09	1.88557e-09	1.03676e-09	4.55064e-08	6.36193e-10	2.75517e-10	0.000131998	2.19691e-09
cell_3106	Macrophage_ys	ExE endoderm_2_mouse_gastrulation	2.83328e-06	3.68383e-07	3.37473e-06	2.76551e-08	1.02417e-07	4.39093e-08	5.76015e-07	1.35671e-08	1.52711e-06	7.81019e-14	2.0445e-08	0.000404838	6.29694e-10	1.65261e-07	3.17805e-08	7.8746e-07	1.44993e-06	1.64584e-06	1.12728e-07	6.13068e-06	0.996624	2.40749e-05	1.46924e-11	0.00275213	2.86572e-05	1.33571e-06	9.72808e-08	5.05113e-07	0.000129305	7.30698e-08	2.70169e-07	1.3895e-05	1.68216e-06	1.7716e-10	1.14139e-07
cell_3107	Endoderm_ys	ExE endoderm_3_mouse_gastrulation	1.15586e-08	8.61634e-08	1.42366e-07	4.77947e-08	2.99559e-08	0.999988	4.23929e-08	5.08952e-08	7.64055e-07	4.83076e-08	5.24087e-07	4.8034e-06	1.27866e-09	9.24275e-08	1.19693e-07	1.12971e-07	2.2418e-09	8.45785e-10	2.54175e-07	3.60616e-08	5.67952e-07	4.15252e-08	2.76854e-08	2.64393e-06	5.67164e-07	1.86136e-08	1.97311e-09	5.99545e-08	1.77581e-09	3.73868e-08	1.15423e-06	2.14416e-07	2.30062e-09	6.66829e-10	9.77762e-10
cell_3138	Endoderm_ys	ExE endoderm_4_mouse_gastrulation	2.98227e-09	1.02739e-07	1.07132e-07	3.20316e-08	1.12457e-09	0.999996	2.06362e-09	4.67571e-09	1.8901e-07	5.1052e-08	2.27424e-07	1.06709e-06	7.8817e-09	3.48616e-08	5.86422e-08	7.24334e-09	8.34979e-10	2.00589e-10	2.71477e-08	1.96306e-09	1.51331e-07	1.46272e-09	1.27611e-09	1.2787e-06	1.65741e-07	5.32359e-09	7.36042e-10	4.40634e-08	4.38902e-10	1.43587e-09	1.65057e-08	1.77551e-07	3.39245e-09	3.13616e-11	6.77216e-10
cell_3151	Endoderm_ys	ExE endoderm_4_mouse_gastrulation	6.45017e-08	2.48082e-07	2.09544e-07	1.52306e-07	5.81949e-09	0.999981	3.3657e-08	1.4852e-08	1.41192e-06	4.33872e-07	1.13765e-06	1.16063e-05	3.68967e-09	4.37111e-08	3.05801e-07	2.22845e-08	1.43675e-09	3.44589e-09	2.38409e-07	2.94911e-08	3.80973e-07	1.40697e-08	7.79727e-08	1.99927e-06	2.24437e-07	1.96086e-08	1.12155e-08	3.06426e-07	6.7694e-10	3.8929e-09	2.13832e-07	3.17489e-07	1.76217e-08	5.26081e-09	5.55987e-09
cell_3154	Endoderm_ys	ExE endoderm_1_mouse_gastrulation	8.31408e-09	6.45102e-08	6.34626e-08	3.06757e-08	8.05967e-10	0.999986	8.05878e-09	5.0031e-09	3.89511e-07	1.01815e-08	7.27402e-08	7.98857e-06	7.2024e-11	6.72541e-08	8.55074e-08	2.228e-08	9.34618e-10	1.90265e-10	4.30329e-08	3.67793e-08	4.49797e-07	2.38182e-08	1.05823e-08	3.60414e-06	2.88279e-07	1.60863e-08	3.28999e-10	4.77354e-08	9.84026e-10	7.81589e-09	3.28432e-07	1.88475e-07	3.71134e-09	1.18368e-09	5.48845e-10
cell_3155	Macrophage_ys	Blood progenitors 2_2_mouse_gastrulation	0.000136087	1.04928e-05	4.03839e-05	1.01783e-05	1.6888e-05	6.59156e-06	2.83001e-07	3.33681e-06	4.44796e-06	1.82742e-10	3.76914e-05	0.0588437	0.000419443	2.53669e-05	1.41148e-06	5.93451e-06	2.69617e-05	1.67836e-05	3.61844e-05	5.3781e-07	0.901897	1.10545e-05	1.6325e-11	0.0367627	5.91244e-05	1.78647e-05	1.95643e-05	1.02962e-05	0.00130235	6.16414e-08	4.02474e-09	0.00016675	0.000108441	6.00489e-12	1.68989e-06
cell_3161	Endoderm_ys	ExE endoderm_0_mouse_gastrulation	1.39459e-07	1.27127e-05	3.40564e-05	7.92877e-07	1.1345e-06	0.999628	9.60982e-07	1.71505e-06	2.56516e-05	2.34205e-06	1.11759e-05	3.87401e-05	5.26536e-07	1.07453e-05	2.34945e-06	7.82425e-06	2.3658e-07	4.65242e-08	1.14639e-06	1.03918e-06	6.04816e-05	1.10404e-06	2.5315e-07	4.39994e-05	6.47274e-06	2.03797e-07	9.81543e-08	2.27694e-06	9.79243e-08	2.0708e-06	9.30204e-05	8.92665e-06	5.25103e-08	4.475e-09	2.80402e-08
cell_3164	HSPC_1_ys	Blood progenitors 2_2_mouse_gastrulation	0.000190933	0.0065764	0.00957633	0.00201286	0.000114049	0.00102745	0.000854525	0.000278281	0.000276538	1.98614e-05	0.0023423	0.547389	0.303642	0.00579392	0.00031283	0.0528083	0.0436511	0.00105529	0.00211037	4.09387e-05	0.00279228	0.000195479	1.0313e-06	0.00146279	0.00153653	0.000543817	0.0113924	5.15575e-05	0.000948698	0.000155034	0.000407478	0.000284975	7.07069e-05	6.92574e-07	8.29133e-05
cell_3173	Endoderm_ys	ExE endoderm_0_mouse_gastrulation	4.26054e-08	1.01798e-07	8.41567e-08	1.00232e-07	5.57985e-09	0.999978	2.66317e-08	3.14842e-08	6.58209e-07	2.0372e-08	9.68229e-07	1.55936e-05	4.92673e-09	5.66716e-08	2.47637e-07	4.88101e-08	1.64114e-09	1.13414e-09	3.55056e-08	2.93453e-08	3.90653e-07	4.58012e-08	6.43981e-09	2.30781e-06	4.39727e-07	4.54016e-08	2.25748e-09	9.1026e-08	9.5045e-10	2.37009e-08	2.68336e-07	3.68671e-07	6.42846e-09	8.81827e-10	3.29338e-09
cell_3182	Endoderm_ys	ExE endoderm_0_mouse_gastrulation	2.95505e-08	5.80256e-07	7.17385e-07	1.75427e-07	3.45259e-08	0.999972	4.25766e-08	6.47443e-08	1.37277e-06	1.71641e-07	1.35737e-06	1.05826e-05	8.33943e-09	2.29162e-07	2.98792e-07	1.54816e-07	5.80433e-09	3.46567e-09	1.53638e-07	5.23406e-08	1.39621e-06	1.05505e-07	5.21411e-08	7.78985e-06	7.93731e-07	3.62438e-08	1.4992e-08	2.61235e-07	3.51293e-09	2.26514e-08	6.66174e-07	8.06019e-07	1.84898e-08	5.86013e-09	9.59836e-09
cell_3186	Macrophage_ys	Blood progenitors 1_0_mouse_gastrulation	0.000156542	3.2642e-05	0.000200148	2.63921e-06	3.55896e-05	2.39777e-06	9.84333e-06	0.0001451	7.41723e-06	7.57467e-09	2.52968e-05	0.018655	0.0128011	0.000127756	1.29499e-05	4.24218e-05	0.000243888	0.00026001	0.00194793	1.98921e-06	0.775878	0.000124151	8.04541e-10	0.186164	0.000246548	2.50617e-05	6.9063e-05	1.23934e-05	0.00199743	2.15368e-06	5.76713e-07	0.000313334	0.000441841	2.37563e-11	1.49918e-05
cell_3190	Macrophage_ys	Blood progenitors 1_0_mouse_gastrulation	0.000701661	6.70395e-05	0.000141074	6.98517e-06	1.88007e-05	3.27577e-05	6.60376e-05	0.000921619	4.19815e-05	1.03115e-07	0.000120954	0.0116241	0.0115656	0.000714401	3.59461e-05	0.000120079	0.000277781	0.000539269	0.0197144	4.6809e-06	0.659063	0.000191227	3.87419e-09	0.27926	0.00170335	5.54908e-05	0.000384135	2.51528e-05	0.0103698	7.81215e-06	7.85599e-07	0.000983186	0.00121689	1.25334e-10	2.42112e-05
cell_3196	Fibroblast_ys	ExE mesoderm_4_mouse_gastrulation	4.87682e-09	4.35571e-09	2.15249e-09	3.7404e-09	2.12184e-09	1.25829e-08	1.2561e-09	3.83398e-09	2.68691e-12	0.977578	3.17461e-09	4.4973e-11	2.02063e-10	8.00708e-10	1.3397e-08	3.97795e-09	5.12138e-10	1.69995e-09	8.35369e-10	4.88338e-09	4.25492e-13	1.45064e-09	0.0031727	2.94108e-10	1.06691e-08	1.39206e-08	2.97522e-09	1.63832e-08	1.28147e-10	7.86367e-10	2.46928e-10	3.52819e-09	1.70555e-09	0.0192491	1.30478e-08
cell_3229	Smooth_Muscle_ys	Visceral endoderm_1_mouse_gastrulation	4.57171e-09	8.86069e-09	2.43084e-10	9.6864e-09	1.41295e-08	2.07234e-05	1.06927e-08	7.80002e-09	3.78704e-11	0.00841978	1.56022e-08	3.33115e-10	6.69373e-11	7.93527e-09	4.43084e-08	3.99447e-08	4.02268e-09	7.91787e-09	4.22372e-09	2.28863e-08	7.57182e-12	1.09417e-08	5.15246e-05	1.99466e-09	3.8274e-08	7.63152e-09	1.12923e-08	5.86493e-08	1.30484e-09	2.59168e-09	1.83737e-09	5.99459e-09	2.21704e-09	0.991507	5.69333e-07
cell_3266	Fibroblast_ys	ExE mesoderm_4_mouse_gastrulation	1.23686e-10	2.30927e-08	6.15189e-08	2.98662e-10	2.86603e-07	8.69964e-09	6.24749e-09	5.0373e-08	3.88213e-10	0.999691	3.07033e-09	1.48285e-11	1.33075e-07	1.7305e-08	1.5855e-09	6.63435e-08	4.67426e-08	1.45291e-08	6.57823e-09	4.77311e-09	2.96526e-11	2.04368e-10	0.000295058	1.05507e-10	6.14879e-09	1.391e-09	1.75931e-08	6.03028e-09	8.66643e-09	5.79828e-07	7.25205e-07	8.42248e-09	2.35847e-11	1.18502e-05	2.30192e-10
cell_3273	HSPC_1_ys	Blood progenitors 2_1_mouse_gastrulation	0.00016485	0.00629196	0.0402252	0.00823438	0.0255742	0.000207262	0.000552717	0.000380019	0.00121189	7.77901e-06	0.0049488	0.628944	0.128554	0.0152104	0.000146288	0.0257314	0.0544611	0.00541154	0.0123473	0.000125744	0.0204624	0.000172332	1.67847e-06	0.000858656	0.00193058	0.000764645	0.0119216	0.000141607	0.00141845	8.09092e-05	0.000112395	0.0033229	3.43845e-05	2.93877e-07	4.58572e-05
cell_3281	Smooth_Muscle_ys	Visceral endoderm_4_mouse_gastrulation	1.90503e-08	5.3267e-08	3.64767e-09	1.57474e-07	9.53907e-08	0.000556936	9.48707e-08	2.12809e-08	1.37573e-09	0.00153073	5.48952e-08	1.72058e-08	2.92688e-10	1.04258e-08	6.48368e-08	6.27764e-08	1.15976e-08	4.63207e-07	7.8546e-09	1.24899e-07	1.40544e-10	4.75302e-08	9.32955e-05	1.53794e-08	1.0345e-07	1.37798e-08	3.2998e-08	4.97092e-07	9.78704e-09	2.65891e-09	1.69575e-09	3.11922e-08	2.61218e-09	0.997817	1.5381e-07
cell_3289	Endoderm_ys	ExE endoderm_0_mouse_gastrulation	2.6772e-09	3.60803e-08	5.7749e-08	9.76106e-09	2.31545e-09	0.999997	3.5124e-09	5.60424e-09	1.88499e-07	1.12178e-08	1.18771e-07	1.27444e-06	2.38836e-09	3.86401e-08	2.50767e-08	1.45701e-08	5.69665e-10	2.50085e-10	1.22949e-08	1.98321e-09	6.11061e-08	4.47114e-09	6.98763e-10	5.98675e-07	7.18989e-08	2.50838e-09	1.11537e-09	1.22017e-08	1.69832e-10	2.40316e-09	5.76344e-08	5.94171e-08	9.99691e-10	3.55348e-11	4.4199e-10
cell_3331	Endoderm_ys	ExE endoderm_2_mouse_gastrulation	6.8015e-11	6.08873e-10	1.15305e-10	2.50814e-10	1.48886e-10	1	5.31352e-10	4.39666e-11	1.84051e-08	1.07044e-10	1.58751e-09	2.18843e-08	2.40554e-12	6.7629e-10	3.06073e-09	1.81807e-09	1.42829e-11	3.06926e-11	6.29974e-10	1.31233e-09	3.04434e-10	1.11333e-09	5.58108e-12	1.54632e-08	7.06406e-09	2.33468e-10	2.19417e-11	1.61072e-09	4.32204e-12	1.427e-10	2.37068e-08	1.91469e-09	8.13468e-11	9.06816e-11	1.91086e-10
cell_3336	Fibroblast_ys	ExE endoderm_4_mouse_gastrulation	2.08196e-05	1.73593e-05	0.000145988	2.08991e-05	3.33622e-05	0.0039885	1.69532e-05	5.05901e-05	4.14786e-05	0.8582	0.000600908	7.31628e-05	3.60877e-06	7.28222e-05	0.000155948	1.95383e-05	4.38709e-06	0.00011715	1.08092e-05	3.75286e-06	2.0634e-05	3.81918e-05	0.0838603	0.000141069	2.15777e-05	8.95752e-06	2.77968e-05	0.000184948	1.23452e-06	1.3421e-06	2.57545e-06	6.85881e-05	1.3702e-05	0.0520065	4.72116e-06
cell_3342	Fibroblast_ys	ExE mesoderm_4_mouse_gastrulation	1.10525e-08	1.52773e-08	3.16708e-08	2.87736e-08	7.09024e-08	2.4138e-08	6.65804e-09	3.35655e-08	9.96273e-11	0.987984	2.10781e-08	2.47294e-10	2.3094e-09	8.55608e-09	3.71316e-08	1.89125e-08	1.78511e-09	2.21e-08	9.82506e-09	6.98777e-09	2.34703e-11	4.02203e-09	0.00647517	2.42083e-09	2.48221e-08	3.87931e-08	2.80124e-08	3.68134e-08	1.48263e-09	6.06755e-09	5.44124e-09	2.75107e-08	6.31347e-09	0.00554072	1.83919e-08
cell_3359	Endoderm_ys	ExE endoderm_3_mouse_gastrulation	6.46783e-09	8.20847e-08	1.02196e-07	8.48967e-08	1.56053e-09	0.999993	8.19112e-09	1.09964e-08	2.8008e-07	3.16418e-08	1.19874e-07	2.24097e-06	2.43025e-10	3.53022e-08	3.77517e-08	1.72215e-08	2.00963e-09	2.7543e-10	4.76246e-08	2.69934e-08	2.84028e-07	9.75581e-09	4.10551e-09	2.49604e-06	2.74076e-07	7.09339e-09	4.56977e-10	2.68184e-08	1.77414e-09	1.64758e-08	2.99044e-07	1.09492e-07	3.06798e-09	1.27019e-10	3.37494e-10
cell_3373	Endoderm_ys	ExE endoderm_3_mouse_gastrulation	9.46302e-09	3.84274e-08	2.57624e-08	2.49523e-08	1.53412e-09	0.999994	1.39791e-08	4.68083e-09	4.74175e-07	4.04864e-08	8.96886e-08	2.98903e-06	8.1373e-11	2.56159e-08	7.75726e-08	2.33e-08	6.31793e-10	3.77592e-10	5.98974e-08	1.8583e-08	1.22584e-07	3.04131e-08	2.95897e-08	1.49568e-06	2.44461e-07	6.71758e-09	5.15652e-10	2.67519e-08	8.76388e-10	5.94538e-09	3.94606e-07	5.71486e-08	2.71346e-09	1.69169e-09	5.35049e-10
cell_3390	Endoderm_ys	ExE endoderm_4_mouse_gastrulation	1.19383e-08	2.62988e-07	1.34142e-07	1.14002e-07	1.93966e-09	0.999992	9.33397e-09	1.03267e-08	3.45317e-07	3.15966e-07	2.04251e-07	2.70691e-06	5.04525e-09	1.1272e-07	7.59884e-08	1.86153e-08	5.11339e-09	2.97463e-09	8.65637e-08	1.49707e-08	7.08518e-08	1.01326e-08	2.67307e-08	2.67325e-06	2.75125e-07	1.45964e-08	1.22826e-09	6.54423e-08	1.68585e-09	4.62277e-09	7.09281e-08	2.23133e-07	3.11277e-09	7.75208e-10	2.67616e-09
cell_3408	Endoderm_ys	ExE endoderm_1_mouse_gastrulation	6.97651e-08	2.90564e-07	4.49179e-07	7.36582e-07	1.74069e-08	0.999922	5.10888e-08	1.46448e-07	2.07128e-06	7.23854e-08	3.25466e-06	5.71586e-05	6.93562e-09	1.35573e-06	5.01183e-07	1.61915e-07	4.80612e-08	4.4881e-10	2.83523e-07	3.70258e-08	1.74762e-06	1.25552e-07	3.18918e-08	7.10546e-06	4.95723e-07	1.84551e-08	6.78292e-09	1.87205e-07	4.65242e-09	5.84665e-08	1.12415e-06	1.60127e-07	2.21614e-08	7.0076e-10	4.20788e-09
cell_3418	Fibroblast_ys	Haematoendothelial progenitors_3_mouse_gastrulation	9.97797e-10	8.06335e-09	4.18143e-08	3.61217e-10	2.45524e-07	6.34328e-09	9.28276e-08	1.57306e-06	1.87995e-10	0.999807	6.16094e-09	9.82864e-12	2.10967e-07	4.32959e-08	4.96349e-09	8.35811e-09	4.52008e-09	1.02784e-07	1.74375e-06	3.33954e-09	2.06263e-10	2.51418e-09	0.000162031	9.60141e-10	3.08215e-09	8.12884e-09	8.46873e-08	5.78147e-09	3.3469e-09	7.26333e-07	1.00332e-07	4.8421e-08	1.02647e-10	2.56458e-05	1.00283e-09
cell_3447	Endoderm_ys	ExE endoderm_2_mouse_gastrulation	1.53017e-09	5.42589e-09	7.22674e-09	1.03295e-08	1.50256e-09	0.999999	4.86923e-09	1.00679e-09	1.66994e-07	1.3571e-10	3.95012e-08	6.32196e-07	1.99987e-10	2.19704e-09	2.33901e-08	1.39324e-08	4.49423e-10	2.55702e-10	1.96792e-08	8.2653e-09	1.68306e-08	7.44988e-09	5.39965e-11	1.95972e-07	1.63773e-07	4.90394e-09	2.48074e-10	1.79521e-08	4.02323e-11	2.81489e-09	9.99156e-08	2.39957e-08	4.7766e-10	8.21479e-11	9.19877e-10
cell_3449	Microglia_ys	Haematoendothelial progenitors_3_mouse_gastrulation	0.00088323	0.000343008	0.000384087	1.41976e-05	1.60758e-05	9.37558e-05	1.00893e-05	2.98829e-05	5.25535e-06	4.61532e-07	6.29778e-05	0.0284312	0.00494339	0.000346608	9.33105e-05	0.000153641	0.000570673	0.000216168	0.00306068	7.32673e-06	0.291326	6.37452e-05	1.13152e-08	0.650754	0.00189039	0.00016917	0.000354129	3.6177e-05	0.0111291	2.04015e-06	1.1869e-06	0.0007085	0.00363577	2.41131e-09	0.000264364
cell_3450	Endoderm_ys	ExE endoderm_0_mouse_gastrulation	4.10748e-09	1.15243e-07	3.30077e-07	8.13646e-08	8.01916e-09	0.99999	1.33641e-08	1.34237e-08	8.00851e-07	1.08092e-07	2.63719e-07	3.46249e-06	5.48084e-10	6.19288e-08	7.30832e-08	2.12334e-08	1.98735e-09	9.4249e-10	8.84767e-08	2.24994e-08	8.97673e-07	8.05231e-09	3.69201e-08	2.17836e-06	9.02118e-08	6.2289e-09	2.41699e-09	5.3998e-08	1.15316e-09	1.38079e-08	9.13253e-07	1.55427e-07	3.39753e-09	1.12601e-09	5.68013e-10
cell_3455	Endoderm_ys	ExE endoderm_1_mouse_gastrulation	7.71117e-09	1.79377e-07	1.91862e-07	1.01832e-07	8.11228e-09	0.999982	1.63542e-08	1.80994e-08	8.46526e-07	1.97736e-08	1.57059e-07	8.25532e-06	1.26494e-09	1.31082e-07	8.27921e-08	4.11375e-08	3.36274e-09	1.07757e-09	1.5027e-07	4.94964e-08	1.14015e-06	4.69316e-08	8.40218e-09	4.64055e-06	6.56204e-07	2.21532e-08	1.28925e-09	7.06891e-08	3.62342e-09	1.56076e-08	4.52445e-07	2.81022e-07	4.79996e-09	3.47233e-10	1.10882e-09
cell_3472	Endoderm_ys	ExE endoderm_1_mouse_gastrulation	9.75363e-09	8.2703e-08	4.97395e-07	6.43385e-08	1.18549e-08	0.999983	4.24606e-08	3.95852e-08	1.60873e-06	3.13016e-08	3.98374e-07	5.23906e-06	1.21629e-09	3.3372e-07	1.18193e-07	5.77006e-08	3.29761e-09	1.12247e-09	2.09342e-07	2.33035e-08	1.26327e-06	3.37842e-08	7.03563e-09	3.05397e-06	4.1934e-07	3.23662e-08	1.54259e-09	7.06412e-08	1.26949e-09	4.25384e-08	2.44031e-06	5.61086e-07	5.74384e-09	2.30252e-10	7.5588e-10
cell_3480	Macrophage_ys	Blood progenitors 1_0_mouse_gastrulation	0.00069118	0.000130353	0.000798638	2.41417e-06	8.84784e-05	5.21785e-06	2.65694e-05	0.00145982	5.44721e-06	3.35646e-07	0.000103393	0.0109482	0.0361145	0.000255326	6.31429e-05	0.000267325	0.000598873	0.00023229	0.00418105	5.39707e-06	0.682565	0.000214816	1.79161e-08	0.253922	0.00115208	0.000152363	0.000227659	3.31438e-05	0.00353402	8.48473e-06	1.69898e-06	0.00110751	0.00100183	3.51245e-10	0.000101015
cell_3494	Endoderm_ys	ExE endoderm_0_mouse_gastrulation	2.60059e-09	3.99999e-08	1.54163e-08	2.58248e-08	3.77682e-09	0.999996	3.04554e-09	1.10447e-08	1.64857e-07	1.74861e-08	6.14318e-08	2.02011e-06	2.98858e-10	3.94135e-08	2.11888e-08	1.07517e-08	4.64396e-10	8.07387e-11	6.20306e-08	9.33775e-09	3.49104e-07	6.1543e-09	8.82657e-10	1.12241e-06	7.78125e-08	1.15001e-08	4.75931e-10	2.19701e-08	7.34163e-10	4.52626e-09	5.40079e-08	1.21593e-07	3.19263e-09	6.82777e-11	2.82787e-10
cell_3495	Endoderm_ys	ExE endoderm_1_mouse_gastrulation	3.67562e-08	1.20043e-07	7.99684e-08	1.61925e-07	1.16143e-08	0.999982	1.63626e-08	4.43657e-08	1.1279e-06	8.74049e-08	4.58932e-07	9.63007e-06	8.00726e-10	7.99056e-08	6.33399e-07	5.67782e-08	1.38183e-08	3.55971e-10	2.36812e-07	2.00224e-08	1.02619e-06	5.04679e-08	4.3132e-09	3.29484e-06	5.06366e-07	2.27861e-08	2.59208e-09	6.4152e-08	4.85695e-10	1.03199e-08	1.23856e-07	6.76497e-08	3.02366e-08	6.68227e-10	3.13757e-09
cell_3499	Endoderm_ys	ExE endoderm_0_mouse_gastrulation	8.62262e-09	4.89079e-08	1.08715e-07	1.35964e-07	2.49641e-09	0.999988	6.1045e-09	1.05533e-08	3.42685e-07	3.14717e-08	2.68075e-07	7.18427e-06	4.35112e-10	1.06714e-07	2.33707e-07	7.6707e-09	8.45046e-10	3.2035e-10	8.42603e-08	4.7571e-09	2.33374e-07	2.3943e-08	5.44481e-09	2.45499e-06	9.8393e-08	9.05944e-09	1.17176e-09	2.83213e-08	5.83599e-10	1.77588e-09	6.07788e-08	6.44954e-08	1.77181e-08	2.74217e-10	1.77977e-09
cell_3532	Smooth_Muscle_ys	Visceral endoderm_4_mouse_gastrulation	8.26403e-09	7.6355e-08	9.46317e-09	1.18132e-07	1.83263e-07	0.000158267	7.20064e-08	1.43955e-08	7.6657e-10	0.00176318	4.92099e-08	1.30381e-08	1.19609e-09	1.55155e-08	6.89932e-08	8.44467e-08	2.74315e-08	4.34311e-07	1.16772e-08	1.78359e-07	7.13084e-10	7.05841e-08	0.000124506	9.43916e-09	4.59852e-08	3.03135e-08	8.38322e-08	3.39654e-07	6.40165e-09	8.31966e-09	3.91029e-09	3.29119e-08	1.67421e-09	0.997952	2.11625e-07
cell_3548	Endoderm_ys	ExE endoderm_0_mouse_gastrulation	1.39026e-08	3.40591e-07	5.70812e-07	1.33574e-07	4.23992e-09	0.999965	5.68701e-08	2.9682e-08	3.94237e-06	2.03187e-08	2.99651e-07	2.03225e-05	4.07412e-09	3.15979e-07	3.28056e-07	8.58657e-08	6.58059e-09	1.95413e-09	8.86056e-08	7.55979e-08	1.09383e-06	1.82219e-07	1.95604e-08	2.69398e-06	5.79606e-07	8.46272e-08	4.23662e-09	1.04128e-07	1.13881e-09	2.3387e-08	2.7849e-06	4.80781e-07	1.31993e-08	7.51059e-10	5.62362e-09
cell_3558	Endoderm_ys	ExE endoderm_0_mouse_gastrulation	1.40758e-09	1.59741e-07	1.84102e-07	1.02862e-07	1.30985e-08	0.999992	3.00149e-09	2.99961e-09	4.16337e-07	4.72411e-09	1.21038e-07	4.33957e-06	1.87275e-09	1.40057e-07	3.10053e-08	4.2852e-08	1.6774e-09	1.8934e-10	3.9575e-08	1.22431e-08	4.60075e-07	5.30563e-09	4.09547e-09	1.09885e-06	8.94134e-08	3.9132e-09	1.30639e-09	1.8432e-08	1.10501e-09	1.07006e-08	2.9322e-07	7.63334e-08	2.15734e-09	1.28013e-10	3.32963e-10
cell_3564	Macrophage_ys	ExE endoderm_2_mouse_gastrulation	2.0348e-06	1.08547e-07	1.15448e-06	9.98922e-08	1.89401e-07	5.34874e-07	3.06712e-07	3.16797e-08	9.01435e-07	5.4851e-14	1.9644e-08	0.00132743	1.26361e-09	1.0123e-06	4.41394e-08	1.32043e-07	9.90421e-07	1.01746e-06	2.00038e-07	1.66446e-06	0.994447	0.000109849	1.15777e-11	0.00380526	1.44477e-05	2.68309e-06	1.00587e-07	1.8063e-07	0.000259362	6.17766e-09	7.60817e-09	2.05648e-05	2.51723e-06	6.25972e-11	6.04776e-08
cell_3576	Endoderm_ys	ExE endoderm_0_mouse_gastrulation	4.79403e-08	8.48133e-07	6.01545e-07	3.33706e-07	9.96386e-09	0.999954	4.72568e-08	2.36148e-08	4.31036e-06	2.7934e-08	1.44817e-06	2.18776e-05	7.19679e-09	2.64388e-07	3.64249e-07	1.43012e-07	1.51646e-08	9.66739e-09	1.34305e-07	7.84774e-08	1.26946e-06	1.83554e-07	7.93213e-09	1.09261e-05	6.20819e-07	2.01581e-08	1.16758e-08	1.91962e-07	2.73704e-09	2.80139e-08	1.72781e-06	2.89123e-07	1.23355e-08	1.21258e-09	1.08758e-08
cell_3585	Endoderm_ys	ExE endoderm_0_mouse_gastrulation	1.4628e-08	4.53139e-08	4.16297e-08	7.78226e-08	2.58117e-09	0.999993	4.95236e-09	1.14657e-08	1.33655e-07	7.80342e-08	2.64798e-07	2.92285e-06	1.05752e-09	2.94425e-08	5.30245e-08	1.08225e-08	1.06904e-09	1.72214e-10	1.99853e-08	4.33006e-09	8.0621e-08	1.29905e-08	3.59274e-08	2.68414e-06	8.31117e-08	3.57711e-09	1.07403e-09	4.53622e-08	5.4243e-10	1.32832e-09	3.37458e-08	3.46623e-08	8.08085e-09	6.85645e-10	1.96004e-09
cell_3600	Microglia_ys	Haematoendothelial progenitors_0_mouse_gastrulation	0.00377565	0.000457725	0.00085114	9.10033e-05	9.24959e-05	0.000156918	3.23348e-05	7.30728e-05	7.03995e-06	2.66821e-07	0.000163312	0.135834	0.0155497	0.000333256	0.000183977	0.000247891	0.00660945	0.000421055	0.0016735	2.19082e-05	0.271771	0.000138212	1.58112e-08	0.537218	0.00862953	0.000300746	0.000526157	9.37824e-05	0.00760617	1.02651e-05	4.61937e-06	0.00102782	0.00541634	7.45162e-09	0.00068189
cell_3601	HSPC_2_ys	Blood progenitors 2_2_mouse_gastrulation	0.000203744	0.00162542	0.0060679	0.000223404	0.00163411	1.07793e-05	0.00057685	0.00177647	0.000284454	4.11679e-06	0.00117566	0.113631	0.664296	0.0121536	0.000134712	0.0372942	0.0195387	0.00466331	0.0197969	4.54853e-05	0.0834547	0.000208438	1.31845e-07	0.0180057	0.00278987	0.000387896	0.00386968	4.86612e-05	0.003855	0.00040994	0.000625021	0.00083516	0.000351439	2.62117e-09	2.22395e-05
cell_3617	Smooth_Muscle_ys	Visceral endoderm_2_mouse_gastrulation	7.14002e-08	1.01448e-07	1.60426e-08	5.94984e-08	7.66306e-08	9.22648e-06	1.36918e-07	1.21672e-08	1.18756e-10	0.0225953	2.50448e-08	8.93372e-10	4.71628e-10	7.28199e-09	1.517e-07	3.13267e-09	5.73427e-09	6.17205e-07	2.44992e-06	1.86513e-07	4.60709e-10	4.34936e-08	4.02029e-05	5.63438e-09	2.42454e-08	1.17959e-07	9.68864e-08	3.89735e-07	2.62162e-09	1.92395e-08	1.32559e-09	1.37222e-07	3.44085e-09	0.977349	1.18346e-06
cell_3623	Endoderm_ys	ExE endoderm_4_mouse_gastrulation	1.69023e-09	1.50715e-08	1.71295e-08	3.81753e-09	4.2132e-10	0.999999	5.45624e-10	6.57812e-10	2.85795e-08	2.44549e-09	1.01642e-07	4.18503e-07	1.47503e-09	2.38925e-09	1.0951e-08	2.2431e-09	5.37753e-11	1.38125e-10	8.54345e-09	4.79092e-10	1.81241e-08	4.97822e-10	8.65106e-11	2.96233e-07	4.33629e-08	1.75213e-09	1.27459e-10	1.08837e-08	1.38718e-10	2.99903e-10	2.3413e-09	3.15693e-08	5.61989e-10	1.13243e-11	5.14033e-10
cell_3634	Smooth_Muscle_ys	Visceral endoderm_0_mouse_gastrulation	4.21619e-08	7.24225e-07	3.25714e-07	5.58799e-07	2.23605e-07	0.000546011	1.05147e-06	1.07511e-06	3.42908e-09	0.159991	3.52738e-07	2.03126e-08	2.47671e-08	2.59528e-07	1.2549e-07	1.04819e-06	8.17594e-08	2.85057e-06	5.24434e-08	4.14329e-07	5.88224e-09	9.04996e-07	0.000220861	2.04813e-07	2.19073e-07	1.36933e-07	4.48434e-07	1.91125e-06	3.03273e-07	1.39167e-07	7.51564e-08	1.23002e-06	2.79503e-08	0.839227	1.06961e-06
cell_3643	Endoderm_ys	ExE endoderm_0_mouse_gastrulation	1.52347e-08	4.37533e-07	6.04696e-07	3.34099e-07	2.43826e-08	0.999989	9.09976e-09	1.09185e-08	5.31835e-07	3.34621e-07	4.37346e-07	3.88656e-06	1.34244e-09	1.47897e-07	6.46536e-08	2.60355e-08	6.41606e-09	9.42899e-10	1.20181e-07	2.15006e-08	5.49875e-07	2.97054e-08	2.73176e-08	2.95459e-06	1.85657e-07	1.51526e-08	7.42052e-09	9.54826e-08	3.7409e-09	9.60763e-09	7.16153e-08	3.62693e-07	5.70059e-09	1.98151e-09	2.63952e-09
cell_3652	Endoderm_ys	ExE endoderm_0_mouse_gastrulation	1.91677e-09	1.22782e-08	2.52931e-08	6.24879e-09	3.25102e-09	0.999998	2.81003e-09	2.65087e-09	1.88572e-07	1.78506e-08	6.78503e-08	3.65533e-07	5.78203e-11	1.6993e-08	4.07017e-08	1.12632e-08	4.68318e-10	2.58387e-10	2.57543e-08	2.94575e-09	6.2433e-08	1.8854e-09	2.20319e-10	4.47379e-07	6.92251e-08	1.59394e-09	1.66401e-10	1.20893e-08	1.15784e-10	2.50684e-09	7.76088e-08	7.9123e-09	8.02917e-10	1.23844e-10	2.2503e-10
cell_3654	HSPC_2_ys	Blood progenitors 1_0_mouse_gastrulation	0.00029912	0.00374721	0.00716729	0.000257238	0.00120256	1.11992e-05	0.000812074	0.00325985	0.000169262	4.67759e-05	0.0011046	0.0766783	0.600536	0.00658071	0.000227104	0.0564654	0.0621514	0.00207601	0.0191954	0.000197565	0.0955739	0.000380417	1.34923e-06	0.0375005	0.0078251	0.00116072	0.00891125	0.000162253	0.00285098	0.00067774	0.000852695	0.00130436	0.000505044	1.93757e-08	0.000108117
cell_3661	Endoderm_ys	ExE endoderm_4_mouse_gastrulation	4.01148e-09	6.40643e-08	5.9703e-08	1.36828e-08	3.16319e-10	0.999997	1.91809e-09	1.62268e-09	2.53444e-08	4.40001e-07	7.84289e-08	6.88382e-07	1.64247e-09	1.34446e-08	2.75563e-08	4.66655e-09	4.45501e-10	7.17564e-10	8.27348e-09	2.1616e-09	2.73564e-08	1.14051e-09	3.87754e-08	8.93978e-07	5.48677e-08	2.10828e-09	3.34766e-10	1.39666e-08	7.46147e-10	6.03536e-10	1.89548e-08	5.10269e-08	2.47461e-09	5.54046e-10	6.62593e-10
cell_3669	Macrophage_ys	Haematoendothelial progenitors_0_mouse_gastrulation	0.00386154	0.000561002	0.00319339	2.00592e-05	0.000263164	2.07617e-06	0.000446406	0.00208282	3.42959e-05	1.3789e-06	0.000237165	0.0186676	0.0690978	0.00129896	0.0017095	0.000728306	0.0117173	0.00114697	0.0376725	3.53042e-05	0.460781	0.000513459	3.07177e-08	0.35003	0.0166927	0.00182776	0.000512012	0.000291738	0.00238995	2.57535e-05	4.2781e-06	0.00262988	0.0109333	5.25445e-09	0.000590086
cell_3672	Macrophage_ys	Blood progenitors 1_0_mouse_gastrulation	0.000490123	0.000514172	0.00286366	6.98309e-06	0.000364477	3.78392e-06	3.20426e-05	0.000853469	6.6019e-06	8.07862e-07	8.50398e-05	0.00385227	0.07442	0.000386687	2.61339e-05	0.000311818	0.00104763	0.000550461	0.00815137	3.40595e-05	0.619118	0.000104466	2.185e-08	0.25222	0.00212353	7.9105e-05	0.000158618	4.82816e-05	0.0295949	4.82972e-05	1.5386e-05	0.00193443	0.000516545	1.46025e-10	3.65769e-05
cell_3673	Endoderm_ys	ExE endoderm_0_mouse_gastrulation	6.89961e-08	5.87432e-06	7.66916e-06	1.2351e-06	3.41581e-08	0.99992	3.08254e-07	1.50575e-07	5.87824e-06	3.78257e-06	2.05856e-06	2.96857e-05	1.74574e-07	4.17406e-07	9.52257e-07	2.89593e-07	1.66155e-07	1.48557e-07	2.91317e-07	1.62825e-07	1.8243e-06	1.86059e-07	5.98082e-07	1.24702e-05	1.50236e-06	8.50181e-08	9.02638e-08	1.0906e-06	1.58256e-08	5.3759e-08	1.95027e-06	6.38763e-07	8.08115e-08	6.8814e-09	4.38066e-08
cell_3698	Fibroblast_ys	Haematoendothelial progenitors_4_mouse_gastrulation	1.13578e-09	2.95649e-08	2.80332e-07	5.74269e-09	1.49226e-07	1.4797e-07	7.01916e-07	9.28049e-07	1.1618e-08	0.999576	2.32835e-08	2.64139e-10	5.76343e-07	4.05318e-08	2.69402e-08	3.7554e-07	1.93251e-08	1.88249e-07	2.28764e-07	8.04615e-09	1.13138e-09	3.80447e-09	0.000283849	5.57517e-09	2.06838e-08	2.30776e-08	5.05998e-07	2.0411e-08	1.73016e-08	2.22931e-06	3.6901e-06	4.20228e-08	2.0578e-09	0.000130044	3.41545e-09
cell_3711	Smooth_Muscle_ys	Visceral endoderm_1_mouse_gastrulation	2.88788e-07	4.48855e-08	8.54772e-09	5.90853e-08	1.71356e-07	3.55198e-06	2.79678e-07	1.28149e-08	9.69613e-10	0.0116074	3.36685e-08	2.4377e-09	3.20662e-11	2.01725e-08	7.53962e-07	2.74648e-09	6.51794e-09	1.2459e-06	7.16516e-06	4.45464e-07	5.14183e-09	4.44541e-08	0.000165302	9.59506e-09	1.9984e-07	5.78219e-07	4.34522e-08	3.99912e-07	5.17536e-09	7.61153e-08	5.13767e-09	1.39326e-07	1.78208e-08	0.988211	4.0515e-07
cell_3726	Fibroblast_ys	Haematoendothelial progenitors_3_mouse_gastrulation	1.64098e-08	7.04239e-08	7.54025e-08	4.74715e-09	2.00472e-06	1.37016e-08	7.09428e-07	6.38356e-06	1.46176e-09	0.998419	7.38513e-08	1.68853e-10	5.87609e-07	1.38383e-07	2.28841e-07	2.1292e-08	5.99249e-09	1.35076e-06	0.00010755	6.55432e-08	1.24881e-09	4.62231e-08	0.0010485	6.33019e-09	2.77695e-08	8.1177e-08	1.40283e-07	1.65734e-07	7.34843e-09	9.14706e-07	9.90304e-08	4.75387e-07	3.73865e-09	0.000411142	2.18419e-08
cell_3741	HSPC_2_ys	Blood progenitors 2_2_mouse_gastrulation	3.34915e-05	0.00253065	0.00673278	0.0038438	0.00197004	7.68134e-05	0.000624663	0.000604235	0.00042669	5.30159e-06	0.00221142	0.33067	0.403255	0.0124487	5.64017e-05	0.0459945	0.144396	0.00108613	0.0272514	4.56404e-05	0.00247503	5.83071e-05	9.7378e-08	0.00091169	0.000726961	0.000133938	0.0108547	2.75633e-05	0.000163629	0.000116369	0.000113219	9.12377e-05	4.08049e-05	4.32586e-08	2.21163e-05
cell_3747	Endoderm_ys	ExE endoderm_2_mouse_gastrulation	1.49146e-09	2.93276e-08	1.83396e-08	3.82671e-09	2.7662e-09	0.999999	2.87809e-09	1.5581e-09	7.31138e-08	1.09432e-08	4.26737e-08	1.40106e-07	4.83938e-10	7.61976e-09	1.31124e-08	3.28686e-08	3.11875e-10	1.31596e-10	4.80177e-09	6.06074e-09	5.33765e-09	1.0628e-09	7.77324e-10	1.45908e-07	8.8251e-08	1.59521e-09	1.92269e-10	1.233e-08	1.07882e-10	4.43553e-09	6.43689e-07	5.07307e-08	2.9974e-10	1.46055e-10	4.7583e-10
cell_3750	Endoderm_ys	ExE endoderm_0_mouse_gastrulation	2.01128e-08	3.59916e-07	2.09004e-06	1.07793e-07	1.6929e-08	0.99998	2.72323e-08	2.42897e-08	4.63884e-07	1.838e-07	1.55412e-06	5.95571e-06	4.65932e-08	7.52375e-08	7.36325e-08	9.93177e-08	6.26342e-09	6.54472e-09	6.53971e-08	1.88718e-08	1.32801e-06	5.24666e-09	7.01972e-09	5.14199e-06	2.77811e-07	2.68955e-08	8.44346e-09	1.26029e-07	6.76531e-10	3.86435e-08	6.59632e-07	9.85221e-07	2.50183e-09	3.462e-10	3.91448e-09
cell_3755	Macrophage_ys	Visceral endoderm_0_mouse_gastrulation	2.17232e-05	3.38826e-05	8.20171e-06	4.98021e-07	5.20569e-07	0.00050347	1.44656e-05	2.98371e-07	1.29999e-05	3.72831e-10	1.72752e-07	0.0119016	4.09999e-07	1.98221e-05	3.10009e-06	2.96655e-05	0.000655703	0.000197817	6.39181e-06	9.46772e-05	0.854073	0.000239536	2.15112e-09	0.117213	0.00230945	1.50638e-05	4.81824e-06	6.83541e-06	0.0123901	1.12412e-06	1.35401e-05	0.000105436	8.83158e-05	1.30637e-07	3.41977e-05
cell_3757	Endoderm_ys	ExE endoderm_1_mouse_gastrulation	2.56992e-08	1.6744e-07	2.28854e-07	9.75948e-08	3.15982e-08	0.999952	6.09775e-08	5.27697e-08	7.70902e-06	1.76698e-07	3.32717e-07	7.68409e-06	2.47527e-09	6.72179e-07	2.42023e-07	1.61999e-07	2.02086e-08	2.30876e-09	4.45169e-07	5.10412e-08	5.55611e-06	7.8092e-08	2.07248e-08	5.33806e-06	1.04474e-06	1.78751e-08	7.52461e-09	6.8785e-08	3.40778e-08	2.23938e-07	1.74217e-05	1.92872e-07	9.05137e-09	4.24945e-10	7.71159e-10
cell_3764	HSPC_1_ys	Blood progenitors 2_2_mouse_gastrulation	5.09259e-05	0.0243296	0.0217083	0.0102212	0.00174249	0.00018889	0.00125661	0.00073444	0.000331746	3.7246e-06	0.0019907	0.565107	0.244392	0.00738511	6.31605e-05	0.0180465	0.0696073	0.00178682	0.00943151	0.000253467	0.00557221	0.000465399	7.45463e-08	0.00057765	0.000825365	0.000413352	0.0118034	0.0002316	0.000697147	9.17921e-05	8.40255e-05	0.000405959	8.72214e-05	1.62052e-07	0.000113329
cell_3771	Endoderm_ys	ExE endoderm_3_mouse_gastrulation	1.29266e-08	3.81477e-07	1.17809e-06	1.4425e-07	1.30813e-07	0.99997	1.06264e-07	5.23437e-08	3.15227e-06	1.82122e-07	4.62987e-07	6.92855e-06	1.96502e-08	2.87685e-07	3.27003e-07	5.54879e-07	1.76822e-08	5.3382e-09	1.0031e-07	8.96388e-08	4.11267e-06	9.32708e-08	1.44889e-08	6.12466e-06	4.95193e-07	4.30964e-08	1.61297e-08	1.97779e-07	3.31883e-09	1.18717e-07	3.7182e-06	9.86857e-07	1.07593e-08	7.93669e-10	3.19334e-09
cell_3819	Endoderm_ys	ExE endoderm_0_mouse_gastrulation	5.4552e-09	1.38476e-07	1.53562e-07	3.15777e-08	1.07811e-08	0.999991	1.93484e-08	1.70055e-08	5.36372e-07	2.51615e-08	2.50656e-07	4.52289e-06	4.05926e-09	1.41199e-07	4.79957e-08	1.12532e-07	3.36899e-09	1.51946e-09	8.03244e-08	1.42378e-08	2.46574e-07	9.23918e-09	4.14795e-09	1.65961e-06	1.8817e-07	5.74945e-09	1.24935e-09	3.73142e-08	2.54371e-09	1.4757e-08	5.28104e-07	1.47356e-07	2.89343e-09	8.05227e-11	5.25144e-10
cell_3840	Endoderm_ys	ExE endoderm_2_mouse_gastrulation	2.69235e-09	2.4311e-07	4.34855e-08	2.15925e-08	7.9163e-10	0.999997	3.27952e-09	3.22497e-10	8.70862e-08	5.08414e-09	6.69796e-08	1.81282e-06	5.8187e-10	6.2469e-09	1.5045e-07	2.43495e-08	5.7329e-10	3.54462e-10	2.33943e-09	8.82604e-09	4.49016e-09	3.82722e-09	7.71065e-10	2.54766e-07	9.231e-08	1.24665e-08	7.99569e-10	5.16564e-08	3.07603e-11	3.90252e-10	2.91717e-08	4.57433e-08	5.07236e-09	6.32121e-09	1.2764e-08
cell_3846	Endoderm_ys	ExE endoderm_1_mouse_gastrulation	2.64525e-09	1.40521e-08	3.36493e-08	1.92504e-08	7.01901e-10	0.999995	2.06552e-09	6.30666e-09	2.98053e-07	8.30958e-09	3.56556e-08	1.50892e-06	2.12303e-11	1.7823e-08	4.00135e-08	6.71348e-09	6.07053e-10	2.32286e-11	4.67442e-08	2.04852e-08	1.76238e-07	7.85672e-09	4.95873e-09	1.90705e-06	2.97897e-07	6.8156e-09	2.54376e-10	1.10929e-08	3.22012e-10	4.22471e-09	1.47396e-07	5.20854e-08	2.06506e-09	1.00448e-10	1.49242e-10
cell_3855	Macrophage_ys	Blood progenitors 2_2_mouse_gastrulation	0.00082081	7.1337e-05	0.000119323	4.18534e-05	8.72172e-05	0.000107726	2.35301e-06	0.000221445	1.0983e-05	7.85042e-09	0.000126369	0.0616949	0.0016741	0.000228094	4.28379e-05	3.32567e-05	0.000159399	0.000121234	0.00253198	2.62876e-05	0.649219	0.000367594	8.90336e-10	0.266381	0.00366208	0.000692057	0.000169314	0.000105115	0.00680965	2.16486e-06	1.06411e-07	0.00319017	0.00124301	7.22051e-11	3.76524e-05
cell_3892	Endoderm_ys	ExE endoderm_0_mouse_gastrulation	3.94691e-08	1.59213e-07	2.96502e-07	2.85828e-07	8.51127e-08	0.999954	4.47709e-08	1.28898e-07	5.27708e-06	1.63319e-07	1.56454e-06	2.02504e-05	6.1151e-09	1.9644e-06	3.83692e-07	2.57573e-07	1.45453e-08	1.17358e-09	9.70351e-07	4.98545e-08	3.73934e-06	9.99836e-08	4.38403e-08	7.96487e-06	6.57606e-07	4.26523e-08	1.82946e-08	1.69532e-07	5.38309e-09	3.24774e-08	9.97598e-07	7.35439e-07	3.14201e-08	1.68196e-09	3.0522e-09
cell_3894	Endoderm_ys	ExE endoderm_2_mouse_gastrulation	1.24373e-09	1.82012e-08	1.2433e-08	5.46039e-09	1.04832e-09	0.999998	9.81259e-09	2.91879e-09	1.39886e-07	3.77962e-08	2.62321e-08	8.62153e-08	2.75832e-10	9.88402e-09	2.28048e-08	6.90481e-08	3.47297e-10	9.15816e-11	2.97984e-09	8.57053e-09	3.71172e-09	4.04748e-09	1.50007e-09	1.6138e-07	1.2928e-07	2.2519e-09	3.54124e-10	1.85977e-08	1.30849e-10	7.76845e-09	9.7905e-07	4.94244e-08	4.23057e-10	6.39214e-10	1.3077e-09
cell_3904	Smooth_Muscle_ys	Visceral endoderm_2_mouse_gastrulation	1.0178e-08	7.2266e-08	8.60908e-09	4.70755e-07	7.72397e-08	0.000171477	1.80841e-08	3.06236e-09	3.10956e-10	0.00570053	4.77312e-08	1.10501e-08	8.46523e-10	1.11603e-08	6.94051e-08	2.36376e-08	2.06717e-09	1.70623e-07	2.6402e-09	1.11005e-07	1.06793e-10	1.48329e-08	7.38419e-05	2.72589e-08	6.57118e-08	8.56535e-08	6.85199e-08	3.43723e-07	4.63422e-09	9.8399e-10	1.30263e-09	2.58718e-07	1.22348e-08	0.994051	9.31776e-07
cell_3947	Smooth_Muscle_ys	Visceral endoderm_4_mouse_gastrulation	1.79172e-08	3.73525e-07	9.26036e-08	2.78643e-06	5.77911e-07	0.00303183	9.84798e-08	7.92623e-08	6.92135e-09	0.00231591	2.51837e-07	8.05337e-08	3.00721e-09	1.22676e-07	1.87779e-07	4.17216e-07	1.78481e-08	1.35102e-06	1.11017e-08	2.44853e-06	2.01647e-09	2.59986e-07	0.000346198	1.06693e-07	4.64883e-07	4.40327e-07	4.64121e-07	2.58479e-06	6.14945e-08	1.15475e-08	7.23465e-09	1.74021e-06	1.46265e-08	0.99429	1.02132e-06
cell_3971	Endoderm_ys	ExE endoderm_0_mouse_gastrulation	3.16025e-09	1.53968e-08	6.67396e-08	1.60315e-08	1.21172e-08	0.999993	2.4572e-09	1.04579e-08	1.83119e-07	1.81151e-09	3.00776e-07	3.19287e-06	4.56931e-09	7.03269e-08	2.07074e-08	1.62768e-08	9.1411e-10	7.33375e-11	5.46325e-08	1.89713e-09	4.1313e-07	2.878e-09	2.60371e-10	2.28749e-06	4.17329e-08	4.82522e-09	5.60781e-10	1.47881e-08	2.40693e-10	4.24689e-09	4.04966e-08	1.38227e-07	1.76013e-09	7.80588e-12	4.11313e-10
cell_3978	Microglia_ys	Haematoendothelial progenitors_0_mouse_gastrulation	0.00166753	0.00021438	0.000354585	8.56555e-05	0.000230908	8.56769e-05	2.79658e-05	0.000549731	9.71757e-06	1.06205e-06	0.00012246	0.0447802	0.0400928	0.00085376	0.000443678	0.000267411	0.0211669	0.000329653	0.00955453	1.40104e-05	0.115775	0.000199851	3.20164e-07	0.739805	0.0151919	0.000293602	0.000458215	5.00717e-05	0.00184624	3.83478e-06	1.95761e-06	0.000326619	0.00462856	3.34061e-09	0.000566465
cell_3985	Endoderm_ys	ExE endoderm_1_mouse_gastrulation	8.9997e-09	8.83035e-08	5.15961e-08	5.36931e-08	6.2468e-09	0.999992	1.53086e-08	9.91001e-09	7.64139e-07	3.63038e-08	1.07115e-07	3.63072e-06	1.114e-10	5.76859e-08	3.70622e-08	1.1754e-08	1.3054e-09	8.68711e-10	1.05827e-07	7.38327e-08	4.54594e-07	3.14627e-08	4.33367e-08	1.97148e-06	3.36996e-07	1.40977e-08	6.73442e-10	3.5056e-08	3.30758e-09	2.64447e-08	3.77188e-07	1.22603e-07	1.62366e-09	7.92677e-10	3.24954e-10
cell_3999	HSPC_1_ys	Blood progenitors 1_0_mouse_gastrulation	0.000314518	0.00843747	0.0232829	0.0027599	0.000776773	0.000110439	0.000222506	8.82067e-05	0.000128568	1.41049e-05	0.00207458	0.630924	0.0894563	0.00894547	0.0004363	0.0210135	0.176066	0.000675832	0.00325815	0.000107377	0.0104734	0.000194104	1.78909e-06	0.00549487	0.00245322	0.000949475	0.0100018	0.000255524	4.90301e-05	3.02652e-05	3.27524e-05	0.000520313	0.000253079	1.2455e-06	0.00019631
cell_4003	Endoderm_ys	ExE endoderm_0_mouse_gastrulation	3.14537e-09	7.34228e-08	7.20558e-08	1.13456e-08	3.03294e-09	0.999997	4.80939e-09	2.33614e-09	2.12871e-07	8.03721e-08	1.19076e-07	1.23169e-06	3.90773e-09	1.79491e-08	3.68464e-08	1.08737e-08	9.1244e-10	1.04777e-09	1.09293e-08	4.09424e-09	3.97892e-08	2.60791e-09	6.94235e-09	5.54178e-07	9.096e-08	3.91319e-09	1.13593e-09	3.65016e-08	3.53198e-10	2.26786e-09	7.88325e-08	6.88793e-08	8.14581e-10	4.61311e-10	1.18848e-09
cell_4007	Endoderm_ys	ExE endoderm_2_mouse_gastrulation	2.1515e-09	1.83323e-08	1.52458e-08	3.92029e-09	2.98445e-10	0.999999	5.56176e-10	1.88563e-10	3.20021e-08	7.02912e-10	3.85017e-08	1.43632e-07	6.12935e-10	8.34474e-10	2.32311e-08	4.58773e-09	3.70463e-11	2.29717e-10	2.06477e-09	3.602e-09	3.55423e-09	1.13248e-09	7.34835e-11	1.26428e-07	3.05308e-08	2.31718e-09	2.4518e-10	3.59991e-08	8.79346e-12	2.89867e-10	4.22598e-08	5.04446e-08	1.15532e-09	1.28239e-10	4.62695e-09
cell_4016	Endoderm_ys	ExE endoderm_0_mouse_gastrulation	1.16768e-07	1.29911e-06	2.73508e-06	4.94611e-07	1.45327e-07	0.999867	9.60708e-08	1.17446e-07	5.98543e-06	2.44058e-07	5.91664e-06	6.72295e-05	3.48301e-08	8.13343e-07	1.14018e-06	3.97818e-07	1.29848e-08	5.70005e-09	5.81016e-07	1.5227e-07	4.56369e-06	1.20172e-07	9.18118e-08	3.3015e-05	1.54805e-06	1.21255e-07	1.89118e-08	8.27489e-07	5.26738e-09	1.08847e-07	2.49465e-06	2.82807e-06	3.80906e-08	4.74671e-09	8.71545e-09
cell_4022	Smooth_Muscle_ys	Visceral endoderm_4_mouse_gastrulation	2.00278e-07	1.22036e-06	1.21732e-06	1.33742e-06	7.27578e-07	1.72871e-05	2.79085e-07	2.00381e-07	9.81846e-09	0.292516	1.14984e-06	5.03705e-08	9.18875e-09	2.72969e-07	4.23475e-07	8.5879e-07	2.53022e-07	1.18042e-06	1.4039e-07	1.35494e-06	2.95556e-09	1.04196e-07	0.015674	6.52605e-08	1.31526e-06	4.95592e-07	5.40301e-07	2.24593e-06	2.69771e-07	4.05136e-07	3.64084e-07	1.55541e-06	4.13225e-08	0.691773	6.36773e-07
cell_4027	Endoderm_ys	ExE endoderm_0_mouse_gastrulation	6.11428e-09	6.41987e-08	1.3244e-07	3.12799e-08	5.52129e-09	0.999996	3.29684e-09	5.30641e-09	1.49491e-07	1.64673e-08	2.45786e-07	2.13489e-06	1.85955e-09	1.73551e-08	3.43462e-08	7.18764e-09	8.6253e-10	6.21268e-10	6.7193e-08	5.4907e-09	1.58323e-07	3.46537e-09	1.70484e-09	9.02834e-07	1.298e-07	8.07751e-09	7.09101e-10	3.57336e-08	5.2872e-10	4.93632e-09	7.74691e-08	1.2199e-07	1.7529e-09	1.21931e-10	8.61366e-10
cell_4039	Macrophage_ys	Visceral endoderm_4_mouse_gastrulation	4.81371e-05	8.57795e-06	5.96395e-06	4.69019e-06	2.70788e-06	0.00108874	3.34609e-06	1.18675e-07	2.40558e-06	8.43746e-12	8.21145e-07	0.0065313	1.71757e-07	2.73746e-07	4.05535e-07	2.52316e-05	2.94095e-05	0.00125678	1.9333e-05	5.22049e-05	0.880151	2.64766e-05	2.79505e-11	0.107953	0.00202678	1.2985e-05	1.34085e-05	4.08565e-05	0.000365862	2.0184e-07	6.36232e-08	0.000258014	1.45569e-05	1.59176e-07	5.63159e-05
cell_4055	Endoderm_ys	ExE endoderm_2_mouse_gastrulation	1.6321e-10	1.55398e-09	2.84796e-10	3.17776e-10	1.3433e-09	1	2.6595e-10	5.45632e-11	1.04907e-08	4.00819e-10	3.67005e-09	2.02577e-08	3.79014e-11	3.9757e-10	9.8542e-10	1.44618e-09	2.51483e-11	5.43683e-11	1.28167e-09	7.54571e-10	2.39712e-09	3.86472e-10	4.65081e-12	1.28322e-08	1.68243e-08	6.9151e-10	2.95157e-11	4.19906e-09	4.66825e-12	3.67188e-10	4.567e-09	4.61021e-09	4.20373e-11	1.69063e-10	1.34265e-10
cell_4071	Smooth_Muscle_ys	Visceral endoderm_4_mouse_gastrulation	1.18022e-09	1.9942e-09	8.47975e-11	1.05987e-08	2.0755e-09	1.71397e-05	9.79483e-09	1.94992e-09	4.27299e-11	0.000299326	3.74158e-09	1.57219e-09	6.0869e-12	6.38844e-10	6.37508e-09	7.26806e-09	9.73627e-10	2.61355e-08	2.43638e-10	7.13638e-09	2.49271e-11	6.09513e-08	1.2345e-05	5.69037e-09	7.32728e-09	1.83366e-09	5.34109e-09	3.57878e-08	1.11437e-09	1.09832e-10	5.94678e-11	9.92595e-10	7.58218e-10	0.999671	3.26931e-08
cell_4074	Macrophage_ys	Blood progenitors 1_1_mouse_gastrulation	0.00977194	0.00180928	0.00370772	0.000645807	0.00136437	8.73569e-05	0.000385326	0.000915022	0.000147989	1.87759e-06	0.00278458	0.179623	0.0687525	0.000728703	0.000689327	0.00178711	0.00931391	0.00557263	0.1496	0.000408638	0.350384	0.0016056	2.96459e-07	0.107836	0.0561478	0.0111362	0.00562234	0.000452109	0.00584403	0.000160155	3.9462e-05	0.0133673	0.00741536	5.63117e-08	0.00189118
cell_4095	Endoderm_ys	ExE endoderm_0_mouse_gastrulation	9.84895e-08	7.4231e-07	1.23246e-06	4.50336e-07	5.68446e-08	0.999922	2.09125e-07	1.73447e-07	2.81973e-06	2.98706e-07	3.42626e-06	3.68308e-05	1.62213e-08	8.97289e-07	1.41523e-06	1.70881e-07	2.40645e-08	2.14919e-08	2.39403e-07	5.77439e-08	2.38618e-06	1.42771e-07	5.91492e-08	2.26623e-05	9.54239e-07	9.99417e-08	7.29723e-09	4.51629e-07	9.70149e-09	5.17644e-08	1.0318e-06	6.94981e-07	3.7623e-08	4.59996e-09	7.93013e-09
cell_4096	Endoderm_ys	ExE endoderm_0_mouse_gastrulation	1.58021e-07	1.13058e-06	1.57148e-06	5.76785e-07	2.20847e-07	0.999844	2.36476e-07	4.9883e-07	1.46672e-05	7.69372e-07	1.07634e-05	3.39584e-05	3.95522e-08	1.94677e-06	2.34836e-06	4.36182e-07	1.71758e-08	1.01844e-08	1.61713e-06	3.06749e-07	2.59205e-05	3.13174e-07	1.03789e-07	4.60892e-05	1.60288e-06	2.98271e-07	7.53127e-08	1.1559e-06	1.29942e-08	1.70918e-07	5.3339e-06	3.90816e-06	1.0932e-07	3.06356e-09	1.41698e-08
cell_4097	Macrophage_ys	Blood progenitors 1_1_mouse_gastrulation	0.000339928	0.00057978	0.000811975	1.03126e-05	1.15504e-05	9.13786e-07	7.34751e-05	0.000393818	6.49335e-06	4.30709e-08	6.63998e-05	0.0180949	0.0337728	0.000156295	2.44014e-05	0.000277615	0.000557393	0.000575319	0.00382623	2.04121e-05	0.663118	0.000334042	1.2333e-09	0.262907	0.00110106	0.00023758	0.000596067	2.93347e-05	0.00821332	1.16531e-05	1.76985e-06	0.00130364	0.00237465	8.65173e-11	0.000171777
cell_4102	Mesothelium_ys	ExE endoderm_2_mouse_gastrulation	8.54818e-10	7.8725e-11	1.78318e-10	2.7343e-11	3.33349e-10	1.45021e-11	4.87744e-12	1.87052e-11	1.47766e-12	0.000130144	2.27081e-09	1.23414e-10	3.37527e-12	2.91922e-11	5.57035e-10	1.37476e-11	1.07188e-10	1.97867e-11	3.1326e-12	1.79042e-10	5.1252e-12	1.72888e-11	0.999869	1.03433e-11	8.74933e-10	5.33394e-11	2.80451e-11	1.40814e-10	1.19524e-10	1.8785e-11	2.8238e-10	1.77498e-11	9.39851e-11	1.02674e-06	1.14342e-10
cell_4103	Endoderm_ys	ExE endoderm_2_mouse_gastrulation	7.44857e-09	5.3843e-08	2.24162e-08	3.37541e-08	1.25267e-09	0.999999	2.51206e-09	4.63297e-10	2.6893e-08	4.54859e-09	1.00259e-07	1.15438e-07	5.61321e-10	8.63155e-10	4.72119e-08	5.57534e-09	3.79186e-10	3.51536e-10	1.58793e-08	5.02974e-09	1.04625e-09	1.67302e-09	3.49428e-10	6.49689e-08	1.71129e-07	4.20598e-09	2.53234e-10	2.81491e-08	3.95894e-11	4.80415e-09	1.65794e-07	5.12503e-08	7.56878e-10	8.57888e-10	7.45302e-09
cell_4109	Smooth_Muscle_ys	Visceral endoderm_1_mouse_gastrulation	7.03812e-07	2.37608e-07	1.52475e-07	5.8392e-08	1.07155e-06	5.70007e-07	3.49685e-07	3.73824e-07	6.85491e-10	0.131681	1.95463e-07	5.51657e-09	4.37044e-10	5.84613e-08	3.65801e-06	1.83921e-08	5.09456e-08	8.44738e-08	2.04466e-05	1.56603e-06	2.91793e-09	1.44096e-07	0.00889274	3.05329e-08	8.98889e-07	3.3747e-07	3.73532e-08	9.25193e-07	3.99101e-08	1.37917e-06	1.94263e-07	1.86128e-07	2.42395e-08	0.859392	6.67535e-07
cell_4129	Sinusoidal_EC_ys	Haematoendothelial progenitors_0_mouse_gastrulation	0.00456725	2.6486e-05	6.49561e-07	3.85279e-06	1.44962e-05	0.000315485	2.18051e-05	1.80289e-05	0.00574533	0.00353824	0.0206329	0.00314549	6.22806e-05	6.59266e-05	0.35174	1.70018e-05	9.88847e-06	1.14623e-06	3.00477e-05	8.58357e-06	5.10596e-05	6.92486e-06	9.57639e-06	5.97689e-06	3.40554e-06	0.000143195	3.93014e-05	5.12503e-05	8.30529e-06	0.000250304	0.0881472	1.07933e-05	0.480085	4.40441e-05	0.0411782
cell_4146	Endoderm_ys	ExE endoderm_0_mouse_gastrulation	1.53904e-07	2.40601e-06	1.04504e-06	6.56625e-07	5.11183e-08	0.999911	4.16481e-08	6.96512e-08	2.13596e-06	7.44838e-07	3.62352e-06	5.4918e-05	5.1532e-08	3.07593e-07	9.87945e-07	2.19407e-07	3.89811e-08	5.76734e-09	5.13979e-07	6.56595e-08	1.86411e-06	5.11895e-08	6.55312e-08	1.49184e-05	1.05354e-06	6.38626e-08	3.02498e-08	4.25219e-07	6.5672e-09	2.80551e-08	1.16252e-06	8.37668e-07	3.38554e-08	4.18081e-09	3.6301e-08
cell_4148	Endoderm_ys	ExE endoderm_2_mouse_gastrulation	1.89125e-09	1.03494e-08	2.94793e-09	6.72726e-09	1.43886e-10	0.999999	5.31584e-10	9.96132e-11	1.84167e-08	1.8434e-09	1.34466e-08	3.68108e-07	1.57654e-11	1.21577e-09	5.31001e-09	9.58786e-10	1.32024e-10	5.03744e-11	8.52552e-10	2.28569e-09	1.37807e-08	2.5108e-09	3.95295e-09	8.61404e-08	4.93273e-08	1.1167e-09	6.77835e-11	5.81351e-09	9.15632e-11	1.40466e-10	8.15625e-09	3.52204e-09	5.2049e-10	7.95289e-10	8.94876e-10
cell_4157	Endoderm_ys	ExE endoderm_1_mouse_gastrulation	3.26681e-08	2.69195e-07	4.76654e-07	1.75159e-07	5.83911e-08	0.999972	3.10793e-08	1.26984e-07	3.35777e-06	1.15907e-07	7.35415e-07	9.47565e-06	1.56498e-09	6.57921e-07	2.43726e-07	1.4135e-07	8.14857e-09	6.33971e-10	2.16007e-07	1.51334e-07	1.70245e-06	8.97473e-08	3.93928e-08	5.74414e-06	1.29296e-06	7.95954e-08	3.87184e-09	1.26916e-07	3.21605e-09	8.58777e-08	1.72208e-06	5.53002e-07	1.35616e-08	8.22421e-10	1.42814e-09
cell_4162	Endoderm_ys	ExE endoderm_0_mouse_gastrulation	2.07375e-08	1.64207e-07	3.41376e-07	9.97072e-08	8.05807e-09	0.999977	8.86838e-09	1.80459e-08	5.10868e-07	9.87697e-08	8.52054e-07	7.23323e-06	1.44719e-09	1.48587e-07	2.58585e-07	4.09746e-08	2.10587e-09	9.21993e-10	7.89541e-08	2.40955e-08	1.44711e-06	3.56303e-08	3.77517e-08	1.10596e-05	4.02793e-07	2.10255e-08	3.89537e-09	8.94307e-08	1.37205e-09	1.22172e-08	2.42051e-07	3.9548e-07	6.61836e-09	8.21955e-10	1.28613e-09
cell_4174	Endoderm_ys	ExE endoderm_1_mouse_gastrulation	5.82674e-09	7.13222e-08	1.74845e-07	6.96475e-08	9.68538e-09	0.99999	1.0446e-08	4.29448e-09	4.71951e-07	3.83128e-09	1.96172e-07	3.79266e-06	3.98996e-10	8.5724e-08	8.76828e-08	2.50465e-08	1.90584e-09	6.56861e-10	1.92573e-08	1.05865e-08	2.93031e-07	2.28333e-08	1.42303e-09	3.96896e-06	1.31567e-07	6.74874e-09	8.75505e-10	2.98954e-08	2.00217e-10	6.01557e-09	1.1129e-07	9.14576e-08	3.1467e-09	6.24792e-10	6.3586e-10
cell_4183	Endoderm_ys	ExE endoderm_4_mouse_gastrulation	1.23191e-08	1.02258e-07	1.02252e-07	3.65171e-08	2.06906e-09	0.999993	8.91603e-09	8.58272e-09	1.50472e-07	1.78499e-07	1.37355e-07	3.43862e-06	8.83094e-10	2.62865e-08	8.72975e-08	9.49432e-09	1.18235e-09	7.53611e-10	4.10289e-08	1.05217e-08	6.83767e-08	9.40408e-09	3.76837e-08	2.08242e-06	1.23274e-07	6.16342e-09	5.16112e-10	3.8406e-08	8.15037e-10	2.72957e-09	1.12832e-07	1.73293e-07	3.13001e-09	2.3386e-09	1.8313e-09
cell_4198	Sinusoidal_EC_ys	Haematoendothelial progenitors_3_mouse_gastrulation	0.00101372	2.23172e-06	3.26351e-08	2.36664e-07	8.5004e-07	0.000147827	6.26241e-06	9.15828e-05	0.00106074	0.00500675	0.00373445	0.00149393	1.82751e-05	1.18306e-05	0.205229	7.31704e-07	3.14313e-07	1.15912e-07	1.15573e-06	1.5891e-06	7.46898e-06	1.23881e-05	1.67508e-06	4.35923e-06	2.75074e-07	1.16625e-05	3.32595e-05	7.9041e-06	1.2998e-05	3.36912e-05	0.0366552	1.85291e-06	0.510062	1.11536e-05	0.235322
cell_4208	Endoderm_ys	ExE endoderm_1_mouse_gastrulation	5.92993e-09	6.46189e-08	4.05371e-08	2.03832e-08	4.83069e-09	0.99999	9.91576e-09	1.56533e-08	3.12484e-07	1.498e-08	1.47879e-07	3.67794e-06	4.25063e-10	6.09781e-08	1.01915e-07	5.42355e-08	1.27449e-09	1.11196e-10	9.03557e-08	2.09756e-08	4.25875e-07	8.50874e-08	6.31949e-09	3.59921e-06	3.01778e-07	1.39375e-08	7.7176e-10	2.68373e-08	1.3637e-09	1.04289e-08	3.66259e-07	8.12255e-08	5.91431e-09	4.21386e-10	1.06092e-09
cell_4210	Endoderm_ys	ExE endoderm_0_mouse_gastrulation	1.84872e-07	1.52223e-06	4.56957e-06	1.63742e-06	1.93823e-07	0.999873	2.76974e-07	7.90237e-07	1.49539e-05	5.57981e-07	5.75338e-06	3.11769e-05	6.32248e-08	1.78393e-06	3.522e-06	4.87575e-07	4.98463e-08	8.1564e-09	2.84905e-06	2.11571e-07	7.55466e-06	5.9743e-07	4.83009e-08	2.75009e-05	2.81105e-06	4.14619e-07	7.00866e-08	9.91322e-07	9.41076e-09	2.50901e-07	1.04125e-05	5.40181e-06	2.39687e-07	2.7297e-09	3.63862e-08
cell_4212	Endoderm_ys	ExE endoderm_0_mouse_gastrulation	1.22753e-08	2.0549e-07	2.30963e-07	1.34432e-07	1.47324e-09	0.999988	9.67991e-09	8.05758e-09	8.67731e-07	9.28898e-09	3.62818e-07	6.72107e-06	1.04578e-09	1.32215e-07	3.41618e-07	5.13243e-08	2.49636e-09	2.59224e-10	5.4798e-08	2.74459e-08	2.02509e-07	1.71595e-08	1.36385e-09	1.48541e-06	3.81007e-07	4.96464e-08	2.17753e-09	1.03163e-07	1.57758e-10	6.68447e-09	1.70218e-07	3.08702e-07	6.80773e-09	8.25816e-10	4.03914e-09
cell_4233	Endoderm_ys	ExE endoderm_1_mouse_gastrulation	3.11841e-08	2.6197e-07	1.714e-07	1.29753e-07	1.94691e-08	0.999966	3.67638e-08	6.34259e-08	2.8327e-06	1.76083e-07	3.87178e-07	1.60977e-05	1.06342e-09	1.30829e-06	3.39801e-07	2.95515e-07	1.08211e-08	6.53173e-10	9.23078e-08	8.92611e-08	1.18346e-06	8.05406e-08	7.48108e-08	5.4017e-06	8.03594e-07	1.87135e-08	2.85446e-09	6.94021e-08	3.6524e-09	3.90608e-08	3.46408e-06	1.95938e-07	1.67918e-08	4.38777e-10	1.81099e-09
cell_4236	Endoderm_ys	ExE endoderm_0_mouse_gastrulation	1.3923e-08	4.86514e-08	1.3726e-07	4.4644e-08	5.84169e-09	0.999992	7.4555e-09	2.35923e-08	1.11511e-06	5.99155e-08	3.78772e-07	1.29775e-06	2.42357e-09	1.61478e-07	6.72422e-08	3.84555e-08	1.76431e-09	5.34616e-10	7.22267e-08	1.27096e-08	2.08959e-07	1.25699e-08	2.53388e-09	2.90818e-06	2.24689e-07	6.78642e-09	1.84834e-09	4.02941e-08	1.74792e-09	8.98268e-09	3.54364e-07	2.78403e-07	5.87423e-09	9.15374e-11	5.66071e-10
cell_4237	Smooth_Muscle_ys	Visceral endoderm_4_mouse_gastrulation	5.96067e-08	5.21101e-07	2.14761e-08	8.78547e-08	7.47495e-07	3.2774e-05	1.46704e-07	1.91422e-08	7.29777e-10	0.0739395	6.04206e-08	1.6175e-09	2.88176e-09	6.60345e-08	1.01144e-07	1.26733e-07	5.26505e-08	1.43544e-06	5.52917e-07	5.55775e-07	1.62556e-09	5.47758e-08	0.00015869	1.53435e-08	3.34516e-07	8.27574e-08	2.2025e-07	7.332e-07	1.20595e-07	5.47577e-07	8.55375e-08	1.51858e-07	2.68958e-09	0.925862	2.17186e-07
cell_4244	Endoderm_ys	ExE endoderm_0_mouse_gastrulation	1.08356e-08	1.47883e-07	3.21954e-07	1.13544e-07	1.41644e-08	0.999988	1.78285e-08	3.75304e-08	7.11506e-07	4.84983e-08	3.82217e-07	2.77751e-06	1.62652e-09	1.56242e-07	1.33298e-07	6.88735e-08	4.54215e-09	6.93765e-10	5.92359e-08	3.8708e-08	1.39349e-06	3.39705e-08	2.22614e-09	3.78544e-06	5.62248e-07	4.27869e-08	3.7032e-09	9.16426e-08	1.55301e-09	4.08549e-08	9.74266e-07	5.668e-07	4.89483e-09	4.01139e-10	2.17372e-09
cell_4269	Fibroblast_ys	ExE endoderm_4_mouse_gastrulation	5.05053e-06	5.08871e-05	0.000521479	3.03459e-05	8.96791e-05	0.000199803	2.3153e-05	3.9709e-05	3.24694e-05	0.862113	8.7312e-05	4.97368e-05	2.22633e-06	0.000114726	0.000232403	5.7841e-05	1.33283e-05	0.000112612	6.91986e-06	1.52535e-05	0.000179325	4.55024e-05	0.0673092	6.41483e-05	9.08242e-06	1.88178e-05	1.98765e-05	6.59963e-05	1.21751e-05	3.28763e-06	2.72953e-05	4.94294e-05	1.0254e-05	0.0683844	2.84089e-06
cell_4270	Endoderm_ys	ExE endoderm_0_mouse_gastrulation	1.09937e-08	1.97119e-07	6.81902e-07	5.06255e-08	4.32339e-09	0.99999	8.96941e-09	2.04208e-08	6.61161e-07	1.76881e-07	5.15212e-07	2.37644e-06	2.66085e-09	5.08975e-07	3.59266e-07	1.54032e-07	4.05325e-09	1.70086e-10	9.93629e-08	8.10025e-09	3.08433e-07	4.2723e-09	1.32915e-08	2.56698e-06	2.08084e-07	1.16424e-08	1.34826e-09	5.06981e-08	9.87576e-10	1.90069e-08	4.3111e-07	1.33085e-07	4.28317e-09	1.43279e-10	7.8604e-10
cell_4311	Fibroblast_ys	Haematoendothelial progenitors_3_mouse_gastrulation	6.68174e-09	9.20043e-08	1.17074e-07	1.97908e-09	4.2726e-07	7.44124e-08	4.97134e-07	6.54125e-06	7.15809e-09	0.999812	4.05171e-08	1.79926e-10	1.01198e-06	4.73379e-07	5.03046e-08	1.07202e-07	1.75991e-08	2.22202e-07	5.1086e-06	3.97996e-08	3.23747e-09	1.97428e-08	0.000128487	2.69584e-09	1.42624e-08	4.40317e-08	4.07465e-07	4.70196e-08	4.92165e-08	8.64015e-06	2.20211e-06	3.04054e-07	1.5719e-09	3.31515e-05	5.56625e-09
cell_4314	Endoderm_ys	ExE endoderm_1_mouse_gastrulation	1.07698e-09	1.76293e-08	2.16125e-08	2.06862e-08	1.85363e-09	0.999997	2.4222e-09	9.23177e-10	1.00223e-07	4.41243e-10	5.51915e-08	1.83289e-06	9.63688e-11	7.67313e-09	1.2414e-08	1.08096e-08	3.03066e-10	8.75851e-11	1.33154e-08	4.75148e-09	5.68565e-08	1.98293e-09	2.26339e-10	2.81478e-07	9.76688e-08	2.53436e-09	2.44143e-10	7.3203e-09	1.52273e-10	6.56783e-10	1.88991e-08	2.38295e-08	7.84158e-10	7.64921e-11	4.21001e-10
cell_4336	Microglia_ys	Haematoendothelial progenitors_3_mouse_gastrulation	0.00734327	0.000655498	0.00126924	8.54595e-06	5.69782e-05	2.31399e-06	3.66287e-05	0.000250124	1.80686e-05	1.43828e-07	0.000437071	0.0294646	0.0517209	0.000337714	0.000572831	0.000619443	0.00109837	7.3467e-05	0.00227287	2.2177e-05	0.385529	0.000284564	2.7755e-09	0.495444	0.00328007	0.000236145	0.000385926	6.16239e-05	0.00894843	4.68368e-05	8.31675e-06	0.000769284	0.00853915	1.70911e-10	0.000206291
cell_4351	Endoderm_ys	ExE endoderm_0_mouse_gastrulation	3.52591e-07	1.28601e-06	4.07286e-06	2.54396e-06	3.87085e-08	0.999629	1.76405e-07	6.62561e-07	8.9406e-06	4.89461e-07	4.74453e-06	0.000173186	4.32882e-09	1.12628e-06	1.85202e-06	3.10395e-07	1.34062e-08	1.25883e-09	2.70827e-06	1.10747e-06	4.97907e-05	8.91286e-07	1.46114e-07	9.99967e-05	3.65644e-06	7.37965e-07	7.72548e-08	9.78421e-07	1.32355e-08	2.34846e-07	2.16984e-06	8.44414e-06	2.90109e-07	1.14263e-08	2.01431e-08
cell_4364	Endoderm_ys	ExE endoderm_0_mouse_gastrulation	9.84864e-09	1.54133e-07	2.09493e-07	1.96246e-07	3.98811e-09	0.999988	9.84226e-09	1.23585e-08	9.78698e-07	1.56448e-08	4.49359e-07	5.86075e-06	1.86299e-09	3.16105e-08	2.06598e-07	2.24413e-08	2.50758e-09	2.75407e-09	4.90832e-08	1.72084e-08	3.70066e-07	7.89577e-09	1.09714e-09	2.42974e-06	3.20951e-07	1.80866e-08	1.31392e-09	1.00411e-07	1.70802e-09	4.33122e-09	5.99499e-08	2.70447e-07	6.42348e-09	1.46721e-10	1.58621e-09
cell_4392	Endoderm_ys	ExE endoderm_2_mouse_gastrulation	3.41782e-10	3.72989e-09	6.20245e-09	6.92635e-09	5.92478e-11	1	4.5126e-10	6.90289e-11	3.28587e-09	6.91007e-10	5.11635e-09	5.23397e-08	1.66906e-11	1.79784e-10	3.01531e-09	4.88513e-10	1.60396e-11	5.93499e-11	6.77774e-10	5.83232e-10	7.82306e-10	2.38073e-10	3.9768e-11	4.69713e-08	7.44186e-09	3.52728e-10	2.51305e-11	2.95571e-09	7.32543e-12	1.16655e-10	2.27421e-09	1.27383e-08	7.52085e-11	6.48119e-11	3.09357e-10
cell_4393	Smooth_Muscle_ys	Visceral endoderm_1_mouse_gastrulation	1.11128e-07	8.38567e-07	3.54542e-07	6.9159e-07	8.0043e-07	1.11745e-05	9.32764e-08	8.50561e-08	1.09704e-09	0.202157	7.36721e-07	1.68911e-08	1.22566e-08	7.84411e-08	6.32178e-07	2.97533e-07	1.51993e-07	7.20747e-07	2.08493e-07	5.43362e-07	5.99625e-10	4.35568e-08	0.00811179	2.021e-08	6.50879e-07	1.49698e-07	2.38157e-07	8.81739e-07	5.40357e-08	1.68157e-07	4.38748e-08	2.10677e-07	1.39842e-08	0.78971	7.21489e-07
cell_4419	Macrophage_ys	Blood progenitors 1_0_mouse_gastrulation	0.000309956	9.35397e-05	0.000549372	6.41223e-06	8.97102e-05	5.25462e-06	1.33922e-05	0.000207865	1.53588e-05	3.16488e-09	0.000102114	0.0239225	0.0297447	0.000510515	1.57385e-05	0.000114112	0.000104569	0.000298571	0.0101615	1.32462e-05	0.519093	0.000194847	3.65535e-10	0.407656	0.00117361	0.000109237	0.000174398	4.33241e-05	0.00370306	6.60991e-06	6.55057e-07	0.000950859	0.000584064	1.40242e-11	3.18188e-05
cell_4420	Macrophage_ys	Blood progenitors 1_0_mouse_gastrulation	0.000584232	7.26977e-05	0.00029771	2.20099e-05	4.40133e-05	8.90433e-06	9.43753e-06	0.000291733	3.7204e-06	1.52526e-08	7.73017e-05	0.0220971	0.00454516	2.96601e-05	1.23511e-05	7.37959e-05	0.000342814	0.000198626	0.00157264	7.7828e-06	0.701698	0.000267274	3.9813e-10	0.259329	0.000981559	0.000182228	0.000192888	3.26661e-05	0.00430771	1.932e-06	1.49438e-07	0.00129326	0.00136288	1.648e-10	5.91415e-05
cell_4429	Fibroblast_ys	ExE mesoderm_4_mouse_gastrulation	7.60138e-09	2.30417e-09	1.94922e-09	6.19229e-09	1.10897e-08	2.37295e-08	1.80835e-09	1.66137e-08	1.113e-11	0.986898	8.71701e-09	9.40754e-11	7.43309e-10	9.13653e-09	5.49691e-09	3.99081e-09	1.40468e-09	6.17757e-09	2.3426e-09	3.84156e-09	2.82175e-12	1.65016e-09	0.00500172	1.17883e-09	2.06629e-08	1.9126e-08	1.91397e-08	1.80366e-08	5.2112e-10	3.66751e-09	4.98452e-10	1.07226e-08	7.04267e-10	0.00809989	7.39025e-09
cell_4432	Endoderm_ys	ExE endoderm_1_mouse_gastrulation	5.65565e-09	1.10675e-07	3.02489e-07	4.77983e-08	3.00188e-09	0.999994	9.63598e-09	4.70459e-09	4.0963e-07	4.33508e-09	1.56426e-07	1.98541e-06	9.96155e-10	3.82644e-08	1.08839e-07	3.49075e-08	8.45113e-10	8.32009e-11	6.04665e-08	3.05718e-08	3.27959e-07	1.81683e-08	7.57251e-10	1.41606e-06	6.63269e-07	3.82769e-08	9.80698e-10	4.53966e-08	5.20612e-10	9.15014e-09	2.03146e-07	2.47548e-07	6.39337e-09	1.28033e-10	2.37711e-09
cell_4446	Endoderm_ys	ExE endoderm_2_mouse_gastrulation	1.35009e-11	3.22046e-11	2.01247e-13	1.85893e-11	1.37505e-12	1	2.38807e-11	7.04061e-13	1.55171e-10	2.31957e-10	1.09812e-10	2.94182e-10	1.36515e-13	1.45933e-12	1.07876e-10	8.01364e-11	8.83084e-13	2.41564e-12	1.12065e-10	1.60863e-11	7.84696e-12	1.0325e-11	1.02399e-12	4.27903e-10	1.55922e-09	9.74072e-12	5.01753e-12	4.06624e-10	5.35317e-14	2.75334e-12	5.53589e-11	2.86062e-11	1.90701e-12	2.08328e-10	1.95676e-11
cell_4463	Endoderm_ys	ExE endoderm_0_mouse_gastrulation	1.77121e-10	1.1531e-08	2.38603e-09	2.29241e-09	5.09391e-10	1	5.39568e-10	4.12494e-10	1.79557e-08	5.48688e-10	9.87128e-09	1.1878e-07	1.0883e-10	2.76465e-09	1.4864e-09	6.41212e-09	3.9717e-10	9.51535e-11	4.98708e-09	1.44636e-09	4.33526e-09	3.34232e-10	2.88239e-11	6.06406e-08	2.56251e-08	2.09019e-10	4.88673e-11	5.30808e-09	4.9123e-11	2.18243e-09	6.49074e-08	7.87456e-09	3.43284e-11	5.16301e-11	1.14085e-10
cell_4472	Endoderm_ys	ExE endoderm_0_mouse_gastrulation	1.12396e-08	3.8702e-08	4.30687e-08	4.75225e-08	1.87145e-09	0.999994	3.35379e-09	4.16266e-09	2.65516e-07	3.70701e-08	1.61457e-07	3.48235e-06	8.76906e-10	2.60797e-08	1.32411e-07	7.29225e-09	1.24739e-09	3.91048e-10	6.89923e-08	1.59917e-09	8.31184e-08	5.2539e-09	6.398e-09	1.11799e-06	7.80254e-08	4.40597e-09	1.5277e-09	2.666e-08	1.21265e-10	8.50312e-10	1.97949e-08	4.53186e-08	3.33412e-09	1.04066e-09	1.81353e-09
cell_4500	Endoderm_ys	ExE endoderm_0_mouse_gastrulation	1.06667e-08	9.52035e-08	4.65504e-08	4.17296e-08	7.75634e-10	0.999994	4.51179e-09	5.16057e-09	3.26293e-07	1.0912e-07	1.1374e-07	1.95339e-06	5.60844e-10	3.65067e-08	4.20477e-08	9.53339e-09	6.07287e-10	5.1191e-10	3.99314e-08	2.04571e-08	2.42371e-07	1.15138e-08	7.89393e-09	1.92436e-06	2.06751e-07	1.07968e-08	1.31749e-09	5.39001e-08	2.20895e-09	5.0937e-09	1.44722e-07	1.95292e-07	5.36151e-09	5.36158e-10	6.02825e-10
cell_4522	Macrophage_ys	Haematoendothelial progenitors_0_mouse_gastrulation	0.0040388	0.00330925	0.00685604	0.000127514	0.000108201	1.87651e-06	0.000354404	0.00139637	3.91776e-05	8.42575e-07	0.000449566	0.0537313	0.0857773	0.00121098	0.000773348	0.0027261	0.00442791	0.00068893	0.00987512	8.69005e-05	0.421375	0.000650953	6.5935e-08	0.353671	0.0151732	0.00194402	0.00266171	0.000357296	0.00224964	2.12012e-05	1.26023e-05	0.00261619	0.0220926	2.90129e-09	0.00119428
cell_4531	HSPC_1_ys	Blood progenitors 2_2_mouse_gastrulation	0.00033749	0.000605356	0.00216525	0.000525772	0.000443298	7.77337e-05	3.04905e-05	0.000257489	4.70312e-05	8.11746e-08	0.000468141	0.743945	0.0145136	0.00140949	5.19986e-05	0.00129208	0.0050831	0.000344654	0.0029068	1.77668e-05	0.195844	0.000185253	1.17865e-08	0.0236339	0.00115878	0.000327959	0.000975051	7.12396e-05	0.00208749	7.21496e-06	1.97088e-06	0.000798847	0.000334968	4.42125e-09	4.99214e-05
cell_4536	Smooth_Muscle_ys	Visceral endoderm_1_mouse_gastrulation	1.9326e-08	5.49298e-08	3.42907e-08	6.4669e-08	8.94789e-08	4.44279e-07	8.73639e-08	3.0642e-08	5.268e-10	0.0410189	6.59297e-08	1.61621e-09	6.66118e-10	5.77696e-09	1.69788e-07	7.57073e-08	1.45403e-08	1.1861e-07	7.35145e-08	2.27837e-07	1.31203e-10	2.00653e-08	0.00255767	5.48313e-09	2.38407e-07	9.99287e-08	4.66254e-08	3.30529e-07	2.23515e-09	6.3359e-08	4.77205e-08	4.85808e-08	4.03797e-09	0.956421	1.72413e-07
cell_4537	Mesothelium_ys	ExE endoderm_2_mouse_gastrulation	1.11927e-09	2.22579e-11	5.45842e-11	8.5548e-11	9.3461e-11	2.56045e-10	3.10412e-11	9.8816e-11	9.02118e-12	0.000101229	3.38015e-09	1.58413e-10	2.57708e-12	3.77193e-10	3.254e-10	1.79854e-11	4.17625e-11	4.18105e-11	4.44451e-12	1.97555e-10	2.57463e-11	1.46408e-10	0.999897	5.22482e-11	8.29495e-10	1.36346e-10	6.60292e-11	2.18333e-10	2.07439e-10	5.89889e-11	1.55953e-09	7.00899e-11	1.77394e-10	1.40188e-06	7.60804e-11
cell_4546	Endoderm_ys	ExE endoderm_0_mouse_gastrulation	3.24235e-08	3.1413e-07	5.38006e-07	1.52312e-07	1.01695e-08	0.999977	2.05024e-08	2.67575e-08	1.79414e-06	7.13973e-08	1.06716e-06	6.31862e-06	2.57563e-09	1.64469e-07	1.94831e-07	8.76054e-08	3.24579e-09	2.65282e-09	6.67535e-08	3.43623e-08	9.65656e-07	3.09561e-08	1.00106e-08	8.44111e-06	5.91757e-07	3.1803e-08	5.65396e-09	2.05191e-07	2.89841e-09	2.71241e-08	7.17655e-07	8.09135e-07	7.18362e-09	1.28964e-09	2.92721e-09
cell_4565	Endoderm_ys	ExE endoderm_0_mouse_gastrulation	1.77294e-08	2.83917e-07	2.76468e-07	3.94556e-07	1.28998e-08	0.999982	3.87871e-08	3.00706e-08	9.69424e-07	7.90791e-08	4.36253e-07	8.37462e-06	3.83616e-09	1.48548e-07	1.32844e-07	7.65328e-08	5.89186e-09	1.93343e-09	1.7634e-07	5.28966e-08	2.86245e-07	5.19867e-08	6.16337e-09	4.76408e-06	6.10846e-07	3.17215e-08	5.34292e-09	1.46275e-07	1.81792e-09	1.80379e-08	3.88898e-07	4.90353e-07	1.04522e-08	7.72652e-10	4.528e-09
cell_4568	Endoderm_ys	ExE endoderm_1_mouse_gastrulation	2.56822e-09	1.18115e-08	2.18602e-08	1.54345e-08	1.02137e-09	0.999998	4.47287e-09	3.54231e-09	1.46681e-07	1.83281e-08	3.05665e-08	8.50942e-07	4.49554e-11	1.78072e-08	1.74629e-08	4.02942e-09	3.64858e-10	2.00227e-10	2.8789e-08	2.70096e-09	9.34411e-08	5.13535e-09	8.44358e-09	7.66955e-07	7.55409e-08	2.12561e-09	1.82818e-10	8.53691e-09	2.39707e-10	1.64382e-09	5.44805e-08	2.67334e-08	5.84917e-10	1.7905e-10	1.14567e-10
cell_4575	Endoderm_ys	ExE endoderm_1_mouse_gastrulation	3.8533e-10	4.31368e-09	2.36007e-09	1.00169e-09	2.55674e-10	1	5.99451e-10	2.22633e-10	1.36802e-08	3.46149e-09	6.64667e-09	1.16774e-07	5.58717e-11	7.51813e-10	3.98624e-09	7.69144e-10	5.05878e-11	8.0536e-11	4.54915e-09	3.87628e-10	3.10417e-09	6.25479e-10	1.04265e-09	3.70271e-08	9.84844e-09	3.69444e-10	6.33618e-11	3.09276e-09	3.38804e-11	2.61826e-10	7.53239e-09	3.68338e-09	8.18117e-11	7.54319e-11	8.28282e-11
cell_4576	Mesothelium_ys	ExE endoderm_2_mouse_gastrulation	2.54061e-09	1.78309e-10	2.68294e-10	2.60395e-10	7.69231e-10	4.49604e-09	8.07629e-11	6.31859e-11	1.26206e-11	0.000215073	9.4369e-09	5.24922e-10	4.29397e-12	2.19564e-10	1.39192e-09	9.03393e-11	1.16856e-10	1.06122e-09	1.45407e-11	1.54641e-09	3.14611e-11	1.69639e-10	0.999734	3.40428e-10	3.97985e-09	3.92093e-10	2.01825e-10	1.87656e-09	3.32986e-10	1.10341e-10	3.91103e-09	2.59269e-10	4.13055e-10	5.09906e-05	1.22341e-09
cell_4584	Macrophage_ys	Visceral endoderm_0_mouse_gastrulation	3.32529e-06	4.95928e-06	6.68906e-06	1.62177e-07	2.26763e-06	0.000101699	1.60045e-06	1.11716e-07	2.38111e-06	1.42471e-12	5.72017e-08	0.000766278	1.11182e-07	5.78277e-07	4.67812e-08	9.91171e-06	1.94065e-05	9.72773e-05	5.98452e-07	3.94553e-05	0.974078	5.53294e-05	2.37091e-12	0.0230637	0.000276523	3.23538e-06	8.1129e-07	3.63985e-06	0.00130911	6.89411e-07	1.67796e-06	0.000144807	2.29168e-06	3.33283e-09	3.04391e-06
cell_4598	Endoderm_ys	ExE endoderm_1_mouse_gastrulation	2.32997e-08	9.25087e-08	1.1808e-07	1.99221e-07	8.45832e-09	0.999979	3.02776e-08	1.21935e-08	3.54055e-06	7.85722e-09	2.40631e-07	8.48999e-06	6.53658e-11	1.99249e-07	3.60812e-07	2.01481e-08	1.23473e-09	2.57965e-10	2.06883e-07	3.14129e-07	1.22677e-06	1.61004e-07	6.23745e-09	3.85638e-06	1.16784e-06	3.98771e-08	1.71994e-09	1.11998e-07	1.48366e-09	1.76736e-08	4.43554e-07	3.05797e-07	1.7247e-08	8.87725e-10	2.74787e-09
cell_4606	Endoderm_ys	ExE endoderm_0_mouse_gastrulation	1.15042e-08	1.22835e-07	1.3601e-07	5.76637e-08	3.39139e-09	0.999993	3.77032e-09	8.56987e-09	3.16005e-07	4.02433e-08	4.1667e-07	3.33159e-06	9.66586e-10	1.24266e-07	6.61141e-08	1.86343e-08	3.25126e-09	1.29985e-10	6.36881e-08	1.13094e-08	1.62283e-07	5.93255e-09	1.10242e-08	1.34561e-06	2.51093e-07	5.5685e-09	7.90776e-10	3.01849e-08	9.0914e-10	1.0474e-08	1.81101e-07	7.3468e-08	5.63478e-09	1.49074e-10	6.93509e-10
cell_4607	Endoderm_ys	ExE endoderm_0_mouse_gastrulation	6.91759e-09	4.76803e-08	4.08254e-08	1.1366e-07	1.66902e-09	0.999991	8.39336e-09	3.29602e-09	1.99799e-07	4.33742e-09	2.26253e-07	5.03397e-06	1.27516e-09	8.04638e-08	1.22394e-07	6.54833e-09	8.39049e-10	7.15234e-10	3.37669e-08	7.05666e-09	1.89831e-07	2.16289e-08	1.01665e-09	2.26325e-06	6.51959e-08	1.02739e-08	2.06782e-09	3.01624e-08	2.19938e-10	2.00777e-09	6.02825e-08	8.74047e-08	1.58893e-08	2.38439e-10	2.4587e-09
cell_4620	Mesothelium_ys	Visceral endoderm_3_mouse_gastrulation	5.43865e-10	2.47258e-10	5.54021e-10	6.16725e-11	1.1046e-09	4.9215e-10	1.8785e-10	3.31666e-10	1.60441e-11	0.00121399	4.94915e-09	9.76943e-11	6.9682e-11	5.43262e-10	1.20284e-09	3.51432e-10	2.73318e-10	2.905e-10	5.75997e-11	3.50634e-09	2.07115e-11	9.16428e-11	0.998779	8.73554e-11	7.61563e-09	4.9062e-10	3.16319e-10	1.39459e-09	1.24183e-10	8.73448e-10	3.52884e-08	3.51202e-10	2.61722e-10	6.97287e-06	1.15279e-09
cell_4621	Endoderm_ys	ExE endoderm_1_mouse_gastrulation	6.29548e-09	5.15538e-09	2.28211e-09	5.92649e-09	2.15901e-09	0.999997	6.55144e-10	4.84131e-10	8.56947e-08	1.08781e-09	4.28449e-08	1.71199e-06	3.9311e-11	8.30125e-09	2.67036e-08	4.73058e-09	3.05363e-10	5.37261e-11	1.32281e-08	2.46249e-09	1.30985e-07	3.39351e-09	4.53513e-10	6.36006e-07	8.1515e-08	2.43366e-09	2.43884e-10	1.32672e-08	1.22444e-10	2.80333e-10	6.76921e-09	1.27397e-08	2.0815e-09	5.43469e-10	3.49598e-10
cell_4626	Endoderm_ys	ExE endoderm_1_mouse_gastrulation	4.92565e-09	1.05273e-07	6.33718e-08	1.05e-07	1.72301e-09	0.999994	1.08245e-08	5.48877e-09	9.83402e-07	6.44943e-09	1.0252e-07	2.31302e-06	2.91632e-10	3.98603e-08	7.6247e-08	3.92526e-08	6.84979e-10	1.30136e-10	2.82114e-08	4.24748e-08	2.39717e-07	3.5445e-08	2.09254e-09	9.61008e-07	2.16467e-07	1.37067e-08	6.31456e-10	4.12986e-08	5.35175e-10	1.37696e-08	2.63061e-07	7.67537e-08	4.68969e-09	3.9691e-10	1.05656e-09
cell_4645	Endoderm_ys	ExE endoderm_2_mouse_gastrulation	2.01213e-09	1.61813e-08	9.07849e-09	8.30687e-09	1.043e-09	0.999999	9.92021e-10	2.66886e-10	7.55931e-08	5.37352e-10	5.80298e-08	5.42828e-07	2.08981e-10	4.41419e-09	2.35141e-08	8.81868e-09	2.37163e-10	1.59599e-10	6.11631e-09	6.19849e-09	1.49359e-08	3.03769e-09	2.24339e-10	1.88086e-07	8.29446e-08	2.14125e-09	2.57922e-10	2.64785e-08	5.00007e-11	1.10635e-09	6.46866e-08	4.44271e-08	1.329e-09	1.31241e-10	1.52604e-09
cell_4653	Endoderm_ys	ExE endoderm_0_mouse_gastrulation	3.91796e-08	5.33293e-07	2.06133e-06	4.92566e-07	1.30874e-08	0.999969	1.21282e-08	3.15088e-08	9.30864e-07	6.77337e-08	1.19462e-06	8.48537e-06	9.89786e-09	2.79263e-07	2.03008e-07	8.18481e-08	7.26916e-09	1.1369e-09	6.39995e-08	2.44307e-08	1.71426e-06	3.52099e-08	8.06358e-09	1.22403e-05	7.93796e-07	4.86846e-08	5.60321e-09	1.81176e-07	4.41588e-09	1.529e-08	5.07947e-07	1.18798e-06	2.96558e-08	3.52404e-10	5.46846e-09
cell_4656	Fibroblast_ys	Visceral endoderm_1_mouse_gastrulation	1.40885e-06	6.97906e-07	2.01308e-06	7.56332e-07	7.98996e-06	1.67414e-05	1.38782e-06	1.23857e-06	3.80606e-08	0.563081	7.25569e-07	6.26942e-09	1.71271e-09	9.68362e-08	7.35267e-06	1.63192e-07	1.5236e-07	8.74278e-07	3.10981e-05	3.84465e-06	4.04808e-08	8.80651e-07	0.0246906	6.82179e-08	1.63141e-06	1.39272e-06	6.4686e-07	3.58916e-06	9.12909e-08	4.61173e-06	9.38792e-07	2.77474e-06	1.95386e-08	0.412133	1.35153e-06
cell_4657	Endoderm_ys	ExE endoderm_2_mouse_gastrulation	7.11883e-09	4.0971e-08	2.34134e-08	2.81858e-08	5.36155e-09	0.999995	8.39314e-09	2.42436e-09	4.34898e-07	6.02654e-09	2.41098e-07	2.545e-06	1.13811e-10	3.57878e-08	1.4108e-07	4.60951e-08	4.6882e-10	1.7129e-10	1.52794e-08	3.54577e-08	1.09756e-07	3.84487e-08	2.07326e-09	8.92202e-07	4.1214e-07	2.32688e-08	9.33614e-10	6.27403e-08	1.93964e-10	4.73167e-09	1.28057e-07	7.06969e-08	5.75996e-09	1.12666e-09	2.39011e-09
cell_4664	Fibroblast_ys	Haematoendothelial progenitors_0_mouse_gastrulation	1.01644e-08	2.65974e-09	1.3518e-09	8.24948e-09	4.72355e-10	1.26583e-08	4.26154e-09	1.12203e-08	2.26543e-11	0.981311	9.77644e-09	1.98666e-10	3.60641e-10	1.2979e-08	1.23654e-07	9.28396e-09	2.70388e-10	2.39315e-09	8.37997e-09	1.76324e-09	3.24802e-12	6.64449e-09	0.00150297	5.03504e-09	3.50253e-09	1.51079e-08	6.09783e-08	2.41432e-08	7.48563e-11	3.14546e-10	9.12006e-10	1.79934e-09	4.24886e-08	0.0171853	3.62801e-08
cell_4677	Endoderm_ys	ExE endoderm_4_mouse_gastrulation	2.67647e-09	5.32269e-08	1.75907e-07	2.29626e-08	5.22834e-10	0.999997	3.24458e-09	3.57083e-09	8.48837e-08	5.72759e-08	7.91092e-08	7.60855e-07	1.13835e-09	1.87452e-08	1.83294e-08	1.64956e-08	4.71905e-10	6.81487e-10	7.29309e-09	4.67991e-09	4.44265e-08	2.07927e-09	5.32803e-09	1.30872e-06	7.63864e-08	2.84285e-09	4.90037e-10	1.68807e-08	1.26364e-09	2.76479e-09	1.06218e-07	1.15294e-07	8.88305e-10	1.4155e-10	4.51343e-10
cell_4678	Endoderm_ys	ExE endoderm_0_mouse_gastrulation	1.00128e-08	8.14396e-08	8.7499e-08	6.17347e-08	3.59862e-09	0.999995	2.03072e-08	1.88579e-08	3.05026e-07	1.17e-07	1.11603e-07	1.81526e-06	9.15178e-10	9.82822e-08	9.80844e-08	1.7098e-08	7.9773e-10	6.17422e-10	1.30234e-07	1.32815e-08	7.20691e-08	3.44525e-08	6.23029e-09	1.54582e-06	2.48188e-07	1.84787e-08	7.63243e-10	4.41019e-08	8.22982e-10	7.26422e-09	1.41403e-07	1.5059e-07	4.56425e-09	8.61009e-10	8.26618e-10
cell_4683	Endoderm_ys	ExE endoderm_2_mouse_gastrulation	1.03372e-09	8.25261e-09	1.92005e-09	4.41171e-09	6.28717e-10	1	3.07885e-10	6.93412e-11	4.70971e-09	5.36966e-09	2.97452e-08	2.80893e-08	2.13538e-10	4.50353e-10	1.02151e-08	1.54882e-09	4.60537e-11	6.14933e-11	6.02223e-09	7.75802e-10	1.65772e-10	1.71098e-10	1.14999e-10	5.01465e-08	3.14552e-08	1.18995e-09	8.70531e-11	1.30521e-08	1.99045e-12	4.74692e-10	1.07897e-08	1.84812e-08	2.91953e-10	8.87868e-10	3.34296e-09
cell_4688	Microglia_ys	Haematoendothelial progenitors_0_mouse_gastrulation	0.00281755	0.000190248	0.000339599	2.53312e-05	1.67362e-05	5.98845e-06	3.21147e-05	0.00010054	1.07459e-05	2.25589e-07	0.000143511	0.0350494	0.0212441	0.000241142	0.000215261	0.000456605	0.00229366	0.000269706	0.0161576	1.30928e-05	0.36187	4.44244e-05	9.29474e-09	0.535575	0.0090372	0.000208572	0.0013744	7.64332e-05	0.00584355	1.43427e-05	8.08528e-06	0.000240171	0.00580096	8.4721e-10	0.000283871
cell_4689	Endoderm_ys	ExE endoderm_2_mouse_gastrulation	1.00149e-08	9.91037e-08	6.63197e-08	4.3198e-08	3.4351e-09	0.999995	4.8259e-09	2.87265e-09	2.32993e-07	8.33054e-09	1.93094e-07	2.5918e-06	6.56829e-10	2.33698e-08	7.15715e-08	1.28843e-08	1.71331e-09	7.02348e-10	1.56355e-08	1.27083e-08	5.92807e-08	9.36017e-09	4.63778e-09	7.29154e-07	1.1499e-07	6.23654e-09	6.49515e-10	4.68905e-08	2.74944e-10	4.01311e-09	1.62784e-07	1.01581e-07	2.27418e-09	8.37751e-10	1.96663e-09
cell_4697	Endoderm_ys	ExE endoderm_0_mouse_gastrulation	9.8847e-09	4.55518e-08	8.5498e-08	5.45356e-08	5.99701e-09	0.999987	2.32107e-08	1.84931e-08	5.45186e-07	8.69939e-09	3.31143e-07	6.11621e-06	2.88457e-09	2.46455e-07	7.07561e-08	2.64317e-08	6.45423e-10	4.01772e-10	2.77121e-08	8.52415e-09	4.10068e-07	1.34102e-07	3.0853e-09	4.54885e-06	1.18562e-07	9.37598e-09	4.10225e-09	3.3519e-08	3.87454e-10	7.02644e-09	1.10214e-07	1.19068e-07	2.84261e-09	4.14486e-10	1.39298e-09
cell_4707	Endoderm_ys	ExE endoderm_0_mouse_gastrulation	1.20474e-09	6.49716e-09	1.59061e-08	5.33221e-09	1.99978e-09	0.999999	1.97878e-09	2.77168e-09	3.5092e-08	2.25797e-08	3.68016e-08	2.41618e-07	9.53931e-11	1.07924e-08	8.39247e-09	8.87702e-09	2.79072e-10	8.51557e-11	2.62323e-08	1.14341e-09	7.56505e-08	4.89962e-09	1.55189e-09	5.562e-07	7.38289e-08	1.39031e-09	1.48944e-10	7.26639e-09	1.38594e-10	1.22652e-09	7.28696e-09	2.43225e-08	2.47657e-10	1.47752e-10	8.38652e-11
cell_4719	Endoderm_ys	ExE endoderm_2_mouse_gastrulation	3.13663e-09	6.54833e-09	5.63715e-09	9.76826e-10	1.28093e-08	0.999999	1.04807e-08	2.25221e-09	1.38846e-07	8.37148e-09	2.78341e-08	2.175e-07	2.9602e-10	3.86251e-09	1.83107e-08	8.67645e-09	2.26894e-10	1.15141e-09	4.38775e-08	5.36177e-09	2.84962e-08	9.10935e-09	1.79289e-09	2.91847e-07	8.45413e-08	4.11542e-09	3.46601e-10	1.62392e-08	6.6068e-11	1.37315e-09	9.8963e-08	1.20811e-08	8.44344e-10	3.13454e-10	6.72637e-10
cell_4728	Endoderm_ys	ExE endoderm_1_mouse_gastrulation	2.9635e-09	9.94981e-08	1.29688e-07	2.24821e-08	5.01475e-09	0.999992	1.17465e-08	1.2401e-08	9.03562e-07	4.01784e-08	7.61702e-08	1.10877e-06	3.99577e-10	5.90515e-08	4.79675e-08	7.77427e-08	1.88816e-09	4.98023e-10	3.28265e-08	4.01748e-08	5.94312e-07	1.36853e-08	2.13169e-09	1.10406e-06	4.61016e-07	1.6845e-08	1.0909e-09	3.68212e-08	2.05734e-09	3.70468e-08	2.49636e-06	1.84681e-07	1.58e-09	1.85552e-10	5.8189e-10
cell_4730	Endoderm_ys	ExE endoderm_4_mouse_gastrulation	9.61607e-09	1.80841e-07	1.42569e-07	1.22539e-07	1.49761e-09	0.999991	9.11437e-09	1.38353e-08	2.92961e-07	9.53489e-08	3.68894e-07	4.73284e-06	1.37174e-09	3.83309e-08	1.0411e-07	2.42571e-08	8.17411e-10	5.67482e-10	4.57132e-08	1.28418e-08	6.81157e-08	1.61734e-08	1.01249e-08	2.06177e-06	2.04129e-07	1.13401e-08	1.70235e-09	7.71343e-08	7.06956e-10	2.30247e-09	1.79345e-07	1.47962e-07	7.28797e-09	5.50193e-10	2.94257e-09
cell_4758	Endoderm_ys	ExE endoderm_0_mouse_gastrulation	2.45453e-08	2.25777e-07	3.14053e-07	1.31655e-07	2.16719e-08	0.999965	3.73368e-08	4.4078e-08	3.59901e-06	8.83607e-08	8.79834e-07	1.26932e-05	5.0759e-09	6.22027e-07	6.1935e-07	2.54051e-07	1.0121e-08	2.5622e-09	1.61144e-07	4.03785e-08	2.85493e-06	7.69142e-08	5.64281e-09	8.80803e-06	7.95065e-07	4.9234e-08	5.11731e-09	2.50231e-07	2.93791e-09	2.96508e-08	1.23903e-06	6.7238e-07	1.66844e-08	1.64992e-09	3.14682e-09
cell_4769	Endoderm_ys	ExE endoderm_2_mouse_gastrulation	1.5003e-09	8.07503e-09	7.93054e-10	4.88089e-09	3.59472e-10	1	7.92726e-10	1.64767e-10	7.39096e-09	2.28155e-10	1.47984e-08	2.51892e-07	1.38374e-11	5.76153e-10	7.50412e-09	4.75164e-09	3.47731e-10	1.08847e-10	3.8633e-09	2.08232e-09	1.7498e-09	1.77384e-09	7.05468e-11	1.06446e-07	6.07532e-08	4.84201e-10	3.67626e-11	1.03901e-08	1.47988e-11	3.97472e-10	4.26751e-09	4.86629e-09	3.17385e-10	5.29293e-10	7.27565e-10
cell_4776	Fibroblast_ys	ExE mesoderm_1_mouse_gastrulation	9.10746e-11	9.05977e-11	1.10496e-10	9.4144e-11	9.91976e-10	1.84879e-10	1.84974e-10	9.79352e-10	7.19721e-13	0.999511	9.51208e-11	1.90327e-13	5.37754e-11	3.86279e-10	1.42032e-10	2.53181e-10	4.39682e-11	1.76195e-10	3.96781e-11	1.18147e-10	7.97677e-14	5.56571e-11	0.000412922	1.24003e-11	2.50673e-10	3.10016e-10	1.87854e-10	1.96182e-10	9.24804e-12	5.5803e-10	1.20595e-10	2.71835e-10	2.98791e-11	7.61402e-05	1.30926e-10
cell_4783	Endoderm_ys	ExE endoderm_1_mouse_gastrulation	1.61421e-09	1.79358e-08	3.1458e-08	1.65034e-08	8.656e-10	0.999997	4.51233e-09	5.83273e-09	6.69329e-08	1.45392e-08	6.37133e-08	1.06585e-06	4.23755e-10	2.32988e-08	1.3815e-08	7.79081e-09	1.8139e-10	9.06853e-11	6.50187e-09	3.75842e-09	1.03655e-07	6.28196e-09	1.00126e-09	9.03761e-07	1.01087e-07	3.6647e-09	5.14375e-10	1.07524e-08	5.35189e-10	2.92222e-09	1.04222e-07	4.13818e-08	1.30682e-09	1.61058e-10	5.58322e-10
cell_4806	Endoderm_ys	ExE endoderm_6_mouse_gastrulation	3.85009e-08	5.93236e-07	1.02488e-06	3.73298e-08	1.20394e-08	0.999981	2.36682e-08	3.93908e-08	3.59981e-07	3.30889e-06	8.86738e-07	7.54564e-07	1.91882e-08	7.92955e-08	6.72479e-08	7.8669e-08	2.24173e-09	8.09639e-09	2.59657e-07	1.7495e-08	3.21022e-06	6.82949e-09	2.63775e-08	4.39697e-06	6.98193e-07	3.92515e-08	9.36783e-09	1.45861e-07	8.45557e-09	8.31164e-08	3.5572e-07	2.50409e-06	4.18535e-09	2.58376e-09	3.51591e-09
cell_4828	Smooth_Muscle_ys	Visceral endoderm_4_mouse_gastrulation	1.52476e-08	1.67616e-07	7.30643e-08	2.34107e-07	8.74365e-08	7.51078e-06	6.25387e-08	2.05713e-08	3.65376e-09	0.0329237	5.55697e-08	1.70307e-08	9.76768e-10	2.37497e-08	3.81124e-08	5.1268e-08	7.11822e-09	8.25076e-07	7.90669e-09	5.13477e-07	1.53345e-09	4.73552e-08	0.00422836	1.82014e-08	6.33288e-08	8.80496e-08	2.36908e-07	4.15333e-07	6.17431e-08	1.6855e-08	4.85543e-08	3.22815e-07	3.53167e-09	0.962837	6.79274e-08
cell_4830	Smooth_Muscle_ys	Visceral endoderm_4_mouse_gastrulation	3.88391e-08	1.26764e-06	1.48723e-07	1.17546e-07	2.62527e-06	9.82276e-05	1.10981e-07	2.06763e-07	9.38092e-10	0.183437	1.03675e-07	3.11867e-09	1.47674e-08	1.68413e-07	1.99096e-07	9.80531e-07	3.40053e-07	7.14839e-07	4.27356e-07	1.97049e-06	2.11895e-09	4.42111e-08	0.000422936	2.67694e-08	1.21313e-06	2.20175e-07	1.97035e-07	1.93276e-06	1.19298e-07	3.50318e-06	8.16911e-07	6.48459e-07	2.84811e-09	0.816023	2.8371e-07
cell_4838	Smooth_Muscle_ys	Visceral endoderm_1_mouse_gastrulation	1.3867e-07	2.02031e-07	1.116e-06	2.00796e-07	3.95491e-07	3.00854e-06	4.39822e-07	2.77736e-07	2.5834e-08	0.181175	1.37687e-07	2.00337e-08	1.07352e-09	3.74693e-08	5.5701e-07	1.23311e-06	7.25392e-08	1.11191e-07	1.80105e-08	1.40603e-06	7.61418e-09	2.69937e-07	0.00861681	5.31212e-08	3.55935e-07	3.40292e-07	4.98382e-07	1.15095e-06	8.34456e-08	8.00668e-07	2.98794e-06	7.93799e-07	2.59163e-08	0.810192	1.47673e-07
cell_4842	Macrophage_ys	Visceral endoderm_0_mouse_gastrulation	2.48999e-05	5.875e-06	9.1778e-07	1.59891e-06	1.17192e-07	0.00029002	1.32729e-06	4.31868e-08	6.91184e-07	8.92474e-12	1.04505e-07	0.0168654	1.01243e-08	1.80054e-06	8.72873e-07	6.2052e-06	9.07814e-05	3.76814e-05	1.26014e-06	4.03183e-05	0.871552	0.000300862	6.54042e-11	0.1095	0.000446253	6.44939e-06	8.28325e-07	6.27954e-06	0.000718717	1.59791e-08	2.54875e-08	5.41173e-05	3.8545e-05	2.58309e-07	5.38183e-06
cell_4850	Endoderm_ys	ExE endoderm_0_mouse_gastrulation	1.61601e-08	2.604e-07	2.76082e-07	1.45744e-07	6.89329e-09	0.999975	2.07131e-08	1.78537e-08	9.43529e-07	8.47412e-08	4.22816e-07	1.13985e-05	3.93837e-09	1.37584e-07	8.86886e-08	4.15795e-08	4.6087e-09	2.73208e-09	9.50718e-08	2.5854e-08	2.07232e-06	3.82901e-08	1.12227e-08	8.35008e-06	3.06762e-07	3.1718e-08	1.36255e-08	9.36579e-08	1.9559e-09	1.25443e-08	1.63521e-07	3.81541e-07	8.23539e-09	1.07043e-09	2.4283e-09
cell_4877	Macrophage_ys	Haematoendothelial progenitors_3_mouse_gastrulation	0.000543206	0.000476977	0.00145941	5.75458e-06	4.68938e-05	4.45493e-06	2.94634e-05	0.000292209	1.28179e-05	2.67431e-07	0.000100427	0.00771648	0.084998	0.000291596	0.000118332	0.00107325	0.0011872	0.000204972	0.00461506	2.0181e-05	0.606211	5.53304e-05	1.33271e-08	0.266569	0.00334444	0.000113759	0.000353052	5.54141e-05	0.0156314	5.6676e-05	5.65864e-05	0.000931016	0.00335308	6.32001e-11	7.2841e-05
cell_4879	Fibroblast_ys	ExE mesoderm_4_mouse_gastrulation	2.7755e-09	2.63029e-09	1.46046e-09	9.11878e-09	2.91884e-09	3.77886e-09	4.43809e-09	2.87979e-08	2.54231e-11	0.997389	1.35692e-08	1.04414e-10	3.17548e-09	3.35419e-08	2.25739e-08	8.24492e-09	3.48976e-09	5.06411e-09	4.59317e-10	1.53345e-09	4.49696e-12	9.81509e-10	0.000980531	2.44836e-09	4.74977e-09	1.03457e-08	2.45798e-08	1.30193e-08	3.66217e-10	2.08993e-09	5.41919e-10	2.76225e-09	3.27636e-09	0.00163059	8.72204e-09
cell_4892	Endoderm_ys	ExE endoderm_0_mouse_gastrulation	2.24607e-08	8.54099e-08	4.17966e-08	8.30358e-08	2.05512e-09	0.999992	9.27655e-09	5.26561e-09	2.64208e-07	5.32719e-08	2.67743e-07	3.58167e-06	7.16151e-10	3.48814e-08	2.43026e-07	5.40778e-09	9.27219e-10	8.61804e-10	1.19021e-07	3.48942e-08	6.46751e-08	3.36542e-08	3.6427e-09	2.83553e-06	1.44965e-07	4.30035e-08	2.38959e-09	9.31082e-08	1.06341e-10	3.2592e-09	5.3322e-08	1.55601e-07	1.31508e-08	1.19177e-09	6.67876e-09
cell_4900	Endoderm_ys	ExE endoderm_1_mouse_gastrulation	4.23488e-10	1.2899e-09	1.71459e-09	1.3354e-09	2.82701e-10	1	5.38003e-10	4.14186e-10	3.88165e-08	2.53572e-09	1.13256e-08	7.32141e-08	2.45796e-11	3.41608e-09	3.98441e-09	3.72827e-09	4.8418e-11	5.08729e-11	5.30877e-09	3.51364e-10	3.92022e-09	3.66335e-10	2.86749e-10	6.6956e-08	3.13907e-08	5.21148e-10	1.23516e-10	2.38742e-09	2.99951e-11	5.34519e-10	1.96477e-08	9.37877e-09	6.29955e-11	3.70522e-11	4.02296e-11
cell_4908	Endoderm_ys	ExE endoderm_0_mouse_gastrulation	1.27763e-08	2.86775e-08	1.0372e-07	6.15078e-08	1.85048e-09	0.999991	5.38261e-09	4.09716e-09	1.17701e-07	1.36179e-08	1.93755e-07	3.73382e-06	3.10267e-10	4.42959e-08	6.88057e-08	1.56946e-08	9.04942e-10	2.69424e-10	5.7471e-09	1.17294e-08	2.28954e-07	1.20586e-08	2.78534e-09	3.9749e-06	1.42525e-07	1.38547e-08	7.72376e-10	3.41539e-08	2.00098e-10	3.57765e-09	2.0207e-08	9.5765e-08	3.60391e-09	9.32773e-10	1.9556e-09
cell_4909	Endoderm_ys	ExE endoderm_1_mouse_gastrulation	5.27169e-09	1.65636e-07	2.55679e-07	9.57467e-08	5.65007e-09	0.999991	2.12837e-08	2.61049e-08	4.54783e-07	5.26591e-08	2.87576e-07	4.48193e-06	2.11601e-09	1.00242e-07	1.83446e-07	7.59762e-08	2.52354e-09	4.90211e-10	2.19309e-08	2.66517e-08	2.99602e-07	2.12934e-08	5.92083e-09	1.33416e-06	2.9611e-07	1.77746e-08	1.23173e-09	5.06314e-08	8.35134e-10	1.44774e-08	2.63865e-07	2.71592e-07	2.21177e-09	3.87418e-10	1.77847e-09
cell_4912	Endoderm_ys	ExE endoderm_1_mouse_gastrulation	1.61864e-08	3.08183e-07	9.24351e-08	7.27108e-08	3.66645e-09	0.999992	1.41416e-08	1.3397e-08	4.88927e-07	4.00353e-08	2.79562e-07	3.62374e-06	7.58632e-10	5.49588e-08	1.44465e-07	2.54189e-08	6.57715e-10	3.88199e-10	3.05003e-08	6.82377e-08	1.09225e-07	3.65842e-08	3.45439e-09	1.73932e-06	3.5777e-07	3.54947e-08	1.48899e-09	1.89954e-07	4.76637e-10	6.04604e-09	1.5552e-07	2.324e-07	1.18378e-08	5.44476e-10	3.26296e-09
cell_4913	Endoderm_ys	ExE endoderm_0_mouse_gastrulation	3.37619e-09	6.87102e-08	1.65678e-07	2.55075e-08	1.90923e-09	0.999997	4.49461e-09	7.17131e-09	2.07056e-07	2.2824e-08	1.75639e-07	1.05848e-06	9.88135e-10	2.06254e-08	3.12496e-08	9.90123e-09	1.98302e-10	4.32301e-10	9.05298e-09	8.36654e-09	4.70347e-08	6.51047e-09	1.5067e-09	8.3414e-07	1.03562e-07	9.45294e-09	8.8784e-10	6.01901e-08	2.50136e-10	5.21762e-09	1.72072e-07	3.08516e-07	1.30589e-09	2.11129e-10	1.68999e-09
cell_4916	Mesothelium_ys	ExE endoderm_2_mouse_gastrulation	2.06681e-09	9.15507e-10	3.39257e-10	2.16864e-10	3.33985e-09	5.78119e-09	1.95801e-11	8.58936e-11	1.3568e-11	0.00108774	1.24247e-08	3.42768e-10	2.33537e-11	8.84738e-10	1.31593e-09	5.07704e-11	4.73943e-10	3.70671e-10	2.47052e-11	2.2637e-09	2.27496e-10	1.48891e-10	0.998868	2.62445e-10	9.99216e-09	4.36289e-10	2.26842e-10	2.18738e-09	1.98067e-09	3.40733e-10	5.87413e-09	3.86161e-10	6.40644e-10	4.46903e-05	1.6062e-09
cell_4935	Endoderm_ys	ExE endoderm_0_mouse_gastrulation	5.33768e-08	2.95727e-07	4.61254e-07	1.90614e-07	5.96148e-09	0.999969	1.96968e-08	3.25682e-08	8.78807e-07	3.74394e-07	7.27389e-07	1.02641e-05	3.48157e-09	1.4221e-07	2.6703e-07	5.47195e-08	2.07957e-09	9.28681e-10	6.90515e-08	1.63326e-08	1.06448e-06	3.85178e-08	3.0098e-08	1.45939e-05	7.03605e-07	2.44745e-08	4.85854e-09	1.53261e-07	1.6226e-09	2.44781e-08	3.88957e-07	7.42019e-07	1.04985e-08	1.24909e-09	3.01817e-09
cell_4945	Endoderm_ys	ExE endoderm_1_mouse_gastrulation	1.15453e-08	2.94889e-07	9.84075e-08	1.5103e-07	1.39393e-09	0.999984	1.29227e-08	8.52608e-09	9.94049e-07	2.60701e-08	1.79426e-07	9.96533e-06	5.37091e-10	1.11355e-07	1.25171e-07	2.47359e-08	3.99027e-09	1.32747e-09	4.46098e-08	5.47991e-08	2.49482e-07	4.64866e-08	1.42702e-08	3.17322e-06	3.37947e-07	2.49102e-08	1.70516e-09	8.02363e-08	2.1128e-09	6.80965e-09	2.18229e-07	1.71309e-07	5.88207e-09	1.67821e-09	1.79788e-09
cell_4946	Endoderm_ys	ExE endoderm_4_mouse_gastrulation	6.59474e-09	4.54783e-08	6.89842e-08	2.99984e-08	1.24917e-09	0.999996	2.35778e-09	1.92316e-09	3.79817e-08	1.75512e-08	9.14946e-08	1.26796e-06	2.16192e-09	7.8313e-09	2.17868e-08	6.23061e-09	9.98415e-10	7.6286e-10	3.31474e-08	3.45493e-09	1.3626e-07	2.79552e-09	2.80167e-09	2.27768e-06	1.55341e-07	4.90303e-09	4.0378e-10	2.88283e-08	9.05525e-10	2.16866e-09	2.32863e-08	8.77987e-08	1.07195e-09	1.05072e-10	1.03401e-09
cell_4950	Endoderm_ys	ExE endoderm_1_mouse_gastrulation	2.05958e-09	7.65367e-09	1.2161e-08	1.73499e-08	1.63582e-10	0.999999	8.0278e-10	1.22616e-09	2.70042e-08	7.05631e-09	2.3772e-08	4.49825e-07	6.34144e-11	1.13808e-08	1.73131e-08	7.50357e-10	2.40257e-10	1.01571e-11	8.1979e-09	6.08009e-10	1.68436e-08	1.81634e-09	1.40465e-09	4.47097e-07	5.67393e-08	1.36061e-09	5.06486e-11	2.90397e-09	7.25417e-11	7.47801e-10	7.12314e-09	1.0814e-08	3.29988e-10	5.53645e-11	1.17185e-10
cell_4956	Endoderm_ys	ExE endoderm_0_mouse_gastrulation	2.21353e-08	5.58932e-07	1.30735e-06	3.12124e-07	8.39764e-08	0.999972	2.68459e-08	4.48984e-08	1.69535e-06	1.05222e-07	9.60207e-07	1.01972e-05	2.73316e-08	3.64968e-07	1.3282e-07	1.63809e-07	1.53092e-08	4.87204e-09	2.02787e-07	3.90388e-08	1.75458e-06	2.59239e-08	1.55866e-08	6.04336e-06	4.54593e-07	2.10374e-08	9.99421e-09	1.65238e-07	1.05234e-08	6.6272e-08	2.03381e-06	1.1073e-06	1.00799e-08	4.94544e-10	2.15531e-09
cell_4972	Smooth_Muscle_ys	Visceral endoderm_1_mouse_gastrulation	2.08515e-07	3.27319e-07	4.73004e-08	1.31369e-07	1.59163e-06	2.58283e-06	1.58582e-07	6.85948e-08	2.39989e-10	0.0558758	8.25413e-08	3.31943e-09	8.11009e-10	5.04873e-08	4.92451e-07	1.17854e-08	3.90097e-08	5.1244e-07	1.95044e-05	4.98832e-07	7.55919e-10	5.34841e-08	0.000652672	6.15308e-09	4.27314e-07	4.28721e-07	6.6512e-08	6.92915e-07	2.52374e-08	1.92607e-07	1.27482e-08	4.86328e-07	1.27758e-08	0.943441	1.62011e-06
cell_4984	Macrophage_ys	Visceral endoderm_1_mouse_gastrulation	2.36704e-05	5.27324e-05	9.00131e-05	2.98666e-06	7.65196e-06	0.000105491	2.48966e-06	2.95326e-07	6.62406e-07	1.92122e-11	5.56923e-07	0.00620933	3.8446e-07	2.23168e-06	1.42557e-06	1.06465e-05	0.00013859	0.000248409	5.04189e-06	0.000127331	0.955816	3.27046e-05	2.63338e-10	0.0330117	0.00158368	6.3081e-05	3.03604e-06	5.40005e-05	0.00148512	1.11316e-06	1.25712e-06	0.000883433	1.20154e-05	1.14487e-07	2.33976e-05
cell_4987	Macrophage_ys	Haematoendothelial progenitors_3_mouse_gastrulation	0.00305415	0.00063138	0.000677046	2.31781e-05	2.60773e-05	1.91709e-06	2.96095e-05	0.000209765	1.58947e-05	3.12141e-07	0.000194459	0.0239109	0.0187881	0.00010987	0.000488011	0.000228831	0.000580862	0.00026436	0.016317	5.76418e-05	0.694897	6.15435e-05	9.05009e-09	0.198061	0.00425929	0.000648296	0.00100312	9.44183e-05	0.0115108	1.78622e-05	6.79378e-06	0.00129651	0.0221304	6.25715e-10	0.000402513
cell_4990	Endoderm_ys	ExE endoderm_0_mouse_gastrulation	3.44002e-08	5.69471e-07	3.01055e-06	1.72765e-07	4.78632e-07	0.999921	5.74901e-08	1.93738e-07	5.78236e-06	6.54628e-07	1.67739e-06	8.59873e-06	4.49508e-08	1.22495e-06	1.0228e-07	3.77241e-07	6.91255e-08	1.21731e-08	8.49369e-07	1.41941e-07	2.22995e-05	4.84753e-08	6.36069e-08	1.10159e-05	1.91471e-06	3.99552e-08	2.60987e-08	2.17354e-07	4.6836e-08	1.1458e-06	1.62659e-05	2.36322e-06	3.18322e-09	6.11195e-10	1.61056e-09
cell_4991	Endoderm_ys	ExE endoderm_0_mouse_gastrulation	9.88989e-10	1.87155e-08	1.86916e-08	2.21026e-09	3.44688e-10	0.999999	1.34179e-09	1.12382e-09	8.31069e-08	5.58614e-09	2.6152e-08	1.44838e-07	8.32021e-11	7.61208e-09	1.71908e-08	5.29731e-09	6.12697e-11	1.05275e-10	4.55902e-09	5.73423e-09	3.01539e-08	4.1031e-09	2.54211e-10	2.269e-07	2.99364e-08	2.42168e-09	1.38567e-10	1.44395e-08	7.08978e-11	1.86212e-09	6.34309e-08	6.98649e-08	4.3457e-10	2.76099e-10	4.04149e-10
cell_5033	Endoderm_ys	ExE endoderm_3_mouse_gastrulation	3.33242e-08	4.73824e-07	3.97571e-07	2.38231e-07	2.50294e-08	0.999973	4.4999e-08	2.59139e-08	1.58059e-06	3.46315e-08	6.20175e-07	1.52771e-05	1.97134e-09	1.25427e-07	1.59796e-07	2.10283e-07	2.94941e-09	1.96457e-09	9.12875e-08	2.05593e-07	1.31219e-06	1.163e-07	1.17594e-08	3.37284e-06	8.85154e-07	6.18916e-08	3.48965e-09	2.46452e-07	1.71281e-09	4.63363e-08	1.22764e-06	5.51624e-07	7.91401e-09	2.50711e-09	3.38495e-09
cell_5066	Endoderm_ys	ExE endoderm_3_mouse_gastrulation	4.50106e-08	3.91564e-07	1.18029e-06	2.73577e-07	2.40521e-08	0.999961	5.35561e-08	1.30646e-07	2.61355e-06	4.00523e-07	8.17754e-07	1.05516e-05	2.2517e-09	6.06815e-07	5.79392e-07	9.68235e-08	1.61838e-08	2.18229e-09	2.68838e-07	2.9822e-07	4.05337e-06	5.29352e-08	1.47731e-07	8.10955e-06	1.97362e-06	1.04625e-07	5.90724e-09	1.6333e-07	8.98284e-09	1.82249e-07	5.10161e-06	1.0764e-06	1.55404e-08	9.02791e-10	3.96056e-09
cell_5076	Smooth_Muscle_ys	Visceral endoderm_1_mouse_gastrulation	2.29542e-08	1.23522e-08	2.10428e-09	2.23076e-08	1.3998e-08	2.08183e-06	5.52104e-09	4.01257e-09	3.27109e-11	0.00627143	2.5649e-08	1.44719e-09	3.62302e-11	1.12481e-09	3.91958e-08	5.41872e-09	1.44226e-09	1.05253e-08	1.41113e-08	5.55908e-08	1.23324e-11	5.12008e-09	0.00125583	1.40585e-09	9.64984e-08	3.36782e-08	8.73058e-09	7.82733e-08	9.76857e-10	2.5183e-09	3.57505e-10	1.69312e-08	2.15591e-09	0.99247	1.00742e-07
cell_5102	Macrophage_ys	Blood progenitors 2_2_mouse_gastrulation	0.000142493	4.2253e-05	0.000375382	6.41865e-06	0.000127214	4.30275e-06	1.84285e-05	0.00101258	3.57911e-05	6.05622e-09	3.41575e-05	0.0147722	0.00809255	0.00146316	3.75381e-06	3.65855e-05	0.000169506	0.00011582	0.00319416	5.28162e-06	0.840842	0.000460585	1.46029e-10	0.100351	0.000357447	5.17549e-05	7.25491e-05	8.67635e-06	0.0260357	4.50586e-06	8.3084e-07	0.00175015	0.000407884	5.94519e-12	4.63692e-06
cell_5105	Endoderm_ys	ExE endoderm_0_mouse_gastrulation	2.54161e-09	8.21402e-08	1.20634e-07	7.21214e-08	3.12659e-09	0.999991	1.72189e-08	5.64521e-09	1.75857e-06	1.18187e-08	2.06245e-07	1.73257e-06	9.50542e-11	9.03486e-08	8.29789e-08	3.23547e-08	5.4882e-10	4.38321e-10	1.43616e-07	2.23398e-08	9.70209e-07	5.49515e-08	3.97835e-09	2.75539e-06	4.88057e-07	2.15195e-08	4.10817e-09	8.37835e-08	1.15658e-09	6.21714e-09	1.07483e-07	3.40774e-07	7.47082e-09	1.70091e-10	6.41081e-10
cell_5128	Macrophage_ys	Haematoendothelial progenitors_3_mouse_gastrulation	0.000481097	0.000271676	0.000796403	1.40244e-05	5.08881e-05	1.57479e-06	2.90944e-05	0.000349006	6.08064e-06	6.37162e-07	7.1846e-05	0.029783	0.0118052	0.000153787	0.000106814	0.000315905	0.000848692	0.000551167	0.00312632	1.64918e-05	0.516954	0.000242802	1.96009e-08	0.418084	0.00121869	0.000122243	0.000526689	4.20374e-05	0.00932389	2.2173e-06	2.14103e-06	0.000744058	0.00381634	1.56947e-09	0.0001409
cell_5129	Endoderm_ys	ExE endoderm_1_mouse_gastrulation	7.78341e-09	2.02851e-07	2.51739e-07	4.37576e-08	1.75511e-09	0.999991	1.05182e-08	5.58669e-09	3.82189e-07	2.75844e-08	2.08455e-07	4.15683e-06	2.81368e-10	3.85217e-08	3.83601e-07	3.9722e-08	9.37904e-10	5.40923e-10	7.6456e-08	5.80527e-08	2.05721e-07	2.0385e-08	1.09062e-08	2.16673e-06	2.25552e-07	5.4766e-09	7.03471e-10	9.04022e-08	3.16148e-10	2.32344e-09	1.07446e-07	9.91513e-08	5.85692e-09	4.31847e-09	2.17558e-09
cell_5135	Endoderm_ys	ExE endoderm_1_mouse_gastrulation	4.41687e-09	5.60669e-08	1.29288e-07	1.70235e-08	1.48255e-09	0.999995	9.15657e-09	3.28295e-09	4.40568e-07	6.50416e-09	9.25614e-08	1.58414e-06	3.38574e-10	2.68396e-08	4.41939e-08	1.67002e-08	4.66999e-09	4.49524e-10	9.73384e-09	1.32099e-08	1.53006e-07	6.59484e-09	3.12243e-09	7.23344e-07	2.27887e-07	4.20919e-09	1.9684e-10	1.39537e-08	9.50151e-10	9.93978e-09	1.10279e-06	4.14774e-08	1.26337e-09	1.06902e-10	6.15656e-10
cell_5136	Fibroblast_ys	Haematoendothelial progenitors_3_mouse_gastrulation	7.44511e-09	2.72331e-09	1.34838e-09	5.04224e-09	1.29051e-08	3.19389e-09	1.68271e-09	4.80692e-09	1.14608e-11	0.993573	4.26141e-09	1.44851e-11	2.48666e-10	4.81546e-09	1.647e-08	9.35138e-09	1.52913e-10	7.59833e-09	1.03085e-08	1.50832e-09	3.81052e-12	7.2464e-10	0.000603599	2.73385e-10	7.72181e-09	1.73029e-08	1.35407e-08	1.58658e-08	3.86939e-10	9.39364e-09	1.84699e-09	2.99344e-09	3.68943e-09	0.00582313	1.6534e-09
cell_5145	Endoderm_ys	ExE endoderm_3_mouse_gastrulation	7.41501e-09	9.37399e-08	4.80243e-08	7.94431e-08	8.63764e-09	0.999994	8.7401e-09	4.31804e-09	8.05039e-07	1.22892e-08	2.92332e-07	3.1153e-06	1.07965e-09	2.71293e-08	7.74178e-08	3.59874e-08	6.98016e-10	7.84323e-10	1.53277e-08	1.55231e-08	9.5552e-08	1.79047e-08	3.14e-09	5.61609e-07	1.22913e-07	5.68836e-09	1.98385e-09	5.50549e-08	3.43029e-10	6.63276e-09	4.63113e-07	8.56495e-08	2.64419e-09	4.72039e-10	2.32294e-09
cell_5147	Microglia_ys	Haematoendothelial progenitors_3_mouse_gastrulation	0.00318066	0.00166334	0.00145278	3.10644e-05	4.33113e-05	2.01752e-05	0.000295162	0.00113387	1.47994e-05	5.06938e-06	0.000244211	0.0176654	0.115487	0.000749041	0.000666861	0.000606139	0.00228604	0.00118201	0.027833	0.000125761	0.0553211	0.000434245	1.79615e-07	0.728556	0.00537662	0.000637142	0.00494229	0.000234193	0.00114311	2.08324e-05	1.11505e-05	0.00140971	0.0255863	1.66831e-08	0.00164069
cell_5155	Endoderm_ys	ExE endoderm_0_mouse_gastrulation	4.26296e-08	5.03008e-07	1.02142e-06	2.05926e-07	4.58778e-08	0.999939	6.30228e-08	3.02008e-07	3.09835e-06	7.57434e-07	2.49496e-06	2.58997e-05	1.50155e-07	1.0361e-06	4.94906e-07	2.85497e-07	2.17594e-08	2.06749e-09	2.8637e-07	6.48306e-08	4.67474e-06	1.23048e-07	1.22007e-07	1.43635e-05	2.0326e-06	1.69587e-07	4.44842e-08	4.70987e-07	1.65099e-09	5.53897e-08	1.1393e-06	1.14438e-06	5.3044e-08	4.23588e-10	3.39855e-09
cell_5166	Endoderm_ys	ExE endoderm_1_mouse_gastrulation	2.43793e-08	1.8258e-07	1.27267e-07	2.1334e-07	7.49526e-09	0.999989	2.1625e-08	2.31003e-08	7.25935e-07	6.60842e-08	4.09202e-07	4.61328e-06	2.11948e-09	6.5267e-08	1.66364e-07	3.40288e-08	5.4114e-09	1.33777e-09	1.58773e-07	4.37527e-08	2.24873e-07	2.65766e-08	1.0457e-08	2.64368e-06	6.21058e-07	2.08744e-08	3.84374e-09	1.13987e-07	1.32023e-09	1.8699e-08	4.37957e-07	2.29935e-07	5.39012e-09	4.25296e-10	2.64064e-09
cell_5185	Endoderm_ys	ExE endoderm_2_mouse_gastrulation	9.13435e-11	2.63846e-10	1.78744e-11	1.6491e-10	1.67754e-11	1	1.3875e-10	3.33707e-12	1.4628e-09	3.29343e-11	1.08016e-09	7.49322e-09	1.92017e-12	2.06968e-11	7.87387e-10	8.65491e-11	1.67569e-12	2.51088e-11	6.80573e-11	7.83669e-11	3.22709e-11	1.3297e-10	1.98973e-12	4.98808e-09	2.06728e-09	9.38192e-11	4.40463e-12	1.22942e-09	6.79099e-14	6.94578e-12	3.58149e-10	6.08954e-10	1.43682e-11	4.65134e-10	1.22325e-10
cell_5207	Endoderm_ys	ExE endoderm_4_mouse_gastrulation	2.48062e-09	1.8205e-08	4.22441e-08	3.0274e-08	1.05452e-09	0.999998	1.57746e-09	2.75485e-09	6.86397e-08	8.42618e-08	1.35962e-07	5.85423e-07	3.25124e-10	2.01664e-08	1.58988e-08	1.65431e-09	8.1557e-11	2.28348e-10	1.94917e-08	2.05701e-09	1.46416e-08	1.15281e-09	1.73608e-08	5.27968e-07	3.72831e-08	2.56007e-09	3.1558e-10	1.11925e-08	8.60297e-11	4.25459e-10	1.89449e-08	7.12904e-08	7.20554e-10	1.2777e-10	4.76464e-10
cell_5218	Endoderm_ys	ExE endoderm_0_mouse_gastrulation	4.22911e-08	5.7646e-07	5.96268e-07	1.16346e-07	1.05394e-08	0.999985	1.67373e-08	3.37488e-08	2.51574e-07	2.98368e-07	1.44232e-06	2.09988e-06	7.66154e-08	5.79373e-07	3.7122e-07	1.27743e-07	6.03113e-09	7.25027e-10	4.99023e-08	1.02008e-08	1.08663e-07	3.20602e-08	6.82572e-09	6.69342e-06	2.19169e-07	1.36064e-08	1.00881e-08	8.45118e-08	1.08118e-09	1.36689e-08	1.92455e-07	5.14577e-07	1.1267e-08	4.94053e-10	7.49939e-09
cell_5234	Macrophage_ys	ExE endoderm_6_mouse_gastrulation	3.85816e-08	2.60149e-08	1.97318e-06	8.2221e-10	1.04288e-08	4.00835e-11	1.78789e-10	6.66891e-10	3.71032e-09	7.5124e-14	5.14818e-10	8.7826e-06	1.44918e-10	3.69704e-08	2.328e-10	1.09512e-08	8.38902e-07	6.2411e-09	1.4395e-08	1.5457e-08	0.999114	5.00798e-08	1.49201e-12	0.000729304	1.39066e-07	2.54896e-09	1.72158e-09	1.40553e-09	0.000143994	7.52517e-10	3.15449e-10	5.83836e-07	1.90609e-08	3.06573e-13	8.03061e-11
cell_5239	Smooth_Muscle_ys	Visceral endoderm_4_mouse_gastrulation	4.58356e-09	1.14774e-08	1.05739e-09	4.01111e-09	7.52023e-09	2.29449e-05	3.53404e-09	2.42362e-09	4.42806e-11	0.00848926	6.98403e-09	5.14319e-10	2.89431e-11	3.48309e-09	2.52681e-08	3.13775e-09	1.87144e-09	2.30145e-08	1.18749e-08	5.16741e-08	3.557e-11	6.15873e-09	0.000348518	2.63502e-09	2.49028e-08	1.3221e-08	4.35262e-09	1.03028e-07	1.44121e-09	1.99276e-09	6.31572e-10	1.28454e-08	8.34979e-10	0.991139	4.68375e-08
cell_5245	Endoderm_ys	ExE endoderm_1_mouse_gastrulation	1.37406e-08	3.23773e-08	3.11826e-08	4.37139e-08	2.72588e-09	0.999995	7.59863e-09	5.87435e-09	6.81486e-07	3.50181e-08	2.38804e-07	1.97592e-06	4.70143e-10	1.95737e-08	1.21052e-07	1.10854e-08	7.7436e-10	1.89032e-10	5.76638e-08	1.17938e-08	9.82457e-08	1.1428e-08	4.33214e-09	1.10569e-06	2.06811e-07	1.75486e-08	2.08248e-09	4.09861e-08	1.9364e-10	6.18138e-09	7.71422e-08	8.144e-08	6.3848e-09	6.09195e-10	1.91189e-09
cell_5250	Endoderm_ys	ExE endoderm_1_mouse_gastrulation	2.07526e-08	1.62078e-07	4.12937e-07	1.40621e-07	4.92004e-08	0.999978	3.94155e-08	6.83413e-08	4.71782e-06	2.20928e-07	9.05132e-07	4.12997e-06	2.11896e-09	6.96761e-07	2.82414e-07	2.01568e-07	7.22413e-09	2.62002e-09	1.7915e-07	9.71933e-08	1.56273e-06	1.91423e-08	3.35854e-08	3.0148e-06	1.15434e-06	2.30869e-08	7.44204e-09	1.81198e-07	5.82727e-09	1.14531e-07	2.84001e-06	5.63734e-07	5.25416e-09	2.81088e-10	1.52569e-09
cell_5268	Endoderm_ys	ExE endoderm_0_mouse_gastrulation	1.40646e-08	4.10818e-07	4.56e-07	7.10641e-08	1.75577e-09	0.999989	1.25083e-08	7.03311e-09	6.27453e-07	2.06348e-08	2.46685e-07	4.63132e-06	3.72147e-09	3.45849e-08	1.18474e-07	2.25092e-08	3.63355e-09	1.73439e-09	1.54745e-08	2.27868e-08	2.81324e-07	2.26134e-08	3.95778e-09	3.33902e-06	2.84417e-07	1.44939e-08	1.40803e-09	7.28381e-08	9.0794e-10	1.34274e-08	3.53798e-07	2.68218e-07	5.0142e-09	3.65643e-10	1.73629e-09
cell_5280	Endoderm_ys	ExE endoderm_0_mouse_gastrulation	1.31384e-08	1.05765e-07	2.44653e-07	3.47761e-08	9.8309e-09	0.999992	1.71934e-08	1.56454e-08	3.85921e-07	3.06393e-08	5.37575e-07	2.1363e-06	1.81861e-09	1.35207e-07	1.21134e-07	6.19979e-08	1.09531e-09	1.24881e-09	3.05897e-08	5.62373e-09	7.29657e-07	1.71691e-08	1.9713e-09	2.76762e-06	1.61631e-07	1.11279e-08	1.20589e-09	5.68691e-08	2.3051e-09	1.24903e-08	4.85839e-07	2.37598e-07	3.0646e-09	4.02737e-10	1.45681e-09
cell_5287	Macrophage_ys	Blood progenitors 2_2_mouse_gastrulation	0.00020818	0.000270018	0.00160815	9.60856e-06	0.000611833	2.53715e-06	0.00015947	0.00129071	0.000165445	1.42182e-07	0.000148454	0.023803	0.250409	0.00201183	1.48654e-05	0.00198598	0.000992805	0.000647501	0.00874598	2.10498e-05	0.657872	0.000237981	3.2222e-09	0.026338	0.00108407	0.000145184	0.000993725	2.05188e-05	0.017967	0.000171597	7.36326e-05	0.00180433	0.000180501	2.27823e-11	4.76347e-06
cell_5291	Endoderm_ys	ExE endoderm_2_mouse_gastrulation	5.93457e-10	1.042e-08	5.20623e-09	3.6157e-09	4.56609e-10	1	1.0687e-09	3.94689e-10	2.04539e-08	7.13504e-09	2.28518e-08	6.52717e-08	2.91349e-10	6.53014e-10	5.9325e-09	5.18888e-09	3.32511e-10	1.56444e-10	6.0457e-09	1.03926e-09	1.11507e-09	1.32462e-10	6.32257e-10	3.14679e-08	3.2286e-08	5.71975e-10	9.30431e-11	6.08836e-09	2.39685e-11	7.14398e-10	3.69697e-08	4.6566e-09	1.59218e-10	6.29295e-11	6.25972e-10
cell_5292	Fibroblast_ys	ExE mesoderm_4_mouse_gastrulation	9.00055e-08	3.6357e-08	7.60992e-08	2.48132e-07	9.8474e-08	1.01871e-07	4.89265e-08	1.92369e-07	2.55644e-10	0.987399	2.00377e-07	1.28821e-09	8.45607e-09	3.17236e-08	2.2672e-07	9.61848e-08	1.03172e-08	7.21699e-08	2.68748e-08	2.68679e-08	3.42376e-11	4.37092e-08	0.00551562	1.08195e-08	2.42092e-07	3.52049e-07	1.34164e-07	2.60049e-07	1.8112e-09	1.377e-08	6.03336e-09	7.73343e-08	4.34082e-08	0.00708231	1.81647e-07
cell_5298	Macrophage_ys	Blood progenitors 2_2_mouse_gastrulation	0.00198018	0.000463611	0.000289608	3.66601e-05	0.000154088	4.56906e-05	3.22276e-05	0.000641357	6.66095e-05	1.1438e-07	0.000313514	0.0560164	0.0835778	0.00122374	8.17121e-05	0.000396751	0.00162065	0.000292963	0.0105378	4.96915e-05	0.568027	0.000463888	5.74993e-09	0.203816	0.0075251	0.00040878	0.0003239	8.66384e-05	0.0573787	4.10249e-05	8.17057e-06	0.00140379	0.00265275	8.50199e-11	4.38177e-05
cell_5341	HSPC_1_ys	Blood progenitors 1_0_mouse_gastrulation	0.00251411	0.00583668	0.00918915	0.000706506	0.00105116	0.000123497	0.00277309	0.00141907	0.00125846	2.26415e-05	0.00641128	0.446147	0.171533	0.0208855	0.00301097	0.0717648	0.0092911	0.00445967	0.124176	0.000489013	0.0266971	0.00308593	4.99857e-06	0.019322	0.0196126	0.016044	0.0209793	0.000609627	0.000172857	0.000350885	0.000686679	0.00577289	0.00258585	4.99929e-07	0.00101238
cell_5357	Endoderm_ys	ExE endoderm_0_mouse_gastrulation	4.15355e-09	8.32005e-08	1.08e-07	4.74317e-08	2.26717e-09	0.999995	3.15266e-09	5.90334e-09	1.23086e-07	4.63009e-08	1.50507e-07	2.01162e-06	2.00634e-09	1.21993e-07	3.82863e-08	1.67662e-08	9.0854e-10	1.16051e-10	2.06049e-08	4.30375e-09	1.67003e-07	4.78514e-09	2.37108e-09	1.68876e-06	1.01347e-07	4.52857e-09	7.89686e-10	2.84756e-08	6.24898e-10	5.36331e-09	1.28156e-07	7.54993e-08	2.31391e-09	1.12543e-10	6.60754e-10
cell_5359	Endoderm_ys	ExE endoderm_0_mouse_gastrulation	3.25482e-09	7.26758e-09	2.54028e-08	6.64486e-09	1.15619e-09	0.999998	1.76669e-09	6.90617e-10	9.22325e-08	5.91629e-09	7.93102e-08	7.01997e-07	1.54236e-10	4.76457e-09	1.99106e-08	3.51929e-09	1.03088e-10	2.62272e-10	1.73786e-08	6.06726e-10	5.08851e-08	3.39168e-09	1.77096e-09	5.27727e-07	3.45671e-08	2.7503e-09	6.26629e-10	4.57263e-08	1.39294e-11	3.15616e-10	2.91157e-09	4.22501e-08	5.28648e-10	9.08385e-11	1.62556e-10
cell_5370	Endoderm_ys	ExE endoderm_0_mouse_gastrulation	1.33044e-08	1.03126e-07	2.29929e-07	4.7215e-08	1.00785e-08	0.999988	9.06583e-09	1.66973e-08	6.29042e-07	1.33203e-07	3.81917e-07	3.72508e-06	1.56348e-09	1.94964e-07	1.43971e-07	3.96646e-08	2.33274e-09	5.01907e-10	5.88049e-08	1.32111e-08	5.6636e-07	1.71836e-08	5.6542e-09	4.41901e-06	1.98496e-07	1.29976e-08	1.60899e-09	6.26142e-08	8.76623e-10	9.42532e-09	1.94887e-07	2.38809e-07	6.38686e-09	6.32643e-10	7.13861e-10
cell_5402	Endoderm_ys	ExE endoderm_0_mouse_gastrulation	3.23635e-09	7.69258e-08	8.99112e-08	3.3216e-08	5.51505e-09	0.999993	6.03667e-09	6.75993e-09	5.95169e-07	4.78175e-09	2.08028e-07	2.77277e-06	6.43043e-10	6.61447e-08	6.31007e-08	2.76198e-08	2.29924e-09	2.88063e-10	1.73762e-08	9.48998e-09	6.45877e-07	1.80234e-08	8.06269e-10	2.24865e-06	9.35921e-08	5.09861e-09	1.10853e-09	5.56976e-08	2.26031e-09	3.94788e-09	1.07708e-07	1.11991e-07	4.01052e-09	1.30494e-10	9.39198e-10
cell_5406	Endoderm_ys	ExE endoderm_0_mouse_gastrulation	2.4817e-08	2.32259e-07	6.51829e-07	2.07253e-07	1.10734e-08	0.999983	4.11909e-09	2.02997e-08	5.24964e-07	2.8864e-08	5.06984e-07	6.70956e-06	2.72482e-09	2.08197e-07	3.25265e-07	3.2889e-08	5.14316e-09	8.7244e-10	9.7981e-08	1.71264e-08	6.28062e-07	1.58879e-08	4.84226e-09	5.9735e-06	2.32446e-07	1.54841e-08	3.67909e-09	7.69823e-08	1.13462e-09	7.94476e-09	3.25484e-07	2.1472e-07	1.18163e-08	2.57665e-10	1.71008e-09
cell_5410	Fibroblast_ys	ExE mesoderm_4_mouse_gastrulation	4.22947e-09	5.24824e-09	7.49661e-09	2.70292e-09	1.90154e-08	5.85403e-09	2.59475e-09	1.82354e-08	9.41513e-12	0.995108	8.9114e-09	4.81716e-11	2.51534e-09	5.45872e-09	2.22659e-08	3.10137e-08	1.23947e-09	4.48688e-09	1.67744e-09	7.02211e-09	2.44959e-12	1.24069e-09	0.00314799	6.94399e-10	1.18135e-08	1.188e-08	1.58542e-08	1.15758e-08	2.49622e-10	8.04573e-09	2.76349e-09	8.97145e-09	2.25907e-09	0.0017439	6.15672e-09
cell_5419	Endoderm_ys	ExE endoderm_2_mouse_gastrulation	9.25317e-08	4.69884e-07	1.05396e-06	5.14033e-07	1.36005e-07	0.99993	7.87202e-08	8.62967e-08	5.99141e-06	1.00153e-07	1.663e-06	3.25258e-05	5.35476e-09	6.75898e-07	1.78402e-06	4.17489e-07	2.39829e-08	4.35497e-09	3.87583e-07	1.25529e-07	3.60147e-06	1.21431e-07	1.80026e-08	1.40222e-05	1.8244e-06	1.00107e-07	2.1755e-08	5.50065e-07	5.6631e-09	5.04626e-08	2.58772e-06	1.37014e-06	5.41432e-08	3.69043e-09	1.4055e-08
cell_5422	Smooth_Muscle_ys	Visceral endoderm_1_mouse_gastrulation	3.03154e-08	9.43752e-10	1.51242e-10	2.35689e-08	8.697e-10	8.87429e-07	2.09841e-09	3.66329e-09	2.50279e-11	0.000311014	1.84474e-08	2.50109e-09	1.35477e-12	1.9108e-10	1.97803e-07	1.84333e-09	6.76769e-10	2.03421e-09	1.90662e-09	7.02813e-09	2.70747e-11	1.04541e-08	0.000195945	4.44725e-09	3.73046e-08	2.80781e-08	3.80588e-09	6.87506e-08	6.29178e-10	1.09544e-10	2.95316e-11	2.1211e-09	2.54106e-08	0.999492	9.13869e-08
cell_5436	Fibroblast_ys	ExE mesoderm_4_mouse_gastrulation	3.80491e-09	1.45682e-09	6.70134e-10	4.86195e-09	1.16046e-09	5.32424e-09	7.19798e-10	2.02564e-09	1.27021e-12	0.974142	2.18202e-09	2.241e-11	8.14739e-11	8.63466e-10	1.97047e-08	1.37304e-09	3.47469e-10	1.70614e-09	7.05215e-10	1.65052e-09	3.04038e-13	1.30042e-09	0.00797291	2.6136e-10	3.84632e-09	1.31818e-08	4.68631e-09	5.07413e-09	5.97674e-11	2.00514e-10	9.41749e-11	1.14649e-09	3.0562e-09	0.017885	9.31604e-09
cell_5439	Endoderm_ys	ExE endoderm_1_mouse_gastrulation	6.93631e-09	7.99791e-08	8.4745e-08	4.91739e-08	1.14779e-08	0.999982	3.68201e-08	1.80942e-08	1.02643e-06	2.37431e-08	1.89877e-07	8.98147e-06	3.75618e-10	1.38741e-07	5.57179e-08	1.25919e-07	2.14185e-09	4.30895e-10	1.18865e-07	5.77434e-08	1.18263e-06	5.39528e-08	1.07625e-08	3.01744e-06	2.89684e-07	1.29866e-08	8.9092e-10	3.26822e-08	2.56485e-09	9.77679e-08	2.1195e-06	7.635e-08	2.51432e-09	6.8643e-10	2.49891e-10
cell_5468	Endoderm_ys	ExE endoderm_4_mouse_gastrulation	7.55941e-10	1.53234e-08	3.11974e-08	1.37565e-09	1.02642e-09	0.999999	3.29072e-09	6.99637e-09	1.2188e-07	6.11607e-08	3.78081e-08	1.87006e-07	1.40651e-09	1.1059e-08	7.96811e-09	5.98327e-09	2.30189e-10	2.24258e-10	2.71783e-08	1.48736e-09	1.46913e-08	2.57535e-09	1.03868e-09	4.02613e-07	2.09491e-08	1.11532e-09	4.15938e-10	6.79852e-09	1.94123e-10	2.72346e-09	7.4322e-08	2.25428e-08	3.03117e-10	1.02222e-11	1.59758e-10
cell_5471	Smooth_Muscle_ys	Visceral endoderm_2_mouse_gastrulation	4.752e-07	5.91842e-07	1.36646e-07	1.7051e-06	7.27141e-07	0.000301358	8.81844e-08	3.71709e-08	7.78525e-10	0.0362103	4.2908e-07	3.61696e-08	5.38557e-08	1.08286e-07	1.81324e-06	4.81679e-08	8.25776e-09	7.86561e-07	1.96068e-06	2.08553e-07	2.62933e-09	2.27116e-07	0.000161772	4.49634e-08	8.1215e-08	9.4152e-07	1.373e-06	1.52754e-06	4.53697e-08	3.43287e-08	9.38395e-09	2.33897e-06	3.88868e-08	0.963306	4.84179e-06
cell_5472	Endoderm_ys	ExE endoderm_2_mouse_gastrulation	4.9088e-09	8.91294e-09	4.36399e-09	7.24747e-09	2.29268e-10	0.999999	1.80208e-09	2.35985e-10	7.16335e-08	4.67477e-09	6.22327e-08	7.49693e-07	4.7508e-11	5.74004e-10	2.10842e-08	1.65132e-09	5.43561e-11	1.92114e-09	1.47347e-08	5.97132e-10	8.5571e-09	1.24417e-09	8.26678e-10	1.48641e-07	1.59255e-08	1.63715e-09	5.3844e-10	3.51175e-08	5.66699e-12	8.52524e-11	3.88876e-09	9.92023e-09	4.36063e-10	2.75926e-09	6.35213e-10
cell_5480	Fibroblast_ys	Visceral endoderm_4_mouse_gastrulation	2.2567e-07	1.04581e-05	7.64014e-06	1.49165e-06	0.000223488	0.00233554	1.23481e-05	5.7946e-06	7.18367e-08	0.642084	1.68694e-06	1.90936e-07	1.16157e-06	1.24915e-05	9.64889e-07	2.98382e-06	4.20153e-06	3.45908e-05	5.42697e-05	5.81209e-06	1.34393e-07	1.16408e-06	0.00265569	2.66351e-07	1.93272e-06	6.88776e-07	2.70815e-06	5.45391e-06	3.31305e-06	4.48476e-05	7.81713e-06	1.63744e-05	5.74683e-09	0.35246	6.39565e-07
cell_5507	Smooth_Muscle_ys	ExE endoderm_2_mouse_gastrulation	1.48539e-06	3.20911e-06	2.63241e-05	4.57877e-06	9.38312e-06	0.000249128	2.46129e-05	1.30307e-05	5.50382e-06	0.395865	4.40299e-06	5.40422e-06	1.01136e-07	4.90079e-05	2.12094e-05	1.8019e-06	2.02502e-06	7.40828e-05	1.42761e-05	1.33094e-05	7.38639e-06	3.63204e-05	0.062204	7.24609e-06	1.73125e-06	5.52887e-06	3.44182e-06	1.8513e-05	4.29093e-06	1.01281e-06	2.49734e-07	1.18185e-05	4.7348e-07	0.54131	5.58727e-07
cell_5552	Smooth_Muscle_ys	Visceral endoderm_3_mouse_gastrulation	1.36448e-06	3.34923e-07	8.72752e-07	4.60697e-07	8.63037e-06	1.75261e-05	1.57842e-06	7.84012e-07	2.57786e-08	0.104088	3.24759e-07	5.29646e-08	1.34311e-08	1.55561e-07	1.25833e-06	1.00468e-08	2.26383e-08	4.59262e-06	1.31998e-05	3.6374e-07	1.03881e-07	9.84191e-07	0.00283771	8.17298e-08	4.46634e-08	5.9949e-07	3.56138e-07	1.55807e-06	2.30586e-07	1.36953e-07	1.20751e-08	1.93294e-06	5.24035e-08	0.893015	1.01405e-06
cell_5585	Endoderm_ys	ExE endoderm_0_mouse_gastrulation	2.33851e-09	4.66819e-08	5.36402e-07	8.98005e-09	5.65555e-09	0.999997	1.02397e-08	3.71954e-09	1.6071e-07	5.56535e-08	2.04666e-07	5.18487e-07	7.71168e-09	1.84668e-08	2.72954e-08	2.43794e-08	3.99543e-10	1.64282e-09	9.05943e-09	1.23558e-09	8.72666e-08	2.64306e-09	3.33694e-09	5.94538e-07	2.6454e-08	3.32163e-09	1.23503e-09	1.64031e-08	1.2153e-10	6.94426e-09	5.05177e-07	6.07999e-08	5.03564e-10	2.14023e-10	3.51633e-10
cell_5601	Endoderm_ys	ExE endoderm_0_mouse_gastrulation	1.15264e-09	2.46807e-08	9.93644e-08	3.08655e-08	2.75675e-09	0.999998	6.30362e-09	3.49076e-09	4.99618e-07	1.52216e-08	2.92187e-08	2.43146e-07	2.59997e-10	2.51861e-08	8.21114e-09	7.59408e-09	6.46926e-10	3.38726e-10	4.23388e-08	4.01042e-09	1.09041e-07	3.70627e-09	1.05766e-09	7.92994e-07	5.83416e-08	2.04847e-09	5.04252e-10	1.28234e-08	2.10652e-10	1.03897e-08	3.06322e-07	8.58585e-08	4.07975e-10	1.06164e-10	1.61092e-10
cell_5621	Macrophage_ys	ExE endoderm_4_mouse_gastrulation	6.2452e-09	4.20598e-09	6.10242e-07	1.72322e-10	5.02837e-10	7.22092e-11	1.75907e-09	3.23253e-10	4.64186e-08	7.83891e-15	1.94867e-10	9.97964e-06	9.24973e-11	2.09315e-08	1.56455e-10	4.23208e-09	2.4108e-08	1.24904e-07	5.17307e-10	8.25536e-09	0.999602	1.81487e-07	6.56503e-13	0.000373636	3.24633e-08	2.22773e-09	1.17535e-09	2.99927e-09	1.31908e-05	2.14645e-10	6.84838e-10	3.85302e-07	4.8778e-09	4.26154e-14	2.66228e-11
cell_5626	Endoderm_ys	ExE endoderm_4_mouse_gastrulation	1.03502e-09	3.34966e-08	2.62655e-08	2.64402e-08	6.17e-10	0.999998	6.18921e-10	7.26509e-10	5.57387e-08	5.98931e-08	7.45228e-08	4.59287e-07	1.08454e-09	7.46531e-09	1.85808e-08	1.9377e-09	1.99428e-10	2.51306e-10	9.20771e-09	5.84558e-10	2.97018e-08	8.70575e-10	1.32559e-09	6.8942e-07	2.10592e-08	1.4142e-09	1.82338e-09	1.34546e-08	9.54533e-11	5.12676e-10	2.16162e-08	4.36723e-08	6.16584e-10	3.92072e-10	4.95777e-10
cell_5657	Smooth_Muscle_ys	Visceral endoderm_0_mouse_gastrulation	1.00887e-08	3.79774e-08	2.97607e-09	1.29188e-07	1.32317e-07	7.45583e-06	4.35407e-08	2.10101e-09	9.04807e-10	0.000641878	1.37694e-08	7.6916e-09	1.1925e-10	9.55556e-09	4.58523e-08	1.44811e-08	2.0226e-08	3.83217e-07	2.9293e-08	3.56821e-07	4.77188e-10	1.0539e-07	5.56967e-05	4.34258e-08	4.07964e-08	4.20155e-08	9.15921e-08	3.1513e-07	8.42521e-09	2.96587e-09	1.72881e-09	2.52298e-08	1.47243e-08	0.999293	2.80435e-07
cell_5658	Mesothelium_ys	Visceral endoderm_3_mouse_gastrulation	3.98956e-10	1.57392e-10	1.69482e-10	8.1996e-11	3.92279e-10	8.03989e-09	9.64642e-11	3.76844e-11	5.55284e-12	0.00403166	2.77359e-09	7.5214e-11	3.17377e-11	5.44858e-10	1.13718e-09	1.34452e-10	4.15603e-11	1.16817e-09	1.43493e-11	1.51136e-10	1.36932e-11	7.89752e-11	0.995939	1.38197e-10	1.19767e-09	2.40117e-10	1.83648e-09	6.96032e-10	1.03571e-10	2.60834e-11	1.35217e-09	1.48392e-10	2.83069e-10	2.95034e-05	1.0473e-09
cell_5668	Smooth_Muscle_ys	Visceral endoderm_0_mouse_gastrulation	6.46945e-08	1.02533e-07	2.40121e-08	6.4942e-07	1.22809e-07	0.0003482	7.76932e-08	3.13034e-08	1.41298e-08	0.0171435	8.72967e-08	4.37966e-08	2.76748e-09	5.15733e-08	2.58895e-07	1.03432e-07	4.75232e-09	4.36045e-07	5.25112e-09	2.88854e-07	2.38338e-09	3.6343e-07	0.00389311	6.80574e-08	6.06391e-08	1.67784e-07	4.79303e-07	1.46641e-06	1.89709e-08	4.41078e-09	1.07483e-08	1.00372e-06	6.72149e-09	0.978609	2.54773e-07
cell_5687	Endoderm_ys	ExE endoderm_4_mouse_gastrulation	4.53427e-08	7.57607e-07	8.51384e-07	5.84657e-07	4.82209e-08	0.999954	3.15158e-08	3.16857e-08	1.20343e-06	9.29686e-08	2.77267e-06	2.78877e-05	4.52905e-08	4.16777e-07	9.20448e-07	9.66308e-08	1.05013e-08	1.13974e-09	2.12872e-07	6.05442e-08	3.59175e-07	3.67565e-08	7.53552e-09	6.71933e-06	6.68241e-07	1.05473e-07	1.81689e-08	6.35098e-07	2.50209e-10	1.3056e-08	2.08657e-07	9.77319e-07	2.76861e-08	2.9871e-09	3.67799e-08
cell_5718	Endoderm_ys	ExE endoderm_0_mouse_gastrulation	9.13228e-10	5.1074e-08	4.69648e-08	1.18482e-08	7.08118e-10	0.999998	1.13254e-08	3.19986e-09	2.67294e-07	6.19789e-08	4.72673e-08	4.44453e-07	1.84703e-09	1.20567e-08	3.46759e-08	1.48545e-08	9.10862e-10	1.84452e-09	3.01319e-08	4.46479e-09	1.95072e-08	4.02322e-09	9.93907e-10	4.03377e-07	4.7829e-08	1.12505e-08	1.37263e-09	4.47364e-08	5.6229e-11	1.16383e-09	1.48129e-07	1.50498e-07	9.03683e-10	4.11215e-10	4.25919e-09
cell_5732	Endoderm_ys	ExE endoderm_2_mouse_gastrulation	1.85168e-11	2.94548e-10	2.06391e-10	1.85429e-10	6.92068e-12	1	4.11013e-11	4.01247e-12	9.19192e-10	5.27729e-12	1.03049e-09	6.01618e-09	1.00762e-11	2.45022e-11	2.05271e-10	3.72264e-10	1.46848e-12	1.79646e-11	5.94332e-11	4.05991e-11	1.21076e-11	2.18385e-11	2.02016e-13	5.11636e-10	9.59998e-10	4.39411e-11	9.49186e-12	6.62917e-10	2.38613e-13	1.12587e-11	2.90164e-10	1.53051e-09	1.54165e-12	5.88066e-12	5.58689e-11
cell_5753	Endoderm_ys	Visceral endoderm_3_mouse_gastrulation	9.99263e-11	1.38032e-09	4.02468e-10	4.30391e-10	9.84294e-11	1	1.16051e-10	2.05888e-11	5.99704e-10	3.08807e-10	2.84437e-09	2.53423e-09	5.64317e-10	1.74428e-11	2.2899e-09	1.1642e-09	8.29789e-12	2.88454e-11	6.27201e-10	8.97337e-11	7.32113e-12	2.13591e-11	1.67841e-12	1.06376e-09	2.8931e-09	1.58637e-10	6.01787e-11	1.9528e-09	1.41794e-13	1.23156e-10	3.47523e-09	1.55694e-09	7.84349e-12	7.7313e-11	3.25309e-10
cell_5765	Endoderm_ys	ExE endoderm_4_mouse_gastrulation	1.54958e-09	6.23474e-09	5.08976e-09	4.40993e-09	2.48923e-10	0.999999	4.63398e-10	2.3882e-10	3.2114e-08	4.09184e-09	7.41998e-08	2.90635e-07	4.91571e-10	1.85385e-09	2.00703e-08	1.22794e-09	1.34698e-11	1.80708e-10	1.61887e-09	3.83298e-10	3.54756e-09	7.07245e-10	4.7602e-11	2.05383e-07	1.22108e-08	1.73271e-09	4.92736e-10	1.63058e-08	1.38037e-11	5.24971e-11	7.42095e-10	2.73302e-08	8.84265e-10	6.65391e-11	4.86939e-10
cell_5771	Endoderm_ys	ExE endoderm_2_mouse_gastrulation	9.54945e-11	7.28214e-10	4.23309e-10	3.94422e-10	5.59587e-11	1	2.0148e-10	3.96591e-11	1.35097e-08	5.53684e-10	4.4922e-09	5.42201e-09	1.45617e-10	1.22839e-10	1.13658e-09	4.01104e-10	6.03466e-12	4.12436e-11	3.85354e-10	9.07555e-11	1.80375e-10	1.36868e-10	2.71206e-12	1.01875e-08	3.28025e-09	1.94585e-10	1.73468e-10	3.74506e-09	1.59362e-12	2.58371e-11	8.15304e-10	1.01124e-08	5.19825e-11	1.66866e-11	3.78006e-10
cell_5772	Endoderm_ys	ExE endoderm_3_mouse_gastrulation	5.91818e-10	3.73873e-09	5.82992e-09	4.90692e-09	3.35259e-10	0.999999	1.68211e-09	4.07368e-09	5.68844e-08	9.41687e-09	1.03985e-08	4.40678e-08	2.25807e-10	3.59846e-09	2.86518e-09	3.12814e-09	1.20115e-10	1.25583e-10	1.65633e-08	1.45794e-09	1.10359e-08	1.30616e-09	2.80509e-10	2.14815e-07	2.6833e-08	8.34094e-10	3.32489e-10	4.81179e-09	1.03999e-10	1.62418e-09	4.75265e-08	3.24232e-08	1.09779e-10	1.48345e-11	8.25525e-11
cell_5782	Endoderm_ys	ExE endoderm_2_mouse_gastrulation	3.25369e-10	2.02588e-09	8.29422e-10	9.10953e-10	1.78741e-10	1	1.02352e-09	8.86837e-11	1.10803e-08	1.19656e-09	1.04613e-08	9.12659e-09	1.84106e-09	1.10559e-10	6.63851e-09	2.61922e-09	2.89139e-11	2.73952e-10	7.44534e-10	1.41728e-10	4.09723e-11	6.53948e-11	1.10683e-11	2.97042e-09	3.06147e-09	4.08498e-10	6.94083e-11	6.722e-09	4.8632e-13	9.81765e-11	4.62046e-09	7.94346e-09	6.5411e-11	2.52662e-11	1.79199e-09
cell_5785	Endoderm_ys	ExE endoderm_4_mouse_gastrulation	2.31599e-09	1.27363e-07	1.35076e-07	1.91552e-08	2.17459e-09	0.999996	1.19793e-08	8.84861e-09	7.47258e-07	5.92496e-09	1.6374e-07	9.11202e-07	3.14561e-09	8.81718e-09	2.00061e-08	1.00516e-08	1.44122e-10	2.32e-10	8.51351e-08	3.18188e-08	8.86967e-08	9.02758e-09	3.82346e-10	2.62707e-07	1.86606e-07	1.44873e-08	5.83177e-10	1.19111e-07	3.08899e-10	1.77693e-08	4.73043e-07	5.41153e-07	1.26973e-09	3.53894e-11	1.21488e-09
cell_5807	Endoderm_ys	ExE endoderm_0_mouse_gastrulation	1.70352e-09	5.2801e-08	5.75482e-08	6.22148e-09	1.18165e-09	0.999998	4.44992e-09	2.98137e-09	6.84087e-08	4.80522e-08	4.0223e-08	4.72017e-07	2.00778e-09	3.0232e-08	2.09558e-08	5.36904e-09	2.56927e-10	6.94776e-10	1.66851e-08	2.98541e-09	2.45422e-08	3.28445e-09	2.24843e-09	9.97804e-07	3.96132e-08	2.82498e-09	5.04759e-10	1.52506e-08	1.79111e-10	1.23056e-09	3.24469e-08	6.07804e-08	6.43927e-10	2.17716e-10	8.09054e-10
cell_5818	Macrophage_ys	Visceral endoderm_3_mouse_gastrulation	1.86364e-05	9.73729e-05	0.000711778	1.90671e-06	2.92488e-06	0.00022549	2.78087e-06	2.40506e-07	4.86256e-06	1.6349e-10	8.19217e-07	0.0104304	5.69641e-06	4.316e-06	8.81591e-07	5.69425e-06	3.49029e-05	0.000512947	1.03595e-06	5.4074e-05	0.893118	0.000100466	3.44572e-10	0.0856936	0.000452316	2.00006e-05	5.8277e-06	3.29363e-05	0.00603621	2.94308e-07	3.31632e-07	0.00239501	1.13811e-05	8.0843e-09	1.70501e-05
cell_5832	Macrophage_ys	Visceral endoderm_0_mouse_gastrulation	0.000115125	1.66882e-05	1.75991e-05	1.32749e-06	6.10622e-07	0.00342026	1.02157e-05	2.16867e-06	1.75616e-05	2.45821e-09	4.87492e-07	0.00443968	1.66402e-06	4.27195e-06	9.01549e-07	5.74623e-06	4.21267e-05	0.000543358	4.16586e-05	1.42466e-05	0.841261	0.000146383	7.67483e-10	0.143846	0.0002039	9.31078e-06	6.03773e-05	1.35073e-05	0.00505777	2.81544e-07	2.58003e-07	0.000678202	1.63581e-05	2.16328e-08	1.05489e-05
cell_5845	Smooth_Muscle_ys	Visceral endoderm_2_mouse_gastrulation	3.90733e-08	8.9494e-08	4.24799e-08	1.41809e-07	9.23621e-08	1.36694e-05	1.83882e-07	7.20384e-08	4.4969e-10	0.39442	2.09822e-08	1.52716e-09	7.34751e-10	2.42295e-08	1.12398e-07	2.59963e-09	4.0449e-09	3.44806e-06	3.00403e-07	8.71175e-08	2.43531e-09	1.23203e-07	0.000513079	1.39346e-08	2.95141e-08	3.00428e-07	1.8836e-07	4.21894e-07	4.12477e-08	1.16366e-08	6.77165e-10	3.56982e-07	5.10719e-09	0.605047	4.25707e-07
cell_5854	Endoderm_ys	ExE endoderm_6_mouse_gastrulation	2.66831e-07	1.14137e-06	1.34579e-06	2.23938e-07	1.4133e-08	0.999803	8.11014e-09	1.76822e-08	4.52331e-07	3.5928e-07	1.87068e-06	1.78727e-05	2.93011e-09	2.03163e-07	3.4817e-07	4.93135e-08	1.337e-08	2.87401e-09	8.75531e-07	3.89658e-08	6.49033e-05	6.62756e-08	5.78228e-08	0.000102078	1.91277e-06	6.94823e-08	4.74245e-09	7.17588e-07	7.20582e-08	2.30784e-08	1.18129e-07	2.29086e-06	3.30518e-08	1.35025e-08	5.05705e-09
cell_5861	Macrophage_ys	Visceral endoderm_0_mouse_gastrulation	1.38707e-05	6.47428e-06	9.71219e-06	7.49769e-07	1.86664e-06	0.00142918	6.44441e-06	1.33266e-07	1.66156e-06	2.07064e-10	3.17365e-07	0.0018659	4.34947e-07	2.56033e-06	2.23916e-07	5.69402e-06	3.10399e-05	0.000676098	1.80545e-06	3.71403e-06	0.904025	2.76216e-05	4.812e-11	0.0906338	0.00012623	4.16613e-06	3.3541e-06	5.90854e-06	0.000985554	1.18633e-07	2.17242e-07	0.000111997	8.15239e-06	6.4924e-08	1.01332e-05
cell_5872	Macrophage_ys	Visceral endoderm_0_mouse_gastrulation	3.56723e-05	2.4835e-05	6.09056e-05	1.27114e-06	3.40283e-06	3.85863e-05	7.66193e-06	7.73001e-07	5.73168e-06	9.63201e-11	9.25039e-07	0.00927123	5.41219e-06	5.88357e-06	3.80508e-07	5.19172e-06	7.79163e-05	0.00124347	2.00463e-05	1.53531e-05	0.918996	0.000189249	4.01097e-10	0.0665191	0.000314163	3.25144e-05	7.13894e-06	2.46927e-05	0.0022265	7.86892e-08	5.0733e-08	0.000841637	1.57217e-05	7.91247e-09	8.35237e-06
cell_5873	Endoderm_ys	ExE endoderm_3_mouse_gastrulation	2.76403e-09	1.54418e-07	3.3246e-07	4.02018e-08	2.86859e-09	0.999995	8.28873e-09	8.55006e-09	3.70109e-07	4.67007e-08	1.41404e-07	1.157e-06	2.20844e-09	1.10716e-07	4.66335e-08	2.71477e-08	1.67708e-09	7.27692e-10	3.37036e-08	1.81714e-08	1.45528e-07	1.25509e-08	1.13441e-09	1.12478e-06	1.10209e-07	7.05071e-09	2.49867e-09	5.11968e-08	1.17629e-09	1.26032e-08	1.03451e-06	2.50082e-07	1.88572e-09	3.1799e-10	1.38788e-09
cell_5874	Mesothelium_ys	Visceral endoderm_2_mouse_gastrulation	3.26557e-09	1.01825e-09	5.47458e-10	1.21822e-09	3.38031e-09	1.18317e-07	2.6735e-11	1.40922e-10	9.60111e-12	0.00190813	5.61455e-08	1.53845e-09	1.60946e-09	1.11639e-09	6.01028e-09	3.11161e-10	1.09738e-10	6.84287e-10	8.33481e-12	7.99326e-10	5.23392e-12	7.03689e-11	0.998062	4.93696e-10	2.1032e-09	6.95892e-10	2.16152e-09	4.25956e-09	1.41154e-10	3.18276e-11	1.24618e-09	7.28974e-10	3.06155e-09	2.98237e-05	8.60678e-09
cell_5891	Smooth_Muscle_ys	Visceral endoderm_3_mouse_gastrulation	1.16526e-06	2.11455e-07	7.40902e-07	5.80308e-06	1.93759e-07	0.000506158	6.89168e-07	2.41516e-07	2.80198e-07	0.012819	1.98066e-06	7.57228e-07	1.08083e-09	3.36944e-07	3.09749e-06	1.98702e-07	2.16873e-08	8.07556e-06	3.37202e-07	1.8515e-06	8.56712e-08	3.16307e-06	0.021599	1.73526e-06	7.89762e-07	1.97553e-06	7.41071e-07	1.25382e-05	4.49753e-08	2.69568e-08	3.00557e-08	4.92865e-06	1.32626e-07	0.965023	5.78837e-07
cell_5900	Mesothelium_ys	Visceral endoderm_0_mouse_gastrulation	7.32287e-09	4.43277e-09	3.86781e-09	8.15516e-10	4.87415e-09	9.21535e-09	2.71652e-10	3.20659e-10	4.94028e-11	0.00597298	3.65944e-08	8.84189e-10	6.16554e-10	2.31133e-09	1.07944e-08	5.18428e-10	7.42033e-10	3.03735e-09	4.98682e-11	2.63597e-09	2.81933e-11	6.13751e-10	0.993957	4.00487e-10	6.69935e-09	2.38451e-09	6.22711e-09	8.37656e-09	5.0763e-10	2.05828e-10	4.28195e-09	2.39208e-09	1.93598e-09	7.01209e-05	9.7381e-09
cell_5942	Endoderm_ys	ExE endoderm_2_mouse_gastrulation	1.45376e-12	9.46283e-11	7.67018e-12	3.67335e-12	1.5055e-12	1	5.44074e-12	6.21411e-13	8.03692e-11	7.28119e-12	1.45522e-10	1.02794e-09	1.20011e-11	1.68787e-12	1.26678e-11	1.49754e-10	1.26632e-13	1.84882e-12	4.24224e-12	1.847e-11	1.1467e-11	1.45815e-12	6.22382e-14	2.21788e-10	1.39343e-10	1.31728e-11	2.24395e-12	1.32279e-10	7.15531e-14	4.02708e-12	3.83289e-11	1.23997e-10	9.47707e-14	5.50328e-12	6.28131e-12
cell_5948	Endoderm_ys	ExE endoderm_2_mouse_gastrulation	3.92209e-09	2.90803e-08	1.14835e-08	1.42008e-08	1.16365e-09	0.999999	4.74524e-10	4.19341e-10	4.77129e-08	1.81324e-08	5.16855e-08	1.96839e-07	1.35042e-09	2.51375e-09	5.49478e-09	1.20261e-09	1.8048e-10	8.29699e-10	2.6929e-09	3.27255e-09	4.79385e-09	1.66722e-09	6.48529e-10	1.10705e-07	3.51438e-08	1.65094e-09	5.97891e-10	2.33189e-08	1.08479e-10	1.08493e-09	2.03014e-08	1.17235e-07	3.64252e-10	4.69386e-10	1.17036e-09
cell_5972	Endoderm_ys	ExE endoderm_0_mouse_gastrulation	1.14325e-08	7.09548e-08	3.79415e-08	8.85998e-08	8.59667e-10	0.999995	3.23157e-09	3.96692e-09	1.17158e-07	1.41734e-07	1.2493e-07	2.41419e-06	1.13687e-09	1.09556e-08	2.54788e-07	5.51098e-09	3.59638e-09	1.57884e-09	8.09796e-08	1.04975e-08	2.22841e-08	3.12537e-09	8.35368e-09	8.20067e-07	2.20558e-07	1.61656e-08	2.97964e-09	1.47681e-07	2.27869e-10	2.82398e-10	6.62648e-09	7.20387e-08	9.59711e-09	1.58925e-09	1.48809e-08
cell_5974	Macrophage_ys	ExE endoderm_2_mouse_gastrulation	1.56285e-06	8.50196e-07	1.71143e-05	1.17446e-07	1.18784e-07	2.91741e-07	3.89322e-07	2.16999e-08	2.22066e-06	6.7907e-13	3.39072e-08	0.00119097	2.1469e-08	1.31227e-06	1.01819e-07	5.39729e-07	4.43253e-06	4.7014e-06	8.8129e-08	1.34032e-06	0.98652	2.20483e-05	7.1991e-12	0.0120167	1.37914e-05	8.52476e-07	1.95087e-07	2.66359e-07	0.000161624	1.54002e-08	6.36871e-08	3.60084e-05	2.24206e-06	1.22397e-10	1.3484e-07
cell_5987	Endoderm_ys	ExE endoderm_4_mouse_gastrulation	1.03491e-08	8.36921e-08	1.50261e-07	1.92182e-08	1.90773e-09	0.999997	1.26762e-09	5.94973e-09	1.06778e-07	1.57188e-07	2.21994e-07	5.12037e-07	6.84704e-09	1.87881e-08	2.12175e-08	3.22881e-09	6.69713e-10	3.91535e-10	8.08393e-08	1.56438e-09	5.5595e-08	2.40346e-09	2.94339e-09	1.54981e-06	9.48103e-08	3.05735e-09	9.13053e-10	6.20557e-08	6.09318e-10	2.43459e-09	2.97531e-08	1.70311e-07	2.24071e-09	5.15059e-11	6.76326e-10
cell_5989	Fibroblast_ys	ExE endoderm_4_mouse_gastrulation	1.55159e-05	3.54102e-05	4.58417e-05	0.000188044	0.000342198	0.012612	0.000145436	7.31232e-05	0.000615546	0.621551	0.000350942	0.000213788	4.70089e-06	0.000218823	0.000671916	0.000125607	1.70767e-05	0.000407863	0.000175118	2.26633e-05	1.702e-05	0.000364009	0.101981	4.6587e-05	2.3072e-05	9.22065e-05	0.000157676	0.000241652	2.53897e-06	3.90466e-06	3.99029e-05	8.57837e-05	4.35813e-05	0.25904	2.89282e-05
cell_5993	Endoderm_ys	ExE endoderm_0_mouse_gastrulation	9.53688e-09	6.57068e-08	8.26764e-08	9.26489e-09	5.47827e-10	0.999995	1.62778e-08	4.5643e-09	7.49894e-07	3.34128e-09	2.27977e-07	1.22972e-06	1.25443e-09	4.69709e-08	2.96798e-07	4.72632e-08	2.04649e-10	7.38265e-10	1.31215e-08	1.44555e-08	2.29743e-07	6.37523e-08	2.93148e-10	1.33737e-06	1.18522e-07	2.17227e-08	2.96019e-09	6.8279e-08	1.05034e-10	2.48419e-09	1.11271e-07	6.51247e-07	5.30091e-09	2.52217e-10	4.28064e-09
cell_6004	Endoderm_ys	ExE endoderm_0_mouse_gastrulation	1.23754e-09	3.07431e-08	7.17126e-08	8.74054e-09	3.40568e-09	0.999998	1.86638e-09	1.25974e-09	7.75417e-08	1.76651e-09	6.41572e-08	6.76782e-07	1.4813e-09	1.29914e-08	1.64158e-08	8.84757e-09	1.01085e-09	3.43461e-10	8.26434e-09	1.42887e-09	8.88437e-08	2.10219e-09	6.5592e-11	3.72001e-07	4.19238e-08	1.56696e-09	5.80359e-10	7.15231e-09	1.07631e-10	1.57601e-09	2.71157e-08	2.99741e-08	2.84604e-10	2.10635e-11	3.33633e-10
cell_6013	Endoderm_ys	ExE endoderm_0_mouse_gastrulation	1.80707e-07	5.0659e-07	5.37551e-07	1.89648e-07	4.62378e-08	0.999947	3.32046e-08	3.1749e-08	1.50601e-06	4.41101e-07	6.53387e-06	2.752e-05	1.41237e-07	2.53978e-07	2.10052e-06	1.57666e-07	1.88933e-08	1.10789e-09	1.2101e-07	3.34299e-08	1.02301e-06	7.75026e-08	6.84361e-08	8.26372e-06	1.44434e-06	1.15755e-07	1.6324e-08	5.64296e-07	6.7694e-10	1.84807e-08	4.64577e-07	3.7897e-07	1.07699e-07	6.1191e-09	4.44949e-08
cell_6023	Endoderm_ys	ExE endoderm_4_mouse_gastrulation	1.71503e-07	2.76186e-06	9.97436e-06	7.9682e-07	2.86153e-08	0.999915	1.02549e-07	3.42507e-07	1.21179e-06	4.57313e-07	6.70689e-06	1.49118e-05	1.08924e-07	4.38548e-07	1.42974e-06	4.24004e-07	4.69116e-09	1.08574e-08	3.92136e-07	6.0193e-08	4.04783e-07	3.07843e-07	5.93302e-09	3.65772e-05	1.16269e-06	9.10306e-08	2.97028e-08	1.96403e-06	2.0042e-09	4.3385e-08	3.90631e-07	3.74475e-06	5.38028e-08	3.48489e-09	2.44391e-08
cell_6028	Mesothelium_ys	Visceral endoderm_3_mouse_gastrulation	1.19902e-08	2.59911e-10	1.01827e-09	1.25097e-10	1.90097e-09	1.4705e-08	2.22903e-10	5.27994e-10	1.54627e-10	0.00652301	7.5072e-08	3.56301e-10	2.74218e-10	1.6409e-09	1.49395e-08	8.90644e-10	1.04498e-10	2.92105e-09	4.35303e-11	6.74523e-10	4.54143e-11	1.45321e-10	0.993463	5.33018e-10	8.78504e-09	2.76917e-09	3.45208e-09	1.30475e-08	1.50105e-10	1.31254e-10	6.42857e-09	3.2424e-09	3.5489e-09	1.36053e-05	4.91061e-09
cell_6032	Fibroblast_ys	ExE endoderm_4_mouse_gastrulation	7.72348e-07	1.03677e-05	0.000357402	4.24566e-06	7.64281e-05	0.000156833	7.50762e-05	1.93677e-05	0.000147871	0.383634	3.75633e-06	4.89163e-06	1.13165e-07	4.13882e-05	2.23837e-06	3.80416e-05	4.04401e-06	0.000221203	4.58122e-06	5.18949e-05	0.000766608	6.15114e-05	0.2948	1.596e-05	4.03963e-06	4.19226e-06	1.09786e-05	3.85323e-05	0.000166694	6.87459e-05	0.000250219	0.000403772	5.87482e-08	0.318554	3.60645e-08
cell_6058	Smooth_Muscle_ys	ExE endoderm_2_mouse_gastrulation	5.0009e-08	7.21131e-08	1.80916e-07	2.33474e-07	6.58983e-08	3.68176e-07	1.86128e-07	2.44421e-08	4.15705e-08	0.00429171	2.71541e-08	1.50315e-07	2.14775e-11	5.38344e-08	1.06734e-07	2.21897e-08	2.97614e-09	6.25637e-07	2.94507e-09	3.39117e-07	1.23395e-07	5.14564e-06	0.0176179	1.79544e-07	2.70906e-08	2.44558e-07	6.07667e-08	6.0094e-07	1.34943e-07	3.4614e-09	1.48327e-08	3.43721e-07	2.42952e-08	0.978081	1.39083e-08
cell_6060	Endoderm_ys	ExE endoderm_2_mouse_gastrulation	4.42964e-09	7.29413e-08	1.08612e-07	2.37003e-08	1.96587e-09	0.999996	7.18156e-09	4.80285e-09	3.71846e-07	8.81536e-09	1.3373e-07	1.57044e-06	2.35216e-09	2.35512e-08	1.11816e-07	3.37339e-08	1.80574e-09	5.64987e-10	2.40228e-08	7.14082e-09	7.58535e-08	3.72213e-09	9.17796e-10	6.60049e-07	1.01815e-07	3.69375e-09	1.34437e-09	3.70809e-08	3.98369e-10	4.56114e-09	4.37312e-07	1.01272e-07	2.8057e-09	9.92425e-11	2.88175e-09
cell_6073	Fibroblast_ys	ExE endoderm_2_mouse_gastrulation	1.4866e-05	1.24277e-05	0.000134041	2.50531e-05	0.000120761	0.00846828	0.000167262	7.63915e-05	5.07936e-05	0.471619	6.61927e-05	1.85213e-05	8.66518e-07	1.04744e-05	5.17568e-05	1.32813e-05	8.07308e-06	0.00070036	0.000129715	2.74007e-05	4.6618e-05	5.93442e-05	0.218436	2.05239e-05	3.22219e-05	2.67491e-05	1.68059e-05	0.000171036	1.71249e-05	5.32437e-06	2.33271e-06	0.000158613	2.04312e-06	0.299285	4.95284e-06
cell_6079	Mesothelium_ys	Visceral endoderm_3_mouse_gastrulation	1.10672e-09	1.97731e-10	3.34208e-10	7.62048e-11	8.73851e-10	8.06848e-10	6.02817e-11	1.82044e-10	3.00646e-12	0.00266339	7.76295e-09	5.37512e-11	9.98713e-11	2.2732e-10	1.83805e-09	1.00393e-10	2.40001e-10	1.09869e-09	3.06181e-11	1.89697e-10	1.44265e-11	1.26296e-11	0.997328	4.76624e-11	1.25362e-09	1.63918e-10	2.87671e-10	1.26354e-09	5.93893e-11	3.57846e-10	4.80249e-09	1.75468e-10	1.21766e-10	8.20483e-06	8.89856e-10
cell_6095	Mesothelium_ys	Visceral endoderm_3_mouse_gastrulation	1.22611e-09	4.81924e-10	1.93782e-09	1.67769e-10	2.6847e-09	9.73289e-09	3.80877e-10	3.97434e-10	7.21348e-12	0.0027005	1.85513e-08	7.26923e-10	7.78179e-10	1.51038e-09	4.80613e-09	8.6345e-10	4.16055e-10	1.26619e-09	1.85446e-11	6.15865e-10	2.46836e-11	2.44993e-10	0.997258	4.21835e-10	2.47598e-09	2.97342e-10	1.52767e-09	2.07756e-09	2.62948e-10	8.58862e-11	3.62479e-09	2.18076e-10	1.28825e-09	4.12047e-05	5.72387e-09
cell_6099	Macrophage_ys	ExE endoderm_0_mouse_gastrulation	2.51832e-09	1.79256e-08	1.73261e-06	2.11651e-10	6.40678e-09	2.6392e-12	3.98505e-10	5.45553e-10	2.66839e-08	1.47323e-14	1.72124e-10	5.72003e-06	3.60682e-10	3.85803e-08	1.87423e-10	1.04967e-08	3.02354e-07	2.10956e-09	1.01603e-09	4.68317e-09	0.999801	1.14883e-07	6.27824e-13	0.000153141	8.83295e-08	4.00429e-09	8.49319e-10	1.36392e-09	3.78459e-05	9.9932e-10	1.91043e-09	1.8143e-07	1.27757e-08	2.04555e-14	1.91615e-11
cell_6105	Smooth_Muscle_ys	Visceral endoderm_3_mouse_gastrulation	8.37721e-07	1.32323e-06	2.51405e-06	1.73037e-06	9.09401e-06	2.5035e-05	1.58439e-06	4.67698e-07	1.92437e-08	0.226545	4.90896e-07	4.14819e-08	2.67518e-08	9.00064e-07	1.34357e-06	7.70993e-08	2.52503e-07	2.20594e-05	5.24956e-06	3.26354e-06	1.65989e-07	6.90594e-07	0.00155374	1.49401e-07	1.45827e-07	9.86442e-07	4.84103e-06	3.54491e-06	6.2278e-07	1.62087e-06	1.62123e-07	4.77851e-06	2.11113e-08	0.771805	1.55247e-06
cell_6109	Smooth_Muscle_ys	Visceral endoderm_4_mouse_gastrulation	1.87087e-08	4.3789e-08	5.2525e-08	1.30193e-07	3.63096e-07	5.83895e-05	2.37378e-07	5.15039e-08	3.26439e-09	0.0411253	8.70706e-08	4.3235e-09	3.28629e-09	2.95217e-08	9.08746e-08	2.92122e-07	1.42419e-08	8.33407e-07	1.9013e-08	2.35325e-07	1.67813e-09	1.0849e-07	0.000536279	3.64642e-08	9.07039e-08	8.89756e-08	3.93101e-07	7.18627e-07	1.06523e-08	3.03691e-08	8.60152e-09	2.24988e-07	4.31672e-09	0.958276	2.72762e-07
cell_6126	Macrophage_ys	ExE endoderm_2_mouse_gastrulation	1.13973e-05	4.80322e-06	7.68509e-06	2.26123e-07	5.81526e-07	4.37945e-05	2.36663e-06	2.57004e-07	3.298e-06	1.32762e-10	8.83617e-08	0.00721543	3.11758e-07	4.2165e-06	2.40925e-07	1.90257e-06	2.50505e-05	0.000114206	2.76736e-07	1.64132e-05	0.962897	0.000108983	1.89664e-09	0.0281621	7.47325e-05	9.62614e-06	3.01843e-06	1.6758e-06	0.0011293	1.16582e-07	4.78731e-07	0.00015471	4.68915e-06	7.57119e-09	1.36216e-06
cell_6144	Endoderm_ys	ExE endoderm_2_mouse_gastrulation	3.98528e-08	3.85121e-08	3.86588e-09	1.5227e-08	1.27988e-08	0.999988	1.44134e-08	9.06922e-09	1.09722e-06	4.34845e-08	6.39071e-07	6.88721e-06	2.81548e-09	5.68028e-08	4.83593e-07	1.28582e-07	8.39181e-10	9.14968e-10	8.95267e-08	2.83755e-08	1.39696e-07	8.27017e-08	3.69832e-09	1.25409e-06	2.25703e-07	5.25261e-08	6.58813e-09	1.1684e-07	5.20134e-11	2.60738e-09	1.33415e-07	1.20713e-07	2.7441e-08	2.69868e-09	7.09154e-09
cell_6164	Smooth_Muscle_ys	Visceral endoderm_3_mouse_gastrulation	1.58208e-06	2.8948e-06	1.74163e-06	1.4427e-06	3.14244e-05	0.00026025	9.91916e-06	1.74149e-06	1.97249e-07	0.105168	5.74338e-07	3.97681e-08	1.59309e-08	4.29752e-06	9.97624e-07	7.98764e-07	3.89713e-07	3.52707e-05	4.23861e-05	2.59222e-05	6.95969e-07	2.88672e-06	0.00021832	7.17333e-07	2.82842e-06	3.32207e-06	1.40208e-06	1.51357e-05	9.90718e-07	3.04752e-05	3.86127e-06	4.37331e-05	4.56113e-08	0.894084	1.97478e-06
cell_6177	Macrophage_ys	ExE endoderm_2_mouse_gastrulation	1.20124e-06	7.54082e-06	0.000125967	1.5241e-07	1.25491e-07	1.70616e-05	1.75667e-06	5.444e-08	2.88332e-06	6.29097e-12	3.39517e-08	0.0014112	2.07878e-07	2.29328e-07	1.55496e-07	2.4082e-06	3.24448e-06	8.07731e-05	4.92558e-07	6.9171e-06	0.979828	1.8417e-05	4.14428e-11	0.0174145	6.18777e-05	3.84185e-06	1.05528e-06	2.31001e-06	0.00076462	7.17764e-08	2.69753e-07	0.000240953	1.21623e-06	3.27997e-10	3.89728e-07
cell_6186	Endoderm_ys	ExE endoderm_0_mouse_gastrulation	1.55138e-08	2.30842e-07	2.14846e-07	5.205e-08	1.68256e-08	0.999987	6.81518e-09	2.31887e-08	1.42877e-06	6.84919e-08	6.68396e-07	4.02276e-06	3.75749e-08	4.14016e-07	2.06834e-07	5.31137e-08	5.23294e-09	1.48683e-09	9.1397e-08	1.5308e-08	5.02551e-07	1.6732e-08	2.25732e-09	2.95714e-06	5.77962e-07	3.23818e-08	4.16068e-09	1.57786e-07	1.8398e-09	1.06281e-08	4.90584e-07	4.98762e-07	1.03646e-08	3.47807e-10	4.59627e-09
cell_6209	Endoderm_ys	ExE endoderm_2_mouse_gastrulation	5.15185e-09	1.32347e-07	1.52209e-07	2.88094e-08	3.42117e-08	0.999985	3.4889e-08	2.7585e-08	3.56624e-06	2.15219e-08	2.66086e-07	2.10418e-06	2.14033e-09	2.50816e-07	1.83035e-07	7.25387e-08	3.44184e-09	1.08074e-09	5.22213e-07	7.37972e-08	6.55219e-07	3.44349e-08	1.81872e-09	1.60234e-06	5.18648e-07	2.22351e-08	2.16162e-09	8.02347e-08	9.14066e-10	5.80835e-08	4.40199e-06	5.07423e-07	2.80802e-09	2.50005e-10	3.06202e-09
cell_6212	Endoderm_ys	ExE endoderm_0_mouse_gastrulation	3.49079e-08	2.82863e-06	9.17229e-06	7.69623e-08	1.74416e-08	0.999929	1.98644e-07	1.1114e-07	2.65139e-06	7.09116e-07	1.73565e-06	4.66344e-06	3.21457e-07	1.50111e-06	1.21293e-06	1.13609e-06	3.46793e-08	4.23737e-08	4.42784e-07	2.41537e-07	1.76839e-06	7.12381e-08	7.81737e-08	8.26376e-06	1.51954e-06	5.67316e-08	1.53072e-08	8.82705e-07	9.69534e-09	4.62232e-07	2.78861e-05	2.99895e-06	8.45191e-09	4.44007e-10	1.46238e-08
cell_6220	Endoderm_ys	ExE endoderm_2_mouse_gastrulation	7.49959e-11	5.07075e-10	1.55225e-10	5.01994e-11	2.11936e-11	1	1.06685e-10	5.7105e-12	9.22727e-10	1.97431e-09	5.80392e-10	2.10871e-09	2.56264e-12	1.89788e-11	7.21199e-10	8.63315e-11	1.94392e-12	4.69929e-11	1.32667e-10	1.25954e-10	4.00546e-11	4.86653e-11	6.58444e-11	5.27175e-09	1.10084e-09	5.10163e-11	8.54564e-12	8.37972e-10	3.47694e-13	1.43391e-11	4.33241e-10	8.9766e-10	1.30658e-11	3.4061e-10	6.96917e-11
cell_6227	Endoderm_ys	ExE endoderm_2_mouse_gastrulation	6.07022e-10	2.90366e-09	2.1607e-09	2.06778e-09	5.11196e-11	1	2.66539e-10	3.86372e-11	1.62545e-09	8.81436e-10	9.41298e-09	4.91659e-08	1.04333e-10	8.37036e-11	1.17202e-08	1.9772e-10	1.96921e-11	2.36734e-10	8.2781e-10	1.77577e-10	1.79835e-10	8.0177e-11	3.42634e-11	3.51232e-08	9.1859e-09	7.37989e-10	4.38994e-11	7.00406e-09	1.06443e-12	2.62138e-11	7.78073e-10	5.34176e-09	5.94523e-11	4.6808e-10	1.2685e-09
cell_6248	Smooth_Muscle_ys	Visceral endoderm_2_mouse_gastrulation	1.81221e-07	1.38558e-07	1.41491e-07	3.78057e-07	4.14276e-07	0.000143176	8.66362e-07	1.4166e-07	1.42339e-09	0.0390354	8.97491e-08	4.13114e-09	5.22663e-09	7.47895e-08	3.56404e-07	4.3982e-08	1.7078e-08	1.77743e-06	6.32225e-06	3.27472e-07	6.58322e-09	3.67214e-07	0.000409941	3.90316e-08	1.36436e-07	9.82457e-07	5.28779e-07	1.40562e-06	5.35634e-08	1.16491e-07	1.68788e-08	1.39349e-06	1.22543e-08	0.960394	1.04868e-06
cell_6262	Macrophage_ys	ExE endoderm_2_mouse_gastrulation	6.27257e-06	4.30113e-06	7.0798e-05	6.79383e-07	1.35395e-06	8.62633e-06	5.1008e-06	6.07209e-08	1.00808e-05	2.70794e-12	2.10719e-07	0.00456729	1.57652e-07	1.67306e-06	2.79138e-07	6.95813e-06	2.97083e-06	6.00706e-05	9.24773e-07	2.08054e-05	0.984244	9.6856e-05	3.56953e-11	0.00988347	0.000111098	5.40398e-06	1.88029e-06	3.53653e-06	0.00067533	1.18035e-07	2.52067e-07	0.000201522	6.24868e-06	7.14795e-10	1.22389e-06
cell_6265	Macrophage_ys	Visceral endoderm_0_mouse_gastrulation	2.8794e-05	3.23067e-05	0.000157914	7.69165e-06	1.5709e-05	0.00206452	1.14336e-05	8.47412e-07	2.63231e-05	2.70217e-11	1.81183e-06	0.0150846	3.31592e-05	5.98168e-06	1.87618e-06	2.04544e-05	6.13926e-05	0.000715613	3.69847e-06	5.92962e-05	0.819365	9.49711e-05	2.33553e-11	0.158047	0.000389786	8.07639e-05	4.56275e-05	3.8161e-05	0.000477559	7.48911e-07	2.16871e-06	0.00297664	3.60641e-05	9.50206e-09	0.000111884
cell_6277	Endoderm_ys	ExE endoderm_2_mouse_gastrulation	6.13045e-09	3.04794e-08	7.42651e-08	1.04195e-08	8.53287e-09	0.999992	2.60271e-08	1.5447e-08	3.36248e-06	1.93865e-09	2.31054e-07	2.27173e-06	7.89361e-09	1.94548e-08	2.08349e-07	1.12605e-07	1.34407e-09	1.09341e-09	6.24547e-08	1.88584e-08	1.35326e-07	2.88309e-08	7.63029e-10	3.02884e-07	1.46286e-07	6.41307e-09	1.52182e-09	9.9299e-08	2.3334e-10	1.89182e-08	8.35595e-07	1.48364e-07	8.52478e-10	1.03558e-10	1.60149e-09
cell_6280	Macrophage_ys	ExE endoderm_2_mouse_gastrulation	2.02033e-06	4.58221e-06	3.37619e-05	5.11961e-07	3.67904e-07	1.01621e-05	4.48758e-07	1.64599e-08	1.08611e-06	1.67866e-13	1.69215e-07	0.00261369	2.11308e-07	2.14429e-07	1.72603e-07	2.67153e-06	7.58936e-07	1.34524e-05	1.292e-07	3.87524e-06	0.97776	5.31461e-05	5.06195e-12	0.0191815	2.49777e-05	2.97939e-06	1.23245e-06	3.11976e-06	4.26822e-05	1.18458e-08	6.90785e-08	0.000234692	5.6269e-06	2.94534e-10	2.10731e-06
cell_6284	Mesothelium_ys	Visceral endoderm_3_mouse_gastrulation	7.19115e-08	1.97907e-09	1.72053e-08	2.77222e-09	3.12867e-08	5.36259e-08	1.31417e-10	2.09198e-10	1.98249e-10	0.000321816	4.11924e-07	7.92296e-09	3.11258e-09	1.84861e-09	5.04091e-08	2.15412e-10	8.86891e-10	2.31104e-09	1.39075e-09	9.49606e-10	4.05816e-10	2.56553e-10	0.999669	1.93695e-09	2.9009e-08	5.12657e-09	3.60669e-09	1.69506e-08	2.55523e-10	1.80768e-10	3.82812e-09	5.98008e-09	1.32863e-08	8.30649e-06	1.94203e-08
cell_6293	Endoderm_ys	ExE endoderm_3_mouse_gastrulation	5.81355e-09	8.4606e-08	1.52017e-07	2.14264e-08	3.39374e-09	0.999994	1.18295e-08	7.76703e-09	1.92391e-07	3.94548e-08	2.37807e-07	1.28326e-06	2.34483e-09	3.17783e-08	4.0936e-08	2.64039e-08	6.89261e-10	1.8073e-09	2.74066e-08	7.82998e-09	4.59438e-07	1.86687e-08	5.33736e-09	2.6807e-06	9.64987e-08	6.27128e-09	2.03818e-09	5.54348e-08	3.81576e-10	5.36812e-09	1.03798e-07	1.25994e-07	1.04633e-09	7.83147e-10	1.1121e-09
cell_6297	Mesothelium_ys	Visceral endoderm_3_mouse_gastrulation	1.16595e-09	4.6765e-10	4.28534e-09	4.44529e-10	1.09208e-09	1.06067e-09	1.12514e-10	6.70456e-11	1.44911e-11	0.000330777	1.3984e-08	1.55755e-10	3.3426e-11	2.26594e-10	2.44997e-09	7.12187e-11	6.94807e-11	1.0094e-09	6.17098e-11	9.31534e-10	1.26112e-10	1.48445e-10	0.999618	2.47709e-10	2.16419e-09	5.54443e-10	8.67606e-10	4.21035e-09	6.73567e-11	1.75604e-10	1.38223e-09	1.35432e-09	2.74343e-10	5.14613e-05	8.77721e-10
cell_6313	Endoderm_ys	ExE endoderm_2_mouse_gastrulation	6.40009e-09	9.75899e-08	1.60168e-07	1.9589e-08	1.97469e-08	0.999993	1.17137e-08	8.50731e-09	7.17992e-07	4.71044e-08	4.26489e-07	2.62231e-06	1.84095e-09	6.73303e-08	1.16313e-07	1.42679e-07	1.08622e-09	1.53345e-09	1.91671e-08	2.05651e-08	2.75314e-07	1.92707e-08	2.11434e-09	9.88678e-07	6.0572e-07	3.19294e-08	6.94058e-09	2.08227e-07	2.94432e-10	4.78492e-09	1.53763e-07	4.27114e-07	3.54297e-09	7.10717e-10	1.38906e-09
cell_6347	Endoderm_ys	ExE endoderm_0_mouse_gastrulation	3.26803e-08	5.24357e-07	1.17645e-06	1.60383e-07	8.91083e-08	0.99997	4.78287e-08	1.1115e-07	1.57587e-06	1.70828e-07	2.60612e-06	1.07567e-05	8.02293e-08	5.33819e-07	2.33636e-07	2.12305e-07	7.92703e-09	3.0803e-09	9.11726e-08	5.24448e-08	2.12934e-06	4.76314e-08	1.69648e-08	5.50709e-06	5.07018e-07	9.12977e-08	2.11862e-08	2.32622e-07	1.43727e-09	7.19011e-08	1.43277e-06	1.57565e-06	9.07485e-09	6.49207e-10	4.0814e-09
cell_6361	Mesothelium_ys	Visceral endoderm_0_mouse_gastrulation	2.87422e-09	5.89945e-10	4.97885e-10	9.01016e-11	3.33676e-10	8.47823e-10	1.07784e-10	2.40807e-10	4.31469e-11	0.00295916	1.13332e-08	3.27466e-10	1.2212e-10	2.21955e-09	2.71404e-09	2.53893e-10	5.52117e-10	1.05224e-09	2.33255e-12	7.14467e-10	7.60752e-11	1.23038e-10	0.99702	1.56562e-10	1.23371e-09	4.32285e-10	6.6226e-10	1.80344e-09	1.11068e-09	4.16619e-10	5.62474e-08	2.3175e-10	1.20502e-09	2.11673e-05	8.28382e-10
cell_6364	Endoderm_ys	ExE endoderm_2_mouse_gastrulation	2.94144e-11	1.06463e-09	2.23011e-10	1.59322e-10	4.86694e-12	1	6.16377e-11	3.414e-11	1.05743e-09	1.7668e-09	1.0746e-09	5.37912e-09	1.61354e-11	1.04031e-10	2.66333e-10	1.74374e-10	3.67122e-12	6.62869e-12	8.18731e-11	4.09285e-11	6.97048e-11	7.21894e-11	1.61403e-11	8.21213e-09	9.99075e-10	3.51402e-11	1.31216e-11	7.4241e-10	2.2548e-12	2.15218e-11	8.25604e-10	1.48859e-09	1.41012e-11	2.26438e-11	2.06169e-11
cell_6365	Fibroblast_ys	Visceral endoderm_0_mouse_gastrulation	3.97942e-08	2.17336e-07	2.01624e-07	3.45229e-07	2.3081e-07	4.59951e-06	2.20675e-07	2.8735e-07	1.81708e-09	0.633276	1.50853e-07	4.83832e-09	2.27722e-08	8.9082e-08	1.30283e-07	1.93034e-07	1.53365e-08	5.30477e-07	1.10241e-07	1.17873e-07	1.06638e-09	9.8096e-08	0.00151539	6.86724e-08	1.00551e-07	1.77567e-07	6.11068e-07	8.84861e-07	8.79361e-08	1.20369e-07	7.47202e-08	5.03819e-07	6.87327e-09	0.365198	5.65198e-08
cell_6370	Endoderm_ys	ExE endoderm_0_mouse_gastrulation	1.71322e-08	4.1897e-07	6.21811e-07	5.31262e-08	9.45726e-09	0.999976	3.21896e-08	2.61463e-08	6.68586e-07	1.60898e-07	5.07082e-07	5.61267e-06	1.33931e-08	1.21633e-07	6.97891e-08	5.94911e-08	4.24039e-09	6.08835e-09	1.07849e-07	3.31216e-08	2.31688e-06	6.74554e-08	1.26764e-08	1.05846e-05	2.55437e-07	3.13923e-08	8.65082e-09	9.7894e-08	2.70423e-09	5.13924e-08	1.39553e-06	5.53619e-07	3.3949e-09	1.77522e-09	2.14761e-09
cell_6374	Macrophage_ys	ExE endoderm_2_mouse_gastrulation	1.45638e-06	2.22768e-06	2.143e-05	2.65319e-08	1.18309e-07	2.35399e-06	1.78904e-06	1.44054e-08	2.22991e-06	1.73782e-13	1.74765e-08	0.000545844	6.04929e-08	2.19497e-07	1.37152e-07	1.97086e-06	3.13989e-06	2.63259e-05	3.3574e-08	8.04657e-06	0.993702	0.000284442	7.88176e-12	0.00520774	3.49945e-05	9.29885e-06	7.75444e-07	2.23255e-06	8.40989e-05	3.07197e-08	5.16978e-07	4.86931e-05	4.8064e-06	3.57283e-10	2.68551e-06
cell_6376	Macrophage_ys	Visceral endoderm_3_mouse_gastrulation	1.87526e-06	1.03801e-06	2.77346e-05	2.48519e-08	7.69556e-08	9.12808e-07	1.63462e-06	5.1011e-08	9.31325e-07	2.39073e-13	1.67774e-08	0.000290895	7.39275e-08	1.31015e-07	9.76329e-08	1.95896e-06	1.26983e-06	0.00014865	5.6374e-07	1.19852e-05	0.992107	1.64544e-05	1.12582e-12	0.00698701	9.4263e-05	5.4181e-06	1.28421e-07	2.1616e-06	4.37939e-05	1.78386e-07	4.40793e-07	0.000252463	4.92723e-07	9.77272e-11	3.80034e-07
cell_6379	Macrophage_ys	Visceral endoderm_3_mouse_gastrulation	4.31671e-06	3.23411e-06	6.31823e-05	1.2873e-07	4.29334e-06	9.83011e-07	2.55355e-06	2.05783e-07	5.24924e-06	3.00803e-12	1.1743e-07	0.000818901	1.05075e-06	1.92295e-06	4.35425e-07	9.07823e-06	3.97329e-05	3.99958e-05	1.83884e-06	1.33484e-05	0.982123	2.33095e-05	4.55748e-11	0.0161861	6.04978e-05	4.89809e-06	1.05492e-06	1.56157e-06	0.000427831	3.82995e-07	1.02942e-06	0.000155422	3.29976e-06	8.67485e-11	1.11679e-06
cell_6384	Endoderm_ys	ExE endoderm_0_mouse_gastrulation	2.87185e-09	7.45593e-08	1.22911e-07	2.21064e-08	3.90178e-09	0.999994	1.0774e-08	8.40248e-09	6.7608e-07	2.95339e-08	1.0234e-07	3.51811e-06	7.44469e-10	4.30308e-08	2.78433e-08	4.3796e-08	9.48734e-10	7.96285e-10	1.33947e-08	1.23293e-08	1.99354e-07	1.2099e-08	5.4781e-09	1.07474e-06	8.68235e-08	4.25637e-09	5.46866e-10	3.49311e-08	7.71237e-10	5.70422e-09	1.01275e-07	1.03467e-07	1.5767e-09	3.57044e-10	2.33808e-10
cell_6386	Mesothelium_ys	ExE endoderm_4_mouse_gastrulation	9.98026e-06	9.45806e-06	3.65879e-05	5.05835e-05	1.4738e-05	0.00208725	2.29093e-05	5.17644e-06	3.2219e-05	0.163127	5.12202e-05	8.47959e-05	4.13138e-07	6.4943e-05	0.00026781	4.8317e-06	4.87801e-06	0.00180585	4.54695e-05	7.33148e-06	1.21698e-05	3.21717e-05	0.486441	5.1276e-05	5.70072e-06	8.72247e-06	2.66614e-05	8.78971e-05	3.41166e-06	1.18892e-07	4.37427e-07	2.63537e-05	4.75577e-06	0.34556	5.64459e-06
cell_6397	Macrophage_ys	ExE endoderm_2_mouse_gastrulation	5.97318e-07	9.20735e-08	1.58697e-06	2.46139e-08	2.60147e-08	7.46075e-08	3.34109e-08	5.04322e-09	5.84023e-07	1.81198e-13	2.12704e-08	0.000789367	1.36417e-09	2.81312e-07	3.53339e-08	7.84741e-08	2.21776e-07	4.84431e-07	3.21596e-08	1.32391e-07	0.995314	2.99596e-06	1.38568e-11	0.00380903	2.89045e-06	3.3646e-07	1.14863e-07	5.79147e-08	7.05937e-05	7.68013e-10	2.96998e-09	4.93017e-06	1.01383e-06	8.0213e-12	3.68654e-08
cell_6413	Endoderm_ys	ExE endoderm_2_mouse_gastrulation	1.13118e-10	2.38174e-09	1.0897e-09	2.35721e-09	6.49525e-11	1	1.78881e-10	5.32674e-11	7.66397e-09	1.44031e-11	4.24375e-09	1.81802e-08	2.27008e-10	5.88144e-10	6.44828e-10	2.24348e-09	1.82671e-11	1.46333e-11	8.43603e-10	2.86725e-10	2.16085e-10	2.31963e-10	2.74044e-13	1.14335e-08	3.56183e-09	2.39772e-10	1.4207e-10	2.54426e-09	1.55936e-12	1.42496e-10	1.17863e-09	3.21811e-09	2.8684e-11	3.66009e-12	2.35298e-10
cell_6425	Endoderm_ys	ExE endoderm_2_mouse_gastrulation	2.23719e-08	1.13491e-07	1.22885e-07	2.28034e-07	3.22144e-08	0.999977	1.81679e-08	1.13573e-08	2.01681e-06	8.41789e-09	6.50016e-07	1.44256e-05	5.51261e-10	7.6216e-08	2.22858e-07	2.61988e-08	3.5192e-09	1.37793e-09	8.05283e-08	6.70523e-08	1.26076e-06	4.95743e-08	1.1447e-08	2.2062e-06	3.86294e-07	2.58331e-08	2.23097e-09	1.26268e-07	1.89426e-09	1.61529e-08	5.02934e-07	1.98157e-07	1.16157e-08	1.56434e-09	3.58381e-09
cell_6433	Macrophage_ys	ExE endoderm_4_mouse_gastrulation	3.08867e-08	3.75936e-08	3.28976e-06	5.53096e-09	6.50785e-09	2.81796e-09	1.07298e-08	3.10647e-09	2.62902e-07	7.06454e-14	9.38927e-10	0.000181152	1.53792e-09	1.53239e-07	2.00656e-09	1.37534e-08	4.74424e-07	1.62825e-07	6.2058e-09	4.53478e-08	0.998886	1.42227e-06	5.81266e-12	0.000852129	1.4147e-07	3.78779e-08	4.17633e-08	4.89939e-09	7.19786e-05	9.55138e-10	2.61148e-09	2.22205e-06	8.37621e-08	2.17669e-13	7.24364e-10
cell_6454	Endoderm_ys	ExE endoderm_0_mouse_gastrulation	7.39641e-09	4.13885e-08	8.30194e-08	4.02077e-08	1.26978e-08	0.999994	3.33233e-08	1.2847e-08	1.38961e-06	4.05332e-08	2.18052e-07	1.67083e-06	2.45738e-09	3.94584e-08	1.81821e-07	6.01507e-08	1.40265e-09	3.885e-09	4.58159e-08	9.81528e-09	2.24764e-07	1.48936e-08	1.03141e-09	9.72256e-07	1.15516e-07	5.58261e-09	3.87924e-09	4.40503e-08	5.98059e-10	6.90723e-09	2.48058e-07	1.11693e-07	3.0689e-09	5.82453e-10	2.83353e-09
cell_6460	Endoderm_ys	ExE endoderm_2_mouse_gastrulation	3.11674e-09	7.09563e-08	7.76921e-08	1.10296e-08	9.04734e-09	0.999997	7.59186e-09	3.7143e-09	7.03625e-08	6.62086e-09	2.33937e-07	8.90595e-07	9.56084e-09	1.82043e-08	1.22679e-07	2.53357e-08	1.96261e-10	3.58786e-10	1.1021e-08	2.22692e-09	8.17662e-09	7.97234e-09	1.03617e-10	1.0187e-06	5.82382e-08	6.05849e-09	7.6146e-10	5.03985e-08	4.99646e-11	1.59151e-09	4.71828e-08	9.94197e-08	4.69897e-09	5.50574e-11	4.31372e-09
cell_6464	Macrophage_ys	Visceral endoderm_0_mouse_gastrulation	0.000188387	1.67777e-05	1.02664e-05	7.21534e-06	2.02729e-06	0.00173862	1.53648e-05	4.38177e-07	9.24139e-06	1.06967e-11	8.53391e-07	0.0264931	1.86212e-06	2.29577e-06	1.96868e-06	1.57941e-05	1.67286e-05	0.000257835	4.4693e-06	3.86423e-05	0.651246	0.000915104	1.53522e-11	0.316106	0.000689218	5.49965e-05	2.37061e-05	3.76939e-05	0.000308555	1.65225e-07	1.40341e-07	0.00162937	0.000102411	1.34332e-07	6.43811e-05
cell_6506	Mesothelium_ys	Visceral endoderm_0_mouse_gastrulation	3.88109e-09	1.94076e-09	1.07352e-09	9.64582e-10	2.9577e-08	1.37233e-06	2.50625e-10	3.03728e-10	2.89966e-11	0.00662764	5.25309e-08	3.80913e-10	2.43713e-09	8.18199e-10	4.02101e-09	7.44022e-10	1.09568e-09	1.62685e-08	2.32577e-10	4.92562e-09	2.11421e-11	1.48615e-10	0.993154	2.35242e-10	8.25462e-09	1.68675e-09	6.05533e-09	1.30951e-08	4.43751e-10	1.93558e-10	4.51392e-09	4.23798e-09	1.11195e-09	0.00021714	4.77415e-08
cell_6511	Mesothelium_ys	Visceral endoderm_2_mouse_gastrulation	7.24917e-09	1.76888e-09	9.32489e-10	1.14994e-09	4.34425e-09	6.05781e-07	1.68303e-10	3.79335e-10	1.41351e-11	0.00527725	3.00799e-08	6.63264e-10	5.39415e-10	1.0258e-09	1.2626e-09	5.86434e-10	5.12159e-10	9.84906e-09	1.3524e-10	3.6411e-09	5.27385e-11	2.37932e-10	0.994577	5.76224e-10	2.53635e-08	2.51633e-09	4.98687e-09	1.0596e-08	8.51273e-10	8.54216e-10	3.63423e-09	2.46769e-09	2.46796e-10	0.000145077	6.78899e-09
cell_6521	Mesothelium_ys	Visceral endoderm_0_mouse_gastrulation	2.99267e-09	8.80464e-10	3.05619e-10	2.15264e-10	1.01569e-09	1.2248e-08	9.18211e-11	8.33024e-10	1.05298e-11	0.00589881	9.24374e-09	3.2042e-10	9.02507e-11	9.62698e-10	9.55002e-10	1.83064e-10	1.7026e-10	1.39135e-09	5.6408e-12	2.8524e-09	3.53274e-11	7.88605e-10	0.993826	1.39057e-09	3.89243e-09	1.23631e-09	1.04995e-09	6.31767e-09	2.8725e-10	2.28138e-10	6.09713e-09	1.38409e-09	4.73708e-10	0.000275084	3.22802e-09
cell_6528	Smooth_Muscle_ys	Visceral endoderm_2_mouse_gastrulation	1.32135e-06	7.36078e-06	1.41709e-05	6.47544e-05	4.84427e-05	0.000936269	6.31958e-06	2.68698e-06	5.11363e-07	0.282816	1.09598e-05	1.67911e-06	1.04468e-06	8.14579e-06	2.21316e-05	1.31596e-06	3.6201e-07	5.50431e-05	6.43813e-06	9.38301e-06	2.13637e-07	2.55552e-06	0.0212734	7.13366e-07	1.73032e-06	2.26227e-05	1.81372e-05	3.55689e-05	1.14947e-07	2.73916e-07	1.45437e-07	3.0286e-05	7.37746e-07	0.694585	1.4023e-05
cell_6536	Endoderm_ys	ExE endoderm_2_mouse_gastrulation	2.32341e-09	3.25816e-08	3.43138e-08	1.30315e-08	3.87203e-09	0.999998	4.93129e-09	3.51585e-09	3.81004e-07	7.83971e-09	5.74771e-08	3.35982e-07	1.6641e-10	1.39194e-08	2.84863e-08	2.3611e-08	3.67083e-10	1.19953e-10	2.01933e-08	8.68156e-09	4.776e-08	6.21441e-09	4.52837e-10	5.41482e-07	1.20789e-07	2.84825e-09	2.91452e-10	2.2702e-08	1.81587e-10	3.89778e-09	1.46175e-07	4.26692e-08	1.20847e-09	1.82389e-10	7.78441e-10
cell_6569	Macrophage_ys	Visceral endoderm_3_mouse_gastrulation	1.45976e-05	6.07268e-06	1.66562e-05	1.50045e-07	4.55756e-06	0.000216835	4.12521e-06	2.87325e-07	1.03874e-05	3.86705e-11	3.43227e-07	0.00132199	5.50573e-07	6.93389e-07	2.091e-07	2.00794e-06	1.52214e-05	0.000712458	7.16309e-06	2.92811e-05	0.975631	3.29116e-05	1.79629e-11	0.0189543	0.000438018	2.11195e-05	6.41878e-06	1.93334e-05	0.000959884	3.97105e-07	1.94681e-07	0.00156159	1.54661e-06	6.07059e-09	9.58488e-06
cell_6578	Endoderm_ys	ExE endoderm_2_mouse_gastrulation	1.54789e-10	5.40639e-09	7.91372e-10	1.53624e-10	4.73227e-10	1	7.63146e-10	1.38541e-10	5.895e-09	9.74765e-09	4.4816e-09	1.51498e-08	2.89212e-09	2.77618e-10	8.38599e-10	1.79523e-09	3.62948e-11	3.81821e-10	7.38026e-10	2.92058e-10	1.44112e-10	1.34724e-10	6.63648e-11	1.22155e-08	6.5193e-09	1.99641e-10	1.74547e-10	3.19966e-09	5.20796e-12	9.54417e-10	2.87406e-08	6.52616e-09	1.03055e-11	8.61455e-11	2.12006e-10
cell_6591	Mesothelium_ys	Visceral endoderm_2_mouse_gastrulation	2.73855e-09	6.66819e-10	5.2931e-10	5.03146e-10	3.54878e-09	3.31961e-07	1.62623e-10	1.28116e-10	1.13287e-11	0.00847855	3.58366e-08	7.64137e-10	2.44085e-09	2.61676e-09	3.08974e-09	1.08208e-09	1.63133e-09	1.89799e-09	1.33594e-10	3.74907e-10	1.04216e-11	9.24983e-11	0.991463	3.11505e-10	7.75054e-09	5.91368e-10	5.51403e-09	2.43609e-09	5.88244e-10	2.81657e-10	2.13463e-09	4.94309e-10	1.42852e-09	5.84415e-05	4.23749e-09
cell_6657	Endoderm_ys	ExE endoderm_0_mouse_gastrulation	1.51086e-08	6.89243e-08	5.47645e-08	5.68811e-08	8.35304e-09	0.999978	2.11826e-08	7.52294e-09	9.54139e-07	1.96491e-08	7.29315e-07	1.42871e-05	9.72212e-10	7.69759e-08	3.08032e-07	2.20076e-08	1.69722e-09	8.70163e-10	1.27181e-07	1.22349e-08	8.66683e-07	5.82817e-08	4.26182e-09	3.89517e-06	2.3444e-07	2.07988e-08	2.93501e-09	8.14614e-08	5.42494e-10	4.24816e-09	7.53516e-08	1.80742e-07	1.13727e-08	9.07655e-10	3.54249e-09
cell_6660	Endoderm_ys	ExE endoderm_2_mouse_gastrulation	2.53995e-10	1.58469e-09	1.53289e-09	2.00878e-10	2.74572e-10	1	1.84346e-09	3.51912e-10	8.99947e-08	6.18903e-10	6.72695e-09	2.51254e-08	3.87795e-10	7.85668e-10	2.54753e-09	2.70081e-09	1.18565e-11	3.30867e-10	1.25308e-09	1.71862e-09	1.82306e-09	8.34551e-10	1.13687e-11	6.38994e-08	8.89886e-09	2.61641e-10	3.31055e-10	3.32869e-09	1.93241e-11	8.78764e-10	4.24301e-08	1.5239e-08	4.00796e-11	1.05801e-11	1.68849e-10
cell_6672	Endoderm_ys	ExE endoderm_0_mouse_gastrulation	5.72586e-09	2.70435e-08	8.75824e-08	5.35111e-09	1.6223e-09	0.999997	8.51566e-09	6.8934e-09	2.25631e-07	2.15957e-07	3.52871e-08	1.89524e-07	1.2878e-09	1.6628e-08	2.06294e-08	4.30714e-09	3.54079e-10	1.01785e-09	1.20845e-08	1.51667e-09	2.5944e-07	1.09622e-08	2.52479e-09	1.90903e-06	9.33804e-08	6.42624e-09	9.43968e-10	3.91019e-08	2.29336e-10	2.67972e-09	7.27422e-08	1.58613e-07	1.17198e-09	1.37195e-09	6.2168e-10
cell_6722	Macrophage_ys	Visceral endoderm_0_mouse_gastrulation	9.74015e-06	5.50098e-06	5.78001e-06	2.16216e-07	3.6116e-06	9.66708e-05	1.32832e-06	4.09707e-08	4.40924e-06	4.53656e-12	1.54765e-07	0.0112638	2.73961e-07	2.96291e-07	1.66837e-07	8.1322e-07	4.38316e-06	0.000215066	1.07851e-06	8.4411e-06	0.944253	4.89309e-05	2.77375e-11	0.0433943	0.000140012	2.05344e-05	2.57957e-06	3.32229e-06	0.00035378	2.75651e-08	1.06067e-08	0.000153174	3.62587e-06	2.15537e-09	4.70295e-06
cell_6757	Endoderm_ys	ExE endoderm_0_mouse_gastrulation	4.31414e-09	1.2293e-07	1.44003e-07	1.36777e-08	1.19355e-09	0.999996	8.38486e-09	5.68399e-09	2.5016e-07	4.72179e-08	2.93693e-07	8.20776e-07	6.2302e-08	3.82304e-08	3.75948e-08	2.38181e-08	1.02507e-09	7.3712e-10	1.6657e-08	2.62133e-09	9.49367e-08	4.98798e-09	2.95078e-10	1.28198e-06	9.81254e-08	1.85588e-08	3.94363e-09	6.13802e-08	3.7627e-10	5.46037e-09	7.40237e-08	1.99727e-07	2.04575e-09	1.44801e-10	2.86915e-09
cell_6758	Endoderm_ys	ExE endoderm_2_mouse_gastrulation	4.18503e-09	1.17827e-07	8.99002e-08	1.05087e-08	2.17022e-09	0.999998	2.91577e-09	8.95513e-10	1.03246e-07	2.58325e-08	8.53539e-08	1.50934e-06	5.9223e-09	8.03022e-09	5.15677e-08	1.31821e-08	8.82304e-10	8.01154e-10	1.91186e-08	1.65309e-09	1.07236e-08	3.07198e-09	1.14703e-09	2.45985e-07	7.7268e-08	3.09547e-09	6.18184e-10	1.33493e-08	4.85791e-11	7.36428e-10	1.88264e-08	1.84599e-08	9.72447e-10	2.89259e-10	1.25445e-09
cell_6809	Macrophage_ys	Visceral endoderm_2_mouse_gastrulation	8.8187e-06	5.10706e-05	0.00113622	3.44094e-06	1.52068e-05	0.000280691	8.83321e-06	7.63069e-07	2.82682e-06	1.41647e-10	4.15369e-07	0.00238457	3.88904e-05	2.65232e-06	4.05947e-07	2.65041e-05	4.71711e-05	0.000555666	1.13315e-05	5.21422e-05	0.934969	1.84428e-05	8.32333e-11	0.0556824	0.000512036	2.53261e-05	1.76362e-05	2.02501e-05	0.000982101	1.27539e-06	7.95375e-07	0.00312868	2.99567e-06	2.3566e-09	1.14223e-05
cell_6817	Mesothelium_ys	Visceral endoderm_0_mouse_gastrulation	3.5127e-09	3.38124e-10	2.06342e-10	5.68984e-11	2.09533e-09	2.00815e-08	1.65444e-11	1.83157e-11	4.94945e-12	0.0052214	1.60822e-08	3.18488e-11	1.48837e-10	1.09758e-11	3.70324e-09	1.04664e-10	1.39217e-10	3.08794e-09	9.46111e-12	2.13338e-10	1.26415e-11	9.9048e-12	0.994692	4.46764e-11	1.47932e-09	1.77506e-10	1.11717e-09	1.70319e-09	7.40866e-11	3.45555e-10	1.59695e-08	8.40485e-11	1.8026e-10	8.61448e-05	3.88834e-09
cell_6819	Mesothelium_ys	Visceral endoderm_0_mouse_gastrulation	3.86985e-09	8.51805e-09	3.31482e-09	1.1253e-09	1.2136e-09	5.26483e-07	7.20372e-10	5.24791e-10	3.18642e-11	0.0234578	2.7442e-08	6.42526e-10	1.46464e-09	1.05111e-09	5.18757e-09	2.52346e-09	9.5521e-10	1.59101e-08	4.53301e-11	3.80303e-09	1.7502e-11	3.19652e-10	0.976398	6.92844e-10	1.27386e-08	8.5702e-10	6.33542e-09	1.48375e-08	2.63769e-09	7.82676e-10	3.85344e-08	2.60724e-09	1.28094e-09	0.000143071	2.64945e-08
cell_6821	Macrophage_ys	Visceral endoderm_2_mouse_gastrulation	7.38961e-05	3.41256e-05	0.000217361	1.0607e-05	5.96795e-06	7.87546e-05	5.48434e-06	4.58275e-07	2.62978e-06	6.85488e-12	9.47944e-07	0.040601	5.41372e-06	4.52346e-06	2.01494e-06	1.84301e-05	0.00010219	0.000173307	4.8048e-06	3.49436e-05	0.787071	0.000139224	3.23541e-11	0.169034	0.000503617	4.33535e-05	1.36666e-05	2.17742e-05	0.00101864	3.37541e-07	2.12717e-07	0.000715961	3.88835e-05	1.72339e-08	2.24251e-05
cell_6831	Smooth_Muscle_ys	Visceral endoderm_2_mouse_gastrulation	1.64937e-07	1.11222e-07	2.0855e-07	6.27912e-07	1.53368e-06	4.13652e-06	1.76616e-07	9.65575e-08	3.93604e-09	0.0867529	2.39199e-07	1.58074e-08	4.49552e-09	2.0939e-08	1.16693e-06	3.04049e-07	1.60592e-08	4.31464e-07	4.73774e-08	2.58211e-07	1.44945e-09	2.65037e-07	0.00524541	3.7455e-08	5.26865e-07	2.23471e-06	3.97868e-07	3.50015e-06	6.10191e-09	6.11659e-08	2.98997e-08	1.61767e-06	5.91975e-08	0.907982	9.95062e-07
cell_6833	Endoderm_ys	ExE endoderm_0_mouse_gastrulation	5.0505e-09	3.82713e-08	4.29596e-08	2.06072e-08	5.93553e-10	0.999997	2.36092e-09	1.53249e-09	4.00404e-07	3.50592e-09	1.38488e-07	1.11959e-06	2.91303e-10	1.47106e-08	7.17035e-08	9.589e-09	6.78946e-10	1.34175e-10	9.23588e-09	8.2048e-09	5.10452e-08	4.84731e-09	1.16661e-09	3.62917e-07	5.38346e-08	5.8585e-09	9.55156e-10	4.85825e-08	4.31629e-11	1.75334e-09	1.75491e-07	5.29239e-08	2.36988e-09	2.1408e-10	1.89344e-09
cell_6834	Endoderm_ys	ExE endoderm_2_mouse_gastrulation	1.52515e-09	6.00517e-09	4.08442e-09	1.19416e-09	5.7902e-10	0.999999	7.5757e-10	9.84724e-10	3.33817e-08	1.1668e-08	5.50871e-08	1.57525e-07	2.3344e-10	2.33402e-09	1.72228e-08	5.31771e-09	3.24773e-11	1.39537e-10	2.82695e-09	1.0559e-09	8.29995e-09	4.45267e-10	2.71109e-10	1.57044e-07	3.29778e-08	1.28239e-09	5.62211e-10	1.57595e-08	3.69164e-11	2.4225e-10	1.46125e-08	5.63599e-08	6.65369e-10	1.77499e-10	1.05562e-09
cell_6839	Endoderm_ys	ExE endoderm_0_mouse_gastrulation	5.88395e-09	6.44533e-08	5.49153e-08	4.48368e-08	1.27928e-09	0.999994	1.16433e-08	1.08038e-08	3.05392e-07	1.34849e-08	2.03886e-07	2.94179e-06	9.77692e-10	3.99676e-08	1.35894e-07	2.21715e-08	7.81781e-10	8.99842e-10	5.39911e-08	7.84204e-09	1.61438e-07	1.99403e-08	8.95245e-10	1.29867e-06	1.57902e-07	1.29597e-08	1.36446e-09	7.95804e-08	2.52183e-10	1.30189e-09	2.91347e-08	8.89946e-08	5.76372e-09	2.79718e-10	1.29955e-09
cell_6865	Endoderm_ys	ExE endoderm_2_mouse_gastrulation	1.03551e-09	8.85091e-09	1.46623e-09	5.07855e-09	1.18658e-09	1	2.33181e-09	3.62017e-10	2.55482e-08	3.41063e-09	3.03477e-08	1.78072e-07	9.48325e-10	4.16743e-10	1.94328e-08	5.56194e-09	7.35477e-11	1.19234e-09	5.19032e-09	1.1693e-09	4.65043e-10	1.17675e-09	1.05667e-10	3.39025e-08	1.78787e-08	1.19708e-09	7.71882e-10	1.96978e-08	1.05991e-11	1.33145e-10	1.42912e-08	1.52766e-08	6.01826e-10	4.34914e-10	3.9657e-09
cell_6876	Macrophage_ys	ExE endoderm_2_mouse_gastrulation	3.1263e-06	4.33834e-06	1.01571e-05	3.0434e-07	7.35379e-07	9.60864e-06	2.33812e-06	3.94973e-08	3.75641e-06	9.62579e-13	3.38723e-08	0.00232664	1.81292e-08	2.42689e-07	7.41225e-08	3.33786e-06	4.69873e-06	0.000125172	1.26535e-06	4.09587e-05	0.986567	6.18943e-05	8.70359e-11	0.00969694	0.000108927	3.43051e-06	9.39099e-07	3.71248e-06	0.000880488	1.53089e-07	7.06632e-07	0.000137586	1.29416e-06	4.59057e-09	4.89295e-07
cell_6882	Smooth_Muscle_ys	ExE endoderm_2_mouse_gastrulation	1.96543e-06	5.26763e-07	2.03657e-06	4.57426e-06	5.86207e-06	9.42718e-07	3.86904e-06	7.84912e-07	9.59517e-08	0.0382961	1.01359e-06	7.13699e-07	4.36622e-10	4.52206e-07	5.12756e-06	2.8771e-08	5.68816e-08	1.17728e-05	2.24085e-05	3.09351e-06	2.79861e-06	5.38135e-06	0.033874	9.04216e-07	2.40263e-07	2.08462e-06	2.56041e-07	7.38072e-06	2.10607e-07	6.99621e-08	1.11327e-08	2.65694e-06	3.06359e-07	0.927742	5.54821e-07
cell_6903	Mesothelium_ys	Visceral endoderm_2_mouse_gastrulation	2.21053e-08	3.59456e-09	3.06004e-09	2.36053e-09	2.9102e-08	1.88836e-06	1.54124e-09	9.26701e-09	1.48911e-10	0.0586265	2.78545e-07	2.79122e-09	1.10358e-08	7.60577e-09	3.1115e-08	2.95184e-09	2.31534e-09	1.50029e-08	1.70912e-10	1.62225e-09	2.67997e-11	1.6195e-09	0.941037	1.18602e-09	3.78894e-08	8.36292e-09	3.82787e-08	3.51202e-08	1.75918e-09	3.0988e-09	2.50981e-08	5.56075e-09	3.04434e-09	0.000334662	1.79491e-08
cell_6907	Mesothelium_ys	Visceral endoderm_0_mouse_gastrulation	4.18076e-09	2.13155e-10	5.89462e-11	6.22781e-11	6.52929e-10	1.0137e-07	1.03286e-10	2.28947e-10	2.8911e-12	0.00238702	4.1982e-09	6.89936e-11	2.03836e-10	3.85007e-10	5.90999e-10	1.43686e-10	7.85403e-11	8.19333e-10	1.48922e-11	2.6548e-10	3.20145e-12	2.05838e-10	0.997473	9.21766e-11	1.62949e-09	3.58371e-10	1.75839e-09	1.41931e-09	1.378e-10	1.26933e-10	2.2786e-09	5.17933e-10	1.71615e-10	0.000140187	2.29244e-09
cell_6932	Endoderm_ys	ExE endoderm_6_mouse_gastrulation	8.97515e-08	1.5086e-06	7.2989e-07	1.43062e-07	2.7164e-08	0.999943	2.91082e-08	8.28549e-08	1.93314e-06	7.68637e-07	5.59368e-07	6.29086e-06	6.73776e-09	2.31396e-07	7.21201e-08	8.16779e-08	1.8521e-08	3.89316e-09	4.7912e-07	1.02711e-07	1.34593e-05	2.55603e-07	6.50494e-08	2.41403e-05	1.38624e-06	5.81847e-08	9.22705e-09	3.1381e-07	6.45707e-08	3.35424e-07	2.47088e-06	1.10527e-06	1.63464e-08	7.59248e-09	1.18684e-09
cell_6948	Endoderm_ys	ExE endoderm_2_mouse_gastrulation	8.45164e-09	6.64032e-08	3.97632e-08	4.20356e-08	3.26461e-09	0.999994	3.82219e-09	2.94741e-09	2.38256e-07	6.75541e-09	3.83614e-07	3.9913e-06	6.04809e-10	1.30997e-08	1.01379e-07	1.60457e-08	3.61604e-10	1.97501e-10	1.44276e-08	7.44465e-09	1.00731e-07	1.0802e-08	6.31807e-10	3.31115e-07	1.91231e-07	1.24381e-08	1.20047e-09	1.26913e-07	2.39278e-10	1.63647e-09	4.82973e-08	1.24332e-07	3.44333e-09	4.8986e-10	3.07772e-09
cell_6952	Macrophage_ys	ExE endoderm_2_mouse_gastrulation	1.96262e-07	1.22713e-08	7.48897e-07	1.52898e-09	1.43838e-08	2.53048e-10	2.57798e-08	1.64692e-09	3.4673e-07	2.20717e-15	1.18849e-09	6.47583e-05	8.21877e-10	8.09553e-08	3.83949e-09	2.98496e-08	8.52506e-07	9.23264e-08	2.98165e-09	7.27984e-08	0.999525	7.06187e-07	3.3924e-13	0.000392464	3.67252e-07	1.9794e-08	6.17525e-09	8.49809e-09	1.40306e-05	4.06737e-09	1.5359e-08	4.69438e-07	7.82977e-08	1.96388e-13	1.91659e-09
cell_6958	Endoderm_ys	ExE endoderm_0_mouse_gastrulation	5.47576e-08	7.80538e-07	2.11669e-06	2.16938e-07	7.09707e-08	0.999928	7.99606e-08	1.24359e-07	6.76298e-06	1.91375e-07	1.57949e-06	2.07374e-05	1.17804e-08	1.00358e-06	8.28963e-07	1.68162e-07	1.37766e-08	3.58734e-09	3.94694e-07	4.67232e-08	9.03124e-06	4.53559e-07	1.77914e-08	2.34641e-05	4.37554e-07	9.80438e-08	2.516e-08	5.60002e-07	9.47972e-09	5.03714e-08	1.79482e-06	1.3057e-06	4.87674e-08	2.78737e-09	6.60357e-09
cell_6978	Mesothelium_ys	Visceral endoderm_0_mouse_gastrulation	8.14457e-10	5.96897e-11	1.38496e-10	8.27789e-12	3.32307e-10	1.92184e-09	5.4767e-11	1.18751e-10	2.34183e-11	0.00233725	4.70642e-09	6.725e-11	2.28094e-10	9.80012e-10	3.36805e-10	3.21481e-10	6.50184e-11	6.28534e-10	1.58605e-12	1.79268e-10	3.66718e-11	8.27035e-11	0.997662	1.74257e-10	2.09261e-09	3.37956e-10	4.32839e-10	1.0742e-09	1.76892e-10	8.2935e-11	2.92208e-09	7.71218e-10	1.08017e-10	6.4607e-07	1.73152e-10
cell_6980	Endoderm_ys	ExE endoderm_0_mouse_gastrulation	1.91428e-08	1.04709e-07	6.15832e-08	6.22696e-08	1.71981e-09	0.999996	3.11269e-09	2.57357e-09	5.7899e-08	2.31709e-08	1.4144e-07	2.16161e-06	9.73533e-10	8.74995e-09	1.11202e-07	3.96813e-09	1.66523e-09	9.16878e-10	6.28312e-09	1.27475e-08	1.26393e-08	4.60926e-09	2.61775e-09	3.73465e-07	1.7144e-07	1.16381e-08	8.4533e-10	6.7655e-08	2.47986e-10	1.38882e-09	5.03068e-08	1.35718e-07	5.50383e-09	6.15304e-10	1.20888e-08
cell_7013	Macrophage_ys	Visceral endoderm_2_mouse_gastrulation	5.77027e-05	4.62182e-05	0.000125955	3.77242e-06	3.55788e-05	0.000738296	1.74728e-05	1.44769e-06	8.92217e-06	4.27611e-11	1.14965e-06	0.00957618	2.05529e-05	5.10057e-06	4.79179e-06	0.000100525	0.000210097	0.000382061	2.54815e-05	8.81619e-05	0.907564	0.000106463	3.5414e-11	0.0729299	0.00485648	0.000253692	1.85877e-05	8.9612e-05	0.000317355	2.0603e-06	9.35404e-07	0.00234735	3.21537e-05	5.76348e-09	3.2485e-05
cell_7024	Endoderm_ys	ExE endoderm_0_mouse_gastrulation	7.88654e-08	2.51647e-07	4.09679e-07	5.357e-08	1.563e-08	0.999966	4.91328e-09	6.56627e-09	9.37277e-07	4.91848e-08	2.02373e-06	7.88199e-06	3.33775e-08	2.4013e-07	3.65619e-07	4.71865e-08	7.11374e-09	9.4205e-10	1.30953e-07	1.0375e-08	6.52338e-06	4.07231e-08	3.2624e-09	1.23803e-05	1.05872e-06	8.68085e-08	9.40012e-09	3.83912e-07	3.60356e-09	7.22519e-09	1.29792e-07	7.2978e-07	5.1698e-08	5.47476e-10	1.71487e-08
cell_7026	Macrophage_ys	Haematoendothelial progenitors_0_mouse_gastrulation	0.00114705	6.18816e-05	0.000865617	5.52558e-06	1.44343e-05	6.6474e-07	7.53545e-06	9.76516e-05	7.35335e-06	3.51146e-07	7.05533e-05	0.00586686	0.0133742	7.15276e-05	0.000101625	5.41828e-05	0.000884477	0.000113123	0.0012371	2.6947e-06	0.668693	9.36037e-06	5.93123e-09	0.300829	0.00200867	0.000180382	0.000897347	1.89115e-05	0.000359743	8.94785e-06	4.14428e-06	0.000272879	0.00267579	1.92839e-10	5.75699e-05
cell_7033	Endoderm_ys	ExE endoderm_2_mouse_gastrulation	9.42863e-10	1.98362e-08	5.25211e-08	2.50405e-09	2.39033e-09	0.999999	2.31635e-09	3.16295e-09	5.81675e-08	8.12488e-09	6.1733e-08	3.02284e-07	1.15926e-09	4.88455e-09	4.16843e-08	8.45969e-09	3.74013e-10	1.22568e-10	5.40597e-09	2.16448e-09	1.2659e-08	2.11148e-09	2.64715e-10	2.90568e-07	4.81889e-08	1.90121e-09	2.0782e-10	1.72391e-08	9.18819e-11	1.62678e-09	1.29576e-07	5.42808e-08	1.00467e-09	5.0613e-11	1.47721e-09
cell_7034	Smooth_Muscle_ys	Visceral endoderm_2_mouse_gastrulation	1.73308e-08	4.24698e-08	7.89139e-08	1.72066e-07	1.69137e-07	0.000102932	3.92385e-08	2.14616e-08	1.34639e-09	0.0525274	1.1055e-07	6.55873e-09	3.41941e-09	6.58235e-09	5.60308e-08	3.86844e-09	1.96281e-09	1.16478e-06	2.58757e-08	8.7595e-08	1.65626e-09	1.17512e-08	0.000322636	2.33764e-08	2.20234e-08	5.63774e-08	6.05225e-08	1.11863e-06	1.41117e-09	3.17823e-09	2.92701e-10	6.5735e-07	1.8856e-09	0.947043	1.28704e-07
cell_7044	Endoderm_ys	ExE endoderm_4_mouse_gastrulation	7.34723e-09	6.53074e-08	1.57858e-07	1.91011e-08	1.01041e-09	0.999996	3.18839e-09	2.74298e-09	2.74639e-07	1.49808e-07	1.28095e-07	1.16539e-06	6.10905e-09	4.58227e-08	4.96158e-08	1.06353e-08	9.78836e-10	4.45514e-10	6.92955e-09	3.89062e-09	1.44563e-07	1.59084e-09	3.67531e-09	8.57708e-07	1.57382e-07	5.12908e-09	3.24255e-09	4.09727e-08	8.64291e-10	4.11281e-09	1.37375e-07	2.56415e-07	8.13236e-10	1.60117e-10	2.01142e-09
cell_7050	Smooth_Muscle_ys	Visceral endoderm_0_mouse_gastrulation	2.03701e-07	1.66346e-06	1.41814e-06	1.65124e-06	1.20757e-06	0.000784204	2.40886e-06	1.49805e-06	1.33121e-07	0.181771	1.79763e-06	2.32003e-07	1.08806e-07	9.01721e-07	5.54959e-06	2.61725e-07	1.093e-07	2.92155e-06	4.08458e-06	1.6662e-06	5.88981e-08	2.50601e-06	0.00381968	3.59684e-07	9.74444e-07	1.52223e-06	2.2366e-06	1.15983e-05	3.31265e-07	2.54521e-07	2.16171e-07	4.84794e-06	9.31606e-08	0.813569	2.85165e-06
cell_7054	Macrophage_ys	Visceral endoderm_2_mouse_gastrulation	0.000128224	5.05328e-05	0.000114994	7.77537e-06	1.78567e-05	0.0432548	8.1233e-06	8.58189e-07	2.22862e-05	6.72973e-10	3.60721e-06	0.0278832	5.23589e-05	9.22586e-06	3.58509e-06	2.43564e-05	7.82428e-05	0.00177331	7.7382e-06	2.82901e-05	0.670473	0.000103083	1.72957e-10	0.246086	0.000555214	3.45332e-05	2.47316e-05	6.63861e-05	0.00532998	2.08554e-07	2.93387e-07	0.0036902	7.50273e-05	4.90727e-08	9.25707e-05
cell_7068	Mesothelium_ys	Visceral endoderm_3_mouse_gastrulation	2.62968e-10	1.60753e-10	9.49654e-10	7.06737e-11	6.19081e-10	4.35209e-10	6.02014e-11	8.65457e-11	5.35923e-12	0.000788108	2.26049e-09	5.76954e-11	1.1685e-10	1.54746e-10	2.34464e-10	3.33584e-11	1.59751e-10	1.11028e-09	4.76882e-11	1.34314e-10	4.52891e-11	1.60994e-11	0.999211	3.90876e-11	3.89869e-10	7.05933e-11	3.03598e-10	6.73203e-10	5.10589e-10	6.73828e-11	1.47597e-09	1.52634e-10	9.53229e-11	9.26115e-07	2.04348e-10
cell_7071	Smooth_Muscle_ys	Visceral endoderm_2_mouse_gastrulation	3.35917e-08	1.80398e-07	2.69378e-07	3.55524e-07	4.29629e-07	0.00096045	8.59986e-07	1.08194e-07	7.16452e-09	0.192328	9.36453e-08	2.95422e-08	1.94352e-08	1.42709e-07	1.06779e-07	7.31393e-07	1.26835e-08	6.57752e-06	3.62948e-08	6.94491e-07	8.52208e-09	1.49173e-07	0.0020013	6.06079e-08	1.70982e-07	6.46078e-07	9.77254e-07	1.18411e-06	8.18947e-08	4.91548e-07	1.58293e-07	1.14422e-06	5.19248e-09	0.804694	4.38042e-07
cell_7073	Endoderm_ys	ExE endoderm_0_mouse_gastrulation	2.90021e-08	2.2303e-07	5.56654e-07	2.60514e-07	3.46422e-08	0.999984	2.42142e-08	2.18097e-08	1.56972e-06	6.43261e-08	8.29609e-07	5.46776e-06	4.38506e-09	2.00532e-07	2.57056e-07	1.0883e-07	3.52116e-09	3.68864e-09	3.97684e-08	2.37714e-08	7.19004e-07	1.95008e-08	3.92932e-09	3.76695e-06	4.37854e-07	2.10638e-08	5.50533e-09	1.88875e-07	2.9817e-09	3.03555e-08	4.94493e-07	7.69893e-07	1.37894e-08	5.93341e-10	5.6829e-09
cell_7101	Macrophage_ys	Visceral endoderm_0_mouse_gastrulation	1.16597e-05	6.69227e-05	7.26796e-05	1.85997e-06	6.60122e-06	0.00756737	6.18838e-06	1.97525e-07	4.79312e-06	1.17626e-10	5.31616e-07	0.00836981	1.52817e-05	6.05621e-06	3.41223e-07	3.93478e-05	5.73263e-05	0.000444479	1.29262e-06	1.8552e-05	0.833589	4.10713e-05	1.42199e-10	0.146045	0.000291169	7.26455e-06	2.10717e-05	2.4724e-05	0.00240128	4.71472e-07	1.09931e-06	0.000862681	1.04254e-05	1.92297e-08	1.31103e-05
cell_7130	Endoderm_ys	ExE endoderm_2_mouse_gastrulation	1.91431e-09	4.88762e-09	1.34946e-08	1.25482e-08	1.80262e-09	0.999999	5.85695e-09	1.42128e-09	1.29297e-07	1.31423e-09	6.92085e-08	5.17941e-07	1.95746e-10	1.81585e-09	1.10166e-08	7.42784e-09	6.08902e-11	3.50817e-10	1.61277e-08	2.30364e-09	1.17026e-08	4.99042e-09	1.64652e-10	1.74555e-07	2.92036e-08	1.72443e-09	4.66657e-10	1.24521e-08	1.76588e-11	1.02285e-09	2.15363e-08	1.43959e-08	3.62793e-10	1.68385e-10	4.08445e-10
cell_7138	Endoderm_ys	ExE endoderm_1_mouse_gastrulation	2.02836e-09	1.39654e-08	1.34707e-08	7.82271e-09	1.56699e-09	0.999999	1.60074e-09	2.35632e-09	1.15949e-07	7.46336e-09	6.40554e-08	8.07497e-07	3.79738e-10	7.05539e-09	2.28431e-08	4.23537e-09	6.39503e-11	1.29521e-10	1.41469e-08	3.05876e-09	2.05705e-08	3.2892e-09	1.1598e-09	3.00991e-07	5.69092e-08	2.61572e-09	4.51031e-10	1.37715e-08	1.34719e-10	1.16488e-09	3.13371e-08	4.74012e-08	1.26585e-09	7.79878e-11	6.03811e-10
cell_7152	Endoderm_ys	ExE endoderm_0_mouse_gastrulation	2.0097e-08	8.00178e-08	1.07898e-07	9.71652e-09	6.76942e-09	0.999995	1.42168e-09	3.06065e-09	1.527e-07	3.03684e-08	2.92089e-07	6.13456e-07	9.63995e-10	2.30767e-08	2.10217e-08	2.38858e-08	8.08394e-09	8.86588e-10	2.98014e-07	5.52092e-09	9.03083e-07	3.36859e-09	4.10227e-09	2.02027e-06	4.94038e-07	4.23319e-09	8.42376e-10	5.16713e-08	2.26074e-09	1.82296e-08	1.07395e-07	6.77953e-08	1.04001e-09	1.99339e-10	4.64534e-10
cell_7156	Macrophage_ys	ExE endoderm_2_mouse_gastrulation	2.1645e-06	1.02397e-06	6.033e-06	4.52966e-08	1.27028e-07	3.59626e-07	1.61516e-07	7.66589e-09	1.08276e-06	4.33326e-13	1.77225e-08	0.000425852	2.24521e-09	1.01725e-07	3.69794e-08	1.74339e-07	9.36558e-07	1.05705e-05	1.66187e-08	2.93334e-06	0.995721	3.19729e-05	3.7917e-11	0.00368501	1.89283e-05	5.62856e-06	1.84237e-07	5.95173e-07	2.91491e-05	2.32584e-08	1.02037e-08	5.51915e-05	8.10907e-07	5.06108e-10	5.02555e-08
cell_7167	Smooth_Muscle_ys	Visceral endoderm_2_mouse_gastrulation	3.53631e-08	1.90786e-08	4.31613e-09	3.50016e-08	8.13066e-08	1.42482e-05	5.77976e-08	3.07621e-09	9.1541e-11	0.0308481	1.06596e-08	6.65837e-10	4.46218e-10	4.27464e-09	6.96779e-08	1.32607e-09	1.23671e-09	5.37711e-07	1.19594e-07	5.01335e-08	1.61757e-10	1.40872e-08	0.00014071	3.06192e-09	7.60713e-09	5.76394e-08	3.31355e-08	1.53804e-07	1.08572e-09	5.11776e-09	6.90176e-10	8.03126e-08	7.8412e-10	0.968995	3.30422e-07
cell_7175	Mesothelium_ys	Visceral endoderm_3_mouse_gastrulation	4.30346e-09	3.88912e-09	2.94769e-09	9.40536e-10	2.54288e-09	1.93842e-07	7.34445e-10	6.0763e-10	3.48452e-11	0.014617	6.41809e-08	5.95448e-10	2.46258e-09	1.37765e-09	6.71056e-09	2.47931e-09	4.52869e-10	1.75956e-08	1.51093e-10	1.46957e-09	5.53157e-11	4.99548e-10	0.985206	8.27098e-10	6.62661e-09	8.13383e-10	4.98663e-09	1.51713e-08	7.41831e-10	5.5558e-10	5.81611e-09	2.08019e-09	7.75992e-10	0.000176274	4.36082e-09
cell_7216	Smooth_Muscle_ys	Visceral endoderm_0_mouse_gastrulation	1.41761e-07	3.14811e-07	1.29111e-06	4.71373e-07	8.29005e-07	9.87502e-05	1.32218e-06	4.08291e-07	1.2924e-08	0.210092	3.27355e-07	4.27258e-09	4.88408e-08	6.79344e-08	5.99075e-07	2.22605e-07	6.77784e-09	3.76985e-06	4.89669e-07	5.28453e-07	8.15287e-09	1.5796e-06	0.000734483	8.4637e-08	1.23707e-07	6.53063e-07	1.62827e-06	1.47399e-06	4.97033e-08	2.90087e-07	2.37925e-07	4.12683e-06	8.07579e-09	0.789053	6.16051e-07
cell_7234	Endoderm_ys	ExE endoderm_2_mouse_gastrulation	3.36207e-10	1.66333e-09	1.6406e-09	8.38535e-10	1.40705e-10	1	3.43817e-10	1.50111e-10	4.50987e-09	7.88862e-10	4.08833e-09	7.69369e-09	4.99154e-11	1.9827e-10	3.24274e-09	3.19736e-09	1.65859e-11	1.24673e-10	2.78245e-10	5.47558e-10	6.53769e-10	4.81252e-10	2.48257e-11	2.74278e-08	8.89999e-09	2.35555e-10	4.19008e-11	4.78727e-09	3.86489e-12	3.47763e-10	2.17092e-08	9.89776e-09	3.36777e-11	8.08834e-11	3.43117e-10
cell_7244	Endoderm_ys	ExE endoderm_0_mouse_gastrulation	3.37786e-08	6.05887e-07	8.53779e-07	2.74975e-07	1.36434e-08	0.999972	8.27157e-09	1.11202e-08	3.3334e-07	3.49178e-08	4.60581e-07	7.23176e-06	1.00547e-08	5.8439e-07	2.5915e-07	7.01953e-08	1.4088e-08	2.16888e-10	4.18259e-07	2.50681e-08	7.72139e-07	3.18838e-08	2.25199e-09	1.478e-05	6.47989e-07	1.15891e-08	2.30199e-09	3.08343e-08	2.37003e-09	1.34673e-08	4.08451e-07	2.74956e-07	2.40023e-08	2.50584e-10	5.81799e-09
cell_7246	Endoderm_ys	ExE endoderm_0_mouse_gastrulation	2.56801e-10	6.31268e-09	6.87074e-10	7.23824e-10	9.87372e-11	1	3.36579e-10	1.35477e-10	5.94478e-09	4.30953e-09	1.4635e-08	7.6514e-08	2.57583e-10	7.98287e-10	2.44334e-09	2.17302e-09	1.85683e-11	2.68515e-11	5.86676e-10	2.46617e-10	1.16595e-09	8.96407e-10	3.44114e-10	3.17947e-08	7.59742e-09	6.918e-10	3.85171e-11	3.35143e-09	6.74094e-12	5.16749e-11	2.45619e-09	3.70036e-09	2.31576e-10	9.33329e-11	3.66759e-10
cell_7251	Endoderm_ys	ExE endoderm_4_mouse_gastrulation	5.92371e-10	4.44681e-09	1.17944e-09	2.75603e-09	5.16524e-10	1	6.03044e-10	2.95758e-10	2.08246e-08	3.48794e-09	1.40662e-08	1.44453e-07	1.01847e-10	1.79478e-09	4.2021e-09	1.32755e-09	5.62125e-11	6.61226e-11	9.98684e-09	1.23929e-09	4.6699e-09	5.14039e-10	1.02247e-09	2.90365e-08	1.43593e-08	6.37814e-10	5.34757e-11	1.99427e-09	1.69005e-11	2.42342e-10	8.20861e-09	3.53152e-09	2.25684e-10	5.95972e-11	1.48503e-10
cell_7262	Macrophage_ys	Visceral endoderm_2_mouse_gastrulation	2.74671e-05	5.32852e-05	4.30291e-05	2.7396e-06	1.0244e-05	0.0161937	5.96677e-06	3.94365e-07	7.5846e-06	3.24542e-10	1.46345e-06	0.00591967	1.74126e-05	5.67795e-06	1.08313e-06	0.00017377	0.000158623	0.000769195	5.79857e-06	0.000120858	0.781185	0.000139185	2.13009e-10	0.184905	0.0042542	0.000162445	0.000117858	0.000131652	0.000837847	2.99266e-06	6.5862e-06	0.00459908	2.58656e-05	1.50926e-07	0.000114286
cell_7327	Endoderm_ys	ExE endoderm_2_mouse_gastrulation	4.81231e-10	2.86157e-09	1.47689e-09	1.84482e-09	9.8531e-11	1	3.89435e-10	1.74554e-10	1.50919e-08	8.49718e-10	9.36852e-09	1.02557e-07	4.01671e-11	2.07075e-09	3.09171e-09	7.52161e-10	2.3806e-11	7.36565e-11	8.92824e-10	4.02368e-10	7.74357e-09	9.61444e-10	7.8122e-11	1.21991e-07	7.28639e-09	3.73808e-10	1.01114e-10	2.60839e-09	3.0847e-11	2.87763e-10	9.0672e-09	6.14498e-09	2.03966e-10	3.04693e-11	1.05343e-10
cell_7338	Endoderm_ys	ExE endoderm_4_mouse_gastrulation	7.33928e-11	2.42094e-10	1.50942e-10	3.83936e-10	1.27712e-12	1	5.12572e-11	1.69663e-11	3.46954e-09	1.11873e-09	1.67269e-09	1.74344e-08	8.42218e-12	3.03697e-10	1.03603e-09	1.01017e-10	3.21482e-12	1.00624e-11	1.1706e-10	1.32812e-11	4.11582e-10	3.23103e-11	3.85782e-11	1.86523e-08	1.16841e-09	2.89388e-11	1.45649e-11	5.97581e-10	4.89643e-12	4.33972e-12	7.93095e-10	5.68395e-10	2.72657e-11	8.5553e-12	8.58562e-11
cell_7365	Endoderm_ys	ExE endoderm_2_mouse_gastrulation	6.07201e-09	5.15208e-08	2.41843e-08	1.16198e-08	7.99934e-10	0.999999	3.52873e-09	1.64561e-09	8.128e-08	3.34836e-08	1.12803e-07	2.0308e-07	7.81697e-10	4.08541e-09	7.62162e-08	8.22137e-09	2.28214e-10	4.47466e-10	8.42082e-09	2.5825e-09	6.80219e-09	3.11267e-09	5.8204e-10	2.79923e-07	1.11039e-07	6.57297e-09	1.0195e-09	5.84069e-08	3.42861e-11	2.87379e-09	6.76984e-08	5.30324e-08	5.90276e-10	3.56511e-10	2.47528e-09
cell_7369	Smooth_Muscle_ys	Visceral endoderm_0_mouse_gastrulation	2.19087e-08	1.17742e-08	3.92854e-08	4.9517e-08	9.78268e-08	3.96235e-06	8.66202e-08	1.25595e-08	3.6047e-09	0.0239964	1.49782e-08	1.33323e-09	1.08498e-10	2.69339e-08	2.34131e-08	3.45388e-08	2.19324e-09	6.1661e-07	3.5003e-09	5.73842e-08	1.12114e-09	1.56308e-07	0.00110472	6.41829e-09	5.61271e-08	8.98847e-08	1.07938e-07	6.09134e-07	2.4053e-08	1.95314e-08	1.76903e-08	3.45648e-07	1.49327e-09	0.974892	3.42819e-08
cell_7386	Endoderm_ys	ExE endoderm_2_mouse_gastrulation	1.71647e-09	5.81958e-09	5.89499e-09	4.61493e-09	4.30256e-10	1	5.0065e-10	4.17888e-10	3.59722e-08	3.52035e-09	3.00053e-08	1.11999e-07	1.50638e-10	5.71232e-10	1.08089e-08	6.43455e-10	1.03288e-10	1.26677e-10	7.98212e-09	1.06147e-09	5.30407e-09	6.31835e-10	1.8631e-10	3.47258e-08	3.71809e-08	2.15748e-09	6.01987e-10	1.64184e-08	9.61307e-12	4.37713e-10	1.30182e-08	5.24923e-08	2.0214e-10	3.03821e-10	9.22543e-10
cell_7397	Endoderm_ys	ExE endoderm_2_mouse_gastrulation	5.49518e-09	2.97286e-08	2.17455e-08	2.66743e-08	1.32727e-09	0.999994	3.71188e-09	4.00491e-09	6.45798e-07	8.02435e-09	2.35661e-07	2.88225e-06	1.292e-09	7.45446e-09	1.53728e-07	5.28166e-09	6.71745e-10	8.07314e-10	1.18337e-07	1.12125e-08	8.771e-08	1.68764e-08	7.06638e-10	1.45364e-06	2.33774e-07	3.1207e-08	3.04143e-09	8.63808e-08	1.34684e-10	1.23864e-09	4.20881e-08	1.35896e-07	7.54337e-09	6.12723e-10	7.18157e-09
cell_7403	Endoderm_ys	ExE endoderm_4_mouse_gastrulation	4.05871e-10	5.95166e-09	5.32808e-09	1.04192e-09	2.608e-10	1	9.80748e-11	3.53092e-10	5.61938e-09	2.95698e-08	1.6759e-08	3.50441e-08	8.25702e-10	2.65271e-09	1.7384e-09	3.13145e-10	2.24393e-11	9.99339e-11	1.8255e-08	1.99059e-10	2.44901e-09	3.72293e-11	2.10322e-10	7.22477e-08	1.74234e-08	5.48246e-10	1.03658e-10	2.83667e-09	4.48211e-11	7.41728e-11	9.58604e-10	4.79273e-08	1.14009e-10	8.43864e-12	1.46988e-10
cell_7406	Macrophage_ys	ExE endoderm_6_mouse_gastrulation	1.43545e-08	1.27537e-08	4.68976e-07	4.52726e-11	1.89014e-09	3.97193e-11	1.38442e-10	2.43155e-10	8.50339e-10	6.57562e-14	7.80131e-11	2.81207e-07	7.7369e-10	1.45743e-09	1.87259e-11	2.87361e-09	5.16815e-07	1.05975e-08	2.08784e-09	6.72212e-09	0.999677	1.2109e-08	3.09678e-12	0.000104268	8.27482e-08	9.57514e-10	7.94355e-10	1.36281e-09	0.000217132	3.34862e-09	4.20189e-10	3.31694e-07	8.5743e-10	1.45988e-13	5.16558e-11
cell_7442	Endoderm_ys	ExE endoderm_2_mouse_gastrulation	2.20323e-08	2.03204e-07	8.12633e-07	1.2457e-07	1.18564e-08	0.999991	2.8501e-08	2.70698e-08	3.03491e-07	4.39475e-08	1.28995e-06	1.31954e-06	1.23031e-08	3.15999e-08	3.79553e-07	3.19528e-08	7.31434e-10	6.66315e-09	2.01222e-07	2.05364e-08	3.19112e-07	2.88583e-08	8.54447e-10	2.04106e-06	2.63655e-07	3.93322e-08	8.13314e-09	1.97209e-07	4.26495e-10	9.14411e-09	1.17768e-07	1.00983e-06	8.85507e-09	2.49055e-10	2.61084e-08
cell_7463	Endoderm_ys	ExE endoderm_0_mouse_gastrulation	1.66955e-08	1.76538e-07	6.82165e-07	5.79215e-08	1.12727e-08	0.999991	7.05192e-09	8.8194e-09	3.17973e-07	6.39554e-08	7.23737e-07	1.0338e-06	9.5583e-09	2.88399e-07	1.3105e-07	5.29687e-08	3.22285e-09	1.11676e-09	5.58784e-08	9.13229e-09	5.61034e-07	1.40311e-08	6.53188e-10	4.12664e-06	1.88515e-07	1.43657e-08	5.93304e-09	1.2506e-07	9.02345e-10	9.97098e-09	6.98599e-08	5.31983e-07	6.35623e-09	2.76185e-10	2.85071e-09
cell_7475	Macrophage_ys	Haematoendothelial progenitors_0_mouse_gastrulation	0.00193586	0.000342947	0.000648253	1.51146e-05	5.11751e-05	5.93697e-06	1.57102e-05	5.29026e-05	6.74985e-06	3.195e-08	9.71933e-05	0.0406886	0.0197916	5.14489e-05	7.30048e-05	0.000206997	0.000276133	0.000279729	0.00522626	1.025e-05	0.611357	3.55049e-05	2.68317e-09	0.296526	0.00830914	0.000856376	0.000550581	0.000145749	0.0020296	2.86267e-06	3.69206e-07	0.00371456	0.00632073	2.58511e-10	0.000375409
cell_7503	Endoderm_ys	ExE endoderm_0_mouse_gastrulation	5.17238e-08	2.08226e-06	7.31738e-06	8.15423e-07	2.89232e-07	0.999897	6.05611e-08	3.51425e-07	5.05454e-06	6.82736e-07	5.15876e-06	2.57341e-05	2.54455e-07	3.96785e-06	1.04509e-06	8.66917e-07	7.71877e-08	4.08713e-09	6.89708e-07	1.52619e-07	7.98159e-06	6.20671e-08	1.76145e-08	2.40216e-05	1.25976e-06	1.19307e-07	6.80033e-08	8.39881e-07	9.46951e-09	3.63146e-07	1.14214e-05	1.70556e-06	4.41846e-08	7.79361e-10	8.77179e-09
cell_7509	Smooth_Muscle_ys	Visceral endoderm_0_mouse_gastrulation	8.73624e-08	2.15004e-07	1.09977e-07	1.87229e-07	4.62919e-08	0.00149203	1.217e-06	4.37717e-07	2.38096e-08	0.0810299	3.76194e-07	8.23778e-09	5.43431e-08	2.15132e-07	9.16424e-08	3.88565e-07	1.11121e-08	5.79423e-06	1.52729e-07	1.32563e-06	9.8244e-09	4.19634e-07	0.000601812	1.42546e-07	2.91222e-07	4.04581e-07	1.30081e-06	2.06327e-06	6.10488e-08	3.43626e-07	9.83055e-08	2.81735e-06	3.18251e-09	0.916857	4.42308e-07
cell_7512	Endoderm_ys	ExE endoderm_2_mouse_gastrulation	1.38158e-09	6.80299e-09	1.39408e-09	2.43778e-09	8.53636e-11	0.999999	2.33179e-10	2.37528e-10	2.74119e-08	1.88156e-09	3.44275e-08	1.93136e-07	8.34027e-11	2.71114e-09	2.0528e-08	1.71865e-09	9.54691e-11	4.6298e-11	1.53263e-09	1.81875e-09	4.42379e-09	1.80097e-09	3.04152e-10	1.40648e-07	2.03869e-08	1.32978e-09	1.6625e-10	1.17901e-08	1.41405e-11	1.54273e-10	4.17707e-09	1.1422e-08	5.07498e-10	1.28782e-10	5.34041e-10
cell_7549	Smooth_Muscle_ys	Visceral endoderm_0_mouse_gastrulation	6.61223e-08	1.48957e-08	5.43722e-09	1.57862e-08	2.56453e-07	0.000488648	4.59034e-08	2.27522e-09	1.60513e-10	0.00302512	1.94525e-08	7.89232e-09	1.12571e-10	5.76252e-09	1.85504e-07	1.9837e-09	1.08612e-09	4.19242e-07	8.58004e-07	2.29068e-08	1.87734e-09	5.69935e-08	0.00012852	1.53453e-08	1.11628e-08	3.53356e-08	2.02959e-08	1.04488e-07	4.69644e-09	4.30258e-09	2.0361e-10	3.42209e-08	2.00537e-09	0.996355	1.1524e-07
cell_7557	Endoderm_ys	ExE endoderm_2_mouse_gastrulation	1.45853e-09	1.3635e-08	9.3966e-09	1.01225e-09	1.39046e-10	0.999999	6.8784e-10	3.34719e-10	1.08716e-08	9.5469e-09	6.52981e-08	2.01891e-07	2.60054e-10	4.8304e-10	1.13125e-08	3.46296e-09	1.78749e-11	3.05004e-10	1.4249e-09	4.58529e-10	1.18123e-08	5.81921e-10	1.3742e-09	1.67356e-07	3.92193e-08	8.37616e-10	6.58981e-11	1.31786e-08	2.88533e-11	2.62184e-10	4.0929e-09	1.78232e-08	1.63909e-10	4.51713e-11	1.89525e-10
cell_7567	Endoderm_ys	ExE endoderm_4_mouse_gastrulation	1.23526e-08	1.8967e-07	1.04969e-07	1.00283e-07	2.73801e-09	0.999993	4.13502e-09	3.74531e-09	3.10653e-07	1.95819e-07	3.58549e-07	2.4672e-06	6.69557e-09	2.47851e-08	7.03505e-08	1.83472e-08	1.1138e-09	7.52893e-10	4.81914e-08	7.57508e-09	1.76531e-07	5.28826e-09	6.9567e-09	2.01048e-06	1.87058e-07	1.72729e-08	5.98581e-09	1.1688e-07	5.03401e-10	2.43922e-09	2.92151e-08	3.92367e-07	5.13805e-09	8.27416e-10	3.45693e-09
cell_7569	Smooth_Muscle_ys	Visceral endoderm_3_mouse_gastrulation	2.94482e-07	4.89733e-07	3.3968e-07	1.41446e-06	6.03475e-06	3.22831e-05	8.16971e-07	3.12597e-07	2.31897e-08	0.0570749	8.16917e-07	1.97829e-07	5.64678e-08	3.05582e-07	4.49292e-06	1.26882e-07	3.92946e-08	6.3828e-06	9.4452e-06	4.60474e-07	2.16254e-08	1.23831e-06	0.0116383	1.57004e-07	2.22882e-07	2.4474e-06	9.96246e-07	5.40162e-06	1.56223e-08	3.40509e-08	5.79761e-09	2.39563e-06	1.06946e-07	0.931208	1.62518e-06
cell_7572	Smooth_Muscle_ys	Visceral endoderm_0_mouse_gastrulation	6.00435e-08	3.28295e-07	1.81874e-06	1.25311e-06	2.90979e-06	0.000676619	9.24062e-07	1.20806e-07	5.39995e-08	0.0982332	3.72623e-07	1.01473e-07	3.79023e-08	6.84048e-07	1.33874e-06	7.73463e-07	1.49303e-07	3.79273e-06	3.61326e-07	2.31701e-07	2.13194e-08	6.19687e-07	0.00115372	3.08468e-07	2.42148e-07	2.18858e-07	4.57094e-06	2.84712e-06	1.01859e-07	1.01484e-07	8.59714e-08	1.72425e-06	1.52944e-08	0.89991	6.94915e-07
cell_7612	Smooth_Muscle_ys	Visceral endoderm_3_mouse_gastrulation	2.26807e-07	2.3757e-07	4.31775e-07	1.6693e-06	1.47845e-06	3.41844e-05	9.77221e-07	2.55288e-07	6.83664e-09	0.0996647	5.87897e-07	6.57371e-08	2.48834e-08	1.03017e-07	2.46847e-06	7.84706e-08	2.15656e-08	1.52749e-06	6.45053e-06	8.11799e-07	9.97455e-09	6.72689e-07	0.00507731	7.81358e-08	4.01791e-07	2.14364e-06	9.39146e-07	3.16679e-06	9.33973e-09	8.44528e-08	5.23142e-09	2.14361e-06	2.60408e-08	0.895195	1.48106e-06
cell_7632	Macrophage_ys	Blood progenitors 1_0_mouse_gastrulation	0.000362636	7.99411e-05	0.000684007	3.59532e-06	0.000118615	4.46834e-07	8.25946e-06	0.000166101	1.32906e-05	9.60408e-09	4.73431e-05	0.00609521	0.0450819	7.14982e-05	1.24479e-05	0.00010101	0.000709437	0.000233374	0.0019845	5.02602e-06	0.840154	1.49453e-05	6.95832e-11	0.0900986	0.00127488	5.80314e-05	0.000150753	7.10889e-06	0.0111666	2.55966e-05	1.5009e-05	0.000387277	0.000848246	1.65471e-12	2.04926e-05
cell_7634	Endoderm_ys	ExE endoderm_1_mouse_gastrulation	2.57353e-08	1.09113e-07	9.01517e-08	1.1443e-07	3.57396e-09	0.999988	2.70792e-08	5.28061e-08	5.69937e-07	8.0853e-08	1.24802e-07	4.94176e-06	3.80938e-10	7.7722e-08	2.25806e-07	4.46357e-08	4.01788e-09	6.39317e-10	4.50257e-08	5.21846e-08	2.34894e-07	1.12357e-07	1.70581e-08	3.88704e-06	4.80039e-07	2.17695e-08	1.26267e-09	7.15658e-08	2.05462e-09	1.26854e-08	4.35279e-07	1.29022e-07	1.18732e-08	2.34967e-09	3.5605e-09
cell_7640	MK_ys	Blood progenitors 2_2_mouse_gastrulation	2.0357e-09	3.90212e-10	2.64132e-11	1.49059e-09	1.27815e-06	4.19966e-08	2.07726e-05	6.30753e-07	1.62699e-05	1.0159e-05	4.28246e-09	1.118e-10	1.03369e-09	1.45098e-08	4.30341e-10	9.92411e-13	1.81964e-10	0.000999154	0.99895	2.1614e-07	7.69783e-07	5.751e-07	2.55417e-09	1.68776e-09	3.7896e-10	1.62456e-08	2.25076e-08	1.50882e-08	3.9778e-09	3.86299e-08	7.28801e-08	1.39523e-08	1.03082e-10	5.92996e-08	3.52562e-09
cell_7646	Endoderm_ys	ExE endoderm_0_mouse_gastrulation	4.17428e-10	4.18755e-09	7.67866e-10	3.9734e-09	1.49834e-10	1	2.165e-10	5.91085e-10	2.36575e-08	4.67389e-09	1.71606e-08	2.68231e-07	6.33764e-11	3.16368e-09	5.01453e-09	9.75741e-10	6.2706e-11	5.43962e-12	1.06519e-09	3.63416e-10	2.59642e-09	4.32981e-10	1.63607e-10	4.57076e-08	9.76119e-09	5.31559e-10	3.40393e-11	2.0314e-09	5.99508e-11	1.88005e-10	8.53056e-09	2.72828e-09	2.54029e-10	2.00588e-11	2.22892e-10
cell_7653	Endoderm_ys	ExE endoderm_1_mouse_gastrulation	1.26502e-07	7.35679e-07	3.42174e-06	5.09749e-07	1.31452e-07	0.999727	4.9354e-07	4.64197e-07	1.42477e-05	2.70868e-08	2.06816e-06	0.000110529	2.54131e-09	6.0231e-07	1.64628e-06	7.83946e-07	2.66697e-08	6.17073e-10	2.12189e-06	9.37309e-07	7.34677e-05	3.87054e-06	6.98948e-08	3.30156e-05	8.65249e-06	2.90365e-07	8.60629e-09	5.63291e-07	1.58583e-08	8.61594e-07	1.26643e-05	9.66496e-07	3.91978e-08	4.67963e-09	8.1534e-09
cell_7654	Endoderm_ys	ExE endoderm_1_mouse_gastrulation	7.6839e-07	3.18712e-06	4.41254e-06	2.41107e-06	1.27148e-07	0.999398	3.92874e-07	2.97526e-07	1.0374e-05	8.97124e-07	6.40374e-06	0.000429614	6.65684e-09	6.4993e-06	4.06468e-06	1.03635e-06	9.62604e-08	6.05042e-09	1.75518e-06	7.14071e-07	2.04348e-05	1.21811e-06	1.87007e-06	8.51956e-05	4.98482e-06	2.77465e-07	6.97183e-08	8.03078e-07	5.57699e-08	2.06894e-07	1.05635e-05	2.33211e-06	3.22476e-07	9.28551e-08	1.90074e-08
cell_7660	Endoderm_ys	ExE endoderm_0_mouse_gastrulation	3.61323e-08	8.64019e-07	3.19972e-06	4.26711e-07	2.48e-08	0.999972	2.19812e-08	3.57626e-08	1.67326e-06	1.605e-07	1.1894e-06	5.43527e-06	6.59135e-09	2.76353e-07	1.73922e-07	1.4488e-07	1.16637e-08	6.7156e-09	1.72494e-07	9.94122e-08	2.10858e-06	2.66834e-08	8.14581e-09	8.1742e-06	1.17398e-06	5.02128e-08	9.4631e-09	2.98256e-07	4.45019e-09	5.49362e-08	7.71806e-07	1.71901e-06	1.07467e-08	5.42167e-10	5.42372e-09
cell_7675	MK_ys	Blood progenitors 2_2_mouse_gastrulation	1.91992e-09	2.29852e-11	3.72172e-13	2.30961e-10	1.82787e-07	1.9474e-09	5.68867e-06	5.69501e-08	3.64748e-06	3.33447e-07	4.62411e-10	5.41898e-11	3.58788e-11	9.28152e-10	4.38465e-10	3.49255e-14	2.69829e-10	0.000129076	0.99986	2.56569e-08	1.18004e-07	4.73136e-07	8.62615e-11	1.96524e-10	2.69061e-11	1.77073e-09	2.69101e-09	3.73044e-09	8.69848e-10	1.64478e-09	2.73861e-09	1.33227e-10	7.05489e-11	1.84191e-07	3.12796e-09
cell_7677	HSPC_1_ys	Blood progenitors 2_2_mouse_gastrulation	0.000167726	0.00478464	0.0207008	0.0077941	0.00346434	0.000133943	0.000446949	0.000448307	0.00206834	1.62473e-06	0.00451251	0.536379	0.157316	0.0556722	0.000318333	0.0348362	0.089667	0.000593562	0.0249577	0.000179177	0.0135372	0.000193133	1.01403e-07	0.00228762	0.00253698	0.000965856	0.0317015	0.000118512	0.00077016	0.000314787	0.000546223	0.00236821	0.00015499	5.33113e-08	6.26808e-05
cell_7686	Endoderm_ys	ExE endoderm_0_mouse_gastrulation	1.53881e-07	7.1217e-06	9.10728e-06	2.30235e-07	1.57895e-07	0.999739	7.70342e-08	1.79549e-07	5.06622e-06	1.19642e-06	4.17386e-06	3.70664e-05	1.59714e-07	6.26984e-06	9.6924e-07	7.75428e-07	1.02592e-07	9.27339e-09	7.04876e-07	3.27578e-07	7.22899e-05	1.44226e-07	1.35675e-07	9.54381e-05	2.48607e-06	1.80042e-07	7.71805e-08	5.06677e-07	9.38012e-08	7.76076e-07	9.70985e-06	5.17283e-06	7.4603e-08	5.16096e-09	2.11039e-08
cell_7689	Endoderm_ys	ExE endoderm_2_mouse_gastrulation	8.63532e-09	5.15396e-08	3.70274e-08	2.28581e-08	1.02335e-08	0.999996	7.10228e-09	2.61339e-09	8.35761e-08	4.64573e-09	1.62254e-07	8.92635e-07	4.31377e-10	1.71633e-08	8.76729e-08	6.71841e-08	3.64648e-09	1.22193e-10	4.54754e-08	2.56587e-08	1.75994e-08	9.69109e-09	3.15297e-09	3.16049e-07	6.07734e-07	4.76854e-09	2.29981e-10	2.46506e-08	2.97967e-10	3.821e-08	1.29381e-06	2.857e-08	1.38341e-09	7.93885e-10	6.00746e-09
cell_7697	Endoderm_ys	ExE endoderm_1_mouse_gastrulation	1.91049e-08	1.95652e-07	1.42793e-06	3.13231e-07	5.58182e-08	0.999952	1.57682e-08	8.816e-08	1.95402e-06	9.62048e-09	6.52111e-07	1.50244e-05	5.74142e-10	2.82466e-07	6.04185e-07	4.20432e-08	1.9992e-09	1.9034e-10	1.66699e-06	6.95572e-08	8.81917e-06	2.08658e-07	1.02337e-08	1.39263e-05	8.28429e-07	1.07469e-07	1.85758e-09	8.12544e-08	2.61204e-09	7.30405e-08	1.35631e-06	5.50755e-07	1.97822e-08	5.04404e-10	8.55484e-10
cell_7711	Endoderm_ys	ExE endoderm_0_mouse_gastrulation	3.01083e-08	3.13292e-07	8.55034e-07	1.75112e-07	7.07229e-08	0.999965	1.34295e-08	2.77882e-08	3.71943e-06	5.41471e-08	1.76696e-06	1.52308e-05	3.63072e-09	1.6703e-07	2.20056e-07	8.38205e-08	2.41921e-09	2.5017e-09	2.41141e-07	4.76055e-08	2.66191e-06	4.41711e-08	1.23418e-08	6.90029e-06	5.51936e-07	5.84447e-08	1.14947e-08	1.87817e-07	4.37929e-09	2.14741e-08	3.38112e-07	9.10302e-07	1.90639e-08	5.01211e-10	2.72287e-09
cell_7720	Endoderm_ys	ExE endoderm_2_mouse_gastrulation	1.42335e-10	3.25529e-09	5.13833e-10	2.25946e-10	6.83076e-10	0.999999	1.06186e-09	1.036e-10	7.33605e-09	1.80403e-09	1.36005e-09	2.93721e-09	1.10076e-10	9.53757e-11	7.44822e-10	9.05064e-09	1.3343e-10	1.26636e-10	2.48545e-09	5.1341e-09	2.63856e-10	1.27259e-10	1.9301e-10	2.72256e-09	6.01125e-08	2.45082e-10	4.34883e-11	5.78849e-09	7.85677e-12	1.90168e-08	4.43626e-07	5.32162e-09	3.99281e-12	4.02231e-10	2.72468e-10
cell_7722	Endoderm_ys	ExE endoderm_0_mouse_gastrulation	9.08368e-09	1.98543e-07	5.06349e-07	1.07772e-07	5.03117e-09	0.999983	2.17932e-08	6.0232e-08	9.05175e-07	4.10917e-08	8.14246e-07	5.28477e-06	2.14709e-08	2.20842e-07	1.45221e-07	7.93485e-08	3.38408e-09	1.03776e-09	1.21116e-07	2.13336e-08	9.04874e-07	1.50458e-08	2.16866e-09	5.97788e-06	2.29176e-07	1.54945e-08	5.65011e-09	7.16265e-08	4.37858e-09	2.62532e-08	4.70165e-07	4.14828e-07	5.33677e-09	1.40397e-10	2.2738e-09
cell_7729	Fibroblast_ys	ExE mesoderm_4_mouse_gastrulation	4.51737e-09	1.33337e-08	1.37508e-08	1.5166e-08	1.97168e-08	3.15628e-08	3.11598e-09	1.67098e-08	4.48024e-11	0.995848	6.93943e-09	5.54783e-11	3.44022e-09	3.00081e-08	2.62359e-08	1.13001e-08	4.54788e-09	2.40503e-09	3.50321e-09	6.31693e-09	1.39755e-12	2.56614e-09	0.00232105	8.26002e-10	3.19986e-08	1.6974e-08	9.92416e-09	1.30144e-08	8.34957e-10	5.73985e-09	6.93638e-09	3.44923e-09	3.39382e-09	0.00183075	1.86276e-08
cell_7745	Endoderm_ys	ExE endoderm_1_mouse_gastrulation	6.58258e-08	2.76835e-07	7.7615e-07	1.3698e-07	3.68454e-08	0.999931	9.15573e-08	1.50471e-07	6.00125e-06	6.98187e-08	6.0751e-07	1.30658e-05	2.49957e-09	9.2023e-07	4.61034e-07	2.96461e-07	3.72666e-08	1.84753e-09	4.59083e-07	1.79976e-07	1.32064e-05	9.53324e-08	2.74132e-08	2.01421e-05	2.06815e-06	7.04725e-08	3.19667e-09	1.21835e-07	1.36171e-08	2.83738e-07	8.86556e-06	6.184e-07	1.45218e-08	1.31068e-09	2.18189e-09
cell_7749	HSPC_1_ys	Blood progenitors 2_1_mouse_gastrulation	0.000125945	0.00623387	0.0264417	0.00392499	0.00303544	0.000326366	0.000361025	0.00085615	0.00196217	1.63901e-06	0.00175856	0.6265	0.081083	0.0468766	6.85715e-05	0.0150542	0.0374481	0.00315426	0.0149534	0.000313402	0.0938698	0.000287847	1.55242e-07	0.00901444	0.007538	0.00154331	0.00629844	0.0001751	0.00332978	0.000111045	7.39811e-05	0.00708946	0.000127626	2.4371e-08	6.17732e-05
cell_7750	Endoderm_ys	ExE endoderm_0_mouse_gastrulation	9.52624e-08	4.73607e-07	6.05722e-07	8.23466e-07	1.60353e-07	0.999945	4.25706e-08	1.6355e-07	2.7544e-06	2.05002e-07	2.71037e-06	2.61889e-05	2.0611e-08	9.6694e-07	1.4365e-06	4.20229e-07	2.03296e-08	9.91289e-10	5.77979e-07	3.34727e-08	1.07986e-06	6.70244e-08	5.55534e-08	1.2058e-05	1.15243e-06	4.62478e-08	1.84324e-08	3.21578e-07	6.62289e-09	2.99806e-08	7.01846e-07	1.34749e-06	7.60488e-08	1.17821e-09	8.96068e-09
cell_7757	Endoderm_ys	ExE endoderm_1_mouse_gastrulation	2.15747e-08	1.11355e-07	1.2757e-07	1.87931e-07	9.73869e-09	0.999977	2.61531e-08	2.26379e-08	1.15009e-06	1.05327e-08	3.00757e-07	1.25762e-05	7.25033e-10	2.87845e-07	3.41585e-07	5.37039e-08	1.15361e-08	7.99854e-10	1.20105e-07	3.11693e-08	6.83446e-07	4.07792e-08	4.28966e-09	5.1098e-06	4.54926e-07	1.86019e-08	1.33265e-09	1.00527e-07	1.64907e-09	1.60295e-08	9.1655e-07	1.3739e-07	1.11202e-08	7.8379e-10	3.52346e-09
cell_7760	MK_ys	Blood progenitors 2_3_mouse_gastrulation	1.37102e-09	4.52355e-11	6.23582e-12	7.38106e-09	1.31737e-06	4.33373e-08	3.36612e-06	8.30725e-08	3.21226e-05	6.34806e-07	9.02749e-10	6.56511e-11	7.49192e-11	4.6666e-09	1.14687e-10	1.96916e-14	3.85791e-10	0.000489358	0.999468	2.0809e-07	4.13352e-06	5.71341e-07	6.29179e-11	1.84069e-09	2.0551e-10	8.03143e-09	8.08038e-09	1.70199e-08	5.44877e-09	3.22174e-09	2.65432e-09	9.71073e-09	2.79945e-11	5.7165e-08	4.28574e-09
cell_7761	Fibroblast_ys	Haematoendothelial progenitors_3_mouse_gastrulation	6.20432e-09	2.01181e-09	1.52846e-09	3.80401e-09	1.85742e-09	5.20086e-10	6.68008e-09	3.68486e-08	7.03866e-12	0.990114	8.7056e-09	4.51136e-11	5.63623e-10	1.94182e-09	5.57468e-08	8.36331e-09	1.20922e-10	3.28598e-09	3.75912e-09	4.90897e-09	1.70219e-12	7.5206e-09	0.00114689	6.90547e-10	4.00003e-09	4.41734e-08	1.81229e-08	3.31402e-08	1.19582e-10	2.12106e-09	1.4055e-09	7.68901e-09	2.15847e-08	0.00873904	1.42047e-08
cell_7780	Endoderm_ys	ExE endoderm_1_mouse_gastrulation	2.31504e-08	6.79957e-08	2.06876e-08	1.25886e-07	3.79843e-09	0.999967	4.18394e-08	1.82e-08	3.20988e-06	1.72037e-08	2.38253e-07	2.00919e-05	1.27861e-10	4.31511e-07	3.13779e-07	2.67328e-08	1.7679e-09	3.96418e-10	9.60656e-08	5.64479e-08	1.19567e-06	2.44157e-07	2.88534e-08	5.82385e-06	5.97391e-07	3.29299e-08	1.7106e-09	7.67058e-08	7.70368e-10	8.75141e-09	4.22948e-07	1.35836e-07	1.22526e-08	4.21291e-09	2.44738e-09
cell_7790	Macrophage_ys	Blood progenitors 1_0_mouse_gastrulation	0.000525542	3.20985e-05	0.000152585	6.30755e-06	6.77195e-05	3.03522e-06	2.18655e-05	0.00054438	2.10536e-05	2.69427e-09	3.23118e-05	0.0146606	0.0136554	0.00028454	4.37761e-05	4.43475e-05	0.000671405	0.000160405	0.00497841	4.49291e-06	0.817571	0.000249048	6.66353e-10	0.138842	0.00116586	7.26961e-05	0.000228266	2.10358e-05	0.00388194	3.20236e-06	3.89534e-07	0.000694903	0.00132993	9.24842e-12	2.91661e-05
cell_7797	Endoderm_ys	ExE endoderm_1_mouse_gastrulation	4.78988e-08	4.37003e-07	2.10485e-06	1.98994e-07	8.10124e-08	0.999937	1.51182e-07	1.59709e-07	7.54047e-06	1.62841e-07	2.0141e-06	2.10986e-05	2.15367e-08	1.40839e-06	1.1331e-06	2.45153e-07	2.27494e-08	2.36682e-09	1.43409e-07	7.15395e-08	3.79034e-06	1.77682e-07	2.08399e-08	9.62174e-06	1.13034e-06	1.39328e-07	1.45444e-08	1.97029e-07	3.99109e-09	1.11937e-07	1.00938e-05	8.83985e-07	5.22001e-08	8.40707e-10	1.52933e-08
cell_7799	Macrophage_ys	Haematoendothelial progenitors_4_mouse_gastrulation	0.000879987	0.00055819	0.00260963	2.61804e-05	0.000105447	1.27317e-06	3.74222e-05	8.17399e-05	2.11699e-05	2.59684e-07	5.25352e-05	0.0196734	0.0327587	0.00021465	0.000125528	0.000116265	0.00438005	0.00028987	0.00201707	3.22876e-05	0.769985	0.000106905	2.89642e-08	0.158024	0.00283598	0.00039758	0.000372129	7.66297e-05	0.00114082	1.22347e-05	2.46028e-06	0.000925837	0.00188774	1.28997e-09	0.000251028
cell_7806	Endoderm_ys	ExE endoderm_0_mouse_gastrulation	1.69034e-07	1.56777e-05	4.77984e-05	1.2296e-06	6.93101e-07	0.999615	7.30421e-08	1.38143e-07	2.84755e-05	3.52812e-07	2.15178e-05	9.92381e-05	1.67031e-07	5.02797e-06	6.04911e-06	1.25644e-06	3.21585e-07	6.36515e-09	6.391e-07	3.23985e-07	7.61856e-05	2.16184e-07	1.71169e-07	4.42526e-05	5.26736e-06	2.06914e-07	7.09817e-08	1.74355e-06	3.04692e-08	4.55205e-07	1.91566e-05	7.75775e-06	1.25251e-07	5.52786e-09	6.20869e-08
cell_7813	Macrophage_ys	Blood progenitors 2_1_mouse_gastrulation	3.9585e-06	5.58321e-06	9.62758e-05	1.8641e-06	0.000191505	1.95083e-06	1.44215e-07	5.73316e-05	3.19397e-06	1.34004e-10	2.37869e-06	0.000739133	0.00039834	4.10521e-05	1.90665e-08	5.39223e-06	8.81228e-06	8.2645e-06	0.000311323	2.64914e-06	0.920033	2.15941e-06	4.7195e-12	0.00721613	0.000119388	4.47658e-06	1.08524e-05	1.81827e-06	0.0688517	1.21857e-06	3.26444e-08	0.00187799	1.98695e-06	4.2758e-14	2.78203e-08
cell_7820	HSPC_1_ys	Blood progenitors 2_1_mouse_gastrulation	8.60389e-05	0.00407772	0.0109188	0.0030172	0.00429208	0.000493691	0.000602557	0.00135469	0.00164421	1.26943e-06	0.00242436	0.526673	0.312074	0.0147138	4.68255e-05	0.0292453	0.0145527	0.000742313	0.0175898	0.000141944	0.0331125	0.000498601	1.42864e-07	0.00168712	0.00346649	0.000847071	0.0113735	0.000139802	0.00221247	0.000219061	0.000189861	0.00145219	7.02732e-05	1.21143e-08	3.93083e-05
cell_7833	HSPC_2_ys	Blood progenitors 1_0_mouse_gastrulation	0.000435418	0.0030641	0.00795043	0.00013547	0.000749967	2.26396e-05	0.00126514	0.00208126	0.000684792	2.78192e-06	0.000625251	0.207562	0.356945	0.0108318	0.000163639	0.0220199	0.0249289	0.00224769	0.0184942	0.000174671	0.280593	0.000379076	8.4074e-08	0.0254198	0.00777509	0.00138368	0.0117948	8.91548e-05	0.00715308	0.000972903	0.000497676	0.0030604	0.000446683	3.09617e-09	4.99513e-05
cell_7844	Endoderm_ys	ExE endoderm_1_mouse_gastrulation	5.40405e-08	3.54864e-07	6.49043e-07	3.47506e-07	9.86155e-08	0.999911	5.79197e-08	2.1251e-08	1.48483e-05	4.53061e-08	6.89833e-07	4.42118e-05	6.26765e-10	1.33127e-06	1.09689e-06	1.92731e-07	2.37132e-08	5.34656e-09	6.55618e-07	1.62249e-07	1.19337e-05	1.16541e-07	4.2092e-08	7.81885e-06	1.36407e-06	1.31022e-07	5.36276e-09	2.94577e-07	4.08474e-09	2.47775e-08	1.64866e-06	7.41566e-07	4.81529e-08	2.51766e-09	3.43311e-09
cell_7845	Endoderm_ys	ExE endoderm_0_mouse_gastrulation	2.67355e-08	1.3107e-06	3.54321e-06	1.4476e-07	4.50658e-08	0.999923	1.26234e-07	6.56101e-08	2.29821e-06	1.50786e-07	1.30095e-06	1.73671e-05	8.18795e-09	1.2326e-06	2.27652e-07	7.54836e-07	1.06755e-08	1.115e-09	1.54007e-07	1.09053e-07	1.56052e-05	1.94671e-07	2.46305e-08	2.61984e-05	1.38381e-06	6.83374e-08	7.32993e-09	2.72686e-07	5.04906e-09	1.29848e-07	2.31351e-06	2.37033e-06	1.58373e-08	8.66223e-09	7.30576e-09
cell_7848	Endoderm_ys	ExE endoderm_0_mouse_gastrulation	1.22374e-07	1.27546e-06	5.55958e-06	6.29822e-07	2.6415e-07	0.99993	7.43081e-08	3.99865e-07	5.56501e-06	3.73568e-07	5.3933e-06	1.56787e-05	3.89868e-08	8.74478e-07	1.02833e-06	5.43883e-07	1.47546e-08	8.74849e-10	9.86147e-07	1.75041e-07	4.93537e-06	1.52584e-07	5.16757e-08	1.70264e-05	1.33842e-06	8.49766e-08	5.76919e-08	5.48429e-07	6.56583e-09	1.99571e-07	3.70081e-06	3.33826e-06	6.47348e-08	1.05315e-09	1.42688e-08
cell_7849	Endoderm_ys	ExE endoderm_1_mouse_gastrulation	2.13941e-08	2.23368e-07	8.70802e-07	7.24335e-08	6.39708e-08	0.999956	4.51673e-08	8.61811e-08	5.89258e-06	9.98344e-08	7.08985e-07	6.16782e-06	3.23485e-09	8.09097e-07	1.58146e-07	2.16754e-07	1.33038e-08	8.26252e-10	2.25853e-07	9.61172e-08	8.76342e-06	8.99205e-08	1.80879e-08	1.14114e-05	7.63134e-07	4.25857e-08	7.87096e-09	1.23833e-07	2.43304e-09	2.27465e-07	5.94453e-06	4.83883e-07	6.65205e-09	7.01034e-10	1.14551e-09
cell_7861	Endoderm_ys	ExE endoderm_4_mouse_gastrulation	3.13993e-09	5.80553e-08	3.57498e-08	1.5243e-08	7.59961e-10	0.999997	7.02523e-09	8.95236e-09	2.19275e-07	4.52441e-08	7.39044e-08	1.10463e-06	9.4278e-10	6.71332e-08	1.84663e-08	1.20617e-08	4.61514e-10	2.4336e-09	7.68006e-09	4.68476e-09	3.7761e-08	1.3359e-08	3.31528e-09	1.19314e-06	7.36393e-08	5.43306e-09	8.72024e-10	3.91814e-08	5.3673e-10	1.34636e-09	5.55032e-08	1.48365e-07	1.85337e-09	1.53384e-10	7.24648e-10
cell_7867	Fibroblast_ys	ExE mesoderm_4_mouse_gastrulation	1.4144e-08	8.78839e-09	1.07555e-08	2.76547e-08	1.24899e-09	1.64607e-08	3.80304e-09	6.23313e-09	3.23452e-11	0.982456	1.56941e-08	3.71147e-10	2.64359e-10	1.1036e-08	1.81409e-07	2.06522e-08	1.5789e-09	3.90663e-09	1.3757e-09	2.70935e-09	1.52657e-11	6.42438e-09	0.00617658	2.56965e-09	2.31658e-08	1.48396e-07	2.53218e-08	6.82527e-08	1.27373e-10	1.03385e-09	1.51857e-09	9.43765e-09	4.73633e-08	0.0113671	5.07283e-08
cell_7891	HSPC_1_ys	Blood progenitors 2_1_mouse_gastrulation	0.000118404	0.00338976	0.0134406	0.00426982	0.00585187	0.00089567	0.000681903	0.000301578	0.00115975	5.87451e-07	0.00171678	0.696588	0.117955	0.0209825	4.41649e-05	0.0271663	0.0660081	0.00157441	0.00840217	0.000164065	0.0179468	0.000384145	3.30921e-08	0.000945082	0.00229555	0.000875921	0.00354478	6.53568e-05	0.00102274	0.000241814	9.36722e-05	0.00179699	4.81728e-05	2.33694e-08	2.68147e-05
cell_7899	Macrophage_ys	ExE endoderm_6_mouse_gastrulation	6.74371e-08	1.79917e-07	3.52869e-06	2.18315e-09	1.75644e-09	1.53193e-11	3.49682e-09	3.27164e-09	7.33582e-09	4.24651e-14	4.90021e-10	4.05051e-05	9.05239e-10	1.33954e-07	5.21309e-10	2.02867e-08	1.96517e-07	1.55386e-08	1.17539e-08	6.5557e-08	0.998594	1.06713e-06	1.41815e-11	0.00129195	3.64685e-07	2.5209e-08	3.89764e-09	7.52409e-09	6.68437e-05	8.63505e-10	1.68909e-10	1.24617e-06	5.18286e-08	1.05936e-12	3.77571e-10
cell_7905	Endoderm_ys	ExE endoderm_1_mouse_gastrulation	1.62135e-08	8.11197e-08	2.4452e-07	1.26937e-07	3.98055e-08	0.999938	5.00044e-08	7.77939e-08	2.68208e-06	2.56058e-08	3.89538e-07	2.95433e-05	1.07197e-09	3.86663e-07	4.59448e-07	4.43004e-08	5.55297e-09	5.96952e-10	5.86642e-07	9.0962e-08	6.21508e-06	8.69282e-08	1.98607e-08	1.7753e-05	8.09511e-07	5.72498e-08	2.22171e-09	8.62751e-08	4.22141e-09	4.33931e-08	1.32996e-06	2.47622e-07	3.73745e-08	4.33696e-10	2.81191e-09
cell_7906	Fibroblast_ys	ExE mesoderm_4_mouse_gastrulation	3.08625e-09	2.93683e-09	2.23622e-09	6.15093e-09	2.9961e-09	5.92085e-08	5.63538e-09	2.33234e-08	2.66931e-11	0.996612	3.53063e-09	4.28913e-11	3.10935e-10	1.63695e-08	7.83241e-09	1.26784e-08	2.06946e-09	5.22094e-09	2.0041e-09	2.79541e-09	4.49088e-12	1.45251e-09	0.0019704	1.75666e-09	7.98222e-09	1.03462e-08	9.24161e-09	9.05816e-09	7.83335e-10	3.77616e-09	4.52488e-09	4.72794e-09	3.50687e-09	0.00141717	6.1956e-09
cell_7909	HSPC_2_ys	Blood progenitors 1_0_mouse_gastrulation	0.0001075	0.0053637	0.0622975	0.000467471	0.00514694	2.27366e-05	0.000292236	0.000333254	0.000404604	6.03937e-06	0.00121077	0.15433	0.27628	0.00967506	5.76008e-05	0.0149355	0.185169	0.00390492	0.0081898	0.000196393	0.242896	8.08399e-05	5.17241e-07	0.00997406	0.0047955	0.000849627	0.00604351	0.000102948	0.00246757	0.000784845	0.00102398	0.00237268	0.000138483	9.19591e-09	7.94819e-05
cell_7911	HSPC_2_ys	Blood progenitors 2_2_mouse_gastrulation	0.000357815	0.00821989	0.031005	0.000506522	0.00282347	0.000178885	0.0017786	0.00135771	0.000613925	2.7671e-05	0.00126561	0.244152	0.407978	0.012242	0.000358746	0.0520508	0.0613483	0.00359136	0.0237106	0.000413464	0.096024	0.00169584	9.56149e-07	0.00723822	0.00654302	0.00249326	0.0263364	0.000131915	0.00212527	0.000455565	0.00038308	0.00221021	0.000294227	1.18335e-07	8.6906e-05
cell_7921	Endoderm_ys	ExE endoderm_0_mouse_gastrulation	5.10047e-08	2.0173e-06	2.1802e-06	4.3222e-07	4.13929e-08	0.999932	5.73369e-08	1.02441e-07	3.68062e-06	1.49726e-07	2.44682e-06	2.75141e-05	3.1795e-08	1.04166e-06	9.22299e-07	1.69597e-07	3.93895e-08	8.39253e-10	2.97128e-07	1.61421e-07	3.07042e-06	1.73182e-07	5.6207e-08	1.74375e-05	1.50499e-06	7.66874e-08	9.13887e-09	3.47489e-07	1.09696e-08	1.1777e-07	2.40498e-06	1.15225e-06	3.09331e-08	4.17972e-09	9.961e-09
cell_7923	Endoderm_ys	ExE endoderm_1_mouse_gastrulation	2.32596e-08	3.14105e-07	3.48611e-06	1.80466e-07	9.13043e-08	0.999962	6.31507e-08	8.91824e-08	4.69735e-06	1.01796e-07	7.58804e-07	7.72059e-06	1.57625e-08	6.69923e-07	2.78495e-07	3.22622e-07	1.90223e-08	7.85987e-10	3.3326e-07	7.57401e-08	3.57451e-06	1.22837e-07	1.1786e-08	7.25412e-06	1.68878e-06	5.7387e-08	6.07123e-09	1.11947e-07	3.32111e-09	1.70283e-07	5.17657e-06	6.68334e-07	1.14174e-08	4.23396e-10	4.9221e-09
cell_7928	Smooth_Muscle_ys	Visceral endoderm_1_mouse_gastrulation	2.36635e-08	1.85602e-08	5.02621e-09	7.85746e-09	5.71192e-07	1.10437e-06	2.17302e-07	1.53055e-08	5.63233e-10	0.0112135	1.0039e-08	2.84501e-10	5.26465e-11	6.41507e-09	9.57535e-08	1.71416e-09	1.90775e-09	1.29993e-06	4.88185e-06	2.91648e-07	1.94019e-09	4.89038e-08	9.32699e-05	2.40453e-09	3.6137e-08	1.04928e-07	1.83347e-08	1.89186e-07	2.80165e-09	4.41713e-08	4.6652e-09	1.67973e-07	2.42814e-09	0.988684	2.48681e-07
cell_7929	Fibroblast_ys	ExE mesoderm_1_mouse_gastrulation	3.62283e-10	2.86071e-09	1.40435e-09	7.74126e-10	4.8133e-10	3.25988e-10	1.13069e-09	3.23356e-09	2.64158e-12	0.998828	8.16671e-10	2.21589e-12	2.71692e-10	1.01237e-09	4.46692e-09	2.83819e-09	2.18101e-10	7.25498e-10	9.78228e-11	1.76553e-09	1.58317e-13	1.43e-10	0.000283847	4.97668e-11	1.0659e-09	2.99173e-09	1.99741e-09	2.81327e-09	4.28889e-11	6.91978e-10	7.10039e-10	2.45664e-09	2.91635e-10	0.000888438	3.09627e-09
cell_7935	HSPC_1_ys	Blood progenitors 2_0_mouse_gastrulation	0.000120104	0.00572347	0.0184941	0.0066434	0.00830449	0.000179108	0.000961417	0.000545373	0.0016534	9.79457e-06	0.00299283	0.624496	0.125989	0.0169896	0.000194569	0.0463212	0.0938292	0.00218744	0.00706597	0.000181397	0.0158462	0.000444417	1.1614e-06	0.000760188	0.00112193	0.0013583	0.0148107	0.000155336	0.000546839	8.32969e-05	0.00019827	0.00161011	0.000121867	4.33459e-07	5.94106e-05
cell_7941	Macrophage_ys	Blood progenitors 1_0_mouse_gastrulation	0.000671873	0.000368808	0.00203116	5.44701e-05	0.000388598	1.08291e-05	0.00010163	0.000879147	0.000107823	7.43354e-08	0.000613193	0.0988124	0.0360257	0.00105751	0.0001662	0.00117483	0.00335474	0.000860335	0.0127283	6.75168e-05	0.688272	0.000320871	1.84316e-09	0.128375	0.00385868	0.00067791	0.00117742	0.000100822	0.012128	6.47328e-05	1.68908e-05	0.00246992	0.00280246	1.74914e-10	0.000259492
cell_7946	Endoderm_ys	ExE endoderm_2_mouse_gastrulation	5.48955e-10	4.02293e-09	3.39288e-09	1.08246e-09	1.8539e-09	0.999999	5.33632e-09	1.15557e-09	4.44004e-08	4.37645e-10	1.59908e-08	1.91614e-07	9.38033e-11	2.05528e-09	7.75585e-09	4.34465e-09	2.06037e-10	3.52622e-10	3.62366e-08	3.00224e-09	3.1419e-08	1.15625e-09	3.73919e-11	1.83148e-07	5.38296e-08	2.13343e-09	1.58159e-10	7.36544e-09	5.61986e-11	1.54178e-09	5.2816e-08	1.44645e-08	2.46053e-10	7.03454e-11	7.56531e-10
cell_7950	Fibroblast_ys	Haematoendothelial progenitors_1_mouse_gastrulation	7.36851e-09	1.07151e-08	2.10611e-09	7.39474e-10	1.76972e-08	1.63233e-08	5.29964e-09	2.65099e-08	1.42691e-10	0.997399	5.45916e-08	1.02567e-10	1.13848e-08	6.00432e-09	1.2001e-07	3.26233e-08	4.47223e-09	7.5047e-09	1.68514e-08	1.42919e-09	2.45156e-11	7.00075e-10	0.000363885	4.42998e-10	7.96399e-09	2.62845e-08	7.28044e-08	5.42197e-08	1.13787e-09	3.09972e-08	4.50624e-08	7.29282e-09	1.49506e-08	0.00223689	7.624e-09
cell_7954	Mesothelium_ys	Visceral endoderm_0_mouse_gastrulation	4.3658e-09	6.56355e-10	3.73786e-11	1.29286e-09	2.8709e-09	3.44977e-07	1.34186e-10	1.68045e-10	3.53349e-11	0.00114311	2.09538e-08	2.40622e-09	4.3777e-11	6.36017e-09	2.34616e-09	6.981e-10	1.0447e-08	1.43266e-09	8.89399e-11	1.77871e-09	1.72519e-10	9.49361e-10	0.998487	7.18294e-10	1.92475e-08	1.03998e-09	2.44846e-09	2.64452e-09	1.54023e-09	7.66619e-10	3.28976e-08	1.56423e-10	2.01048e-09	0.000369583	5.76383e-09
cell_7958	Endoderm_ys	ExE endoderm_0_mouse_gastrulation	1.2864e-07	8.49314e-07	1.17144e-06	3.42087e-07	7.33254e-08	0.999892	5.0763e-08	1.58998e-07	3.53198e-06	1.44301e-07	1.2743e-06	2.30478e-05	3.628e-08	8.32596e-07	3.64275e-07	7.60331e-08	7.27907e-08	8.7982e-10	1.1001e-06	8.6844e-08	1.84241e-05	9.14911e-08	3.66318e-08	4.85271e-05	2.31673e-06	2.16486e-07	7.11218e-09	2.4039e-07	3.42519e-08	2.5429e-07	2.21035e-06	1.71121e-06	6.86056e-08	1.50692e-09	7.87666e-09
cell_7963	Macrophage_ys	Blood progenitors 2_2_mouse_gastrulation	0.00067559	0.000983304	0.00553854	0.00028366	0.00319506	4.00893e-05	0.000256714	0.000801769	0.000487838	3.40708e-07	0.000727806	0.188999	0.0475336	0.00548558	5.83099e-05	0.000962771	0.0032667	0.00132723	0.0131823	8.84858e-05	0.66439	0.000674206	3.98738e-08	0.0451884	0.00270104	0.00131075	0.00135652	0.000105031	0.00523891	3.22376e-05	1.58869e-05	0.00357311	0.00145207	1.79411e-09	6.68157e-05
cell_7980	Macrophage_ys	Blood progenitors 2_2_mouse_gastrulation	0.000167937	0.00090102	0.019864	0.000101367	0.00116781	1.40546e-05	0.000399874	0.00031707	0.000653513	2.50036e-07	0.000288564	0.0648785	0.0476437	0.00421995	1.95112e-05	0.00217369	0.00594471	0.0084583	0.00769927	8.37919e-05	0.811913	0.000300734	2.01223e-08	0.0105351	0.00243821	0.000620502	0.00122279	3.40771e-05	0.0021783	7.68635e-05	3.85805e-05	0.00551622	0.000113236	9.83933e-10	1.53522e-05
cell_7981	Endoderm_ys	ExE endoderm_0_mouse_gastrulation	9.73003e-08	1.81967e-06	3.48395e-06	9.06175e-07	3.88302e-08	0.99992	9.36731e-08	9.52408e-08	8.84969e-06	5.46517e-07	6.13614e-06	2.75278e-05	2.79951e-08	4.11034e-07	1.71522e-06	3.36943e-07	4.29785e-08	3.11387e-09	1.63569e-07	3.68047e-07	4.37242e-06	8.7692e-08	7.35987e-08	1.25302e-05	3.4913e-06	3.1121e-07	2.91826e-08	1.03507e-06	3.11619e-09	2.19842e-07	3.75835e-06	1.70106e-06	3.69687e-08	2.73154e-09	2.49494e-08
cell_7987	HSPC_1_ys	Blood progenitors 2_1_mouse_gastrulation	5.36012e-05	0.00176214	0.00881754	0.0158643	0.00361349	0.000640763	6.50994e-05	3.92346e-05	0.000688122	5.19466e-07	0.00169707	0.785161	0.0600991	0.00768733	1.60684e-05	0.0134657	0.0783633	0.00064729	0.000637299	2.85718e-05	0.0100804	3.45399e-05	1.12278e-07	0.000380803	0.000584862	7.29057e-05	0.00480081	2.22909e-05	0.00414339	3.1497e-05	3.52987e-05	0.000439961	1.44311e-05	1.87052e-08	1.19191e-05
cell_7991	Endoderm_ys	ExE endoderm_1_mouse_gastrulation	7.6164e-08	8.80083e-07	3.01966e-06	6.11987e-07	3.88118e-07	0.99971	7.37121e-07	1.54477e-06	3.894e-05	2.49561e-07	2.45033e-06	5.75769e-05	9.62516e-09	4.58211e-06	1.11754e-06	2.27402e-06	4.55311e-08	2.04041e-09	2.11444e-06	1.00391e-06	5.34036e-05	2.09444e-06	8.69031e-08	3.43583e-05	4.25115e-06	4.54383e-07	1.55982e-08	7.15728e-07	2.19393e-08	1.36294e-06	7.31966e-05	2.275e-06	9.75413e-08	2.16521e-09	4.80082e-09
cell_7993	Smooth_Muscle_ys	Visceral endoderm_1_mouse_gastrulation	3.17788e-08	5.63239e-08	2.5742e-08	6.77937e-08	2.78873e-08	9.64985e-07	3.44163e-08	3.66714e-08	1.07184e-10	0.0926065	3.47247e-08	3.55883e-09	3.1497e-10	1.66036e-08	1.19949e-07	1.49672e-08	2.60787e-08	1.71837e-08	3.05658e-08	1.34022e-07	7.21975e-11	1.31287e-08	0.0140815	4.54278e-09	2.1321e-07	2.08271e-08	2.07303e-08	1.11888e-07	1.28389e-08	3.90636e-08	1.86925e-08	2.81217e-08	2.77762e-09	0.89331	1.05135e-07
cell_7997	Macrophage_ys	Haematoendothelial progenitors_3_mouse_gastrulation	0.000439742	0.000533484	0.0024948	3.34003e-06	0.00083108	3.1522e-06	9.07722e-05	0.000908281	1.43141e-05	7.21368e-07	8.53454e-05	0.00780882	0.23292	0.00018865	2.04703e-05	0.000456912	0.00498745	0.00426674	0.0431629	3.73605e-05	0.483254	0.000131323	7.66281e-09	0.19457	0.00379548	0.000193741	0.000390629	4.30527e-05	0.0159699	0.000177102	3.13182e-05	0.00163167	0.000518889	9.68354e-11	3.83077e-05
cell_8000	Macrophage_ys	Blood progenitors 1_0_mouse_gastrulation	0.000235778	3.0304e-05	0.000272717	1.45107e-06	0.000735194	3.35051e-06	3.27824e-05	0.00128433	2.25851e-05	4.23854e-08	4.27307e-05	0.00435482	0.306725	0.000201963	1.83035e-05	0.000168908	0.00130924	0.000227918	0.0190449	9.89831e-06	0.56342	0.000126922	1.02029e-09	0.0684661	0.00477945	0.000221034	0.000176869	1.77187e-05	0.0267382	0.00011504	2.38548e-05	0.000826275	0.00034401	5.06649e-12	2.21553e-05
cell_8006	HSPC_1_ys	Blood progenitors 2_2_mouse_gastrulation	0.00019019	0.00402894	0.00748225	0.00358825	0.00093714	0.000120428	0.000115904	0.000180747	0.000205851	4.07786e-07	0.0030696	0.812066	0.106927	0.00407496	9.61737e-05	0.0165838	0.0124201	0.000372852	0.00235379	0.00010963	0.010343	8.34937e-05	3.01986e-08	0.00153511	0.000531338	0.000848337	0.00958196	0.00010523	0.000350948	9.40154e-05	7.61859e-05	0.00137481	9.32155e-05	1.70066e-08	5.84122e-05
cell_8011	Endoderm_ys	ExE endoderm_1_mouse_gastrulation	2.14298e-07	1.6672e-06	4.66754e-06	1.79988e-06	8.57863e-07	0.999679	1.44051e-07	6.18976e-07	2.19234e-05	2.08785e-07	4.09e-06	8.63833e-05	7.82003e-09	2.20843e-06	1.96304e-06	7.3134e-07	8.65391e-08	4.33469e-09	1.50193e-06	1.33426e-06	8.92209e-05	8.1329e-07	3.12581e-07	6.08172e-05	7.63299e-06	2.85246e-07	3.92314e-08	1.01217e-06	2.30362e-08	8.45213e-07	2.55535e-05	3.71415e-06	1.27889e-07	7.04788e-09	8.7096e-09
cell_8012	Endoderm_ys	ExE endoderm_0_mouse_gastrulation	3.67083e-09	3.02674e-08	2.94129e-08	2.0261e-08	3.15641e-09	0.999998	4.15861e-09	1.02171e-09	2.0504e-07	4.46484e-09	1.53226e-07	7.92729e-07	1.74338e-09	5.72925e-09	3.78355e-08	4.42687e-09	4.50641e-10	2.856e-10	9.26954e-09	1.85319e-09	1.37965e-08	1.83074e-09	1.62613e-09	1.00643e-07	6.51811e-08	2.22531e-09	3.67536e-10	2.35995e-08	1.56858e-11	1.19017e-09	3.88802e-08	2.0627e-08	4.52631e-10	1.05127e-10	9.66174e-10
cell_8017	Endoderm_ys	ExE endoderm_1_mouse_gastrulation	1.98425e-08	4.06259e-07	6.02966e-07	3.35012e-07	1.78857e-08	0.999965	7.07697e-08	5.47865e-08	3.38847e-06	3.05591e-08	4.99561e-07	1.14845e-05	1.32203e-09	4.3596e-07	8.11023e-07	9.12668e-08	1.19817e-08	1.07035e-09	2.65278e-07	1.12062e-07	1.87849e-06	1.60512e-07	3.41337e-08	9.43411e-06	1.65666e-06	5.65046e-08	8.31324e-09	1.17851e-07	2.08998e-09	6.03657e-08	2.40094e-06	5.5293e-07	2.06986e-08	1.05604e-09	4.34213e-09
cell_8019	Endoderm_ys	ExE endoderm_0_mouse_gastrulation	1.66102e-07	1.67731e-06	1.17039e-06	1.48885e-06	3.53745e-08	0.999767	1.68266e-07	2.21656e-07	1.08918e-05	4.5637e-08	2.80931e-06	8.53299e-05	6.98878e-09	1.73372e-06	9.60752e-07	9.59045e-07	1.60783e-07	2.53475e-08	2.48074e-07	4.85991e-07	2.13023e-05	1.0692e-06	2.24212e-08	8.66676e-05	4.66178e-06	3.14481e-07	5.12933e-08	7.02224e-07	2.92401e-08	3.65621e-07	7.31933e-06	1.55966e-06	9.7542e-08	2.47774e-09	1.35191e-08
cell_8024	Endoderm_ys	ExE endoderm_0_mouse_gastrulation	5.61418e-08	7.57726e-07	1.35192e-06	5.7717e-07	6.62356e-09	0.999914	6.33882e-08	7.97043e-08	1.45585e-06	1.36168e-07	7.2661e-07	5.02391e-05	1.13279e-08	1.70258e-06	6.5644e-07	8.16145e-08	1.05244e-08	6.73903e-09	1.28338e-07	9.88953e-08	2.00664e-06	1.74347e-07	8.51475e-08	2.30731e-05	5.39458e-07	7.09809e-08	8.68689e-09	2.53366e-07	4.32329e-09	3.20041e-08	8.06603e-07	9.96434e-07	3.98066e-08	5.19278e-09	5.94244e-09
cell_8034	Endoderm_ys	ExE endoderm_2_mouse_gastrulation	3.9284e-11	4.85242e-10	4.05166e-12	1.71486e-10	7.41626e-12	1	1.75836e-11	6.05206e-12	2.43709e-10	6.53738e-11	5.41512e-10	4.06434e-09	3.85066e-12	5.33206e-11	6.28247e-10	3.61848e-10	5.50333e-12	3.36989e-12	8.5822e-11	3.58022e-10	7.65953e-12	3.31148e-11	9.45157e-13	2.33484e-09	5.55945e-09	1.7049e-10	9.79456e-12	1.69955e-09	1.23045e-13	1.97897e-11	7.62033e-10	3.1462e-10	1.55211e-11	2.90266e-10	1.43953e-10
cell_8036	Endoderm_ys	ExE endoderm_1_mouse_gastrulation	1.11611e-08	1.62381e-07	2.77621e-07	1.81316e-07	5.12806e-09	0.99997	2.5643e-08	2.34991e-08	1.48837e-06	5.99811e-09	1.70727e-07	1.66294e-05	2.15705e-10	1.22069e-07	1.55414e-07	5.02486e-08	6.31658e-09	3.44927e-10	8.20757e-08	1.0705e-07	1.19495e-06	9.73093e-08	5.90153e-09	6.71681e-06	6.04572e-07	1.91826e-08	1.95887e-09	7.24495e-08	1.94834e-09	2.28617e-08	1.32727e-06	1.72296e-07	8.41924e-09	7.40669e-10	2.59005e-09
cell_8038	Macrophage_ys	ExE endoderm_6_mouse_gastrulation	2.19387e-08	5.34121e-09	1.76932e-07	3.78636e-10	9.72659e-09	9.65641e-12	1.07829e-10	2.25842e-10	9.87633e-09	1.4017e-14	2.62997e-10	1.50898e-05	1.22874e-10	4.54161e-08	9.80545e-11	1.94699e-09	3.38008e-07	3.8233e-09	1.20375e-08	6.92557e-09	0.999682	8.44718e-08	1.0351e-12	0.000255778	8.78596e-08	2.96302e-09	2.23059e-10	1.81941e-09	4.6732e-05	8.03928e-11	4.55376e-11	8.50668e-08	4.66231e-08	1.83635e-13	6.95585e-11
cell_8059	Endoderm_ys	ExE endoderm_1_mouse_gastrulation	8.03325e-09	1.90065e-08	1.12682e-08	1.10123e-08	2.21022e-09	0.999996	9.49204e-09	1.21658e-08	2.28323e-07	9.95015e-09	5.31641e-08	1.20525e-06	2.16124e-11	2.79938e-08	3.37519e-08	2.89398e-08	4.93112e-10	2.88097e-11	3.66916e-08	1.9965e-08	1.58406e-07	2.99158e-08	2.14018e-09	8.05887e-07	4.75171e-07	8.87527e-09	1.23378e-10	1.57702e-08	8.93073e-10	2.19192e-08	6.17589e-07	2.82779e-08	2.23543e-09	1.32343e-10	3.01404e-10
cell_8067	Smooth_Muscle_ys	Visceral endoderm_1_mouse_gastrulation	4.79747e-09	7.93141e-08	4.9282e-08	1.16853e-08	4.09815e-07	1.75632e-06	1.689e-07	1.11158e-07	4.89544e-10	0.163987	8.42178e-09	8.25111e-10	4.27762e-10	3.32502e-08	1.3656e-07	5.7129e-07	1.72297e-07	2.0322e-08	1.0805e-08	4.77362e-07	2.30775e-10	4.47664e-08	0.0156669	5.20922e-09	1.4365e-07	1.55756e-08	1.22368e-08	1.02532e-07	1.87072e-08	1.10649e-06	2.40112e-06	1.11451e-08	2.01753e-09	0.820338	3.64492e-08
cell_8071	Endoderm_ys	ExE endoderm_2_mouse_gastrulation	1.37408e-08	1.94004e-07	1.2927e-07	8.00237e-08	2.24387e-08	0.999995	1.11909e-08	4.20348e-09	1.70647e-07	8.1415e-09	2.25345e-07	1.1647e-06	3.46988e-09	8.83581e-09	5.22858e-08	2.91458e-08	3.21612e-09	1.2915e-09	1.58008e-07	3.95272e-08	1.65528e-08	9.02409e-09	1.8327e-09	2.75864e-07	9.92772e-07	1.54854e-08	1.2303e-09	1.21519e-07	3.11056e-10	2.86292e-08	6.23878e-07	1.86281e-07	2.19972e-09	1.35895e-09	1.2123e-08
cell_8079	Endoderm_ys	ExE endoderm_0_mouse_gastrulation	9.53754e-08	3.73636e-06	8.74394e-06	9.01939e-07	1.57609e-07	0.99983	1.80819e-07	3.26074e-07	8.5627e-06	2.00808e-07	4.97588e-06	7.90597e-05	3.10558e-08	1.99659e-06	1.42917e-06	9.7213e-07	9.99083e-08	2.01652e-09	9.10259e-07	1.90231e-07	1.66144e-05	3.51525e-07	2.95851e-07	2.44155e-05	2.953e-06	8.91162e-08	2.40296e-08	5.20445e-07	7.83787e-08	1.54942e-07	1.01339e-05	1.5932e-06	1.05993e-07	7.94045e-10	1.68087e-08
cell_8080	Macrophage_ys	Blood progenitors 1_0_mouse_gastrulation	0.00052743	6.23628e-05	0.000233459	3.59887e-06	5.58118e-05	1.3769e-06	1.89884e-05	0.000355429	7.5862e-06	1.91026e-08	6.29219e-05	0.0187134	0.0206771	0.000172572	2.88718e-05	0.000128685	0.000580024	0.000199564	0.00239951	6.08645e-06	0.76116	0.000153688	7.58363e-10	0.165294	0.000718383	5.11542e-05	7.78453e-05	1.1612e-05	0.026917	2.33818e-05	1.42622e-05	0.000314504	0.000997375	3.47035e-11	3.23704e-05
cell_8088	Macrophage_ys	Haematoendothelial progenitors_3_mouse_gastrulation	0.00360527	0.000172371	0.000344282	5.54557e-06	6.37121e-05	3.54033e-06	6.04934e-05	0.00042925	1.43134e-05	2.78664e-07	0.00023643	0.00975358	0.0390966	0.000108263	0.000552981	0.000204199	0.000676118	0.000129116	0.00492933	9.28198e-06	0.580063	0.000280285	3.69804e-09	0.33762	0.0057086	0.000677751	0.000827135	2.86565e-05	0.00342629	2.95114e-05	2.26429e-05	0.000411922	0.00994168	4.23293e-10	0.000567429
cell_8091	Macrophage_ys	Blood progenitors 1_0_mouse_gastrulation	0.00028818	0.000630059	0.00216486	3.27627e-05	0.000373372	3.79132e-06	1.5263e-05	0.000229787	1.38644e-05	1.80979e-08	2.71206e-05	0.0254905	0.0112508	0.000299055	2.73071e-05	7.58032e-05	0.000854292	0.000550856	0.00620007	3.20371e-05	0.686111	0.000412762	2.47183e-09	0.246893	0.0019245	0.000240444	0.00011095	6.9284e-05	0.0133398	3.22423e-06	1.39042e-06	0.00152044	0.000755801	4.12403e-10	5.7646e-05
cell_8100	Endoderm_ys	ExE endoderm_1_mouse_gastrulation	1.8952e-07	4.33302e-06	2.88789e-06	1.39528e-06	1.04608e-07	0.999665	4.11964e-07	3.99286e-07	2.69378e-05	2.1388e-07	1.6828e-06	0.000189085	8.86012e-09	1.55791e-06	2.08513e-06	6.68442e-07	7.11807e-08	1.28154e-08	6.53993e-07	1.07099e-06	2.24277e-05	4.24046e-06	1.0299e-06	3.93299e-05	1.20319e-05	3.60665e-07	1.53396e-08	8.27243e-07	5.0661e-08	5.82848e-07	1.80741e-05	2.47896e-06	1.41058e-07	8.10342e-09	1.93046e-08
cell_8111	Endoderm_ys	ExE endoderm_0_mouse_gastrulation	2.76261e-07	5.91547e-06	1.21725e-05	1.27424e-06	4.04569e-07	0.999544	3.88736e-07	5.30968e-07	3.01286e-05	4.49052e-07	1.16715e-05	0.000177808	1.76693e-07	7.19754e-06	3.18394e-06	2.51832e-06	5.11427e-08	9.32459e-09	2.73143e-06	7.88811e-07	9.24565e-05	2.59279e-06	1.13396e-07	8.11918e-05	3.33481e-06	3.53323e-07	1.00036e-07	1.61908e-06	3.16356e-08	6.53384e-07	1.12133e-05	4.67627e-06	2.88023e-07	5.96522e-09	1.87383e-08
cell_8126	Endoderm_ys	ExE endoderm_0_mouse_gastrulation	9.59177e-08	1.13781e-06	3.04674e-06	1.13232e-06	2.24878e-07	0.999816	1.27421e-07	1.63686e-07	1.51285e-05	1.33306e-07	4.73881e-06	9.84246e-05	1.2829e-08	5.19348e-06	1.85878e-06	1.43135e-06	5.35971e-08	3.22347e-09	6.96474e-07	1.98369e-07	1.79361e-05	2.84526e-07	3.14998e-08	2.47792e-05	1.3597e-06	8.08943e-08	2.49236e-08	3.98188e-07	6.40301e-09	1.23509e-07	4.34906e-06	5.95028e-07	8.75475e-08	2.47259e-09	5.58459e-09
cell_8127	HSPC_1_ys	Blood progenitors 2_2_mouse_gastrulation	8.99945e-05	0.00643395	0.0454632	0.00475288	0.00102524	5.95938e-05	0.000642168	0.00055293	0.000933493	2.81425e-06	0.00258236	0.377613	0.342781	0.0222495	0.000113312	0.0502219	0.104244	0.000846485	0.00341455	8.00985e-05	0.018065	0.000154716	1.33819e-07	0.00103943	0.00124608	0.00120932	0.0118795	7.29863e-05	0.000126414	0.00011343	0.000254553	0.00157156	0.000102414	3.92372e-08	6.23748e-05
cell_8139	Fibroblast_ys	Haematoendothelial progenitors_4_mouse_gastrulation	3.9332e-10	9.92941e-09	1.51999e-08	1.39473e-10	3.71635e-08	8.35729e-09	1.61155e-08	5.09939e-08	2.34382e-10	0.999914	1.07548e-09	3.61315e-12	2.04097e-08	4.4186e-08	4.7494e-09	5.46927e-09	5.61445e-09	1.49695e-08	3.98499e-07	1.42223e-09	5.64219e-11	1.69677e-10	3.38607e-05	1.43871e-10	1.17958e-09	2.83373e-09	1.45013e-08	1.10396e-09	2.0102e-09	4.80793e-07	1.92443e-07	5.34777e-09	7.66378e-11	5.06256e-05	5.66683e-10
cell_8151	Macrophage_ys	Blood progenitors 2_2_mouse_gastrulation	8.78499e-05	4.68881e-05	0.00017495	2.52026e-06	0.000706588	7.98531e-06	9.57195e-06	0.000370002	3.19091e-05	1.35413e-08	2.17327e-05	0.00520088	0.038295	0.000172809	9.75107e-07	4.64188e-05	0.000254161	0.000366815	0.00281783	1.32383e-05	0.85969	2.03468e-05	1.80361e-10	0.0326411	0.000323068	3.62761e-05	6.95792e-05	6.20116e-06	0.0566926	3.88149e-05	5.82275e-06	0.00179469	5.21952e-05	3.18591e-12	1.55575e-06
cell_8152	Endoderm_ys	ExE endoderm_1_mouse_gastrulation	1.66365e-08	1.04402e-07	1.11902e-07	1.08305e-07	4.64145e-08	0.999941	6.04314e-08	6.19597e-08	3.2399e-06	7.36704e-08	3.70123e-07	1.40005e-05	2.83416e-10	4.70427e-07	1.05573e-07	9.39119e-08	3.2003e-09	7.41726e-10	6.67388e-07	1.40369e-07	2.51294e-05	1.1058e-07	4.40955e-08	1.12961e-05	1.15813e-06	6.41153e-08	3.26627e-09	1.32001e-07	1.73193e-08	9.23978e-08	1.37696e-06	4.86622e-07	1.04637e-08	1.47148e-09	5.50358e-10
cell_8154	Endoderm_ys	ExE endoderm_0_mouse_gastrulation	6.17439e-08	3.13513e-06	1.73728e-06	5.41987e-07	4.93003e-08	0.999954	1.20836e-08	9.6675e-08	5.23583e-07	8.91725e-08	3.44196e-06	1.16939e-05	6.44946e-08	5.31118e-07	8.05031e-07	7.40182e-07	3.31511e-08	5.16524e-10	5.58655e-07	1.13029e-07	1.08371e-06	8.71529e-08	5.24005e-08	1.13927e-05	1.74575e-06	6.12977e-08	1.97231e-08	6.86419e-07	3.26956e-09	9.58885e-08	4.29876e-06	1.91688e-06	2.74615e-08	2.45542e-09	1.40231e-08
cell_8162	HSPC_1_ys	Blood progenitors 2_0_mouse_gastrulation	0.000145077	0.00318271	0.00718018	0.00126003	0.00318546	5.30021e-05	0.000182187	0.000349146	0.000283548	1.83341e-07	0.00157718	0.768788	0.0804933	0.00470734	4.40355e-05	0.0127802	0.00754742	0.0028056	0.00654255	8.22554e-05	0.0847322	0.000328479	2.43272e-08	0.00361664	0.00179019	0.000503334	0.00275742	6.56223e-05	0.00279198	4.30592e-05	2.30311e-05	0.00204454	8.79949e-05	1.01662e-08	2.66301e-05
cell_8205	Macrophage_ys	Blood progenitors 2_1_mouse_gastrulation	0.00105419	7.44066e-05	0.000292226	3.45717e-05	6.61302e-05	1.39652e-05	2.99546e-06	9.86801e-05	9.16278e-06	3.1816e-09	9.40638e-05	0.0197842	0.00147624	0.000561346	2.26918e-05	1.66805e-05	0.000345439	0.0002436	0.00422949	7.00293e-06	0.801534	3.99204e-05	2.96207e-10	0.156286	0.000684008	4.71287e-05	5.71764e-05	1.87778e-05	0.0115655	3.85544e-06	2.48125e-07	0.000633235	0.000692815	2.00772e-11	1.06771e-05
cell_8208	Endoderm_ys	ExE endoderm_1_mouse_gastrulation	2.86419e-08	1.22521e-07	1.86899e-07	8.93984e-08	8.87659e-09	0.999956	2.9944e-08	5.66133e-08	1.45201e-06	3.50723e-08	8.44491e-07	1.38194e-05	7.07296e-10	2.92265e-07	4.67684e-07	6.218e-08	2.31415e-09	2.31117e-10	1.8094e-07	6.84931e-08	8.29605e-06	3.58197e-07	1.67031e-08	1.52013e-05	5.07135e-07	1.01333e-07	9.05117e-09	1.72712e-07	1.46905e-09	3.11152e-08	7.83993e-07	6.56731e-07	1.98035e-08	4.93831e-09	3.13076e-09
cell_8212	Endoderm_ys	ExE endoderm_1_mouse_gastrulation	1.11182e-07	3.36905e-07	3.65745e-07	4.95013e-07	4.68029e-08	0.999814	7.75779e-08	1.60292e-07	8.27286e-06	4.91672e-08	5.28206e-07	0.000118953	6.37554e-10	1.41321e-06	9.2681e-07	9.56108e-08	4.80676e-08	1.32912e-09	1.23076e-06	3.96057e-07	1.25036e-05	6.09241e-07	2.75453e-07	2.50076e-05	2.71693e-06	6.54689e-08	3.65797e-09	1.99735e-07	1.72048e-08	2.23996e-07	1.06434e-05	3.60462e-07	4.47113e-08	4.87207e-09	2.53312e-09
cell_8215	Endoderm_ys	ExE endoderm_0_mouse_gastrulation	5.81812e-08	1.26539e-06	1.34544e-06	9.92173e-08	4.49949e-08	0.999972	1.18077e-08	4.31901e-08	7.52857e-07	1.30201e-07	1.73557e-06	7.1941e-06	2.31955e-08	2.40017e-07	6.36258e-07	1.66578e-07	6.24898e-09	1.20945e-09	2.20792e-07	3.65281e-08	2.07964e-06	5.14504e-08	6.0731e-09	8.51353e-06	1.06349e-06	4.49977e-08	5.51627e-09	1.66066e-07	6.34274e-09	7.14201e-08	1.08388e-06	1.42886e-06	1.91448e-08	5.43355e-10	1.36755e-08
cell_8216	Macrophage_ys	Blood progenitors 1_0_mouse_gastrulation	0.000576316	0.00040533	0.00309917	2.65814e-05	0.00130301	5.35373e-05	0.000188222	0.00137166	0.000255797	4.01482e-07	0.000332689	0.0837128	0.142448	0.00134716	5.75351e-05	0.00136657	0.00292452	0.00146305	0.0288448	5.70071e-05	0.659782	0.000243453	1.68148e-08	0.0572222	0.00395625	0.000702136	0.000691797	7.18051e-05	0.00473723	0.000150629	7.71128e-05	0.00195649	0.000540743	7.45762e-10	3.37311e-05
cell_8218	MK_ys	Blood progenitors 2_2_mouse_gastrulation	6.46424e-10	9.59053e-11	3.23278e-12	4.7692e-10	3.04831e-06	2.78341e-09	9.08726e-05	7.79495e-07	2.83563e-05	3.70095e-06	5.43017e-10	2.55059e-11	1.82968e-09	1.64769e-08	8.31928e-11	3.04072e-13	1.31628e-10	0.000669822	0.999201	3.37165e-07	2.69878e-07	1.00794e-06	8.12381e-10	1.83023e-10	9.21226e-11	6.8588e-09	1.25063e-08	5.57764e-09	3.93007e-09	1.33067e-07	2.89741e-07	5.22613e-09	1.42011e-11	2.24648e-08	1.27572e-09
cell_8222	Endoderm_ys	ExE endoderm_0_mouse_gastrulation	2.33323e-08	7.03779e-07	1.1394e-06	1.19267e-07	1.15743e-07	0.999958	3.08538e-08	4.73672e-08	3.23639e-06	2.14577e-08	1.23253e-06	1.54218e-05	2.02894e-08	7.16452e-07	3.97372e-07	3.61306e-07	7.20469e-09	3.0158e-09	2.80841e-07	6.65191e-08	6.78818e-06	1.06334e-07	2.41913e-09	7.34551e-06	6.6629e-07	2.86372e-08	9.07254e-09	1.68113e-07	7.49146e-09	8.80422e-08	2.09588e-06	1.16146e-06	1.04697e-08	6.90039e-10	3.99906e-09
cell_8226	HSPC_1_ys	Blood progenitors 2_1_mouse_gastrulation	0.00019409	0.0017117	0.00569729	0.00230313	0.00480824	0.000149938	0.000238507	0.000823141	0.00188442	1.0347e-06	0.00130819	0.551516	0.133745	0.0102551	5.25389e-05	0.00561238	0.0173016	0.000850981	0.0100874	0.000158862	0.220343	0.000289383	3.4408e-08	0.00362022	0.00340464	0.00193978	0.00588997	0.000162874	0.00531545	0.000103381	7.96838e-05	0.00993475	0.000134328	7.80933e-09	8.25844e-05
cell_8229	Endoderm_ys	ExE endoderm_0_mouse_gastrulation	6.43277e-08	1.1481e-06	1.09226e-05	7.17503e-07	1.33125e-07	0.999883	1.90877e-07	5.6757e-07	5.58457e-06	1.02916e-06	4.49826e-06	3.9863e-05	8.35719e-08	1.40013e-06	1.07324e-06	3.58391e-07	1.45777e-08	4.2254e-09	1.60049e-06	8.95311e-08	1.01599e-05	3.92675e-07	9.30621e-08	2.34528e-05	1.32669e-06	1.31968e-07	3.66159e-08	5.58576e-07	1.44071e-08	2.95418e-07	7.51704e-06	3.42616e-06	2.99942e-08	1.76293e-09	8.85787e-09
cell_8231	Endoderm_ys	ExE endoderm_0_mouse_gastrulation	5.37011e-08	3.01649e-07	4.50295e-07	1.85802e-07	2.04785e-08	0.999958	1.65925e-07	2.68887e-07	3.32677e-06	8.07014e-08	8.44219e-07	1.26718e-05	3.06287e-09	1.20911e-06	1.02413e-06	8.10695e-07	7.4784e-09	1.2744e-09	6.68139e-08	7.75744e-08	3.24221e-06	5.1185e-07	3.5955e-08	8.4337e-06	7.07406e-07	4.12022e-08	8.49989e-09	1.6813e-07	4.60457e-09	1.40934e-07	6.51188e-06	7.13592e-07	1.8749e-08	1.78945e-09	4.57416e-09
cell_8265	Endoderm_ys	ExE endoderm_1_mouse_gastrulation	1.01624e-08	5.62598e-08	3.93413e-08	9.41533e-08	5.60137e-09	0.999982	6.36599e-09	4.95182e-09	8.39043e-07	1.08168e-08	1.92341e-07	8.64765e-06	1.27577e-10	1.38166e-07	2.56919e-07	1.32594e-08	3.53608e-09	3.52558e-11	5.65536e-08	2.02265e-08	2.09101e-06	6.76072e-08	4.95229e-09	4.39993e-06	4.62305e-07	5.18452e-08	8.06705e-10	3.66986e-08	6.42923e-10	1.25796e-08	6.23237e-07	4.29753e-08	2.23289e-08	1.1996e-09	2.64792e-09
cell_8266	Macrophage_ys	Haematoendothelial progenitors_3_mouse_gastrulation	0.00072969	0.000224482	0.000667105	9.66515e-06	5.58021e-05	2.69764e-06	5.41225e-05	0.000520306	5.1975e-06	3.64516e-07	9.35014e-05	0.0236088	0.0339919	0.000400285	8.65138e-05	0.000501277	0.000463728	0.00024313	0.00631503	3.59958e-05	0.678301	0.000261003	1.37813e-08	0.242034	0.00150618	0.000264937	0.000743354	4.86123e-05	0.00376445	1.15689e-05	3.16666e-06	0.00167995	0.00324847	5.88395e-10	0.000123459
cell_8275	Endoderm_ys	ExE endoderm_0_mouse_gastrulation	3.41423e-08	2.5144e-07	2.38982e-07	2.48888e-07	1.58781e-08	0.999909	4.51006e-08	8.24307e-08	2.25813e-06	8.68589e-08	7.40618e-07	3.44005e-05	5.06305e-10	4.59651e-07	2.74976e-07	1.32346e-07	8.612e-09	7.22414e-10	7.84033e-08	8.20298e-08	2.22961e-05	1.8526e-07	4.01824e-08	2.62044e-05	8.01139e-07	5.62458e-08	5.11747e-09	1.82441e-07	2.03144e-08	4.27307e-08	1.38888e-06	4.74198e-07	4.11161e-08	5.32191e-09	2.46595e-09
cell_8305	Endoderm_ys	ExE endoderm_0_mouse_gastrulation	4.66178e-08	2.13681e-07	7.02302e-07	4.44972e-07	2.21201e-08	0.999969	5.95799e-08	1.96018e-07	4.56991e-06	2.1661e-08	1.31596e-06	1.01625e-05	6.21456e-09	3.4281e-07	5.40284e-07	7.09264e-08	4.35171e-09	8.04021e-10	1.32888e-07	4.42983e-08	2.2379e-06	3.6872e-07	1.05123e-08	6.89061e-06	6.86754e-07	9.27903e-08	2.33431e-08	2.75612e-07	1.67389e-09	5.83139e-08	1.16857e-06	6.52666e-07	2.60617e-08	2.98576e-10	3.8528e-09
cell_8314	Endoderm_ys	ExE endoderm_0_mouse_gastrulation	8.88448e-09	1.98584e-07	2.1538e-07	1.24143e-07	6.07408e-08	0.99999	4.61519e-09	2.77387e-08	6.26639e-07	9.04188e-08	5.02675e-07	3.29771e-06	5.22533e-09	1.41531e-07	8.39619e-08	5.89951e-08	3.86857e-09	4.07298e-10	1.26727e-07	2.53817e-08	7.46538e-07	2.9227e-08	1.28825e-08	2.55726e-06	4.33371e-07	1.64472e-08	4.2554e-09	7.21216e-08	4.01719e-09	1.88085e-08	4.92269e-07	3.93901e-07	4.66037e-09	3.02762e-10	1.83445e-09
cell_8319	Endoderm_ys	ExE endoderm_1_mouse_gastrulation	1.93215e-07	3.01875e-07	4.85973e-07	3.35097e-07	5.54026e-08	0.999786	9.86865e-08	7.82131e-08	1.12269e-05	3.32838e-08	5.4372e-07	4.97535e-05	1.66109e-10	1.6097e-06	7.71099e-07	8.75452e-08	3.79226e-08	1.25957e-09	6.12678e-07	2.40869e-07	8.40876e-05	9.80293e-07	6.66236e-08	4.76918e-05	2.67778e-06	1.36389e-07	2.05218e-09	2.22505e-07	3.22079e-08	3.99547e-07	1.06085e-05	6.085e-07	5.0608e-08	4.80782e-09	1.48231e-09
cell_8327	Fibroblast_ys	ExE mesoderm_4_mouse_gastrulation	9.60932e-08	2.55634e-08	2.16736e-08	1.92419e-08	2.12498e-08	4.09631e-08	1.25523e-08	1.21379e-07	3.20583e-10	0.983656	1.00615e-07	7.83577e-10	7.57034e-09	2.59119e-08	2.74929e-07	7.23871e-08	1.38556e-08	1.14545e-08	8.24999e-09	3.81562e-08	3.73531e-11	1.87941e-08	0.0036772	4.36738e-09	1.6355e-07	3.72311e-07	5.53452e-08	1.4475e-07	1.89292e-09	5.42265e-08	2.73961e-08	4.71823e-08	2.46427e-08	0.0126652	9.54313e-08
cell_8330	Endoderm_ys	ExE endoderm_1_mouse_gastrulation	2.34807e-08	6.28742e-07	2.01638e-06	2.55857e-07	2.17297e-08	0.999959	6.66136e-08	3.80923e-08	4.8086e-06	1.52573e-07	7.05857e-07	1.19925e-05	2.36523e-09	3.41178e-07	6.22319e-07	2.37944e-07	8.62637e-09	6.55293e-09	9.33896e-08	1.43058e-07	3.82182e-06	8.0376e-08	1.75613e-08	7.27027e-06	1.00794e-06	1.41591e-07	6.59208e-09	1.91425e-07	3.76291e-09	9.32232e-08	4.33649e-06	1.33715e-06	1.75857e-08	1.54638e-09	5.28838e-09
cell_8335	Fibroblast_ys	ExE mesoderm_4_mouse_gastrulation	2.55343e-09	4.03105e-08	2.74487e-08	1.90262e-09	1.68679e-07	3.96145e-09	6.05589e-08	1.11304e-07	1.4294e-09	0.999669	1.82293e-08	3.39111e-11	4.2138e-07	1.91223e-08	1.65432e-08	3.99244e-08	3.91977e-08	1.12132e-07	2.49276e-07	2.66733e-08	3.03562e-11	5.65585e-10	0.00024783	1.66349e-10	1.92106e-08	8.02795e-09	1.03418e-07	1.23877e-08	5.53066e-09	2.12995e-06	9.52638e-07	2.91919e-08	1.74952e-10	7.87301e-05	4.90555e-09
cell_8337	Endoderm_ys	ExE endoderm_1_mouse_gastrulation	4.29146e-08	6.7773e-08	8.96031e-08	3.39135e-07	1.59251e-08	0.999925	5.02867e-08	4.18938e-08	4.94013e-06	9.38311e-09	7.58799e-07	4.32284e-05	2.2852e-10	8.26696e-07	1.73276e-06	6.89124e-08	6.04518e-09	1.21464e-10	2.16604e-07	1.14568e-07	2.96166e-06	3.07071e-07	1.12366e-08	1.54852e-05	1.28835e-06	9.0484e-08	2.75531e-09	1.16279e-07	5.51782e-10	2.9165e-08	1.89379e-06	1.12951e-07	7.69363e-08	8.8777e-10	7.08622e-09
cell_8351	MK_ys	Blood progenitors 2_1_mouse_gastrulation	2.03677e-09	4.47318e-09	5.67489e-10	7.69897e-09	4.04261e-05	6.55243e-08	4.07804e-05	3.60488e-07	8.97882e-05	1.03435e-06	1.11752e-08	2.23771e-09	1.41018e-08	5.62613e-08	2.69345e-10	1.13649e-11	4.25306e-10	0.00320672	0.996616	5.31623e-07	3.07766e-06	7.20926e-07	3.60736e-09	1.86254e-09	4.61161e-10	5.53111e-09	5.65214e-08	1.59074e-08	6.2268e-08	7.0323e-08	1.64595e-07	7.3798e-08	6.01392e-11	1.81496e-08	1.22282e-09
cell_8353	Endoderm_ys	ExE endoderm_2_mouse_gastrulation	8.94006e-09	1.37415e-08	3.77799e-09	6.7072e-09	5.17832e-10	0.999999	6.11147e-09	1.18064e-09	4.48566e-08	2.15541e-09	5.02847e-08	1.81164e-07	6.34916e-11	3.51589e-09	1.839e-07	1.06979e-08	9.84634e-10	6.24569e-11	7.36476e-09	6.26583e-09	1.03459e-08	1.3727e-08	2.24032e-10	2.74919e-07	8.90273e-08	3.91396e-09	2.55649e-10	3.70428e-08	1.64355e-11	3.49066e-09	2.26143e-07	1.84488e-08	3.19985e-09	2.40483e-09	4.21327e-09
cell_8354	Macrophage_ys	Haematoendothelial progenitors_3_mouse_gastrulation	0.00267232	0.0001316	0.000162708	3.31636e-06	0.000119339	7.40969e-06	0.000131588	0.000315491	1.90309e-05	4.08784e-08	0.000123662	0.0480621	0.00984773	0.00024561	0.000399999	0.000141253	0.000321688	0.0011309	0.0108393	8.68689e-06	0.649366	0.000927798	3.10243e-09	0.260196	0.00172654	0.000350703	0.000216703	5.92265e-05	0.00376134	6.63523e-06	1.26875e-06	0.000442311	0.00794072	4.03787e-10	0.000320832
cell_8364	Macrophage_ys	Haematoendothelial progenitors_3_mouse_gastrulation	0.00159195	0.000222957	0.000459478	1.07772e-05	0.00162823	5.79223e-06	3.50497e-05	0.000716293	6.65529e-06	1.26331e-06	5.91789e-05	0.0199512	0.0193926	0.000172313	0.00020654	4.96742e-05	0.0029579	0.00258842	0.0150332	7.94672e-06	0.650939	0.000576565	5.94391e-08	0.271721	0.00194809	0.000311059	0.000145395	6.68384e-05	0.0063458	6.18711e-06	1.60109e-06	0.000341896	0.0023056	4.62603e-09	0.000193613
cell_8368	Endoderm_ys	ExE endoderm_1_mouse_gastrulation	5.67448e-07	6.19926e-06	9.76471e-06	3.85958e-06	3.10519e-07	0.999646	7.12477e-07	5.49183e-07	2.17499e-05	2.3808e-06	6.04885e-06	0.000173629	3.27985e-08	5.96105e-06	5.20036e-06	6.4442e-07	7.94874e-08	1.53597e-08	2.98057e-06	1.97633e-06	2.25942e-05	1.89749e-06	6.78065e-07	6.03735e-05	5.44942e-06	4.45913e-07	9.95162e-08	1.86758e-06	6.27101e-08	3.70622e-07	1.29803e-05	4.49835e-06	2.88933e-07	4.04503e-08	6.31116e-08
cell_8380	Fibroblast_ys	ExE mesoderm_1_mouse_gastrulation	3.12665e-11	9.61072e-10	3.4534e-09	9.02481e-12	9.88789e-08	6.65998e-10	4.31215e-09	5.07633e-08	5.9362e-11	0.999874	9.26516e-10	1.76191e-12	3.10122e-08	2.01608e-08	1.12359e-09	4.86313e-08	1.76254e-08	2.82656e-09	1.00725e-09	1.70517e-09	3.80284e-12	1.34197e-10	0.00011979	4.26428e-11	1.94461e-09	3.60537e-10	6.7913e-09	1.19923e-09	1.02759e-09	3.0282e-07	4.20539e-07	3.37815e-09	5.65849e-12	5.41455e-06	1.05755e-10
cell_8392	Endoderm_ys	ExE endoderm_0_mouse_gastrulation	4.37194e-08	4.96969e-08	3.56921e-08	2.02954e-07	7.85823e-10	0.999966	1.14994e-08	1.14764e-08	2.77117e-07	1.4516e-08	2.48922e-07	1.9456e-05	1.21055e-10	9.83525e-08	5.19969e-07	2.10978e-08	5.92578e-09	1.5009e-10	8.78577e-09	1.33282e-08	2.56019e-06	8.77777e-08	5.97465e-09	9.55959e-06	2.64418e-07	3.32592e-08	1.06275e-09	8.35132e-08	8.98967e-10	7.88852e-09	1.80732e-07	6.50874e-08	4.04034e-08	5.50868e-09	2.81477e-09
cell_8408	Endoderm_ys	ExE endoderm_1_mouse_gastrulation	2.42263e-08	4.6868e-07	1.07183e-06	3.74253e-07	1.21282e-07	0.999919	4.29315e-08	7.96351e-08	3.93954e-06	1.02146e-07	7.09023e-07	3.81284e-05	1.61316e-09	1.32039e-06	1.77662e-07	1.00401e-07	2.92004e-08	2.00243e-09	2.69336e-07	1.70755e-07	1.24669e-05	7.39612e-08	1.25928e-07	1.78768e-05	5.03617e-07	4.93903e-08	7.241e-09	8.21122e-08	1.03849e-08	9.22435e-08	1.99925e-06	7.0815e-07	2.51772e-08	1.75894e-09	9.82467e-10
cell_8411	Endoderm_ys	ExE endoderm_1_mouse_gastrulation	6.57081e-08	7.15545e-07	1.17316e-06	3.51603e-07	9.15915e-08	0.999842	1.2593e-07	1.98461e-07	8.84991e-06	8.24252e-08	1.93793e-06	7.74351e-05	3.59516e-09	2.18318e-06	2.39438e-06	2.35328e-07	4.13481e-08	6.36369e-10	3.00861e-06	1.89984e-07	1.43472e-05	7.27869e-07	5.31529e-08	3.07398e-05	2.82073e-06	1.85564e-07	5.69966e-09	3.29016e-07	4.57265e-09	1.97448e-07	9.2466e-06	4.28632e-07	8.41051e-08	2.01249e-09	5.09651e-09
cell_8417	Endoderm_ys	ExE endoderm_3_mouse_gastrulation	5.20337e-08	3.76649e-07	1.85601e-07	3.38506e-07	2.79272e-08	0.99997	4.37996e-08	1.90338e-08	3.60982e-06	2.10463e-07	4.94584e-07	1.42683e-05	1.31946e-09	3.12967e-07	7.41708e-07	1.17487e-07	8.44902e-09	2.56358e-09	2.32106e-07	5.89963e-08	5.01005e-07	7.24497e-08	6.9785e-08	5.44058e-06	8.83837e-07	3.75476e-08	4.8237e-09	1.4854e-07	2.98362e-09	1.76352e-08	1.2124e-06	1.17822e-07	3.17394e-08	9.05271e-09	9.31019e-09
cell_8426	Endoderm_ys	ExE endoderm_2_mouse_gastrulation	7.70349e-10	2.08516e-08	1.18157e-08	2.12357e-09	1.06894e-09	0.999999	4.09843e-09	4.04227e-10	1.07237e-07	4.36749e-10	1.38306e-08	1.74304e-07	1.97774e-10	4.83931e-09	8.61251e-09	2.24227e-08	2.84979e-10	1.99838e-10	5.12626e-09	5.92464e-09	8.40984e-09	1.43041e-09	2.89012e-11	4.78183e-08	3.17253e-08	8.96866e-10	2.33485e-10	7.91588e-09	4.96694e-11	3.95986e-09	5.53298e-07	1.7015e-08	2.89357e-10	8.23698e-11	3.94372e-10
cell_8427	Endoderm_ys	ExE endoderm_2_mouse_gastrulation	5.38949e-09	2.8549e-08	7.2387e-08	9.21284e-09	1.12733e-08	0.999993	1.67793e-08	3.35473e-09	4.27424e-07	3.82838e-09	1.22442e-07	3.40661e-06	5.05188e-11	4.40696e-08	2.29183e-07	2.85921e-08	1.24922e-09	3.91099e-10	4.73813e-08	3.18307e-08	2.58322e-07	3.60812e-08	9.7637e-09	1.37933e-06	4.18914e-07	1.77241e-08	8.24296e-10	3.58876e-08	1.11158e-10	5.00473e-09	2.96902e-07	6.95994e-08	3.51143e-09	2.27034e-09	2.10746e-09
cell_8438	Endoderm_ys	ExE endoderm_2_mouse_gastrulation	2.19588e-08	3.12711e-07	8.07078e-08	1.79607e-08	8.79163e-09	0.999994	3.95993e-08	7.6453e-09	2.01866e-07	9.43723e-08	9.78491e-08	5.84556e-07	1.12299e-08	1.46553e-08	7.7246e-08	1.07881e-07	4.92341e-09	2.92968e-09	2.20967e-07	7.08042e-08	1.74825e-08	1.25023e-08	3.03724e-09	2.61886e-07	1.10068e-06	2.31552e-08	1.55102e-09	1.09866e-07	6.26022e-10	7.58421e-08	2.41063e-06	3.60271e-07	3.59909e-09	5.17258e-09	2.8414e-08
cell_8440	Endoderm_ys	ExE endoderm_0_mouse_gastrulation	6.40492e-09	1.05914e-07	2.42471e-07	1.83282e-08	5.08895e-09	0.99999	1.90558e-08	1.20781e-08	5.08556e-07	2.41766e-08	2.24016e-07	4.06538e-06	4.67243e-09	7.81985e-08	1.66999e-07	3.10516e-08	1.07425e-09	5.42369e-10	2.01624e-08	6.2182e-09	3.18777e-07	3.849e-08	7.07185e-09	3.27249e-06	9.07326e-08	1.19707e-08	1.21925e-09	6.30801e-08	9.17281e-11	7.94906e-09	3.29852e-07	1.79555e-07	2.47294e-09	1.17554e-09	3.50481e-09
cell_8444	Endoderm_ys	ExE endoderm_0_mouse_gastrulation	3.97209e-08	2.8307e-06	1.34627e-05	3.64202e-07	5.76042e-07	0.999878	1.77555e-07	7.92351e-07	8.19478e-06	4.44871e-07	3.96871e-06	1.01605e-05	2.73493e-07	1.42179e-06	2.68137e-07	1.2642e-06	1.28057e-08	1.21478e-08	1.11513e-06	2.84948e-07	8.91408e-06	1.94047e-07	2.28705e-08	9.12885e-06	1.66855e-06	9.7572e-08	2.75902e-08	5.3874e-07	5.34463e-08	1.85515e-06	4.60314e-05	7.50117e-06	1.17038e-08	5.18485e-10	6.25977e-09
cell_8448	Macrophage_ys	Blood progenitors 1_0_mouse_gastrulation	0.00118146	7.94661e-05	0.00022283	1.06619e-05	0.000110911	1.55492e-06	1.60321e-05	0.000177201	3.38454e-05	1.17676e-08	3.64411e-05	0.0301241	0.00339131	0.00010792	6.79896e-05	0.000187268	0.000446525	0.000186313	0.00304314	1.64482e-05	0.80447	0.000458752	2.50958e-09	0.149667	0.00100455	0.000116011	0.000143974	2.9556e-05	0.00313177	7.62068e-06	4.40968e-06	0.000315807	0.00119784	2.97977e-10	1.09566e-05
cell_8451	Smooth_Muscle_ys	Visceral endoderm_1_mouse_gastrulation	1.73287e-07	2.45181e-06	2.38264e-06	1.6396e-06	1.64433e-05	1.86642e-06	1.27674e-06	2.0865e-06	3.1267e-08	0.412052	6.30342e-07	3.3089e-08	3.487e-08	5.31546e-07	3.64964e-07	8.53797e-06	3.02705e-06	2.43101e-06	3.18431e-07	1.71181e-05	1.43962e-08	3.9651e-07	0.00927534	4.29474e-08	4.53527e-06	1.2883e-06	9.00757e-07	3.38953e-06	4.84258e-07	9.77819e-06	5.02092e-06	1.82015e-06	4.12217e-08	0.578584	4.88667e-07
cell_8474	Endoderm_ys	ExE endoderm_1_mouse_gastrulation	1.78258e-08	3.99672e-07	3.51825e-07	9.88524e-08	1.56251e-08	0.999972	2.35017e-08	2.58086e-08	1.6603e-06	7.5902e-08	2.63785e-07	1.08529e-05	1.20419e-10	1.03752e-07	3.60192e-07	3.80736e-08	2.9984e-09	3.55759e-10	1.02399e-07	1.39705e-07	1.92344e-06	2.00937e-07	5.41473e-08	8.3596e-06	8.35812e-07	9.63116e-08	1.45889e-09	1.60282e-07	2.77142e-09	3.21431e-08	1.26523e-06	3.04786e-07	3.14634e-08	6.90105e-09	2.11594e-09
cell_8487	Endoderm_ys	ExE endoderm_0_mouse_gastrulation	2.18317e-08	8.11691e-07	2.23739e-06	1.09728e-07	1.12445e-07	0.999957	2.12556e-07	3.74622e-07	1.32713e-06	9.88144e-07	6.26746e-07	7.39983e-06	1.13524e-08	1.07298e-06	1.08797e-07	6.24548e-07	1.2273e-08	7.59177e-09	5.76571e-07	9.29001e-08	2.39825e-06	2.78732e-07	5.99638e-08	1.41739e-05	6.15509e-07	3.23954e-08	8.75917e-09	1.30429e-07	1.05833e-08	2.50742e-07	7.55789e-06	8.61645e-07	1.1664e-08	2.47346e-09	1.86145e-09
cell_8488	Endoderm_ys	ExE endoderm_0_mouse_gastrulation	3.6255e-08	5.76024e-07	5.1476e-07	1.33257e-07	9.68769e-09	0.999987	1.18231e-08	1.30215e-08	4.26496e-07	6.02828e-07	9.42233e-07	3.58702e-06	1.90139e-08	8.40095e-08	3.55758e-07	1.90757e-08	9.60206e-09	6.0345e-10	1.91329e-07	9.44942e-09	2.09844e-07	8.78942e-09	1.17709e-08	4.78882e-06	2.73516e-07	1.94302e-08	5.68056e-09	1.03976e-07	6.08181e-10	1.86078e-08	1.79122e-07	2.89354e-07	1.72909e-08	3.63582e-09	1.87149e-08
cell_8493	Macrophage_ys	ExE endoderm_6_mouse_gastrulation	5.52435e-08	1.17725e-07	5.64919e-06	1.53177e-09	9.51882e-09	1.42673e-11	2.80621e-09	4.27622e-09	7.14734e-09	1.1434e-13	5.11134e-10	1.38184e-05	4.06093e-09	1.73037e-07	6.05355e-10	2.43716e-08	9.33239e-07	1.0158e-08	2.40302e-08	3.3551e-08	0.998741	1.55813e-06	1.65292e-12	0.00110599	6.17006e-07	1.52396e-08	6.45431e-09	3.38192e-09	0.000128422	2.04154e-09	1.30014e-09	1.55023e-06	1.0598e-07	3.21219e-13	6.88387e-10
cell_8496	Endoderm_ys	ExE endoderm_1_mouse_gastrulation	1.47178e-07	2.41197e-06	3.8043e-06	8.7666e-07	2.06605e-07	0.999627	9.29776e-07	6.44233e-07	3.25655e-05	3.53048e-07	9.43339e-07	6.91263e-05	5.02878e-09	1.43583e-06	1.31515e-06	5.34699e-07	1.82978e-07	1.03935e-08	4.01027e-06	3.59931e-06	5.43838e-05	1.71947e-06	1.42613e-06	3.69343e-05	2.47748e-05	4.60627e-07	1.91996e-08	6.65472e-07	4.38973e-08	3.04305e-06	0.00012336	2.75661e-06	5.66172e-08	8.37812e-09	8.64787e-09
cell_8506	HSPC_1_ys	Blood progenitors 2_1_mouse_gastrulation	0.000202851	0.00400277	0.0176128	0.00305891	0.0185162	0.000521204	0.000490198	0.000272458	0.00175034	2.27671e-06	0.00212222	0.65504	0.104351	0.00760364	4.8236e-05	0.0193731	0.0143312	0.00124329	0.021137	0.00019213	0.0976385	0.000284535	1.28729e-07	0.00365153	0.00573021	0.00326619	0.00899505	7.77837e-05	0.00404143	0.000249204	0.000212446	0.00380264	0.000142773	5.24265e-08	3.57036e-05
cell_8510	Macrophage_ys	Blood progenitors 2_2_mouse_gastrulation	0.000103048	0.00115527	0.00924741	0.000222212	0.00193428	2.6755e-05	0.000140794	0.00172772	0.000192521	1.9894e-07	0.000515342	0.161887	0.140309	0.00612758	4.58864e-05	0.00567572	0.00717803	0.000477808	0.00710564	9.004e-05	0.616584	0.000403145	2.49112e-08	0.0254739	0.0024539	0.00102018	0.00380306	8.79044e-05	0.00313625	0.000113776	6.04283e-05	0.00245069	0.000222025	4.0343e-10	2.85092e-05
cell_8518	MK_ys	Blood progenitors 1_2_mouse_gastrulation	1.56236e-09	1.77963e-11	4.17463e-13	4.10374e-11	1.57706e-07	1.10256e-10	1.19152e-05	2.58451e-07	3.19524e-06	5.91072e-06	6.408e-10	7.1256e-12	2.70988e-10	1.79586e-09	3.43993e-10	2.65713e-13	1.14461e-10	7.10695e-05	0.999907	5.87197e-08	5.99717e-08	1.70494e-07	1.77924e-09	1.1788e-10	1.66855e-10	4.77604e-09	1.01165e-08	3.54801e-09	4.64755e-10	3.66489e-08	1.43645e-07	4.3976e-10	5.12967e-11	2.99163e-08	7.13566e-10
cell_8530	Smooth_Muscle_ys	Visceral endoderm_0_mouse_gastrulation	1.82084e-08	1.98722e-08	1.42695e-08	7.68071e-08	1.45738e-07	4.5934e-06	1.20006e-07	2.60931e-08	3.60552e-09	0.010867	8.00443e-09	1.44246e-09	4.05647e-11	2.85966e-08	1.62952e-08	3.76177e-08	1.2079e-08	1.88484e-07	1.44941e-08	1.96698e-07	1.6691e-09	1.29115e-07	0.000310953	1.36044e-08	7.84932e-08	3.56571e-08	4.53315e-08	1.9352e-07	1.07704e-08	2.49459e-08	2.46351e-08	3.3862e-08	1.33951e-09	0.988816	2.14693e-08
cell_8538	Endoderm_ys	ExE endoderm_1_mouse_gastrulation	4.14513e-08	5.5641e-07	1.36847e-06	3.26321e-07	3.37932e-08	0.999945	4.08124e-08	1.57754e-07	2.39002e-06	8.56763e-08	1.10619e-06	2.37348e-05	2.90126e-09	2.64928e-07	6.79918e-07	1.43868e-07	8.91999e-09	5.27433e-10	3.61053e-07	9.70825e-08	4.23305e-06	2.96162e-07	3.48931e-08	1.4851e-05	7.61975e-07	7.14491e-08	6.16647e-09	2.37964e-07	3.87817e-09	9.89853e-08	2.70927e-06	6.41757e-07	1.74235e-08	1.8764e-09	4.73817e-09
cell_8547	Endoderm_ys	ExE endoderm_0_mouse_gastrulation	1.92478e-08	2.18363e-07	2.11457e-07	1.56884e-07	4.83667e-08	0.999969	3.48255e-08	3.99824e-08	3.70897e-06	1.66328e-08	4.14227e-07	1.13471e-05	2.04531e-09	5.26039e-07	2.89674e-07	1.41074e-07	5.68578e-09	3.16224e-10	1.7565e-07	1.35459e-07	2.85932e-06	1.21377e-07	1.45555e-08	5.75174e-06	8.19737e-07	4.98498e-08	5.61658e-09	8.77423e-08	1.22347e-09	7.39888e-08	2.9161e-06	4.17651e-07	1.41793e-08	9.99541e-10	2.4198e-09
cell_8548	Endoderm_ys	ExE endoderm_0_mouse_gastrulation	1.40838e-08	1.42619e-06	1.71722e-06	1.31134e-07	4.75222e-08	0.999984	2.39121e-08	3.67768e-08	4.93473e-07	3.01437e-07	7.33125e-07	2.5582e-06	6.95503e-08	1.22162e-07	7.96603e-08	2.10961e-07	1.98589e-08	4.53759e-09	5.25859e-08	5.66996e-08	5.93946e-07	2.19522e-08	9.16023e-09	5.1347e-06	6.27649e-07	5.07967e-08	4.14975e-09	1.86875e-07	7.85973e-09	5.18049e-08	4.28239e-07	8.68919e-07	4.80528e-09	5.79424e-10	2.53054e-09
cell_8556	Endoderm_ys	ExE endoderm_0_mouse_gastrulation	6.95955e-08	4.94734e-07	1.00427e-06	2.7043e-07	2.72946e-08	0.999946	2.93479e-08	8.34082e-08	1.8309e-06	2.98784e-07	1.14496e-06	2.76116e-05	1.2584e-08	3.27808e-07	4.93152e-07	6.05282e-08	1.03116e-08	5.55157e-09	2.9368e-07	1.98983e-08	2.97686e-06	4.04881e-08	9.58318e-08	1.51902e-05	5.96883e-07	2.49254e-08	7.66175e-09	1.17341e-07	1.26499e-08	2.14587e-08	5.93284e-07	3.00841e-07	2.76624e-08	9.48247e-10	3.12438e-09
cell_8563	Endoderm_ys	ExE endoderm_2_mouse_gastrulation	3.32843e-08	5.32746e-07	1.30715e-06	1.8774e-07	7.29324e-08	0.999954	6.22169e-08	5.79761e-08	4.32443e-06	8.8682e-09	9.58568e-07	1.99021e-05	6.33707e-09	1.82622e-07	8.52711e-07	3.50228e-07	2.89063e-08	2.10786e-09	1.91573e-07	2.7531e-07	1.51999e-06	1.35064e-07	3.37905e-09	4.62904e-06	1.54986e-06	9.93493e-08	7.08791e-09	1.74167e-07	1.7477e-09	1.15501e-07	7.46603e-06	4.67586e-07	3.14359e-08	4.92416e-10	1.04853e-08
cell_8564	HSPC_1_ys	Blood progenitors 2_1_mouse_gastrulation	4.62184e-05	0.00384657	0.0192713	0.00358985	0.0235738	9.3021e-05	0.000565943	0.000748539	0.0045326	1.27538e-06	0.00177146	0.498324	0.210767	0.0204829	2.72282e-05	0.0265472	0.0191449	0.00128881	0.00804632	0.000152709	0.134978	0.000232243	1.73312e-07	0.000613742	0.00127314	0.000455443	0.0108549	9.81772e-05	0.00520174	0.00014652	0.000228828	0.00304796	3.37611e-05	6.7044e-09	1.3616e-05
cell_8567	HSPC_1_ys	Blood progenitors 2_1_mouse_gastrulation	3.09506e-05	0.00201612	0.00646806	0.00629289	0.00207958	0.000951243	0.00028132	0.000363012	0.00434556	7.72866e-07	0.00222672	0.757326	0.0635916	0.0216779	4.47809e-05	0.00626901	0.0425953	0.000895262	0.00411264	9.50697e-05	0.0638661	0.000265783	3.78783e-08	0.00190949	0.000430871	0.000140139	0.00694825	5.58666e-05	0.00355199	5.83022e-05	8.33567e-05	0.000935182	6.24844e-05	3.15956e-08	2.83546e-05
cell_8576	Endoderm_ys	ExE endoderm_1_mouse_gastrulation	8.62916e-08	3.17249e-07	6e-07	2.82e-07	5.8583e-08	0.999929	5.4522e-08	7.71557e-08	5.10501e-06	3.3364e-08	1.10795e-06	3.30085e-05	2.39224e-09	5.80493e-07	2.27937e-06	3.16387e-07	1.05245e-08	2.53847e-10	5.12263e-07	9.97923e-08	7.18406e-06	9.18602e-08	5.07933e-09	1.49143e-05	8.97017e-07	6.72052e-08	4.08551e-09	9.60437e-08	1.30873e-09	8.567e-08	2.74751e-06	2.4587e-07	7.05126e-08	9.8673e-10	9.34264e-09
cell_8587	Macrophage_ys	Blood progenitors 2_2_mouse_gastrulation	8.19954e-05	5.40709e-06	2.29159e-05	1.11419e-05	5.12074e-05	3.26351e-06	3.63084e-07	1.44303e-05	1.48018e-06	3.25968e-10	9.24021e-06	0.0089675	0.000350618	0.000126347	4.67774e-07	5.28316e-06	8.30709e-05	1.72291e-05	0.00114745	1.32438e-06	0.919688	2.09779e-05	5.4893e-11	0.0628752	6.25898e-05	7.67444e-06	1.22027e-05	2.74126e-06	0.0062185	3.42676e-07	9.92259e-09	0.000145944	6.46852e-05	4.18961e-12	5.50674e-07
cell_8589	Macrophage_ys	Blood progenitors 1_0_mouse_gastrulation	0.000496583	0.00016324	0.00083583	4.18725e-05	0.00048137	1.89e-05	2.44723e-05	9.9854e-05	1.87122e-05	2.51675e-08	7.6037e-05	0.0321855	0.00247397	0.000106314	5.34081e-05	9.76985e-05	0.00113911	0.00091335	0.0186478	1.26113e-05	0.77423	0.000317775	7.3886e-09	0.154183	0.00157856	0.000147653	0.000386257	7.72917e-05	0.00904628	2.79484e-06	8.5811e-07	0.00070014	0.00133391	8.69003e-10	0.000109267
cell_8607	HSPC_2_ys	Blood progenitors 2_1_mouse_gastrulation	5.64082e-05	0.00496753	0.0709245	0.0026263	0.0180824	0.000262826	0.000624757	0.000743329	0.00361924	5.5078e-06	0.00289257	0.290916	0.351521	0.0237459	1.36647e-05	0.03487	0.0843686	0.00231857	0.00970736	0.000194727	0.0613418	0.000105244	2.66262e-07	0.00086367	0.00254367	0.000485707	0.020116	8.38593e-05	0.00561014	0.00050727	0.00071753	0.00513497	1.87872e-05	1.89485e-08	9.46643e-06
cell_8625	Endoderm_ys	ExE endoderm_1_mouse_gastrulation	3.85556e-08	3.18607e-07	8.09679e-07	8.72717e-08	5.35999e-08	0.999968	2.94419e-08	1.55669e-08	2.75011e-06	3.72353e-08	1.24483e-06	1.25943e-05	2.79184e-09	1.02825e-07	8.6238e-07	1.60881e-07	2.56584e-09	4.23741e-10	2.37348e-07	8.69918e-08	3.81006e-06	5.67419e-08	7.64362e-09	5.55461e-06	1.08843e-06	1.24442e-07	3.69989e-09	2.63326e-07	1.12917e-09	5.24065e-08	1.03737e-06	1.12935e-06	3.73179e-08	7.7237e-10	5.67835e-09
cell_8635	Endoderm_ys	ExE endoderm_1_mouse_gastrulation	8.21498e-09	1.36707e-07	2.0891e-07	7.73812e-08	1.6002e-08	0.999982	3.40568e-08	3.86067e-08	2.85697e-06	3.17302e-08	2.58918e-07	3.19911e-06	6.43961e-10	2.55827e-07	3.66618e-07	1.42571e-07	5.7794e-09	3.82181e-10	2.49291e-07	7.77799e-08	1.24959e-06	5.30075e-08	1.95694e-08	1.85514e-06	7.68362e-07	2.61079e-08	1.11e-09	4.4793e-08	3.00582e-09	9.64716e-08	6.11757e-06	1.23936e-07	7.82559e-09	1.88023e-10	8.98138e-10
cell_8639	Endoderm_ys	ExE endoderm_0_mouse_gastrulation	3.69255e-08	6.42518e-07	1.60548e-06	3.38235e-07	1.02096e-07	0.999893	1.3886e-07	8.55316e-08	1.11547e-05	3.1388e-08	1.33194e-06	3.45261e-05	4.33503e-09	2.04755e-06	5.44492e-07	6.02108e-07	3.26572e-08	5.97881e-10	3.21876e-07	3.89399e-07	1.96052e-05	3.29438e-07	9.7201e-09	2.27862e-05	1.88188e-06	2.25375e-07	8.34303e-09	3.66567e-07	4.731e-09	3.70608e-07	5.28207e-06	2.00336e-06	4.60875e-08	2.12527e-09	9.02551e-09
cell_8645	Endoderm_ys	ExE endoderm_0_mouse_gastrulation	2.88342e-08	5.91909e-07	8.71054e-07	1.2492e-07	1.41206e-08	0.999971	3.14823e-08	4.63767e-08	1.32637e-06	1.71982e-07	6.67367e-07	9.28302e-06	1.64719e-08	2.90523e-07	1.22657e-07	7.47226e-08	4.82094e-09	3.19551e-09	1.45583e-07	4.43315e-08	2.13527e-06	3.56e-08	3.67014e-08	8.4432e-06	5.58474e-07	3.80666e-08	5.56911e-09	2.13342e-07	8.05368e-09	3.00849e-08	5.17744e-07	3.60512e-06	6.3028e-09	1.95841e-09	3.31631e-09
cell_8657	Endoderm_ys	ExE endoderm_1_mouse_gastrulation	5.47319e-09	4.75411e-08	7.84159e-08	1.06791e-07	1.38249e-08	0.999989	1.57379e-08	4.14154e-08	1.15958e-06	9.55147e-09	9.1272e-08	4.36694e-06	3.20627e-10	3.56226e-07	1.18344e-07	3.57303e-08	6.26324e-09	2.14026e-10	1.13003e-07	3.0618e-08	8.71353e-07	3.42323e-08	3.9328e-09	2.24316e-06	2.46081e-07	1.74768e-08	8.2216e-10	2.17154e-08	1.33043e-09	2.42098e-08	6.10591e-07	9.67897e-08	2.71564e-09	1.73735e-10	7.9579e-10
cell_8660	Fibroblast_ys	Haematoendothelial progenitors_3_mouse_gastrulation	7.5929e-09	1.96855e-09	9.19305e-10	2.28686e-08	2.85602e-09	1.61131e-08	3.35336e-09	1.65208e-08	1.31319e-11	0.98774	8.6737e-09	8.00634e-11	5.76509e-10	1.98699e-08	2.65841e-08	1.70504e-08	1.18156e-09	1.31123e-08	2.16894e-09	2.25353e-09	1.21906e-11	1.87868e-09	0.000995754	2.80866e-09	3.11603e-09	2.21018e-08	4.31402e-08	1.32806e-08	6.88783e-10	2.12319e-09	1.06144e-09	6.4517e-09	9.21359e-09	0.0112643	2.07468e-08
cell_8665	Endoderm_ys	ExE endoderm_1_mouse_gastrulation	5.41708e-08	8.68848e-07	1.97915e-06	2.8235e-07	4.68845e-07	0.999921	1.34705e-07	2.80536e-07	1.65542e-05	2.92248e-07	1.52043e-06	1.49595e-05	8.79192e-09	1.20114e-06	4.10813e-07	6.64089e-07	1.45073e-08	1.0852e-08	9.72125e-07	5.26664e-07	1.42481e-05	3.1427e-07	1.82934e-08	8.76647e-06	1.59107e-06	1.54732e-07	3.78055e-08	3.98451e-07	1.11253e-08	6.45483e-07	8.18505e-06	3.05345e-06	2.00541e-08	1.56867e-09	2.80557e-09
cell_8675	Smooth_Muscle_ys	Visceral endoderm_4_mouse_gastrulation	1.14523e-08	1.77716e-07	1.84409e-08	4.48379e-07	3.47802e-07	0.00217441	1.36063e-07	3.89952e-08	4.18018e-09	0.00817868	1.21943e-07	3.62562e-08	1.97613e-09	1.10234e-07	8.53059e-08	3.77065e-07	2.83324e-08	3.23555e-07	6.86604e-08	1.16904e-06	6.73635e-10	1.06808e-07	0.000378888	1.58086e-07	4.49482e-07	1.35129e-07	2.80535e-07	6.69814e-07	3.26321e-08	5.87906e-08	1.98955e-08	1.65085e-07	8.50899e-09	0.989262	2.76375e-07
cell_8692	Endoderm_ys	ExE endoderm_1_mouse_gastrulation	4.6275e-08	5.89679e-07	1.90693e-06	3.13935e-07	6.13597e-08	0.999916	2.00116e-07	1.35493e-07	5.55379e-06	2.25476e-08	1.43985e-06	3.52135e-05	9.49164e-09	2.10406e-06	2.36765e-07	8.58291e-07	2.02798e-08	6.57316e-09	3.50572e-07	2.17537e-07	1.18009e-05	3.22001e-07	7.95897e-09	1.59406e-05	1.15474e-06	9.83442e-08	9.65287e-09	2.10815e-07	5.1704e-09	1.37529e-07	2.40588e-06	2.51613e-06	1.91023e-08	9.57024e-10	3.00899e-09
cell_8699	Macrophage_ys	Blood progenitors 2_2_mouse_gastrulation	0.000159375	0.000134891	0.00174001	8.32859e-06	0.000225688	1.70231e-06	1.27819e-05	0.000492266	4.51056e-06	5.52158e-09	2.81862e-05	0.013698	0.0151895	0.000166065	2.49539e-06	7.23745e-05	6.05915e-05	0.00015681	0.00334998	9.80165e-06	0.877906	0.00010511	3.43893e-10	0.0510767	0.000427946	4.29116e-05	0.00017575	8.60206e-06	0.0319807	8.24985e-06	6.40925e-07	0.00261116	0.000137277	5.24039e-12	5.21136e-06
cell_8700	Endoderm_ys	ExE endoderm_0_mouse_gastrulation	3.44307e-09	1.03925e-08	1.92639e-08	1.80014e-08	9.47387e-09	0.999992	2.85884e-09	3.08323e-09	3.53486e-07	1.8433e-09	1.33618e-07	4.44752e-06	2.64523e-10	5.03683e-08	1.23137e-07	1.03171e-08	1.0666e-09	6.48376e-11	2.82502e-08	3.04735e-09	5.64984e-07	6.91192e-09	1.87541e-09	2.32419e-06	4.33553e-08	1.87083e-09	3.80634e-10	1.71605e-08	2.18284e-10	1.21978e-09	2.97101e-08	1.60959e-08	5.52675e-09	7.53118e-11	4.99708e-10
cell_8702	Smooth_Muscle_ys	Visceral endoderm_1_mouse_gastrulation	3.32701e-08	2.1161e-06	3.62018e-07	3.04873e-08	0.000227228	0.000128684	4.9313e-06	2.07563e-06	3.8874e-08	0.120659	4.42359e-08	3.52173e-09	1.96843e-08	1.27332e-06	6.2446e-08	2.45174e-06	4.1726e-06	8.35649e-06	2.77225e-05	7.22628e-05	1.13471e-07	2.95542e-07	0.00367351	3.24511e-08	1.13235e-05	2.09447e-07	7.38499e-08	2.12062e-06	5.91061e-06	0.00399121	0.000736251	2.25035e-06	2.56542e-10	0.870436	1.47588e-08
cell_8705	MK_ys	Blood progenitors 2_4_mouse_gastrulation	2.46382e-09	1.64239e-11	1.81769e-13	1.55338e-10	4.85508e-08	2.83383e-09	1.90048e-05	7.75895e-08	2.01069e-06	6.02025e-07	9.40578e-10	3.78295e-11	9.45189e-11	9.53115e-10	2.64668e-10	9.82543e-14	3.15141e-11	0.000270102	0.999707	1.76415e-08	1.06056e-07	1.0997e-06	5.76111e-10	6.76573e-10	3.19202e-11	1.15144e-09	7.16045e-09	3.72942e-09	2.24865e-10	3.57449e-09	3.22277e-09	1.28561e-10	6.00677e-11	5.06287e-08	5.00831e-10
cell_8716	Endoderm_ys	ExE endoderm_1_mouse_gastrulation	2.03653e-08	5.35699e-07	4.04804e-07	1.66242e-07	2.94714e-08	0.999957	1.7079e-08	1.75413e-08	4.19651e-06	1.95104e-08	5.26139e-07	1.11245e-05	1.13868e-09	4.17704e-07	3.75936e-07	1.28017e-07	1.13375e-08	7.14808e-10	5.76082e-08	2.79981e-07	3.8261e-06	5.71598e-08	6.14637e-09	8.31181e-06	1.67151e-06	5.08184e-08	3.83254e-09	1.54502e-07	3.12031e-09	2.4497e-07	9.65032e-06	5.20215e-07	8.48597e-09	3.07572e-09	4.99613e-09
cell_8721	Endoderm_ys	ExE endoderm_2_mouse_gastrulation	3.29239e-09	5.57908e-09	8.33461e-09	4.93412e-09	6.03365e-10	0.999999	9.69785e-10	3.80263e-10	3.10917e-08	4.019e-10	2.27169e-08	5.89987e-07	8.58511e-11	1.89988e-09	2.07081e-08	2.83795e-09	1.49828e-10	5.65312e-11	5.05937e-09	3.15233e-09	5.6595e-09	4.68753e-09	1.85926e-10	8.0572e-08	1.31043e-07	2.49319e-09	9.83575e-11	6.72076e-09	3.31437e-11	4.7951e-10	2.14298e-08	1.73781e-08	5.34321e-10	1.31589e-10	1.01454e-09
cell_8727	HSPC_1_ys	Blood progenitors 2_1_mouse_gastrulation	8.55145e-05	0.00120383	0.00220691	0.0026507	0.000310891	6.49118e-05	6.09398e-05	6.68569e-05	0.00043731	3.27141e-08	0.000740934	0.946563	0.00965942	0.00254848	4.17006e-05	0.00115659	0.00429947	0.000188481	0.000883445	3.85996e-05	0.0200313	0.000323923	1.48149e-08	0.00163533	0.000881851	0.000655558	0.00211065	9.22445e-05	0.000220625	3.37606e-06	2.86213e-06	0.000649683	0.000143254	1.20649e-08	4.14163e-05
cell_8734	Macrophage_ys	Blood progenitors 2_2_mouse_gastrulation	0.00056647	0.00123313	0.00942181	0.000247825	0.00360793	4.50081e-05	4.4193e-05	0.00021256	0.000271617	1.50553e-07	0.000654692	0.2151	0.033046	0.00676968	2.19513e-05	0.0025231	0.00440939	0.00129432	0.00246829	6.31797e-05	0.672568	0.000179364	1.08426e-08	0.0206664	0.0037615	0.000638901	0.00208524	9.81034e-05	0.0111856	7.49673e-05	6.87928e-06	0.00662189	9.78532e-05	1.36161e-09	1.35307e-05
cell_8754	Endoderm_ys	ExE endoderm_1_mouse_gastrulation	1.02325e-07	2.66031e-06	3.7836e-06	1.05894e-06	1.23966e-07	0.999795	1.64194e-07	2.1523e-07	1.93688e-05	2.198e-07	3.53198e-06	0.000118269	6.74138e-08	9.83881e-07	2.45467e-06	8.15735e-07	7.97669e-08	7.89947e-09	8.36516e-07	4.36387e-07	3.4293e-06	5.93855e-07	1.435e-07	1.42262e-05	3.92708e-06	2.1238e-07	2.31684e-08	6.77306e-07	1.65796e-08	3.05596e-07	2.42025e-05	1.46743e-06	6.57024e-08	1.74879e-09	1.32453e-08
cell_8759	Endoderm_ys	ExE endoderm_1_mouse_gastrulation	3.6678e-08	1.65073e-07	2.92825e-07	1.93622e-07	1.71712e-08	0.999918	4.79676e-08	1.22406e-07	8.33418e-06	4.28716e-08	3.68467e-07	3.50868e-05	2.10794e-10	1.7998e-06	4.44659e-07	1.48935e-07	1.82584e-08	3.80259e-10	3.60841e-07	1.34341e-07	1.59336e-05	3.89275e-07	5.67222e-08	1.16123e-05	9.41788e-07	3.59748e-08	1.36543e-09	1.2243e-07	1.35555e-08	7.56232e-08	4.78358e-06	2.34825e-07	3.50703e-08	1.22837e-09	6.63785e-10
cell_8785	Endoderm_ys	ExE endoderm_1_mouse_gastrulation	2.31143e-08	3.24372e-07	1.44063e-07	4.60463e-08	1.13937e-09	0.999991	3.83859e-09	4.97386e-09	5.62738e-07	7.48532e-08	2.30838e-07	4.07529e-06	2.17849e-10	2.43544e-08	2.91236e-07	1.28546e-08	2.01486e-09	1.44064e-09	3.67668e-08	4.40172e-08	2.1831e-07	7.91267e-09	3.28535e-08	1.54384e-06	5.95836e-07	1.54756e-08	1.04285e-09	1.07545e-07	8.47435e-10	3.65226e-09	5.13039e-07	1.19751e-07	6.11679e-09	2.83287e-09	5.81751e-09
cell_8793	HSPC_1_ys	Blood progenitors 2_1_mouse_gastrulation	0.000313827	0.00194693	0.0132465	0.00521984	0.0013792	9.18103e-05	0.000318645	0.000861709	0.00180167	6.85157e-07	0.00305653	0.46655	0.230647	0.0104937	0.000112365	0.00914761	0.0317611	0.00104568	0.0163334	8.83366e-05	0.174778	0.000256786	2.48225e-08	0.00763013	0.00354936	0.00122255	0.0116447	0.000132001	0.00235595	0.000169755	0.000102411	0.00334518	0.00035195	2.56728e-09	4.49914e-05
cell_8795	Endoderm_ys	ExE endoderm_0_mouse_gastrulation	2.0154e-07	8.55226e-06	3.22109e-05	5.34219e-07	5.0537e-07	0.99967	2.45629e-07	4.55638e-07	2.33138e-06	2.17561e-06	7.81369e-06	2.30568e-05	1.95565e-07	1.66462e-06	8.96377e-07	1.35458e-06	3.3545e-08	9.82401e-09	9.25373e-07	1.64192e-07	2.11922e-05	1.0106e-06	4.94802e-08	0.000199602	3.62351e-06	2.05267e-07	4.10795e-08	1.39449e-06	1.85088e-08	2.76978e-07	2.82393e-06	1.68026e-05	4.57079e-08	2.16437e-08	2.41906e-08
cell_8809	Endoderm_ys	ExE endoderm_3_mouse_gastrulation	1.2765e-08	3.2742e-08	4.86504e-08	2.82765e-08	5.6692e-09	0.99999	1.74903e-08	5.19653e-08	9.19395e-07	4.73322e-08	7.78918e-08	2.67222e-06	6.21051e-11	2.16502e-07	7.36437e-08	1.88285e-08	2.58984e-09	1.87836e-10	1.90036e-07	4.70832e-08	8.90966e-07	4.44939e-08	1.3807e-08	2.79484e-06	5.36776e-07	2.08283e-08	6.4128e-10	2.64206e-08	1.6903e-09	5.54726e-08	9.7898e-07	1.0093e-07	2.53298e-09	1.36415e-10	1.6838e-10
cell_8811	Endoderm_ys	ExE endoderm_0_mouse_gastrulation	1.56411e-08	1.35418e-06	6.27393e-06	1.76447e-07	5.15407e-07	0.999951	1.46181e-07	1.88139e-07	5.09309e-06	2.68968e-07	1.53906e-06	8.64583e-06	7.25256e-08	1.06414e-06	1.18688e-07	6.86214e-07	1.56004e-08	7.81903e-09	7.18248e-07	2.52954e-07	5.14966e-06	5.53263e-08	3.30394e-08	4.15819e-06	1.26573e-06	4.62998e-08	1.9241e-08	2.20647e-07	1.15641e-08	4.84311e-07	8.19596e-06	2.27754e-06	4.29531e-09	4.1893e-10	2.79632e-09
cell_8815	HSPC_1_ys	Blood progenitors 2_2_mouse_gastrulation	0.000130877	0.00113425	0.00117738	0.000341213	0.000705317	0.000361533	0.000565498	0.000532547	0.000380648	5.76436e-07	0.00116226	0.789706	0.159123	0.00733119	8.45041e-05	0.0130586	0.00548062	0.000373139	0.00149522	2.49335e-05	0.00877865	0.0010441	5.41599e-08	0.00121943	0.000255484	0.000157418	0.0033262	2.67219e-05	0.00158138	4.97677e-05	0.00010075	0.000169445	9.68885e-05	1.80695e-08	2.43498e-05
cell_8835	Endoderm_ys	ExE endoderm_1_mouse_gastrulation	5.229e-08	2.24135e-07	7.29297e-08	4.14226e-07	2.162e-08	0.99989	5.36673e-08	4.49972e-08	2.55881e-06	3.13449e-08	2.6948e-07	7.68091e-05	9.54335e-11	1.53096e-06	5.13033e-07	3.54514e-07	4.28025e-08	1.88934e-10	2.99843e-07	1.56855e-07	4.87135e-06	5.15517e-07	6.9414e-08	1.557e-05	3.82836e-06	8.65655e-08	1.98019e-09	1.31585e-07	5.82039e-09	2.59294e-08	1.38454e-06	4.70421e-08	8.42042e-08	3.51e-09	3.51363e-09
cell_8838	Endoderm_ys	ExE endoderm_1_mouse_gastrulation	8.78505e-08	1.15102e-06	3.03918e-06	7.79052e-07	6.84982e-08	0.999876	6.57259e-08	8.44821e-08	6.3071e-06	2.13483e-07	2.32707e-06	6.14241e-05	5.64982e-09	1.92215e-06	1.2837e-06	4.07777e-07	3.81888e-08	3.29466e-09	4.49293e-07	4.61877e-07	1.09119e-05	1.99166e-07	1.1636e-07	2.03576e-05	1.79303e-06	1.59409e-07	2.29358e-08	5.21053e-07	1.23838e-08	2.00938e-07	8.26603e-06	1.19658e-06	6.03937e-08	8.91421e-09	1.12866e-08
cell_8842	Endoderm_ys	ExE endoderm_1_mouse_gastrulation	1.84685e-08	1.6038e-07	5.99234e-07	9.42782e-08	3.92874e-08	0.99996	5.65971e-08	1.11099e-07	4.04439e-06	2.13478e-07	3.35747e-07	8.04098e-06	6.5349e-10	1.06727e-06	1.30326e-07	1.47634e-07	9.85964e-09	1.30656e-09	2.80902e-07	1.6024e-07	5.50023e-06	1.1985e-07	9.07324e-08	5.19249e-06	8.25342e-07	2.85437e-08	2.09686e-09	8.39917e-08	9.02648e-09	2.20066e-07	1.20815e-05	5.06047e-07	1.10631e-08	6.08483e-10	5.49188e-10
cell_8848	Smooth_Muscle_ys	Visceral endoderm_1_mouse_gastrulation	3.33797e-09	1.61779e-10	5.46279e-12	2.33015e-09	8.92479e-11	1.48529e-06	1.1768e-09	1.04925e-09	3.65525e-12	0.000208096	2.31472e-09	7.90036e-10	2.61592e-13	6.60772e-11	7.01303e-09	1.08583e-09	2.13892e-10	7.81435e-10	5.851e-10	4.49433e-09	1.43425e-11	1.72303e-08	0.000277493	9.37473e-10	8.05497e-09	4.1097e-09	1.0368e-09	1.43063e-08	4.79609e-10	7.81275e-11	9.06348e-12	3.34013e-10	6.96958e-10	0.999513	1.92873e-08
cell_8864	Macrophage_ys	Blood progenitors 1_0_mouse_gastrulation	3.94173e-06	6.00936e-06	0.000156298	4.71089e-07	1.9741e-05	4.80151e-08	3.77611e-07	2.55253e-06	1.41394e-06	1.01979e-10	8.13985e-07	0.00235065	4.32726e-05	9.10308e-06	2.59321e-07	4.931e-06	2.20129e-05	6.66439e-06	4.71547e-05	1.2118e-06	0.975533	1.01789e-05	1.13061e-10	0.0197518	3.95041e-05	6.0122e-06	1.81932e-06	8.25556e-07	0.00186453	8.03789e-07	2.1997e-07	9.8179e-05	1.63884e-05	5.23792e-12	2.03217e-07
cell_8883	HSPC_2_ys	Blood progenitors 2_2_mouse_gastrulation	0.000254094	0.000555222	0.000988918	0.000153733	0.00315765	0.00301055	0.050489	0.0638794	0.00203908	8.67934e-05	0.00364672	0.189151	0.238161	0.0688904	7.80954e-05	0.0274399	0.00595294	0.0240077	0.148956	0.000115228	0.0968874	0.0403381	1.25462e-06	0.00419336	0.000924188	0.00111893	0.0213595	0.000192961	0.000798003	0.000725403	0.00107837	0.0012995	4.398e-05	4.51868e-07	2.51949e-05
cell_8887	HSPC_1_ys	Blood progenitors 2_1_mouse_gastrulation	6.86283e-05	0.00476104	0.0368766	0.00823526	0.0109856	7.66581e-05	0.00017801	0.0017456	0.00465011	7.66496e-07	0.00252462	0.385229	0.121585	0.0250449	2.77184e-05	0.0254796	0.0433224	0.00106185	0.0083084	0.000294636	0.285955	0.000196548	6.87355e-08	0.0012289	0.00277662	0.00103857	0.0086501	0.000185136	0.00837693	0.00030193	0.000203125	0.0105796	3.78574e-05	5.62333e-09	1.33155e-05
cell_8894	Fibroblast_ys	ExE mesoderm_1_mouse_gastrulation	2.9441e-09	1.66912e-09	1.83534e-09	4.08874e-09	7.49422e-09	3.19947e-08	3.91901e-09	2.06535e-08	1.09876e-10	0.997875	5.3054e-09	2.07413e-10	4.78046e-10	2.31976e-08	6.04224e-09	1.10841e-08	1.19359e-09	6.22534e-09	8.5956e-10	3.51094e-09	6.03078e-11	3.93978e-09	0.000351575	1.55582e-09	5.20496e-09	9.82751e-09	7.7257e-08	1.8051e-08	1.23486e-09	1.42683e-09	6.73422e-10	8.38657e-09	2.31427e-09	0.00177335	1.70759e-09
cell_8896	Macrophage_ys	Blood progenitors 2_1_mouse_gastrulation	0.00011131	2.85248e-05	0.000273614	2.5276e-05	7.96881e-05	1.40258e-06	1.00637e-06	4.00183e-05	1.95406e-05	1.49514e-09	1.59837e-05	0.00454543	0.000602014	7.20412e-05	6.11902e-07	6.98212e-06	8.60163e-05	4.7155e-05	0.000358777	6.62451e-06	0.96667	1.30161e-05	2.70218e-10	0.0135235	0.000274223	3.80506e-05	6.53144e-05	7.78449e-06	0.0114181	1.30229e-06	1.37677e-07	0.00161913	4.61667e-05	4.21183e-12	8.29596e-07
cell_8901	Endoderm_ys	ExE endoderm_1_mouse_gastrulation	1.77371e-08	2.50518e-07	5.87735e-07	9.92487e-08	5.69688e-08	0.999957	5.66495e-08	5.83084e-08	3.21268e-06	1.47589e-08	3.25947e-07	2.09415e-05	5.27078e-09	3.25383e-07	2.23433e-07	1.49318e-07	1.14134e-08	1.49267e-09	2.40468e-07	9.52954e-08	1.11466e-06	1.34511e-07	1.27631e-08	8.16595e-06	1.18753e-06	2.36359e-08	5.06382e-09	9.10327e-08	2.90464e-09	1.2205e-07	5.40926e-06	5.24756e-07	1.01698e-08	1.7979e-10	1.80187e-09
cell_8931	Sinusoidal_EC_ys	Haematoendothelial progenitors_2_mouse_gastrulation	0.00202151	1.49933e-06	1.15647e-08	1.07572e-07	1.05983e-06	6.33154e-06	1.16934e-05	6.89846e-06	0.00212491	0.00260219	0.00143402	0.000440838	4.03453e-06	3.16188e-06	0.40388	7.45982e-07	7.16843e-07	1.33409e-06	2.39609e-06	6.39484e-06	1.24014e-05	5.1475e-06	3.7729e-06	9.17151e-07	3.05503e-07	1.84359e-05	8.80443e-06	1.77615e-05	7.28271e-06	2.39438e-05	0.109197	4.94939e-07	0.436942	1.02171e-05	0.0412022
cell_8934	Endoderm_ys	ExE endoderm_0_mouse_gastrulation	2.69782e-08	1.7012e-07	1.9685e-07	2.49248e-08	7.01406e-09	0.999996	2.73823e-08	1.55907e-08	1.15758e-07	1.1458e-07	3.70327e-07	9.24112e-07	1.9379e-08	2.02564e-08	7.1285e-08	1.97493e-08	7.76944e-10	2.48304e-09	1.23294e-07	2.5051e-09	5.11124e-08	1.65922e-08	7.11363e-09	1.42404e-06	2.06478e-07	1.27938e-08	3.3048e-09	5.90615e-08	2.74537e-10	2.88827e-09	3.79146e-08	2.28026e-07	3.37696e-09	7.53507e-10	5.15452e-09
cell_8936	Macrophage_ys	Blood progenitors 1_0_mouse_gastrulation	0.000227394	0.00014222	0.000524005	1.01802e-06	2.3693e-05	1.36803e-05	3.1551e-05	0.000385466	1.53816e-05	8.65139e-08	2.39183e-05	0.00564139	0.0203086	0.000132578	8.74708e-06	8.10272e-05	5.82924e-05	0.000400085	0.0176133	1.75967e-05	0.697306	6.68306e-05	1.80148e-09	0.18189	0.00169677	8.26336e-05	0.000206455	1.64413e-05	0.0708459	3.67343e-05	6.61837e-06	0.00155056	0.000637897	6.16354e-12	7.88413e-06
cell_8938	Endoderm_ys	ExE endoderm_0_mouse_gastrulation	4.21259e-09	2.46764e-08	3.47847e-08	1.24122e-08	1.08679e-09	0.999998	3.45804e-09	3.05922e-09	3.52906e-07	5.26529e-08	5.24421e-08	4.68166e-07	3.13026e-10	2.62423e-08	1.5095e-08	3.74094e-09	2.83734e-10	6.37487e-10	1.63823e-08	1.05536e-08	8.23176e-08	2.88759e-09	1.20396e-09	7.76351e-07	1.37784e-07	7.10205e-09	3.0121e-10	3.72249e-08	1.44483e-10	1.42836e-09	2.1988e-08	1.10506e-07	9.21766e-10	1.81782e-10	4.22997e-10
cell_8939	Endoderm_ys	ExE endoderm_0_mouse_gastrulation	4.96391e-08	5.21307e-07	3.88656e-07	1.01024e-07	1.12999e-08	0.999978	1.23889e-08	1.96533e-08	1.4552e-06	9.14457e-08	9.97019e-07	7.72176e-06	1.24808e-08	1.18447e-07	4.06103e-07	4.07731e-08	4.31518e-09	4.67881e-10	2.38264e-08	3.93632e-08	1.64063e-06	2.23782e-08	6.81377e-09	5.79042e-06	5.59941e-07	4.24364e-08	3.26538e-09	3.81332e-07	3.05106e-09	2.02083e-08	5.60039e-07	6.05231e-07	2.54766e-08	2.21503e-09	1.23008e-08
cell_8940	Endoderm_ys	ExE endoderm_0_mouse_gastrulation	1.60422e-08	1.90547e-07	1.25884e-06	7.52604e-08	8.96544e-09	0.999982	7.25605e-09	1.88166e-08	3.84678e-07	3.90648e-08	6.1453e-07	1.94763e-06	5.21889e-09	3.74688e-08	7.23444e-08	1.54551e-08	2.02043e-09	6.23255e-10	1.11119e-07	1.59834e-08	8.73408e-07	6.78644e-09	4.90876e-09	1.05783e-05	3.62485e-07	1.75507e-08	2.28701e-09	1.31192e-07	9.62561e-10	1.56372e-08	9.48492e-08	9.5368e-07	3.94132e-09	1.45098e-10	2.36828e-09
cell_8955	HSPC_2_ys	Blood progenitors 1_0_mouse_gastrulation	0.0014873	0.00163565	0.0083482	6.94741e-05	0.00102753	2.29549e-05	0.000300912	0.00153854	5.59455e-05	1.28618e-06	0.00280915	0.214369	0.361675	0.00215346	0.000322519	0.00554166	0.00452427	0.00239094	0.0740516	3.42573e-05	0.237046	0.000761076	2.69329e-07	0.0679831	0.00253988	0.000514054	0.00237439	0.000196734	0.00374271	0.000187629	0.000113325	0.00130003	0.000821555	7.32669e-09	5.93975e-05
cell_8957	HSPC_1_ys	Blood progenitors 2_2_mouse_gastrulation	0.000749848	0.00418724	0.00562304	0.00123441	0.00127767	8.0574e-05	0.000735178	0.000597973	0.000541248	1.84093e-06	0.00405272	0.663713	0.209944	0.00888931	0.000320253	0.0104213	0.0179495	0.00181021	0.0267832	0.000141147	0.0168594	0.000482846	1.16957e-07	0.0023772	0.00490375	0.00314759	0.00883655	0.000122819	0.000696164	0.000207795	0.000242265	0.00247726	0.000448371	2.98911e-08	0.000144171
cell_8991	Endoderm_ys	ExE endoderm_3_mouse_gastrulation	9.74323e-08	3.0034e-07	4.5164e-07	1.97288e-07	5.62646e-09	0.999935	3.25287e-08	1.26831e-07	4.60521e-07	2.15862e-07	7.70469e-07	1.58723e-05	1.30184e-09	1.41949e-07	9.47502e-08	1.63294e-08	6.59151e-10	1.54768e-09	1.58106e-07	1.56592e-07	6.7366e-06	4.83389e-07	3.91055e-08	3.64228e-05	6.25631e-07	1.04717e-07	4.34128e-09	2.95945e-07	4.15487e-09	3.43211e-08	1.77423e-07	1.25395e-06	2.61624e-08	3.83241e-09	4.64295e-09
cell_8994	Endoderm_ys	ExE endoderm_0_mouse_gastrulation	1.17405e-08	7.93814e-07	2.02331e-06	1.33131e-07	2.84682e-08	0.999982	2.8908e-08	6.65237e-08	7.90698e-07	1.39151e-07	8.72561e-07	4.77054e-06	1.87984e-08	2.67057e-07	2.48997e-07	6.6063e-08	5.45137e-09	1.86894e-09	1.26925e-07	4.9927e-08	1.11869e-06	2.28033e-08	1.2999e-08	4.97768e-06	1.54151e-07	2.79851e-08	8.98545e-09	1.36551e-07	1.43184e-09	3.08626e-08	4.76079e-07	5.40855e-07	9.28004e-09	1.11597e-09	4.92955e-09
cell_9004	HSPC_1_ys	Blood progenitors 2_1_mouse_gastrulation	0.000113915	0.00869311	0.0303395	0.00733814	0.0107569	0.000318708	0.00111591	0.00142468	0.00234386	2.03491e-06	0.00365526	0.615966	0.092637	0.00807548	8.15083e-05	0.0236098	0.047022	0.00300256	0.00707137	0.000486336	0.105799	0.000647745	2.18334e-07	0.00280838	0.00171043	0.00103579	0.0164667	0.000370704	0.00306441	0.000158933	0.000136365	0.00364035	7.19835e-05	1.60864e-07	3.44644e-05
cell_9016	Endoderm_ys	ExE endoderm_1_mouse_gastrulation	3.57454e-08	2.51963e-07	4.62167e-07	2.45489e-07	4.03685e-08	0.99996	8.9594e-08	6.09044e-08	7.5631e-06	1.55237e-08	3.25618e-07	1.08787e-05	1.91826e-09	2.95408e-07	4.56038e-07	1.60729e-07	2.12128e-08	1.53733e-09	3.5401e-07	2.70568e-07	1.30293e-06	1.71961e-07	6.08465e-09	4.88271e-06	3.19978e-06	6.23229e-08	2.55867e-09	1.44738e-07	2.41214e-09	2.16422e-07	7.51051e-06	6.11158e-07	1.68953e-08	7.56256e-10	3.33435e-09
cell_9018	Fibroblast_ys	ExE mesoderm_1_mouse_gastrulation	2.51656e-09	1.87295e-09	1.55102e-09	1.57165e-09	4.05742e-09	1.90217e-08	1.26995e-09	4.35297e-09	3.8394e-11	0.995684	3.57412e-09	3.01614e-11	3.35483e-10	1.01232e-08	4.47245e-08	7.35547e-09	3.07823e-09	1.40663e-09	2.96208e-10	7.62046e-10	2.57537e-12	9.32193e-10	0.00118951	6.67356e-10	4.06883e-09	9.95351e-09	3.77445e-09	7.77211e-09	1.1249e-10	3.39882e-10	5.79626e-10	1.38999e-09	3.41905e-09	0.00312681	1.06666e-08
cell_9044	Endoderm_ys	ExE endoderm_0_mouse_gastrulation	5.56317e-08	2.37814e-06	4.107e-06	9.41339e-07	1.5241e-07	0.999961	1.6278e-08	8.80077e-08	1.55114e-06	2.92457e-07	2.12661e-06	3.31679e-06	3.55039e-08	1.39594e-07	2.26802e-07	1.80448e-07	2.28978e-08	2.40578e-09	2.93949e-07	4.30903e-08	2.26045e-06	2.44025e-08	1.10934e-08	1.72582e-05	9.72769e-07	3.87952e-08	2.78814e-08	2.662e-07	5.94483e-09	6.85791e-08	6.95933e-07	1.50114e-06	2.27319e-08	1.02601e-09	5.08993e-09
cell_9052	Macrophage_ys	Blood progenitors 1_0_mouse_gastrulation	9.32827e-05	9.27235e-05	0.000849743	2.00842e-06	0.000107659	9.09729e-07	1.21055e-05	0.000192936	1.25685e-05	3.68592e-08	5.7233e-05	0.00632573	0.0900176	0.000412335	4.1201e-06	0.000237971	0.000558408	0.000319757	0.00169002	6.86675e-06	0.802001	2.97407e-05	1.14982e-09	0.0882114	0.000406955	2.78712e-05	0.000188233	6.26727e-06	0.00746203	4.87353e-05	1.11859e-05	0.000479922	0.000130843	4.34282e-12	1.68501e-06
cell_9054	Fibroblast_ys	ExE mesoderm_4_mouse_gastrulation	9.64025e-09	5.30008e-09	3.59103e-09	4.18696e-09	5.48655e-09	1.70387e-08	3.38691e-09	2.41984e-08	1.34288e-11	0.990923	1.30614e-08	2.55883e-10	3.57058e-09	4.50695e-09	2.74012e-08	1.2653e-08	1.03035e-09	2.8739e-09	6.7734e-10	1.31916e-09	2.20623e-12	6.93853e-09	0.0040697	9.39748e-10	1.27575e-08	2.4257e-08	9.81735e-09	1.18901e-08	2.85234e-10	9.09616e-10	6.55343e-10	5.14132e-09	2.99681e-09	0.0050073	2.64341e-08
cell_9058	Endoderm_ys	ExE endoderm_1_mouse_gastrulation	1.21121e-08	1.49689e-07	2.40476e-07	1.37912e-07	2.65574e-08	0.999967	2.80459e-08	5.98889e-08	2.78642e-06	1.00571e-07	2.40092e-07	5.34601e-06	3.42867e-10	4.72198e-07	2.88638e-07	1.05655e-07	7.85479e-09	6.27758e-10	2.12951e-07	1.4866e-07	2.73382e-06	5.85751e-08	4.61099e-08	7.31255e-06	6.28599e-07	3.30575e-08	3.15329e-09	9.70652e-08	4.79251e-09	1.05333e-07	1.16491e-05	3.81843e-07	1.04052e-08	1.37419e-09	1.04604e-09
cell_9070	Endoderm_ys	ExE endoderm_1_mouse_gastrulation	6.77663e-08	8.08055e-07	1.87321e-06	4.24372e-07	1.71877e-07	0.999931	9.3411e-08	2.08382e-07	3.29167e-06	1.76369e-07	1.90797e-06	2.2749e-05	6.58468e-09	1.17e-06	1.12428e-06	3.87908e-07	4.03129e-08	1.74068e-09	1.0866e-06	3.58573e-07	4.51611e-06	1.99091e-07	1.41589e-07	8.93589e-06	2.05005e-06	1.07272e-07	9.27684e-09	2.24576e-07	2.80526e-08	4.68906e-07	1.52514e-05	9.08854e-07	3.14264e-08	4.31862e-09	9.66954e-09
cell_9072	Endoderm_ys	ExE endoderm_0_mouse_gastrulation	4.73905e-08	1.20991e-06	3.48199e-07	1.00964e-07	3.69839e-08	0.999964	2.15214e-08	2.28987e-08	2.40384e-06	5.92147e-07	9.63079e-07	1.39233e-05	1.12934e-08	4.48478e-07	4.24257e-07	9.8449e-08	9.57399e-09	1.65467e-09	5.56714e-08	3.22057e-08	1.93959e-06	3.07156e-08	6.7298e-08	1.06214e-05	9.29973e-07	7.45335e-08	6.01334e-09	2.34347e-07	4.123e-09	3.7262e-08	5.94239e-07	3.96551e-07	2.96223e-08	1.54617e-09	5.27168e-09
[truncated: 11,868 more rows]
