# Supplementary material for: Yolk sac cell atlas reveals multiorgan functions during human early development
Source: Science. Author manuscript; Available in PMC 2023 Aug 26. (PMC7614978; doi:10.1126/science.add7564)
Supplement: Table S12 [file EMS185071-supplement-Table_S12.xlsx]

## Sheet: T_12 LR YS EL
LR: YS scRNAseq trained EL scRNAseq ElasticNet prediction probabilities
Barcodes	predicted	orig_labels	CMPLiver	DCLiver	ELPLiver	ETPLiver	EndotheliumLiver	ErythroidLiver	FibroblastLiver	Granulocyte_precursorLiver	HSCLiver	HepatocyteLiver	ILC_precursorLiver	Immature_B_cellLiver	Kupffer_cellLiver	LMPPLiver	MEMPLiver	MKLiver	MLPLiver	MOPLiver	MPP2Liver	MPPLiver	Mast_cellLiver	MonocyteLiver	NKLiver	Pre_BLiver	Pre_ILC_precursorLiver	Pre_pro_B_progenitorLiver	Pro_B_progenitorLiver
Wang_et_al_AAACCTGAGACCTTTG_1	EndotheliumLiver	EndotheliumYS_training	1.2594e-16	3.40612e-13	3.70722e-16	3.17848e-14	1	8.10786e-23	3.11493e-08	7.00652e-17	7.8641e-11	3.77633e-14	2.77448e-14	4.13041e-15	1.48127e-11	8.70199e-15	8.43668e-19	2.66984e-17	6.22154e-15	2.95993e-16	2.32515e-14	5.73454e-13	2.65757e-11	1.92057e-14	5.16404e-15	1.46689e-14	2.63232e-12	4.57123e-18	6.0125e-17
Wang_et_al_AAACCTGCACCTATCC_1	ErythroidLiver	MEMPYS_training	0.00113285	0.229583	1.32446e-05	2.7696e-06	0.00122714	0.397278	3.78894e-05	0.0252302	3.37588e-07	0.00103764	0.000604715	5.72809e-05	0.00891799	1.20632e-06	0.280809	0.0400539	5.30651e-06	4.4081e-05	0.000561232	0.00261509	0.00698865	0.00173992	0.00146159	0.000171097	0.000330659	1.07436e-05	8.40554e-05
Wang_et_al_AAACCTGCACTTAAGC_1	HSCLiver	HSPC_1YS_training	0.0115255	0.000223527	1.4666e-05	0.00736676	0.00738667	2.12976e-05	0.000278823	0.00297556	0.449554	3.11213e-05	0.00319214	0.000130131	5.61414e-06	0.000515513	0.00541789	0.000690469	0.0123001	1.86049e-06	0.238202	0.225001	0.00128157	0.000113239	0.000151976	3.18579e-05	0.0334661	0.000107579	1.29112e-05
Wang_et_al_AAACCTGGTAACGACG_1	ErythroidLiver	ErythroidYS_training	7.24801e-08	2.94944e-10	6.93898e-09	6.45023e-10	4.89516e-09	0.999997	3.47686e-11	6.2403e-08	6.82832e-10	5.03284e-08	3.88349e-09	1.85713e-10	5.19298e-11	2.63621e-08	2.64745e-06	6.09126e-09	1.90784e-09	1.58152e-09	1.32823e-07	1.73629e-08	6.48919e-09	3.79898e-10	2.07465e-08	2.74905e-08	5.2726e-10	3.16156e-11	4.50336e-11
Wang_et_al_AAACCTGGTCAAAGAT_1	ErythroidLiver	ErythroidYS_training	3.76636e-07	2.75196e-08	9.29555e-09	1.75382e-07	2.62749e-07	0.99998	5.30194e-10	2.2938e-06	1.77558e-07	1.84881e-06	7.0289e-08	6.56313e-09	1.86988e-08	7.49261e-08	1.18775e-05	4.94993e-08	3.77295e-07	3.13103e-08	1.48648e-06	2.19095e-07	4.20299e-07	1.30597e-08	8.75545e-08	2.93e-08	2.15157e-08	9.55765e-09	8.40147e-09
Wang_et_al_AAACCTGGTCCGAAGA_1	ErythroidLiver	ErythroidYS_training	1.28839e-07	1.05749e-09	1.83807e-08	2.41466e-08	1.04771e-08	0.999984	1.66224e-11	1.74623e-07	4.65355e-10	8.74951e-08	7.51912e-09	5.03015e-11	1.05756e-09	2.05143e-08	1.47476e-05	2.33391e-08	4.39658e-08	3.57506e-09	2.24713e-07	1.70267e-07	7.23886e-09	1.37682e-09	2.34212e-08	2.87203e-09	2.37532e-09	5.72345e-10	5.43379e-10
Wang_et_al_AAACCTGGTCCGCTGA_1	ErythroidLiver	ErythroidYS_training	3.96509e-08	1.28615e-10	7.29847e-10	1.99188e-10	1.23201e-09	0.999997	4.66224e-12	1.5277e-08	3.51321e-12	1.81213e-08	7.71255e-10	1.93756e-12	4.20225e-11	4.03026e-10	3.35275e-06	4.39675e-09	4.91286e-10	8.34053e-11	1.25892e-08	3.41579e-08	1.25495e-09	1.25742e-10	2.14693e-09	4.55866e-10	1.78083e-11	9.17503e-12	9.35621e-12
Wang_et_al_AAACCTGGTCTGGAGA_1	ErythroidLiver	ErythroidYS_training	3.80293e-06	9.70902e-10	2.77555e-08	3.42821e-09	5.48258e-08	0.999974	1.24424e-09	1.73559e-06	1.18056e-09	2.5282e-07	8.24784e-08	5.01883e-10	2.4237e-10	2.85611e-08	1.30724e-05	4.21129e-08	1.11341e-08	3.87139e-09	3.78019e-06	3.03659e-06	5.13746e-08	3.72848e-09	5.2548e-08	3.87683e-07	3.63036e-09	1.87376e-10	8.59153e-11
Wang_et_al_AAACCTGGTGTGAATA_1	HepatocyteLiver	EndodermYS_training	2.12899e-10	2.12013e-15	7.93825e-13	3.46548e-16	2.22836e-11	6.39822e-14	1.78831e-10	1.42679e-12	3.08023e-09	1	3.07473e-11	3.98799e-13	3.51127e-17	6.18845e-13	2.74889e-14	3.53591e-12	5.30315e-12	3.1406e-13	1.40392e-14	3.89249e-08	3.61461e-14	1.12613e-12	8.7151e-18	3.9668e-14	1.32855e-11	1.03747e-13	5.1474e-13
Wang_et_al_AAACCTGTCTGTTGAG_1	EndotheliumLiver	EndotheliumYS_training	2.60465e-08	3.02291e-08	1.02359e-07	7.33632e-08	0.999726	7.13042e-11	0.000141283	7.59313e-10	3.20178e-07	0.000125009	6.20748e-08	7.62892e-10	1.34644e-08	8.36555e-07	8.92868e-13	3.33213e-12	4.86375e-07	3.97042e-10	1.32727e-09	2.90612e-06	1.8331e-07	6.70589e-09	1.80044e-07	7.42178e-10	2.0404e-06	7.25254e-11	7.57323e-10
Wang_et_al_AAACGGGAGACTAGGC_1	ErythroidLiver	ErythroidYS_training	9.35342e-08	6.26868e-10	8.98088e-09	1.34013e-08	1.71723e-08	0.999992	1.89768e-11	2.08561e-07	4.65415e-09	1.01382e-07	2.62414e-08	1.83509e-10	7.32477e-10	5.04193e-08	7.22665e-06	5.68107e-09	2.8071e-08	2.27532e-09	4.33061e-07	2.79761e-08	1.88661e-08	7.1383e-10	1.1108e-08	3.66384e-09	4.4451e-09	3.82446e-10	3.32547e-10
Wang_et_al_AAACGGGCAGGATCGA_1	ErythroidLiver	ErythroidYS_training	5.09578e-07	1.01739e-09	1.31246e-08	1.80488e-09	2.41921e-08	0.99999	6.4626e-11	1.89921e-07	3.10877e-09	2.40633e-07	2.54422e-08	1.32336e-10	3.48068e-10	5.55397e-08	8.46625e-06	9.7501e-09	1.52636e-08	1.17561e-09	6.38795e-07	1.5653e-07	1.16002e-08	6.05201e-10	1.905e-08	1.44361e-08	1.8311e-09	1.24693e-10	1.26639e-10
Wang_et_al_AAACGGGGTCCTCCAT_1	Kupffer_cellLiver	MacrophageYS_training	6.69326e-08	0.0020815	4.39105e-07	7.49345e-07	1.20869e-07	2.21265e-05	5.25949e-07	9.1602e-06	3.65922e-08	8.05703e-07	1.80772e-05	3.18316e-06	0.99741	5.50997e-07	4.12146e-07	3.53842e-07	9.04364e-07	4.43245e-05	1.8096e-08	4.10471e-07	5.71536e-05	0.000187742	0.000113897	6.98752e-07	8.67434e-07	1.50081e-06	4.39585e-05
Wang_et_al_AAACGGGGTTACAGAA_1	ErythroidLiver	ErythroidYS_training	2.85348e-07	2.52514e-08	4.22451e-09	1.49582e-07	1.78645e-07	0.999972	4.12753e-10	1.33246e-06	6.50999e-08	7.76569e-07	3.30438e-08	4.70891e-09	1.36935e-08	2.19061e-08	2.16716e-05	1.19748e-07	6.15043e-07	4.80108e-09	9.59495e-07	1.02153e-06	3.51469e-07	8.04804e-09	2.72105e-07	3.6497e-08	1.52507e-08	7.69594e-09	5.47867e-09
Wang_et_al_AAACGGGGTTTGTGTG_1	ErythroidLiver	ErythroidYS_training	4.48395e-07	3.28101e-10	1.76421e-09	9.08804e-11	3.1011e-08	0.999997	1.64146e-10	7.4801e-08	4.77596e-10	2.52265e-07	2.45421e-09	1.84709e-11	1.80275e-10	2.83238e-09	2.10466e-06	1.52881e-09	7.67394e-10	6.88173e-11	7.15068e-08	1.39008e-07	2.02323e-09	2.61915e-10	2.7237e-09	6.65164e-09	9.49756e-11	1.58183e-11	1.08307e-11
Wang_et_al_AAACGGGTCAGCGACC_1	ErythroidLiver	ErythroidYS_training	5.28572e-07	6.1845e-08	2.0255e-07	2.14223e-07	4.57179e-07	0.999965	4.01389e-10	4.20791e-06	1.59828e-08	2.60465e-06	1.41145e-07	2.74493e-09	2.96182e-08	6.95231e-07	2.08361e-05	3.62057e-08	5.22897e-07	8.00909e-08	1.32424e-06	1.52243e-06	3.27098e-07	3.02552e-08	5.35167e-07	1.21609e-07	4.247e-08	1.88799e-08	1.82725e-08
Wang_et_al_AAACGGGTCCCATTTA_1	Pre_BLiver	ErythroidYS_training	1.61995e-05	0.000645371	9.31402e-05	1.76711e-05	0.00734339	9.58485e-07	4.73171e-05	9.00394e-06	9.58287e-07	1.21639e-05	0.000283391	0.02383	1.37291e-05	4.85063e-05	3.92466e-08	5.87964e-09	1.09294e-05	1.77172e-06	4.21008e-06	3.86819e-05	5.33874e-06	9.9132e-06	0.00142042	0.965921	2.85266e-06	0.000155711	6.7614e-05
Wang_et_al_AAACGGGTCCTGTAGA_1	ErythroidLiver	ErythroidYS_training	2.81817e-07	8.43584e-10	1.7193e-09	8.5808e-09	1.23267e-08	0.999994	3.59949e-11	1.62614e-07	3.95612e-09	1.4842e-07	1.22061e-08	3.34429e-10	3.58876e-10	6.32389e-09	4.3718e-06	2.01584e-08	2.16082e-08	6.61758e-10	5.98268e-07	1.69316e-07	3.1345e-08	5.78931e-10	1.24236e-08	1.23007e-08	1.60402e-09	2.91847e-10	1.88271e-10
Wang_et_al_AAACGGGTCTCGAGTA_1	ErythroidLiver	MKYS_training	0.00471361	2.69966e-06	2.92771e-08	7.7215e-10	1.51484e-05	0.81644	1.34256e-05	0.000322549	7.57292e-07	1.72965e-05	9.45064e-07	1.13979e-07	2.01692e-08	6.13818e-08	0.174905	0.00234697	3.1512e-08	1.45214e-07	0.000906226	0.000297877	6.66417e-06	2.64642e-06	7.47402e-07	6.54989e-06	5.12361e-07	9.02294e-09	5.16859e-10
Wang_et_al_AAAGATGAGAGATGAG_1	ErythroidLiver	ErythroidYS_training	9.28037e-07	1.04313e-09	1.79597e-09	5.47821e-09	5.86929e-08	0.999982	1.03292e-10	4.24558e-07	3.66504e-08	2.08843e-07	1.24159e-08	3.12089e-10	9.58139e-10	1.49111e-08	1.3736e-05	3.72133e-08	2.11062e-08	7.83545e-10	1.93471e-06	2.57855e-07	2.79582e-08	1.40026e-09	1.89615e-08	1.35166e-08	2.22076e-09	2.20402e-10	6.17746e-11
Wang_et_al_AAAGATGAGTCCGTAT_1	ErythroidLiver	ErythroidYS_training	2.55605e-08	5.19186e-11	5.25605e-09	2.75897e-10	1.08583e-09	0.999999	2.73444e-12	1.3605e-08	3.7767e-10	2.71523e-08	3.51248e-09	1.41094e-11	1.5023e-11	2.0737e-08	8.63798e-07	4.70411e-10	1.68647e-09	2.9888e-10	3.53433e-08	5.468e-09	9.73066e-10	8.05562e-11	2.00508e-09	7.13721e-10	3.18649e-10	1.23913e-11	1.98075e-11
Wang_et_al_AAAGATGCAAGACGTG_1	ErythroidLiver	ErythroidYS_training	2.90082e-07	1.1055e-09	6.27624e-09	9.81078e-09	3.23711e-08	0.999991	6.51128e-11	2.14526e-07	2.14137e-08	3.17478e-07	8.20625e-09	5.15712e-10	5.98851e-10	6.38315e-08	6.81243e-06	1.22169e-08	4.6561e-08	1.21379e-09	8.03527e-07	1.09548e-07	2.2937e-08	6.20422e-10	4.58278e-08	2.23281e-08	2.83849e-09	2.63817e-10	2.94863e-10
Wang_et_al_AAAGATGGTAGCAAAT_1	ErythroidLiver	ErythroidYS_training	7.19125e-08	9.37564e-11	6.51013e-08	2.4714e-09	3.46874e-09	0.999992	1.22863e-11	3.66884e-08	3.27464e-10	5.63537e-08	4.50131e-09	2.83466e-11	7.3267e-11	1.34183e-07	7.25996e-06	3.45205e-09	5.92288e-09	3.14943e-09	2.47062e-07	2.57765e-08	8.55508e-10	3.2163e-10	2.31484e-08	4.89968e-09	6.56116e-10	3.30517e-11	1.94553e-10
Wang_et_al_AAAGATGGTATCTGCA_1	ErythroidLiver	ErythroidYS_training	4.65777e-08	3.43233e-10	1.08646e-09	3.02561e-09	4.25577e-09	0.999997	1.24236e-11	3.86789e-08	7.67981e-10	3.68355e-08	2.08962e-09	2.69159e-11	2.58106e-10	3.81907e-09	2.38901e-06	4.17444e-09	7.79281e-09	1.92065e-10	4.23414e-08	1.68263e-08	4.88668e-09	2.20578e-10	1.22526e-08	1.06468e-09	4.19682e-10	8.74141e-11	7.23081e-11
Wang_et_al_AAAGATGGTCGCCATG_1	ErythroidLiver	ErythroidYS_training	1.08971e-05	1.26058e-07	5.30032e-10	7.67852e-09	2.61096e-07	0.998675	9.95514e-09	3.28591e-05	3.12853e-06	3.7849e-07	1.88324e-07	1.09452e-08	1.60162e-08	4.81217e-09	0.00124323	1.32741e-05	3.94042e-08	6.29895e-08	1.75389e-05	7.98074e-07	1.23487e-06	2.45979e-07	1.05617e-07	2.05969e-08	2.15324e-07	3.96794e-09	1.17771e-09
Wang_et_al_AAAGATGGTCGCTTCT_1	Kupffer_cellLiver	MacrophageYS_training	1.5241e-08	0.00197074	6.17487e-09	1.99823e-09	2.64982e-10	2.05365e-10	4.40302e-08	3.0298e-08	2.10195e-10	2.04704e-09	9.96693e-08	1.10591e-06	0.997978	1.0854e-09	6.48204e-09	3.6056e-08	1.27824e-09	9.03416e-09	7.05695e-09	7.00386e-09	3.04476e-07	2.73378e-05	1.98779e-05	3.28659e-08	6.65479e-10	3.13818e-08	1.88251e-06
Wang_et_al_AAAGATGGTCTCTCTG_1	ErythroidLiver	ErythroidYS_training	1.07133e-07	9.30889e-10	3.76242e-09	1.00018e-08	1.03707e-08	0.999991	2.64636e-11	1.47034e-07	1.85041e-09	8.12291e-08	1.55201e-08	1.91589e-10	2.05101e-10	3.85844e-08	8.53134e-06	1.10761e-08	1.77009e-08	4.8057e-09	3.57e-07	2.67453e-08	2.58338e-08	1.32473e-09	3.31658e-08	3.98549e-09	5.21448e-09	1.9343e-10	5.42749e-10
Wang_et_al_AAAGATGGTTGGACCC_1	MPPLiver	HSPC_1YS_training	0.00374692	3.19054e-05	1.19882e-06	2.26164e-05	0.0192533	4.47208e-07	0.00108225	9.53971e-06	0.415654	3.41993e-05	0.000115053	5.39268e-05	4.91522e-07	8.06561e-05	6.31765e-05	3.00164e-05	0.000938092	2.43557e-07	0.0323356	0.525642	1.31952e-06	2.11474e-05	0.000170285	0.000685057	2.4265e-05	2.53648e-06	1.22376e-07
Wang_et_al_AAAGATGTCCGCATAA_1	ErythroidLiver	ErythroidYS_training	6.9661e-08	1.49248e-08	1.1162e-08	4.27094e-08	9.25801e-08	0.999984	2.2304e-10	1.50931e-06	1.15072e-08	3.73391e-07	2.26957e-08	1.50392e-09	6.93085e-09	7.54599e-08	1.30795e-05	2.78171e-08	5.51425e-08	2.19975e-08	3.46642e-07	1.32645e-07	3.30075e-07	8.61165e-09	7.69608e-08	2.19558e-08	1.24653e-08	2.73826e-09	3.41203e-09
Wang_et_al_AAAGCAAAGAGCTATA_1	ErythroidLiver	ErythroidYS_training	1.42932e-07	2.82571e-09	2.53201e-09	5.41065e-08	1.06277e-07	0.999985	6.76995e-11	6.87297e-07	2.32901e-07	5.34844e-07	1.72439e-08	2.49384e-09	4.11328e-09	3.96557e-08	1.14603e-05	1.81115e-08	2.22335e-07	4.69401e-09	1.0339e-06	1.45199e-07	1.5416e-07	2.54701e-09	2.11745e-08	6.22889e-09	2.00974e-08	2.8824e-09	2.17515e-09
Wang_et_al_AAAGCAAAGCGCTTAT_1	ErythroidLiver	ErythroidYS_training	1.3864e-06	3.93675e-10	9.63717e-09	2.72138e-10	9.77498e-09	0.999992	1.00007e-10	5.88239e-08	6.05439e-10	1.25195e-07	8.14493e-09	8.1072e-11	4.80833e-11	2.70476e-08	5.58912e-06	1.06606e-08	2.08397e-09	6.82568e-10	5.50654e-07	1.86746e-07	2.64824e-09	3.82494e-10	2.01355e-08	6.60652e-08	3.02306e-10	1.81861e-11	2.74321e-11
Wang_et_al_AAAGCAAAGGAATGGA_1	MKLiver	MKYS_training	5.81385e-22	8.54558e-21	2.19928e-24	3.50374e-13	2.88786e-21	1.70542e-11	2.14457e-19	2.24715e-15	1.99762e-20	1.64446e-25	2.83062e-28	1.79101e-21	8.06959e-20	2.97368e-29	2.75442e-06	0.999997	1.37377e-21	1.39165e-15	2.50212e-21	4.69269e-22	3.54933e-14	6.83921e-18	4.35621e-19	1.04577e-26	1.2876e-12	1.5264e-15	3.2243e-16
Wang_et_al_AAAGCAACACACCGCA_1	ErythroidLiver	ErythroidYS_training	1.34244e-07	1.01787e-09	5.66086e-09	3.15699e-08	3.7421e-08	0.999995	1.233e-10	1.78784e-07	2.36256e-08	1.4061e-07	5.03709e-09	3.89561e-10	8.12165e-10	6.68565e-08	3.33708e-06	5.34256e-09	8.63482e-08	1.90204e-09	3.1568e-07	8.30227e-08	2.41581e-08	8.09624e-10	4.96327e-08	8.95332e-09	2.72255e-09	7.55918e-10	3.52073e-10
Wang_et_al_AAAGCAACACCTTGTC_1	ErythroidLiver	ErythroidYS_training	5.53856e-08	4.18524e-10	1.2853e-08	5.66616e-09	5.58828e-09	0.999996	1.61303e-11	7.27616e-08	9.42472e-10	5.3358e-08	4.83948e-09	9.75778e-11	2.55887e-10	3.54419e-08	3.23187e-06	3.63178e-09	1.30776e-08	2.31891e-09	1.05881e-07	2.04033e-08	5.29469e-09	5.52585e-10	1.51047e-08	4.61422e-09	1.92016e-09	1.9382e-10	2.85018e-10
Wang_et_al_AAAGCAACAGATCGGA_1	ErythroidLiver	ErythroidYS_training	5.89781e-08	5.75275e-10	9.116e-09	1.67547e-08	1.19195e-08	0.999996	1.89662e-11	2.09089e-07	1.09928e-08	1.4309e-07	1.03594e-08	2.97461e-10	3.23069e-10	4.8196e-08	2.80213e-06	3.32979e-09	5.01851e-08	3.5236e-09	2.62147e-07	3.6112e-08	1.69154e-08	7.95707e-10	7.51002e-09	2.21893e-09	4.14638e-09	8.20643e-10	3.63521e-10
Wang_et_al_AAAGCAATCTAACTTC_1	ErythroidLiver	ErythroidYS_training	8.68465e-08	1.90526e-10	3.78023e-09	7.77012e-09	6.51426e-09	0.999995	1.90033e-11	3.11984e-08	1.43521e-09	3.9977e-08	1.81574e-09	3.63284e-11	2.57987e-10	8.00424e-09	4.42334e-06	5.49474e-09	2.87567e-08	2.98465e-10	8.21465e-08	7.08818e-08	1.68689e-09	2.26973e-10	1.97496e-08	1.36522e-09	3.60365e-10	1.42884e-10	9.09703e-11
Wang_et_al_AAAGCAATCTTAGAGC_1	HepatocyteLiver	EndodermYS_training	1.04753e-08	4.19227e-13	4.21759e-12	2.68417e-14	1.33906e-09	1.50684e-11	1.37744e-09	3.29787e-10	3.8826e-09	1	2.60974e-10	2.79879e-12	2.27548e-14	7.03342e-12	1.20345e-12	7.16772e-11	7.96695e-11	9.44247e-12	3.47618e-12	2.05315e-07	7.56952e-12	3.82802e-11	6.93724e-15	2.13625e-12	2.44504e-09	5.51017e-12	7.45866e-12
Wang_et_al_AAAGTAGAGTGGTCCC_1	MPPLiver	HSPC_1YS_training	0.0199612	4.15055e-05	0.0020997	0.00513845	0.00014205	1.77541e-06	2.6337e-06	7.54062e-05	0.0663557	2.7066e-06	0.000824751	3.45193e-05	3.21803e-07	0.0615826	2.53029e-05	2.08252e-07	0.128088	1.39963e-06	0.0628183	0.649317	9.053e-07	3.31013e-05	0.0018782	2.69963e-05	0.0010536	0.000491521	2.04719e-06
Wang_et_al_AAAGTAGCACGCTTTC_1	ErythroidLiver	ErythroidYS_training	8.79739e-08	1.28285e-10	2.17239e-09	1.60426e-09	1.06415e-08	0.999996	2.81971e-11	3.92297e-08	2.67727e-09	1.02079e-07	2.99921e-09	6.06745e-11	8.17991e-11	1.16094e-08	3.11259e-06	3.71258e-09	4.44743e-09	3.4417e-10	1.32248e-07	1.75628e-08	2.25648e-09	2.61153e-10	3.08916e-09	1.75854e-09	6.15978e-10	8.32915e-11	3.74604e-11
Wang_et_al_AAAGTAGCAGTACACT_1	ErythroidLiver	ErythroidYS_training	3.71021e-07	2.7946e-10	2.32418e-09	7.21397e-11	4.00532e-08	0.999986	2.77304e-10	1.41834e-07	5.32706e-09	1.73113e-07	2.61613e-09	4.68572e-11	1.02019e-10	9.05903e-09	1.30631e-05	1.01826e-08	7.43907e-10	3.60555e-10	2.20562e-07	1.20345e-07	3.18609e-09	7.39364e-10	7.15842e-09	9.26613e-09	3.42514e-10	1.68244e-11	1.23195e-11
Wang_et_al_AAAGTAGGTACCAGTT_1	ErythroidLiver	ErythroidYS_training	7.71292e-08	1.83718e-10	2.66017e-08	2.24367e-09	5.34324e-09	0.99999	9.51164e-12	4.48974e-08	1.89051e-10	7.23771e-08	8.79879e-09	2.02725e-11	2.30144e-10	1.44432e-08	9.83632e-06	1.03536e-08	5.19107e-09	7.50635e-10	1.59953e-07	4.05714e-08	1.2118e-09	3.00408e-10	5.91868e-09	2.50547e-09	6.8735e-10	5.63222e-11	1.01024e-10
Wang_et_al_AAAGTAGTCAAACCAC_1	ErythroidLiver	ErythroidYS_training	2.56564e-05	9.88112e-09	1.80079e-08	4.89144e-09	1.13369e-06	0.999726	2.47739e-08	2.32072e-05	5.81639e-08	6.31341e-07	7.02388e-08	2.58024e-10	4.33415e-09	5.84979e-08	0.000198909	2.0885e-07	1.97735e-08	7.45587e-09	1.44598e-05	9.24036e-06	5.05204e-07	2.82748e-08	6.48246e-08	1.16937e-07	2.47171e-08	4.92451e-10	1.03909e-10
Wang_et_al_AAATGCCAGAGCCCAA_1	ErythroidLiver	ErythroidYS_training	2.00984e-05	1.25061e-06	9.61741e-08	1.4633e-05	5.50157e-07	0.99926	1.86661e-06	0.000207859	1.24606e-05	3.03546e-05	1.74919e-05	1.77331e-06	1.38468e-07	1.09122e-07	0.000168311	6.01297e-05	3.02196e-05	2.21886e-06	5.13852e-05	1.37603e-05	3.08925e-06	1.95388e-06	7.86922e-05	6.8606e-07	2.00091e-05	6.0539e-07	6.73853e-07
Wang_et_al_AAATGCCAGAGTAATC_1	HepatocyteLiver	EndodermYS_training	1.79589e-09	2.1186e-14	4.04433e-12	5.87897e-15	8.60926e-13	1.17569e-11	6.97762e-12	2.78502e-11	2.61847e-11	1	5.40168e-11	4.38981e-14	1.97987e-15	2.67392e-12	6.72176e-13	5.02242e-11	6.27199e-12	8.22435e-11	1.31894e-14	1.01115e-08	2.24066e-13	7.41803e-12	6.16357e-17	9.78771e-15	1.69489e-11	1.2868e-12	6.52457e-12
Wang_et_al_AAATGCCAGGATTCGG_1	MEMPLiver	MKYS_training	0.000156014	3.72879e-07	2.86753e-11	2.27479e-11	1.07762e-06	0.00619636	1.82746e-07	0.000172143	3.6306e-07	7.47747e-08	3.06803e-09	3.44204e-09	5.77619e-09	8.61887e-11	0.814274	0.179009	5.98339e-11	1.58545e-08	0.000180625	4.58562e-06	5.30312e-06	2.6747e-07	3.05406e-08	1.30679e-07	8.01529e-08	3.03747e-10	1.06227e-11
Wang_et_al_AAATGCCAGTCGTTTG_1	MEMPLiver	MKYS_training	0.00938886	1.38853e-05	1.20799e-07	7.59965e-08	0.00016508	0.00923316	2.4762e-05	0.00103582	0.00270639	3.48967e-06	1.92462e-06	4.0815e-07	1.78787e-07	2.15815e-06	0.886512	0.0614217	2.81253e-06	3.96989e-07	0.0183598	0.0110219	2.7806e-05	1.7937e-05	1.7596e-05	9.44176e-06	3.1864e-05	1.36435e-07	3.66442e-09
Wang_et_al_AAATGCCAGTGGGTTG_1	ErythroidLiver	ErythroidYS_training	1.2283e-06	1.30833e-07	1.69257e-09	1.09008e-07	1.82081e-06	0.999907	4.57543e-09	1.96337e-05	4.16049e-07	7.0532e-06	7.92348e-07	1.46876e-08	2.38027e-07	5.89854e-08	4.30461e-05	8.96106e-08	2.14545e-07	2.0035e-08	1.04636e-05	2.15681e-06	4.65969e-06	4.06555e-08	1.40312e-07	3.95335e-07	3.27131e-08	4.72138e-09	5.0215e-09
Wang_et_al_AAATGCCAGTGGTAAT_1	ErythroidLiver	ErythroidYS_training	7.42767e-08	2.42862e-10	6.91185e-09	5.79353e-09	8.23759e-09	0.999995	1.14103e-11	7.00885e-08	2.93177e-09	8.19247e-08	8.12264e-09	7.67537e-11	2.3293e-10	2.68336e-08	3.91858e-06	5.43078e-09	1.27782e-08	1.46964e-09	2.03282e-07	2.39886e-08	5.63722e-09	3.85765e-10	1.10492e-08	2.38357e-09	1.58997e-09	9.79576e-11	1.81891e-10
Wang_et_al_AAATGCCAGTTGTAGA_1	ErythroidLiver	ErythroidYS_training	8.74487e-08	3.19778e-10	1.28535e-08	5.75932e-08	2.11047e-08	0.999992	3.35457e-11	1.24401e-07	1.7997e-08	1.81665e-07	1.29612e-08	3.75528e-10	4.40888e-10	5.9414e-08	7.0498e-06	1.99011e-08	1.01573e-07	2.53037e-09	5.24776e-07	5.02901e-08	1.21529e-08	7.1848e-10	6.26716e-08	3.92128e-09	7.91045e-09	5.96341e-10	6.04271e-10
Wang_et_al_AAATGCCCAAGAAAGG_1	HepatocyteLiver	EndodermYS_training	6.06429e-09	2.13125e-12	5.43717e-12	1.64467e-14	2.44135e-09	2.81699e-10	1.5418e-08	3.89876e-10	4.73611e-08	1	3.01878e-10	9.769e-12	4.68446e-14	1.68987e-11	3.43329e-12	6.99479e-11	4.4992e-11	6.57709e-11	4.27241e-12	2.66953e-07	6.29129e-13	9.83838e-11	1.75084e-14	2.62248e-11	3.61872e-10	9.57606e-13	1.87423e-11
Wang_et_al_AAATGCCCACTACAGT_1	ErythroidLiver	ErythroidYS_training	3.38765e-08	2.48697e-09	5.88502e-09	6.48263e-07	3.30617e-08	0.999988	1.83066e-10	6.30291e-07	4.52969e-08	9.44847e-08	3.68593e-08	5.18799e-09	2.84404e-09	5.03226e-08	8.91835e-06	2.0377e-08	5.94368e-07	1.01508e-08	2.41818e-07	1.37902e-08	2.80575e-07	2.59492e-09	5.94199e-08	2.35688e-09	1.00799e-07	7.64215e-09	7.07927e-09
Wang_et_al_AAATGCCTCTGACCTC_1	ETPLiver	Lymphoid_progenitorYS_training	2.22988e-08	0.000537179	0.00143215	0.718248	2.41483e-09	7.7605e-12	4.61868e-09	6.70302e-08	9.0549e-10	6.10216e-09	0.103692	1.03411e-05	7.52804e-06	4.87628e-06	4.46711e-11	2.20704e-10	0.00017469	1.40064e-08	1.90733e-09	1.8691e-07	3.21078e-10	1.64668e-05	0.00424188	1.52845e-09	0.00143729	0.00394246	0.166255
Wang_et_al_AACACGTAGTACCGGA_1	FibroblastLiver	MesotheliumYS_training	6.41432e-13	2.3568e-13	1.64545e-12	3.96268e-10	5.84271e-08	4.5713e-17	1	1.60545e-13	3.67652e-08	7.80142e-09	4.84085e-11	2.15571e-11	7.28736e-16	5.28514e-11	5.54508e-14	1.62525e-08	1.26486e-10	1.55444e-10	2.27342e-11	8.36778e-09	6.82496e-13	7.3119e-12	3.93808e-15	1.98196e-08	1.63807e-09	3.80906e-09	1.17876e-12
Wang_et_al_AACACGTAGTGCGATG_1	ErythroidLiver	ErythroidYS_training	2.76334e-07	3.84043e-10	5.94599e-09	5.01356e-09	1.70701e-09	0.999989	5.22023e-11	1.12518e-07	2.50441e-09	6.50692e-08	3.71768e-08	3.05819e-10	2.36426e-10	6.82688e-09	9.54685e-06	1.11138e-07	1.85603e-08	4.87497e-09	8.28027e-07	2.50625e-08	3.88837e-09	6.55131e-10	2.70119e-08	1.26426e-08	3.42293e-09	2.28914e-10	1.80682e-10
Wang_et_al_AACACGTAGTGTTTGC_1	ErythroidLiver	ErythroidYS_training	4.11025e-07	1.43654e-09	3.4706e-09	1.03901e-08	4.47495e-08	0.999991	3.44544e-10	2.60761e-07	1.71791e-08	3.90788e-07	4.23182e-08	5.92638e-10	5.62416e-10	3.17522e-08	6.66283e-06	1.7936e-08	4.42152e-08	1.3227e-09	5.15343e-07	1.67945e-07	4.93825e-08	1.2496e-09	2.42933e-08	1.19084e-08	5.63621e-09	4.50189e-10	3.65958e-10
Wang_et_al_AACACGTCAGATCCAT_1	ErythroidLiver	ErythroidYS_training	2.88516e-08	3.81678e-11	8.32112e-10	1.90741e-08	2.80887e-09	0.999982	5.54654e-12	3.84604e-08	5.20018e-08	1.87707e-08	9.14959e-09	4.97493e-10	7.2331e-11	7.96323e-09	1.74365e-05	6.54744e-09	2.76991e-08	4.63751e-10	5.17875e-07	2.37747e-09	4.25249e-09	1.37256e-10	4.52699e-09	2.52512e-10	3.58895e-09	6.17939e-11	2.58506e-10
Wang_et_al_AACACGTCAGCGTAAG_1	MKLiver	MKYS_training	2.26605e-10	5.0171e-11	1.49284e-14	4.36088e-17	1.2625e-11	9.7793e-06	2.72488e-12	5.82036e-09	2.52446e-14	2.40734e-13	1.59896e-14	1.11067e-14	7.59462e-13	2.05119e-16	0.0846947	0.915296	1.39775e-17	1.45984e-11	1.19284e-10	8.50435e-11	9.49415e-11	4.1696e-11	4.67204e-13	7.25929e-13	1.86582e-12	4.84749e-15	4.93774e-16
Wang_et_al_AACACGTCATCTATGG_1	DCLiver	Lymphoid_progenitorYS_training	6.62755e-06	0.44581	0.00673817	0.0310634	2.7212e-06	0.00084074	2.87776e-07	0.000418397	3.72773e-09	2.68168e-05	0.0345343	0.000238534	0.0239196	3.62766e-05	2.25494e-05	9.72566e-06	0.000283597	0.000334027	2.6514e-07	2.39328e-05	1.54305e-05	0.00368365	0.137062	9.37447e-06	0.000869979	0.0140391	0.300011
Wang_et_al_AACACGTGTCGAACAG_1	ErythroidLiver	ErythroidYS_training	4.17399e-09	6.38084e-13	2.04164e-08	8.08514e-11	5.84716e-11	0.999986	1.84076e-13	5.03772e-10	6.41051e-14	2.24362e-10	3.82764e-10	4.0623e-14	4.67197e-12	8.29705e-10	1.42502e-05	9.43313e-09	7.27281e-11	1.28225e-10	1.09607e-08	3.21312e-09	2.30139e-12	1.32644e-11	2.97547e-10	6.44634e-11	1.16383e-11	5.95052e-13	1.4112e-12
Wang_et_al_AACACGTGTGATAAGT_1	ErythroidLiver	ErythroidYS_training	1.51596e-06	1.67504e-10	1.11309e-07	2.02195e-10	9.56646e-09	0.999982	1.06877e-10	9.32941e-08	4.97537e-11	1.35625e-07	2.20053e-08	6.99947e-12	6.14838e-11	2.70021e-08	1.43891e-05	1.67765e-08	2.00158e-09	6.49042e-10	4.14234e-07	1.3653e-06	5.33301e-10	7.48417e-10	1.23019e-08	3.15361e-08	2.80443e-10	1.56447e-11	1.37829e-11
Wang_et_al_AACACGTGTTGATTCG_1	EndotheliumLiver	HSPC_1YS_training	0.00590229	0.000379236	1.27366e-05	0.000103399	0.77377	2.25137e-05	0.00265056	6.22733e-05	0.0223444	0.000222666	0.000639199	0.000871649	1.06513e-05	0.000229496	0.000102463	1.48305e-05	0.00117297	2.68482e-07	0.0162706	0.130875	3.21358e-05	4.47795e-05	0.00245148	0.041733	7.47082e-05	6.12555e-06	9.35288e-07
Wang_et_al_AACACGTTCCAGAGGA_1	ErythroidLiver	ErythroidYS_training	6.86253e-05	3.42447e-08	4.65442e-08	8.88748e-10	2.84718e-06	0.99972	5.39449e-08	2.16871e-05	3.2004e-08	2.72164e-06	7.83882e-08	1.96646e-10	2.10242e-09	6.34455e-08	0.000168374	1.91299e-07	1.42264e-08	5.19556e-09	3.83694e-06	1.07364e-05	2.57981e-07	2.81437e-08	4.36139e-08	4.79375e-08	4.8407e-08	1.30619e-09	1.32694e-10
Wang_et_al_AACCATGAGTTTAGGA_1	ErythroidLiver	ErythroidYS_training	7.91826e-08	1.08184e-09	1.51327e-08	2.68909e-08	3.37018e-08	0.999996	5.3461e-11	1.69351e-07	2.05286e-08	3.26136e-07	1.16149e-08	5.62626e-10	1.36921e-09	6.89331e-08	2.79031e-06	5.46682e-09	5.14888e-08	3.32229e-09	3.14046e-07	4.9657e-08	1.95566e-08	9.52531e-10	2.45772e-08	9.05913e-09	5.48849e-09	6.38603e-10	9.25714e-10
Wang_et_al_AACCATGCAGCTGCTG_1	EndotheliumLiver	EndotheliumYS_training	1.41305e-19	8.67021e-15	2.1226e-19	1.49557e-13	1	9.05435e-25	8.87795e-09	4.62006e-20	1.11753e-10	8.04909e-16	1.72674e-14	5.45253e-15	4.96894e-12	1.29865e-16	9.23401e-21	5.06409e-19	1.66376e-16	1.58531e-19	1.22262e-15	1.84917e-14	7.26e-12	7.13023e-17	1.58747e-15	1.40076e-14	3.54463e-15	4.98892e-22	5.51885e-18
Wang_et_al_AACCATGGTACATCCA_1	ErythroidLiver	ErythroidYS_training	2.93547e-07	2.4707e-10	1.13163e-08	1.21056e-09	7.83953e-09	0.999984	5.49318e-11	3.00788e-08	1.62074e-10	1.14992e-07	1.38689e-08	2.39421e-11	1.83886e-10	9.21924e-09	1.55509e-05	2.82656e-08	4.61151e-09	4.60972e-10	2.02982e-07	1.93947e-07	1.27476e-09	3.64978e-10	1.21151e-08	7.18218e-09	3.30241e-10	3.69844e-11	9.37581e-11
Wang_et_al_AACCGCGAGGAGTCTG_1	ErythroidLiver	ErythroidYS_training	2.15515e-07	1.72329e-10	5.66268e-09	1.20456e-09	4.72646e-09	0.999996	1.59048e-11	4.0537e-08	4.10167e-10	3.88781e-08	7.69836e-09	1.79193e-11	1.29514e-10	1.73578e-08	3.05673e-06	3.26557e-09	6.17835e-09	2.15766e-10	1.34694e-07	7.02896e-08	2.36302e-09	2.1024e-10	1.32737e-08	4.58386e-09	4.03907e-10	3.31095e-11	3.43092e-11
Wang_et_al_AACCGCGCAAGTCTGT_1	ErythroidLiver	ErythroidYS_training	5.1003e-07	1.02334e-07	8.28524e-07	3.89227e-08	1.16763e-06	0.999891	1.60395e-09	5.95928e-05	1.4093e-08	5.81506e-07	5.15087e-07	4.14003e-09	9.83541e-08	1.68863e-06	3.02398e-05	3.67592e-08	4.66321e-08	1.06247e-06	5.35258e-06	1.96174e-06	1.88225e-06	1.12836e-07	1.11256e-07	2.77731e-06	3.14649e-08	1.06833e-08	3.01673e-09
Wang_et_al_AACCGCGCACACCGCA_1	ErythroidLiver	ErythroidYS_training	3.12465e-08	2.15422e-10	2.18497e-08	7.8206e-09	5.52018e-09	0.999998	1.44087e-11	8.91936e-08	2.68721e-09	2.22716e-08	1.59774e-09	1.50053e-10	1.42266e-10	1.06341e-07	1.7264e-06	1.31683e-09	1.19236e-08	1.13531e-08	1.11703e-07	4.1582e-09	4.89679e-09	6.69585e-10	1.73786e-08	4.78016e-09	4.62741e-09	2.0466e-10	1.72231e-10
Wang_et_al_AACCGCGCATTCCTGC_1	ErythroidLiver	ErythroidYS_training	5.12841e-07	1.08212e-07	3.23392e-08	3.31305e-07	1.76448e-06	0.999946	3.85811e-09	1.27741e-05	2.80976e-07	1.55734e-05	2.42345e-07	1.28793e-08	9.08193e-08	2.33206e-07	1.16508e-05	4.53625e-08	9.91377e-07	1.96896e-08	2.50952e-06	3.33585e-06	2.84248e-06	2.32013e-08	1.73294e-07	1.30437e-07	5.23479e-08	2.6443e-08	1.52244e-08
Wang_et_al_AACCGCGGTAGCACGA_1	ErythroidLiver	ErythroidYS_training	0.000327147	4.2628e-07	2.49594e-08	2.46387e-09	2.05624e-06	0.996457	1.62965e-07	8.41858e-05	1.15171e-07	1.59832e-06	1.14075e-07	1.52552e-09	2.27621e-08	5.74357e-08	0.00304193	1.07816e-05	2.24237e-08	6.34122e-08	2.63736e-05	4.53189e-05	7.74425e-07	7.64116e-07	5.69903e-07	1.2951e-07	5.76963e-08	2.26477e-09	3.51977e-10
Wang_et_al_AACCGCGGTGAAAGAG_1	HepatocyteLiver	EndodermYS_training	4.08503e-09	4.35345e-14	6.01222e-13	2.26213e-15	3.68395e-11	3.13797e-11	1.07622e-10	1.89653e-11	1.17145e-09	1	1.51993e-11	2.15894e-13	1.18779e-15	2.1263e-12	5.09678e-13	6.43335e-11	2.25978e-12	1.38941e-11	1.196e-13	4.03693e-08	1.88155e-13	1.08395e-11	1.15608e-15	1.20968e-13	5.32115e-11	9.80259e-14	2.87463e-12
Wang_et_al_AACCGCGTCATTGCCC_1	ErythroidLiver	ErythroidYS_training	9.44713e-08	6.41878e-07	7.84842e-10	6.56673e-08	3.74067e-06	0.999678	3.04838e-09	0.000161689	6.8753e-08	1.24532e-06	2.68912e-07	8.14278e-09	9.92655e-07	7.75105e-09	2.84832e-05	1.22366e-07	5.94233e-08	1.56774e-07	1.05384e-06	1.24356e-06	0.000121325	2.88954e-07	3.05632e-08	4.38377e-08	1.13503e-07	8.5768e-09	5.54694e-09
Wang_et_al_AACCGCGTCCACGACG_1	ErythroidLiver	ErythroidYS_training	2.71669e-07	6.05759e-10	5.29525e-10	1.22048e-09	1.70847e-09	0.999963	1.00844e-10	1.12976e-07	2.56224e-09	3.07863e-08	7.0542e-09	3.27106e-10	2.14243e-10	8.23097e-10	3.53863e-05	8.02956e-07	4.75203e-09	7.21807e-10	3.69616e-07	5.55326e-08	2.62367e-09	1.83505e-09	6.51473e-08	4.08546e-09	5.87484e-10	8.21463e-11	7.4482e-11
Wang_et_al_AACCGCGTCTTGGGTA_1	MKLiver	MKYS_training	5.11472e-10	8.22094e-11	2.97319e-14	7.38568e-15	4.45793e-11	8.64479e-05	2.41515e-12	1.16395e-07	1.17967e-12	2.35389e-13	1.0145e-14	1.49787e-14	2.84129e-12	3.98349e-15	0.173438	0.826476	2.03673e-16	9.87255e-11	7.21603e-10	9.25789e-11	1.11633e-09	1.28931e-10	1.6053e-11	3.62368e-12	1.50464e-11	3.00404e-14	3.72994e-15
Wang_et_al_AACGTTGAGGATGGTC_1	ErythroidLiver	ErythroidYS_training	2.54502e-06	9.98169e-10	2.10588e-09	1.88818e-10	3.67133e-08	0.999983	1.95437e-09	1.15942e-07	6.38453e-09	1.0064e-06	1.70393e-08	1.9214e-10	1.61724e-10	7.51432e-09	1.18984e-05	1.13426e-07	3.76059e-09	5.14205e-10	4.88844e-07	3.44733e-07	4.97436e-09	1.61581e-09	6.31268e-09	1.56645e-08	9.73016e-10	4.24164e-11	4.48754e-11
Wang_et_al_AACGTTGAGGGTGTTG_1	HSCLiver	HSPC_1YS_training	0.00520029	3.29715e-05	5.73223e-05	0.00745685	0.00019656	1.62548e-06	1.3747e-06	0.000115881	0.39676	2.3325e-06	0.00069363	4.55458e-05	1.03911e-07	0.00407783	2.21457e-05	1.0667e-07	0.131171	4.2337e-07	0.0848815	0.364438	8.4414e-06	2.40525e-05	0.00119819	9.77443e-06	0.00353765	6.45694e-05	1.76618e-06
Wang_et_al_AACGTTGAGTTAACGA_1	EndotheliumLiver	EndotheliumYS_training	2.47779e-13	5.22352e-11	5.59417e-11	2.53545e-12	1	6.99511e-18	5.13431e-07	2.70173e-15	1.42365e-12	1.09493e-12	1.87036e-11	2.8948e-14	1.41978e-10	2.18022e-11	8.54813e-16	3.37504e-16	1.95021e-12	7.74012e-15	3.87674e-13	3.50779e-10	2.90386e-11	1.36995e-12	7.1929e-10	7.00552e-13	6.44625e-11	1.32363e-16	1.5648e-15
Wang_et_al_AACGTTGCATCAGTAC_1	ErythroidLiver	ErythroidYS_training	2.35939e-07	1.05437e-08	3.2433e-08	4.69347e-07	6.73548e-08	0.999966	1.21064e-11	1.13252e-05	2.11175e-06	7.42332e-07	1.54474e-07	3.11154e-09	2.50423e-08	1.56125e-07	1.23153e-05	5.72515e-09	1.37192e-06	3.7077e-08	4.02409e-06	3.54718e-07	3.86607e-07	1.01778e-08	1.68153e-08	2.21926e-09	1.72821e-07	2.88999e-08	1.4874e-08
Wang_et_al_AACGTTGGTAGGCATG_1	ErythroidLiver	ErythroidYS_training	1.71018e-07	1.60903e-09	1.64468e-08	7.98269e-08	3.80322e-08	0.99998	7.05979e-11	8.00043e-07	2.35303e-07	7.99363e-07	4.64207e-08	4.14268e-09	1.48459e-09	9.12812e-08	1.38421e-05	4.15348e-08	1.97143e-07	9.12382e-09	2.82608e-06	1.10149e-07	5.30079e-08	3.42611e-09	3.10109e-08	1.02712e-08	4.72658e-08	2.68588e-09	3.08164e-09
Wang_et_al_AACGTTGGTGCCTGCA_1	MKLiver	MKYS_training	6.39622e-18	3.01498e-16	7.50266e-23	2.20196e-19	1.20333e-16	4.5883e-13	3.99815e-16	5.46303e-14	1.75866e-16	7.55462e-20	5.86971e-23	1.30293e-17	4.09593e-17	1.84591e-25	2.39075e-05	0.999976	7.91255e-23	5.88911e-16	9.32944e-17	5.17663e-18	6.66998e-15	3.39877e-16	1.00456e-18	1.37645e-18	1.9912e-16	8.3801e-18	2.27543e-19
Wang_et_al_AACGTTGGTGGCCCTA_1	HepatocyteLiver	EndodermYS_training	4.54767e-11	3.57451e-17	6.98657e-14	1.22703e-18	1.59423e-13	2.40955e-15	1.36961e-11	5.97031e-14	9.85846e-11	1	8.19062e-13	2.25988e-14	2.69545e-19	1.90491e-14	1.33035e-15	5.39319e-13	5.23536e-14	2.06391e-14	5.09497e-16	2.23911e-09	1.9152e-16	3.29914e-14	7.5001e-20	2.21651e-15	4.53886e-13	1.612e-15	1.73957e-14
Wang_et_al_AACGTTGGTTACGTCA_1	ErythroidLiver	ErythroidYS_training	0.000290319	1.84826e-05	1.57339e-07	1.56215e-05	0.00230985	0.987469	2.82532e-05	0.0042621	0.000845387	0.000595778	1.56822e-05	1.90971e-06	6.45478e-06	3.86492e-06	0.00135382	2.08419e-05	5.94006e-05	3.95422e-07	0.00128191	0.000877792	0.000433882	4.42536e-06	1.72484e-05	3.08292e-05	5.38563e-05	2.20239e-06	2.99005e-07
Wang_et_al_AACTCAGCAACACGCC_1	MKLiver	MKYS_training	8.80132e-16	1.2833e-14	1.27702e-18	2.58806e-20	7.83573e-17	6.75866e-10	2.19222e-17	2.4118e-12	4.49652e-19	2.28921e-19	1.13597e-20	1.81415e-19	4.34548e-16	3.15654e-22	0.00209783	0.997902	6.83202e-23	5.08134e-14	8.70183e-16	9.46346e-16	6.15262e-15	1.48985e-14	1.3805e-16	1.40889e-17	3.04064e-16	3.12405e-18	4.04024e-19
Wang_et_al_AACTCAGCAAGCGCTC_1	ErythroidLiver	ErythroidYS_training	3.7319e-07	4.48633e-11	1.11073e-07	3.19018e-10	5.90198e-09	0.999991	1.59695e-11	1.40421e-08	1.5719e-11	3.23058e-08	5.65852e-09	1.53548e-12	2.62468e-11	2.80689e-08	7.51136e-06	1.77953e-09	2.52443e-09	2.43775e-10	7.34235e-08	4.30814e-07	1.06711e-10	1.62696e-10	5.83937e-09	4.29315e-09	5.3581e-11	1.54241e-11	1.25573e-11
Wang_et_al_AACTCAGCAAGGACAC_1	ErythroidLiver	ErythroidYS_training	0.000105097	2.94466e-08	6.89596e-09	5.3849e-09	7.30919e-07	0.998187	4.1099e-08	7.85554e-05	1.42757e-06	5.53428e-07	8.04182e-08	1.66127e-09	2.41927e-09	7.10563e-08	0.00157665	6.18635e-06	3.6838e-08	3.24965e-08	3.67592e-05	4.01053e-06	1.82963e-06	1.32745e-07	1.21338e-07	4.08862e-08	1.11867e-07	6.17691e-09	1.24767e-10
Wang_et_al_AACTCAGCAATGGACG_1	MEMPLiver	MKYS_training	0.000149963	3.33257e-07	1.68602e-08	2.95846e-11	4.8004e-08	0.0747121	1.44365e-09	0.000752764	5.6666e-09	1.4734e-08	4.48974e-08	4.28403e-10	2.99896e-09	1.54892e-08	0.918531	0.00569965	2.57517e-10	5.93296e-08	0.000128589	1.77503e-05	7.0557e-06	4.47602e-07	1.28389e-07	2.74945e-08	1.29149e-07	3.7657e-10	2.00316e-11
Wang_et_al_AACTCAGCACGGATAG_1	ErythroidLiver	ErythroidYS_training	7.64036e-06	9.08636e-08	6.33624e-09	1.93331e-08	7.14956e-07	0.999839	2.24413e-09	3.60326e-05	1.27712e-08	1.11142e-06	3.5874e-08	2.00219e-10	3.81314e-08	1.76997e-08	0.000108485	7.2685e-08	6.55953e-08	5.38247e-09	9.62137e-07	4.59345e-06	8.3518e-07	4.76894e-08	6.87793e-08	8.85829e-09	3.47278e-08	4.76727e-09	9.26339e-10
Wang_et_al_AACTCAGCACGGCGTT_1	MKLiver	MKYS_training	8.49061e-09	1.21353e-10	8.98126e-15	1.37449e-12	5.94175e-11	6.92857e-08	8.8941e-12	2.41927e-07	4.17005e-08	8.39737e-13	6.65041e-13	9.82909e-12	4.26431e-12	1.32874e-14	0.0954845	0.904514	3.59558e-13	9.53649e-11	8.17294e-07	3.47959e-08	3.89569e-08	3.6346e-10	2.36645e-12	1.10806e-12	3.06408e-09	6.88934e-12	3.73593e-14
Wang_et_al_AACTCAGGTCGCATCG_1	HepatocyteLiver	EndodermYS_training	3.78845e-08	1.58441e-11	3.73701e-11	8.89521e-14	4.55127e-09	4.26275e-09	4.62585e-09	8.54739e-10	5.16946e-08	1	9.78785e-10	1.91213e-11	4.62722e-13	2.06211e-10	4.57769e-11	4.58514e-10	1.08444e-10	9.58114e-10	8.86476e-12	3.30792e-07	1.39575e-11	4.85821e-10	1.846e-13	4.46012e-11	2.85191e-09	9.14421e-12	5.27186e-11
Wang_et_al_AACTCAGGTCTTCGTC_1	ErythroidLiver	ErythroidYS_training	8.57642e-08	2.40703e-10	1.37767e-08	1.19224e-09	4.4729e-09	0.999997	2.50861e-11	7.64485e-08	6.49651e-10	6.08558e-08	7.06649e-09	8.99463e-11	6.2375e-11	8.69418e-08	2.33987e-06	1.30922e-09	5.00725e-09	2.70922e-09	1.73871e-07	1.95654e-08	5.34664e-09	4.57798e-10	9.69421e-09	9.01178e-09	1.28293e-09	5.16562e-11	8.20321e-11
Wang_et_al_AACTCAGGTGCAGTAG_1	MKLiver	MKYS_training	6.289e-14	4.38763e-13	9.76932e-18	2.30557e-16	2.3983e-14	8.08869e-08	1.9956e-14	1.13694e-10	3.14784e-14	8.71043e-16	1.9232e-18	2.77105e-16	3.02823e-14	1.06816e-19	0.00219691	0.997803	8.30634e-19	9.66023e-13	9.83791e-14	2.54263e-14	4.07634e-12	7.17328e-13	1.67651e-14	1.35858e-16	1.38627e-13	1.1943e-15	1.71569e-16
Wang_et_al_AACTCAGTCTGCGTAA_1	ErythroidLiver	HSPC_1YS_training	0.00133588	0.000303035	8.12675e-08	4.4882e-06	0.00111812	0.465836	2.00205e-06	0.0436088	0.000777735	5.16059e-05	1.70153e-05	3.86148e-06	3.73774e-05	1.15255e-06	0.430355	0.0450837	6.88685e-06	3.62307e-06	0.00374062	0.000466492	0.00646574	4.82432e-05	7.64905e-05	4.56896e-05	0.000606656	2.9403e-06	5.67218e-07
Wang_et_al_AACTCCCCACGAAACG_1	ErythroidLiver	ErythroidYS_training	9.17347e-08	7.39041e-10	7.97515e-09	1.84916e-08	1.27018e-08	0.999988	3.83915e-11	1.21812e-07	2.27549e-09	1.07496e-07	9.11397e-09	1.59342e-10	7.91819e-10	1.73224e-08	1.1425e-05	1.73402e-08	5.18793e-08	3.3682e-09	3.22777e-07	1.03745e-07	9.86223e-09	1.16395e-09	2.31199e-08	3.27011e-09	1.94711e-09	4.30836e-10	6.65028e-10
Wang_et_al_AACTCCCCAGTGGGAT_1	HepatocyteLiver	EndodermYS_training	1.06964e-10	3.76118e-17	2.215e-15	3.09294e-18	2.78121e-15	1.61437e-15	5.36865e-15	6.76622e-14	2.1089e-12	1	4.20013e-13	1.90267e-15	5.54105e-18	2.00861e-15	1.32645e-17	3.46132e-15	2.45504e-15	1.92719e-14	3.14333e-16	1.27592e-10	9.07722e-17	1.82194e-14	2.41931e-19	5.76235e-17	1.2424e-13	1.3252e-16	2.70746e-13
Wang_et_al_AACTCCCGTGTGTGCC_1	ErythroidLiver	ErythroidYS_training	3.73147e-06	7.202e-10	5.42886e-08	1.49733e-09	8.64808e-08	0.999964	1.01946e-09	4.20487e-07	9.03199e-10	3.15654e-07	1.39486e-08	3.6768e-11	1.73351e-10	8.42333e-08	2.76686e-05	1.69418e-08	8.46292e-09	1.09143e-09	8.36728e-07	2.1645e-06	7.67858e-09	1.92743e-09	7.91674e-08	6.13097e-08	8.02147e-10	7.90286e-11	2.77366e-11
Wang_et_al_AACTCTTAGCTAGTTC_1	ErythroidLiver	ErythroidYS_training	1.01322e-07	1.05059e-09	7.13725e-09	1.65605e-08	2.1644e-08	0.999995	6.92529e-11	9.53936e-08	8.94456e-09	1.10176e-07	8.699e-09	2.0505e-10	6.66694e-10	7.40015e-08	4.3902e-06	4.7604e-09	4.3105e-08	1.28874e-09	1.70953e-07	4.84656e-08	1.33418e-08	5.9873e-10	2.4461e-08	5.50413e-09	2.06423e-09	3.53363e-10	3.06007e-10
Wang_et_al_AACTCTTAGTATTGGA_1	ErythroidLiver	ErythroidYS_training	6.56299e-06	1.57437e-08	1.0107e-07	1.26591e-07	9.90029e-08	0.999959	1.76455e-09	6.07453e-07	1.82752e-07	2.6935e-06	2.05551e-07	2.74023e-09	1.15336e-08	4.30091e-07	2.09511e-05	1.68104e-07	7.86489e-07	2.29925e-08	4.87676e-06	1.60808e-06	4.82219e-08	2.3316e-08	9.72265e-07	8.53683e-08	1.86147e-08	1.92746e-09	5.66275e-09
Wang_et_al_AACTCTTAGTGCAAGC_1	FibroblastLiver	MesotheliumYS_training	1.04604e-12	1.78171e-11	2.17287e-12	1.25078e-11	1.1992e-08	3.29692e-15	0.999998	8.40267e-14	1.05745e-07	3.98764e-07	9.6723e-11	1.11191e-09	1.42299e-14	4.69468e-11	4.67719e-13	2.61552e-07	2.55182e-11	4.6815e-08	1.21436e-09	5.66371e-08	1.12223e-11	4.91347e-10	5.60952e-14	1.14841e-06	1.24831e-09	3.4862e-10	1.16591e-12
Wang_et_al_AACTCTTGTCCGACGT_1	FibroblastLiver	FibroblastYS_training	2.66412e-16	4.07822e-20	2.59849e-13	1.29626e-11	1.97731e-10	1.08053e-27	1	7.49222e-19	2.50935e-11	6.90493e-15	1.55278e-11	7.78525e-15	9.0656e-22	5.74345e-12	3.24559e-22	3.40323e-12	4.00446e-13	7.80107e-14	6.5226e-19	7.85216e-13	9.9327e-18	2.33152e-15	1.59516e-21	2.28736e-11	1.10906e-13	5.19713e-08	8.18069e-15
Wang_et_al_AACTCTTTCACTTACT_1	ErythroidLiver	ErythroidYS_training	7.74293e-08	1.07435e-10	6.25622e-09	7.29524e-10	5.69127e-09	0.999997	5.6369e-11	2.80176e-08	6.02395e-10	1.03919e-07	6.13631e-09	7.46288e-11	7.80289e-11	2.21104e-08	2.86231e-06	6.96555e-09	2.54847e-09	5.2796e-10	1.56321e-07	1.59459e-08	2.35296e-09	2.12422e-10	5.21543e-09	7.86472e-09	4.0191e-10	1.64701e-11	5.23724e-11
Wang_et_al_AACTGGTAGGCAATTA_1	ErythroidLiver	ErythroidYS_training	3.10559e-07	4.75386e-09	3.53508e-08	5.4356e-08	5.75448e-08	0.999994	9.77752e-11	5.4189e-07	1.88843e-08	6.84714e-07	1.35697e-08	6.76255e-10	2.18616e-09	2.44152e-07	2.42589e-06	1.02582e-08	1.82361e-07	1.36578e-08	6.96707e-07	3.47245e-07	2.95985e-08	4.17114e-09	3.65209e-07	5.83935e-08	3.40133e-09	1.35222e-09	1.25222e-09
Wang_et_al_AACTGGTCAGCATACT_1	HepatocyteLiver	EndodermYS_training	7.95137e-12	5.60807e-19	3.97121e-16	1.79685e-19	4.9839e-16	1.41295e-17	2.5115e-14	2.31655e-15	1.65071e-12	1	4.22498e-14	1.40367e-16	2.26505e-20	3.87151e-16	9.80533e-19	2.76053e-15	1.17042e-15	3.45179e-15	4.29501e-18	9.06098e-11	9.28833e-18	2.75585e-15	1.25595e-21	3.97055e-18	1.23656e-14	2.97779e-17	1.78189e-15
Wang_et_al_AACTGGTCAGCTATTG_1	ErythroidLiver	ErythroidYS_training	1.62197e-06	9.53008e-10	3.47465e-07	1.69086e-09	3.42989e-08	0.999957	6.99173e-10	3.89005e-07	6.38104e-11	1.75013e-07	3.53601e-08	8.67561e-11	2.4137e-10	1.61843e-07	3.82378e-05	1.70068e-08	5.66053e-09	5.93845e-09	9.81716e-07	9.87885e-07	2.07539e-09	2.82147e-09	1.08181e-07	3.65377e-07	9.90365e-10	6.89475e-11	1.42518e-10
Wang_et_al_AACTGGTCAGCTTCGG_1	ErythroidLiver	ErythroidYS_training	0.000153155	5.14573e-05	1.02265e-07	2.69225e-07	2.45582e-06	0.973027	3.04088e-08	0.0101621	5.2482e-07	7.10333e-07	1.13782e-06	4.08339e-08	4.15261e-06	7.32446e-07	0.0149505	5.28649e-05	4.16957e-07	1.84809e-05	0.000979234	9.13487e-05	0.000436995	3.80365e-05	2.57155e-05	9.85341e-07	1.83704e-06	6.04831e-08	1.27798e-08
Wang_et_al_AACTGGTGTATATGAG_1	ErythroidLiver	ErythroidYS_training	5.81978e-08	4.20882e-10	3.98878e-10	1.05457e-09	4.59827e-09	0.999997	3.20636e-11	6.22867e-08	2.11782e-09	5.94102e-08	2.49915e-09	1.45104e-10	2.57307e-10	2.17593e-09	2.52914e-06	5.31998e-09	3.34106e-09	3.18026e-10	7.90784e-08	1.74146e-08	7.64818e-09	3.92523e-10	3.04481e-09	3.19245e-09	1.8765e-10	8.27907e-11	4.11617e-11
Wang_et_al_AACTGGTGTGGTCCGT_1	ErythroidLiver	ErythroidYS_training	6.38137e-06	3.80414e-09	3.12477e-08	9.34094e-11	1.32518e-07	0.999967	1.06416e-09	2.9449e-06	1.52721e-09	9.93087e-08	3.05154e-08	7.47697e-11	6.98167e-10	4.81384e-08	2.01028e-05	9.98048e-09	3.94897e-10	3.39526e-09	1.53485e-06	1.37139e-06	2.54494e-08	4.76348e-09	2.5858e-08	3.65287e-07	8.51033e-10	5.45269e-11	1.12648e-11
Wang_et_al_AACTGGTTCAGCTCTC_1	ErythroidLiver	ErythroidYS_training	5.16142e-07	7.05503e-10	1.79686e-07	4.79459e-09	8.54102e-09	0.999975	2.98974e-11	1.12911e-07	2.98499e-11	3.62364e-08	2.62591e-08	1.64869e-11	4.02305e-10	4.47027e-08	2.35452e-05	2.0222e-08	1.20705e-08	2.11204e-09	2.56741e-07	6.72922e-07	2.18382e-09	9.42346e-10	2.43248e-08	1.59684e-08	7.28389e-10	1.41542e-10	1.42855e-10
Wang_et_al_AACTTTCAGACTTGAA_1	ErythroidLiver	ErythroidYS_training	9.62816e-08	1.12368e-09	7.61372e-09	1.31054e-08	2.22353e-08	0.999992	5.31053e-11	1.69279e-07	9.3732e-09	1.90965e-07	1.03461e-08	4.71232e-10	1.04959e-09	4.17282e-08	6.86145e-06	1.02035e-08	3.7705e-08	2.48357e-09	2.58301e-07	4.85198e-08	1.68312e-08	9.21831e-10	3.73391e-08	6.08215e-09	3.72731e-09	3.05473e-10	5.55757e-10
Wang_et_al_AACTTTCAGCTAGCCC_1	MKLiver	MKYS_training	2.39341e-20	9.3901e-18	7.0554e-25	2.96437e-21	4.76983e-19	1.24394e-13	1.73075e-19	1.80469e-15	9.7084e-19	5.24322e-22	1.52745e-24	3.01178e-20	3.24533e-18	6.09302e-28	1.66967e-05	0.999983	2.63851e-25	2.32336e-17	2.32861e-19	5.0116e-20	1.60484e-15	1.23997e-17	4.42998e-21	1.27912e-22	2.1854e-17	1.18791e-19	1.42938e-20
Wang_et_al_AACTTTCCAAGAGTCG_1	FibroblastLiver	EndodermYS_training	6.18106e-09	3.29283e-12	2.04242e-09	3.16415e-07	0.00297132	1.06818e-13	0.996827	7.76104e-09	1.74546e-05	8.18706e-05	5.07821e-05	2.00326e-07	4.27966e-13	7.57003e-08	2.05314e-12	2.31533e-10	3.1614e-07	1.10579e-11	1.67996e-09	4.35033e-05	4.40083e-09	1.35608e-10	2.82877e-12	6.75268e-06	4.52864e-07	1.84657e-07	7.33524e-08
Wang_et_al_AACTTTCGTCGCTTTC_1	Pre_pro_B_progenitorLiver	Lymphoid_progenitorYS_training	8.22929e-09	0.00183715	0.00756949	0.465617	2.53668e-09	1.90396e-12	1.31275e-08	4.5402e-08	7.0318e-11	1.0322e-09	8.8136e-05	0.00461312	2.39829e-06	1.58085e-06	2.68e-11	1.45698e-10	0.000270761	9.38391e-09	5.15912e-10	6.88078e-09	1.04028e-10	6.03039e-06	0.00038421	6.65968e-07	0.000165956	0.50957	0.00987355
Wang_et_al_AACTTTCTCCCAAGTA_1	MKLiver	MKYS_training	6.74379e-20	2.70903e-17	1.31198e-24	2.41283e-19	1.28046e-19	1.79333e-11	6.08775e-19	5.16459e-15	1.14965e-18	7.60626e-22	3.25548e-26	4.79827e-20	1.74684e-18	1.33424e-27	2.45679e-05	0.999975	4.37059e-23	4.51411e-16	2.49208e-19	7.3881e-20	1.65577e-15	6.61846e-17	1.61812e-19	1.11632e-21	1.74014e-17	1.11888e-17	1.19431e-19
Wang_et_al_AACTTTCTCCGTTGCT_1	ErythroidLiver	ErythroidYS_training	7.16005e-09	4.95757e-13	7.30614e-12	9.37484e-11	2.00739e-12	1	5.12353e-14	5.42181e-10	1.68122e-09	2.0526e-10	3.46316e-11	3.67698e-12	8.92318e-13	2.73693e-11	2.3512e-07	4.1098e-09	4.24084e-10	4.77901e-11	1.68442e-08	1.00329e-09	2.14564e-11	9.82367e-12	1.8713e-09	1.16777e-11	1.71766e-11	8.92386e-13	6.89414e-13
Wang_et_al_AACTTTCTCTATCCCG_1	Kupffer_cellLiver	MacrophageYS_training	6.56444e-11	2.11416e-05	1.17134e-07	4.62726e-13	2.76378e-13	5.67087e-13	7.40868e-09	1.45021e-09	4.19925e-17	9.0656e-13	3.31094e-10	8.33949e-10	0.999963	3.09709e-10	7.29279e-11	4.31875e-10	6.53057e-14	2.45085e-07	1.43474e-11	8.38141e-12	4.89578e-09	8.99085e-06	6.3439e-06	1.8556e-08	1.90373e-13	9.43993e-11	2.99229e-09
Wang_et_al_AAGACCTAGTCTTGCA_1	Kupffer_cellLiver	MacrophageYS_training	2.10557e-10	6.33473e-05	3.70183e-09	1.76106e-08	1.1812e-08	1.18114e-08	8.19883e-08	1.59221e-07	1.68387e-10	3.51386e-09	7.46706e-09	1.6108e-08	0.999911	9.55444e-09	7.67381e-10	2.10172e-08	5.3632e-09	4.62067e-07	1.18142e-10	1.72937e-09	1.47967e-05	8.04042e-06	9.99803e-07	1.59055e-08	1.36962e-09	6.73521e-08	5.52919e-07
Wang_et_al_AAGACCTCAGCTATTG_1	HepatocyteLiver	EndodermYS_training	5.47161e-09	2.60428e-12	8.01256e-13	5.06024e-15	7.4512e-10	9.25142e-11	4.35754e-08	4.70456e-10	5.40558e-09	1	1.5454e-10	3.46458e-11	4.26587e-14	2.35858e-13	1.28077e-12	1.29e-09	1.24451e-11	6.29875e-11	1.83476e-12	1.7576e-07	8.45406e-12	1.43074e-10	7.08882e-15	4.15249e-12	3.7271e-10	3.71201e-12	1.01381e-11
Wang_et_al_AAGACCTCATGTTCCC_1	ErythroidLiver	ErythroidYS_training	3.71146e-09	1.78655e-12	5.86182e-09	1.69622e-09	3.6888e-10	0.999997	2.64363e-12	2.24432e-09	8.61189e-11	6.98948e-09	4.26609e-10	7.53729e-12	2.67312e-12	8.12436e-09	3.44294e-06	4.30093e-09	8.14967e-10	1.91206e-10	3.62792e-08	1.5005e-09	1.97496e-10	1.42402e-11	1.30471e-09	7.60294e-10	1.7606e-10	6.08425e-12	8.82235e-12
Wang_et_al_AAGACCTGTGCACCAC_1	ErythroidLiver	ErythroidYS_training	1.6077e-07	1.19209e-10	8.54687e-10	1.27937e-10	2.27965e-09	0.999993	1.18236e-11	1.41141e-08	3.26071e-10	4.30136e-08	2.22733e-09	2.01074e-11	4.528e-11	1.38453e-09	6.12644e-06	5.64022e-09	6.0271e-10	1.05702e-10	1.13205e-07	1.29478e-08	6.17114e-10	1.57031e-10	2.79838e-09	1.2113e-09	6.4455e-11	5.75569e-12	1.45407e-11
Wang_et_al_AAGACCTGTTAGAACA_1	ErythroidLiver	ErythroidYS_training	2.86597e-08	6.87628e-10	2.55649e-09	1.97246e-08	2.3179e-08	0.999996	3.93785e-11	1.08335e-07	1.04547e-08	1.26769e-07	3.71117e-09	2.05843e-10	5.67985e-10	9.21074e-09	3.88147e-06	1.85543e-08	2.36961e-08	9.25813e-10	7.18579e-08	3.03692e-08	1.72887e-08	4.17574e-10	7.80031e-09	2.30696e-09	1.9367e-09	4.72828e-10	2.37479e-10
Wang_et_al_AAGACCTGTTCGTCTC_1	EndotheliumLiver	EndotheliumYS_training	3.36509e-15	6.73603e-13	1.25625e-13	1.57175e-12	1	9.63571e-22	1.81981e-07	3.61662e-16	6.2806e-12	1.76565e-14	1.41034e-12	9.49616e-14	2.03856e-10	1.16819e-12	1.17725e-17	1.98297e-17	1.46332e-14	6.24129e-17	5.98184e-13	3.58366e-11	4.29842e-11	1.00142e-14	7.55452e-11	2.58846e-11	8.48493e-13	2.96081e-18	1.01174e-15
Wang_et_al_AAGACCTTCACAACGT_1	MPPLiver	HSPC_2YS_training	0.00841863	0.00141732	0.143685	0.00440754	0.00288933	7.57843e-08	0.000240191	5.85032e-05	0.000226781	7.35683e-06	0.00304167	0.000748769	5.66571e-06	0.130112	3.0524e-07	3.82808e-09	0.0609602	1.00369e-05	0.00281378	0.398172	9.16492e-08	0.000522833	0.19387	0.0459854	0.000368703	0.00199856	3.92312e-05
Wang_et_al_AAGACCTTCGAATGCT_1	ErythroidLiver	ErythroidYS_training	2.95667e-08	1.65286e-10	3.47425e-10	2.36149e-09	4.54479e-09	0.999997	1.45996e-11	2.07474e-08	2.92345e-09	3.3762e-08	2.50023e-09	6.79968e-11	2.24938e-10	3.06971e-09	2.87662e-06	2.94644e-09	4.24824e-09	1.63005e-10	8.03655e-08	3.95861e-09	3.12712e-09	1.21497e-10	4.23933e-09	8.53066e-10	2.3823e-10	2.35258e-11	5.02877e-11
Wang_et_al_AAGCCGCAGAACAATC_1	Kupffer_cellLiver	MacrophageYS_training	2.68597e-08	0.000662291	5.6415e-07	2.38236e-06	2.12958e-08	1.59194e-06	8.71517e-08	3.59077e-06	3.62562e-09	2.54696e-07	3.75396e-07	1.6356e-05	0.999015	4.63089e-08	6.71575e-08	3.50764e-07	3.6764e-07	1.16443e-06	7.75329e-09	3.35689e-08	6.20553e-05	2.49959e-05	1.18798e-05	4.17443e-07	7.30458e-08	2.12549e-05	0.000174228
Wang_et_al_AAGCCGCCAAAGGAAG_1	ErythroidLiver	ErythroidYS_training	9.90286e-08	9.16612e-10	1.58689e-09	9.96316e-09	2.17206e-08	0.999992	4.06895e-11	1.30469e-07	1.16119e-08	1.08819e-07	2.32617e-09	1.54539e-10	5.24986e-10	2.30519e-08	6.95792e-06	2.32667e-08	3.88313e-08	1.95282e-09	2.54264e-07	6.37244e-08	2.6493e-08	6.31421e-10	2.19354e-08	4.19694e-09	1.28039e-09	3.01482e-10	1.81682e-10
Wang_et_al_AAGCCGCCATTCTCAT_1	ErythroidLiver	ErythroidYS_training	0.00856584	0.000150396	5.43554e-07	1.4551e-06	0.000141867	0.950083	3.09192e-06	0.00976599	0.000519335	0.0002247	3.40458e-05	2.33193e-06	2.36032e-06	3.73272e-06	0.0189483	0.000683052	9.65266e-05	3.04556e-06	0.00247878	0.00721986	0.00089537	2.79221e-05	9.26203e-06	2.33724e-06	0.000129042	7.50263e-06	7.20554e-07
Wang_et_al_AAGCCGCGTACCGCTG_1	ErythroidLiver	ErythroidYS_training	8.78128e-07	3.96125e-09	9.40455e-09	1.4145e-08	1.08459e-08	0.999982	1.07165e-09	1.87505e-06	3.19387e-09	5.95936e-07	2.17975e-07	1.087e-08	6.25401e-10	5.19976e-09	1.19796e-05	5.49084e-07	5.64227e-08	2.83824e-08	1.15655e-06	4.81941e-07	1.92938e-07	9.35719e-09	3.96268e-08	9.6402e-08	3.83155e-08	3.83813e-09	2.14545e-09
Wang_et_al_AAGCCGCTCTTGTATC_1	ErythroidLiver	ErythroidYS_training	8.70726e-07	3.81393e-09	1.11412e-07	1.69895e-08	5.91504e-08	0.999961	1.52447e-10	3.57143e-07	1.11122e-09	2.64282e-07	8.12359e-08	1.25465e-10	5.47381e-09	7.13428e-08	3.42911e-05	4.26075e-08	6.33777e-08	2.99737e-09	9.68785e-07	1.99655e-06	6.27028e-09	3.45977e-09	5.94385e-08	3.72492e-08	2.32202e-09	5.81116e-10	5.43314e-10
Wang_et_al_AAGGAGCCAGGCTCAC_1	EndotheliumLiver	EndotheliumYS_training	7.41369e-14	3.90852e-12	9.45255e-13	2.81057e-11	0.999982	2.01854e-20	1.77671e-05	1.81245e-16	1.44923e-09	1.60264e-12	8.52987e-12	2.16833e-12	4.22621e-12	4.62826e-12	8.20325e-17	1.75198e-15	5.8254e-12	7.05223e-16	3.63013e-12	5.19189e-10	2.30206e-12	2.39826e-13	3.32006e-11	3.50621e-11	8.65901e-12	1.43557e-16	2.85646e-15
Wang_et_al_AAGGAGCCAGTAACGG_1	ErythroidLiver	ErythroidYS_training	2.80322e-07	1.81431e-09	1.08356e-08	3.74288e-08	3.88941e-08	0.999991	5.96402e-11	3.49544e-07	1.70317e-08	2.44526e-07	6.40426e-09	2.18191e-10	1.35979e-09	9.22608e-08	7.15897e-06	1.7674e-08	9.36408e-08	6.82437e-09	4.96142e-07	1.32564e-07	3.10471e-08	2.0086e-09	8.25387e-08	5.14124e-09	4.56149e-09	1.23372e-09	7.79469e-10
Wang_et_al_AAGGAGCGTAAGGGAA_1	ErythroidLiver	ErythroidYS_training	5.77381e-07	6.34366e-10	1.31265e-07	2.25097e-10	1.66943e-08	0.999971	1.18018e-10	4.50232e-08	2.11216e-11	2.61128e-08	1.74193e-08	4.49672e-12	2.74413e-10	3.65625e-08	2.71115e-05	1.15536e-08	1.4313e-09	8.07563e-10	1.55734e-07	6.22365e-07	2.02304e-10	1.05854e-09	6.0687e-08	3.86321e-08	6.34709e-11	1.53797e-11	1.23444e-11
Wang_et_al_AAGGAGCGTAGAGGAA_1	ErythroidLiver	ErythroidYS_training	1.03062e-07	1.89071e-09	5.2892e-09	5.90097e-08	5.4367e-08	0.999992	1.15635e-10	4.07375e-07	8.7728e-08	5.70768e-07	2.39672e-08	1.97141e-09	1.478e-09	5.80072e-08	6.11313e-06	1.46675e-08	1.23517e-07	5.83512e-09	5.80159e-07	9.08787e-08	8.37361e-08	2.02031e-09	3.89227e-08	6.52174e-09	1.54163e-08	1.46289e-09	2.30756e-09
Wang_et_al_AAGGAGCTCAAGCCTA_1	MKLiver	MKYS_training	6.5827e-18	5.90223e-17	7.49596e-22	5.66228e-14	7.13818e-18	7.03707e-08	2.84564e-19	2.05841e-11	2.81973e-17	4.58015e-21	8.70031e-22	4.38409e-18	5.68939e-16	3.2026e-25	0.000131545	0.999868	2.91982e-20	1.93902e-13	1.24348e-16	5.28056e-18	2.2282e-10	3.12105e-15	1.26095e-17	1.71394e-20	1.22672e-12	1.07862e-15	5.79338e-16
Wang_et_al_AAGGAGCTCAATACCG_1	ErythroidLiver	ErythroidYS_training	1.89708e-07	2.45065e-10	1.04388e-07	1.30922e-09	3.86788e-09	0.999992	9.94248e-12	2.49951e-08	1.48521e-11	2.56433e-08	6.72271e-09	2.99776e-12	1.40722e-10	4.57587e-08	7.64523e-06	2.80446e-09	5.39849e-09	9.10436e-10	1.0184e-07	1.89773e-07	2.62157e-10	4.48434e-10	1.41833e-08	7.17156e-09	1.01802e-10	3.47677e-11	3.36002e-11
Wang_et_al_AAGGAGCTCACAGGCC_1	ErythroidLiver	ErythroidYS_training	2.19174e-07	4.70766e-10	3.74949e-09	5.40946e-10	8.32268e-09	0.999995	1.42553e-11	2.47415e-08	3.05897e-10	3.7281e-08	4.33957e-09	1.45941e-11	3.05606e-10	5.55407e-09	4.78514e-06	7.3619e-09	3.84656e-09	2.57785e-10	8.54821e-08	1.26139e-07	1.60856e-09	3.86116e-10	1.10778e-08	3.86607e-09	1.10206e-10	3.3009e-11	3.36905e-11
Wang_et_al_AAGGAGCTCCTTGACC_1	ErythroidLiver	ErythroidYS_training	2.04898e-07	1.55117e-10	6.23719e-09	8.98884e-10	2.80129e-09	0.999987	1.18664e-11	2.20526e-08	1.18219e-10	3.20247e-08	1.01014e-08	8.50299e-12	1.08881e-10	4.06826e-09	1.28741e-05	1.29603e-08	3.9374e-09	2.36321e-10	1.2099e-07	2.10068e-07	7.84209e-10	2.963e-10	3.28571e-09	1.34015e-09	1.2435e-10	3.32185e-11	2.71116e-11
Wang_et_al_AAGGAGCTCGAGGTAG_1	ErythroidLiver	ErythroidYS_training	3.30834e-07	7.21345e-10	1.43654e-09	1.25716e-09	9.5677e-09	0.999994	3.23488e-11	2.77815e-07	5.95815e-09	1.40908e-07	5.92112e-09	9.30909e-11	4.22634e-10	5.64619e-09	4.87489e-06	7.89307e-09	1.01949e-08	8.53553e-10	3.41905e-07	6.2292e-08	8.03289e-09	8.17415e-10	9.60301e-09	2.94012e-09	1.09605e-09	1.46489e-10	6.9938e-11
Wang_et_al_AAGGAGCTCGGTTAAC_1	ErythroidLiver	ErythroidYS_training	6.73298e-07	1.61488e-09	7.54769e-09	1.72792e-09	4.88976e-08	0.999987	3.37908e-10	5.59175e-07	6.43699e-09	3.39888e-07	1.12657e-08	1.04902e-10	7.5224e-10	2.28536e-08	9.99064e-06	1.03045e-08	6.94331e-09	1.26833e-09	5.45242e-07	2.69342e-07	1.43988e-08	1.5973e-09	1.52207e-08	1.20871e-08	1.37783e-09	1.58417e-10	1.06695e-10
Wang_et_al_AAGGCAGAGAGTGACC_1	MKLiver	MKYS_training	5.38352e-14	9.85562e-14	2.26222e-18	4.79457e-20	3.38733e-15	1.33016e-08	3.80641e-15	1.85675e-11	2.95937e-17	2.52609e-17	1.1315e-19	1.74008e-17	1.92117e-15	2.01054e-21	0.00143567	0.998564	1.36142e-21	7.02627e-13	1.41478e-14	7.36357e-15	2.41325e-13	1.81325e-13	5.79081e-16	2.06924e-16	3.18044e-15	2.27624e-17	1.0169e-18
Wang_et_al_AAGGCAGAGCCAACAG_1	ErythroidLiver	ErythroidYS_training	1.92946e-08	1.28431e-11	7.94602e-10	7.90233e-11	5.05913e-11	0.999992	1.44115e-12	2.03056e-09	1.36163e-10	7.94465e-10	2.61215e-10	4.59825e-12	7.37836e-12	4.11356e-10	7.60917e-06	2.22881e-08	1.20436e-09	5.67806e-10	1.27625e-08	3.21846e-09	1.0509e-11	6.04237e-11	1.00151e-08	1.21825e-10	1.92307e-11	3.8396e-12	1.08126e-11
Wang_et_al_AAGGCAGAGGACAGCT_1	ErythroidLiver	ErythroidYS_training	2.49643e-07	4.84693e-10	1.13404e-08	6.11759e-09	3.63675e-08	0.999991	4.66184e-11	1.06443e-07	4.4836e-09	3.25942e-07	1.29483e-08	1.33923e-10	3.99191e-10	5.18025e-08	7.26908e-06	7.57539e-09	2.80126e-08	8.59808e-10	5.19989e-07	1.2597e-07	1.01876e-08	5.73257e-10	1.68221e-08	6.17379e-09	3.7498e-09	1.25907e-10	4.08195e-10
Wang_et_al_AAGGCAGCAGTAAGAT_1	ErythroidLiver	ErythroidYS_training	4.57161e-07	3.19333e-09	1.50796e-09	6.3032e-09	6.22424e-08	0.999989	2.47465e-10	1.04636e-06	8.82437e-08	1.06332e-06	3.92173e-08	1.21001e-09	1.77968e-09	1.00508e-08	6.60775e-06	1.55626e-08	3.3095e-08	1.43386e-09	7.93413e-07	2.65215e-07	1.11685e-07	3.6951e-09	1.01598e-08	6.96714e-09	4.00184e-09	6.10518e-10	3.50312e-10
Wang_et_al_AAGGCAGCATGTTCCC_1	ErythroidLiver	ErythroidYS_training	6.74191e-07	8.1307e-08	1.31894e-08	2.20506e-07	1.01085e-06	0.999958	2.13334e-09	9.24755e-06	2.85451e-07	7.45483e-06	2.43689e-07	7.77853e-09	3.62942e-08	1.38363e-07	1.40888e-05	6.97781e-08	4.6198e-07	1.53049e-08	3.11416e-06	1.55987e-06	2.98415e-06	1.86472e-08	1.05287e-07	6.00697e-08	9.79744e-08	1.76178e-08	9.48809e-09
Wang_et_al_AAGGCAGTCAGAGACG_1	ErythroidLiver	ErythroidYS_training	3.70809e-07	4.73051e-09	5.35056e-07	8.86851e-08	1.19244e-07	0.999755	2.9933e-10	1.03926e-06	9.88753e-10	2.61231e-07	1.5304e-07	3.1476e-10	9.25162e-09	1.84726e-07	0.000235487	2.33594e-07	1.105e-07	5.20115e-08	2.97431e-06	3.10484e-06	1.41741e-08	9.9921e-09	1.16321e-07	9.78145e-08	1.04956e-08	2.13915e-09	5.91464e-09
Wang_et_al_AAGGCAGTCATGTCTT_1	ErythroidLiver	ErythroidYS_training	6.84029e-08	3.80764e-10	1.49357e-08	4.56191e-09	2.38473e-09	0.999989	7.84185e-12	1.29644e-07	1.0043e-09	1.51492e-08	1.53373e-08	1.4056e-10	4.49669e-10	2.2301e-08	1.05202e-05	1.54048e-08	1.62582e-08	8.26498e-09	4.21909e-07	2.34232e-08	1.80401e-09	8.60238e-10	1.46685e-08	6.66517e-09	2.02678e-09	2.0969e-10	1.44444e-10
Wang_et_al_AAGGCAGTCCTTGACC_1	HepatocyteLiver	EndodermYS_training	5.10256e-06	5.08062e-07	5.75727e-08	1.02906e-07	1.34775e-06	1.28166e-05	1.115e-08	5.26532e-05	5.31068e-06	0.999901	3.02053e-07	6.75557e-09	3.57683e-07	7.99972e-07	3.00837e-07	1.84421e-07	2.40598e-07	4.04143e-06	3.9647e-09	1.06046e-05	2.19956e-06	3.14064e-07	1.29166e-09	1.87489e-08	6.35071e-07	7.01156e-07	6.61092e-07
Wang_et_al_AAGGCAGTCGTACGGC_1	Kupffer_cellLiver	MacrophageYS_training	2.59941e-05	0.000915214	1.12673e-05	1.91557e-07	1.60714e-07	7.98408e-05	1.10769e-06	5.98751e-06	3.52784e-08	8.61747e-06	3.3931e-06	3.59224e-06	0.998188	6.34046e-06	1.2181e-05	1.53889e-05	3.64834e-06	2.18135e-05	1.12095e-05	1.08901e-05	9.18218e-05	0.00025752	0.00030187	9.36084e-06	5.94287e-08	2.6865e-06	1.15082e-05
Wang_et_al_AAGGTTCCAAGTTAAG_1	ErythroidLiver	ErythroidYS_training	6.00525e-07	8.3236e-10	3.26513e-09	1.87242e-08	4.41642e-09	0.999994	6.83883e-11	3.08812e-07	4.21251e-09	4.99836e-08	2.96713e-08	4.99467e-10	2.13378e-10	1.38135e-08	3.43584e-06	3.79628e-08	3.59455e-08	3.27896e-09	1.04778e-06	3.2646e-07	3.75024e-08	1.56699e-09	5.71063e-08	4.56356e-08	3.23282e-09	2.29404e-10	1.5879e-10
Wang_et_al_AAGGTTCCACGCATCG_1	ErythroidLiver	ErythroidYS_training	2.74773e-07	1.74632e-10	2.06914e-08	3.86458e-10	1.02657e-08	0.999992	6.22939e-11	6.19464e-08	1.72401e-10	2.53809e-08	3.21568e-09	1.06447e-11	7.34352e-11	3.57953e-08	7.16619e-06	3.11235e-09	1.65271e-09	7.35144e-10	2.41317e-07	1.85052e-07	1.22034e-09	6.38349e-10	1.96705e-08	2.77554e-08	1.07619e-10	1.50948e-11	6.57282e-12
Wang_et_al_AAGGTTCCAGCTCGAC_1	ErythroidLiver	ErythroidYS_training	3.72017e-07	6.4107e-10	2.18394e-09	3.87685e-09	1.86948e-08	0.999991	2.15874e-10	3.34708e-07	2.72815e-09	3.30467e-07	1.27352e-08	2.97373e-10	1.83427e-10	4.17515e-09	7.27998e-06	3.52979e-08	1.03242e-08	4.43233e-10	4.34948e-07	2.75683e-07	4.47672e-08	7.25907e-10	1.63996e-08	1.25443e-08	1.74953e-09	2.22256e-10	1.04665e-10
Wang_et_al_AAGGTTCGTCAGGACA_1	ErythroidLiver	MKYS_training	0.000285437	1.06092e-05	2.5366e-08	7.65702e-07	2.21474e-05	0.711914	1.37215e-06	0.00214008	1.88781e-07	1.09131e-06	3.13727e-07	1.8219e-08	5.28274e-07	1.26987e-08	0.273842	0.0112719	1.49886e-07	1.33262e-07	9.23756e-05	7.55478e-06	0.000383801	5.48068e-06	1.41595e-06	3.17212e-08	1.85623e-05	3.26047e-07	2.58056e-08
Wang_et_al_AAGGTTCGTGTGAAAT_1	ErythroidLiver	ErythroidYS_training	2.52633e-07	1.7136e-09	7.88168e-08	7.69299e-09	1.7618e-08	0.999993	4.16036e-11	3.63098e-07	4.98918e-10	1.50257e-07	1.71247e-08	1.38631e-10	8.43442e-10	9.30989e-08	5.84461e-06	4.15121e-09	2.42093e-08	6.14622e-09	2.0179e-07	1.09253e-07	1.23708e-08	2.10267e-09	4.13339e-08	1.07646e-08	2.30029e-09	4.46732e-10	5.29837e-10
Wang_et_al_AAGGTTCGTTATCACG_1	HepatocyteLiver	EndodermYS_training	1.80833e-08	2.19525e-11	8.57646e-11	1.65117e-11	2.69707e-09	9.51991e-10	3.13783e-10	1.45617e-07	3.22402e-08	0.999999	2.15375e-07	1.22219e-09	1.26621e-11	5.34475e-11	2.58073e-10	3.19553e-09	9.22177e-11	1.19213e-08	2.40858e-10	1.98348e-07	1.72629e-08	1.60542e-09	2.46937e-14	1.98616e-11	1.44236e-07	1.41579e-10	8.50829e-09
Wang_et_al_AAGGTTCTCAGAGGTG_1	ErythroidLiver	ErythroidYS_training	8.32468e-08	8.1522e-10	2.77305e-08	5.94745e-08	1.93452e-08	0.999996	3.67301e-11	1.55841e-07	1.80541e-08	1.89144e-07	2.66651e-08	5.70197e-10	5.04046e-10	1.21448e-07	2.62814e-06	3.7115e-09	1.01386e-07	2.95051e-09	3.257e-07	4.1971e-08	1.17109e-08	1.10051e-09	3.37947e-08	6.43049e-09	8.91473e-09	9.40786e-10	8.34756e-10
Wang_et_al_AAGGTTCTCCGATATG_1	ErythroidLiver	ErythroidYS_training	5.15101e-08	4.77103e-10	9.22939e-09	8.64335e-09	1.35414e-08	0.999982	3.34954e-11	8.48909e-08	6.02177e-10	6.93536e-08	9.30773e-09	6.81466e-11	6.69505e-10	2.17734e-08	1.73949e-05	1.64787e-08	1.31381e-08	1.952e-09	2.00864e-07	4.50531e-08	7.01529e-09	6.76479e-10	1.64317e-08	2.80576e-09	1.39968e-09	1.10481e-10	3.06234e-10
Wang_et_al_AAGGTTCTCCTTAATC_1	ErythroidLiver	ErythroidYS_training	2.84137e-07	5.1203e-10	9.66319e-10	2.56625e-09	1.612e-08	0.999995	9.85584e-11	1.13147e-07	2.06809e-09	3.01979e-07	9.14429e-09	2.80915e-10	2.24105e-10	4.40143e-09	3.41402e-06	2.08789e-08	9.25778e-09	2.69223e-10	3.26518e-07	1.67002e-07	3.45678e-08	3.76093e-10	7.81939e-09	1.19116e-08	1.20761e-09	1.09099e-10	9.93805e-11
Wang_et_al_AAGGTTCTCGGATGTT_1	ErythroidLiver	ErythroidYS_training	7.13106e-08	2.79823e-10	8.27951e-09	9.31176e-10	2.10934e-09	0.999996	1.48569e-11	4.23872e-08	1.74298e-09	5.17447e-08	6.32609e-09	8.19898e-11	1.62757e-10	3.72825e-08	3.62966e-06	3.5835e-09	3.1877e-09	2.49836e-09	1.57759e-07	1.03262e-08	9.76067e-10	4.29158e-10	1.64677e-08	4.79473e-09	7.74312e-10	3.35998e-11	9.9759e-11
Wang_et_al_AAGGTTCTCGTCACGG_1	ErythroidLiver	ErythroidYS_training	2.84312e-07	5.06831e-09	2.0638e-09	2.43764e-08	8.20991e-08	0.999986	3.40877e-10	4.96729e-07	4.72171e-08	1.91697e-06	4.24795e-08	1.52201e-09	2.22558e-09	2.58294e-08	9.90137e-06	3.26089e-08	1.24332e-07	1.45768e-09	6.71937e-07	3.26162e-07	2.02546e-07	2.02516e-09	2.97441e-08	1.21678e-08	7.13173e-09	1.69259e-09	1.14848e-09
Wang_et_al_AAGGTTCTCTTCTGGC_1	HepatocyteLiver	EndodermYS_training	2.73934e-10	9.97805e-14	1.13122e-09	2.54972e-15	2.07238e-09	1.728e-12	4.09746e-06	9.30649e-11	4.11268e-10	0.999995	4.40703e-10	7.06572e-11	1.07092e-15	6.07572e-12	1.60568e-13	4.38344e-10	1.8256e-12	2.43443e-09	7.67962e-14	4.86369e-07	4.51722e-13	5.98182e-10	1.28862e-14	1.32953e-10	6.93088e-10	9.89705e-13	4.79755e-12
Wang_et_al_AAGTCTGAGGACTGGT_1	MKLiver	MKYS_training	1.12459e-11	5.78254e-13	3.12846e-15	2.97339e-17	3.26233e-14	5.91084e-07	8.66987e-14	1.13879e-10	1.04679e-17	3.88557e-16	2.41441e-16	1.34751e-16	2.08118e-14	5.11988e-19	0.060102	0.939897	3.75355e-19	5.93955e-12	4.12479e-12	6.541e-12	4.80424e-13	1.03904e-11	3.9749e-13	2.94769e-14	8.17422e-14	2.80323e-16	3.31015e-16
Wang_et_al_AAGTCTGCAAGACACG_1	ErythroidLiver	ErythroidYS_training	1.83814e-06	4.76002e-06	1.29385e-07	1.56849e-05	1.55532e-05	0.999384	3.22511e-08	0.000291764	3.46491e-06	2.71776e-05	5.54946e-06	3.1661e-07	3.62747e-06	1.33154e-06	6.14982e-05	5.52489e-07	1.43378e-05	7.79835e-07	1.38374e-05	1.5705e-05	0.000130099	6.0863e-07	1.14284e-06	8.49147e-07	2.99444e-06	2.07449e-06	8.24088e-07
Wang_et_al_AAGTCTGCAAGCGCTC_1	FibroblastLiver	MesotheliumYS_training	5.45382e-07	7.99472e-06	2.83142e-07	4.6283e-07	0.000202713	3.7542e-05	0.976542	1.21829e-06	6.302e-06	0.0102184	6.81236e-06	1.79011e-06	6.11373e-08	1.40865e-06	4.38039e-06	0.00984841	6.05523e-07	0.00281663	2.58333e-05	9.36772e-05	1.5842e-05	5.56841e-05	1.8106e-08	4.8594e-05	5.32318e-05	8.84896e-06	1.82126e-07
Wang_et_al_AAGTCTGGTAGAGCTG_1	ErythroidLiver	ErythroidYS_training	1.19728e-07	1.66739e-09	1.45487e-08	1.12839e-07	7.28944e-08	0.999988	1.18726e-10	5.53029e-07	9.28421e-07	2.98884e-07	3.25626e-08	2.27895e-09	4.32109e-09	1.57507e-07	7.52246e-06	5.74111e-09	6.4529e-07	7.38399e-09	1.07579e-06	1.12404e-07	6.85936e-08	2.21472e-09	1.28803e-08	5.703e-09	8.50666e-08	4.21908e-09	1.94563e-09
Wang_et_al_AAGTCTGGTCTCTCGT_1	MKLiver	MKYS_training	8.5067e-22	4.12657e-19	9.32072e-26	1.91419e-21	3.22252e-20	1.55797e-15	5.07478e-19	7.46508e-18	6.57189e-20	1.26398e-23	5.35217e-27	8.99306e-21	3.68826e-20	2.86813e-29	5.40573e-07	0.999999	6.5553e-26	2.00036e-18	6.42328e-21	4.34561e-21	2.45447e-18	4.67504e-19	8.76358e-21	1.27267e-22	2.61261e-19	2.49918e-20	1.30444e-21
Wang_et_al_AAGTCTGGTGGTAACG_1	ErythroidLiver	ErythroidYS_training	1.60802e-07	4.65103e-09	5.90027e-09	4.27348e-08	1.08365e-07	0.999993	7.7246e-11	6.45699e-07	1.34075e-07	5.55239e-07	2.2545e-08	1.45345e-09	5.52428e-09	5.97889e-08	3.81874e-06	3.63084e-09	1.06249e-07	5.62675e-09	1.04262e-06	1.09914e-07	8.59105e-08	3.58557e-09	3.55959e-08	1.17894e-08	8.21137e-09	1.39802e-09	1.22409e-09
Wang_et_al_AAGTCTGGTTCCGTCT_1	ErythroidLiver	ErythroidYS_training	2.58716e-06	3.86462e-09	6.011e-09	2.11907e-09	1.30516e-07	0.999971	3.69657e-09	5.7553e-07	1.01135e-08	6.70304e-07	4.26549e-08	4.20149e-10	7.04757e-10	2.31118e-08	2.38061e-05	7.83498e-08	7.98581e-09	8.92267e-10	9.01074e-07	3.93642e-07	2.74309e-08	2.53897e-09	8.12146e-08	3.86856e-08	4.70414e-09	1.93372e-10	1.20423e-10
Wang_et_al_AAGTCTGTCTCGAGTA_1	EndotheliumLiver	EndotheliumYS_training	3.8037e-20	5.3276e-16	4.11135e-21	4.494e-16	1	1.86877e-27	8.26341e-11	4.57867e-22	4.53837e-08	8.05179e-18	1.69153e-17	1.5071e-15	1.30691e-15	2.21547e-18	7.88898e-24	5.44927e-21	2.06767e-17	1.41669e-18	4.88927e-16	2.54187e-13	1.507e-14	7.86338e-17	3.69315e-14	2.16748e-10	2.20595e-17	7.12819e-25	2.8758e-19
Wang_et_al_AATCCAGAGATCACGG_1	MEMPLiver	MKYS_training	0.0224441	0.000148337	2.33945e-06	7.95444e-07	0.00218424	0.125406	0.000468599	0.00779097	0.000199589	7.4201e-05	3.84469e-06	2.82603e-06	3.39147e-06	4.315e-06	0.778335	0.0400952	7.1491e-06	1.93911e-06	0.0141471	0.00814622	8.98157e-05	7.71109e-05	6.86727e-05	0.00024193	5.49808e-05	1.77442e-06	5.18981e-08
Wang_et_al_AATCCAGAGTACTTGC_1	MPPLiver	HSPC_1YS_training	0.00128961	6.48439e-06	2.26118e-05	0.00173952	0.00800343	5.6472e-08	7.13406e-06	4.01752e-06	0.424604	6.21312e-06	0.00173967	2.80078e-05	1.47436e-07	0.00465553	6.2421e-08	8.36967e-10	0.0628918	1.36194e-06	0.0136597	0.47814	1.36895e-06	1.68794e-05	0.00222272	0.00042368	0.000525829	7.98533e-06	2.03391e-06
Wang_et_al_AATCCAGCACGAAAGC_1	ErythroidLiver	ErythroidYS_training	1.45197e-07	4.27395e-09	1.37688e-08	5.39264e-09	1.32687e-08	0.999988	3.2642e-11	3.29191e-07	5.2281e-10	8.28885e-08	2.63691e-08	9.17397e-11	2.1903e-09	1.30798e-08	1.049e-05	1.66678e-08	1.65517e-08	2.44503e-09	1.73095e-07	2.75515e-07	1.53142e-08	2.05442e-09	3.51483e-08	1.08822e-08	9.69299e-10	3.78008e-10	3.60833e-10
Wang_et_al_AATCCAGCATCAGTAC_1	MEMPLiver	MKYS_training	9.44454e-07	5.12107e-09	1.74157e-12	5.75806e-15	6.87102e-10	0.00702249	4.74394e-11	2.92856e-06	6.46982e-12	4.07982e-11	5.09534e-11	2.85384e-12	7.46632e-11	1.46153e-13	0.938569	0.0544037	8.4018e-15	6.96023e-10	8.45104e-07	1.91566e-08	9.24367e-08	7.83323e-09	5.51831e-11	2.53654e-10	1.28948e-10	2.62921e-13	3.46143e-14
Wang_et_al_AATCCAGCATTCTCAT_1	ErythroidLiver	ErythroidYS_training	1.06176e-07	9.2536e-10	2.69365e-09	4.85849e-09	9.54726e-09	0.999997	2.50217e-11	9.8563e-08	7.43944e-09	6.66725e-08	3.10071e-09	1.49993e-10	5.35023e-10	2.34624e-08	2.58749e-06	4.10142e-09	2.25506e-08	1.34774e-09	1.56984e-07	3.32336e-08	9.54345e-09	6.40909e-10	2.04926e-08	4.60963e-09	9.80733e-10	1.7677e-10	9.64074e-11
Wang_et_al_AATCCAGTCATGCATG_1	ErythroidLiver	ErythroidYS_training	9.75534e-08	3.53876e-10	4.76177e-09	2.87669e-09	1.67001e-08	0.999997	4.94116e-11	1.06811e-07	4.51528e-09	2.54131e-07	1.18342e-08	2.89685e-10	1.97877e-10	2.20694e-08	2.64005e-06	6.9337e-09	8.70266e-09	8.52213e-10	2.66152e-07	3.2544e-08	1.09224e-08	4.58341e-10	7.93967e-09	1.00421e-08	1.88934e-09	9.90591e-11	1.38494e-10
Wang_et_al_AATCCAGTCCTCTAGC_1	ErythroidLiver	ErythroidYS_training	1.25247e-07	7.29863e-10	8.64873e-09	1.50877e-08	2.2347e-08	0.999994	3.79158e-11	1.81671e-07	8.6866e-09	1.13586e-07	9.10565e-09	1.94575e-10	5.38191e-10	4.54597e-08	5.17412e-06	9.74514e-09	3.80632e-08	2.16115e-09	2.99633e-07	4.13661e-08	2.26302e-08	7.10764e-10	1.49088e-08	4.4208e-09	3.56451e-09	5.63974e-10	2.6382e-10
Wang_et_al_AATCCAGTCTGCAGTA_1	MKLiver	MKYS_training	3.53251e-18	1.73275e-15	3.29202e-20	4.08399e-20	6.27037e-18	3.11882e-11	1.88666e-17	1.49131e-13	2.77083e-20	1.10161e-20	2.18275e-23	7.36342e-20	4.44425e-17	1.92916e-24	0.000108785	0.999891	5.13388e-24	4.70611e-14	5.66934e-18	1.16119e-17	1.49582e-15	4.73351e-15	1.38581e-17	3.1198e-19	3.13178e-17	3.07488e-18	1.16564e-19
Wang_et_al_AATCGGTAGAGACGAA_1	ErythroidLiver	ErythroidYS_training	9.99987e-08	6.84213e-11	1.59584e-09	1.12462e-09	2.724e-09	0.99999	4.30559e-12	7.47479e-09	2.20228e-10	3.23145e-08	2.22824e-09	4.8831e-12	7.90402e-11	3.29826e-09	9.42836e-06	6.87532e-09	6.98064e-09	1.43998e-10	7.44111e-08	5.55575e-08	5.21605e-10	1.24221e-10	8.06821e-09	3.02503e-10	7.4493e-11	1.46368e-11	3.6684e-11
Wang_et_al_AATCGGTAGAGTGACC_1	MKLiver	MKYS_training	1.35454e-22	2.21603e-19	6.47455e-25	5.53293e-16	1.30115e-19	4.46902e-14	2.61414e-20	2.26124e-15	1.04849e-19	5.71776e-25	1.66677e-27	5.65396e-21	6.81499e-18	1.83417e-28	5.71278e-06	0.999994	1.60226e-23	4.89041e-18	2.20607e-20	1.15308e-21	4.82282e-14	7.46957e-19	2.59669e-20	1.42008e-24	4.66986e-15	2.67371e-17	4.60825e-19
Wang_et_al_AATCGGTAGCCATCGC_1	MPPLiver	MEMPYS_training	0.0190099	0.000211695	9.51107e-05	0.00602756	0.000697681	3.1275e-05	3.80138e-05	0.00271405	0.0394198	3.01229e-05	0.00176665	0.000466034	3.75465e-06	0.000542687	0.00191723	0.000170742	0.0298324	4.78245e-06	0.382572	0.492539	0.000206745	0.000225482	0.00124152	4.28808e-05	0.019256	0.000925272	1.15824e-05
Wang_et_al_AATCGGTGTGCATCTA_1	ErythroidLiver	ErythroidYS_training	1.13666e-07	7.43619e-11	9.12739e-09	3.92421e-10	2.10242e-09	0.99999	1.01085e-11	1.10007e-08	1.57996e-11	2.61973e-08	1.4764e-08	2.72572e-12	5.67606e-11	4.02316e-09	9.59345e-06	4.66717e-09	1.74726e-09	2.99814e-10	5.80913e-08	1.04831e-07	2.74114e-10	2.24606e-10	3.09017e-09	8.82681e-10	6.61996e-11	1.13234e-11	3.96149e-11
Wang_et_al_AATCGGTTCAACCAAC_1	ErythroidLiver	ErythroidYS_training	3.42554e-08	4.74539e-11	2.55587e-08	8.35268e-09	2.32509e-09	0.99999	7.16128e-12	1.70991e-08	1.74609e-10	2.25086e-08	4.40629e-09	1.80767e-11	7.43699e-11	2.33946e-08	9.36552e-06	6.68631e-09	1.48666e-08	1.3758e-09	1.08292e-07	1.66993e-08	4.07535e-10	2.15414e-10	1.36118e-08	1.09686e-09	8.52964e-10	6.97503e-11	1.49892e-10
Wang_et_al_AATCGGTTCACAGGCC_1	ErythroidLiver	ErythroidYS_training	6.00321e-08	1.2686e-09	1.81641e-09	9.84453e-08	2.13236e-08	0.999994	8.64204e-11	2.49372e-07	2.73993e-08	1.84098e-07	5.77677e-09	6.68307e-10	1.0348e-09	1.81179e-08	5.04683e-06	1.71357e-08	1.47902e-07	2.55904e-09	3.19293e-07	3.77703e-08	4.21007e-08	9.71933e-10	2.87838e-08	3.48225e-09	1.25238e-08	1.45424e-09	1.17415e-09
Wang_et_al_AATCGGTTCAGCGATT_1	MPPLiver	HSPC_1YS_training	0.0148477	6.9069e-06	2.008e-05	0.000297014	0.0009148	1.84669e-06	7.32977e-06	9.29944e-06	0.318773	1.18372e-05	0.000598304	6.50909e-05	9.4265e-08	0.00339022	4.06594e-06	5.51799e-08	0.0356755	1.27322e-07	0.025022	0.598042	9.50672e-07	5.94684e-06	0.00169862	0.000524702	6.73352e-05	1.47284e-05	3.87529e-07
Wang_et_al_AATCGGTTCCCGACTT_1	MKLiver	MKYS_training	6.41596e-11	5.55575e-13	1.51225e-16	4.23846e-19	1.42509e-14	4.4194e-07	9.24558e-14	5.46729e-10	9.05359e-19	3.99228e-16	1.54203e-15	3.2271e-17	1.54191e-14	1.28052e-19	0.0509543	0.949045	1.83458e-20	1.03613e-12	2.85301e-11	7.4515e-12	2.9726e-12	2.78715e-12	1.58053e-14	2.23861e-13	3.27738e-14	2.57576e-17	1.28128e-17
Wang_et_al_AATCGGTTCCGCATCT_1	ErythroidLiver	ErythroidYS_training	3.46452e-06	2.00523e-09	2.67437e-08	1.69353e-10	5.20418e-08	0.999989	2.33469e-11	2.04301e-06	1.75051e-08	8.69315e-08	8.75095e-09	1.74508e-11	4.29943e-10	4.26082e-08	3.48603e-06	4.98889e-10	1.32024e-09	1.06527e-09	3.60329e-07	1.09449e-06	1.45791e-08	3.19875e-09	1.00904e-08	8.4117e-09	6.36897e-10	5.51154e-11	1.02341e-11
Wang_et_al_AATCGGTTCCTAGGGC_1	EndotheliumLiver	EndotheliumYS_training	2.61161e-13	2.44484e-10	6.38756e-13	2.98763e-10	0.999995	4.23409e-16	4.65984e-06	3.72568e-13	3.50513e-10	1.41606e-10	1.5481e-09	1.16845e-11	2.41478e-09	1.46816e-11	9.91109e-16	1.09894e-15	1.71971e-11	1.70929e-14	2.20279e-12	6.82012e-11	2.87974e-08	5.5089e-13	1.48592e-11	2.35246e-11	1.06439e-10	2.10273e-14	1.31255e-12
Wang_et_al_AATCGGTTCTCCTATA_1	MEMPLiver	MKYS_training	2.1112e-05	4.01112e-08	3.22767e-10	1.28025e-12	1.32412e-09	7.92924e-05	1.23287e-09	1.30186e-05	7.11799e-11	2.5569e-10	4.49202e-09	9.92347e-12	5.92372e-10	2.17452e-11	0.859399	0.140465	8.09129e-12	1.43326e-08	1.15878e-05	9.94846e-06	1.05992e-07	1.6971e-07	1.50319e-09	3.31486e-10	7.93922e-09	3.07602e-11	4.54064e-12
Wang_et_al_AATCGGTTCTGGTTCC_1	MEMPLiver	MKYS_training	0.000113503	3.73105e-06	1.69868e-10	5.3415e-11	2.4261e-06	0.063628	2.69462e-08	0.000402389	9.88655e-08	1.99681e-07	1.47107e-08	1.7565e-09	5.92273e-08	1.09542e-10	0.901378	0.0343374	2.95816e-10	5.29471e-09	9.60739e-05	3.21306e-05	5.56186e-06	4.30053e-07	2.25681e-07	1.54417e-07	6.45161e-08	1.72854e-10	8.00518e-11
Wang_et_al_ACACCAAAGCTAGTGG_1	ErythroidLiver	ErythroidYS_training	5.62948e-07	3.0814e-09	1.09199e-08	1.04221e-08	7.93387e-08	0.999986	3.35548e-10	2.46844e-07	8.9757e-09	3.45821e-07	6.46612e-08	3.83272e-10	2.91715e-09	5.57606e-08	1.142e-05	2.89053e-08	2.90944e-08	2.0972e-09	8.49351e-07	4.29678e-07	2.38588e-08	2.30207e-09	4.3698e-08	4.48814e-08	2.45364e-09	2.9469e-10	6.51499e-10
Wang_et_al_ACACCAAAGTAGGTGC_1	ETPLiver	Lymphoid_progenitorYS_training	1.08209e-09	0.00793283	0.00306927	0.463915	7.05436e-09	2.2472e-13	1.13063e-07	9.97364e-09	3.28201e-11	1.19006e-08	0.00849157	0.00442559	8.88703e-05	7.65084e-08	6.14181e-12	1.16382e-09	5.98674e-06	8.51413e-09	1.43004e-10	5.87086e-09	4.49779e-11	3.36997e-05	0.000131187	2.2553e-07	0.000195	0.0546751	0.457035
Wang_et_al_ACACCAAAGTTCGATC_1	ErythroidLiver	ErythroidYS_training	1.60372e-07	1.90089e-09	9.00267e-08	1.53057e-08	2.77217e-08	0.999989	5.12894e-11	1.78328e-07	7.41961e-10	2.07029e-07	3.08687e-08	6.77173e-11	2.04795e-09	6.80917e-08	9.29635e-06	1.374e-08	4.43282e-08	4.47065e-09	1.51284e-07	3.34427e-07	6.72709e-09	1.68529e-09	3.87522e-08	6.56122e-09	2.23665e-09	6.89233e-10	1.11527e-09
Wang_et_al_ACACCAACAGAAGCAC_1	ErythroidLiver	ErythroidYS_training	1.22352e-07	1.09938e-09	1.78961e-08	3.26207e-09	1.70287e-08	0.999995	2.83776e-11	2.31334e-07	1.92499e-09	5.90482e-08	2.1469e-08	1.50243e-10	8.82352e-10	8.2614e-08	4.01311e-06	3.88227e-09	1.11151e-08	3.95134e-09	2.8338e-07	2.66613e-08	1.04342e-08	1.24068e-09	1.88177e-08	1.06006e-08	2.18393e-09	2.16984e-10	1.32124e-10
Wang_et_al_ACACCAAGTCCTCCAT_1	ErythroidLiver	ErythroidYS_training	5.83858e-08	1.66963e-10	3.46241e-09	3.94283e-09	3.74168e-09	0.999996	3.30218e-11	3.39826e-08	2.60294e-09	3.36098e-08	4.69816e-09	1.46137e-10	1.0743e-10	9.49957e-09	3.3741e-06	1.66774e-08	6.45875e-09	5.52916e-10	1.57731e-07	2.66882e-08	4.01176e-09	2.20539e-10	8.723e-09	5.57798e-09	8.24864e-10	1.20597e-10	4.40626e-11
Wang_et_al_ACACCAATCAAACCGT_1	EndotheliumLiver	EndotheliumYS_training	1.03064e-10	1.00412e-09	7.32886e-10	2.09567e-08	0.999998	4.30773e-13	7.91962e-07	6.96346e-12	3.18337e-07	5.76116e-07	1.10973e-09	1.98338e-09	2.32136e-09	2.41559e-09	1.03121e-13	1.79266e-13	5.89384e-08	1.97005e-12	3.21722e-10	3.84209e-07	3.1753e-09	2.94958e-10	7.09718e-10	1.62996e-09	9.72501e-09	3.46468e-11	1.1287e-11
Wang_et_al_ACACCAATCACCATAG_1	HepatocyteLiver	EndodermYS_training	7.50082e-11	1.28296e-16	6.13704e-16	1.56942e-17	6.35316e-14	1.90893e-16	9.10013e-14	5.55274e-13	1.6859e-10	1	5.56697e-13	4.93347e-15	7.30302e-18	2.77601e-15	2.94024e-17	1.19066e-14	1.13478e-14	2.63897e-14	7.00158e-16	3.55488e-10	1.0955e-15	4.77926e-14	1.54287e-19	3.32137e-16	6.62529e-13	5.86521e-16	1.97744e-14
Wang_et_al_ACACCCTCAATGCCAT_1	ErythroidLiver	ErythroidYS_training	1.18136e-07	3.26071e-10	1.70118e-09	1.77872e-09	1.25248e-08	0.999994	3.91699e-11	4.95706e-08	1.54602e-09	1.1193e-07	7.13482e-09	7.79015e-11	2.08958e-10	4.81527e-09	5.71941e-06	1.18062e-08	4.43423e-09	3.17767e-10	1.44119e-07	3.44644e-08	5.63828e-09	2.89221e-10	3.37895e-09	2.82864e-09	5.39067e-10	5.77499e-11	7.15134e-11
Wang_et_al_ACACCCTCATATGAGA_1	ErythroidLiver	ErythroidYS_training	9.441e-08	1.16899e-09	2.32159e-09	2.91972e-08	1.85958e-08	0.999992	7.12928e-11	1.82093e-07	3.13903e-08	1.61844e-07	5.74201e-09	5.27118e-10	6.58994e-10	2.66694e-08	6.85898e-06	1.36995e-08	6.15201e-08	2.5259e-09	2.91244e-07	3.87623e-08	2.75464e-08	9.19855e-10	3.48111e-08	3.53495e-09	5.77966e-09	7.07908e-10	1.01612e-09
Wang_et_al_ACACCCTGTCTAGTCA_1	MEMPLiver	MKYS_training	2.12658e-06	1.12278e-08	3.29185e-12	1.75865e-12	9.06707e-09	1.58261e-05	2.52083e-09	3.39334e-06	7.81367e-09	2.80079e-10	1.52686e-10	9.23107e-11	1.18607e-10	1.31207e-12	0.549885	0.450087	2.61665e-12	1.08143e-09	5.88128e-06	6.99216e-07	4.25424e-08	1.1326e-08	1.29711e-10	8.052e-10	9.81196e-09	3.884e-11	1.49395e-12
Wang_et_al_ACACCCTGTGACCAAG_1	FibroblastLiver	MesotheliumYS_training	2.97819e-10	1.2188e-09	2.12958e-09	1.72862e-09	5.64029e-08	8.17607e-14	0.999951	4.95806e-13	6.80652e-06	1.20697e-05	3.34299e-08	6.78576e-10	3.90378e-14	1.51198e-07	3.6705e-11	8.9066e-06	1.86809e-09	1.52995e-05	1.10131e-07	2.07964e-06	4.80492e-11	3.67942e-08	1.83752e-13	2.94543e-06	1.22948e-07	4.71047e-08	9.97303e-11
Wang_et_al_ACACCCTTCAGTTTGG_1	Kupffer_cellLiver	MacrophageYS_training	5.7907e-13	2.064e-05	3.73262e-10	1.37553e-09	7.06142e-13	2.48316e-14	3.40605e-11	1.22171e-11	1.1623e-13	1.3036e-12	4.59661e-12	3.28851e-10	0.999977	7.73504e-12	7.68053e-13	4.78543e-12	3.11388e-12	1.58129e-13	2.95659e-13	2.25333e-13	1.82374e-10	8.8661e-09	3.75265e-09	1.10707e-12	9.33234e-13	3.92736e-10	1.91149e-06
Wang_et_al_ACACCCTTCCACGTGG_1	ErythroidLiver	ErythroidYS_training	1.55787e-07	1.0192e-10	9.02611e-09	6.19582e-09	3.16311e-09	0.999992	1.41926e-11	4.71497e-08	6.89686e-11	2.80128e-08	9.19803e-09	3.63703e-11	7.21074e-11	4.83708e-09	7.1322e-06	1.15856e-08	8.86262e-09	6.08141e-10	2.14256e-07	9.79305e-08	2.92613e-09	2.82658e-10	1.4199e-08	5.19571e-09	4.38786e-10	8.12649e-11	1.29739e-10
Wang_et_al_ACACCCTTCCTCAATT_1	MKLiver	MKYS_training	8.18167e-15	5.49409e-14	3.21041e-19	9.00807e-18	2.13286e-15	1.36055e-08	1.05413e-14	5.96927e-12	1.05615e-16	1.51743e-16	2.21816e-19	5.40408e-17	1.96883e-15	6.30757e-22	0.000321811	0.999678	1.46577e-20	8.13478e-14	9.00651e-15	7.21851e-16	4.5576e-13	9.31285e-14	3.60495e-16	6.51446e-17	7.60945e-15	6.34707e-17	2.17383e-17
Wang_et_al_ACACCGGGTCCAAGTT_1	Granulocyte_precursorLiver	Mast_cellYS_training	2.26726e-11	1.15081e-09	6.11222e-16	8.37982e-12	3.96958e-15	1.00028e-11	2.56436e-14	0.643732	1.65604e-14	1.19012e-15	1.02982e-13	7.63126e-14	1.8294e-09	1.39068e-15	5.17726e-12	1.52474e-16	4.48859e-13	5.60388e-08	9.22503e-09	1.4243e-14	0.356267	2.08386e-07	4.93343e-10	5.7465e-15	6.07109e-07	1.69594e-11	1.78817e-13
Wang_et_al_ACACCGGTCCTGCTTG_1	ErythroidLiver	ErythroidYS_training	7.04875e-08	2.2643e-09	9.7144e-09	9.5155e-08	1.78723e-08	0.999991	8.72681e-11	1.9112e-07	4.76865e-09	2.64139e-07	1.62325e-08	6.18402e-10	1.92126e-09	2.38081e-08	7.67217e-06	4.16141e-08	1.30524e-07	3.22129e-09	2.10485e-07	8.78207e-08	2.99108e-08	1.65416e-09	4.8948e-08	7.71625e-09	4.51034e-09	1.43794e-09	1.15259e-09
Wang_et_al_ACACTGAAGGCTCAGA_1	Kupffer_cellLiver	MacrophageYS_training	8.73576e-08	0.000342403	1.41601e-07	2.1966e-08	5.09417e-08	5.16647e-07	1.6641e-07	5.80711e-07	9.41498e-11	3.25655e-08	3.22297e-07	9.03649e-08	0.999625	4.23461e-08	5.32414e-07	6.15926e-07	6.70033e-09	1.37956e-07	1.06996e-08	1.39082e-07	1.57575e-05	5.36358e-06	4.3111e-06	1.11169e-06	3.96229e-09	6.72548e-08	2.70262e-06
Wang_et_al_ACACTGACAAGTTGTC_1	ErythroidLiver	MEMPYS_training	1.65578e-05	2.9912e-06	6.73916e-09	9.97251e-09	1.3341e-06	0.97833	6.1497e-09	0.00121351	1.04251e-07	7.21044e-07	1.01775e-07	1.45012e-09	3.37915e-07	3.5928e-08	0.0202068	0.000130678	8.43302e-09	1.58427e-07	1.1262e-05	2.93533e-06	8.15746e-05	4.50502e-07	2.57303e-07	3.92447e-08	2.46799e-07	1.05775e-08	1.80564e-09
Wang_et_al_ACACTGACAGGACCCT_1	MKLiver	MKYS_training	1.31352e-14	5.28403e-15	1.03512e-20	1.54501e-17	2.71149e-14	2.39097e-11	1.00284e-13	2.37436e-12	2.0995e-13	6.40511e-17	2.54349e-19	1.37115e-15	4.56769e-16	4.83984e-22	0.000312734	0.999687	1.1125e-19	2.72583e-15	6.47351e-13	2.48142e-14	2.25491e-12	8.11099e-15	7.59475e-17	8.01022e-17	8.67119e-14	1.08537e-16	6.37223e-18
Wang_et_al_ACACTGATCACCCTCA_1	ErythroidLiver	ErythroidYS_training	4.16765e-07	3.50351e-10	1.59194e-08	2.93894e-09	1.24766e-08	0.999989	4.36231e-11	8.47231e-08	3.63625e-10	1.19717e-07	2.58888e-08	6.28374e-11	2.18476e-10	1.60585e-08	9.67702e-06	1.5051e-08	9.33369e-09	6.37094e-10	5.32551e-07	3.10849e-07	4.04198e-09	4.87256e-10	1.22834e-08	2.68717e-08	6.44117e-10	7.70308e-11	1.12608e-10
Wang_et_al_ACAGCCGAGATAGGAG_1	ErythroidLiver	ErythroidYS_training	5.28424e-05	1.37723e-07	2.43602e-08	2.77046e-09	2.01973e-07	0.995764	3.06566e-09	1.00863e-05	2.17349e-09	6.53938e-08	5.36312e-08	1.48388e-10	1.23012e-08	1.38625e-08	0.00414719	9.37891e-06	5.81112e-09	8.08595e-09	7.33493e-06	8.45207e-06	1.38639e-07	8.68946e-08	2.85125e-07	2.84075e-08	1.29861e-08	7.55294e-10	2.89055e-10
Wang_et_al_ACAGCCGAGTCATCCA_1	ErythroidLiver	ErythroidYS_training	2.89131e-07	3.209e-10	1.07573e-09	2.09145e-09	5.28725e-09	0.999993	9.42618e-11	3.80368e-08	7.8857e-10	1.07752e-07	6.34567e-09	7.13329e-11	1.58198e-10	2.24101e-09	6.36497e-06	2.2142e-08	8.78646e-09	3.3975e-10	1.33076e-07	1.25115e-07	4.28391e-09	4.74224e-10	5.92702e-09	1.68772e-09	3.16144e-10	8.08312e-11	7.11219e-11
Wang_et_al_ACAGCCGCAAACTGCT_1	ErythroidLiver	ErythroidYS_training	1.36931e-07	1.00275e-09	6.43864e-09	1.1122e-08	2.04403e-08	0.999992	4.27079e-11	1.01506e-07	6.5844e-09	1.26362e-07	1.71451e-08	3.82112e-10	9.3481e-10	4.73153e-08	6.92736e-06	1.10735e-08	2.84988e-08	1.04705e-09	3.5694e-07	3.73221e-08	1.62056e-08	6.22308e-10	2.80091e-08	7.56783e-09	3.72317e-09	2.71832e-10	4.50517e-10
Wang_et_al_ACAGCCGCAATGGATA_1	ErythroidLiver	ErythroidYS_training	4.43295e-06	1.64446e-09	7.69069e-08	2.32443e-10	7.92059e-08	0.999567	4.80882e-09	6.38849e-07	3.00632e-11	1.17855e-07	2.26928e-08	6.96066e-12	5.01091e-10	8.4973e-09	0.0004238	3.11062e-07	5.63244e-10	3.06349e-09	5.67114e-07	3.01897e-06	1.88427e-09	8.24047e-09	1.51335e-08	2.56361e-08	3.36626e-10	3.17148e-11	1.92186e-11
Wang_et_al_ACAGCCGCACGGACAA_1	Kupffer_cellLiver	MacrophageYS_training	2.8948e-10	1.4768e-05	9.56131e-10	6.46783e-09	6.36069e-12	9.89443e-10	3.7368e-09	3.25379e-09	1.39988e-10	7.86823e-11	1.24716e-08	4.94466e-07	0.999982	4.4052e-10	4.8153e-10	4.85158e-09	6.70996e-10	3.45257e-09	1.56989e-10	4.18142e-10	1.56776e-06	9.92074e-08	2.82524e-07	3.65235e-09	4.08264e-10	2.26368e-08	4.05471e-07
Wang_et_al_ACAGCCGGTGTTTGGT_1	MKLiver	MKYS_training	1.784e-25	3.14028e-20	2.29973e-29	7.46711e-24	1.96221e-23	1.33836e-17	5.17554e-23	3.30544e-19	4.84997e-22	7.59167e-27	1.55578e-30	5.68317e-24	1.6806e-21	1.2225e-33	9.48274e-08	1	2.40031e-29	1.33418e-19	4.17511e-24	4.78695e-24	5.27201e-20	8.11437e-21	3.51637e-24	1.23064e-26	2.72293e-21	1.02261e-22	1.2298e-23
Wang_et_al_ACAGCCGGTTTGCATG_1	Kupffer_cellLiver	MacrophageYS_training	2.49779e-06	0.373806	1.28603e-06	1.83672e-05	3.18291e-07	5.80716e-05	1.00581e-06	2.539e-05	9.36399e-06	2.86698e-06	0.000237244	0.000338412	0.619263	7.36927e-06	4.13233e-07	3.05477e-07	2.99014e-06	2.82851e-05	5.24236e-06	9.5101e-06	6.27867e-05	0.000965991	0.00105054	0.000101032	2.81733e-06	1.13776e-05	0.00398703
Wang_et_al_ACAGCCGTCAAACAAG_1	ErythroidLiver	ErythroidYS_training	1.63747e-07	9.91313e-09	5.40001e-09	3.69792e-08	7.69295e-08	0.999989	7.71877e-11	1.15304e-06	5.40891e-08	6.02059e-07	7.57057e-09	2.01106e-09	3.84383e-09	9.3708e-08	7.67147e-06	1.70639e-08	1.20496e-07	1.00061e-08	8.30357e-07	1.54331e-07	3.08922e-07	5.82388e-09	9.62294e-08	1.52029e-08	9.49539e-09	1.9071e-09	1.50679e-09
Wang_et_al_ACAGCCGTCACCATAG_1	ErythroidLiver	ErythroidYS_training	8.51429e-08	2.14275e-09	5.38698e-09	2.12469e-08	3.06686e-08	0.999996	6.84703e-11	2.96792e-07	1.33077e-08	1.45657e-07	1.01061e-08	5.87522e-10	1.65525e-09	5.28769e-08	2.88507e-06	5.79399e-09	3.7957e-08	3.36671e-09	2.01559e-07	4.34557e-08	6.5111e-08	1.37609e-09	3.83916e-08	9.46282e-09	3.93416e-09	6.5745e-10	6.35694e-10
Wang_et_al_ACAGCCGTCAGATAAG_1	ErythroidLiver	ErythroidYS_training	3.76529e-08	3.94867e-11	5.29646e-10	2.10668e-09	3.53525e-10	0.999995	7.24555e-13	2.10439e-08	3.66678e-08	7.20895e-09	1.36665e-09	1.43359e-10	3.46398e-11	1.95491e-09	4.27558e-06	1.18112e-09	1.44119e-08	1.31516e-09	3.04904e-07	1.64844e-09	5.69168e-10	1.90125e-10	3.87804e-09	1.46245e-10	2.83705e-09	6.62272e-11	1.19898e-10
Wang_et_al_ACAGCTACACGTCTCT_1	ErythroidLiver	ErythroidYS_training	5.46051e-06	2.74577e-09	1.3979e-08	2.01716e-10	4.21612e-08	0.999974	2.24211e-10	1.72139e-06	2.42291e-09	1.12389e-07	2.06432e-08	5.012e-11	5.52653e-10	2.10125e-08	1.6887e-05	3.60567e-09	1.64875e-09	8.85642e-10	9.77837e-07	6.17395e-07	1.99787e-08	3.72064e-09	1.69779e-08	8.25757e-09	1.41852e-09	8.16643e-11	2.81446e-11
Wang_et_al_ACAGCTACAGCTCGAC_1	ErythroidLiver	ErythroidYS_training	1.78484e-06	1.12346e-06	5.18275e-08	3.18721e-06	6.40911e-06	0.999728	2.36324e-08	0.000105233	1.64703e-06	2.7374e-05	3.84704e-06	1.95993e-07	5.51923e-07	6.87617e-07	3.57706e-05	2.32799e-07	4.62518e-06	2.05683e-07	1.2993e-05	8.37565e-06	5.46868e-05	1.87674e-07	1.34262e-06	5.73433e-07	5.34647e-07	1.70515e-07	2.14985e-07
Wang_et_al_ACAGCTACATGGAATA_1	ErythroidLiver	ErythroidYS_training	2.14365e-07	2.02292e-09	5.11112e-09	2.34183e-08	2.46124e-08	0.999992	2.07761e-10	3.26642e-07	8.02182e-09	3.13436e-07	1.43314e-08	7.136e-10	8.85386e-10	4.02058e-08	6.40595e-06	2.19279e-08	6.03148e-08	4.85918e-09	2.68396e-07	3.57419e-08	4.40486e-08	1.99813e-09	2.96861e-08	5.61857e-09	9.99841e-09	7.61784e-10	7.23228e-10
Wang_et_al_ACAGCTACATTAGCCA_1	ErythroidLiver	ErythroidYS_training	5.29404e-06	2.79192e-09	6.97021e-09	3.13655e-10	1.28635e-07	0.999977	8.35444e-11	4.6492e-07	4.22009e-09	9.42405e-08	8.91431e-09	7.50178e-12	1.34368e-09	1.27038e-08	1.44369e-05	2.98841e-09	4.20423e-09	2.36023e-10	4.9274e-07	1.91447e-06	9.01115e-09	2.10603e-09	1.44606e-08	2.70043e-09	4.14801e-10	9.6151e-11	2.16083e-11
Wang_et_al_ACAGCTAGTCAGCTAT_1	ErythroidLiver	ErythroidYS_training	1.1488e-08	3.88375e-11	4.89632e-08	4.9981e-09	2.10666e-09	0.999995	1.92689e-11	7.55112e-09	1.96079e-11	1.39856e-08	4.16621e-09	6.23566e-12	7.39023e-11	2.05517e-08	5.2974e-06	9.41451e-09	6.18424e-09	3.67631e-10	1.95689e-08	3.02796e-08	3.5359e-10	1.25377e-10	4.19322e-09	1.63946e-09	3.04706e-10	4.45176e-11	4.53617e-11
Wang_et_al_ACAGCTAGTGATGCCC_1	ErythroidLiver	ErythroidYS_training	6.49426e-08	6.25751e-11	2.44736e-09	2.03416e-10	2.59683e-09	0.999999	5.01501e-12	1.37521e-08	1.67353e-10	1.82833e-08	2.05408e-09	5.98567e-12	3.46316e-11	2.99453e-09	7.31249e-07	7.5661e-10	6.93575e-10	6.88713e-11	2.56589e-08	2.17744e-08	5.23144e-10	6.19744e-11	1.36953e-09	2.05859e-09	3.08269e-11	1.12262e-11	6.41626e-12
Wang_et_al_ACAGCTAGTTATCACG_1	ErythroidLiver	ErythroidYS_training	6.90057e-07	6.54245e-10	5.33801e-09	3.0451e-09	3.33597e-09	0.99999	1.52758e-11	1.94407e-07	4.70061e-09	4.05303e-08	2.8527e-08	2.83904e-10	1.58598e-10	1.00555e-08	7.22311e-06	1.73075e-08	1.89777e-08	1.56643e-09	1.08039e-06	1.13424e-07	7.50127e-09	1.02096e-09	1.57367e-08	9.44328e-09	4.04175e-09	2.27629e-10	8.67784e-11
Wang_et_al_ACATACGAGCCGTCGT_1	ErythroidLiver	ErythroidYS_training	2.22117e-07	4.50972e-10	3.94948e-08	4.60339e-09	3.47527e-09	0.999992	7.63388e-12	1.15364e-07	9.17675e-11	3.9267e-08	5.92877e-09	2.49205e-11	2.76251e-10	1.83109e-08	6.68715e-06	1.48113e-08	1.13068e-08	2.36912e-09	2.53185e-07	1.87355e-07	2.43881e-09	5.37325e-10	1.91856e-08	1.55752e-08	5.63088e-10	1.47022e-10	1.0063e-10
Wang_et_al_ACATACGCAAGTTGTC_1	FibroblastLiver	MesotheliumYS_training	1.53091e-15	1.05904e-16	8.64096e-14	6.74604e-13	3.74306e-11	1.48984e-22	1	9.25169e-18	2.43136e-11	8.7995e-12	1.43487e-13	3.41439e-13	8.31561e-20	4.51722e-13	6.10555e-19	4.45986e-10	9.19832e-14	2.61807e-10	8.95885e-16	9.37981e-12	1.40215e-15	3.1965e-13	4.53934e-19	2.69651e-10	2.19961e-13	3.90408e-10	1.81708e-14
Wang_et_al_ACATACGCATTTCACT_1	ErythroidLiver	ErythroidYS_training	1.89237e-07	1.87325e-09	1.29575e-08	1.81864e-09	4.17737e-08	0.999998	1.79168e-11	4.9991e-07	2.86267e-09	5.18019e-08	1.07261e-08	2.86312e-11	1.54789e-09	5.40239e-08	7.12921e-07	4.40504e-10	1.17023e-08	1.27425e-09	8.30463e-08	6.39e-07	1.83667e-08	1.92305e-09	1.09064e-08	7.16488e-09	1.17185e-09	3.48714e-10	5.46467e-11
Wang_et_al_ACATACGGTCAGAATA_1	HepatocyteLiver	EndodermYS_training	1.01362e-07	1.88408e-11	1.71006e-08	7.65841e-13	2.19836e-08	1.34062e-09	4.39263e-07	1.35447e-09	1.57363e-09	0.999966	1.91222e-08	7.26822e-11	3.86035e-13	6.96116e-10	2.97816e-09	2.89663e-08	7.5705e-10	9.09288e-10	1.82609e-11	3.3358e-05	4.94552e-12	2.79175e-09	4.96895e-13	1.45897e-09	3.02687e-10	8.45054e-11	1.56479e-10
Wang_et_al_ACATACGGTGATGATA_1	ErythroidLiver	ErythroidYS_training	1.70903e-07	1.99131e-10	3.33998e-09	5.68889e-10	6.4574e-09	0.999995	3.30935e-11	4.00945e-08	7.93014e-10	8.1378e-08	5.09621e-09	3.1119e-11	9.0271e-11	1.76978e-08	3.99486e-06	6.45879e-09	2.45669e-09	2.53341e-10	1.72262e-07	2.79474e-08	3.5002e-09	2.22792e-10	7.9563e-09	4.54599e-09	2.59414e-10	1.90181e-11	2.61393e-11
Wang_et_al_ACATCAGAGCTCAACT_1	ErythroidLiver	ErythroidYS_training	7.45258e-08	1.73661e-10	1.90518e-09	8.97079e-09	6.13568e-09	0.999997	2.56713e-11	4.24398e-08	4.52297e-09	1.5178e-07	6.60048e-09	9.87628e-11	1.39832e-10	1.23367e-08	2.31596e-06	7.50606e-09	2.65294e-08	4.70839e-10	1.29308e-07	1.93415e-08	7.60204e-09	2.588e-10	1.45245e-08	1.03545e-09	2.49734e-09	1.07695e-10	1.73618e-10
Wang_et_al_ACATCAGAGGAGTTGC_1	Kupffer_cellLiver	MacrophageYS_training	3.35323e-09	0.000250021	2.37465e-09	1.00379e-09	3.66285e-12	2.21085e-10	1.84985e-09	7.21287e-09	9.43182e-12	8.18433e-11	8.21925e-09	3.10677e-08	0.999745	1.62329e-10	2.54034e-09	8.54178e-09	1.35981e-10	4.76879e-09	2.88099e-10	3.67426e-10	8.05627e-08	1.55777e-06	2.47526e-06	5.01538e-09	5.56356e-11	2.27184e-09	1.3457e-06
Wang_et_al_ACATCAGCAAGTACCT_1	ErythroidLiver	ErythroidYS_training	2.16561e-07	4.18659e-09	3.50589e-09	1.4073e-08	7.08433e-08	0.99999	1.36766e-10	1.41737e-06	1.11178e-08	4.68614e-07	1.03656e-08	4.88564e-10	2.28871e-09	3.61726e-08	6.57198e-06	2.91747e-08	4.07156e-08	5.114e-09	7.13887e-07	3.01712e-07	1.73436e-07	2.12685e-09	5.6112e-08	5.85879e-08	2.51818e-09	7.75198e-10	2.78386e-10
Wang_et_al_ACATCAGCACGAAAGC_1	FibroblastLiver	FibroblastYS_training	3.7888e-15	7.60148e-16	5.94019e-13	5.28262e-11	7.74003e-08	4.17977e-20	1	1.47713e-14	2.85493e-09	7.53232e-11	1.09642e-11	1.05638e-10	5.12997e-18	1.27014e-12	3.3577e-17	1.77051e-11	2.16508e-11	4.72762e-13	1.13608e-14	1.22279e-10	3.21534e-14	1.02813e-13	3.10507e-16	1.4668e-09	2.90523e-11	1.14753e-09	2.62216e-13
Wang_et_al_ACATGGTAGTCAATAG_1	EndotheliumLiver	EndotheliumYS_training	5.84674e-16	1.97321e-12	8.05475e-15	2.1692e-12	1	3.82742e-21	1.33904e-07	1.3287e-16	1.73055e-10	1.26595e-13	1.17131e-13	5.07525e-14	1.46509e-11	4.74882e-13	1.20387e-18	1.19507e-17	8.64974e-13	2.34286e-16	6.7984e-15	5.91135e-13	8.52538e-11	1.89002e-14	2.33079e-13	2.87393e-14	5.42155e-11	1.04836e-16	6.68728e-17
Wang_et_al_ACATGGTCAGCTGCAC_1	MLPLiver	HSPC_1YS_training	0.00183895	2.35826e-06	0.00804302	0.0104646	8.12539e-07	1.02522e-08	3.71006e-08	4.52167e-07	0.000352432	1.00458e-07	9.48295e-05	2.24511e-06	1.93905e-09	0.100754	1.74921e-08	1.70536e-10	0.835116	1.46513e-07	0.000195581	0.0401006	1.791e-09	1.74656e-06	0.00106508	2.34928e-07	0.000137043	0.00182928	5.22853e-07
Wang_et_al_ACATGGTCATGAACCT_1	Kupffer_cellLiver	MacrophageYS_training	1.31644e-09	0.000351629	3.77124e-07	1.48078e-10	7.6121e-12	6.39356e-12	1.17269e-08	8.25996e-09	2.62021e-13	3.42975e-11	2.22426e-08	4.31526e-08	0.999591	3.78827e-09	2.27782e-10	1.77957e-09	2.7304e-11	1.41859e-07	1.7713e-10	2.91598e-10	8.02179e-08	5.09879e-05	5.24265e-06	1.50209e-08	3.06156e-11	4.19323e-09	7.99821e-07
Wang_et_al_ACATGGTTCACTCTTA_1	EndotheliumLiver	EndotheliumYS_training	9.88424e-10	2.75292e-09	4.68437e-11	1.01612e-10	0.999987	5.19613e-14	1.26404e-05	8.18288e-13	1.05881e-07	5.04286e-10	7.03248e-10	7.50403e-11	4.31035e-10	1.19483e-10	1.1476e-11	4.26844e-11	2.44042e-10	2.00815e-12	5.58878e-09	6.08879e-07	1.43836e-10	4.05997e-10	2.32591e-08	1.26777e-07	3.47391e-10	7.28882e-15	1.10816e-12
Wang_et_al_ACATGGTTCACTTCAT_1	ErythroidLiver	MKYS_training	0.00659099	0.026658	0.000471393	0.000890125	0.000579405	0.742275	1.17268e-05	0.0769345	8.32462e-05	0.000244925	0.00152367	9.37367e-05	0.000769827	0.000395933	0.115449	0.00227182	0.000252087	6.39405e-05	0.00966338	0.00333788	0.00587505	0.00140159	0.000939529	5.37064e-05	0.00245184	0.000570993	0.000145974
Wang_et_al_ACATGGTTCCACGAAT_1	ErythroidLiver	ErythroidYS_training	1.8774e-07	3.38485e-11	1.47865e-09	2.83862e-09	1.42449e-08	0.999987	4.13925e-11	1.94457e-07	1.70679e-08	1.68257e-07	1.67993e-08	5.20846e-11	1.04667e-10	2.16705e-08	1.04544e-05	6.56894e-09	2.64168e-08	1.15067e-10	1.44116e-06	4.40084e-07	2.3957e-08	8.8917e-11	2.80522e-10	4.07211e-09	1.22721e-09	1.02596e-10	9.64774e-12
Wang_et_al_ACATGGTTCCATGAGT_1	ErythroidLiver	ErythroidYS_training	2.2619e-06	2.29489e-09	1.58803e-08	5.1349e-11	1.92992e-08	0.999958	2.07766e-11	2.90301e-07	8.36945e-11	2.53291e-08	2.29309e-09	9.55589e-13	7.76818e-10	5.00914e-09	3.75031e-05	6.77437e-09	2.87732e-10	6.80462e-10	1.46456e-07	1.49968e-06	1.11163e-09	3.62395e-09	7.79484e-09	2.8161e-09	4.9646e-11	1.72908e-11	8.16622e-12
Wang_et_al_ACATGGTTCGTGGGAA_1	ErythroidLiver	ErythroidYS_training	3.9974e-07	2.28275e-07	4.74248e-08	2.83888e-06	1.60993e-06	0.99992	1.49453e-09	1.66798e-05	4.58755e-07	5.00745e-06	1.40357e-07	1.70754e-08	2.32104e-07	3.18447e-07	3.91749e-05	2.34997e-07	2.3384e-06	1.01924e-07	1.83804e-06	2.50351e-06	4.73936e-06	4.73802e-08	7.3507e-07	6.1818e-08	1.81716e-07	1.13513e-07	1.03884e-07
Wang_et_al_ACCAGTAAGATCGATA_1	FibroblastLiver	FibroblastYS_training	5.97813e-15	1.52059e-14	2.29415e-13	7.04361e-10	6.45274e-08	3.47492e-20	1	5.25905e-13	7.87683e-10	1.91841e-10	3.24844e-12	1.082e-11	4.5327e-17	9.15112e-12	1.79852e-16	8.15107e-12	1.60835e-10	2.51874e-12	1.66945e-13	1.61779e-10	1.18085e-13	1.94021e-13	9.93854e-16	2.61389e-09	4.40662e-10	8.61707e-09	7.95676e-13
Wang_et_al_ACCAGTAAGGCATGGT_1	ErythroidLiver	ErythroidYS_training	2.6236e-05	1.02906e-08	3.68631e-08	4.58365e-10	2.25998e-07	0.999913	2.26058e-09	2.32984e-06	1.06828e-08	8.90411e-07	3.56994e-08	6.2036e-11	1.16947e-09	6.58138e-08	4.64742e-05	1.42081e-08	1.52752e-08	1.46607e-09	1.89179e-06	8.81098e-06	1.10206e-08	7.85203e-09	7.12391e-08	3.53842e-08	2.40025e-09	2.3135e-10	5.05935e-11
Wang_et_al_ACCAGTAAGGTGCAAC_1	ErythroidLiver	ErythroidYS_training	4.85851e-08	1.36725e-11	6.3794e-08	2.06212e-10	3.64442e-10	0.999918	2.93506e-12	2.31182e-09	1.2542e-12	7.19839e-09	2.37229e-09	8.57841e-13	1.67376e-11	3.48385e-09	8.18627e-05	2.948e-08	6.02271e-10	3.18169e-10	6.65057e-08	3.69866e-08	1.66306e-11	1.09029e-10	4.05347e-09	7.48281e-10	4.00258e-11	2.48317e-12	1.14324e-11
Wang_et_al_ACCAGTAAGTACGCGA_1	MKLiver	MKYS_training	6.35147e-11	3.27966e-11	2.19273e-14	5.09482e-16	1.95251e-12	0.000183732	4.5375e-13	7.85083e-09	2.33737e-14	9.46043e-14	7.21303e-15	6.70103e-15	9.29896e-13	1.72942e-16	0.152718	0.847099	2.9045e-17	9.1671e-11	5.02225e-11	1.55987e-11	3.99248e-10	5.06803e-11	3.01454e-13	3.02347e-13	1.44722e-12	1.29409e-14	3.29773e-15
Wang_et_al_ACCAGTAAGTAGCGGT_1	Kupffer_cellLiver	MacrophageYS_training	1.50507e-09	9.48606e-05	8.46481e-07	4.27529e-10	4.08817e-12	1.04285e-10	3.42783e-09	7.55398e-09	2.16824e-14	1.86244e-11	1.92092e-08	3.45123e-09	0.999828	1.78361e-08	1.40421e-09	6.40137e-10	1.2816e-11	8.66022e-09	1.75801e-10	4.09156e-10	9.37099e-08	8.97048e-07	7.45634e-05	2.29318e-08	3.87272e-11	2.87787e-10	5.2115e-07
Wang_et_al_ACCAGTACACCATCCT_1	ErythroidLiver	ErythroidYS_training	1.59873e-07	1.72881e-10	7.05377e-09	5.9559e-09	5.4249e-09	0.999993	1.97017e-11	1.10123e-07	3.72382e-09	1.43205e-07	2.14636e-08	2.14468e-10	1.45445e-10	1.3993e-08	5.73416e-06	1.01705e-08	1.38527e-08	1.82958e-09	6.98925e-07	3.63548e-08	5.13737e-09	4.0224e-10	6.3533e-09	6.52835e-09	3.10306e-09	1.37538e-10	3.11e-10
Wang_et_al_ACCAGTACACCGCTAG_1	ErythroidLiver	ErythroidYS_training	1.76128e-07	4.76811e-11	3.84233e-09	1.80057e-10	5.51116e-09	0.999988	1.07889e-10	1.37967e-08	1.82728e-10	1.77282e-08	1.82119e-09	7.38654e-12	2.06853e-11	1.65935e-09	1.19868e-05	1.72385e-08	8.8176e-10	5.2585e-11	4.54723e-08	8.16521e-08	1.69245e-10	1.71198e-10	3.47702e-09	2.06867e-09	8.12842e-11	8.95877e-12	3.86886e-12
Wang_et_al_ACCAGTACACGGCGTT_1	FibroblastLiver	MesotheliumYS_training	2.76999e-14	2.16385e-16	6.99123e-14	1.83632e-12	1.10974e-09	6.14051e-22	1	2.78407e-17	7.23776e-10	1.37625e-10	6.53797e-12	1.89062e-12	1.58757e-18	2.8378e-12	1.69986e-17	5.14935e-09	2.20353e-13	8.88506e-12	8.81875e-14	4.01225e-10	2.9277e-15	1.53336e-13	2.8516e-18	3.24203e-08	5.58269e-13	1.0416e-10	2.46878e-14
Wang_et_al_ACCAGTACACGGCTAC_1	ErythroidLiver	ErythroidYS_training	4.19595e-06	1.18553e-05	1.49961e-07	2.49386e-05	3.55289e-05	0.998292	7.22406e-08	0.00076053	3.07735e-05	0.000154583	1.1347e-05	1.34702e-06	7.08544e-06	2.62726e-06	0.000117738	1.60561e-06	2.69531e-05	1.93601e-06	5.9192e-05	4.5623e-05	0.000389211	1.54186e-06	3.99684e-06	1.53992e-06	7.63318e-06	2.78932e-06	3.14466e-06
Wang_et_al_ACCAGTACAGGTGCCT_1	ErythroidLiver	ErythroidYS_training	3.85235e-07	4.17554e-10	5.92508e-09	7.22708e-09	1.27003e-08	0.999991	7.69693e-11	1.27724e-07	2.1748e-09	1.62334e-07	2.82952e-08	2.06007e-10	2.47261e-10	1.76627e-08	7.15741e-06	3.26852e-08	1.55503e-08	6.11773e-10	5.6163e-07	1.03737e-07	1.62929e-08	4.92688e-10	1.72699e-08	1.23062e-08	3.61772e-09	1.13693e-10	1.20347e-10
Wang_et_al_ACCAGTAGTCATCCCT_1	ErythroidLiver	ErythroidYS_training	1.7147e-05	2.23638e-08	1.63993e-07	2.05558e-09	4.89558e-07	0.999927	5.04489e-09	1.78095e-05	3.55286e-09	1.85712e-06	4.22824e-08	1.24616e-10	1.65357e-09	2.30528e-07	2.76728e-05	1.64429e-08	3.99588e-08	7.12441e-09	1.33303e-06	5.89838e-06	7.87438e-08	2.96375e-08	8.59673e-08	3.07161e-08	1.55651e-08	1.47458e-09	1.98682e-10
Wang_et_al_ACCAGTAGTGTGCCTG_1	ErythroidLiver	ErythroidYS_training	5.6085e-06	8.80828e-07	1.32073e-07	1.38646e-06	1.35068e-05	0.999088	5.78515e-08	3.88593e-05	1.0609e-07	7.97524e-06	6.79333e-07	3.87473e-09	3.75004e-07	2.97008e-07	0.000810146	4.17187e-06	4.24043e-07	2.98304e-08	4.85952e-06	1.94568e-05	1.31475e-06	1.02846e-07	8.79714e-07	2.96331e-07	1.12321e-07	3.87856e-08	2.46635e-08
Wang_et_al_ACCCACTCAAAGAATC_1	ErythroidLiver	ErythroidYS_training	4.81225e-08	2.03505e-11	4.29349e-09	4.14258e-10	2.07513e-09	0.999995	7.1047e-12	1.13219e-08	3.34383e-11	3.92208e-08	1.55824e-09	5.18284e-12	2.39907e-11	3.29218e-09	4.60629e-06	3.17277e-09	7.97683e-10	1.60684e-10	8.17149e-08	2.46595e-08	3.22817e-10	5.8755e-11	1.70619e-09	1.53335e-09	6.09381e-11	6.46654e-12	1.88586e-11
Wang_et_al_ACCCACTGTACCGGCT_1	ErythroidLiver	ErythroidYS_training	1.27249e-05	1.811e-09	6.33713e-09	9.75914e-11	4.7058e-08	0.999971	2.20166e-10	8.30312e-07	4.0018e-09	6.63253e-08	1.25749e-08	1.58931e-11	2.53183e-10	2.69522e-08	1.33272e-05	2.98817e-09	8.74953e-10	6.34096e-10	1.04982e-06	5.84682e-07	7.33983e-09	2.32853e-09	1.01886e-08	6.51163e-09	9.75177e-10	3.35656e-11	1.38516e-11
Wang_et_al_ACCCACTGTTTGACAC_1	ErythroidLiver	ErythroidYS_training	5.34818e-08	3.25341e-10	4.06933e-08	1.56182e-08	8.99658e-09	0.999963	1.99808e-11	4.80573e-08	6.61089e-11	1.80849e-08	1.36571e-08	1.70724e-11	6.53118e-10	1.80823e-08	3.67507e-05	2.79565e-08	1.904e-08	1.33486e-09	1.50883e-07	1.37852e-07	1.48649e-09	5.9504e-10	2.14603e-08	3.15282e-09	7.50843e-10	1.83691e-10	2.78918e-10
Wang_et_al_ACCCACTTCGATGAGG_1	ErythroidLiver	ErythroidYS_training	1.38066e-06	6.07931e-09	2.6939e-09	6.6413e-10	1.46269e-07	0.999941	3.5463e-09	4.06411e-07	4.9826e-09	9.08958e-07	5.90825e-08	8.95266e-10	2.31846e-09	3.06735e-09	5.45142e-05	3.38254e-07	3.88316e-09	5.22113e-10	6.41377e-07	3.77681e-07	1.59413e-08	2.87038e-09	2.88122e-08	4.45603e-08	1.66675e-09	1.7129e-10	1.66209e-10
Wang_et_al_ACCGTAAAGAAGGACA_1	ErythroidLiver	ErythroidYS_training	2.06372e-07	7.31875e-11	4.14374e-08	1.36709e-10	1.68079e-09	0.999985	2.69874e-12	1.56281e-08	1.00715e-12	6.55612e-09	3.54571e-09	5.90676e-13	5.26718e-11	2.9648e-09	1.42384e-05	3.29558e-09	2.79652e-10	2.33885e-10	4.25421e-08	1.93586e-07	1.24588e-10	2.17606e-10	2.79623e-09	3.08189e-09	1.67676e-11	4.72305e-12	6.73329e-12
Wang_et_al_ACCGTAAAGTGAAGAG_1	MEMPLiver	MKYS_training	0.0119818	0.000139701	4.35205e-06	4.39304e-06	1.54707e-05	0.000843011	8.07296e-07	0.0646107	0.000156476	4.26377e-07	2.98836e-05	2.19165e-06	1.86791e-06	1.43604e-05	0.554074	0.0043471	1.38927e-05	2.08614e-05	0.347227	0.0128814	0.00226002	0.000443476	0.000409148	3.45813e-06	0.000508913	4.84683e-06	4.86628e-08
Wang_et_al_ACCGTAAGTCGCGGTT_1	NKLiver	HSPC_1YS_training	0.00643258	0.00706709	0.000929314	0.1404	0.000386374	0.0038923	6.3921e-06	0.00860636	0.00522015	0.00120048	0.0256109	0.000617742	0.00273957	0.00447546	0.000359627	9.62824e-05	0.124417	0.000135847	0.0134785	0.066874	0.00928282	0.000926968	0.482572	5.39817e-05	0.0791408	0.010216	0.00486129
Wang_et_al_ACCGTAAGTTAAGACA_1	ErythroidLiver	ErythroidYS_training	1.93699e-07	1.25276e-10	3.02548e-08	2.43671e-11	4.4294e-09	0.999989	1.13119e-11	7.14051e-08	1.07782e-11	8.9128e-09	4.18358e-09	1.29204e-12	3.77525e-11	7.14458e-09	1.02899e-05	3.29046e-09	6.13804e-11	4.88631e-10	9.39029e-08	9.71955e-08	4.30586e-10	3.90382e-10	1.05444e-09	1.89074e-08	2.01954e-11	5.37018e-12	1.21346e-12
Wang_et_al_ACCGTAATCACAATGC_1	HepatocyteLiver	EndodermYS_training	2.51178e-12	8.55948e-18	1.02868e-16	2.67734e-19	1.10443e-15	5.29249e-17	2.41598e-15	3.77398e-14	4.37939e-12	1	3.86324e-14	3.20127e-15	6.2648e-19	2.5734e-17	1.61159e-17	3.49516e-14	3.78073e-16	7.57364e-15	8.18605e-17	5.56938e-11	3.35831e-16	1.82032e-15	5.57354e-21	2.29908e-17	3.92605e-13	2.71733e-17	1.89489e-14
Wang_et_al_ACCGTAATCACCGGGT_1	HepatocyteLiver	EndodermYS_training	5.92609e-09	2.86081e-14	4.20565e-12	1.44349e-16	1.4465e-11	8.16441e-12	2.8173e-10	7.2844e-12	5.82915e-11	1	1.97606e-11	9.96942e-14	4.06763e-16	2.11498e-12	4.74776e-14	1.4602e-11	4.70624e-13	3.08803e-12	9.73443e-14	8.37063e-08	1.03596e-14	5.57081e-12	2.63846e-16	1.58273e-12	8.69904e-12	2.5223e-14	7.26269e-13
Wang_et_al_ACCGTAATCAGTACGT_1	ErythroidLiver	ErythroidYS_training	3.09534e-07	1.75477e-07	2.34078e-08	8.37633e-07	1.03749e-06	0.999951	2.71484e-09	1.5394e-05	3.20601e-07	6.31591e-06	2.76305e-07	2.4656e-08	9.82044e-08	2.71996e-07	1.27769e-05	7.77793e-08	1.23614e-06	1.07381e-07	1.69695e-06	1.31595e-06	6.48934e-06	4.59466e-08	2.56836e-07	9.1788e-08	1.69087e-07	4.68364e-08	5.16621e-08
Wang_et_al_ACCGTAATCATAAAGG_1	ErythroidLiver	ErythroidYS_training	4.1991e-08	1.46907e-10	2.46548e-08	9.17154e-09	6.24509e-09	0.999986	1.60565e-11	6.83526e-08	2.28533e-10	2.20472e-08	7.87274e-09	2.67346e-11	2.37778e-10	3.39018e-08	1.40512e-05	1.01216e-08	1.12926e-08	1.52243e-09	1.30973e-07	1.88157e-08	3.5442e-09	2.82328e-10	8.50078e-09	1.96271e-09	2.35224e-09	1.68906e-10	1.82278e-10
Wang_et_al_ACCGTAATCCAAGCCG_1	MKLiver	MKYS_training	1.92692e-12	1.93111e-13	5.04554e-18	1.76639e-18	3.62095e-15	1.45842e-06	4.30215e-15	1.09749e-10	3.1518e-17	2.42212e-16	4.1236e-18	2.08231e-17	1.03569e-14	6.20957e-21	0.037879	0.96212	3.54427e-20	1.02438e-13	2.59907e-13	8.35011e-14	7.83048e-13	2.54036e-13	1.47336e-14	1.97787e-16	1.91558e-14	3.49411e-17	2.34936e-17
Wang_et_al_ACCGTAATCTATCCTA_1	ErythroidLiver	ErythroidYS_training	2.81453e-07	3.72055e-09	4.84363e-09	2.93556e-09	9.26585e-08	0.999994	3.55033e-11	4.05872e-07	5.18598e-09	8.45018e-08	1.0956e-08	1.21891e-10	2.30087e-09	1.93823e-08	4.34758e-06	1.66471e-09	1.43575e-08	1.15055e-09	2.49319e-07	1.86336e-07	4.637e-08	1.53203e-09	2.67783e-08	1.63989e-08	9.53697e-10	2.48889e-10	1.68905e-10
Wang_et_al_ACCGTAATCTTACCGC_1	ErythroidLiver	ErythroidYS_training	3.72404e-07	1.24578e-10	5.03772e-08	1.38814e-09	3.67515e-09	0.999989	1.64364e-11	1.86859e-08	1.23644e-10	2.95598e-08	1.01892e-08	1.02479e-11	6.92674e-11	3.7244e-08	1.02936e-05	1.31959e-08	7.14086e-09	3.57805e-10	2.11343e-07	1.91706e-07	3.49617e-10	2.14201e-10	2.26515e-08	1.02331e-08	1.96419e-10	4.11851e-11	2.78202e-11
Wang_et_al_ACCTTTACAAGCGAGT_1	FibroblastLiver	FibroblastYS_training	1.45252e-12	4.78513e-14	1.41063e-09	5.82455e-09	4.13564e-06	1.722e-16	0.999995	1.8839e-12	8.91011e-10	3.44305e-10	3.24191e-09	1.0024e-10	1.14344e-15	2.16025e-08	8.5217e-15	4.00468e-11	4.55668e-09	2.07008e-11	1.25163e-14	3.9931e-09	7.2926e-13	2.76266e-12	1.23337e-13	4.2988e-08	2.51323e-10	4.19869e-07	3.25064e-11
Wang_et_al_ACCTTTACAGGCTGAA_1	ErythroidLiver	ErythroidYS_training	1.55498e-07	9.39977e-10	1.70873e-09	2.07162e-08	2.47469e-08	0.999993	5.55841e-11	1.69494e-07	4.35754e-08	2.37268e-07	1.14703e-08	5.13536e-10	1.36411e-09	1.55951e-08	5.8893e-06	1.75534e-08	8.6399e-08	1.93557e-09	4.58546e-07	7.44115e-08	2.8757e-08	8.47708e-10	1.42408e-08	2.50841e-09	4.01871e-09	5.93699e-10	8.50903e-10
Wang_et_al_ACCTTTACATCGATTG_1	ErythroidLiver	ErythroidYS_training	3.46202e-07	2.77399e-08	2.43259e-08	1.09081e-07	1.25074e-07	0.999984	2.40278e-10	2.18623e-06	1.33813e-08	7.7352e-07	8.50114e-08	1.65132e-09	1.02792e-08	1.38374e-07	1.03753e-05	3.86317e-08	9.57937e-08	1.97639e-08	8.37762e-07	2.66426e-07	2.66941e-07	1.01363e-08	1.1444e-07	8.40362e-08	1.5126e-08	5.27798e-09	3.75522e-09
Wang_et_al_ACCTTTAGTTTCCACC_1	ErythroidLiver	ErythroidYS_training	1.61308e-06	6.6443e-07	5.74816e-08	3.43862e-06	5.78302e-06	0.999824	1.02995e-08	5.03695e-05	1.72685e-06	2.23306e-05	9.72328e-07	1.0044e-07	4.39489e-07	7.92833e-07	3.20322e-05	2.52005e-07	3.58033e-06	3.09191e-07	1.26781e-05	8.54744e-06	2.77335e-05	1.28583e-07	7.68429e-07	9.84806e-07	4.96937e-07	1.57379e-07	1.95758e-07
Wang_et_al_ACCTTTATCACATACG_1	ErythroidLiver	ErythroidYS_training	3.81049e-07	1.3292e-09	1.55649e-09	1.71797e-08	1.39312e-08	0.999989	7.20224e-11	6.59691e-07	2.41291e-08	1.65616e-07	2.91205e-08	1.32998e-09	1.47815e-09	5.98167e-09	8.2142e-06	4.25644e-08	4.94197e-08	3.05789e-09	1.20192e-06	9.43695e-08	8.73543e-08	2.17e-09	1.08908e-08	6.46881e-09	7.30529e-09	9.60513e-10	4.26731e-10
Wang_et_al_ACGAGCCAGATCTGAA_1	ErythroidLiver	ErythroidYS_training	3.49905e-06	3.97569e-09	1.48286e-09	4.06957e-10	1.42273e-07	0.999983	5.74783e-10	9.5718e-07	1.37822e-08	2.58058e-07	1.27882e-08	8.70638e-11	1.05185e-09	7.77995e-09	1.06042e-05	6.60754e-09	5.93529e-09	5.27012e-10	6.03219e-07	5.42311e-07	3.54571e-08	3.76975e-09	1.08983e-08	4.90044e-09	1.41418e-09	1.24956e-10	3.61808e-11
Wang_et_al_ACGAGCCAGGCCCGTT_1	EndotheliumLiver	EndotheliumYS_training	1.40202e-17	3.83677e-14	7.98249e-17	1.04244e-13	1	2.14418e-23	2.41541e-07	1.14304e-18	1.21626e-10	1.69355e-14	1.39283e-13	1.80941e-14	1.80246e-12	1.49521e-14	1.95168e-20	7.13574e-19	1.70314e-14	2.93257e-18	6.80639e-16	1.32875e-13	6.0857e-12	9.3923e-16	4.78255e-14	1.10579e-14	3.42151e-12	8.51548e-19	1.66114e-17
Wang_et_al_ACGAGCCCAATAGCAA_1	ErythroidLiver	ErythroidYS_training	1.57621e-07	4.70623e-10	4.12618e-09	6.55126e-09	1.98126e-08	0.999995	3.22624e-11	8.20197e-08	1.287e-08	3.12373e-07	4.83444e-09	3.02334e-10	2.88233e-10	3.30329e-08	3.58053e-06	5.40679e-09	2.95587e-08	5.67059e-10	3.62642e-07	6.38747e-08	1.47292e-08	3.62435e-10	1.70685e-08	4.79877e-09	1.27953e-09	1.72749e-10	2.22696e-10
Wang_et_al_ACGAGCCCAATCCGAT_1	Kupffer_cellLiver	MacrophageYS_training	8.13404e-11	8.67523e-06	4.46692e-08	6.30708e-12	3.06046e-12	9.60347e-12	1.07354e-09	1.70168e-09	3.44224e-15	3.48806e-11	1.95945e-08	6.13861e-10	0.999962	1.88648e-10	7.8492e-11	6.473e-10	1.32298e-11	1.14967e-06	3.79716e-12	1.70091e-10	3.31437e-09	2.7815e-05	5.32024e-08	9.16345e-09	1.02154e-11	4.73789e-10	7.72947e-08
Wang_et_al_ACGAGCCCAGTCACTA_1	ErythroidLiver	ErythroidYS_training	1.06692e-07	3.69875e-10	1.28376e-07	5.32368e-09	8.70938e-09	0.999986	2.4184e-11	5.82131e-08	7.37365e-11	4.87771e-08	6.42388e-09	1.79709e-11	3.03963e-10	8.06008e-08	1.28741e-05	1.50255e-08	7.96567e-09	4.3823e-09	1.30328e-07	7.12376e-08	1.20437e-09	7.22784e-10	5.17516e-08	7.73927e-09	7.74187e-10	9.27441e-11	1.66256e-10
Wang_et_al_ACGAGCCCATGTTCCC_1	ErythroidLiver	MEMPYS_training	0.000349007	3.12373e-07	2.84363e-08	3.45227e-10	6.70233e-07	0.989863	5.48375e-08	0.000242873	9.98008e-09	2.25273e-07	4.44476e-08	3.41511e-10	4.51725e-09	2.22124e-08	0.00949074	6.82911e-06	7.89079e-09	1.26333e-07	2.21409e-05	2.20226e-05	1.18634e-06	8.4573e-07	1.58419e-07	6.28818e-08	5.5929e-08	2.13408e-09	4.17837e-11
Wang_et_al_ACGAGCCGTTCCACTC_1	MKLiver	MKYS_training	1.49815e-13	4.20592e-13	7.84075e-19	1.32184e-15	2.39865e-13	1.4812e-10	3.00765e-14	6.60696e-10	2.66267e-12	4.0785e-16	1.16031e-17	3.06457e-15	1.30917e-13	8.0629e-20	0.00248106	0.997519	1.32691e-17	1.24464e-13	1.81026e-11	6.53519e-13	3.89664e-10	4.68432e-13	5.99142e-16	7.65612e-17	2.84383e-12	1.17115e-14	3.04615e-16
Wang_et_al_ACGAGCCTCCTCATTA_1	ErythroidLiver	ErythroidYS_training	1.65555e-07	7.23844e-10	7.09725e-09	1.78962e-09	3.06826e-08	0.999997	1.90383e-10	1.7044e-07	7.34658e-10	5.59022e-08	7.32316e-09	7.77503e-11	3.22283e-10	2.69005e-08	2.33945e-06	3.1696e-09	4.77805e-09	7.98758e-10	8.29044e-08	1.0343e-07	1.42365e-08	7.64207e-10	2.91219e-08	1.68668e-08	7.19655e-10	1.37925e-10	6.93642e-11
Wang_et_al_ACGAGGAAGATGCGAC_1	ErythroidLiver	ErythroidYS_training	3.0635e-05	7.28467e-09	1.42705e-08	1.41236e-10	1.59561e-07	0.999907	7.69587e-10	2.87173e-06	9.84477e-09	2.93274e-07	1.76714e-08	1.46076e-10	1.03687e-09	3.45735e-08	5.35588e-05	2.10445e-08	1.71958e-09	9.1685e-10	3.8149e-06	1.84376e-06	2.94888e-08	6.43092e-09	4.68328e-08	8.10162e-08	2.28055e-09	6.19242e-11	2.09405e-11
Wang_et_al_ACGAGGAAGGTGCAAC_1	Kupffer_cellLiver	MacrophageYS_training	6.77033e-11	0.000377251	1.09533e-09	2.00664e-08	2.60094e-11	2.79582e-13	3.57694e-09	1.89043e-09	1.89699e-11	6.87624e-11	1.2613e-09	4.62722e-07	0.999619	3.42828e-11	6.74272e-11	1.86677e-09	2.36452e-10	5.48058e-11	3.24308e-10	2.35996e-10	2.6938e-08	4.75612e-07	5.7804e-07	1.36094e-09	2.79799e-11	1.35134e-08	2.4922e-06
Wang_et_al_ACGAGGAAGTCTTGCA_1	ErythroidLiver	ErythroidYS_training	4.33777e-08	2.08713e-10	3.49645e-09	6.17073e-09	5.15783e-09	0.999997	1.0128e-11	4.48969e-08	5.63114e-09	1.07157e-07	2.19967e-09	4.89905e-11	1.87806e-10	1.6208e-08	2.79564e-06	3.98439e-09	1.48567e-08	7.74472e-10	9.17143e-08	1.84936e-08	3.30079e-09	2.75971e-10	8.91959e-09	1.28969e-09	7.82316e-10	1.39409e-10	1.6754e-10
Wang_et_al_ACGAGGAGTGACGGTA_1	ErythroidLiver	ErythroidYS_training	4.1737e-07	2.79412e-10	4.51711e-09	7.78026e-10	1.74195e-08	0.999987	6.65202e-11	1.06289e-07	4.88574e-09	1.45352e-07	1.55993e-08	1.27808e-10	9.44812e-11	4.57573e-08	1.00364e-05	4.91849e-09	1.21906e-08	8.98445e-10	1.83628e-06	1.359e-07	5.44658e-09	6.21119e-10	7.50245e-09	1.02174e-08	9.11567e-10	3.34048e-11	2.32568e-11
Wang_et_al_ACGAGGAGTGGTGTAG_1	ErythroidLiver	ErythroidYS_training	2.27957e-07	1.84944e-10	3.31519e-09	2.93583e-09	2.74561e-09	0.999998	7.75661e-12	6.80679e-08	1.54398e-10	2.33731e-08	4.44556e-09	5.2992e-11	4.94553e-11	6.57079e-09	1.83943e-06	4.08637e-09	6.09704e-09	6.70931e-10	1.46162e-07	5.0482e-08	7.54553e-09	2.42868e-10	1.47286e-08	8.47805e-09	8.3955e-10	7.27264e-11	8.50501e-11
Wang_et_al_ACGAGGATCGCTTGTC_1	Kupffer_cellLiver	MacrophageYS_training	2.78795e-09	4.22091e-06	1.4601e-08	3.56533e-11	1.40601e-10	2.93898e-10	2.00589e-07	2.51362e-08	1.18021e-11	1.41237e-09	2.92978e-07	9.77765e-08	0.999956	2.15748e-09	6.02959e-10	7.60888e-10	7.17786e-10	3.46168e-06	2.89344e-09	8.26728e-09	1.79442e-06	3.34464e-05	2.21569e-07	5.09335e-09	7.21121e-10	5.92795e-09	8.23699e-08
Wang_et_al_ACGAGGATCTGCAGTA_1	Granulocyte_precursorLiver	Mast_cellYS_training	1.37633e-08	1.64297e-07	2.23338e-12	2.82819e-08	1.31724e-10	2.85986e-08	8.3906e-11	0.826776	1.31129e-09	1.48376e-11	1.39293e-09	6.633e-10	5.19477e-09	4.67801e-12	2.32546e-07	1.99355e-11	1.29552e-09	1.86582e-07	5.38386e-06	3.3201e-10	0.172785	1.39588e-06	1.08937e-08	4.87721e-11	0.000431824	9.13555e-09	1.54143e-10
Wang_et_al_ACGATACAGCGTAGTG_1	ErythroidLiver	ErythroidYS_training	0.00165224	7.99017e-07	1.75396e-07	7.67675e-08	1.6625e-05	0.974172	1.83766e-07	0.000109423	3.84529e-05	2.48051e-05	1.25407e-06	1.2806e-07	1.22639e-07	8.64493e-07	0.0196204	0.000286658	1.14643e-06	2.90739e-07	0.00371549	0.000335813	7.67228e-06	8.55271e-07	6.70578e-06	7.00327e-06	8.21083e-07	1.47048e-08	1.24927e-08
Wang_et_al_ACGATACAGTGGTAGC_1	HSCLiver	HSPC_1YS_training	0.036002	0.000169313	1.6668e-05	0.000800758	0.00118118	4.03126e-05	0.000150949	0.000824263	0.324726	1.79987e-05	0.000246175	0.000401965	1.48391e-06	0.000288426	0.01407	0.00269052	0.0107055	9.31476e-06	0.294023	0.308873	6.96314e-05	0.000174274	0.000830566	0.000224488	0.00322894	0.000229547	3.8553e-06
Wang_et_al_ACGATACCACCTATCC_1	ErythroidLiver	ErythroidYS_training	2.90349e-08	3.04777e-10	4.75212e-09	1.10333e-08	1.25304e-08	0.999996	4.56744e-11	5.2228e-08	8.39316e-10	5.84605e-08	3.45762e-09	5.98723e-11	3.58854e-10	1.23757e-08	3.7836e-06	4.57228e-09	1.20474e-08	5.47792e-10	4.05229e-08	1.42577e-08	6.38353e-09	2.56319e-10	8.70658e-09	1.7021e-09	1.0157e-09	2.90092e-10	2.05826e-10
Wang_et_al_ACGATACGTTTACTCT_1	MKLiver	MKYS_training	2.10783e-12	1.5038e-12	7.31261e-17	3.85215e-15	6.8512e-13	1.97595e-07	2.81652e-13	3.70299e-10	3.06905e-14	1.48683e-14	2.78132e-16	1.55277e-14	3.58088e-13	4.59732e-19	0.00356405	0.996436	2.47902e-17	5.23816e-13	4.53865e-12	8.49029e-13	3.96031e-11	1.60158e-12	4.31308e-14	6.53429e-15	1.64032e-12	3.0974e-14	2.4507e-15
Wang_et_al_ACGATACTCAACGGCC_1	ErythroidLiver	ErythroidYS_training	2.3462e-07	3.07288e-10	3.41515e-07	1.14635e-09	1.59432e-08	0.999982	5.08032e-11	4.51957e-08	3.85164e-11	1.50751e-07	5.24998e-08	2.12104e-11	3.97826e-10	5.36747e-08	1.61827e-05	7.70429e-09	3.80281e-09	9.01166e-10	2.02257e-07	4.54723e-07	8.00603e-10	4.76163e-10	6.82867e-09	1.64018e-08	3.41542e-10	3.34722e-11	1.07616e-10
Wang_et_al_ACGATACTCACAAACC_1	Kupffer_cellLiver	MacrophageYS_training	1.78803e-08	2.38011e-05	2.91838e-07	1.79578e-09	4.49801e-10	1.28076e-10	1.34426e-06	2.57056e-08	8.15462e-11	8.14338e-09	3.97514e-08	1.73825e-07	0.999903	2.28467e-08	7.25034e-09	2.75843e-08	1.30104e-08	2.93851e-06	3.17802e-09	6.82916e-08	6.23693e-07	3.96771e-05	2.76648e-05	5.36766e-08	1.81607e-09	5.83859e-08	6.24069e-07
Wang_et_al_ACGATACTCGCGTAGC_1	ErythroidLiver	ErythroidYS_training	2.95752e-07	2.65397e-10	2.16674e-07	1.13989e-09	3.12221e-09	0.999987	7.25041e-12	5.35697e-08	4.44762e-12	2.1303e-08	6.34832e-09	2.45897e-12	2.13688e-10	1.96102e-08	1.17742e-05	6.45453e-09	6.20145e-09	5.00383e-10	8.23759e-08	4.9386e-07	4.70798e-10	4.07651e-10	1.14417e-08	6.45549e-09	2.17105e-10	6.60201e-11	3.18001e-11
Wang_et_al_ACGATACTCGGTGTCG_1	ErythroidLiver	ErythroidYS_training	1.76943e-08	1.93723e-11	1.85957e-09	2.80563e-09	1.20615e-09	0.999997	1.79183e-12	7.43221e-09	2.88479e-10	2.21079e-08	5.23938e-10	1.13954e-11	2.33985e-11	3.66949e-09	2.93237e-06	2.47134e-09	6.97272e-09	1.91685e-10	4.1472e-08	6.73147e-09	4.07922e-10	6.31537e-11	2.99125e-09	3.09995e-10	1.75363e-10	3.63669e-11	5.15673e-11
Wang_et_al_ACGATGTAGTGGTCCC_1	ErythroidLiver	ErythroidYS_training	1.70997e-05	7.04921e-06	9.71333e-09	1.1198e-06	8.94973e-05	0.990789	2.39288e-06	0.000992077	9.88005e-06	0.000183151	9.49317e-06	5.24681e-07	3.81998e-06	1.2148e-07	0.00641404	0.000884481	7.62928e-07	3.8599e-07	0.000226648	0.000106954	0.000247818	1.27799e-06	3.17925e-06	6.83145e-06	2.11306e-06	1.01336e-07	1.45381e-07
Wang_et_al_ACGATGTCACCGAATT_1	ErythroidLiver	ErythroidYS_training	9.42578e-08	9.54949e-10	6.22391e-09	9.12199e-09	1.62579e-08	0.999997	4.34761e-11	1.05011e-07	3.29424e-09	1.40141e-07	1.27279e-08	2.40383e-10	4.60188e-10	4.82958e-08	2.56952e-06	5.08873e-09	1.7286e-08	1.76426e-09	1.94198e-07	2.52649e-08	2.53697e-08	6.34176e-10	1.73546e-08	6.57792e-09	2.80263e-09	2.10321e-10	2.81967e-10
Wang_et_al_ACGATGTCATCTCCCA_1	HepatocyteLiver	EndodermYS_training	4.83083e-11	1.11905e-17	5.89437e-15	6.87281e-18	5.46725e-15	4.78097e-16	5.78428e-14	7.11134e-14	5.86216e-12	1	1.03292e-12	5.6912e-16	7.51749e-19	7.2517e-15	2.72626e-17	1.32634e-14	4.69786e-15	1.60378e-13	1.90559e-16	1.00774e-09	1.4777e-16	5.02964e-14	3.98201e-20	7.57531e-17	1.04079e-13	9.32066e-17	2.11661e-14
Wang_et_al_ACGATGTCATGCCACG_1	Kupffer_cellLiver	MacrophageYS_training	1.92632e-10	9.59774e-05	2.2672e-09	1.63205e-07	1.00176e-11	5.02312e-10	1.6709e-11	2.06819e-07	1.33156e-09	5.69883e-10	2.81453e-10	3.72258e-08	0.999866	6.28239e-10	2.38153e-10	1.06509e-09	2.42502e-08	9.61607e-08	5.86251e-10	7.40117e-10	7.53373e-06	3.18947e-06	8.41976e-08	6.93642e-10	1.0233e-09	9.86979e-08	2.69996e-05
Wang_et_al_ACGATGTGTAAGTTCC_1	HepatocyteLiver	EndodermYS_training	2.07564e-08	1.98793e-12	9.68556e-11	1.91808e-13	3.96695e-10	4.89536e-10	9.30801e-10	1.48303e-09	5.27098e-09	1	6.02872e-10	3.95473e-11	1.30922e-13	2.86348e-11	2.55269e-11	1.56887e-09	7.76236e-11	7.70536e-11	1.31004e-12	9.00081e-08	2.38771e-11	7.94247e-11	1.28866e-14	1.53672e-12	1.83477e-09	3.80757e-11	1.75584e-10
Wang_et_al_ACGATGTGTACGACCC_1	ErythroidLiver	ErythroidYS_training	1.02835e-07	8.41362e-10	2.38469e-08	4.45182e-09	1.71543e-08	0.999993	9.83081e-11	1.40818e-07	9.31833e-10	1.4056e-07	1.88951e-08	1.95577e-10	3.46483e-10	8.42492e-08	5.76535e-06	7.0795e-09	1.12638e-08	4.36949e-09	1.69495e-07	4.23266e-08	9.0201e-09	1.09836e-09	3.97395e-08	1.47437e-08	2.29414e-09	1.58496e-10	3.77159e-10
Wang_et_al_ACGATGTGTGTTAAGA_1	EndotheliumLiver	EndotheliumYS_training	1.28203e-16	2.62255e-14	1.99123e-16	3.02208e-15	1	1.00473e-22	5.61626e-09	2.9769e-20	1.55914e-11	1.64584e-15	3.07084e-15	2.24699e-16	2.1974e-14	3.19863e-15	2.74611e-19	2.41384e-18	9.29163e-16	1.58993e-17	1.87506e-15	5.97206e-11	2.82495e-15	1.13338e-15	2.18472e-12	6.95841e-10	1.86378e-16	3.09423e-22	1.29128e-18
Wang_et_al_ACGATGTTCAACTCTT_1	ErythroidLiver	ErythroidYS_training	4.26983e-06	1.08308e-09	4.77191e-09	2.88101e-10	9.72722e-08	0.999866	9.89848e-10	4.59335e-06	3.70588e-09	2.02525e-07	3.20813e-08	6.60601e-11	1.53553e-10	4.82473e-09	0.000120241	1.87688e-07	2.29231e-09	1.00489e-09	1.92469e-06	1.98152e-06	1.92853e-07	2.22313e-09	5.41261e-09	9.687e-09	1.20002e-08	9.5952e-11	1.53385e-11
Wang_et_al_ACGCAGCAGCAGGCTA_1	Kupffer_cellLiver	MacrophageYS_training	1.41715e-10	0.000100328	1.65797e-08	1.24818e-09	9.40981e-13	4.8796e-13	1.95908e-09	2.01946e-11	3.94488e-15	1.98329e-12	1.61518e-09	3.891e-09	0.99989	1.2326e-10	3.47276e-11	2.17919e-10	1.27443e-11	1.01796e-11	2.97795e-12	4.84477e-11	1.58735e-10	1.1624e-07	2.83489e-06	7.64813e-10	4.58501e-12	9.59315e-10	6.46835e-06
Wang_et_al_ACGCAGCGTTCTGGTA_1	ErythroidLiver	ErythroidYS_training	1.3439e-07	2.20994e-10	2.63059e-09	9.67797e-10	2.03635e-08	0.999992	3.9376e-11	6.50899e-08	2.48273e-09	5.5172e-08	1.44962e-09	4.07961e-11	1.86484e-10	2.45858e-08	6.98181e-06	5.55441e-09	4.32393e-09	3.98319e-10	3.31039e-07	5.25397e-08	7.03915e-09	3.11167e-10	7.85676e-09	8.35783e-09	1.6876e-10	3.75615e-11	1.55047e-11
Wang_et_al_ACGCAGCTCGATGAGG_1	ErythroidLiver	ErythroidYS_training	1.42808e-07	5.35201e-10	8.77117e-10	4.15546e-09	2.103e-08	0.999991	9.49926e-11	9.99099e-08	4.05542e-09	1.14449e-07	1.11908e-08	3.05718e-10	2.54329e-10	6.60735e-09	8.35467e-06	5.76362e-08	1.05291e-08	5.6554e-10	2.90674e-07	4.30001e-08	1.80485e-08	4.41788e-10	1.03776e-08	1.34419e-08	1.5637e-09	1.88439e-10	1.00454e-10
Wang_et_al_ACGCCAGAGCCGGTAA_1	Kupffer_cellLiver	MacrophageYS_training	4.56786e-13	3.90168e-06	5.29498e-12	3.85939e-11	1.05093e-14	8.12842e-16	3.78426e-12	3.07764e-12	2.65811e-13	9.39532e-14	1.4735e-11	1.04854e-10	0.999996	1.53033e-12	9.7e-13	2.22889e-11	8.9971e-13	3.58245e-13	3.76366e-13	3.87191e-13	1.38525e-10	9.13965e-09	2.89489e-08	9.93213e-13	8.2483e-13	3.86952e-11	1.00054e-07
Wang_et_al_ACGCCAGAGCGAGAAA_1	ErythroidLiver	ErythroidYS_training	7.69349e-08	1.73791e-10	1.68205e-09	2.54525e-09	4.31157e-09	0.999994	2.98074e-11	3.54006e-08	3.94385e-10	9.90123e-08	7.7804e-09	4.73947e-11	1.97e-10	2.06184e-09	5.39284e-06	1.76885e-08	8.01143e-09	2.16149e-10	9.83543e-08	4.90189e-08	4.03801e-09	2.30677e-10	2.55491e-09	1.20257e-09	4.12025e-10	7.65081e-11	9.43051e-11
Wang_et_al_ACGCCAGAGGCCGAAT_1	Kupffer_cellLiver	MacrophageYS_training	9.91901e-07	0.00254572	2.68728e-07	7.93978e-07	5.31287e-07	2.03034e-05	1.33168e-06	4.17862e-05	2.54492e-08	6.09885e-07	1.33098e-05	3.16316e-06	0.996732	3.89342e-07	5.80099e-06	5.57718e-07	5.92525e-07	1.18387e-05	7.86063e-07	3.76123e-06	0.000356372	0.000192173	2.05341e-05	4.25369e-06	2.13925e-07	1.36889e-06	4.05254e-05
Wang_et_al_ACGCCAGCATAGTAAG_1	ErythroidLiver	MEMPYS_training	0.0579402	0.259208	0.00139904	1.0796e-05	0.00536826	0.295784	0.0091332	0.00678142	6.95928e-09	0.0047773	0.00128443	0.00076574	0.000530302	2.65766e-05	0.10033	0.0134703	1.23313e-05	0.000110971	0.000387843	0.00293321	3.3189e-05	0.00404042	0.00176038	0.232947	5.87862e-05	0.000731444	0.000174799
Wang_et_al_ACGCCAGGTCACTTCC_1	ErythroidLiver	ErythroidYS_training	7.16245e-08	4.35784e-10	2.32222e-09	7.93281e-09	1.3928e-08	0.999993	4.85822e-11	7.49507e-08	2.61637e-09	8.7144e-08	3.65086e-09	1.25296e-10	3.55606e-10	1.87944e-08	6.1709e-06	1.00173e-08	1.42076e-08	9.96626e-10	1.83481e-07	1.87907e-08	1.43287e-08	3.79435e-10	2.17013e-08	3.0558e-09	1.09678e-09	1.37783e-10	2.36468e-10
Wang_et_al_ACGCCAGGTTCACGGC_1	ErythroidLiver	ErythroidYS_training	5.21087e-07	6.00255e-10	1.62371e-09	3.19421e-10	1.26063e-08	0.999994	4.76939e-11	1.2157e-07	1.16788e-09	6.15715e-08	6.66477e-09	3.23291e-11	2.76234e-10	7.81474e-09	5.03847e-06	3.84157e-09	3.05456e-09	3.6222e-10	3.31339e-07	1.244e-07	3.99558e-09	8.08819e-10	1.10497e-08	8.38708e-09	2.08547e-10	3.61314e-11	1.44252e-11
Wang_et_al_ACGCCAGTCCCTGACT_1	MKLiver	MKYS_training	1.97334e-14	3.0333e-14	1.25631e-18	4.18628e-17	4.74786e-15	9.01509e-08	7.23041e-15	7.70357e-12	4.72794e-16	5.48553e-17	2.75977e-19	6.39448e-17	1.62831e-15	2.16863e-21	0.00110427	0.998896	9.99145e-20	1.20672e-13	1.66426e-14	3.17494e-15	3.19945e-13	4.718e-14	2.43996e-15	8.86936e-17	4.9384e-14	3.54539e-16	4.84341e-17
Wang_et_al_ACGCCAGTCGTCACGG_1	ErythroidLiver	ErythroidYS_training	1.97547e-07	2.81175e-10	3.08355e-08	8.5268e-10	2.86983e-09	0.99999	1.20467e-11	4.4858e-08	1.0538e-10	2.02716e-08	5.28571e-09	1.30421e-11	1.03903e-10	3.48415e-08	9.0308e-06	1.92428e-08	3.19157e-09	1.14561e-09	1.87961e-07	9.55159e-08	8.44769e-10	3.21142e-10	1.80662e-08	2.12221e-08	2.48021e-10	3.63957e-11	2.35325e-11
Wang_et_al_ACGCCGAAGAAGGTTT_1	ErythroidLiver	ErythroidYS_training	2.86746e-07	2.03966e-09	2.94086e-08	1.08639e-09	8.38895e-09	0.999985	3.22993e-11	2.56116e-07	3.27839e-11	1.18114e-07	1.22064e-08	2.09704e-11	5.63835e-10	1.33916e-08	1.35089e-05	2.14487e-08	3.82455e-09	3.56214e-09	1.22825e-07	2.81696e-07	3.54696e-09	2.09393e-09	2.86963e-08	1.93525e-08	2.25785e-10	1.96701e-10	1.27955e-10
Wang_et_al_ACGCCGAAGTCACGCC_1	MKLiver	MKYS_training	3.15352e-10	1.50699e-11	1.72511e-15	9.60291e-16	1.26733e-11	3.64801e-06	5.16979e-12	1.52045e-09	2.04465e-13	8.95361e-14	7.98674e-15	1.17184e-14	4.74532e-13	2.34156e-17	0.0906059	0.90939	6.79083e-17	2.16684e-12	2.733e-10	7.02663e-11	5.27578e-11	9.98835e-12	1.79178e-12	2.73602e-13	3.46134e-12	8.36572e-15	2.18795e-15
Wang_et_al_ACGCCGACAATCTACG_1	ErythroidLiver	ErythroidYS_training	4.57223e-08	8.27122e-11	6.23662e-09	9.2758e-09	3.58415e-09	0.999985	9.52318e-12	3.11027e-08	1.12598e-09	1.77449e-08	5.09944e-09	2.52732e-11	1.28614e-10	1.12198e-08	1.41551e-05	6.43602e-09	3.39886e-08	6.55151e-10	1.7872e-07	2.25606e-08	9.93724e-10	2.38037e-10	5.44851e-09	3.09003e-10	9.57834e-10	1.68576e-10	1.17432e-10
Wang_et_al_ACGCCGACAGGACGTA_1	ErythroidLiver	ErythroidYS_training	2.15459e-06	2.57813e-06	8.79453e-08	1.02985e-05	1.42935e-05	0.999629	2.93711e-08	0.000132618	2.46986e-06	2.38469e-05	4.85962e-06	2.40327e-07	1.61086e-06	1.66321e-06	4.68157e-05	2.00565e-07	1.15937e-05	3.65105e-07	1.51041e-05	1.29663e-05	8.27651e-05	3.30296e-07	1.07475e-06	6.15414e-07	1.36295e-06	6.62601e-07	4.34266e-07
Wang_et_al_ACGCCGAGTGACAAAT_1	ErythroidLiver	ErythroidYS_training	2.17202e-06	3.36623e-06	7.42968e-08	2.15138e-05	2.63124e-05	0.999205	4.26608e-08	0.000192113	5.87407e-06	6.12743e-05	6.60103e-06	7.0866e-07	1.80292e-06	2.12314e-06	5.41941e-05	4.637e-07	1.53181e-05	4.63509e-07	2.4855e-05	1.6491e-05	0.000351215	3.67761e-07	2.06594e-06	1.52576e-06	2.5056e-06	9.83544e-07	9.78436e-07
Wang_et_al_ACGCCGAGTGCACTTA_1	ErythroidLiver	ErythroidYS_training	2.23286e-07	1.54205e-09	2.31349e-08	3.87095e-08	2.38537e-08	0.99998	2.04827e-10	1.35574e-07	2.67449e-09	3.1881e-07	2.5931e-08	2.38648e-10	1.08552e-09	5.17233e-08	1.81743e-05	5.92822e-08	8.31168e-08	4.86454e-09	5.3437e-07	2.18081e-07	1.74314e-08	1.47171e-09	3.19479e-08	8.31641e-09	5.26469e-09	8.5571e-10	1.14589e-09
Wang_et_al_ACGGAGAAGGCGATAC_1	ErythroidLiver	ErythroidYS_training	3.73442e-07	3.44144e-10	1.10366e-08	1.10634e-08	1.33614e-08	0.999995	1.63131e-11	1.30119e-07	5.69479e-09	7.30234e-08	1.43393e-08	1.23504e-10	1.88035e-10	4.84021e-08	3.09758e-06	2.91621e-09	4.67299e-08	4.2353e-10	5.7529e-07	1.67195e-07	7.78326e-09	3.50271e-10	1.09739e-08	5.75531e-09	2.6231e-09	2.20945e-10	9.24637e-11
Wang_et_al_ACGGAGAAGTACGCCC_1	ErythroidLiver	ErythroidYS_training	1.6938e-07	1.68331e-09	6.08931e-09	1.21905e-08	4.09959e-08	0.999996	9.28136e-11	1.53086e-07	1.07265e-08	2.66515e-07	9.78687e-09	2.43728e-10	1.30061e-09	3.59e-08	2.90267e-06	6.57125e-09	4.15465e-08	5.35493e-10	1.36971e-07	9.80367e-08	2.3418e-08	7.99721e-10	2.41189e-08	8.70759e-09	2.307e-09	4.07673e-10	2.26291e-10
Wang_et_al_ACGGAGAAGTCAATAG_1	MEMPLiver	MKYS_training	0.00359849	1.22989e-06	6.17257e-10	2.35915e-10	1.60555e-05	0.0428898	1.04994e-06	0.000337482	0.000166946	5.91411e-06	1.0105e-06	1.64638e-07	3.16999e-08	1.00139e-08	0.895812	0.0479545	7.06673e-09	5.17181e-08	0.00895975	0.000196261	5.62083e-05	1.32678e-06	4.70878e-08	1.23904e-06	6.84646e-07	1.65928e-09	1.20502e-10
Wang_et_al_ACGGAGACATCACGAT_1	MOPLiver	MOPYS_training	2.41291e-07	4.35001e-05	9.83643e-14	5.11416e-17	1.19841e-10	1.03391e-08	2.04644e-09	0.000319775	6.70324e-12	2.08951e-12	1.86953e-11	2.05164e-12	2.31945e-09	4.8697e-12	4.77707e-11	1.49279e-11	1.41546e-12	0.926444	1.07284e-09	3.32539e-09	2.7614e-07	0.0731922	1.24964e-11	1.62799e-09	3.47115e-15	1.99658e-12	2.22042e-14
Wang_et_al_ACGGAGACATGCCTTC_1	ErythroidLiver	ErythroidYS_training	0.000619316	6.41021e-05	2.25697e-06	1.20218e-05	0.00126765	0.968175	1.24542e-05	0.0045769	0.000195428	0.000985647	0.00122273	4.72619e-06	9.94459e-06	4.25729e-05	0.00523269	0.000423886	2.44852e-05	4.46087e-06	0.00447661	0.0120725	0.000241399	1.92024e-05	5.18093e-05	0.000111958	0.000147062	1.3017e-06	1.85682e-06
Wang_et_al_ACGGAGAGTAAGGATT_1	HSCLiver	HSPC_1YS_training	0.0123712	0.000252698	1.1268e-05	0.000626847	0.0515482	6.17545e-06	0.00104728	0.000229538	0.537283	5.98692e-05	0.00119764	0.000755207	3.69627e-06	0.00090324	1.84078e-05	1.06128e-06	0.0197572	1.03275e-06	0.0468585	0.31865	4.29464e-05	7.35873e-05	0.00440758	0.00266512	0.00114548	8.16825e-05	2.31101e-06
Wang_et_al_ACGGAGAGTAGAAGGA_1	MEMPLiver	MKYS_training	5.52732e-08	1.05514e-09	3.05166e-13	2.3732e-14	7.46662e-10	0.000108235	1.37277e-10	1.9306e-06	1.89697e-11	8.40738e-12	6.53662e-12	4.49427e-13	2.99192e-11	3.00579e-14	0.711631	0.288258	4.72131e-15	1.60771e-10	2.4192e-07	6.1526e-09	2.79924e-08	8.6514e-10	3.88427e-11	2.34717e-11	1.87964e-10	1.20687e-13	2.12911e-14
Wang_et_al_ACGGAGAGTAGGCTGA_1	MPPLiver	HSPC_1YS_training	0.0679696	0.0114446	0.00213568	0.0106125	0.00181721	0.0207098	4.69461e-05	0.0057103	0.00542967	0.000155927	0.000600923	7.06833e-05	0.000171468	0.0216278	0.00355264	8.26589e-05	0.0255525	9.8251e-05	0.0274971	0.536517	0.000167592	0.00199628	0.253796	0.00112911	0.000534186	0.000506423	6.71763e-05
Wang_et_al_ACGGAGAGTCGCTTTC_1	HepatocyteLiver	EndodermYS_training	3.59116e-09	8.49133e-14	1.94578e-11	7.75551e-14	2.52035e-10	5.23196e-12	1.4733e-10	5.15904e-11	2.76831e-08	1	2.22834e-09	3.79358e-12	7.42015e-15	1.96145e-11	1.25173e-12	4.45078e-11	1.132e-10	2.65179e-12	5.43615e-13	3.99289e-07	7.82682e-13	1.0621e-11	4.2389e-16	9.4115e-13	2.58261e-10	3.07392e-12	2.12942e-11
Wang_et_al_ACGGAGAGTGATGCCC_1	ErythroidLiver	ErythroidYS_training	1.09511e-06	9.49193e-10	9.49186e-10	4.66721e-10	8.12941e-08	0.999989	6.82977e-10	1.13659e-07	8.43213e-09	7.34705e-07	1.74191e-08	2.0953e-10	3.51839e-10	4.5511e-09	7.76483e-06	1.2804e-08	7.77909e-09	1.75093e-10	3.7726e-07	4.85231e-07	6.3655e-09	1.23977e-09	8.01204e-09	9.51851e-09	5.07132e-10	7.10716e-11	6.73827e-11
Wang_et_al_ACGGAGAGTGGTAACG_1	ErythroidLiver	ErythroidYS_training	0.00159542	1.242e-05	1.31147e-06	1.21316e-06	0.000166454	0.989622	4.40934e-06	0.00537854	3.91883e-05	3.03811e-05	1.19275e-06	2.05329e-07	4.21301e-07	8.92973e-06	0.0021778	3.62146e-06	8.48502e-06	8.6882e-07	0.000560038	0.000148617	0.000163459	1.2115e-05	3.42961e-05	6.32141e-06	2.1475e-05	6.79236e-07	1.10428e-08
Wang_et_al_ACGGAGAGTTGTGGAG_1	ErythroidLiver	ErythroidYS_training	2.59812e-06	6.50723e-08	2.5491e-06	1.88637e-06	2.17662e-06	0.999774	4.79929e-09	4.25625e-05	2.31036e-08	9.65281e-06	7.172e-06	1.5031e-08	7.57259e-08	2.5307e-06	8.13619e-05	1.9267e-07	1.92885e-06	2.57664e-07	3.81252e-05	2.76583e-05	2.31439e-06	5.12107e-08	2.05141e-07	2.17654e-06	6.80365e-07	7.46714e-08	6.6517e-08
Wang_et_al_ACGGCCAAGATGCCTT_1	EndotheliumLiver	EndotheliumYS_training	1.6123e-16	9.88305e-14	1.6242e-14	1.98796e-13	1	8.15615e-25	2.31486e-07	1.65706e-19	3.00966e-12	1.37139e-14	1.01758e-12	1.62284e-14	5.4714e-13	1.29768e-13	1.59872e-20	5.22249e-18	7.09747e-14	5.97308e-19	9.72462e-16	9.58165e-14	1.87053e-12	2.76458e-16	3.59739e-14	9.22826e-16	1.33029e-11	5.39358e-18	1.28733e-17
Wang_et_al_ACGGCCAAGCGGATCA_1	ErythroidLiver	ErythroidYS_training	3.35213e-05	2.62556e-08	9.30762e-08	8.46207e-09	1.7278e-06	0.999883	1.6145e-08	4.00789e-05	4.89093e-07	4.78179e-06	1.13601e-07	1.0742e-09	6.79158e-09	3.01265e-07	2.33371e-05	1.33768e-08	5.94632e-08	1.13454e-08	7.26481e-06	4.22703e-06	6.77201e-07	3.50106e-08	7.3679e-08	7.61227e-08	8.45559e-08	4.49818e-09	3.27062e-10
Wang_et_al_ACGGCCAAGTTTGCGT_1	ErythroidLiver	ErythroidYS_training	2.09112e-07	6.18282e-09	2.16009e-08	8.56093e-08	1.59934e-07	0.999986	2.48137e-09	1.18371e-06	1.12225e-08	3.67872e-06	2.53488e-07	3.46024e-09	5.97944e-09	7.23518e-08	5.8709e-06	4.33988e-08	1.31803e-07	1.07882e-08	7.3216e-07	6.93349e-07	1.86173e-07	6.21832e-09	4.3636e-08	8.43583e-08	1.34351e-08	2.66453e-09	2.83304e-09
Wang_et_al_ACGGCCACACGAAACG_1	ErythroidLiver	ErythroidYS_training	1.69758e-07	5.79513e-10	2.12761e-09	1.23069e-08	5.11125e-09	0.999996	4.61777e-11	1.44432e-07	1.98421e-09	4.50009e-08	9.64876e-09	2.09667e-10	1.66702e-10	1.1415e-08	3.65537e-06	8.56862e-09	2.07591e-08	1.68747e-09	2.57076e-07	5.83122e-08	2.12015e-08	6.02435e-10	2.35075e-08	7.59137e-09	2.75742e-09	2.57192e-10	2.67576e-10
Wang_et_al_ACGGCCACAGCGTCCA_1	ErythroidLiver	ErythroidYS_training	1.18938e-07	1.15682e-10	3.38678e-10	5.30015e-10	1.00452e-08	0.999993	8.99097e-12	1.23648e-07	2.36835e-08	5.94002e-08	4.90636e-09	5.72978e-11	1.13781e-10	3.1517e-09	5.9581e-06	2.66473e-09	3.44626e-09	4.34823e-10	4.91781e-07	3.70196e-08	5.41716e-09	4.59614e-10	1.28703e-09	8.80102e-10	8.26749e-10	3.57779e-11	2.70982e-11
Wang_et_al_ACGGCCATCTAACTGG_1	MKLiver	MKYS_training	3.0369e-07	1.74393e-08	2.28752e-12	3.96236e-11	3.94691e-07	2.77245e-06	4.44435e-08	3.57387e-06	1.03917e-06	6.13048e-10	2.01473e-11	1.04013e-09	6.47659e-10	1.22402e-12	0.0717834	0.928206	1.40165e-11	1.47482e-09	1.8155e-06	3.14373e-07	2.00128e-07	2.26662e-08	1.48602e-09	1.61966e-09	1.12359e-07	2.20739e-10	5.30905e-12
Wang_et_al_ACGGGCTAGAGCTTCT_1	LMPPLiver	HSPC_2YS_training	0.012038	6.25078e-05	0.232143	0.00399153	3.32865e-05	4.35445e-06	6.37374e-07	1.82521e-05	5.1421e-05	1.45604e-06	0.00191092	2.43029e-06	3.10238e-07	0.440043	4.25038e-06	3.70992e-08	0.0752902	3.87266e-06	0.00324403	0.215426	4.57868e-08	5.65225e-05	0.0149773	2.18292e-05	0.000243886	0.000429598	2.18757e-06
Wang_et_al_ACGGGCTAGGCCCGTT_1	Kupffer_cellLiver	MacrophageYS_training	4.49215e-11	9.94907e-06	1.21525e-10	7.87302e-11	7.61013e-13	9.6626e-13	3.98176e-10	3.12797e-10	1.0323e-12	6.04163e-12	8.32278e-11	5.64775e-09	0.999989	2.69904e-11	5.71448e-11	5.28088e-10	2.00302e-11	1.70742e-10	1.17671e-11	4.91384e-12	3.64836e-08	1.09982e-07	4.20469e-07	2.61009e-10	9.2702e-12	8.46206e-10	7.08601e-08
Wang_et_al_ACGGGCTAGTATGACA_1	MKLiver	MKYS_training	2.11028e-20	3.74662e-17	1.70755e-24	8.94445e-21	1.00804e-19	6.12913e-14	1.44114e-19	2.87927e-15	1.12039e-18	1.30812e-22	9.41974e-26	2.16633e-20	1.5901e-18	6.53033e-28	7.83302e-06	0.999992	5.26386e-25	2.15787e-16	1.31367e-19	4.51691e-20	8.71467e-17	6.20099e-17	3.56978e-20	3.90575e-22	7.88548e-18	4.4496e-19	1.09957e-20
Wang_et_al_ACGGGCTCAAAGCAAT_1	ErythroidLiver	ErythroidYS_training	1.02879e-07	1.38966e-10	3.34108e-08	5.23759e-09	4.0291e-09	0.999986	9.85827e-12	3.0825e-08	3.00387e-10	8.62606e-08	8.58817e-09	3.23993e-11	1.22185e-10	3.01324e-08	1.29094e-05	1.1975e-08	2.21778e-08	1.20126e-09	2.34534e-07	8.7259e-08	1.08674e-09	3.60678e-10	1.12387e-08	2.75722e-09	6.13774e-10	9.59686e-11	1.56395e-10
Wang_et_al_ACGGGCTCAATACGCT_1	Kupffer_cellLiver	MacrophageYS_training	3.29435e-10	1.66183e-05	1.40686e-07	1.12509e-11	5.61846e-13	1.30409e-10	1.44561e-09	1.84366e-09	3.1815e-15	1.87066e-11	1.51205e-09	1.00071e-09	0.999982	2.34975e-09	2.37262e-10	7.04157e-10	4.35651e-12	1.35884e-08	7.41775e-12	3.66856e-11	1.19805e-08	7.51948e-07	4.90536e-07	1.68397e-08	3.76521e-12	5.23929e-10	1.02852e-07
Wang_et_al_ACGGGCTCATGGTCAT_1	ErythroidLiver	ErythroidYS_training	8.40524e-08	2.08834e-10	4.66743e-08	1.87343e-08	1.24773e-08	0.999995	2.26575e-11	9.65137e-08	2.58711e-09	1.03938e-07	1.87872e-08	1.37684e-10	1.83239e-10	1.13425e-07	4.22316e-06	4.31235e-09	4.52866e-08	3.11183e-09	3.88844e-07	5.2176e-08	3.07287e-09	5.76552e-10	2.42566e-08	7.9851e-09	3.40236e-09	3.31726e-10	2.85416e-10
Wang_et_al_ACGGGCTGTCTAGCCG_1	ErythroidLiver	ErythroidYS_training	3.8719e-08	6.18027e-11	2.05376e-08	3.63374e-09	4.49885e-09	0.999994	1.09777e-11	3.49374e-08	1.83999e-10	2.28953e-08	7.7573e-09	1.88085e-11	6.25985e-11	4.93139e-08	5.25236e-06	7.844e-09	5.24616e-09	5.65336e-10	1.08764e-07	3.13605e-08	2.60035e-09	8.62222e-11	6.97855e-09	9.7135e-09	1.51193e-09	5.4335e-11	4.16873e-11
Wang_et_al_ACGGGCTTCTGCGTAA_1	ErythroidLiver	ErythroidYS_training	1.15371e-07	1.5423e-09	5.13375e-09	4.75989e-08	1.68312e-08	0.999995	5.76986e-11	1.77736e-07	1.11555e-08	2.27545e-07	6.55505e-09	2.95626e-10	8.66599e-10	3.21665e-08	3.52414e-06	8.35156e-09	1.11979e-07	1.89997e-09	1.98759e-07	9.34434e-08	2.28349e-08	1.17193e-09	4.70135e-08	3.76538e-09	4.38834e-09	9.81855e-10	7.48641e-10
Wang_et_al_ACGGGTCAGACTCGGA_1	ErythroidLiver	ErythroidYS_training	1.62802e-05	0.000200061	3.23758e-08	3.04112e-06	0.00103193	0.969552	8.04854e-06	0.00655327	3.20356e-05	6.63913e-05	1.69004e-06	1.05983e-06	4.23473e-05	8.5617e-08	0.0173306	0.0043546	7.5186e-07	4.23014e-06	2.62355e-05	5.39452e-05	0.00066007	2.2312e-05	3.50053e-07	2.43744e-06	2.31967e-05	1.21623e-05	1.05324e-06
Wang_et_al_ACGGGTCGTTCATGGT_1	ErythroidLiver	ErythroidYS_training	7.8985e-08	6.69565e-09	5.38106e-09	6.28052e-09	3.57204e-08	0.999994	4.19891e-11	7.33884e-07	4.44751e-09	1.17786e-07	1.21228e-08	3.80922e-10	3.40417e-09	6.30587e-08	4.3781e-06	4.25773e-09	8.4556e-09	5.47864e-09	1.64962e-07	3.59823e-08	1.74519e-07	2.42198e-09	3.77747e-08	1.2155e-08	2.1338e-09	3.80818e-10	5.59123e-10
Wang_et_al_ACGGGTCTCACCATAG_1	ErythroidLiver	ErythroidYS_training	8.46756e-08	1.70132e-09	1.49183e-08	2.29006e-07	6.13318e-08	0.999987	5.93441e-11	3.14365e-07	5.77814e-08	3.30481e-07	9.26616e-09	8.72972e-10	2.1695e-09	1.61131e-07	1.05705e-05	1.7739e-08	3.46396e-07	5.49018e-09	6.74148e-07	8.96807e-08	5.08778e-08	1.6224e-09	8.50598e-08	5.91963e-09	1.63162e-08	1.95295e-09	1.82198e-09
Wang_et_al_ACGGGTCTCAGCTCTC_1	Kupffer_cellLiver	MacrophageYS_training	9.1859e-12	1.45549e-05	8.13532e-09	5.21066e-11	6.07887e-14	1.81319e-12	7.02181e-11	9.41211e-11	4.35906e-15	7.81674e-13	7.83958e-12	2.39949e-10	0.999985	7.39951e-12	1.09378e-09	1.4412e-08	1.60484e-12	4.28331e-10	3.29348e-12	4.60813e-12	4.2422e-10	2.58092e-07	3.60476e-07	2.5348e-11	7.15736e-13	5.40717e-10	9.28123e-08
Wang_et_al_ACGGGTCTCAGTTCGA_1	EndotheliumLiver	EndotheliumYS_training	4.84887e-18	2.42925e-15	8.20971e-18	8.16791e-13	1	4.49757e-25	2.99448e-07	1.92354e-19	1.26167e-07	2.25106e-15	2.45738e-15	8.80972e-14	5.71372e-15	4.97814e-15	1.75474e-21	3.52054e-19	4.21036e-14	6.88409e-18	4.24455e-15	2.79257e-12	1.4699e-13	5.76902e-16	7.48582e-14	1.17745e-10	8.66656e-14	2.2195e-20	1.13473e-17
Wang_et_al_ACGTCAAAGAAACCGC_1	ErythroidLiver	ErythroidYS_training	1.91268e-07	1.08864e-09	1.56748e-09	1.94149e-09	8.67546e-09	0.999994	3.12534e-11	7.20861e-08	2.83076e-09	9.06447e-08	6.86351e-09	8.74051e-11	5.84691e-10	6.41105e-09	4.98736e-06	9.22618e-09	1.24574e-08	3.20087e-10	1.76801e-07	9.19916e-08	5.39279e-09	5.54407e-10	1.33872e-08	4.67517e-09	3.04218e-10	9.54502e-11	6.54744e-11
Wang_et_al_ACGTCAAAGAGGGCTT_1	ErythroidLiver	ErythroidYS_training	5.72953e-08	7.29743e-11	9.92247e-09	3.69658e-09	4.16427e-09	0.999995	5.97836e-12	2.32476e-08	5.94351e-10	1.17547e-08	2.06197e-09	3.42374e-11	8.89645e-11	3.58287e-08	5.11421e-06	3.87317e-09	1.19817e-08	1.62321e-09	1.3544e-07	6.82218e-09	1.45797e-09	2.25475e-10	1.28072e-08	1.86837e-09	1.3664e-09	5.4946e-11	7.83583e-11
Wang_et_al_ACGTCAAGTGAAATCA_1	ErythroidLiver	ErythroidYS_training	2.84429e-08	7.45728e-11	2.45653e-08	3.95202e-09	1.07765e-09	0.999992	2.71079e-12	3.42709e-08	1.56018e-10	1.59532e-08	3.49001e-09	2.11081e-11	6.61829e-11	2.00352e-08	7.69724e-06	8.79284e-09	1.4755e-08	2.92348e-09	1.04912e-07	2.20252e-08	2.84218e-10	3.49116e-10	1.59884e-08	1.13467e-09	5.57404e-10	6.76375e-11	8.89805e-11
Wang_et_al_ACGTCAAGTTCGTTGA_1	ErythroidLiver	ErythroidYS_training	9.45541e-08	1.93794e-10	5.01925e-08	4.27381e-09	3.49356e-09	0.999987	2.29247e-11	3.22558e-08	9.73292e-12	1.9238e-08	6.17438e-09	6.26558e-12	1.64042e-10	1.90862e-08	1.27947e-05	2.57928e-08	6.89707e-09	1.01076e-09	9.36454e-08	3.35283e-07	6.16589e-10	4.22781e-10	1.77761e-08	2.18365e-08	1.38631e-10	5.56918e-11	4.17636e-11
Wang_et_al_ACGTCAATCGTGGGAA_1	Kupffer_cellLiver	MacrophageYS_training	2.16887e-13	1.23593e-06	1.98678e-12	5.0544e-11	2.11958e-14	1.17392e-14	2.59267e-11	9.86204e-12	9.08377e-13	2.96054e-14	1.20614e-11	1.84337e-09	0.999999	4.0086e-13	2.26127e-12	2.90411e-11	2.09546e-13	1.42575e-12	4.16562e-13	1.43372e-13	1.74243e-09	3.10056e-09	5.42416e-09	1.51849e-11	6.77083e-13	4.00756e-11	9.56602e-08
Wang_et_al_ACGTCAATCTGCTGTC_1	ErythroidLiver	ErythroidYS_training	1.70871e-06	3.94252e-09	7.67653e-10	1.06009e-08	5.27886e-07	0.999972	3.00371e-09	2.93614e-06	1.2181e-06	6.3137e-07	1.61102e-08	1.26957e-09	2.05871e-09	1.02983e-08	1.74573e-05	1.98116e-08	2.74476e-08	1.22314e-09	2.11393e-06	6.12082e-07	2.10838e-07	6.86097e-09	4.53437e-08	1.38823e-08	1.30627e-08	5.39864e-10	2.39891e-10
Wang_et_al_ACTATCTAGACACGAC_1	ErythroidLiver	ErythroidYS_training	1.019e-06	1.08499e-05	2.46916e-07	7.17708e-05	3.63454e-05	0.998724	9.2123e-08	0.000485016	1.33234e-05	4.86864e-05	1.81401e-05	1.19576e-06	1.63238e-05	2.90286e-06	7.63989e-05	6.84463e-07	3.05073e-05	2.02564e-06	1.59369e-05	2.94128e-05	0.000397517	2.10814e-06	2.03846e-06	1.62377e-06	3.69034e-06	5.50677e-06	3.00133e-06
Wang_et_al_ACTATCTAGAGGACGG_1	MEMPLiver	MKYS_training	1.45932e-06	1.32402e-08	5.51021e-13	2.66731e-11	2.61736e-08	3.63892e-05	1.67232e-09	8.44698e-06	7.85233e-06	1.74069e-10	3.40572e-10	1.27569e-09	7.28817e-10	3.2404e-12	0.744055	0.255808	3.93033e-11	4.11358e-09	8.00547e-05	1.07337e-06	1.489e-06	2.69234e-08	1.00402e-09	1.7184e-09	2.67458e-08	5.23884e-11	3.38686e-12
Wang_et_al_ACTATCTAGCTGCAAG_1	ErythroidLiver	ErythroidYS_training	2.62403e-07	1.30975e-09	6.91669e-09	1.88876e-08	7.7704e-08	0.999993	1.70324e-10	1.76223e-07	1.98529e-08	4.39818e-07	3.52044e-08	1.27582e-09	6.06991e-10	6.78397e-08	4.9075e-06	1.26225e-08	8.73681e-08	1.54884e-09	6.2574e-07	1.58018e-07	4.63406e-08	8.54372e-10	3.17733e-08	4.78138e-08	5.89988e-09	6.39094e-10	4.23766e-10
Wang_et_al_ACTATCTCACGTAAGG_1	ErythroidLiver	ErythroidYS_training	1.1358e-07	9.0737e-11	1.27732e-09	5.82803e-10	6.76118e-09	0.999993	8.51716e-11	1.97849e-08	2.93234e-10	1.00274e-07	7.25997e-09	4.657e-11	6.93608e-11	3.28535e-09	6.941e-06	1.79427e-08	1.63669e-09	1.43292e-10	1.33881e-07	4.79893e-08	2.17274e-09	1.72947e-10	6.82809e-09	6.32604e-09	2.01907e-10	1.17596e-11	3.13301e-11
Wang_et_al_ACTATCTCAGTATCTG_1	HepatocyteLiver	EndodermYS_training	6.5733e-07	8.36197e-08	1.56011e-08	4.2445e-10	8.75599e-08	8.82127e-05	1.41248e-09	1.225e-06	1.20985e-06	0.999896	2.34169e-08	4.06621e-09	1.23527e-08	1.11451e-08	2.34364e-07	6.04675e-08	4.90756e-08	8.13919e-08	1.74106e-09	1.16825e-05	1.34868e-08	3.58016e-08	1.3983e-10	6.0628e-09	2.12373e-08	3.03568e-08	3.34833e-08
Wang_et_al_ACTATCTCATTACGAC_1	ErythroidLiver	ErythroidYS_training	9.769e-08	7.96423e-11	1.97941e-07	8.65219e-10	2.79065e-09	0.999992	6.45056e-12	1.47633e-08	1.14553e-11	1.12076e-08	5.64118e-09	5.40864e-12	4.76685e-11	5.94051e-08	7.60107e-06	3.92407e-09	2.31331e-09	5.14578e-10	9.89634e-08	1.18571e-07	2.70779e-10	1.94534e-10	9.25965e-09	1.51912e-08	1.24213e-10	1.88002e-11	1.93196e-11
Wang_et_al_ACTATCTGTGACGGTA_1	FibroblastLiver	FibroblastYS_training	9.42814e-14	6.50918e-14	1.03678e-12	2.31801e-10	2.39059e-07	2.07293e-18	1	3.39554e-13	7.54641e-09	3.49715e-10	5.47237e-12	2.01667e-11	3.27292e-16	1.66555e-11	8.46862e-16	1.91457e-10	3.59494e-11	6.67525e-11	1.41408e-13	9.94172e-10	6.048e-13	3.46532e-12	1.97541e-15	7.35802e-09	1.24364e-10	4.86293e-09	8.16604e-13
Wang_et_al_ACTATCTGTTCCATGA_1	HepatocyteLiver	EndodermYS_training	1.01379e-07	2.04677e-11	2.86658e-09	1.49093e-13	1.91045e-07	8.18042e-10	1.08011e-05	5.351e-10	6.27307e-08	0.999985	2.10771e-09	1.37098e-09	1.12838e-13	1.14785e-09	2.56187e-10	1.11183e-08	3.8609e-10	6.04839e-10	1.08672e-10	4.24959e-06	5.46929e-11	9.18111e-10	8.897e-13	6.21849e-09	6.28922e-10	2.98421e-11	2.6401e-11
Wang_et_al_ACTATCTTCTGTTTGT_1	ErythroidLiver	ErythroidYS_training	3.06865e-08	4.8307e-11	2.86172e-11	1.15367e-10	3.11455e-09	0.999996	1.40634e-11	1.44355e-08	3.04827e-09	2.24126e-08	1.75334e-09	2.08071e-11	4.87481e-11	1.97394e-10	4.17303e-06	1.07477e-08	5.00952e-10	1.3073e-11	3.71315e-08	1.07525e-08	2.35425e-09	5.44471e-11	1.56311e-10	3.42889e-10	7.14074e-11	9.0585e-12	4.41929e-12
Wang_et_al_ACTGAACAGACAAAGG_1	MEMPLiver	MKYS_training	3.5639e-07	3.13441e-08	9.67357e-12	7.75601e-13	3.39578e-09	2.05681e-05	2.2519e-10	1.35104e-06	4.23022e-10	5.84944e-11	3.45144e-11	1.78252e-11	3.57011e-10	5.35692e-13	0.620965	0.379011	5.85349e-13	1.18312e-09	9.96885e-07	6.75507e-07	1.34118e-08	1.89347e-08	1.90755e-09	6.14494e-10	5.19524e-10	4.78553e-12	9.30472e-13
Wang_et_al_ACTGAACAGATGCCAG_1	ErythroidLiver	ErythroidYS_training	3.24332e-07	2.97894e-09	3.20901e-07	3.71736e-09	1.19705e-07	0.999992	1.24478e-09	1.88107e-06	1.69366e-08	3.05897e-07	8.05405e-08	6.13863e-10	8.61704e-10	3.24618e-07	3.53056e-06	2.21102e-09	2.52514e-08	4.78363e-08	6.20423e-07	3.79693e-07	3.45932e-08	1.0503e-08	1.68841e-08	2.29645e-08	7.59878e-09	1.3404e-09	3.10622e-10
Wang_et_al_ACTGAACAGGACATTA_1	EndotheliumLiver	EndotheliumYS_training	1.35783e-16	5.47994e-15	1.9605e-14	3.23367e-14	0.999999	1.8923e-23	1.19474e-06	8.93946e-20	1.62347e-11	2.69431e-15	2.75744e-14	1.41753e-15	6.49264e-15	5.1237e-13	3.32451e-19	8.33956e-18	2.2646e-15	6.52386e-18	5.55125e-15	1.69483e-11	6.25664e-15	4.65804e-16	1.15093e-12	8.55568e-11	1.84344e-15	7.52904e-21	8.17015e-19
Wang_et_al_ACTGAACAGTGGGTTG_1	ErythroidLiver	ErythroidYS_training	2.06176e-07	5.11018e-10	1.89684e-08	3.25145e-09	9.96843e-09	0.99999	5.18324e-11	1.01264e-07	2.7143e-10	4.04971e-08	5.59825e-09	3.05971e-11	3.88665e-10	3.42257e-08	9.65149e-06	1.55694e-08	9.86074e-09	1.03065e-09	2.01015e-07	1.52818e-07	4.56729e-09	6.08754e-10	3.91269e-08	1.81491e-08	4.16487e-10	8.18817e-11	5.77284e-11
Wang_et_al_ACTGAACCACATTAGC_1	ErythroidLiver	ErythroidYS_training	3.07831e-06	3.29488e-10	9.19264e-07	1.90611e-10	8.91991e-09	0.999832	3.52026e-10	1.0006e-07	1.45916e-12	6.09795e-08	1.25114e-07	5.36616e-12	1.21473e-10	1.50598e-08	0.000157865	4.04445e-08	9.331e-10	2.07356e-09	7.00272e-07	4.59063e-06	1.24118e-10	2.5511e-09	2.31814e-08	6.21262e-08	1.21031e-10	1.60661e-11	3.35411e-11
Wang_et_al_ACTGAACCACGTCTCT_1	ErythroidLiver	ErythroidYS_training	3.11713e-06	1.66568e-06	1.68398e-08	1.89106e-07	1.30682e-05	0.973425	1.58541e-05	6.40834e-05	7.84385e-06	6.37126e-05	1.11222e-07	2.4386e-07	4.14067e-07	5.04691e-08	0.0102332	0.0161136	1.81785e-07	2.09245e-06	2.09152e-05	4.37509e-06	2.26887e-05	2.73736e-06	2.85551e-07	2.71484e-06	1.39455e-06	3.29106e-07	1.00308e-07
Wang_et_al_ACTGAACCACTTAAGC_1	MLPLiver	HSPC_1YS_training	0.00483518	5.12515e-05	0.00493733	0.0184078	0.00010232	4.1185e-07	1.80165e-06	1.16257e-05	0.0298818	1.82841e-06	0.000798105	3.08558e-05	1.64004e-07	0.0704565	1.09063e-06	1.38432e-08	0.509783	2.24523e-06	0.0055103	0.348853	3.09818e-07	3.65433e-05	0.00278035	4.01657e-06	0.00220554	0.0012981	8.50348e-06
Wang_et_al_ACTGAACCAGAAGCAC_1	ErythroidLiver	MEMPYS_training	0.000237191	7.3504e-07	4.73398e-08	1.10672e-08	9.04206e-07	0.99046	3.65494e-09	0.00345975	1.38196e-08	8.92025e-08	5.0296e-07	7.52908e-10	7.26278e-08	3.04572e-08	0.00568986	5.1021e-06	1.02774e-08	3.22704e-07	8.94388e-05	2.15756e-05	3.27102e-05	1.23688e-06	2.39981e-07	7.24563e-08	6.18328e-07	8.7059e-09	9.64633e-10
Wang_et_al_ACTGAACCATAGACTC_1	ErythroidLiver	ErythroidYS_training	6.69548e-05	1.51365e-06	2.04042e-08	2.98212e-08	2.4389e-05	0.998914	7.67727e-08	7.59308e-05	2.62233e-06	8.72448e-06	2.16075e-06	2.5162e-08	5.98393e-07	2.19619e-07	0.00041196	1.38666e-06	1.83212e-07	7.07451e-08	0.000142778	0.000329379	2.5957e-06	4.77875e-07	1.75735e-06	1.19658e-05	5.43822e-08	6.33294e-09	6.25813e-09
Wang_et_al_ACTGAACCATATACCG_1	ErythroidLiver	ErythroidYS_training	1.34112e-07	1.40351e-10	1.50241e-08	4.5791e-09	8.47557e-09	0.999995	2.51787e-11	4.228e-08	3.3746e-09	1.17614e-07	9.35182e-09	7.11396e-11	1.08618e-10	6.75089e-08	4.44588e-06	5.15946e-09	1.99728e-08	1.01665e-09	3.37643e-07	4.39481e-08	2.30613e-09	2.62583e-10	1.02448e-08	3.37923e-09	1.45143e-09	1.04543e-10	1.14303e-10
Wang_et_al_ACTGAACTCAAGATCC_1	MEMPLiver	MKYS_training	0.0002333	1.18296e-06	1.11798e-08	1.13701e-09	5.16072e-07	0.00682838	6.70455e-08	0.000629842	1.9709e-06	3.44054e-08	5.92291e-08	4.07564e-09	1.43949e-08	2.50843e-08	0.932387	0.059352	4.27434e-09	2.73845e-07	0.000507	4.10119e-05	1.45231e-05	1.54082e-06	1.20586e-07	5.74147e-08	7.86956e-07	7.79865e-09	1.36706e-10
Wang_et_al_ACTGAGTAGACTGTAA_1	MPPLiver	HSPC_1YS_training	0.106321	0.00236675	0.00563375	0.0139737	0.0111407	2.15687e-05	0.000237522	0.000139944	0.0443978	0.000165782	0.00662958	0.0315812	1.68482e-05	0.0200381	2.59525e-05	5.1301e-07	0.177072	9.67256e-06	0.168865	0.329873	7.63667e-06	0.000361251	0.0260581	0.041544	0.000241047	0.0131789	9.93761e-05
Wang_et_al_ACTGAGTAGCCCAGCT_1	Kupffer_cellLiver	MacrophageYS_training	0.000178608	0.000453089	2.68875e-06	2.58309e-06	5.40799e-06	0.014097	9.6408e-06	5.99681e-05	6.2331e-07	4.09314e-06	8.43595e-06	4.87511e-06	0.975427	7.96655e-06	0.00280808	0.00152202	3.54361e-06	3.32909e-06	5.4089e-05	3.74154e-05	0.00485683	4.06284e-05	0.000380653	1.15447e-05	1.50858e-06	1.35341e-05	4.73825e-06
Wang_et_al_ACTGAGTAGTTCGCGC_1	ErythroidLiver	ErythroidYS_training	1.89969e-06	2.55217e-08	3.8043e-10	1.92618e-08	2.97196e-07	0.999853	7.0118e-10	6.65163e-06	1.52409e-06	1.51577e-07	1.4739e-08	2.10608e-09	7.75613e-09	6.15648e-09	0.000130081	6.17391e-07	6.66328e-08	5.371e-09	4.05329e-06	1.14984e-06	5.16972e-07	1.75066e-08	6.99248e-08	1.67091e-08	2.00645e-08	2.45619e-09	2.65388e-10
Wang_et_al_ACTGAGTCAAGCCGTC_1	EndotheliumLiver	EndotheliumYS_training	1.62435e-09	1.78865e-09	1.57812e-10	8.60075e-10	0.99997	1.1831e-13	2.91153e-05	7.83139e-13	9.36039e-08	9.41582e-10	1.82709e-09	4.21149e-11	9.72836e-10	1.71313e-09	6.67117e-12	1.43245e-11	4.88887e-10	1.72885e-13	8.73261e-09	4.84092e-07	2.91286e-10	5.43634e-11	1.98113e-08	5.29398e-09	3.1347e-10	1.14227e-14	3.33927e-13
Wang_et_al_ACTGAGTCACCAGTTA_1	ErythroidLiver	ErythroidYS_training	8.20176e-08	2.12876e-10	4.18085e-09	3.17569e-09	9.98482e-09	0.999996	2.43902e-11	5.15371e-08	5.1989e-09	9.79643e-08	1.15188e-08	1.59316e-10	1.74423e-10	3.42835e-08	3.63222e-06	3.5857e-09	1.18308e-08	1.0146e-09	2.00618e-07	2.31536e-08	5.85815e-09	3.39767e-10	1.26268e-08	3.53735e-09	1.50076e-09	7.94884e-11	1.73628e-10
Wang_et_al_ACTGAGTCACTGTTAG_1	ErythroidLiver	ErythroidYS_training	8.99379e-08	1.67132e-09	2.56676e-09	3.91034e-09	3.45172e-08	0.999982	9.37988e-11	4.8141e-07	6.4137e-09	6.67498e-07	1.94345e-08	2.50926e-10	1.34316e-09	2.06463e-08	1.59485e-05	4.86435e-08	8.89707e-09	4.71483e-09	6.35856e-07	1.44535e-07	4.4956e-08	2.04419e-09	1.68784e-08	1.83582e-08	2.45647e-09	1.00345e-10	3.64682e-10
Wang_et_al_ACTGAGTCAGTCGATT_1	ErythroidLiver	ErythroidYS_training	3.20475e-08	2.23275e-10	3.47903e-10	4.18667e-08	5.46867e-09	0.999887	5.53342e-11	1.64982e-07	8.21646e-08	4.62354e-08	8.82318e-09	2.94195e-09	1.62758e-10	3.874e-09	0.000111154	4.41452e-07	3.30052e-08	8.99716e-09	1.42435e-06	4.5034e-09	2.74315e-08	9.42926e-10	1.17731e-08	2.09058e-09	4.30937e-08	2.93154e-10	1.96984e-09
Wang_et_al_ACTGAGTCATATGGTC_1	ErythroidLiver	ErythroidYS_training	2.32551e-07	1.52861e-09	3.41669e-08	5.51458e-09	2.87181e-08	0.999993	1.03825e-10	2.91299e-07	4.51072e-09	1.23805e-07	2.66236e-08	3.51926e-10	7.24459e-10	3.64334e-07	4.85922e-06	3.50482e-09	1.5133e-08	6.78889e-09	3.95378e-07	5.0544e-08	3.55976e-08	1.69382e-09	3.09811e-08	2.07e-08	7.68755e-09	2.59005e-10	4.36168e-10
Wang_et_al_ACTGAGTGTACTTCTT_1	ErythroidLiver	ErythroidYS_training	6.14066e-07	1.16981e-06	1.23322e-07	1.31333e-05	9.17601e-06	0.999711	1.0456e-08	0.000113795	3.47489e-06	1.24221e-05	2.35955e-06	1.44396e-07	1.40941e-06	1.63689e-06	5.46199e-05	2.85637e-07	1.25526e-05	4.92285e-07	8.34055e-06	6.38892e-06	4.23165e-05	2.70397e-07	1.1062e-06	2.92616e-07	1.78171e-06	7.93148e-07	3.39202e-07
Wang_et_al_ACTGATGCACATTCGA_1	ErythroidLiver	ErythroidYS_training	3.3031e-07	1.55994e-09	2.57311e-09	3.27278e-09	2.10382e-08	0.999991	1.15335e-10	1.6691e-07	5.80372e-09	1.67755e-07	2.00396e-08	2.75668e-10	7.9514e-10	1.96176e-08	8.03166e-06	1.53737e-08	2.51327e-08	5.5564e-10	5.41677e-07	9.75311e-08	1.63091e-08	6.99841e-10	1.67351e-08	1.12339e-08	2.57328e-09	2.15611e-10	1.2438e-10
Wang_et_al_ACTGATGCAGATGGGT_1	ErythroidLiver	ErythroidYS_training	6.47412e-08	3.15324e-09	1.62332e-08	3.50668e-08	4.84622e-08	0.99999	1.06316e-10	5.20617e-07	2.44928e-08	3.44039e-07	1.43535e-08	1.06071e-09	2.25907e-09	1.11014e-07	7.908e-06	8.81534e-09	5.257e-08	9.07753e-09	3.34616e-07	4.00315e-08	7.65962e-08	2.47295e-09	6.35555e-08	1.10929e-08	1.10953e-08	1.10695e-09	1.73369e-09
Wang_et_al_ACTGATGGTTGCCTCT_1	MKLiver	MKYS_training	1.9963e-15	7.58209e-15	1.11601e-20	4.75919e-18	1.25947e-15	2.14517e-12	3.45301e-16	3.14858e-12	6.35299e-14	5.03413e-18	2.51131e-19	1.44548e-16	3.76756e-16	1.01804e-21	0.000726675	0.999273	5.02981e-20	1.38044e-15	1.86546e-13	1.29727e-14	1.76469e-12	1.00493e-14	1.66938e-17	2.20319e-18	3.29776e-14	4.26693e-17	1.53377e-18
Wang_et_al_ACTGATGTCGGGAGTA_1	ErythroidLiver	ErythroidYS_training	5.98796e-08	5.51911e-10	1.00446e-09	1.23635e-08	5.15725e-10	0.999996	4.3449e-11	9.30266e-08	2.60217e-08	3.88697e-08	1.29952e-08	1.23824e-09	2.52338e-10	2.45257e-09	3.42832e-06	9.89249e-08	4.14568e-08	1.33269e-08	2.35249e-07	6.76827e-09	2.61266e-09	1.62053e-09	7.15799e-08	1.71102e-09	9.55169e-09	3.65524e-10	7.57611e-10
Wang_et_al_ACTGCTCAGTGGTAAT_1	ErythroidLiver	ErythroidYS_training	1.11253e-07	5.66296e-10	5.38831e-09	5.21965e-09	3.54001e-08	0.999995	6.93973e-11	1.71507e-07	1.10646e-08	5.41501e-07	1.89476e-08	3.4462e-10	3.42322e-10	4.08098e-08	3.47779e-06	8.39649e-09	2.03607e-08	8.23318e-10	4.92515e-07	1.1997e-07	2.64592e-08	5.10089e-10	1.30945e-08	1.51731e-08	2.70105e-09	1.8414e-10	2.102e-10
Wang_et_al_ACTGCTCAGTTAGCGG_1	MKLiver	MKYS_training	1.06702e-13	4.87598e-12	1.33188e-16	2.44586e-14	9.59411e-13	2.60078e-08	5.78924e-14	2.5996e-10	4.25815e-14	8.31658e-15	5.96974e-17	9.82276e-15	1.29392e-12	4.3575e-19	0.000816122	0.999184	5.78826e-17	1.76306e-12	4.48413e-13	6.43185e-14	1.17963e-10	1.13632e-12	4.74346e-15	5.83617e-16	2.79137e-11	1.61934e-13	1.80995e-14
Wang_et_al_ACTGCTCGTACGACCC_1	ErythroidLiver	ErythroidYS_training	2.45003e-07	1.70905e-09	3.56766e-09	1.89738e-08	1.46113e-08	0.999992	5.71007e-11	1.81411e-07	1.31691e-09	1.52466e-07	9.08891e-09	1.66002e-10	1.22842e-09	6.20288e-09	6.71901e-06	3.53549e-08	6.24282e-08	6.98974e-10	2.37506e-07	3.75664e-07	2.02556e-08	8.28571e-10	2.32558e-08	1.37948e-08	9.46365e-10	7.42239e-10	3.68518e-10
Wang_et_al_ACTGCTCGTGAAATCA_1	ErythroidLiver	ErythroidYS_training	1.71473e-07	3.46251e-10	4.00829e-09	6.58939e-09	2.36994e-08	0.99999	8.32771e-11	8.692e-08	5.56237e-09	3.15158e-07	1.16438e-08	4.97463e-10	3.84166e-10	2.8176e-08	8.39842e-06	1.94956e-08	2.19587e-08	8.8917e-10	6.23179e-07	4.04752e-08	1.62162e-08	4.48432e-10	1.1608e-08	1.22459e-08	2.59877e-09	1.68774e-10	2.62236e-10
Wang_et_al_ACTGCTCGTGTAATGA_1	ErythroidLiver	ErythroidYS_training	1.07033e-07	5.63395e-10	2.02852e-09	2.48369e-08	1.46835e-08	0.999996	6.16947e-11	5.95425e-08	1.06668e-08	1.52633e-07	2.84126e-09	1.93736e-10	3.3678e-10	2.84948e-08	3.64668e-06	1.23813e-08	4.36936e-08	8.92571e-10	1.71983e-07	3.62248e-08	1.05831e-08	4.44051e-10	4.72304e-08	3.97543e-09	9.1786e-10	2.4595e-10	2.1637e-10
Wang_et_al_ACTGCTCTCACGAAGG_1	ErythroidLiver	ErythroidYS_training	2.19084e-07	2.40822e-10	1.76602e-09	3.08973e-09	3.02902e-09	0.99999	1.35593e-11	1.01919e-07	1.03468e-08	7.91885e-08	4.73009e-09	2.37717e-10	9.16765e-11	7.67859e-09	8.89964e-06	1.39022e-08	1.07836e-08	8.07452e-10	5.85396e-07	1.56609e-08	3.97535e-09	3.02948e-10	6.54913e-09	2.23025e-09	2.67298e-09	1.67871e-10	1.2317e-10
Wang_et_al_ACTGCTCTCCGTACAA_1	Kupffer_cellLiver	MacrophageYS_training	4.43719e-13	1.11931e-05	6.34159e-11	1.04586e-10	7.92826e-14	6.37117e-15	1.02646e-10	4.92323e-11	3.75663e-14	5.97281e-13	2.29913e-11	1.5153e-09	0.999988	1.19706e-12	9.00326e-13	5.48628e-11	2.12141e-12	1.47208e-10	4.22168e-13	1.5636e-13	3.024e-09	1.92971e-07	1.0267e-08	9.42088e-12	1.12354e-12	4.18838e-10	1.28071e-07
Wang_et_al_ACTGCTCTCTTTCCTC_1	EndotheliumLiver	EndotheliumYS_training	1.30551e-12	1.96481e-10	5.97022e-12	5.02506e-11	0.999891	1.45087e-16	0.000109002	2.1834e-13	4.04905e-09	7.48609e-11	2.73656e-11	8.85262e-11	3.30147e-10	4.19161e-12	2.49237e-13	1.45888e-12	2.10232e-11	5.50314e-14	5.61008e-11	4.94041e-10	5.15176e-10	5.87941e-12	1.12545e-10	5.422e-11	2.12174e-10	1.39517e-14	3.95534e-14
Wang_et_al_ACTGTCCAGCCACGTC_1	ErythroidLiver	ErythroidYS_training	1.36878e-07	8.0575e-10	4.11967e-09	2.12341e-08	2.34442e-08	0.99999	1.27752e-10	1.26396e-07	3.03744e-08	2.717e-07	1.00442e-08	8.36672e-10	6.64157e-10	3.02493e-08	8.82514e-06	2.74262e-08	8.77461e-08	2.76862e-09	4.85098e-07	5.29808e-08	1.34143e-08	1.2295e-09	2.21321e-08	4.50097e-09	3.77398e-09	5.42635e-10	4.86555e-10
Wang_et_al_ACTGTCCGTCAGAAGC_1	ErythroidLiver	ErythroidYS_training	7.08147e-08	4.36601e-10	4.73566e-10	1.01664e-08	4.32369e-09	0.999997	7.27377e-11	1.46014e-07	2.38921e-09	5.93247e-08	4.68024e-09	4.29995e-10	1.45248e-10	2.68783e-09	2.29269e-06	8.52091e-09	1.31693e-08	8.58765e-10	1.60925e-07	1.53049e-08	3.80692e-08	5.58641e-10	8.45571e-09	3.3636e-09	1.34779e-09	1.73693e-10	1.54033e-10
Wang_et_al_ACTGTCCGTCCTGCTT_1	ErythroidLiver	ErythroidYS_training	5.68045e-08	4.63731e-11	1.01843e-08	1.15964e-09	2.24187e-09	0.999986	9.05905e-12	1.77127e-08	1.23725e-10	2.97687e-08	4.65144e-09	2.23221e-11	2.99753e-11	2.25928e-08	1.38205e-05	1.52398e-08	4.34887e-09	4.68779e-10	1.70068e-07	1.61334e-08	1.06362e-09	1.19845e-10	5.18406e-09	2.53235e-09	5.35399e-10	2.26996e-11	3.70635e-11
Wang_et_al_ACTGTCCGTCTTCAAG_1	ErythroidLiver	ErythroidYS_training	1.35756e-07	1.4187e-09	4.36393e-09	3.24375e-08	2.28045e-08	0.999985	1.56702e-10	2.14958e-07	1.08383e-08	3.56723e-07	3.11823e-08	8.73328e-10	1.02577e-09	2.60499e-08	1.36569e-05	4.54737e-08	5.45048e-08	2.36894e-09	5.49964e-07	5.23904e-08	5.71104e-08	9.36012e-10	1.78506e-08	6.19357e-09	9.45811e-09	8.01959e-10	1.80713e-09
Wang_et_al_ACTGTCCGTTCAGCGC_1	ErythroidLiver	ErythroidYS_training	2.23378e-07	4.84487e-09	1.91212e-08	3.48752e-08	1.1346e-07	0.999991	1.94063e-10	7.94478e-07	2.59745e-08	4.4308e-07	1.32422e-08	1.13831e-09	2.75944e-09	2.12532e-07	6.1772e-06	9.23795e-09	9.65864e-08	8.58403e-09	7.19319e-07	1.80961e-07	1.02293e-07	3.99556e-09	1.41669e-07	4.10241e-08	7.07604e-09	1.45457e-09	9.83875e-10
Wang_et_al_ACTGTCCTCCTCAATT_1	ErythroidLiver	ErythroidYS_training	2.44534e-07	4.37369e-10	4.82917e-09	1.0964e-09	2.48514e-08	0.999988	6.34519e-11	9.00447e-08	3.80803e-09	1.26282e-07	1.04635e-08	1.39658e-10	3.13904e-10	2.47612e-08	1.03219e-05	1.52536e-08	5.04835e-09	7.98078e-10	6.27246e-07	5.55655e-08	1.07289e-08	3.3401e-10	6.15825e-09	1.10778e-08	8.20501e-10	7.32656e-11	7.78636e-11
Wang_et_al_ACTGTCCTCCTGTAGA_1	ErythroidLiver	ErythroidYS_training	1.09227e-07	1.60449e-10	5.03864e-09	4.64549e-10	3.19727e-09	0.999997	1.29272e-11	5.99174e-08	2.87113e-10	1.75648e-08	5.36117e-09	3.01805e-11	4.86532e-11	1.58827e-08	2.13515e-06	2.47161e-09	1.56106e-09	3.84599e-10	1.18455e-07	2.94011e-08	3.33272e-09	1.85621e-10	7.39665e-09	9.33539e-09	2.6365e-10	1.88983e-11	1.20199e-11
Wang_et_al_ACTTACTCAAATCCGT_1	MKLiver	MKYS_training	6.68974e-26	6.2192e-21	6.71784e-28	3.16625e-20	3.30228e-22	5.23948e-16	1.46281e-21	3.03649e-17	8.5384e-22	1.39668e-26	3.64174e-31	7.1123e-24	4.12731e-20	3.32466e-32	3.64242e-07	1	3.327e-27	1.04721e-17	1.67823e-24	3.19708e-24	1.96469e-17	8.48341e-20	3.53355e-23	3.39919e-27	4.10173e-18	1.25239e-19	2.561e-21
Wang_et_al_ACTTACTCAATCGGTT_1	ErythroidLiver	ErythroidYS_training	1.21719e-07	2.12495e-10	1.53096e-09	2.17322e-09	5.35829e-09	0.999996	2.09911e-11	4.37194e-08	7.19653e-10	4.01745e-08	2.53665e-09	2.82829e-11	9.9809e-11	4.62962e-09	3.23546e-06	5.09728e-09	7.8779e-09	2.62372e-10	1.23222e-07	6.41328e-08	4.69487e-09	2.02883e-10	8.90795e-09	2.83374e-09	2.34575e-10	5.88323e-11	2.78561e-11
Wang_et_al_ACTTACTCAGCGTTCG_1	ErythroidLiver	ErythroidYS_training	2.59057e-07	2.02993e-10	2.22765e-09	3.20413e-09	6.41798e-09	0.999995	6.83495e-11	7.68037e-08	2.23862e-10	6.32327e-08	3.50388e-09	2.62434e-11	7.31198e-11	2.65002e-09	4.61346e-06	9.06043e-09	9.94864e-09	1.59871e-10	1.08229e-07	1.91112e-07	4.52365e-09	2.50933e-10	4.36493e-09	3.08753e-09	2.1032e-10	1.30798e-10	3.03767e-11
Wang_et_al_ACTTACTCAGGCAGTA_1	ErythroidLiver	ErythroidYS_training	1.29011e-08	1.54233e-11	3.2784e-10	9.69406e-10	3.18109e-10	0.999975	2.59458e-12	1.49405e-08	1.17059e-08	1.02518e-08	1.83179e-09	2.05249e-10	1.64814e-11	8.08835e-10	2.43997e-05	4.814e-08	3.89043e-09	5.17663e-10	3.38648e-07	5.91308e-10	2.63355e-10	1.00288e-10	1.17462e-09	3.92018e-10	1.06308e-09	1.81559e-11	2.69343e-11
Wang_et_al_ACTTACTCATATGCTG_1	Kupffer_cellLiver	MacrophageYS_training	5.4439e-14	4.77567e-07	1.16958e-11	4.89155e-11	2.79722e-14	1.3839e-16	8.28354e-11	1.50782e-11	1.33764e-13	7.67689e-13	1.1473e-10	2.42863e-08	0.999999	1.50276e-13	5.98507e-14	1.06145e-11	2.57223e-12	6.98605e-11	3.31517e-13	3.44467e-13	1.49894e-08	4.50647e-08	2.98493e-09	1.64209e-11	2.29607e-11	4.18709e-10	1.39838e-07
Wang_et_al_ACTTACTCATCACAAC_1	ErythroidLiver	ErythroidYS_training	2.43549e-08	1.89968e-11	4.88402e-10	4.51823e-09	2.86074e-09	0.999986	5.50493e-11	1.78952e-08	1.89435e-09	1.41186e-08	2.95841e-09	1.11325e-10	2.66595e-11	2.13533e-09	1.38277e-05	3.15497e-08	1.00821e-08	9.65679e-11	9.64356e-08	2.53074e-09	3.56318e-09	5.98338e-11	1.27356e-09	3.95351e-10	1.99516e-09	6.67669e-11	2.30364e-11
Wang_et_al_ACTTACTGTCCTCCAT_1	ErythroidLiver	ErythroidYS_training	4.73544e-07	4.9654e-07	1.56349e-07	1.22098e-05	7.21325e-06	0.999778	4.61881e-09	7.42715e-05	2.25539e-05	1.93374e-05	6.87651e-07	2.80235e-07	3.57377e-07	1.94064e-06	7.71678e-06	1.92756e-08	2.48843e-05	1.63293e-06	7.40092e-06	5.45762e-06	2.67528e-05	4.44659e-07	1.69375e-07	9.37279e-08	5.19427e-06	1.62411e-06	6.80197e-07
Wang_et_al_ACTTACTGTCTCACCT_1	ErythroidLiver	ErythroidYS_training	3.35654e-08	7.8707e-11	5.95703e-09	2.06523e-10	1.19002e-09	0.999999	4.12158e-12	1.55165e-08	1.00401e-10	1.72148e-08	7.78241e-10	1.01908e-11	2.5732e-11	1.55492e-08	9.62173e-07	8.51423e-10	7.01725e-10	7.28684e-10	2.75432e-08	2.60831e-09	3.51255e-10	1.48289e-10	8.88751e-09	2.19339e-09	8.06743e-11	9.01802e-12	1.14446e-11
Wang_et_al_ACTTGTTAGATGGCGT_1	ErythroidLiver	ErythroidYS_training	3.06904e-08	2.82749e-09	7.6549e-09	2.67447e-07	1.41286e-07	0.999987	1.62488e-10	1.41601e-06	1.6744e-07	1.16353e-06	1.62239e-08	3.74632e-09	1.84512e-09	6.38018e-08	8.591e-06	1.35835e-08	3.48859e-07	8.00059e-09	7.1146e-07	1.43942e-07	2.80502e-07	3.44357e-09	3.46512e-08	7.78021e-09	1.5127e-08	3.32192e-09	2.33095e-09
Wang_et_al_ACTTGTTAGCGTCTAT_1	FibroblastLiver	HSPC_2YS_training	0.000100257	1.64644e-08	4.66374e-06	4.55336e-08	0.000297529	2.26294e-08	0.998622	9.88637e-07	3.19238e-08	1.68057e-07	4.80559e-06	3.61281e-08	6.40336e-11	1.08514e-06	7.97664e-06	4.60014e-05	4.36301e-08	2.24003e-07	1.36861e-06	0.00038883	3.24907e-09	2.32293e-07	1.97997e-07	0.000523223	5.46315e-08	3.48079e-07	1.78237e-08
Wang_et_al_ACTTGTTAGGCTACGA_1	MPPLiver	MEMPYS_training	0.0362934	5.13643e-05	3.11611e-05	0.000635059	0.000103173	1.56264e-05	1.30882e-05	0.000397379	0.0219814	1.0279e-05	0.00234935	0.000114649	3.70346e-07	0.000423987	0.000891337	4.75796e-05	0.00865069	1.07305e-06	0.281813	0.644195	2.05445e-05	5.10534e-05	0.000428246	4.72751e-05	0.00134638	8.45482e-05	2.88524e-06
Wang_et_al_ACTTGTTCAGATCTGT_1	ErythroidLiver	ErythroidYS_training	1.08645e-07	1.67468e-09	3.89863e-09	1.09672e-07	7.53193e-08	0.999991	9.64624e-11	2.79749e-07	2.0388e-08	5.77259e-07	6.29124e-09	2.81324e-10	1.83315e-09	2.61418e-08	7.18166e-06	2.65635e-08	1.16694e-07	2.45913e-09	3.47183e-07	9.66515e-08	6.79049e-08	1.16094e-09	1.99543e-08	3.3739e-09	4.00894e-09	1.89998e-09	1.08517e-09
Wang_et_al_ACTTGTTGTATCGCAT_1	ErythroidLiver	ErythroidYS_training	3.55185e-07	3.57994e-09	3.32793e-08	8.26423e-09	4.41979e-08	0.999991	1.64253e-10	6.11407e-07	9.39826e-09	5.88449e-07	5.73017e-08	7.22676e-10	1.36471e-09	1.6656e-07	6.1733e-06	1.08676e-08	3.4766e-08	9.58077e-09	5.05077e-07	1.12111e-07	3.54354e-08	3.66653e-09	5.92784e-08	1.99984e-08	1.13423e-08	5.32727e-10	1.45269e-09
Wang_et_al_ACTTGTTGTATTACCG_1	MKLiver	MKYS_training	5.0358e-13	1.10117e-13	1.47284e-17	3.04425e-17	3.73427e-13	2.79288e-07	4.72187e-13	2.74277e-11	2.50319e-15	7.37254e-15	8.58094e-18	1.99777e-15	1.27393e-14	1.30629e-19	0.00283225	0.997167	4.54319e-19	5.0976e-14	3.41513e-13	1.45255e-14	2.39793e-12	8.58163e-14	6.81544e-16	1.4959e-15	6.19681e-14	1.36999e-15	3.74701e-17
Wang_et_al_ACTTGTTGTGTGCGTC_1	Kupffer_cellLiver	MacrophageYS_training	5.92667e-08	0.000805124	2.93566e-08	2.53344e-09	2.76585e-10	2.47136e-10	7.4945e-09	2.18341e-07	4.07494e-10	7.52305e-10	4.7602e-08	1.32895e-07	0.999146	3.20682e-09	7.47969e-09	9.16918e-09	4.10854e-09	3.25088e-08	4.24127e-08	1.10739e-08	8.68147e-07	2.11523e-05	2.39811e-05	1.70888e-08	1.11643e-09	3.09058e-08	2.41811e-06
Wang_et_al_ACTTGTTGTTAGATGA_1	ErythroidLiver	ErythroidYS_training	3.52741e-07	4.97781e-10	3.20398e-08	1.17124e-08	1.0902e-08	0.999994	4.22233e-11	1.64544e-07	1.60049e-09	8.64487e-08	1.13086e-08	1.09139e-10	2.45051e-10	9.00818e-08	5.06113e-06	4.43246e-09	3.4852e-08	2.77715e-09	4.64869e-07	9.08511e-08	6.83104e-09	6.33661e-10	4.05681e-08	1.29625e-08	2.59369e-09	2.67043e-10	1.99717e-10
Wang_et_al_ACTTGTTTCAATACCG_1	ErythroidLiver	ErythroidYS_training	1.27749e-06	4.76527e-10	6.29883e-08	2.85072e-10	2.28354e-08	0.999922	1.34485e-09	5.39369e-08	9.56277e-11	6.31206e-08	9.3717e-09	5.73368e-12	1.23434e-10	3.30682e-08	7.56607e-05	4.71656e-08	2.65387e-09	7.07949e-10	2.71129e-07	7.60875e-07	2.58414e-10	1.01799e-09	3.02673e-08	2.44974e-08	2.01293e-10	2.12938e-11	1.0573e-11
Wang_et_al_ACTTGTTTCATAACCG_1	ErythroidLiver	ErythroidYS_training	1.84219e-07	1.53635e-09	4.55643e-09	9.37894e-09	1.92114e-08	0.999993	6.95548e-11	1.58331e-07	2.03771e-09	1.10622e-07	1.0697e-08	2.4214e-10	5.17092e-10	2.54255e-08	5.92213e-06	1.58782e-08	1.86845e-08	2.12134e-09	2.54439e-07	6.64465e-08	2.85958e-08	8.39216e-10	1.86346e-08	1.19955e-08	2.11519e-09	2.82501e-10	2.86514e-10
Wang_et_al_ACTTGTTTCATTGCGA_1	MKLiver	MKYS_training	2.82273e-09	3.67319e-10	3.0116e-13	1.01396e-13	3.42875e-11	7.91629e-05	3.67027e-12	1.82254e-07	7.99138e-11	1.35005e-12	1.16586e-13	7.96154e-13	1.38528e-11	2.04532e-14	0.164659	0.835262	5.81816e-15	5.83893e-10	4.30128e-09	4.7259e-10	2.51512e-09	7.80393e-10	4.3079e-11	1.73182e-12	2.2001e-10	8.07763e-13	1.382e-13
Wang_et_al_ACTTGTTTCTGCAGTA_1	NKLiver	HSPC_1YS_training	4.46861e-06	0.156129	0.00713635	0.263524	4.84324e-05	0.00123553	2.82166e-06	0.00149438	2.71739e-07	3.50286e-05	0.0514612	0.0115831	0.00524154	5.66376e-05	1.59652e-05	4.25517e-06	0.000423255	0.00027725	4.91847e-06	1.21786e-05	0.000134572	0.00310565	0.265407	0.00069536	0.000921385	0.0359919	0.195054
Wang_et_al_ACTTTCAAGTGGAGAA_1	ErythroidLiver	ErythroidYS_training	1.97072e-07	3.82964e-10	1.35936e-07	1.69593e-09	1.07834e-08	0.99999	8.70181e-12	3.75558e-08	6.432e-11	4.49449e-08	9.59632e-09	6.14577e-12	3.45209e-10	6.58544e-08	8.95303e-06	6.05915e-09	6.47909e-09	1.92284e-09	1.19862e-07	1.56692e-07	6.17214e-10	5.52787e-10	2.45465e-08	7.07601e-09	3.37285e-10	5.75445e-11	1.05183e-10
Wang_et_al_ACTTTCACAAGACACG_1	ErythroidLiver	ErythroidYS_training	9.43524e-08	2.12703e-10	2.89845e-09	2.28953e-09	4.05978e-09	0.999995	1.43601e-11	1.96401e-08	9.81351e-10	6.77201e-08	1.46459e-09	3.6529e-11	1.46572e-10	1.36779e-08	4.64378e-06	5.26416e-09	9.38135e-09	6.17131e-10	7.95203e-08	2.00852e-08	1.53689e-09	2.60423e-10	2.39075e-08	1.06965e-09	4.08346e-10	5.56755e-11	1.211e-10
Wang_et_al_ACTTTCACAATTGCTG_1	ErythroidLiver	ErythroidYS_training	6.51416e-06	1.6862e-09	4.10723e-09	8.06208e-10	3.4456e-07	0.999969	1.67831e-09	1.19461e-06	5.41105e-08	6.97806e-07	5.06654e-08	4.59577e-10	8.76042e-10	1.77448e-08	1.8559e-05	1.62498e-08	7.30621e-09	3.52771e-10	2.51142e-06	1.1615e-06	4.61641e-08	1.95664e-09	1.00519e-08	4.78279e-08	3.22845e-09	2.13883e-10	5.65233e-11
Wang_et_al_ACTTTCACACATTAGC_1	MEMPLiver	MKYS_training	4.79195e-05	1.27678e-06	1.90607e-11	5.78151e-09	1.92774e-07	5.00902e-05	8.43408e-09	0.00452129	2.29815e-05	1.65993e-09	5.19598e-08	6.66598e-08	5.84451e-08	2.20286e-10	0.939027	0.0359359	4.04935e-09	2.98796e-08	0.0163938	1.1516e-05	0.00397547	1.72954e-06	4.47878e-08	8.24993e-09	1.08069e-05	6.68455e-09	1.25583e-10
Wang_et_al_ACTTTCACACGGATAG_1	ErythroidLiver	ErythroidYS_training	1.71771e-07	1.21527e-09	2.81911e-08	5.68197e-09	2.25802e-08	0.999995	5.94918e-11	1.15441e-07	1.12068e-09	8.09781e-08	1.09235e-08	8.9833e-11	5.81145e-10	1.07531e-07	3.61117e-06	4.01035e-09	1.7083e-08	1.58573e-09	1.55775e-07	6.38259e-08	6.61992e-09	7.93671e-10	5.07379e-08	1.54445e-08	7.57297e-10	1.89365e-10	1.56154e-10
Wang_et_al_ACTTTCACAGACTCGC_1	MPPLiver	HSPC_1YS_training	0.00151992	6.81992e-06	0.000242373	0.0108097	0.000166155	2.23529e-08	8.03436e-07	1.30828e-06	0.195282	2.74831e-07	0.00137795	2.57266e-05	3.14383e-08	0.0237705	4.98396e-07	4.99657e-09	0.175343	1.64116e-07	0.024433	0.565985	1.18229e-07	5.69347e-06	0.000388631	7.48358e-06	0.000540826	9.07614e-05	7.35115e-07
Wang_et_al_ACTTTCACAGATCCAT_1	ErythroidLiver	ErythroidYS_training	8.06049e-08	1.00212e-09	2.2635e-08	2.93645e-09	2.18632e-08	0.999996	2.50528e-11	2.56948e-07	6.60465e-10	2.67411e-07	1.18021e-08	1.27779e-10	5.36542e-10	4.26412e-08	2.97928e-06	2.72605e-09	8.39483e-09	5.97199e-09	1.1943e-07	7.9508e-08	1.39039e-08	1.39205e-09	1.00798e-08	1.02719e-08	1.09286e-09	2.45014e-10	3.9119e-10
Wang_et_al_ACTTTCACAGGGTACA_1	CMPLiver	CMPYS_training	0.696117	5.48448e-07	3.8307e-11	6.75944e-14	6.28684e-06	7.11087e-06	8.38659e-08	0.303685	1.80032e-09	3.17567e-09	1.14384e-09	2.01673e-14	1.21126e-10	1.58922e-07	1.13117e-08	2.40441e-10	1.77401e-06	0.000158755	5.88322e-06	1.63185e-05	1.76075e-07	6.50049e-07	2.28963e-10	3.02541e-08	4.85172e-10	2.42085e-10	1.40192e-15
Wang_et_al_ACTTTCACATTCTCAT_1	ErythroidLiver	ErythroidYS_training	6.81781e-08	3.29448e-10	6.12519e-09	1.33595e-09	3.98236e-09	0.999994	1.37076e-11	4.61345e-08	1.89922e-10	2.75174e-08	5.36886e-09	5.56543e-11	1.83253e-10	1.8226e-08	5.76764e-06	8.8733e-09	3.40636e-09	5.81121e-10	1.15266e-07	2.19766e-08	5.61185e-09	3.55169e-10	1.06515e-08	7.57613e-09	4.45947e-10	5.48553e-11	4.85908e-11
Wang_et_al_ACTTTCATCAGCTGGC_1	ErythroidLiver	ErythroidYS_training	2.63944e-07	8.86594e-09	1.74745e-08	1.42519e-08	5.86798e-08	0.999973	1.15463e-10	7.7755e-07	7.34781e-10	1.22141e-07	2.07157e-08	1.63253e-10	9.51305e-09	2.23175e-08	2.50836e-05	9.76743e-08	1.56655e-08	8.90803e-09	2.88755e-07	4.10759e-07	3.50556e-08	6.65691e-09	4.93348e-08	4.40292e-08	3.17294e-09	9.34904e-10	1.10981e-09
Wang_et_al_ACTTTCATCGTTTAGG_1	MEMPLiver	MKYS_training	4.28383e-05	2.6436e-05	4.30783e-10	4.64252e-09	1.68648e-05	0.0605433	2.76834e-07	0.00180991	0.000149724	1.39672e-06	1.95399e-08	5.98814e-08	9.71841e-07	2.27246e-09	0.742948	0.194064	5.37123e-09	3.22803e-07	0.000222094	1.55875e-05	0.000150705	4.2536e-06	3.71562e-07	4.33209e-07	2.2296e-06	7.19413e-09	2.15489e-09
Wang_et_al_AGAATAGAGATCCTGT_1	MKLiver	MKYS_training	7.74953e-25	2.36505e-20	3.42556e-27	3.37738e-21	2.17513e-22	9.49493e-17	1.7696e-20	6.12359e-17	5.13268e-21	5.54236e-26	5.52358e-31	4.20452e-22	3.77968e-20	4.13285e-32	7.07712e-08	1	5.55868e-27	3.54451e-17	1.7905e-23	6.42349e-23	5.87831e-18	6.86204e-19	1.37426e-22	1.67726e-25	1.26344e-18	4.80134e-19	2.79478e-21
Wang_et_al_AGAATAGCAAGCTGGA_1	ErythroidLiver	ErythroidYS_training	1.9187e-07	2.31996e-10	1.52883e-08	1.80441e-09	5.3664e-09	0.999997	1.85479e-11	4.28736e-08	1.6225e-09	1.15401e-07	1.00316e-08	6.81387e-11	2.80441e-10	5.68149e-08	2.13438e-06	1.97249e-09	1.46334e-08	1.4572e-09	2.25174e-07	3.36883e-08	1.75785e-09	3.14082e-10	1.85652e-08	5.40047e-09	1.12812e-09	6.7837e-11	1.7175e-10
Wang_et_al_AGAATAGCAAGGACAC_1	MPPLiver	MKYS_training	0.186231	0.0119229	0.0079014	5.88893e-05	1.26091e-05	7.82711e-05	3.79304e-06	0.00575112	1.19937e-07	1.27908e-06	0.00454744	3.10564e-06	3.23376e-05	0.00011623	0.164364	0.0149383	0.00039	0.00024578	0.0216057	0.539888	7.90736e-06	0.0109248	0.0299691	3.49748e-05	0.000739803	0.000201584	2.99101e-05
Wang_et_al_AGAATAGCATAAAGGT_1	ErythroidLiver	ErythroidYS_training	1.26039e-07	1.72236e-10	1.08814e-09	1.30824e-09	5.74841e-09	0.999996	4.29738e-11	5.41864e-08	2.52697e-10	6.84589e-08	8.24567e-09	3.07847e-11	1.15089e-10	1.38482e-09	3.50984e-06	8.11669e-09	4.27044e-09	1.4902e-10	1.35419e-07	7.83448e-08	6.34082e-09	2.01039e-10	2.87745e-09	2.29218e-09	3.33546e-10	3.21771e-11	5.26526e-11
Wang_et_al_AGAATAGGTTATCCGA_1	ErythroidLiver	ErythroidYS_training	8.61458e-08	1.33562e-09	4.0154e-08	2.89939e-08	3.68488e-08	0.999992	6.5621e-11	3.81315e-07	3.86956e-09	1.88758e-07	1.84184e-08	3.25159e-10	9.18221e-10	2.00847e-07	6.73296e-06	1.46461e-08	4.22612e-08	9.89539e-09	3.51414e-07	4.15642e-08	3.45801e-08	1.64375e-09	5.45949e-08	1.99805e-08	1.14936e-08	7.27909e-10	7.88308e-10
Wang_et_al_AGAATAGGTTTAGCTG_1	Kupffer_cellLiver	MacrophageYS_training	9.20744e-09	2.77802e-05	2.96916e-07	2.10031e-09	9.59461e-10	3.21925e-09	1.55691e-07	1.71952e-07	4.81814e-11	2.71244e-09	6.43633e-08	4.84815e-07	0.999914	1.46659e-08	2.36362e-08	5.6591e-08	5.43822e-10	1.70397e-07	1.69044e-08	1.34499e-08	3.07418e-06	3.7914e-06	4.88224e-05	1.21035e-06	6.21419e-10	1.09735e-08	2.02814e-07
Wang_et_al_AGAATAGTCGTTTAGG_1	EndotheliumLiver	EndotheliumYS_training	8.7974e-16	5.38447e-14	2.22427e-15	1.49724e-12	0.999999	3.04391e-22	8.2143e-07	1.55806e-18	4.47666e-09	7.16855e-14	1.59633e-12	2.94826e-14	2.5822e-13	1.25081e-12	5.504e-19	1.48225e-17	3.53473e-13	5.36464e-18	1.2105e-14	7.06789e-12	1.71116e-13	1.05708e-15	4.45586e-13	2.10544e-12	4.50358e-13	5.2486e-18	3.27608e-17
Wang_et_al_AGACGTTAGGAGTACC_1	MKLiver	MKYS_training	4.15327e-21	8.58716e-18	6.96761e-25	5.55408e-20	1.01791e-19	3.27042e-14	1.70117e-19	1.98263e-15	1.49748e-18	4.7047e-23	7.75519e-26	1.2665e-20	1.08636e-18	4.70178e-28	6.41452e-06	0.999994	7.83952e-25	2.77501e-16	1.65747e-19	1.06079e-20	5.89197e-16	1.40228e-17	4.64658e-21	1.29159e-22	1.18715e-17	2.73528e-19	2.29808e-20
Wang_et_al_AGACGTTCAGTTCATG_1	ErythroidLiver	ErythroidYS_training	1.23745e-07	5.5061e-10	3.72223e-09	3.53157e-09	2.28848e-08	0.999995	7.30624e-11	7.58643e-08	4.26759e-09	1.3502e-07	4.91479e-09	8.16318e-11	4.05558e-10	2.79621e-08	3.90157e-06	7.23391e-09	1.1756e-08	4.08492e-10	1.60528e-07	7.17897e-08	1.11238e-08	3.80879e-10	1.68122e-08	5.43201e-09	6.38784e-10	8.12106e-11	8.123e-11
Wang_et_al_AGACGTTCATATGCTG_1	ErythroidLiver	ErythroidYS_training	2.10438e-08	2.26106e-10	7.87992e-10	1.96401e-08	6.21599e-09	0.999997	2.96368e-11	3.73887e-08	2.22797e-09	7.9912e-08	1.4368e-09	1.08758e-10	2.15639e-10	6.01118e-09	2.73895e-06	6.51285e-09	1.38785e-08	3.51813e-10	5.00785e-08	8.63218e-09	1.41152e-08	1.82342e-10	1.03593e-08	9.79298e-10	1.13193e-09	1.3531e-10	2.50712e-10
Wang_et_al_AGACGTTGTCTGATCA_1	Kupffer_cellLiver	MacrophageYS_training	5.45303e-08	0.00044256	8.7705e-09	1.21977e-08	1.07262e-08	1.42042e-06	2.05033e-07	2.68088e-06	9.21716e-09	1.55398e-07	2.6127e-07	2.52989e-06	0.999466	7.46982e-09	2.32651e-07	2.22496e-07	2.76386e-08	6.32153e-07	1.54182e-08	1.43185e-08	5.27445e-05	2.11718e-05	9.28527e-07	3.54106e-07	6.94878e-08	3.75469e-07	6.99053e-06
Wang_et_al_AGACGTTTCGATCCCT_1	ErythroidLiver	ErythroidYS_training	3.82969e-07	3.49474e-08	1.0536e-08	7.11704e-09	1.79183e-07	0.999992	1.00349e-09	3.31658e-06	2.8571e-08	1.20622e-06	2.76509e-08	6.99647e-10	9.276e-09	5.01756e-08	1.78486e-06	5.83437e-09	5.53545e-08	1.96136e-08	1.70958e-07	8.12041e-07	1.00869e-07	3.03715e-08	9.89689e-08	2.58047e-08	1.92578e-09	1.28977e-09	4.13526e-10
Wang_et_al_AGAGCGAAGATCTGCT_1	MLPLiver	HSPC_1YS_training	0.000343751	9.48875e-05	0.00132435	0.119743	0.000526943	1.06872e-05	7.17058e-06	0.000102096	0.011891	1.13552e-05	0.00712943	5.4718e-05	2.96701e-06	0.0669921	1.28379e-06	2.48748e-08	0.518016	2.8928e-05	0.00155766	0.262328	2.4651e-05	4.92339e-05	0.00363811	2.42409e-05	0.00397607	0.00205974	6.17903e-05
Wang_et_al_AGAGCGACAAGCTGGA_1	ErythroidLiver	ErythroidYS_training	0.00168683	5.82358e-07	1.80794e-08	3.54986e-09	1.59193e-06	0.955315	1.82871e-07	0.00047946	7.35956e-07	4.38247e-06	1.7039e-06	3.32206e-09	8.05935e-09	7.52551e-08	0.0417899	0.00011236	5.45599e-08	8.2449e-08	0.000496449	0.000101729	6.90265e-06	1.00353e-06	2.56497e-07	1.00635e-07	6.75739e-07	3.65827e-09	3.18665e-10
Wang_et_al_AGAGCGACACACATGT_1	ErythroidLiver	ErythroidYS_training	3.62911e-07	4.47151e-09	2.54003e-08	2.93212e-07	5.98946e-08	0.999978	1.31282e-10	1.01289e-06	3.8946e-07	7.25279e-07	6.7534e-08	4.68542e-09	2.39566e-09	2.95703e-07	1.45529e-05	2.03859e-08	9.21959e-07	1.70817e-08	2.60467e-06	2.22487e-07	8.25123e-08	6.79055e-09	1.21594e-07	1.34123e-08	6.95983e-08	5.33295e-09	4.6644e-09
Wang_et_al_AGAGCGAGTAAATGAC_1	ErythroidLiver	ErythroidYS_training	8.77643e-08	3.04647e-10	5.06387e-09	3.98355e-09	5.77881e-09	0.999995	1.39663e-11	1.90888e-08	7.73741e-10	5.6876e-08	3.92943e-09	4.70308e-11	2.22075e-10	9.91153e-09	4.95243e-06	9.03644e-09	1.14129e-08	4.81675e-10	9.28336e-08	4.10222e-08	1.39121e-09	3.08956e-10	2.46771e-08	4.44235e-09	3.57907e-10	5.8854e-11	1.16631e-10
Wang_et_al_AGAGCGAGTAGCGTAG_1	ErythroidLiver	ErythroidYS_training	4.73601e-08	6.42471e-10	1.07277e-08	9.03424e-09	1.21652e-08	0.999998	1.85603e-11	1.2035e-07	9.7592e-09	1.79717e-07	2.63748e-09	1.80829e-10	3.65604e-10	5.43416e-08	1.62532e-06	9.89777e-10	3.04757e-08	5.50404e-09	1.0759e-07	1.0773e-08	6.70513e-09	1.00798e-09	1.23886e-08	1.7813e-09	2.08213e-09	3.2319e-10	3.56758e-10
Wang_et_al_AGAGCGAGTTCACCTC_1	MKLiver	MKYS_training	1.10236e-17	2.29927e-16	1.82297e-22	7.61527e-19	2.84217e-16	2.37289e-12	2.66191e-16	8.93314e-14	9.3025e-16	2.43721e-19	8.63066e-23	1.05327e-17	1.60714e-17	7.9808e-25	1.7088e-05	0.999983	6.62074e-22	1.30611e-15	2.47235e-16	3.64682e-17	6.50893e-14	3.66254e-16	8.33969e-18	4.59929e-19	9.25627e-16	1.26822e-17	2.97699e-19
Wang_et_al_AGAGCGATCAATCACG_1	ErythroidLiver	ErythroidYS_training	1.93421e-07	8.08315e-10	7.03388e-09	6.37649e-09	2.99389e-08	0.999992	8.07702e-11	1.6945e-07	3.96274e-09	1.61669e-07	1.67895e-08	2.90524e-10	4.66575e-10	4.42469e-08	6.57358e-06	7.76217e-09	4.50109e-08	1.62852e-09	3.81176e-07	8.09913e-08	2.98583e-08	1.00504e-09	2.71701e-08	6.86651e-09	3.29373e-09	1.95998e-10	2.36992e-10
Wang_et_al_AGAGCGATCAGCGATT_1	HepatocyteLiver	EndodermYS_training	0.000203294	0.000187624	4.42122e-07	8.68721e-06	0.00833445	0.00367289	0.000265802	0.000941186	0.000702158	0.982228	1.10071e-05	2.80189e-06	4.24604e-05	2.84513e-05	0.000968559	0.000296003	4.45482e-05	5.51352e-05	1.0169e-05	0.00161791	0.000132513	2.69607e-05	4.00532e-06	0.000145274	5.73196e-05	9.7746e-06	2.43195e-06
Wang_et_al_AGAGCGATCCTATGTT_1	ErythroidLiver	ErythroidYS_training	1.16072e-07	3.42825e-10	2.99435e-09	8.35157e-09	9.94361e-09	0.999995	2.26047e-11	5.04649e-08	9.41237e-10	7.40038e-08	5.57202e-09	2.56812e-11	4.76217e-10	6.04581e-09	4.96661e-06	8.27857e-09	2.83373e-08	1.71307e-10	1.23271e-07	1.00055e-07	3.98238e-09	2.65441e-10	7.05881e-09	9.89545e-10	5.82406e-10	2.01372e-10	1.17558e-10
Wang_et_al_AGAGCGATCTGGTGTA_1	ErythroidLiver	ErythroidYS_training	4.22174e-07	5.65836e-10	8.04731e-09	4.48178e-09	1.62132e-08	0.999996	3.49079e-11	9.13372e-08	1.69384e-09	1.13971e-07	7.36069e-09	7.96487e-11	2.76986e-10	2.29487e-08	2.74362e-06	6.44362e-09	2.01887e-08	4.23213e-10	2.06066e-07	1.35704e-07	8.80263e-09	3.02564e-10	1.36284e-08	1.28281e-08	8.42256e-10	1.53788e-10	1.01541e-10
Wang_et_al_AGAGCTTAGAACTGTA_1	ErythroidLiver	ErythroidYS_training	1.34681e-08	2.30024e-10	5.37743e-10	1.14717e-08	4.45289e-09	0.999997	2.27653e-11	3.44803e-08	2.63797e-09	6.20533e-08	2.15642e-09	1.30322e-10	1.88844e-10	4.59033e-09	2.34456e-06	8.26115e-09	1.12028e-08	2.98364e-10	4.76013e-08	6.56387e-09	1.07932e-08	2.06794e-10	5.62058e-09	1.13109e-09	5.29576e-10	1.52234e-10	1.47917e-10
Wang_et_al_AGAGCTTAGGATCGCA_1	FibroblastLiver	FibroblastYS_training	9.87784e-13	1.31788e-13	1.87428e-11	5.58869e-09	2.63473e-07	3.56707e-18	1	1.42887e-13	2.32244e-08	2.35814e-09	3.16788e-10	8.35893e-11	8.98979e-16	4.46343e-10	2.51787e-15	1.03901e-09	5.02643e-10	4.15682e-11	2.9127e-12	4.09307e-09	8.00779e-13	6.36916e-12	4.59365e-14	5.19069e-08	1.06939e-09	3.47164e-08	5.49484e-12
Wang_et_al_AGAGCTTAGTCCTCCT_1	ErythroidLiver	ErythroidYS_training	7.20195e-07	1.02328e-09	3.1198e-09	1.84529e-09	1.91187e-08	0.999994	2.2028e-10	2.05759e-07	1.15062e-09	1.62657e-07	2.12276e-08	4.08042e-10	3.012e-10	7.11455e-09	4.5484e-06	1.18183e-08	6.67398e-09	4.67043e-10	3.03502e-07	2.02331e-07	1.9651e-08	7.82218e-10	2.94202e-08	4.6044e-08	1.07732e-09	1.07027e-10	9.93906e-11
Wang_et_al_AGAGCTTAGTGGAGAA_1	ErythroidLiver	ErythroidYS_training	3.43995e-09	1.05021e-10	3.07657e-08	1.96539e-08	2.96656e-09	0.999999	4.1273e-12	3.87529e-08	6.5956e-11	1.37409e-08	2.5631e-09	1.18979e-11	6.52591e-10	1.41636e-08	7.01095e-07	1.91228e-09	1.1112e-08	2.11584e-09	7.79606e-09	2.48964e-09	3.05971e-09	2.91297e-10	7.43008e-10	4.18352e-10	1.04652e-09	5.47139e-10	9.77842e-11
Wang_et_al_AGAGCTTCATAGGATA_1	ErythroidLiver	ErythroidYS_training	5.8643e-08	2.04875e-09	3.65532e-09	1.37647e-07	5.95801e-08	0.999985	5.02479e-11	9.00845e-07	1.29497e-07	2.67803e-07	1.49435e-08	2.15766e-09	3.40943e-09	6.4531e-08	1.23485e-05	1.52762e-08	1.53504e-07	1.37829e-08	9.21047e-07	2.99739e-08	1.96345e-07	3.02798e-09	2.5497e-08	4.45277e-09	3.34346e-08	2.32391e-09	3.03561e-09
Wang_et_al_AGAGCTTGTCGATTGT_1	ErythroidLiver	ErythroidYS_training	1.78155e-06	4.14275e-09	7.05268e-10	3.07504e-10	1.19008e-07	0.999983	4.26486e-10	4.64607e-07	2.26711e-08	6.13906e-07	1.10489e-08	2.70366e-10	1.06714e-09	6.47886e-09	1.20407e-05	1.36449e-08	7.03965e-09	7.39197e-10	1.02184e-06	8.64388e-07	4.03991e-08	2.9693e-09	1.77769e-08	1.76782e-08	4.15964e-10	7.8766e-11	4.97143e-11
Wang_et_al_AGAGCTTTCATACGGT_1	ErythroidLiver	ErythroidYS_training	3.23254e-08	2.14261e-09	9.64291e-09	3.88073e-09	8.36584e-09	0.999994	3.78452e-11	1.87777e-07	2.14436e-10	5.63091e-08	6.82635e-09	8.42819e-11	7.36957e-10	1.94077e-08	5.40426e-06	6.5602e-09	5.18252e-09	5.48116e-09	6.37477e-08	2.84904e-08	1.36577e-08	1.44761e-09	2.18305e-08	7.69412e-09	7.17392e-10	1.98171e-10	3.70904e-10
Wang_et_al_AGAGTGGAGCTTCGCG_1	ErythroidLiver	ErythroidYS_training	2.16402e-07	1.04763e-09	2.01116e-07	1.60743e-08	1.89249e-08	0.999953	1.06529e-10	1.23248e-07	1.0197e-10	1.04075e-07	4.40234e-08	4.34249e-11	1.27015e-09	1.14301e-07	4.55378e-05	4.51397e-08	2.83868e-08	6.43994e-09	3.4475e-07	3.36868e-07	3.84213e-09	1.98606e-09	4.9419e-08	9.76913e-09	1.69616e-09	2.7116e-10	8.08921e-10
Wang_et_al_AGAGTGGAGGATGGTC_1	ErythroidLiver	ErythroidYS_training	1.22203e-07	3.24036e-10	4.931e-09	8.36708e-09	1.81875e-08	0.999985	1.02492e-10	1.04111e-07	3.17125e-09	2.55085e-07	2.6084e-08	3.82978e-10	2.17798e-10	2.25311e-08	1.36182e-05	3.13988e-08	2.27609e-08	1.07838e-09	5.29158e-07	5.4566e-08	1.37201e-08	4.92043e-10	8.32025e-09	6.91885e-09	2.97279e-09	1.6969e-10	2.96966e-10
Wang_et_al_AGAGTGGAGTGGGCTA_1	EndotheliumLiver	EndotheliumYS_training	2.6277e-17	1.36951e-14	4.42797e-15	1.50698e-12	0.999996	1.27103e-21	3.63098e-06	6.24905e-19	5.17612e-10	6.08817e-14	1.08941e-13	4.14091e-14	3.77478e-14	2.06778e-13	2.51224e-20	1.12063e-18	7.57106e-14	1.19582e-16	1.42247e-15	3.56202e-12	5.91878e-14	1.26407e-14	1.44132e-12	4.22939e-11	1.28938e-13	3.78874e-19	2.13504e-17
Wang_et_al_AGAGTGGCAACACGCC_1	MKLiver	MKYS_training	5.66008e-09	1.93075e-10	2.08319e-15	4.23253e-13	2.05518e-09	6.30495e-08	5.46592e-10	3.33558e-08	3.22359e-07	1.51046e-11	4.10783e-13	3.24386e-11	7.37904e-12	3.40485e-15	0.0201528	0.979847	3.53263e-13	2.78453e-11	1.43147e-07	3.67072e-08	1.29089e-08	2.8979e-10	2.77737e-12	2.26437e-11	3.61995e-10	1.6215e-12	9.21885e-14
Wang_et_al_AGAGTGGCACAACGCC_1	ErythroidLiver	HSPC_1YS_training	0.0124417	0.0021583	2.76588e-05	1.20424e-05	0.000225111	0.821258	6.24617e-06	0.0796388	2.84853e-05	6.68146e-05	3.63928e-05	5.62545e-06	1.48699e-05	0.000148041	0.0779306	0.000438022	6.08064e-05	7.95152e-05	0.00203437	0.00120958	0.000580473	0.000324477	0.000949912	0.000176544	0.000108077	3.80716e-05	1.23301e-06
Wang_et_al_AGAGTGGCAGTGAGTG_1	ErythroidLiver	ErythroidYS_training	2.24259e-07	7.72412e-11	5.38571e-08	9.70601e-09	3.32772e-08	0.999989	2.07394e-10	5.21159e-08	1.86781e-08	6.96582e-07	4.44842e-08	3.10362e-10	1.64177e-10	4.76895e-07	8.41948e-06	4.70408e-09	1.05169e-07	1.49247e-09	6.72504e-07	7.04613e-08	3.07867e-09	4.3254e-10	7.51381e-09	7.21631e-09	9.09369e-09	2.42057e-10	3.57129e-10
Wang_et_al_AGAGTGGGTACTTAGC_1	ErythroidLiver	ErythroidYS_training	6.0762e-08	1.26326e-10	1.90294e-08	1.17567e-09	4.22605e-09	0.999997	1.03768e-11	2.97905e-08	1.64289e-10	3.88641e-08	3.284e-09	1.32977e-11	7.15529e-11	4.49628e-08	2.74331e-06	1.66439e-09	2.73676e-09	1.38269e-09	5.70663e-08	2.12002e-08	9.42378e-10	3.06503e-10	1.51463e-08	2.77934e-09	2.84914e-10	2.64739e-11	7.25181e-11
Wang_et_al_AGAGTGGGTCACTTCC_1	FibroblastLiver	FibroblastYS_training	7.74052e-10	1.07823e-12	5.92493e-10	1.49141e-06	4.70635e-06	3.11128e-15	0.999891	1.95785e-10	6.2485e-09	1.05933e-09	2.71716e-08	1.08827e-11	3.3822e-14	8.04009e-08	3.43849e-14	3.37131e-09	7.12129e-08	1.02354e-08	5.38733e-13	3.25812e-08	1.52095e-11	3.01465e-10	3.07728e-13	3.06817e-08	2.09307e-08	0.000102249	2.68519e-09
Wang_et_al_AGAGTGGGTCGGCATC_1	ErythroidLiver	ErythroidYS_training	1.76652e-07	7.83986e-11	1.85107e-08	1.41574e-09	3.23762e-09	0.999979	5.20359e-11	2.44721e-08	1.66208e-11	4.14637e-08	1.06297e-08	1.56274e-11	5.78026e-11	8.18117e-09	2.02341e-05	2.59352e-08	2.53004e-09	2.43475e-10	2.02333e-07	1.03882e-07	8.14052e-10	1.50928e-10	1.026e-08	1.23541e-08	2.06262e-10	1.82323e-11	3.57031e-11
Wang_et_al_AGAGTGGGTCTCAACA_1	MKLiver	MKYS_training	1.24928e-12	4.88028e-12	3.13534e-15	3.8662e-16	1.16302e-12	9.61388e-07	6.45649e-13	1.36837e-09	5.63539e-15	4.82274e-15	4.10771e-17	2.25922e-15	1.21322e-13	9.80838e-18	0.00931964	0.990679	2.30262e-18	2.45969e-11	1.10744e-12	5.20096e-13	1.62903e-11	7.4762e-12	2.85614e-13	1.02651e-13	1.97978e-12	7.04655e-15	6.7046e-16
Wang_et_al_AGAGTGGGTGACGCCT_1	ErythroidLiver	ErythroidYS_training	5.88404e-08	1.23273e-10	3.77933e-07	4.34173e-09	3.89979e-09	0.99998	1.06271e-11	3.22417e-08	1.74154e-11	3.95383e-08	1.30399e-08	6.37169e-12	1.41883e-10	7.27202e-08	1.86585e-05	1.11293e-08	6.7509e-09	3.32794e-09	9.6232e-08	6.87368e-08	3.22427e-10	3.77543e-10	9.73765e-09	3.98779e-09	5.16048e-10	1.03314e-10	1.56589e-10
Wang_et_al_AGAGTGGTCAGCCTAA_1	ErythroidLiver	ErythroidYS_training	8.53432e-08	4.17013e-10	1.27574e-08	6.95411e-09	1.45498e-08	0.999982	4.79882e-11	4.58178e-08	2.22859e-10	4.83699e-08	4.15954e-09	1.90644e-11	7.59934e-10	1.0644e-08	1.72952e-05	3.49632e-08	9.34936e-09	1.22157e-09	1.04752e-07	1.34914e-07	1.7021e-09	4.09666e-10	2.38304e-08	5.28862e-09	3.0945e-10	1.05119e-10	1.76943e-10
Wang_et_al_AGAGTGGTCCACGTTC_1	ErythroidLiver	ErythroidYS_training	1.76378e-06	7.85097e-06	2.63325e-08	6.26295e-06	5.02906e-05	0.998791	1.71906e-07	0.000615573	6.41333e-06	8.45931e-05	1.298e-06	1.0336e-07	1.06539e-05	3.60384e-07	6.47142e-05	3.66248e-07	4.42814e-06	2.99453e-07	1.33538e-05	2.82562e-05	0.00030839	8.32299e-07	8.44177e-07	3.50654e-07	1.3027e-06	3.56403e-07	3.61042e-07
Wang_et_al_AGAGTGGTCGTCGTTC_1	ErythroidLiver	ErythroidYS_training	3.06319e-06	4.46211e-07	7.41586e-08	1.11442e-07	1.59915e-06	0.999825	6.31171e-09	3.12935e-05	2.25974e-08	1.14234e-05	8.26938e-07	4.88957e-09	4.20645e-07	7.95027e-08	0.000103255	4.15749e-07	3.80933e-07	4.13722e-08	6.04787e-06	1.35756e-05	1.03258e-06	1.63051e-07	2.45452e-07	3.72941e-07	4.78912e-08	2.00505e-08	1.93739e-08
Wang_et_al_AGAGTGGTCTGCTGCT_1	ErythroidLiver	ErythroidYS_training	1.55105e-07	1.0752e-09	9.57125e-09	3.91422e-09	1.73384e-08	0.999994	2.54941e-11	1.79695e-07	1.49841e-09	1.52439e-07	6.47654e-09	1.17787e-10	7.52984e-10	2.73088e-08	4.83632e-06	9.04538e-09	1.10805e-08	1.85979e-09	1.88934e-07	7.29405e-08	1.52457e-08	1.04249e-09	2.20082e-08	7.16528e-09	1.26977e-09	1.948e-10	2.40678e-10
Wang_et_al_AGATCTGAGATGTCGG_1	ErythroidLiver	ErythroidYS_training	1.43127e-07	2.59547e-09	2.93106e-09	7.45787e-09	5.69662e-08	0.999995	9.77083e-11	2.9249e-07	7.34751e-09	3.57536e-07	1.0481e-08	3.3511e-10	1.59188e-09	2.56282e-08	3.54104e-06	4.29072e-09	2.83478e-08	2.25981e-09	2.02473e-07	9.32991e-08	4.58279e-08	1.47071e-09	1.79976e-08	4.72229e-09	1.9537e-09	4.14116e-10	4.78919e-10
Wang_et_al_AGATCTGCATCGATTG_1	ErythroidLiver	ErythroidYS_training	4.9347e-08	1.82608e-10	1.432e-08	1.77106e-08	1.71053e-08	0.999997	1.98277e-11	4.66997e-08	2.59125e-08	1.31219e-07	5.97906e-09	3.53276e-10	1.57129e-10	1.89717e-07	2.26757e-06	1.42475e-09	4.58076e-08	3.18645e-09	3.12843e-07	1.27492e-08	4.38055e-09	5.10498e-10	2.73744e-08	4.05382e-09	4.00725e-09	2.14845e-10	3.49528e-10
Wang_et_al_AGATCTGGTCACCTAA_1	HepatocyteLiver	EndodermYS_training	1.37075e-07	1.10706e-09	2.65368e-09	4.7302e-10	1.88947e-05	1.35293e-10	0.00064856	3.35686e-08	0.000125157	0.999153	1.8293e-07	6.75016e-07	2.07743e-11	1.33591e-08	1.17399e-09	3.41515e-08	1.25778e-07	4.0335e-09	5.15346e-09	5.16767e-05	9.91621e-09	1.33852e-08	4.5078e-11	1.04185e-06	4.77709e-07	8.60734e-09	9.05019e-10
Wang_et_al_AGATCTGGTCTAAACC_1	DCLiver	Lymphoid_progenitorYS_training	0.00269876	0.412563	0.106147	0.0557526	1.58146e-05	4.23497e-06	5.96295e-06	0.000100299	7.29163e-07	2.95809e-06	0.0125495	0.000339567	0.00123593	0.0032557	2.79435e-06	3.53427e-07	0.0139996	1.0015e-05	5.06395e-05	0.00390383	2.80167e-07	0.011167	0.328013	4.87859e-05	0.000809135	0.0232848	0.0240374
Wang_et_al_AGATCTGGTTACGTCA_1	ErythroidLiver	ErythroidYS_training	7.2974e-07	4.25219e-10	4.37438e-09	2.66336e-10	7.98105e-09	0.999994	2.01085e-10	1.09022e-07	6.80456e-10	7.40404e-08	5.22563e-09	8.94331e-11	6.08039e-11	9.85502e-09	5.21114e-06	1.70696e-08	1.28079e-09	4.27742e-10	2.19818e-07	6.33385e-08	2.40874e-09	4.9001e-10	2.35233e-08	3.28276e-08	4.86304e-10	4.57146e-11	1.92854e-11
Wang_et_al_AGATCTGTCTTACCTA_1	ErythroidLiver	ErythroidYS_training	3.06029e-09	6.26075e-13	1.26848e-10	4.00546e-12	1.28756e-12	1	8.40784e-14	3.81376e-10	4.86597e-12	6.5674e-11	3.12395e-11	3.59486e-13	4.39627e-13	4.6664e-11	1.03503e-07	2.90928e-10	2.04772e-11	1.71089e-11	6.09751e-10	5.90066e-11	1.06271e-12	6.72269e-12	6.51538e-10	7.70888e-12	1.10147e-11	1.42636e-13	7.89985e-13
Wang_et_al_AGATCTGTCTTATCTG_1	HepatocyteLiver	EndodermYS_training	2.39341e-09	3.71869e-14	1.23354e-13	3.49896e-14	1.05725e-11	1.67118e-12	3.36462e-11	3.05765e-11	2.22108e-09	1	5.08719e-11	1.01146e-12	2.69027e-15	1.35646e-12	2.0968e-14	2.56426e-12	3.48662e-12	4.03304e-12	6.30499e-13	2.01517e-08	2.63867e-13	4.41628e-12	4.07572e-16	3.1505e-13	5.72099e-11	7.62465e-14	5.35473e-12
Wang_et_al_AGATTGCAGACGACGT_1	MKLiver	MKYS_training	1.54667e-20	1.94084e-18	2.41864e-23	1.05228e-18	1.01674e-18	4.07188e-13	1.95695e-17	3.05536e-15	1.73404e-18	1.02321e-21	2.21523e-24	7.52427e-20	1.67198e-18	4.33036e-27	2.60563e-06	0.999997	4.52852e-24	3.59871e-16	6.43067e-19	2.34599e-20	1.868e-15	1.88274e-17	7.95419e-20	4.10782e-21	2.09218e-16	2.43777e-18	1.52508e-19
Wang_et_al_AGATTGCAGCCATCGC_1	ETPLiver	Lymphoid_progenitorYS_training	4.72039e-05	8.45329e-05	0.249539	0.279902	5.78056e-06	2.07902e-11	1.45355e-06	8.6349e-08	1.08857e-05	1.78947e-08	0.00758856	5.87392e-06	7.37777e-07	0.0404111	4.09147e-09	4.83651e-10	0.146663	2.7165e-07	1.35341e-05	0.189781	3.80271e-10	7.71024e-05	0.0826496	2.18437e-06	0.00125572	0.00175834	0.000201915
Wang_et_al_AGATTGCCACATGGGA_1	ErythroidLiver	ErythroidYS_training	2.34179e-07	1.47727e-09	6.23958e-09	3.18929e-08	7.12221e-08	0.999992	1.64356e-10	2.97505e-07	4.12239e-08	7.91223e-07	2.11381e-08	9.22654e-10	1.7112e-09	7.8884e-08	5.21612e-06	1.06408e-08	1.17104e-07	2.59464e-09	6.92424e-07	9.75241e-08	5.83877e-08	1.59984e-09	4.76649e-08	9.84329e-09	7.74985e-09	8.43312e-10	1.06308e-09
Wang_et_al_AGATTGCGTAATCGTC_1	ErythroidLiver	ErythroidYS_training	5.15569e-08	5.54728e-10	5.21186e-09	4.20775e-09	1.53946e-08	0.999999	4.25115e-11	6.1139e-08	1.77116e-09	8.01903e-08	6.99031e-09	1.05327e-10	4.39374e-10	3.2515e-08	1.12336e-06	2.19503e-09	8.56273e-09	8.77179e-10	6.62369e-08	1.96623e-08	8.96762e-09	4.70288e-10	1.27864e-08	5.20522e-09	8.83138e-10	1.38383e-10	1.47482e-10
Wang_et_al_AGATTGCGTGTGCCTG_1	ErythroidLiver	ErythroidYS_training	6.06423e-07	4.34755e-10	2.25608e-09	9.27089e-10	2.19145e-08	0.999994	9.58643e-11	1.99351e-07	5.35811e-09	2.21063e-07	1.62559e-08	2.26366e-10	1.51641e-10	1.54229e-08	4.49004e-06	6.10392e-09	7.78914e-09	9.2268e-10	6.39097e-07	1.37028e-07	1.38703e-08	9.80576e-10	1.39258e-08	1.06318e-08	1.87963e-09	5.48826e-11	7.88934e-11
Wang_et_al_AGATTGCTCACTCCTG_1	ErythroidLiver	ErythroidYS_training	2.29299e-07	3.74561e-09	1.27609e-08	2.21901e-08	9.68019e-08	0.999992	1.13577e-10	5.19472e-07	2.45602e-08	7.31435e-07	1.13412e-08	9.60744e-10	1.78234e-09	9.25384e-08	5.13153e-06	1.38021e-08	6.37167e-08	3.68524e-09	6.26003e-07	1.69744e-07	7.09249e-08	1.92938e-09	6.61145e-08	3.71533e-08	4.54713e-09	1.05947e-09	5.88864e-10
Wang_et_al_AGATTGCTCCAGTATG_1	ErythroidLiver	ErythroidYS_training	1.78747e-07	3.42594e-09	6.86053e-09	6.5509e-08	5.17759e-08	0.999991	1.5793e-10	2.77249e-07	1.72638e-08	3.70878e-07	3.22719e-08	9.14128e-10	2.40619e-09	4.65444e-08	7.37463e-06	2.53105e-08	1.3702e-07	1.75277e-09	4.49594e-07	1.24687e-07	5.21798e-08	1.27397e-09	5.35519e-08	7.34227e-09	6.26339e-09	1.39639e-09	1.475e-09
Wang_et_al_AGATTGCTCTCAAACG_1	ErythroidLiver	ErythroidYS_training	8.53584e-08	5.74869e-10	1.64738e-08	4.56868e-09	8.30084e-09	0.999996	4.38898e-11	8.28779e-08	3.43665e-09	2.47726e-08	4.07695e-08	3.53063e-10	6.65344e-10	6.47303e-08	3.1961e-06	3.79741e-09	1.74398e-08	8.78077e-10	1.46716e-07	1.22727e-08	6.63798e-09	5.2267e-10	1.13235e-08	7.37175e-09	4.53098e-09	1.54044e-10	1.25376e-10
Wang_et_al_AGCAGCCAGTACACCT_1	ErythroidLiver	ErythroidYS_training	3.08714e-07	2.56496e-09	2.35112e-08	4.86229e-10	1.02953e-08	0.999948	7.72557e-11	6.70214e-08	4.30532e-11	5.78527e-08	4.06671e-09	1.53297e-11	1.20332e-09	4.7164e-09	5.09706e-05	9.40905e-08	4.05198e-09	1.04228e-09	9.11235e-08	5.05589e-07	9.41462e-10	1.90202e-09	1.8618e-08	8.65468e-09	1.08575e-10	9.25126e-11	6.16471e-11
Wang_et_al_AGCAGCCCATCCGGGT_1	ErythroidLiver	ErythroidYS_training	1.16161e-07	1.82592e-09	4.44211e-09	8.72954e-08	4.62742e-08	0.999983	5.69868e-11	8.0818e-07	1.40615e-07	4.65837e-07	2.9978e-08	1.65238e-09	2.4849e-09	4.01814e-08	1.27458e-05	2.16207e-08	2.76079e-07	5.04957e-09	1.62259e-06	1.17818e-07	7.40583e-08	2.45525e-09	2.33284e-08	3.84781e-09	1.05793e-08	2.06847e-09	1.54563e-09
Wang_et_al_AGCAGCCGTTAAGAAC_1	ErythroidLiver	ErythroidYS_training	0.000166512	8.8328e-08	2.38689e-07	6.78076e-08	4.45725e-06	0.999115	6.46545e-08	6.59245e-05	4.16138e-07	3.42156e-06	9.33552e-07	2.33979e-09	1.12192e-08	8.65881e-07	0.000567831	6.64917e-07	3.57975e-07	3.74431e-08	3.63411e-05	3.35011e-05	1.91688e-06	1.69832e-07	3.48702e-07	1.33671e-07	3.69395e-07	1.25518e-08	1.66594e-09
Wang_et_al_AGCAGCCGTTAGGGTG_1	Pro_B_progenitorLiver	DCYS_training	1.37983e-06	0.0771846	0.0226211	0.00570513	3.54782e-07	8.17035e-11	0.000166825	9.66231e-06	9.45002e-08	0.00189005	0.00193862	0.0457647	9.60309e-05	1.52381e-05	9.49221e-11	5.60649e-09	0.000561578	0.000101054	5.66863e-09	6.25684e-06	4.96289e-09	0.00866078	7.95317e-05	5.44482e-05	0.000396406	0.128523	0.706223
Wang_et_al_AGCAGCCGTTGAGGTG_1	MEMPLiver	MKYS_training	0.00282009	0.000160164	5.96085e-10	5.83719e-07	0.00110359	0.00219632	8.0233e-05	0.119886	0.0195653	3.05253e-06	3.32735e-06	1.03357e-05	3.19571e-06	2.39274e-08	0.478616	0.0134279	1.77355e-06	5.95582e-06	0.285365	0.00287295	0.0728698	0.000326193	2.6415e-05	1.62847e-05	0.000639582	1.71448e-07	8.16162e-09
Wang_et_al_AGCAGCCTCAACCATG_1	ErythroidLiver	ErythroidYS_training	2.70954e-08	4.22509e-10	7.54247e-09	1.21119e-08	9.68206e-09	0.999987	1.25355e-11	1.99584e-07	4.68509e-09	4.83995e-08	1.01671e-08	1.81565e-10	3.33127e-10	3.44189e-08	1.21269e-05	9.0971e-09	1.45251e-08	4.32229e-09	3.58969e-07	1.33552e-08	2.7709e-08	7.81249e-10	5.79436e-09	3.12826e-09	5.66655e-09	2.66775e-10	2.97127e-10
Wang_et_al_AGCAGCCTCACTCTTA_1	ErythroidLiver	ErythroidYS_training	1.52855e-07	7.19484e-10	1.54118e-07	5.15007e-09	7.78578e-09	0.999988	2.01793e-11	9.01538e-08	1.03785e-10	4.72762e-08	1.56149e-08	2.90469e-11	4.09671e-10	8.32803e-08	1.05458e-05	1.34736e-08	1.23931e-08	7.42033e-09	2.05322e-07	1.60987e-07	1.83818e-09	1.30162e-09	2.40858e-08	1.90557e-08	9.68351e-10	2.49429e-10	1.92613e-10
Wang_et_al_AGCATACAGAGCCCAA_1	MKLiver	MKYS_training	2.82698e-11	2.4426e-11	2.55308e-15	2.44586e-13	2.00533e-11	6.92322e-06	3.47402e-12	3.00031e-09	5.10651e-12	4.32022e-13	1.46418e-15	6.10369e-14	1.44119e-12	6.11776e-17	0.00759927	0.992394	2.02195e-15	2.03414e-11	3.0677e-11	7.06009e-12	3.65302e-10	2.46732e-11	1.24339e-12	6.7893e-14	2.86941e-11	4.59828e-13	3.94127e-14
Wang_et_al_AGCATACAGGGAGTAA_1	ErythroidLiver	ErythroidYS_training	6.70486e-08	8.01759e-11	1.18326e-08	1.66442e-10	1.56345e-09	0.999993	8.76591e-12	5.19659e-09	3.35805e-12	1.31839e-08	2.74646e-09	1.07352e-12	8.48477e-11	4.58171e-09	6.69711e-06	8.28168e-09	5.38975e-10	1.28912e-10	1.59386e-08	4.89818e-08	1.03115e-10	1.20246e-10	3.63117e-09	1.88418e-09	1.67692e-11	5.83393e-12	8.03102e-12
Wang_et_al_AGCATACCAATAGAGT_1	ErythroidLiver	ErythroidYS_training	8.60311e-08	7.98343e-11	2.11279e-08	2.5289e-09	2.60527e-09	0.99999	5.16948e-12	4.07539e-08	4.14475e-09	1.27304e-08	4.63538e-09	7.39196e-11	1.91359e-10	5.58085e-08	9.27199e-06	4.20798e-09	9.11982e-09	9.85882e-10	4.19764e-07	6.54813e-09	1.06519e-09	2.51176e-10	1.62362e-08	1.7017e-09	1.42266e-09	2.26239e-11	5.2446e-11
Wang_et_al_AGCATACGTAGGACAC_1	ErythroidLiver	ErythroidYS_training	1.67205e-06	1.07307e-09	1.73995e-07	1.06237e-08	3.44437e-08	0.999987	5.6984e-10	6.37785e-07	5.78849e-10	1.02188e-07	4.87387e-08	1.903e-10	1.84097e-10	1.50515e-07	7.53672e-06	1.13507e-08	2.22787e-08	4.52933e-09	1.1928e-06	8.20077e-07	1.88114e-08	1.84082e-09	1.13775e-07	1.83826e-07	6.43615e-09	2.49546e-10	1.49534e-10
Wang_et_al_AGCATACGTCTTGTCC_1	ErythroidLiver	ErythroidYS_training	5.36006e-07	2.71066e-10	5.72151e-08	3.37462e-10	6.59706e-09	0.999989	6.55654e-11	3.1942e-08	1.76029e-11	5.66796e-08	7.88073e-09	7.64611e-12	7.77017e-11	1.22294e-08	9.34676e-06	1.6589e-08	1.62498e-09	7.94152e-10	9.2791e-08	3.04601e-07	3.74388e-10	4.17684e-10	1.31824e-08	3.35606e-08	9.90151e-11	2.49976e-11	2.07634e-11
Wang_et_al_AGCATACGTTTAGGAA_1	ErythroidLiver	ErythroidYS_training	1.44739e-07	4.1614e-09	1.82816e-08	2.18304e-07	8.9474e-08	0.999984	5.42532e-11	1.26236e-06	3.38763e-07	2.05911e-06	2.77604e-08	3.65209e-09	4.60843e-09	1.43634e-07	9.16232e-06	1.16148e-08	5.05265e-07	1.74821e-08	1.9374e-06	1.5837e-07	1.46963e-07	3.7642e-09	5.23414e-08	7.78464e-09	3.4399e-08	5.7775e-09	6.73035e-09
Wang_et_al_AGCATACTCCTCAACC_1	MKLiver	MKYS_training	7.72871e-19	1.55289e-16	6.95558e-23	7.99824e-19	1.65962e-17	1.55314e-12	2.17589e-17	2.34089e-14	4.73598e-17	3.70679e-20	3.36313e-23	1.0033e-18	2.73149e-17	2.04735e-25	2.32251e-05	0.999977	1.4568e-22	3.96501e-16	9.66407e-18	3.51118e-18	6.23789e-15	1.34962e-16	2.30161e-19	1.05719e-20	7.66408e-16	1.75924e-17	6.26205e-19
Wang_et_al_AGCATACTCGGCCGAT_1	EndotheliumLiver	EndotheliumYS_training	1.39512e-17	9.96459e-15	2.7769e-16	5.3717e-14	1	9.41514e-26	3.77638e-07	9.25944e-20	3.11849e-10	6.70051e-15	2.47349e-14	1.49656e-13	2.79341e-14	7.7201e-15	2.70779e-21	1.97668e-19	3.99827e-14	2.02844e-19	3.65285e-15	9.43886e-14	1.93813e-13	1.37889e-16	3.41464e-15	2.69161e-14	6.15127e-13	1.85198e-18	1.14154e-18
Wang_et_al_AGCATACTCTTCGGTC_1	MPP2Liver	MEMPYS_training	0.178175	0.000740092	0.000243834	0.000329035	0.000211518	0.00327613	2.95726e-05	0.00416138	0.00963899	4.8365e-05	0.0021007	0.000406919	2.08732e-06	0.000983038	0.103234	0.0045398	0.00567081	3.05081e-05	0.442099	0.238754	0.000101144	0.000438564	0.000435864	0.000214684	0.00322704	0.000903739	4.11676e-06
Wang_et_al_AGCCTAAAGAGTAATC_1	ErythroidLiver	ErythroidYS_training	0.0167204	0.00599552	8.1318e-07	5.64582e-06	0.00211181	0.877976	8.81076e-05	0.0412102	0.000247032	0.000518255	7.41623e-05	1.32123e-05	0.000319925	5.18799e-06	0.032411	0.0161034	2.75518e-05	0.000124187	0.00233942	0.00204158	0.000622626	0.000255506	0.000593339	0.000109777	6.07602e-05	2.25676e-05	2.10244e-06
Wang_et_al_AGCCTAAAGGCTCAGA_1	MEMPLiver	MKYS_training	0.0194338	7.4099e-07	3.8715e-08	1.86592e-09	3.03624e-07	0.00125246	1.35334e-08	0.00158219	2.96458e-06	2.34153e-08	6.5269e-07	1.3206e-09	9.50184e-09	6.82342e-08	0.913205	0.00413377	2.26762e-07	6.43805e-08	0.0543119	0.00606407	5.32223e-06	1.81954e-06	7.27475e-07	2.89485e-08	3.62527e-06	1.09174e-08	6.73645e-11
Wang_et_al_AGCCTAACAAGCCATT_1	ErythroidLiver	ErythroidYS_training	3.27657e-08	1.58814e-09	1.10871e-08	2.50374e-08	2.7901e-08	0.999993	2.02729e-11	4.25762e-07	5.12148e-09	1.35275e-07	6.62595e-09	2.33243e-10	2.09612e-09	5.99838e-08	5.58762e-06	5.09107e-09	3.40904e-08	1.35741e-08	1.91472e-07	2.81131e-08	2.67647e-08	2.57334e-09	2.0337e-08	7.42996e-09	3.23871e-09	1.04e-09	6.12793e-10
Wang_et_al_AGCCTAACAAGCCCAC_1	ErythroidLiver	ErythroidYS_training	2.22364e-07	1.15218e-08	1.24602e-08	2.38354e-07	2.61883e-07	0.999979	9.62469e-11	1.34746e-06	6.77455e-07	7.89002e-07	2.14063e-08	3.55535e-09	7.8677e-09	5.37392e-07	1.34966e-05	9.07036e-09	6.38596e-07	2.29773e-08	2.17577e-06	2.03826e-07	4.90145e-07	6.47803e-09	1.17143e-07	1.52729e-08	3.32891e-08	5.53624e-09	5.02962e-09
Wang_et_al_AGCCTAACAAGTTGTC_1	ErythroidLiver	ErythroidYS_training	1.00751e-07	2.23461e-09	3.4987e-09	6.56631e-09	5.38707e-09	0.999992	7.23206e-11	3.68869e-07	1.29915e-09	5.52005e-08	7.4627e-09	3.33484e-10	6.42369e-10	5.52318e-09	7.26909e-06	6.33714e-08	7.28949e-09	6.4143e-09	2.46314e-07	1.68644e-07	1.43198e-08	2.38301e-09	1.17592e-07	3.1215e-08	4.30542e-10	1.7651e-10	2.438e-10
Wang_et_al_AGCCTAACAGGAATGC_1	ErythroidLiver	ErythroidYS_training	6.30221e-08	5.97336e-10	7.47759e-10	6.87917e-09	1.49021e-09	0.999995	5.34297e-12	5.32443e-07	1.19874e-07	2.03503e-07	5.22486e-09	4.531e-10	5.51138e-10	3.57097e-09	3.15953e-06	8.3818e-09	3.34074e-08	1.00886e-08	6.74289e-07	1.84079e-08	1.37823e-08	1.41497e-09	6.30997e-09	7.96584e-10	1.05512e-08	3.38674e-10	6.66156e-10
Wang_et_al_AGCCTAAGTCACAAGG_1	ErythroidLiver	ErythroidYS_training	6.92746e-08	8.36099e-09	3.50107e-09	7.79084e-08	3.69159e-08	0.999989	2.79332e-11	6.79212e-07	1.81333e-07	1.12601e-07	1.14081e-08	4.76328e-09	3.8514e-09	4.04817e-08	8.54255e-06	1.21805e-08	1.84092e-07	3.85835e-08	6.36353e-07	4.76688e-08	1.47884e-07	7.89105e-09	5.24558e-08	3.89778e-09	4.30532e-08	6.51768e-09	3.0906e-09
Wang_et_al_AGCCTAAGTCTCCACT_1	ETPLiver	Lymphoid_progenitorYS_training	3.08804e-07	0.00305723	0.00127935	0.959447	1.56525e-06	3.92029e-11	5.33196e-07	2.19581e-07	2.65849e-07	1.26448e-07	0.00479944	0.000637515	6.47399e-05	2.46254e-05	2.00756e-09	1.30265e-08	0.0014381	3.81274e-08	4.23747e-07	4.32737e-06	4.93106e-08	3.15999e-05	0.00490998	7.21413e-07	0.000654919	0.00712661	0.0165201
Wang_et_al_AGCCTAAGTGCACCAC_1	ErythroidLiver	ErythroidYS_training	0.000169806	3.71088e-05	3.51417e-07	0.00085337	4.4083e-05	0.966295	2.04235e-06	0.00127014	0.000299292	3.54857e-05	7.06392e-06	7.10415e-05	4.94714e-05	3.15945e-07	0.000529016	0.00185454	0.00016093	5.46867e-06	0.000515018	0.000746246	0.00041387	2.22923e-05	0.0265042	1.89386e-05	3.76975e-05	2.31573e-05	3.43958e-05
Wang_et_al_AGCGGTCAGTTCGCGC_1	Kupffer_cellLiver	ErythroidYS_training	0.000505997	0.0827094	0.00028118	0.00508964	0.00150335	0.0368705	0.00131155	0.0136301	0.000178388	0.00113389	0.00080783	0.00307918	0.76066	0.000254055	9.98296e-05	0.000104289	0.00224002	0.00110226	0.000114563	0.00281633	0.0228242	0.00558846	0.027194	0.00481235	0.000547704	0.0132141	0.0113266
Wang_et_al_AGCGGTCGTACATGTC_1	ErythroidLiver	MEMPYS_training	0.00182804	5.16815e-07	1.41452e-07	2.37527e-08	1.5324e-05	0.96503	8.54759e-07	0.000472026	2.09946e-07	1.79875e-06	3.73853e-07	7.01361e-10	2.21872e-08	1.74311e-07	0.0323416	3.72098e-05	1.1779e-07	4.98788e-08	0.000137736	0.000126869	3.12122e-06	8.70573e-07	1.1364e-06	4.6969e-08	1.14794e-06	6.96237e-09	6.40828e-10
Wang_et_al_AGCGGTCTCCGGCACA_1	ErythroidLiver	ErythroidYS_training	7.72551e-05	3.07059e-07	1.68643e-08	1.17745e-10	1.43996e-07	0.969659	4.2985e-09	0.000241836	1.93462e-09	4.09489e-08	1.28363e-08	1.99677e-10	9.34362e-09	1.68165e-08	0.0299582	4.64965e-05	4.38695e-10	7.37954e-08	1.28416e-05	1.90222e-06	9.38681e-07	3.24488e-07	2.07182e-07	6.33381e-08	2.11466e-08	6.35003e-10	3.48893e-11
Wang_et_al_AGCGTATAGAAGGTGA_1	MKLiver	MKYS_training	5.42021e-16	2.65099e-14	1.53761e-21	1.42968e-19	9.24252e-17	2.51791e-11	5.88049e-17	5.44549e-12	8.19924e-16	1.25222e-18	1.59804e-21	2.57989e-17	3.21572e-15	3.61014e-24	0.000191052	0.999809	7.39879e-22	2.28047e-14	3.95165e-15	2.22213e-16	1.63752e-13	1.32458e-14	3.42641e-17	2.84529e-18	1.18678e-15	4.55499e-17	1.33708e-18
Wang_et_al_AGCGTATAGGAGTAGA_1	FibroblastLiver	FibroblastYS_training	4.8042e-11	5.62489e-12	8.08535e-11	1.24198e-07	3.14501e-06	1.07416e-15	0.999994	2.85151e-11	5.54462e-08	1.22336e-07	1.34236e-09	9.61224e-10	5.87892e-14	3.69734e-09	9.05664e-13	1.1609e-07	1.56667e-08	4.74788e-10	6.18615e-11	5.69475e-08	9.07626e-11	6.96831e-11	2.16419e-12	9.67518e-07	7.57028e-09	1.18453e-06	7.9041e-10
Wang_et_al_AGCGTATAGGTGCAAC_1	ErythroidLiver	ErythroidYS_training	2.22255e-07	1.43601e-09	3.56368e-08	1.60951e-08	3.97691e-08	0.999988	7.62477e-11	3.04804e-07	3.04743e-09	2.77369e-07	2.44849e-08	2.18612e-10	1.06234e-09	1.28185e-07	9.96e-06	1.00584e-08	4.7153e-08	5.31788e-09	5.00768e-07	1.47477e-07	1.81456e-08	1.64075e-09	2.90261e-08	1.64607e-08	5.88783e-09	4.46123e-10	5.78179e-10
Wang_et_al_AGCGTATAGTGTTGAA_1	ErythroidLiver	ErythroidYS_training	4.81033e-08	1.96574e-10	1.41541e-09	1.03136e-09	3.67386e-09	0.999998	2.24846e-11	2.62167e-08	9.17512e-10	4.50951e-08	2.59277e-09	4.05055e-11	7.98285e-11	9.2008e-09	2.25239e-06	6.47424e-09	2.51918e-09	3.87821e-10	5.06083e-08	1.55646e-08	4.0091e-09	1.75978e-10	4.84463e-09	2.20126e-09	3.79676e-10	4.04316e-11	4.01504e-11
Wang_et_al_AGCGTATGTCTCCATC_1	Granulocyte_precursorLiver	MEMPYS_training	0.000109222	3.22101e-06	5.33797e-10	1.11996e-07	3.55654e-08	7.9485e-05	3.89566e-08	0.44526	5.98578e-07	9.06128e-09	5.11095e-07	7.96325e-08	9.89892e-07	1.01946e-09	0.0925446	0.000477574	4.13244e-08	1.90143e-06	0.0432251	1.16519e-05	0.417408	7.288e-05	5.20434e-06	1.23966e-09	0.00079818	1.44506e-07	6.03834e-09
Wang_et_al_AGCGTATGTTCGTTGA_1	MKLiver	MKYS_training	3.75229e-18	1.92321e-17	1.70554e-24	2.06115e-22	7.09957e-19	4.42667e-13	9.83237e-18	2.20036e-15	3.39633e-17	4.84956e-20	1.66422e-23	2.90082e-19	1.54424e-18	1.03632e-26	1.23008e-05	0.999988	2.34448e-24	4.17726e-17	3.05575e-17	3.4734e-18	1.40786e-16	4.68495e-17	1.45003e-20	3.9362e-20	3.45171e-18	1.77709e-20	5.47479e-21
Wang_et_al_AGCGTATGTTTGGCGC_1	EndotheliumLiver	EndotheliumYS_training	3.54961e-18	4.57711e-15	1.11595e-15	1.92169e-12	1	1.03352e-24	5.90609e-08	9.24737e-20	9.69509e-11	1.88253e-15	2.22722e-14	2.9321e-14	1.16052e-13	1.67497e-14	1.9346e-21	1.10764e-19	2.93086e-14	9.60307e-20	1.81926e-15	2.31483e-14	2.50984e-14	1.21182e-16	2.30565e-14	9.56046e-14	4.1503e-13	1.05161e-18	1.07273e-17
Wang_et_al_AGCGTATTCACAGTAC_1	EndotheliumLiver	EndotheliumYS_training	1.92487e-14	1.03093e-11	2.88738e-13	4.46158e-11	0.999998	2.46755e-18	2.03375e-06	3.11311e-15	6.16004e-10	2.07352e-12	1.00749e-10	1.12066e-12	4.63916e-11	3.62761e-11	9.49532e-16	4.37936e-16	1.64159e-12	7.9812e-16	7.03621e-13	2.04157e-11	7.22359e-10	9.87305e-14	2.81026e-11	9.73808e-13	7.51893e-11	3.6095e-16	5.55052e-15
Wang_et_al_AGCGTATTCGCGATCG_1	EndotheliumLiver	EndotheliumYS_training	2.19524e-15	1.88808e-12	2.01531e-15	1.44897e-11	0.999948	1.39896e-19	9.99756e-07	1.3437e-17	9.87427e-06	6.48548e-13	7.21536e-13	1.28746e-10	5.86277e-13	1.59638e-13	9.29603e-18	2.89401e-15	1.56679e-13	5.61308e-14	1.21641e-12	3.087e-10	8.30922e-13	5.53352e-13	1.5015e-11	4.11456e-05	4.92913e-15	1.62149e-19	2.94522e-14
Wang_et_al_AGCGTCGAGAACTGTA_1	MLPLiver	HSPC_1YS_training	0.000258609	1.38322e-05	0.0013948	0.160339	4.65459e-05	2.12086e-08	4.10481e-07	4.65497e-06	0.0202186	7.60139e-07	0.000818348	7.16517e-05	1.29196e-07	0.0450964	2.50401e-08	2.48964e-10	0.663284	4.20736e-07	0.0014507	0.101471	4.38938e-07	1.4518e-05	0.00212747	3.98274e-06	0.00106506	0.00230635	1.18005e-05
Wang_et_al_AGCGTCGAGAGAACAG_1	ErythroidLiver	ErythroidYS_training	1.23234e-07	1.21992e-09	1.09937e-08	1.07163e-08	2.30454e-08	0.999995	2.75351e-11	1.42173e-07	5.36561e-09	2.29762e-07	1.43586e-08	2.62802e-10	6.86079e-10	6.38498e-08	4.19855e-06	8.23267e-09	2.5786e-08	2.18139e-09	3.56357e-07	6.58642e-08	2.89464e-08	7.46277e-10	2.50192e-08	8.60828e-09	3.89276e-09	3.31942e-10	6.14112e-10
Wang_et_al_AGCGTCGCAGTTCCCT_1	ErythroidLiver	ErythroidYS_training	3.32022e-07	2.4629e-09	1.81091e-09	1.89345e-09	2.43943e-08	0.999995	3.02972e-11	3.5293e-07	4.67662e-09	8.13012e-08	4.98463e-09	4.8465e-11	8.30194e-10	1.42756e-08	3.52334e-06	2.004e-09	1.01764e-08	5.23511e-10	2.04319e-07	2.01389e-07	2.1727e-08	1.00404e-09	1.57118e-08	7.18377e-09	3.09244e-10	1.05319e-10	3.90209e-11
Wang_et_al_AGCGTCGGTCACCCAG_1	ErythroidLiver	ErythroidYS_training	3.40993e-07	1.06197e-08	2.12762e-08	2.14953e-07	2.32643e-07	0.999979	3.06482e-10	2.72583e-06	2.59263e-07	1.17025e-06	1.06515e-07	4.34284e-09	1.31407e-08	2.11498e-07	1.23349e-05	1.94237e-08	4.45071e-07	2.42022e-08	2.24852e-06	3.53489e-07	3.50402e-07	8.89771e-09	8.89315e-08	2.01027e-08	7.06809e-08	8.22008e-09	7.4305e-09
Wang_et_al_AGCGTCGGTGTTAAGA_1	FibroblastLiver	FibroblastYS_training	1.71896e-10	2.65841e-12	1.47918e-09	5.28636e-06	1.65199e-05	2.2424e-15	0.999967	9.05079e-10	1.32015e-06	1.1115e-08	2.06394e-08	6.96116e-09	1.43718e-13	3.33286e-08	1.08272e-13	3.33853e-10	5.75442e-07	9.48518e-11	8.32503e-11	1.24607e-07	6.45332e-11	7.173e-11	1.71985e-11	3.93477e-07	3.61516e-08	8.40199e-06	3.56261e-09
Wang_et_al_AGCGTCGTCAAGCCTA_1	Kupffer_cellLiver	MacrophageYS_training	8.73107e-05	0.00343136	7.76638e-07	4.48485e-07	1.79704e-06	0.00556193	2.59936e-05	4.82078e-05	1.81663e-06	0.000128234	7.1186e-05	2.48714e-05	0.979787	4.96415e-06	6.51643e-05	3.46344e-05	6.2731e-06	3.88478e-05	1.32001e-05	6.96782e-05	0.00905689	0.000500131	0.001009	1.57821e-05	5.5898e-07	2.5526e-06	1.15191e-05
Wang_et_al_AGCGTCGTCACGACTA_1	ErythroidLiver	ErythroidYS_training	7.53863e-06	7.2968e-08	6.83741e-08	1.22119e-08	6.65535e-07	0.999912	6.77672e-09	8.37013e-06	9.58789e-09	7.71548e-07	9.35827e-08	1.72616e-09	1.40286e-08	4.26752e-08	6.48794e-05	1.63952e-07	4.49638e-08	1.45209e-08	1.36383e-06	3.24124e-06	1.20822e-07	3.72643e-08	3.43539e-07	1.36694e-07	2.94861e-08	4.84936e-09	1.22963e-09
Wang_et_al_AGCGTCGTCGCGGATC_1	ErythroidLiver	ErythroidYS_training	9.92554e-08	1.67869e-09	6.46683e-09	2.83023e-08	4.21066e-08	0.999992	6.61766e-11	2.14377e-07	1.91226e-08	4.23912e-07	1.87421e-08	5.11462e-10	1.49377e-09	5.55615e-08	6.83672e-06	3.00135e-08	7.81427e-08	1.36913e-09	2.66479e-07	1.01636e-07	5.22391e-08	8.17716e-10	3.82617e-08	6.62264e-09	4.86938e-09	7.44102e-10	5.37317e-10
Wang_et_al_AGCGTCGTCTGACCTC_1	ErythroidLiver	ErythroidYS_training	8.39223e-08	2.44336e-10	1.46563e-09	2.7215e-09	1.97349e-08	0.999995	1.23849e-10	6.73985e-08	3.4268e-09	2.26e-07	9.60558e-09	1.22856e-10	1.57821e-10	1.70506e-08	4.43967e-06	8.13607e-09	1.06092e-08	7.7159e-10	2.78919e-07	5.65345e-08	1.22313e-08	4.7613e-10	9.65083e-09	7.80572e-09	1.00169e-09	4.5055e-11	8.82592e-11
Wang_et_al_AGCTCCTAGCAGGTCA_1	ErythroidLiver	ErythroidYS_training	1.17503e-07	1.36566e-09	1.84952e-07	2.1223e-10	2.25452e-08	0.999997	1.74666e-11	2.26368e-07	3.37836e-12	3.64965e-08	2.79639e-09	1.15091e-12	1.23969e-09	2.37566e-08	2.23375e-06	3.99681e-10	3.60534e-10	3.70031e-09	1.47639e-08	1.22622e-07	7.18802e-10	1.81422e-09	1.18663e-08	6.68179e-09	3.49012e-11	1.91653e-11	9.688e-12
Wang_et_al_AGCTCCTCAAGGTGTG_1	MKLiver	EndodermYS_training	2.51467e-05	0.000136534	6.32734e-07	4.5371e-05	0.00367219	0.0616906	3.27704e-06	0.00324566	0.00085645	0.124766	2.56324e-06	3.47078e-07	0.000437193	6.55483e-07	0.295405	0.50927	4.70618e-07	2.79502e-05	9.93803e-07	4.92353e-05	0.000266613	1.34556e-05	2.69241e-07	3.38228e-07	6.88162e-05	1.16037e-05	2.28923e-06
Wang_et_al_AGCTCCTGTGATGTGG_1	ErythroidLiver	ErythroidYS_training	2.27602e-07	1.97037e-10	3.68881e-10	4.74965e-10	1.52004e-08	0.999994	5.40193e-11	2.61288e-08	3.97999e-09	2.15997e-07	7.05812e-09	4.12405e-11	2.99219e-10	1.68525e-09	4.8733e-06	1.17183e-08	3.92242e-09	6.42664e-11	2.19336e-07	7.46523e-08	3.30835e-09	1.62568e-10	1.88124e-09	1.87421e-09	1.51991e-10	2.2686e-11	2.7381e-11
Wang_et_al_AGCTCCTGTGGTCCGT_1	ErythroidLiver	ErythroidYS_training	7.27935e-08	6.1351e-08	4.63887e-09	8.05094e-07	1.45734e-07	0.99998	6.6581e-09	9.07402e-07	7.01283e-09	4.81321e-07	9.97504e-08	9.74084e-09	3.58261e-08	2.18502e-08	1.32227e-05	1.21493e-07	2.61323e-07	1.22575e-08	1.23446e-07	1.7473e-07	2.67621e-06	1.29591e-08	1.27146e-07	2.55486e-08	2.44097e-08	1.26812e-08	7.02163e-08
Wang_et_al_AGCTCCTGTTCTCATT_1	HepatocyteLiver	EndodermYS_training	7.61175e-13	5.3619e-19	6.60861e-16	1.52959e-19	7.80246e-16	3.30116e-18	8.42069e-14	2.04042e-15	1.27885e-12	1	2.19736e-13	8.74511e-16	1.07361e-20	4.93828e-17	9.0624e-19	1.03395e-14	2.77993e-16	9.74227e-15	3.5404e-18	1.75854e-11	3.06182e-17	4.92013e-15	3.06786e-21	3.8579e-18	4.2662e-13	4.21859e-17	6.90851e-15
Wang_et_al_AGCTCCTTCAGAAATG_1	ErythroidLiver	ErythroidYS_training	3.65128e-08	2.3003e-10	6.89095e-08	9.32282e-09	9.81276e-09	0.999997	6.74452e-12	1.6817e-07	5.09618e-09	5.24809e-08	1.0361e-08	8.15348e-11	3.88479e-10	1.62018e-07	2.5595e-06	1.43205e-09	2.25437e-08	5.67713e-09	2.57866e-07	2.582e-08	3.80938e-09	7.83055e-10	9.21275e-09	6.04126e-09	2.93041e-09	2.66691e-10	1.65442e-10
Wang_et_al_AGCTCCTTCATCATTC_1	ErythroidLiver	ErythroidYS_training	1.528e-07	3.99009e-09	1.77948e-08	5.13426e-08	4.37728e-08	0.999993	4.78308e-11	9.24171e-07	3.09456e-08	3.34944e-07	1.76734e-08	9.80159e-10	4.57166e-09	1.08467e-07	4.24498e-06	4.71831e-09	2.51816e-07	1.38919e-08	8.73417e-07	9.41423e-08	6.45693e-08	4.00857e-09	5.12947e-08	7.67758e-09	1.36482e-08	2.94852e-09	1.75139e-09
Wang_et_al_AGCTCTCAGTGTTGAA_1	ErythroidLiver	ErythroidYS_training	9.20374e-08	3.90397e-10	1.1895e-09	2.09967e-09	6.98678e-09	0.999998	2.23889e-11	9.25105e-08	9.65133e-10	9.30498e-08	1.50085e-09	6.5055e-11	2.20034e-10	4.23653e-09	1.94677e-06	5.81395e-09	6.04493e-09	3.41507e-10	8.76558e-08	3.48181e-08	9.83674e-09	3.22006e-10	1.01538e-08	2.82276e-09	2.7173e-10	7.33513e-11	5.65231e-11
Wang_et_al_AGCTCTCGTACGAAAT_1	ErythroidLiver	ErythroidYS_training	6.31524e-08	4.30201e-10	2.09762e-09	1.8786e-08	2.7668e-08	0.999995	4.19699e-11	2.08377e-07	4.30775e-08	2.91163e-07	5.54162e-09	6.47965e-10	5.33612e-10	2.28099e-08	4.10098e-06	7.43026e-09	6.29254e-08	1.7168e-09	3.89873e-07	2.93778e-08	4.54187e-08	6.31974e-10	1.2461e-08	3.10031e-09	5.65791e-09	4.97923e-10	4.61247e-10
Wang_et_al_AGCTCTCGTCCATGAT_1	ErythroidLiver	ErythroidYS_training	7.75608e-07	5.24748e-09	7.15725e-09	2.66214e-07	1.1041e-07	0.999979	2.86748e-10	6.25846e-07	8.6964e-08	9.24718e-07	6.71743e-08	1.93696e-09	2.99046e-09	9.46424e-08	1.3802e-05	5.63803e-08	5.34072e-07	4.337e-09	2.15546e-06	6.59189e-07	1.97613e-07	2.59337e-09	1.83029e-07	2.74227e-08	1.73188e-08	3.05592e-09	3.01372e-09
Wang_et_al_AGCTTGAAGATCTGAA_1	ErythroidLiver	ErythroidYS_training	3.76645e-07	4.64082e-09	2.50609e-08	5.78169e-08	7.16271e-08	0.999992	6.99756e-10	5.08675e-07	1.14787e-08	2.19851e-06	7.11184e-08	3.62105e-10	3.3008e-09	9.47692e-08	3.23678e-06	2.41358e-08	1.66494e-07	4.81703e-09	1.70854e-07	3.94093e-07	2.83479e-08	4.2445e-09	4.33064e-08	1.00953e-08	1.00154e-08	2.08334e-09	2.23112e-09
Wang_et_al_AGCTTGAAGTGGGTTG_1	Kupffer_cellLiver	MacrophageYS_training	3.56093e-13	1.49198e-06	2.2481e-11	7.78647e-12	2.74701e-14	5.08669e-14	5.80876e-11	1.07548e-10	3.45424e-14	3.31917e-12	2.83551e-11	2.05552e-09	0.999998	6.96676e-13	3.2126e-13	2.46063e-11	1.17439e-12	1.04375e-09	6.36694e-13	1.48321e-13	1.63776e-08	1.32297e-07	2.12158e-08	1.01321e-11	1.86067e-12	1.77963e-10	5.08256e-08
Wang_et_al_AGCTTGACAAACTGTC_1	ErythroidLiver	ErythroidYS_training	4.17593e-08	5.08146e-10	4.12636e-09	6.90235e-09	6.73451e-09	0.999995	1.52274e-11	9.73809e-08	8.76839e-10	6.41197e-08	5.69427e-09	1.2716e-10	3.26233e-10	1.63823e-08	4.68448e-06	1.12127e-08	1.16922e-08	2.18164e-09	1.24631e-07	1.47804e-08	1.32261e-08	7.03689e-10	2.02809e-08	3.61938e-09	1.67588e-09	1.74538e-10	2.3874e-10
Wang_et_al_AGCTTGACATTTCACT_1	ErythroidLiver	ErythroidYS_training	1.36459e-07	1.66377e-09	1.56746e-08	1.87894e-07	3.92818e-08	0.999992	7.11867e-11	4.05177e-07	7.24076e-08	3.53941e-07	2.33594e-08	1.41956e-09	1.80726e-09	1.73215e-07	4.95887e-06	7.65051e-09	4.07127e-07	8.25567e-09	7.15594e-07	4.17996e-08	5.38922e-08	1.8735e-09	5.00866e-08	3.4711e-09	3.49535e-08	2.53749e-09	3.35105e-09
Wang_et_al_AGCTTGAGTCCGAACC_1	ErythroidLiver	ErythroidYS_training	3.36859e-08	3.12599e-11	6.58039e-09	1.15642e-09	2.20281e-09	0.999995	5.95019e-12	1.64815e-08	6.4945e-10	7.25907e-08	1.47056e-08	6.09626e-11	2.0919e-11	2.31665e-08	4.95069e-06	3.74696e-09	3.53352e-09	7.20205e-10	2.73225e-07	4.28577e-09	1.83874e-09	1.05263e-10	9.92973e-10	9.16703e-10	1.32646e-09	2.90885e-11	7.27618e-11
Wang_et_al_AGCTTGATCACCGTAA_1	ETPLiver	Lymphoid_progenitorYS_training	3.6181e-07	9.4926e-05	0.0638031	0.750946	1.29166e-07	1.00902e-10	2.13964e-08	8.13552e-08	7.08607e-09	2.43459e-08	0.120019	4.82392e-05	9.19062e-07	0.00075521	3.51407e-10	1.76985e-10	0.00181341	6.44775e-08	2.96093e-08	1.1211e-06	8.13308e-10	1.72651e-05	0.0152097	6.66507e-08	0.0226432	0.0140383	0.0106088
Wang_et_al_AGCTTGATCATAACCG_1	Kupffer_cellLiver	MacrophageYS_training	2.06515e-10	7.20591e-05	2.36826e-09	1.70279e-10	1.249e-10	6.47758e-12	1.00412e-09	2.24406e-09	6.59681e-11	3.7194e-10	7.68666e-10	1.49485e-06	0.999918	3.58303e-10	5.46742e-11	5.28532e-10	3.77376e-10	5.32431e-07	4.55375e-11	5.31332e-11	1.08243e-07	6.59564e-06	3.21976e-07	3.37772e-07	1.95338e-11	3.03551e-08	1.49855e-07
Wang_et_al_AGCTTGATCCTTTCGG_1	MPP2Liver	HSPC_1YS_training	0.0893688	0.000137713	4.20911e-06	0.000299156	0.000547028	0.000467037	3.98353e-05	0.00102695	0.120928	1.91798e-05	0.000861352	0.000108959	5.08239e-07	0.000909179	0.00130855	2.36798e-05	0.00784745	4.17706e-06	0.429438	0.342695	9.07529e-05	0.000138381	0.00270576	0.000546965	0.000442337	4.05219e-05	7.32593e-07
Wang_et_al_AGGCCACAGGGCTTGA_1	ErythroidLiver	ErythroidYS_training	2.15268e-08	7.73354e-11	1.3746e-09	2.37789e-08	1.84917e-09	0.999998	3.22403e-12	6.24994e-08	4.85523e-08	4.03621e-08	4.83881e-09	5.24391e-10	1.93673e-10	1.39879e-08	1.58456e-06	1.19095e-09	5.6923e-08	2.69223e-09	2.46354e-07	6.50754e-09	5.2866e-09	4.13614e-10	4.11262e-09	5.65606e-10	6.24503e-09	2.12891e-10	6.48879e-10
Wang_et_al_AGGCCACGTACCGCTG_1	ErythroidLiver	ErythroidYS_training	1.39392e-07	1.38919e-09	1.13716e-08	2.46073e-08	3.74914e-08	0.999993	7.27688e-11	2.83141e-07	1.25784e-08	1.69637e-07	1.41359e-08	5.02469e-10	1.17342e-09	1.22844e-07	5.03936e-06	6.13787e-09	6.02982e-08	2.56708e-09	4.39557e-07	6.12981e-08	3.43249e-08	1.2711e-09	3.96475e-08	1.4824e-08	4.90436e-09	6.90348e-10	4.35263e-10
Wang_et_al_AGGCCACGTGACTACT_1	EndotheliumLiver	EndotheliumYS_training	1.66546e-15	1.62543e-13	2.02354e-14	1.4767e-12	1	2.64471e-20	4.70906e-07	6.76558e-18	9.73022e-09	2.32271e-13	8.52859e-13	1.57095e-13	5.42512e-13	2.27098e-12	3.87458e-18	1.0874e-16	2.98818e-13	2.78048e-16	5.66879e-14	2.70636e-11	7.49595e-12	1.03226e-14	7.575e-12	5.29626e-12	7.95252e-13	2.20768e-18	2.06229e-16
Wang_et_al_AGGCCACTCACCTCGT_1	ErythroidLiver	ErythroidYS_training	3.47917e-07	9.25957e-10	7.47393e-09	2.11986e-09	1.1991e-08	0.999974	6.91262e-11	3.06293e-07	5.05878e-09	2.61185e-07	5.35253e-08	9.94546e-10	2.54701e-10	1.03573e-08	2.32241e-05	6.27728e-08	1.34891e-08	1.35116e-09	1.64313e-06	1.44843e-07	2.35948e-08	8.75779e-10	1.00873e-08	2.36373e-08	2.77178e-09	2.55309e-10	1.73431e-10
Wang_et_al_AGGCCACTCAGAAATG_1	HepatocyteLiver	EndodermYS_training	5.8251e-12	1.15034e-18	5.51861e-15	3.30683e-19	4.67106e-15	9.43546e-17	1.42809e-13	8.271e-15	1.77215e-11	1	4.88742e-13	1.06479e-15	1.29565e-20	2.84802e-15	2.52526e-17	7.21701e-15	1.08391e-14	2.19109e-15	2.15489e-17	3.4486e-10	4.07205e-17	3.04007e-15	4.66177e-21	4.00913e-17	8.39688e-14	1.7156e-16	9.01563e-15
Wang_et_al_AGGCCGTAGAGCTGCA_1	ErythroidLiver	ErythroidYS_training	9.17927e-08	1.67279e-10	9.80552e-09	1.68341e-09	7.46363e-09	0.999995	1.29825e-11	4.94697e-08	2.28612e-09	1.05574e-07	8.50227e-09	7.7451e-11	7.26907e-11	6.5942e-08	4.24866e-06	2.35138e-09	5.18979e-09	1.80142e-09	2.86811e-07	2.00742e-08	2.8183e-09	3.33321e-10	1.28192e-08	3.34853e-09	9.11334e-10	3.75856e-11	1.07977e-10
Wang_et_al_AGGCCGTCAAAGAATC_1	HepatocyteLiver	EndodermYS_training	6.69656e-12	1.21874e-18	3.66214e-14	2.11136e-19	8.0529e-16	8.41731e-17	6.40124e-15	5.43699e-15	1.50084e-12	1	7.68048e-14	2.28987e-16	2.21751e-20	3.61223e-15	2.31858e-18	2.13066e-15	2.36285e-15	1.56159e-14	2.90237e-18	1.23616e-10	5.60412e-18	6.61606e-15	1.17484e-20	1.5393e-17	9.87122e-15	7.77465e-17	5.45047e-15
Wang_et_al_AGGCCGTGTTGAGTTC_1	MKLiver	MKYS_training	1.36558e-10	7.11069e-11	9.42607e-14	1.15889e-15	3.38629e-12	0.00011535	6.00494e-13	2.27784e-08	7.49683e-14	1.47669e-13	6.05582e-15	5.40112e-14	9.29118e-13	4.25886e-16	0.0766947	0.92319	3.45916e-17	1.58147e-10	1.16014e-10	1.40447e-11	1.04656e-10	8.69538e-11	2.75874e-12	1.80069e-12	5.27667e-12	3.38961e-14	3.2552e-15
Wang_et_al_AGGCCGTTCGACCAGC_1	ErythroidLiver	ErythroidYS_training	1.01196e-07	1.16121e-10	3.42181e-08	5.81243e-10	2.79883e-09	0.999995	1.01615e-11	2.70421e-08	1.73836e-11	1.21828e-08	5.61674e-09	9.20582e-12	9.99098e-11	2.39504e-08	4.81386e-06	3.21082e-09	1.16592e-09	3.67609e-10	6.09786e-08	4.90575e-08	8.13748e-10	1.55352e-10	6.30588e-09	1.2984e-08	1.38786e-10	2.31461e-11	2.94453e-11
Wang_et_al_AGGCCGTTCTGCCCTA_1	FibroblastLiver	EndodermYS_training	6.08802e-09	3.7881e-12	1.20955e-08	2.53228e-08	0.000309537	5.97867e-13	0.997664	2.47826e-09	0.000154011	0.00168387	4.56525e-07	1.30593e-07	2.4218e-14	2.67141e-08	2.87009e-12	3.1392e-09	2.99298e-06	3.54288e-11	4.7033e-10	0.000184157	6.35691e-10	4.15579e-10	1.35674e-12	1.00566e-07	1.4627e-07	4.08504e-07	6.35304e-08
Wang_et_al_AGGGAGTAGAGGTACC_1	EndotheliumLiver	EndotheliumYS_training	2.97018e-15	7.60694e-13	2.98469e-13	1.60307e-13	1	3.49017e-20	4.6003e-07	1.99636e-17	3.89879e-12	1.58234e-13	1.53593e-12	3.95237e-14	5.57311e-12	3.24227e-12	2.3542e-18	3.9093e-18	5.90431e-14	3.70929e-17	1.01947e-14	5.6756e-12	2.07127e-12	2.78457e-15	4.61715e-12	8.95965e-12	2.56848e-13	2.90661e-18	9.33326e-17
Wang_et_al_AGGGAGTCAAGGACAC_1	ErythroidLiver	ErythroidYS_training	7.64956e-08	3.29782e-10	8.12109e-10	5.39938e-09	9.78733e-09	0.999994	2.41432e-11	4.96154e-08	3.70154e-09	1.0258e-07	4.33103e-09	9.71109e-11	3.70124e-10	4.45941e-09	5.09537e-06	1.56337e-08	8.29589e-09	2.94068e-10	1.9909e-07	2.6967e-08	1.04946e-08	2.87424e-10	9.07525e-09	1.66592e-09	7.91584e-10	7.37094e-11	8.37536e-11
Wang_et_al_AGGGAGTCAAGTTGTC_1	ErythroidLiver	ErythroidYS_training	5.40221e-08	8.29768e-11	1.87684e-09	5.80143e-10	2.26697e-09	0.999996	1.33817e-11	2.1601e-08	1.09603e-10	3.40626e-08	2.0534e-09	1.60084e-11	8.32642e-11	6.64444e-09	4.14417e-06	8.55836e-09	2.07127e-09	1.5919e-10	6.584e-08	1.1431e-08	1.84585e-09	9.75015e-11	2.50767e-09	3.32916e-09	1.50332e-10	2.11395e-11	1.49714e-11
Wang_et_al_AGGGAGTCACCTCGGA_1	ErythroidLiver	ErythroidYS_training	6.18362e-09	8.13463e-11	1.41359e-09	1.35681e-09	1.76788e-09	0.999996	5.25338e-12	3.54736e-08	1.89684e-10	3.09375e-08	7.39459e-10	2.36333e-11	8.82124e-11	3.32812e-09	3.41032e-06	3.56963e-09	2.99196e-09	1.82769e-09	3.79269e-08	8.08012e-09	1.84084e-09	2.40725e-10	2.16671e-09	5.08401e-10	3.12603e-10	3.85591e-11	8.67041e-11
Wang_et_al_AGGGAGTGTCAAAGAT_1	EndotheliumLiver	EndotheliumYS_training	8.11797e-18	7.17353e-15	3.60042e-16	1.5382e-13	0.999999	6.39176e-25	6.04829e-07	2.22255e-20	7.02979e-08	5.80872e-16	6.58307e-16	1.56227e-12	2.61196e-15	3.04029e-15	6.16145e-23	5.48073e-19	3.50367e-14	1.04802e-15	1.40478e-15	4.16557e-12	5.9202e-13	3.88782e-15	6.29594e-12	8.502e-12	6.56073e-13	7.18512e-19	1.25472e-16
Wang_et_al_AGGGAGTGTGCGCTTG_1	ErythroidLiver	ErythroidYS_training	8.26344e-08	1.17194e-09	3.7976e-09	1.41826e-08	1.64749e-08	0.999994	3.48976e-11	1.44026e-07	9.89941e-09	9.63765e-08	4.94974e-09	2.79019e-10	7.08342e-10	4.02957e-08	5.5783e-06	9.38326e-09	4.5037e-08	2.16342e-09	2.02469e-07	3.16328e-08	2.30596e-08	7.71173e-10	2.86944e-08	4.9986e-09	2.739e-09	4.03669e-10	3.82815e-10
Wang_et_al_AGGGAGTGTTCCCGAG_1	EndotheliumLiver	EndotheliumYS_training	1.0503e-12	1.02501e-11	5.80577e-12	2.27629e-11	0.999995	3.15865e-18	4.70738e-06	1.01813e-15	7.28921e-09	8.23893e-12	1.13182e-10	7.2637e-13	1.13331e-11	1.76021e-10	7.33969e-16	5.62964e-15	6.03369e-12	9.07085e-15	8.80433e-12	1.13787e-09	1.01538e-11	7.8e-13	6.13932e-11	3.19525e-11	2.81018e-11	2.1282e-16	2.98711e-15
Wang_et_al_AGGGAGTTCAGCGACC_1	ErythroidLiver	ErythroidYS_training	8.88088e-08	2.0302e-09	7.28074e-09	3.12299e-08	1.05398e-07	0.999992	6.89586e-10	4.43462e-07	7.50793e-09	3.29575e-07	3.58208e-08	2.64973e-09	1.01361e-09	6.0379e-08	6.01603e-06	3.04471e-08	3.56168e-08	3.0833e-09	2.16343e-07	1.30389e-07	5.38051e-07	7.93358e-10	1.90347e-08	3.73904e-08	4.59603e-08	1.25788e-09	1.62923e-09
Wang_et_al_AGGGAGTTCATCACCC_1	MKLiver	MKYS_training	4.28786e-11	1.73756e-09	7.13417e-15	2.15059e-11	1.15893e-10	5.05811e-07	1.30269e-11	7.0414e-07	1.60812e-09	1.53525e-12	7.51787e-15	5.17916e-12	1.71135e-10	8.43215e-16	0.00514393	0.994855	1.99318e-13	5.53589e-10	2.02662e-10	1.76829e-10	3.44781e-08	7.65315e-10	5.27553e-12	6.21554e-13	5.02077e-09	6.41814e-10	2.24868e-12
Wang_et_al_AGGGAGTTCCCAACGG_1	FibroblastLiver	EndodermYS_training	1.53477e-05	2.76529e-08	0.0272247	0.043291	0.142718	6.23602e-07	0.367498	7.2499e-05	0.000668563	0.00609856	0.0231822	2.51838e-05	2.95037e-09	0.00212248	5.89872e-08	2.3769e-06	0.0432242	4.689e-06	6.99509e-07	0.0539316	0.000162907	4.26679e-06	1.52771e-09	9.46109e-07	0.00129303	0.287951	0.000506819
Wang_et_al_AGGGATGAGCGTAGTG_1	EndotheliumLiver	EndotheliumYS_training	2.70706e-10	2.53841e-08	6.45442e-11	9.92297e-06	0.999376	1.26201e-14	0.000583927	2.66388e-09	2.32674e-05	6.58741e-09	2.13462e-08	1.84786e-08	9.03966e-08	1.72874e-08	1.44612e-12	1.92983e-11	1.33841e-06	1.81517e-10	1.41064e-09	2.13683e-06	1.41799e-06	7.21988e-10	2.00241e-07	1.2229e-07	1.15465e-06	9.82408e-09	2.70199e-08
Wang_et_al_AGGGATGAGGATATAC_1	ErythroidLiver	ErythroidYS_training	2.33299e-07	7.07495e-09	1.20673e-08	1.96521e-08	3.26486e-08	0.999983	1.25702e-10	8.76785e-07	1.55855e-09	2.5276e-07	3.14732e-08	4.25271e-10	2.65033e-09	2.82495e-08	1.42912e-05	1.99191e-08	6.12781e-08	5.08884e-09	4.06556e-07	2.92099e-07	6.75943e-08	3.76326e-09	6.80111e-08	1.5191e-08	3.97385e-09	1.05038e-09	8.11867e-10
Wang_et_al_AGGGATGAGGCTAGGT_1	ErythroidLiver	ErythroidYS_training	3.58544e-08	4.78581e-11	1.44248e-09	6.44223e-09	5.37256e-09	0.999996	7.03605e-12	3.7177e-08	2.73711e-08	5.8591e-08	2.42882e-09	7.0811e-11	6.20729e-11	1.56072e-08	3.39654e-06	4.58573e-09	1.23268e-08	4.6445e-10	4.03501e-07	1.00266e-08	5.6104e-09	1.28022e-10	3.84822e-09	5.16119e-10	2.37774e-09	3.70277e-11	6.28156e-11
Wang_et_al_AGGGATGCACAGCGTC_1	EndotheliumLiver	EndotheliumYS_training	4.85976e-16	1.48346e-13	3.35107e-15	2.8323e-12	0.999999	3.64221e-22	9.88651e-07	6.52563e-18	3.18359e-09	1.79634e-13	2.3991e-13	1.9006e-13	3.99758e-13	1.43488e-13	6.4898e-19	8.12525e-17	4.46469e-13	7.41222e-17	8.60522e-15	3.18665e-12	4.82321e-12	7.0489e-15	2.05922e-12	5.27395e-13	3.79906e-12	1.34651e-17	3.23359e-16
Wang_et_al_AGGGATGTCAACCAAC_1	ErythroidLiver	ErythroidYS_training	2.46645e-07	2.86298e-10	2.54029e-09	2.70429e-09	1.82967e-08	0.999989	1.62118e-10	1.23453e-07	2.09598e-08	3.46658e-07	3.07801e-08	6.06333e-10	2.86266e-10	8.07622e-09	8.67517e-06	2.54042e-08	1.566e-08	6.42365e-10	1.07373e-06	4.12121e-08	6.41157e-09	5.16114e-10	5.39486e-09	6.82471e-09	2.86915e-09	1.26297e-10	1.1863e-10
Wang_et_al_AGGGATGTCGCGGATC_1	ErythroidLiver	ErythroidYS_training	6.00406e-08	1.21528e-09	1.50081e-08	4.10709e-08	2.34412e-08	0.999987	5.23791e-11	5.16603e-07	3.47567e-08	7.01422e-07	3.62957e-08	1.54455e-09	1.25585e-09	4.13359e-08	1.08088e-05	1.92958e-08	1.01014e-07	1.49853e-08	6.24751e-07	2.94305e-08	3.63278e-08	2.16462e-09	1.05756e-08	3.57919e-09	3.06234e-08	1.82975e-09	3.57391e-09
Wang_et_al_AGGGTGAAGATGGGTC_1	Pre_BLiver	HSPC_1YS_training	0.0147583	0.0027546	0.000115599	1.50419e-05	0.0351535	0.000133489	0.0326683	0.000414625	3.84228e-05	0.000474893	0.000325126	0.00963188	1.18707e-05	1.94941e-05	0.000554921	0.000577844	0.000181807	5.27765e-06	0.00147556	0.00627812	3.27684e-06	0.000451504	0.00151434	0.892026	8.55568e-05	0.000326936	3.97666e-06
Wang_et_al_AGGGTGACAAGTAATG_1	MPP2Liver	MEMPYS_training	0.0920471	0.000205617	0.000308311	0.00351106	6.53328e-05	0.000341647	8.4102e-06	0.00361394	0.0126758	2.98143e-06	0.00429383	9.8776e-05	1.76012e-06	0.00187699	0.0964563	0.00297056	0.00918602	5.19823e-06	0.594549	0.152989	0.000119254	0.000241715	0.0028001	1.98964e-05	0.0213003	0.000304946	6.31239e-06
Wang_et_al_AGGGTGACACATCTTT_1	EndotheliumLiver	EndotheliumYS_training	1.14564e-20	7.40048e-16	1.26803e-19	4.25423e-15	1	1.28984e-27	1.60957e-10	9.03874e-21	6.14818e-13	1.59773e-18	5.36365e-17	1.18563e-17	6.82577e-13	1.16254e-17	2.41355e-22	1.80873e-20	3.49878e-17	2.93792e-20	7.85666e-17	3.14438e-16	1.11643e-12	5.67695e-18	7.9204e-16	1.36916e-16	1.31063e-14	1.98667e-22	3.7984e-20
Wang_et_al_AGGGTGACACGGTGTC_1	ErythroidLiver	ErythroidYS_training	1.68931e-07	5.17032e-10	4.48232e-08	1.89981e-09	3.81276e-09	0.999992	2.86497e-11	6.54864e-08	1.34092e-11	1.48107e-08	7.1134e-09	1.32016e-11	1.96991e-10	3.03408e-08	7.31083e-06	1.0048e-08	4.24635e-09	1.55001e-09	7.62742e-08	8.96692e-08	1.47228e-09	5.62258e-10	3.10451e-08	2.30954e-08	2.43315e-10	4.50949e-11	5.78536e-11
Wang_et_al_AGGGTGACATTCTTAC_1	ErythroidLiver	ErythroidYS_training	1.87041e-07	7.99122e-10	8.47634e-09	3.07705e-09	2.13717e-08	0.999996	7.59632e-11	1.03829e-07	6.51124e-10	6.23297e-08	8.51114e-09	7.02702e-11	3.3274e-10	2.76105e-08	3.08334e-06	4.30401e-09	7.99892e-09	5.30857e-10	1.25298e-07	7.46436e-08	1.16785e-08	3.75005e-10	1.11303e-08	1.2793e-08	2.02323e-09	1.47843e-10	9.63548e-11
Wang_et_al_AGGGTGAGTCTCCACT_1	MKLiver	MKYS_training	1.1576e-10	3.4927e-12	4.05504e-17	3.94903e-16	2.01846e-11	5.14702e-07	1.67443e-11	9.86375e-09	8.15611e-12	2.24433e-13	5.81413e-15	1.32546e-14	3.09148e-13	5.18858e-18	0.0195477	0.980452	2.33944e-17	5.43831e-13	7.89054e-10	2.2231e-11	1.36568e-09	6.4783e-12	3.74212e-14	1.0457e-13	5.6625e-12	2.67165e-15	4.07152e-16
Wang_et_al_AGGGTGAGTGGCCCTA_1	ErythroidLiver	ErythroidYS_training	7.54378e-08	1.1204e-09	4.03072e-08	2.72421e-08	7.01235e-09	0.999986	9.56944e-12	3.66378e-07	5.82231e-09	5.5296e-08	1.99017e-08	2.85447e-10	1.16442e-09	6.71709e-08	1.17872e-05	2.10969e-08	7.26433e-08	2.24654e-08	8.12046e-07	7.94564e-08	1.02384e-08	2.29956e-09	4.50143e-08	6.15989e-09	6.45768e-09	9.31853e-10	8.15542e-10
Wang_et_al_AGGGTGAGTGTTCGAT_1	ErythroidLiver	ErythroidYS_training	6.35143e-09	1.2992e-12	2.871e-09	8.25616e-12	7.03658e-11	1	2.23027e-13	5.9473e-10	4.89434e-12	5.99012e-10	2.28453e-10	1.0585e-12	8.77453e-13	8.2234e-09	2.75338e-07	5.26821e-11	4.68955e-11	4.14406e-11	8.5058e-09	1.23678e-10	2.36515e-11	4.86205e-12	5.85385e-10	2.43427e-10	1.16671e-11	2.21089e-13	5.27247e-13
Wang_et_al_AGGTCATAGCGACGTA_1	ErythroidLiver	ErythroidYS_training	3.17761e-07	2.88913e-09	2.05001e-08	1.49661e-08	8.92638e-08	0.999989	1.5426e-10	4.18308e-07	2.88304e-08	7.65688e-07	2.4905e-08	6.57033e-10	1.77797e-09	2.22783e-07	7.93105e-06	1.30207e-08	5.80507e-08	6.53777e-09	8.08e-07	1.81041e-07	4.83167e-08	2.39093e-09	5.97164e-08	2.04298e-08	7.40731e-09	4.88594e-10	8.42396e-10
Wang_et_al_AGGTCATAGCGCTCCA_1	ErythroidLiver	ErythroidYS_training	5.27588e-07	2.35161e-10	3.70057e-08	5.13938e-09	4.30627e-09	0.999979	2.42274e-11	5.79959e-08	1.16117e-10	4.47975e-08	2.28015e-08	3.47222e-11	8.20607e-11	1.45648e-08	1.99185e-05	1.92352e-08	1.01023e-08	9.66895e-10	4.19452e-07	1.77546e-07	1.66353e-09	4.73057e-10	8.4764e-09	9.82168e-09	9.0108e-10	1.13966e-10	1.00815e-10
Wang_et_al_AGGTCATCAATCCGAT_1	ErythroidLiver	ErythroidYS_training	0.000256705	1.01868e-07	2.26634e-07	7.89903e-10	6.21405e-07	0.997577	1.16988e-08	0.000154053	2.54377e-09	4.51877e-07	8.12949e-07	2.25766e-10	5.7161e-09	3.88879e-07	0.00193741	3.81072e-07	1.07794e-08	4.16085e-08	4.32868e-05	2.63087e-05	1.13433e-06	2.43766e-07	1.48545e-07	1.30559e-07	7.62155e-08	5.89754e-10	1.0364e-10
Wang_et_al_AGGTCATCAATGGACG_1	MEMPLiver	MEMPYS_training	0.0295309	0.0772332	0.00418068	0.000135335	9.45501e-05	0.195101	5.00168e-05	0.0175684	2.8578e-07	7.80982e-05	0.00310652	1.46445e-05	0.000809523	0.00027417	0.490107	0.0691425	0.000100167	0.0019775	0.00150994	0.0291088	0.000154948	0.0292143	0.0494467	0.000243091	0.000175135	0.000364918	0.000278308
Wang_et_al_AGGTCATCAGAAGCAC_1	ErythroidLiver	ErythroidYS_training	3.33992e-07	6.02303e-08	1.72038e-08	4.44797e-07	3.92628e-07	0.999967	6.97394e-10	4.83335e-06	2.56237e-07	2.32437e-06	1.36472e-07	7.50392e-09	3.85592e-08	2.42142e-07	1.83229e-05	7.64606e-08	8.93086e-07	3.69701e-08	2.08381e-06	8.69271e-07	1.14127e-06	2.24183e-08	1.65367e-07	7.96353e-08	8.54882e-08	1.15954e-08	9.17285e-09
Wang_et_al_AGGTCATCATCGGAAG_1	ErythroidLiver	ErythroidYS_training	3.53761e-07	4.21389e-10	7.26528e-10	7.59068e-10	8.15537e-09	0.999996	3.91648e-11	5.50841e-08	1.37339e-09	1.17864e-07	3.51018e-09	5.17274e-11	1.17707e-10	2.64954e-09	2.88032e-06	7.81489e-09	5.39641e-09	1.34048e-10	1.28536e-07	1.23003e-07	4.40943e-09	2.33398e-10	1.14008e-08	3.58115e-09	1.91456e-10	4.64684e-11	4.51137e-11
Wang_et_al_AGGTCATTCCGTACAA_1	HepatocyteLiver	EndodermYS_training	2.15489e-11	2.18312e-17	4.59337e-14	9.30137e-19	1.05944e-13	5.67808e-16	2.20375e-12	3.57256e-14	3.38744e-11	1	1.65347e-12	4.15874e-15	2.26303e-19	6.61174e-15	2.62906e-16	1.51315e-13	2.74212e-14	4.32011e-14	1.84601e-16	4.53464e-09	3.22601e-16	5.74733e-14	1.55229e-20	1.06441e-15	2.43729e-13	8.66075e-16	2.28233e-14
Wang_et_al_AGGTCATTCCTACAGA_1	ErythroidLiver	ErythroidYS_training	1.02689e-07	2.08171e-10	7.18683e-09	1.20542e-09	5.42411e-09	0.999997	2.67151e-11	6.6445e-08	1.01115e-09	5.20331e-08	9.8664e-09	5.20675e-11	1.2078e-10	4.15919e-08	2.96469e-06	2.25809e-09	4.32561e-09	8.66818e-10	1.3775e-07	1.27154e-08	2.15638e-09	3.60724e-10	6.97092e-09	4.0129e-09	8.33633e-10	5.75508e-11	5.15097e-11
Wang_et_al_AGGTCCGAGAATGTTG_1	ErythroidLiver	ErythroidYS_training	2.50988e-09	7.26046e-15	4.69621e-10	6.17286e-12	9.48044e-14	0.999999	2.5228e-15	6.21361e-11	4.0198e-13	3.41753e-12	1.04395e-10	8.71482e-14	1.73491e-14	4.30862e-11	1.42e-06	6.28277e-10	3.40496e-11	1.43882e-11	9.09915e-09	2.18829e-11	1.87642e-13	7.90736e-13	9.07734e-11	4.82063e-12	1.59295e-11	5.50036e-14	8.55038e-14
Wang_et_al_AGGTCCGAGGCGACAT_1	ErythroidLiver	ErythroidYS_training	5.7983e-08	3.58028e-10	9.27837e-09	1.20428e-09	5.48087e-09	0.999998	8.39311e-12	3.18872e-08	4.76195e-10	3.38606e-08	3.75243e-09	4.53572e-11	3.98885e-10	1.38842e-08	1.34964e-06	1.79394e-09	4.1674e-09	3.43993e-10	4.03974e-08	2.32524e-08	1.97883e-09	2.58176e-10	5.88097e-09	3.17089e-09	2.50305e-10	9.79803e-11	5.70634e-11
Wang_et_al_AGGTCCGAGTCACGCC_1	ErythroidLiver	ErythroidYS_training	6.96294e-07	1.0302e-10	3.01942e-08	1.38828e-09	3.59156e-09	0.999955	1.92971e-11	3.47202e-08	3.91913e-11	1.72949e-08	7.42273e-09	1.01609e-11	5.69823e-11	6.17842e-09	4.31297e-05	1.63216e-08	5.07493e-09	2.46165e-10	4.05223e-07	5.3873e-07	3.47567e-10	2.59959e-10	1.00256e-08	7.88911e-09	1.05946e-10	3.2469e-11	3.25903e-11
Wang_et_al_AGGTCCGAGTCTCCTC_1	ErythroidLiver	ErythroidYS_training	8.22212e-08	3.98259e-11	2.31019e-08	2.27265e-09	5.95299e-10	0.99999	4.57568e-12	1.50283e-08	1.56698e-11	5.55012e-09	1.89828e-09	3.73357e-12	3.86838e-11	6.84748e-09	9.25845e-06	9.95843e-09	6.52262e-09	5.3508e-10	4.68768e-08	4.54252e-08	1.44067e-10	1.12283e-10	5.47276e-09	1.0188e-09	1.56854e-10	5.85713e-11	2.65359e-11
Wang_et_al_AGGTCCGCATGCTAGT_1	ErythroidLiver	ErythroidYS_training	9.82267e-08	2.85639e-10	2.44152e-09	7.583e-09	5.12485e-09	0.999989	1.70446e-11	6.8113e-08	1.4799e-10	3.05603e-08	3.22303e-09	3.17429e-11	3.09009e-10	2.42537e-09	1.06234e-05	2.56102e-08	9.86075e-09	5.73774e-10	1.37964e-07	7.1774e-08	6.42715e-09	3.54497e-10	7.45427e-09	2.77706e-09	4.87043e-10	1.25306e-10	1.33346e-10
Wang_et_al_AGGTCCGGTAACGACG_1	ErythroidLiver	ErythroidYS_training	2.19162e-07	2.49748e-09	8.96804e-09	4.79395e-08	8.31369e-08	0.999992	1.21084e-10	3.89815e-07	1.24703e-07	1.22237e-06	1.9857e-08	2.29573e-09	1.91756e-09	1.053e-07	4.82445e-06	1.57882e-08	2.35051e-07	5.34071e-09	6.6473e-07	1.29066e-07	6.49771e-08	2.31118e-09	4.97446e-08	1.0284e-08	1.93673e-08	1.98346e-09	2.08503e-09
Wang_et_al_AGGTCCGGTATCACCA_1	EndotheliumLiver	EndotheliumYS_training	5.011e-17	2.2912e-15	4.77705e-17	2.32698e-12	1	2.57389e-23	9.12703e-08	1.81937e-19	1.03372e-07	9.29638e-15	3.66613e-13	3.04618e-14	4.16306e-15	1.37784e-13	4.593e-20	5.87638e-19	2.96012e-13	8.10757e-18	1.58051e-14	2.42183e-11	1.68592e-12	6.27565e-16	3.07067e-13	1.38701e-12	1.40308e-11	7.99421e-20	1.98916e-17
Wang_et_al_AGGTCCGGTCAATGTC_1	ErythroidLiver	ErythroidYS_training	8.61073e-07	6.44095e-09	9.28434e-10	2.29632e-10	5.63339e-08	0.999647	5.95409e-10	1.78449e-06	5.74776e-09	2.67675e-07	3.90007e-09	3.99521e-10	8.18616e-10	1.77354e-09	0.000345889	1.88988e-06	1.85529e-09	4.93249e-09	1.48203e-06	4.11938e-07	3.43963e-08	7.068e-09	8.85454e-09	3.70012e-08	9.39106e-10	1.89728e-10	6.68268e-11
Wang_et_al_AGGTCCGGTCTCTTAT_1	ErythroidLiver	MacrophageYS_training	0.000297103	6.38169e-05	1.75512e-05	1.84419e-07	4.28893e-07	0.94181	4.89081e-06	1.78877e-05	5.44813e-08	4.9536e-05	3.49837e-05	1.36779e-06	0.0553555	1.15534e-05	0.000655313	0.000183171	2.76485e-06	2.36195e-05	3.60793e-05	1.82353e-05	0.000675508	0.000229611	0.000504928	2.84233e-06	3.27697e-07	5.94645e-07	2.1194e-06
Wang_et_al_AGGTCCGGTGCAACGA_1	ErythroidLiver	ErythroidYS_training	2.15739e-07	9.52085e-10	1.61186e-08	6.69736e-08	3.38883e-08	0.999982	5.43286e-11	1.6732e-07	1.06167e-08	3.31543e-07	3.50258e-08	3.67969e-10	9.43702e-10	7.85633e-08	1.55744e-05	2.36626e-08	1.86651e-07	1.56815e-09	1.25664e-06	1.6911e-07	2.86241e-08	9.19879e-10	3.85435e-08	5.68543e-09	5.05084e-09	7.72473e-10	8.94835e-10
Wang_et_al_AGGTCCGGTTAGTGGG_1	MEMPLiver	MKYS_training	0.000377629	3.86355e-06	1.34593e-08	8.83281e-10	5.8802e-06	0.267031	1.01821e-07	0.00928189	7.12483e-07	1.0865e-07	2.89838e-07	5.46098e-09	7.77857e-08	3.28996e-08	0.718144	0.00413819	1.58838e-09	5.8104e-07	0.000729601	2.48459e-05	0.000249571	7.49246e-06	7.93776e-07	5.65294e-07	2.12327e-06	2.20044e-09	1.65308e-10
Wang_et_al_AGGTCCGGTTCCTCCA_1	ErythroidLiver	ErythroidYS_training	1.55874e-07	8.04485e-11	1.51574e-09	1.96829e-09	4.33883e-09	0.999997	5.37125e-11	2.82578e-08	1.20496e-09	7.24483e-08	5.2699e-09	6.63808e-11	4.1524e-11	6.76515e-09	2.73265e-06	8.33081e-09	6.73225e-09	1.17744e-10	1.30866e-07	5.93311e-08	2.6194e-09	1.30605e-10	8.16424e-09	6.53086e-09	4.51252e-10	4.77449e-11	3.42043e-11
Wang_et_al_AGGTCCGTCCAACCAA_1	ErythroidLiver	MEMPYS_training	0.00230949	0.000528762	2.88684e-06	7.47649e-06	0.00117604	0.823532	0.000278771	0.0766707	1.45261e-05	0.000358068	0.00036702	4.9428e-06	2.08001e-05	1.42539e-05	0.0812539	0.00473386	1.93579e-05	1.50498e-05	0.00126133	0.00213867	0.00459962	0.000100302	9.64331e-05	0.000110821	0.000358987	2.43713e-05	1.76387e-06
Wang_et_al_AGGTCCGTCGCAAACT_1	ErythroidLiver	ErythroidYS_training	1.92408e-07	6.09936e-09	8.41106e-09	9.75257e-09	5.91072e-08	0.99997	9.27659e-11	3.34274e-07	6.49209e-10	2.52576e-07	1.00204e-08	1.44467e-10	3.6834e-09	1.26952e-08	2.77458e-05	3.11657e-08	2.41241e-08	4.28574e-09	2.49967e-07	8.49278e-07	2.10473e-08	4.34423e-09	4.68671e-08	1.08261e-08	6.83944e-10	6.9524e-10	8.12783e-10
Wang_et_al_AGGTCCGTCGGAATCT_1	ErythroidLiver	ErythroidYS_training	5.69601e-07	2.83999e-07	6.99704e-08	5.32426e-06	2.76951e-06	0.99988	4.30345e-09	2.66353e-05	7.74741e-07	7.96896e-06	1.73505e-06	6.11519e-08	2.52851e-07	1.41807e-06	2.61595e-05	8.38274e-08	5.37762e-06	1.50744e-07	1.00033e-05	1.64764e-06	2.70158e-05	5.90327e-08	3.3235e-07	2.07502e-07	9.14369e-07	1.54872e-07	2.03333e-07
Wang_et_al_AGGTCCGTCGTCCGTT_1	ErythroidLiver	ErythroidYS_training	3.50752e-08	7.96918e-10	2.20108e-08	8.75353e-07	8.42372e-08	0.999991	3.49922e-10	2.24861e-07	5.0315e-07	4.69273e-07	5.63174e-08	1.95054e-09	2.38575e-09	1.11529e-07	5.42137e-06	1.73538e-08	3.40163e-07	7.80126e-09	8.40572e-07	5.76813e-08	5.55617e-08	1.31237e-09	1.56984e-08	4.19449e-09	1.63357e-08	2.93576e-09	4.82157e-09
Wang_et_al_AGGTCCGTCTTGTATC_1	ErythroidLiver	ErythroidYS_training	1.56744e-07	3.63388e-10	5.75212e-09	6.60629e-10	5.84616e-09	0.999997	1.98585e-11	4.87626e-08	2.0863e-09	1.39419e-07	5.14052e-09	8.06756e-11	1.08118e-10	2.95684e-08	2.44055e-06	3.55714e-09	4.45427e-09	1.74696e-09	2.01155e-07	4.00708e-08	2.84758e-09	4.37165e-10	1.91487e-08	6.83864e-09	4.73103e-10	3.22877e-11	7.20061e-11
Wang_et_al_AGTAGTCAGTACGCGA_1	ErythroidLiver	ErythroidYS_training	1.41234e-07	4.58527e-09	2.89064e-09	1.97577e-08	5.77801e-08	0.999983	1.31401e-10	9.63405e-07	8.62454e-09	8.20825e-07	1.34577e-08	4.15548e-10	4.1073e-09	7.03683e-09	1.40185e-05	3.29171e-08	4.51417e-08	2.62561e-09	2.91134e-07	2.05719e-07	1.01621e-07	2.58118e-09	2.32825e-08	3.30458e-09	3.23669e-09	8.12638e-10	1.88458e-09
Wang_et_al_AGTAGTCCAAGCCTAT_1	HepatocyteLiver	EndodermYS_training	0.000184224	4.55379e-06	3.82714e-07	1.02835e-08	4.51047e-05	7.27757e-05	4.10943e-06	4.48973e-05	5.52677e-05	0.996456	7.87884e-07	4.18033e-07	1.8181e-07	1.17515e-06	2.20343e-05	1.1442e-05	1.87491e-06	1.40775e-06	3.67326e-06	0.0030662	7.34794e-07	1.19181e-06	1.51822e-07	1.80782e-05	2.84281e-06	3.91859e-07	5.04288e-08
Wang_et_al_AGTAGTCCACACCGAC_1	ErythroidLiver	ErythroidYS_training	6.54306e-07	1.64826e-06	7.53296e-08	4.57893e-06	1.02587e-05	0.999662	1.26904e-08	0.000144889	1.81131e-06	2.8694e-05	1.72726e-06	2.04099e-07	1.11265e-06	8.6002e-07	3.01424e-05	1.82081e-07	4.12856e-06	3.12168e-07	8.148e-06	5.89256e-06	8.96533e-05	2.55922e-07	5.23323e-07	4.58216e-07	8.04234e-07	4.53017e-07	2.95736e-07
Wang_et_al_AGTAGTCCAGGAACGT_1	ErythroidLiver	ErythroidYS_training	9.07336e-08	7.36175e-09	4.30922e-08	1.09156e-07	5.92708e-08	0.999987	9.09591e-11	1.1365e-06	1.16284e-08	8.37281e-07	3.96774e-08	6.96795e-10	7.2955e-09	1.36956e-07	9.46517e-06	1.74886e-08	1.89676e-07	3.96205e-08	5.3056e-07	2.84567e-07	6.11662e-08	9.21006e-09	3.73047e-08	1.33159e-08	1.26533e-08	4.44237e-09	4.02448e-09
Wang_et_al_AGTAGTCCAGTAACGG_1	ErythroidLiver	ErythroidYS_training	1.40491e-07	2.77631e-09	5.19071e-09	5.84642e-08	3.02444e-08	0.999987	2.85205e-11	9.67992e-07	1.28358e-07	3.12218e-07	1.87019e-08	1.51249e-09	3.79842e-09	4.10486e-08	9.38268e-06	1.40186e-08	1.44462e-07	8.58266e-09	1.75058e-06	5.16307e-08	1.06829e-07	2.10201e-09	2.84656e-08	6.5718e-09	1.58735e-08	1.56804e-09	1.56685e-09
Wang_et_al_AGTAGTCGTGCGAAAC_1	FibroblastLiver	FibroblastYS_training	3.88982e-16	4.43827e-17	7.28524e-12	3.61332e-14	3.68597e-11	6.12131e-21	1	1.71654e-16	2.60997e-17	1.8972e-12	1.79599e-13	5.22886e-15	6.10697e-20	9.12603e-14	5.01184e-18	1.59521e-12	1.46185e-14	3.50626e-12	2.64991e-17	4.72209e-11	4.95751e-19	4.64964e-14	2.50298e-17	6.17795e-09	1.54132e-14	2.73212e-11	5.92971e-15
Wang_et_al_AGTAGTCTCAGCGATT_1	FibroblastLiver	MesotheliumYS_training	9.30364e-14	1.67435e-14	5.60473e-12	1.54715e-10	6.70892e-08	8.25884e-18	1	3.91201e-14	2.90392e-09	1.15579e-09	1.45248e-10	6.00626e-11	1.25661e-16	1.26495e-11	2.00989e-15	7.5667e-10	3.60398e-11	4.13819e-11	2.71732e-13	7.78427e-10	3.7068e-13	1.75855e-12	9.08027e-16	1.04144e-08	8.01611e-11	8.72417e-09	3.89227e-12
Wang_et_al_AGTAGTCTCGCCAGCA_1	CMPLiver	Mast_cellYS_training	0.481059	5.30845e-05	2.24675e-05	1.2932e-07	3.18034e-06	0.000900731	4.58413e-07	0.462161	1.42244e-06	2.41365e-07	8.67074e-06	2.11592e-08	2.75499e-07	0.000400587	0.000431071	1.12227e-07	7.95405e-05	0.000399177	0.0482756	0.00505846	0.000221424	0.000709564	0.000126102	3.86213e-06	7.82713e-05	5.67144e-06	3.92579e-09
Wang_et_al_AGTAGTCTCGGCTACG_1	ErythroidLiver	ErythroidYS_training	1.44807e-07	1.87859e-10	6.60716e-09	2.85617e-10	1.05423e-08	0.999993	4.5613e-11	8.45741e-08	3.35843e-10	2.76792e-08	5.73225e-09	1.30526e-10	6.45542e-11	1.70376e-08	5.98934e-06	7.70196e-09	7.0281e-10	3.09912e-10	4.101e-07	1.84127e-08	6.1287e-09	2.15795e-10	1.42651e-08	4.0375e-08	4.01518e-10	1.61744e-11	1.23456e-11
Wang_et_al_AGTAGTCTCTGTGCAA_1	ErythroidLiver	ErythroidYS_training	4.00321e-07	6.73064e-10	1.92921e-08	6.49462e-10	1.74683e-08	0.999994	1.036e-10	4.02632e-08	9.91564e-11	1.7929e-07	1.10826e-08	1.45902e-11	3.84328e-10	5.81205e-09	4.57119e-06	1.53112e-08	1.67438e-09	3.74856e-10	6.32187e-08	3.22504e-07	1.47801e-09	6.96996e-10	3.81118e-09	1.07173e-08	1.84284e-10	4.20712e-11	7.05441e-11
Wang_et_al_AGTCTTTAGCAGGCTA_1	ErythroidLiver	ErythroidYS_training	2.27631e-08	1.85873e-10	3.69357e-09	2.11783e-08	6.43607e-09	0.999997	1.09912e-11	5.9993e-08	3.7116e-09	4.42153e-08	3.81787e-09	9.35715e-11	2.12481e-10	2.39574e-08	2.19832e-06	2.88782e-09	1.97151e-08	1.01941e-09	7.29905e-08	1.16871e-08	1.12515e-08	2.83744e-10	7.79467e-09	1.03599e-09	1.83137e-09	1.56226e-10	1.79098e-10
Wang_et_al_AGTCTTTAGGGCTCTC_1	MKLiver	MKYS_training	4.08966e-21	3.71874e-19	1.74257e-25	3.79913e-21	9.34141e-21	4.64372e-14	2.04216e-19	2.05482e-16	3.0373e-19	4.74602e-23	1.59714e-26	4.42376e-21	3.54365e-20	6.54708e-29	6.22042e-06	0.999994	2.08569e-25	1.46653e-17	1.75625e-20	4.20835e-21	1.28781e-16	1.08749e-18	7.36355e-22	9.28923e-24	3.8813e-18	9.77267e-20	1.78015e-21
Wang_et_al_AGTCTTTCAAGCGAGT_1	ErythroidLiver	ErythroidYS_training	6.09044e-07	3.22785e-10	2.27491e-09	1.23832e-09	6.94489e-09	0.999986	6.14129e-11	5.59185e-08	4.66315e-10	1.64935e-07	9.0445e-09	6.97575e-11	1.0667e-10	2.35958e-09	1.23668e-05	3.38143e-08	5.72219e-09	3.63498e-10	4.04332e-07	2.53258e-07	3.70989e-09	4.43073e-10	1.30911e-08	7.78102e-09	3.25073e-10	5.87728e-11	1.0461e-10
Wang_et_al_AGTCTTTCAGCTGTAT_1	MPPLiver	HSPC_1YS_training	0.102434	0.00245108	0.052077	0.0160196	0.000905229	0.00115274	3.7673e-05	0.000952322	0.000654719	8.92149e-05	0.00403376	8.08452e-05	6.84028e-06	0.20068	0.000167891	2.61786e-06	0.249842	4.86127e-05	0.00981244	0.32563	1.58876e-05	0.000543608	0.0228866	0.000204137	0.00160441	0.00763476	3.07219e-05
Wang_et_al_AGTCTTTGTCGCTTCT_1	HepatocyteLiver	EndodermYS_training	1.30244e-08	1.2738e-13	6.35106e-13	1.35387e-15	4.76102e-11	4.58156e-10	2.26321e-10	3.196e-11	1.02256e-09	1	7.83518e-11	1.1919e-12	1.23129e-14	2.10863e-12	5.01644e-12	9.85207e-11	2.48457e-12	6.97181e-12	8.57976e-13	8.8037e-08	1.73963e-13	9.59382e-12	1.86563e-15	2.86895e-12	7.81924e-12	9.57657e-14	8.93767e-12
Wang_et_al_AGTGAGGAGCGATGAC_1	ErythroidLiver	ErythroidYS_training	1.73969e-07	5.96576e-11	1.10162e-08	1.67952e-10	3.04249e-09	0.999997	2.10806e-11	1.04846e-08	7.49265e-11	3.83058e-08	2.76228e-09	1.34992e-11	9.37696e-12	2.46601e-08	2.15715e-06	3.05664e-09	1.02493e-09	1.50355e-10	7.7948e-08	5.1497e-08	5.17988e-10	8.84737e-11	1.62563e-08	1.0483e-08	9.21201e-11	5.69627e-12	8.70546e-12
Wang_et_al_AGTGAGGAGTGTACTC_1	ErythroidLiver	ErythroidYS_training	9.34706e-09	1.41316e-10	1.80785e-08	2.00696e-08	1.10026e-08	0.999997	7.7145e-11	3.7913e-08	3.33161e-10	4.01683e-08	3.34376e-09	1.44908e-10	3.95137e-10	2.65122e-08	2.69871e-06	4.54871e-09	9.41462e-09	9.0036e-10	1.32107e-08	5.54183e-09	5.42623e-09	1.86002e-10	1.85816e-08	6.24756e-09	5.95149e-10	2.99779e-10	2.32699e-10
Wang_et_al_AGTGAGGAGTTCGCAT_1	ErythroidLiver	ErythroidYS_training	1.62625e-06	9.7976e-10	3.53175e-09	3.25844e-11	3.43348e-08	0.999933	4.51844e-09	2.83417e-07	3.50123e-10	2.39347e-07	1.25826e-08	6.8282e-11	1.53461e-10	3.47515e-09	6.37783e-05	1.70829e-07	1.64743e-10	1.19638e-09	6.68167e-07	2.35578e-07	2.52561e-09	1.61143e-09	3.31377e-09	1.31691e-07	2.28214e-10	1.31345e-11	8.94102e-12
Wang_et_al_AGTGAGGCAGTCAGCC_1	ErythroidLiver	ErythroidYS_training	3.56546e-07	1.17325e-09	1.53309e-08	2.4117e-09	9.74137e-09	0.999987	7.20821e-11	3.00236e-07	8.64747e-08	3.56455e-07	5.86632e-08	2.30843e-09	4.29168e-10	6.45702e-08	9.92579e-06	8.13366e-09	5.09559e-08	5.46458e-08	1.77866e-06	1.83199e-08	9.47532e-09	4.04525e-09	9.5665e-09	3.9754e-09	3.13321e-08	4.52749e-10	1.52616e-09
Wang_et_al_AGTGAGGTCTGGTATG_1	ErythroidLiver	ErythroidYS_training	2.68633e-07	1.30855e-09	4.80238e-09	2.25126e-08	2.14563e-08	0.999991	4.77894e-11	1.70385e-07	3.43655e-09	2.13524e-07	1.26395e-08	1.61564e-10	8.43484e-10	1.83641e-08	7.31127e-06	1.58417e-08	1.01127e-07	1.12866e-09	3.85704e-07	2.6753e-07	1.92816e-08	8.54662e-10	4.52787e-08	4.66173e-09	2.49042e-09	6.92937e-10	5.89581e-10
Wang_et_al_AGTGGGAAGAGGTACC_1	ErythroidLiver	ErythroidYS_training	3.76642e-08	4.84517e-11	2.41007e-08	9.83134e-10	1.00506e-09	0.999996	2.5604e-12	7.72733e-09	2.05796e-11	1.53528e-08	1.29048e-09	4.11683e-12	2.10692e-11	2.89979e-08	3.42015e-06	2.82684e-09	2.20154e-09	1.05352e-09	3.37784e-08	1.26578e-08	2.83129e-10	1.50915e-10	1.34413e-08	1.07319e-09	2.06871e-10	1.2469e-11	4.67682e-11
Wang_et_al_AGTGGGAAGCTTCGCG_1	ErythroidLiver	ErythroidYS_training	5.548e-08	1.32329e-10	1.10898e-09	2.397e-10	4.7201e-09	0.999998	1.73399e-11	2.9397e-08	5.19922e-10	5.384e-08	2.75862e-09	1.73075e-11	8.88026e-11	6.15865e-09	1.23671e-06	9.29487e-10	8.98506e-10	1.9841e-10	5.72968e-08	1.39585e-08	2.61649e-09	2.11209e-10	2.75836e-09	1.9341e-09	1.07454e-10	1.0565e-11	1.03282e-11
Wang_et_al_AGTGGGAAGGAGTTTA_1	FibroblastLiver	MesotheliumYS_training	3.44016e-10	2.27761e-10	1.25035e-09	1.42655e-06	3.24983e-06	5.63001e-13	0.999972	7.56034e-10	1.62444e-07	8.92238e-08	9.17451e-09	4.96281e-08	8.93488e-12	2.20179e-08	6.58573e-12	9.60181e-07	5.29971e-08	1.23149e-07	2.91759e-10	6.42552e-07	8.42103e-09	2.71637e-09	4.28153e-11	1.59727e-06	2.0007e-08	1.94647e-05	7.3584e-09
Wang_et_al_AGTGGGAAGGGCTTGA_1	ErythroidLiver	ErythroidYS_training	2.88402e-08	8.27244e-11	1.95366e-09	1.36192e-08	3.51476e-09	0.999997	1.08911e-11	1.78768e-08	2.77122e-09	5.37877e-08	1.96828e-09	3.86118e-11	1.03925e-10	1.26169e-08	2.40388e-06	3.44604e-09	2.6655e-08	3.08493e-10	6.09548e-08	1.01108e-08	1.85087e-09	1.2487e-10	1.10439e-08	6.20126e-10	6.83078e-10	1.12971e-10	1.73131e-10
Wang_et_al_AGTGGGACAGAGTGTG_1	HepatocyteLiver	EndodermYS_training	4.11972e-12	1.064e-18	8.88848e-17	3.53369e-19	1.12228e-15	6.63862e-18	4.6904e-15	3.42695e-15	4.96582e-12	1	4.89296e-14	2.29824e-16	1.6434e-19	1.29846e-16	1.11184e-19	4.44856e-16	2.98076e-16	4.48333e-15	1.60078e-17	5.84199e-11	2.72383e-18	4.47489e-15	4.41945e-21	1.0366e-17	4.25421e-14	7.39909e-18	4.43683e-15
Wang_et_al_AGTGGGACATGCCTTC_1	HepatocyteLiver	EndodermYS_training	1.04916e-07	1.39398e-09	1.19761e-08	4.0558e-09	4.62979e-08	2.71561e-06	7.10805e-09	4.25173e-07	2.91246e-07	0.999996	1.11358e-08	1.45949e-09	4.22481e-10	3.69596e-08	4.60499e-09	1.53844e-08	1.86733e-08	1.86279e-07	3.5617e-10	3.07325e-07	1.58495e-08	2.97858e-08	9.89827e-11	1.16754e-09	5.16817e-08	6.53519e-09	3.08292e-08
Wang_et_al_AGTGGGAGTAGAGCTG_1	MKLiver	MKYS_training	1.4575e-15	5.82882e-13	5.9687e-19	2.86716e-14	3.66218e-14	4.68591e-11	8.85652e-15	8.55137e-11	1.10575e-12	6.13615e-17	4.23063e-19	1.82003e-15	5.52862e-14	1.84208e-20	0.000315009	0.999685	1.73384e-17	1.44766e-12	4.7201e-14	9.79717e-14	3.1133e-11	7.64581e-13	1.77326e-15	9.16288e-18	5.08525e-12	1.16673e-13	3.62034e-15
Wang_et_al_AGTGGGATCAACGCTA_1	ErythroidLiver	ErythroidYS_training	5.31855e-07	6.01402e-10	9.82787e-09	2.62643e-10	2.57731e-08	0.999985	3.58914e-10	1.24908e-07	4.16907e-10	1.21783e-07	5.67419e-09	1.20052e-11	1.55112e-10	7.31326e-09	1.41278e-05	1.46043e-08	1.71217e-09	3.57301e-10	6.25662e-08	5.08843e-07	1.83785e-09	6.80952e-10	3.1434e-09	8.92099e-09	1.55593e-10	6.90505e-11	1.85317e-11
Wang_et_al_AGTGGGATCATCGCTC_1	ErythroidLiver	ErythroidYS_training	1.29241e-07	1.48652e-09	1.53717e-08	2.9386e-08	2.6589e-08	0.999993	4.05639e-11	2.96026e-07	1.62172e-08	2.24709e-07	1.96078e-08	3.07947e-10	2.05584e-09	4.4759e-08	5.52591e-06	6.78555e-09	9.59843e-08	2.39807e-09	4.15653e-07	9.78828e-08	1.78593e-08	1.10649e-09	3.29124e-08	3.22461e-09	1.0023e-08	1.04277e-09	1.11099e-09
Wang_et_al_AGTGGGATCCATGAAC_1	ErythroidLiver	ErythroidYS_training	2.75139e-07	5.71356e-10	5.44099e-09	1.76656e-10	1.13253e-08	0.999991	1.83419e-10	6.04198e-08	3.52641e-10	5.40737e-08	1.49956e-08	3.60027e-11	2.63731e-10	1.20495e-08	8.44768e-06	1.54688e-08	1.04198e-09	6.90823e-10	1.83552e-07	6.87755e-08	2.09e-09	7.47288e-10	8.83757e-09	2.24867e-08	3.07964e-10	1.78026e-11	2.35936e-11
Wang_et_al_AGTGGGATCTTCCTTC_1	ErythroidLiver	ErythroidYS_training	5.1897e-07	5.29223e-10	1.92568e-09	2.695e-09	1.11936e-08	0.999992	8.94333e-11	1.07328e-07	5.8172e-09	8.95369e-08	7.14706e-09	1.65354e-10	2.60505e-10	9.92433e-09	6.15035e-06	8.4847e-09	1.51728e-08	5.76487e-10	6.56426e-07	7.97469e-08	6.23735e-09	5.72643e-10	1.2127e-08	1.21748e-08	9.31055e-10	1.39498e-10	7.15701e-11
Wang_et_al_AGTGTCAAGCACAGGT_1	ErythroidLiver	ErythroidYS_training	3.66817e-07	9.51283e-10	8.30219e-10	3.66099e-09	1.8593e-08	0.999993	2.68894e-10	8.68779e-08	8.28651e-09	1.83751e-07	1.03149e-08	2.81087e-10	3.58917e-10	8.08343e-09	5.951e-06	2.39019e-08	2.05325e-08	5.85014e-10	3.38938e-07	1.04644e-07	1.68082e-08	7.8537e-10	1.89459e-08	9.9172e-09	9.50483e-10	1.44175e-10	1.39577e-10
Wang_et_al_AGTGTCAAGGGCTTCC_1	ErythroidLiver	ErythroidYS_training	1.2866e-07	9.28944e-10	1.43905e-07	8.07718e-09	1.187e-08	0.999988	2.12231e-11	1.1763e-07	1.42711e-10	5.75215e-08	1.67346e-08	3.60535e-11	8.24927e-10	7.15931e-08	1.10101e-05	1.05513e-08	1.66952e-08	4.99891e-09	1.86164e-07	1.6997e-07	2.49628e-09	1.26608e-09	5.61795e-08	1.16404e-08	1.30828e-09	2.56423e-10	4.30607e-10
Wang_et_al_AGTGTCACACAACGTT_1	ErythroidLiver	ErythroidYS_training	7.4756e-08	2.83098e-10	1.85071e-09	1.03973e-08	7.68977e-09	0.999998	2.10452e-11	5.49223e-08	3.71577e-09	1.31198e-07	2.50146e-09	6.85986e-11	3.09944e-10	8.42179e-09	1.66553e-06	3.96687e-09	4.00978e-08	2.43542e-10	8.81405e-08	2.98317e-08	7.58715e-09	1.96101e-10	1.12531e-08	9.26023e-10	1.04503e-09	1.77654e-10	1.82552e-10
Wang_et_al_AGTGTCACACAAGACG_1	FibroblastLiver	MesotheliumYS_training	4.29308e-15	8.13832e-16	3.79072e-14	9.53857e-13	1.57437e-09	1.20093e-21	1	1.0901e-16	1.14783e-10	1.77846e-11	3.89346e-14	1.18742e-12	2.28103e-18	1.08851e-12	2.84153e-18	1.89608e-10	7.01401e-13	3.30776e-11	1.88092e-15	7.85841e-11	7.63959e-15	2.58571e-13	1.1864e-17	3.36302e-09	1.36845e-12	4.37431e-10	3.92926e-15
Wang_et_al_AGTGTCATCATGTAGC_1	ErythroidLiver	ErythroidYS_training	6.75908e-07	2.58272e-06	3.80525e-07	1.01341e-06	1.23283e-06	0.999791	9.37066e-09	9.52694e-05	1.74241e-07	6.43443e-06	1.58746e-07	2.09484e-08	5.24484e-06	1.22046e-06	2.55556e-05	2.60487e-07	2.70206e-06	4.87011e-05	2.26511e-06	1.49255e-06	4.20112e-06	6.44194e-06	1.72649e-06	5.97038e-07	6.13506e-08	1.76979e-07	9.65972e-08
Wang_et_al_AGTTGGTAGAGGTTAT_1	MKLiver	MKYS_training	2.42772e-19	8.53738e-17	4.26115e-23	1.33559e-18	6.11912e-18	3.22295e-13	4.2166e-17	2.0703e-14	3.8374e-17	4.34911e-21	1.7352e-24	1.99915e-18	4.73548e-18	3.19212e-26	7.63786e-06	0.999992	8.41436e-23	1.18825e-15	1.96115e-18	9.35028e-19	3.90043e-15	1.29486e-16	7.16422e-19	2.46663e-20	4.85746e-16	2.22915e-17	2.36997e-19
Wang_et_al_AGTTGGTAGTCCTCCT_1	ErythroidLiver	ErythroidYS_training	1.41897e-07	2.03215e-09	7.24826e-09	5.07232e-08	3.33603e-08	0.999985	3.81063e-11	5.21229e-07	4.90041e-08	1.98058e-07	1.59063e-08	9.75577e-10	1.40019e-09	5.93265e-08	1.32099e-05	9.96014e-09	1.07559e-07	9.10659e-09	8.24118e-07	3.49423e-08	6.93522e-08	2.0373e-09	2.85313e-08	3.15734e-09	2.2363e-08	1.86537e-09	1.78949e-09
Wang_et_al_AGTTGGTGTGGTTTCA_1	ErythroidLiver	ErythroidYS_training	1.12214e-07	3.98908e-09	1.04244e-08	4.88032e-07	3.29298e-08	0.99997	6.49596e-11	1.07899e-06	2.74452e-07	4.30716e-07	6.5659e-08	5.24496e-09	4.79333e-09	7.71764e-08	2.40715e-05	4.58037e-08	7.74096e-07	1.83283e-08	1.67173e-06	4.32694e-08	7.9459e-08	5.156e-09	5.77201e-08	5.24881e-09	1.75699e-07	7.64787e-09	7.08601e-09
Wang_et_al_AGTTGGTTCTGGTATG_1	ErythroidLiver	ErythroidYS_training	2.09804e-07	4.55481e-10	1.00618e-08	3.08269e-09	1.58897e-08	0.99999	8.32897e-11	5.09015e-08	3.62371e-10	7.72499e-08	8.94681e-09	2.25194e-11	4.30863e-10	1.00686e-08	8.82848e-06	1.46498e-08	8.0258e-09	1.69546e-10	1.22579e-07	2.53418e-07	2.40719e-09	3.19464e-10	1.74407e-08	9.48767e-09	3.31434e-10	8.08205e-11	5.65635e-11
Wang_et_al_ATAACGCCAGCAGTTT_1	EndotheliumLiver	EndotheliumYS_training	1.08309e-10	8.55992e-10	1.12096e-11	8.66744e-11	0.999991	1.01612e-13	6.08449e-06	3.49052e-13	2.46582e-06	3.32037e-10	2.33822e-10	2.84145e-10	1.71325e-10	3.73769e-10	2.00877e-13	3.2861e-13	6.01987e-11	2.84979e-12	9.60649e-10	1.59096e-08	3.10073e-10	1.68008e-10	3.68432e-09	1.91213e-07	1.02205e-10	1.18874e-15	7.79147e-13
Wang_et_al_ATAACGCTCAGCTGGC_1	ErythroidLiver	ErythroidYS_training	1.93251e-05	1.05015e-08	7.37125e-09	2.0872e-09	1.10113e-06	0.999791	2.52767e-08	3.15141e-06	1.06777e-07	1.63239e-06	1.69291e-07	2.01636e-09	2.69907e-09	3.463e-08	0.000172055	6.89495e-07	9.3559e-09	2.26638e-09	9.04376e-06	1.3846e-06	1.73026e-07	1.4217e-08	4.86303e-08	1.50679e-07	1.4185e-08	3.9307e-10	2.06846e-10
Wang_et_al_ATAACGCTCCAAATGC_1	ErythroidLiver	ErythroidYS_training	6.6205e-05	1.44873e-08	1.46931e-08	3.01855e-10	1.81112e-07	0.999542	9.12856e-09	1.87392e-05	1.11069e-08	3.53923e-07	2.83512e-08	1.88284e-10	7.2953e-10	7.91939e-08	0.000364962	2.31996e-07	2.958e-09	6.39299e-09	5.68244e-06	7.52905e-07	2.52432e-07	2.39513e-08	6.25846e-08	1.66772e-08	2.63131e-08	3.33775e-10	1.54052e-11
Wang_et_al_ATAACGCTCGTCTGCT_1	Kupffer_cellLiver	MacrophageYS_training	2.09641e-09	0.000400926	2.97051e-09	8.93227e-09	4.0889e-09	7.88372e-08	3.25932e-08	9.8485e-08	1.91303e-10	1.06665e-08	1.7304e-08	1.93729e-07	0.999579	3.08071e-09	5.66202e-09	1.15021e-07	2.48758e-09	1.28718e-07	8.06752e-10	6.96992e-09	3.25049e-06	9.02881e-06	2.53914e-06	2.7185e-07	2.73948e-10	2.0036e-07	4.37472e-06
Wang_et_al_ATAACGCTCTGCGTAA_1	ErythroidLiver	ErythroidYS_training	1.19733e-07	2.77164e-09	8.55323e-09	7.50126e-09	2.83408e-08	0.999995	9.67694e-11	3.69243e-07	2.03325e-09	2.69592e-07	2.41058e-08	3.09743e-10	1.71383e-09	3.3382e-08	3.97431e-06	9.84405e-09	2.30707e-08	2.51085e-09	1.4836e-07	9.70632e-08	4.64919e-08	1.67831e-09	2.23026e-08	1.00448e-08	4.32635e-09	5.77962e-10	6.33108e-10
Wang_et_al_ATAAGAGAGGATGGTC_1	ErythroidLiver	ErythroidYS_training	2.15092e-07	1.1259e-11	3.58484e-09	2.91667e-10	3.62873e-10	0.999987	5.92867e-12	6.51615e-09	1.65112e-11	6.79924e-09	2.95653e-09	1.68471e-12	7.72671e-12	7.03042e-10	1.24858e-05	2.71106e-08	8.81926e-10	1.86376e-10	2.25665e-07	9.31715e-08	8.32602e-11	1.17529e-10	9.31038e-10	1.8567e-09	3.80437e-11	9.04361e-12	4.39028e-12
Wang_et_al_ATAAGAGCATCTGGTA_1	ErythroidLiver	ErythroidYS_training	4.07385e-07	1.77479e-09	1.48618e-09	2.53735e-09	3.31771e-08	0.999997	7.73841e-11	7.21148e-08	3.76062e-09	1.91798e-07	1.39972e-08	1.94746e-10	6.9825e-10	9.595e-09	2.09008e-06	5.94153e-09	1.11481e-08	3.58992e-10	1.59899e-07	1.78492e-07	1.15546e-08	7.67955e-10	1.43441e-08	1.37928e-08	7.08013e-10	1.74056e-10	1.2745e-10
Wang_et_al_ATAAGAGCATGCGCAC_1	ErythroidLiver	ErythroidYS_training	5.76364e-08	4.12979e-10	3.26365e-09	5.19062e-09	8.78156e-09	0.999997	1.19366e-11	6.13864e-08	4.56893e-09	5.20053e-08	2.0946e-09	9.15808e-11	5.2028e-10	3.69408e-08	2.39276e-06	3.03999e-09	1.46236e-08	8.45174e-10	1.16133e-07	1.21607e-08	5.67133e-09	2.71078e-10	1.8706e-08	3.68827e-09	7.38772e-10	1.36196e-10	9.2589e-11
Wang_et_al_ATAAGAGGTCATATCG_1	NKLiver	ErythroidYS_training	0.0122895	0.00460079	0.282175	0.0100445	0.00106313	0.000122727	2.56817e-05	0.000110494	1.04779e-05	7.04066e-05	0.00841996	0.000275331	4.53126e-05	0.141039	1.33168e-05	3.19661e-07	0.0518398	4.27877e-05	0.00113845	0.110083	9.22085e-07	0.000674751	0.361385	0.00944276	0.000264766	0.0045289	0.000293513
Wang_et_al_ATAAGAGGTCGAGATG_1	ErythroidLiver	ErythroidYS_training	5.29532e-07	2.05484e-09	2.00262e-09	1.88135e-10	7.25807e-08	0.999996	3.94539e-10	2.35398e-07	5.1279e-10	1.41747e-07	4.93954e-09	6.8579e-11	3.3132e-10	4.68585e-09	2.68696e-06	4.69586e-09	5.17136e-10	5.04215e-10	1.6643e-07	2.10177e-07	2.25672e-08	7.668e-10	5.53302e-09	4.94944e-08	3.18717e-10	4.76574e-11	2.50601e-11
Wang_et_al_ATAAGAGGTGGCGAAT_1	MPPLiver	HSPC_1YS_training	0.214479	0.00108395	0.000483217	5.67162e-05	0.00297937	0.000356232	0.000518039	0.000541246	0.0130273	4.5337e-05	0.000648255	0.00026627	1.39931e-06	0.00391422	0.00978254	0.000815239	0.00197001	2.30649e-05	0.0806481	0.657395	1.61975e-05	0.000725479	0.00678278	0.00250247	0.00081214	0.000124833	2.06979e-06
Wang_et_al_ATAAGAGGTTCGTTGA_1	ErythroidLiver	ErythroidYS_training	7.86629e-08	3.96061e-10	1.43155e-08	1.33155e-08	1.94628e-08	0.999996	2.95015e-11	5.58057e-08	5.81458e-09	1.01195e-07	1.09518e-08	2.69412e-10	2.45214e-10	9.20087e-08	3.69431e-06	4.96522e-09	2.52012e-08	8.23957e-10	1.77033e-07	3.06788e-08	1.50383e-08	2.70174e-10	2.41561e-08	5.88281e-09	3.53432e-09	1.68867e-10	2.98791e-10
Wang_et_al_ATAAGAGTCTGTCTCG_1	ErythroidLiver	ErythroidYS_training	1.34676e-07	6.59994e-10	4.26463e-08	8.31917e-10	8.11166e-09	0.999988	1.4711e-11	1.26814e-07	1.47073e-10	5.72476e-08	9.14827e-09	2.59507e-11	2.01268e-10	9.08342e-08	1.13608e-05	3.6697e-09	3.0958e-09	6.44402e-09	2.23455e-07	3.63606e-08	3.40796e-09	9.85763e-10	1.93222e-08	9.01898e-09	7.3373e-10	3.19355e-11	8.46221e-11
Wang_et_al_ATAGACCAGCACGCCT_1	ErythroidLiver	ErythroidYS_training	1.44751e-06	7.84349e-10	5.16151e-09	1.16979e-10	5.53876e-08	0.999994	1.33849e-10	9.90394e-08	2.66933e-09	1.39225e-07	9.22896e-09	1.19158e-11	4.27403e-10	1.50776e-08	3.36e-06	2.20922e-09	1.00505e-09	3.7703e-10	2.26217e-07	4.67965e-07	1.11965e-09	9.54801e-10	7.11033e-09	2.09595e-08	7.42433e-11	1.45341e-11	8.61975e-12
Wang_et_al_ATAGACCAGTCGTACT_1	ErythroidLiver	ErythroidYS_training	4.0062e-07	1.93119e-09	3.04665e-09	6.37751e-09	4.7026e-08	0.999988	4.96251e-10	3.68094e-07	5.1312e-08	1.15689e-06	2.19748e-08	2.32504e-09	1.00943e-09	2.09917e-08	8.73783e-06	3.0079e-08	4.00006e-08	1.43109e-09	1.45805e-06	1.24263e-07	8.6268e-08	1.46742e-09	3.1918e-08	2.41193e-08	3.16347e-09	2.53014e-10	4.14241e-10
Wang_et_al_ATAGACCAGTGATCGG_1	ErythroidLiver	MKYS_training	2.28465e-05	5.63965e-06	4.58672e-09	3.73299e-08	3.69742e-07	0.879435	6.5814e-09	0.00207577	1.31808e-07	1.09863e-06	2.62605e-08	2.56269e-09	2.18065e-07	5.8826e-09	0.11132	0.00686619	2.91283e-08	1.07729e-06	3.24104e-05	5.30778e-06	0.000228312	4.44859e-06	4.33832e-07	7.1576e-09	9.58523e-07	4.36108e-08	2.04895e-09
Wang_et_al_ATAGACCCAGATGGCA_1	ErythroidLiver	ErythroidYS_training	3.27693e-07	4.80081e-09	5.9327e-08	2.02384e-08	3.65746e-08	0.999989	1.59777e-10	8.1201e-07	1.59442e-08	4.58495e-07	2.77407e-08	1.12635e-09	2.94918e-09	2.84384e-07	7.56149e-06	9.42754e-09	6.14774e-08	2.41974e-08	9.81684e-07	9.0433e-08	4.3266e-08	5.52992e-09	1.07474e-07	4.66554e-08	1.19031e-08	9.34899e-10	1.81586e-09
Wang_et_al_ATAGACCCAGTAAGCG_1	ErythroidLiver	ErythroidYS_training	1.68253e-07	1.45774e-09	6.8413e-09	9.41669e-09	2.62119e-08	0.999995	5.40674e-11	2.98248e-07	4.741e-09	2.72129e-07	1.58616e-08	2.67308e-10	1.04888e-09	5.22482e-08	3.06948e-06	5.73595e-09	3.44015e-08	1.97389e-09	3.26894e-07	7.11638e-08	3.44126e-08	1.02616e-09	1.57961e-08	1.15702e-08	2.13238e-09	3.5979e-10	2.91735e-10
Wang_et_al_ATAGACCCATCGACGC_1	ErythroidLiver	ErythroidYS_training	6.60738e-08	2.56647e-09	3.0903e-08	1.97073e-08	3.32194e-08	0.999996	5.50992e-11	2.91179e-07	4.09425e-09	1.50637e-07	1.06058e-08	3.67831e-10	1.81016e-09	1.94234e-07	2.74619e-06	3.6566e-09	4.4897e-08	8.25529e-09	1.36153e-07	3.39488e-08	3.31409e-08	1.58225e-09	3.17453e-08	1.04716e-08	5.86709e-09	9.16343e-10	6.78943e-10
Wang_et_al_ATAGACCGTTCGGGCT_1	MLPLiver	HSPC_1YS_training	0.00743947	8.15059e-06	0.0304436	0.00554789	2.48933e-05	1.09188e-07	1.15945e-06	4.51537e-07	0.000460273	1.96317e-06	0.000459388	1.13016e-05	6.40883e-09	0.223235	4.95955e-08	5.39696e-10	0.639647	7.59035e-08	0.000365475	0.0861383	2.99814e-09	2.30651e-06	0.00392141	8.50394e-06	0.000244205	0.00203758	1.05131e-06
Wang_et_al_ATAGACCTCAGTTCGA_1	ErythroidLiver	ErythroidYS_training	6.77744e-08	2.27156e-10	2.08386e-09	2.40037e-09	2.57e-09	0.999994	1.46423e-11	1.98924e-08	3.56221e-10	2.24732e-08	1.88825e-09	2.05422e-11	1.39216e-10	8.18856e-09	6.14908e-06	1.38293e-08	7.1539e-09	3.78251e-10	5.55394e-08	2.25792e-08	2.22699e-09	2.55867e-10	1.62364e-08	1.36706e-09	2.68824e-10	6.27409e-11	5.6501e-11
Wang_et_al_ATCACGAAGCCTATGT_1	ErythroidLiver	ErythroidYS_training	1.46784e-06	2.361e-06	9.66136e-08	5.15707e-06	8.68856e-06	0.999683	1.33101e-08	0.000143294	7.53303e-07	1.62119e-05	1.15906e-06	8.63668e-08	1.81201e-06	6.42205e-07	6.5956e-05	4.05416e-07	4.75978e-06	4.88086e-07	8.97068e-06	1.10419e-05	3.97143e-05	3.31834e-07	1.04367e-06	6.9266e-07	7.28788e-07	4.83888e-07	2.58057e-07
Wang_et_al_ATCACGAAGCTGTCTA_1	EndotheliumLiver	EndotheliumYS_training	1.26527e-14	9.0644e-13	4.2236e-13	6.38199e-11	0.999997	2.36513e-21	3.11596e-06	7.1126e-17	3.42995e-08	1.20926e-12	9.79717e-12	8.06774e-12	1.79311e-12	1.8389e-11	9.09829e-19	1.32567e-17	6.45683e-11	3.86954e-16	3.88085e-13	1.66864e-10	6.11516e-12	2.66769e-14	5.61205e-12	2.18088e-11	1.35847e-11	2.17201e-15	1.28477e-15
Wang_et_al_ATCACGAGTCCGTCAG_1	MKLiver	MKYS_training	1.39231e-11	2.86784e-12	1.4434e-18	7.73153e-16	3.40605e-12	1.28653e-09	6.58834e-14	3.57296e-09	1.1796e-09	2.19064e-15	1.28003e-16	9.59812e-14	1.10519e-13	1.37914e-18	0.0234326	0.976567	7.49466e-17	9.9076e-13	2.03102e-09	3.0242e-11	6.23449e-10	4.30047e-12	3.04669e-14	2.75829e-14	3.44215e-12	1.00868e-14	2.25824e-16
Wang_et_al_ATCACGAGTGATGTGG_1	ErythroidLiver	ErythroidYS_training	6.28747e-08	1.09243e-10	9.39743e-09	2.15042e-09	2.07168e-09	0.999987	1.70583e-11	3.13153e-08	4.80082e-09	1.90335e-08	1.81726e-09	6.90059e-11	9.10057e-11	7.87684e-08	1.18715e-05	2.30263e-09	7.87104e-09	2.59582e-09	5.12454e-07	3.66906e-09	5.65242e-10	3.55217e-10	5.22154e-08	3.06267e-09	1.0578e-09	2.52888e-11	7.11188e-11
Wang_et_al_ATCACGAGTGCGCTTG_1	ErythroidLiver	ErythroidYS_training	2.90111e-08	1.12783e-10	2.08594e-09	2.39357e-09	3.44125e-09	0.999987	9.45112e-12	2.85346e-08	3.20091e-09	1.7706e-08	9.64361e-10	7.62659e-11	8.92583e-11	9.54135e-09	1.31886e-05	2.97363e-08	4.54233e-09	1.09984e-09	7.13238e-08	3.95314e-09	2.12711e-09	2.13766e-10	5.09516e-09	1.31452e-09	1.21413e-09	1.32944e-10	1.16591e-10
Wang_et_al_ATCACGAGTGGAAAGA_1	ErythroidLiver	MEMPYS_training	1.82033e-05	5.10792e-07	4.0603e-08	1.35155e-08	3.21646e-06	0.999458	8.1404e-08	7.61659e-05	8.32518e-09	3.65956e-06	6.76819e-07	5.26775e-10	5.57608e-08	5.01367e-08	0.000418865	4.08362e-06	1.43608e-08	2.3112e-08	1.61241e-06	6.42403e-06	8.19016e-06	8.27539e-08	3.76134e-08	4.42014e-08	1.01272e-07	6.13952e-09	2.82127e-09
Wang_et_al_ATCACGATCATCACCC_1	ErythroidLiver	ErythroidYS_training	1.01095e-05	2.75233e-07	6.8583e-09	1.65226e-07	1.0333e-05	0.999389	2.87988e-08	1.60357e-05	8.92069e-07	1.3255e-05	2.19626e-06	5.0004e-08	1.63688e-07	7.58852e-08	0.000295916	1.66423e-06	1.60008e-06	1.37922e-08	9.6372e-05	0.000151929	6.40775e-06	7.43216e-08	5.59542e-07	2.78377e-06	4.91223e-08	1.12116e-08	9.47244e-09
Wang_et_al_ATCACGATCCAAAGTC_1	ETPLiver	Lymphoid_progenitorYS_training	2.78948e-10	0.000785385	0.00865915	0.892087	1.53774e-10	1.26522e-15	1.05752e-09	3.68491e-10	4.19746e-11	1.18837e-10	0.00120392	0.000130664	2.94995e-06	1.72525e-06	2.05972e-14	1.81577e-13	7.6383e-05	8.54778e-10	2.66919e-11	3.45184e-09	1.47377e-12	4.67254e-06	0.000483979	2.14933e-09	0.000101671	0.01398	0.0824823
Wang_et_al_ATCACGATCCGCGTTT_1	MKLiver	MKYS_training	1.40435e-15	2.06409e-15	4.93082e-22	2.67156e-18	5.27315e-16	2.03587e-11	1.80113e-16	3.1195e-12	2.52075e-14	1.44782e-18	6.85328e-20	1.50356e-17	1.58563e-16	6.15406e-23	0.000735108	0.999265	6.70824e-21	9.49516e-16	4.34498e-14	1.06127e-15	1.77262e-12	4.06156e-15	1.93354e-17	1.59463e-19	4.28978e-14	1.3358e-17	1.42752e-18
Wang_et_al_ATCACGATCCTTTACA_1	ErythroidLiver	ErythroidYS_training	3.7678e-07	3.57771e-09	1.02369e-08	4.69039e-08	3.11246e-07	0.999972	7.23919e-10	7.0382e-07	6.9917e-08	9.43599e-07	2.88089e-08	2.11196e-09	2.8722e-09	1.21445e-07	2.24656e-05	3.19338e-08	2.73835e-07	3.70123e-09	1.70236e-06	7.60384e-07	1.06781e-07	2.46493e-09	4.3216e-08	5.23645e-08	4.88191e-09	1.97273e-09	5.93339e-10
Wang_et_al_ATCACGATCGTTTATC_1	MEMPLiver	MKYS_training	5.81109e-05	6.72584e-07	2.68877e-10	3.91713e-11	1.55034e-07	0.264	2.51674e-08	0.000143642	1.57741e-08	4.01602e-08	6.04439e-09	1.71878e-10	1.61148e-08	2.69946e-10	0.71246	0.0233007	1.06777e-10	2.12517e-08	2.84586e-05	1.81976e-06	5.8891e-06	4.33508e-07	4.60556e-08	4.75322e-09	3.58492e-08	1.08863e-10	1.38472e-11
Wang_et_al_ATCATCTAGCGTTGCC_1	MonocyteLiver	MonocyteYS_training	4.57368e-10	0.000407683	3.12029e-14	1.73052e-13	3.17477e-12	8.4001e-12	2.82952e-10	9.39991e-07	8.74324e-08	9.85454e-13	1.8535e-10	1.49502e-08	1.91935e-08	3.79396e-12	1.25749e-12	1.95054e-12	6.09551e-11	0.0405	6.90047e-10	5.74249e-09	4.54869e-07	0.959091	5.34799e-12	5.78813e-11	5.60532e-14	1.00864e-09	4.48427e-11
Wang_et_al_ATCATCTCAATGGACG_1	HepatocyteLiver	EndodermYS_training	1.49172e-10	4.68014e-15	6.90309e-13	1.14042e-16	5.42655e-11	1.43491e-12	1.34646e-09	7.93892e-12	9.55153e-10	1	9.12601e-11	9.4566e-13	2.0956e-16	2.02076e-13	4.18717e-13	2.34551e-11	2.03538e-12	1.36971e-12	9.43337e-14	7.32887e-08	6.72785e-14	1.16539e-12	2.90198e-18	1.01265e-12	9.9264e-12	8.73863e-14	3.41229e-13
Wang_et_al_ATCATCTCACCAGATT_1	ErythroidLiver	ErythroidYS_training	0.00497583	7.40215e-06	2.28648e-05	9.91361e-08	0.000311497	0.980944	3.13561e-05	0.00131269	3.72311e-06	8.33811e-05	3.46138e-05	2.55236e-07	2.32013e-07	3.10899e-05	0.00848173	3.08201e-05	6.47127e-07	3.07583e-06	0.00194501	0.0013906	1.14757e-05	1.83741e-05	1.07552e-05	0.000343715	4.87619e-06	7.09591e-08	1.16174e-08
Wang_et_al_ATCATCTCATGCAATC_1	ErythroidLiver	ErythroidYS_training	5.82706e-08	8.53672e-12	3.1326e-10	9.67905e-12	2.60494e-10	0.999998	5.10631e-12	7.1202e-09	7.31758e-10	1.06191e-08	8.82937e-10	7.11694e-12	1.87844e-12	1.14568e-09	1.53696e-06	7.31271e-10	1.84628e-10	4.57078e-11	5.1491e-08	2.18216e-09	6.29491e-11	5.69664e-11	1.48673e-09	3.37563e-10	5.75601e-11	1.01113e-12	7.26846e-13
Wang_et_al_ATCATCTGTCTTCGTC_1	FibroblastLiver	MesotheliumYS_training	1.28459e-11	2.06717e-12	3.33064e-10	6.43571e-10	8.15387e-08	1.03566e-17	0.999998	7.00895e-15	4.27798e-08	7.8009e-08	3.7501e-09	7.20657e-11	5.10149e-15	7.61626e-09	6.76798e-14	9.42899e-07	8.04861e-11	1.52869e-08	4.14249e-11	7.29539e-08	1.96368e-12	2.77619e-10	2.74243e-15	6.35488e-07	5.41891e-10	1.71947e-07	2.1454e-11
Wang_et_al_ATCATCTGTTGCGCAC_1	ErythroidLiver	ErythroidYS_training	7.39834e-07	4.45276e-10	1.6309e-08	6.52934e-11	1.04353e-08	0.999965	1.62161e-10	7.22581e-08	8.47372e-12	3.72401e-08	3.60764e-09	2.60151e-12	1.80761e-10	2.59527e-09	3.41431e-05	2.54367e-08	3.93425e-10	1.04821e-10	7.26961e-08	3.66592e-07	3.88244e-10	4.98589e-10	1.5251e-08	6.83204e-09	5.20989e-11	9.75734e-12	3.78093e-12
Wang_et_al_ATCATCTTCAACGAAA_1	MKLiver	MKYS_training	2.15388e-16	8.32289e-17	1.36189e-21	1.09426e-17	1.98135e-16	1.00482e-09	4.69519e-16	1.08236e-13	2.42023e-16	1.64959e-18	3.22397e-21	3.7192e-18	3.99908e-17	7.16196e-24	0.000217892	0.999782	3.06986e-21	2.39971e-15	1.22138e-15	6.0968e-17	4.82768e-14	9.03724e-16	3.11424e-17	2.0896e-19	4.46015e-15	6.87821e-18	4.13531e-18
Wang_et_al_ATCATGGAGATGGGTC_1	MKLiver	MKYS_training	1.09507e-15	1.72513e-13	9.92099e-19	7.30713e-13	3.23716e-13	5.00039e-08	6.26539e-15	1.40644e-10	4.86518e-15	1.39573e-16	3.86992e-20	5.58643e-16	2.27705e-13	2.34501e-21	0.000667572	0.999332	1.56877e-17	4.09657e-13	2.45831e-15	2.13394e-15	4.81876e-10	8.82843e-14	4.86115e-15	3.55029e-18	8.1657e-12	2.70814e-13	3.16033e-14
Wang_et_al_ATCATGGAGGGATGGG_1	ErythroidLiver	ErythroidYS_training	6.36638e-07	2.15711e-09	8.05216e-10	4.49826e-10	2.03352e-08	0.999993	6.76831e-11	1.41607e-07	7.78321e-09	2.63363e-07	6.63331e-09	6.14176e-11	5.26481e-10	4.68981e-09	5.43451e-06	1.80599e-08	4.71489e-09	2.57776e-10	1.51787e-07	1.48797e-07	8.24438e-09	7.86507e-10	1.07232e-08	2.48527e-09	3.82344e-10	8.28174e-11	4.83041e-11
Wang_et_al_ATCATGGAGTCTCAAC_1	MKLiver	MKYS_training	6.94204e-16	1.20514e-14	6.82323e-19	1.24429e-10	1.97474e-15	6.93966e-08	3.1932e-16	1.86252e-08	8.91363e-15	8.75131e-20	9.99984e-20	7.21663e-16	5.17533e-13	3.52523e-22	0.0028208	0.997179	3.46807e-17	4.83852e-12	7.70946e-14	5.1149e-16	2.78489e-07	6.85116e-13	1.1616e-14	5.95917e-19	5.16556e-09	3.76638e-12	3.48112e-13
Wang_et_al_ATCATGGCAAAGTCAA_1	ErythroidLiver	ErythroidYS_training	2.31798e-07	2.97583e-09	4.29601e-09	3.39041e-08	4.70589e-08	0.999992	5.6037e-11	3.14772e-07	4.20457e-08	3.59728e-07	1.36197e-08	7.33608e-10	2.93913e-09	4.83832e-08	6.27298e-06	1.4528e-08	1.02156e-07	2.8243e-09	7.97447e-07	1.04541e-07	9.04317e-08	1.49729e-09	6.04038e-08	7.14351e-09	6.41592e-09	9.12708e-10	1.0665e-09
Wang_et_al_ATCATGGTCGTAGATC_1	ErythroidLiver	ErythroidYS_training	1.71986e-07	4.11479e-10	4.56793e-09	1.82665e-09	7.55688e-09	0.999997	2.65408e-11	1.05245e-07	1.36706e-09	3.99498e-08	3.20458e-09	4.30917e-11	1.41847e-10	3.24779e-08	2.61769e-06	2.76277e-09	9.24447e-09	1.12223e-09	1.23851e-07	6.12732e-08	8.44191e-09	4.82226e-10	1.54929e-08	5.87411e-09	6.43912e-10	8.16968e-11	4.41607e-11
Wang_et_al_ATCATGGTCTCAAGTG_1	ErythroidLiver	ErythroidYS_training	5.6101e-07	9.55282e-09	1.74175e-07	1.56362e-07	2.94275e-07	0.99998	4.85253e-09	1.14316e-06	1.93959e-08	1.10843e-06	9.45807e-08	1.88109e-09	4.09071e-09	5.10013e-07	1.33777e-05	2.27029e-07	3.09581e-07	9.61123e-08	8.36285e-07	7.99933e-07	1.21444e-07	1.98724e-08	5.6733e-08	2.37085e-07	3.51991e-08	2.17738e-08	2.333e-09
Wang_et_al_ATCATGGTCTGCAGTA_1	ErythroidLiver	ErythroidYS_training	1.20582e-06	8.46126e-10	1.29534e-07	4.54856e-10	1.4107e-08	0.999908	3.24401e-10	8.28131e-08	8.91914e-11	8.92687e-08	7.30193e-09	1.23603e-11	2.07605e-10	2.37997e-08	8.89771e-05	1.83638e-07	3.33763e-09	1.96912e-09	2.10445e-07	8.45426e-07	5.19363e-10	2.39705e-09	6.26631e-08	2.43939e-08	6.09185e-10	1.49586e-10	6.58019e-11
Wang_et_al_ATCCACCCACTCGACG_1	ErythroidLiver	ErythroidYS_training	1.13106e-06	7.11571e-07	3.20216e-08	3.56477e-06	5.15365e-06	0.999865	6.631e-09	2.97912e-05	1.50624e-06	1.3267e-05	6.81984e-07	5.58834e-08	5.25846e-07	4.42112e-07	4.30348e-05	2.43447e-07	4.72809e-06	1.06351e-07	6.26961e-06	5.82147e-06	1.57994e-05	1.05209e-07	1.11674e-06	1.99228e-07	2.97206e-07	1.68254e-07	1.90315e-07
Wang_et_al_ATCCACCGTGCTTCTC_1	ErythroidLiver	ErythroidYS_training	3.11596e-07	5.835e-10	2.98295e-08	5.21722e-09	6.82054e-09	0.999987	2.43066e-11	4.17486e-08	1.2271e-10	3.48574e-08	9.87891e-09	1.48988e-11	5.16568e-10	1.28561e-08	1.22895e-05	1.72471e-08	1.24087e-08	7.52153e-10	1.42351e-07	3.80119e-07	8.76665e-10	6.51703e-10	3.55044e-08	3.6486e-09	4.13608e-10	1.05613e-10	1.17554e-10
Wang_et_al_ATCCACCGTTACAGAA_1	ErythroidLiver	ErythroidYS_training	7.31477e-08	4.24276e-10	1.30249e-09	8.05704e-09	1.31003e-08	0.999993	1.48363e-11	6.22957e-08	1.26523e-08	2.21741e-07	6.32889e-09	1.57763e-10	3.18193e-10	6.74611e-09	5.83479e-06	9.6693e-09	2.54254e-08	4.90947e-10	2.18981e-07	2.66801e-08	1.04117e-08	3.08078e-10	3.80797e-09	7.499e-10	2.04093e-09	3.58954e-10	3.53507e-10
Wang_et_al_ATCCACCTCCGAGCCA_1	ErythroidLiver	ErythroidYS_training	1.18759e-07	4.21579e-10	1.08572e-08	1.67806e-08	1.18359e-08	0.999981	7.04361e-11	1.53009e-07	6.15071e-09	1.47587e-07	2.00109e-08	5.59201e-10	3.62423e-10	3.65449e-08	1.71716e-05	1.82831e-08	4.79533e-08	1.40267e-09	7.09843e-07	3.88433e-08	1.54327e-08	5.93528e-10	2.02696e-08	5.15396e-09	8.50996e-09	3.79052e-10	4.33758e-10
Wang_et_al_ATCCACCTCTCTGAGA_1	MPP2Liver	HSPC_1YS_training	0.0525206	0.00115983	3.07952e-05	0.00148664	0.00165529	0.000693127	0.000289774	0.00846796	0.103848	3.96453e-05	0.00031851	0.00238197	6.57068e-06	0.000170209	0.0257283	0.00053757	0.00406055	6.71686e-06	0.622795	0.167293	0.000859083	0.000422299	0.00210138	0.000806346	0.00204039	0.000271653	8.23779e-06
Wang_et_al_ATCCGAAAGGAGTTGC_1	ErythroidLiver	ErythroidYS_training	5.54539e-07	8.64534e-10	4.06534e-10	1.98247e-09	2.63944e-08	0.999944	5.33925e-10	4.42324e-07	9.12912e-08	4.98093e-07	4.41872e-08	4.32695e-10	2.41636e-10	3.41807e-09	5.16617e-05	3.53312e-07	8.57234e-09	1.13101e-09	1.8216e-06	2.49817e-07	3.59126e-08	1.74064e-09	5.71748e-09	4.87886e-09	5.4595e-09	1.2062e-10	8.86145e-11
Wang_et_al_ATCCGAAAGGTAAACT_1	FibroblastLiver	FibroblastYS_training	6.17767e-15	5.01689e-17	1.25825e-12	1.76983e-10	2.45816e-09	3.78409e-26	0.999999	7.36886e-17	2.13088e-10	5.64999e-14	2.8602e-12	3.60926e-14	5.70019e-19	1.40083e-10	9.26951e-20	1.574e-10	3.1554e-12	1.03654e-11	1.29163e-17	6.41898e-12	6.85715e-16	3.15888e-13	2.21865e-19	6.06821e-10	9.04012e-13	5.9712e-07	2.43692e-13
Wang_et_al_ATCCGAACAACGCACC_1	FibroblastLiver	MesotheliumYS_training	1.21753e-14	3.82095e-16	1.09718e-13	3.84958e-12	2.49498e-09	1.44822e-22	1	1.07772e-16	3.70731e-10	1.69861e-11	2.66628e-12	3.38339e-12	1.23766e-18	2.5777e-12	8.83365e-18	4.83952e-10	1.21094e-12	6.88185e-12	1.78643e-14	1.38919e-10	2.91262e-15	1.08546e-13	5.27013e-18	3.47919e-09	4.63258e-12	1.56086e-09	1.02147e-14
Wang_et_al_ATCCGAACAAGTAGTA_1	ErythroidLiver	ErythroidYS_training	9.20067e-08	4.39945e-10	3.9072e-09	3.88443e-09	8.27199e-09	0.999997	1.44916e-11	1.00644e-07	2.73013e-09	6.65281e-08	3.26652e-09	6.42164e-11	2.31992e-10	3.38801e-08	2.74935e-06	2.92283e-09	1.35045e-08	1.3684e-09	1.36514e-07	2.61659e-08	1.04066e-08	4.49664e-10	1.19462e-08	2.76563e-09	1.21461e-09	1.49216e-10	1.27039e-10
Wang_et_al_ATCCGAACAGACGTAG_1	ErythroidLiver	ErythroidYS_training	3.10452e-07	4.3872e-10	2.22592e-08	3.58649e-10	6.29738e-09	0.999975	2.12372e-11	4.79782e-08	5.77555e-11	3.56752e-08	8.24108e-09	3.47379e-12	2.6121e-10	7.00579e-09	2.376e-05	8.94038e-09	2.09551e-09	2.45037e-10	9.00035e-08	4.34226e-07	4.46426e-10	5.80572e-10	8.34905e-09	3.01503e-09	1.05819e-10	2.08364e-11	1.88905e-11
Wang_et_al_ATCCGAACAGGGTATG_1	ErythroidLiver	ErythroidYS_training	1.95272e-07	3.81383e-10	1.7886e-07	1.32607e-09	9.24212e-09	0.999981	1.75531e-11	1.1254e-07	1.26531e-10	8.53439e-08	1.19005e-08	3.40142e-11	3.06432e-10	7.2075e-08	1.75569e-05	7.92625e-09	4.97476e-09	7.28167e-09	5.39572e-07	1.61899e-07	9.82738e-10	9.39783e-10	1.59663e-08	2.48288e-08	6.01382e-10	5.75778e-11	1.83461e-10
Wang_et_al_ATCCGAACAGGGTTAG_1	ErythroidLiver	ErythroidYS_training	2.95599e-08	5.50454e-11	7.0679e-09	4.51666e-09	5.96524e-09	0.999994	2.08221e-11	4.9855e-08	1.21672e-09	5.26341e-08	5.01887e-09	4.91731e-11	8.15784e-11	2.71201e-08	5.4621e-06	4.92701e-09	8.07774e-09	7.72448e-10	2.58659e-07	1.02785e-08	3.88822e-09	1.32441e-10	3.69078e-09	1.43197e-09	1.61972e-09	4.43647e-11	8.41558e-11
Wang_et_al_ATCCGAAGTCCGAAGA_1	ErythroidLiver	ErythroidYS_training	1.8765e-07	2.3183e-10	7.29277e-09	1.09473e-09	5.4554e-09	0.999995	2.02438e-11	6.31088e-08	4.26353e-10	4.74477e-08	4.76112e-09	2.92686e-11	1.07916e-10	1.27226e-08	4.7359e-06	5.77081e-09	4.30189e-09	3.48948e-10	1.74173e-07	8.17649e-08	3.01357e-09	2.64065e-10	8.95147e-09	8.0351e-09	2.89729e-10	3.7168e-11	2.55661e-11
Wang_et_al_ATCCGAAGTCTCTTAT_1	ErythroidLiver	ErythroidYS_training	2.46961e-07	5.39171e-09	1.50177e-08	2.67226e-08	7.79023e-08	0.999976	4.68604e-10	3.46464e-07	6.16649e-10	1.55036e-07	2.15683e-08	1.4295e-10	5.0514e-09	1.99436e-08	2.24988e-05	2.23771e-08	6.41996e-08	1.47122e-09	1.43508e-07	4.36265e-07	2.18326e-08	2.24799e-09	4.21796e-08	7.91281e-09	2.78844e-09	1.88705e-09	9.86009e-10
Wang_et_al_ATCCGAAGTTCCCGAG_1	ErythroidLiver	ErythroidYS_training	6.79692e-08	1.20525e-09	1.57623e-09	2.37593e-08	2.00852e-08	0.999995	3.93264e-11	2.04359e-07	1.2345e-08	1.82254e-07	2.75389e-09	2.66819e-10	7.13197e-10	1.45922e-08	4.6746e-06	1.18486e-08	5.53402e-08	1.00253e-09	1.75336e-07	4.33649e-08	3.69277e-08	7.0696e-10	2.34197e-08	3.7577e-09	3.68706e-09	5.84614e-10	3.17777e-10
Wang_et_al_ATCGAGTCAAGCGCTC_1	ErythroidLiver	ErythroidYS_training	9.5141e-06	5.98419e-07	4.30442e-10	1.00937e-07	9.4755e-06	0.999786	2.23002e-08	1.70798e-05	1.75081e-05	8.02503e-06	1.8527e-07	3.475e-08	1.20234e-06	1.83766e-08	9.13278e-05	1.81939e-06	1.76905e-07	7.0636e-09	3.29073e-05	1.2414e-05	1.07601e-05	8.17029e-08	6.4885e-07	4.14967e-07	4.0432e-08	1.02178e-08	2.6804e-08
Wang_et_al_ATCGAGTCACATCCAA_1	MKLiver	MKYS_training	3.00486e-16	2.07887e-14	1.21965e-20	2.97886e-17	7.81184e-16	3.09521e-10	4.28144e-15	2.40375e-12	1.22016e-15	6.94232e-18	8.32669e-21	2.85803e-16	1.37097e-15	6.04434e-23	0.000144907	0.999855	1.26337e-20	3.03624e-14	1.17356e-15	5.93641e-17	3.2724e-13	1.04601e-14	6.96681e-17	9.1117e-18	1.15338e-14	6.09488e-16	8.42572e-18
Wang_et_al_ATCGAGTCAGTAAGAT_1	ErythroidLiver	ErythroidYS_training	2.95687e-07	3.12089e-10	4.90639e-11	3.899e-10	5.31336e-09	0.9999	4.48282e-11	1.174e-07	6.91168e-08	4.29947e-08	3.52657e-09	2.79316e-10	1.28945e-10	9.14887e-10	9.74565e-05	1.34904e-07	2.93097e-09	2.25422e-10	1.70882e-06	3.425e-08	1.59143e-08	4.87874e-10	3.07702e-09	1.45701e-09	5.55964e-10	1.87863e-11	2.04846e-11
Wang_et_al_ATCGAGTCATAGGATA_1	ErythroidLiver	ErythroidYS_training	1.9255e-06	4.32637e-09	2.19358e-08	4.5058e-10	8.01051e-10	0.999978	9.33244e-10	1.06405e-07	1.15658e-10	7.3263e-08	1.74261e-07	2.9867e-10	5.95044e-10	1.43731e-09	1.04525e-05	5.44155e-06	2.8691e-09	1.34266e-08	2.37576e-07	1.17175e-06	2.01028e-10	1.41393e-08	2.65247e-06	2.38749e-07	4.96476e-10	4.93269e-11	1.6203e-10
Wang_et_al_ATCGAGTGTCGAGTTT_1	Granulocyte_precursorLiver	Mast_cellYS_training	3.99834e-10	1.56196e-09	4.45615e-14	1.93716e-10	6.17509e-14	7.0008e-10	2.25252e-12	0.934993	1.92352e-14	2.89436e-14	5.18481e-12	1.44581e-13	3.37544e-10	9.94806e-14	1.01525e-09	1.00463e-14	1.93932e-11	8.46864e-09	3.56622e-08	3.34301e-13	0.0649745	5.33116e-08	2.30165e-10	7.21664e-15	3.27677e-05	1.9062e-10	8.66558e-13
Wang_et_al_ATCGAGTTCTTAACCT_1	ErythroidLiver	ErythroidYS_training	2.94688e-07	2.18805e-09	2.23402e-08	2.77924e-08	4.03083e-08	0.999978	7.17343e-11	5.81e-07	9.03016e-09	3.04674e-07	3.21969e-08	6.90035e-10	1.6065e-09	9.04692e-08	1.83912e-05	3.88978e-08	5.57612e-08	8.96407e-09	1.42628e-06	1.14792e-07	8.06238e-08	2.49473e-09	4.1936e-08	1.71022e-08	1.27985e-08	8.16083e-10	1.00316e-09
Wang_et_al_ATCTACTAGGGTCTCC_1	ErythroidLiver	ErythroidYS_training	1.11624e-06	2.43645e-10	1.54685e-08	4.1109e-11	7.57402e-09	0.999965	7.85854e-11	2.77885e-08	3.11532e-11	4.96978e-08	7.60068e-09	7.66972e-12	1.02643e-10	7.67395e-09	3.2301e-05	4.43169e-08	4.3488e-10	2.84864e-10	3.28595e-07	7.25918e-07	3.07141e-10	5.65825e-10	1.59791e-08	3.2623e-08	5.91707e-11	4.62114e-12	5.41936e-12
Wang_et_al_ATCTACTGTGAGGGAG_1	EndotheliumLiver	EndotheliumYS_training	7.7189e-15	1.06048e-12	2.15543e-12	2.99477e-11	0.999982	1.0166e-20	1.7971e-05	2.8567e-17	2.30435e-10	2.77691e-13	1.24928e-12	2.79283e-13	5.59683e-13	1.46453e-12	9.42273e-19	3.43048e-16	3.3551e-12	1.71833e-14	2.09164e-14	7.75609e-10	3.79103e-13	7.12722e-13	5.42814e-11	1.10447e-10	1.13072e-11	5.02318e-16	3.70312e-15
Wang_et_al_ATCTACTGTGTTTGGT_1	ErythroidLiver	ErythroidYS_training	5.43006e-08	9.42448e-10	1.18757e-08	1.31617e-08	3.215e-08	0.999996	6.3518e-11	1.94902e-07	5.27084e-09	9.18875e-08	1.42535e-08	2.88485e-10	6.21146e-10	5.23237e-08	2.86561e-06	4.37653e-09	1.552e-08	2.83864e-09	1.77773e-07	4.64689e-08	2.20017e-08	7.50289e-10	1.21876e-08	1.25891e-08	3.4324e-09	2.92569e-10	3.14544e-10
Wang_et_al_ATCTACTGTTATCGGT_1	ErythroidLiver	ErythroidYS_training	2.76738e-07	4.75969e-10	1.68499e-09	3.95752e-09	3.39503e-08	0.99999	2.44454e-10	1.10063e-07	7.89686e-09	8.47042e-07	2.78868e-08	5.54731e-10	2.13958e-10	6.99187e-09	8.16581e-06	2.99608e-08	1.66658e-08	3.29007e-10	5.73e-07	1.8761e-07	3.64201e-08	4.5713e-10	3.89416e-09	7.45491e-09	1.74132e-09	1.52777e-10	1.8905e-10
Wang_et_al_ATCTACTGTTGATTGC_1	ErythroidLiver	ErythroidYS_training	2.10524e-07	2.56552e-08	8.93767e-09	5.79636e-08	2.05065e-07	0.999985	6.86617e-10	3.18196e-06	5.30012e-08	1.07783e-06	5.5404e-08	5.04031e-09	1.13835e-08	8.78755e-08	8.10132e-06	3.60237e-08	1.22512e-07	2.02643e-08	7.08563e-07	3.89551e-07	5.04554e-07	1.06445e-08	1.40085e-07	6.67402e-08	1.15811e-08	3.55055e-09	3.64447e-09
Wang_et_al_ATCTACTTCCCTCAGT_1	MKLiver	MKYS_training	1.24617e-20	5.11406e-18	2.60516e-25	3.07938e-21	1.09677e-18	6.3583e-15	1.0522e-18	2.4864e-16	7.77796e-18	4.12334e-22	5.64296e-26	2.01825e-20	5.24903e-19	2.92326e-28	7.34545e-07	0.999999	3.69367e-25	2.30968e-17	7.37082e-20	5.06042e-20	9.78042e-17	5.18786e-18	2.70094e-21	6.45048e-22	2.25497e-18	1.6137e-19	5.12644e-21
Wang_et_al_ATCTACTTCTCGATGA_1	ErythroidLiver	ErythroidYS_training	1.23807e-06	1.6961e-09	5.83124e-09	3.50719e-09	3.8575e-08	0.999974	2.33153e-09	6.33615e-07	4.04487e-08	3.00902e-06	2.79059e-07	2.64407e-09	4.43122e-10	1.81096e-08	1.64779e-05	1.75864e-07	5.16001e-08	5.7373e-09	3.29494e-06	3.84174e-07	6.04499e-08	3.58893e-09	9.64914e-09	2.03363e-08	1.18117e-08	4.79796e-10	8.16105e-10
Wang_et_al_ATCTACTTCTCGTTTA_1	ErythroidLiver	ErythroidYS_training	3.69049e-08	2.51869e-10	1.87875e-09	1.19208e-09	2.67831e-09	0.999998	7.21007e-12	2.6747e-08	5.47199e-10	2.29997e-08	2.10417e-09	2.69074e-11	1.69174e-10	1.07924e-08	1.91324e-06	2.68561e-09	3.26075e-09	4.12258e-10	5.04493e-08	1.13491e-08	3.32212e-09	2.12564e-10	6.5438e-09	2.04972e-09	2.53012e-10	4.4466e-11	3.15958e-11
Wang_et_al_ATCTACTTCTGCTGTC_1	ErythroidLiver	ErythroidYS_training	6.51841e-08	2.71978e-10	2.83415e-08	6.09399e-09	6.94738e-09	0.999984	2.2047e-11	3.35321e-08	1.19999e-10	5.49721e-08	7.01894e-09	2.25325e-11	3.84701e-10	1.51041e-08	1.58266e-05	1.20085e-08	1.30641e-08	1.26857e-09	9.94531e-08	7.88513e-08	1.04472e-09	5.0344e-10	1.18352e-08	2.49199e-09	6.00631e-10	1.43969e-10	2.39664e-10
Wang_et_al_ATCTACTTCTTTAGTC_1	ErythroidLiver	ErythroidYS_training	3.25845e-07	5.89879e-09	2.28072e-08	3.45034e-07	1.03035e-07	0.99998	4.2501e-10	9.54419e-07	1.14878e-07	1.56783e-06	9.46204e-08	4.8939e-09	3.79888e-09	1.82292e-07	1.32833e-05	5.80442e-08	1.17769e-06	8.15741e-09	1.23017e-06	4.1445e-07	2.5302e-07	3.96106e-09	8.10402e-08	1.6622e-08	6.51794e-08	9.30648e-09	7.85997e-09
Wang_et_al_ATCTGCCAGCACAGGT_1	ErythroidLiver	ErythroidYS_training	5.59233e-08	2.84593e-10	5.51587e-09	6.53489e-09	9.00698e-09	0.999995	2.25555e-11	7.06257e-08	1.75862e-09	5.19951e-08	9.56607e-09	1.56367e-10	2.14115e-10	3.49469e-08	5.00644e-06	5.87188e-09	1.51638e-08	1.42384e-09	1.99442e-07	2.28238e-08	1.01908e-08	5.19412e-10	1.05122e-08	3.38984e-09	2.88286e-09	1.59841e-10	1.67446e-10
Wang_et_al_ATCTGCCAGGACATTA_1	ErythroidLiver	ErythroidYS_training	6.58063e-08	1.50873e-10	8.76791e-09	7.7475e-09	4.36547e-09	0.999995	3.18688e-11	3.78394e-08	5.45494e-10	6.36206e-08	5.50757e-09	5.56398e-11	1.35056e-10	1.40276e-08	4.8736e-06	6.05636e-09	2.10808e-08	2.01921e-09	1.00818e-07	4.26721e-08	2.6749e-09	4.85496e-10	2.22889e-08	1.18768e-09	1.31504e-09	1.09887e-10	3.19784e-10
Wang_et_al_ATCTGCCAGTATCTCG_1	ErythroidLiver	ErythroidYS_training	3.57001e-07	4.81733e-10	7.19677e-08	3.03504e-09	2.01234e-08	0.999988	8.0022e-11	5.94714e-08	9.42049e-11	5.36579e-08	4.16179e-09	1.92257e-11	2.24415e-10	3.49034e-08	1.11762e-05	1.49657e-08	8.45495e-09	5.31423e-10	1.43429e-07	3.24124e-07	1.72366e-09	5.11644e-10	3.31583e-08	3.19972e-08	2.75573e-10	1.24899e-10	4.02338e-11
Wang_et_al_ATCTGCCCAAAGGCGT_1	ErythroidLiver	ErythroidYS_training	1.46892e-07	2.81509e-10	7.00612e-08	2.40043e-09	5.48396e-09	0.999989	1.52195e-11	2.74563e-08	2.37107e-11	2.13338e-08	9.03811e-09	5.76319e-12	2.72873e-10	4.44326e-08	1.0173e-05	6.98903e-09	6.98576e-09	1.387e-09	8.01506e-08	1.22224e-07	6.12283e-10	4.64084e-10	2.18246e-08	6.37848e-09	3.41733e-10	5.60247e-11	7.62964e-11
Wang_et_al_ATCTGCCCAACGATCT_1	EndotheliumLiver	HSPC_1YS_training	7.94122e-08	6.12582e-08	1.63478e-10	6.0168e-08	0.999844	1.08327e-11	0.000130697	6.42093e-10	1.3769e-05	9.1348e-09	6.75528e-08	1.3467e-08	5.72972e-08	1.50281e-09	1.72095e-09	4.10231e-09	5.14004e-09	6.39716e-11	1.30035e-06	8.98427e-06	2.03727e-07	1.57012e-08	4.53261e-07	4.21693e-07	6.96733e-08	6.79257e-13	2.00454e-10
Wang_et_al_ATCTGCCCACGAAACG_1	MLPLiver	HSPC_1YS_training	0.00230543	0.000134922	0.000222853	0.0612749	8.16484e-05	2.42536e-06	5.14659e-06	0.000245594	0.299859	2.50843e-06	0.000658319	0.000105528	1.02224e-06	0.0141181	9.08536e-06	6.48949e-08	0.302141	2.8068e-06	0.0233081	0.290123	1.23332e-05	0.000117178	0.00286101	9.78788e-06	0.00160845	0.000779644	1.01274e-05
Wang_et_al_ATCTGCCCATCATCCC_1	ErythroidLiver	ErythroidYS_training	0.000111564	6.3086e-08	4.68793e-09	4.42636e-09	2.32674e-06	0.989704	1.06134e-07	8.31436e-05	3.49931e-07	7.57269e-07	1.05329e-07	3.22811e-09	3.03161e-09	3.08619e-08	0.00999631	5.18138e-05	8.01089e-09	2.2739e-08	3.81612e-05	2.63205e-06	7.72435e-06	1.02145e-07	1.75158e-07	6.11384e-08	2.93061e-07	1.93507e-09	2.09188e-10
Wang_et_al_ATCTGCCGTCGCTTTC_1	ErythroidLiver	ErythroidYS_training	3.36563e-08	6.10243e-11	1.8222e-08	1.63298e-09	8.2008e-10	0.999995	5.70144e-12	1.03248e-08	7.80312e-12	4.0799e-09	1.2067e-09	2.87531e-12	7.46268e-11	6.98181e-09	5.11769e-06	1.13243e-08	3.18416e-09	3.93124e-10	1.80762e-08	2.28641e-08	1.62055e-10	1.5117e-10	7.21866e-09	2.17623e-09	8.93717e-11	4.19183e-11	1.57005e-11
Wang_et_al_ATCTGCCGTGCACTTA_1	ErythroidLiver	ErythroidYS_training	5.15861e-08	1.36153e-10	3.09696e-09	7.33074e-10	4.84421e-09	0.999997	3.47959e-11	4.03302e-08	3.38663e-10	3.05414e-08	4.4737e-09	3.28162e-11	1.06925e-10	1.52489e-08	2.48249e-06	3.71919e-09	1.75566e-09	4.01454e-10	7.36618e-08	2.19393e-08	4.17444e-09	2.41478e-10	8.17199e-09	4.19208e-09	3.98297e-10	1.65402e-11	2.51451e-11
Wang_et_al_ATCTGCCGTGCAGACA_1	ErythroidLiver	ErythroidYS_training	1.88924e-07	5.05186e-09	3.88844e-09	4.37993e-08	6.11371e-08	0.99998	1.43625e-10	1.30789e-06	2.05025e-08	4.75794e-07	5.98208e-08	2.42172e-09	3.96197e-09	1.70782e-08	1.59777e-05	2.63065e-08	1.27725e-07	3.80253e-09	1.57148e-06	3.47714e-07	2.29311e-07	2.66891e-09	3.06348e-08	1.98034e-08	9.77942e-09	1.30881e-09	2.40921e-09
Wang_et_al_ATCTGCCGTTCAGCGC_1	ErythroidLiver	ErythroidYS_training	8.73037e-08	1.87004e-09	2.09949e-08	2.2685e-07	5.6623e-08	0.999993	1.06888e-10	3.40266e-07	3.79693e-08	2.34694e-07	3.67228e-08	1.5208e-09	2.09328e-09	1.95487e-07	4.98629e-06	5.24095e-09	4.27434e-07	3.36449e-09	3.34154e-07	5.41339e-08	8.83212e-08	1.42111e-09	4.0912e-08	4.89249e-09	2.36264e-08	4.00059e-09	2.1745e-09
Wang_et_al_ATGAGGGAGAGAACAG_1	FibroblastLiver	HSPC_2YS_training	6.41741e-06	1.35785e-09	1.01921e-05	6.42439e-08	0.00427249	1.33976e-12	0.970982	1.17851e-08	1.00668e-07	1.29271e-08	8.93369e-06	1.45662e-08	2.67364e-11	5.51809e-06	1.43052e-09	2.02543e-08	5.26154e-07	1.96216e-08	3.92666e-07	0.0206834	9.47313e-11	3.73506e-08	5.04445e-08	0.0040288	9.38939e-09	7.27452e-07	2.56524e-09
Wang_et_al_ATGAGGGAGTAATCCC_1	ErythroidLiver	ErythroidYS_training	1.0556e-07	2.96626e-10	1.75514e-09	1.61386e-09	4.04314e-09	0.999997	1.90807e-11	4.75978e-08	7.111e-10	4.04905e-08	2.80147e-09	5.49537e-11	1.70881e-10	6.23595e-09	3.10917e-06	8.15879e-09	4.73296e-09	5.58953e-10	9.8902e-08	2.35972e-08	5.12521e-09	3.2984e-10	1.32918e-08	3.3049e-09	3.81053e-10	6.09065e-11	7.81756e-11
Wang_et_al_ATGAGGGCACGAAATA_1	ErythroidLiver	ErythroidYS_training	2.94436e-07	8.54148e-11	5.57908e-08	8.75973e-11	2.76902e-09	0.999993	6.74822e-12	1.25963e-08	3.93514e-12	3.33213e-08	6.62797e-09	2.64447e-12	2.51257e-11	1.67525e-08	6.54395e-06	2.9613e-09	7.10739e-10	2.89306e-10	1.26851e-07	1.93658e-07	1.84397e-10	1.21123e-10	3.3721e-09	1.49158e-08	5.29467e-11	5.6917e-12	8.15428e-12
Wang_et_al_ATGAGGGCACGGATAG_1	ErythroidLiver	ErythroidYS_training	3.93217e-07	1.7498e-08	1.78351e-08	5.30488e-07	3.1341e-07	0.999973	1.20685e-09	5.05053e-06	6.36543e-07	2.46155e-06	7.13066e-08	1.85373e-08	2.05427e-08	2.47628e-07	1.18027e-05	5.01675e-08	8.88424e-07	8.02865e-08	3.51902e-06	2.40865e-07	6.68014e-07	1.76763e-08	2.87829e-07	5.6808e-08	1.31281e-07	9.69643e-09	1.66801e-08
Wang_et_al_ATGAGGGTCAGTTTGG_1	ErythroidLiver	ErythroidYS_training	3.85259e-06	3.23818e-09	1.24222e-07	3.42567e-10	1.19288e-07	0.99993	1.48869e-09	2.75784e-07	2.88058e-10	2.24676e-07	2.65672e-08	9.21402e-12	5.90897e-10	2.83588e-08	6.34669e-05	2.79584e-08	2.04175e-09	7.60689e-10	1.87055e-07	1.66713e-06	1.48944e-09	4.60491e-09	3.07182e-08	5.64532e-09	8.2032e-10	1.15734e-10	3.60112e-11
Wang_et_al_ATGAGGGTCCGCGCAA_1	ErythroidLiver	ErythroidYS_training	1.09393e-07	2.11295e-09	6.89413e-09	8.12732e-08	6.17495e-08	0.99999	1.19503e-10	4.29163e-07	8.12848e-08	6.26538e-07	1.74218e-08	1.6917e-09	1.31208e-09	8.07896e-08	7.72143e-06	1.10601e-08	1.4363e-07	6.99513e-09	5.01428e-07	4.42538e-08	8.18496e-08	2.17107e-09	4.55606e-08	4.89809e-09	2.28232e-08	1.80951e-09	3.27072e-09
Wang_et_al_ATGAGGGTCGGTCCGA_1	MKLiver	MKYS_training	4.35575e-16	3.72941e-14	7.56822e-21	1.80477e-18	2.29526e-16	6.94761e-12	9.47063e-17	2.00187e-12	4.05993e-15	2.00395e-18	9.56424e-21	7.41282e-17	2.85173e-15	4.80674e-23	0.00020932	0.999791	4.16403e-21	4.56961e-15	4.6262e-15	6.07582e-16	1.22594e-13	6.89456e-15	3.52467e-17	1.83788e-18	7.99097e-15	2.86352e-16	4.74649e-18
Wang_et_al_ATGCGATAGAAACCGC_1	ErythroidLiver	MKYS_training	3.03308e-06	1.45578e-07	6.31043e-10	3.85156e-12	6.15706e-08	0.592037	1.20072e-09	0.000235154	1.63493e-10	1.89756e-09	5.19928e-10	1.81324e-11	7.3555e-09	6.6021e-10	0.397261	0.0104546	3.74747e-13	9.28488e-08	4.32114e-06	1.05081e-07	3.88472e-06	1.2569e-07	6.75001e-08	4.49551e-07	7.13322e-09	2.03221e-11	9.08978e-12
Wang_et_al_ATGCGATAGAATTGTG_1	ErythroidLiver	ErythroidYS_training	2.04107e-07	1.25237e-09	4.91627e-08	1.81569e-08	4.14711e-08	0.999992	7.73658e-11	2.78913e-07	1.23969e-08	7.31475e-07	1.54916e-08	4.77193e-10	1.35153e-09	1.04204e-07	5.29144e-06	1.10107e-08	4.89237e-08	8.5904e-09	7.53568e-07	1.22004e-07	1.50064e-08	1.56488e-09	5.63549e-08	1.69185e-08	5.99944e-09	5.74063e-10	1.52839e-09
Wang_et_al_ATGCGATAGGCGATAC_1	ErythroidLiver	ErythroidYS_training	2.19073e-07	1.89026e-10	1.68739e-09	3.46084e-09	8.15552e-09	0.999994	2.50029e-11	2.50319e-08	5.02538e-10	5.32912e-08	2.42748e-09	2.51835e-11	9.00543e-11	3.38575e-09	5.3639e-06	8.12732e-09	1.13367e-08	2.06006e-10	1.2131e-07	1.04203e-07	2.62386e-09	2.29457e-10	7.95116e-09	1.81755e-09	1.87694e-10	5.5833e-11	4.87149e-11
Wang_et_al_ATGCGATCACCATCCT_1	ErythroidLiver	ErythroidYS_training	8.37461e-08	4.93678e-10	3.59461e-08	3.66832e-09	1.06924e-08	0.999997	2.90008e-11	8.33533e-08	6.06855e-10	6.95511e-08	9.96649e-09	1.04338e-10	4.77677e-10	1.36321e-07	2.6689e-06	2.40518e-09	7.73413e-09	3.2189e-09	1.65495e-07	2.41349e-08	6.55909e-09	6.5437e-10	2.60248e-08	1.45081e-08	1.12161e-09	1.1088e-10	2.02963e-10
Wang_et_al_ATGCGATCATGGTTGT_1	ErythroidLiver	ErythroidYS_training	7.93631e-08	1.64111e-10	3.66284e-09	8.95559e-10	2.54929e-09	0.999998	2.0178e-11	1.31268e-08	1.50159e-10	1.89491e-08	1.51867e-09	9.49465e-12	1.07067e-10	8.37725e-09	1.86628e-06	3.46322e-09	3.5881e-09	1.87147e-10	1.91788e-08	2.39992e-08	6.25229e-10	1.82769e-10	1.77967e-08	2.00103e-09	5.37049e-11	2.73685e-11	1.60575e-11
Wang_et_al_ATGCGATGTATAGGGC_1	ErythroidLiver	ErythroidYS_training	8.52718e-07	3.67396e-09	1.26038e-08	1.47116e-09	6.19607e-08	0.999981	4.57595e-09	4.72149e-07	8.28766e-09	7.95388e-07	2.51226e-08	4.89206e-10	4.30413e-10	5.89392e-08	1.61292e-05	6.8124e-08	9.89203e-09	4.16781e-09	5.67621e-07	2.12989e-07	1.69243e-08	5.95848e-09	5.35723e-08	2.9175e-08	2.3958e-09	1.10519e-10	9.64091e-11
Wang_et_al_ATGCGATTCATACGGT_1	EndotheliumLiver	EndotheliumYS_training	1.62009e-17	1.80866e-14	3.56546e-16	2.01138e-13	1	4.18953e-25	7.8505e-08	3.28984e-19	2.73634e-10	3.37484e-15	1.60833e-14	6.82758e-15	7.07218e-14	2.8241e-14	8.68972e-21	5.10044e-19	6.3256e-14	5.802e-19	2.84409e-15	3.79355e-13	2.96918e-13	1.71095e-16	1.67363e-14	4.88566e-15	2.51073e-12	2.62361e-18	2.25907e-18
Wang_et_al_ATGCGATTCTACCAGA_1	ErythroidLiver	ErythroidYS_training	7.04494e-08	6.63453e-10	2.82098e-09	2.66219e-09	8.02246e-09	0.999997	1.70723e-11	7.85217e-08	1.65658e-09	6.01171e-08	2.41169e-09	9.1532e-11	2.18953e-10	2.63798e-08	2.24104e-06	2.89246e-09	9.12114e-09	1.01176e-09	1.05507e-07	1.8721e-08	1.02236e-08	4.37552e-10	2.47662e-08	5.46818e-09	4.4032e-10	1.02887e-10	9.74399e-11
Wang_et_al_ATGCGATTCTTGCCGT_1	ErythroidLiver	ErythroidYS_training	1.74584e-07	1.20835e-09	8.47936e-08	1.71091e-08	3.60416e-08	0.99994	2.95518e-11	2.32302e-07	4.89164e-10	2.15589e-07	6.26566e-08	8.2464e-11	1.89315e-09	4.13832e-08	5.76079e-05	4.43244e-08	5.95213e-08	3.51701e-09	8.37203e-07	5.98079e-07	6.39775e-09	1.88322e-09	1.3159e-08	1.04677e-08	3.22091e-09	8.02383e-10	8.82319e-10
Wang_et_al_ATGGGAGAGGGATGGG_1	EndotheliumLiver	EndotheliumYS_training	3.91366e-17	4.37193e-15	1.20021e-16	1.97038e-13	1	5.58653e-25	1.06514e-07	1.18766e-20	1.83024e-08	4.15368e-15	1.02981e-14	5.69162e-14	1.2066e-14	6.87951e-14	1.52816e-21	3.91524e-19	8.75951e-14	9.40732e-18	2.26241e-15	3.91341e-12	4.26401e-14	9.46846e-16	2.99692e-13	7.43466e-12	3.00325e-14	2.80429e-19	3.44134e-18
Wang_et_al_ATGGGAGAGGTCGGAT_1	ErythroidLiver	ErythroidYS_training	2.74989e-07	1.45605e-09	6.97956e-09	3.14746e-08	3.28376e-08	0.99999	6.31315e-11	3.48896e-07	2.04433e-08	5.08711e-07	1.97136e-08	4.49945e-10	9.50951e-10	2.98421e-08	7.53521e-06	2.15222e-08	8.94626e-08	3.08695e-09	5.45042e-07	2.92648e-07	5.19637e-08	1.55214e-09	4.57252e-08	9.4958e-09	5.68067e-09	6.32735e-10	1.50703e-09
Wang_et_al_ATGGGAGGTACTCTCC_1	ErythroidLiver	ErythroidYS_training	0.000166008	1.11312e-06	3.39316e-08	2.73158e-08	3.98905e-06	0.991548	1.1093e-07	0.000634497	3.74186e-07	2.27495e-06	2.50537e-07	4.29689e-09	9.69845e-08	7.8137e-08	0.0074036	0.00013211	4.33915e-08	1.93455e-07	6.97924e-05	8.81532e-06	2.67887e-05	8.60898e-07	3.41561e-07	1.29207e-07	9.79697e-07	2.37069e-08	1.32622e-09
Wang_et_al_ATGGGAGGTAGCGTAG_1	MEMPLiver	MKYS_training	0.0825324	7.87669e-05	1.94391e-07	8.20469e-08	0.000456532	0.0293637	2.92995e-05	0.00607328	0.00044415	1.35493e-05	2.38975e-05	5.28793e-07	4.83333e-07	1.29952e-06	0.803123	0.0256451	2.39017e-06	7.99763e-07	0.0407995	0.011158	7.93398e-05	4.76132e-05	2.32711e-05	4.99083e-05	5.29454e-05	2.19308e-07	1.43658e-08
Wang_et_al_ATGTGTGAGACTAGAT_1	ErythroidLiver	ErythroidYS_training	5.27448e-08	3.2661e-10	4.67255e-09	6.23775e-09	1.49217e-08	0.999993	2.79515e-11	7.37501e-08	5.24506e-09	1.257e-07	7.45996e-09	2.29054e-10	3.03506e-10	3.1623e-08	6.72641e-06	7.91521e-09	1.19357e-08	6.17604e-10	2.96403e-07	1.41596e-08	1.00416e-08	2.97497e-10	1.97168e-08	4.73239e-09	2.03517e-09	9.56458e-11	1.99653e-10
Wang_et_al_ATGTGTGCACACAGAG_1	EndotheliumLiver	HSPC_1YS_training	0.0638936	0.00475799	8.27777e-05	9.04627e-05	0.343187	0.000348133	0.00436734	0.00151214	0.0349019	0.000636032	0.00306188	0.0162752	0.000132961	0.00072027	0.0015082	0.000166262	0.00290493	1.8635e-05	0.123751	0.154529	0.00039116	0.00106185	0.0117619	0.227467	0.00168739	0.000778076	7.42907e-06
Wang_et_al_ATGTGTGCACGACGAA_1	ErythroidLiver	ErythroidYS_training	5.59811e-07	5.32656e-10	1.43832e-10	9.57751e-10	2.34125e-08	0.999994	6.32656e-11	1.99359e-07	3.6292e-08	3.4798e-07	9.46691e-09	1.57925e-10	4.32114e-10	7.94829e-10	3.99378e-06	7.07511e-09	5.99459e-09	1.5944e-10	3.65778e-07	1.87921e-07	1.39051e-08	6.11211e-10	3.95005e-09	2.2155e-09	6.9961e-10	8.17986e-11	8.12844e-11
Wang_et_al_ATGTGTGTCAAGGCTT_1	HepatocyteLiver	EndodermYS_training	1.2886e-06	8.26233e-09	1.61452e-08	5.37224e-10	5.97047e-07	3.32946e-05	1.28258e-06	1.70105e-07	3.88351e-08	0.999842	2.49347e-07	1.83888e-09	2.31145e-10	4.76116e-08	9.60672e-07	0.000108793	2.10662e-08	3.14599e-07	1.61568e-09	1.09554e-05	5.91018e-08	1.28516e-07	2.83129e-10	7.66329e-08	1.68412e-07	2.49422e-08	2.87786e-09
Wang_et_al_ATTACTCAGATGTGGC_1	MKLiver	MKYS_training	4.91276e-17	1.91458e-15	5.53482e-21	1.53363e-18	5.34799e-17	1.43434e-11	4.83236e-17	6.33175e-14	3.41997e-16	2.97167e-19	1.31288e-21	6.32531e-18	1.55815e-16	2.01987e-23	7.77522e-05	0.999922	1.21528e-21	8.40364e-15	1.10827e-16	6.39195e-17	7.67973e-15	3.21971e-15	3.6368e-17	1.07452e-18	1.44975e-15	3.10989e-17	4.64873e-18
Wang_et_al_ATTACTCAGCTCCTTC_1	HepatocyteLiver	EndodermYS_training	8.1029e-09	4.1919e-13	7.11115e-10	6.62041e-15	2.91722e-10	2.64624e-12	1.53325e-08	1.47373e-10	3.10689e-10	0.999997	1.69653e-09	5.34877e-12	5.43053e-15	1.67271e-11	5.025e-12	2.86312e-10	3.62857e-11	3.01799e-11	4.82274e-13	2.96523e-06	1.64924e-13	1.15464e-10	3.00972e-15	1.48616e-11	9.192e-11	4.50472e-12	2.78773e-11
Wang_et_al_ATTACTCAGGGAACGG_1	ErythroidLiver	ErythroidYS_training	6.69731e-08	6.57962e-10	2.64508e-09	7.17554e-09	1.20925e-08	0.999998	4.63487e-11	6.5525e-08	3.07237e-09	5.6125e-08	6.57997e-09	1.53121e-10	4.22365e-10	1.72619e-08	1.81328e-06	4.84219e-09	1.44378e-08	5.97296e-10	1.00165e-07	2.41598e-08	1.28204e-08	3.97886e-10	1.68188e-08	3.38212e-09	1.58653e-09	1.55072e-10	1.76271e-10
Wang_et_al_ATTACTCCAACGCACC_1	ErythroidLiver	ErythroidYS_training	1.7676e-05	1.15568e-09	1.5249e-09	1.64548e-09	3.30255e-09	0.999945	2.74826e-10	7.20123e-07	7.6752e-09	1.35417e-07	3.03053e-07	3.74191e-09	1.13472e-10	1.73012e-09	2.00299e-05	4.56511e-07	6.37548e-09	1.83157e-09	1.43763e-05	6.5737e-07	6.83002e-08	2.3501e-09	6.49323e-08	1.5721e-07	6.78557e-09	7.02107e-11	2.50194e-10
Wang_et_al_ATTACTCCACATTAGC_1	MKLiver	MKYS_training	1.896e-20	1.64474e-18	7.25139e-24	1.08024e-20	2.69936e-18	6.02574e-13	6.12557e-17	3.17552e-15	3.43553e-19	1.09542e-22	3.80379e-24	2.85228e-20	5.83637e-19	3.94177e-27	2.69105e-05	0.999973	3.28122e-25	3.59257e-17	4.72142e-19	7.28831e-20	2.17776e-15	1.39639e-17	5.08802e-21	6.88702e-22	1.10373e-16	1.18287e-19	5.4432e-21
Wang_et_al_ATTACTCGTCCGTTAA_1	ErythroidLiver	MEMPYS_training	7.69516e-06	1.6108e-06	7.4701e-09	4.12099e-08	8.6122e-06	0.992175	9.88551e-08	0.00493117	2.87014e-08	8.11249e-07	3.83802e-07	1.51076e-08	2.51645e-07	6.36813e-08	0.00201783	7.35878e-07	3.98857e-08	1.4431e-07	2.99738e-05	1.35532e-05	0.000808593	6.4226e-07	1.10758e-07	9.03853e-07	1.36737e-06	2.65854e-08	1.44181e-09
Wang_et_al_ATTACTCGTCGATTGT_1	MEMPLiver	MKYS_training	0.0091792	0.00121622	5.99414e-05	9.15868e-05	8.8135e-06	0.314072	3.2749e-07	0.124974	2.8943e-05	5.3558e-06	9.44369e-05	1.65893e-05	3.76421e-05	0.000118006	0.511347	0.00178842	0.000234666	0.000155526	0.026824	0.00126777	0.00365727	0.00115224	0.00201269	6.56398e-06	0.00138857	0.000254032	8.3287e-06
Wang_et_al_ATTACTCGTGCATCTA_1	ErythroidLiver	ErythroidYS_training	8.84845e-06	9.21578e-09	2.13112e-09	3.55657e-11	3.1842e-08	0.999629	8.94521e-11	4.76856e-06	2.56664e-09	1.10305e-08	4.46902e-09	2.03964e-11	7.7541e-10	4.66308e-09	0.000354379	9.04128e-08	1.32572e-10	4.47537e-09	1.87364e-06	3.71841e-07	3.93452e-08	1.68748e-08	7.26616e-09	1.16014e-08	5.20585e-10	2.95161e-11	5.17134e-12
Wang_et_al_ATTACTCTCATTGCCC_1	ErythroidLiver	ErythroidYS_training	1.72883e-06	1.05014e-09	3.06624e-09	5.14115e-11	5.40183e-08	0.999974	1.85052e-09	1.38305e-07	1.25517e-09	7.18964e-07	3.39345e-08	1.24468e-10	1.793e-10	1.27436e-08	2.2158e-05	6.5376e-08	4.79568e-10	9.0467e-10	7.08285e-07	2.42278e-07	7.41127e-09	1.66548e-09	6.72146e-09	5.65445e-08	2.45096e-10	8.16786e-12	1.80093e-11
Wang_et_al_ATTACTCTCCGCGGTA_1	ErythroidLiver	ErythroidYS_training	8.25002e-08	1.53466e-10	1.26848e-08	2.10733e-09	3.92671e-09	0.999991	9.21665e-12	2.72176e-08	1.78406e-10	3.49456e-08	6.81575e-09	1.20761e-11	1.40041e-10	1.492e-08	8.99737e-06	5.21427e-09	7.01884e-09	8.77506e-10	1.11114e-07	5.42994e-08	9.96145e-10	2.98707e-10	1.0696e-08	1.07443e-09	3.48793e-10	4.84499e-11	1.05432e-10
Wang_et_al_ATTACTCTCGTGGACC_1	ErythroidLiver	ErythroidYS_training	2.54771e-07	1.45332e-09	5.8946e-10	1.18511e-08	2.10172e-08	0.999983	9.9765e-11	3.9201e-07	1.3299e-07	3.58208e-07	4.21551e-08	8.35078e-10	9.43719e-10	4.02958e-09	1.38477e-05	4.42981e-08	4.71239e-08	1.45574e-09	1.55809e-06	1.10217e-07	3.78024e-08	2.36979e-09	6.142e-09	5.24878e-09	6.7482e-09	6.19195e-10	2.50779e-10
Wang_et_al_ATTACTCTCGTTGACA_1	FibroblastLiver	MesotheliumYS_training	2.27731e-14	6.55981e-16	4.98376e-13	1.2023e-11	3.32316e-08	1.45748e-20	1	1.44924e-15	1.16719e-10	3.7357e-11	3.67027e-12	1.30859e-12	1.67708e-17	3.46228e-12	9.23132e-17	5.06017e-10	1.42381e-12	1.7008e-12	1.08193e-14	1.57379e-10	2.39579e-14	1.4226e-13	9.885e-17	1.68815e-09	3.13153e-12	4.22846e-10	3.48681e-14
Wang_et_al_ATTATCCAGAGCCTAG_1	ErythroidLiver	ErythroidYS_training	3.75323e-08	1.07258e-09	2.31017e-08	6.96242e-09	9.18945e-09	0.999996	1.14891e-11	1.02641e-07	4.10663e-10	4.64826e-08	4.47566e-09	4.10655e-11	9.56779e-10	4.93327e-08	3.67632e-06	4.13344e-09	2.56752e-08	3.09038e-09	8.83369e-08	8.1685e-08	4.02025e-09	1.16754e-09	2.82978e-08	6.73148e-09	7.92975e-10	3.10887e-10	1.53262e-10
Wang_et_al_ATTATCCAGTACACCT_1	ErythroidLiver	ErythroidYS_training	1.21673e-07	3.00048e-11	1.26304e-09	1.33505e-10	4.07871e-10	0.999997	1.2592e-12	1.27091e-08	9.15579e-12	4.94755e-09	6.90984e-10	5.85173e-13	1.98114e-11	3.06411e-10	2.44665e-06	1.5429e-09	3.1446e-10	3.14848e-11	2.59089e-08	4.16225e-08	1.5671e-10	4.31649e-11	7.47345e-10	7.1586e-10	1.06742e-11	6.53013e-12	3.34995e-12
Wang_et_al_ATTATCCCAAGTACCT_1	MKLiver	MKYS_training	2.52839e-12	3.97968e-10	1.78507e-15	8.56862e-15	1.53057e-12	9.13658e-07	1.29522e-13	4.79596e-09	1.08741e-12	1.95469e-14	1.06209e-16	3.56899e-14	9.83387e-12	3.2605e-17	0.0038203	0.996179	5.95685e-17	1.5157e-10	5.4966e-13	1.01768e-12	5.82155e-11	4.05192e-11	3.12565e-12	1.70793e-13	4.13231e-12	6.57139e-13	3.50586e-14
Wang_et_al_ATTATCCGTCCAGTTA_1	ErythroidLiver	ErythroidYS_training	1.06815e-07	1.76451e-10	7.25246e-07	1.84902e-09	3.14613e-09	0.999976	1.7914e-11	3.12031e-08	3.87204e-12	2.03744e-08	2.48569e-08	8.37865e-12	1.89854e-10	1.02507e-07	2.30558e-05	2.22239e-08	3.96017e-09	2.11229e-09	1.13408e-07	9.30341e-08	3.39669e-10	3.55723e-10	8.40701e-09	1.83248e-08	4.18266e-10	6.15539e-11	5.15598e-11
Wang_et_al_ATTATCCGTGTTGGGA_1	ErythroidLiver	ErythroidYS_training	9.72295e-08	1.33335e-10	6.02732e-10	1.4849e-09	5.29288e-09	0.999997	3.00664e-11	1.74907e-08	7.78489e-10	8.94198e-08	4.93457e-09	3.82054e-11	1.04877e-10	2.39519e-09	2.52641e-06	9.33605e-09	3.92393e-09	1.51877e-10	5.54299e-08	2.25257e-08	3.11779e-09	1.41856e-10	2.7998e-09	1.10462e-09	2.25246e-10	4.36644e-11	6.71463e-11
Wang_et_al_ATTATCCTCGTGGGAA_1	ErythroidLiver	ErythroidYS_training	3.41522e-07	1.30968e-10	8.07365e-09	4.92325e-10	5.55842e-09	0.999995	6.71578e-11	9.61491e-08	2.55947e-11	5.5208e-08	1.06452e-08	1.93429e-11	3.93113e-11	3.40957e-09	4.46185e-06	1.43759e-08	6.82783e-10	6.62125e-10	1.30319e-07	1.84676e-07	4.7844e-09	3.95308e-10	7.0716e-09	1.79425e-08	3.67972e-10	2.24406e-11	2.32479e-11
Wang_et_al_ATTCTACAGCTAACTC_1	ErythroidLiver	ErythroidYS_training	8.70296e-08	1.90283e-09	6.37383e-09	8.17427e-08	3.28105e-09	0.99999	2.11947e-11	1.29342e-06	1.7654e-07	2.88062e-08	2.66439e-08	2.47859e-09	7.44924e-09	2.55238e-08	7.12316e-06	1.46438e-08	1.38941e-07	7.47894e-08	1.05424e-06	5.76976e-09	2.15835e-08	5.14969e-09	9.96603e-08	2.80381e-09	5.99719e-08	1.62711e-09	2.32123e-09
Wang_et_al_ATTCTACAGGTGATTA_1	MKLiver	MKYS_training	2.58306e-18	8.43092e-17	3.58046e-23	3.19061e-19	1.56251e-16	1.23224e-13	5.33257e-16	9.04962e-15	2.96128e-16	2.81857e-19	9.70075e-23	3.6818e-18	1.23362e-17	2.15736e-25	5.53674e-06	0.999995	3.11947e-22	1.79084e-16	2.28894e-17	1.58306e-17	7.65656e-15	7.88304e-17	9.05216e-19	1.33995e-19	3.9631e-16	6.55452e-18	3.12129e-19
Wang_et_al_ATTCTACAGTCAAGCG_1	ErythroidLiver	ErythroidYS_training	6.13146e-08	7.60088e-11	1.46797e-08	2.00325e-09	3.41741e-09	0.999995	5.97175e-12	2.12763e-08	3.71315e-10	3.09357e-08	2.67117e-09	1.2437e-11	5.21575e-11	2.94478e-08	4.88305e-06	3.9385e-09	6.89349e-09	6.39791e-10	1.14892e-07	2.31123e-08	1.01929e-09	1.59321e-10	9.86453e-09	1.33231e-09	6.71344e-10	3.5737e-11	4.13516e-11
Wang_et_al_ATTCTACAGTGACTCT_1	EndotheliumLiver	EndotheliumYS_training	1.36741e-18	5.8598e-15	8.24641e-18	1.05584e-12	1	9.98635e-24	1.92339e-08	3.70671e-19	4.73892e-09	4.83917e-16	1.25936e-15	1.73579e-14	7.07542e-14	1.39185e-15	2.08764e-20	5.51498e-19	1.0294e-14	6.84703e-19	2.05029e-15	1.56136e-13	2.42285e-12	2.33608e-16	1.22108e-13	1.13855e-13	5.58409e-14	1.15954e-20	2.85705e-17
Wang_et_al_ATTCTACCAGACGTAG_1	ErythroidLiver	ErythroidYS_training	5.21369e-06	7.62787e-06	3.86606e-06	4.52406e-06	1.90119e-05	0.99811	2.79925e-07	0.00116689	2.40557e-06	0.000284706	3.96396e-06	3.6727e-07	1.8824e-05	1.17563e-05	1.66127e-05	4.14166e-07	2.18421e-05	0.000173439	1.54208e-05	9.36546e-06	7.79715e-05	2.98293e-05	5.07737e-06	5.05042e-06	2.89093e-06	2.35105e-06	6.13844e-07
Wang_et_al_ATTCTACCAGTATCTG_1	MKLiver	MKYS_training	6.22715e-18	5.06273e-16	4.7605e-22	4.70496e-19	3.99587e-18	1.02801e-12	1.30226e-18	5.09321e-14	1.40396e-16	1.81093e-20	1.46815e-22	3.22628e-18	6.40194e-17	5.01015e-25	0.000136308	0.999864	1.63277e-22	3.21766e-16	1.35469e-16	1.00443e-17	5.00364e-15	3.10499e-16	8.00109e-18	1.87165e-20	6.74375e-16	1.33227e-17	1.03217e-18
Wang_et_al_ATTCTACCAGTGGAGT_1	Kupffer_cellLiver	MacrophageYS_training	1.58036e-05	0.00110466	0.000149895	1.01266e-05	3.6019e-07	0.172837	1.97772e-06	2.40221e-05	4.15805e-08	5.34428e-05	0.000119897	2.31235e-05	0.823173	2.71842e-05	0.000290405	0.000172506	5.4114e-06	4.86381e-05	6.68056e-06	1.72993e-06	0.000197253	0.000297035	0.00122469	7.60884e-05	4.53547e-07	1.89824e-06	0.000137052
Wang_et_al_ATTCTACCATATGGTC_1	Kupffer_cellLiver	MacrophageYS_training	2.13375e-11	1.91532e-05	2.74926e-10	2.99914e-11	2.51651e-12	5.77756e-14	2.4913e-10	1.54246e-10	5.80457e-14	4.70123e-12	1.7695e-11	2.25901e-09	0.99998	8.79858e-12	1.53394e-11	3.53434e-10	1.46209e-11	5.6497e-11	2.44041e-11	1.36593e-11	7.97143e-09	1.01962e-07	3.86564e-07	1.10785e-10	5.45983e-13	4.2269e-10	2.27473e-08
Wang_et_al_ATTCTACCATCCCACT_1	ErythroidLiver	ErythroidYS_training	4.46298e-08	1.96478e-10	1.36285e-08	2.57597e-08	1.46889e-08	0.999968	8.30576e-12	7.62424e-08	1.96722e-09	8.41499e-08	5.95584e-09	3.75302e-11	3.88835e-10	2.33801e-08	3.08354e-05	1.13304e-08	2.92762e-08	1.76608e-09	4.5332e-07	5.05021e-08	3.83499e-09	4.57114e-10	3.69713e-09	1.09445e-09	3.35271e-09	3.29136e-10	6.56633e-10
Wang_et_al_ATTCTACCATGTAGTC_1	ErythroidLiver	ErythroidYS_training	3.88451e-05	1.24766e-05	2.85088e-07	0.000101363	2.02186e-05	0.997279	2.27862e-07	0.000846201	0.000380443	5.71438e-05	4.60048e-05	6.68499e-06	1.34756e-05	3.30541e-06	0.000102435	9.97116e-06	0.000171873	8.44815e-06	0.00024351	0.000368139	6.77195e-05	7.46465e-06	0.000168883	1.86577e-05	1.46847e-05	7.32819e-06	5.17944e-06
Wang_et_al_ATTCTACGTCGAGATG_1	ErythroidLiver	ErythroidYS_training	1.9203e-07	2.08379e-10	1.31492e-09	3.46607e-09	7.6259e-09	0.999997	1.1035e-11	4.09715e-08	4.03744e-09	6.01866e-08	4.92755e-09	1.04566e-10	1.02026e-10	8.3027e-09	1.99487e-06	1.98995e-09	1.61293e-08	2.36268e-10	2.53037e-07	3.5923e-08	5.68205e-09	1.82819e-10	1.37554e-08	3.65404e-09	7.74476e-10	7.18367e-11	6.15491e-11
Wang_et_al_ATTCTACGTCTGGTCG_1	ErythroidLiver	ErythroidYS_training	1.05968e-07	3.41529e-10	4.72403e-09	3.27599e-09	3.25251e-09	0.999999	7.17114e-12	9.86779e-08	6.46917e-10	1.71381e-08	1.76137e-09	3.56667e-11	1.71269e-10	1.33689e-08	1.05353e-06	1.3586e-09	9.19486e-09	5.42169e-10	6.99703e-08	3.42746e-08	5.28446e-09	3.01258e-10	1.63719e-08	4.09079e-09	4.07969e-10	1.22262e-10	3.01151e-11
Wang_et_al_ATTCTACGTTGTGGCC_1	ErythroidLiver	ErythroidYS_training	2.14245e-06	3.26893e-10	2.40187e-08	1.75905e-10	1.63406e-08	0.999973	5.69577e-10	4.97154e-08	4.09095e-11	6.83806e-08	8.88382e-09	8.50082e-12	6.72421e-11	6.75562e-09	2.33406e-05	4.83821e-08	1.19508e-09	6.53952e-10	1.82676e-07	7.20006e-07	5.46039e-10	1.19392e-09	2.80802e-08	1.29816e-08	2.24414e-10	1.8025e-11	1.13797e-11
Wang_et_al_ATTCTACTCCATGCTC_1	ErythroidLiver	ErythroidYS_training	3.21731e-07	1.04577e-10	3.82606e-08	7.7277e-11	2.23e-09	0.999992	5.76512e-12	9.60433e-09	4.21005e-12	7.56702e-09	2.81212e-09	7.61789e-13	5.61431e-11	5.1192e-09	7.18399e-06	2.25649e-09	4.468e-10	2.52729e-10	3.17853e-08	2.1599e-07	6.33552e-11	2.4976e-10	4.12283e-09	4.29449e-09	1.60311e-11	5.00802e-12	6.88339e-12
Wang_et_al_ATTCTACTCTCTAAGG_1	ETPLiver	Lymphoid_progenitorYS_training	7.14372e-06	0.0054493	0.00283821	0.89688	2.86421e-06	5.06968e-11	1.11152e-06	2.35738e-06	0.000190918	6.15394e-08	0.000856645	0.000342043	7.89647e-05	0.00240242	3.09062e-09	7.76848e-10	0.0498438	1.9999e-07	2.30392e-05	0.000810071	5.4015e-08	0.000348752	0.0302163	6.93417e-07	0.000300232	0.00603464	0.00337007
Wang_et_al_ATTCTACTCTTGCATT_1	ErythroidLiver	ErythroidYS_training	2.95819e-08	3.60823e-11	8.77401e-08	3.17531e-09	1.14673e-09	0.999982	6.3074e-12	1.0624e-08	7.07909e-12	7.20062e-09	8.36438e-09	1.99279e-12	1.06788e-10	1.65793e-08	1.74203e-05	1.70934e-08	3.73896e-09	6.54961e-10	5.24137e-08	3.29445e-08	1.64425e-10	1.25399e-10	6.51568e-09	1.32544e-09	2.35305e-10	1.8913e-11	4.33127e-11
Wang_et_al_ATTGGACAGCGCCTCA_1	ErythroidLiver	ErythroidYS_training	2.43078e-07	1.53451e-09	1.60472e-08	5.26107e-09	3.59865e-08	0.999993	8.62298e-11	2.1707e-07	3.18291e-09	2.61251e-07	1.67369e-08	2.5665e-10	6.32904e-10	9.87973e-08	5.9147e-06	5.77782e-09	1.74845e-08	2.24236e-09	4.08589e-07	8.32403e-08	2.01773e-08	1.26434e-09	3.28817e-08	2.38139e-08	3.07715e-09	2.38626e-10	4.34375e-10
Wang_et_al_ATTGGACCATAGAAAC_1	FibroblastLiver	MesotheliumYS_training	1.37576e-16	7.59709e-18	2.38825e-15	1.71317e-13	2.05373e-10	3.19879e-23	1	3.71813e-17	3.33616e-11	1.09425e-12	1.14938e-14	3.38515e-13	4.14627e-20	2.38101e-14	4.1703e-19	9.72654e-12	1.0449e-13	1.21306e-12	1.39534e-16	2.30527e-12	6.34948e-16	8.58464e-15	8.32825e-19	8.75787e-11	1.37121e-13	9.6752e-11	2.01175e-15
Wang_et_al_ATTGGACCATTCGACA_1	EndotheliumLiver	EndotheliumYS_training	3.93352e-19	9.13457e-16	1.72831e-17	7.97367e-15	1	4.90239e-26	6.2808e-09	6.43306e-21	1.29403e-11	2.24501e-16	3.3115e-14	1.50945e-15	7.42077e-14	1.30709e-15	9.78626e-22	1.37765e-19	2.18497e-15	6.38535e-19	9.02687e-17	1.13974e-14	5.35032e-12	7.34507e-17	1.47519e-16	1.21584e-15	3.23876e-14	8.55236e-20	9.10252e-19
Wang_et_al_ATTGGACGTAGTGAAT_1	ErythroidLiver	ErythroidYS_training	3.58727e-08	2.2322e-09	1.03161e-08	1.81635e-08	3.54141e-08	0.999997	1.23914e-10	3.84869e-07	4.02332e-09	2.24693e-07	1.52511e-08	4.76534e-10	1.51085e-09	6.5012e-08	2.09291e-06	4.26217e-09	2.33187e-08	6.55141e-09	1.31217e-07	3.42442e-08	5.02981e-08	2.05713e-09	3.22741e-08	1.46137e-08	3.6583e-09	4.9379e-10	7.19593e-10
Wang_et_al_ATTGGACGTCCATGAT_1	ErythroidLiver	ErythroidYS_training	3.85077e-08	3.5197e-10	3.69858e-09	6.7683e-08	2.24892e-08	0.999991	1.78032e-11	1.34994e-07	9.89147e-08	3.20621e-07	8.85279e-09	9.03437e-10	6.27421e-10	3.68208e-08	7.1953e-06	8.47892e-09	2.05995e-07	1.49873e-09	2.69674e-07	2.32735e-08	4.56092e-08	5.05671e-10	1.60523e-08	1.52008e-09	1.57523e-08	1.07804e-09	1.24137e-09
Wang_et_al_ATTGGACGTCTCCATC_1	Kupffer_cellLiver	MacrophageYS_training	2.04377e-11	7.09114e-06	2.752e-09	1.11931e-09	7.57919e-13	1.55765e-13	4.25501e-10	2.15017e-10	5.23805e-13	2.07925e-12	3.10783e-09	7.20807e-08	0.999992	1.84795e-10	1.08861e-11	3.68785e-10	4.01849e-11	6.6188e-10	8.72902e-12	8.40055e-12	1.52168e-07	9.41075e-08	4.22489e-07	3.66788e-10	7.14889e-11	1.24791e-08	2.69996e-07
Wang_et_al_ATTGGACGTGGACGAT_1	ErythroidLiver	ErythroidYS_training	9.24489e-07	1.6296e-09	4.09151e-09	7.22174e-09	5.55871e-08	0.999992	7.95967e-10	2.5559e-07	8.04912e-09	2.82973e-07	1.31883e-08	5.97281e-10	6.74066e-10	1.28264e-08	4.59307e-06	2.52322e-08	2.8566e-08	1.05325e-09	5.09473e-07	5.94509e-07	2.9232e-08	1.51149e-09	7.47506e-08	5.21544e-08	2.71185e-09	4.01121e-10	4.06708e-10
Wang_et_al_ATTGGTGAGACCGGAT_1	ETPLiver	Lymphoid_progenitorYS_training	3.23976e-05	0.00184473	0.00486958	0.773768	5.01754e-06	4.02449e-09	9.32465e-07	2.32806e-06	0.000287022	9.19339e-07	0.0212468	0.000161343	7.68673e-05	0.00442856	4.27291e-08	2.27968e-08	0.028102	2.47226e-07	1.68341e-05	0.00105795	1.33211e-07	0.000146287	0.125203	1.10838e-06	0.00435155	0.00325479	0.0311417
Wang_et_al_ATTGGTGAGATCCCGC_1	ErythroidLiver	ErythroidYS_training	2.39994e-07	1.70112e-10	8.65903e-08	8.29272e-10	1.39951e-09	0.999988	9.95919e-12	3.0008e-08	3.01809e-12	6.3143e-09	5.32103e-09	4.15583e-12	7.47419e-11	1.27873e-08	1.13001e-05	9.82189e-09	1.83641e-09	7.05666e-10	7.46696e-08	1.67613e-07	4.12196e-10	2.92811e-10	1.15889e-08	1.06034e-08	1.3913e-10	2.60268e-11	2.21843e-11
Wang_et_al_ATTGGTGCATCGATGT_1	FibroblastLiver	MesotheliumYS_training	9.01085e-15	1.43881e-16	3.97089e-14	1.27105e-12	2.13532e-09	1.81427e-23	1	1.77067e-17	2.50269e-10	7.46779e-12	8.4638e-13	1.07154e-12	1.31817e-18	1.45788e-12	1.03602e-18	2.82307e-10	6.0917e-13	1.25529e-12	2.43203e-15	1.12141e-10	3.50033e-15	2.85994e-14	8.49015e-18	3.08013e-09	6.28909e-13	2.9317e-10	1.66005e-14
Wang_et_al_ATTGGTGCATTATCTC_1	ErythroidLiver	ErythroidYS_training	1.03499e-07	1.89029e-10	3.13681e-08	1.20063e-09	3.48576e-09	0.999989	1.17062e-11	1.16814e-08	6.78736e-11	4.63685e-08	5.7504e-09	5.27822e-12	2.10811e-10	1.2005e-08	1.08655e-05	9.3156e-09	8.58539e-09	5.21686e-10	9.08374e-08	1.02511e-07	2.69274e-10	2.16586e-10	9.84361e-09	1.11854e-09	1.34611e-10	4.06943e-11	5.19616e-11
Wang_et_al_ATTGGTGGTTGGACCC_1	MKLiver	MKYS_training	6.49418e-18	1.10769e-15	1.13003e-21	2.03034e-18	2.61609e-17	3.58e-12	2.34978e-17	1.11124e-13	7.96471e-16	2.5833e-19	6.39694e-22	5.13385e-18	1.54572e-16	3.35086e-24	4.14443e-05	0.999958	1.62246e-21	6.96036e-15	5.10752e-17	4.20481e-17	7.0764e-15	2.88792e-15	5.03159e-18	1.15599e-19	1.67517e-15	4.79595e-17	3.43682e-18
Wang_et_al_ATTGGTGTCACCCGAG_1	ErythroidLiver	ErythroidYS_training	5.94184e-08	2.46639e-10	5.81711e-09	4.09686e-09	4.16982e-09	0.999993	9.81773e-12	3.04953e-08	1.8758e-10	3.27954e-08	5.16638e-09	1.26867e-11	3.57024e-10	7.56094e-09	6.46921e-06	6.45196e-09	9.98202e-09	5.21244e-10	5.4825e-08	5.76466e-08	1.92776e-09	3.00572e-10	9.72549e-09	1.18103e-09	3.77888e-10	9.20419e-11	1.92621e-10
Wang_et_al_ATTGGTGTCCCTTGCA_1	ErythroidLiver	ErythroidYS_training	7.88492e-06	1.53664e-07	1.2229e-09	2.08103e-08	4.30253e-07	0.999278	4.22258e-07	9.11862e-06	9.83053e-07	4.01053e-06	7.3762e-07	6.11646e-08	2.55939e-08	2.11315e-09	0.000566609	0.000114857	2.29866e-08	2.68432e-08	1.14397e-05	3.67234e-06	5.67341e-07	2.06747e-07	6.54581e-07	3.18273e-07	6.94555e-08	1.13574e-09	3.97311e-09
Wang_et_al_ATTTCTGAGCACGCCT_1	MEMPLiver	MKYS_training	2.1531e-05	3.7069e-08	1.12017e-11	1.35123e-13	4.37356e-08	0.0111223	4.62335e-09	3.63618e-05	3.04696e-09	7.59627e-09	1.40317e-09	2.2058e-11	2.83696e-10	2.06723e-11	0.792601	0.196207	6.49299e-13	4.16057e-09	1.05041e-05	5.44568e-07	7.34631e-07	3.13021e-08	6.59119e-10	9.06827e-09	4.35405e-09	7.63241e-12	2.80738e-13
Wang_et_al_ATTTCTGCATCCCACT_1	ErythroidLiver	ErythroidYS_training	3.32063e-07	3.43023e-10	5.96836e-09	5.3252e-09	1.80021e-08	0.999989	1.03928e-10	7.93975e-08	4.44679e-09	1.78595e-07	1.4439e-08	1.46329e-10	1.7485e-10	7.25181e-08	9.7605e-06	1.96634e-08	2.20375e-08	1.39271e-09	5.70151e-07	5.48807e-08	9.85755e-09	5.15943e-10	4.37574e-08	6.98925e-09	3.2729e-09	9.75181e-11	1.08523e-10
Wang_et_al_ATTTCTGGTCGAGATG_1	ErythroidLiver	ErythroidYS_training	4.12118e-08	7.46226e-11	8.65342e-10	2.97205e-09	4.90934e-09	0.999994	1.81101e-11	2.24973e-08	1.08511e-08	9.82125e-08	2.04707e-09	9.51067e-11	5.28932e-11	1.24685e-08	5.99118e-06	1.14549e-08	8.44878e-09	7.97807e-10	2.14944e-07	8.23541e-09	2.22579e-09	2.53656e-10	1.09254e-08	9.03734e-10	1.14039e-09	3.84503e-11	8.5687e-11
Wang_et_al_ATTTCTGGTGTAACGG_1	EndotheliumLiver	ErythroidYS_training	1.29603e-07	4.58765e-06	2.08077e-06	2.37392e-06	0.999715	9.39359e-07	1.84785e-06	9.52529e-09	1.00877e-08	2.58449e-07	1.48429e-06	8.92601e-08	8.55263e-06	4.20829e-07	9.19861e-09	1.61215e-09	2.76922e-07	4.1079e-09	1.73351e-07	7.31928e-08	0.000256893	1.07495e-07	2.1189e-06	1.41741e-09	2.40978e-06	5.59727e-09	3.01212e-08
Wang_et_al_ATTTCTGGTTCCACAA_1	ErythroidLiver	ErythroidYS_training	2.92237e-07	5.36926e-10	8.76619e-10	1.45493e-09	1.55366e-08	0.999992	3.52481e-10	5.48872e-08	2.83602e-09	3.91575e-07	2.57361e-08	3.5944e-10	1.87745e-10	5.34458e-09	6.61057e-06	2.55557e-08	1.04432e-08	2.78486e-10	2.66878e-07	1.09991e-07	8.95891e-09	4.70914e-10	1.18943e-08	6.95164e-09	9.99244e-10	8.829e-11	1.27902e-10
Wang_et_al_ATTTCTGTCAACGGGA_1	MKLiver	MKYS_training	1.13779e-11	3.94852e-12	3.6751e-17	2.07789e-16	2.83083e-12	2.8524e-07	7.1897e-12	2.38807e-10	1.92812e-13	1.89682e-13	1.98423e-15	1.3287e-14	1.57077e-13	8.73177e-19	0.00825336	0.991746	9.72404e-18	5.3501e-13	2.10693e-11	2.27951e-12	2.84364e-11	4.09313e-12	4.46543e-14	1.96565e-14	1.83657e-12	9.93291e-16	1.05478e-15
Wang_et_al_CAACCAAGTAGGGTAC_1	ErythroidLiver	ErythroidYS_training	1.38139e-07	1.81228e-09	8.23488e-09	6.16618e-08	5.7634e-08	0.999993	1.32871e-10	2.46241e-07	2.72923e-08	2.67388e-07	3.04161e-08	6.14783e-10	2.23525e-09	8.42635e-08	5.32641e-06	1.69813e-08	1.15083e-07	2.61997e-09	4.40161e-07	9.55375e-08	6.35571e-08	1.11203e-09	2.77393e-08	1.36394e-08	9.12159e-09	1.54827e-09	9.56293e-10
Wang_et_al_CAACCAAGTATGGTTC_1	ErythroidLiver	ErythroidYS_training	1.33953e-07	4.92561e-09	4.06606e-09	2.61328e-07	9.50711e-08	0.999965	5.45349e-10	7.94976e-07	1.14697e-07	6.84351e-07	2.31363e-08	3.36266e-09	5.00184e-09	6.88844e-08	3.10338e-05	1.68455e-07	2.48454e-07	8.99572e-09	1.08326e-06	1.18144e-07	2.0208e-07	3.01663e-09	8.02546e-08	1.97544e-08	3.0044e-08	3.68565e-09	5.73627e-09
Wang_et_al_CAACCAAGTGATGTCT_1	ErythroidLiver	ErythroidYS_training	1.15387e-07	2.27112e-10	4.63429e-09	1.53955e-09	2.80993e-09	0.999997	1.78738e-11	4.58445e-08	1.72093e-09	1.07529e-07	3.62635e-09	7.7248e-11	7.34315e-11	1.93946e-08	2.97925e-06	1.71121e-09	7.14462e-09	9.48803e-10	1.5333e-07	1.76257e-08	2.34959e-09	3.96455e-10	1.11294e-08	1.77827e-09	5.75151e-10	6.96003e-11	1.11299e-10
Wang_et_al_CAACCAAGTGCAGACA_1	EndotheliumLiver	EndotheliumYS_training	4.44187e-20	2.86567e-16	6.33476e-19	1.74041e-14	1	1.89878e-25	3.21532e-09	1.94049e-21	7.58414e-08	1.30759e-16	5.57914e-17	5.5958e-14	2.23874e-16	4.04289e-17	1.73598e-24	1.68406e-20	4.79805e-16	1.35727e-15	2.49556e-17	5.72873e-13	5.64748e-13	3.39701e-15	1.29373e-13	2.87655e-10	4.25284e-15	4.98029e-22	9.41457e-18
Wang_et_al_CAACCAATCTTCGGTC_1	HepatocyteLiver	EndodermYS_training	1.00749e-10	7.71397e-16	2.08638e-13	1.17845e-16	1.37033e-11	5.53499e-14	1.25293e-09	1.18725e-12	4.5972e-10	1	4.15512e-11	4.89232e-13	1.31548e-17	5.00634e-14	1.75268e-14	2.04304e-11	7.52788e-13	1.59478e-13	3.70265e-14	1.61255e-08	3.99344e-14	5.76102e-13	1.15447e-18	3.55179e-14	2.78819e-11	2.48349e-14	3.28635e-13
Wang_et_al_CAACCTCCAATAAGCA_1	ErythroidLiver	ErythroidYS_training	9.27696e-08	5.73062e-10	1.91504e-08	1.03951e-08	2.4837e-08	0.999995	1.48107e-11	1.39006e-07	4.68166e-09	4.13943e-07	1.28704e-08	1.49974e-10	4.59866e-10	9.94472e-08	3.68993e-06	2.51068e-09	2.69869e-08	4.39169e-09	4.23724e-07	7.98413e-08	1.02379e-08	9.74752e-10	1.54489e-08	5.04831e-09	2.45382e-09	2.33918e-10	6.41408e-10
Wang_et_al_CAACCTCCAGGTCCAC_1	MPPLiver	HSPC_1YS_training	0.00171408	3.42461e-06	9.76896e-05	0.0021052	0.000546687	6.50208e-08	5.56234e-06	6.82104e-07	0.162246	1.41245e-06	0.000155595	1.12121e-05	3.49609e-08	0.00956764	6.41536e-07	1.6069e-08	0.122626	2.75196e-08	0.00685696	0.693493	4.91356e-08	2.04414e-06	0.000459304	1.81797e-05	6.23629e-05	2.6107e-05	2.09972e-07
Wang_et_al_CAACCTCGTTGTACAC_1	Kupffer_cellLiver	MacrophageYS_training	7.63369e-09	0.000352294	6.45211e-08	6.42371e-10	1.66716e-11	1.39698e-10	1.97087e-09	3.684e-08	3.4793e-12	5.83043e-11	1.85403e-08	8.44565e-09	0.999634	4.81695e-09	3.60216e-09	9.01863e-10	1.15082e-10	2.27447e-09	6.07959e-09	5.34535e-09	2.12957e-08	3.90366e-06	8.31022e-06	6.99543e-09	6.89364e-11	2.77006e-09	1.28655e-06
Wang_et_al_CAACCTCTCCGTAGGC_1	ErythroidLiver	ErythroidYS_training	3.93974e-08	1.19358e-11	1.66418e-08	2.19909e-10	5.00952e-10	0.999995	1.70162e-12	1.78104e-09	3.9967e-12	4.99703e-09	2.01467e-09	3.85124e-13	1.42032e-11	7.52238e-09	4.88828e-06	1.70715e-09	6.67488e-10	9.34924e-11	1.92721e-08	2.01741e-08	3.17562e-11	3.28541e-11	1.42829e-09	6.11425e-10	1.83077e-11	2.53594e-12	5.79233e-12
Wang_et_al_CAACCTCTCGATAGAA_1	FibroblastLiver	FibroblastYS_training	3.44541e-14	1.23199e-14	1.31155e-11	9.18959e-09	1.24076e-06	3.22313e-18	0.999999	3.66361e-13	2.34354e-08	3.54973e-10	1.76988e-10	1.4429e-10	1.78662e-16	1.02151e-10	9.76115e-16	4.33659e-11	9.78536e-10	3.48643e-12	2.25134e-13	7.67692e-10	2.30951e-12	8.74598e-13	5.79321e-15	6.42468e-09	3.98148e-10	2.7273e-08	5.05769e-12
Wang_et_al_CAACCTCTCTCGTATT_1	ErythroidLiver	ErythroidYS_training	1.77829e-05	6.90942e-09	9.97921e-09	1.37747e-09	5.31295e-07	0.999813	6.77644e-09	2.51393e-06	2.18528e-08	5.64241e-07	4.69036e-08	2.5025e-10	1.02042e-09	2.48189e-08	0.000159286	1.19076e-07	8.4934e-09	1.15867e-09	3.08652e-06	2.86318e-06	5.62751e-08	9.96487e-09	7.18803e-08	3.042e-08	1.11507e-08	2.01359e-10	1.23137e-10
Wang_et_al_CAACTAGAGGCGACAT_1	ErythroidLiver	ErythroidYS_training	3.16284e-07	2.59553e-10	4.77952e-09	1.35408e-09	4.36352e-09	0.999995	2.10223e-11	1.02255e-07	2.05242e-10	4.39576e-08	5.63675e-09	3.38614e-11	1.12976e-10	4.57276e-09	4.05543e-06	7.95535e-09	3.46623e-09	3.81023e-10	1.88874e-07	1.14049e-07	4.47387e-09	3.29282e-10	1.33611e-08	6.78754e-09	3.35112e-10	5.53906e-11	7.12238e-11
Wang_et_al_CAACTAGCAAGGTGTG_1	HepatocyteLiver	EndodermYS_training	5.11385e-12	8.46928e-19	5.99501e-15	4.13192e-19	3.79977e-15	2.09076e-17	1.1265e-13	6.2413e-15	6.87101e-12	1	2.02519e-13	4.99787e-16	3.7659e-20	1.74969e-15	3.38055e-18	6.3884e-15	4.03669e-15	1.04238e-14	1.08076e-17	1.78805e-10	1.18376e-17	7.88285e-15	3.20818e-21	1.74614e-17	6.61884e-14	1.8587e-16	6.43939e-15
Wang_et_al_CAACTAGCACGGTTTA_1	FibroblastLiver	FibroblastYS_training	4.21776e-17	3.26041e-18	7.05288e-14	4.32644e-14	1.09333e-10	3.75625e-22	1	7.17489e-18	1.78365e-14	3.44317e-13	1.32854e-14	5.98172e-15	1.17253e-20	2.21941e-14	4.27878e-19	3.62331e-13	1.45076e-14	1.75006e-13	9.51955e-18	3.77939e-12	1.27502e-18	4.57856e-15	6.87236e-18	1.46103e-10	1.39739e-14	3.53339e-12	7.87053e-16
Wang_et_al_CAACTAGCAGGATTGG_1	HepatocyteLiver	EndodermYS_training	6.31055e-10	5.67852e-15	3.04967e-12	3.2696e-16	5.05428e-11	1.3217e-13	3.11828e-10	1.09568e-11	9.59736e-11	1	1.1286e-10	6.04613e-14	8.06005e-17	7.38438e-13	6.42369e-14	4.84248e-12	1.08542e-12	5.36617e-13	2.78279e-14	2.14077e-07	1.87684e-14	1.83953e-12	9.44147e-17	7.87937e-13	1.58851e-11	7.53884e-15	1.71449e-13
Wang_et_al_CAACTAGCATCATCCC_1	EndotheliumLiver	EndotheliumYS_training	3.32896e-16	2.58466e-12	5.34868e-16	1.47024e-12	1	5.8403e-21	3.54799e-08	5.81722e-16	3.7862e-10	3.77607e-13	1.98464e-12	2.15677e-13	1.6056e-11	1.20293e-14	1.6655e-18	1.60437e-16	1.29532e-13	4.80292e-16	2.97052e-14	4.21377e-13	2.57942e-09	4.4509e-14	4.90925e-14	1.97023e-13	8.42917e-11	1.3288e-16	1.3233e-15
Wang_et_al_CAACTAGGTACAGTGG_1	ErythroidLiver	ErythroidYS_training	2.83226e-08	1.78677e-10	1.96048e-09	5.75154e-09	1.11717e-08	0.999998	2.01331e-11	3.87652e-08	3.16495e-09	1.21285e-07	2.17687e-09	9.31909e-11	1.30345e-10	1.76739e-08	2.1253e-06	2.57142e-09	1.51271e-08	6.69792e-10	8.87055e-08	1.77667e-08	6.79791e-09	2.74006e-10	7.40475e-09	1.32015e-09	7.11335e-10	9.02182e-11	1.11633e-10
Wang_et_al_CAACTAGGTACATGTC_1	ErythroidLiver	ErythroidYS_training	1.42278e-07	2.58803e-09	8.15484e-09	3.91991e-08	3.75154e-08	0.999989	1.6644e-10	4.2095e-07	2.63636e-08	3.24447e-07	2.76519e-08	1.28342e-09	1.25028e-09	8.09519e-08	9.38812e-06	1.91182e-08	8.81722e-08	8.79377e-09	4.25364e-07	7.89474e-08	8.93632e-08	2.35801e-09	6.20749e-08	7.30414e-09	1.28323e-08	1.12714e-09	1.92665e-09
Wang_et_al_CAACTAGTCTGAGTGT_1	HepatocyteLiver	EndodermYS_training	6.37598e-11	7.16964e-16	5.21173e-13	1.17139e-16	1.39115e-11	2.26363e-14	1.09515e-09	7.14366e-13	9.35305e-10	1	3.17558e-11	5.01821e-13	1.49659e-17	1.0423e-13	5.20701e-15	3.48987e-12	2.00625e-12	1.246e-13	5.47408e-15	6.10118e-08	7.0387e-15	6.50949e-13	4.47328e-18	7.83202e-14	2.23083e-11	3.96764e-14	2.84445e-13
Wang_et_al_CAACTAGTCTGCTTGC_1	ErythroidLiver	ErythroidYS_training	6.22101e-08	5.1962e-11	1.37298e-08	5.84111e-10	3.6702e-10	0.999998	2.45387e-12	2.17454e-08	5.75082e-10	7.08168e-09	1.6727e-09	2.51122e-11	2.62468e-11	3.35235e-08	1.17465e-06	4.61297e-09	2.06856e-09	4.7719e-09	1.97087e-07	6.93137e-09	1.92847e-10	2.40782e-10	4.62453e-08	9.00538e-09	3.31001e-10	6.35886e-12	1.61365e-11
Wang_et_al_CAAGAAAAGAGCTGCA_1	DCLiver	Lymphoid_progenitorYS_training	1.09373e-06	0.952058	0.00123776	0.000934042	1.50235e-07	6.81758e-05	1.15108e-07	0.000202555	1.10046e-11	1.33483e-06	1.67679e-05	0.000755177	0.0082366	3.62279e-07	8.52173e-07	1.09694e-07	1.65597e-05	1.76221e-05	1.1912e-08	1.42719e-07	3.57239e-07	0.000558032	0.000364346	0.000114552	5.22263e-07	0.0296263	0.00578797
Wang_et_al_CAAGAAAAGATGTAAC_1	Kupffer_cellLiver	MacrophageYS_training	3.6075e-13	3.55828e-06	3.22698e-12	1.13352e-11	2.55969e-14	3.19273e-16	1.68957e-12	1.36675e-11	2.11825e-13	1.29471e-14	2.48481e-12	1.53179e-10	0.999996	6.26227e-13	4.41059e-13	2.23701e-12	1.69193e-13	1.55473e-12	2.33623e-12	1.89144e-13	8.41557e-10	7.22736e-09	6.49086e-09	5.61105e-12	1.68807e-13	6.46367e-11	3.0854e-08
Wang_et_al_CAAGAAAAGTGAACAT_1	ErythroidLiver	ErythroidYS_training	5.33109e-06	1.47523e-08	6.63885e-09	1.7008e-09	5.93006e-07	0.999955	5.92004e-09	7.76623e-07	1.51111e-08	1.51681e-06	2.82733e-08	1.79319e-10	3.89221e-09	2.74532e-08	3.49568e-05	1.13441e-07	8.89642e-09	3.94621e-09	7.68059e-07	1.16159e-06	2.90851e-08	9.11224e-09	3.16765e-08	5.89625e-08	2.24477e-09	5.1871e-10	1.34723e-10
Wang_et_al_CAAGAAACAAAGCGGT_1	ErythroidLiver	ErythroidYS_training	8.55739e-08	1.83783e-09	7.25624e-09	1.64532e-07	5.19098e-08	0.99999	8.70438e-11	4.60876e-07	7.94057e-08	4.50105e-07	1.08055e-08	1.21502e-09	4.21405e-09	6.37278e-08	7.1867e-06	2.93984e-08	1.69314e-07	5.93126e-09	4.72124e-07	4.79713e-08	7.23626e-08	1.74056e-09	5.93049e-08	6.49783e-09	1.58041e-08	2.41829e-09	2.7024e-09
Wang_et_al_CAAGAAACACCAGTTA_1	ErythroidLiver	ErythroidYS_training	6.71883e-08	3.89468e-10	1.11804e-08	7.7699e-09	1.69815e-08	0.999997	2.63483e-11	1.41739e-07	8.951e-09	1.33063e-07	1.10865e-08	1.2549e-10	3.58737e-10	4.49549e-08	2.50097e-06	3.10951e-09	1.89431e-08	2.42895e-09	2.17553e-07	4.68443e-08	9.60723e-09	7.06709e-10	1.15207e-08	5.01845e-09	2.81776e-09	2.68552e-10	3.4373e-10
Wang_et_al_CAAGAAAGTCTAGTGT_1	ErythroidLiver	ErythroidYS_training	7.96247e-08	4.43617e-10	2.0951e-08	5.87061e-09	1.24496e-08	0.999995	3.20343e-11	6.43636e-08	3.66206e-10	6.11195e-08	6.18288e-09	3.22195e-11	4.79335e-10	3.83256e-08	4.85926e-06	5.18756e-09	1.24014e-08	1.74514e-09	8.80317e-08	6.47637e-08	2.91784e-09	6.92919e-10	2.20121e-08	4.26095e-09	1.00526e-09	1.28365e-10	1.95936e-10
Wang_et_al_CAAGAAAGTCTCGTTC_1	MKLiver	MKYS_training	2.7685e-09	5.13303e-07	1.65191e-12	2.14765e-09	1.35751e-08	0.0213162	5.11939e-11	0.000101224	6.62267e-10	1.63037e-09	1.0502e-11	9.80709e-11	1.05071e-07	2.44675e-13	0.2894	0.689145	1.59346e-11	3.8486e-08	6.42952e-09	2.51303e-09	3.70521e-05	2.95743e-08	1.21522e-09	1.35036e-11	2.4696e-07	4.16332e-09	1.87104e-09
Wang_et_al_CAAGAAAGTTCATGGT_1	MPPLiver	HSPC_1YS_training	0.00229732	7.66111e-06	8.02663e-05	0.0137878	0.000319423	6.06303e-08	4.73094e-06	3.10871e-06	0.19754	6.68296e-07	0.000184916	1.16734e-05	6.13688e-08	0.0143532	4.35849e-07	9.93298e-09	0.24691	1.04455e-07	0.00408539	0.518378	2.71578e-07	6.37775e-06	0.00138521	3.34567e-06	0.000510987	0.00012737	9.68682e-07
Wang_et_al_CAAGAAAGTTGAGGTG_1	ErythroidLiver	ErythroidYS_training	3.46793e-07	4.39888e-10	9.45083e-09	5.15889e-09	3.05503e-08	0.999996	1.77911e-10	1.19415e-07	2.67976e-09	1.73886e-07	3.60013e-09	9.21064e-11	1.39203e-10	4.52337e-08	2.9523e-06	5.8125e-09	1.72813e-08	8.04089e-10	1.49424e-07	1.5664e-07	1.06701e-08	5.93996e-10	3.82164e-08	1.61616e-08	6.68352e-10	1.66483e-10	8.05418e-11
Wang_et_al_CAAGATCAGAATTGTG_1	MPPLiver	MEMPYS_training	0.00443643	2.82156e-05	3.21506e-05	0.00682531	0.000371436	3.44391e-07	1.11429e-05	6.11713e-05	0.317793	1.90335e-06	0.000599436	0.000100091	1.10285e-07	0.00287258	1.51177e-05	3.98232e-07	0.119884	5.33653e-07	0.0504057	0.494435	1.48943e-05	1.49342e-05	0.000333691	4.20751e-05	0.00153623	0.000183298	1.02837e-06
Wang_et_al_CAAGATCAGATATACG_1	ErythroidLiver	ErythroidYS_training	5.86456e-05	4.4568e-08	5.53992e-09	1.65546e-09	8.81077e-07	0.998637	1.46048e-08	7.22565e-06	1.30443e-08	3.78116e-07	3.63392e-08	1.31899e-10	7.10936e-09	7.58643e-09	0.00128099	5.30193e-06	4.73547e-09	2.76962e-09	5.11069e-06	3.67689e-06	3.28681e-07	3.28074e-08	3.95777e-08	1.37639e-08	1.35085e-08	5.12985e-10	1.27569e-10
Wang_et_al_CAAGATCAGTACGACG_1	HepatocyteLiver	EndodermYS_training	6.74615e-12	3.07725e-19	7.85433e-15	1.90942e-19	5.69225e-15	2.04372e-17	1.85379e-13	1.26297e-15	3.70718e-12	1	1.37765e-12	5.77871e-16	8.37897e-21	1.50486e-15	2.65453e-18	5.07462e-15	2.26421e-15	2.54683e-15	1.12838e-17	5.03622e-10	6.42297e-18	3.36603e-15	1.22784e-21	2.53829e-17	5.24522e-14	5.53074e-17	4.49626e-15
Wang_et_al_CAAGATCAGTCGCCGT_1	FibroblastLiver	FibroblastYS_training	3.90848e-11	1.00434e-12	1.45761e-08	4.13786e-08	1.02642e-05	9.11082e-17	0.999987	2.03699e-10	3.2894e-09	5.00369e-10	9.34597e-09	1.19275e-09	1.7467e-13	2.62592e-08	2.38751e-14	4.20873e-11	6.76384e-09	5.50668e-11	1.84255e-12	9.09909e-08	1.36729e-12	1.98345e-11	2.75442e-11	2.16862e-06	1.16056e-09	3.48838e-07	3.32845e-10
Wang_et_al_CAAGATCCACAAGCCC_1	ErythroidLiver	ErythroidYS_training	7.59556e-08	6.75507e-10	9.59641e-09	3.78355e-09	2.90289e-08	0.999995	9.45334e-10	1.63277e-07	1.79933e-09	1.59972e-07	1.78762e-08	5.72607e-10	4.51334e-10	1.38872e-07	3.85589e-06	4.20998e-09	7.42588e-09	4.06405e-09	1.86563e-07	3.23863e-08	2.85473e-08	9.8366e-10	3.19256e-08	3.62617e-08	1.51143e-09	7.9761e-11	2.39142e-10
Wang_et_al_CAAGATCCATCCGCGA_1	ErythroidLiver	ErythroidYS_training	1.53429e-07	2.10113e-09	1.57875e-09	2.59912e-08	2.09136e-08	0.999994	3.93576e-11	3.67445e-07	3.23638e-08	3.42481e-07	9.65444e-09	7.65945e-10	1.66389e-09	1.2797e-08	4.44931e-06	1.13161e-08	9.28679e-08	1.24821e-09	6.8792e-07	1.23858e-07	8.78159e-08	9.7036e-10	2.052e-08	4.40073e-09	3.4851e-09	8.66528e-10	6.91057e-10
Wang_et_al_CAAGATCTCCGTACAA_1	ErythroidLiver	ErythroidYS_training	6.82803e-08	4.40016e-10	1.56551e-08	5.19069e-08	1.88314e-08	0.999992	8.5368e-11	1.37247e-07	7.33745e-09	1.07392e-07	7.81131e-09	2.54509e-10	9.97364e-10	9.27882e-08	7.32984e-06	4.83857e-09	1.14624e-07	4.76396e-09	1.83015e-07	3.60992e-08	1.38943e-08	1.19212e-09	2.43219e-08	2.38715e-09	5.31524e-09	5.57046e-10	8.98152e-10
Wang_et_al_CAAGGCCAGCAGATCG_1	HepatocyteLiver	EndodermYS_training	6.28101e-08	2.53286e-09	1.29346e-08	2.10063e-09	8.74389e-06	2.27363e-09	7.49049e-05	1.06323e-07	6.70113e-06	0.999893	3.68891e-08	6.80553e-08	6.89351e-11	1.94712e-08	4.77831e-09	1.00768e-07	2.26797e-07	1.64039e-08	7.80427e-10	1.45727e-05	1.18752e-08	2.63601e-08	5.63176e-11	2.92553e-08	8.27019e-07	6.3286e-08	3.95178e-09
Wang_et_al_CAAGGCCAGTACGTAA_1	ErythroidLiver	MacrophageYS_training	4.24698e-05	0.00152837	3.78168e-05	2.94636e-06	6.97156e-07	0.757436	2.27745e-06	5.34814e-05	3.6992e-07	5.57657e-05	3.16801e-05	1.21838e-05	0.237701	5.03979e-05	0.000569494	6.89336e-05	9.1336e-06	4.00305e-05	6.97563e-06	1.15065e-05	0.000662164	0.000196512	0.00141462	2.1364e-05	6.24017e-07	3.38873e-06	3.9148e-05
Wang_et_al_CAAGGCCCACTGTGTA_1	ErythroidLiver	ErythroidYS_training	1.36729e-07	1.11663e-09	1.38803e-08	1.24288e-07	2.54111e-08	0.999995	9.23237e-11	2.36328e-07	2.52665e-08	4.11532e-07	1.85014e-08	4.77597e-10	1.19223e-09	4.54257e-08	3.34741e-06	2.2132e-08	2.21505e-07	1.35378e-09	2.34398e-07	1.19194e-07	2.15789e-08	8.70127e-10	2.68058e-08	6.16283e-09	6.04699e-09	3.00988e-09	7.41695e-10
Wang_et_al_CAAGGCCGTAGGCATG_1	ErythroidLiver	ErythroidYS_training	3.28814e-06	2.0495e-09	2.41662e-08	1.63995e-10	6.18181e-08	0.999931	4.06093e-10	1.31707e-06	1.21958e-09	7.83881e-08	1.20407e-08	3.92068e-11	2.03679e-10	2.62478e-08	6.2928e-05	1.43998e-07	6.19525e-10	2.58265e-09	5.72475e-07	6.9256e-07	7.18702e-09	4.47212e-09	2.39122e-08	7.07772e-08	1.18654e-09	9.0936e-11	1.59782e-11
Wang_et_al_CAAGGCCGTGGCTCCA_1	Kupffer_cellLiver	MacrophageYS_training	4.31354e-12	1.4932e-06	4.18341e-11	4.60308e-10	3.34651e-13	1.25196e-11	1.85084e-10	1.04537e-09	1.06671e-11	7.15896e-12	3.47569e-09	6.70261e-08	0.999998	5.60286e-12	1.21865e-10	3.00822e-10	1.14248e-11	5.70299e-10	3.33323e-11	5.55174e-12	6.73176e-08	7.72805e-08	1.29186e-08	2.36789e-10	3.83882e-11	2.69876e-09	3.73561e-07
Wang_et_al_CAAGGCCTCAGCTGGC_1	ErythroidLiver	ErythroidYS_training	3.91398e-06	1.67594e-08	7.95377e-09	3.23039e-08	4.03036e-09	0.999889	4.78398e-10	1.21188e-05	2.78664e-06	5.71855e-07	1.74925e-07	9.7387e-08	1.19919e-08	8.47644e-09	2.23587e-05	2.47618e-06	4.64333e-07	1.31741e-06	6.27519e-05	2.25957e-07	5.56021e-08	1.02259e-07	8.17414e-07	1.13062e-07	1.37124e-07	5.64029e-09	7.14567e-09
Wang_et_al_CAAGGCCTCGCATGGC_1	ErythroidLiver	ErythroidYS_training	1.59099e-07	7.58903e-10	2.59181e-09	8.06319e-09	1.49156e-08	0.999996	4.84789e-11	1.11917e-07	1.45129e-09	9.3597e-08	4.37575e-09	2.12852e-10	4.33461e-10	1.8121e-08	3.24044e-06	1.25795e-08	1.49563e-08	5.65271e-10	2.00659e-07	5.17705e-08	2.20274e-08	3.99859e-10	1.98299e-08	1.39824e-08	8.91331e-10	2.1398e-10	1.67207e-10
Wang_et_al_CAAGTTGAGCTAACAA_1	ErythroidLiver	ErythroidYS_training	9.20065e-07	1.0816e-06	8.47098e-08	5.53983e-06	9.99371e-06	0.999749	1.5634e-08	0.000104028	2.87695e-06	2.35963e-05	2.74276e-06	1.03091e-07	8.31157e-07	8.23174e-07	3.02259e-05	3.04774e-07	5.58482e-06	4.96313e-07	8.78121e-06	1.27105e-05	3.76649e-05	2.99878e-07	3.59185e-07	4.48917e-07	7.29211e-07	4.59758e-07	2.26985e-07
Wang_et_al_CAAGTTGGTCGGGTCT_1	Kupffer_cellLiver	MacrophageYS_training	3.95002e-09	3.57345e-05	3.60312e-10	4.23063e-10	1.46961e-09	2.47447e-09	6.98661e-09	6.16916e-09	5.85111e-10	4.28538e-10	1.84545e-08	9.49697e-08	0.999958	5.67048e-10	1.12339e-09	5.53595e-09	8.43301e-10	4.88903e-08	7.00071e-10	1.0762e-08	8.37199e-07	4.1406e-06	8.44565e-08	5.81684e-08	5.41833e-11	2.7839e-08	5.865e-07
Wang_et_al_CAAGTTGGTTCCGGCA_1	ErythroidLiver	ErythroidYS_training	9.44029e-08	5.38173e-10	4.76241e-09	3.41773e-09	1.63177e-08	0.999994	4.27474e-11	1.06495e-07	2.38756e-09	1.2618e-07	1.1748e-08	1.82329e-10	2.76552e-10	4.01312e-08	5.34318e-06	6.36704e-09	1.32503e-08	1.21835e-09	1.93415e-07	4.23081e-08	1.53973e-08	6.03549e-10	1.31473e-08	6.23879e-09	1.68532e-09	1.35382e-10	1.81701e-10
Wang_et_al_CAAGTTGGTTTAGCTG_1	ErythroidLiver	ErythroidYS_training	5.12834e-07	1.52371e-09	1.58849e-09	2.75069e-10	4.6253e-08	0.999986	5.46385e-11	7.05876e-07	6.86813e-09	6.25617e-08	5.9721e-09	2.44716e-11	7.79728e-10	1.04485e-08	1.23971e-05	1.06081e-08	7.96249e-10	8.69492e-10	2.59583e-07	1.59581e-07	1.61427e-08	1.99249e-09	4.81225e-09	7.92411e-09	5.75238e-10	6.06524e-11	1.40536e-11
Wang_et_al_CAAGTTGTCACATGCA_1	ErythroidLiver	ErythroidYS_training	2.39422e-07	1.06789e-10	3.48621e-08	3.33315e-09	2.52964e-09	0.999997	1.23006e-11	3.20005e-08	6.16349e-10	1.32264e-08	2.77372e-09	1.89144e-11	8.18474e-11	5.37379e-08	2.28564e-06	1.98301e-09	2.12882e-08	5.03561e-10	1.22264e-07	2.83625e-08	1.09926e-09	2.49234e-10	8.87731e-09	2.38896e-09	3.62026e-10	5.81291e-11	1.23004e-11
Wang_et_al_CAAGTTGTCCTCCTAG_1	ErythroidLiver	ErythroidYS_training	3.58768e-08	3.82237e-11	1.52003e-09	1.92215e-09	1.47801e-09	0.999997	8.25998e-12	1.08863e-08	3.84922e-11	2.57242e-08	1.16243e-09	6.9424e-12	3.15941e-11	9.60314e-10	2.56765e-06	4.98654e-09	2.98604e-09	1.78247e-10	3.35446e-08	3.55693e-08	8.60896e-10	9.01624e-11	1.3801e-09	9.00818e-10	7.93387e-11	2.36741e-11	3.1315e-11
Wang_et_al_CACAAACAGATGCGAC_1	EndotheliumLiver	EndotheliumYS_training	6.83766e-18	6.22774e-16	1.06965e-17	2.15947e-14	1	8.65437e-26	1.78593e-09	8.68771e-19	2.24583e-09	1.63708e-17	6.70124e-17	1.70181e-14	7.10584e-13	1.35654e-16	1.40036e-21	6.10703e-21	2.87434e-15	1.8457e-18	1.81435e-12	1.18306e-13	1.115e-11	2.44069e-16	3.09876e-14	9.69402e-14	2.88173e-15	1.69668e-20	5.63518e-18
Wang_et_al_CACAAACAGTCGCCGT_1	ErythroidLiver	ErythroidYS_training	5.31263e-05	1.68831e-07	4.91309e-07	5.85236e-10	1.9988e-07	0.998064	4.21905e-09	4.31e-06	2.66414e-11	2.39205e-07	3.33864e-07	1.05559e-10	1.8125e-08	1.92937e-08	0.00186409	1.84148e-06	1.84764e-09	2.8703e-08	1.57305e-06	8.53445e-06	1.68013e-08	1.83472e-07	2.81343e-07	9.29963e-08	4.82818e-09	5.04842e-10	6.8958e-10
Wang_et_al_CACAAACCAAGCCCAC_1	ErythroidLiver	ErythroidYS_training	5.66016e-07	3.166e-09	6.48561e-09	9.01359e-09	2.87985e-08	0.999992	4.41734e-10	2.85394e-07	3.9021e-09	1.5351e-07	1.93908e-08	3.58982e-10	1.17182e-09	3.15456e-08	6.53736e-06	2.61003e-08	2.59201e-08	2.29336e-09	3.36012e-07	1.45121e-07	2.55098e-08	1.58047e-09	5.26152e-08	2.66391e-08	1.04743e-08	7.11889e-10	5.70536e-10
Wang_et_al_CACAAACCAAGCCGCT_1	HepatocyteLiver	EndodermYS_training	3.80416e-09	1.20638e-13	2.27908e-11	6.82217e-14	1.99184e-09	7.43296e-13	2.95194e-08	7.8294e-11	3.14744e-07	0.999997	3.55545e-09	1.47402e-10	3.14103e-15	2.02241e-11	4.59407e-12	2.07193e-10	4.27992e-10	2.31446e-12	2.22686e-12	2.38645e-06	1.46304e-12	1.29823e-11	1.76484e-15	2.41654e-11	7.21454e-10	7.73766e-12	2.15179e-11
Wang_et_al_CACAAACCACTTACGA_1	MKLiver	MKYS_training	5.61e-12	4.09146e-12	3.16891e-15	1.52994e-17	6.77924e-13	6.13155e-06	7.90594e-14	1.92263e-09	7.18058e-16	4.47946e-15	3.25127e-16	3.93216e-16	2.09319e-13	1.28548e-17	0.0686141	0.93138	2.41824e-19	4.64901e-12	6.56738e-12	2.60241e-12	2.2669e-11	7.99097e-12	5.67289e-13	1.78988e-13	8.19469e-14	1.98488e-16	1.04944e-16
Wang_et_al_CACAAACCATGTAAGA_1	MKLiver	MKYS_training	1.19421e-10	6.77107e-08	1.49908e-14	2.3556e-11	1.41234e-09	0.000405359	4.74557e-12	2.61299e-05	1.74258e-09	1.4874e-11	2.30779e-13	4.23394e-11	2.07494e-08	2.04426e-15	0.153188	0.846359	8.60246e-14	3.08081e-08	4.80783e-09	3.81856e-10	2.16593e-05	1.90887e-08	2.48085e-11	3.71331e-12	1.58781e-08	2.9129e-10	2.07191e-11
Wang_et_al_CACAAACGTTAAGACA_1	ErythroidLiver	ErythroidYS_training	6.40518e-08	1.52723e-11	4.19446e-09	1.82599e-11	1.03023e-09	0.999998	5.49219e-12	1.8276e-09	1.4697e-11	1.69281e-08	7.61553e-10	6.26523e-13	1.14334e-11	3.03985e-09	2.25204e-06	5.9253e-10	1.72063e-10	6.72737e-11	1.96975e-08	3.35507e-08	2.23011e-11	5.47358e-11	1.0432e-09	1.15762e-09	1.75948e-12	1.00903e-12	2.02512e-12
Wang_et_al_CACACAAAGCAATATG_1	ErythroidLiver	ErythroidYS_training	1.21825e-07	3.46689e-10	6.77951e-09	2.33691e-09	2.15318e-09	0.999998	1.28023e-11	3.8989e-08	1.88515e-10	2.30748e-08	2.86673e-09	2.59318e-11	1.78107e-10	1.27541e-08	1.54514e-06	3.22195e-09	8.05373e-09	4.75794e-10	5.03044e-08	4.18272e-08	1.40882e-09	3.2964e-10	2.31434e-08	5.55416e-09	1.74747e-10	7.01268e-11	3.29477e-11
Wang_et_al_CACACAAAGTACATGA_1	ErythroidLiver	ErythroidYS_training	3.41063e-08	8.46396e-11	3.04244e-09	1.12395e-09	2.96002e-09	0.999997	5.26276e-12	5.46595e-08	1.17235e-09	8.58013e-08	4.66891e-09	6.75711e-11	5.73814e-11	9.17647e-09	3.04291e-06	3.67811e-09	2.94386e-09	1.37761e-09	1.31661e-07	7.54241e-09	2.20757e-09	2.3011e-10	3.53392e-09	1.36721e-09	8.54993e-10	4.18502e-11	1.1829e-10
Wang_et_al_CACACAAAGTGGTCCC_1	ErythroidLiver	ErythroidYS_training	2.1935e-07	5.61095e-11	1.92742e-09	3.252e-12	1.02157e-09	0.999986	7.95231e-12	4.26904e-08	3.75646e-12	4.06556e-09	6.3103e-10	2.43482e-13	4.33947e-12	1.2649e-09	1.32298e-05	7.02353e-09	2.29183e-11	5.28221e-11	1.95124e-08	9.02665e-08	4.66967e-10	1.09754e-10	3.41878e-10	8.60998e-10	6.96442e-12	2.09397e-12	2.28762e-13
Wang_et_al_CACACAACATATACCG_1	ErythroidLiver	ErythroidYS_training	5.40472e-08	9.13368e-11	1.77362e-09	2.77649e-09	7.34169e-09	0.999995	3.7024e-11	4.37852e-08	1.90163e-09	6.69911e-08	2.54314e-09	6.16622e-11	1.26861e-10	6.84484e-09	4.18466e-06	3.79608e-09	8.06065e-09	1.97519e-10	7.62388e-08	1.12583e-08	3.31027e-09	1.41254e-10	1.94275e-09	1.32561e-09	5.51277e-10	1.16518e-10	5.69731e-11
Wang_et_al_CACACAATCGCCGTGA_1	ErythroidLiver	ErythroidYS_training	3.05733e-07	6.76419e-10	1.33251e-09	1.87893e-09	7.27884e-09	0.999981	6.40687e-11	4.21307e-08	6.94905e-10	1.35681e-07	8.62617e-09	9.81897e-11	2.64252e-10	1.88161e-09	1.7652e-05	6.43359e-08	8.57351e-09	1.60534e-10	2.74276e-07	1.47429e-07	4.61282e-09	4.19664e-10	6.0544e-09	3.99262e-09	3.56149e-10	9.40834e-11	6.75065e-11
Wang_et_al_CACACAATCGTCCGTT_1	ErythroidLiver	ErythroidYS_training	1.73724e-08	1.86726e-10	2.49939e-09	7.19412e-09	6.17797e-09	0.999998	6.49294e-12	4.01504e-08	3.8496e-09	2.62886e-08	2.25113e-09	5.41738e-11	2.28069e-10	1.63086e-08	2.16723e-06	1.78767e-09	1.45889e-08	8.01608e-10	5.37988e-08	1.10021e-08	4.47442e-09	3.03161e-10	9.5177e-09	7.49479e-10	1.29278e-09	1.22872e-10	1.47588e-10
Wang_et_al_CACACCTAGCTAAGAT_1	FibroblastLiver	MesotheliumYS_training	4.13669e-14	8.42198e-14	1.33347e-12	1.45193e-10	2.4918e-09	5.45472e-19	1	7.72841e-15	2.06002e-09	2.2411e-09	6.43895e-11	1.48576e-11	8.12077e-16	3.38699e-11	2.50836e-15	1.02936e-08	4.30717e-12	1.4551e-09	2.32097e-12	1.32243e-09	4.23956e-13	1.85893e-11	8.57963e-16	3.3429e-09	3.20852e-10	1.0231e-09	2.25491e-12
Wang_et_al_CACACCTAGGCTAGGT_1	ErythroidLiver	ErythroidYS_training	7.45015e-08	1.51018e-10	9.02414e-10	2.36355e-09	4.07845e-09	0.999997	2.00045e-11	2.00208e-08	9.61273e-10	6.44594e-08	2.51316e-09	4.95049e-11	9.00349e-11	2.90081e-09	2.47577e-06	6.01847e-09	7.19215e-09	7.98121e-11	5.36673e-08	3.90857e-08	2.76845e-09	1.41951e-10	7.0636e-09	1.34289e-09	1.8144e-10	4.74354e-11	4.84612e-11
Wang_et_al_CACACCTAGTTGCAGG_1	ErythroidLiver	ErythroidYS_training	8.54832e-08	4.35989e-10	3.91072e-09	1.18579e-08	9.03424e-09	0.999994	3.19063e-11	1.12101e-07	2.86236e-09	1.30048e-07	8.7887e-09	1.41167e-10	4.13409e-10	1.30952e-08	5.4211e-06	7.51806e-09	3.55964e-08	4.7446e-10	1.84012e-07	3.93564e-08	1.514e-08	3.97105e-10	8.02788e-09	1.59016e-09	2.23742e-09	2.30916e-10	1.96577e-10
Wang_et_al_CACACCTCAAAGTGCG_1	MPPLiver	HSPC_1YS_training	0.0181035	0.000298281	0.00212971	0.000845185	0.0312833	2.92967e-05	0.000913022	2.04246e-05	0.0324802	0.000222728	0.0017481	0.000254393	1.6611e-06	0.0480185	1.04119e-05	4.26817e-07	0.0428222	1.13992e-06	0.00864246	0.789927	9.82721e-07	4.86769e-05	0.00756468	0.014234	0.000259361	0.000131479	8.69898e-06
Wang_et_al_CACACCTGTAGAGTGC_1	ErythroidLiver	ErythroidYS_training	3.72219e-07	6.83231e-10	2.48684e-09	8.88017e-10	9.71105e-09	0.999992	2.77642e-11	3.80078e-08	7.93052e-10	9.85964e-08	7.32607e-09	6.53232e-11	3.25728e-10	7.50565e-09	7.17949e-06	1.10083e-08	5.45202e-09	4.42806e-10	1.74022e-07	7.13081e-08	2.33741e-09	4.7746e-10	1.51776e-08	7.28495e-09	3.50936e-10	7.49334e-11	9.41801e-11
Wang_et_al_CACACCTGTCATGCCG_1	MKLiver	ErythroidYS_training	2.46753e-10	2.40499e-08	3.05518e-11	1.59183e-08	8.66014e-09	0.00335037	5.83303e-11	5.12553e-07	7.39397e-10	1.86912e-10	1.12151e-11	1.00999e-09	2.5081e-08	5.23621e-13	0.0956893	0.900959	1.42364e-11	1.82522e-09	1.7348e-09	4.7734e-10	7.85942e-07	3.91337e-09	5.64007e-09	1.16035e-11	3.51667e-08	1.94371e-09	5.49189e-09
Wang_et_al_CACACCTGTTGGAGGT_1	FibroblastLiver	FibroblastYS_training	6.40682e-10	1.30071e-09	6.52091e-09	2.01855e-05	3.64311e-05	2.6876e-10	0.999854	2.20038e-06	8.37686e-07	7.04635e-07	3.86174e-07	4.51594e-09	6.83984e-11	2.16483e-07	2.53145e-10	4.41196e-08	1.15273e-06	1.16265e-06	1.12623e-09	5.33588e-07	1.61011e-07	1.51858e-08	9.55106e-11	2.02481e-07	1.70273e-06	7.98775e-05	1.33179e-07
Wang_et_al_CACACCTTCAACACAC_1	MKLiver	MKYS_training	1.86752e-23	5.56999e-19	4.76526e-27	5.35162e-22	1.27285e-20	1.54541e-15	5.1841e-20	4.15303e-17	1.7291e-20	2.08063e-24	2.72934e-28	2.16815e-21	3.04416e-19	1.0121e-30	2.25627e-07	1	5.24127e-27	1.47237e-17	1.13161e-22	2.01127e-22	1.50376e-16	3.73665e-19	1.12854e-22	5.9086e-24	3.52303e-19	4.49858e-20	1.40972e-21
Wang_et_al_CACACCTTCAGAGCTT_1	ErythroidLiver	ErythroidYS_training	1.68314e-07	3.47982e-08	3.19461e-09	1.25471e-07	1.19134e-07	0.999983	4.80454e-10	2.63741e-06	4.0619e-07	1.0639e-06	3.80943e-08	1.13344e-08	1.1023e-08	3.1812e-08	9.54493e-06	9.56505e-08	2.17744e-07	5.48049e-08	1.26191e-06	2.17613e-07	5.36112e-07	2.16874e-08	1.1237e-07	3.31411e-08	2.15959e-08	5.41418e-09	6.4109e-09
Wang_et_al_CACACCTTCAGTCCCT_1	ErythroidLiver	ErythroidYS_training	2.16669e-07	8.71788e-11	3.53817e-08	6.76496e-10	3.27453e-09	0.999997	1.05758e-11	6.6314e-08	3.2042e-10	3.02124e-08	7.86182e-09	1.56099e-11	3.31277e-11	4.78904e-08	1.8797e-06	1.10731e-09	4.89678e-09	3.77825e-10	1.39381e-07	1.55542e-07	1.33046e-09	2.56174e-10	8.8807e-09	7.38264e-09	3.21397e-10	3.66866e-11	1.05504e-11
Wang_et_al_CACACCTTCCACGTGG_1	ErythroidLiver	ErythroidYS_training	8.82332e-08	1.91764e-10	3.03967e-07	2.48996e-09	5.27114e-09	0.999985	6.04488e-11	2.7451e-08	5.73265e-12	1.81424e-08	1.05858e-08	7.19067e-12	1.81436e-10	1.09777e-07	1.4241e-05	8.83693e-09	2.40525e-09	2.20515e-09	4.92111e-08	4.89616e-08	7.18525e-10	4.19417e-10	2.56434e-08	1.01578e-08	5.35676e-10	3.05468e-11	7.49239e-11
Wang_et_al_CACACCTTCCATGAGT_1	ErythroidLiver	ErythroidYS_training	1.01976e-07	4.92587e-10	1.40225e-08	2.75578e-08	8.91471e-09	0.999994	3.76859e-11	2.17535e-07	2.36339e-08	1.48316e-07	1.69645e-08	7.92364e-10	4.29965e-10	7.94255e-08	4.86759e-06	6.63466e-09	6.81467e-08	4.18497e-09	5.21799e-07	1.74999e-08	2.54037e-08	7.22275e-10	2.05627e-08	4.07155e-09	1.21312e-08	6.80688e-10	6.68449e-10
Wang_et_al_CACACCTTCCCATTTA_1	ErythroidLiver	ErythroidYS_training	4.62469e-08	9.22496e-12	3.06732e-10	2.5144e-11	1.13264e-09	0.999998	7.58632e-12	3.0737e-09	4.00637e-10	2.84238e-08	1.07749e-09	2.95929e-12	5.08264e-12	7.94431e-10	1.36627e-06	1.64048e-09	1.50947e-10	1.24763e-11	5.18006e-08	1.45793e-08	1.00017e-10	2.409e-11	2.61011e-10	6.69101e-10	1.05744e-11	9.93943e-13	9.92494e-13
Wang_et_al_CACACCTTCCTGCCAT_1	ErythroidLiver	MEMPYS_training	0.00336163	3.67384e-07	8.59762e-09	1.16179e-09	1.20623e-05	0.829998	3.32218e-06	0.000976625	2.06339e-07	1.69313e-06	2.89063e-07	8.8959e-09	1.84999e-08	4.66325e-09	0.163641	0.00117484	6.36184e-09	7.45535e-08	0.000644165	0.000148	3.52827e-05	1.33513e-06	2.44278e-07	4.30982e-07	4.76389e-07	2.245e-09	3.60666e-10
Wang_et_al_CACACCTTCGGCGCAT_1	ErythroidLiver	ErythroidYS_training	0.000744592	0.000156706	0.000118973	6.15767e-08	7.03638e-07	0.869207	1.17081e-07	0.000113827	3.81108e-11	7.45099e-07	2.28961e-05	2.09794e-08	3.22033e-06	6.40528e-07	0.126854	0.00191405	4.95044e-08	3.04447e-06	1.31426e-05	0.000104439	3.01748e-07	6.67925e-05	0.000669749	4.03774e-06	2.52566e-07	1.29248e-07	3.08596e-07
Wang_et_al_CACACCTTCTAACCGA_1	ErythroidLiver	ErythroidYS_training	1.17258e-07	1.59308e-10	4.25403e-09	2.57796e-09	2.4745e-09	0.999989	2.10432e-11	8.19037e-08	1.12035e-09	2.16689e-08	6.90357e-09	1.3046e-10	6.36296e-11	1.09945e-08	9.93363e-06	6.12362e-08	5.27306e-09	1.84491e-09	6.27993e-07	2.97535e-08	3.05141e-09	3.81242e-10	1.72269e-08	2.00861e-08	1.03576e-09	5.67864e-11	3.64629e-11
Wang_et_al_CACACTCAGAAACGCC_1	ErythroidLiver	ErythroidYS_training	1.25778e-07	6.73629e-10	9.50402e-08	8.10613e-09	1.70398e-08	0.999968	5.50766e-11	6.83497e-08	7.96096e-11	5.288e-08	2.45793e-08	2.69749e-11	6.32392e-10	3.60208e-08	3.10984e-05	2.3312e-08	1.21238e-08	2.72391e-09	1.64126e-07	1.73335e-07	1.96427e-09	7.85908e-10	2.3987e-08	5.39629e-09	7.40502e-10	1.73041e-10	3.60082e-10
Wang_et_al_CACACTCAGAATTCCC_1	MEMPLiver	MKYS_training	2.23043e-06	3.39123e-06	2.51295e-08	3.08229e-10	7.3177e-08	0.339973	4.33258e-09	0.0107074	7.53092e-10	1.97218e-08	2.07797e-08	4.97022e-10	3.13084e-07	4.29984e-09	0.629218	0.0200542	2.25582e-11	1.89439e-06	7.09538e-06	2.48618e-07	2.73899e-05	1.80105e-06	1.25239e-06	4.34237e-07	7.81613e-07	6.84762e-10	1.02869e-09
Wang_et_al_CACACTCAGATATGGT_1	MPPLiver	HSPC_2YS_training	0.00260713	1.39848e-05	0.00963338	0.0041564	0.000436665	1.1865e-09	4.10193e-05	2.45079e-07	0.000328585	5.74662e-07	0.000194185	1.50195e-05	3.40946e-08	0.0588654	2.78475e-08	9.47836e-10	0.229336	1.1893e-07	0.000493771	0.64225	2.07727e-09	6.48349e-06	0.0506769	0.000404109	0.000135738	0.000402655	1.65463e-06
Wang_et_al_CACACTCAGATGTCGG_1	FibroblastLiver	HSPC_1YS_training	1.95513e-05	5.01081e-09	3.00394e-08	1.02823e-06	0.126255	4.97783e-12	0.871094	2.63721e-07	0.000673068	5.72155e-08	8.11963e-07	3.86737e-08	1.41335e-10	9.69079e-07	1.3596e-08	6.34328e-07	1.16191e-06	4.22294e-09	4.70898e-06	0.00144761	2.06005e-08	1.99863e-08	2.38243e-07	0.000500228	3.8182e-08	1.58922e-07	3.04203e-09
Wang_et_al_CACACTCAGCAGCGTA_1	ErythroidLiver	ErythroidYS_training	1.6618e-05	1.9876e-08	4.26645e-09	3.3593e-10	1.37581e-07	0.998189	6.19527e-09	1.55955e-05	3.30082e-09	1.99281e-07	1.44331e-08	1.90943e-10	1.67242e-09	3.65386e-09	0.00177036	4.72459e-06	1.6104e-09	3.69897e-09	2.1258e-06	8.53838e-07	5.61731e-07	1.67263e-08	7.58782e-09	3.43509e-09	2.24735e-08	4.46233e-10	4.10035e-11
Wang_et_al_CACACTCCATCTGGTA_1	ErythroidLiver	ErythroidYS_training	1.53812e-05	0.000116598	1.21963e-07	1.73376e-06	0.00116408	0.984879	5.72384e-06	0.00375318	4.11576e-05	8.75416e-05	1.19135e-05	1.64317e-06	4.32889e-05	4.49927e-07	0.00754346	0.00147222	7.69762e-07	2.13649e-05	7.37817e-05	0.000200011	0.000473211	2.05201e-05	2.07997e-06	5.64116e-05	1.14406e-05	2.02194e-06	7.90546e-07
Wang_et_al_CACACTCCATTAGGCT_1	EndotheliumLiver	EndotheliumYS_training	1.2364e-16	5.04825e-14	5.8506e-16	1.2449e-12	1	4.4441e-22	1.4146e-07	4.25567e-19	3.08726e-08	2.53159e-14	4.64612e-14	2.53055e-13	1.07435e-13	7.69945e-14	3.19438e-19	3.68658e-17	1.12584e-13	2.09951e-17	3.65897e-14	8.6825e-13	4.49828e-12	2.73977e-15	4.15969e-13	3.87041e-12	2.42238e-13	2.76576e-19	4.93309e-17
Wang_et_al_CACACTCGTATGAAAC_1	ErythroidLiver	ErythroidYS_training	1.90967e-07	9.52023e-10	4.35254e-08	3.36662e-09	1.52968e-08	0.999996	2.66268e-11	2.49112e-07	7.01653e-09	1.62864e-07	1.34405e-08	2.94574e-10	4.26486e-10	2.75548e-07	2.37414e-06	2.02969e-09	2.14747e-08	5.17636e-09	4.25512e-07	8.15405e-08	1.47787e-08	1.04843e-09	1.94514e-08	2.44937e-08	2.61526e-09	2.29238e-10	1.95758e-10
Wang_et_al_CACACTCGTCTCCCTA_1	MEMPLiver	MKYS_training	0.000197257	1.9033e-06	7.62091e-10	1.56804e-07	4.49485e-07	0.000202693	1.94493e-08	0.0177926	2.37697e-05	3.07516e-08	7.6637e-07	6.3906e-08	1.42676e-07	1.02584e-08	0.912526	0.0294012	2.11046e-07	3.0997e-07	0.0260204	0.000103631	0.0131646	8.23042e-06	2.51964e-07	1.72557e-09	0.000555609	1.25107e-07	2.26312e-09
Wang_et_al_CACACTCTCTGCTGCT_1	ErythroidLiver	ErythroidYS_training	2.14422e-06	2.03363e-09	1.61242e-07	1.163e-09	6.16441e-08	0.999933	3.18941e-09	1.58211e-07	5.30663e-11	1.01347e-07	3.88135e-08	2.91997e-11	1.28223e-09	2.95035e-08	6.20979e-05	6.40305e-08	4.5149e-09	1.51936e-09	4.24107e-07	1.38709e-06	1.17436e-09	2.83534e-09	8.63416e-08	4.94519e-08	8.9504e-10	8.23941e-11	1.16677e-10
Wang_et_al_CACACTCTCTTAACCT_1	HepatocyteLiver	EndodermYS_training	1.09647e-10	1.5356e-14	2.73242e-12	2.0449e-14	5.86453e-10	2.39786e-14	1.1531e-07	1.45769e-11	7.51627e-08	1	4.56119e-11	4.19169e-11	4.18891e-16	1.07243e-12	6.47075e-14	6.19851e-11	2.20653e-11	4.53312e-13	1.0387e-13	8.00944e-08	2.24809e-13	3.21741e-12	2.17789e-16	5.62633e-12	2.20516e-10	7.2204e-13	1.94504e-12
Wang_et_al_CACAGGCAGGATGGAA_1	ErythroidLiver	ErythroidYS_training	6.40182e-08	5.15005e-09	4.99174e-09	3.41295e-07	6.69923e-08	0.999983	1.36862e-10	7.11197e-07	5.77608e-08	6.19892e-07	2.94343e-08	2.50107e-09	4.77507e-09	3.6843e-08	1.40938e-05	6.60409e-08	2.55151e-07	9.4815e-09	7.61103e-07	6.22272e-08	2.0341e-07	3.6588e-09	4.55035e-08	6.1776e-09	2.73562e-08	5.30365e-09	4.90168e-09
Wang_et_al_CACAGGCAGTATCGAA_1	ErythroidLiver	ErythroidYS_training	4.0816e-08	3.66939e-10	1.15079e-09	5.99782e-09	1.35082e-08	0.999996	2.36227e-11	1.03926e-07	1.74927e-08	1.28636e-07	2.60453e-09	2.73987e-10	3.50589e-10	1.72414e-08	3.37065e-06	2.01268e-09	1.62451e-08	1.1814e-09	1.89337e-07	8.54453e-09	1.66801e-08	4.95858e-10	4.52549e-09	1.14096e-09	1.97948e-09	1.51181e-10	2.24798e-10
Wang_et_al_CACAGGCGTTTGCATG_1	ErythroidLiver	ErythroidYS_training	1.25002e-07	8.75094e-10	2.90222e-08	6.56334e-09	1.95331e-08	0.99999	2.34449e-11	1.37643e-07	5.65461e-10	2.51811e-07	1.54778e-08	6.24179e-11	7.58461e-10	3.41365e-08	8.66223e-06	9.12882e-09	1.54428e-08	2.71056e-09	2.75647e-07	1.80263e-07	6.90942e-09	1.17025e-09	1.96653e-08	5.97598e-09	1.27473e-09	2.55093e-10	6.24705e-10
Wang_et_al_CACAGGCTCGGTTAAC_1	MEMPLiver	MKYS_training	0.00106424	2.42163e-06	4.93433e-10	1.3666e-08	2.72132e-05	0.000840385	8.06527e-07	0.00102247	0.00380544	2.88225e-07	4.59794e-07	4.36844e-07	6.4031e-08	1.4023e-08	0.868202	0.0790668	1.20156e-07	2.499e-07	0.044689	0.000979974	0.000282566	4.88114e-06	2.30025e-07	1.01549e-06	9.16727e-06	2.45459e-08	1.09155e-09
Wang_et_al_CACAGTAAGAGACTTA_1	MKLiver	MKYS_training	1.5976e-16	9.63447e-15	1.80039e-20	8.06621e-17	1.37306e-15	6.29821e-11	6.57164e-15	1.24645e-12	5.1687e-15	1.89271e-17	9.0753e-21	5.02889e-16	1.08797e-15	4.59627e-23	0.000136543	0.999863	2.77967e-20	6.37592e-15	1.94155e-15	1.66646e-16	4.2079e-13	4.89075e-15	5.94457e-17	1.81861e-18	8.76359e-15	6.04215e-16	2.81633e-17
Wang_et_al_CACAGTAAGCCCAGCT_1	FibroblastLiver	MesotheliumYS_training	6.29467e-15	3.05654e-16	3.42869e-14	2.53226e-12	5.8472e-09	7.24799e-22	1	8.09012e-17	1.95571e-09	2.11691e-11	1.30298e-12	1.22072e-11	8.78636e-19	9.19493e-13	8.54259e-18	3.98617e-10	7.46976e-13	1.78276e-11	1.52473e-14	1.39678e-10	9.42828e-15	6.04483e-13	3.08574e-17	8.38936e-09	3.39466e-12	2.71158e-10	3.74588e-14
Wang_et_al_CACAGTAAGGAGTTTA_1	Kupffer_cellLiver	MacrophageYS_training	1.43476e-08	0.000331915	8.04767e-07	2.01975e-10	4.97375e-11	6.57103e-11	2.59184e-08	1.03628e-07	5.93346e-13	4.94106e-10	1.80375e-08	2.41961e-09	0.999127	4.73832e-09	4.01881e-09	1.60599e-08	1.69012e-09	4.29482e-05	9.10738e-10	1.66539e-08	2.84452e-08	0.000485163	1.12416e-05	4.41844e-08	6.94637e-11	2.34254e-08	2.49169e-07
Wang_et_al_CACAGTAAGGATGGTC_1	MKLiver	MKYS_training	6.55571e-09	1.62558e-09	1.61641e-14	2.01158e-12	2.60424e-09	3.63616e-06	5.21297e-10	2.98601e-07	1.63997e-08	4.61341e-11	2.49651e-12	7.4611e-11	8.3448e-11	1.04952e-14	0.0501728	0.949823	3.22106e-13	7.89501e-11	7.53157e-08	4.119e-09	6.81492e-08	1.21106e-09	5.13915e-11	3.5485e-11	3.5381e-09	7.58566e-12	5.32764e-13
Wang_et_al_CACAGTACACCCTATC_1	ErythroidLiver	ErythroidYS_training	6.77247e-08	3.09077e-10	1.18126e-08	8.65352e-09	1.23981e-08	0.999996	2.37924e-11	5.24302e-08	4.55123e-09	9.41157e-08	3.249e-09	1.37321e-10	2.301e-10	1.078e-07	2.97072e-06	1.38173e-09	2.60631e-08	2.0258e-09	2.20266e-07	2.29422e-08	3.59895e-09	4.97638e-10	1.84528e-08	4.61756e-09	8.85059e-10	1.64126e-10	1.4373e-10
Wang_et_al_CACAGTACATCGACGC_1	FibroblastLiver	FibroblastYS_training	2.1959e-17	2.43132e-18	1.00143e-14	4.23242e-12	1.38745e-09	8.54396e-24	1	6.7754e-16	1.00652e-12	1.38863e-13	6.683e-14	3.45467e-14	5.79075e-20	4.81496e-14	1.09068e-19	1.09973e-13	3.68018e-13	3.14629e-14	1.2123e-17	4.20705e-13	2.71203e-16	1.84488e-15	1.05691e-18	6.86719e-12	6.91151e-13	4.8072e-10	4.10437e-15
Wang_et_al_CACAGTAGTCAGGACA_1	ErythroidLiver	ErythroidYS_training	1.70956e-07	1.82446e-09	3.71255e-09	2.85412e-08	3.14032e-08	0.999984	1.28803e-10	1.7796e-07	1.49526e-08	4.21751e-07	1.70794e-08	9.00579e-10	8.10428e-10	1.41307e-08	1.44318e-05	2.52879e-08	4.33526e-08	1.83929e-09	4.76358e-07	9.81766e-08	2.77571e-08	1.91828e-09	2.8433e-08	6.37696e-09	2.78513e-09	4.34161e-10	1.47646e-09
Wang_et_al_CACAGTATCCCTCAGT_1	ErythroidLiver	ErythroidYS_training	1.03909e-07	2.33388e-08	4.43623e-08	5.54494e-07	4.2427e-07	0.999985	1.89099e-10	4.04415e-06	8.71621e-08	2.42573e-06	1.21986e-07	5.07477e-09	4.78849e-08	3.02236e-07	3.71348e-06	8.54181e-09	6.27417e-07	1.82858e-08	6.43665e-07	3.27094e-07	1.248e-06	9.81558e-09	8.14079e-08	3.06614e-08	6.78544e-08	1.4396e-08	1.8793e-08
Wang_et_al_CACATAGCACGCTTTC_1	MonocyteLiver	MonocyteYS_training	9.07044e-09	0.00142731	1.27822e-11	2.97146e-13	8.83565e-11	1.61971e-09	6.63105e-09	2.44452e-06	2.15117e-09	1.16484e-11	3.22465e-09	5.19259e-08	1.58572e-08	2.04415e-10	4.87915e-11	7.15952e-12	5.06397e-11	0.156649	7.38575e-10	3.19006e-09	2.33292e-07	0.841921	6.66874e-10	6.08518e-09	9.74689e-14	1.07753e-09	4.625e-11
Wang_et_al_CACATAGCATTGGTAC_1	HepatocyteLiver	EndodermYS_training	7.85658e-09	5.27097e-12	1.10789e-11	1.39948e-13	1.7786e-09	9.43877e-10	1.61321e-09	2.60032e-09	2.69341e-08	1	4.63245e-11	1.22772e-11	6.07136e-13	1.63369e-11	5.53103e-12	4.59019e-10	3.83237e-11	8.46929e-10	1.60235e-12	1.55438e-07	1.89054e-11	2.42865e-10	2.57437e-14	3.06617e-11	4.56372e-10	2.81467e-11	7.83938e-11
Wang_et_al_CACATAGGTAGAAGGA_1	ErythroidLiver	ErythroidYS_training	4.141e-08	8.96202e-11	5.23806e-09	1.59449e-09	6.42152e-09	0.999995	4.88697e-12	1.83918e-08	3.27663e-10	5.42464e-08	4.19679e-09	8.98711e-12	2.36381e-10	4.02391e-09	5.21095e-06	3.1519e-09	2.17051e-09	1.6519e-10	6.23099e-08	4.43772e-08	1.09477e-09	9.34581e-11	2.64451e-09	8.60632e-10	3.10456e-10	2.45221e-11	9.46879e-11
Wang_et_al_CACATAGTCGACCAGC_1	MKLiver	MKYS_training	2.02435e-15	1.3667e-11	4.79646e-17	2.46745e-12	7.51722e-13	3.24111e-08	1.61542e-14	1.5793e-09	1.56932e-13	9.69264e-16	2.88583e-18	3.14348e-15	4.32375e-11	2.46866e-19	0.0011957	0.998804	1.0671e-16	4.50532e-12	1.74946e-14	2.30407e-14	7.55223e-10	9.76868e-13	3.00309e-13	3.4724e-17	1.1011e-11	4.57685e-13	2.30685e-13
Wang_et_al_CACATTTAGACTGTAA_1	ErythroidLiver	ErythroidYS_training	3.52906e-08	2.44225e-10	7.75459e-10	1.79231e-08	1.4443e-08	0.999996	1.85227e-11	9.85171e-08	1.91168e-08	1.02439e-07	2.52304e-09	1.94055e-10	4.14278e-10	8.67791e-09	3.61456e-06	5.30979e-09	2.95131e-08	9.19276e-10	1.50694e-07	1.07288e-08	1.07792e-08	3.71466e-10	5.38575e-09	7.65682e-10	2.51586e-09	3.8191e-10	3.05867e-10
Wang_et_al_CACATTTAGAGTACCG_1	ErythroidLiver	ErythroidYS_training	3.39521e-07	1.52891e-08	5.52614e-09	7.909e-08	1.93126e-07	0.999992	3.47341e-10	6.88927e-07	1.88635e-08	1.39774e-06	1.96641e-08	8.76194e-10	1.17662e-08	3.97886e-08	4.00543e-06	1.95866e-08	1.53597e-07	2.5293e-09	4.95315e-07	7.50066e-07	2.09904e-07	3.56712e-09	5.72128e-08	2.98014e-08	2.19755e-09	3.62157e-09	1.58772e-09
Wang_et_al_CACATTTAGTACGATA_1	ErythroidLiver	ErythroidYS_training	3.65589e-07	2.85789e-10	8.00695e-08	1.04956e-09	1.07514e-08	0.999996	2.70902e-11	1.02653e-07	3.56557e-10	5.98226e-08	2.04276e-08	5.14374e-11	9.52854e-11	1.20256e-07	2.9876e-06	3.05748e-09	4.24473e-09	8.99383e-10	3.97561e-07	1.97539e-07	2.61459e-09	4.33353e-10	2.5194e-08	6.52577e-08	4.33084e-10	4.70652e-11	2.77056e-11
Wang_et_al_CACATTTAGTTCCACA_1	Kupffer_cellLiver	MacrophageYS_training	4.02806e-15	1.09438e-08	5.29097e-12	4.93874e-13	1.8082e-16	2.61956e-16	1.89499e-11	7.90513e-13	2.49145e-15	7.12234e-14	9.59165e-11	7.03773e-10	1	3.17261e-14	2.29368e-14	5.4945e-12	9.80222e-14	4.73025e-11	4.5689e-15	1.52103e-14	1.67092e-10	1.76323e-08	2.02705e-10	2.96294e-12	1.78161e-13	2.40885e-11	9.97462e-10
Wang_et_al_CACATTTCAAGTACCT_1	MKLiver	MKYS_training	5.10799e-19	7.0984e-18	5.53515e-23	7.79039e-20	1.60312e-18	1.98438e-11	7.14614e-18	7.3884e-15	2.04233e-18	5.59411e-21	1.44265e-24	8.75723e-20	4.68965e-18	2.301e-26	2.4334e-05	0.999976	7.05199e-24	1.95368e-16	2.89439e-18	5.82561e-20	4.6276e-16	3.89608e-17	2.43352e-19	4.68771e-21	6.29275e-17	1.69555e-18	3.04138e-20
Wang_et_al_CACATTTCAGACGCCT_1	ErythroidLiver	ErythroidYS_training	2.25769e-07	1.89233e-09	2.37436e-08	1.1262e-08	3.39631e-08	0.999991	8.1806e-11	2.31687e-07	7.8143e-09	1.36234e-07	1.93316e-08	4.02616e-10	7.16148e-10	1.57363e-07	7.36949e-06	1.14858e-08	2.43189e-08	4.41923e-09	8.08844e-07	7.54879e-08	2.13342e-08	1.10801e-09	5.92632e-08	4.96405e-08	4.13422e-09	3.60411e-10	4.0755e-10
Wang_et_al_CACATTTCATTGTGCA_1	HepatocyteLiver	EndodermYS_training	3.46127e-06	7.78874e-08	6.0262e-07	3.95468e-06	3.87838e-06	1.45661e-08	0.00031729	1.12466e-05	1.28795e-05	0.999295	7.9379e-06	5.30517e-07	5.35906e-08	5.48376e-06	3.82133e-08	1.30778e-06	5.79962e-06	0.000162412	4.49519e-08	8.68095e-05	2.73051e-07	8.17777e-07	1.06037e-09	1.94087e-06	3.53021e-05	3.96109e-05	3.2103e-06
Wang_et_al_CACATTTGTATAGGTA_1	ErythroidLiver	ErythroidYS_training	5.16652e-08	3.74664e-11	1.14177e-09	1.72964e-09	2.01652e-09	0.999998	4.40134e-12	8.89971e-09	1.6764e-09	1.95484e-08	1.4122e-09	1.0256e-11	4.9468e-11	7.41804e-09	1.98727e-06	1.64695e-09	6.61008e-09	5.39357e-11	4.81884e-08	7.11796e-09	5.75555e-10	4.80224e-11	3.79871e-09	2.97737e-10	5.89381e-10	2.14262e-11	2.02593e-11
Wang_et_al_CACATTTGTCATATGC_1	ErythroidLiver	ErythroidYS_training	8.1281e-08	1.54238e-09	9.03418e-09	6.50762e-09	6.38032e-08	0.999995	1.09799e-10	5.00327e-07	5.59892e-09	2.29866e-07	2.7513e-08	2.57378e-10	1.06353e-09	7.13437e-08	3.77839e-06	5.11109e-09	1.00461e-08	2.62787e-09	1.93798e-07	1.08003e-07	6.42861e-08	9.80914e-10	1.54771e-08	1.75756e-08	4.30788e-09	4.11858e-10	4.26451e-10
Wang_et_al_CACATTTGTGCTGTAT_1	ErythroidLiver	ErythroidYS_training	2.43976e-07	1.06924e-09	1.5939e-08	2.48268e-08	3.17314e-08	0.99999	7.8759e-11	8.35142e-08	2.27358e-09	2.38446e-07	3.09739e-08	2.16644e-10	9.90579e-10	5.58549e-08	9.11706e-06	5.70675e-09	8.24176e-08	5.52966e-10	3.25244e-07	1.61321e-07	9.69443e-09	6.47714e-10	3.10656e-08	6.78265e-09	2.79261e-09	4.73531e-10	6.55145e-10
Wang_et_al_CACATTTGTTATTCTC_1	MKLiver	MacrophageYS_training	1.31347e-09	4.38223e-05	1.2321e-11	3.43099e-13	7.03454e-12	8.94639e-07	1.43042e-07	1.03365e-09	2.71023e-11	4.66386e-11	1.36875e-09	4.83352e-08	0.0315806	2.6741e-13	0.00299505	0.965379	5.55006e-14	3.71044e-10	3.39518e-10	5.66876e-10	1.65313e-08	7.09372e-07	4.93973e-09	4.70275e-08	1.96147e-11	6.36405e-11	1.94694e-08
Wang_et_al_CACATTTTCAAACCAC_1	ErythroidLiver	ErythroidYS_training	3.95031e-08	2.87392e-10	2.05056e-08	1.42495e-08	1.3813e-08	0.999996	2.9306e-11	1.00882e-07	1.80131e-09	5.57735e-08	8.10234e-09	1.40157e-10	2.43412e-10	5.71467e-08	3.31216e-06	3.6574e-09	2.1854e-08	2.29005e-09	1.15428e-07	2.49215e-08	1.07224e-08	4.66984e-10	1.41755e-08	5.18192e-09	3.19609e-09	2.53465e-10	3.18866e-10
Wang_et_al_CACATTTTCCGCATAA_1	ErythroidLiver	ErythroidYS_training	4.3849e-07	3.15329e-11	1.21993e-08	7.31884e-10	4.47366e-09	0.999988	3.62635e-11	3.97804e-08	3.8921e-11	1.89728e-08	1.04112e-08	6.14551e-12	1.79463e-11	4.12376e-09	1.0408e-05	4.78127e-09	2.17619e-09	1.5038e-10	5.05502e-07	6.74847e-07	4.34736e-10	2.08079e-10	5.54696e-09	1.52245e-08	2.60256e-10	1.06154e-11	1.23793e-11
Wang_et_al_CACCACTAGACTAGAT_1	ErythroidLiver	ErythroidYS_training	8.08524e-08	1.52225e-10	1.30641e-09	1.63994e-09	2.79587e-09	0.99999	2.57767e-11	2.05904e-08	1.99414e-10	4.56492e-08	5.34408e-09	1.28319e-11	7.24338e-11	3.2016e-09	9.26414e-06	1.23885e-08	4.67989e-09	1.55325e-10	8.51178e-08	3.7656e-08	1.81531e-09	1.33557e-10	3.29191e-09	1.06842e-09	2.27465e-10	3.66704e-11	3.64236e-11
Wang_et_al_CACCACTCACAGATTC_1	ErythroidLiver	ErythroidYS_training	9.84329e-07	5.48036e-10	3.28986e-09	8.01335e-08	1.4324e-08	0.999939	7.16954e-11	9.55298e-07	3.74495e-07	1.33101e-07	4.41556e-08	1.44428e-09	3.4905e-10	2.11151e-08	5.03878e-05	8.95342e-08	2.9359e-07	1.40425e-09	7.24531e-06	5.23943e-07	8.53393e-08	1.75164e-09	2.17925e-08	2.89171e-09	3.44301e-08	1.82358e-09	3.5878e-10
Wang_et_al_CACCACTCACATCCGG_1	ELPLiver	Lymphoid_progenitorYS_training	2.54575e-05	0.000783567	0.970939	0.00548001	8.73578e-09	4.11972e-11	8.50562e-09	6.17912e-08	1.74205e-10	8.6563e-10	0.000196959	9.15582e-07	5.79564e-07	0.00290103	5.85048e-10	1.03514e-11	0.0044222	9.18561e-07	2.69731e-07	0.00124797	8.92472e-12	8.95848e-05	0.0120696	8.94968e-07	2.24822e-06	0.00174505	9.39577e-05
Wang_et_al_CACCACTCACCGCTAG_1	ErythroidLiver	ErythroidYS_training	1.10117e-06	3.12883e-10	6.99545e-09	2.84259e-10	2.34521e-08	0.999975	3.94235e-10	1.73805e-07	8.7003e-10	1.46574e-07	3.08367e-08	1.98487e-10	8.25249e-11	7.85685e-09	2.22426e-05	5.53485e-08	1.07947e-09	6.77732e-10	1.02211e-06	2.16002e-07	9.42841e-09	7.12912e-10	4.54361e-09	7.41427e-08	1.15047e-09	3.11918e-11	3.54006e-11
Wang_et_al_CACCACTGTACTCGCG_1	Kupffer_cellLiver	MacrophageYS_training	2.10836e-05	0.219719	8.58254e-05	3.03915e-07	3.97652e-07	0.0681699	5.95715e-07	0.000129377	3.23586e-08	5.86468e-06	9.00171e-06	1.99444e-05	0.70033	1.17604e-05	0.000218691	1.65378e-05	2.98581e-07	0.000181503	8.96637e-06	2.40188e-06	7.18654e-05	0.00444162	0.00627458	0.000223353	3.47867e-08	5.90105e-07	5.68814e-05
Wang_et_al_CACCACTGTCCCTTGT_1	ErythroidLiver	ErythroidYS_training	1.07778e-07	1.28001e-10	7.21739e-09	1.36036e-09	5.18472e-09	0.999994	3.99702e-11	2.10781e-08	9.54586e-11	6.15416e-08	7.25455e-09	2.57711e-11	9.76431e-11	1.19357e-08	5.29781e-06	6.78672e-09	3.41965e-09	2.9079e-10	1.37997e-07	4.0549e-08	1.87837e-09	1.71558e-10	9.62926e-09	5.01855e-09	2.20366e-10	1.51464e-11	4.59088e-11
Wang_et_al_CACCACTGTTGAACTC_1	ErythroidLiver	ErythroidYS_training	4.97826e-08	1.61002e-09	3.29333e-09	8.82582e-08	3.33294e-08	0.999993	6.44031e-11	3.33942e-07	1.97897e-08	1.97087e-07	1.86704e-08	7.82921e-10	1.72153e-09	2.61687e-08	5.36783e-06	1.04778e-08	1.17818e-07	1.52439e-09	3.31533e-07	6.13789e-08	1.29033e-07	1.02218e-09	1.60155e-08	3.563e-09	7.17039e-09	1.21311e-09	9.75229e-10
Wang_et_al_CACCAGGAGGATGCGT_1	ErythroidLiver	ErythroidYS_training	3.83392e-08	1.6854e-10	6.22942e-09	1.35201e-09	3.08965e-09	0.999996	6.10909e-12	1.71242e-08	1.14511e-10	2.30611e-08	3.04273e-09	9.3343e-12	1.72538e-10	1.10307e-08	3.59648e-06	2.14965e-09	3.4652e-09	3.17019e-10	4.12595e-08	2.14467e-08	8.86904e-10	2.03418e-10	6.69929e-09	1.50632e-09	1.4119e-10	2.9164e-11	5.02978e-11
Wang_et_al_CACCAGGAGGGCTTCC_1	ErythroidLiver	ErythroidYS_training	8.81388e-07	2.1599e-06	1.36375e-07	7.76175e-06	8.80089e-06	0.999734	1.8927e-08	0.000112721	1.42277e-06	1.84493e-05	1.90047e-06	1.50617e-07	1.60448e-06	2.13279e-06	2.65195e-05	1.94475e-07	6.9608e-06	4.71448e-07	6.37334e-06	4.88487e-06	5.89305e-05	2.70123e-07	9.21732e-07	8.05011e-07	8.72285e-07	7.19839e-07	2.70249e-07
Wang_et_al_CACCAGGAGGTCGGAT_1	ErythroidLiver	ErythroidYS_training	8.48776e-08	2.71407e-10	8.04488e-09	6.87715e-09	1.09128e-08	0.999995	2.17322e-11	6.74194e-08	2.53841e-09	1.73016e-07	8.78281e-09	1.21728e-10	1.62653e-10	4.23594e-08	3.87601e-06	5.63209e-09	2.97834e-08	1.04281e-09	1.97651e-07	4.21027e-08	8.5176e-09	3.32527e-10	7.10902e-09	5.2046e-09	3.8212e-09	1.65956e-10	2.06831e-10
Wang_et_al_CACCAGGGTAAGTGGC_1	ErythroidLiver	ErythroidYS_training	2.36711e-07	2.45342e-10	9.78024e-10	5.72876e-10	2.98643e-09	0.999995	3.74283e-11	1.21049e-07	1.93396e-09	1.29314e-07	7.42075e-09	2.50042e-10	8.97617e-11	2.74958e-09	4.72915e-06	5.2399e-09	2.64251e-09	3.76146e-10	2.40556e-07	1.62061e-08	1.03122e-08	3.94981e-10	5.10443e-09	2.89718e-09	9.23128e-10	3.90372e-11	7.76689e-11
Wang_et_al_CACCAGGGTCGGATCC_1	MEMPLiver	MKYS_training	6.35985e-10	5.08093e-10	2.67061e-14	1.18998e-13	1.6994e-11	0.000363414	1.68913e-13	4.05056e-07	1.19297e-11	9.01768e-13	3.87832e-14	1.00103e-13	5.34082e-11	1.37956e-15	0.559328	0.440308	8.59603e-15	2.06745e-10	4.7283e-09	5.65435e-10	1.80803e-08	3.95352e-10	1.01386e-11	1.80953e-13	1.21587e-11	2.88457e-13	4.22144e-14
Wang_et_al_CACCAGGGTCTAGTCA_1	ErythroidLiver	ErythroidYS_training	4.10084e-07	5.22266e-10	6.0366e-09	6.89455e-09	2.73452e-08	0.999996	3.35916e-11	1.93749e-07	4.12006e-09	1.92482e-07	1.11282e-08	1.83333e-10	3.66527e-10	1.03e-08	2.41409e-06	4.41449e-09	2.23337e-08	6.13627e-10	3.21501e-07	2.82035e-07	1.8172e-08	4.60487e-10	9.89351e-09	9.97649e-09	1.55158e-09	3.37708e-10	2.53146e-10
Wang_et_al_CACCAGGTCCACTCCA_1	ErythroidLiver	ErythroidYS_training	5.61214e-08	2.48766e-11	2.67704e-09	4.95022e-11	2.70311e-09	0.999999	4.40373e-12	7.29365e-09	2.19862e-11	2.91595e-08	1.55396e-09	1.71872e-12	2.77581e-11	1.97714e-09	6.05918e-07	3.87196e-10	2.43092e-10	1.78228e-11	9.3707e-09	3.20784e-08	2.01147e-10	4.09372e-11	7.13906e-10	1.45499e-09	1.22002e-11	3.6215e-12	2.89765e-12
Wang_et_al_CACCAGGTCCTGCAGG_1	ErythroidLiver	ErythroidYS_training	1.67113e-08	5.62439e-11	4.59694e-08	1.48081e-09	1.14114e-09	0.999997	2.41576e-12	1.71486e-08	5.20263e-11	9.48725e-09	3.69271e-09	5.71431e-12	7.19434e-11	2.3326e-08	2.43576e-06	1.2595e-09	3.18047e-09	1.1541e-09	3.34369e-08	9.7872e-09	2.27862e-10	1.66543e-10	4.88831e-09	1.3815e-09	2.32264e-10	4.67435e-11	3.77887e-11
Wang_et_al_CACCAGGTCGTAGGAG_1	HepatocyteLiver	EndodermYS_training	3.93273e-06	1.32423e-06	1.3097e-08	4.87979e-08	1.66994e-05	1.40544e-06	3.16341e-06	2.60112e-06	0.000212544	0.999646	7.64724e-08	8.336e-07	3.99877e-08	2.09685e-07	3.4887e-08	6.44841e-08	3.09167e-06	2.553e-07	7.07313e-08	0.000104594	6.7052e-07	5.69309e-07	1.20283e-08	4.23615e-07	6.05991e-07	3.82258e-07	8.30526e-08
Wang_et_al_CACCAGGTCGTCCAGG_1	ErythroidLiver	ErythroidYS_training	3.70922e-07	4.62241e-09	1.4256e-08	5.79576e-08	1.01465e-07	0.999985	2.53282e-10	7.00957e-07	2.35822e-08	5.75637e-07	3.61588e-08	1.0597e-09	4.72879e-09	6.43222e-08	1.19353e-05	3.39354e-08	1.60059e-07	8.57272e-09	8.45783e-07	3.29687e-07	6.08267e-08	3.71704e-09	6.34258e-08	1.68187e-08	7.99069e-09	1.66189e-09	2.16798e-09
Wang_et_al_CACCAGGTCTCGTTTA_1	FibroblastLiver	FibroblastYS_training	3.32097e-12	1.20103e-13	2.59866e-09	2.56787e-08	4.23746e-06	2.61307e-16	0.999995	3.76704e-11	2.47556e-09	8.56052e-10	1.36179e-09	5.04537e-10	3.65443e-15	4.28929e-09	7.04425e-14	1.058e-10	5.53968e-09	1.24799e-11	2.27824e-12	3.66814e-08	3.21556e-12	4.27648e-12	4.24434e-12	1.48782e-07	1.06783e-09	1.40786e-07	5.38177e-11
Wang_et_al_CACCTTGAGATGTCGG_1	FibroblastLiver	FibroblastYS_training	7.47447e-17	9.61437e-18	2.07319e-14	1.23272e-13	2.77516e-10	2.02307e-22	1	6.12447e-18	1.39012e-13	5.69098e-13	2.55069e-14	5.58365e-14	2.99791e-20	1.00172e-13	6.01048e-19	3.77701e-12	6.84558e-14	1.20067e-13	2.01316e-17	2.12481e-12	9.29882e-18	4.99263e-15	5.23866e-18	2.56996e-10	1.54684e-14	5.52129e-12	5.00594e-16
Wang_et_al_CACCTTGAGCTAGTTC_1	ErythroidLiver	ErythroidYS_training	1.47134e-06	1.84876e-10	1.01877e-08	3.14941e-11	9.07684e-09	0.999991	4.88449e-11	6.2724e-08	3.83802e-11	5.23947e-08	7.90044e-09	3.2987e-12	6.29909e-11	2.76659e-09	6.58442e-06	2.58535e-09	3.3095e-10	1.39792e-10	1.82591e-07	6.8649e-07	3.69672e-10	3.64543e-10	3.48941e-09	1.56045e-08	3.4767e-11	5.39803e-12	4.05368e-12
Wang_et_al_CACCTTGAGGCGACAT_1	ErythroidLiver	ErythroidYS_training	4.75139e-08	2.29837e-10	3.0391e-09	1.806e-08	6.10113e-09	0.999996	8.58862e-12	5.36325e-08	2.81219e-09	4.98048e-08	2.97139e-09	5.49837e-11	3.07594e-10	1.71699e-08	3.89816e-06	3.72464e-09	2.58455e-08	1.34903e-09	1.53198e-07	1.78583e-08	8.17416e-09	3.70705e-10	1.52774e-08	9.51565e-10	1.47915e-09	1.75024e-10	3.41492e-10
Wang_et_al_CACCTTGAGTCAATAG_1	ErythroidLiver	ErythroidYS_training	5.05456e-07	2.94713e-09	4.5908e-09	4.43533e-08	1.5143e-07	0.999984	4.02628e-10	6.71772e-07	7.50231e-08	4.75202e-07	6.47704e-08	8.01634e-10	2.89345e-09	7.81136e-08	1.25139e-05	1.792e-08	2.52702e-07	9.01018e-09	7.37991e-07	6.05053e-08	7.92658e-08	1.91107e-09	6.22157e-09	6.73641e-09	1.51904e-08	2.09071e-09	1.5331e-09
Wang_et_al_CACCTTGCAATCGGTT_1	ErythroidLiver	ErythroidYS_training	1.81566e-07	1.13298e-10	4.02909e-10	1.4499e-08	1.33035e-09	0.999984	7.5518e-12	1.0216e-07	3.37831e-08	5.42573e-08	8.08137e-09	5.10779e-10	4.79656e-11	1.72091e-09	1.35063e-05	1.0858e-07	5.94959e-08	1.13242e-09	2.01933e-06	6.43057e-08	7.50475e-09	4.64566e-10	7.58392e-09	2.35272e-09	2.15397e-09	1.63116e-10	1.62322e-10
Wang_et_al_CACCTTGCACATCTTT_1	MKLiver	MKYS_training	2.71749e-08	1.1889e-10	1.18462e-11	7.10634e-15	5.0321e-11	7.02437e-05	1.05388e-08	1.55193e-09	2.85351e-15	9.77836e-12	2.19577e-12	8.51336e-14	2.27961e-12	8.44436e-15	0.0587915	0.941138	1.24341e-15	2.53616e-10	1.69817e-10	6.74778e-09	3.51104e-12	1.06855e-09	1.22612e-10	1.31547e-10	5.13018e-13	3.00681e-13	3.32983e-13
Wang_et_al_CACCTTGCACCAGGCT_1	ErythroidLiver	ErythroidYS_training	5.77873e-08	2.37222e-11	2.15468e-10	3.94085e-11	4.40491e-10	0.999999	1.49326e-12	7.41133e-09	9.72271e-11	2.71664e-09	4.07913e-10	7.36182e-12	5.51598e-12	6.25017e-10	1.01392e-06	9.16619e-10	2.25442e-10	3.34794e-11	3.44451e-08	1.10859e-08	5.30146e-10	4.07297e-11	2.92159e-09	1.5557e-09	2.17825e-11	1.51935e-12	1.38824e-12
Wang_et_al_CACCTTGGTAGGACAC_1	ErythroidLiver	ErythroidYS_training	1.06259e-07	6.64097e-10	2.0669e-09	1.8911e-09	1.62478e-08	0.999998	2.82592e-11	7.32586e-08	2.62115e-09	7.53166e-08	6.43331e-09	1.13842e-10	2.48524e-10	1.04276e-08	1.3727e-06	1.63193e-09	5.79405e-09	2.6415e-10	1.27224e-07	4.07827e-08	1.25197e-08	3.19374e-10	1.08178e-08	4.52704e-09	4.44051e-10	7.01134e-11	8.2853e-11
Wang_et_al_CACCTTGGTGAACCTT_1	ErythroidLiver	ErythroidYS_training	4.77607e-08	2.79246e-10	7.98426e-09	1.63863e-09	6.63794e-09	0.999998	3.60953e-11	8.1875e-08	3.77483e-10	2.79081e-08	5.78206e-09	6.74859e-11	1.73185e-10	3.65e-08	2.05724e-06	3.61771e-09	2.85668e-09	1.40688e-09	7.58177e-08	1.65777e-08	1.04112e-08	3.42527e-10	1.37213e-08	1.10126e-08	7.75784e-10	5.91793e-11	5.27343e-11
Wang_et_al_CACCTTGTCGCGTAGC_1	ErythroidLiver	ErythroidYS_training	5.88039e-07	9.5191e-10	3.27282e-08	6.34747e-11	7.19731e-08	0.999986	2.63292e-09	2.47761e-07	3.30174e-10	1.11993e-07	1.39253e-08	3.63014e-11	1.47089e-10	7.80079e-08	1.15495e-05	1.96383e-08	2.74635e-10	1.60712e-09	2.89789e-07	2.18875e-07	2.79551e-09	1.99359e-09	1.73216e-08	2.16284e-07	2.13386e-10	8.28743e-12	2.48364e-12
Wang_et_al_CACTCCAAGACAAGCC_1	ErythroidLiver	ErythroidYS_training	8.77148e-08	7.18729e-10	5.3744e-09	8.00905e-09	2.75322e-08	0.999997	5.31453e-11	1.5742e-07	1.15965e-09	9.72642e-08	6.0015e-09	1.54237e-10	4.38652e-10	1.33037e-08	2.29341e-06	2.85777e-09	1.36133e-08	2.24896e-09	1.06566e-07	7.94833e-08	2.82541e-08	8.13444e-10	1.40794e-08	1.18307e-08	1.09476e-09	2.47764e-10	2.8895e-10
Wang_et_al_CACTCCAAGCAATCTC_1	ErythroidLiver	ErythroidYS_training	8.42636e-08	2.57649e-10	1.28986e-09	4.80825e-09	1.2862e-08	0.999991	6.81024e-11	5.8149e-08	5.09359e-09	1.1941e-07	7.87251e-09	2.06541e-10	1.82473e-10	8.04615e-09	7.95887e-06	1.93592e-08	1.23367e-08	2.54057e-10	2.73934e-07	4.71766e-08	9.87941e-09	2.86797e-10	6.35981e-09	4.01856e-09	5.22391e-10	1.08987e-10	7.37217e-11
Wang_et_al_CACTCCACACAACGTT_1	ErythroidLiver	ErythroidYS_training	4.8515e-08	3.25945e-11	4.94886e-09	3.24483e-10	1.22348e-09	0.999996	3.10146e-12	8.81533e-09	8.20411e-11	1.88694e-08	1.48919e-09	6.31486e-12	2.08816e-11	7.76049e-09	3.46015e-06	2.51172e-09	1.38251e-09	4.84235e-10	4.65344e-08	1.21891e-08	3.38457e-10	1.34672e-10	4.25139e-09	5.84988e-10	1.42809e-10	7.86676e-12	2.20785e-11
Wang_et_al_CACTCCACACCGTTGG_1	ErythroidLiver	ErythroidYS_training	1.06876e-07	5.45779e-10	8.91119e-09	6.11974e-08	2.87831e-08	0.999992	5.24456e-11	2.74171e-07	2.12694e-08	1.39532e-07	7.43766e-09	2.71753e-10	7.63138e-10	7.7003e-08	6.41933e-06	2.04022e-08	1.01454e-07	1.94873e-09	4.5083e-07	8.60703e-08	4.23554e-08	5.78858e-10	3.87733e-08	6.71196e-09	9.41635e-09	9.61022e-10	5.15643e-10
Wang_et_al_CACTCCACAGGGAGAG_1	ErythroidLiver	ErythroidYS_training	1.21838e-07	4.81391e-10	1.62084e-08	2.37118e-09	5.66e-09	0.999994	1.91147e-11	8.71515e-08	1.31543e-09	1.37687e-07	4.97417e-09	1.18814e-10	1.98743e-10	4.48639e-08	5.31914e-06	7.51772e-09	1.01561e-08	2.5633e-09	2.08634e-07	4.2866e-08	3.38054e-09	6.66609e-10	1.63278e-08	9.01187e-09	6.59699e-10	1.15727e-10	1.27779e-10
Wang_et_al_CACTCCACATGGGACA_1	ErythroidLiver	ErythroidYS_training	6.05361e-08	2.10764e-10	5.08446e-08	8.24637e-10	2.94215e-09	0.999995	6.35103e-12	6.62043e-08	3.11089e-10	2.9546e-08	4.36913e-09	6.35064e-11	7.70283e-11	1.15405e-07	3.95861e-06	6.50069e-09	3.42266e-09	4.58536e-09	1.3803e-07	1.33672e-08	1.46108e-09	5.34246e-10	3.32336e-08	2.39492e-08	7.39399e-10	4.37494e-11	4.71379e-11
Wang_et_al_CACTCCATCAGCGATT_1	HepatocyteLiver	EndodermYS_training	7.73832e-10	3.27856e-16	2.05441e-12	6.27983e-19	4.09772e-13	4.12409e-13	1.41389e-11	2.2318e-13	2.36774e-12	1	1.52685e-11	6.43362e-15	5.00298e-18	2.05136e-13	6.76528e-15	7.45328e-13	2.52852e-14	4.35081e-13	5.52624e-15	3.13461e-08	2.72871e-16	3.63959e-13	2.66403e-18	3.44971e-14	6.03005e-13	7.0538e-16	3.60544e-14
Wang_et_al_CACTCCATCCAGTATG_1	DCLiver	MacrophageYS_training	1.32433e-05	0.736432	0.0193894	0.00417321	1.97082e-06	0.00140305	1.80391e-07	0.000179041	8.58925e-11	5.62673e-06	0.00147609	0.0054741	0.0118906	1.84479e-05	8.86257e-06	4.68782e-07	2.60138e-05	1.72062e-05	1.31459e-07	5.87521e-07	8.75431e-06	0.000423974	0.0018108	0.00177187	1.64838e-05	0.0420365	0.173421
Wang_et_al_CAGAATCAGATGTCGG_1	ErythroidLiver	ErythroidYS_training	6.01059e-08	4.92953e-10	2.10861e-09	4.066e-09	5.2189e-09	0.999998	3.21472e-11	5.37756e-08	2.55449e-09	1.51359e-07	3.63719e-09	1.16834e-10	3.6696e-10	1.23933e-08	1.66066e-06	3.97304e-09	1.80964e-08	7.72107e-10	8.74514e-08	1.676e-08	4.87972e-09	4.58598e-10	7.63714e-09	2.05319e-09	5.55979e-10	1.12e-10	1.3276e-10
Wang_et_al_CAGAATCAGCGTGAAC_1	ErythroidLiver	ErythroidYS_training	1.7793e-07	2.60458e-09	1.64044e-08	2.71994e-07	6.97745e-08	0.999989	1.33269e-10	2.77853e-07	2.44856e-08	6.45947e-07	4.68114e-08	6.99668e-10	3.32229e-09	1.05935e-07	7.50081e-06	2.28727e-08	4.48167e-07	3.03388e-09	5.41248e-07	1.72497e-07	8.26436e-08	1.28275e-09	5.50698e-08	8.28497e-09	8.98843e-09	2.53109e-09	2.17557e-09
Wang_et_al_CAGAATCAGGAGTTTA_1	MKLiver	MKYS_training	1.07893e-12	1.14508e-12	1.29311e-17	1.97333e-16	2.05567e-13	5.89185e-07	3.19148e-13	1.75094e-10	9.26819e-15	3.15515e-15	1.90681e-17	8.01813e-16	8.82273e-14	1.3443e-19	0.00424498	0.995754	1.47778e-18	1.1641e-12	4.7236e-13	1.38407e-13	2.65384e-12	1.8271e-12	4.73949e-14	7.94067e-15	1.02111e-13	1.66298e-15	3.36045e-16
Wang_et_al_CAGAATCAGTACGCGA_1	ErythroidLiver	ErythroidYS_training	2.59299e-07	3.05668e-09	3.09074e-08	1.48404e-08	4.75702e-08	0.999947	2.27089e-10	4.27294e-07	1.01266e-09	2.68672e-07	4.42983e-08	2.61044e-10	4.28748e-09	3.813e-08	5.05269e-05	5.62429e-08	3.67615e-08	4.7999e-09	4.86583e-07	2.94355e-07	2.43185e-08	2.58546e-09	4.32017e-08	1.4876e-08	3.46065e-09	5.83286e-10	1.37567e-09
Wang_et_al_CAGAATCCAATGGATA_1	HepatocyteLiver	EndodermYS_training	1.00527e-08	8.72298e-13	6.32789e-11	2.06901e-16	4.42739e-11	1.56331e-10	5.15243e-11	1.0242e-10	1.00675e-10	0.999999	6.5766e-11	3.28963e-13	2.35871e-14	8.2839e-12	1.63942e-11	1.44145e-10	2.65463e-12	6.67391e-11	6.42079e-13	6.62391e-07	9.4245e-14	3.89349e-11	1.04614e-15	5.05233e-12	6.24787e-12	2.17922e-13	2.07667e-12
Wang_et_al_CAGAATCCACAGACTT_1	ErythroidLiver	ErythroidYS_training	2.1948e-07	5.62914e-09	1.50092e-09	8.89119e-08	3.77495e-07	0.999987	4.898e-10	7.64188e-07	4.71966e-07	2.88254e-06	2.45962e-08	2.3734e-09	8.34219e-09	3.73063e-08	5.83919e-06	1.41769e-08	1.75888e-07	2.27499e-09	1.14412e-06	4.38932e-07	3.36113e-07	2.44087e-09	4.08902e-08	9.65278e-09	8.3904e-09	1.90822e-09	3.35848e-09
Wang_et_al_CAGAATCCATTGGTAC_1	ErythroidLiver	ErythroidYS_training	1.75275e-08	2.47464e-11	2.48464e-09	2.96752e-09	3.11842e-10	0.999997	1.41799e-12	1.82716e-08	1.42138e-09	8.17574e-09	2.70314e-09	2.5108e-11	5.85403e-11	4.18291e-09	2.63679e-06	5.30145e-09	6.39805e-09	1.74622e-09	1.13132e-07	2.52424e-09	2.74922e-10	1.44102e-10	1.52868e-09	1.0187e-09	1.0999e-09	3.97964e-11	6.1394e-11
Wang_et_al_CAGAATCGTGCAACTT_1	ErythroidLiver	ErythroidYS_training	8.10978e-08	2.07374e-10	4.81391e-09	1.04554e-08	8.75833e-09	0.999992	1.55241e-11	5.28713e-08	1.30295e-08	1.62605e-07	5.5233e-09	2.42388e-10	2.01944e-10	3.16014e-08	6.81383e-06	1.01249e-08	3.87107e-08	1.43483e-09	3.1362e-07	2.06234e-08	5.51363e-09	2.95392e-10	1.14195e-08	1.95167e-09	2.48834e-09	1.79055e-10	4.01885e-10
Wang_et_al_CAGAATCGTGCCTGTG_1	ErythroidLiver	ErythroidYS_training	1.11964e-07	1.6464e-10	4.57514e-09	5.57877e-09	5.9196e-09	0.999989	3.71647e-11	3.40625e-08	6.22687e-10	4.44081e-08	7.0372e-09	3.31646e-11	2.27279e-10	7.97664e-09	1.01997e-05	2.8997e-08	1.65207e-08	4.61949e-10	1.60489e-07	9.10508e-08	1.9349e-09	2.75932e-10	1.1744e-08	2.60311e-09	5.5804e-10	1.22337e-10	9.56896e-11
Wang_et_al_CAGAATCGTGGTCCGT_1	HepatocyteLiver	EndodermYS_training	1.7652e-10	3.00698e-16	1.17319e-13	4.87034e-17	1.2814e-13	1.13663e-13	1.92743e-13	2.45575e-13	5.50273e-11	1	9.63624e-13	5.97052e-15	2.88704e-18	5.58169e-14	4.38125e-15	3.12529e-13	5.36763e-13	1.78763e-14	1.10702e-15	4.89091e-09	3.29343e-15	3.91328e-14	3.64283e-19	6.83342e-16	3.80802e-13	4.57305e-15	7.76673e-14
Wang_et_al_CAGAATCGTTCCGTCT_1	Granulocyte_precursorLiver	MEMPYS_training	0.000191031	1.61518e-06	8.27846e-09	1.43119e-07	1.34602e-07	0.0817456	8.95295e-09	0.847561	1.99824e-07	9.21121e-08	1.21188e-07	4.87479e-09	1.30526e-07	1.31901e-08	0.000491276	1.27216e-08	2.02463e-07	3.76755e-07	0.000747296	1.42593e-06	0.0690087	1.28596e-05	6.79613e-07	3.16824e-09	0.000237189	9.701e-08	1.19296e-09
Wang_et_al_CAGAATCGTTGGTTTG_1	HepatocyteLiver	EndodermYS_training	8.52116e-06	1.16441e-10	1.61649e-09	8.08398e-11	1.93039e-05	5.35159e-11	1.51821e-05	7.13962e-09	0.00242516	0.9945	2.32245e-07	5.76594e-09	6.03239e-12	6.3025e-08	3.04732e-09	6.48825e-08	6.72701e-08	1.01131e-09	1.23166e-07	0.00303148	1.96658e-10	1.08441e-08	7.37363e-11	1.08361e-07	5.10658e-08	1.36086e-10	3.02199e-10
Wang_et_al_CAGAATCTCACTATTC_1	HepatocyteLiver	EndodermYS_training	5.4951e-11	5.51242e-16	8.11272e-14	2.68806e-17	5.90323e-13	1.53888e-13	7.21555e-12	2.28143e-13	1.03147e-10	1	3.56375e-12	1.73918e-14	1.5681e-17	4.14395e-14	2.89435e-15	1.30088e-12	1.79702e-13	2.76838e-13	1.23219e-15	3.58626e-09	1.9013e-15	2.60148e-13	6.04465e-19	2.88933e-15	1.44298e-12	6.63527e-15	1.41365e-13
Wang_et_al_CAGAATCTCATGTGGT_1	HepatocyteLiver	EndodermYS_training	5.34265e-10	1.20054e-15	1.56895e-11	1.46225e-17	7.16812e-12	5.39554e-14	1.35056e-10	4.28411e-13	6.01089e-11	1	2.94083e-11	8.83884e-14	4.70817e-18	1.00924e-12	6.72522e-14	4.26661e-12	1.11219e-12	7.36658e-13	5.16219e-15	1.01951e-07	2.78108e-15	1.01088e-12	1.71855e-18	7.6643e-14	2.75105e-12	7.7635e-14	1.44624e-13
Wang_et_al_CAGAGAGAGACAAGCC_1	ErythroidLiver	ErythroidYS_training	2.46545e-07	4.22643e-10	6.28342e-09	5.83778e-10	3.55732e-09	0.99999	2.86241e-11	4.18885e-08	6.09792e-11	2.87054e-08	2.44725e-09	2.09754e-11	1.02607e-10	6.76295e-09	9.83464e-06	1.85772e-08	2.38674e-09	3.56866e-10	1.11975e-07	7.48774e-08	2.31053e-09	2.99916e-10	1.78307e-08	9.75419e-09	1.50047e-10	2.77404e-11	1.91113e-11
Wang_et_al_CAGAGAGAGCGTTTAC_1	ErythroidLiver	ErythroidYS_training	2.17746e-06	1.65404e-05	3.12766e-07	0.000111327	6.36708e-05	0.998003	8.02763e-08	0.000884602	2.22411e-05	8.7216e-05	1.24855e-05	1.51198e-06	2.09727e-05	4.46908e-06	5.77014e-05	7.93883e-07	5.84077e-05	4.4627e-06	3.32227e-05	4.25145e-05	0.000541491	2.4017e-06	3.73659e-06	2.37679e-06	1.09397e-05	6.99066e-06	4.60607e-06
Wang_et_al_CAGAGAGAGCTCCTCT_1	ErythroidLiver	ErythroidYS_training	3.06075e-07	1.37961e-08	8.3645e-09	8.69828e-07	3.40951e-07	0.999946	9.24147e-10	4.64158e-06	7.37479e-07	1.17963e-06	1.05953e-07	9.07541e-09	2.576e-08	2.05773e-07	3.5091e-05	7.03455e-08	1.80197e-06	1.35645e-08	6.28528e-06	7.53766e-07	1.82663e-06	6.4574e-09	6.32814e-08	2.45531e-08	1.14948e-07	2.10234e-08	8.42077e-09
Wang_et_al_CAGAGAGAGGTGCAAC_1	ErythroidLiver	ErythroidYS_training	4.92236e-08	2.02916e-10	1.34351e-09	1.56128e-09	4.50184e-09	0.999995	1.55413e-11	3.17204e-08	3.49344e-09	8.0058e-08	3.54069e-09	9.31441e-11	7.33875e-11	1.15324e-08	4.46828e-06	5.44928e-09	8.70015e-09	5.13782e-10	1.07995e-07	9.82241e-09	4.61094e-09	1.38067e-10	2.70497e-09	9.53265e-10	1.37387e-09	9.2878e-11	1.0388e-10
Wang_et_al_CAGAGAGCATCCGTGG_1	ErythroidLiver	ErythroidYS_training	1.13567e-06	1.68486e-09	4.06383e-09	8.98833e-10	6.94741e-08	0.99999	3.76494e-10	2.9958e-07	1.27093e-08	8.60035e-07	1.63382e-08	1.92401e-10	4.89545e-10	1.44747e-08	6.96431e-06	1.61597e-08	9.44574e-09	4.02627e-10	4.40939e-07	2.18719e-07	1.24209e-08	1.10488e-09	1.2154e-08	8.2383e-09	2.59119e-09	1.69779e-10	1.48145e-10
Wang_et_al_CAGAGAGGTAGCTCCG_1	MKLiver	MKYS_training	5.82358e-17	2.15645e-12	8.45488e-19	2.59235e-12	2.81355e-15	1.87286e-09	9.30561e-15	6.23289e-09	9.25311e-16	3.25124e-17	3.13268e-20	4.3497e-16	4.95433e-12	1.50372e-21	4.23439e-05	0.999958	2.07985e-17	1.02577e-10	2.03889e-16	2.27061e-16	1.18627e-09	1.60617e-12	3.93282e-15	3.17691e-18	1.23375e-11	3.43995e-11	1.54423e-13
Wang_et_al_CAGAGAGGTATGCTTG_1	ErythroidLiver	ErythroidYS_training	1.74872e-07	2.1316e-09	1.37372e-08	1.58394e-08	2.28884e-08	0.999994	1.20323e-10	1.90636e-07	4.12108e-09	2.04704e-07	1.09076e-08	5.89972e-10	8.35166e-10	5.67348e-08	4.93711e-06	1.12938e-08	4.73627e-08	3.86128e-09	2.82734e-07	5.96238e-08	2.63979e-08	1.38591e-09	2.07877e-08	1.40977e-08	5.18333e-09	7.32665e-10	5.49258e-10
Wang_et_al_CAGAGAGGTCAGTGGA_1	ErythroidLiver	ErythroidYS_training	2.21569e-07	9.99371e-10	1.48675e-08	8.25896e-09	2.00351e-08	0.999993	1.20033e-10	1.61102e-07	2.38299e-09	3.06374e-07	2.82666e-08	2.53703e-10	4.18278e-10	1.11397e-07	5.83658e-06	5.41919e-09	2.44194e-08	2.92805e-09	3.02961e-07	4.23389e-08	1.81462e-08	9.69917e-10	3.04996e-08	8.07206e-09	4.6582e-09	1.94494e-10	4.52096e-10
Wang_et_al_CAGAGAGTCTTGACGA_1	ErythroidLiver	ErythroidYS_training	2.43484e-07	5.35983e-10	8.51646e-09	2.22456e-09	1.82818e-08	0.999993	5.90936e-11	1.13811e-07	1.85321e-09	2.54733e-07	1.83244e-08	1.36837e-10	2.88248e-10	3.48884e-08	5.84394e-06	9.69373e-09	9.70408e-09	6.84972e-10	2.59077e-07	7.28069e-08	7.81575e-09	4.87186e-10	1.14417e-08	7.25217e-09	1.57991e-09	1.04299e-10	1.23446e-10
Wang_et_al_CAGAGAGTCTTGTACT_1	ErythroidLiver	ErythroidYS_training	2.91068e-07	4.59791e-08	2.75981e-08	4.69274e-07	4.53123e-07	0.999971	3.51426e-10	4.97115e-06	3.88889e-07	1.70088e-06	9.8798e-08	7.79359e-09	4.14658e-08	4.03242e-07	1.51484e-05	2.32782e-08	6.74353e-07	7.03071e-08	2.09814e-06	2.8222e-07	1.12596e-06	2.43986e-08	2.64584e-07	2.53864e-08	8.82923e-08	1.42967e-08	1.70908e-08
Wang_et_al_CAGATCAAGAATTCCC_1	ErythroidLiver	ErythroidYS_training	8.77585e-08	1.60585e-10	1.3144e-08	4.84533e-09	3.56761e-09	0.999991	1.43009e-11	2.56959e-08	6.42892e-11	2.37132e-08	5.03228e-09	2.04212e-11	1.03125e-10	1.39625e-08	8.30053e-06	8.86655e-09	6.0667e-09	5.68396e-10	1.36584e-07	4.05437e-08	1.72632e-09	2.58611e-10	1.19401e-08	6.34067e-09	2.87987e-10	4.9559e-11	5.55071e-11
Wang_et_al_CAGATCAAGCCTATGT_1	ErythroidLiver	ErythroidYS_training	9.35154e-08	6.32158e-10	9.55608e-09	1.55549e-08	2.23836e-08	0.999982	9.30032e-11	1.39337e-07	6.80905e-09	4.28685e-07	5.1068e-09	4.09182e-10	4.40066e-10	6.24476e-08	1.67011e-05	4.31588e-08	3.93301e-08	4.09183e-09	4.65184e-07	3.78694e-08	1.3389e-08	9.56299e-10	3.38558e-08	6.13406e-09	4.48429e-09	4.84566e-10	6.46997e-10
Wang_et_al_CAGATCACAGCTGTTA_1	ErythroidLiver	ErythroidYS_training	4.89003e-07	6.15336e-08	9.23865e-08	4.11712e-07	1.88442e-07	0.999981	5.67691e-10	4.77409e-06	5.487e-08	3.75635e-07	9.72439e-08	7.32498e-09	1.75659e-08	4.96263e-07	6.48458e-06	1.89907e-08	1.21966e-06	2.81631e-08	1.62812e-06	1.09157e-06	8.59531e-07	1.42084e-08	1.99323e-07	1.75078e-07	3.19532e-08	2.83839e-08	3.964e-09
Wang_et_al_CAGATCACAGGATTGG_1	ErythroidLiver	ErythroidYS_training	6.57014e-08	5.52527e-11	5.74535e-10	4.95828e-10	1.64103e-09	0.999998	6.12789e-12	7.33846e-09	2.86297e-10	1.83178e-08	8.48392e-10	1.16931e-11	3.56699e-11	2.88528e-09	1.69417e-06	3.1403e-09	1.37896e-09	5.94911e-11	2.99869e-08	6.00462e-09	1.01542e-09	4.31195e-11	3.94031e-09	8.22095e-10	1.04252e-10	1.0495e-11	1.08488e-11
Wang_et_al_CAGATCAGTGACGCCT_1	ErythroidLiver	ErythroidYS_training	1.25189e-07	7.39448e-10	7.03191e-09	7.88403e-08	3.00912e-08	0.999989	8.31114e-11	1.77142e-07	7.89072e-08	2.602e-07	2.6071e-08	8.44565e-10	7.70141e-10	5.61753e-08	9.23427e-06	2.02896e-08	1.67205e-07	2.80686e-09	6.21155e-07	4.53633e-08	1.84457e-08	1.04321e-09	2.90353e-08	2.63268e-09	1.82318e-08	1.19018e-09	9.32243e-10
Wang_et_al_CAGATCATCACCATAG_1	ErythroidLiver	ErythroidYS_training	1.76419e-07	4.8944e-10	2.45158e-09	6.73905e-09	1.08739e-08	0.999993	6.4219e-11	1.11155e-07	3.15435e-09	1.30941e-07	8.26776e-09	1.2681e-10	3.61038e-10	9.28871e-09	6.09931e-06	1.30468e-08	2.0787e-08	7.4643e-10	2.35529e-07	6.91855e-08	8.45763e-09	5.44489e-10	1.41286e-08	4.36322e-09	1.37996e-09	1.73768e-10	2.42193e-10
Wang_et_al_CAGATCATCATGGTCA_1	ErythroidLiver	ErythroidYS_training	7.64595e-07	3.60354e-08	2.89479e-08	1.27777e-06	2.77032e-07	0.999962	1.87853e-09	3.3983e-06	1.89969e-07	8.84849e-06	3.49505e-07	1.21519e-08	1.72302e-08	3.35608e-07	1.37353e-05	1.33212e-07	2.37933e-06	4.13515e-08	2.9317e-06	1.34113e-06	1.23542e-06	2.27257e-08	3.10483e-07	3.7624e-08	1.78258e-07	3.24181e-08	3.56422e-08
Wang_et_al_CAGATCATCCGTAGTA_1	HepatocyteLiver	EndodermYS_training	4.28978e-11	2.36574e-17	5.81955e-14	3.67136e-19	4.74872e-14	5.45708e-16	3.08015e-12	1.11202e-14	2.77815e-12	1	4.43128e-13	3.51155e-15	2.74844e-19	7.73935e-15	5.01454e-17	5.33987e-14	9.57186e-15	5.93107e-14	1.31541e-16	2.47459e-09	4.43788e-17	6.27374e-14	8.69977e-20	1.0294e-15	1.09869e-13	2.24127e-16	2.23541e-14
Wang_et_al_CAGCAGCAGAAGGGTA_1	ErythroidLiver	ErythroidYS_training	2.0011e-07	5.33539e-11	5.97736e-09	8.33817e-11	1.91948e-09	0.999994	8.43237e-12	1.73126e-08	5.89094e-12	1.89896e-08	1.79442e-09	9.74444e-13	3.13175e-11	2.23486e-09	5.18364e-06	3.21818e-09	1.81326e-10	9.22316e-11	4.62492e-08	9.38609e-08	2.30635e-10	1.21104e-10	2.09925e-09	3.42309e-09	1.32311e-11	2.7127e-12	3.23048e-12
Wang_et_al_CAGCAGCAGAGCCTAG_1	ErythroidLiver	ErythroidYS_training	5.90317e-07	1.10919e-09	1.63604e-08	2.87033e-09	5.48069e-08	0.999977	5.73985e-10	2.14936e-07	1.6157e-09	1.01756e-06	4.11929e-08	3.10116e-10	5.13843e-10	2.16337e-08	2.01627e-05	2.38543e-08	2.3456e-08	1.60435e-09	5.87115e-07	3.11913e-07	1.16409e-08	1.31175e-09	2.15068e-08	7.12482e-09	3.47947e-09	2.27091e-10	6.10419e-10
Wang_et_al_CAGCAGCAGAGGTAGA_1	MKLiver	MKYS_training	7.25964e-19	1.38776e-15	2.18465e-22	5.56979e-19	7.94025e-18	2.5276e-12	2.1432e-18	2.06245e-13	1.26417e-17	1.09728e-20	9.12563e-24	6.52428e-19	1.4484e-16	2.02492e-25	2.8865e-05	0.999971	6.84564e-23	5.29998e-15	3.55076e-18	1.55949e-18	1.70714e-14	1.08923e-15	2.22646e-18	7.16398e-21	2.00666e-16	2.6792e-17	3.72422e-19
Wang_et_al_CAGCAGCCACAGCGTC_1	ErythroidLiver	ErythroidYS_training	4.05195e-07	3.48909e-09	3.28761e-09	3.30695e-08	5.49186e-08	0.99999	2.33583e-10	4.58651e-07	6.01749e-09	3.97553e-07	2.38801e-08	7.56246e-10	2.86926e-09	7.11044e-09	7.67329e-06	3.61471e-08	5.65066e-08	9.59297e-10	4.31923e-07	4.35369e-07	8.7702e-08	1.77332e-09	2.12001e-08	1.29656e-08	3.91736e-09	1.17678e-09	8.40086e-10
Wang_et_al_CAGCAGCCACAGGAGT_1	ErythroidLiver	ErythroidYS_training	1.55079e-07	6.04148e-11	3.04876e-10	6.46209e-10	7.48784e-09	0.999998	9.46556e-12	2.46038e-08	5.23753e-09	3.57762e-08	4.79532e-10	1.07179e-11	4.08084e-11	1.91576e-09	1.25502e-06	9.21868e-10	3.10921e-09	1.80339e-11	4.20609e-08	3.74703e-08	3.39277e-09	8.14808e-11	1.50103e-09	2.68035e-10	2.41939e-10	3.95884e-11	7.90967e-12
Wang_et_al_CAGCAGCGTGGCCCTA_1	MLPLiver	HSPC_1YS_training	0.00363014	2.70125e-06	0.000205215	0.0206812	5.23027e-05	6.5315e-08	4.16364e-06	1.04274e-05	0.117588	1.09948e-06	0.000440617	1.27488e-05	1.25258e-08	0.0193155	5.82146e-07	5.60123e-09	0.425633	2.5064e-07	0.0286662	0.381303	3.82144e-07	6.62692e-06	0.000993586	4.51247e-06	0.00132328	0.000122643	1.07181e-06
Wang_et_al_CAGCAGCTCGTTGCCT_1	ErythroidLiver	ErythroidYS_training	7.95622e-08	3.99806e-09	6.42065e-09	4.25013e-08	2.86677e-08	0.999992	4.03155e-11	6.22869e-07	2.70794e-08	3.13822e-07	2.33932e-08	1.22172e-09	2.48764e-09	7.40457e-08	5.52414e-06	1.6312e-08	5.47426e-08	1.63996e-08	4.64443e-07	4.43618e-08	1.57225e-07	4.11986e-09	8.67271e-08	7.03872e-09	1.5498e-08	1.11056e-09	2.11802e-09
Wang_et_al_CAGCATAAGAAACCGC_1	EndotheliumLiver	EndotheliumYS_training	8.69412e-14	4.58009e-12	1.21494e-12	3.41981e-13	0.999998	2.90496e-19	2.19877e-06	1.10348e-16	6.85167e-10	2.00035e-12	5.93702e-13	4.39905e-12	5.52003e-12	1.05529e-11	9.64539e-17	2.83023e-16	5.70401e-13	6.84802e-16	1.61449e-12	1.62195e-10	1.68298e-12	1.43644e-13	1.83171e-11	1.11129e-10	2.74205e-13	1.49478e-17	6.45807e-17
Wang_et_al_CAGCATAAGAACTCGG_1	ErythroidLiver	ErythroidYS_training	2.61843e-07	4.39309e-10	1.0616e-09	6.35503e-10	1.77708e-08	0.999996	7.0997e-11	6.319e-08	1.15575e-09	1.86784e-07	7.58393e-09	3.70698e-11	2.24211e-10	2.40318e-09	3.56037e-06	9.4958e-09	2.54722e-09	1.36545e-10	2.06089e-07	1.0068e-07	6.13409e-09	2.32298e-10	3.24744e-09	6.0408e-09	1.67973e-10	3.25871e-11	3.63246e-11
Wang_et_al_CAGCATACAGAAGCAC_1	MPPLiver	HSPC_2YS_training	0.0037288	0.000162194	0.00563319	0.000137156	0.0970337	1.18028e-07	0.000750697	3.43369e-06	0.00154117	2.39757e-05	0.00195868	0.000289583	9.11355e-07	0.0381171	1.38151e-07	5.1335e-09	0.00645725	4.41048e-07	0.00155434	0.421735	5.90423e-08	2.07822e-05	0.0260325	0.394775	2.81631e-05	1.36725e-05	1.42101e-06
Wang_et_al_CAGCATAGTCGGATCC_1	ErythroidLiver	ErythroidYS_training	1.93801e-07	3.76366e-09	9.04784e-09	2.79545e-08	5.83093e-08	0.999994	1.04318e-10	3.20128e-07	1.96638e-08	3.85715e-07	1.21001e-08	4.14526e-10	3.04958e-09	6.12755e-08	4.72125e-06	8.45958e-09	9.98094e-08	4.10683e-09	2.49736e-07	8.25549e-08	3.35239e-08	2.02258e-09	4.27243e-08	5.39358e-09	5.79412e-09	1.19316e-09	9.18808e-10
Wang_et_al_CAGCATAGTCTGATTG_1	ErythroidLiver	ErythroidYS_training	1.8395e-07	2.66218e-09	6.57444e-09	1.77673e-07	1.36849e-07	0.999973	1.01223e-10	9.25306e-07	4.14287e-07	4.4656e-07	2.60558e-08	2.33561e-09	4.06271e-09	8.44175e-08	2.11638e-05	5.43391e-08	2.53989e-07	1.28612e-08	2.65524e-06	1.82103e-07	1.17499e-07	3.21557e-09	2.91506e-08	1.79421e-08	3.19538e-08	5.46536e-09	2.30856e-09
Wang_et_al_CAGCATAGTTAAGATG_1	ErythroidLiver	ErythroidYS_training	1.94842e-07	1.11572e-10	1.8318e-07	2.59086e-10	1.69846e-09	0.999996	6.46155e-12	6.8077e-09	2.29884e-12	7.77739e-09	3.10644e-09	1.02504e-12	7.79826e-11	2.245e-08	3.75766e-06	1.74452e-09	9.45087e-10	4.65712e-10	2.70375e-08	1.84061e-07	4.94843e-11	2.33921e-10	1.0842e-08	7.8748e-09	3.05952e-11	1.13211e-11	1.27655e-11
Wang_et_al_CAGCCGAAGTGACATA_1	ErythroidLiver	ErythroidYS_training	1.05059e-07	7.26018e-09	3.17257e-08	6.91145e-09	7.35278e-08	0.999994	1.7528e-10	9.02098e-07	8.4653e-10	3.50165e-07	1.20643e-08	2.50214e-10	2.06889e-09	1.11131e-07	3.59075e-06	4.85292e-09	1.79765e-08	1.72669e-08	1.15933e-07	2.18067e-07	4.60854e-08	5.22143e-09	3.21894e-08	5.00815e-08	9.59806e-10	1.02404e-09	3.95514e-10
Wang_et_al_CAGCCGACACAGACAG_1	FibroblastLiver	MesotheliumYS_training	7.84325e-16	3.63861e-17	6.87155e-14	1.7849e-12	3.07033e-10	1.52901e-22	1	3.21345e-17	4.32363e-11	8.16784e-12	1.57484e-12	2.19894e-13	2.52001e-19	1.26329e-12	2.79749e-18	1.98798e-10	2.81624e-13	1.5944e-11	1.47903e-15	1.75355e-11	9.94624e-16	7.23169e-14	1.26435e-18	3.41013e-10	3.23583e-12	3.6673e-10	4.55265e-15
Wang_et_al_CAGCCGACATTCTCAT_1	MKLiver	MKYS_training	5.22434e-10	2.07649e-11	3.82055e-15	2.29905e-15	3.70981e-11	4.71941e-05	4.20035e-12	6.2019e-09	2.17622e-13	3.309e-13	6.42945e-15	9.7187e-15	1.48316e-12	1.53088e-16	0.0914721	0.908481	1.97796e-16	8.89878e-12	3.267e-10	3.45515e-11	1.14202e-10	3.96329e-11	1.61998e-12	6.9076e-13	1.52547e-12	1.86241e-14	1.21637e-15
Wang_et_al_CAGCCGAGTAGGGACT_1	ErythroidLiver	ErythroidYS_training	5.51942e-07	1.59191e-08	4.6238e-08	1.57233e-07	1.32521e-07	0.999972	2.13298e-10	1.83157e-06	2.55738e-08	1.18299e-06	1.69545e-07	1.21538e-09	8.3847e-09	1.53456e-07	2.04632e-05	8.56742e-08	3.01175e-07	2.17057e-08	1.96842e-06	1.09919e-06	1.33891e-07	8.12511e-09	1.7876e-07	8.9511e-08	9.33869e-09	4.0041e-09	3.60082e-09
Wang_et_al_CAGCCGAGTAGGGTAC_1	Granulocyte_precursorLiver	Mast_cellYS_training	3.6703e-10	1.06446e-09	4.26763e-14	6.28001e-10	2.20984e-13	5.10578e-12	4.09619e-13	0.934838	1.68988e-12	1.77206e-14	1.67961e-12	1.27477e-12	2.13823e-10	7.88433e-14	5.60392e-11	4.66958e-16	1.26467e-10	1.33524e-08	2.77081e-07	1.83275e-12	0.0651279	7.10509e-08	2.37089e-10	1.89177e-14	3.38681e-05	3.88772e-10	1.05029e-12
Wang_et_al_CAGCCGAGTCCCTACT_1	ErythroidLiver	ErythroidYS_training	2.67272e-07	1.07792e-08	1.90935e-08	8.18364e-08	2.51735e-07	0.999978	2.44707e-10	7.35419e-07	3.0585e-08	9.54191e-07	3.93377e-08	3.65348e-09	9.45369e-09	1.10596e-07	1.74161e-05	5.57555e-08	2.23411e-07	7.71815e-09	9.52472e-07	5.14807e-07	1.22392e-07	6.87071e-09	1.59098e-07	8.65072e-08	5.28492e-09	3.93478e-09	2.42819e-09
Wang_et_al_CAGCCGATCATATCGG_1	ErythroidLiver	ErythroidYS_training	8.42986e-08	9.77313e-11	2.34471e-08	3.08648e-11	1.63763e-09	0.999998	7.78575e-12	1.54023e-08	3.6397e-12	7.2087e-09	1.39163e-09	1.09523e-12	3.81645e-11	9.50782e-09	1.83281e-06	6.58073e-10	1.63707e-10	1.3755e-10	1.71359e-08	7.04124e-08	9.99072e-11	1.40498e-10	3.25842e-09	1.07627e-08	1.13775e-11	3.6108e-12	2.39557e-12
Wang_et_al_CAGCCGATCCATGCTC_1	ErythroidLiver	ErythroidYS_training	1.04463e-07	1.39941e-09	5.53866e-09	4.36183e-08	3.59293e-08	0.999993	6.23924e-11	2.95609e-07	4.65452e-08	2.01675e-07	1.14009e-08	9.34187e-10	1.28862e-09	4.87834e-08	5.28278e-06	1.83643e-08	1.06514e-07	3.51197e-09	4.89081e-07	6.75809e-08	3.93365e-08	1.22206e-09	2.85346e-08	9.4781e-09	5.28679e-09	1.83062e-09	5.50482e-10
Wang_et_al_CAGCGACAGGCTATCT_1	ErythroidLiver	ErythroidYS_training	1.80811e-07	8.51721e-09	3.02645e-08	2.10874e-07	1.52457e-07	0.999983	2.2372e-10	2.06981e-06	2.75176e-07	1.22963e-06	6.25958e-08	5.15655e-09	6.28656e-09	2.19757e-07	9.94203e-06	2.40485e-08	6.24235e-07	4.41466e-08	1.4569e-06	2.22855e-07	2.05566e-07	1.06237e-08	8.20649e-08	2.38595e-08	5.20153e-08	1.22537e-08	5.06552e-09
Wang_et_al_CAGCGACCAACGATCT_1	MKLiver	MKYS_training	1.64049e-13	8.1596e-13	2.83712e-18	2.68125e-15	6.08725e-13	3.89672e-08	1.64661e-13	9.11996e-11	1.78663e-13	1.69015e-15	7.88004e-18	2.30262e-15	5.708e-13	9.72183e-20	0.00173008	0.99827	3.41596e-18	1.07757e-13	1.57274e-12	6.07984e-14	3.36147e-11	4.08572e-13	8.18944e-14	1.41904e-15	7.26128e-13	3.0571e-15	1.24752e-15
Wang_et_al_CAGCGACCAGGGTACA_1	ErythroidLiver	ErythroidYS_training	2.09834e-07	2.32207e-09	8.18831e-08	1.02017e-08	2.34459e-08	0.999982	1.82527e-11	3.41751e-07	5.48335e-10	1.02507e-07	1.11804e-08	5.08639e-11	1.35246e-09	1.10793e-07	1.63211e-05	7.94822e-09	4.3304e-08	1.80934e-08	4.29284e-07	4.04778e-07	6.16773e-09	4.29825e-09	1.03294e-07	1.12593e-08	1.29469e-09	4.15946e-10	5.25768e-10
Wang_et_al_CAGCGACCATCCGTGG_1	Kupffer_cellLiver	MacrophageYS_training	5.36632e-11	1.59464e-05	8.955e-11	7.49856e-10	5.4553e-12	1.10133e-11	8.14094e-10	5.9885e-10	1.77151e-12	1.18312e-11	1.65577e-10	2.01169e-08	0.999984	8.76807e-12	5.8125e-10	9.90852e-10	5.94751e-12	6.23756e-12	1.3929e-10	1.52342e-11	1.68563e-08	3.0122e-08	4.68624e-08	3.45892e-10	4.2327e-12	3.46146e-09	3.99032e-07
Wang_et_al_CAGCGACGTACTCTCC_1	ErythroidLiver	ErythroidYS_training	4.59652e-05	9.90155e-09	2.56779e-09	5.04537e-11	2.42537e-08	0.995118	9.37166e-10	1.02825e-05	2.12629e-09	6.0226e-08	5.50459e-09	2.53141e-11	5.88538e-10	1.52355e-09	0.00480391	1.36075e-05	3.90938e-10	3.9386e-09	7.00319e-06	1.49842e-06	7.27505e-08	1.61499e-08	1.59381e-08	5.35992e-09	2.67365e-09	6.76006e-11	1.33917e-11
Wang_et_al_CAGCGACGTCCGTGAC_1	ErythroidLiver	ErythroidYS_training	2.75295e-07	1.36811e-10	4.3597e-08	1.75128e-10	1.00967e-08	0.999995	3.48266e-11	4.76475e-08	3.77091e-11	5.20379e-08	7.80761e-09	9.50313e-12	6.53389e-11	2.92221e-08	4.77776e-06	4.54035e-09	8.20283e-10	3.34012e-10	1.34824e-07	1.11532e-07	1.0189e-09	2.49273e-10	5.7289e-09	2.00177e-08	1.12772e-10	1.50306e-11	9.32242e-12
Wang_et_al_CAGCGACTCATAACCG_1	ErythroidLiver	ErythroidYS_training	6.51072e-07	1.01064e-07	2.0475e-08	2.74115e-07	1.18852e-06	0.99996	1.54296e-09	7.39766e-06	3.28511e-07	7.08368e-06	3.90423e-07	9.39425e-09	7.36411e-08	2.93254e-07	1.40448e-05	3.96495e-08	6.72232e-07	2.548e-08	3.47955e-06	1.3617e-06	2.38046e-06	2.22217e-08	1.75511e-07	7.83127e-08	8.48134e-08	1.83503e-08	1.89478e-08
[truncated: 133,727 more rows]
