# Supplementary material for: Yolk sac cell atlas reveals multiorgan functions during human early development
Source: Science. Author manuscript; Available in PMC 2023 Aug 26. (PMC7614978; doi:10.1126/science.add7564)
Supplement: Table S13 [file EMS185071-supplement-Table_S13.xlsx]

## Sheet: T_13 LR YS iPSC
LR: YS scRNAseq trained_IPSC scRNAseq ElasticNet prediction probabilities
Barcodes	LR_assignment	orig_labels	AEC_ys	CMP_ys	Cycling DC2_ys	Early_Erythroid_ys	Endoderm_ys	Eo_Baso_Mast_precursor_ys	Eo_Basophil_ys	Erythroid_ys	Fibroblast_ys	HE_ys	HSPC_1_ys	HSPC_2_ys	ILC_precursor_ys	Immature_EC_ys	LMPP_ys	Lymphoid_progenitor_ys	MEMP_ys	MK_ys	MOP_ys	Mac DC2_ys	Macrophage_ys	Mast_cell_ys	Mesothelium_ys	Microglia_ys	Mono Mac DC2_ys	Mono Mac pre DC2_ys	Monocyte_Macrophage_ys	Monocyte_ys	NK_ys	Neutrophil_precursor_ys	Pre DC2_ys	Pre_Macrophage_ys	Prolif_AEC_ys	Prolif_Sinusoidal_EC_ys	Promonocyte_ys	Sinusoidal_EC_ys	Smooth_Muscle_ys	VWF_EC_ys	pDC precursor_ys
AAACCTGAGGTGCACA-1	iPSCs	iPSCs_IPSC	8.51137e-05	0.0160468	0.00046072	0.0582144	0.00462267	0.000508074	0.000833301	0.00198826	0.00231682	0.00507514	0.00560129	0.82856	0.00393728	0.000873224	0.00176546	0.0232421	0.00293296	0.00984332	0.000695219	0.000312305	5.96423e-05	0.000410051	0.00336174	3.70746e-07	0.000653189	0.000740409	8.82978e-05	8.49049e-06	0.000511191	0.000463187	0.00898511	0.00165023	0.00540175	0.00884042	0.000284129	7.09623e-07	0.00039249	6.20415e-05	0.00017198
AAACCTGCAAAGGAAG-1	PrimitiveStreak	PrimitiveStreak_IPSC	1.18108e-05	0.00376762	6.46446e-05	0.00302652	0.000422917	0.000152063	9.0906e-05	0.000618301	0.00041737	0.00020881	0.00142671	0.969958	0.000698223	0.000339327	0.000320307	0.00183186	0.0115985	0.000248374	0.000173236	0.00010482	1.01173e-05	7.77263e-05	0.000917291	1.2392e-07	0.000113517	0.000209815	3.5421e-05	1.47531e-06	0.000140561	0.000361827	0.000557229	0.000464652	0.00027936	0.000882191	0.000251091	5.52355e-06	1.75713e-05	8.98173e-06	0.0001849
AAACGGGAGTGTACTC-1	iPSCs	iPSCs_IPSC	0.00011119	0.0158108	0.000220112	0.0569857	0.00341353	0.000933898	0.000618094	0.0007217	0.00147511	0.00301764	0.0430133	0.818773	0.00187844	0.00030705	0.000275944	0.0144941	0.0121411	0.00361483	0.000765986	0.000252136	0.000130896	0.000157603	0.0084864	2.43425e-07	0.000894509	0.00092207	0.000109231	2.23425e-05	0.000625785	0.000281534	0.0040264	0.00115301	0.00140485	0.0020643	0.0003765	4.79028e-07	0.000144678	4.85346e-05	0.000327181
AAAGATGTCAATACCG-1	PrimitiveStreak	PrimitiveStreak_IPSC	4.74585e-05	0.0317312	0.000707196	0.101022	0.00246439	0.00108449	0.000521821	0.00149503	0.00497956	0.00341016	0.00403892	0.638352	0.00499916	0.000567232	0.00348375	0.0700975	0.0335372	0.023173	0.00117846	0.000440535	0.000150543	0.000210141	0.0219609	1.13172e-07	0.000849686	0.000764521	0.000145749	1.34054e-05	0.000560847	0.000447912	0.00827824	0.0019144	0.0114859	0.0247615	0.000709625	3.20165e-06	6.92169e-05	7.21301e-05	0.000271068
AAAGATGTCGTCACGG-1	PrimitiveStreak	PrimitiveStreak_IPSC	5.53611e-06	0.00594627	0.0004432	0.0185154	0.00148781	0.000347157	0.000593786	0.00982271	0.00206995	0.00390626	0.00663295	0.858325	0.0028616	0.00115655	0.00399044	0.0355248	0.00502382	0.000858326	0.000789171	0.000119265	0.000253458	5.07284e-05	0.00920528	4.51791e-08	0.000688707	0.000388374	2.10652e-05	7.96159e-06	0.00039289	3.03164e-05	0.0069216	0.000704602	0.00244956	0.0201834	0.000186885	8.59341e-08	6.92536e-06	1.05988e-05	7.77592e-05
AAAGCAAGTACGAAAT-1	iPSCs	iPSCs_IPSC	0.000177272	0.0118889	0.000545873	0.0525781	0.00204457	0.00156333	0.00112501	0.000932289	0.00252603	0.00337226	0.00521077	0.812361	0.00588213	0.00191867	0.00199464	0.0371219	0.0125031	0.0121301	0.000712774	0.000480113	9.43322e-05	0.000346553	0.00730693	2.99292e-07	0.000696372	0.00102934	0.000189068	1.45445e-05	0.0011152	0.000304231	0.00905418	0.00128425	0.00511262	0.0056965	0.000220197	1.93924e-06	0.000104825	4.73933e-05	0.000312788
AAAGCAAGTCGCTTCT-1	iPSCs	iPSCs_IPSC	0.00018596	0.0348245	0.00123781	0.08907	0.00440752	0.00101882	0.00139453	0.00221068	0.02547	0.00475326	0.00565568	0.615456	0.00364718	0.000416006	0.00257956	0.0188503	0.110164	0.0121991	0.00115268	0.00105892	0.000251034	0.000371585	0.0179333	9.5091e-08	0.00151723	0.00184359	0.000218914	1.42334e-05	0.0013465	0.000978088	0.0151789	0.00327325	0.00870814	0.0111562	0.000632275	5.47851e-06	0.000164457	6.90124e-05	0.000584634
AAAGCAATCCCATTTA-1	iPSCs	iPSCs_IPSC	4.44537e-05	0.00842518	0.000204969	0.0203816	0.0011501	0.000308956	0.000243714	0.000331184	0.00125508	0.00189581	0.0282017	0.904824	0.00096021	0.00269897	0.00100962	0.00728703	0.00397091	0.000901779	0.000318177	0.000163752	1.71515e-05	0.000107458	0.00485288	1.74412e-07	0.000388842	0.000286279	0.000158411	1.53207e-05	0.000217912	0.000149927	0.00223445	0.000538972	0.00114171	0.00456606	0.000374146	9.71149e-07	0.000150628	1.46986e-05	0.000206444
AAAGCAATCCGAACGC-1	PrimitiveStreak	PrimitiveStreak_IPSC	0.000197749	0.0399453	0.000793791	0.0940726	0.00730757	0.00226687	0.00200851	0.0102565	0.0171178	0.00578965	0.0125098	0.688042	0.00959205	0.000792256	0.00104041	0.0284853	0.010235	0.00726502	0.00149734	0.000559504	0.000268385	0.000832868	0.0212916	6.88445e-07	0.00182215	0.00347215	0.000199123	2.73274e-05	0.00132125	0.000603456	0.0185657	0.00248857	0.00316646	0.00396987	0.000867698	6.11839e-06	0.000245596	6.68729e-05	0.0010094
AAAGTAGAGACCCACC-1	PrimitiveStreak	PrimitiveStreak_IPSC	9.37595e-05	0.00774592	0.000370392	0.010657	0.00238775	0.00133352	0.000726699	0.00149844	0.00121592	0.00346716	0.00605544	0.890435	0.00204115	0.000255787	0.00113677	0.0336742	0.00543256	0.00706312	0.000492832	0.000181415	0.000425995	0.000626812	0.00371485	3.01856e-07	0.000840876	0.000743709	9.27407e-05	6.75256e-06	0.000488186	0.000332374	0.00786102	0.00164154	0.00293703	0.00320098	0.000262801	4.90114e-06	0.000268106	2.55292e-05	0.000260624
AAAGTAGGTAGAAAGG-1	PrimitiveStreak	PrimitiveStreak_IPSC	2.90194e-05	0.0205555	0.00113512	0.132541	0.00595205	0.000803838	0.000883301	0.0158082	0.00277418	0.0337681	0.0157623	0.601183	0.00739699	0.000227746	0.0229785	0.0240709	0.0026723	0.00644695	0.00138591	0.00040656	0.000430019	0.000307354	0.0233478	6.78741e-08	0.00132649	0.001074	0.000125306	1.12653e-05	0.00084044	4.72012e-05	0.00652382	0.00152101	0.0180888	0.0488531	0.000388433	1.84348e-06	7.83885e-06	1.9745e-05	0.000304209
AAAGTAGTCGTCGTTC-1	iPSCs	iPSCs_IPSC	0.000125136	0.0231191	0.000648498	0.0583473	0.0025964	0.00146184	0.00142593	0.00304989	0.00303733	0.00286986	0.0354444	0.695384	0.00410744	0.00137741	0.00100106	0.0628115	0.0324284	0.0103611	0.00158642	0.000567019	6.67521e-05	0.000432225	0.0243175	4.71543e-07	0.000987703	0.00200221	0.000229395	1.69618e-05	0.000946964	0.000670476	0.0151938	0.00212181	0.00320567	0.00643583	0.000414632	3.9222e-06	0.000433679	0.000103515	0.000666284
AAATGCCTCGGAAATA-1	PrimitiveStreak	PrimitiveStreak_IPSC	4.55309e-06	0.000695178	0.000175782	0.00700987	0.00081572	5.48856e-05	0.00122632	0.0295872	0.00953397	0.00427033	0.000804322	0.899089	0.000321139	0.0131229	0.00200665	0.0135178	7.81017e-05	0.000496983	0.000276749	0.000104305	0.00065353	5.74726e-05	0.00152438	5.11927e-06	0.000208389	0.000211383	7.7149e-05	2.89489e-06	0.000235741	0.000175905	0.000813045	9.27138e-05	0.00174808	0.0104768	0.000402267	2.46768e-06	5.9121e-06	1.12884e-05	0.000103977
AACACGTAGAAGGTTT-1	PrimitiveStreak	PrimitiveStreak_IPSC	8.08939e-05	0.0210256	0.000484763	0.031603	0.00297606	0.000560719	0.000805287	0.00106502	0.00467224	0.00266197	0.0115284	0.831425	0.00150741	0.000846647	0.00114774	0.0192983	0.0188624	0.00601475	0.000651043	0.0004434	7.2176e-05	0.000263834	0.0101806	1.60216e-07	0.00110195	0.000819745	0.000127464	1.04973e-05	0.000622999	0.000389518	0.0101559	0.00185816	0.00437243	0.0115767	0.000522978	1.77148e-06	4.20513e-05	2.4488e-05	0.000196469
AACACGTCACTCTGTC-1	iPSCs	iPSCs_IPSC	7.42636e-05	0.0039734	0.000166891	0.0482517	0.00120669	0.00053233	0.000290807	0.00049847	0.000889168	0.00377081	0.0108868	0.90051	0.00147189	0.000765033	0.00120164	0.00462878	0.00432859	0.00269377	0.000285801	0.0001168	3.26377e-05	8.84157e-05	0.00498102	2.07945e-07	0.00034169	0.000271773	9.77246e-05	1.21534e-05	0.000231838	0.000120334	0.00432592	0.000415318	0.00108124	0.00108116	9.22013e-05	2.21687e-07	8.85283e-05	5.56694e-05	0.000138267
AACACGTGTACCGAGA-1	iPSCs	iPSCs_IPSC	4.25227e-05	0.0164587	0.000773	0.105519	0.00191985	0.000846936	0.000636498	0.000733425	0.0397051	0.00507836	0.00188134	0.68344	0.0046536	0.00101645	0.00201411	0.0258005	0.00745974	0.023801	0.000782123	0.000319015	0.000320356	0.00017187	0.00638933	7.93135e-08	0.000624726	0.00185995	8.4437e-05	4.68479e-06	0.000575617	0.000317917	0.0157128	0.00156461	0.011572	0.0373011	0.000287258	8.68839e-07	1.79789e-05	4.67848e-05	0.000266251
AACCATGAGTACGCGA-1	PrimitiveStreak	PrimitiveStreak_IPSC	2.89823e-05	0.00866644	0.000624169	0.0969476	0.000950383	0.00168419	0.000964339	0.00503682	0.00469879	0.00595069	0.00318823	0.715585	0.00453158	0.000474206	0.000693457	0.0247234	0.00486186	0.0407792	0.000552699	0.000363594	0.000360176	0.000295913	0.0399775	2.36699e-07	0.000608061	0.00110473	5.62801e-05	6.83767e-06	0.000980939	0.00037319	0.0109255	0.00139709	0.00544177	0.0163439	0.000155942	1.41658e-06	0.000111779	6.85954e-05	0.000484311
AACCATGTCACCGGGT-1	iPSCs	iPSCs_IPSC	0.000232907	0.0333805	0.0010324	0.153635	0.00677104	0.001381	0.00138043	0.00164419	0.0340155	0.011344	0.0294674	0.60858	0.0122487	0.00740875	0.00423422	0.0236523	0.00981899	0.0042396	0.00223894	0.000415973	4.38983e-05	0.000853276	0.0140254	9.21525e-07	0.00170342	0.000852692	0.000168439	2.99639e-05	0.00115392	0.000545539	0.00864814	0.00351471	0.0066396	0.0127293	0.000759063	4.52068e-06	0.00040185	8.996e-05	0.000713356
AACCATGTCGTTGCCT-1	PrimitiveStreak	PrimitiveStreak_IPSC	4.77014e-05	0.00926539	0.000737727	0.0569824	0.00261983	0.0010854	0.000367647	0.00254746	0.00443562	0.00482646	0.00373401	0.780164	0.00497581	0.000797563	0.00966525	0.0204747	0.0279518	0.0165807	0.000678532	0.00020402	8.18259e-05	0.000149248	0.0275004	7.96405e-08	0.000489047	0.00107833	0.000186876	2.09868e-05	0.000631745	0.000587698	0.00655863	0.000909765	0.00643328	0.00647419	0.000215118	1.0637e-06	9.03305e-05	6.49867e-05	0.000384493
AACCGCGGTGTGGTTT-1	iPSCs	iPSCs_IPSC	0.00018689	0.00742633	0.000187878	0.276576	0.00373801	0.000444463	0.000679174	0.000530033	0.00114539	0.00235149	0.00125679	0.634851	0.00334324	0.000456016	0.00162694	0.00830269	0.0047121	0.00591195	0.000958184	0.000483143	0.000134538	0.000173191	0.0268215	1.23495e-07	0.000639039	0.000699888	8.48201e-05	1.28841e-05	0.000693689	0.000261909	0.00965693	0.000656965	0.00181917	0.00258926	0.000194529	2.07803e-06	8.27573e-05	2.42982e-05	0.000284113
AACGTTGAGAGTTGGC-1	PrimitiveStreak	PrimitiveStreak_IPSC	4.33443e-05	0.0120908	0.00146888	0.0809194	0.00267663	0.00142974	0.00117639	0.0107244	0.0057252	0.0392209	0.00460898	0.661593	0.014352	0.000488623	0.0124434	0.0243062	0.0174307	0.000854706	0.00115188	0.000718374	0.000292888	0.000255894	0.0385751	5.91775e-07	0.000980142	0.00102098	7.33055e-05	1.69124e-05	0.00109554	0.000115895	0.018636	0.00112842	0.00827006	0.0353049	0.000293317	4.98816e-06	7.27342e-05	5.39197e-05	0.000384951
AACGTTGTCAGGCCCA-1	PrimitiveStreak	PrimitiveStreak_IPSC	7.57519e-05	0.00649573	0.00127443	0.0415734	0.00230575	0.00167559	0.00148182	0.00648096	0.00806245	0.00177081	0.000407628	0.810424	0.00185343	0.00288658	0.00460279	0.00929761	0.0206926	0.0174726	0.000656963	0.000238902	0.000237164	0.000363493	0.00219339	1.04573e-06	0.000581681	0.0018722	0.000112826	1.23099e-05	0.00100918	0.00156288	0.041732	0.00126322	0.00209918	0.00509653	0.000548238	5.55084e-05	0.000566796	3.61565e-05	0.000926674
AACTCAGGTGGCCCTA-1	iPSCs	iPSCs_IPSC	0.000235803	0.0151273	0.000758908	0.13225	0.00362111	0.000723769	0.00134015	0.00161877	0.0138876	0.00558478	0.0110146	0.639846	0.00741422	0.00350937	0.00119504	0.0472751	0.00863231	0.0145809	0.00125055	0.000623303	0.000194475	0.000357737	0.0277513	1.83725e-07	0.00125138	0.00169368	0.000248477	3.20527e-05	0.00162249	0.000761815	0.019177	0.00170731	0.00644288	0.0264095	0.00115417	1.86366e-06	4.49726e-05	6.50514e-05	0.000593579
AACTCAGTCTTAACCT-1	iPSCs	iPSCs_IPSC	0.000159514	0.0638103	0.000834797	0.116589	0.00800552	0.00150598	0.00132736	0.00337968	0.00652711	0.0076727	0.014279	0.634356	0.00561946	0.00350178	0.0005943	0.0286565	0.0259061	0.0107657	0.00144613	0.000493694	0.000115913	0.000440477	0.0276969	1.74677e-07	0.0011727	0.00106549	0.000184555	2.13456e-05	0.00085554	0.000525645	0.0100168	0.00209126	0.00539806	0.0132124	0.000916689	9.10989e-07	0.000227253	6.98545e-05	0.000557902
AACTCAGTCTTACCTA-1	PrimitiveStreak	PrimitiveStreak_IPSC	4.59054e-05	0.0179493	0.000352724	0.0632947	0.0017095	0.000607694	0.00032323	0.001984	0.00211354	0.00575573	0.0454964	0.764817	0.00233414	0.000211179	0.00194914	0.0150012	0.0358145	0.00621873	0.000816273	0.000219735	6.75742e-06	0.000290746	0.012524	8.14615e-07	0.00063463	0.000571648	8.30955e-05	1.07265e-05	0.000428815	0.000782248	0.00771544	0.00160049	0.00148441	0.00576342	0.000265281	7.57176e-07	0.000485289	2.07159e-05	0.000315693
AACTCCCAGTGGGATC-1	iPSCs	iPSCs_IPSC	4.30016e-05	0.0192311	0.000480847	0.0323844	0.00145391	0.000383608	0.000490018	0.000584851	0.00907931	0.00225603	0.000853141	0.823435	0.00253086	0.000546566	0.00654188	0.0406106	0.00930442	0.0040374	0.000579615	0.000192638	4.27575e-05	0.000258544	0.0112618	1.15202e-07	0.000377486	0.000813746	0.000119841	1.01326e-05	0.000605104	0.000343695	0.00821545	0.00125014	0.00593615	0.0152224	0.000225504	2.34861e-06	4.58433e-05	3.78299e-05	0.000211681
AACTCCCGTACAAGTA-1	iPSCs	iPSCs_IPSC	0.000432908	0.022075	0.00098055	0.161011	0.00464765	0.00135461	0.00155678	0.00164211	0.00163473	0.00673384	0.036192	0.701857	0.00463449	0.00150482	0.00085183	0.00459967	0.00614634	0.0072626	0.0015737	0.000333505	8.65774e-05	0.000405269	0.0126794	7.16166e-07	0.00149203	0.00110156	0.000196789	3.85802e-05	0.00078653	0.000538413	0.00525016	0.00253611	0.0026062	0.00412253	0.00027657	5.30421e-06	0.000204348	4.00943e-05	0.000607681
AACTCCCGTTCCACTC-1	iPSCs	iPSCs_IPSC	5.95065e-05	0.0240142	0.0024143	0.0471346	0.00290118	0.00208437	0.000795889	0.00161188	0.00911396	0.00438043	0.00286535	0.685827	0.0049942	0.00123755	0.00334411	0.0690215	0.0356042	0.00961101	0.00155076	0.000455703	0.000183028	0.000365152	0.0175209	1.86744e-07	0.00128579	0.00114957	8.86807e-05	9.16321e-06	0.00071446	0.000679782	0.0187054	0.00197959	0.0119136	0.0354003	0.000536176	1.64329e-06	0.000107711	5.5369e-05	0.000281371
AACTGGTAGGACAGCT-1	iPSCs	iPSCs_IPSC	0.000223632	0.0675767	0.000628504	0.125861	0.00562488	0.00196431	0.00137874	0.00223189	0.00279099	0.00633247	0.0138858	0.652965	0.00740032	0.00130027	0.00231254	0.0180021	0.00737822	0.0202789	0.00151199	0.00045161	0.000161496	0.000325835	0.0225302	6.33833e-07	0.000921852	0.00288588	0.000206535	1.51375e-05	0.000833522	0.000373811	0.0080214	0.00358238	0.0053155	0.0119607	0.000854091	2.19262e-06	0.00100209	6.03996e-05	0.000847166
AACTGGTCAATCCGAT-1	iPSCs	iPSCs_IPSC	0.000177852	0.0229407	0.000328211	0.100812	0.00499828	0.00101061	0.00134655	0.00129149	0.00123413	0.00427485	0.0858069	0.665767	0.00546974	0.00143852	0.0026384	0.0291132	0.0317541	0.00598079	0.00087165	0.000338131	0.000152515	0.000256433	0.0148241	1.83399e-06	0.000907089	0.00127203	0.000167783	1.31136e-05	0.000548977	0.000757864	0.00297132	0.00239871	0.00190802	0.00495946	0.000362506	2.52471e-06	0.000222873	4.36574e-05	0.000635834
AACTGGTTCTATCCTA-1	iPSCs	iPSCs_IPSC	6.71387e-05	0.0242168	0.000259914	0.0482154	0.00325092	0.000597244	0.000662117	0.000353693	0.00177609	0.00312081	0.00612427	0.81738	0.00287136	0.000928536	0.00127856	0.0170347	0.0111186	0.00331072	0.000532254	0.000223869	4.13161e-05	0.000224488	0.0200071	3.06282e-07	0.000561351	0.000798586	8.08839e-05	6.837e-06	0.000459986	0.000390092	0.0031268	0.0012162	0.00443638	0.0243309	0.000462141	1.99424e-06	0.000205644	3.3771e-05	0.000292705
AACTTTCAGAGAGCTC-1	PrimitiveStreak	PrimitiveStreak_IPSC	4.5931e-05	0.0211461	0.000639791	0.057702	0.00212627	0.00203149	0.00160992	0.00196277	0.00362317	0.00355242	0.00112441	0.782392	0.00422222	0.00413334	0.0034781	0.0329089	0.0137521	0.00914617	0.000911226	0.000350025	7.73349e-05	0.000663969	0.0113029	1.45949e-07	0.000822672	0.00134112	0.000128464	1.33076e-05	0.00166403	0.000416428	0.018646	0.00186963	0.00699212	0.00815543	0.000610179	1.48715e-06	4.90899e-05	4.66335e-05	0.000340913
AAGACCTAGTGATCGG-1	iPSCs	iPSCs_IPSC	1.86711e-05	0.0074855	0.00033325	0.0412885	0.00160444	0.000304382	0.000357109	0.000967217	0.00108408	0.00193144	0.00074899	0.885738	0.00169579	0.000153831	0.00206997	0.0117816	0.00865782	0.00141124	0.000434948	0.000164508	3.94588e-05	0.00012135	0.00360434	4.46115e-08	0.000435426	0.000641676	6.37559e-05	3.1839e-06	0.000323866	0.000179344	0.00286298	0.000789595	0.00590666	0.0164968	0.000166792	4.1145e-07	7.51009e-06	1.99343e-05	0.00010571
AAGCCGCGTTAAGACA-1	PrimitiveStreak	PrimitiveStreak_IPSC	7.75918e-05	0.0102596	0.00029279	0.0625357	0.002612	0.000822102	0.000380085	0.00223163	0.000714255	0.00185774	0.0124575	0.857233	0.00428519	0.00036111	0.0012113	0.00827559	0.00784303	0.00546383	0.000525747	0.000265695	0.00010594	0.000207469	0.00770659	7.31117e-07	0.000636996	0.000775329	4.50806e-05	3.70368e-06	0.000424446	0.000228048	0.00430057	0.00117739	0.00161941	0.00218044	0.000204879	1.31676e-06	0.000332429	3.93304e-05	0.000304026
AAGGAGCAGCAGACTG-1	iPSCs	iPSCs_IPSC	9.19767e-05	0.0153689	0.00050735	0.15679	0.00782389	0.00187846	0.000818696	0.0030982	0.00150081	0.00400321	0.0370815	0.616208	0.00542175	0.00211481	0.00271037	0.0194066	0.00826176	0.0400139	0.000865034	0.000205624	5.08465e-05	0.000314418	0.0145948	8.17509e-07	0.00099426	0.00106403	0.000231039	1.78618e-05	0.000903323	0.00108492	0.00866711	0.00268888	0.00315235	0.0410727	0.000413595	2.40698e-06	0.000138072	5.54684e-05	0.000382757
AAGGAGCAGCCTCGTG-1	PrimitiveStreak	PrimitiveStreak_IPSC	0.000121384	0.0213337	0.000586678	0.0927943	0.00284541	0.00157446	0.00123777	0.000906662	0.00249037	0.00699909	0.010944	0.713117	0.0034034	0.00134654	0.00197869	0.00849705	0.0124985	0.0141495	0.00116583	0.000567341	0.000171743	0.000493379	0.0650314	3.2166e-07	0.00113142	0.00129985	0.000192655	3.93574e-05	0.000636122	0.000914628	0.0146471	0.00197626	0.0044427	0.00946388	0.000277606	1.02411e-06	0.000369355	0.00018967	0.000164211
AAGGAGCCAGTGGAGT-1	PrimitiveStreak	PrimitiveStreak_IPSC	0.000105976	0.00660399	0.00035739	0.0283754	0.00136968	0.000480892	0.000397587	0.000993798	0.00266253	0.00448027	0.00224377	0.890719	0.00418186	0.000384548	0.00502918	0.00880226	0.00808109	0.0053286	0.000653073	0.000162153	1.37371e-05	0.000168641	0.0042104	3.17955e-07	0.000472078	0.000947996	8.1417e-05	9.22787e-06	0.000823752	0.000304906	0.00422705	0.000826997	0.00414096	0.0115379	0.000322211	2.33007e-07	0.000153782	5.99198e-05	0.000285029
AAGGAGCTCGTTTGCC-1	iPSCs	iPSCs_IPSC	2.19221e-05	0.0128967	0.000491783	0.040486	0.000867907	0.000517794	0.000232255	0.000355182	0.0046714	0.00299771	0.0013589	0.861299	0.00290177	0.000292612	0.00112493	0.014131	0.00694915	0.00556265	0.000422446	0.000122326	6.11529e-05	0.000103957	0.00714844	4.58795e-08	0.000426755	0.000793476	4.93379e-05	3.6098e-06	0.000373243	0.000295919	0.00760667	0.000558411	0.00393304	0.0204626	0.00012742	4.7573e-07	1.87963e-05	1.87876e-05	0.000314903
AAGGCAGTCATCTGCC-1	iPSCs	iPSCs_IPSC	0.000131652	0.0262777	0.000832256	0.0894701	0.00720289	0.00392523	0.00111366	0.011078	0.00633287	0.0162236	0.0552964	0.645785	0.0102105	0.00505888	0.00156096	0.022387	0.0171055	0.0139198	0.00196591	0.000639034	0.000107561	0.000693979	0.0189798	1.29136e-06	0.00147016	0.00206184	0.00028338	4.15958e-05	0.00117874	0.000695755	0.00985313	0.00403113	0.00647258	0.0146119	0.000951672	9.00113e-06	0.000334394	6.9762e-05	0.00163523
AAGGTTCAGTGTTGAA-1	iPSCs	iPSCs_IPSC	0.000105189	0.0205124	0.0007046	0.0594855	0.00323961	0.000452439	0.000874842	0.00140606	0.00473318	0.00269408	0.0108959	0.800849	0.00343967	0.00369105	0.000946724	0.0296005	0.00580485	0.0103734	0.00107428	0.000605333	0.000207359	0.000207637	0.011261	1.6547e-07	0.00154762	0.00121531	0.000106357	1.35674e-05	0.000912317	0.000405467	0.0124646	0.00129782	0.00316542	0.00464352	0.000529837	2.10365e-06	9.11684e-05	1.74526e-05	0.000422131
AAGGTTCAGTTGAGTA-1	iPSCs	iPSCs_IPSC	7.91404e-05	0.0260267	0.000208557	0.101703	0.00223125	0.000719732	0.000270029	0.000570553	0.00404858	0.00491165	0.00471428	0.791814	0.00248671	0.00598785	0.00744127	0.0140354	0.00405738	0.00112107	0.000509818	0.000118443	0.000149345	0.000194648	0.0141058	7.69988e-07	0.000475083	0.000843866	0.000122212	1.22675e-05	0.00039799	0.00131759	0.00400828	0.000805243	0.00141877	0.00250085	0.000191921	1.52335e-06	4.53147e-05	0.00011268	0.000240371
AAGGTTCGTGAGGCTA-1	PrimitiveStreak	PrimitiveStreak_IPSC	0.000319027	0.0418552	0.000734293	0.0800076	0.00325538	0.00132751	0.00214553	0.00455237	0.00197166	0.00713602	0.0547867	0.639869	0.00598625	0.000635463	0.00273606	0.0230604	0.00737294	0.017741	0.001389	0.000733646	7.12035e-05	0.00056009	0.0119819	1.19643e-06	0.00134975	0.00143823	0.000150831	1.14334e-05	0.0013815	0.000917626	0.0235219	0.00553854	0.00697694	0.0469087	0.000555546	5.64931e-06	0.000350131	9.13009e-05	0.000571992
AAGGTTCGTTCAGACT-1	PrimitiveStreak	PrimitiveStreak_IPSC	0.000121627	0.0102942	0.000502562	0.034536	0.00237694	0.000796547	0.000214336	0.000443269	0.00290611	0.00272294	0.00243159	0.855034	0.00337442	0.000391605	0.00364535	0.00716981	0.00655076	0.0159702	0.000649783	0.000174545	0.000273869	0.00029971	0.0244177	1.21167e-07	0.000485564	0.000945849	0.000116037	3.63299e-05	0.000645009	0.000426173	0.0117302	0.000608797	0.00222245	0.00682533	0.000218092	1.88158e-06	0.000191884	6.41352e-05	0.000184187
AAGGTTCTCTGCCAGG-1	PrimitiveStreak	PrimitiveStreak_IPSC	3.2549e-05	0.0232406	0.000613649	0.102592	0.00059797	0.000641166	0.000236673	0.000633011	0.00683761	0.000814213	0.00132281	0.758669	0.0033845	0.000506782	0.00167918	0.0205686	0.00371953	0.00216422	0.000421831	0.000305032	9.75661e-05	0.000327884	0.00301571	1.68063e-08	0.000419461	0.000707733	5.95048e-05	3.84107e-06	0.000378224	0.000773308	0.015546	0.0011883	0.00520246	0.0428181	0.0002768	1.16785e-06	1.18609e-05	2.06942e-05	0.00017003
AAGTCTGGTAGCCTCG-1	iPSCs	iPSCs_IPSC	3.47408e-05	0.0121403	0.000321625	0.0243143	0.00155455	0.000506359	0.000404736	0.00189635	0.00197395	0.00158244	0.00178023	0.90964	0.00196903	0.000607525	0.000303505	0.00402199	0.0154821	0.00209602	0.000291446	0.000188425	0.000134189	7.52196e-05	0.0060561	6.46639e-08	0.000500719	0.00036928	5.22014e-05	3.41863e-06	0.000307792	0.000180845	0.00526965	0.000814766	0.00137407	0.00320599	9.00361e-05	3.78196e-07	0.000242233	1.19085e-05	0.000200993
AAGTCTGGTGAACCTT-1	iPSCs	iPSCs_IPSC	3.97136e-05	0.00865593	0.000510687	0.0837742	0.00183428	0.000974892	0.000667585	0.000823187	0.00653347	0.00433812	0.000797047	0.6975	0.00371287	0.00215098	0.00499884	0.067201	0.0363921	0.00154606	0.00135537	0.000230254	0.000516763	0.000642118	0.0289879	5.24661e-07	0.0009846	0.00151604	0.00025122	1.89213e-05	0.000828712	0.00133062	0.00874919	0.00107885	0.0114738	0.0187132	0.000369215	4.25716e-06	7.26599e-05	0.000115277	0.000310155
AATCGGTAGGATGCGT-1	iPSCs	iPSCs_IPSC	0.000181211	0.0366419	0.00091223	0.0884087	0.0060653	0.00125112	0.00109845	0.00339132	0.0152572	0.00579219	0.00440432	0.708982	0.0042574	0.00175384	0.00174044	0.0150767	0.0261567	0.00883314	0.00147314	0.000417029	0.000117168	0.000207138	0.0297951	6.66229e-07	0.0011195	0.0015135	0.000144052	1.78592e-05	0.00104516	0.00115656	0.0191597	0.00246744	0.00381283	0.00595075	0.000611696	4.08956e-06	7.82282e-05	7.80884e-05	0.000626708
AATCGGTGTATAGGTA-1	iPSCs	iPSCs_IPSC	6.38656e-05	0.0203573	0.000540646	0.126479	0.0021497	0.000722165	0.000654831	0.00141628	0.0123551	0.0038409	0.0025771	0.698673	0.00362885	0.00202223	0.00230239	0.0242137	0.0206215	0.00834372	0.000723982	0.000380132	0.000102658	0.000133277	0.0153895	5.87572e-08	0.000628789	0.00107425	0.000147568	1.19468e-05	0.000587046	0.000401235	0.00898288	0.00131558	0.00889627	0.0292292	0.000527107	2.79214e-07	3.98303e-05	0.000111644	0.000355009
AATCGGTTCAGATAAG-1	iPSCs	iPSCs_IPSC	0.000113492	0.0150909	0.000495561	0.086277	0.0042451	0.000934305	0.000405974	0.0011182	0.00359416	0.00269796	0.027767	0.758047	0.00507015	0.00354088	0.00304219	0.010418	0.00586578	0.00828284	0.000760829	0.000242687	6.08625e-05	0.000369414	0.0331909	2.19553e-07	0.000503353	0.00144258	0.00014162	9.80031e-06	0.000644372	0.00113856	0.00584826	0.00190859	0.00426407	0.0108786	0.000753862	4.56898e-06	0.000225256	0.000128854	0.000475917
ACACCAAAGTCCATAC-1	PrimitiveStreak	PrimitiveStreak_IPSC	1.98735e-05	0.00987633	0.00057953	0.0622043	0.00138761	0.00135784	0.000485413	0.000460986	0.00737122	0.00234738	0.00219952	0.727409	0.00342065	0.000246438	0.00240254	0.0297153	0.002486	0.00282517	0.000678022	0.000154676	0.000106677	7.26891e-05	0.0166312	2.21423e-08	0.000280145	0.000733877	4.28549e-05	4.87445e-06	0.000401719	0.00022938	0.00928595	0.00076543	0.0082091	0.105092	0.000225832	3.29952e-07	8.32847e-06	3.04351e-05	0.000251331
ACACCAACACTGTGTA-1	PrimitiveStreak	PrimitiveStreak_IPSC	4.13687e-05	0.0234878	0.000560829	0.0444961	0.00222974	0.00106371	0.000475837	0.000898222	0.0058972	0.00273212	0.0209668	0.83401	0.0026533	0.000507633	0.000524765	0.00831945	0.0188251	0.00203305	0.000545181	0.000185152	2.76563e-05	0.000192468	0.00503552	3.7141e-07	0.000667822	0.000718782	0.000140195	4.07624e-06	0.000609255	0.000230617	0.00656036	0.00127641	0.00211455	0.0111496	0.000246434	9.7259e-07	0.000105561	7.1644e-06	0.000458858
ACACCCTTCCAACCAA-1	iPSCs	iPSCs_IPSC	0.000317354	0.0363727	0.000705358	0.106514	0.00837422	0.00221691	0.00166101	0.00243815	0.00459947	0.00506585	0.0114294	0.636155	0.00439072	0.00207201	0.00553156	0.0410567	0.0105837	0.0406714	0.00114917	0.000419899	8.08992e-05	0.000333454	0.0352123	2.24674e-07	0.00194041	0.00172304	0.000233194	3.63655e-05	0.000931466	0.000617948	0.010086	0.00148035	0.00553945	0.0185898	0.000395498	5.39936e-07	0.000213728	8.03823e-05	0.000780483
ACACCCTTCCCGACTT-1	iPSCs	iPSCs_IPSC	0.000243199	0.0243747	0.000752947	0.0355066	0.00566309	0.00203806	0.00138095	0.00681924	0.00863067	0.00744951	0.0341652	0.685308	0.0110363	0.00335051	0.0021776	0.0303588	0.0601255	0.00738904	0.00293871	0.000722923	0.00012645	0.00104315	0.00932588	9.38412e-07	0.00148142	0.00169851	0.000313076	1.46377e-05	0.00193011	0.000915938	0.0381637	0.00222354	0.00403602	0.00453626	0.000704741	4.63059e-06	0.00199114	7.38685e-05	0.000983749
ACACCCTTCTGGCGTG-1	iPSCs	iPSCs_IPSC	0.000105775	0.0228645	0.000497128	0.0564786	0.00273442	0.000638718	0.000817975	0.0016448	0.0016558	0.00445723	0.0429596	0.725972	0.00507528	0.000939424	0.00195927	0.0411793	0.00742092	0.0123657	0.000488842	0.000159293	0.00018599	0.000174544	0.00981696	1.09991e-07	0.000530176	0.00053275	0.000104275	1.4087e-05	0.000435892	0.000208165	0.0109437	0.00106537	0.0033302	0.0414229	0.000350916	4.01369e-07	0.000201268	2.36481e-05	0.000243585
ACACCGGAGCGATCCC-1	iPSCs	iPSCs_IPSC	0.000188285	0.0262359	0.00118887	0.0859322	0.0098784	0.00266342	0.00123835	0.00327332	0.00716009	0.00777225	0.0105354	0.625799	0.00931201	0.000570289	0.00922878	0.0495471	0.00623939	0.0178343	0.00153306	0.000546555	0.00275538	0.00140026	0.0405149	9.95325e-07	0.00247545	0.00310948	0.000611434	1.26013e-05	0.00375707	0.00199558	0.0321531	0.00185306	0.00899979	0.0184374	0.00128871	1.61991e-06	0.00243947	6.98104e-05	0.00144643
ACACCGGCAATGGAGC-1	iPSCs	iPSCs_IPSC	0.000105348	0.0264865	0.00167094	0.0887754	0.00591519	0.00116345	0.00110033	0.002417	0.00603485	0.00480776	0.00784622	0.610444	0.00434551	0.000859414	0.0133743	0.0338858	0.0417075	0.0462302	0.000948335	0.0006569	0.000279627	0.000289356	0.0203359	5.13672e-08	0.00139813	0.00213999	0.000166992	1.28099e-05	0.00067675	0.000909118	0.0235723	0.00201514	0.0155745	0.0322641	0.00120785	3.57511e-06	7.50819e-05	3.39331e-05	0.00026938
ACACCGGCACAACGCC-1	iPSCs	iPSCs_IPSC	4.35117e-05	0.0134965	0.000317898	0.0754726	0.00265153	0.000367405	0.000249334	0.000424467	0.00244927	0.00378465	0.0105521	0.849761	0.00229118	0.00348415	0.00143168	0.00292287	0.00135918	0.00116908	0.000325906	0.000177816	1.21071e-05	0.000156537	0.0179154	3.59584e-07	0.000219192	0.000570379	6.95637e-05	5.57549e-06	0.000303129	0.000156206	0.00413453	0.000472538	0.00108971	0.00161687	0.000137692	3.25285e-07	6.41598e-05	1.49e-05	0.000328747
ACACTGAAGCTCCTCT-1	iPSCs	iPSCs_IPSC	4.38136e-05	0.00816206	0.000499346	0.0458051	0.00118653	0.000414858	0.000419983	0.000907892	0.00491051	0.00156177	0.000802796	0.824798	0.00289838	0.000290829	0.00116795	0.018616	0.00694153	0.00142192	0.000536268	0.000295812	0.000109132	9.11056e-05	0.00513648	1.22358e-07	0.000412014	0.000623519	5.54208e-05	4.21339e-06	0.000396719	0.000166066	0.0133185	0.000846291	0.00506114	0.0515277	0.000260398	8.73512e-07	1.31114e-05	1.75695e-05	0.000277933
ACACTGAGTGCTGTAT-1	PrimitiveStreak	PrimitiveStreak_IPSC	0.000147893	0.00108494	0.000848702	0.00980906	0.00479871	0.00287716	0.00197024	0.0340018	0.00477394	0.032525	0.0346825	0.77877	0.00250107	0.00720039	0.0125699	0.026781	0.00126229	0.00549278	0.000562975	0.000299161	0.00151808	0.00332048	0.00198112	1.46221e-05	0.000727559	0.00134221	0.000481597	5.32114e-05	0.00165305	0.00252086	0.00366605	0.000845922	0.00435821	0.00294121	0.00768686	0.000222726	0.00168068	0.000105045	0.00192091
ACAGCCGAGTTAACGA-1	PrimitiveStreak	PrimitiveStreak_IPSC	4.29108e-05	0.0165831	0.000461854	0.0411246	0.0116166	0.0004755	0.0014039	0.0263633	0.00225414	0.099694	0.0664426	0.63252	0.00597565	0.0020282	0.00502885	0.0164048	0.00980012	0.0129531	0.00225534	0.000472258	0.000131699	0.000130837	0.0142489	2.41293e-06	0.00116841	0.000976608	0.000127918	1.59655e-05	0.000867714	0.000155641	0.0117695	0.00412974	0.00305277	0.00807348	0.00057216	3.64674e-05	0.000155808	1.4308e-05	0.000468691
ACAGCCGGTTGGTGGA-1	iPSCs	iPSCs_IPSC	0.000167512	0.0251589	0.000906339	0.133875	0.00602805	0.00156424	0.00109339	0.00299992	0.00347236	0.00582706	0.030521	0.653689	0.00486532	0.000987392	0.00375013	0.0222841	0.00678535	0.00597047	0.00171516	0.000752998	5.1951e-05	0.000342595	0.0282362	3.53907e-07	0.00142066	0.00104749	0.000249407	1.20548e-05	0.000805733	0.000570109	0.00919934	0.00255717	0.00893835	0.0326319	0.000873468	4.01445e-06	0.00014502	6.32963e-05	0.000437642
ACAGCTAAGTCGAGTG-1	iPSCs	iPSCs_IPSC	0.000106283	0.0256669	0.000562936	0.0863907	0.00317953	0.00301309	0.00110943	0.00174647	0.00828788	0.00848054	0.0038339	0.720581	0.00681108	0.00079227	0.00283314	0.0166859	0.0146774	0.00700897	0.00143407	0.0004122	0.00012828	0.000625923	0.0362693	3.97248e-07	0.000795132	0.00167199	0.000151962	1.64749e-05	0.000820817	0.000963715	0.00620002	0.00385446	0.00401982	0.0290356	0.000430859	1.44971e-06	0.000801149	9.26261e-05	0.000505954
ACAGCTACAACGATGG-1	iPSCs	iPSCs_IPSC	0.000376384	0.0158791	0.000610352	0.12134	0.00672851	0.00159691	0.00172492	0.0018784	0.0056184	0.0153864	0.0177029	0.641865	0.0058144	0.000704259	0.00801074	0.00330373	0.0192991	0.0195651	0.000934755	0.000517661	0.000323661	0.000623031	0.0857419	1.24333e-06	0.0010985	0.000832399	0.000188371	1.95959e-05	0.000775236	0.000708991	0.00860713	0.00252309	0.0043599	0.00378653	0.000621038	5.27905e-06	0.000568633	0.000104042	0.000254362
ACATACGAGAAGAAGC-1	iPSCs	iPSCs_IPSC	0.000238602	0.0158844	0.000646587	0.193562	0.00451376	0.00142249	0.00134768	0.00336847	0.00741512	0.00286376	0.00725371	0.60208	0.00755073	0.00155819	0.00328049	0.064201	0.0148433	0.00643571	0.00176747	0.000460554	0.000196921	0.000469954	0.0228698	6.78043e-07	0.00163444	0.00126989	0.00029732	2.80791e-05	0.000813349	0.000927358	0.00920455	0.00266052	0.00391914	0.013599	0.000601532	2.07489e-06	0.000261835	6.51362e-05	0.000484314
ACATACGCATATACCG-1	iPSCs	iPSCs_IPSC	6.06688e-05	0.0412765	0.000838766	0.0754128	0.00457487	0.00185099	0.000829063	0.00127564	0.0117707	0.00408966	0.018273	0.627359	0.00301735	0.00117297	0.00308702	0.094397	0.0220967	0.00880017	0.000831049	0.000396702	0.000109751	0.000230955	0.0126943	5.60636e-08	0.00103807	0.00106036	0.000157632	9.55687e-06	0.000739615	0.000531688	0.0142524	0.00259619	0.0105831	0.0336379	0.000434054	1.62121e-06	1.29174e-05	0.000112099	0.000387592
ACATACGGTCCTCTTG-1	iPSCs	iPSCs_IPSC	6.57465e-05	0.00649757	0.000323875	0.0501018	0.00134957	0.00072462	0.000316126	0.000359543	0.00326111	0.00112482	0.00264479	0.861476	0.00239895	0.00037029	0.00230345	0.0113828	0.0152332	0.00358918	0.000394945	0.000267459	0.000102706	0.000109047	0.00994972	3.38555e-08	0.000390128	0.000740212	0.00012404	1.2268e-05	0.000296842	0.000354013	0.00515267	0.000925008	0.00443231	0.0126996	0.000342939	1.67185e-06	2.03191e-05	2.23726e-05	0.000138312
ACATGGTCAGCCAATT-1	iPSCs	iPSCs_IPSC	0.00209625	0.0159213	0.000698039	0.0529989	0.00521027	0.000678878	0.000747024	0.000988379	0.0115529	0.0166578	0.607465	0.130106	0.00448162	0.00332089	0.00313495	0.0079002	0.0925553	0.00247764	0.00106424	0.000251027	7.72031e-05	0.00144121	0.00853785	2.93647e-06	0.000787947	0.00278227	0.00104304	0.000179071	0.00241871	0.00186886	0.00257478	0.00180998	0.00399177	0.00351384	0.000753277	1.16288e-05	0.00679596	0.000151056	0.00095219
ACCCACTAGGTGTGGT-1	iPSCs	iPSCs_IPSC	3.38676e-05	0.0140633	0.000695753	0.0331735	0.00319163	0.000688304	0.00061797	0.000497754	0.0060221	0.00374145	0.00872468	0.857336	0.00247027	0.000919409	0.00129493	0.0132055	0.00963449	0.00121909	0.000438858	0.000191104	3.33367e-05	0.00011115	0.00660069	1.11283e-07	0.000681906	0.000939943	9.13082e-05	7.62388e-06	0.000521982	0.00020994	0.00919011	0.000946734	0.00282405	0.0191564	0.000199938	4.81599e-07	2.39539e-05	1.77347e-05	0.000282247
ACCGTAAGTCCAGTTA-1	PrimitiveStreak	PrimitiveStreak_IPSC	0.000143447	0.0306534	0.000617352	0.048396	0.00160994	0.000749145	0.00044375	0.0010133	0.00386547	0.00305508	0.134118	0.681388	0.0011877	0.0188877	0.00127879	0.0309921	0.00926287	0.00119591	0.000800897	0.000171637	0.000439744	0.000277137	0.00676455	8.1385e-07	0.000800124	0.00165467	0.000327204	1.11964e-05	0.000600289	0.000698694	0.0107999	0.000728522	0.00228923	0.00282991	0.000249144	1.06817e-05	0.00119311	7.78031e-05	0.000416984
ACGAGGAAGGCCCGTT-1	iPSCs	iPSCs_IPSC	2.19772e-05	0.00752356	0.000310659	0.0190717	0.00101737	0.00057624	0.000268105	0.000873649	0.0114903	0.00152162	0.00633614	0.891344	0.00156061	0.000492454	0.000641183	0.0124159	0.00986475	0.00160306	0.000368136	0.00016104	3.54632e-05	0.000115266	0.00801157	3.37127e-08	0.000343482	0.000572996	7.94424e-05	3.81222e-06	0.000210774	0.000244779	0.00279963	0.000953836	0.00410799	0.0147255	0.000151364	1.20121e-06	2.01674e-06	2.6612e-05	0.000151444
ACGATACTCACGATGT-1	iPSCs	iPSCs_IPSC	0.000132993	0.0389628	0.000550715	0.181623	0.00863541	0.00155764	0.00103716	0.00185463	0.00349248	0.00520497	0.00545371	0.602912	0.00539258	0.00210111	0.00338013	0.0265698	0.0343741	0.00349884	0.00103404	0.000410793	0.000105513	0.000383313	0.0235941	2.18335e-07	0.000803189	0.00082982	9.26844e-05	2.34945e-05	0.000924505	0.000992004	0.0173348	0.0018899	0.00618593	0.0169383	0.000631098	3.05758e-07	0.000620089	0.000243325	0.000228791
ACGATACTCTATCCTA-1	iPSCs	iPSCs_IPSC	1.56302e-05	0.00197001	0.000139007	0.0301235	0.000689305	0.00034085	0.000301501	0.000465575	0.00393353	0.000949434	0.00112808	0.931504	0.00111024	0.000145398	0.00205926	0.00855592	0.00139724	0.00111545	0.00018644	0.000160492	3.00131e-05	5.92122e-05	0.00458451	3.01814e-08	0.000204694	0.00021034	4.70866e-05	3.29902e-06	0.00019617	0.000114104	0.00230442	0.000297912	0.00240397	0.0030442	0.000134332	2.52676e-07	2.30577e-06	1.38829e-05	5.82317e-05
ACGATGTTCCTGCTTG-1	iPSCs	iPSCs_IPSC	0.000131314	0.0180616	0.000373031	0.100536	0.00382607	0.000450975	0.000784633	0.00227397	0.00364098	0.00253203	0.00617446	0.757837	0.00467121	0.00041661	0.0021485	0.0314474	0.0194477	0.0129206	0.00088805	0.000311461	0.000111681	0.000218475	0.00954396	2.01375e-07	0.000621407	0.000615636	0.000138192	7.55377e-06	0.000572667	0.000331422	0.00773617	0.00198703	0.0025304	0.00597226	0.000272232	3.29953e-06	9.03733e-05	5.94233e-05	0.000313884
ACGCAGCCAAAGCAAT-1	PrimitiveStreak	PrimitiveStreak_IPSC	5.51177e-05	0.0344674	0.000653361	0.0818462	0.0026077	0.000531734	0.00069184	0.0036628	0.0042972	0.00924583	0.0170985	0.689337	0.0054526	0.00084733	0.00462485	0.0209002	0.0258096	0.0097359	0.000893891	0.000279264	0.000196767	0.000220746	0.0320923	6.87735e-08	0.000903963	0.00145915	8.459e-05	9.75123e-06	0.000973296	0.000469607	0.0213606	0.00153097	0.00896862	0.0179075	0.000233806	1.11366e-06	0.000183448	5.00225e-05	0.000315476
ACGCAGCTCAGTCCCT-1	iPSCs	iPSCs_IPSC	4.64784e-05	0.0154003	0.000765199	0.161983	0.00244694	0.000704118	0.000731134	0.000886804	0.00484294	0.0018131	0.00300987	0.702278	0.0044979	0.000444044	0.00126152	0.0167145	0.0100871	0.00696209	0.000777999	0.000219183	5.59643e-05	0.000126525	0.0159355	7.4196e-08	0.000732472	0.000647455	0.000122891	8.7614e-06	0.000447636	0.00029326	0.0202609	0.000779357	0.00597629	0.0181055	0.000328943	6.64035e-07	5.25509e-05	2.60248e-05	0.000227443
ACGCCAGGTAGCGTGA-1	PrimitiveStreak	PrimitiveStreak_IPSC	0.000151605	0.0532063	0.000291434	0.0711464	0.00433313	0.00106433	0.00160702	0.0015802	0.00783724	0.00605403	0.0020893	0.744558	0.00448386	0.000634133	0.00176188	0.0431394	0.0132845	0.00548198	0.00134603	0.000565165	0.000119234	0.000204033	0.0134423	4.28435e-07	0.000815896	0.00126031	0.000180437	9.26874e-06	0.000843436	0.000748921	0.00998839	0.00151741	0.00306233	0.00256327	0.000251672	1.17565e-06	3.47371e-05	2.46873e-05	0.00031614
ACGCCGAAGACTTTCG-1	iPSCs	iPSCs_IPSC	9.50086e-05	0.0203016	0.000384652	0.0427447	0.00310979	0.00075202	0.000833089	0.00083256	0.00673102	0.00219696	0.00971283	0.83659	0.00312576	0.00111765	0.00169121	0.0154542	0.0102358	0.0090337	0.000835634	0.000305414	7.39098e-05	0.000218668	0.00544495	9.45652e-08	0.000432008	0.00128949	8.01533e-05	1.69916e-05	0.000554082	0.00051532	0.0121892	0.00206704	0.00258088	0.00769976	0.000401464	1.38908e-06	4.72321e-05	5.18839e-05	0.000251613
ACGGAGAGTGATAAAC-1	PrimitiveStreak	PrimitiveStreak_IPSC	4.32638e-05	0.023053	0.000475749	0.0671723	0.0013521	0.00127348	0.000279551	0.000233935	0.00871668	0.00139068	0.00194658	0.809681	0.0023851	0.000538895	0.00291487	0.0184498	0.0097283	0.00362907	0.000311699	0.000182323	0.000108608	0.000168891	0.00633918	4.29774e-08	0.000292319	0.000694179	4.4651e-05	3.3639e-06	0.000319838	0.000383726	0.0117715	0.00118052	0.00391968	0.0206791	0.000144873	2.51726e-07	3.99178e-05	3.26415e-05	0.000118544
ACGGAGAGTTACGCGC-1	PrimitiveStreak	PrimitiveStreak_IPSC	1.13247e-05	0.0192506	0.000300795	0.121052	0.00635447	0.000485933	0.0001666	0.0318716	0.0129276	0.00622559	0.0387303	0.66127	0.00262984	9.74922e-05	0.0123842	0.0272967	0.0052524	0.000504578	0.00255084	0.0002589	0.000179891	9.42846e-05	0.0108738	4.43201e-07	0.00148984	0.00129622	0.000103453	1.82607e-05	0.00048047	9.53269e-05	0.00287513	0.0020141	0.00302986	0.0271649	0.000396964	3.93195e-06	1.25422e-05	1.73618e-05	0.000231435
ACGGAGATCCCTAACC-1	iPSCs	iPSCs_IPSC	0.00012625	0.0124992	0.000205845	0.0210005	0.00642952	0.000424645	0.000361074	0.00124911	0.00253002	0.00222594	0.00264973	0.906363	0.00216106	0.000264098	0.00314873	0.00411447	0.00436894	0.00452447	0.000442017	0.000285215	2.66612e-05	0.00029342	0.0124583	3.41644e-07	0.000478113	0.000634324	8.37009e-05	9.01425e-06	0.000423979	0.000196929	0.00569041	0.00088376	0.000759252	0.00162963	0.000391291	2.24423e-06	0.000254293	2.29201e-05	0.000387845
ACGGCCAAGAATGTTG-1	PrimitiveStreak	PrimitiveStreak_IPSC	0.000369469	0.0244963	0.00125213	0.106772	0.00567864	0.00176689	0.00168628	0.0119573	0.00962455	0.00898804	0.0119598	0.61955	0.00588754	0.00233977	0.00297175	0.0230474	0.0203207	0.0101136	0.00232472	0.000751151	0.000173592	0.000842544	0.0692712	7.33977e-07	0.00114649	0.00166215	0.000256807	3.12851e-05	0.00166208	0.00240524	0.0283039	0.00388197	0.00404781	0.0122929	0.000602828	1.40675e-05	0.000667757	0.000189725	0.000688944
ACGGCCAGTAGGAGTC-1	PrimitiveStreak	PrimitiveStreak_IPSC	5.07015e-05	0.00865904	0.000339293	0.0474167	0.0017462	0.000467613	0.000296808	0.0016697	0.00130735	0.00199096	0.0037483	0.890095	0.00171909	0.000147341	0.00149967	0.00768151	0.00618801	0.00262092	0.000293091	0.000188711	2.45108e-05	7.4077e-05	0.00563446	3.79694e-08	0.000380604	0.00073463	4.21203e-05	3.55234e-06	0.000224765	0.000575818	0.00607149	0.000924076	0.00236146	0.00450579	0.000107702	9.66814e-07	5.38933e-05	1.46703e-05	0.000139249
ACGGGCTAGCTGTCTA-1	iPSCs	iPSCs_IPSC	8.67115e-05	0.0223272	0.000261025	0.271341	0.0033224	0.000458438	0.000644943	0.00107198	0.00894209	0.00315798	0.00790896	0.617241	0.00450407	0.00112853	0.00137783	0.00833901	0.00381779	0.00407109	0.00102526	0.000308231	0.000226207	0.00019105	0.021481	2.10908e-07	0.000653346	0.000559023	0.000118305	1.04256e-05	0.000527664	0.000246148	0.00481438	0.00158294	0.00262791	0.00486114	0.000306942	5.52446e-07	0.000155073	2.74668e-05	0.000275412
ACGGGCTGTTGACGTT-1	iPSCs	iPSCs_IPSC	6.84015e-05	0.0238405	0.00016436	0.0841308	0.00512288	0.000305013	0.000342965	0.00100737	0.0037387	0.00418671	0.0029963	0.747869	0.00521958	0.000673903	0.00557122	0.0293404	0.00695504	0.0162922	0.000920736	0.000249946	1.24142e-05	0.000188141	0.00787538	2.38626e-07	0.000685602	0.00102709	8.11902e-05	4.98931e-06	0.000383641	0.000265506	0.00317114	0.00220742	0.00613137	0.038265	0.000323463	4.89649e-07	2.63968e-05	1.62091e-05	0.000338571
ACGTCAAAGTGAACAT-1	iPSCs	iPSCs_IPSC	2.38612e-05	0.00463448	0.000396102	0.0566024	0.0010764	0.000162888	0.000298837	0.000563473	0.00404285	0.0019381	0.00257687	0.836423	0.00240202	0.000331472	0.00151915	0.0461823	0.00585038	0.00138991	0.000367929	0.000213847	8.98687e-05	8.1271e-05	0.0028023	1.33098e-08	0.000334503	0.000403051	4.61513e-05	3.70874e-06	0.000338323	0.000144268	0.00459101	0.000828574	0.00377249	0.0192053	0.000204899	3.65024e-07	2.39361e-05	7.51027e-06	0.000125856
ACTGATGGTTTGGGCC-1	iPSCs	iPSCs_IPSC	3.36869e-05	0.00335059	0.000196876	0.0424694	0.00142795	0.000192867	0.000297881	0.00058353	0.00296468	0.00252548	0.00158413	0.889129	0.00144429	0.00132625	0.000631132	0.00491373	0.00432279	0.00103502	0.00044367	9.92553e-05	5.14997e-05	4.63225e-05	0.0265271	3.73729e-08	0.000240504	0.000297764	8.62317e-05	5.56132e-06	0.000178055	9.08228e-05	0.00335828	0.000388118	0.00204521	0.00736055	0.000166824	1.82007e-07	5.45393e-05	3.61074e-05	9.43131e-05
ACTGCTCAGATATGCA-1	iPSCs	iPSCs_IPSC	6.20942e-05	0.0221733	0.00102905	0.112385	0.00233952	0.000720143	0.000768165	0.00112496	0.00477896	0.00392082	0.0105065	0.719244	0.00845587	0.00128542	0.00103537	0.0174238	0.00606348	0.0215327	0.00071105	0.000351026	6.68663e-05	0.000181682	0.0238916	9.46543e-08	0.000799911	0.00104212	0.000107563	1.28119e-05	0.000565677	0.000549215	0.0116004	0.00166982	0.006813	0.0160826	0.00032134	2.7009e-06	9.15538e-05	4.89327e-05	0.000240179
ACTGCTCAGCTAGTGG-1	iPSCs	iPSCs_IPSC	9.86886e-05	0.0237536	0.000857242	0.0497007	0.00440636	0.000786569	0.00136332	0.00186263	0.0157928	0.00312213	0.00844633	0.800304	0.00308235	0.00129417	0.00151832	0.033167	0.00754333	0.00735393	0.000955578	0.000699626	7.25609e-05	0.00051329	0.00730725	1.00809e-07	0.000652276	0.000885731	0.000141748	6.39917e-06	0.000795281	0.000319911	0.00665675	0.00198984	0.00617422	0.00726725	0.000381212	1.78624e-06	0.000459054	2.83808e-05	0.000238277
ACTGCTCAGGACACCA-1	iPSCs	iPSCs_IPSC	5.9555e-05	0.0244277	0.000308061	0.0742292	0.00625787	0.000804565	0.000929576	0.00374139	0.0010316	0.00361963	0.0579269	0.75227	0.00373269	0.000430007	0.00249439	0.0127017	0.00200987	0.0168713	0.000641114	0.000330401	0.00025024	0.000429423	0.0137283	2.9055e-07	0.000469083	0.000894397	0.000118197	1.43826e-05	0.000381463	0.000520484	0.00552137	0.00181688	0.00257825	0.00751155	0.000225958	1.23515e-06	0.000353592	4.48837e-05	0.000321994
ACTGCTCGTACTTAGC-1	iPSCs	iPSCs_IPSC	0.000124056	0.0126696	0.000433112	0.0687083	0.00253453	0.000893049	0.000475417	0.00149101	0.00174526	0.0120814	0.00238003	0.779393	0.00387282	0.000991676	0.00479169	0.0101914	0.00665615	0.0166134	0.00116288	0.000636475	5.25496e-05	0.000146594	0.0383076	5.19156e-07	0.00080797	0.00126202	0.000237951	2.22838e-05	0.00117612	0.000301642	0.0107828	0.00142105	0.00634889	0.0107659	0.000195156	1.62085e-06	4.34702e-05	3.46471e-05	0.000246569
ACTGCTCGTATATCCG-1	PrimitiveStreak	PrimitiveStreak_IPSC	0.000196926	0.0597316	0.00115098	0.0513707	0.00377029	0.00170309	0.00162108	0.00281588	0.0277514	0.00594115	0.016248	0.656458	0.00480619	0.0020672	0.00376325	0.01943	0.0409243	0.0333975	0.0013376	0.000732119	0.000539495	0.000533532	0.0134174	4.93416e-07	0.00130831	0.00250235	0.000195687	1.86001e-05	0.00105479	0.00150661	0.0176849	0.00379	0.00575744	0.0141218	0.000360582	6.3594e-06	0.000761512	0.000135138	0.00108797
ACTGTCCAGTCACGCC-1	iPSCs	iPSCs_IPSC	5.7709e-05	0.0332908	0.00117557	0.0596575	0.00317032	0.000924681	0.000914242	0.00195582	0.00891439	0.00279541	0.00366406	0.759098	0.00437127	0.00131567	0.00414377	0.0162352	0.00622072	0.00475054	0.000911174	0.000448591	7.12431e-05	0.000146821	0.027474	3.28583e-08	0.000448468	0.00128602	0.000141733	1.06325e-05	0.000670402	0.000632007	0.0122481	0.00119971	0.00982097	0.030891	0.000341284	2.59961e-06	4.08858e-05	2.98596e-05	0.000529236
ACTGTCCCACCCTATC-1	iPSCs	iPSCs_IPSC	9.23722e-05	0.0363026	0.00137387	0.135128	0.0037396	0.000345971	0.000520168	0.00112344	0.00201499	0.00497947	0.0280154	0.655008	0.00625132	0.00056674	0.00315663	0.0147569	0.0120859	0.00201899	0.00132733	0.000410773	0.000131895	0.000224731	0.0299402	2.85441e-07	0.000582985	0.0013246	0.000233998	9.77271e-06	0.00110208	0.000486911	0.0191996	0.00138833	0.00685134	0.0283759	0.000410437	1.1962e-06	0.000120305	7.03983e-05	0.000325939
ACTGTCCTCGCAAACT-1	iPSCs	iPSCs_IPSC	7.84306e-05	0.00424159	0.000707021	0.0749738	0.00125048	0.000654763	0.000641074	0.000693277	0.00125058	0.000922705	0.0130959	0.83086	0.00165255	0.000665876	0.000654753	0.0134463	0.00130245	0.0081124	0.000457142	0.000421202	0.000161725	0.000150636	0.0112594	7.89598e-08	0.000493449	0.000205892	0.000121054	3.90442e-05	0.000387696	0.000238567	0.000680362	0.000449543	0.00731313	0.021848	0.000123557	1.08309e-06	4.36617e-05	0.000127568	0.000273349
ACTGTCCTCTTACCTA-1	iPSCs	iPSCs_IPSC	6.01788e-05	0.0196324	0.000509733	0.18489	0.00340823	0.00113908	0.000809259	0.00129372	0.00928545	0.00505505	0.00681363	0.607491	0.00310406	0.000569756	0.00158696	0.0313724	0.00495551	0.0155492	0.00139584	0.000393769	0.000220152	0.000199381	0.0219603	1.52933e-07	0.00104064	0.00152975	0.000112379	9.31733e-06	0.000969144	0.000332841	0.0208335	0.00142285	0.0121596	0.0389759	0.000299623	5.10657e-07	3.79769e-05	2.85177e-05	0.000552319
ACTTACTCATGCTGGC-1	iPSCs	iPSCs_IPSC	9.64142e-05	0.01211	0.000544229	0.016648	0.00258844	0.000378379	0.000674594	0.00102358	0.0119612	0.00265388	0.00879616	0.860199	0.00188746	0.000615292	0.00213061	0.0190285	0.00708574	0.00284433	0.000617306	0.000355723	4.92915e-05	0.000148025	0.00935387	1.98628e-07	0.000529926	0.000774362	9.76976e-05	5.40417e-06	0.000282793	0.000312991	0.0090028	0.00115489	0.00552128	0.0199702	0.000225716	3.65532e-06	3.02283e-05	1.93653e-05	0.000278815
ACTTGTTAGGATATAC-1	PrimitiveStreak	PrimitiveStreak_IPSC	2.17319e-05	0.00961379	0.000717585	0.0786706	0.0026393	0.00054917	0.000511915	0.000914262	0.0023917	0.00173439	0.00478424	0.827276	0.00361848	0.000179454	0.00222528	0.00656004	0.0178626	0.00307605	0.000477431	0.000297435	0.000116327	8.63742e-05	0.0119289	2.80462e-07	0.000402934	0.000968599	0.000142643	1.09841e-05	0.000261796	0.000304144	0.00446868	0.00123196	0.00491519	0.0101206	0.000271652	9.12502e-07	0.000171941	6.18893e-05	0.000412474
ACTTGTTGTCTCATCC-1	iPSCs	iPSCs_IPSC	4.16459e-05	0.0120697	0.000747145	0.129057	0.00168871	0.000446634	0.000673764	0.00102355	0.00468519	0.0014977	0.00352737	0.665114	0.00390421	0.000502877	0.00299883	0.0569863	0.00484887	0.0135855	0.000524663	0.000383764	0.00011412	0.000141524	0.0216482	4.24555e-08	0.000726729	0.000766177	9.59748e-05	9.13752e-06	0.00087361	0.000323629	0.010394	0.00114726	0.00941202	0.0493284	0.000449114	8.10713e-07	2.01536e-05	1.96387e-05	0.000222107
ACTTTCATCTACCTGC-1	PrimitiveStreak	PrimitiveStreak_IPSC	2.18407e-05	0.00487456	0.000131609	0.0215457	0.000444831	0.000865808	0.000287355	0.00148431	0.00242881	0.00112189	0.0173114	0.859791	0.00289438	0.00171758	0.00216215	0.0347799	0.00324232	0.00795196	0.000574916	8.67819e-05	4.70363e-05	0.000661179	0.00127466	1.56501e-06	0.000228159	0.000572983	9.26726e-05	8.2393e-06	0.00029	0.000508746	0.0268583	0.000728989	0.000596323	0.00267432	0.000742225	9.82383e-06	0.000865606	2.91762e-05	9.09137e-05
AGAATAGAGCGATATA-1	iPSCs	iPSCs_IPSC	1.97174e-05	0.0102286	0.000360006	0.103716	0.00147156	0.000294377	0.000329805	0.000268692	0.0013956	0.00104774	0.00140953	0.793639	0.00333623	0.000331796	0.0022226	0.0133155	0.0102327	0.00297078	0.000379738	0.000131228	0.000115339	6.94242e-05	0.0110715	4.56144e-08	0.000445856	0.000487773	5.56976e-05	4.88636e-06	0.00036812	0.000196067	0.00495045	0.000468526	0.00724823	0.0269859	0.00024344	1.91344e-07	8.38751e-06	1.95248e-05	0.000159367
AGAATAGCATTCTTAC-1	iPSCs	iPSCs_IPSC	4.56761e-05	0.0182152	0.00130086	0.0841984	0.00147218	0.00100453	0.000845042	0.000312681	0.00770878	0.00432526	0.00235292	0.64339	0.00434968	0.000204882	0.00829205	0.0864795	0.0166938	0.00489158	0.00122269	0.000481778	0.000210104	0.000548694	0.020955	2.25737e-08	0.000726062	0.00102937	0.000166323	1.67223e-05	0.000936328	0.000658983	0.0105347	0.0010984	0.0160308	0.0583926	0.000432194	1.86573e-06	4.23338e-05	4.60479e-05	0.000386027
AGAATAGGTAGATTAG-1	iPSCs	iPSCs_IPSC	0.000122788	0.0201789	0.00064754	0.0895063	0.00407118	0.00114601	0.00156658	0.00186465	0.00511847	0.00565534	0.0197486	0.67393	0.00727566	0.000911854	0.00335219	0.0358374	0.0115048	0.015827	0.00159278	0.000706201	0.000342266	0.000493631	0.0315116	1.16788e-06	0.00184904	0.00114719	0.000261107	1.79666e-05	0.00268241	0.00106644	0.0111926	0.00306963	0.00597987	0.0382211	0.00072178	1.32162e-06	0.00029321	0.00016282	0.000420197
AGAATAGGTCTGCGGT-1	iPSCs	iPSCs_IPSC	4.15635e-05	0.0106844	0.000498606	0.0227207	0.00379725	0.00145904	0.000675398	0.00163919	0.00985133	0.00482212	0.00465072	0.830807	0.0019662	0.000292958	0.000598602	0.0252291	0.0254457	0.00777381	0.000910113	0.00031344	6.75234e-05	0.000404367	0.0217439	1.49201e-06	0.00115194	0.00154661	0.000145295	9.7044e-06	0.00133094	0.000573139	0.00471695	0.000956362	0.00293385	0.00920438	0.000501602	2.1667e-06	0.00016571	8.27317e-05	0.000284465
AGAATAGTCCACGTTC-1	iPSCs	iPSCs_IPSC	1.86555e-05	0.0090278	0.000700331	0.0274748	0.000908549	0.00104829	0.000673005	0.000689303	0.00518313	0.001394	0.00180366	0.780342	0.00341142	0.000913068	0.00325387	0.0628666	0.0152394	0.00539228	0.00044962	0.00034689	0.000249305	0.000126269	0.0073065	1.18683e-08	0.000466748	0.000939454	8.07623e-05	6.92596e-06	0.000663464	0.000280119	0.0068223	0.000772051	0.00890848	0.051711	0.000240822	4.14135e-07	8.21048e-06	2.45137e-05	0.000255787
AGACGTTCAGATGGCA-1	PrimitiveStreak	PrimitiveStreak_IPSC	0.000176329	0.0221918	0.00120837	0.074387	0.00309085	0.00261336	0.00106565	0.0030454	0.00615353	0.00476662	0.0160697	0.62335	0.00973942	0.00110548	0.0077291	0.0442255	0.00571626	0.0105914	0.00232744	0.000542005	0.000297316	0.000561917	0.0566371	4.18465e-07	0.00174172	0.00144415	0.000211221	3.5466e-05	0.00183295	0.00180816	0.0239584	0.00270833	0.0121016	0.0546881	0.000626071	7.47137e-06	0.000465217	0.000182842	0.000596446
AGACGTTCATGGATGG-1	iPSCs	iPSCs_IPSC	0.000176763	0.0234807	0.000712306	0.106021	0.00922853	0.000488896	0.000931669	0.00111143	0.00128992	0.00883835	0.00594239	0.738883	0.00357343	0.00114853	0.0089354	0.0135059	0.023408	0.00446913	0.000702979	0.00048106	0.000271974	0.000256325	0.0209729	2.085e-07	0.000983185	0.000928252	0.000195574	1.40058e-05	0.000482093	0.000360248	0.0035565	0.00190802	0.00502222	0.0107516	0.000344036	1.55199e-06	0.0001855	2.28177e-05	0.000414066
AGAGCGAAGATCCTGT-1	iPSCs	iPSCs_IPSC	0.000143865	0.0148995	0.000277061	0.034796	0.00381473	0.000564766	0.000452271	0.00144482	0.000867306	0.0067213	0.108757	0.758967	0.00435317	0.00433535	0.0014356	0.00573296	0.00919357	0.00679145	0.000719068	0.000127723	0.000114354	0.000141941	0.0152797	3.07709e-06	0.000693515	0.00098143	0.000129363	1.47627e-05	0.000834097	0.000289902	0.011285	0.0011003	0.00121679	0.00153896	0.000364048	8.70644e-07	0.00127582	4.08233e-05	0.000299977
AGAGCGAAGTGCGTGA-1	iPSCs	iPSCs_IPSC	8.41886e-05	0.0233742	0.000577408	0.0867357	0.00306906	0.0011141	0.000724274	0.00233885	0.00920986	0.00822359	0.102059	0.647104	0.00525046	0.00211657	0.00126049	0.0333638	0.0131369	0.0118803	0.00124468	0.00031549	4.89571e-05	0.000214894	0.0107229	1.1829e-07	0.00128468	0.000791603	0.000181104	6.34863e-06	0.000772067	0.000456235	0.00795765	0.00412537	0.00462544	0.0138823	0.000853957	9.44415e-07	0.000106154	5.26867e-05	0.000733941
AGAGCGAGTAGGAGTC-1	PrimitiveStreak	PrimitiveStreak_IPSC	2.61994e-05	0.00656801	0.000277483	0.0532043	0.00551989	0.000332424	0.000598251	0.0201634	0.018202	0.010506	0.0975661	0.674966	0.00230315	0.000539267	0.00785904	0.0126455	0.00238242	0.015126	0.000855543	0.000187525	6.00308e-05	0.000180007	0.0428552	1.96057e-07	0.000491984	0.00120198	3.58719e-05	2.3533e-05	0.000271317	5.28564e-05	0.00954095	0.0007414	0.00330319	0.011141	7.31961e-05	2.55459e-07	3.81139e-06	3.76147e-06	0.000191046
AGAGCGAGTTCGAATC-1	PrimitiveStreak	PrimitiveStreak_IPSC	5.28431e-05	0.0122751	0.000584072	0.0528244	0.00292667	0.000561939	0.000534889	0.00105509	0.00461758	0.00216916	0.00467623	0.842499	0.00386706	0.00029819	0.000727033	0.00718083	0.0204786	0.00790876	0.000635374	0.000365351	0.000127472	0.000209762	0.0163732	2.42189e-07	0.000755141	0.000562757	0.000106333	1.68156e-05	0.000583383	0.000371521	0.00567822	0.00208306	0.00191292	0.00432804	0.000344196	9.07504e-07	4.97366e-05	5.73033e-05	0.000201264
AGAGCTTAGGACGAAA-1	PrimitiveStreak	PrimitiveStreak_IPSC	3.97358e-05	0.0169981	0.000700351	0.0483806	0.00157505	0.00130752	0.00129222	0.00137654	0.0108488	0.00139539	0.00231347	0.762981	0.00383083	0.00198904	0.000740454	0.0416856	0.0230852	0.00494824	0.000780823	0.000503733	0.000331616	0.000251106	0.00716432	1.67912e-07	0.00111155	0.00130782	0.000200266	6.82235e-06	0.000877341	0.000834757	0.0225608	0.00150345	0.00859174	0.0275856	0.000546039	1.26757e-05	3.17534e-05	3.493e-05	0.000274696
AGAGCTTGTAGAAAGG-1	iPSCs	iPSCs_IPSC	9.90941e-05	0.0131765	0.00072786	0.197097	0.00929017	0.00165219	0.0012654	0.00242959	0.00240835	0.00907949	0.00795819	0.601205	0.00437537	0.00076605	0.00226202	0.0121577	0.0144355	0.0318761	0.00124595	0.00115867	0.000285385	0.000610287	0.0311696	2.82297e-07	0.00140737	0.00121899	0.000330429	2.49122e-05	0.000976469	0.000719037	0.0186929	0.00234435	0.00859863	0.0172229	0.000379501	1.2029e-06	0.000734643	7.53989e-05	0.000541313
AGAGCTTTCCGCGTTT-1	PrimitiveStreak	PrimitiveStreak_IPSC	5.50316e-05	0.0269683	0.00113551	0.0203767	0.00204932	0.00118115	0.00072256	0.00338885	0.0144583	0.00342817	0.00221549	0.753469	0.00292689	0.00177052	0.00549639	0.0518783	0.028028	0.00281293	0.000893431	0.000373917	0.000147642	0.00051193	0.0213698	7.33305e-08	0.000889115	0.00154366	0.000187348	1.17977e-05	0.000845133	0.000737478	0.00526889	0.0029877	0.0105581	0.0301551	0.000542964	2.48109e-06	0.000162282	6.38098e-05	0.000385798
AGATTGCCAAAGGCGT-1	PrimitiveStreak	PrimitiveStreak_IPSC	7.76615e-05	0.0206664	0.000471017	0.0150274	0.00343537	0.00404531	0.00117358	0.00271949	0.0055383	0.004363	0.0180964	0.723399	0.00315877	0.00171298	0.00337223	0.0252609	0.0617773	0.00921442	0.000897578	0.000303813	0.00040481	0.00121518	0.0223884	1.31525e-06	0.000734798	0.00244726	0.000104049	1.68766e-05	0.00115499	0.00108461	0.0547082	0.00224975	0.00340908	0.001765	0.000519944	3.00787e-05	0.00111514	0.000554517	0.00138546
AGATTGCCAGTCGTGC-1	iPSCs	iPSCs_IPSC	2.29387e-05	0.0201291	0.00033759	0.0348631	0.00376146	0.000234659	0.000418235	0.00082666	0.00281434	0.00237151	0.00375338	0.84041	0.00297029	0.000925792	0.00137966	0.0199116	0.012059	0.00518025	0.000514495	0.000137098	2.23437e-05	0.000248398	0.0167013	2.86917e-07	0.000418439	0.000541188	7.52917e-05	9.25516e-06	0.000583088	0.00014665	0.00688295	0.000652007	0.00334127	0.0163976	0.000233709	1.36484e-06	0.00015378	4.08548e-05	0.000529125
AGATTGCGTACCGCTG-1	iPSCs	iPSCs_IPSC	6.184e-05	0.0240762	0.000899557	0.150038	0.00272303	0.0008845	0.00122296	0.00130641	0.0192918	0.00238105	0.00190808	0.623471	0.00602802	0.00176449	0.00250391	0.0203344	0.0234713	0.00669477	0.00123417	0.000569759	0.000385493	0.000552958	0.0118247	1.52617e-07	0.00116983	0.00152486	0.00013079	9.6652e-06	0.000875077	0.0007044	0.0156464	0.00207521	0.0122393	0.060642	0.000810479	1.35211e-06	4.01825e-05	6.31851e-05	0.000439048
AGCAGCCAGAAGGACA-1	iPSCs	iPSCs_IPSC	0.000204147	0.022061	0.000548086	0.148219	0.00485831	0.00135526	0.00109941	0.0021031	0.00757068	0.00428163	0.0089662	0.674045	0.00561342	0.00166991	0.00227498	0.0122001	0.0262644	0.00887289	0.00159426	0.000529325	8.39672e-05	0.000288255	0.041565	3.09292e-07	0.00146894	0.00114389	0.000316324	3.1272e-05	0.000816784	0.000591915	0.00755682	0.00170206	0.00233776	0.00481554	0.00110558	8.08268e-06	0.000982414	0.000106574	0.000746983
AGCAGCCGTAAGAGAG-1	iPSCs	iPSCs_IPSC	0.000186034	0.0322974	0.000512267	0.151732	0.00819255	0.00126441	0.00100756	0.00164021	0.0109443	0.00398149	0.0717748	0.604738	0.00511834	0.00276283	0.00364016	0.0139782	0.00445306	0.0127582	0.0011358	0.000335913	3.55922e-05	0.000178875	0.0345873	1.56785e-07	0.000573332	0.00119584	0.000211237	1.702e-05	0.00096513	0.000828435	0.00687454	0.00260521	0.00694879	0.0107712	0.00066323	4.94878e-07	0.000292701	7.37927e-05	0.000723384
AGCAGCCGTGATAAGT-1	iPSCs	iPSCs_IPSC	7.00943e-05	0.0285261	0.000610537	0.0892723	0.00602851	0.000885607	0.00064487	0.00173262	0.0064835	0.00578063	0.0259951	0.768598	0.00402647	0.000371958	0.00426606	0.0163428	0.00899693	0.0038835	0.00102376	0.000353185	0.000299067	0.000184052	0.0116676	5.4599e-07	0.00106034	0.00117567	0.000195838	1.78143e-05	0.000653043	0.000415473	0.00210474	0.00139716	0.00303062	0.00306262	0.00034805	2.86904e-06	7.70336e-05	4.95039e-05	0.000365405
AGCAGCCGTGGGTCAA-1	iPSCs	iPSCs_IPSC	0.000313545	0.0156238	0.000560186	0.0802751	0.0077992	0.00113212	0.00146313	0.00257347	0.00246318	0.00505049	0.00874007	0.738513	0.0079771	0.00122429	0.00365535	0.0111905	0.0156579	0.0111503	0.0013248	0.000492018	0.000156088	0.000632126	0.0420627	2.3201e-07	0.00139031	0.00152674	0.000223867	2.00615e-05	0.00114342	0.000945655	0.0172862	0.00232928	0.00350533	0.00996685	0.000655932	4.9678e-06	0.000193008	8.02738e-05	0.000697337
AGCATACGTATTCTCT-1	iPSCs	iPSCs_IPSC	4.99008e-05	0.0174562	0.000424272	0.11585	0.00437966	0.000826598	0.00122137	0.00140167	0.00187981	0.00320119	0.0404189	0.672643	0.00488665	0.00163962	0.0045832	0.0498298	0.026808	0.00454373	0.000693176	0.000269074	4.54096e-05	0.000253884	0.0144525	1.69216e-07	0.000488158	0.000762716	9.07212e-05	1.39061e-05	0.00121554	0.000522255	0.00577802	0.0013033	0.0043758	0.0160586	0.000514571	2.24118e-06	0.000437381	4.55472e-05	0.000634243
AGCCTAACACAAGACG-1	PrimitiveStreak	PrimitiveStreak_IPSC	7.43794e-05	0.0398369	0.000401514	0.0461656	0.00300123	0.00116565	0.000561745	0.00132936	0.00545142	0.00289606	0.00837935	0.797486	0.00604154	0.000283732	0.00110584	0.015424	0.00425897	0.0191438	0.000656911	0.000290268	0.000392306	0.000280668	0.017187	3.56564e-07	0.000328049	0.000887825	8.48501e-05	5.34344e-06	0.000557505	0.000680859	0.0149352	0.00163281	0.00139867	0.00605882	0.000245412	5.15709e-06	0.000974401	4.8029e-05	0.000342715
AGCCTAAGTACAGCAG-1	PrimitiveStreak	PrimitiveStreak_IPSC	8.59902e-06	0.00180118	0.000311653	0.0032786	0.000394916	0.000623058	0.000286128	0.0127636	0.00264496	0.00826209	0.00987906	0.934155	0.000281823	3.72547e-05	0.00625472	0.00379466	0.00304054	0.00201962	0.000216796	0.000126761	0.000151689	0.000397686	0.00129377	9.45788e-06	0.000415817	0.000504501	8.28499e-05	5.04315e-06	0.000420699	5.67586e-05	0.00129561	0.000339466	0.00210591	0.00164399	0.00013699	1.53445e-06	0.00015622	0.000693553	0.000107452
AGCCTAATCAATCTCT-1	iPSCs	iPSCs_IPSC	4.54419e-05	0.00983545	0.000685644	0.178933	0.00186279	0.000412542	0.000447615	0.000857163	0.0089741	0.00260285	0.00152751	0.635456	0.00314455	0.000241847	0.00491608	0.0401429	0.00394889	0.00243787	0.00044866	0.000290985	3.66028e-05	0.000190211	0.0272726	1.62126e-08	0.000536403	0.000592449	9.18037e-05	5.13885e-06	0.000454615	0.000206256	0.00674366	0.000871535	0.00973448	0.0551059	0.000520552	5.14638e-07	4.25786e-06	3.25821e-05	0.000388312
AGCGGTCCACTGTCGG-1	PrimitiveStreak	PrimitiveStreak_IPSC	6.36956e-05	0.0262343	0.000815439	0.21589	0.00174609	0.000900934	0.00135516	0.00245544	0.00166847	0.00881994	0.0219467	0.604743	0.00393793	0.00165168	0.00409078	0.0128074	0.0206854	0.011533	0.00102071	0.000868127	0.000182347	0.000108735	0.0167739	3.20853e-07	0.0010224	0.00120475	0.000115674	1.91865e-05	0.000801727	0.000352549	0.00891695	0.00285147	0.00690562	0.0164133	0.00051663	7.81804e-06	0.000137524	6.55125e-05	0.000369229
AGCGTCGAGATGCCAG-1	PrimitiveStreak	PrimitiveStreak_IPSC	4.02804e-05	0.0202212	0.000484481	0.0945076	0.00283087	0.000781473	0.000512066	0.0019533	0.00212523	0.0048333	0.00607931	0.794604	0.00242619	0.00132021	0.000684593	0.00884353	0.0322967	0.00191738	0.00102604	0.000273934	0.000177676	0.000193041	0.00615268	6.55945e-07	0.000910667	0.00148142	0.000135469	9.25591e-06	0.000530544	0.000537906	0.00655053	0.00131301	0.00159641	0.00194479	0.000257803	5.07232e-06	0.000124008	4.7106e-05	0.000269951
AGCGTCGGTAGTAGTA-1	iPSCs	iPSCs_IPSC	4.66562e-05	0.0110804	0.000933924	0.0484604	0.00106109	0.000495362	0.00050686	0.000332657	0.00236271	0.00207769	0.00109281	0.839445	0.00153343	0.000184894	0.000995732	0.0232622	0.00979206	0.00116724	0.000536055	0.000225989	5.4786e-05	0.000133047	0.00804673	1.28351e-07	0.000793706	0.000492203	6.59032e-05	1.06831e-05	0.000480888	0.00029428	0.014946	0.000827141	0.00515483	0.0225269	0.000277998	2.81971e-07	5.95807e-05	1.23664e-05	0.000229716
AGCGTCGGTCAAACTC-1	iPSCs	iPSCs_IPSC	9.0088e-05	0.0152342	0.000524277	0.0731505	0.00197948	0.0012289	0.00114495	0.00208624	0.0235322	0.00482615	0.00232332	0.639109	0.0101727	0.000806942	0.00709148	0.0977801	0.0210719	0.0187522	0.00114667	0.000283185	0.000211497	0.000508475	0.00936961	1.10611e-07	0.000924545	0.000945892	7.32893e-05	1.09776e-05	0.000822726	0.000498973	0.0252799	0.00213993	0.00814039	0.027763	0.000206386	4.6023e-06	8.22737e-05	5.95723e-05	0.00062269
AGCGTCGGTCGAGTTT-1	iPSCs	iPSCs_IPSC	9.94599e-05	0.0334294	0.000860014	0.0975466	0.00423456	0.00197751	0.00139596	0.00345989	0.00443096	0.00640019	0.018355	0.694875	0.00646982	0.00180248	0.00260178	0.0343982	0.00895341	0.0182681	0.00269135	0.000540872	0.000525486	0.000447877	0.017597	2.74967e-07	0.00144945	0.00237728	0.00025553	1.61222e-05	0.00100225	0.000523122	0.0112545	0.00240182	0.00472293	0.01205	0.000692817	1.20769e-06	0.000351042	2.12157e-05	0.00151942
AGCTCCTGTGTATGGG-1	iPSCs	iPSCs_IPSC	8.27107e-05	0.0168466	0.000629041	0.0512743	0.00249949	0.00109973	0.000473652	0.000803502	0.00125582	0.00147932	0.00321515	0.747263	0.00250714	0.000498546	0.00819734	0.0272356	0.00467867	0.0127847	0.000299732	0.000207237	5.37091e-05	8.09555e-05	0.0343488	7.70025e-08	0.000504181	0.000532888	9.02287e-05	8.58293e-06	0.000577404	0.000532267	0.0163428	0.000793274	0.015901	0.0465695	0.00012598	3.38528e-06	2.51961e-05	3.32555e-05	0.000144868
AGCTCTCAGCCTCGTG-1	iPSCs	iPSCs_IPSC	0.000129932	0.0471198	0.000839195	0.0657356	0.00617199	0.00304506	0.00117464	0.0030036	0.00954284	0.00390381	0.010914	0.753235	0.00663085	0.00108135	0.0030381	0.0169655	0.0211134	0.00401474	0.00120684	0.000524296	0.000359007	0.000517029	0.0151932	2.68908e-07	0.000934059	0.00284523	0.000255659	2.12683e-05	0.00105374	0.000446239	0.00429571	0.00242512	0.00596698	0.00437652	0.000679354	8.3195e-07	0.000565094	0.000115523	0.000558615
AGCTCTCGTCATGCCG-1	iPSCs	iPSCs_IPSC	5.07246e-05	0.0171459	0.00100915	0.0689619	0.00247325	0.00100359	0.00119313	0.00202148	0.0209771	0.00156808	0.00113993	0.654705	0.00752129	0.000477617	0.00233692	0.0595428	0.0204443	0.00669967	0.00119786	0.000487662	0.000209963	0.000114345	0.00892135	3.48973e-08	0.000713486	0.00167064	0.000137445	1.0076e-05	0.00119626	0.000547965	0.0110365	0.00174737	0.0227859	0.0789585	0.000596582	8.71363e-07	3.30566e-05	3.58263e-05	0.000326663
AGCTCTCGTTCAGGCC-1	iPSCs	iPSCs_IPSC	0.000205219	0.0252698	0.00104606	0.10004	0.00681932	0.00236722	0.0014622	0.00259643	0.009219	0.00708438	0.0377336	0.652881	0.0108746	0.00303589	0.00145209	0.0085584	0.0231055	0.00816787	0.00166142	0.000707067	0.000229547	0.000906747	0.052154	1.22712e-07	0.00249295	0.00151139	0.000470628	2.32218e-05	0.00117993	0.00057421	0.0099345	0.00505484	0.00612242	0.0122907	0.00145839	1.48587e-06	0.000405633	5.74556e-05	0.000845269
AGGCCACAGCAGACTG-1	iPSCs	iPSCs_IPSC	0.000182658	0.0172357	0.000579288	0.17395	0.00451608	0.0013638	0.00129673	0.000922631	0.00192367	0.00360762	0.0226199	0.643011	0.00431082	0.0030257	0.00076326	0.0251186	0.0109893	0.00547874	0.0010637	0.000424552	0.000105334	0.00034371	0.0372938	1.37908e-07	0.000976094	0.00120559	0.000201694	3.39409e-05	0.000968298	0.000784977	0.00537334	0.00245934	0.00658943	0.0197786	0.000785189	1.10307e-06	0.000179004	2.57223e-05	0.000511387
AGGCCACAGGATGCGT-1	PrimitiveStreak	PrimitiveStreak_IPSC	6.06344e-05	0.014721	0.000780365	0.0639937	0.00163775	0.000888785	0.000461858	0.00167217	0.0171279	0.00288189	0.0027675	0.759023	0.00360012	0.000384677	0.00110846	0.011832	0.0238423	0.0323905	0.000974043	0.000227595	0.000155087	0.000139184	0.0224353	1.37115e-07	0.000548877	0.000610576	8.76967e-05	1.24501e-05	0.000631662	0.000781907	0.00833243	0.00147863	0.00392073	0.0198437	0.000236207	1.8201e-06	8.93705e-05	6.41362e-05	0.000254065
AGGCCGTAGCCTTGAT-1	iPSCs	iPSCs_IPSC	0.000214229	0.0201726	0.000863238	0.0816504	0.0035384	0.00160252	0.00117362	0.00329288	0.0099333	0.0141904	0.0501523	0.684718	0.00591899	0.000559228	0.00432213	0.0202119	0.0100557	0.00693608	0.00141599	0.000761836	0.000377531	0.000467366	0.0276571	2.61487e-07	0.000802714	0.000844834	0.000223476	1.31458e-05	0.00123524	0.000431538	0.00305402	0.00251891	0.0140754	0.0249084	0.000863288	4.26769e-06	0.000268566	3.079e-05	0.000539383
AGGCCGTGTCCATCCT-1	iPSCs	iPSCs_IPSC	7.25374e-05	0.0119031	0.00037334	0.0299782	0.00630991	0.0005333	0.000763809	0.00233362	0.00147885	0.00264807	0.00603572	0.83721	0.00481173	0.0016835	0.000377908	0.00672535	0.00976867	0.0267432	0.000797287	0.000212633	0.000122324	0.000154008	0.0277657	3.60775e-07	0.000742506	0.000716309	0.000154188	8.97687e-06	0.00053112	0.000313694	0.00681136	0.00147602	0.00272299	0.00670897	0.000651193	1.53036e-06	4.72835e-05	1.31969e-05	0.00029737
AGGGAGTAGTCGTTTG-1	iPSCs	iPSCs_IPSC	8.1613e-05	0.0222293	0.000364042	0.13147	0.00427548	0.00107028	0.00139379	0.000931185	0.00288805	0.00236064	0.00187515	0.685325	0.00515337	0.00114122	0.00327326	0.0286059	0.0048469	0.0358823	0.000645017	0.000592265	0.000325752	0.00012149	0.010832	1.41237e-07	0.00112057	0.000875112	0.00015251	1.22937e-05	0.00108153	0.000433782	0.0128228	0.00156769	0.00932198	0.0260168	0.000514675	2.12031e-06	5.12426e-05	3.81408e-05	0.000304329
AGGGATGGTAGGAGTC-1	iPSCs	iPSCs_IPSC	6.08437e-05	0.0336607	0.000924181	0.0790841	0.00271627	0.000636152	0.000495271	0.00130737	0.0282565	0.00240285	0.00107497	0.699815	0.00395683	0.00106314	0.00239438	0.0378475	0.0270214	0.00659981	0.000849095	0.000342933	0.000288799	0.000273795	0.0142058	1.51551e-07	0.000837435	0.00113765	0.000115203	1.06942e-05	0.000587185	0.000520306	0.0173922	0.00105875	0.00727204	0.0251276	0.000310294	1.53985e-06	1.86758e-05	3.8736e-05	0.000293723
AGGGTGATCCGAACGC-1	PrimitiveStreak	PrimitiveStreak_IPSC	0.000146098	0.0189236	0.000395205	0.126256	0.00300917	0.000668258	0.001853	0.0010751	0.0167952	0.0017601	0.00669678	0.676014	0.00414638	0.00104422	0.00191415	0.0604726	0.0156736	0.00742713	0.00110695	0.000661697	0.000556133	0.000233745	0.0230365	5.07174e-07	0.00153075	0.000982081	0.000173061	2.34276e-05	0.000879037	0.000509182	0.00783053	0.00211159	0.00540925	0.00909707	0.000604297	7.38142e-06	0.000236387	4.08519e-05	0.00069899
AGGTCATGTCTCCACT-1	iPSCs	iPSCs_IPSC	0.000265548	0.0277712	0.000659451	0.0337708	0.00587175	0.00219052	0.00160001	0.00455764	0.00691386	0.00691186	0.0158981	0.774535	0.00480573	0.0045584	0.00252351	0.0316313	0.0187912	0.00239189	0.0014001	0.000440595	3.61166e-05	0.000187013	0.0212955	1.14044e-06	0.00107348	0.00227944	0.00017519	3.29055e-05	0.000489818	0.000793856	0.0131801	0.00202165	0.00331127	0.00481389	0.000645563	2.7283e-06	0.00126248	9.1541e-05	0.000817576
AGGTCATTCACAGGCC-1	iPSCs	iPSCs_IPSC	0.000162527	0.0563719	0.0010024	0.14893	0.00328827	0.0013134	0.000879908	0.00203821	0.0112713	0.00387553	0.010723	0.602553	0.00763656	0.00134758	0.00274879	0.0242943	0.0187517	0.00430764	0.000970132	0.000655291	7.36911e-05	0.000289245	0.025336	1.87512e-07	0.0012526	0.0020559	0.000222164	1.62273e-05	0.00126711	0.00192307	0.026058	0.00241829	0.0104558	0.0239228	0.000784815	1.90679e-06	0.000167737	2.6165e-05	0.000606814
AGGTCCGTCATGCTCC-1	iPSCs	iPSCs_IPSC	0.000490707	0.0349906	0.00129299	0.639543	0.0204831	0.00122878	0.00214703	0.00389135	0.0123215	0.00955281	0.0120771	0.0428569	0.00886767	0.00354413	0.00758278	0.0288816	0.0232828	0.0233375	0.00248028	0.000854393	0.00233138	0.000346024	0.0700851	3.58231e-06	0.00214129	0.0019884	0.000406797	9.26615e-05	0.00258538	0.00121536	0.0210055	0.00329276	0.00513464	0.00697421	0.00049831	1.17721e-05	0.00108776	0.000179893	0.000911822
AGTAGTCAGTTTCCTT-1	iPSCs	iPSCs_IPSC	3.23044e-05	0.00786652	0.000351109	0.0525258	0.00191577	0.000386637	0.000306517	0.000384786	0.00516133	0.00202391	0.00159463	0.843154	0.00253665	0.00014437	0.00286848	0.0167678	0.00975731	0.00233153	0.000363933	0.000208397	5.9801e-05	0.000202318	0.0121551	4.31273e-08	0.000317736	0.000599412	3.92261e-05	2.11018e-06	0.000287998	0.000185034	0.00705768	0.000556478	0.00559239	0.0218972	0.000149002	4.82785e-07	9.27104e-06	8.60978e-06	0.00019887
AGTGAGGCAATCCGAT-1	PrimitiveStreak	PrimitiveStreak_IPSC	3.18246e-05	0.00497213	0.000339097	0.0552637	0.00440511	0.000509802	0.000512198	0.000722876	0.00262793	0.00361915	0.00651597	0.869858	0.00226728	0.000359667	0.00224439	0.00388134	0.00604773	0.00564608	0.000602568	0.000236125	7.29634e-05	0.000114131	0.0120015	6.18398e-08	0.000543737	0.000303327	3.55076e-05	9.58299e-06	0.000450528	0.000135593	0.00294102	0.000891598	0.00293967	0.00835411	0.0002655	6.43866e-07	9.02945e-05	1.63007e-05	0.000170921
AGTGAGGGTTCGTTGA-1	iPSCs	iPSCs_IPSC	0.000323277	0.0149474	0.000762709	0.083221	0.00528667	0.000960875	0.00166597	0.0045044	0.016568	0.0111743	0.0177155	0.716228	0.0069807	0.00024647	0.00656601	0.0199393	0.0046254	0.00819684	0.00161453	0.000305522	5.17811e-05	0.000358973	0.0249656	7.79099e-07	0.00126551	0.00205063	0.000184133	2.30895e-05	0.00157506	0.000984422	0.0264126	0.0028976	0.00565312	0.00974255	0.000374875	2.0712e-05	0.000589403	0.000167068	0.000849007
AGTGAGGTCAGTTTGG-1	PrimitiveStreak	PrimitiveStreak_IPSC	3.30133e-05	0.0120678	0.000458158	0.0450875	0.00175374	0.000287636	0.000361905	0.00213359	0.0021911	0.00209894	0.00538386	0.868874	0.00324434	0.000353341	0.000884655	0.0149965	0.00750942	0.00264229	0.000510806	0.00029057	9.66681e-05	0.000146382	0.0054979	7.14195e-08	0.00066216	0.000966922	7.80281e-05	4.8122e-06	0.000514212	0.000428075	0.00944489	0.00142823	0.00343615	0.00545821	0.000248161	5.61339e-07	9.59762e-05	3.24736e-05	0.000296445
AGTGAGGTCGCGATCG-1	iPSCs	iPSCs_IPSC	0.000373553	0.0113484	0.000321027	0.0575603	0.00386618	0.000845341	0.000482101	0.00122778	0.00518228	0.00501315	0.210168	0.638593	0.00298166	0.00190604	0.00121602	0.0111458	0.0162172	0.00261919	0.00109897	0.000226478	3.64188e-05	0.000227459	0.0135509	5.78798e-07	0.000971643	0.00121973	0.000188876	1.34622e-05	0.00071716	0.000375647	0.0053866	0.00161328	0.00092234	0.000600698	0.000213265	1.40248e-05	0.000465745	0.000169313	0.000920348
AGTGGGAAGTCCGGTC-1	PrimitiveStreak	PrimitiveStreak_IPSC	0.000578011	0.047003	0.000786446	0.0657911	0.00363486	0.00315583	0.00114632	0.00308046	0.000624628	0.0357869	0.0303383	0.618415	0.00629091	0.0019996	0.00384018	0.0249946	0.0200484	0.0492687	0.00223382	0.000864618	0.000416103	0.00104748	0.0338154	4.77344e-06	0.00215235	0.00192656	0.000422456	3.83618e-05	0.00292009	0.00107363	0.0126205	0.00479778	0.00289049	0.00587144	0.000982509	6.32683e-06	0.00839053	5.2488e-05	0.000688965
AGTGGGACAGACACTT-1	iPSCs	iPSCs_IPSC	0.000125458	0.0150315	0.000772552	0.166043	0.00383556	0.000699027	0.00100957	0.00188765	0.00689136	0.00598328	0.0038675	0.697812	0.00553844	0.000845961	0.00370453	0.0195602	0.00707993	0.00224892	0.00083924	0.000408513	0.000132811	0.000239517	0.0197096	8.90981e-08	0.000947243	0.00115241	0.000102223	1.6623e-05	0.000715751	0.000354358	0.0129233	0.00143785	0.0064796	0.0108564	0.000295681	9.65894e-07	3.91692e-05	6.1497e-05	0.00035065
AGTGGGAGTGCGATAG-1	iPSCs	iPSCs_IPSC	0.000146804	0.0272802	0.000769116	0.173847	0.00623703	0.00119915	0.00167098	0.00215611	0.00195069	0.00280348	0.0175559	0.64538	0.00509606	0.00145377	0.00154111	0.0238293	0.0194893	0.00745539	0.00127265	0.000745823	0.000352705	0.000748177	0.0109467	1.72553e-07	0.00111889	0.000955862	0.000118194	1.67408e-05	0.00155057	0.000703127	0.0130729	0.00254085	0.0107742	0.0143752	0.000362425	1.90609e-06	6.9847e-05	7.98166e-05	0.000331723
AGTGTCAAGCCAACAG-1	iPSCs	iPSCs_IPSC	5.47309e-05	0.0119607	0.000839886	0.0612221	0.00180733	0.00238008	0.000581507	0.00177499	0.0122691	0.00314985	0.00366856	0.817925	0.00200574	0.000290305	0.00118569	0.0148527	0.00610798	0.00219969	0.000897197	0.000468302	3.4822e-05	0.000180662	0.0167097	8.81466e-08	0.000938725	0.00100208	0.000108464	1.88948e-05	0.000498394	0.000380673	0.00727956	0.0012416	0.00582112	0.0195314	0.000325698	2.07447e-06	6.5329e-05	5.21685e-05	0.000167605
ATAACGCAGCTGTCTA-1	iPSCs	iPSCs_IPSC	0.000126977	0.0237099	0.000742786	0.0644101	0.00865088	0.00095307	0.000612786	0.00248875	0.0152193	0.00735266	0.0786572	0.656669	0.00427802	0.00235595	0.00206122	0.0151809	0.00774	0.06551	0.000979967	0.00053168	0.000316996	0.000455334	0.0160151	1.58992e-06	0.000967348	0.00128199	0.000236437	1.33312e-05	0.000719617	0.000542984	0.00410136	0.00200455	0.00516021	0.00810137	0.000308984	4.2293e-06	0.000540441	3.19459e-05	0.000964983
ATAAGAGCAGGGCATA-1	iPSCs	iPSCs_IPSC	4.64287e-05	0.0117351	0.000347432	0.0291128	0.000884126	0.000661174	0.000233909	0.000463051	0.00401523	0.00246067	0.00275116	0.880365	0.00283745	0.00031952	0.000453755	0.00935852	0.00420854	0.00454987	0.000713455	0.000157377	6.18263e-05	8.40501e-05	0.00741641	7.51386e-08	0.000417485	0.000448521	4.11055e-05	5.5656e-06	0.000372359	0.000306426	0.00452024	0.000784355	0.00629773	0.0231573	0.000225152	2.09128e-06	2.07323e-05	1.87615e-05	0.000145243
ATAAGAGGTGCAACGA-1	iPSCs	iPSCs_IPSC	8.36089e-06	0.00630256	0.000124478	0.0297706	0.000670211	0.000158414	0.000155365	0.000156015	0.00118085	0.000818942	0.00140003	0.899121	0.00117372	0.000197177	0.000849229	0.017289	0.00297759	0.00175936	0.000167461	6.56836e-05	3.99452e-05	4.25937e-05	0.00435694	2.18182e-08	0.000180229	0.000202408	2.25762e-05	1.80921e-06	0.00017262	4.44079e-05	0.00270709	0.000264882	0.00360027	0.0238898	6.93939e-05	1.681e-07	3.33116e-06	8.22041e-06	4.72016e-05
ATAAGAGTCTTCGGTC-1	iPSCs	iPSCs_IPSC	0.000247025	0.0488887	0.00132421	0.181466	0.00344184	0.00145698	0.00188233	0.00376419	0.00677355	0.0150462	0.00544124	0.624896	0.0045272	0.00161949	0.00411308	0.00556157	0.00717883	0.0150883	0.000890973	0.00109107	0.000407297	0.000356895	0.0106045	4.84978e-07	0.00181194	0.00220821	0.00055328	6.5892e-05	0.00144127	0.000678296	0.0135608	0.00389595	0.00970059	0.0178802	0.000899117	3.71246e-06	3.81487e-05	0.000117788	0.00107672
ATAGACCCACCGCTAG-1	iPSCs	iPSCs_IPSC	0.000107527	0.0356457	0.00122345	0.0459529	0.00541742	0.00236772	0.000975386	0.0037862	0.00450203	0.00759807	0.0510121	0.616965	0.00532126	0.00119964	0.00298528	0.0479526	0.0104857	0.0310625	0.00126621	0.000759582	0.00015908	0.000238704	0.0792959	2.08259e-07	0.00167771	0.0026312	0.000182217	1.04963e-05	0.000917436	0.000973547	0.0212605	0.00374289	0.00499228	0.00538236	0.000615842	2.31905e-06	0.000142618	4.50994e-05	0.00114324
ATAGACCCATCACGAT-1	iPSCs	iPSCs_IPSC	0.000112631	0.031163	0.000788072	0.0636785	0.00829099	0.00161896	0.000498778	0.00150388	0.0109816	0.00300212	0.00922649	0.654552	0.00380811	0.00377994	0.00368651	0.0717635	0.0311131	0.00458329	0.000917084	0.000306469	5.39546e-05	0.000552882	0.0448698	1.66653e-06	0.00158292	0.00170108	0.000136974	4.38205e-05	0.00119604	0.000354229	0.00695008	0.00130017	0.00647227	0.0284995	0.000622024	1.28731e-06	6.11795e-05	5.75328e-05	0.000167341
ATAGACCTCCTCATTA-1	iPSCs	iPSCs_IPSC	1.22837e-05	0.00878993	0.00019785	0.0629414	0.000800115	0.000343424	0.000223729	0.000226414	0.00403719	0.00128608	0.000933233	0.80089	0.00163301	0.000158761	0.00187876	0.0346685	0.00354753	0.000598206	0.000193667	0.000161559	6.10965e-05	3.94402e-05	0.00952419	7.19964e-09	0.000177023	0.000537885	5.10071e-05	3.00125e-06	0.000194189	0.000102385	0.00470679	0.000364055	0.0056665	0.0548154	0.000110421	2.93161e-07	5.77404e-06	8.29727e-06	0.000110694
ATCATCTAGGCATGGT-1	iPSCs	iPSCs_IPSC	0.00011648	0.0275893	0.000568668	0.170291	0.00393467	0.00102646	0.000850692	0.00152326	0.0077061	0.00650138	0.00715038	0.604495	0.0054769	0.00139672	0.00423178	0.0388779	0.00448022	0.00511208	0.000897104	0.000566556	0.000179771	0.000178902	0.0500768	1.74936e-07	0.000759424	0.000986974	0.000103887	2.24739e-05	0.00110564	0.000445168	0.0151745	0.00113253	0.00558128	0.0304525	0.000319918	4.36504e-07	8.21292e-05	3.6833e-05	0.000568228
ATCATCTGTCCTAGCG-1	PrimitiveStreak	PrimitiveStreak_IPSC	6.96115e-05	0.0133094	0.000810007	0.0799491	0.00235515	0.00142102	0.00248214	0.00610269	0.0144563	0.00772727	0.00246435	0.686	0.00939265	0.000928328	0.0132945	0.0255274	0.012122	0.0255577	0.00116501	0.000571435	0.000299196	0.00043215	0.0401416	9.66738e-08	0.00102318	0.00179884	0.000231271	2.63026e-05	0.00171113	0.00119686	0.0151337	0.0037163	0.00661642	0.0206604	0.000405977	3.25482e-06	0.000390148	7.82894e-05	0.00042834
ATCATCTGTCGCATCG-1	iPSCs	iPSCs_IPSC	0.000763375	0.0486678	0.00146775	0.126208	0.0122397	0.00498514	0.00119955	0.00487269	0.00640708	0.0189813	0.00821225	0.601031	0.00516553	0.00160212	0.00576786	0.0188679	0.0329099	0.0224872	0.00339176	0.00084928	0.000267383	0.000926057	0.0278928	1.55639e-06	0.00166051	0.00401	0.000366835	3.85871e-05	0.00165653	0.0010793	0.014804	0.00443933	0.00584203	0.00470626	0.000824187	1.17727e-05	0.00343837	0.000144369	0.00181359
ATCATGGCAGTAACGG-1	iPSCs	iPSCs_IPSC	0.000209915	0.0152847	0.000972055	0.125011	0.00541274	0.00206145	0.00250468	0.00630992	0.00948316	0.01161	0.00860476	0.622239	0.00657686	0.000628239	0.00533445	0.0176217	0.010854	0.0673922	0.00239922	0.00112282	0.000424569	0.000443535	0.0397549	1.21033e-06	0.00204553	0.00175506	0.000499073	6.19441e-05	0.00170607	0.000617661	0.0086153	0.00411263	0.00521921	0.0111258	0.000955556	5.45211e-06	0.00038067	5.40412e-05	0.000589478
ATCCACCCAATCTGCA-1	iPSCs	iPSCs_IPSC	6.91887e-05	0.0219787	0.000805029	0.117341	0.00263663	0.00114082	0.000503532	0.00105293	0.00295607	0.00411374	0.0075204	0.701461	0.00395542	0.000397828	0.00493643	0.0322604	0.0123343	0.00433648	0.00102005	0.000290081	9.13198e-05	0.000342951	0.0321328	1.19166e-07	0.00081304	0.00112676	0.00011996	1.39155e-05	0.000672327	0.000366849	0.0115342	0.00145333	0.00930129	0.0200069	0.000435123	1.91965e-06	6.83222e-05	4.13317e-05	0.000368007
ATCCACCTCCTGCTTG-1	iPSCs	iPSCs_IPSC	0.000146662	0.0320823	0.000363122	0.105994	0.00593722	0.000971661	0.000794304	0.00347758	0.00779774	0.00352877	0.0208848	0.738914	0.00874543	0.00148538	0.001703	0.021007	0.0053231	0.00750235	0.000552188	0.000379557	0.000106445	0.000220141	0.00285966	5.16714e-07	0.000940135	0.00162621	0.000151354	1.64826e-05	0.000702534	0.00031658	0.00905386	0.00265214	0.00357364	0.00886314	0.000294612	1.25059e-06	0.000255689	9.36356e-05	0.000680851
ATCCGAAGTGATGTGG-1	iPSCs	iPSCs_IPSC	8.25682e-05	0.0208444	0.000501816	0.0754787	0.00335249	0.000639396	0.000531367	0.00106197	0.00482789	0.00283541	0.000513321	0.753809	0.00537889	0.00205985	0.00539234	0.0484054	0.0176389	0.00268413	0.000679806	0.00036514	0.00011853	0.000123433	0.00901972	2.42389e-07	0.000501894	0.00105469	0.000101584	1.7816e-05	0.000742939	0.000671357	0.00770643	0.00128962	0.00803862	0.0226635	0.000183151	3.54513e-07	0.000283298	0.000138636	0.000261161
ATCGAGTGTCCCTTGT-1	PrimitiveStreak	PrimitiveStreak_IPSC	4.47616e-05	0.0162987	0.000566994	0.116371	0.00157515	0.000808575	0.000723348	0.00161158	0.00233455	0.00353038	0.00228424	0.723453	0.00278294	0.000716796	0.00686019	0.00664499	0.0229835	0.0131143	0.000830131	0.000401372	0.000137112	0.00028403	0.0368373	3.70333e-07	0.000878382	0.00174957	0.00017856	1.06639e-05	0.000734389	0.000849858	0.00817594	0.00202977	0.00493991	0.0182144	0.000501717	2.67671e-06	0.000129335	4.19557e-05	0.00036666
ATCTGCCAGCTAAACA-1	iPSCs	iPSCs_IPSC	0.000250599	0.0263317	0.000688547	0.144826	0.00769028	0.000870463	0.001145	0.00255947	0.00409638	0.0073722	0.0117391	0.627846	0.00897877	0.00087944	0.00174121	0.0509223	0.0140903	0.0168632	0.00277756	0.000529738	0.000228223	0.000580388	0.0365708	5.33563e-07	0.00135643	0.00184107	0.000166349	1.925e-05	0.00144782	0.000631538	0.00707313	0.00247683	0.00580457	0.00749136	0.000641824	4.78905e-06	0.00037924	7.38908e-05	0.00101345
ATCTGCCGTTGTGGAG-1	PrimitiveStreak	PrimitiveStreak_IPSC	0.000224621	0.00579189	0.000589797	0.0166329	0.00836722	0.00010407	0.000579294	0.146279	2.52441e-05	0.00298502	0.645872	0.115445	0.00440233	0.00040272	0.0100785	0.00329672	0.00592753	0.00394155	0.000895823	0.000244591	0.000998161	0.000522641	0.00109227	5.68034e-05	0.00149585	0.00146175	0.00104023	0.000141469	0.00148238	0.000247479	0.00104587	0.000634739	0.00194086	0.0135327	0.000768749	0.000264045	0.000744379	4.32197e-05	0.000400491
ATCTGCCTCTGCGACG-1	iPSCs	iPSCs_IPSC	1.8708e-05	0.00455352	0.000176747	0.0266071	0.000931756	0.000210751	0.000199512	0.000280553	0.00507762	0.000953635	0.00933773	0.919981	0.00151716	0.000949982	0.000912489	0.00858828	0.00196679	0.00289384	0.000221805	0.000133964	1.84512e-05	6.44195e-05	0.00271266	4.30864e-08	0.000266507	0.000255888	4.94994e-05	6.45325e-06	0.000214892	0.000100887	0.00264437	0.000469426	0.00160721	0.00585164	9.57728e-05	7.87668e-07	2.82811e-05	1.41687e-05	8.53642e-05
ATGCGATGTCGCGGTT-1	iPSCs	iPSCs_IPSC	0.000343013	0.0212684	0.000664515	0.102278	0.00735228	0.00121548	0.00219154	0.0062434	0.00446554	0.0115658	0.0189213	0.690671	0.00847412	0.00116737	0.00647513	0.0428891	0.0135257	0.00560626	0.00160224	0.000898376	6.31906e-05	0.000422275	0.0126038	1.14276e-06	0.00137764	0.00171741	0.000223399	2.30043e-05	0.000874923	0.000587942	0.0123061	0.00283957	0.00406622	0.0133957	0.000360238	6.66803e-06	0.000421403	4.49912e-05	0.00084675
ATGCGATTCGTCTGCT-1	iPSCs	iPSCs_IPSC	0.000167249	0.0499364	0.0010388	0.0212398	0.00302312	0.00200078	0.00155272	0.0018257	0.00470139	0.00312522	0.00200692	0.735582	0.00362015	0.000435156	0.00281603	0.0628266	0.0338148	0.00113476	0.00125674	0.000635572	8.15075e-05	0.000466887	0.00999028	1.14566e-07	0.00090036	0.00177414	0.000104017	3.08224e-05	0.00127851	0.000954154	0.0348998	0.00254629	0.00532969	0.00751064	0.00069389	3.55932e-06	0.000144783	0.000112237	0.000437986
ATGCGATTCGTTTATC-1	iPSCs	iPSCs_IPSC	8.36868e-05	0.0184882	0.000919329	0.100517	0.00352905	0.000933525	0.000588426	0.00205599	0.00875624	0.00593865	0.00362409	0.68332	0.00515894	0.00180226	0.00192468	0.0200982	0.0341065	0.0122242	0.00153797	0.000291507	8.09507e-05	0.000556213	0.0176366	1.72374e-07	0.000932802	0.00212704	0.00019645	1.19133e-05	0.000841837	0.000514429	0.00780754	0.00158737	0.0117485	0.0484387	0.000396966	1.52966e-06	7.4622e-05	2.47442e-05	0.00112396
ATGTGTGAGAGTACAT-1	iPSCs	iPSCs_IPSC	0.000105803	0.0190732	0.000485229	0.211032	0.00874769	0.000827478	0.00101124	0.00172781	0.00692154	0.00256095	0.0174142	0.621992	0.00306759	0.00230171	0.00299574	0.0333136	0.00731848	0.00587119	0.000996394	0.000476473	0.000153188	0.000226202	0.0129435	1.44963e-07	0.000914081	0.000616657	0.000165421	1.16055e-05	0.000607959	0.000389587	0.0196115	0.00153559	0.00362459	0.00998684	0.000494777	8.24441e-07	5.65916e-05	0.000106332	0.000313805
ATGTGTGAGGGATGGG-1	iPSCs	iPSCs_IPSC	0.000374522	0.0210337	0.000560714	0.104062	0.0047475	0.000866921	0.000837537	0.00294528	0.0102264	0.00955377	0.00957644	0.723854	0.00541598	0.00154406	0.0056576	0.0246848	0.0199112	0.00391261	0.000909308	0.000765909	0.000142386	0.000206533	0.0191114	6.17953e-07	0.00100873	0.00129105	0.000300403	5.32337e-05	0.000828671	0.000381029	0.00558022	0.00182903	0.0073902	0.00750077	0.000622798	2.91232e-06	0.00134755	0.000380783	0.000581311
ATGTGTGGTCATATCG-1	iPSCs	iPSCs_IPSC	0.000148104	0.0177679	0.000317482	0.113286	0.00367458	0.000843277	0.00104413	0.00203642	0.00568195	0.00451292	0.00560848	0.723907	0.00475658	0.000485266	0.00104476	0.0295308	0.0170236	0.0316227	0.000814514	0.000234815	0.000121916	0.000414937	0.0162309	6.47442e-07	0.000933612	0.00127547	0.000324198	3.57916e-05	0.00107755	0.000626794	0.00388805	0.00128528	0.00353488	0.00462989	0.000371212	5.68626e-06	0.00035057	0.00016389	0.00038766
ATTACTCAGCTTTGGT-1	PrimitiveStreak	PrimitiveStreak_IPSC	5.99237e-05	0.0262899	0.000847345	0.164154	0.0034173	0.00064763	0.000505587	0.00163368	0.00387393	0.00273727	0.00385609	0.718145	0.00392195	0.00622248	0.00148081	0.0259523	0.0050939	0.00253868	0.000742204	0.000475199	0.000207346	0.00021804	0.0108676	5.34976e-08	0.000802222	0.000494092	7.32648e-05	6.3643e-06	0.000631468	0.00068732	0.00270727	0.00196387	0.0024215	0.00559855	0.000403316	2.48309e-06	4.99511e-06	2.90138e-05	0.000285957
ATTACTCCACGGATAG-1	PrimitiveStreak	PrimitiveStreak_IPSC	5.03512e-05	0.0297205	0.000997528	0.0923637	0.00350778	0.000979005	0.000616168	0.0033736	0.00278287	0.00278452	0.00677365	0.658041	0.00532935	0.000896249	0.00208188	0.0369432	0.0377258	0.0152227	0.00160754	0.000535903	0.000309242	0.000275168	0.0246998	6.3397e-08	0.000719232	0.00136315	0.000143465	9.99667e-06	0.000933544	0.00041098	0.0147097	0.00168655	0.0122567	0.0393589	0.00049535	9.10666e-07	5.28983e-05	3.29039e-05	0.000208381
ATTACTCCAGGTCGTC-1	iPSCs	iPSCs_IPSC	2.3641e-05	0.00609432	0.000172326	0.0290462	0.00225068	0.000926527	0.000251655	0.00102151	0.00153937	0.00080728	0.00246216	0.913028	0.00124474	0.000199151	0.000890068	0.00825131	0.00934463	0.00666558	0.000572071	0.000116843	1.08997e-05	0.00014477	0.00542568	1.95904e-07	0.000241171	0.000614392	0.000100947	5.47147e-06	0.000218445	0.000192229	0.00293578	0.00100664	0.00147882	0.002229	0.000196736	7.10081e-07	4.40103e-05	1.42965e-05	0.000231864
ATTATCCCATCCTTGC-1	PrimitiveStreak	PrimitiveStreak_IPSC	2.93349e-05	0.00931718	0.000338436	0.0861861	0.00441486	0.000704474	0.000681638	0.00141756	0.00497163	0.00967702	0.00334244	0.762721	0.00335847	0.000629696	0.00664469	0.0461078	0.00712421	0.0098599	0.00184775	0.000290037	0.000104857	0.000221712	0.0121921	3.70448e-07	0.000571615	0.00104295	0.000215434	1.24825e-05	0.000505166	0.000374401	0.0144607	0.00150184	0.00390982	0.00421585	0.000424118	1.25606e-06	0.000284997	3.31498e-05	0.000262714
ATTCTACGTGCGGTAA-1	PrimitiveStreak	PrimitiveStreak_IPSC	0.00025127	0.00351904	0.000181062	0.00791779	0.0116797	0.00102303	0.00494763	0.0115793	0.0255957	0.00767865	0.00117917	0.798094	0.00123696	0.00414356	0.0706312	0.00338573	0.00348484	0.00355499	0.000515325	0.000774722	0.00333146	0.00131763	0.00925054	1.28621e-05	0.00105023	0.0010611	0.000432059	0.000174686	0.000948443	0.00222214	0.0149055	0.000641164	0.00102423	0.000285477	0.00116858	1.89169e-05	9.12267e-05	5.99238e-05	0.000630411
ATTGGACGTTGTACAC-1	iPSCs	iPSCs_IPSC	0.000144079	0.00946577	0.000214599	0.0314687	0.00540486	0.000386133	0.000624169	0.00101015	0.00315166	0.0043716	0.0172585	0.84875	0.00241853	0.00151257	0.00325914	0.0072899	0.00561429	0.011317	0.000547136	0.00016425	0.00017	0.000495989	0.0278348	6.03825e-07	0.000973422	0.000739942	0.000242228	1.28691e-05	0.000580232	0.000607726	0.00657845	0.00149967	0.00204069	0.002825	0.000217716	4.40506e-06	0.000451363	6.85027e-05	0.000282782
ATTTCTGGTGTGACGA-1	PrimitiveStreak	PrimitiveStreak_IPSC	2.81841e-05	0.0130522	0.00116293	0.0300902	0.00451304	0.00126529	0.00168459	0.027679	0.0136213	0.0149735	0.00355271	0.634616	0.0091042	0.00136539	0.0273781	0.124221	0.0034641	0.00667928	0.000922529	0.000866719	0.000141084	0.000371525	0.0147188	1.47614e-06	0.00194752	0.00196963	0.000203604	1.64518e-05	0.00170733	0.000165735	0.0130963	0.00237955	0.0157608	0.0259165	0.000857548	2.12053e-06	5.00253e-05	5.60081e-05	0.000397045
ATTTCTGTCATAGCAC-1	AdvancedMesoderm_IPSC	AdvancedMesoderm_IPSC	0.00047155	0.00438467	0.000857433	0.0333367	0.00324641	0.00612927	0.00140028	0.0383085	0.00148622	0.00375055	0.195297	0.0493841	0.0171735	0.0068819	0.0542531	0.00206591	0.000884677	0.0229931	0.00617601	0.00219506	0.419742	0.000218902	0.0339151	1.61307e-05	0.00332606	0.0031705	0.000507439	0.000371319	0.00176622	0.0250298	0.0299066	0.00270035	0.0124823	0.00930911	0.000649119	0.000837927	0.00314057	0.000121424	0.0021137
ATTTCTGTCCCGACTT-1	iPSCs	iPSCs_IPSC	0.0004007	0.0145987	0.000618018	0.0710926	0.00313128	0.00135729	0.00184113	0.00183114	0.00228411	0.00422855	0.0309581	0.741723	0.00771612	0.00108725	0.00381374	0.0340186	0.00516168	0.00677322	0.00215147	0.000514375	0.000109906	0.000406138	0.0363821	1.68424e-07	0.000677025	0.00201976	0.000133457	3.89081e-05	0.00122659	0.000423314	0.00866935	0.00224441	0.00336221	0.00709383	0.000361231	7.87764e-07	0.000173371	4.5236e-05	0.00133152
CAACCAAGTGGCTCCA-1	iPSCs	iPSCs_IPSC	2.05382e-05	0.0108271	0.000349553	0.0649064	0.00179567	0.00120378	0.000377718	0.000712645	0.00939364	0.00213842	0.0024205	0.799123	0.00310057	9.45174e-05	0.00300278	0.021905	0.00612227	0.00368154	0.000843168	0.000274234	7.23884e-05	0.000250615	0.00551371	1.93216e-08	0.00042537	0.00105947	7.618e-05	7.78354e-06	0.000463946	0.000316696	0.00531992	0.00113488	0.00890685	0.0434249	0.000312739	1.13077e-06	2.20423e-05	1.92853e-05	0.000379026
CAACCAATCTAACTGG-1	iPSCs	iPSCs_IPSC	0.000257937	0.0292131	0.00118981	0.133553	0.00631155	0.00159408	0.00225315	0.00218038	0.00382479	0.0114672	0.0124051	0.632467	0.00408193	0.00715384	0.00373893	0.0274834	0.0127112	0.00400554	0.00306234	0.00054981	5.14589e-05	0.000514888	0.0531451	3.66618e-07	0.00142462	0.00153218	0.000288964	3.24235e-05	0.001416	0.000736452	0.0154667	0.00274839	0.00554476	0.0157096	0.000759397	2.729e-06	0.000195124	7.95856e-05	0.000847194
CAACCTCAGACCCACC-1	iPSCs	iPSCs_IPSC	8.19578e-05	0.0151563	0.000701856	0.113461	0.0119471	0.00149718	0.0007578	0.00212322	0.0149883	0.00882648	0.0321377	0.698013	0.00363924	0.000327492	0.00211695	0.0126666	0.00830102	0.00594297	0.00084795	0.000312684	0.000230872	0.000261063	0.0196417	1.6828e-07	0.00139818	0.00155156	0.000168496	2.00418e-05	0.00149265	0.000466355	0.012005	0.000954247	0.00554969	0.0197445	0.000798334	6.91921e-07	0.000956684	7.26785e-05	0.00084115
CAACCTCAGTGGTAAT-1	iPSCs	iPSCs_IPSC	3.81155e-05	0.0239975	0.000783871	0.0849898	0.00209272	0.000367003	0.000761684	0.000725091	0.00613122	0.0034336	0.00186177	0.68233	0.0043564	0.000855127	0.00160586	0.0482797	0.0124892	0.00509823	0.00076377	0.000338527	7.6679e-05	0.000215765	0.0237631	1.01348e-07	0.000671115	0.000765102	0.00015323	7.24062e-06	0.000465836	0.000235397	0.0195125	0.00122413	0.0135266	0.056914	0.000471629	7.83826e-07	5.05376e-05	4.40995e-05	0.000603126
CAACCTCTCTGGTGTA-1	iPSCs	iPSCs_IPSC	0.000194042	0.0299907	0.00120962	0.0964881	0.00681033	0.00190111	0.000695464	0.00168229	0.00440866	0.0106804	0.013475	0.665469	0.00883591	0.00463283	0.00420112	0.0511037	0.00439762	0.00718274	0.00214805	0.000344802	0.000125555	0.000131273	0.0448326	3.27367e-07	0.00227323	0.00150748	0.0001081	1.39068e-05	0.000874402	0.000733838	0.00901429	0.00263744	0.00607285	0.0144833	0.000651799	6.66042e-07	0.000260453	3.47747e-05	0.00039243
CAACTAGCACAGCGTC-1	iPSCs	iPSCs_IPSC	3.93889e-05	0.0119063	0.000406322	0.056425	0.00254587	0.000855152	0.000390806	0.000944173	0.00996573	0.00232921	0.00252897	0.803748	0.00260412	0.000329631	0.00258875	0.014225	0.0165369	0.00626845	0.000616165	0.000176423	6.23011e-05	0.000146012	0.0208725	2.30398e-08	0.000440411	0.000509411	7.72371e-05	5.95656e-06	0.000433719	0.000266573	0.00515969	0.000785656	0.00674954	0.0286565	0.000216849	7.96141e-07	3.06297e-05	3.01935e-05	0.000125561
CAACTAGGTCAACTGT-1	PrimitiveStreak	PrimitiveStreak_IPSC	0.000145488	0.0450515	0.000876774	0.0649988	0.00507489	0.00119856	0.0010453	0.00210979	0.00158166	0.00655911	0.0355063	0.646235	0.00628847	0.000800056	0.00666076	0.0781208	0.0292116	0.0108792	0.00189689	0.000488838	0.000245864	0.000495887	0.0164405	3.14943e-07	0.00124325	0.0012826	0.0002698	2.27837e-05	0.0012232	0.000567967	0.0194208	0.00232051	0.0035018	0.006024	0.000534895	3.52607e-06	0.001011	6.80773e-05	0.000593047
CAACTAGGTTCACGGC-1	iPSCs	iPSCs_IPSC	8.36126e-05	0.00912897	0.000549374	0.0406263	0.00279962	0.000794679	0.000332936	0.00261152	0.00130163	0.00682452	0.00868711	0.793524	0.00460817	0.00065774	0.00119036	0.0313979	0.00694107	0.0213091	0.00109342	0.000150185	9.99611e-05	0.000262148	0.0456256	4.26425e-07	0.000569444	0.000647564	0.000110948	1.66176e-05	0.000747253	0.000232864	0.00403746	0.00080018	0.00284285	0.00801407	0.000381781	1.55636e-06	0.000569037	5.98451e-05	0.000368263
CAAGAAATCGGCGGTT-1	iPSCs	iPSCs_IPSC	0.000249619	0.0189331	0.000473363	0.138638	0.00482374	0.00129267	0.000615632	0.00270814	0.00231121	0.00922102	0.0241087	0.708582	0.00788749	0.00165461	0.00198964	0.0128234	0.00561639	0.00482347	0.00117986	0.000521	0.000114153	0.000290425	0.0207591	4.40487e-07	0.00083637	0.00105156	0.000134275	4.0667e-05	0.00111989	0.000766546	0.0127791	0.00232901	0.00326696	0.00446077	0.000402137	2.46351e-06	0.00242275	0.000146397	0.00062336
CAAGATCAGCGGCTTC-1	PrimitiveStreak	PrimitiveStreak_IPSC	1.09578e-05	0.0010142	0.000109978	0.00882467	0.00159363	0.000443147	0.000293358	0.00673577	0.00170414	0.00337934	0.883144	0.0648062	0.00116888	0.0165711	0.0011348	0.00186668	0.000334856	0.000208728	0.000269994	9.4985e-05	0.000166062	6.64221e-05	0.00181583	1.44632e-07	0.00030031	0.000270866	2.06425e-05	8.88769e-06	0.00035631	3.95244e-05	0.00110408	0.000349477	0.000580794	0.000776571	9.46562e-05	2.17699e-06	0.000149035	1.7604e-05	0.000171278
CAAGATCAGTCCCACG-1	iPSCs	iPSCs_IPSC	0.000363342	0.0277948	0.000564803	0.157673	0.00747755	0.00204172	0.00117618	0.00145266	0.00537242	0.00940637	0.0162006	0.612241	0.00676883	0.00114429	0.00925428	0.0199925	0.0127328	0.0247392	0.00135006	0.000411977	0.000107175	0.000164487	0.015178	1.87961e-07	0.00125944	0.00151195	0.000162798	1.90288e-05	0.000796236	0.000486983	0.00927615	0.00242755	0.00633158	0.0425252	0.00038216	1.55108e-06	0.000152641	5.27881e-05	0.00100586
CAAGATCGTTGAGTTC-1	PrimitiveStreak	PrimitiveStreak_IPSC	9.14868e-05	0.0233301	0.000379173	0.0341635	0.0039557	0.000267488	0.000487036	0.00133286	0.00109476	0.00209761	0.00968826	0.860382	0.00302826	0.000219662	0.000746227	0.0156104	0.00470525	0.00739745	0.000758875	0.000257919	2.77536e-05	0.000207142	0.0123362	2.62623e-07	0.000546151	0.000830221	8.69394e-05	6.01019e-06	0.000642732	0.000348544	0.0079903	0.00158726	0.00163552	0.00289064	0.000374095	1.08263e-06	7.34045e-05	2.06948e-05	0.000400752
CAAGATCTCATGCTCC-1	iPSCs	iPSCs_IPSC	0.000203003	0.0477093	0.000663411	0.121518	0.00809114	0.000708481	0.00120252	0.00178999	0.00246904	0.00498964	0.0681325	0.655987	0.00469465	0.00320361	0.00336103	0.019806	0.0133882	0.00635796	0.00094993	0.000423154	0.000141049	0.000323422	0.0104438	4.11194e-07	0.00119048	0.000814331	0.000411438	2.21527e-05	0.000732417	0.000486795	0.00597679	0.00231961	0.00474796	0.00507667	0.000845597	2.86826e-06	0.000207255	4.05758e-05	0.000568294
CAAGGCCAGCCCAGCT-1	iPSCs	iPSCs_IPSC	0.000245397	0.0341862	0.00103807	0.0740398	0.010792	0.00131248	0.00157366	0.00624679	0.00346505	0.0120403	0.00842646	0.73639	0.00700427	0.00193832	0.00465174	0.0160175	0.0208917	0.0100071	0.00197134	0.000647901	9.64267e-05	0.000899119	0.00925603	9.25132e-07	0.00115799	0.00175109	0.000265119	2.83705e-05	0.0016817	0.000619285	0.0119104	0.00244431	0.00474479	0.00916815	0.000897851	4.84382e-06	0.000961849	0.000214215	0.00101172
CAAGGCCAGGCGACAT-1	iPSCs	iPSCs_IPSC	8.8298e-05	0.0236441	0.00150548	0.0849921	0.00296543	0.000619225	0.000680695	0.000733819	0.00707874	0.00382843	0.0142257	0.749954	0.00527903	0.000262379	0.00147927	0.0127363	0.0137683	0.00956591	0.00126305	0.000490275	7.98326e-05	0.000318963	0.016856	8.06189e-08	0.00096661	0.000931357	0.000102496	1.54519e-05	0.000745956	0.000503452	0.00735245	0.00155662	0.0131528	0.0212919	0.000469262	7.46817e-07	0.000115893	3.13644e-05	0.000348349
CAAGGCCGTCATATGC-1	iPSCs	iPSCs_IPSC	0.000150999	0.0186113	0.000620143	0.0984321	0.00573183	0.00179353	0.000735466	0.00241894	0.00594775	0.00578666	0.0293605	0.697104	0.00548615	0.00130685	0.00278602	0.0197741	0.00907532	0.0232536	0.000934165	0.000562701	3.35025e-05	0.000243959	0.0329436	2.16605e-07	0.000796375	0.00176513	0.000137726	2.04677e-05	0.000557678	0.000467453	0.00795958	0.0016924	0.00735818	0.0147711	0.000472398	5.92716e-06	0.00011736	5.75899e-05	0.000727563
CAAGGCCGTCTAACGT-1	PrimitiveStreak	PrimitiveStreak_IPSC	6.50377e-05	0.0271605	0.00103529	0.105253	0.00696193	0.00162282	0.00188433	0.0035352	0.00274731	0.00608896	0.00902469	0.674644	0.0101962	0.00237988	0.0090626	0.0392825	0.014628	0.0146927	0.00189896	0.00051558	4.31202e-05	0.000262404	0.0332311	1.93369e-07	0.00107381	0.00170151	0.00020151	3.65395e-05	0.000984118	0.000738745	0.00681364	0.00247542	0.00424323	0.0139811	0.000648893	2.3032e-06	0.000404124	3.85318e-05	0.000440007
CAAGGCCTCCAGTATG-1	PrimitiveStreak	PrimitiveStreak_IPSC	0.000114264	0.0247394	0.000705695	0.0326007	0.0113172	0.00429075	0.00112323	0.0361603	0.00364998	0.0455714	0.024378	0.63242	0.0088309	0.000596145	0.00482523	0.0896202	0.0208776	0.00300652	0.00260806	0.000654082	0.0116013	0.00108626	0.00706751	6.90745e-07	0.00141424	0.00168927	0.000166078	3.4612e-05	0.00147813	0.000152141	0.0143207	0.00485603	0.00232202	0.00244118	0.000816595	3.91256e-06	0.00157576	3.40607e-05	0.000849819
CAAGTTGAGCGTCTAT-1	iPSCs	iPSCs_IPSC	0.000221186	0.0272328	0.000650241	0.104317	0.00744755	0.00174407	0.000798551	0.00281303	0.00522158	0.00642602	0.0201424	0.720939	0.0105335	0.00319887	0.000717039	0.00884939	0.00846867	0.0184885	0.000888696	0.000450949	0.000149013	0.000431553	0.0208007	1.17986e-06	0.00138436	0.00181481	0.000124002	1.83597e-05	0.00149533	0.000794731	0.0150949	0.00148537	0.00142155	0.000959678	0.000557657	4.64916e-06	0.0029016	8.42439e-05	0.00092782
CACAAACGTTCGTGAT-1	iPSCs	iPSCs_IPSC	0.000114795	0.0373369	0.000455336	0.123519	0.00552225	0.00147286	0.0012265	0.00167434	0.00498904	0.00554855	0.0491263	0.692229	0.00490892	0.000487742	0.00246353	0.00876872	0.0171475	0.00425076	0.00099447	0.000381421	0.000148035	0.000275888	0.00670103	2.09356e-07	0.00111371	0.00128385	0.000121334	7.25891e-06	0.00075365	0.000262927	0.0109815	0.00160584	0.0037238	0.00907027	0.000255443	2.21712e-06	0.000437122	3.42482e-05	0.000603715
CACACCTAGCGGCTTC-1	iPSCs	iPSCs_IPSC	8.77964e-05	0.0417826	0.00053363	0.0463165	0.00722312	0.00172595	0.00113925	0.00237335	0.0247406	0.00381207	0.0133122	0.764885	0.00357649	0.00107106	0.00732563	0.0229428	0.00947973	0.00890945	0.000887127	0.000399561	0.000157062	0.000496289	0.0141237	5.32617e-07	0.00111346	0.00198326	0.000196166	1.78734e-05	0.000832413	0.000676698	0.00632302	0.0024251	0.0031722	0.00461239	0.000603388	6.34243e-06	0.000104387	1.9675e-05	0.000612419
CACACCTCAAGAGTCG-1	iPSCs	iPSCs_IPSC	0.000271449	0.00677879	0.000411792	0.0184116	0.00344802	0.00048703	0.000504974	0.00262663	0.00780917	0.00612322	0.00942235	0.854399	0.00278642	0.00141654	0.00144224	0.0102569	0.00454955	0.0139882	0.000761813	0.000587424	3.35934e-05	0.000555174	0.0184084	2.77519e-06	0.00169638	0.00116269	0.000387336	3.39814e-05	0.0009215	0.000532523	0.0209302	0.0015238	0.00331059	0.00245829	0.00028808	9.48195e-06	0.000800612	8.05525e-05	0.000380787
CACACCTCACCATCCT-1	iPSCs	iPSCs_IPSC	0.000226552	0.0215566	0.00108511	0.0632733	0.00256275	0.000653093	0.000621245	0.00120253	0.0027027	0.00433223	0.0201538	0.789176	0.00480613	0.000947396	0.00232237	0.00766576	0.0180352	0.00155296	0.00158256	0.000704761	2.0813e-05	0.000280009	0.01296	2.53638e-07	0.0012614	0.00142731	0.000269626	1.41991e-05	0.000649438	0.000430857	0.0182456	0.00158112	0.00593877	0.0107862	0.000301042	1.98547e-06	6.86143e-05	3.99128e-05	0.000559452
CACACTCAGTTGCAGG-1	PrimitiveStreak	PrimitiveStreak_IPSC	0.000128317	0.0192515	0.000778035	0.043276	0.001432	0.000928199	0.00101631	0.00120805	0.00624631	0.00191747	0.000955972	0.680911	0.00430521	0.000694746	0.00436807	0.0392568	0.0150428	0.00527208	0.00128321	0.000389689	0.00018859	0.000512855	0.106948	1.4537e-07	0.000899404	0.000708912	0.000146085	3.10259e-05	0.00124113	0.000757335	0.00453158	0.00129424	0.00914741	0.0437243	0.00034988	2.496e-06	0.000353182	6.46305e-05	0.000437205
CACACTCCACTAGTAC-1	PrimitiveStreak	PrimitiveStreak_IPSC	0.000524751	0.0373582	0.00186901	0.120363	0.0116511	0.00178607	0.00138823	0.00863926	0.00355615	0.00792649	0.041583	0.623002	0.00624293	0.00748322	0.00229483	0.0210734	0.015465	0.0296116	0.00191584	0.000759874	0.000166722	0.000793859	0.0170774	4.78495e-07	0.00194411	0.00212256	0.000611628	6.05452e-05	0.00157086	0.000806958	0.0119802	0.0041029	0.00444133	0.00695686	0.000918325	9.66055e-06	0.000361988	4.78824e-05	0.00153236
CACACTCTCAGCTGGC-1	iPSCs	iPSCs_IPSC	4.60165e-05	0.0154589	0.000635477	0.110121	0.00385259	0.00077266	0.000579034	0.00180033	0.00361261	0.00206648	0.00411167	0.741151	0.0056181	0.0013064	0.00221407	0.0235196	0.00948004	0.0135594	0.00102698	0.00049639	0.000120573	8.39388e-05	0.0200835	8.3857e-08	0.000583042	0.000779086	8.13837e-05	7.91364e-06	0.000505341	0.000360225	0.00745786	0.00213201	0.00927957	0.0166963	0.000206381	2.07597e-06	8.52008e-06	1.32381e-05	0.000170355
CACACTCTCTGGTGTA-1	iPSCs	iPSCs_IPSC	0.000566681	0.0500024	0.000855203	0.101192	0.00349309	0.00170669	0.00221884	0.0048468	0.011007	0.0135545	0.0144046	0.608856	0.00436167	0.00303412	0.0028423	0.0869152	0.00537544	0.0285751	0.00200492	0.000577736	8.60825e-05	0.0013484	0.0199607	3.26833e-06	0.00240271	0.00331641	0.000164369	5.9137e-05	0.00298903	0.00126458	0.00879162	0.00337152	0.00453599	0.00248713	0.000544353	1.23876e-05	0.000873018	0.000211712	0.00118709
CACAGTAAGACGCACA-1	iPSCs	iPSCs_IPSC	0.000151909	0.030782	0.000977177	0.0982367	0.00614163	0.00170897	0.000765742	0.00282089	0.00596208	0.0053928	0.0097139	0.661972	0.00814371	0.00071352	0.00163814	0.030839	0.0263815	0.0254334	0.0011472	0.000484977	9.12185e-05	0.000362739	0.0451071	1.02067e-07	0.0013596	0.00156249	0.000139287	1.21855e-05	0.000874251	0.000541703	0.0114408	0.00227047	0.0077871	0.00804646	0.000433229	1.32964e-06	0.00011611	3.79971e-05	0.000408919
CACAGTACACCTTGTC-1	iPSCs	iPSCs_IPSC	7.94719e-05	0.00989384	0.00108911	0.107564	0.00262056	0.00175955	0.00095023	0.00404582	0.00340848	0.00439203	0.00252442	0.693459	0.00743718	0.000443925	0.00250091	0.0238102	0.00854481	0.0274142	0.00253764	0.000613795	7.63337e-05	0.000464947	0.048089	1.61107e-07	0.000830892	0.0018331	0.000127263	4.32768e-05	0.00125052	0.000436943	0.00857665	0.00268897	0.00593455	0.0232886	0.000342675	4.38573e-06	0.00017271	0.000144913	0.000605071
CACAGTAGTGTGACGA-1	iPSCs	iPSCs_IPSC	0.000147437	0.0213483	0.00105016	0.0813344	0.00351145	0.000644128	0.00163178	0.0021562	0.00130511	0.00441969	0.0146642	0.744136	0.00296141	0.00062194	0.00115877	0.0252255	0.0114559	0.0208991	0.00121693	0.00054148	5.08485e-05	0.000430051	0.0241529	4.80952e-07	0.00175422	0.00141404	0.000319557	2.48885e-05	0.000998095	0.000613483	0.0118558	0.00278535	0.00391543	0.00950798	0.000892063	6.44282e-06	0.000165094	6.05235e-05	0.000622332
CACATAGTCCTCGCAT-1	iPSCs	iPSCs_IPSC	3.64267e-05	0.00166517	0.000152276	0.0319815	0.00110239	0.000212442	0.00031716	0.00043305	0.00147607	0.00178281	0.00121999	0.93779	0.00157578	8.17752e-05	0.0007469	0.00582268	0.00333872	0.000615851	0.000255226	5.13568e-05	8.82681e-06	9.41773e-05	0.00419759	5.60002e-08	0.000145362	0.000338276	3.40895e-05	3.16936e-06	0.000231524	6.33177e-05	0.00127028	0.000240752	0.00127822	0.00114413	8.46934e-05	4.67177e-07	1.16833e-05	6.96035e-06	0.00018939
CACATTTAGACCACGA-1	iPSCs	iPSCs_IPSC	3.10072e-05	0.0112879	0.000323988	0.109868	0.00160071	0.000559887	0.000289157	0.000923756	0.00182804	0.00155465	0.00416508	0.786107	0.0021776	0.00129016	0.000859837	0.0157202	0.00363679	0.00211754	0.000410689	0.0001912	0.000203003	0.000234649	0.0236126	3.48906e-08	0.000380464	0.000571423	4.95916e-05	9.1945e-06	0.000285182	0.000345126	0.00829428	0.000840759	0.0042617	0.0154583	0.000190488	4.44402e-06	9.89806e-05	1.97113e-05	0.000196492
CACATTTGTCCTGCTT-1	PrimitiveStreak	PrimitiveStreak_IPSC	0.000133245	0.00258884	0.00132087	0.0341172	0.000676977	0.00307291	0.00187747	0.0146993	0.000624665	0.00240903	0.0219211	0.000196461	0.00418883	0.86501	0.00593298	0.00505431	0.00245483	0.00397334	0.00106252	0.000278221	0.000212596	0.00127518	0.00138081	2.6415e-05	0.000801003	0.00242828	9.13414e-05	4.99626e-05	0.00166776	0.00245371	0.00369589	0.00141009	0.000431645	0.000581769	0.000288602	3.83091e-05	0.01055	1.67209e-05	0.00100703
CACATTTGTTCGGCAC-1	PrimitiveStreak	PrimitiveStreak_IPSC	0.000116225	0.0214678	0.00149443	0.0274468	0.00423076	0.00158141	0.000611745	0.00195239	0.00504986	0.00210735	0.0115033	0.747657	0.00329093	0.000621201	0.00498661	0.0307389	0.0471405	0.0172241	0.000924378	0.000369093	0.000219298	0.000520123	0.0176439	6.21309e-08	0.00127114	0.00161538	0.00025121	1.21746e-05	0.000854001	0.00111861	0.0216581	0.00282934	0.00579616	0.0145557	0.000518442	2.8272e-06	8.20356e-05	9.14513e-05	0.000444805
CACCACTAGCTGATAA-1	iPSCs	iPSCs_IPSC	3.211e-05	0.0125509	0.000695766	0.0395757	0.00589638	0.00138549	0.000682418	0.0014826	0.00609573	0.00866404	0.011653	0.77897	0.00421949	0.000638855	0.000879484	0.0104019	0.0068464	0.0145073	0.000811188	0.000319686	0.000133567	0.000187386	0.00641589	1.40782e-07	0.00104912	0.00117488	8.38895e-05	1.52848e-05	0.000581288	0.000341599	0.010195	0.00106606	0.00621608	0.0653793	0.000181374	4.25082e-07	8.812e-05	7.68131e-05	0.000505234
CACCACTCAGACGTAG-1	iPSCs	iPSCs_IPSC	0.000128388	0.0546322	0.000683798	0.116741	0.0124332	0.000952098	0.00169189	0.0029027	0.00704941	0.00631975	0.0382973	0.622422	0.00947618	0.00341023	0.0114195	0.0167406	0.0102439	0.0121458	0.00211459	0.00116221	0.000133821	0.00026553	0.0290732	5.71779e-07	0.0010219	0.00103945	0.000219756	1.32043e-05	0.00137607	0.000402969	0.0134541	0.00256561	0.00675705	0.0111813	0.000427027	2.07737e-06	0.000216716	6.62108e-05	0.00081691
CACCACTGTGCACGAA-1	iPSCs	iPSCs_IPSC	0.000255012	0.0242237	0.000515612	0.0532541	0.00574574	0.00169037	0.000452449	0.00132253	0.00150385	0.00670255	0.00755171	0.788514	0.00407807	0.00124423	0.00154837	0.0141321	0.0083727	0.00766853	0.000842871	0.000251994	9.54663e-05	0.000470669	0.0366064	1.27266e-06	0.000884771	0.000787051	0.000312042	2.44438e-05	0.000994395	0.000397381	0.0183854	0.0010917	0.00299865	0.00586551	0.000526756	1.11891e-06	0.000280091	8.63786e-05	0.000319751
CACCAGGAGCACCGCT-1	iPSCs	iPSCs_IPSC	0.000140116	0.0229201	0.000874087	0.196991	0.0107284	0.00135754	0.000958522	0.00142839	0.0120601	0.00621194	0.0221244	0.612743	0.00588991	0.00167773	0.00466335	0.0169173	0.0117656	0.0175498	0.00130327	0.000303987	0.000101452	0.000187812	0.0167527	5.91224e-07	0.000811208	0.00106959	0.00021287	3.74042e-05	0.00138417	0.00048504	0.0105179	0.00194088	0.0035328	0.0130121	0.00045042	2.90954e-06	0.000433888	5.4297e-05	0.00040326
CACCAGGCACCCAGTG-1	iPSCs	iPSCs_IPSC	8.58108e-05	0.0310316	0.00134398	0.0938521	0.00369984	0.0012969	0.00137748	0.00290115	0.00566361	0.00353914	0.00401242	0.644938	0.00920322	0.000348032	0.00680142	0.0531301	0.0316286	0.00422594	0.00101095	0.000467229	0.000205289	0.000218294	0.0103122	2.15902e-07	0.00122157	0.0018787	0.00014935	1.92727e-05	0.00140231	0.000999626	0.0268008	0.00231075	0.0128671	0.0395815	0.000623866	3.01048e-06	7.24332e-05	8.70079e-05	0.000689429
CACCAGGGTCAACTGT-1	iPSCs	iPSCs_IPSC	0.000167515	0.0215584	0.000412843	0.0999219	0.00685318	0.0034055	0.00183885	0.00295222	0.0117342	0.00341874	0.0157475	0.73261	0.00460253	0.00391477	0.00231498	0.0245707	0.0129008	0.00773554	0.00123662	0.000531634	0.000148017	0.000765423	0.0185952	3.49231e-07	0.00104232	0.00184539	0.000181914	2.2791e-05	0.000963508	0.000632601	0.00662637	0.00195747	0.00316096	0.00334167	0.000469299	1.31055e-06	0.000405951	0.000234753	0.00117605
CACCTTGAGCGATGAC-1	iPSCs	iPSCs_IPSC	7.10224e-05	0.00714705	0.000113393	0.0173598	0.00142201	0.000149814	0.000158386	0.000593022	0.0013034	0.00106715	0.000704728	0.947482	0.000561037	0.000481465	0.00035115	0.00405188	0.00602811	0.00252983	0.000290903	8.65826e-05	2.37391e-05	9.87972e-05	0.00303561	7.28155e-08	0.000216731	0.000256463	3.00061e-05	1.51977e-06	0.00019058	0.000165342	0.00167114	0.000489212	0.000965116	0.000568511	0.00015311	9.06051e-07	2.95193e-05	1.73969e-05	0.000133816
CACCTTGCAGTCTTCC-1	PrimitiveStreak	PrimitiveStreak_IPSC	6.81328e-05	0.0194992	0.000735105	0.111038	0.00521979	0.00218213	0.000590424	0.00445932	0.00642596	0.00554455	0.000782813	0.6162	0.00569459	0.000217505	0.00348868	0.0302334	0.0227836	0.0350697	0.00081232	0.000384739	0.000115754	0.000267196	0.0310252	1.36694e-07	0.000483645	0.00240606	0.000124179	1.15186e-05	0.000760136	0.00100046	0.0100143	0.00145212	0.0120527	0.0675428	0.000555762	6.34692e-06	8.30163e-05	9.76503e-05	0.000570994
CACCTTGTCGTAGATC-1	iPSCs	iPSCs_IPSC	0.000117331	0.0392049	0.000453533	0.121299	0.00554939	0.000513339	0.00081258	0.00252236	0.0122734	0.00650527	0.026387	0.651074	0.00668808	0.0034728	0.00394016	0.0311053	0.0120566	0.0164517	0.00107794	0.00035708	8.59273e-05	0.000124013	0.018016	4.99829e-07	0.00098645	0.00193969	0.000142033	1.53024e-05	0.000886333	0.000604614	0.0114282	0.00264674	0.00373122	0.0151681	0.000447076	1.37247e-06	0.00049905	4.05432e-05	0.0013751
CACTCCAGTGTTAAGA-1	PrimitiveStreak	PrimitiveStreak_IPSC	0.000119641	0.0412685	0.000788362	0.0845086	0.00306473	0.00251494	0.00121077	0.0030636	0.00196902	0.00438975	0.0240766	0.651763	0.00523918	0.000988036	0.00214187	0.0479006	0.0445604	0.0143127	0.00211669	0.00048234	7.02161e-05	0.000613327	0.0145212	1.80636e-07	0.000814001	0.00176898	0.000383722	2.98228e-05	0.000890275	0.00105453	0.0229574	0.00329656	0.00474672	0.0100169	0.000929414	3.74007e-06	0.000493049	0.000118218	0.000812925
CACTCCATCCTTTCGG-1	iPSCs	iPSCs_IPSC	4.75817e-05	0.0200993	0.000365011	0.205191	0.00269954	0.00129755	0.000651094	0.000758104	0.0040501	0.00354474	0.000635067	0.632436	0.00334022	0.000670569	0.00651076	0.0233935	0.0047972	0.00336862	0.000322903	0.000373709	2.96603e-05	0.000198903	0.0521176	8.40918e-07	0.000389583	0.00111615	0.000122024	9.05689e-06	0.00113022	0.000351753	0.00571438	0.00104645	0.00327383	0.0192925	0.000268092	1.01154e-06	3.23314e-05	4.79439e-05	0.000304771
CAGAATCAGGAATGGA-1	iPSCs	iPSCs_IPSC	9.19849e-05	0.0103444	0.000419456	0.0440613	0.00200328	0.000703322	0.000873451	0.000907073	0.00280495	0.00161441	0.00415059	0.830341	0.00408833	0.000523332	0.00212922	0.0272365	0.0103418	0.00525457	0.000788398	0.000400962	0.000337569	0.000315463	0.0149381	4.83372e-08	0.000658547	0.000930317	0.000100631	1.06499e-05	0.00054523	0.000427199	0.00720626	0.00133146	0.00602282	0.017122	0.000538523	1.38553e-06	3.48383e-05	8.89038e-05	0.000311686
CAGAATCCAAACCTAC-1	PrimitiveStreak	PrimitiveStreak_IPSC	7.87839e-05	0.0172659	0.000420975	0.158654	0.00474547	0.00146049	0.00176409	0.00339457	0.00420078	0.00695051	0.00625077	0.66737	0.00744765	0.00193334	0.00164557	0.0216371	0.0180417	0.0174257	0.00132133	0.00072075	0.000129207	0.000447733	0.0126032	1.03875e-07	0.000948867	0.00111872	0.000174567	1.67035e-05	0.000677096	0.000542887	0.0210342	0.00253173	0.0090438	0.00686803	0.00028961	6.93294e-06	0.000251348	8.49755e-05	0.00050105
CAGATCAGTTCGAATC-1	iPSCs	iPSCs_IPSC	3.3409e-05	0.0148124	0.000236265	0.049571	0.00204886	0.000342734	0.000518471	0.00151545	0.0137393	0.00158802	0.000735608	0.851892	0.00382006	0.000732343	0.00267279	0.0122394	0.00292421	0.00747719	0.000708991	0.000208184	7.88104e-05	0.000129069	0.00422438	3.22876e-07	0.000316654	0.000659174	6.71858e-05	5.59104e-06	0.000518214	0.000283274	0.000982725	0.000942618	0.00416228	0.0189295	0.000361686	5.18729e-07	0.000154878	5.06872e-05	0.000315488
CAGCAGCAGGTGATAT-1	iPSCs	iPSCs_IPSC	8.72931e-05	0.0163699	0.000676669	0.118162	0.00611928	0.00134653	0.000865647	0.00148621	0.00612256	0.00308837	0.00944547	0.648641	0.00810493	0.000789925	0.00221551	0.0611432	0.00556183	0.0402254	0.0015058	0.000493648	0.000348205	0.000134179	0.0173314	1.35437e-07	0.00088986	0.00232186	0.000127323	1.03319e-05	0.00103293	0.000441003	0.0138343	0.00196546	0.0065866	0.0205002	0.000530775	3.15582e-06	0.0001753	4.85056e-05	0.00126751
CAGCAGCCAGGAATGC-1	iPSCs	iPSCs_IPSC	6.29319e-05	0.00467078	0.000360834	0.0432523	0.00197844	0.000846331	0.000479676	0.00128939	0.00225033	0.00218493	0.0090499	0.864851	0.00123404	0.000276277	0.00417933	0.00924855	0.0212299	0.00351088	0.000501378	0.000198115	0.000194189	0.00016994	0.00551345	1.05331e-07	0.000237812	0.000631435	8.05609e-05	5.5185e-06	0.000476292	0.00022657	0.00429459	0.000720552	0.00356695	0.0117022	0.000160315	1.064e-06	3.54049e-05	1.51403e-05	0.000312603
CAGCATACATATGCTG-1	iPSCs	iPSCs_IPSC	3.91823e-05	0.012635	0.000200804	0.0457822	0.0018232	0.000437136	0.000345073	0.000531387	0.00561043	0.000832239	0.00125839	0.865759	0.00235321	0.000192069	0.00222127	0.0115274	0.0104129	0.000917134	0.000439324	0.000229449	0.00015569	6.09184e-05	0.0115402	3.68413e-08	0.000439927	0.000436386	0.000103335	6.13788e-06	0.000364816	0.000227322	0.00215384	0.000511116	0.00493087	0.0152114	0.000173439	5.53224e-07	1.06889e-05	2.50753e-05	0.00010158
CAGCATAGTTTGTTGG-1	PrimitiveStreak	PrimitiveStreak_IPSC	0.000289253	0.0185152	0.000960138	0.102692	0.00608981	0.00184888	0.00110627	0.00127798	0.00846298	0.00549212	0.0411296	0.687374	0.0080171	0.0046483	0.00450499	0.0319156	0.0115221	0.00316835	0.00111674	0.000462384	7.35251e-05	0.000552931	0.0127838	2.10431e-07	0.00119307	0.00150434	0.000206561	1.44192e-05	0.00086136	0.000334373	0.0100586	0.00168581	0.00790883	0.0197379	0.000558862	1.82187e-06	0.00133327	8.33077e-05	0.000513626
CAGCCGAGTAAGCACG-1	PrimitiveStreak	PrimitiveStreak_IPSC	0.000162131	0.0316115	0.000745465	0.0420677	0.00352013	0.00708615	0.00138652	0.00672875	0.00557528	0.00741232	0.0678485	0.676794	0.00514808	0.000390438	0.00060483	0.0162364	0.0185801	0.0127989	0.00159016	0.000505788	0.0001954	0.000583794	0.0174116	4.8599e-07	0.00176722	0.00225637	0.00021428	2.70138e-05	0.00117222	0.00166542	0.0550604	0.00363317	0.00204457	0.00411648	0.000606327	1.90875e-05	0.000303156	0.000340383	0.00178892
CAGCCGATCACTTCAT-1	iPSCs	iPSCs_IPSC	6.44465e-05	0.0102967	0.000514395	0.276887	0.0024382	0.000382584	0.000672765	0.00136689	0.00158338	0.00408828	0.00944198	0.631111	0.00274326	0.000519009	0.00110208	0.0183495	0.000837863	0.00274453	0.000489819	0.000402282	6.48361e-05	0.000118059	0.0114581	2.18587e-07	0.000470477	0.000554949	0.000126649	7.1962e-06	0.000353839	0.000185293	0.00374092	0.00115116	0.00306737	0.0119707	0.000182883	2.60712e-07	8.66772e-05	4.48955e-05	0.000379182
CAGCCGATCTCATTCA-1	iPSCs	iPSCs_IPSC	0.00038465	0.0249526	0.000551532	0.11739	0.00920916	0.00163552	0.00140412	0.00284108	0.0245082	0.00831188	0.0390922	0.628501	0.00774634	0.000829072	0.00522634	0.0147543	0.0252191	0.00561108	0.00234925	0.000513141	3.63706e-05	0.000262978	0.0456149	7.10752e-07	0.000963435	0.00203123	0.000216274	3.86549e-05	0.00110927	0.000663153	0.00746319	0.0019584	0.00457874	0.0114494	0.000528486	9.46143e-07	0.00121585	8.60278e-05	0.000750973
CAGCGACCATCTACGA-1	iPSCs	iPSCs_IPSC	2.39263e-05	0.00414455	0.000222774	0.0190916	0.000905287	0.000304612	0.00019887	0.000327738	0.00332392	0.0018539	0.00439318	0.939198	0.00184161	0.0012906	0.00113729	0.00283011	0.00332782	0.00103136	0.000344622	6.97009e-05	3.97049e-05	5.1633e-05	0.00163233	8.8061e-08	0.000240109	0.000267054	3.10048e-05	2.23098e-06	0.000305391	0.000120188	0.001928	0.000362059	0.00167401	0.00720965	5.07967e-05	1.88203e-07	3.92605e-05	3.92791e-06	0.000180884
CAGCGACGTCTCATCC-1	iPSCs	iPSCs_IPSC	0.000362559	0.0531081	0.00113695	0.0588763	0.00937444	0.00104227	0.0016819	0.00585089	0.0097208	0.00470014	0.0373998	0.647496	0.00991698	0.00503589	0.00535824	0.0386938	0.0211807	0.00651263	0.00139883	0.00113094	0.000568741	0.000573698	0.0135314	9.37156e-07	0.00324203	0.00263019	0.000363369	4.66354e-05	0.00244617	0.000940721	0.015385	0.00285402	0.00903619	0.0252959	0.0013098	3.46134e-06	0.000356051	0.000227327	0.00121062
CAGCGACTCCTGCTTG-1	PrimitiveStreak	PrimitiveStreak_IPSC	0.00022712	0.0166064	0.00068756	0.0482915	0.00945346	0.000481662	0.00065557	0.0036555	0.00574006	0.00901942	0.0345813	0.710246	0.00681344	0.00450177	0.00301707	0.042424	0.0184452	0.00487883	0.00119609	0.000429187	0.000103503	0.000274597	0.0195253	7.65618e-07	0.000811295	0.00142834	0.000291835	8.9884e-05	0.00169072	0.00158957	0.0136862	0.00253116	0.00737701	0.0265913	0.000908021	1.60536e-05	0.00118369	0.000119396	0.000430406
CAGCTAAGTAGCGCTC-1	iPSCs	iPSCs_IPSC	0.000120005	0.0179817	0.000359242	0.0430724	0.00235407	0.000583679	0.000438898	0.00101024	0.00230579	0.00449121	0.011922	0.860698	0.00393636	0.000383302	0.00261563	0.00595445	0.00378174	0.00312747	0.000816887	0.000331918	4.92164e-05	0.000211623	0.0148273	2.47842e-07	0.000748997	0.000861082	6.14479e-05	1.10755e-05	0.000376757	0.000218327	0.00386834	0.00208832	0.00327146	0.00572662	0.000196238	6.32506e-06	0.00053465	3.63189e-05	0.000621093
CAGCTAAGTGATGTGG-1	iPSCs	iPSCs_IPSC	0.000150471	0.0236284	0.000900537	0.108402	0.00518016	0.00158821	0.00115096	0.00351887	0.0106185	0.00576005	0.0356944	0.678692	0.00323838	0.000270987	0.00196981	0.00647277	0.0255754	0.0134849	0.00152872	0.000585811	0.000393203	0.000501196	0.0116305	1.32828e-07	0.00193436	0.00200412	0.000249845	2.35398e-05	0.00114204	0.000367007	0.0133167	0.0021355	0.00837284	0.0281476	0.000436685	4.1202e-06	0.000166238	2.82357e-05	0.000734433
CAGCTGGAGAGGGCTT-1	iPSCs	iPSCs_IPSC	0.000515402	0.0245321	0.00105138	0.129743	0.00904823	0.00113132	0.00115347	0.0017013	0.0238806	0.004068	0.00312496	0.633502	0.0112928	0.00546624	0.00693251	0.0136486	0.00605637	0.0120306	0.00145364	0.000386908	0.000419357	0.000591342	0.0650143	4.17423e-07	0.00175685	0.00153186	0.000165352	7.71219e-05	0.00113482	0.000581636	0.00721992	0.00151675	0.00757182	0.0186631	0.000572366	1.57475e-06	0.0019174	6.8851e-05	0.000475363
CAGCTGGGTAGTAGTA-1	PrimitiveStreak	PrimitiveStreak_IPSC	1.01024e-05	0.0034235	0.000299543	0.0816125	0.00335624	0.000553482	0.000366013	0.0268193	0.00120623	0.00817202	0.032891	0.801652	0.00294942	0.000235038	0.00140409	0.0114621	0.00336307	0.0012765	0.000814714	0.00017279	0.000771563	0.000173002	0.00485583	1.57889e-07	0.000295374	0.000642098	3.20497e-05	8.60463e-06	0.000201226	6.36517e-05	0.00199285	0.000336154	0.00261192	0.00573411	0.000110269	1.14191e-06	1.63141e-05	1.27656e-05	0.000101164
CAGGTGCCAAGGCTCC-1	PrimitiveStreak	PrimitiveStreak_IPSC	0.000165782	0.0728617	0.00121544	0.125748	0.00855555	0.000672418	0.00119836	0.00277162	0.00395474	0.00600748	0.00400203	0.642933	0.00421897	0.000707189	0.00304228	0.0349429	0.00771763	0.0121919	0.00183676	0.000912434	0.000133346	0.000491741	0.0226501	3.90067e-07	0.00177457	0.00161742	0.000233455	2.39307e-05	0.00105163	0.000642601	0.0132776	0.00245001	0.00624969	0.0120737	0.00102851	3.01818e-06	0.000129405	7.95198e-05	0.000433662
CAGGTGCCAGACGTAG-1	iPSCs	iPSCs_IPSC	2.64109e-05	0.00422219	0.000223793	0.0286503	0.000831427	0.00121503	0.000479385	0.00105264	0.00049023	0.00141803	0.00193895	0.929295	0.0019918	0.000288253	0.00189634	0.0109256	0.000924419	0.000390712	0.000304144	6.24392e-05	9.21314e-05	0.000160546	0.00842971	4.66561e-07	0.000280809	0.000343201	2.83441e-05	8.73358e-06	0.000552362	0.000186651	0.00113725	0.000187119	0.00076883	0.000558543	0.000171086	9.92099e-06	5.88494e-05	2.47942e-05	0.000373743
CAGGTGCTCGTGGTCG-1	iPSCs	iPSCs_IPSC	7.24704e-05	0.0120124	0.0005394	0.0593976	0.00226659	0.000590265	0.00081517	0.00317559	0.00202326	0.00211698	0.00355764	0.639524	0.00380501	0.000858216	0.00269178	0.0825836	0.0144262	0.033758	0.00151881	0.000304633	0.000157697	0.00021685	0.0986341	5.91179e-07	0.000903328	0.00219351	0.000158444	5.05063e-05	0.00103508	0.00131196	0.0143699	0.0012507	0.00440188	0.00779323	0.000322163	2.55947e-06	0.000401327	9.11474e-05	0.000667696
CATATGGAGATGGGTC-1	PrimitiveStreak	PrimitiveStreak_IPSC	9.91557e-05	0.0203892	0.00041526	0.100868	0.00554635	0.000198234	0.000394774	0.00253889	0.000892337	0.0032537	0.0236828	0.772957	0.00429518	0.00158626	0.000564829	0.0104494	0.0189688	0.00294404	0.00085947	0.000243574	8.20162e-05	0.000132686	0.0112427	7.52378e-07	0.00054956	0.00126073	0.000119164	8.1954e-06	0.000377415	0.000359364	0.00318721	0.00146697	0.00198461	0.00603637	0.000230297	9.79997e-07	0.00122718	5.55375e-05	0.00053128
CATATGGAGCTAAACA-1	PrimitiveStreak	PrimitiveStreak_IPSC	5.18462e-05	0.0122016	0.000297753	0.116585	0.0011568	0.000389878	0.000400626	0.000699317	0.00201298	0.00396166	0.00398363	0.794721	0.00177205	0.000967472	0.000656604	0.0307295	0.00764967	0.00525682	0.000352662	0.000290235	8.62538e-05	0.000185327	0.0054355	1.33806e-07	0.000475735	0.000584112	7.62472e-05	2.9647e-06	0.000459582	0.0001702	0.00333364	0.00112402	0.00157161	0.00176082	0.000301379	8.56238e-07	5.26503e-05	2.38668e-05	0.000218247
CATATTCAGGGCTCTC-1	iPSCs	iPSCs_IPSC	0.000146981	0.0216967	0.000716748	0.0488155	0.0038551	0.00355152	0.00125146	0.0043869	0.003766	0.0121501	0.00304534	0.742306	0.00668547	0.000414346	0.00335518	0.00958306	0.0230873	0.00637032	0.00163398	0.000725417	0.000250531	0.000574429	0.0444094	1.11991e-06	0.00152121	0.00187957	0.000327807	4.03375e-05	0.002976	0.000942765	0.0236712	0.00399389	0.00492241	0.0154619	0.000492375	6.75135e-06	0.000576748	5.16749e-05	0.000356625
CATATTCCAATGGAGC-1	iPSCs	iPSCs_IPSC	8.23032e-05	0.0182819	0.000317144	0.0466406	0.00229819	0.00108135	0.000627866	0.000820235	0.00492609	0.00191089	0.00220178	0.811295	0.00421803	0.000506204	0.00264459	0.0385906	0.0125862	0.00581301	0.000562255	0.00024005	0.000133771	0.000294174	0.00741348	1.27681e-07	0.000536711	0.00104686	0.000117559	8.32808e-06	0.000468733	0.00036482	0.0132182	0.00157542	0.00501159	0.0132645	0.000284193	3.76067e-06	6.37997e-05	3.74731e-05	0.000512416
CATATTCGTCGCATCG-1	PrimitiveStreak	PrimitiveStreak_IPSC	6.65297e-05	0.011827	0.000532261	0.074748	0.00274441	0.0017723	0.000724317	0.00211405	0.00302734	0.00312447	0.0236974	0.789775	0.00316193	0.000595404	0.00518971	0.0219517	0.00974868	0.00329114	0.00082527	0.00022701	4.99345e-05	0.000379281	0.00980658	1.37417e-07	0.000477746	0.000879012	0.000103615	2.38008e-05	0.000734596	0.000369946	0.00439915	0.00250086	0.00262358	0.0168055	0.000682305	7.34846e-07	0.000336084	4.85947e-05	0.000634923
CATCAAGAGCGTGTCC-1	iPSCs	iPSCs_IPSC	0.000196298	0.0228326	0.000506364	0.133293	0.00266187	0.00143528	0.00120582	0.00221946	0.00663179	0.00860035	0.00164777	0.718324	0.00425644	0.000708251	0.00863929	0.015421	0.00572717	0.00652288	0.00112185	0.000259246	0.000143815	0.000916382	0.0269172	2.50054e-06	0.00126558	0.0014278	0.000219571	3.95207e-05	0.00115195	0.0006214	0.00427189	0.00148441	0.00333913	0.0150336	0.000206393	3.96937e-06	5.7315e-05	6.73729e-05	0.000620339
CATCAGAAGGTGATTA-1	iPSCs	iPSCs_IPSC	4.80206e-05	0.0192474	0.000306514	0.148111	0.0014193	0.000825905	0.000810713	0.000509453	0.00367026	0.00239394	0.00272688	0.729462	0.00410228	0.000432614	0.00317238	0.0234174	0.00631348	0.00426772	0.000907973	0.000272205	0.000179943	0.000144399	0.0140316	5.68366e-08	0.000584699	0.000939178	9.01985e-05	7.43144e-06	0.000595426	0.000394435	0.0047831	0.00122981	0.00972205	0.0143087	0.000171379	5.84974e-07	4.53078e-05	1.5438e-05	0.000338862
CATCAGAGTAGCTCCG-1	PrimitiveStreak	PrimitiveStreak_IPSC	0.000138647	0.0286057	0.00172372	0.0744658	0.00316616	0.00168624	0.00121087	0.00424305	0.0166742	0.0029798	0.00832113	0.664925	0.00927565	0.000875634	0.00279118	0.0553803	0.00848803	0.0108726	0.00171826	0.000547603	0.00130308	0.000908558	0.0348258	3.08923e-07	0.00124222	0.00419012	0.000341055	3.66962e-05	0.00130096	0.00167562	0.0337764	0.00265715	0.00856204	0.00769022	0.000767703	3.79019e-06	0.000192699	0.000142881	0.00229271
CATCAGATCTGCAGTA-1	iPSCs	iPSCs_IPSC	0.000578249	0.0272129	0.00133717	0.0779192	0.00638478	0.00166875	0.00179129	0.00465995	0.0284687	0.0167813	0.0113384	0.646718	0.00927516	0.00396873	0.00585717	0.0473853	0.0132567	0.012226	0.0017185	0.00116371	0.000383672	0.000639227	0.0291938	5.29841e-07	0.00286643	0.00303548	0.000271615	4.53678e-05	0.00170749	0.000617932	0.0208719	0.0048037	0.00592451	0.0081739	0.000856662	2.15628e-05	0.000216961	8.91285e-05	0.000569943
CATCCACAGTGTACGG-1	iPSCs	iPSCs_IPSC	0.000141601	0.0106315	0.000532467	0.107969	0.00317442	0.00201833	0.000910733	0.00239043	0.00414386	0.00431079	0.00840536	0.751077	0.00351069	0.000962374	0.00519702	0.00537749	0.00746884	0.026148	0.000703478	0.000567928	0.000243353	0.000417067	0.035691	3.00491e-07	0.00086936	0.00131095	0.000173622	1.51892e-05	0.000515112	0.000435334	0.00566312	0.00131809	0.00298739	0.0029531	0.000359212	8.58491e-06	0.000823485	4.39831e-05	0.000529722
CATCCACCAAAGCAAT-1	PrimitiveStreak	PrimitiveStreak_IPSC	5.39897e-05	0.0029811	0.000221254	0.00258515	0.00373199	0.000334625	0.00126185	0.0258078	0.000129927	0.00277467	0.00228525	0.921762	0.00228192	0.0142899	0.00165359	0.00156177	0.000277243	0.000283905	0.000329777	0.000162407	0.00540803	0.000428062	0.000455682	2.33467e-05	0.000832185	0.0003912	0.000310314	0.00023039	0.000305052	0.00060706	0.00226799	0.000505764	0.00046353	0.000293486	0.00105961	2.59194e-05	0.00128316	6.11187e-05	0.000277762
CATCGAAAGCACCGCT-1	PrimitiveStreak	PrimitiveStreak_IPSC	0.000329549	0.0261604	0.00125079	0.0816053	0.00291254	0.000745711	0.00118341	0.00519375	0.00858355	0.00776748	0.0125474	0.714986	0.00293956	0.00134149	0.00374817	0.0234302	0.0429923	0.00719821	0.0015934	0.000461511	0.000431582	0.00054187	0.0232209	2.6045e-07	0.00180015	0.0017293	0.000315889	4.18166e-05	0.00143093	0.000957347	0.00940736	0.00277478	0.00332656	0.00489974	0.000485053	5.17031e-06	0.000978926	0.000190474	0.000491351
CATGCCTAGACTACAA-1	PrimitiveStreak	PrimitiveStreak_IPSC	2.30946e-05	0.0126809	0.00025402	0.0253064	0.00170092	0.0014405	0.00062766	0.00770847	0.000927587	0.0242441	0.158136	0.679007	0.00324587	0.000775032	0.0191923	0.0225374	0.00556665	0.000419332	0.00088709	0.000160186	0.000350583	9.98285e-05	0.00989435	5.70969e-07	0.00150651	0.00212695	4.41146e-05	4.49229e-05	0.000664179	5.39466e-05	0.00155883	0.000804858	0.00333339	0.0138032	0.000200299	6.92173e-07	1.27e-05	1.33545e-05	0.000645548
CATGCCTAGGGTATCG-1	PrimitiveStreak	PrimitiveStreak_IPSC	4.74216e-05	0.00971631	0.000233812	0.0842318	0.00199509	0.000332133	0.000335565	0.00178151	0.00342223	0.00213302	0.00508269	0.817977	0.00356704	9.41894e-05	0.000872889	0.0122368	0.00607751	0.00203323	0.000679157	0.000273468	0.000220252	0.00017474	0.0195467	1.38027e-07	0.00041308	0.000583718	0.000134776	5.50208e-06	0.000671596	0.000220359	0.00192795	0.00139986	0.00542278	0.0155824	0.000297084	2.11994e-06	6.3433e-06	3.5392e-05	0.000232076
CATGCCTCATTCTTAC-1	iPSCs	iPSCs_IPSC	0.000354465	0.0430893	0.000996016	0.119538	0.00450607	0.00201692	0.00171341	0.00124517	0.00218188	0.00356519	0.0180924	0.664705	0.00664276	0.0010774	0.00129998	0.0264446	0.011124	0.0126852	0.00123865	0.000819813	0.000134101	0.000528776	0.0226406	1.82913e-07	0.000850721	0.00120883	0.000131524	1.9442e-05	0.000755782	0.000808123	0.0217192	0.00247588	0.00846682	0.0154851	0.00049328	6.38451e-06	0.000234247	0.000114689	0.000589749
CATGGCGAGATGCGAC-1	iPSCs	iPSCs_IPSC	8.92319e-05	0.0224621	0.000477344	0.104947	0.00541776	0.000417082	0.000711486	0.00116367	0.00149568	0.00239105	0.0067605	0.746092	0.0037559	0.00222033	0.00299357	0.022603	0.0233722	0.0135543	0.000960159	0.000435453	8.94147e-05	0.000180531	0.0182779	3.672e-07	0.00070161	0.00102199	0.000165195	2.36207e-05	0.000482079	0.00103261	0.00476981	0.00177868	0.00196316	0.00588653	0.00065964	5.02648e-06	6.30502e-05	4.22995e-05	0.000536701
CATGGCGCACAAGACG-1	iPSCs	iPSCs_IPSC	2.9809e-05	0.0100149	0.000332144	0.0392136	0.00137701	0.000448609	0.000414028	0.000819872	0.00360399	0.00284458	0.0160486	0.838149	0.00313567	0.000455796	0.00166417	0.0125909	0.00802945	0.00429829	0.000403775	0.000193384	3.9649e-05	8.01342e-05	0.014849	1.69865e-08	0.00035394	0.00041866	7.9739e-05	6.85142e-06	0.000434452	0.000166317	0.00474866	0.000683092	0.00533634	0.0283264	0.000195013	4.56135e-07	5.84044e-06	1.9072e-05	0.000188905
CATGGCGGTACAGACG-1	PrimitiveStreak	PrimitiveStreak_IPSC	9.89154e-05	0.0384907	0.00103084	0.0442514	0.00286498	0.00111554	0.000821111	0.0016327	0.0143134	0.00571194	0.00714782	0.740536	0.00330687	0.000297164	0.00291835	0.0203476	0.0294168	0.00765948	0.000822613	0.000687334	5.24595e-05	0.000176263	0.0142752	4.49413e-07	0.00116694	0.0016388	0.000116144	9.55567e-06	0.00106859	0.000633255	0.00969014	0.0016128	0.0151228	0.0301175	0.000137239	8.0478e-06	0.000122347	2.77533e-05	0.000552337
CATGGCGGTCCAACTA-1	iPSCs	iPSCs_IPSC	7.20068e-05	0.0116356	0.000826078	0.0346985	0.0014636	0.000460296	0.00149235	0.00206392	0.00366865	0.000956583	0.0266843	0.827367	0.00208025	0.00287496	0.000942715	0.0358525	0.0019474	0.010648	0.000668118	0.000240916	4.61975e-05	0.00056484	0.00322347	5.75622e-06	0.000946579	0.00109053	6.56638e-05	3.75764e-05	0.0010208	0.0013904	0.0128174	0.000957256	0.00341193	0.00615305	0.000167023	4.27532e-06	0.000518377	1.14863e-05	0.00092348
CATGGCGGTCTGATCA-1	iPSCs	iPSCs_IPSC	0.000150073	0.065866	0.000926357	0.130092	0.00600199	0.000806148	0.000465302	0.00121282	0.00309674	0.00508223	0.0479883	0.620448	0.00991258	0.000838682	0.00282844	0.02585	0.00709332	0.00822911	0.00149887	0.000424123	3.65716e-05	0.00041323	0.0117815	2.77076e-07	0.0011879	0.00140678	0.000223867	1.24644e-05	0.00130945	0.000324613	0.0191166	0.00185007	0.00719392	0.0146021	0.000591866	1.57321e-06	0.0004871	7.38787e-05	0.00057487
CATTCGCGTAAGTGGC-1	iPSCs	iPSCs_IPSC	9.28048e-05	0.0137322	0.00048243	0.066352	0.00373386	0.00131388	0.00086358	0.00289833	0.0017978	0.00192289	0.0112623	0.753097	0.00379467	0.000485738	0.00137069	0.0704663	0.00995073	0.00687689	0.00138485	0.000477746	8.20934e-05	0.000453489	0.0175544	3.65932e-07	0.00123635	0.000704613	0.000266254	3.80679e-05	0.000937551	0.000587928	0.0102823	0.0032675	0.00339086	0.00678025	0.000603159	1.03514e-05	0.000980922	8.83247e-05	0.000378525
CATTCGCGTCATGCCG-1	PrimitiveStreak	PrimitiveStreak_IPSC	0.000307824	0.0188963	0.000984202	0.0483625	0.0114426	0.00221446	0.00162227	0.0107117	0.0260448	0.00564855	0.0111256	0.66861	0.0052312	0.000574116	0.00341962	0.0318857	0.0287816	0.033929	0.00221165	0.000683954	0.000351155	0.00120763	0.0358459	7.02946e-07	0.00134676	0.00240592	0.000390499	3.26799e-05	0.00207512	0.00349712	0.0232157	0.00422323	0.0045002	0.00410885	0.000921318	2.54311e-05	0.00230857	0.000219085	0.000636317
CATTCGCGTTCGTCTC-1	iPSCs	iPSCs_IPSC	0.000155675	0.0147658	0.000741539	0.14487	0.006622	0.00131388	0.00139246	0.00243408	0.0096141	0.00396316	0.00863567	0.634986	0.00493398	0.00173922	0.00538809	0.0524716	0.0203492	0.00563753	0.00103433	0.000220151	4.74498e-05	0.000211699	0.0400727	2.02174e-07	0.000672107	0.00109873	0.000222866	1.63499e-05	0.000921061	0.000549725	0.00970664	0.0018077	0.00531523	0.0157049	0.000842224	1.03226e-06	0.000920208	9.73665e-05	0.000522924
CCAATCCAGCAGGCTA-1	iPSCs	iPSCs_IPSC	0.000173689	0.114951	0.00074364	0.0812414	0.00510675	0.000819461	0.000800249	0.0017547	0.00633833	0.00478055	0.0113186	0.623611	0.00579229	0.00246337	0.00464733	0.0428738	0.0273685	0.00381122	0.00159947	0.000561322	0.00017572	0.000275552	0.00948494	2.16666e-07	0.000955093	0.00219501	0.000473945	3.68575e-05	0.000970802	0.00118472	0.00648107	0.00298943	0.00587487	0.0240943	0.000882558	1.95787e-06	0.00246876	8.45826e-05	0.000612964
CCACGGATCGGTTAAC-1	iPSCs	iPSCs_IPSC	0.000184383	0.0141137	0.000564082	0.165329	0.0056378	0.00137539	0.0011819	0.00145731	0.00837092	0.00435958	0.0076049	0.708921	0.00534571	0.00185838	0.00781044	0.0142167	0.00629735	0.00415697	0.000559197	0.000187777	5.12341e-05	0.000193406	0.0145576	5.12793e-07	0.000857549	0.00162375	0.000164121	1.05527e-05	0.000841033	0.000345444	0.0104933	0.000978107	0.00442868	0.00438131	0.000202538	1.0305e-06	0.000490814	4.29006e-05	0.000803583
CCACTACCAATAGCAA-1	iPSCs	iPSCs_IPSC	0.00018762	0.0183075	0.000590983	0.173445	0.00629861	0.00182452	0.000658091	0.00147265	0.00449866	0.00526903	0.0210763	0.670392	0.00433599	0.00152369	0.000962015	0.0194019	0.00673792	0.00926354	0.00131855	0.000861908	3.05076e-05	0.000628733	0.0252174	3.80095e-07	0.00107021	0.00128596	0.000257666	3.79326e-05	0.00064902	0.0007113	0.00898106	0.00257655	0.00269289	0.00623185	0.000321644	6.17409e-06	0.000215278	3.40326e-05	0.000624625
CCACTACCAGCAGTTT-1	iPSCs	iPSCs_IPSC	0.000102815	0.025961	0.00053197	0.147808	0.00390372	0.000595597	0.000777283	0.000535659	0.00257127	0.00220195	0.00662959	0.738778	0.00399431	0.00106803	0.00278502	0.01712	0.00392312	0.000756502	0.00090851	0.000353827	8.08638e-05	0.000204745	0.0090215	2.15392e-07	0.00050047	0.00125888	4.69271e-05	6.86723e-06	0.000455042	0.000186734	0.00359793	0.000683891	0.00382944	0.0174111	0.00041735	1.15697e-06	3.94992e-05	2.27692e-05	0.000928471
CCACTACGTATAAACG-1	iPSCs	iPSCs_IPSC	6.17422e-05	0.0124288	0.000540633	0.0629569	0.00313716	0.000846241	0.00065837	0.00128757	0.00681022	0.00291261	0.0063793	0.742182	0.00453826	0.000634804	0.00464851	0.0336926	0.0312891	0.00948639	0.000995064	0.000241645	9.99822e-05	0.000257836	0.0190821	2.4368e-08	0.000517048	0.000975836	0.0001069	1.06119e-05	0.000561443	0.000433725	0.0131634	0.00137605	0.00749547	0.0293957	0.000412566	5.83513e-07	8.1651e-05	2.60808e-05	0.000274964
CCACTACTCTCCGGTT-1	PrimitiveStreak	PrimitiveStreak_IPSC	0.000158185	0.0394089	0.0010083	0.0562146	0.00404721	0.00318217	0.0022311	0.00513198	0.033012	0.00705723	0.00575293	0.665474	0.00638168	0.000795012	0.0048816	0.0576539	0.0166846	0.00439022	0.00231841	0.00080981	0.000154823	0.00207781	0.0103949	7.00443e-07	0.00152925	0.00192618	0.000199758	4.74125e-05	0.00205899	0.000446415	0.0169804	0.00430992	0.00823983	0.0330454	0.00054866	9.78836e-06	0.000694506	0.000123614	0.00061768
CCAGCGACAATGAATG-1	iPSCs	iPSCs_IPSC	0.000240489	0.0280015	0.000352187	0.0758525	0.00925083	0.00193808	0.00169502	0.00259547	0.00187718	0.00827265	0.0165881	0.61731	0.0097767	0.000389929	0.00217666	0.0272051	0.036412	0.016339	0.00157161	0.000432355	0.000125542	0.000927069	0.0989363	3.11349e-07	0.000905681	0.00258319	0.00020995	2.2783e-05	0.00154092	0.0004144	0.0152331	0.00111748	0.00624512	0.0103198	0.00043208	1.11235e-05	0.00129603	0.000149828	0.00125231
CCAGCGACATATGCTG-1	iPSCs	iPSCs_IPSC	1.97223e-05	0.00563968	0.000190972	0.0375572	0.00165344	0.000277055	0.000247581	0.00163657	0.000605313	0.00191959	0.00567539	0.897659	0.00102954	0.000352435	0.00156425	0.00387675	0.00194442	0.010898	0.000369779	0.00017775	6.79688e-05	6.26303e-05	0.00822838	2.39098e-07	0.000238338	0.000426068	6.0568e-05	2.39112e-06	0.00046029	0.000132991	0.0107274	0.000848053	0.00121207	0.00376468	0.00012773	7.68714e-07	0.000102701	9.89952e-06	0.000232411
CCAGCGATCGAGAACG-1	PrimitiveStreak	PrimitiveStreak_IPSC	0.000143101	0.0494958	0.00177165	0.0926906	0.003342	0.00301788	0.00140618	0.00273959	0.00464409	0.007512	0.00631695	0.609007	0.00601254	0.00100291	0.00103064	0.033619	0.038928	0.0190117	0.00156406	0.00117763	9.86853e-05	0.000357274	0.0345064	5.14402e-07	0.00203519	0.00202329	0.000323848	1.24086e-05	0.00137176	0.000656484	0.032195	0.00312344	0.00641987	0.0304669	0.0013859	3.82695e-06	7.15687e-05	8.57525e-05	0.000428237
CCATGTCGTAGAGTGC-1	iPSCs	iPSCs_IPSC	8.80981e-05	0.012623	0.000399618	0.0749467	0.00233787	0.000676221	0.00104629	0.000660952	0.00841273	0.00757284	0.00402678	0.822933	0.00480127	0.000746911	0.00289027	0.0152136	0.00898168	0.00128907	0.000844839	0.000567606	8.0468e-05	0.000280376	0.00783268	3.3863e-07	0.000864932	0.000519983	0.000206133	1.38967e-05	0.000963443	0.00028761	0.00697653	0.00121537	0.00215326	0.00652481	0.000475987	3.43528e-06	0.000163228	2.41498e-05	0.000353925
CCCAATCCACCACCAG-1	iPSCs	iPSCs_IPSC	0.000260636	0.038189	0.00110146	0.0578881	0.00773546	0.00175675	0.00157788	0.00297356	0.00367639	0.00803473	0.121164	0.610787	0.00536855	0.00287125	0.00112209	0.0126265	0.0319773	0.0365102	0.00192895	0.000354345	0.000100295	0.000765461	0.0178762	7.19298e-07	0.00124239	0.00260435	0.000291834	1.42216e-05	0.00137375	0.00101587	0.0122021	0.00385896	0.00563222	0.00232919	0.000889464	2.96665e-06	0.000532059	0.000105338	0.00125857
CCCAATCCACTTAAGC-1	iPSCs	iPSCs_IPSC	0.000190791	0.0281107	0.000484158	0.0932993	0.00449609	0.000759163	0.000852319	0.00241053	0.0136746	0.00544107	0.00202581	0.732267	0.00583379	0.000787036	0.00162955	0.0371683	0.00341886	0.0268436	0.0012309	0.000314049	0.000461065	0.000510835	0.00747572	9.55968e-07	0.000862759	0.00198143	0.000535944	3.94188e-05	0.00125544	0.000699708	0.0118738	0.001536	0.00417265	0.00443429	0.000600288	3.20359e-05	0.00122628	0.000206306	0.000857582
CCCAATCTCCGGGTGT-1	iPSCs	iPSCs_IPSC	2.66895e-05	0.00819396	0.000610273	0.0622395	0.00144469	0.00089796	0.000471484	0.00092322	0.00215438	0.00242333	0.00235615	0.804701	0.00329361	0.000737508	0.00150499	0.032212	0.0103741	0.00849763	0.00124846	0.000255765	9.2474e-05	0.000128936	0.00713059	6.85256e-08	0.00054894	0.000739429	0.000100385	9.87845e-06	0.000607847	0.000304308	0.00640342	0.00159414	0.00529116	0.0316602	0.000535477	8.99788e-07	9.49827e-06	3.553e-05	0.000239865
CCCAGTTAGAAACGCC-1	PrimitiveStreak	PrimitiveStreak_IPSC	0.000113425	0.0862775	0.000761826	0.0778893	0.00536143	0.00150357	0.00044008	0.00296057	0.00694927	0.00478519	0.00820206	0.707325	0.00629456	0.00159752	0.00491454	0.0207729	0.0139467	0.00350705	0.000735562	0.000301776	2.46954e-05	0.000374269	0.0109273	1.29452e-06	0.00108926	0.00158387	0.000111491	5.08212e-06	0.000865301	0.000468313	0.0126194	0.00230849	0.00319566	0.0105008	0.000320049	2.05355e-06	0.000334304	6.42669e-05	0.000563915
CCCAGTTAGCAGCCTC-1	iPSCs	iPSCs_IPSC	8.37839e-05	0.0217056	0.000317326	0.0543342	0.00120884	0.000957023	0.000381513	0.00160328	0.000718845	0.00424866	0.0265287	0.832068	0.00245588	0.00114276	0.00089166	0.012745	0.00530162	0.00449437	0.000507362	0.000167708	9.36824e-05	0.000107026	0.0105971	8.89347e-08	0.000568735	0.00029386	6.73236e-05	5.41703e-06	0.000568662	0.000259157	0.00894664	0.00101616	0.00150251	0.00355613	0.00010751	8.90893e-07	6.5845e-05	1.9182e-05	0.000362215
CCCAGTTGTGATGTGG-1	iPSCs	iPSCs_IPSC	0.000114232	0.0200903	0.00151796	0.123675	0.00315658	0.00216477	0.000775744	0.00104068	0.00329359	0.0173166	0.00220629	0.671584	0.00907218	0.00298696	0.0189723	0.0191978	0.017807	0.0035213	0.00117844	0.000374478	4.49479e-05	0.000550874	0.029766	2.96187e-06	0.00143644	0.00141761	0.000251663	2.57368e-05	0.000758125	0.000563557	0.00704865	0.00184949	0.00796902	0.0261847	0.000600398	1.69914e-06	0.00112339	9.62003e-05	0.000262224
CCCAGTTGTTGTCTTT-1	iPSCs	iPSCs_IPSC	0.000161908	0.0125711	0.000536433	0.108436	0.00760757	0.000729052	0.000932973	0.00231855	0.0019927	0.00261971	0.0133207	0.724688	0.00553994	0.00103766	0.00315522	0.00753302	0.0480337	0.0122158	0.00118722	0.000592938	7.48357e-05	0.000348929	0.0106308	8.57146e-07	0.000954208	0.00138998	0.00023275	1.3502e-05	0.000785921	0.000590461	0.0127274	0.00175761	0.00307413	0.00850831	0.000308719	8.9061e-07	0.00276519	6.77512e-05	0.000557531
CCCAGTTTCGAATGCT-1	iPSCs	iPSCs_IPSC	9.48482e-05	0.0302094	0.000695769	0.0737311	0.0028301	0.0010515	0.000764202	0.00113325	0.0028643	0.00521744	0.0149652	0.755105	0.00490914	0.000788059	0.00460093	0.014671	0.012527	0.00534021	0.000764087	0.000400513	6.40342e-05	0.000325212	0.0227043	3.32319e-07	0.00096287	0.00137165	0.000158695	1.33989e-05	0.00057034	0.000859308	0.0136493	0.0022496	0.00571709	0.0176774	0.000445825	2.86104e-06	0.000115054	3.26124e-05	0.000417169
CCCAGTTTCTCTAAGG-1	PrimitiveStreak	PrimitiveStreak_IPSC	0.000155189	0.0301983	0.00237904	0.104849	0.00265142	0.00120842	0.000636341	0.00203101	0.0156284	0.00255379	0.00349441	0.632793	0.00306501	0.00120097	0.00270462	0.0527481	0.0447716	0.0124887	0.00155314	0.000573145	0.00039613	0.000362477	0.0237528	1.91298e-07	0.00152038	0.00135185	0.00026484	1.09485e-05	0.000851822	0.000996692	0.0280838	0.00342165	0.00695664	0.0133333	0.000369434	2.94137e-06	3.15597e-05	7.61166e-05	0.00053243
CCCATACAGCTGTTCA-1	PrimitiveStreak	PrimitiveStreak_IPSC	4.21173e-05	0.0181521	0.000916781	0.0794894	0.00200344	0.00235102	0.000754701	0.00209308	0.00731783	0.00356043	0.002327	0.631781	0.00648638	0.00201928	0.00300422	0.0799255	0.0301009	0.0222982	0.00126881	0.000390432	0.000194607	0.000396604	0.051358	1.29907e-07	0.00103999	0.000957615	0.000239668	1.38505e-05	0.000585797	0.000732069	0.00925085	0.00145618	0.0107858	0.0256164	0.000399569	3.63493e-06	0.000181995	0.000206383	0.00029796
CCCATACAGGAGTTTA-1	iPSCs	iPSCs_IPSC	7.94769e-06	0.0037205	0.00027457	0.00996146	0.000646255	0.0005234	0.000218743	0.00127582	0.00111769	0.000646721	0.000205808	0.93707	0.00136051	0.000258108	0.00110986	0.00972343	0.0174588	0.00103912	0.000123058	0.00010712	1.44445e-05	0.000121112	0.00334167	3.59022e-08	0.000130059	0.000226348	3.74796e-05	4.47207e-06	0.000153268	0.000181283	0.0013546	0.00029452	0.00201864	0.00489763	0.000168987	1.91014e-06	2.52128e-05	5.7373e-05	0.000122004
CCCTCCTAGCCCAATT-1	iPSCs	iPSCs_IPSC	5.52253e-05	0.0243621	0.000424156	0.101062	0.00253209	0.000646487	0.000673976	0.000883877	0.0119165	0.00207009	0.00155139	0.715315	0.00249644	0.000303673	0.00227254	0.0193042	0.00647527	0.0284267	0.000643978	0.000458454	0.000196439	7.52851e-05	0.0290143	8.08395e-08	0.000485662	0.000603469	0.000154251	1.44276e-05	0.000426127	0.00028929	0.00649109	0.00115673	0.0138931	0.0248166	0.000309444	1.44972e-06	1.8664e-05	3.24362e-05	0.000147714
CCCTCCTCAAAGGAAG-1	iPSCs	iPSCs_IPSC	2.29359e-05	0.0091941	0.000322462	0.147102	0.0018921	0.000303345	0.000391431	0.00100599	0.0116743	0.00354879	0.000431659	0.700975	0.0034469	0.000303407	0.00180639	0.0188391	0.00717983	0.00272683	0.00055736	0.000225952	5.51236e-05	9.03892e-05	0.0219179	3.88795e-08	0.000355379	0.000508137	0.000113235	9.01311e-06	0.000453455	0.000208321	0.00644406	0.000646416	0.0104783	0.046149	0.000346734	5.38282e-07	4.22723e-06	1.02701e-05	0.000258861
CCGGGATGTAAGTGTA-1	iPSCs	iPSCs_IPSC	9.84341e-05	0.0279549	0.000893364	0.0633308	0.00289818	0.00107224	0.00100334	0.00114662	0.0184497	0.0033862	0.00356306	0.718837	0.00347498	0.00122126	0.00192116	0.0335841	0.0349429	0.0122508	0.00133331	0.000347696	0.000198921	0.000218444	0.00667303	1.18146e-07	0.000874013	0.00157502	0.000139018	1.70193e-05	0.000877713	0.000527354	0.0108371	0.00196799	0.00712005	0.0362901	0.000470642	1.39762e-06	0.000105223	6.28889e-05	0.000333418
CCGGTAGGTACAAGTA-1	iPSCs	iPSCs_IPSC	8.36652e-05	0.00834599	0.000413395	0.110372	0.00344736	0.00205902	0.000570129	0.000568895	0.002043	0.00894318	0.0089444	0.697928	0.00436274	0.0078378	0.00499067	0.0370711	0.00483262	0.00709689	0.000746938	0.000175424	0.000490733	0.000245465	0.0506655	2.73076e-07	0.000524748	0.00127749	9.33006e-05	1.72447e-05	0.00116247	0.000452552	0.0103994	0.000798938	0.00480076	0.0169185	0.00034986	3.66047e-06	0.000198218	9.27835e-05	0.000675389
CCGTTCATCAGCATGT-1	PrimitiveStreak	PrimitiveStreak_IPSC	1.16671e-05	0.0122663	0.000311617	0.103775	0.00284176	0.000369927	0.00232727	0.0349962	0.00104136	0.00902327	0.00235932	0.755735	0.00634947	4.69095e-05	0.00474447	0.0164079	0.00108131	0.00196708	0.00116837	0.000577096	0.000204192	0.000286773	0.0190428	1.70525e-06	0.00045366	0.000437587	6.25371e-05	6.78089e-06	0.000411764	3.82238e-05	0.0063201	0.00121173	0.00407755	0.00960331	0.000272849	6.84606e-07	1.17794e-05	3.54352e-06	0.000151022
CCTAAAGTCTCGCTTG-1	PrimitiveStreak	PrimitiveStreak_IPSC	8.34361e-05	0.0241375	0.000374705	0.037145	0.00174826	0.000612752	0.000425411	0.00126801	0.00675253	0.00316567	0.0052561	0.756911	0.0024641	0.000487743	0.00085163	0.0124329	0.0235601	0.0150357	0.000578784	0.000260225	8.16113e-05	0.000249537	0.0627019	1.07867e-07	0.000351422	0.00101403	0.000206541	1.29188e-05	0.000704091	0.000308966	0.00543833	0.00169136	0.0049428	0.0279252	0.00016912	4.63243e-06	0.000145729	3.12836e-05	0.000469278
CCTACCACAGTCGATT-1	iPSCs	iPSCs_IPSC	7.01521e-05	0.0230537	0.00131348	0.102368	0.00248084	0.00153977	0.000738938	0.00326699	0.00978634	0.00687423	0.00185343	0.660985	0.00798681	0.00140904	0.0162721	0.00867689	0.0375376	0.0017751	0.00172821	0.000791987	0.000121586	0.000339962	0.0230131	2.73876e-07	0.00131245	0.00115091	0.00016587	5.44804e-06	0.0016358	0.00130126	0.0536972	0.00214808	0.00515058	0.018364	0.000402056	1.46174e-05	0.000288223	0.000118148	0.000261573
CCTAGCTAGGAGTTGC-1	PrimitiveStreak	PrimitiveStreak_IPSC	0.000229102	0.03899	0.00118487	0.056067	0.00549869	0.00183793	0.000966768	0.00380518	0.0117301	0.00994563	0.061904	0.69092	0.00436617	0.000866208	0.00247379	0.0176063	0.0281934	0.00556195	0.00120996	0.000556333	0.000119597	0.00034445	0.0315933	6.31506e-07	0.00125188	0.00113358	0.000205106	2.01369e-05	0.00135155	0.00071992	0.00508386	0.00475702	0.00433346	0.00353266	0.000411839	4.0736e-07	0.000350013	0.000140014	0.000737036
CCTATTAAGACGCAAC-1	iPSCs	iPSCs_IPSC	6.32665e-05	0.00779549	0.000219682	0.0589053	0.00311531	0.000182381	0.000510546	0.00112081	0.00345098	0.00482884	0.0086413	0.824746	0.0028916	0.000521104	0.00237494	0.0458342	0.0120238	0.0045741	0.000614625	0.000191461	3.02895e-05	0.000183108	0.00415627	2.7502e-07	0.000404647	0.000392349	7.02879e-05	8.46334e-06	0.00052597	0.00020237	0.00324278	0.00108308	0.001908	0.00468051	0.000193562	2.01571e-06	4.93721e-05	1.67271e-05	0.000244334
CCTATTACACAACGCC-1	iPSCs	iPSCs_IPSC	0.000188241	0.023773	0.00110912	0.085804	0.00884756	0.00133235	0.000677176	0.00293965	0.00702852	0.00784132	0.00520084	0.773761	0.00350276	0.00186132	0.0019957	0.00885127	0.00191327	0.0148869	0.00123256	0.000534307	7.33238e-05	0.000170672	0.0202386	3.36652e-07	0.000853292	0.00117177	0.000194868	1.27583e-05	0.0011692	0.000627565	0.00820766	0.00178051	0.00238774	0.00827537	0.000440658	1.01873e-06	0.00036839	9.55837e-05	0.000649608
CCTCAGTAGCGTGAAC-1	iPSCs	iPSCs_IPSC	1.8692e-05	0.0149304	0.000242866	0.0340439	0.000790489	0.000570479	0.00027381	0.000518298	0.00543115	0.00122725	0.00515795	0.862225	0.0016501	0.000171868	0.00297436	0.0072461	0.0122211	0.00249965	0.000314668	0.000159373	6.86505e-05	0.000110014	0.00805145	1.96614e-08	0.00025076	0.000489335	3.98139e-05	8.75724e-06	0.000289231	0.000203572	0.00411133	0.000667052	0.00435459	0.0283987	0.000127637	5.50257e-07	8.89873e-06	2.10112e-05	0.000130604
CCTCAGTTCTCGATGA-1	iPSCs	iPSCs_IPSC	9.11661e-05	0.0134398	0.000921132	0.145196	0.0087753	0.000526135	0.00189619	0.00338647	0.00308991	0.00517208	0.0312103	0.670153	0.00557771	0.00149907	0.0055966	0.0256467	0.0065743	0.00907337	0.000989204	0.00111173	0.000164438	0.000291546	0.0242999	1.87608e-07	0.00138089	0.00143823	0.000260031	3.25073e-05	0.00122835	0.000510286	0.0088491	0.00215431	0.00461464	0.0127326	0.000991745	5.40662e-06	0.00021985	0.000141788	0.000758259
CCTCTGAGTATGGTTC-1	PrimitiveStreak	PrimitiveStreak_IPSC	0.000354681	0.0226324	0.000459852	0.0751285	0.00428365	0.000808844	0.00054276	0.00164169	0.00272309	0.00307736	0.12177	0.703673	0.0022453	0.00371012	0.00139574	0.0129354	0.00191392	0.00500219	0.000763727	0.0002793	3.14128e-05	0.000138942	0.0193408	5.6593e-07	0.00089559	0.000611214	9.22317e-05	5.52375e-06	0.000653574	0.000241963	0.00357161	0.00174612	0.00205152	0.00442321	0.000293366	1.06561e-06	0.000229783	1.66635e-05	0.000313253
CCTCTGAGTGACAAAT-1	iPSCs	iPSCs_IPSC	8.22365e-05	0.0164914	0.000260494	0.0657115	0.00277524	0.000736287	0.000523782	0.00142871	0.00185761	0.00306098	0.01241	0.845742	0.00276647	0.000751727	0.000514618	0.0117706	0.00259989	0.00429764	0.000622412	0.000413871	6.23355e-05	0.000296191	0.00817334	1.42637e-07	0.000627189	0.000849319	6.27754e-05	5.71329e-06	0.000531261	0.000209501	0.00737327	0.00115401	0.00166431	0.00355727	0.000231089	5.73224e-07	0.000110157	2.51569e-05	0.000248532
CCTTACGAGCGGCTTC-1	iPSCs	iPSCs_IPSC	0.000219914	0.0123553	0.000418334	0.0549855	0.00638962	0.000980373	0.00163822	0.00315457	0.00447431	0.00387223	0.143095	0.675932	0.00436773	0.00139816	0.00167167	0.0112585	0.00967867	0.0208861	0.00137055	0.000525974	6.29756e-05	0.000460652	0.0145236	6.45408e-07	0.000685166	0.00142092	0.000155171	1.03219e-05	0.000879583	0.000479912	0.00535975	0.00215825	0.00334944	0.0103464	0.00031177	8.80696e-06	0.000436192	4.41683e-05	0.000633612
CCTTACGGTAGCTAAA-1	iPSCs	iPSCs_IPSC	0.000100534	0.0166108	0.00055418	0.1153	0.00249463	0.00118811	0.000920306	0.00130908	0.00360162	0.00346087	0.0366061	0.652705	0.00354214	0.000422206	0.00337482	0.0158304	0.0178058	0.0472542	0.000482177	0.000403854	0.000165059	0.000297405	0.013288	7.04938e-08	0.000776884	0.00092712	0.000168562	1.76705e-05	0.000835548	0.000692245	0.00906877	0.00205352	0.00951464	0.0374853	0.000225548	1.03021e-05	0.000209898	6.16278e-05	0.000235301
CCTTCCCAGGACAGAA-1	iPSCs	iPSCs_IPSC	9.37957e-05	0.0561005	0.000935007	0.0335517	0.0121236	0.000673285	0.00210197	0.00357496	0.00668009	0.00856919	0.033586	0.66323	0.00602278	0.00272148	0.00518057	0.023712	0.0284552	0.0107551	0.00193751	0.00132612	0.000173086	0.00130683	0.0360543	5.00447e-07	0.0018567	0.00264653	0.000269567	2.79736e-05	0.00159826	0.000745276	0.016643	0.00450745	0.00639187	0.0236005	0.0011358	3.74166e-06	0.000338009	3.63118e-05	0.00133336
CCTTCCCTCCCACTTG-1	iPSCs	iPSCs_IPSC	2.42713e-05	0.00732039	0.000906414	0.0800383	0.000880751	0.000660482	0.000388183	0.000829626	0.0073621	0.0015429	0.000581634	0.775257	0.00350582	0.000183123	0.00168819	0.0137442	0.00656303	0.00719862	0.000431895	0.000227017	4.53964e-05	9.64668e-05	0.0283059	4.7141e-08	0.000508653	0.000479886	7.13756e-05	3.87464e-06	0.000272669	0.000263111	0.00507561	0.000496067	0.0103131	0.0444127	0.000177248	1.12367e-06	5.66202e-06	1.50744e-05	0.000122271
CCTTCCCTCTGTACGA-1	iPSCs	iPSCs_IPSC	1.02349e-05	0.00434198	0.000303084	0.0328539	0.00134688	0.000287482	0.000155915	0.000359843	0.00292686	0.000680492	0.00144764	0.901795	0.00125291	3.48518e-05	0.00105953	0.0122807	0.00917776	0.00418311	0.000171391	0.000120982	5.41625e-05	4.43491e-05	0.00254416	1.91997e-08	0.000236849	0.000249611	3.74374e-05	4.03713e-06	0.000214038	0.000166186	0.00525725	0.000339049	0.00481466	0.0111148	7.87584e-05	4.28226e-07	3.68688e-06	6.57674e-06	4.35814e-05
CCTTCGACAGCTGCAC-1	iPSCs	iPSCs_IPSC	0.000168677	0.0128221	0.00108175	0.0614959	0.00305462	0.00101457	0.00141951	0.00274158	0.00327088	0.0079648	0.00319746	0.760249	0.0140539	0.000427204	0.00237178	0.0301215	0.0224292	0.016873	0.00124191	0.000699069	8.12385e-05	0.000348669	0.0118697	4.17853e-07	0.00105521	0.00205059	0.000132122	1.80615e-05	0.000865209	0.000456288	0.0190046	0.00267124	0.00485251	0.00890282	0.000321436	9.13764e-07	0.000170897	0.000104374	0.000395175
CCTTCGAGTAGATTAG-1	iPSCs	iPSCs_IPSC	0.000173696	0.0173628	0.000752785	0.128022	0.00994464	0.00119176	0.00147384	0.00602664	0.00820729	0.004629	0.00815197	0.637143	0.00696533	0.00069178	0.0018232	0.0145182	0.0347689	0.0394302	0.00130882	0.000644244	8.79328e-05	0.000414553	0.0244582	6.08574e-07	0.00177004	0.00218694	0.000210252	2.85541e-05	0.00105428	0.000967636	0.0325428	0.00206396	0.00422436	0.00493434	0.000615206	3.48668e-06	0.00038707	0.000141079	0.000678403
CCTTTCTTCGCCAAAT-1	iPSCs	iPSCs_IPSC	3.37539e-05	0.0101423	0.000590118	0.0242651	0.000987869	0.000865216	0.00044004	0.000912705	0.00226385	0.00197759	0.0138238	0.862449	0.00195095	0.000466392	0.00273674	0.0102922	0.022017	0.00314009	0.000503419	0.000185911	3.96214e-05	0.000109521	0.0126751	4.09247e-08	0.000258081	0.000589667	8.26607e-05	5.18181e-06	0.000291747	0.000373648	0.00661856	0.000932023	0.00383374	0.0135862	0.00012192	5.79279e-07	0.000105719	3.03453e-05	0.000301288
CGAACATGTAACGTTC-1	iPSCs	iPSCs_IPSC	5.4929e-05	0.0164259	0.000994087	0.0782581	0.00166727	0.00112532	0.000748473	0.00211848	0.00309683	0.00259919	0.0078837	0.711218	0.00487538	0.000417777	0.00625893	0.0328634	0.00906675	0.00704341	0.000910717	0.000322791	0.000138621	0.000235199	0.00929761	5.29403e-08	0.000531312	0.00157648	0.000166998	7.18374e-06	0.00103102	0.000431308	0.00834242	0.0017672	0.0165798	0.0705422	0.000703332	1.84873e-06	9.14648e-05	4.77519e-05	0.000559219
CGAACATTCATCATTC-1	iPSCs	iPSCs_IPSC	0.000251778	0.0241397	0.000390656	0.0818106	0.00375973	0.00224141	0.000657242	0.00178138	0.00163806	0.00456104	0.0239186	0.76966	0.00635346	0.00047238	0.00228235	0.0182222	0.00764548	0.00851987	0.00132112	0.000204696	6.83023e-05	0.000326491	0.00835164	3.42762e-07	0.000845133	0.00153818	0.000118827	9.84294e-06	0.000796464	0.000384302	0.00914346	0.00155587	0.00485289	0.0105595	0.00041597	1.78243e-06	0.000606532	7.30552e-05	0.000519904
CGAATGTAGACTCGGA-1	iPSCs	iPSCs_IPSC	0.000262394	0.0186588	0.000846207	0.0972234	0.00535086	0.00145884	0.00100913	0.00249625	0.00338555	0.0126686	0.0220378	0.725716	0.00501936	0.00198093	0.000628047	0.00883933	0.0226926	0.00962034	0.00130644	0.000704224	0.000731598	0.000388313	0.0219359	5.74918e-07	0.00120444	0.00132805	0.000257444	1.24657e-05	0.00149896	0.000780324	0.0128798	0.0024504	0.00477964	0.00821418	0.000379135	2.27433e-06	0.000566997	2.97096e-05	0.00065524
CGAATGTAGAGTACCG-1	PrimitiveStreak	PrimitiveStreak_IPSC	3.17919e-05	0.0213061	0.000493617	0.0935912	0.00379465	0.000483927	0.00067588	0.00209072	0.00608019	0.0023009	0.00541853	0.762118	0.0032566	0.000563818	0.00341956	0.0548472	0.00645354	0.00257903	0.00044743	0.000198793	1.62527e-05	6.22608e-05	0.0082834	2.07925e-07	0.000662546	0.00127889	8.25292e-05	2.55726e-06	0.000502109	0.000352758	0.00434595	0.000699355	0.00431553	0.00844391	0.000349982	9.52232e-07	3.74288e-05	1.15208e-05	0.000400115
CGACCTTGTGTGGCTC-1	iPSCs	iPSCs_IPSC	2.25076e-05	0.00579736	0.00019461	0.026311	0.000946456	0.000200307	0.00021594	0.000250232	0.00658093	0.0017877	0.00624039	0.906014	0.00104765	0.0016535	0.00164883	0.0119199	0.00190608	0.000524033	0.00023672	0.000134228	3.78013e-05	7.19697e-05	0.00446472	3.67316e-08	0.000350833	0.000271869	0.000100214	6.05105e-06	0.000263625	8.96198e-05	0.00525297	0.000380729	0.00163523	0.0131013	0.000192368	4.75418e-07	7.87133e-06	1.23866e-05	0.000127431
CGACCTTGTTACAGAA-1	iPSCs	iPSCs_IPSC	3.06945e-05	0.0365426	0.000315563	0.0697877	0.00169421	0.000600878	0.000518739	0.000845749	0.0106918	0.00248902	0.019278	0.740847	0.00409731	0.000202033	0.00226257	0.0157918	0.00358772	0.0020148	0.000797867	0.000188414	5.18494e-05	8.0206e-05	0.022683	4.65571e-08	0.000469723	0.000991511	0.000126429	7.06113e-06	0.000414244	0.000259823	0.00993472	0.00123815	0.00562346	0.044717	0.000493325	5.61825e-07	2.60249e-05	3.12262e-05	0.000267405
CGACCTTTCCCGGATG-1	iPSCs	iPSCs_IPSC	3.18692e-05	0.0302039	0.000613217	0.112302	0.0021408	0.000444232	0.00106593	0.000498829	0.00345899	0.00364172	0.0019846	0.731583	0.00348379	0.000386845	0.000830273	0.0542945	0.00265771	0.00128005	0.000256498	0.000289789	2.91416e-05	0.000130745	0.00634737	1.13915e-07	0.000559637	0.00151793	0.000166233	5.75568e-06	0.000709794	0.000215359	0.00756506	0.00118234	0.00594293	0.0232495	0.000217803	1.11275e-06	5.83929e-05	3.00608e-05	0.00062127
CGACTTCGTGCTAGCC-1	iPSCs	iPSCs_IPSC	0.000145413	0.0131197	0.00104389	0.0910622	0.00465591	0.000995681	0.000799954	0.0012853	0.0100178	0.00714326	0.00944291	0.700425	0.00637089	0.000668793	0.00358567	0.0361476	0.00479984	0.00247951	0.000984162	0.000425413	0.000447296	0.000533075	0.0140193	1.826e-07	0.000968365	0.00160357	0.000228042	3.94743e-05	0.000724374	0.000650809	0.00486488	0.00201412	0.00745076	0.0694356	0.000596395	2.85102e-06	4.55957e-05	8.78501e-05	0.000688892
CGACTTCTCACATAGC-1	iPSCs	iPSCs_IPSC	7.77031e-05	0.012462	0.000679089	0.0628561	0.00719898	0.000977952	0.000772168	0.00146743	0.00539896	0.00433831	0.0253408	0.787308	0.00405233	0.0018886	0.00102355	0.0259225	0.00646116	0.00471957	0.00126038	0.000252593	3.96458e-05	0.000434896	0.0179002	1.35006e-06	0.00108586	0.00118989	0.000125508	3.05011e-05	0.000786424	0.000343655	0.00551323	0.00147069	0.00362874	0.0113704	0.000191115	6.70792e-07	0.000358296	0.000130404	0.000940154
CGACTTCTCTCACATT-1	iPSCs	iPSCs_IPSC	0.000195188	0.0226924	0.000650971	0.0415247	0.00382782	0.00128	0.000867938	0.00128431	0.00546414	0.00591636	0.026944	0.748417	0.00685174	0.000455429	0.00276709	0.0386103	0.0110081	0.00503151	0.000420604	0.000262689	9.01611e-06	0.000329141	0.0208968	7.71788e-07	0.0005359	0.00214277	0.000179848	1.13292e-05	0.00101173	0.000378581	0.012693	0.000864652	0.00515803	0.0300399	0.000252878	1.84969e-06	7.88064e-05	9.42127e-05	0.000848441
CGAGAAGAGAAGGGTA-1	iPSCs	iPSCs_IPSC	0.000122112	0.0302304	0.000754097	0.0960748	0.00357489	0.0012948	0.000778633	0.00284318	0.00372804	0.00509478	0.012503	0.669651	0.00575135	0.000552299	0.00759584	0.0617354	0.02428	0.0111184	0.000905482	0.00053019	0.000243905	0.000507642	0.00891235	2.03075e-07	0.00112023	0.00136322	0.000144129	1.64408e-05	0.000930505	0.00132558	0.0114466	0.00246734	0.0135019	0.0177573	0.000662034	1.57238e-06	5.50982e-05	0.00013325	0.00029274
CGAGAAGCACATGTGT-1	iPSCs	iPSCs_IPSC	4.26135e-05	0.0119045	0.000643136	0.148287	0.00470876	0.00113193	0.000762821	0.00134273	0.00153059	0.00284064	0.00872649	0.668384	0.00714363	0.000670065	0.00303119	0.0257646	0.0261354	0.0070083	0.000778026	0.000414039	1.5951e-05	0.000347848	0.00921126	2.1737e-07	0.000685908	0.00121026	8.18919e-05	1.63513e-05	0.00106765	0.000691131	0.00787083	0.00149239	0.00930774	0.045425	0.000490682	1.42028e-06	0.000184692	5.37718e-05	0.000594118
CGAGAAGGTCCTAGCG-1	iPSCs	iPSCs_IPSC	0.000123065	0.0144809	0.00074655	0.0602629	0.0051941	0.000620219	0.000631948	0.00161166	0.0058813	0.00566391	0.00558864	0.758835	0.00550093	0.00105502	0.0021261	0.020609	0.0127758	0.0158907	0.00176076	0.000470794	0.000229536	0.000393468	0.051945	3.03037e-07	0.00119585	0.000741274	9.69886e-05	1.45761e-05	0.000604556	0.000395801	0.00608071	0.00227993	0.00592445	0.00951249	0.000286173	2.00673e-06	0.000173262	7.1967e-05	0.000222299
CGAGAAGGTCTCTTAT-1	iPSCs	iPSCs_IPSC	4.75809e-05	0.00487945	0.000190305	0.0211786	0.000554497	0.000289477	0.000232602	0.000350739	0.00103852	0.000822596	0.00304955	0.929184	0.00126263	8.58664e-05	0.000266647	0.0122254	0.00198784	0.00163463	0.000217526	0.000168382	4.7995e-05	7.69316e-05	0.00946403	1.11897e-07	0.000215797	0.000322966	3.44562e-05	2.41068e-06	0.00019333	7.82907e-05	0.00336782	0.000584411	0.000976069	0.00472816	0.000129993	1.31709e-06	8.02471e-06	8.84041e-06	9.19037e-05
CGAGCACCAATCAGAA-1	iPSCs	iPSCs_IPSC	0.000201497	0.0328031	0.000617803	0.0794718	0.00631249	0.00116462	0.00143624	0.00201243	0.00261062	0.00494663	0.00834677	0.724189	0.00280388	0.000712867	0.000283407	0.013936	0.0215889	0.0106138	0.00132982	0.000630949	5.37999e-05	0.000211488	0.0421796	3.2694e-07	0.00133499	0.00127164	9.80999e-05	1.02649e-05	0.000986569	0.000539098	0.0120477	0.00215543	0.00681906	0.0148412	0.000570314	1.40173e-06	0.00032179	0.000143038	0.000401453
CGAGCACGTCAGCTAT-1	iPSCs	iPSCs_IPSC	0.000226745	0.0324296	0.0010366	0.137305	0.00321343	0.00135366	0.00110441	0.00350095	0.003593	0.00428192	0.00316489	0.620972	0.00619136	0.00140902	0.00185891	0.0333605	0.00782444	0.0323023	0.00112912	0.0005289	0.000346693	0.000247299	0.029813	7.76215e-07	0.00135805	0.00135404	0.000170019	3.10055e-05	0.00116752	0.00106485	0.0300253	0.00261983	0.0109808	0.0229096	0.000531688	4.42237e-06	0.000171252	5.29709e-05	0.000363937
CGAGCACTCTCCGGTT-1	PrimitiveStreak	PrimitiveStreak_IPSC	0.000116062	0.0170895	0.00043406	0.0404905	0.00237046	0.00170553	0.000884774	0.00196553	0.0041863	0.00441609	0.00760773	0.823736	0.00254477	0.00179762	0.00220758	0.0179867	0.0251809	0.00203075	0.000894549	0.000299539	0.000207835	0.000453766	0.00264892	6.10425e-07	0.000744413	0.00152234	0.00029864	8.66793e-06	0.000709332	0.000407544	0.010445	0.00274318	0.00211932	0.0172263	0.000417536	6.94889e-06	0.000803268	0.00010318	0.00118831
CGAGCCAAGACCACGA-1	iPSCs	iPSCs_IPSC	0.000274002	0.0221116	0.000310515	0.058165	0.00689371	0.000722069	0.000643221	0.000788688	0.0018677	0.00188652	0.00491792	0.830108	0.00342372	0.000652125	0.00181656	0.00935366	0.00879909	0.00459931	0.000755857	0.000296799	8.89569e-05	0.000211433	0.0232974	7.68736e-07	0.000785798	0.000562579	9.49724e-05	9.07961e-06	0.000689236	0.000318184	0.0061331	0.00232328	0.00271431	0.00304276	0.000228136	2.74595e-06	0.000794767	3.4587e-05	0.000282068
CGAGCCACAGGGCATA-1	iPSCs	iPSCs_IPSC	5.57039e-05	0.0204259	0.000507934	0.0775567	0.00194945	0.00125497	0.000591472	0.000777933	0.00763498	0.00355634	0.00650715	0.751737	0.00314478	0.00064645	0.00270591	0.0147517	0.037224	0.00546389	0.000649477	0.000405321	0.000149622	0.000412664	0.0186698	9.20527e-08	0.000748876	0.000949871	7.68748e-05	8.49991e-06	0.000829368	0.000520131	0.00708589	0.00216472	0.00637881	0.0234727	0.000424855	1.14115e-06	0.000108107	9.42227e-05	0.000356301
CGATCGGCAAAGGTGC-1	PrimitiveStreak	PrimitiveStreak_IPSC	0.000170559	0.0469492	0.00073481	0.0740028	0.00297638	0.00188937	0.00143583	0.00405494	0.00291149	0.0121499	0.0137793	0.714065	0.00837611	0.00171456	0.0027792	0.0235816	0.0115283	0.0223725	0.00178777	0.000824554	0.000276296	0.000685331	0.0118685	2.92599e-07	0.00135313	0.00207954	0.000232992	3.26613e-05	0.00130122	0.000882266	0.0114121	0.00412307	0.00580504	0.00856815	0.00072274	2.45866e-06	0.00184666	9.01991e-05	0.000632994
CGATCGGGTCCGAAGA-1	iPSCs	iPSCs_IPSC	7.0554e-05	0.032543	0.000511394	0.0716009	0.00555387	0.0006191	0.000620611	0.00343858	0.00507031	0.00369856	0.0386694	0.738331	0.00936853	0.000628323	0.00283558	0.0136036	0.0147687	0.00910508	0.00117071	0.000375446	5.26684e-05	0.000125867	0.022774	2.28024e-07	0.000532648	0.000827369	0.000122373	1.65513e-05	0.000855269	0.000399763	0.00736006	0.00261814	0.00330801	0.0074155	0.000505257	2.35748e-06	0.000117305	4.95033e-05	0.000333604
CGCCAAGTCAGCAACT-1	PrimitiveStreak	PrimitiveStreak_IPSC	7.3545e-06	0.00279952	0.000210471	0.0142965	0.00201461	0.000546333	0.000202861	0.00456175	0.00178644	0.00943857	0.0642555	0.835704	0.00114727	0.000135358	0.0020092	0.0210335	0.00476048	0.00393874	0.000279262	0.00017487	0.000208398	0.000141056	0.00879276	2.59757e-08	0.000499679	0.000521415	3.09167e-05	6.25787e-06	0.000322072	3.95352e-05	0.00500344	0.00111487	0.00545817	0.00838872	7.3521e-05	2.1227e-07	4.19384e-06	1.95489e-06	8.97524e-05
CGCCAAGTCCATGAAC-1	iPSCs	iPSCs_IPSC	9.87136e-05	0.0307278	0.000795193	0.155213	0.00549853	0.00164753	0.000920051	0.00251299	0.0152825	0.0089385	0.00174023	0.609195	0.00714327	0.00137218	0.00472724	0.0229706	0.0275737	0.0263104	0.00128694	0.000805162	0.000136378	0.000323105	0.0169044	2.61244e-07	0.00158715	0.00154213	0.000247129	1.04798e-05	0.00124424	0.000767455	0.0200825	0.00295597	0.0074283	0.0207039	0.000589801	2.40782e-06	3.4657e-05	6.7192e-05	0.000613292
CGCCAAGTCCTAGTGA-1	PrimitiveStreak	PrimitiveStreak_IPSC	9.57974e-05	0.0216865	0.000678455	0.0916956	0.00275255	0.000308493	0.000616455	0.00145177	0.00349507	0.00329993	0.004741	0.765088	0.00417445	0.000534572	0.000963894	0.0404681	0.00648137	0.0103118	0.000654101	0.000518187	0.000216947	0.00025848	0.00924825	5.18675e-08	0.000786047	0.00168614	0.000116272	8.48367e-06	0.00113345	0.000373706	0.00841974	0.00148365	0.00739658	0.00790372	0.000540702	5.4301e-07	2.705e-05	2.98385e-05	0.000353763
CGCCAAGTCGAATGGG-1	PrimitiveStreak	PrimitiveStreak_IPSC	0.000332348	0.0321814	0.000633188	0.104689	0.0090396	0.00214155	0.000669537	0.00573896	0.00815045	0.0119429	0.0227861	0.617668	0.00981248	0.00158443	0.00218675	0.0182925	0.00814977	0.0436363	0.000963767	0.000716601	0.000126179	0.0002486	0.0635597	6.3646e-07	0.00115366	0.00101821	0.000506183	5.38383e-05	0.00128618	0.000702829	0.0094415	0.002422	0.00626251	0.0108337	0.000508054	2.8376e-06	0.000154109	7.65464e-05	0.000326089
CGCGGTAAGATAGCAT-1	PrimitiveStreak	PrimitiveStreak_IPSC	5.62314e-05	0.0150414	0.000680695	0.080745	0.00209798	0.000578195	0.000592931	0.00127888	0.00733444	0.00299371	0.00725841	0.792054	0.00393367	0.000579428	0.00111997	0.0179834	0.0197726	0.00832657	0.000991955	0.000440868	0.000107276	0.00015545	0.00619317	3.33059e-08	0.00078374	0.000741455	0.000113847	9.38694e-06	0.000556794	0.000337383	0.00686899	0.00224609	0.00341967	0.0138549	0.000443644	1.17864e-06	3.2095e-05	6.91531e-05	0.000205205
CGCGTTTAGGTGACCA-1	PrimitiveStreak	PrimitiveStreak_IPSC	1.94768e-05	0.00753822	0.00042824	0.0194249	0.00211268	0.000273728	0.000405484	0.00351783	0.0052498	0.00148069	0.00226976	0.867345	0.00392982	0.000205599	0.000900635	0.0225546	0.00738799	0.00164453	0.000469437	0.000233173	0.000131069	0.000141103	0.0201364	4.09309e-08	0.000516523	0.000359229	0.000101333	8.77474e-06	0.000406059	0.000191157	0.00706813	0.00122684	0.00425645	0.017583	0.000241806	2.09101e-06	3.58629e-05	5.09223e-06	0.00019767
CGCGTTTGTCATACTG-1	iPSCs	iPSCs_IPSC	0.000166645	0.0165837	0.000520511	0.161338	0.00303752	0.000471532	0.00114876	0.00118518	0.00812877	0.00262703	0.00319618	0.728979	0.00532514	0.000954171	0.00107697	0.0100422	0.0132557	0.00348861	0.00116717	0.00042179	0.000188358	0.000321201	0.0175323	1.06198e-07	0.000575111	0.000741564	0.000140481	2.80245e-05	0.000821783	0.000292711	0.00353049	0.00130888	0.00483206	0.00572206	0.00029457	7.27889e-07	9.50481e-05	2.85386e-05	0.000431752
CGCTATCAGCGCCTTG-1	iPSCs	iPSCs_IPSC	0.000705102	0.0516746	0.0010384	0.06749	0.00910857	0.00311047	0.00173083	0.00618657	0.0134536	0.0244194	0.0127696	0.607051	0.0131126	0.00357293	0.00129283	0.0535248	0.00991041	0.0288258	0.0027424	0.000627988	0.000244498	0.00155961	0.0222486	2.1046e-06	0.00186076	0.00285846	0.000646323	3.44385e-05	0.00248654	0.00189027	0.0191023	0.00884677	0.00721202	0.0129828	0.00156671	4.8985e-05	0.00181628	0.000224549	0.00201983
CGCTATCCAGGCTCAC-1	iPSCs	iPSCs_IPSC	5.29073e-05	0.0480599	0.00071832	0.0938612	0.00342152	0.00123277	0.00129953	0.00113048	0.0137034	0.003728	0.00718702	0.619547	0.00479436	0.000586225	0.00345387	0.0762874	0.00852571	0.00328131	0.00109953	0.00059105	6.9479e-05	0.000416097	0.0128869	7.21418e-08	0.000760537	0.00116869	0.000101999	9.10974e-06	0.000750652	0.000384053	0.0107482	0.00179046	0.0212589	0.0561329	0.00051324	1.28809e-06	5.03386e-05	2.51003e-05	0.000370897
CGCTATCCATTGTGCA-1	PrimitiveStreak	PrimitiveStreak_IPSC	0.000168575	0.00818571	0.000654433	0.203054	0.00215779	0.0010338	0.000664818	0.00112598	0.00436258	0.00578571	0.00311066	0.662811	0.00350916	0.000334802	0.00212477	0.00429028	0.0136935	0.00578567	0.000714669	0.000254418	0.000133712	0.000176744	0.0513574	2.03494e-07	0.000669246	0.00127488	0.000193567	2.54105e-05	0.000685933	0.000491281	0.00984758	0.00103759	0.00333853	0.00584533	0.000351827	3.40866e-06	0.000277405	2.72253e-05	0.000439935
CGCTATCTCTACTTAC-1	iPSCs	iPSCs_IPSC	7.63092e-05	0.0286073	0.000463125	0.057414	0.0047076	0.00178574	0.00116405	0.00177507	0.00348512	0.00550672	0.00791949	0.671499	0.00869678	0.0016166	0.00431195	0.0200593	0.0686583	0.0110287	0.00110971	0.000530464	0.000160238	0.000345564	0.0313606	1.14616e-07	0.000904681	0.00203394	0.000184261	2.01039e-05	0.00127185	0.000756124	0.0183661	0.00225923	0.00770129	0.0327888	0.000563039	2.05387e-06	0.000106076	8.26591e-06	0.000752979
CGCTGGACATGCCTTC-1	iPSCs	iPSCs_IPSC	0.000118436	0.0518374	0.000795447	0.0825097	0.00620525	0.000718936	0.00126215	0.00418388	0.00300992	0.00976632	0.00830806	0.693247	0.00756725	0.00248537	0.00124114	0.0140492	0.0291418	0.00184022	0.00167074	0.000446941	7.43605e-05	0.000168625	0.0425325	3.98149e-07	0.000950834	0.00180337	0.000178861	8.99782e-06	0.000820083	0.000567359	0.0178926	0.00209454	0.00367966	0.00689748	0.000902239	1.3792e-06	0.000209852	3.76042e-05	0.000773677
CGCTTCAAGGAGCGTT-1	iPSCs	iPSCs_IPSC	5.7259e-05	0.0175878	0.000648952	0.0739268	0.00298006	0.000794869	0.000843724	0.00088288	0.0149135	0.00308375	0.00347706	0.745117	0.00295877	0.000646984	0.00174852	0.0227182	0.00625799	0.00698295	0.000461346	0.000327249	0.000136323	0.00016748	0.0134579	4.4361e-08	0.00071781	0.000677137	8.86669e-05	6.62751e-06	0.000757937	0.000523386	0.00702584	0.00109176	0.00836301	0.0601615	0.000226002	8.78811e-07	1.04915e-05	2.67948e-05	0.000144592
CGCTTCACAGATGGCA-1	iPSCs	iPSCs_IPSC	0.000235921	0.0147704	0.000532798	0.0772968	0.00444993	0.00166974	0.00070329	0.00434391	0.00335537	0.00630096	0.00568527	0.791064	0.00587899	0.00107927	0.00280611	0.0234352	0.017875	0.00681517	0.00127736	0.000460966	4.13915e-05	0.00026142	0.00729904	5.53134e-07	0.000819738	0.00132653	0.000246726	2.4813e-05	0.000745188	0.000661647	0.00430175	0.00190981	0.00473478	0.00623048	0.000249291	7.29174e-06	0.000613824	8.25659e-05	0.00040644
CGCTTCAGTGGGTCAA-1	iPSCs	iPSCs_IPSC	4.24698e-05	0.0361519	0.000729438	0.073949	0.00331591	0.00147795	0.000997599	0.00173122	0.01212	0.0039525	0.01112	0.701048	0.00367759	0.00096033	0.00326617	0.00911165	0.0230538	0.00336824	0.00114849	0.000607203	0.000349488	0.000436308	0.0132141	2.69417e-08	0.00102359	0.00122603	0.000176786	2.22139e-05	0.000748806	0.0005214	0.00650704	0.00175868	0.00872802	0.0724346	0.000588532	1.20029e-06	2.12006e-05	3.10644e-05	0.000381255
CGCTTCATCCCGACTT-1	iPSCs	iPSCs_IPSC	0.000163797	0.0319467	0.000840859	0.0485992	0.00432277	0.000902371	0.00137834	0.00393232	0.00382062	0.00759915	0.00152479	0.730373	0.00776898	0.000346818	0.00206392	0.0225509	0.0316198	0.052308	0.00124735	0.000454039	0.000114927	0.000585274	0.00885761	2.90306e-07	0.000998155	0.00154082	0.00016327	1.55813e-05	0.000900487	0.000584764	0.0151986	0.00352011	0.00608896	0.0059975	0.0008447	7.50975e-06	0.00011612	4.37893e-05	0.000658101
CGGACACGTCAATGTC-1	iPSCs	iPSCs_IPSC	6.58e-05	0.0314987	0.000639041	0.116339	0.00542352	0.000527542	0.000745641	0.00221537	0.0130305	0.00435144	0.00273739	0.69147	0.00526028	0.000665174	0.00116307	0.0171573	0.0435052	0.00335597	0.000786892	0.000696769	0.000137268	0.000153351	0.0174888	1.41233e-07	0.000717442	0.000906636	8.24637e-05	9.44598e-06	0.000767116	0.000367693	0.0114185	0.0023818	0.00668814	0.0160789	0.000500154	1.39561e-06	0.000199482	3.52013e-05	0.000431687
CGGACACGTTCCATGA-1	iPSCs	iPSCs_IPSC	8.70271e-05	0.0156131	0.000422622	0.108432	0.00185048	0.000539905	0.000623054	0.000619089	0.00828464	0.00196144	0.00854894	0.770395	0.00441786	0.000736362	0.00392616	0.0260744	0.00266267	0.00609925	0.000951229	0.000302832	0.000378999	0.000145527	0.0067081	4.74312e-08	0.000598251	0.00119806	0.000124512	9.51098e-06	0.000504069	0.000456558	0.00888394	0.00124372	0.00723273	0.0088515	0.000254473	1.00872e-06	5.30807e-05	1.73676e-05	0.000790675
CGGACACTCTTCATGT-1	iPSCs	iPSCs_IPSC	0.000103941	0.0244683	0.000769537	0.168137	0.00755046	0.000900524	0.000861391	0.00360205	0.00224615	0.00670533	0.0186498	0.659544	0.00728744	0.000654821	0.00229317	0.0193624	0.00517609	0.0042791	0.000973255	0.000484505	0.000125577	0.00031355	0.0126795	3.19875e-07	0.00136066	0.000963682	0.000124241	3.00917e-05	0.00173861	0.000468186	0.00462377	0.00264564	0.00674646	0.0325984	0.000661244	1.97595e-06	0.000509606	3.6371e-05	0.000322884
CGGACGTCAGACAAAT-1	iPSCs	iPSCs_IPSC	4.78125e-05	0.0132342	0.000541355	0.0562764	0.00237419	0.000511032	0.000378804	0.00063791	0.00664602	0.00158442	0.00133026	0.820392	0.00257452	0.000797085	0.00517876	0.00540205	0.0136655	0.0011619	0.000434575	0.000260014	0.000183488	0.000117829	0.005807	2.27476e-08	0.000524749	0.00109078	0.000104232	6.36277e-06	0.000335947	0.000279599	0.00800597	0.000795422	0.00976364	0.0389197	0.000196256	7.96497e-07	3.57349e-05	1.96245e-05	0.000383834
CGGACGTTCACCACCT-1	iPSCs	iPSCs_IPSC	0.000157954	0.0337038	0.00092326	0.131977	0.00472383	0.00118471	0.000949318	0.00144574	0.00631314	0.00840441	0.0138367	0.625701	0.0065551	0.00101374	0.00398657	0.0283898	0.0095828	0.0210801	0.00132609	0.000692745	9.58269e-05	0.000728979	0.0359119	3.61679e-07	0.00122118	0.00235947	0.000157627	1.14894e-05	0.000995889	0.000957688	0.0234247	0.00240767	0.00944483	0.0182171	0.00107606	8.4226e-06	0.000420562	5.36246e-05	0.000558327
CGGAGCTAGAACAATC-1	iPSCs	iPSCs_IPSC	0.000108074	0.0194915	0.000832022	0.0784056	0.00391708	0.000932133	0.000692731	0.00140822	0.00656312	0.0029179	0.00758359	0.739611	0.00483106	0.00169948	0.0029265	0.0458226	0.00966885	0.0131759	0.000927057	0.000422933	0.000214582	0.000136091	0.0135144	8.44385e-08	0.000753844	0.00091787	0.000106325	1.46437e-05	0.00053176	0.000597984	0.0151176	0.00119933	0.00866008	0.0155445	0.000328881	1.5693e-06	5.23063e-05	5.7647e-05	0.000312867
CGGAGCTAGTGACATA-1	iPSCs	iPSCs_IPSC	1.87097e-05	0.00502449	0.00015324	0.0159969	0.000550642	0.000212937	0.000165051	0.000339497	0.000762094	0.00122473	0.00211013	0.931145	0.00114087	9.06247e-05	0.000914718	0.01729	0.00291661	0.00132367	0.000241924	6.75016e-05	3.14832e-05	3.95571e-05	0.00796105	8.40748e-09	0.000200546	0.000213077	2.31363e-05	1.95577e-06	0.000196963	0.000133708	0.00170397	0.000246019	0.00231939	0.00505061	5.92635e-05	8.91406e-08	6.03753e-06	2.4369e-05	9.87963e-05
CGGAGCTAGTGGGATC-1	iPSCs	iPSCs_IPSC	4.45641e-05	0.0060642	0.000278576	0.0707	0.00344967	0.000697989	0.000299869	0.000928501	0.00467094	0.0031817	0.00756723	0.783786	0.00260331	0.000704194	0.00224908	0.0402614	0.0151223	0.00647502	0.00108226	0.000212364	0.000128758	0.000280616	0.0366513	2.25469e-08	0.000524102	0.000610186	8.25908e-05	1.11583e-05	0.000600285	0.00026313	0.00290316	0.00089823	0.0012511	0.0046057	0.000309794	2.95783e-07	0.000106212	4.2856e-05	0.000351209
CGGAGCTGTAGCGATG-1	iPSCs	iPSCs_IPSC	8.72529e-05	0.0399358	0.000811914	0.187018	0.00282764	0.00194411	0.000687636	0.00070146	0.00392652	0.00310379	0.0168321	0.608816	0.00285243	0.000918487	0.00281526	0.0189121	0.018235	0.00969659	0.000898961	0.000436859	7.01857e-05	0.000167729	0.0253967	1.35784e-07	0.00112937	0.000992158	0.000117978	8.05262e-06	0.000821423	0.000628087	0.00801805	0.00143437	0.00948082	0.0296183	0.000328301	3.24961e-06	1.57949e-05	7.84543e-05	0.000233035
CGGAGCTTCGTACCGG-1	PrimitiveStreak	PrimitiveStreak_IPSC	0.000532698	0.0543357	0.00136211	0.0787097	0.009569	0.00176657	0.00147956	0.00474038	0.00454638	0.0105043	0.0176076	0.611406	0.011725	0.00185149	0.00168464	0.062473	0.0124471	0.0183092	0.00342501	0.000536107	7.5671e-05	0.00112733	0.0393201	9.19644e-07	0.00213233	0.00258654	0.000338356	5.60183e-05	0.00194965	0.00122873	0.0144441	0.00488998	0.00588465	0.0135973	0.000700266	1.045e-05	0.000725962	0.00049168	0.00142862
CGGAGTCGTAGCACGA-1	PrimitiveStreak	PrimitiveStreak_IPSC	6.07688e-05	0.0280714	0.000523622	0.147342	0.00258714	0.000779755	0.000902069	0.00204273	0.00535415	0.00346553	0.00122427	0.67135	0.00794618	0.000486204	0.00584246	0.0204661	0.00876598	0.0233279	0.00134562	0.000566211	0.000413497	0.000330903	0.017574	1.80415e-07	0.000755415	0.000657625	0.000163314	1.28556e-05	0.00110312	0.000630034	0.00881132	0.00167379	0.0105926	0.0239268	0.000279861	1.55167e-06	0.000230085	0.000175046	0.000218067
CGGCTAGAGACTAGGC-1	PrimitiveStreak	PrimitiveStreak_IPSC	7.34063e-05	0.0477055	0.000991777	0.1057	0.00212872	0.00135671	0.0009321	0.00635965	0.0121356	0.00338608	0.0065079	0.659443	0.00592999	0.00322877	0.00177421	0.0123894	0.0265342	0.0476413	0.00110329	0.000492518	0.000122	0.000433906	0.0245662	5.9148e-07	0.000991923	0.00198247	0.000177885	1.48963e-05	0.00076891	0.000893108	0.0091318	0.00345584	0.00273718	0.00608533	0.000434981	7.23678e-06	0.00108291	0.000103993	0.00119424
CGGCTAGAGTATGACA-1	PrimitiveStreak	PrimitiveStreak_IPSC	2.58886e-05	0.00591726	0.00085845	0.0664832	0.00342333	0.00212248	0.000633842	0.0089104	0.00700469	0.0278309	0.0315586	0.659374	0.00229269	0.000320934	0.0173634	0.0790537	0.0100883	0.00192466	0.000884563	0.000367388	0.000329818	0.000364974	0.0104895	1.45018e-07	0.00101944	0.000655615	0.000109571	3.66534e-05	0.000714155	0.000119295	0.00421558	0.000756962	0.0117906	0.0423304	0.000308645	7.44541e-07	1.73645e-06	2.59606e-05	0.000291859
CGGCTAGCAATCCGAT-1	iPSCs	iPSCs_IPSC	6.29609e-05	0.0109241	0.000264415	0.0727032	0.00233592	0.000277769	0.000580352	0.000756623	0.00106612	0.00273578	0.0065849	0.850778	0.00149222	0.000111842	0.00123176	0.00879851	0.00390741	0.0102877	0.000563828	0.00020295	6.30393e-05	7.65382e-05	0.00803505	8.20414e-08	0.000312672	0.000626326	5.68589e-05	3.05225e-06	0.000370926	0.000163973	0.00554519	0.00098853	0.00230682	0.00503542	0.000235844	2.25327e-07	4.74963e-05	1.44305e-05	0.000451079
CGGCTAGGTTCAGTAC-1	iPSCs	iPSCs_IPSC	2.39263e-05	0.0107459	0.000618577	0.0836389	0.00257409	0.000539212	0.000356463	0.00112742	0.0119218	0.00234093	0.00187685	0.78054	0.00248554	0.000778813	0.00321515	0.0181044	0.00752641	0.00513154	0.000817207	0.000389295	0.000174477	9.46412e-05	0.0110533	1.87679e-08	0.000465153	0.000791865	8.64999e-05	4.62811e-06	0.000461052	0.0003282	0.00951852	0.00119173	0.00818319	0.0323779	0.000318462	2.13385e-06	1.22746e-05	1.49309e-05	0.000169006
CGGGTCACACCAGTTA-1	iPSCs	iPSCs_IPSC	0.000144699	0.0182658	0.000708968	0.0993015	0.00624028	0.00100697	0.00117324	0.00265888	0.00591206	0.00649308	0.0229419	0.722438	0.00593632	0.000775709	0.00166069	0.0181034	0.0174218	0.00466527	0.00144306	0.000593509	0.000229233	0.000332294	0.0185275	5.09164e-07	0.00134133	0.00102863	0.000109976	1.23586e-05	0.00184201	0.000488508	0.0170444	0.00226332	0.00518736	0.0125401	0.000658001	1.97375e-06	0.000122007	3.9811e-05	0.000345813
CGGGTCACACTTACGA-1	iPSCs	iPSCs_IPSC	0.000146067	0.0766937	0.00087494	0.109037	0.00357738	0.000587644	0.00137015	0.00170018	0.00276782	0.00495863	0.0166002	0.617254	0.00579048	0.000898792	0.00451343	0.0116484	0.0256329	0.0270211	0.000926455	0.000529305	0.000232278	0.000128656	0.00982488	5.03336e-07	0.000958237	0.00216735	0.000195111	2.79747e-05	0.000793432	0.000473152	0.013107	0.00198137	0.00720163	0.0485605	0.000497577	4.51118e-06	0.000493231	6.73962e-05	0.000757472
CGGGTCACATTCCTCG-1	iPSCs	iPSCs_IPSC	0.000352037	0.0155791	0.00177286	0.0892971	0.0109375	0.000900821	0.000981015	0.00225856	0.00621091	0.0105501	0.0434831	0.695473	0.00813707	0.00331005	0.00227463	0.00623678	0.0229277	0.00304193	0.00124104	0.00077669	9.63096e-05	0.000136348	0.0201826	2.85033e-07	0.00140791	0.00198341	0.000181581	3.26574e-05	0.00177403	0.000676327	0.0110509	0.00200193	0.00938679	0.0243604	0.000323031	1.41892e-06	0.000137706	2.21838e-05	0.000502798
CGGGTCATCTGGGCCA-1	iPSCs	iPSCs_IPSC	1.21137e-05	0.00716208	0.000143306	0.0235115	0.00114119	0.000243724	0.000303348	0.000186251	0.000738544	0.000864178	0.0031009	0.9346	0.00138346	0.000154838	0.000615244	0.00133876	0.0022535	0.00225518	0.000207953	5.59968e-05	7.65737e-06	7.17472e-05	0.0063016	4.22388e-08	0.000204753	0.000261578	1.25954e-05	4.63975e-06	0.000173051	0.000128251	0.00197963	0.00050048	0.0013141	0.00854345	6.91555e-05	5.10902e-07	1.94149e-05	4.77453e-06	0.000130414
CGGTTAAAGGCCGAAT-1	iPSCs	iPSCs_IPSC	0.000182369	0.0194751	0.000687266	0.0782086	0.00336877	0.00111382	0.000460369	0.00213734	0.00703308	0.00110478	0.009158	0.749544	0.00326263	0.00182559	0.00411526	0.0552076	0.0140255	0.00924105	0.00102985	0.000639135	0.000127332	0.0002569	0.0130203	7.31416e-07	0.000795531	0.00105896	0.000140736	1.11876e-05	0.000721537	0.00088677	0.00876746	0.00243176	0.00488159	0.00385178	0.000770415	8.40511e-06	0.000149747	1.42492e-05	0.000284758
CGGTTAACAAGTCTAC-1	iPSCs	iPSCs_IPSC	0.00017721	0.0126488	0.00121647	0.0613876	0.00395775	0.000608234	0.000926473	0.00433209	0.0126061	0.00608125	0.0101858	0.776124	0.00604638	0.00750056	0.00362746	0.00937341	0.00341857	0.0081929	0.00196345	0.000492969	0.000494877	0.000648001	0.0355421	3.55329e-07	0.00122214	0.00138059	0.000258295	4.35911e-05	0.00133744	0.000650791	0.0124736	0.00393974	0.00473331	0.0039262	0.000708904	6.29469e-06	0.00137089	6.19045e-05	0.000333324
CGGTTAACACCGAATT-1	iPSCs	iPSCs_IPSC	2.68965e-05	0.00813724	0.00102184	0.0501398	0.00181372	0.00156369	0.000534093	0.00137614	0.00586483	0.00270884	0.000997417	0.746252	0.00293199	0.000260839	0.00848121	0.0196952	0.0237419	0.00618914	0.000725422	0.00033926	0.000396388	0.00031552	0.037752	3.25748e-07	0.000672477	0.00098018	0.000179924	2.30853e-05	0.000809661	0.000517671	0.00487878	0.00180306	0.0165092	0.0512094	0.000785631	5.52908e-07	5.299e-05	6.72784e-05	0.000244135
CGGTTAACAGTCAGAG-1	PrimitiveStreak	PrimitiveStreak_IPSC	7.49363e-05	0.0195408	0.000970263	0.107502	0.00200487	0.0011265	0.000522922	0.000733164	0.00196651	0.00426093	0.00779322	0.753605	0.00286316	0.00181937	0.0022293	0.0194	0.0145086	0.00770778	0.000695775	0.000199239	0.000283329	0.000557605	0.019248	1.35291e-07	0.00120574	0.00227507	0.000170832	1.98184e-05	0.000688716	0.000667853	0.00647649	0.00141076	0.00391976	0.0116249	0.000274858	1.24889e-06	0.000789859	0.000148222	0.00071284
CGGTTAAGTCTTCAAG-1	iPSCs	iPSCs_IPSC	4.40791e-05	0.0139487	0.000484211	0.0495598	0.00141269	0.000805655	0.000387025	0.00038542	0.00549115	0.00135174	0.00202755	0.828808	0.00190871	0.000895407	0.00134028	0.0366947	0.00898662	0.00115074	0.000598314	0.000227236	4.47916e-05	0.000159981	0.0185305	3.29795e-08	0.000527207	0.000428306	7.51067e-05	5.58298e-06	0.000447542	0.000263837	0.00427704	0.00080734	0.00516554	0.0123272	0.000242729	5.77081e-07	4.24347e-05	1.20254e-05	0.000134508
CGTAGCGAGAGGTTAT-1	iPSCs	iPSCs_IPSC	9.54949e-05	0.0209216	0.000797008	0.0589995	0.00208999	0.000629355	0.000505512	0.00100795	0.00281437	0.00175008	0.00301921	0.855263	0.0012495	0.00261331	0.00153066	0.0171702	0.00581595	0.00112803	0.000441928	0.000152312	0.000165627	0.000138118	0.00675654	2.65871e-07	0.00036049	0.000462471	6.89871e-05	5.28217e-06	0.000392507	0.000285832	0.00655125	0.000609308	0.00144805	0.00433629	0.000221443	1.7185e-06	2.41594e-05	1.67539e-05	0.000159846
CGTAGGCCACATGACT-1	PrimitiveStreak	PrimitiveStreak_IPSC	0.000240608	0.0536242	0.000955083	0.177933	0.00377509	0.000972978	0.00151836	0.00167926	0.0038194	0.0040615	0.0151758	0.604016	0.00583678	0.00634698	0.00186407	0.02065	0.0201738	0.0236166	0.00159384	0.000583508	0.000596964	0.00108007	0.0114159	5.01429e-07	0.00213491	0.00204729	0.000200152	1.42561e-05	0.000851894	0.000668807	0.00932733	0.00359463	0.00377887	0.0133617	0.00066851	2.34171e-06	0.000713349	6.99097e-05	0.00103577
CGTCACTGTGTCCTCT-1	iPSCs	iPSCs_IPSC	0.00201306	0.0241576	0.00139658	0.0618314	0.000836206	0.00316961	0.00508134	0.00534662	0.00857057	0.00170796	0.685378	0.0286062	0.00369227	0.0021562	0.0101038	0.0129134	0.0174332	0.0139467	0.00136567	0.000530152	0.00925655	0.00608713	0.00863936	4.45454e-05	0.000960477	0.00232334	0.00150121	0.00105551	0.00947345	0.0477597	0.00765494	0.00356535	0.00154961	8.52079e-05	0.00243138	0.000128228	0.0048438	0.000433757	0.00196956
CGTCAGGCAATGTTGC-1	PrimitiveStreak	PrimitiveStreak_IPSC	2.8646e-05	0.0193667	0.00251601	0.114302	0.00325799	0.00172451	0.000698378	0.00519507	0.00213883	0.00190854	0.00869	0.697849	0.0023239	0.00133319	0.00172532	0.0493307	0.0317407	0.0187199	0.000679193	0.00031066	0.000266278	0.000321137	0.0125498	9.59148e-07	0.000785434	0.000920157	0.000358113	3.32367e-05	0.000707163	0.000708762	0.00764722	0.00264153	0.0034896	0.00447693	0.00053873	4.19523e-05	0.000124539	0.000114831	0.000434524
CGTCAGGCAGTACACT-1	PrimitiveStreak	PrimitiveStreak_IPSC	1.93433e-05	0.0105926	0.000137196	0.0677115	0.000761534	0.000114646	0.000208894	0.000319174	0.00292489	0.00100647	0.00126416	0.885011	0.000920749	7.2982e-05	0.00117705	0.00936948	0.000750427	0.000257636	0.000287697	9.35899e-05	3.8142e-05	5.19214e-05	0.00268677	2.25542e-08	0.000268611	0.000331038	3.11113e-05	1.78374e-06	0.00019101	8.76442e-05	0.00326689	0.000546174	0.00162111	0.00771388	7.02797e-05	3.22974e-07	1.21524e-05	5.06986e-06	7.50747e-05
CGTCAGGGTCTAACGT-1	iPSCs	iPSCs_IPSC	3.99129e-05	0.043464	0.000720778	0.0746012	0.00216247	0.00143336	0.000644725	0.00437016	0.0208543	0.00421944	0.0124052	0.71261	0.00525918	0.00071098	0.00181908	0.0409088	0.0102554	0.00612308	0.00076883	0.000389057	7.6389e-05	0.000531113	0.0037922	8.58604e-08	0.00110806	0.00144579	0.000136961	5.41405e-06	0.000764134	0.000382727	0.0159331	0.00193044	0.00560338	0.0234461	0.000507785	4.75462e-06	0.000110608	2.89018e-05	0.000431815
CGTCAGGGTGAGCGAT-1	iPSCs	iPSCs_IPSC	0.000195377	0.00509476	0.000260138	0.058057	0.0025849	0.000945466	0.00042774	0.000438806	0.00195285	0.00731093	0.0733531	0.813861	0.00227631	0.00296793	0.00184881	0.00842594	0.00110541	0.00185778	0.000293654	0.000132593	1.22918e-05	0.000175614	0.00871866	4.73749e-07	0.000336992	0.000505982	0.000118822	1.01899e-05	0.000335994	0.000267277	0.00095727	0.000644771	0.00123296	0.00197853	0.000322099	5.9558e-07	0.000719937	1.75941e-05	0.00025362
CGTCAGGGTTCGTCTC-1	iPSCs	iPSCs_IPSC	2.29314e-05	0.0120152	0.00038666	0.0773524	0.00233605	0.00070766	0.000390891	0.0011861	0.00164272	0.0020842	0.0051915	0.792662	0.00242237	0.000289776	0.00414585	0.0301451	0.00759953	0.00225279	0.000662933	0.000207988	0.000246724	0.000114823	0.0161598	1.31307e-08	0.000505867	0.00112959	6.46903e-05	7.46659e-06	0.000508555	0.000227564	0.00815261	0.00117443	0.00777256	0.0196084	0.000348025	7.5468e-07	1.66588e-05	1.49922e-05	0.000241468
CGTCAGGTCCCATTTA-1	iPSCs	iPSCs_IPSC	0.000103535	0.00950086	0.00108113	0.0758249	0.00178668	0.00124304	0.000742868	0.0015389	0.0126004	0.00226774	0.00461581	0.694226	0.00349825	0.00328715	0.00337163	0.0417085	0.0249195	0.00449554	0.000945269	0.000418565	0.000187334	0.000253746	0.0390556	1.18839e-07	0.00111993	0.000729091	0.000197313	2.13017e-05	0.000879511	0.000831377	0.0352983	0.00111869	0.010454	0.0206449	0.000550208	1.20876e-06	7.19776e-05	7.31975e-05	0.000336246
CGTCAGGTCTTCAACT-1	iPSCs	iPSCs_IPSC	0.000133467	0.0248284	0.000360339	0.0753982	0.00394512	0.00100963	0.00113517	0.00178649	0.00335182	0.00506408	0.0151203	0.730599	0.00450345	0.00112915	0.00147058	0.0133105	0.010962	0.0171785	0.0018841	0.00035136	5.33486e-05	0.000221091	0.0473139	1.6546e-07	0.000820593	0.00157579	0.000122468	1.03612e-05	0.00085849	0.000393407	0.0141248	0.00275425	0.00514816	0.0120849	0.000556673	1.26475e-06	5.12787e-05	2.02176e-05	0.000367308
CGTCCATGTCCCTTGT-1	iPSCs	iPSCs_IPSC	0.000123397	0.00985187	0.000451237	0.109841	0.00461135	0.000995135	0.000295943	0.00232059	0.00370177	0.00556694	0.0046321	0.615037	0.00513967	0.00176841	0.00530837	0.049518	0.00113611	0.00611185	0.000948	0.000528906	0.000108331	0.000431555	0.135129	1.9657e-06	0.000414572	0.00116899	0.00016345	1.83577e-05	0.000827538	0.000958029	0.0130561	0.00184794	0.00296891	0.0131268	0.000665838	5.60892e-06	0.00078483	7.49236e-05	0.000360463
CGTCCATTCCTCGCAT-1	iPSCs	iPSCs_IPSC	0.000169037	0.031243	0.000470711	0.129063	0.00691469	0.000942572	0.00141535	0.00516925	0.00655376	0.0052457	0.0236815	0.607252	0.00831005	0.00358667	0.00116964	0.0574243	0.00577634	0.0032699	0.00137231	0.0005754	0.000361814	0.00057664	0.0499773	5.15957e-07	0.00112987	0.00168502	0.000226604	6.43225e-06	0.000652331	0.000405619	0.00648794	0.00202186	0.00368948	0.0305923	0.000519025	5.55644e-06	0.000859598	4.5538e-05	0.00115107
CGTCCATTCTACCAGA-1	iPSCs	iPSCs_IPSC	4.48322e-05	0.0170218	0.000498767	0.0476528	0.0047835	0.000559974	0.00121624	0.00104588	0.00508772	0.00414957	0.00271293	0.811298	0.00479526	0.00091787	0.00562567	0.00673678	0.0141003	0.00872961	0.000986101	0.000259349	0.000107962	0.000218352	0.0277984	1.07285e-06	0.000631534	0.000951365	0.000133066	7.48213e-06	0.000451848	0.000307231	0.00757861	0.000815771	0.00385634	0.0180112	0.000521079	3.41481e-07	0.000129443	2.58356e-05	0.000229854
CGTCTACAGATCCCAT-1	PrimitiveStreak	PrimitiveStreak_IPSC	3.74462e-05	0.0184138	0.000407762	0.0568993	0.00152026	0.000480434	0.000437656	0.00103936	0.00203729	0.00280147	0.00726953	0.823925	0.00510899	0.000219347	0.00119084	0.0157399	0.00781093	0.0073669	0.0009259	0.000254336	5.41879e-05	0.000119067	0.0139309	4.58012e-08	0.000597504	0.000956287	5.34413e-05	4.84592e-06	0.000567865	0.000330848	0.00636871	0.00123082	0.00371563	0.0176889	0.000144034	6.47164e-07	3.57795e-05	1.94493e-05	0.000294367
CGTCTACAGGGAAACA-1	iPSCs	iPSCs_IPSC	0.000139377	0.0172634	0.000575944	0.175336	0.00473342	0.000710621	0.00140379	0.00349237	0.00211107	0.00716482	0.00886577	0.668645	0.00650543	0.00315613	0.000679488	0.00495717	0.0139081	0.030753	0.000875526	0.000574582	5.76766e-05	0.0002796	0.0204568	5.38011e-07	0.000728637	0.000843215	0.000130795	2.09013e-05	0.000756388	0.000310975	0.00708164	0.00166072	0.00430408	0.00799326	0.000469863	9.65315e-07	0.00243302	6.13151e-05	0.000559327
CGTGAGCAGCCAGTTT-1	iPSCs	iPSCs_IPSC	0.000283601	0.0280112	0.000659628	0.093217	0.00313187	0.00207582	0.000845053	0.00424256	0.0028867	0.00708375	0.00614244	0.645509	0.00634412	0.000823878	0.00309389	0.0297091	0.00736708	0.0857161	0.000749208	0.00075854	0.000127072	0.000673528	0.0318034	1.52056e-06	0.00115003	0.00218795	0.000486666	3.2846e-05	0.00197957	0.000522906	0.00665507	0.00298971	0.00588644	0.0148906	0.000582199	7.81547e-06	0.000757988	0.000227144	0.000386658
CGTGAGCAGTACACCT-1	iPSCs	iPSCs_IPSC	0.000423612	0.0290286	0.000387651	0.0647275	0.0126756	0.000955813	0.000700265	0.00166323	0.00419216	0.00684659	0.0598963	0.727487	0.00744388	0.000364462	0.00831714	0.00535402	0.00481206	0.00777545	0.000872935	0.000214169	0.000203976	0.000465544	0.0339845	5.30016e-07	0.00102254	0.0009759	0.000135441	2.26142e-05	0.00101333	0.000381818	0.00361622	0.00113985	0.0026562	0.00821934	0.000363156	1.41356e-06	0.000875906	3.52407e-05	0.000748024
CGTGAGCCAAAGGTGC-1	iPSCs	iPSCs_IPSC	3.69555e-05	0.0271918	0.000919967	0.0519158	0.00175829	0.000964229	0.000835659	0.00143956	0.00272282	0.0038232	0.00251246	0.728252	0.00321139	0.000767384	0.00162006	0.0326102	0.0198771	0.00949517	0.000902047	0.000400748	0.000128307	0.000130274	0.0227034	2.05595e-07	0.00101913	0.000839506	0.000145878	9.87362e-06	0.000646135	0.000395962	0.0148832	0.00173368	0.0129069	0.0523979	0.000451093	1.26352e-06	3.88845e-05	5.08741e-05	0.000260766
CGTGAGCGTTGTCTTT-1	PrimitiveStreak	PrimitiveStreak_IPSC	4.11883e-05	0.0117447	0.000498301	0.0209333	0.00168197	0.00108589	0.00036722	0.000965511	0.00573359	0.00155727	0.00962463	0.854763	0.00196334	0.000862262	0.00139051	0.0248634	0.00392442	0.00932276	0.000897777	0.000222506	0.000140413	0.00033002	0.0105819	2.31797e-08	0.000636269	0.000654946	7.75068e-05	6.97729e-06	0.000356823	0.000476149	0.0123208	0.00142591	0.00375433	0.0157504	0.000723303	1.65771e-06	4.22641e-05	1.80196e-05	0.000259186
CGTGAGCTCACGAAGG-1	iPSCs	iPSCs_IPSC	5.99627e-05	0.0230393	0.00044368	0.116611	0.006967	0.000335919	0.000627708	0.00261006	0.000624499	0.0102573	0.00462949	0.709825	0.0036466	0.000939913	0.00492282	0.0208177	0.0157562	0.00262006	0.00172405	0.000684992	0.000291967	0.000262904	0.0380032	1.44043e-07	0.00115929	0.00112651	0.00018918	2.41298e-05	0.00195742	0.000345164	0.00401886	0.00223145	0.00350722	0.0182844	0.000323108	5.52966e-06	0.000508902	3.28848e-05	0.00058449
CGTGTAAAGCACACAG-1	iPSCs	iPSCs_IPSC	0.000960887	0.042419	0.000942048	0.0380264	0.0080727	0.000956044	0.00096977	0.00347284	0.0083986	0.0081757	0.0291081	0.61759	0.010335	0.00301474	0.00467898	0.00271152	0.0241498	0.0488027	0.00201336	0.000608438	0.000375484	0.000587371	0.109546	2.32282e-06	0.00277734	0.00244085	0.000244598	3.82469e-05	0.00188944	0.000821125	0.0140244	0.00303202	0.00388217	0.0021128	0.000349575	2.0156e-05	0.00100697	0.000219819	0.00122219
CGTGTAATCGAATGGG-1	iPSCs	iPSCs_IPSC	0.000151353	0.0968682	0.000912757	0.053324	0.00955817	0.00113663	0.00125036	0.00662949	0.00545144	0.00363177	0.013437	0.644006	0.0165294	0.00146314	0.0353734	0.01372	0.0228648	0.00411789	0.00142165	0.000508209	0.000131178	0.00030104	0.0162447	2.89379e-07	0.00160322	0.00192617	0.000158773	3.91306e-05	0.00181794	0.000761363	0.0126572	0.00326728	0.00602598	0.0214317	0.000447594	1.32683e-06	0.000362614	0.000109131	0.000358114
CGTTAGATCCGCAGTG-1	iPSCs	iPSCs_IPSC	2.08536e-05	0.00569212	0.000290599	0.047146	0.00311923	0.000507771	0.000166036	0.000692536	0.00135497	0.00497829	0.00123355	0.875438	0.00280998	0.000602063	0.00150836	0.0194639	0.00481839	0.00126005	0.000559541	0.000175581	1.42269e-05	9.00773e-05	0.007953	1.50116e-07	0.000390759	0.000562216	4.26771e-05	7.54947e-06	0.00028411	0.000172528	0.00457138	0.000752054	0.0019022	0.0110051	0.000154459	6.90128e-07	2.56563e-05	1.98056e-05	0.000213239
CGTTCTGTCGTTACGA-1	iPSCs	iPSCs_IPSC	0.000140479	0.0385511	0.000705186	0.0890343	0.00289697	0.00108826	0.000888105	0.00305912	0.00545327	0.0102135	0.00909899	0.716624	0.00354044	0.0010105	0.00347582	0.0391249	0.026695	0.00868952	0.00090894	0.000424266	5.86717e-05	0.000708518	0.00796949	1.14203e-07	0.00119052	0.00149789	0.000251374	2.07588e-05	0.00106539	0.000530946	0.00729613	0.00177124	0.00398752	0.0109605	0.000425498	3.99795e-06	0.000107265	0.000110594	0.000421186
CGTTGGGCACGAGAGT-1	PrimitiveStreak	PrimitiveStreak_IPSC	4.87651e-05	0.0268106	0.000542871	0.0823273	0.00228665	0.000593538	0.000784537	0.00182843	0.00221302	0.00182002	0.00450822	0.787545	0.00252296	0.000561231	0.000983709	0.0131005	0.015935	0.0101379	0.00131015	0.000282628	0.00015803	0.000153123	0.00956034	9.35546e-08	0.000676536	0.000721813	0.000131238	1.38809e-05	0.00051302	0.000485974	0.006011	0.00198404	0.00682934	0.0160145	0.000244716	2.39215e-06	0.000181142	4.05194e-05	0.00013509
CGTTGGGCAGGATTGG-1	iPSCs	iPSCs_IPSC	0.000507615	0.0277213	0.000557679	0.127857	0.0137289	0.00130644	0.00268304	0.00250152	0.00569261	0.00711938	0.0320366	0.638591	0.00822467	0.00466856	0.00441799	0.0138814	0.0164938	0.00719194	0.00169546	0.00117972	7.68425e-05	0.000942042	0.0218379	6.93899e-07	0.00134075	0.00209462	0.000186285	2.59696e-05	0.000818043	0.00072111	0.00927499	0.00330069	0.00871563	0.0298549	0.000643803	1.02849e-06	0.00129629	9.39553e-05	0.000717776
CTAAGACGTAAGGGCT-1	PrimitiveStreak	PrimitiveStreak_IPSC	0.000187681	0.0300583	0.00057318	0.0957874	0.00412078	0.0021528	0.000946506	0.00252149	0.00338431	0.00447374	0.0226817	0.684282	0.00567283	0.00247934	0.00121891	0.0305101	0.0298574	0.00588118	0.0013089	0.000490303	6.03356e-05	0.000821825	0.0126275	1.74414e-07	0.00118758	0.00173795	0.000182192	1.60739e-05	0.000807079	0.000914625	0.0218917	0.00265239	0.00381924	0.0229913	0.000706654	2.03897e-06	0.000406192	5.86759e-05	0.000527425
CTAAGACGTACAAGTA-1	iPSCs	iPSCs_IPSC	4.79852e-05	0.0377477	0.00136604	0.0761234	0.00321021	0.001849	0.00103642	0.00231374	0.0498001	0.00319433	0.00269831	0.64108	0.00515009	0.00086135	0.00375814	0.0364865	0.0309433	0.0159281	0.00067501	0.00079319	0.000150611	0.000241215	0.00423735	1.97296e-07	0.00146202	0.00207863	0.000159076	9.82193e-06	0.000955439	0.000747279	0.019217	0.00204779	0.012485	0.0398779	0.000651244	1.92205e-06	3.57602e-05	0.000130222	0.000448196
CTAAGACGTCTAAAGA-1	iPSCs	iPSCs_IPSC	2.25199e-05	0.0216161	0.000283669	0.110746	0.00207249	0.000498348	0.000518232	0.000656725	0.00619894	0.00150688	0.000741296	0.745291	0.0037269	0.000289608	0.00233015	0.0383572	0.0113288	0.00378516	0.000405054	0.000191736	5.80578e-05	0.000219726	0.00753439	6.06812e-08	0.000332781	0.00075222	5.7374e-05	3.34085e-06	0.000326246	0.000215125	0.00780452	0.000746316	0.00975793	0.0211827	0.000172259	9.05389e-07	1.51866e-05	1.03501e-05	0.000243997
CTAAGACGTCTGATCA-1	iPSCs	iPSCs_IPSC	0.000210355	0.022561	0.00061197	0.134522	0.00375329	0.00114482	0.00111027	0.00317116	0.00396601	0.00574972	0.0684069	0.653161	0.00426572	0.00067741	0.0012771	0.0237257	0.0112336	0.0096529	0.000967928	0.000409842	6.31287e-05	0.00034657	0.0270669	4.42741e-07	0.000826019	0.00139802	0.000220073	1.55762e-05	0.0012215	0.000338254	0.00375906	0.00187008	0.00406317	0.00639357	0.000394247	4.54669e-06	0.000793098	9.27641e-05	0.000554379
CTAAGACGTGTTCGAT-1	iPSCs	iPSCs_IPSC	0.000122082	0.0356155	0.000694362	0.104555	0.00573996	0.0011157	0.000950047	0.00189853	0.0112156	0.00385374	0.00628669	0.673929	0.00355703	0.000336737	0.00391313	0.0567773	0.0194169	0.0150987	0.00103698	0.000265675	9.7458e-05	0.000442885	0.0100565	1.03899e-07	0.000849897	0.00151734	0.000105612	2.15352e-05	0.00078251	0.000413731	0.00657074	0.00210746	0.0108389	0.018856	0.000395165	4.13544e-06	5.59429e-05	3.41919e-05	0.000470836
CTAATGGTCAACGGCC-1	iPSCs	iPSCs_IPSC	0.000109933	0.0160069	0.000694868	0.169132	0.00236446	0.000496072	0.000611125	0.000711971	0.00550961	0.00199439	0.00778103	0.680133	0.00387041	0.000299529	0.00316138	0.0118191	0.0112484	0.00696313	0.00123234	0.000412693	0.000326466	0.000223528	0.0292695	3.80472e-08	0.000826513	0.000750151	0.000143046	1.24565e-05	0.000681297	0.000465692	0.0061964	0.00128028	0.00946738	0.0250429	0.000383315	2.34672e-06	9.81505e-05	2.67846e-05	0.000251072
CTAATGGTCGTGGACC-1	iPSCs	iPSCs_IPSC	0.000237242	0.0310075	0.000522782	0.0835461	0.00366878	0.00176096	0.000982505	0.0010751	0.0186251	0.00621926	0.0754114	0.639422	0.00577735	0.00204831	0.00594151	0.0216428	0.0178537	0.00933409	0.00151422	0.000439087	0.000227858	0.000459746	0.0202465	5.21673e-07	0.000862454	0.00178465	0.000241703	1.11295e-05	0.00127623	0.00078271	0.0256757	0.00153446	0.00532338	0.012884	0.00047724	3.18141e-06	0.000192618	0.000104973	0.000881114
CTACATTAGATGGGTC-1	PrimitiveStreak	PrimitiveStreak_IPSC	2.88561e-05	0.0266558	0.000614453	0.0467955	0.00157384	0.000483173	0.000314469	0.00105307	0.00233832	0.00184132	0.00468299	0.790918	0.00275664	0.000731279	0.00107833	0.0378195	0.0259348	0.00685352	0.000399137	0.00022137	0.000248848	6.14132e-05	0.0136726	3.80222e-08	0.000637078	0.000714058	8.29633e-05	6.33595e-06	0.000466656	0.000467867	0.00646777	0.00104336	0.00512939	0.0172745	0.000287663	8.50937e-07	4.4206e-05	1.98373e-05	0.000279812
CTACATTAGTAGCCGA-1	iPSCs	iPSCs_IPSC	0.000429187	0.0509577	0.000917687	0.112291	0.00371708	0.00134568	0.00123545	0.00167882	0.0079274	0.00706196	0.0137523	0.608129	0.0117694	0.00518107	0.0122976	0.0165963	0.023049	0.0240617	0.00141645	0.000331662	0.000244588	0.000547292	0.02839	4.021e-07	0.000980579	0.00177514	0.000253225	2.2622e-05	0.00156503	0.000787783	0.00933077	0.00187444	0.0100991	0.0369564	0.000465282	1.94295e-06	0.00109077	0.000205209	0.00126316
CTACATTTCTGCGTAA-1	iPSCs	iPSCs_IPSC	0.000161119	0.0162216	0.00114612	0.140461	0.00301184	0.00317835	0.00165209	0.00230697	0.0171296	0.00313099	0.00208515	0.624174	0.00636496	0.00138374	0.0043632	0.0456074	0.0309231	0.00875254	0.000965934	0.000474744	0.000151232	0.000245617	0.0139043	1.16496e-07	0.000957788	0.00162233	0.000139517	1.50927e-05	0.000802583	0.000959773	0.0144015	0.00169526	0.0169947	0.0337017	0.000416482	8.49494e-07	8.41252e-05	2.45908e-05	0.000387955
CTACCCATCAAACAAG-1	PrimitiveStreak	PrimitiveStreak_IPSC	2.36267e-05	0.00761479	0.000325692	0.0411315	0.00112051	0.000365795	0.000413599	0.000466754	0.0107484	0.000810852	0.000573021	0.879063	0.00154571	0.000242706	0.00148906	0.0113757	0.0102807	0.00227963	0.000330798	0.000133717	6.21057e-05	0.000198645	0.0031621	8.82764e-08	0.000283	0.00081604	7.7695e-05	6.24493e-06	0.000420979	0.000297297	0.00549696	0.000852801	0.00370914	0.0137825	0.000235704	7.05442e-07	3.67352e-06	2.84388e-05	0.000230973
CTACGTCAGTGCCAGA-1	iPSCs	iPSCs_IPSC	2.98227e-05	0.00897371	0.000183368	0.0651833	0.00225039	0.000375412	0.000300302	0.000653167	0.00121072	0.0011777	0.000933048	0.884243	0.00199654	0.000299632	0.00131804	0.00553018	0.00397316	0.00219125	0.000369971	0.000141471	1.65163e-05	0.000114853	0.00824316	6.81567e-08	0.000217285	0.000306623	2.94116e-05	3.35496e-06	0.000248071	0.000136147	0.00371867	0.000491896	0.0010762	0.00381454	0.000122238	5.4706e-07	9.18257e-06	1.04836e-05	0.000106761
CTACGTCCAAACCCAT-1	PrimitiveStreak	PrimitiveStreak_IPSC	0.00010159	0.0396172	0.000820738	0.0889396	0.0151888	0.000987083	0.00253339	0.00568448	0.00641146	0.00520034	0.0271224	0.66321	0.00769595	0.0046151	0.0057178	0.0395834	0.0243652	0.0112417	0.00172104	0.000788364	0.000898593	0.000679021	0.0114213	8.7228e-07	0.00225106	0.00200315	0.000465634	5.59657e-05	0.000925867	0.00201297	0.0125019	0.00365546	0.00463407	0.00365376	0.00178227	1.84053e-06	0.000239382	0.000286927	0.000983818
CTACGTCTCCGGGTGT-1	iPSCs	iPSCs_IPSC	6.59153e-05	0.018639	0.000444592	0.089616	0.0024508	0.000578638	0.000404593	0.00106803	0.00283799	0.00516895	0.00402191	0.820538	0.00228222	0.000597099	0.000504201	0.00513305	0.00649341	0.0159761	0.000396365	0.000283655	6.52491e-05	0.00010947	0.00525973	2.05278e-07	0.000761347	0.00114048	0.000119966	7.63191e-06	0.000373846	0.000206993	0.00854353	0.00100375	0.00154346	0.00239982	0.000192567	7.20692e-07	9.27838e-05	3.21533e-05	0.000645389
CTAGAGTAGATCCCGC-1	PrimitiveStreak	PrimitiveStreak_IPSC	4.1332e-05	0.00860799	0.00265233	0.0125194	0.00780095	0.00253479	0.000874717	0.0393545	0.000862256	0.0355103	0.042683	0.635467	0.00637601	0.0317841	0.0109278	0.00384061	0.0370431	0.00791967	0.00152414	0.000732456	0.0655275	0.001629	0.0180548	1.64468e-05	0.0022328	0.00298958	0.000176011	0.000146868	0.00208841	0.00207868	0.00236265	0.00183454	0.00363809	0.00508909	0.000995898	0.000104335	0.000797275	2.94096e-05	0.00115224
CTAGCCTCAATGGACG-1	PrimitiveStreak	PrimitiveStreak_IPSC	8.18856e-05	0.0175658	0.00237222	0.030273	0.00374933	0.00165338	0.000750369	0.00214208	0.00819087	0.0045802	0.00208835	0.777094	0.00330531	0.000375241	0.00447478	0.0476371	0.013255	0.00680019	0.000794873	0.000321297	0.000614639	0.000390555	0.0129204	1.05969e-07	0.000885506	0.00162696	0.000142557	2.42577e-05	0.00080609	0.00152563	0.0162832	0.00229779	0.00682885	0.0273398	0.00045489	2.08979e-06	2.83984e-05	7.74598e-05	0.000245468
CTCACACAGAATTGTG-1	PrimitiveStreak	PrimitiveStreak_IPSC	3.57321e-05	0.00117662	0.000142959	0.0320912	0.00750995	0.000134891	0.000510328	0.00953721	0.00458605	0.0126277	0.000199177	0.828072	0.00293257	0.000313655	0.0139727	0.0500235	0.000307601	0.00331695	0.00100761	0.000477466	0.000107363	0.000124663	0.0176931	1.90673e-07	0.000540119	0.00046767	8.22585e-05	1.17749e-05	0.000482914	2.85615e-05	0.00322175	0.000819525	0.00355318	0.00306111	0.000657836	9.83465e-07	5.82585e-06	2.61081e-05	0.000139775
CTCACACAGCGCCTCA-1	iPSCs	iPSCs_IPSC	0.000119598	0.0163962	0.00113911	0.104398	0.00229245	0.00219935	0.000602846	0.00170411	0.00377021	0.00672096	0.0232517	0.663774	0.00774114	0.0031777	0.00825929	0.014688	0.00339784	0.00356741	0.0012633	0.000255082	0.000245075	0.000151837	0.083081	6.2817e-07	0.00105239	0.00072075	0.000102514	1.11327e-05	0.000594645	0.000617516	0.0263441	0.00113813	0.00663288	0.00897481	0.000212786	6.16736e-07	0.000914954	8.15834e-05	0.000403992
CTCACACCAACACCTA-1	iPSCs	iPSCs_IPSC	0.000308611	0.0223856	0.000986487	0.12491	0.00534293	0.00229793	0.00170938	0.00425865	0.00519824	0.00804056	0.00440897	0.65521	0.00535367	0.00354095	0.00215721	0.0533529	0.0140072	0.0305151	0.00198848	0.000520851	6.21025e-05	0.000494582	0.0175224	4.32711e-07	0.000992137	0.00172173	0.000163059	2.04863e-05	0.00139083	0.000946545	0.0117224	0.00238117	0.00364182	0.0109426	0.000624935	1.35821e-06	0.000132858	0.000106493	0.000637979
CTCAGAACAGGCTGAA-1	iPSCs	iPSCs_IPSC	0.000308092	0.0404355	0.000743423	0.0878305	0.0103305	0.00197722	0.00162601	0.00377095	0.00395481	0.00746282	0.0412645	0.636402	0.00771417	0.000984896	0.00332712	0.0325187	0.0231032	0.0104521	0.00130647	0.000623299	0.000370057	0.00163657	0.0339607	3.88143e-07	0.00166753	0.00158263	0.000163495	1.32783e-05	0.00101746	0.000719999	0.0165687	0.00270613	0.00556353	0.013616	0.000351953	1.3702e-06	0.00328416	0.00016923	0.000469991
CTCAGAATCATAGCAC-1	iPSCs	iPSCs_IPSC	4.63557e-05	0.0183436	0.000597673	0.115689	0.00220245	0.00122536	0.000594681	0.000896055	0.00325482	0.00570119	0.00161029	0.772339	0.00450045	0.00360669	0.00144631	0.00907523	0.00306869	0.00239574	0.00081326	0.000247854	4.18764e-05	0.000111712	0.00725772	9.99117e-08	0.000561377	0.00143303	3.2521e-05	3.97874e-06	0.000568629	0.000254948	0.0173028	0.000856893	0.00386485	0.0193179	0.000184259	5.53477e-07	8.17697e-05	1.1426e-05	0.000458643
CTCATTAAGATCGATA-1	PrimitiveStreak	PrimitiveStreak_IPSC	0.000111064	0.0173142	0.000354191	0.081401	0.00176639	0.000229351	0.000270997	0.000575005	0.00110234	0.00200951	0.0298977	0.796074	0.00405223	0.00217238	0.0020067	0.014018	0.00631696	0.0034959	0.000806724	0.00035781	0.000213981	0.000183476	0.0195389	5.06709e-08	0.000571298	0.000456111	0.000136587	2.4906e-05	0.000757368	0.000530922	0.00430192	0.00113277	0.00214026	0.00446675	0.000707931	2.03709e-06	0.00016627	5.61511e-05	0.000280088
CTCCTAGTCAGGTAAA-1	iPSCs	iPSCs_IPSC	0.000135497	0.0307432	0.000780614	0.118897	0.0104276	0.000968813	0.00146047	0.00440602	0.00499958	0.00890011	0.0137259	0.642887	0.0104038	0.00163028	0.00381427	0.0237624	0.0158191	0.0077135	0.00203767	0.000488067	0.000197206	0.00030266	0.0676339	3.19041e-07	0.000932565	0.00127335	0.000244031	1.88438e-05	0.00124644	0.000469235	0.00474915	0.00394662	0.0062243	0.00637432	0.000623213	2.08738e-06	0.000754617	0.000128912	0.000876892
CTCGAAAGTACGACCC-1	NeuralCrest	NeuralCrest_IPSC	0.000135838	0.00465587	0.000320714	0.00195791	0.00145343	0.00090478	0.000334669	0.112302	0.00327366	0.000525007	0.783778	0.00899963	0.000387427	0.000566952	0.000193236	0.00198205	0.00959494	0.0105278	0.000101516	9.40174e-05	0.000219032	0.000289868	0.0290174	3.33212e-05	0.000256156	0.000318728	0.000241876	0.00014552	0.000820833	0.0226088	0.000685814	0.00179571	0.000283742	8.16702e-05	0.000303126	0.000376451	6.82501e-05	0.000103245	0.000261232
CTCGAGGCACAGATTC-1	iPSCs	iPSCs_IPSC	4.01696e-05	0.0072419	0.000823634	0.0501114	0.00194568	0.000892948	0.000342463	0.000818957	0.0042979	0.00278697	0.00347019	0.811964	0.00322465	0.000197104	0.00135861	0.0155293	0.00741265	0.00723573	0.000734083	0.000197341	5.3364e-05	5.7755e-05	0.0186509	3.60963e-08	0.000431814	0.000765337	7.87455e-05	1.0227e-05	0.000437902	0.000508088	0.00795284	0.000821454	0.00838388	0.0405425	0.000434544	6.03995e-07	8.57873e-06	3.37601e-05	0.000201812
CTCGAGGGTAAACACA-1	PrimitiveStreak	PrimitiveStreak_IPSC	3.30571e-05	0.00566134	0.000377663	0.0168714	0.00132342	0.000216439	0.000248827	0.00257399	0.00114313	0.00134725	0.0104115	0.917502	0.00270874	0.000503351	0.000934802	0.00409971	0.00654181	0.00291185	0.000482673	0.00011362	0.00011708	9.19476e-05	0.00714588	1.08365e-07	0.000195974	0.000381134	2.70083e-05	1.69776e-06	0.000310036	0.000256044	0.0108269	0.00103268	0.00098716	0.00226664	0.000191095	4.96424e-07	4.65348e-05	7.29685e-06	0.000107939
CTCGAGGGTCCGAGTC-1	iPSCs	iPSCs_IPSC	5.53439e-05	0.00947005	0.00064716	0.081592	0.00231415	0.000960128	0.000546896	0.000657067	0.0137499	0.0022648	0.0125767	0.691573	0.00132624	0.000260829	0.0031733	0.0313637	0.0375742	0.00396923	0.000958623	0.000297922	8.3618e-05	0.000137753	0.0237707	6.36105e-08	0.000604687	0.000967868	0.000131717	9.55142e-06	0.000647987	0.000367004	0.00810958	0.00116885	0.00995651	0.057851	0.000466646	1.50136e-06	1.73928e-05	4.78758e-05	0.000327869
CTCGAGGTCGCTTAGA-1	iPSCs	iPSCs_IPSC	8.58122e-05	0.0422114	0.000625597	0.0872173	0.00403602	0.00327995	0.0019492	0.00251937	0.00621175	0.00448862	0.00506527	0.696188	0.00768356	0.00210025	0.00145677	0.0193392	0.0204222	0.0197089	0.00132882	0.0005437	4.48305e-05	0.000386366	0.0238532	2.03543e-07	0.0011646	0.00144757	0.000241517	1.70526e-05	0.00100794	0.000786615	0.0184424	0.00221712	0.00721105	0.0146499	0.000891254	1.88358e-06	0.000386448	0.000135438	0.000652968
CTCGGAGAGTGCAAGC-1	PrimitiveStreak	PrimitiveStreak_IPSC	0.000290179	0.0587109	0.00101594	0.118549	0.005223	0.00149032	0.00162769	0.00387002	0.00506067	0.0038564	0.0263929	0.617326	0.00973652	0.00215703	0.00213406	0.013936	0.0153865	0.011312	0.00160532	0.000916378	0.00020838	0.0005589	0.0250366	5.30247e-07	0.00160115	0.00255463	0.000241289	2.34075e-05	0.00153814	0.000942643	0.0434131	0.00378794	0.008189	0.00934398	0.000560721	5.2588e-06	0.000362606	6.7873e-05	0.000966227
CTCGGAGTCCCTTGTG-1	iPSCs	iPSCs_IPSC	0.000193349	0.0367675	0.000547753	0.139344	0.00354389	0.000804585	0.00141397	0.00432254	0.00255321	0.0114116	0.0306969	0.640431	0.0109272	0.00134517	0.00548166	0.0136862	0.00912784	0.00291431	0.00242285	0.000429714	3.50401e-05	0.000901298	0.028662	2.44945e-06	0.00130633	0.00163909	0.00069742	5.787e-05	0.00204769	0.000824486	0.0219012	0.00232734	0.00454693	0.013349	0.00050871	5.37468e-06	0.00171708	0.000118451	0.000986865
CTCGGGAAGAGTCGGT-1	iPSCs	iPSCs_IPSC	0.000226875	0.0469124	0.000624277	0.107162	0.00566485	0.000332004	0.000941836	0.00330541	0.00122834	0.0060088	0.00562222	0.719303	0.00764364	0.00029425	0.0024575	0.0109208	0.00641168	0.00480475	0.0015078	0.000490916	3.69201e-05	0.000157298	0.0387786	6.19724e-07	0.000950903	0.000992258	0.000139207	2.25396e-05	0.00129204	0.000475353	0.00453449	0.00329661	0.0050716	0.0099004	0.000552383	1.91492e-06	0.00115389	7.71317e-05	0.000702623
CTCGGGAAGAGTCTGG-1	iPSCs	iPSCs_IPSC	5.24003e-05	0.0109972	0.000395515	0.0485399	0.00103369	0.000708684	0.000347914	0.000531147	0.00683926	0.00153985	0.000826821	0.868366	0.00139138	0.00013361	0.000590078	0.0275664	0.00170693	0.00129261	0.000433459	0.000132181	0.00010493	0.000110076	0.00706438	4.60742e-08	0.000436555	0.000785869	5.78919e-05	3.27464e-06	0.000311957	0.000237794	0.00467358	0.000677931	0.00376613	0.00796472	0.00015811	3.08385e-07	2.68104e-06	2.60443e-05	0.000192481
CTCGGGAAGGACGAAA-1	iPSCs	iPSCs_IPSC	4.4973e-05	0.0151543	0.0004207	0.0580027	0.00138904	0.000548092	0.000271517	0.000904215	0.00458484	0.000797606	0.000411811	0.872832	0.00253526	0.000139072	0.000641897	0.00974208	0.00193122	0.00384255	0.00026315	0.000398009	8.87313e-05	7.0643e-05	0.00504319	4.02267e-08	0.000483166	0.000535755	4.27819e-05	4.77342e-06	0.000294537	0.000160126	0.00608969	0.000842692	0.00569789	0.00549752	0.000114107	6.34811e-07	1.62574e-05	5.95307e-06	0.000156707
CTCGGGAGTAAGTGTA-1	iPSCs	iPSCs_IPSC	0.000214367	0.0241798	0.000333271	0.130807	0.00771631	0.00105553	0.00118183	0.00258547	0.00903816	0.00466674	0.0134086	0.675245	0.00714697	0.00151308	0.00213719	0.0603738	0.00725959	0.0129139	0.000741084	0.000447611	3.16137e-05	0.000271555	0.0104629	8.10646e-07	0.000758467	0.000878584	0.000169239	7.06136e-06	0.000711775	0.000506338	0.00398387	0.00255884	0.00425196	0.0112849	0.00037549	1.38838e-06	0.000200954	8.04733e-05	0.000498327
CTCGTACGTATGGTTC-1	iPSCs	iPSCs_IPSC	4.768e-05	0.041485	0.000517858	0.132051	0.00369872	0.00140269	0.00110088	0.000990299	0.01623	0.00315209	0.00992006	0.622988	0.0053244	0.000849331	0.00567101	0.0260274	0.0119181	0.00955015	0.000960862	0.000490018	0.000174125	0.000416581	0.0159715	3.44638e-08	0.000912459	0.000837081	0.000171588	1.12209e-05	0.000801908	0.000427625	0.0148734	0.00208877	0.00955508	0.0583832	0.000500828	1.42139e-06	2.72342e-05	8.92838e-05	0.000380241
CTCGTACTCATCTGCC-1	iPSCs	iPSCs_IPSC	8.39887e-05	0.0120384	0.000471632	0.0624832	0.0016889	0.000532633	0.000806472	0.00133342	0.00187483	0.00306755	0.00820743	0.813636	0.00334369	0.000182051	0.00236312	0.043917	0.00506088	0.00525883	0.000592365	0.000241643	6.65014e-05	0.000258343	0.0111328	1.06117e-07	0.000732258	0.000640295	8.04913e-05	1.17568e-05	0.00057996	0.000453436	0.00832233	0.000996519	0.00360392	0.0051643	0.000319707	1.99301e-06	8.71278e-05	4.04704e-05	0.000323583
CTCGTCACAGTTTACG-1	iPSCs	iPSCs_IPSC	0.000110162	0.0146337	0.000479096	0.134152	0.00405519	0.00113301	0.00129417	0.00175245	0.00376708	0.0067814	0.0358044	0.63472	0.00426599	0.000666103	0.00270726	0.0254483	0.0146157	0.0608418	0.000957877	0.000456943	3.36886e-05	0.000234693	0.0256163	2.70222e-07	0.000996345	0.00104652	0.000168919	5.0395e-06	0.00112741	0.000410677	0.0109567	0.00177415	0.00306426	0.00443167	0.000497526	4.35995e-06	0.000494539	3.56226e-05	0.000458609
CTCTAATCAATCCGAT-1	iPSCs	iPSCs_IPSC	2.69938e-05	0.0120189	0.000541341	0.0324725	0.00142565	0.000274269	0.000207793	0.000442263	0.00179995	0.00334692	0.002202	0.862094	0.0014185	0.00018837	0.00268302	0.00986415	0.00886648	0.00457235	0.00029539	0.000200618	0.00025865	8.43606e-05	0.00707579	2.02741e-08	0.000328169	0.000284901	0.000120114	8.38731e-06	0.000244254	0.000194851	0.00377866	0.000714395	0.00745613	0.0341973	0.000142292	5.18175e-07	2.87469e-05	3.37355e-05	0.000107163
CTCTACGAGCGATATA-1	iPSCs	iPSCs_IPSC	0.000197662	0.0443535	0.00044061	0.0707623	0.00406147	0.000551025	0.000991699	0.00129214	0.00292746	0.0179428	0.0401833	0.687979	0.00405531	0.00367841	0.00919107	0.0191102	0.0245842	0.00863531	0.000729834	0.000321845	3.08999e-05	0.000138868	0.0350865	3.72214e-07	0.000936784	0.000827328	0.000231293	1.22244e-05	0.000770515	0.000307689	0.0104201	0.00158113	0.00221007	0.00280294	0.000401487	5.08383e-07	0.00175148	2.47278e-05	0.000475713
CTCTACGGTCATCGGC-1	iPSCs	iPSCs_IPSC	2.56696e-05	0.0105471	0.000287314	0.0712086	0.0016509	0.000435253	0.000295885	0.0011952	0.00178104	0.00334547	0.0062073	0.831702	0.00180857	0.000390015	0.00190767	0.0283765	0.00510116	0.00244977	0.000536191	0.000231819	4.4202e-05	0.000126148	0.00549639	4.51693e-08	0.00037692	0.000461317	4.05064e-05	5.27757e-06	0.000289997	0.000173429	0.00526102	0.00110425	0.00443605	0.0123095	0.00021405	1.13495e-06	4.21241e-05	1.09271e-05	0.000123499
CTCTACGTCGGAGCAA-1	iPSCs	iPSCs_IPSC	4.33727e-05	0.0272213	0.000884226	0.0435279	0.00337674	0.00076578	0.000894233	0.00291825	0.0099813	0.00758735	0.00143206	0.626094	0.00554043	0.000849073	0.0037831	0.0192814	0.0121792	0.00617378	0.00130323	0.000349308	0.000162637	0.00036962	0.0556943	1.82734e-07	0.000901318	0.00142521	0.00012381	1.55895e-05	0.000834841	0.000572928	0.00844363	0.00169361	0.0145475	0.140365	0.000210025	2.69046e-06	0.000128451	3.48401e-05	0.000287822
CTCTGGTAGCATGGCA-1	iPSCs	iPSCs_IPSC	2.4456e-05	0.0154986	0.000901529	0.0367635	0.00126796	0.000454192	0.000367611	0.000624004	0.00349005	0.000925763	0.000946957	0.844881	0.00154773	0.000409794	0.00144655	0.0104933	0.00782448	0.00907795	0.000685955	0.000339843	9.7067e-05	9.15756e-05	0.0142185	5.75234e-08	0.000380529	0.000422377	5.71517e-05	3.70369e-06	0.000265126	0.000324109	0.00664124	0.000836908	0.00567746	0.0325896	0.000202986	5.73706e-07	1.73506e-05	2.21826e-05	0.000180522
CTCTGGTGTACGCTGC-1	iPSCs	iPSCs_IPSC	0.000138562	0.0287184	0.00139722	0.155842	0.00954797	0.00133123	0.00126557	0.00276088	0.0122772	0.0110575	0.0183214	0.640672	0.00575613	0.000877371	0.00394292	0.00255465	0.00794032	0.00596807	0.00171272	0.000965918	0.000197785	0.000322896	0.0366916	5.54704e-07	0.00218486	0.00196069	0.000194091	3.34495e-05	0.00137649	0.00093092	0.0101946	0.00283153	0.00650913	0.0206212	0.000685375	1.67734e-06	0.00151413	3.33692e-05	0.000668407
CTCTGGTTCACCGGGT-1	PrimitiveStreak	PrimitiveStreak_IPSC	8.58148e-05	0.0493385	0.000415551	0.0450295	0.00230735	0.00127168	0.000794139	0.00159251	0.00367921	0.00317669	0.0025948	0.73073	0.00437412	0.000458596	0.00254109	0.0294602	0.0930237	0.00542845	0.00109305	0.000324155	8.56728e-05	0.000261057	0.00361684	2.37297e-07	0.000610251	0.00111578	7.57617e-05	5.8308e-06	0.000823532	0.000387557	0.00716422	0.00321099	0.00165541	0.00244283	0.00040917	4.28929e-06	5.71992e-05	2.91102e-05	0.000324988
CTGAAACAGCTTCGCG-1	PrimitiveStreak	PrimitiveStreak_IPSC	0.000113709	0.0251032	0.000873041	0.0911306	0.00263008	0.000939963	0.000892051	0.00114763	0.0101154	0.00226671	0.00556047	0.688513	0.00473021	0.000211247	0.000627464	0.0240152	0.0276684	0.0176786	0.000765249	0.000759216	0.000187845	0.000336706	0.0376553	3.54675e-08	0.000865841	0.00101206	0.000141915	1.14926e-05	0.000410306	0.000910432	0.0304442	0.00264505	0.00584648	0.0127352	0.000457192	1.99183e-06	8.55093e-05	6.20169e-05	0.000448991
CTGAAACCATCCTAGA-1	iPSCs	iPSCs_IPSC	0.000372309	0.0305296	0.000757687	0.0717213	0.00680163	0.00143423	0.00170261	0.00133072	0.00388562	0.00869611	0.0140154	0.709996	0.00745449	0.00611237	0.0038723	0.01734	0.0150993	0.0129869	0.00210586	0.000801467	0.000101275	0.000203015	0.0491257	2.84718e-07	0.00104231	0.00114605	0.000180845	1.59054e-05	0.0010387	0.000394757	0.0123843	0.00233366	0.00392791	0.00938936	0.000467223	1.67144e-06	0.000250649	0.000195751	0.000784864
CTGAAACGTGGTCCGT-1	PrimitiveStreak	PrimitiveStreak_IPSC	4.54024e-05	0.00692048	0.000207733	0.0365263	0.0024888	0.000903651	0.000506438	0.00127458	0.000627524	0.00206118	0.0130071	0.891488	0.00193696	0.000653072	0.000881155	0.00399626	0.00860681	0.00527521	0.000527607	0.000163911	6.846e-05	0.000180691	0.00916431	2.27347e-07	0.000355444	0.000398566	7.84034e-05	4.76493e-06	0.000469695	0.000254696	0.00378667	0.00160017	0.00194876	0.00294244	0.000124475	1.18204e-06	0.000308835	2.39042e-05	0.00019027
CTGAAGTGTCGCGTGT-1	iPSCs	iPSCs_IPSC	8.35832e-05	0.0201687	0.000750977	0.102817	0.00184138	0.000844693	0.00108321	0.00106123	0.00438535	0.00306319	0.00269391	0.683293	0.00492665	0.00112139	0.00488389	0.0243201	0.0383617	0.0232818	0.000655602	0.000395604	8.56092e-05	0.000252374	0.0258956	2.30856e-07	0.000939407	0.00125852	0.000123601	1.8669e-05	0.000718611	0.00111327	0.0268719	0.00151971	0.00600651	0.0145836	0.000205241	2.26353e-06	3.87814e-05	2.78706e-05	0.000305411
CTGATCCAGGGCTTCC-1	iPSCs	iPSCs_IPSC	3.17167e-05	0.0202122	0.000244271	0.0978258	0.00185456	0.000208409	0.000478359	0.000423984	0.00246236	0.0020642	0.00477055	0.795514	0.00330097	0.000125002	0.00310409	0.00953879	0.00638064	0.00539093	0.000499774	0.000244839	0.000390083	9.71467e-05	0.0115811	2.24183e-08	0.000383658	0.000371834	5.76073e-05	1.11635e-05	0.000264312	0.000221754	0.00394475	0.000795742	0.00473424	0.0221371	0.000210982	5.00884e-07	1.03552e-05	1.44283e-05	9.72581e-05
CTGCCTAGTCCGAAGA-1	iPSCs	iPSCs_IPSC	1.4761e-05	0.00602121	7.19878e-05	0.024447	0.00097798	0.000139823	0.000148978	0.000214945	0.000446425	0.00110247	0.00163835	0.920694	0.00168289	0.000209108	0.000375958	0.0201054	0.00219097	0.00222617	0.0001714	6.08974e-05	1.40842e-05	8.66821e-05	0.00251904	4.49222e-08	0.000193637	0.00028848	1.51249e-05	4.33091e-06	0.000260297	0.000143887	0.00258446	0.000304919	0.00176376	0.00865314	9.10532e-05	3.30106e-08	3.41142e-05	2.9508e-05	7.28778e-05
CTGCCTATCGGTTCGG-1	PrimitiveStreak	PrimitiveStreak_IPSC	3.67838e-05	0.00993708	0.000360623	0.0517164	0.00154318	0.000729767	0.000378806	0.000557125	0.000792709	0.00254884	0.00179559	0.878553	0.00338726	0.00102079	0.000575143	0.00543623	0.0044721	0.00255168	0.000371636	0.000141739	3.29953e-05	0.000117186	0.0109088	6.42756e-08	0.000390091	0.000492368	4.8467e-05	5.18279e-06	0.000330198	0.000228412	0.00404979	0.000992316	0.00182437	0.0130659	0.000123714	2.39246e-07	0.000187423	1.32664e-05	0.000283225
CTGCGGAGTCCCTTGT-1	iPSCs	iPSCs_IPSC	7.21416e-05	0.00952604	0.000480435	0.0839188	0.00247717	0.000480356	0.000767737	0.00126447	0.00471457	0.00310125	0.00430749	0.780289	0.00300209	0.000672424	0.00109647	0.0155389	0.0221693	0.00212862	0.000943107	0.000423937	8.6223e-05	0.000151466	0.0331174	3.50564e-07	0.000549645	0.00106906	0.000144062	1.75126e-05	0.000756731	0.000297264	0.0067819	0.00154465	0.00357972	0.0137362	0.000245828	8.82195e-07	0.00019677	7.74699e-05	0.000272199
CTGCGGATCAGGATCT-1	PrimitiveStreak	PrimitiveStreak_IPSC	0.000175768	0.0215326	0.000958465	0.0178212	0.0033834	0.00124019	0.000705905	0.00316431	0.003559	0.00481889	0.0034902	0.798652	0.00558572	0.000845092	0.00175346	0.0185269	0.0255046	0.0205601	0.00139619	0.000556834	0.000388973	0.000196979	0.016483	2.18187e-07	0.00131231	0.00154774	0.000171296	1.32899e-05	0.000913622	0.000959394	0.0253607	0.00192043	0.00607681	0.00879774	0.000478786	2.52889e-06	0.000764635	3.28476e-05	0.000347585
CTGCGGATCGTAGGAG-1	iPSCs	iPSCs_IPSC	0.000125701	0.0604178	0.00117761	0.0450674	0.00442664	0.00285781	0.00121918	0.00276976	0.0119919	0.00545814	0.0239607	0.729704	0.00398843	0.00169135	0.00330573	0.0293917	0.00973619	0.00919739	0.000847952	0.000589738	0.000324098	0.000310701	0.0150615	5.7456e-06	0.00137077	0.00166889	0.000237477	4.44472e-05	0.00115942	0.00165568	0.00723791	0.00211277	0.00769172	0.00917576	0.000931562	6.51183e-06	0.00228471	0.000396689	0.000398861
CTGCTGTAGTGGAGTC-1	iPSCs	iPSCs_IPSC	0.000116618	0.00823727	0.000197529	0.141195	0.00184503	0.000373012	0.000422004	0.000788956	0.00304354	0.0021166	0.00251904	0.798864	0.00154653	0.00114097	0.00377088	0.00697954	0.00161859	0.00796067	0.000340321	0.000129178	8.83316e-05	0.000146705	0.0042086	3.25989e-07	0.000413627	0.000646939	5.58864e-05	8.14618e-06	0.000371317	0.000225324	0.00182717	0.00081415	0.00183573	0.00541623	0.000100388	7.55185e-07	0.0002328	1.10781e-05	0.000391031
CTGCTGTTCCAGGGCT-1	iPSCs	iPSCs_IPSC	0.000104952	0.0382831	0.000625966	0.100874	0.00208709	0.00135615	0.00085427	0.00121292	0.0132477	0.00662837	0.00744835	0.684814	0.00379957	0.000375446	0.00289235	0.0313012	0.0208501	0.00415305	0.000755149	0.000302381	6.02321e-05	0.000150168	0.0152055	7.17893e-08	0.000858483	0.000863971	9.05644e-05	1.04033e-05	0.000686083	0.000601031	0.00991046	0.00177154	0.0110602	0.035815	0.000496531	9.25998e-07	4.74284e-05	8.37825e-05	0.000320923
CTGCTGTTCGCGATCG-1	iPSCs	iPSCs_IPSC	0.000350715	0.0576157	0.000714094	0.0591866	0.00584515	0.00249754	0.00102843	0.00236137	0.00456838	0.00685414	0.0903482	0.64878	0.00401679	0.0016419	0.00224531	0.00964497	0.00714854	0.0113755	0.00113064	0.000481278	7.10066e-05	0.00038178	0.0295206	1.53678e-06	0.00188419	0.00262769	0.000316627	2.89354e-05	0.00120448	0.000639715	0.0330665	0.00244931	0.00181964	0.00380029	0.000549736	1.90861e-05	0.00266747	8.18096e-05	0.00103398
CTGCTGTTCTGTTGAG-1	iPSCs	iPSCs_IPSC	1.94756e-05	0.023755	0.000502912	0.0671158	0.00593823	0.000466681	0.000405104	0.000716783	0.00632624	0.00608484	0.00711896	0.663998	0.00362243	0.00170871	0.00192471	0.0168289	0.0132861	0.00195145	0.000993924	0.000392647	0.000129083	0.000284886	0.0165656	2.1816e-07	0.000803438	0.000725371	0.000126179	1.19851e-05	0.000687218	0.000248263	0.0163529	0.0014325	0.00990247	0.128991	0.000277213	3.05955e-07	3.59863e-05	4.29725e-05	0.000225386
CTGGTCTAGGACAGAA-1	iPSCs	iPSCs_IPSC	1.9464e-05	0.00384297	0.000286753	0.0113023	0.000857651	0.000231907	0.000355773	0.000666942	0.00170357	0.000877301	0.000775292	0.938781	0.00125346	0.000209679	0.000614146	0.00407689	0.00260128	0.00667917	0.000291823	0.000178977	3.30876e-05	0.000104055	0.00592003	2.19737e-08	0.000215682	0.000313744	4.73837e-05	4.15841e-06	0.000197363	0.000146278	0.00116268	0.000524277	0.00504869	0.0104832	0.000122071	2.9551e-07	1.68188e-05	1.03113e-05	4.35737e-05
CTGGTCTCAAAGCGGT-1	PrimitiveStreak	PrimitiveStreak_IPSC	0.000239405	0.0444859	0.00144302	0.022753	0.00600465	0.00148698	0.00165435	0.00758732	0.0199424	0.00536435	0.0190061	0.639339	0.0138977	0.000401473	0.00952584	0.0473083	0.041906	0.0306073	0.00166451	0.000944402	0.00342875	0.00147149	0.00951028	5.14204e-07	0.00294876	0.0025402	0.000306968	3.28064e-05	0.00194493	0.00161998	0.0267591	0.00798936	0.0105485	0.0118416	0.00197013	2.71803e-05	0.000463103	0.000137927	0.000896813
CTGGTCTTCAGCTGGC-1	PrimitiveStreak	PrimitiveStreak_IPSC	2.6113e-05	0.0052626	0.000230992	0.0188249	0.000504303	0.000196983	0.00023733	0.00110883	0.000431706	0.000368278	0.000902129	0.934465	0.00253128	0.000116043	0.000784363	0.0120281	0.00402123	0.00438603	0.000227723	0.000138767	0.000126905	0.000100288	0.0032868	8.6998e-08	0.00025909	0.00047184	6.02888e-05	1.20129e-05	0.000329597	0.000206219	0.00418385	0.000615543	0.0011285	0.00194709	0.000125663	4.86986e-06	0.000129784	1.89624e-05	0.000199961
CTGTGCTGTCGTCTTC-1	iPSCs	iPSCs_IPSC	9.59572e-05	0.0275465	0.00112152	0.0954875	0.00215472	0.00169878	0.00093192	0.00312132	0.00685374	0.00511304	0.00597387	0.653598	0.0037362	0.00125354	0.0117182	0.0627786	0.00660171	0.0161095	0.000847963	0.000471422	9.67478e-05	0.000486364	0.0168753	3.69129e-07	0.000992036	0.00164505	0.000165427	2.34379e-05	0.00122585	0.000649335	0.0203974	0.00189848	0.0127087	0.0347921	0.000337285	2.5648e-06	0.0001072	8.46824e-05	0.000297714
CTGTTTACAGGGATTG-1	PrimitiveStreak	PrimitiveStreak_IPSC	1.52206e-05	0.00739571	0.000432163	0.130368	0.0059746	0.000535001	0.000691532	0.0219451	0.00656676	0.0096622	0.00475099	0.707894	0.00780571	0.000241717	0.0068139	0.0374426	0.00167433	0.00300133	0.0011769	0.000414163	0.00100727	4.79967e-05	0.0136232	1.0686e-07	0.000744763	0.00165631	5.43627e-05	6.3892e-06	0.000300768	4.23111e-05	0.0101468	0.00166905	0.00655367	0.00868354	0.000498172	4.63147e-07	1.69183e-05	5.51604e-06	0.000140918
CTTAACTAGTCCGGTC-1	iPSCs	iPSCs_IPSC	3.93261e-05	0.0217556	0.000351531	0.157562	0.00150198	0.000462164	0.000214715	0.000759463	0.00477707	0.00381711	0.00197765	0.737243	0.0030478	0.000600133	0.000806454	0.0237924	0.00206707	0.00535599	0.000338411	0.000171654	8.35458e-05	4.62238e-05	0.00925658	4.34837e-08	0.000267965	0.000266564	6.45304e-05	4.21992e-06	0.000301215	0.000129217	0.00242274	0.000846127	0.00378188	0.0155805	0.000111177	1.86026e-07	4.50403e-05	2.10125e-05	0.000129943
CTTAACTTCAGCGATT-1	iPSCs	iPSCs_IPSC	0.00017493	0.00840054	0.00101249	0.0570041	0.00243437	0.00207418	0.00117126	0.00188092	0.00722924	0.00929537	0.00360192	0.742119	0.00790617	0.000378399	0.00325633	0.0144758	0.00270006	0.0539807	0.00112057	0.000558428	7.47418e-05	0.000788859	0.0296365	7.35366e-07	0.000760757	0.000934287	0.000220565	3.33665e-05	0.0011503	0.000309464	0.0133642	0.000999547	0.00527856	0.023889	0.000468488	5.84535e-06	0.000416859	9.93325e-05	0.000794162
CTTACCGCAGATGGCA-1	iPSCs	iPSCs_IPSC	0.000176936	0.0169996	0.000839569	0.0640651	0.00565109	0.00156537	0.00124121	0.00198083	0.00641263	0.00513597	0.0140552	0.742369	0.0131607	0.000408804	0.000538076	0.0342419	0.0134391	0.0169096	0.00144006	0.000564258	0.000425555	0.000556913	0.0255111	3.00883e-07	0.00114122	0.00146619	0.000234003	1.0368e-05	0.00140173	0.000648567	0.0147933	0.00228362	0.00484223	0.00371994	0.000382426	5.66137e-06	0.000737596	5.24669e-05	0.000592045
CTTAGGACAATCACAC-1	iPSCs	iPSCs_IPSC	0.000177664	0.0241028	0.00163161	0.0740372	0.00330621	0.00105424	0.00077289	0.00419466	0.00682119	0.00571676	0.00481026	0.626595	0.00288674	0.00118709	0.00164578	0.103801	0.0150226	0.0294901	0.00147625	0.000772169	0.00042757	0.000565803	0.0368893	1.77679e-07	0.00204987	0.00209832	0.000183653	1.4115e-05	0.00117629	0.000686541	0.0115411	0.00205702	0.00899017	0.0212402	0.000515973	1.78921e-06	0.00104687	4.86436e-05	0.000964777
CTTAGGAGTCTGCCAG-1	iPSCs	iPSCs_IPSC	7.98211e-05	0.0148481	0.00053906	0.0752079	0.0042095	0.00063382	0.000799672	0.000991995	0.0026396	0.00322356	0.00490156	0.817386	0.00390738	0.00117106	0.00103882	0.0147244	0.00136719	0.0099589	0.000856859	0.000490012	7.17514e-05	0.000238399	0.0111705	4.39248e-07	0.000618188	0.000449421	0.000149532	1.19641e-05	0.000573592	0.000226597	0.0130423	0.00143674	0.00322263	0.00863421	0.000377424	5.56743e-07	0.00014308	3.07637e-05	0.000627132
CTTAGGATCGGCGGTT-1	iPSCs	iPSCs_IPSC	0.000263179	0.0407504	0.000335803	0.129655	0.00580691	0.00136379	0.00114667	0.0026915	0.00854612	0.0129688	0.0127969	0.683273	0.00670257	0.000850446	0.00182513	0.00915352	0.00974443	0.0142131	0.000931024	0.000441862	0.000306316	0.000280357	0.0190541	6.81019e-07	0.000937123	0.00186222	0.000181144	1.94002e-05	0.00135399	0.000604313	0.0181137	0.00265597	0.00314322	0.00615886	0.000340031	9.35165e-07	0.00033183	0.00016848	0.00102718
CTTCTCTAGCTACCGC-1	iPSCs	iPSCs_IPSC	3.71528e-05	0.0087728	0.000508876	0.0207109	0.00186829	0.000689288	0.000490637	0.001008	0.00157543	0.00194108	0.00422075	0.889761	0.00305189	7.47939e-05	0.00143716	0.0139732	0.00768725	0.00924459	0.000412569	0.000201942	2.89045e-05	0.000116302	0.00971843	6.23057e-08	0.000657483	0.000613252	0.000124977	9.74398e-06	0.000409303	0.00020736	0.00697159	0.000707972	0.00401022	0.0084401	0.000145483	2.36135e-07	3.20821e-05	1.84467e-05	0.000120113
CTTCTCTCACTAAGTC-1	iPSCs	iPSCs_IPSC	3.72838e-05	0.0244826	0.000779623	0.0478419	0.00423961	0.000561198	0.000734748	0.00357146	0.00891357	0.00635558	0.00815452	0.757039	0.00615802	0.00150655	0.00652051	0.0186675	0.0212447	0.00605944	0.00145881	0.000579187	0.000164004	0.000363421	0.0197245	4.52846e-07	0.00103168	0.00149793	0.000337258	3.3601e-05	0.00128053	0.00058089	0.0136712	0.00250229	0.00809674	0.0241836	0.000660699	3.61345e-06	0.000504346	8.98896e-05	0.000367525
CTTCTCTGTACTCTCC-1	iPSCs	iPSCs_IPSC	0.000169085	0.0235918	0.000541296	0.0622063	0.00201921	0.00159207	0.000561925	0.00217568	0.00397039	0.00579614	0.127867	0.637779	0.0025914	0.00506631	0.0025127	0.0129451	0.0551111	0.007713	0.00141897	0.000452951	0.000122626	0.000362584	0.0138683	1.97396e-07	0.00142494	0.0014721	0.000241378	1.85021e-05	0.00091623	0.000739945	0.0105833	0.0023581	0.00392906	0.00558618	0.00064075	2.61645e-06	0.000687347	7.34837e-05	0.000890287
CTTGGCTGTCCGAGTC-1	iPSCs	iPSCs_IPSC	0.000158227	0.0599354	0.00127382	0.0608474	0.00398486	0.00114227	0.000869509	0.00558117	0.00546302	0.00530088	0.0171569	0.685222	0.00681184	0.000643993	0.00227402	0.0318016	0.0258323	0.00411309	0.00127417	0.00073491	0.000198539	0.00044397	0.0278702	3.26023e-07	0.0015133	0.00223731	0.000377554	1.54074e-05	0.00134792	0.000684127	0.0138594	0.00268396	0.0122433	0.0144792	0.000660487	6.14447e-06	0.000197287	7.99112e-05	0.00068006
CTTGGCTGTCTCCATC-1	iPSCs	iPSCs_IPSC	0.000106044	0.0298101	0.00120158	0.0920345	0.00285019	0.0024432	0.00236412	0.00190505	0.00932806	0.00366327	0.00625968	0.608099	0.00729015	0.000647933	0.00353458	0.074585	0.0311681	0.00943195	0.00179899	0.000643077	0.000355846	0.000498173	0.0338982	1.41841e-07	0.000958794	0.00124301	0.000105655	5.80081e-06	0.000972691	0.000617593	0.0151725	0.002939	0.0177791	0.0351009	0.000491152	1.48734e-06	0.000101835	4.35635e-05	0.000549999
CTTTGCGAGAGGACGG-1	iPSCs	iPSCs_IPSC	0.000230633	0.0192575	0.000260712	0.133416	0.0032703	0.0006065	0.00133605	0.00184644	0.00457859	0.00454078	0.00306702	0.710959	0.0041685	0.000598089	0.00389765	0.0375886	0.0137126	0.00472196	0.000684108	0.000234689	8.2361e-05	0.000487541	0.0138703	3.64414e-07	0.000610803	0.00107762	0.000124587	2.53334e-05	0.000824323	0.000502942	0.00395344	0.00154917	0.00671331	0.0202861	0.000419453	1.15168e-05	0.000106309	8.43642e-05	0.000294476
CTTTGCGAGGTGCTTT-1	PrimitiveStreak	PrimitiveStreak_IPSC	2.67912e-05	0.00348267	0.000683888	0.0889033	0.000802074	0.000440731	0.000596385	0.00181563	0.00560157	0.00721836	0.00146617	0.758831	0.00273667	0.000109194	0.00469547	0.0102791	0.00294576	0.0130899	0.000333615	0.000438602	0.00021043	0.000134914	0.0252516	7.7666e-08	0.000528164	0.000785051	7.511e-05	1.36081e-05	0.000604733	0.000355412	0.00835255	0.00117847	0.00942155	0.0481231	0.000233039	2.74026e-06	1.46521e-05	2.0536e-05	0.000197716
CTTTGCGAGTTGTAGA-1	iPSCs	iPSCs_IPSC	4.87224e-05	0.00758149	0.000174958	0.0555488	0.00202	0.000327699	0.000495748	0.00186006	0.00134351	0.00135165	0.0102062	0.872464	0.00238377	0.000389284	0.000421723	0.0142379	0.00118624	0.0030811	0.000888002	0.000220338	6.53087e-05	7.73902e-05	0.00899841	1.27328e-07	0.000598922	0.000413837	8.47304e-05	7.60563e-06	0.000364156	0.000295058	0.00648036	0.000978369	0.00169042	0.00317972	0.000197704	3.12056e-07	0.000110172	2.38873e-05	0.000201971
GAAACTCAGCAATATG-1	iPSCs	iPSCs_IPSC	7.53042e-05	0.0359882	0.00085655	0.155047	0.00249302	0.00104453	0.000902081	0.00189771	0.0116305	0.00456839	0.00303282	0.600699	0.00809436	0.000775131	0.00393941	0.0407423	0.0339467	0.00708377	0.00112863	0.000449657	0.000126075	0.00038288	0.0340745	3.05956e-07	0.00119897	0.00161163	0.000157152	1.23167e-05	0.00083346	0.00075276	0.0147674	0.00379575	0.00835829	0.0185219	0.000451994	2.15868e-06	9.36934e-05	0.000146877	0.000317046
GAAATGAAGGTTACCT-1	iPSCs	iPSCs_IPSC	0.000107451	0.0283731	0.000882902	0.0598099	0.00578786	0.0019953	0.000973934	0.00143677	0.00942077	0.00939969	0.0188895	0.673317	0.00610348	0.00131768	0.00254638	0.0182012	0.00893714	0.057897	0.00131848	0.000547914	0.000264289	0.000581931	0.0464921	3.81894e-07	0.00133833	0.00154269	0.000122098	2.45703e-05	0.000745792	0.000614426	0.0208019	0.00205814	0.00446638	0.0124233	0.000437554	2.28739e-06	0.000246331	9.77772e-05	0.000476669
GAAATGATCGGATGGA-1	iPSCs	iPSCs_IPSC	0.000162882	0.0350629	0.00107141	0.0785409	0.0108959	0.00108902	0.000957096	0.00184765	0.00228378	0.00500533	0.0744023	0.706827	0.00576543	0.00169961	0.00580424	0.0188595	0.00302223	0.00536537	0.000745257	0.000386676	6.67411e-05	0.000371438	0.00671585	7.30755e-07	0.000910274	0.00169774	8.72076e-05	2.19092e-05	0.000859708	0.000458075	0.0142627	0.00220882	0.00301274	0.00775094	0.00035809	4.16484e-06	0.000463362	2.89344e-05	0.000925918
GAACATCGTTCAACCA-1	iPSCs	iPSCs_IPSC	0.000195191	0.0174944	0.000597091	0.078867	0.00339494	0.00105961	0.000984426	0.00212667	0.00707369	0.00324393	0.0207036	0.758715	0.00347747	0.00058264	0.00132631	0.0355383	0.0134082	0.00478277	0.000941831	0.000323668	8.33341e-05	0.000261386	0.0204872	9.49776e-08	0.000682352	0.00103057	0.000106535	9.19729e-06	0.000693802	0.000387199	0.00597102	0.00207269	0.00560715	0.00674402	0.000376426	1.14897e-06	9.29978e-05	4.76323e-05	0.000508535
GAACATCTCTCATTCA-1	PrimitiveStreak	PrimitiveStreak_IPSC	9.16162e-05	0.0150963	0.000536249	0.0445574	0.00209013	0.000991072	0.000625257	0.00474561	0.00968632	0.00398763	0.00404581	0.764076	0.00493963	0.000357655	0.000996613	0.0139203	0.0586667	0.0194578	0.00096682	0.000408916	0.000161947	0.000262894	0.0135057	1.56537e-07	0.00117876	0.00132031	0.000118889	1.13102e-05	0.000847257	0.000594308	0.0195455	0.00237068	0.00224754	0.00657633	0.000224083	1.11537e-06	0.000341747	7.11396e-05	0.000376557
GAACGGAGTATTACCG-1	PrimitiveStreak	PrimitiveStreak_IPSC	0.000140946	0.014346	0.00129532	0.0736573	0.00428883	0.00235504	0.000676365	0.00357271	0.00857196	0.0041341	0.0604042	0.619773	0.00281745	0.000860121	0.00280396	0.0273575	0.0220092	0.042433	0.00139063	0.000541619	0.000763415	0.000784641	0.0518912	2.6474e-07	0.00249383	0.0025272	0.00019359	2.73619e-05	0.00116484	0.0013811	0.0236893	0.002613	0.00439021	0.0127154	0.000745106	7.31768e-06	0.000274993	0.000113939	0.000794142
GAAGCAGTCGCTTGTC-1	PrimitiveStreak	PrimitiveStreak_IPSC	0.000309449	0.00343892	0.000279343	0.022684	0.000990905	0.00273961	0.00076538	0.0237935	0.00084554	0.00532004	0.0956138	0.0202415	0.00161924	0.00349449	0.00241547	0.0327748	0.000965076	0.0208888	0.000604398	0.0004788	0.716983	0.000348607	0.00911578	1.98117e-05	0.000413292	0.000683417	0.000458295	0.000660497	0.000633044	0.00079893	0.00940608	0.000550399	0.000397988	0.00174856	0.000208109	2.04793e-05	0.0165966	0.000161025	0.000532908
GAATAAGGTGACTCAT-1	PrimitiveStreak	PrimitiveStreak_IPSC	7.07077e-05	0.0220534	0.000863286	0.0236348	0.00275796	0.000835409	0.000375689	0.00161563	0.00381717	0.00379828	0.00977534	0.832854	0.00311903	0.000201662	0.00315121	0.0282381	0.00557716	0.00922017	0.000460319	0.000358161	0.000246665	0.000372943	0.00763996	7.53714e-08	0.000960383	0.00124562	0.00013901	1.04432e-05	0.000772843	0.000458133	0.0116497	0.00134126	0.00576533	0.0158779	0.000409918	2.88759e-06	0.000101442	1.13508e-05	0.000216725
GAATAAGTCTTACCGC-1	iPSCs	iPSCs_IPSC	6.09433e-05	0.0210928	0.000808638	0.125198	0.00484896	0.00138772	0.00115593	0.00414063	0.0118495	0.00543532	0.00336334	0.724605	0.00483322	0.00150108	0.00670347	0.0153137	0.00467916	0.0154017	0.000629045	0.000539898	0.000123924	0.00148314	0.0117803	2.41008e-07	0.000659216	0.00145746	0.000230542	1.57495e-05	0.0015896	0.00100273	0.00570778	0.00221825	0.00377414	0.0149578	0.000494956	1.10095e-05	0.000133977	0.000136623	0.00067493
GAATGAACACGAAGCA-1	iPSCs	iPSCs_IPSC	0.000120666	0.0187331	0.000699964	0.0782778	0.00340152	0.00172575	0.000838713	0.00143264	0.00666721	0.00357974	0.00163878	0.724602	0.00427055	0.00180743	0.00159167	0.0426933	0.0559106	0.0064288	0.00122763	0.000385779	6.64682e-05	0.000217611	0.00966093	3.01927e-07	0.00102685	0.00114906	0.000168782	2.55702e-05	0.000742951	0.000614735	0.0134785	0.00214043	0.00712639	0.00648249	0.00037354	3.78907e-06	0.000153934	5.21988e-05	0.000481732
GAATGAATCACGAAGG-1	PrimitiveStreak	PrimitiveStreak_IPSC	0.000242794	0.0434195	0.000581415	0.0872532	0.00720681	0.00274896	0.00109615	0.00330893	0.0216584	0.0144088	0.0120109	0.65884	0.00435669	0.00366486	0.00283783	0.0477587	0.0122618	0.00967042	0.00164646	0.000797924	0.000151975	0.00066783	0.0102623	9.87138e-07	0.00219825	0.00406755	0.000365919	3.68518e-05	0.00223929	0.000673299	0.0191812	0.00285552	0.00676805	0.0128816	0.00117899	5.58653e-06	6.44311e-05	6.70306e-05	0.000563241
GACACGCCATCTCCCA-1	iPSCs	iPSCs_IPSC	6.07649e-05	0.0286908	0.000581085	0.156157	0.00730527	0.0014538	0.00170744	0.00257456	0.0107511	0.00589172	0.0133329	0.626567	0.00639073	0.000664895	0.00648094	0.0195659	0.0105082	0.0018181	0.0012605	0.000418973	0.000121784	0.000193736	0.0237301	3.57451e-07	0.000752665	0.00159179	0.0001411	8.45675e-06	0.001113	0.000433604	0.0169556	0.00227388	0.00548896	0.0433273	0.000874647	8.94131e-07	5.809e-05	2.61985e-05	0.000726327
GACAGAGAGCCGGTAA-1	iPSCs	iPSCs_IPSC	0.00021784	0.0318144	0.000586673	0.119248	0.00504462	0.00331656	0.000908144	0.0023654	0.00688978	0.00554381	0.00200869	0.628181	0.00461854	0.000416767	0.00840404	0.0242337	0.0450224	0.0226427	0.000867183	0.000365307	0.000185926	0.000634503	0.0146315	2.85907e-07	0.00143664	0.00179345	0.00028919	1.83665e-05	0.00102617	0.00139908	0.00749787	0.00201566	0.0102041	0.044939	0.000342129	1.56143e-05	0.000268901	9.60155e-05	0.000510934
GACAGAGCAGGAATGC-1	PrimitiveStreak	PrimitiveStreak_IPSC	0.00025994	0.030837	0.000490773	0.0752582	0.00678602	0.00203611	0.000793569	0.00270505	0.0178555	0.00728085	0.00866093	0.659144	0.00484162	0.00813937	0.00326555	0.0362439	0.00301195	0.010294	0.00194921	0.00034808	8.45907e-05	0.000325549	0.0297208	5.6899e-07	0.000955285	0.00451669	0.00014583	1.52788e-05	0.00164327	0.00103866	0.0185517	0.00140981	0.00842175	0.0503073	0.000262954	4.34665e-06	0.000366119	7.14117e-05	0.00195668
GACAGAGCATACGCTA-1	PrimitiveStreak	PrimitiveStreak_IPSC	0.000117803	0.0192994	0.000325326	0.0454224	0.00293293	0.000695558	0.00072787	0.00191008	0.00475682	0.00352972	0.00279327	0.848	0.0030331	0.000487088	0.000472732	0.00853467	0.00389283	0.014371	0.00096102	0.000356785	0.000113498	0.000197381	0.0180879	2.2709e-07	0.00052888	0.000861188	0.000106184	8.62398e-06	0.000459895	0.000408975	0.00519626	0.00200811	0.00235161	0.00627684	0.000384778	1.72338e-06	7.12659e-05	3.66028e-05	0.0002802
GACCAATAGATCACGG-1	PrimitiveStreak	PrimitiveStreak_IPSC	0.000183859	0.026812	0.000588509	0.0427338	0.00258615	0.00167921	0.00119352	0.00507876	0.0175799	0.00336929	0.0138573	0.779854	0.00379935	0.00174863	0.00153067	0.0164499	0.0304402	0.00334608	0.00148613	0.000490424	0.000438221	0.000498289	0.010341	5.54212e-07	0.000857383	0.00120828	0.000228685	1.45993e-05	0.00110673	0.000968354	0.0137266	0.00322831	0.00349478	0.0076031	0.000335391	2.82122e-06	0.000434025	5.19464e-05	0.000653599
GACCTGGCATTCCTCG-1	iPSCs	iPSCs_IPSC	1.50774e-05	0.00542654	0.00048369	0.0611536	0.00126309	0.000345838	0.00074809	0.000926253	0.000849132	0.00379867	0.00188004	0.845057	0.00357501	0.000154638	0.00747948	0.0175175	0.00279375	0.00471474	0.000595907	0.000266625	4.57719e-05	0.000255747	0.00599862	3.97876e-08	0.000291696	0.000510461	8.52361e-05	5.89855e-06	0.000359738	0.000159563	0.00615661	0.00145488	0.00635409	0.0188103	0.000314563	3.76735e-07	1.65326e-05	4.76356e-06	0.000129995
GACCTGGGTTCAGCGC-1	iPSCs	iPSCs_IPSC	0.000136426	0.0152222	0.000802661	0.0875097	0.00450054	0.0014653	0.000750417	0.00133041	0.00951881	0.0119312	0.0316036	0.715291	0.00549769	0.00120461	0.00787894	0.0136529	0.00411806	0.00172476	0.000822125	0.000187564	9.86416e-05	0.000221249	0.0340383	3.27757e-07	0.000839952	0.00109903	0.000164412	9.95639e-06	0.00118791	0.000618325	0.00527984	0.00121992	0.00812617	0.0307854	0.000294199	1.82547e-06	9.56486e-05	0.000119642	0.000650345
GACGCGTCATCTATGG-1	iPSCs	iPSCs_IPSC	6.43777e-05	0.0269249	0.000907945	0.0756352	0.00287795	0.000879689	0.000777836	0.00114867	0.0117998	0.00373804	0.00209703	0.73975	0.00814792	0.000639894	0.0017255	0.0264996	0.0119417	0.0047101	0.00118736	0.000566822	0.000171483	0.000238388	0.0132129	1.02015e-07	0.000761904	0.00134609	0.000138126	2.06709e-05	0.000892772	0.00037597	0.0138174	0.0018567	0.0103236	0.0337199	0.000517439	1.19907e-06	0.000217983	5.84865e-05	0.000308706
GACGCGTCATTAACCG-1	iPSCs	iPSCs_IPSC	0.000168268	0.0135861	0.00102451	0.0632219	0.00591258	0.000510192	0.000529327	0.00154926	0.0026623	0.0128172	0.0368198	0.746992	0.00509644	0.000431783	0.00562035	0.00277273	0.0181514	0.00933012	0.00230542	0.000377211	0.00045317	0.000354061	0.0439953	8.04242e-07	0.0022408	0.00212862	0.000295894	1.38179e-05	0.00127481	0.000592566	0.00904346	0.00200559	0.00197472	0.00391597	0.000262806	3.48223e-06	0.000738329	0.000137101	0.000690118
GACGCGTTCTCTGTCG-1	iPSCs	iPSCs_IPSC	0.000144044	0.0119114	0.000167809	0.061038	0.00274992	0.000352439	0.000606513	0.000772379	0.00114297	0.00506502	0.00721129	0.843548	0.00205318	0.00113887	0.00500436	0.00817248	0.00337686	0.0174709	0.000492955	0.000160223	5.00471e-05	6.05673e-05	0.0184849	2.29669e-07	0.000330695	0.000441413	0.000108959	1.0304e-05	0.000287616	0.000348582	0.00268769	0.000732885	0.00195396	0.00121633	0.000146832	5.15625e-07	0.000293384	2.28028e-05	0.000242646
GACGGCTCAGACAAAT-1	PrimitiveStreak	PrimitiveStreak_IPSC	5.64652e-05	0.030337	0.00104948	0.0550235	0.00122276	0.00129825	0.000438793	0.0020935	0.0197529	0.000908548	0.00201624	0.708779	0.00294153	0.000239201	0.00391233	0.0588977	0.00373827	0.00414448	0.000603865	0.000235223	0.000230677	0.000175212	0.0105137	1.11178e-07	0.000617221	0.000991191	0.00017562	1.02982e-05	0.000705091	0.000721957	0.0166341	0.00215175	0.0115853	0.0569525	0.000433174	4.35784e-06	2.50467e-05	2.89191e-05	0.00035493
GACGGCTCATGTTGAC-1	iPSCs	iPSCs_IPSC	0.000126521	0.0102084	0.000456479	0.0837923	0.00241161	0.00122318	0.000567166	0.00213166	0.00982463	0.00247664	0.00251541	0.72395	0.00424007	0.000389559	0.00213594	0.0759293	0.0123711	0.00915919	0.00117077	0.00026031	0.000126835	0.000149437	0.0138458	2.02345e-07	0.000602154	0.00093968	0.000109245	8.42976e-06	0.00046142	0.000450963	0.00779014	0.00136563	0.00667739	0.0213137	0.000290292	1.72259e-06	5.47716e-05	6.34486e-05	0.000408909
GACGTGCAGACCTTTG-1	PrimitiveStreak	PrimitiveStreak_IPSC	3.30926e-05	0.0339441	0.000700533	0.035602	0.00256938	0.00034037	0.000485061	0.00426023	0.00532732	0.00258966	0.00952567	0.778059	0.00247519	0.00111255	0.00725422	0.0652284	0.0123969	0.00346578	0.000624326	0.000240628	4.72969e-05	0.000137998	0.00297288	6.63897e-08	0.000534064	0.0011479	7.14617e-05	4.35397e-06	0.00039219	0.000567319	0.0124407	0.00163838	0.00473036	0.00838265	0.000488086	8.37722e-07	3.87678e-05	1.63933e-05	0.000153586
GACGTGCAGGAGCGTT-1	PrimitiveStreak	PrimitiveStreak_IPSC	8.02455e-05	0.0185216	0.00119573	0.0337941	0.0022743	0.000699305	0.000623307	0.000874796	0.00849525	0.00430515	0.00346138	0.821177	0.0034734	0.00459404	0.00494009	0.0093398	0.00784349	0.00737587	0.00145591	0.000328496	0.000118144	0.000140282	0.0221344	1.36587e-07	0.000965137	0.00115602	0.000186458	2.16605e-05	0.000848118	0.000729418	0.0169189	0.00215225	0.00543879	0.0134424	0.000427143	8.4527e-06	0.000226391	3.8752e-05	0.000193702
GACGTGCTCGAATCCA-1	PrimitiveStreak	PrimitiveStreak_IPSC	0.000198081	0.0158595	0.000526999	0.0559473	0.00286953	0.000815185	0.000945201	0.00131455	0.00528858	0.00469254	0.0038764	0.756975	0.00575135	0.000884684	0.00177607	0.0320466	0.0212433	0.0216913	0.00133049	0.000526541	0.000127933	0.000325644	0.0240249	5.25893e-07	0.00115041	0.00113997	0.000298234	2.47907e-05	0.00172823	0.000701409	0.0228474	0.00243005	0.0034987	0.00525863	0.000276892	8.44352e-06	0.00104653	3.57402e-05	0.000516065
GACGTTAAGGACGAAA-1	iPSCs	iPSCs_IPSC	0.000112984	0.0218949	0.00106052	0.0794016	0.00189332	0.00565491	0.000909762	0.000860004	0.00283647	0.00239258	0.0356715	0.611857	0.00504075	0.001308	0.00570458	0.0573612	0.0406638	0.00698918	0.00108544	0.000568438	5.15505e-05	0.000846589	0.0319294	6.5057e-07	0.00121581	0.00161487	0.000482809	1.63629e-05	0.00114296	0.000915478	0.0328531	0.00118958	0.0101165	0.0309029	0.000655095	5.75313e-06	0.00217535	3.91264e-05	0.000578876
GACGTTACAAGCTGGA-1	iPSCs	iPSCs_IPSC	1.95298e-05	0.0164371	0.00112571	0.0598599	0.00283041	0.000870165	0.00081972	0.000695786	0.00976378	0.00460245	0.00169496	0.660976	0.00630875	0.000548506	0.00888899	0.0568364	0.0115787	0.00821355	0.000885695	0.000336806	0.000139941	0.000208834	0.0582308	2.23322e-07	0.000819707	0.00160504	0.000172224	2.91274e-05	0.000868226	0.000580072	0.0105398	0.000808335	0.0125847	0.0593419	0.000195743	2.60247e-07	1.66802e-05	7.71231e-05	0.000488375
GACGTTAGTGCCTTGG-1	PrimitiveStreak	PrimitiveStreak_IPSC	0.000144267	0.0225755	0.000766964	0.0745644	0.00405177	0.00327193	0.00130884	0.00401838	0.00918296	0.00491521	0.0108122	0.699026	0.00528563	0.000765658	0.00366662	0.0408841	0.0376607	0.0123307	0.00122153	0.000362914	0.000258528	0.000763641	0.0160549	6.6932e-07	0.000916435	0.00240683	0.00019038	1.2795e-05	0.000811535	0.0020981	0.0195854	0.00281608	0.00372912	0.0115316	0.000695902	1.37605e-05	0.000433242	7.61323e-05	0.000788316
GACTAACAGATATGCA-1	iPSCs	iPSCs_IPSC	9.86047e-05	0.0235609	0.000829584	0.0551155	0.00295415	0.00136785	0.000614178	0.00135085	0.00741414	0.00251942	0.0045979	0.66765	0.00488653	0.000670153	0.00365134	0.062725	0.0249886	0.0161828	0.000850114	0.00037754	6.44486e-05	0.000224183	0.0209808	8.6546e-08	0.00090275	0.00149697	0.000152574	1.25182e-05	0.00068678	0.000577597	0.00789653	0.00202161	0.0135831	0.0681072	0.000381392	4.00213e-06	4.9147e-05	5.39586e-05	0.00039943
GACTAACAGTGTGGCA-1	iPSCs	iPSCs_IPSC	0.000170668	0.0313693	0.00102051	0.0564702	0.00405319	0.00123468	0.000560191	0.00213228	0.00259228	0.00549275	0.0223957	0.738268	0.0064872	0.000962598	0.00196982	0.0398006	0.0134043	0.0205936	0.00114701	0.000374993	0.000103314	0.000276108	0.0167181	4.06857e-07	0.0017892	0.00118899	0.000168588	1.03743e-05	0.00088344	0.000446564	0.0127456	0.00157434	0.00530902	0.00712203	0.000262508	1.44438e-06	0.000333961	6.86328e-05	0.000497242
GACTACACAACTGCTA-1	iPSCs	iPSCs_IPSC	0.00026385	0.0175687	0.00124363	0.13417	0.0106421	0.00145801	0.00155444	0.00323457	0.0012421	0.00866172	0.00559736	0.674656	0.00436303	0.00237636	0.00224119	0.0154699	0.00826855	0.0168903	0.0012975	0.00060149	5.42967e-05	0.000665395	0.0384587	4.60722e-07	0.00130974	0.00148851	0.000292347	1.58938e-05	0.00123004	0.000433445	0.0121149	0.003083	0.00605474	0.0215625	0.000451924	2.02736e-06	0.000310997	9.94605e-05	0.000570241
GACTACACATCTGGTA-1	PrimitiveStreak	PrimitiveStreak_IPSC	0.000117675	0.0220476	0.00114978	0.131154	0.00862487	0.00101577	0.00161616	0.00222377	0.0167521	0.0151836	0.00996282	0.603458	0.00908804	0.0018916	0.0062528	0.0358466	0.028157	0.0132735	0.00178694	0.00129452	8.08799e-05	0.000223989	0.0467146	4.18716e-07	0.00331619	0.0020361	0.000349595	2.99182e-05	0.000864117	0.0010874	0.0143478	0.00306613	0.00512514	0.00990795	0.00103977	3.54725e-06	0.000137355	8.84633e-05	0.00068307
GACTACAGTCAGGACA-1	iPSCs	iPSCs_IPSC	0.000121158	0.0453765	0.000362643	0.104237	0.00301868	0.000494132	0.000882555	0.00073378	0.00285898	0.00239646	0.0583927	0.694493	0.0030151	0.00108512	0.00252081	0.018868	0.0134567	0.00587012	0.000377394	0.000188407	5.0783e-05	0.00029677	0.0100728	4.1825e-07	0.00095679	0.000827743	0.000106345	1.39678e-05	0.000510726	0.000354904	0.00261056	0.00135394	0.00274831	0.0205026	0.000389846	1.8206e-06	6.27787e-05	3.9181e-05	0.000351143
GACTGCGGTGCCTGTG-1	iPSCs	iPSCs_IPSC	4.9668e-05	0.0173487	0.000805253	0.144312	0.00445355	0.000464355	0.000699123	0.00155441	0.00370668	0.00401047	0.0129569	0.699116	0.00587794	0.000649839	0.00150026	0.0206668	0.00726422	0.00313866	0.000614206	0.000221469	9.55883e-05	0.000132787	0.0325585	2.24964e-07	0.000723459	0.000766145	0.000155025	2.31501e-05	0.000754116	0.000479186	0.0083175	0.00128901	0.00536845	0.0190129	0.000209879	7.29811e-07	0.000310036	6.34593e-05	0.000329781
GACTGCGGTTATCACG-1	PrimitiveStreak	PrimitiveStreak_IPSC	8.38456e-05	0.03008	0.00116712	0.11105	0.00333914	0.00163849	0.000950407	0.00226389	0.00674632	0.00299031	0.00219296	0.704171	0.0035396	0.00140471	0.000974194	0.0145007	0.0157789	0.0158009	0.00127982	0.000579052	0.000212002	0.000217498	0.0218805	3.35471e-08	0.0016633	0.00125244	0.000146675	2.23577e-05	0.000765137	0.000659469	0.0178828	0.00147215	0.0101853	0.0221194	0.000393356	2.83166e-06	0.000126003	5.54595e-05	0.000412144
GAGCAGACATTGGCGC-1	iPSCs	iPSCs_IPSC	0.000263148	0.0347722	0.000805441	0.108788	0.00375182	0.000743902	0.00169023	0.00112328	0.00704952	0.00561351	0.00282614	0.746419	0.00406754	0.00266354	0.00180437	0.00542476	0.00411633	0.0132604	0.000497469	0.000344366	0.000157956	0.000408496	0.0303449	1.40975e-06	0.00164804	0.00105741	0.000178219	1.21964e-05	0.000551125	0.00050785	0.0075381	0.00110223	0.00670139	0.00179821	0.000555998	2.28682e-06	0.000848196	8.16882e-05	0.000479389
GAGGTGATCTTCCTTC-1	iPSCs	iPSCs_IPSC	6.63249e-05	0.0117927	0.00073729	0.0799167	0.00238283	0.00047134	0.00079003	0.00112533	0.0125662	0.00285881	0.00349787	0.806342	0.00411666	0.000476447	0.00195421	0.0163391	0.00168251	0.00402078	0.000782442	0.000428163	0.000137883	0.000184914	0.00526994	4.0936e-08	0.000565829	0.00170225	0.000115824	4.79724e-06	0.000418197	0.000405134	0.00870614	0.00106448	0.00922135	0.0190786	0.000254515	1.43532e-06	9.61719e-06	1.94656e-05	0.000491532
GAGTCCGAGTGAAGAG-1	iPSCs	iPSCs_IPSC	2.79259e-05	0.00916708	0.000336502	0.05748	0.00235126	0.00044204	0.00037539	0.000378838	0.00270611	0.00169831	0.00582413	0.878828	0.00216841	0.000157644	0.00128959	0.00339917	0.00457063	0.00539287	0.000292584	0.000142184	2.16527e-05	0.000146575	0.00619847	6.58318e-08	0.000467013	0.000354131	4.43447e-05	4.29779e-06	0.000228714	0.000182349	0.00248974	0.000649888	0.00273334	0.00920389	8.38124e-05	3.75404e-07	2.75337e-05	1.01561e-05	0.000125444
GAGTCCGCAGGTCTCG-1	PrimitiveStreak	PrimitiveStreak_IPSC	2.5056e-05	0.0311275	0.000360626	0.0419716	0.00239516	0.000470154	0.000547563	0.00143948	0.00379235	0.00195026	0.00859788	0.834853	0.00362847	0.00037195	0.00153115	0.00869395	0.010708	0.00220198	0.000418098	0.000420411	3.29808e-05	6.00578e-05	0.0165676	3.89777e-08	0.000385198	0.000821277	6.14958e-05	5.35414e-06	0.000366519	0.000238943	0.00913614	0.00112824	0.00494252	0.0101246	0.000278107	1.32881e-06	2.33417e-05	1.28227e-05	0.000308548
GAGTCCGGTTTGTGTG-1	iPSCs	iPSCs_IPSC	4.64746e-05	0.0204492	0.000563068	0.0671782	0.00268786	0.00182443	0.00070707	0.00158642	0.0126011	0.00241828	0.0289966	0.675475	0.00520317	0.0012438	0.00150974	0.0703651	0.0232433	0.00494192	0.000744583	0.000402204	0.000293462	0.000653408	0.021105	1.13127e-07	0.000917837	0.00173776	0.000269	7.43338e-06	0.000715644	0.00123385	0.0218542	0.00177501	0.0103825	0.015933	0.000476536	2.3215e-06	4.74636e-05	6.93647e-05	0.000338482
GATCGATAGACAATAC-1	PrimitiveStreak	PrimitiveStreak_IPSC	9.96734e-05	0.0147059	0.00142559	0.0603298	0.00532567	0.00196596	0.000577463	0.00437483	0.0124959	0.00563852	0.00265745	0.653963	0.00512942	0.00328619	0.000406709	0.108142	0.0149323	0.0163361	0.000830383	0.00088811	0.00169901	0.0022437	0.0461622	1.76342e-06	0.00086663	0.00213615	0.000295084	2.8048e-05	0.00377491	0.00165629	0.0050597	0.00241002	0.00675526	0.0109431	0.00143711	2.06861e-06	0.000435316	0.00013559	0.000447147
GATCGATCAGATGAGC-1	iPSCs	iPSCs_IPSC	0.000279404	0.0506134	0.000371219	0.169604	0.00710281	0.00398332	0.00177404	0.00165048	0.00495341	0.00368742	0.00317694	0.60281	0.00369032	0.000799263	0.0029621	0.0395154	0.0350153	0.010151	0.00148554	0.000538646	8.09659e-05	0.000588308	0.0231427	2.38569e-07	0.000979345	0.00132032	0.000159126	4.26151e-05	0.00125198	0.000470903	0.0106282	0.00201739	0.00481501	0.00879167	0.000802215	8.77646e-07	0.000141829	4.0973e-05	0.000561095
GATCGATTCCTTTCGG-1	iPSCs	iPSCs_IPSC	8.48363e-05	0.0114418	0.000759087	0.0603933	0.00381802	0.00154065	0.000314694	0.000796458	0.00406924	0.00372611	0.0144924	0.790594	0.00304568	0.00307661	0.00678121	0.0318008	0.00764458	0.00836266	0.000369264	0.000113065	8.10236e-05	0.000200283	0.0181403	5.38101e-07	0.00100573	0.000703041	0.000101637	1.22884e-05	0.000617402	0.000626735	0.00455974	0.000794222	0.00340926	0.0156326	0.000242696	1.23725e-06	8.86868e-05	6.82625e-05	0.000489776
GATCGCGAGCGTGAAC-1	iPSCs	iPSCs_IPSC	0.000805187	0.0506242	0.00170012	0.0985303	0.00786147	0.00484928	0.00279617	0.00595342	0.00284903	0.00851815	0.0274703	0.611447	0.00601792	0.0112441	0.00196258	0.0365124	0.0103028	0.0224611	0.00192876	0.000864776	0.00019398	0.00132432	0.0387691	2.16154e-06	0.00170238	0.00300633	0.00037942	3.89505e-05	0.00148012	0.00134879	0.0170682	0.00366075	0.00384581	0.00805819	0.00121184	1.09347e-05	0.00217291	8.47485e-05	0.000942067
GATCGCGTCAGCTCGG-1	iPSCs	iPSCs_IPSC	1.26771e-05	0.00108935	8.75635e-05	0.0112615	0.000681659	0.000242787	0.000100161	0.000212961	0.000358824	0.00040516	0.000347379	0.950814	0.00077753	5.8139e-05	0.00099536	0.00542208	0.00162881	0.00425035	9.54894e-05	8.59579e-05	6.05242e-05	4.36023e-05	0.0121703	9.54827e-09	0.000144921	0.000130983	3.88474e-05	5.45299e-06	0.000164119	7.09919e-05	0.00270857	0.000190147	0.00248601	0.00271926	4.31097e-05	1.96674e-07	1.4793e-05	2.12291e-05	5.88888e-05
GATCGTAAGCGTGTCC-1	PrimitiveStreak	PrimitiveStreak_IPSC	3.36575e-05	0.00933334	0.000600388	0.0481032	0.00852706	0.00154627	0.00146957	0.00830412	0.00729236	0.0305086	0.0242081	0.610478	0.00487406	0.000660487	0.0123481	0.118471	0.00354663	0.032813	0.00193434	0.000440506	0.000167658	0.000247304	0.0180202	2.31954e-07	0.0014788	0.000694281	7.31242e-05	4.79644e-05	0.00144973	5.95656e-05	0.00168336	0.00192454	0.00748989	0.040598	0.00028817	1.10892e-06	2.44005e-05	9.84178e-05	0.000160838
GATCGTATCATGCATG-1	PrimitiveStreak	PrimitiveStreak_IPSC	3.16962e-05	0.00215037	0.00014846	0.0218107	0.000763134	0.000123773	0.000283136	0.000529204	0.000448237	0.00121996	0.000486083	0.948749	0.000506238	0.00510522	0.00222323	0.0042406	0.00176088	0.00171123	0.000457257	0.000138994	7.64295e-06	7.37758e-05	0.0018696	6.9896e-08	0.000171961	0.00011474	7.37152e-05	1.49148e-06	0.000176253	0.000349523	0.00113107	0.000926275	0.000627879	0.00128641	8.0124e-05	3.32405e-06	3.33276e-05	3.84036e-05	0.000146824
GATCTAGAGGATGCGT-1	iPSCs	iPSCs_IPSC	7.56038e-05	0.0113203	0.000570572	0.138911	0.00473446	0.00221482	0.000660968	0.00313845	0.00402716	0.00456762	0.0205977	0.676949	0.00390837	0.00807883	0.00762904	0.036925	0.0119649	0.0116491	0.000840313	0.000304098	0.00132897	0.000326676	0.0142626	2.71293e-07	0.00103141	0.00153367	0.000147913	1.41506e-05	0.000545941	0.000984068	0.0169476	0.00110898	0.00330506	0.0084211	0.000356277	4.99611e-06	5.1653e-05	3.20769e-05	0.000529656
GATCTAGTCCTAGAAC-1	iPSCs	iPSCs_IPSC	7.97866e-05	0.0125593	0.000486869	0.088285	0.00188908	0.000780673	0.000712663	0.000765557	0.00715154	0.00298945	0.0476079	0.744975	0.00468049	0.00615324	0.00427638	0.034334	0.00594695	0.00212039	0.00074329	0.000285515	0.000132432	0.000574685	0.0058584	2.91448e-07	0.000679187	0.00107213	0.000126169	1.74943e-05	0.000760186	0.000418366	0.00840532	0.00142637	0.00317485	0.00883361	0.000203069	1.10246e-06	0.000318917	5.58341e-05	0.00111876
GATCTAGTCTTGTTTG-1	iPSCs	iPSCs_IPSC	9.50463e-05	0.0217241	0.000358156	0.0812753	0.00326016	0.00086552	0.000453084	0.00113657	0.00974138	0.00119161	0.0104607	0.782772	0.00336375	0.000614776	0.000906201	0.0296631	0.014406	0.00362665	0.00109513	0.000346193	4.8984e-05	0.000316091	0.00635389	3.07562e-07	0.000676838	0.000872516	8.44916e-05	1.02911e-05	0.000440451	0.000279918	0.0081956	0.00170061	0.00509189	0.00769668	0.000265102	4.07253e-06	3.82641e-05	4.46137e-05	0.0005235
GATGAAACAACCGCCA-1	iPSCs	iPSCs_IPSC	1.83023e-05	0.0167553	0.000401683	0.0535698	0.00283458	0.000516973	0.000346285	0.0014811	0.0082745	0.000931518	0.00357267	0.814117	0.00239399	0.000167304	0.00239197	0.00750606	0.00355518	0.0199428	0.000627995	0.000286538	3.91605e-05	4.54603e-05	0.00881308	6.20526e-08	0.000591616	0.000660699	5.13267e-05	9.18342e-06	0.000348617	0.000247229	0.0141671	0.00104814	0.0119052	0.0219894	0.000197427	3.01531e-07	4.67091e-05	1.12031e-05	0.000136494
GATGAGGTCAACGCTA-1	iPSCs	iPSCs_IPSC	0.000168192	0.0154167	0.000396736	0.0334046	0.00232605	0.000555578	0.000422874	0.00114682	0.00184518	0.00212755	0.00301716	0.87671	0.00175237	0.000319104	0.000436273	0.00642442	0.00628074	0.0135425	0.000381931	0.000200186	2.72201e-05	0.000209287	0.0122105	2.7095e-07	0.000608474	0.000824638	0.000110693	8.49713e-06	0.000556144	0.000330421	0.012576	0.00115274	0.0012367	0.00229339	0.000216635	1.09807e-06	0.00029385	6.95212e-05	0.000398731
GATGCTAGTAAATGTG-1	PrimitiveStreak	PrimitiveStreak_IPSC	2.8374e-05	0.0105369	0.000699657	0.052675	0.00119263	0.000502698	0.000359572	0.000333274	0.00271727	0.00130191	0.00121375	0.860708	0.00264541	0.000542611	0.00113663	0.00897468	0.00339015	0.00935605	0.000369296	0.000362373	5.14623e-05	0.000252702	0.0111176	1.21863e-07	0.000709728	0.000904761	0.000106896	7.65193e-06	0.000350945	0.000225939	0.00856441	0.000553688	0.00597134	0.0115921	0.000181591	5.26214e-07	3.85739e-05	4.44155e-05	0.000279741
GATGCTATCTACGAGT-1	PrimitiveStreak	PrimitiveStreak_IPSC	3.62745e-05	0.010594	0.000447485	0.0337591	0.013705	0.00225288	0.000832873	0.0478481	0.0196144	0.031092	0.064512	0.635446	0.0059212	0.0011912	0.00957406	0.028654	0.0323826	0.00228498	0.00155672	0.000533729	0.000809982	0.000283339	0.0255251	7.83843e-07	0.00189438	0.00127222	0.000152317	2.90342e-05	0.00158361	6.10899e-05	0.00863051	0.00263425	0.00496662	0.00872904	0.000700718	2.79177e-06	0.000105504	2.14966e-05	0.000359051
GATTCAGAGGATATAC-1	iPSCs	iPSCs_IPSC	2.00851e-05	0.0147099	0.000722671	0.017454	0.00273531	0.000779908	0.000358798	0.000775961	0.00223037	0.000691998	0.00907744	0.882353	0.00238712	0.00117143	0.00265388	0.0112584	0.00361118	0.00383673	0.000674589	0.000200274	0.000184589	0.00035179	0.00713186	9.46645e-08	0.000370111	0.000999847	0.000101638	7.1595e-06	0.000430145	0.000430257	0.0040418	0.000828987	0.00432314	0.022506	0.00022433	1.45911e-06	0.000107443	4.63629e-05	0.000210202
GATTCAGGTGATGATA-1	iPSCs	iPSCs_IPSC	0.000143316	0.0208631	0.00123414	0.0920678	0.0053867	0.000736351	0.00106272	0.00220663	0.00545839	0.00524439	0.0371258	0.761356	0.0040588	0.0048169	0.00184622	0.0139617	0.00249525	0.0131342	0.000853846	0.000301738	0.000107182	0.000577407	0.00759552	1.75527e-06	0.000867609	0.00112222	0.000251022	1.71594e-05	0.000465279	0.000674923	0.00627873	0.00163735	0.00237261	0.0022356	0.000408584	1.87618e-06	0.000368773	0.000123915	0.000538106
GATTCAGTCAAACCAC-1	iPSCs	iPSCs_IPSC	8.49932e-05	0.0222298	0.000314652	0.117956	0.00334919	0.00148712	0.000765894	0.00100581	0.00386583	0.00632218	0.0125745	0.70957	0.00640148	0.000827983	0.00368762	0.0248725	0.0197927	0.0201185	0.000477145	0.000431358	1.46016e-05	0.000101347	0.0221786	8.4985e-07	0.000576779	0.00130707	0.000256015	2.18361e-05	0.000500846	0.000582222	0.00641484	0.00164855	0.00403901	0.00490468	0.000271858	2.60908e-06	0.000301097	5.3581e-05	0.000687728
GATTCAGTCTCGGACG-1	iPSCs	iPSCs_IPSC	4.74787e-05	0.0254798	0.000901868	0.123977	0.00200189	0.000627496	0.000625455	0.00118363	0.0272463	0.00552032	0.0020561	0.656525	0.00431196	0.00147002	0.0105513	0.035653	0.0347549	0.00292983	0.00121534	0.000162038	3.7295e-05	0.000598941	0.012422	9.21891e-07	0.00178621	0.00139629	0.000105252	2.05559e-05	0.00161559	0.000539449	0.0127278	0.00124309	0.00290724	0.0262256	0.000526997	4.46686e-06	7.18977e-05	5.57745e-05	0.000473352
GCAAACTAGAATTCCC-1	iPSCs	iPSCs_IPSC	2.69352e-05	0.00751837	0.000367936	0.0209835	0.00217229	0.000864187	0.000768238	0.00273676	0.00262384	0.00310511	0.00357283	0.918432	0.00132881	0.000171503	0.000323657	0.00393115	0.0060232	0.00694967	0.000377738	0.000182247	0.000128501	0.000203785	0.0036603	1.1109e-07	0.000545728	0.000928369	6.8524e-05	9.04503e-06	0.000257541	0.000503988	0.00397228	0.00121354	0.000980509	0.0046094	0.00016991	1.70359e-06	0.000105817	1.52419e-05	0.000165559
GCAAACTAGAGACGAA-1	iPSCs	iPSCs_IPSC	5.01768e-05	0.0145574	0.0004493	0.0367565	0.00176188	0.00143399	0.000548482	0.00163264	0.00247561	0.00477229	0.00919997	0.823069	0.002389	0.000385392	0.00338791	0.0188951	0.00841766	0.00444186	0.000428961	0.000332537	5.2043e-05	0.000198933	0.0106649	5.32505e-08	0.000571186	0.000674346	9.61348e-05	7.73085e-06	0.00039572	0.000393667	0.00990399	0.00145161	0.00593072	0.0337893	0.000267278	8.20379e-07	1.66489e-05	3.28251e-05	0.000166624
GCAATCACAACACCCG-1	iPSCs	iPSCs_IPSC	3.75856e-05	0.0120976	0.000470326	0.02313	0.00169693	0.000719554	0.00049557	0.000794208	0.0063803	0.00185483	0.00314417	0.80082	0.00399394	0.000208234	0.00942607	0.0362269	0.00683376	0.00398393	0.00091446	0.000395838	0.000122762	0.000163764	0.00787412	2.50777e-08	0.000641633	0.000746944	0.000152895	4.9904e-06	0.000561083	0.000311045	0.0159031	0.00146937	0.017206	0.0406939	0.000190086	1.41778e-06	7.24932e-05	4.70828e-05	0.000213504
GCAATCACAGGGCATA-1	iPSCs	iPSCs_IPSC	0.000172023	0.0308908	0.000703232	0.14846	0.00279827	0.000805911	0.00109205	0.00129547	0.0103543	0.00587698	0.0046233	0.649978	0.00556544	0.000489092	0.00284508	0.0224704	0.025725	0.00921235	0.000730006	0.000538563	0.000190569	0.00016973	0.0217668	1.2194e-07	0.00106739	0.00128661	0.000114715	1.56226e-05	0.000874176	0.000629157	0.0220838	0.00184394	0.00844324	0.0159086	0.000324468	8.40071e-07	6.60039e-05	4.1428e-05	0.000546221
GCAATCAGTTGGTGGA-1	iPSCs	iPSCs_IPSC	3.58757e-05	0.0136261	0.000732323	0.146695	0.00343052	0.000998628	0.000327754	0.00394304	0.0118557	0.00323667	0.00183671	0.661614	0.00268523	0.000807273	0.00325317	0.0186755	0.00343733	0.00773144	0.000634575	0.000261426	9.99448e-05	0.000236179	0.0122941	1.24194e-07	0.000619486	0.00163082	0.000198465	1.39558e-05	0.0004278	0.000245721	0.0439934	0.00054648	0.00904195	0.0437634	0.000518643	1.03802e-06	1.74013e-05	4.70011e-05	0.000485456
GCACATATCTCGATGA-1	PrimitiveStreak	PrimitiveStreak_IPSC	0.000137609	0.0256203	0.00173804	0.124602	0.00179089	0.00170542	0.00178316	0.00371054	0.00861946	0.0165385	0.010922	0.646393	0.00924164	0.000869169	0.00518618	0.0115698	0.0129883	0.00691081	0.00139405	0.000582262	5.42886e-05	0.000324748	0.0692535	8.32856e-07	0.00169108	0.00229065	0.000214912	1.69911e-05	0.00139272	0.000813592	0.00979115	0.00225913	0.00785536	0.00981166	0.000775286	6.89339e-06	0.000327079	5.38693e-05	0.000763469
GCACTCTAGTCGCCGT-1	iPSCs	iPSCs_IPSC	6.56719e-05	0.0169358	0.000810104	0.0587251	0.0031713	0.00145886	0.000558878	0.00201923	0.00694596	0.00412385	0.0041978	0.782492	0.00726821	0.000565887	0.00193168	0.0143398	0.0189505	0.0165579	0.00116841	0.000268018	6.44575e-05	0.000273283	0.0148215	2.03361e-07	0.000972486	0.00102598	0.000153816	8.56883e-06	0.000633177	0.000597036	0.0188932	0.00164669	0.00937782	0.00815964	0.00028169	2.87891e-06	0.000138073	8.81203e-05	0.00030664
GCACTCTCAATTGCTG-1	iPSCs	iPSCs_IPSC	0.000217426	0.0759639	0.00104213	0.0559049	0.00695757	0.00085372	0.00141313	0.00379553	0.00646237	0.00348488	0.0137201	0.672528	0.00534204	0.00165754	0.00209046	0.0204577	0.0293524	0.0127898	0.00265899	0.000594985	0.000199789	0.000580713	0.0136919	8.85494e-07	0.00162182	0.00459136	0.00023533	3.44465e-05	0.00176753	0.00102647	0.0323901	0.00598259	0.0059395	0.0119846	0.000784489	3.07215e-06	0.000889219	3.00676e-05	0.000959111
GCACTCTTCACCAGGC-1	iPSCs	iPSCs_IPSC	4.05781e-05	0.0158279	0.00107907	0.0507389	0.0032799	0.00114529	0.000856133	0.000989307	0.015151	0.00593885	0.0041921	0.714916	0.00519552	0.000240445	0.00291575	0.0312974	0.0214177	0.0049974	0.000904961	0.000414527	4.70286e-05	0.000266904	0.00863881	1.76227e-07	0.000675872	0.00140679	8.31083e-05	5.03511e-06	0.000712017	0.000336146	0.0372032	0.00133944	0.0209345	0.0462482	0.000263661	8.75196e-06	6.50794e-05	3.30215e-05	0.000193409
GCAGCCACACCATCCT-1	iPSCs	iPSCs_IPSC	0.000116282	0.0150806	0.00127575	0.100203	0.00171983	0.00194264	0.00102225	0.00159144	0.00829899	0.00265497	0.00697161	0.665536	0.00701126	0.00171568	0.00513569	0.0490643	0.0383589	0.00531397	0.00134576	0.000335875	5.20443e-05	0.000212862	0.0120541	1.44511e-07	0.000811908	0.00129032	0.000201231	1.18221e-05	0.00107447	0.000506759	0.0123168	0.00128921	0.00824608	0.0458512	0.000678445	1.3025e-06	6.71797e-05	4.86867e-05	0.000590648
GCAGCCACACGGTTTA-1	iPSCs	iPSCs_IPSC	6.49488e-05	0.0337662	0.00156295	0.130247	0.00257072	0.0019097	0.00063114	0.00123042	0.0151837	0.00326732	0.00491454	0.645755	0.00500266	0.000358925	0.00243965	0.0120543	0.0149263	0.00612457	0.00138257	0.000688108	0.000129522	0.000331465	0.0342977	2.9055e-08	0.00157768	0.0013179	0.000112055	2.26131e-05	0.000913776	0.000422504	0.00848669	0.00128375	0.0119191	0.0540659	0.000617985	5.9929e-07	4.09193e-05	6.84791e-05	0.000310766
GCATACATCGTCCAGG-1	iPSCs	iPSCs_IPSC	0.000487213	0.0266263	0.00142133	0.180968	0.00409046	0.00200302	0.00148796	0.00366103	0.0128114	0.006866	0.0112321	0.608583	0.00713862	0.00462438	0.00316618	0.00915974	0.0088632	0.00984025	0.00101787	0.00083807	0.000119774	0.000446253	0.0569982	1.34769e-06	0.00152728	0.00202689	0.000366689	4.51788e-05	0.00113466	0.000759455	0.00541399	0.00278578	0.00436676	0.0168435	0.000682338	5.45403e-06	0.000440231	0.000169499	0.000981456
GCATGATGTGAGGGTT-1	iPSCs	iPSCs_IPSC	0.000310985	0.044588	0.000457012	0.0794793	0.0121212	0.000720261	0.00147561	0.00523026	0.0114927	0.00377544	0.00746792	0.704578	0.00920376	0.00113676	0.00183061	0.0133248	0.0175295	0.0216371	0.00151377	0.00052138	6.49749e-05	0.000570038	0.0188116	2.39641e-07	0.00123379	0.00316482	0.000135027	1.07101e-05	0.0010346	0.000688507	0.021534	0.00324849	0.00393689	0.00472713	0.00091427	4.37327e-06	0.000379158	9.2524e-05	0.00105416
GCATGATTCGCGTTTC-1	iPSCs	iPSCs_IPSC	0.000118712	0.0221178	0.000294557	0.135818	0.00243051	0.000514304	0.000652832	0.000645121	0.00817218	0.00121734	0.0130695	0.765342	0.00571959	0.00148572	0.00113249	0.0101935	0.00360743	0.00391769	0.000663358	0.000199895	0.000254116	0.000103094	0.00590976	2.58423e-07	0.000640071	0.000486439	8.26981e-05	1.18952e-05	0.000607331	0.000196037	0.00506643	0.000998959	0.00247984	0.00494584	0.000107702	6.20677e-07	0.000435399	3.29352e-05	0.000328197
GCATGCGGTCCGAACC-1	iPSCs	iPSCs_IPSC	8.92843e-05	0.0161067	0.000570302	0.120127	0.0044837	0.00064219	0.00055225	0.00123912	0.00880601	0.00256727	0.00388122	0.764061	0.00595982	0.000515395	0.00115657	0.0236749	0.00564763	0.00500891	0.00128648	0.000501633	0.000163789	0.000496758	0.0106748	5.77619e-07	0.00123906	0.00127524	8.89481e-05	1.87607e-05	0.00116817	0.000384211	0.00525994	0.00125664	0.00338976	0.00671672	0.000312366	3.98062e-07	4.72703e-05	4.98971e-05	0.000579985
GCATGCGGTGTGCCTG-1	iPSCs	iPSCs_IPSC	5.77146e-05	0.0247401	0.000385998	0.0712681	0.00150946	0.000990442	0.000437961	0.000765433	0.00474674	0.00308193	0.00201799	0.803999	0.00342826	0.000381065	0.00186854	0.0325384	0.00322511	0.0050293	0.000736049	0.000179058	0.000159202	0.00011129	0.0049355	7.31176e-08	0.000514951	0.000695353	5.92266e-05	1.16417e-05	0.000542483	0.00057226	0.00654062	0.000952111	0.00752264	0.0153279	0.000266221	2.64641e-06	6.98686e-05	3.96028e-05	0.000290183
GCCTCTAAGTATTGGA-1	PrimitiveStreak	PrimitiveStreak_IPSC	0.000106032	0.0224226	0.00091837	0.0734427	0.00576517	0.000624866	0.000869879	0.00112775	0.00313177	0.00636484	0.0312321	0.741125	0.00640678	0.000574943	0.00236883	0.0364109	0.0118721	0.00336612	0.00211935	0.000390447	0.000235529	0.000209282	0.0180642	4.60458e-07	0.00137523	0.00075589	0.000139867	1.80556e-05	0.00103788	0.000398094	0.00530861	0.00259439	0.00540561	0.0120495	0.000542005	6.00138e-07	0.000885383	3.34342e-05	0.000304985
GCGACCAGTCCGTTAA-1	iPSCs	iPSCs_IPSC	1.13802e-05	0.0037761	0.0002521	0.0583285	0.00113203	0.000324903	0.000202667	0.000144632	0.00245919	0.000861234	0.000413987	0.892145	0.00122306	0.000161336	0.000979974	0.00278586	0.00110509	0.00225531	0.000112479	0.000134131	4.04183e-05	6.51766e-05	0.00812942	6.42899e-09	0.000184734	0.000191289	3.61927e-05	4.1109e-06	0.000157204	0.000104774	0.0018711	0.000207318	0.00393972	0.0161148	8.28462e-05	1.53858e-07	1.91575e-06	9.19555e-06	5.02875e-05
GCGCAACCACGGTAAG-1	iPSCs	iPSCs_IPSC	0.00010788	0.0372182	0.000857561	0.0595015	0.00487906	0.00174773	0.000619444	0.0023629	0.0103811	0.00544159	0.0920871	0.686991	0.00341902	0.00334168	0.00224117	0.0143539	0.0125326	0.0137248	0.00112542	0.000619579	0.000153664	0.000568279	0.0186354	3.04868e-07	0.00146916	0.00139913	0.000176085	1.77453e-05	0.00127008	0.000792287	0.00950204	0.00244749	0.00378239	0.00485774	0.000503463	4.71558e-06	0.000250952	7.96137e-05	0.000535944
GCGCAACCATCCGTGG-1	PrimitiveStreak	PrimitiveStreak_IPSC	6.30996e-05	0.00884406	0.000327715	0.0736927	0.00414689	0.00106808	0.000926901	0.00428927	0.00470117	0.0118261	0.0011421	0.821616	0.00388898	0.00078817	0.0113802	0.0192091	0.00125405	0.0124274	0.000741533	0.000297878	0.000292477	0.000280988	0.00251509	2.98488e-07	0.00050439	0.000762042	0.000115848	1.10204e-05	0.00124005	0.000116061	0.00416234	0.00100443	0.00325842	0.00199445	0.000215678	5.91966e-06	0.000194288	0.000112065	0.000583152
GCGCAACGTTGACGTT-1	PrimitiveStreak	PrimitiveStreak_IPSC	0.000345286	0.0301484	0.00142525	0.101495	0.00577264	0.00162754	0.00082798	0.00398605	0.0206295	0.0143629	0.0546236	0.60113	0.00911517	0.00165365	0.00101651	0.0167561	0.0224241	0.0160979	0.00219269	0.000570475	0.000141587	0.000450465	0.0476027	6.40973e-07	0.00159803	0.0022912	0.000173903	1.92476e-05	0.00118924	0.0013562	0.0252734	0.00330665	0.00272263	0.00514691	0.000795468	8.03048e-06	0.000507258	0.000146	0.00106936
GCGCAACTCAACGGGA-1	PrimitiveStreak	PrimitiveStreak_IPSC	0.000607869	0.0203352	0.000594774	0.0796161	0.0110788	0.0011223	0.000931969	0.00530921	0.0088623	0.00748195	0.0630658	0.630152	0.00762262	0.0019936	0.00161107	0.0140493	0.0179625	0.0270908	0.00168834	0.000687902	0.000198407	0.00038837	0.0451141	4.79943e-07	0.00135168	0.00262036	0.000208657	3.71986e-05	0.00111706	0.000866261	0.0288509	0.00378171	0.0033498	0.00832636	0.000653763	1.49228e-05	0.000291484	9.38628e-05	0.000869633
GCGCAACTCCGCATCT-1	iPSCs	iPSCs_IPSC	3.92878e-05	0.0212576	0.000336874	0.0429215	0.00220262	0.000623228	0.000449588	0.000549485	0.0065553	0.00170721	0.00391774	0.809769	0.00549661	0.000455005	0.000896413	0.0487518	0.00742326	0.00234361	0.00100766	0.000223157	1.54013e-05	0.000162687	0.0121303	1.21607e-07	0.00050132	0.000887185	7.63593e-05	9.17848e-06	0.000411541	0.000248446	0.00976303	0.00136075	0.00256767	0.0142942	0.000293054	2.16649e-07	1.32936e-05	1.80762e-05	0.000320535
GCGCCAATCGGATGTT-1	iPSCs	iPSCs_IPSC	5.34997e-05	0.0118302	0.000625507	0.0857562	0.00229602	0.00154195	0.00065645	0.000745147	0.0094789	0.00336064	0.00857653	0.707501	0.00440836	0.000269471	0.00314817	0.0449469	0.0259092	0.0198391	0.00111097	0.000250169	0.000211649	0.000177933	0.0221418	7.47923e-08	0.000801859	0.00086466	9.86989e-05	1.17664e-05	0.000548135	0.000497401	0.00750641	0.00136936	0.00542461	0.0273826	0.00031847	1.51591e-06	3.48889e-05	7.81142e-05	0.000226017
GCGCGATCAAGCGATG-1	PrimitiveStreak	PrimitiveStreak_IPSC	2.61033e-05	0.0166228	0.00069481	0.00985049	0.00284837	0.00706359	0.00120719	0.026355	0.0175739	0.0537413	0.0133354	0.670998	0.00410267	0.00109041	0.0206272	0.0186229	0.029139	0.0190661	0.000725161	0.000420254	3.09294e-05	0.000162044	0.0365859	2.53194e-07	0.00127629	0.00122014	9.02689e-05	1.40474e-05	0.000763134	0.000260014	0.00382512	0.00407937	0.0082441	0.0289909	0.000181797	5.11699e-06	5.94744e-06	4.36243e-06	0.000149727
GCGCGATCAAGTCTGT-1	iPSCs	iPSCs_IPSC	9.3264e-05	0.0155575	0.00063325	0.13684	0.00696385	0.000820301	0.000473004	0.00526986	0.00564871	0.00731156	0.0128232	0.6626	0.0110498	0.00352148	0.00191698	0.0287697	0.026746	0.00499379	0.00141109	0.000370105	0.000238171	0.000390124	0.0476751	1.8608e-06	0.000604257	0.00114089	0.00025168	1.02649e-05	0.00133214	0.000459355	0.00582289	0.00142697	0.00310134	0.00234754	0.000422281	1.50241e-06	0.000295898	1.6792e-05	0.000647545
GCGCGATTCCTGCCAT-1	iPSCs	iPSCs_IPSC	0.000108186	0.049604	0.00112475	0.104533	0.00426881	0.00144197	0.0019935	0.00450388	0.00715649	0.00404785	0.0109139	0.681812	0.00582637	0.00273983	0.00181613	0.0227463	0.00989249	0.018011	0.00203334	0.000536202	5.83603e-05	0.000750606	0.0155532	8.1456e-07	0.00124225	0.00178235	0.00024179	1.54005e-05	0.0019065	0.00133644	0.0199986	0.00308623	0.00705393	0.0100502	0.000368738	2.79974e-06	0.000673086	3.96157e-05	0.000729903
GCGCGATTCTGAAAGA-1	PrimitiveStreak	PrimitiveStreak_IPSC	2.47161e-05	0.0244219	0.000471296	0.088647	0.00194492	0.000442214	0.000457438	0.000388639	0.0108547	0.00079795	0.00155126	0.773389	0.00336914	0.000100756	0.000682594	0.017354	0.0073218	0.0045689	0.000595815	0.000356545	3.9438e-05	7.74519e-05	0.0138084	3.09344e-08	0.000964488	0.000640029	4.1948e-05	6.54074e-06	0.000261781	0.000279726	0.00456616	0.000851325	0.00757434	0.0327037	0.000274787	1.38173e-06	1.09102e-05	1.67778e-05	0.000140515
GCGGGTTGTGTCCTCT-1	iPSCs	iPSCs_IPSC	4.39256e-05	0.0252444	0.000968717	0.167502	0.00229432	0.00107377	0.000846929	0.000634279	0.00348741	0.00415299	0.00443185	0.654525	0.00430885	0.000503617	0.00240884	0.0477793	0.00543549	0.00134073	0.000918283	0.00025456	0.000181719	0.000203933	0.0296137	1.16605e-07	0.000705571	0.000988003	9.4662e-05	2.79367e-05	0.000583541	0.000295061	0.00646366	0.00108119	0.00801703	0.0223575	0.000554488	9.87473e-07	3.74108e-05	5.03656e-05	0.000587219
GCTCTGTCACTTCTGC-1	iPSCs	iPSCs_IPSC	2.24881e-05	0.011678	0.000348477	0.117556	0.00132463	0.000517708	0.000575579	0.00120362	0.00409223	0.00369349	0.00138874	0.757715	0.0021557	0.000254286	0.0022284	0.0219127	0.0114848	0.00596532	0.000592858	0.000334072	0.000110408	0.000244154	0.00430751	2.11629e-08	0.000460682	0.00094289	5.66909e-05	7.53465e-06	0.000431721	0.000268424	0.00686899	0.000745991	0.00658868	0.0334304	0.000176053	1.37022e-06	1.20747e-05	1.51797e-05	0.000286919
GCTGCAGCACCGATAT-1	iPSCs	iPSCs_IPSC	6.39055e-05	0.0243608	0.000532898	0.0898221	0.00382075	0.000994439	0.000696508	0.0031279	0.0054352	0.00844741	0.0127128	0.667859	0.00561206	0.000937663	0.00331515	0.0157791	0.0582403	0.0299044	0.0014962	0.00047553	0.000113052	0.000181324	0.0202854	3.48209e-07	0.00157523	0.00172819	0.000363137	1.73588e-05	0.000973219	0.000432078	0.0196892	0.00256562	0.00577967	0.010933	0.000495552	4.45179e-06	0.000246855	3.46919e-05	0.000947052
GCTGCAGTCTTATCTG-1	iPSCs	iPSCs_IPSC	0.000171604	0.0450553	0.00102953	0.106504	0.00578083	0.00114492	0.00159233	0.00224281	0.0107439	0.00494234	0.0648421	0.613023	0.00599829	0.00129457	0.00227217	0.0465975	0.0157866	0.00544015	0.00209177	0.00051961	0.000261828	0.000417417	0.0195271	2.48577e-07	0.00192891	0.00134647	0.000202372	2.88925e-05	0.0012804	0.000855059	0.00965637	0.00479282	0.00571549	0.0155692	0.000548261	1.04853e-05	0.000188919	6.16942e-05	0.000534549
GCTGCTTAGAGCCCAA-1	PrimitiveStreak	PrimitiveStreak_IPSC	0.000235714	0.0150763	0.000629139	0.138678	0.00285127	0.000382966	0.00082139	0.00305634	0.00887698	0.0052914	0.0200511	0.69009	0.00434618	0.00227998	0.00446	0.0241192	0.00591226	0.00117071	0.000985042	0.000443451	7.17666e-05	0.000149416	0.031516	4.09673e-07	0.00151402	0.00085571	0.000249915	1.57336e-05	0.000538834	0.00064805	0.0143455	0.00178502	0.00535613	0.0122457	0.000301051	2.3639e-06	0.000251221	9.68446e-05	0.000299252
GCTGCTTCAGACGCAA-1	iPSCs	iPSCs_IPSC	0.000176972	0.0167926	0.00103256	0.101747	0.00201606	0.00141673	0.000674212	0.00137094	0.0122106	0.00401169	0.0027858	0.70258	0.00619971	0.000617072	0.00239755	0.0215288	0.00305063	0.0206269	0.00122457	0.00023053	0.000140131	0.000263073	0.0155402	2.76156e-07	0.000688633	0.00145976	0.000143167	1.49562e-05	0.000980682	0.000342766	0.0119748	0.00127898	0.00905285	0.0544784	0.00027903	2.23875e-06	0.000104132	4.0236e-05	0.000525075
GCTGCTTCATGGTCAT-1	iPSCs	iPSCs_IPSC	0.000103783	0.0183167	0.00029445	0.102103	0.00615415	0.00110196	0.00118616	0.0021292	0.00150149	0.00883116	0.00490474	0.76748	0.00752214	0.00240846	0.0070123	0.0122054	0.00371396	0.00476927	0.000710777	0.000145504	8.02051e-05	0.000359802	0.00999494	1.03972e-06	0.000566878	0.0020007	0.000191831	2.04517e-05	0.00103922	0.000318364	0.00548271	0.00121469	0.00782045	0.0164272	0.000586918	2.98876e-07	7.37533e-05	6.12639e-05	0.00116507
GCTGGGTAGGACAGAA-1	iPSCs	iPSCs_IPSC	3.63603e-05	0.011615	0.000287808	0.0507817	0.00104753	0.000524955	0.000564162	0.000683685	0.00114623	0.00164997	0.00568162	0.838575	0.00245316	0.000140188	0.0017152	0.020817	0.011388	0.0024682	0.000530806	0.000154826	2.18005e-05	0.000114821	0.00853322	3.54131e-08	0.000262369	0.000752644	5.67924e-05	1.55997e-05	0.000294714	0.000278515	0.00509768	0.00104061	0.0036486	0.0271557	0.000214612	7.02641e-07	2.84477e-05	4.12322e-05	0.000180646
GCTTCCACAATACGCT-1	iPSCs	iPSCs_IPSC	0.000107085	0.0169041	0.000607874	0.0757	0.00493753	0.000703665	0.000546965	0.00258932	0.00714609	0.0041492	0.0176739	0.754009	0.0082476	0.000429624	0.00203104	0.0171443	0.0191575	0.00803059	0.00107402	0.00036826	0.000254067	0.000398903	0.0303805	9.99213e-08	0.000995085	0.000836314	0.000131715	2.29381e-05	0.000917564	0.00041061	0.00579046	0.001548	0.00607417	0.009749	0.000435839	3.43386e-06	8.58805e-05	4.12943e-05	0.000366515
GCTTCCAGTCTCTTAT-1	iPSCs	iPSCs_IPSC	5.20674e-05	0.0171777	0.0006102	0.090005	0.0025456	0.000321991	0.000371063	0.00155854	0.00756862	0.00282981	0.00887327	0.743241	0.00392674	0.000286176	0.00303534	0.0115988	0.0107658	0.00365095	0.000628361	0.000337221	6.12143e-05	0.000171274	0.0113625	3.2732e-08	0.000339524	0.000968808	7.48258e-05	6.90486e-06	0.000445147	0.000380387	0.0096993	0.00111315	0.0130216	0.0524646	0.000210883	1.54794e-06	1.2424e-05	2.28238e-05	0.000258756
GCTTCCATCATAACCG-1	iPSCs	iPSCs_IPSC	8.52889e-05	0.0171232	0.000529404	0.0688107	0.00468057	0.00119487	0.00102104	0.00314211	0.0103695	0.00322618	0.0215113	0.748126	0.0045722	0.000819466	0.00237504	0.0225454	0.0164181	0.00331164	0.000869832	0.000433803	0.000103373	0.000228321	0.0146514	7.61597e-08	0.000444056	0.000933143	0.000130069	6.92664e-06	0.000607712	0.000405758	0.00559523	0.00172689	0.00735206	0.035973	0.000351874	9.988e-07	2.64792e-05	4.95862e-05	0.00024702
GGAAAGCAGTTAACGA-1	PrimitiveStreak	PrimitiveStreak_IPSC	4.44281e-05	0.00774994	0.000771983	0.0236174	0.00323061	0.0014517	0.001038	0.0270815	0.00219426	0.0381992	0.703724	0.0144481	0.00753343	0.000515088	0.0288598	0.0241907	0.0217351	0.00223112	0.00141587	0.000368786	0.000633533	8.38875e-05	0.0269281	3.65685e-07	0.000668077	0.00233402	0.000137955	8.66106e-05	0.0009077	0.000138654	0.0028606	0.00139925	0.0107382	0.0412283	0.000414262	6.02682e-06	7.40145e-05	6.43807e-05	0.000894745
GGAAAGCCAGGACGTA-1	iPSCs	iPSCs_IPSC	0.000128788	0.0158605	0.000519042	0.0439165	0.00606527	0.000710879	0.000621251	0.00160488	0.00470832	0.00442218	0.034957	0.7952	0.00373602	0.00188686	0.00103476	0.0124928	0.00989403	0.0119793	0.000740603	0.000310295	2.16564e-05	0.00012446	0.0211344	3.86522e-07	0.0015604	0.000688225	0.000116171	1.93097e-05	0.00074389	0.000483991	0.00622204	0.00135115	0.00261512	0.0131558	0.000360303	1.07093e-06	0.000162033	2.02084e-05	0.000430135
GGAAAGCTCTTGTACT-1	PrimitiveStreak	PrimitiveStreak_IPSC	0.000283819	0.0300264	0.00136462	0.118363	0.0153657	0.00111223	0.00148744	0.00416987	0.00873094	0.00484455	0.0034257	0.65514	0.00547727	0.0040915	0.00256516	0.0223998	0.03543	0.0325306	0.00122738	0.000493578	0.000215401	0.000706293	0.0163077	6.99691e-07	0.00190627	0.00302518	0.000164401	9.31382e-06	0.00129225	0.00103704	0.00511383	0.00474692	0.0043815	0.00977582	0.00102782	5.13019e-06	0.000745692	0.00013079	0.00087869
GGAACTTTCCCATTAT-1	iPSCs	iPSCs_IPSC	4.92504e-05	0.0117286	0.000522437	0.0590352	0.00145243	0.000492664	0.000355344	0.00083858	0.00222478	0.00167174	0.00940266	0.807353	0.00420926	0.00173648	0.00175552	0.0310766	0.00532842	0.00343116	0.000534509	0.000253637	5.69241e-05	0.000129127	0.0159948	4.0239e-08	0.000562647	0.000875302	6.01762e-05	4.88443e-06	0.000409782	0.000256733	0.00734697	0.000742779	0.0106316	0.0189917	0.000224665	2.27883e-07	1.95131e-05	1.27824e-05	0.000227157
GGAATAATCCAGAAGG-1	iPSCs	iPSCs_IPSC	6.50399e-05	0.0262439	0.00038917	0.171079	0.00223537	0.000662423	0.00077502	0.000812488	0.00469159	0.00287513	0.00239452	0.644101	0.0051224	0.000482155	0.00279607	0.0254784	0.0302767	0.00550709	0.00054796	0.000411546	5.11998e-05	0.000384502	0.0185419	1.04262e-07	0.000489824	0.000578036	7.80908e-05	9.85269e-06	0.000551924	0.000487742	0.0127024	0.00171833	0.00608739	0.0307713	0.000239174	4.05285e-07	8.89346e-05	5.20512e-05	0.00022033
GGACAAGTCCCAAGAT-1	iPSCs	iPSCs_IPSC	0.000431472	0.0327964	0.000351078	0.105305	0.00759026	0.000605344	0.00100001	0.00234803	0.00740872	0.00550731	0.0509029	0.676709	0.00444244	0.000861354	0.00136371	0.0198424	0.00449935	0.00232359	0.000983331	0.000313263	0.000280714	0.000195533	0.0535095	4.69677e-07	0.0011172	0.000806433	0.000233652	1.69001e-05	0.00154605	0.000353166	0.00450829	0.00166337	0.00297721	0.00504222	0.00071325	4.79029e-06	0.000744706	0.000112711	0.000589015
GGACAGAGTGGAAAGA-1	iPSCs	iPSCs_IPSC	0.000259618	0.0328944	0.00110367	0.134296	0.00266709	0.000554483	0.000962409	0.00163718	0.00458676	0.00773939	0.0136173	0.680287	0.00648676	0.00347062	0.00220975	0.0343345	0.0077145	0.0162599	0.00173302	0.000464644	5.32495e-05	0.000246863	0.0096904	2.12786e-07	0.00108567	0.00137179	0.000141676	3.64921e-05	0.000833683	0.000523859	0.0037768	0.00263735	0.00628143	0.0181561	0.000202423	1.70684e-06	0.00128611	8.43923e-05	0.000311597
GGACATTAGGCCCTCA-1	iPSCs	iPSCs_IPSC	0.000100024	0.0235188	0.00105817	0.042256	0.00324296	0.00143567	0.000964536	0.00633147	0.00548682	0.00439189	0.00287128	0.720442	0.00714676	9.47864e-05	0.00366918	0.0609032	0.0141514	0.00826108	0.0019832	0.000396212	0.000227471	0.00167823	0.00696116	2.50085e-07	0.000913626	0.00133927	0.000164253	1.86767e-05	0.0011638	0.000872068	0.0193496	0.00196705	0.00937649	0.0460367	0.000439929	2.82669e-06	0.000131876	8.06369e-05	0.000570557
GGACATTCATCTACGA-1	PrimitiveStreak	PrimitiveStreak_IPSC	8.84277e-05	0.0386457	0.00123057	0.0940926	0.00381254	0.000932625	0.000616145	0.00166476	0.0029518	0.00611561	0.0135611	0.647948	0.00276154	0.000377269	0.00103225	0.107432	0.00695652	0.0102386	0.00109183	0.000582353	7.37329e-05	0.000234655	0.00976175	5.05378e-07	0.00131611	0.00230007	0.000144645	7.5549e-06	0.00136453	0.000792101	0.0203552	0.00319594	0.00407263	0.0129459	0.000420546	2.72607e-06	0.000150961	6.4771e-05	0.000662857
GGACATTGTAAGTGGC-1	iPSCs	iPSCs_IPSC	0.000217299	0.0410211	0.00103378	0.137936	0.00663803	0.00131806	0.000811558	0.00350196	0.00415858	0.00822767	0.0355294	0.62274	0.0034607	0.00101175	0.0027631	0.0036781	0.0184307	0.0207644	0.00123771	0.000954524	0.000199654	0.000199996	0.045981	8.57818e-07	0.00183605	0.00116732	0.000365505	3.35174e-05	0.0011352	0.000713095	0.0175802	0.00305075	0.00371778	0.00594091	0.000679948	5.25319e-06	0.00151338	9.72078e-05	0.000347713
GGACATTTCTGTGCAA-1	iPSCs	iPSCs_IPSC	0.000116089	0.011714	0.0012052	0.0528648	0.0041978	0.00178469	0.000603973	0.00423829	0.00493103	0.00638887	0.0588682	0.67847	0.00755963	0.00108997	0.0118715	0.0181021	0.0299737	0.0051634	0.00122459	0.0006777	0.000242871	0.000491188	0.0415054	8.99668e-08	0.00155589	0.00192668	0.000293479	1.87325e-05	0.00126527	0.00081829	0.017172	0.00183445	0.00968283	0.0206918	0.000955417	2.04024e-06	6.44155e-05	5.39882e-05	0.000379912
GGAGCAACAATGCCAT-1	PrimitiveStreak	PrimitiveStreak_IPSC	0.000164266	0.0370511	0.00104653	0.0596039	0.0029092	0.00124346	0.00080554	0.00324112	0.00311517	0.00467295	0.0172746	0.69943	0.00324841	0.000411256	0.00159986	0.0331589	0.0570216	0.00962073	0.00114458	0.00027527	4.47031e-05	0.000220183	0.0166203	8.45889e-08	0.0012508	0.00208074	0.000139561	8.66377e-06	0.00106383	0.000541954	0.0219226	0.00349449	0.0062596	0.00847951	0.000409301	3.159e-06	0.000112258	6.09931e-05	0.00024901
GGAGCAAGTCGCATCG-1	iPSCs	iPSCs_IPSC	0.000236943	0.0225901	0.00136735	0.0738729	0.0045649	0.00171802	0.000858472	0.00162785	0.00768262	0.00699535	0.00471528	0.704459	0.00494101	0.000630386	0.00145801	0.0685348	0.0257796	0.00403841	0.000656821	0.000581884	0.000136914	0.000147269	0.0330207	1.29849e-07	0.0012637	0.00146361	0.000161105	1.06017e-05	0.00105068	0.000471546	0.01162	0.00100816	0.00520611	0.00612381	0.00026206	2.41126e-06	0.000219069	6.90064e-05	0.000453418
GGATGTTAGAGTCGGT-1	iPSCs	iPSCs_IPSC	9.97212e-05	0.00525715	0.000437928	0.0386591	0.00274712	0.00215229	0.000838218	0.00197559	0.0122968	0.00255002	0.0109828	0.849013	0.00426506	0.000512401	0.00452452	0.0124059	0.00813668	0.00508513	0.000743738	0.000490794	0.000340703	0.000110662	0.0151176	2.0941e-07	0.000485372	0.000834323	0.000126259	1.31328e-05	0.000679785	0.000443629	0.00458126	0.00109186	0.00577316	0.00656907	0.000238038	2.09364e-06	7.41261e-05	5.93565e-05	0.000285519
GGATTACGTGGACGAT-1	iPSCs	iPSCs_IPSC	0.000287398	0.0282855	0.00074187	0.127908	0.00505699	0.00135163	0.000985579	0.00179799	0.00306528	0.00399658	0.0406286	0.663762	0.00660925	0.00224634	0.00278386	0.0221547	0.0147185	0.010827	0.00195829	0.000577872	0.000130337	0.000319973	0.026066	9.79552e-08	0.00158574	0.00160515	0.000225359	5.12362e-05	0.0011207	0.000842308	0.0127952	0.00250846	0.00505787	0.00596367	0.000748001	1.16443e-06	0.000216333	8.58335e-05	0.000933109
GGCAATTAGCCTTGAT-1	AdvancedMesoderm_IPSC	AdvancedMesoderm_IPSC	0.000177461	0.0175343	0.000816795	0.199662	0.00362028	0.00110558	0.00069704	0.0012594	0.00353894	0.00380216	0.139402	0.451938	0.00741764	0.00109595	0.00726563	0.0266706	0.00714517	0.014791	0.00158894	0.000599486	0.000356342	0.000419391	0.0586738	1.19905e-06	0.00184892	0.00146421	0.000174736	8.03735e-05	0.00179893	0.000594727	0.011999	0.00229656	0.0116502	0.0168105	0.000341827	2.94496e-06	0.000899285	7.84674e-05	0.000379783
GGCCGATAGTCCTCCT-1	iPSCs	iPSCs_IPSC	0.000203029	0.0384641	0.000438243	0.192105	0.00573109	0.00103321	0.00136852	0.00133969	0.00409773	0.0124166	0.00261411	0.608343	0.00802808	0.00191531	0.00198397	0.0187841	0.0151016	0.0193101	0.00151338	0.000599589	0.000149664	0.000386732	0.0339485	6.2462e-07	0.00101704	0.00151593	0.000335859	2.03577e-05	0.00110837	0.000472175	0.00933916	0.00318992	0.0067204	0.00485257	0.000644164	2.66511e-06	0.000266092	1.59429e-05	0.000623832
GGCCGATCAGCCAGAA-1	iPSCs	iPSCs_IPSC	0.000196063	0.0100257	0.000322039	0.0509933	0.00319738	0.000707585	0.00055759	0.00232924	0.00185901	0.00397516	0.0134116	0.712076	0.0033934	0.000602383	0.0013195	0.00147717	0.00785549	0.0116161	0.000943802	0.000224387	2.56943e-05	0.000152251	0.152933	3.30662e-07	0.000636472	0.000790919	0.000126773	3.53227e-05	0.000713701	0.000183169	0.00691779	0.00148208	0.00192124	0.00585501	0.000234837	6.21221e-07	0.000581119	4.06993e-05	0.000286479
GGCCGATGTCCCTACT-1	PrimitiveStreak	PrimitiveStreak_IPSC	1.78251e-05	0.00532337	0.000222074	0.00929296	0.000469768	0.000118268	0.000224324	0.000481458	0.00207645	0.000607847	0.000193695	0.918708	0.000805415	0.000236085	0.00173495	0.024199	0.00538749	0.000668428	0.000149234	0.000103708	3.04489e-05	5.55427e-05	0.00480029	1.15904e-08	0.000143029	0.000395773	3.85942e-05	2.72357e-06	0.00013753	0.00034881	0.00323591	0.000449612	0.00239703	0.0167585	9.21326e-05	7.05425e-07	2.62711e-06	1.21552e-05	7.81158e-05
GGCGACTTCCTACAGA-1	PrimitiveStreak	PrimitiveStreak_IPSC	0.000244714	0.0468781	0.00108874	0.070556	0.0110628	0.0032661	0.00175	0.00909575	0.00173351	0.00459225	0.0297408	0.680606	0.0108887	0.000794106	0.00476947	0.0139894	0.0122395	0.0127621	0.0012463	0.000824853	0.000365151	0.000822391	0.0213331	1.60276e-06	0.00250378	0.00429917	0.00025846	4.83098e-05	0.0016991	0.00248734	0.026721	0.00451862	0.00473851	0.00853703	0.00105902	9.89928e-06	0.000385312	7.71073e-05	0.00200637
GGCGTGTAGCTGGAAC-1	iPSCs	iPSCs_IPSC	6.96626e-05	0.0255606	0.00138563	0.0724719	0.00315416	0.00131587	0.00157954	0.00749367	0.0006883	0.0163145	0.0704419	0.636553	0.00341927	0.00107369	0.00404466	0.0397768	0.00867014	0.00575773	0.000731699	0.000320994	0.000658893	0.000235374	0.0260251	3.51763e-07	0.00174154	0.00295501	0.000257394	1.48849e-05	0.00156784	0.00195716	0.0461785	0.00187141	0.00663714	0.00768101	0.00032762	6.48424e-07	0.00020878	7.58196e-05	0.000781585
GGCGTGTAGGTGACCA-1	PrimitiveStreak	PrimitiveStreak_IPSC	0.000355559	0.0179973	0.000420221	0.078788	0.00617123	0.00364112	0.00191783	0.00948801	0.00220269	0.011322	0.00817563	0.701406	0.00631573	0.00233205	0.0013947	0.0111848	0.0261772	0.0584388	0.0025366	0.00125837	0.000416247	0.00019012	0.0156136	1.65436e-06	0.00119104	0.00427555	0.00020661	3.55675e-05	0.00185151	0.000795018	0.00617599	0.00478287	0.0052378	0.00426747	0.000686012	3.93054e-06	0.00103121	5.03784e-06	0.00170847
GGCGTGTCAAGTCTGT-1	PrimitiveStreak	PrimitiveStreak_IPSC	0.000359981	0.041587	0.000802763	0.0777628	0.00748541	0.00135994	0.00110602	0.00337629	0.00620639	0.00773397	0.0248823	0.624914	0.0122869	0.00125358	0.00176686	0.0440414	0.0206476	0.0400539	0.00207948	0.000497399	6.55979e-05	0.000429279	0.0388111	3.82422e-07	0.00155046	0.00150055	0.000293631	3.34244e-05	0.00127024	0.00263398	0.0179256	0.0043123	0.00322931	0.00429909	0.000848998	7.86661e-06	0.00160552	0.000132631	0.000846161
GGCGTGTGTGAACCTT-1	iPSCs	iPSCs_IPSC	0.000137669	0.0228846	0.00115432	0.035612	0.00190335	0.00348527	0.00075504	0.00209395	0.0011856	0.00302021	0.0085198	0.795722	0.00366105	0.00287141	0.00201315	0.025004	0.00581322	0.010831	0.00107875	0.000269307	0.000192956	0.000822096	0.0338638	1.62236e-06	0.000980343	0.00135054	0.000135013	1.45184e-05	0.00113452	0.000470671	0.0240886	0.00117806	0.00281746	0.00337131	0.000551606	2.16606e-06	0.000470682	8.79402e-05	0.000450638
GGCGTGTTCATAGCAC-1	PrimitiveStreak	PrimitiveStreak_IPSC	1.02873e-05	0.00716316	0.000162768	0.0487887	0.00197521	0.000745677	0.000719032	0.00239147	0.00197649	0.00918075	0.00236662	0.821065	0.00277476	0.00015763	0.00644232	0.057683	0.00242875	0.00163529	0.000577638	0.000144876	0.000168751	3.70488e-05	0.00693221	2.50038e-08	0.000467356	0.000450421	1.54703e-05	3.09293e-06	0.000148626	1.8639e-05	0.000950421	0.000481462	0.00523341	0.0164495	0.000137797	4.14285e-07	1.64012e-05	6.56388e-06	9.33287e-05
GGCGTGTTCTACCAGA-1	PrimitiveStreak	PrimitiveStreak_IPSC	0.000135816	0.0471084	0.000255162	0.051244	0.0108467	0.00091977	0.00118317	0.00251293	0.00197704	0.00256547	0.0401468	0.762126	0.00434836	0.00496347	0.00138035	0.0127763	0.0152941	0.0117194	0.00105962	0.000215424	0.000110429	0.000208775	0.00948134	3.80828e-07	0.000840737	0.00183142	9.87744e-05	3.08569e-05	0.000852208	0.0003566	0.00694286	0.00206939	0.00152867	0.00168916	0.00013492	9.06598e-07	0.000206521	3.63808e-05	0.000801545
GGCTCGATCAGTGCAT-1	iPSCs	iPSCs_IPSC	0.000125431	0.0189202	0.000248284	0.0201273	0.0032929	0.000426123	0.000454412	0.000425427	0.00171082	0.00225999	0.00574061	0.900153	0.00154124	0.00161243	0.00229722	0.00412213	0.0112839	0.00435464	0.000612376	0.000178492	1.9898e-05	0.000154148	0.00645878	1.24397e-06	0.000648998	0.000724398	0.000201634	9.05592e-06	0.000481204	0.000309627	0.00319734	0.00111565	0.00136445	0.00333887	0.000120149	1.63715e-06	0.00143858	3.4728e-05	0.00049281
GGCTGGTTCAGTCCCT-1	iPSCs	iPSCs_IPSC	7.28277e-05	0.00893178	0.00131644	0.0667227	0.00155955	0.000426357	0.000370731	0.000891102	0.0119754	0.00319056	0.00107466	0.787427	0.00246448	0.000162786	0.0101992	0.0194444	0.00146921	0.00154591	0.00060993	0.000320431	0.000390248	0.000239967	0.0113892	1.97734e-07	0.000369482	0.000988531	0.000243969	7.40866e-06	0.000489989	0.000484564	0.0134537	0.000730826	0.00800849	0.0425631	0.000194163	3.11793e-06	4.32006e-05	2.45639e-05	0.000199635
GGGAATGCAGATTGCT-1	iPSCs	iPSCs_IPSC	0.00020648	0.00858365	0.000417768	0.0258526	0.00760706	0.00146495	0.00135469	0.0075949	0.00220711	0.00838846	0.0562563	0.687464	0.0349771	0.00133184	0.0210841	0.013458	0.0244488	0.00921879	0.00211071	0.00076652	0.000432448	0.00067039	0.0235291	3.8754e-06	0.00173664	0.00331499	0.000222751	5.36278e-05	0.00159489	0.00318442	0.0340209	0.00252691	0.00120821	0.00474368	0.00127983	3.32883e-06	0.00483734	0.000171562	0.00167132
GGGAGATAGGCTCTTA-1	iPSCs	iPSCs_IPSC	8.55955e-06	0.00452007	0.000208241	0.0268504	0.00105602	0.000154109	0.000149654	0.000664433	0.00466368	0.00151727	0.00856662	0.9038	0.00090935	7.76435e-05	0.00203895	0.012145	0.00195044	0.00102038	0.000111111	0.000126319	4.78665e-06	3.4332e-05	0.00249515	5.03086e-08	0.000186082	0.000277471	2.83725e-05	2.03023e-06	0.000127785	9.78461e-05	0.00422813	0.000307884	0.00484912	0.0166761	7.11936e-05	1.45727e-07	1.34956e-05	1.4329e-05	4.70498e-05
GGGAGATGTAGGCTGA-1	PrimitiveStreak	PrimitiveStreak_IPSC	0.000111504	0.0462269	0.00154778	0.0891013	0.00302345	0.000855535	0.000633107	0.00101313	0.0171426	0.00441609	0.0088446	0.637416	0.00401282	0.000569479	0.00217287	0.0474888	0.0412353	0.012473	0.00115729	0.000588576	0.000210779	0.000223387	0.013271	1.85289e-07	0.0023127	0.000709997	0.000199025	2.21592e-05	0.00111055	0.000811609	0.0227992	0.00161888	0.0106931	0.0247149	0.000533883	1.28963e-06	9.73406e-05	0.00010028	0.000539204
GGGATGATCCGTTGCT-1	iPSCs	iPSCs_IPSC	0.000172056	0.0348863	0.000766362	0.129181	0.00634405	0.000744933	0.00129666	0.0014087	0.00461269	0.00355265	0.00426287	0.715683	0.00623387	0.00194039	0.00321411	0.0291733	0.00360056	0.00687987	0.00121492	0.000568368	9.98945e-05	0.000392321	0.0215841	8.39308e-07	0.00117442	0.000839116	0.000189803	1.47986e-05	0.000668216	0.000472249	0.0061562	0.00208379	0.00413199	0.00507425	0.000247362	1.64959e-06	0.000419738	0.000117776	0.000595059
GGGATGATCGGCTTGG-1	iPSCs	iPSCs_IPSC	5.3337e-05	0.0039302	0.000288387	0.034526	0.00201592	0.000270162	0.000368538	0.000792264	0.00535517	0.00110194	0.00748458	0.878803	0.0013729	0.000422559	0.00125112	0.0217292	0.0049201	0.00401041	0.000173448	0.000129023	5.45951e-05	7.15179e-05	0.00380525	3.00127e-08	0.000235244	0.000403977	3.6537e-05	6.0825e-06	0.000289337	0.000214859	0.00376666	0.000583757	0.00353631	0.0176592	0.000138412	2.07598e-06	2.31372e-05	8.70413e-06	0.000166169
GGGCACTAGTACGTTC-1	iPSCs	iPSCs_IPSC	4.25977e-05	0.00700333	0.000705151	0.0519043	0.00150792	0.00032356	0.00028944	0.000769775	0.00547231	0.00179986	0.00345125	0.80545	0.00186947	0.000352346	0.00510235	0.0117873	0.00334897	0.00221116	0.000649295	0.000252856	0.000190392	6.36001e-05	0.0157145	1.12082e-07	0.000555499	0.00115002	0.000253017	1.06879e-05	0.000533765	0.00041078	0.00865932	0.000982767	0.0124641	0.0538627	0.000383363	2.4682e-06	2.45254e-05	4.06508e-05	0.000404693
GGGCACTCACAGGTTT-1	PrimitiveStreak	PrimitiveStreak_IPSC	2.14922e-05	0.00751997	0.000904249	0.0573116	0.00136117	0.00185627	0.00072914	0.00328485	0.0107024	0.00282949	0.00113209	0.668517	0.00514594	3.43014e-05	0.0110103	0.0252167	0.00386154	0.00855675	0.000875153	0.00062225	0.00010761	0.000165689	0.0577007	3.54992e-08	0.000747975	0.00237539	0.000110661	9.64475e-06	0.000942711	0.000211506	0.00990977	0.00108795	0.0126667	0.101453	0.000307003	1.98701e-06	1.50132e-05	3.75589e-05	0.000657455
GGGCACTCATCACAAC-1	iPSCs	iPSCs_IPSC	3.28511e-05	0.0197042	0.000350405	0.0927023	0.00162426	0.000281094	0.000300698	0.000768207	0.00171868	0.0012102	0.000814703	0.822551	0.00106198	5.08437e-05	0.000674567	0.0187161	0.00400054	0.00200929	0.000407851	0.000155084	2.68e-05	5.46444e-05	0.0076163	2.53874e-08	0.000331418	0.000502166	3.89496e-05	2.31812e-06	0.000235181	0.000104894	0.00247897	0.000714959	0.00333732	0.0150694	0.000168331	3.10907e-07	1.05816e-05	5.05664e-06	0.000167674
GGGCACTGTAGCAAAT-1	iPSCs	iPSCs_IPSC	0.000117082	0.0151789	0.000621819	0.043137	0.0036636	0.000888116	0.000608362	0.00106268	0.00432769	0.00337987	0.0183357	0.814005	0.00562433	0.00058427	0.0021242	0.013053	0.0124481	0.00774111	0.00106765	0.000313562	6.35277e-05	0.000139853	0.022116	1.75137e-07	0.000681777	0.000505323	0.000148026	1.33199e-05	0.000525748	0.000441376	0.00531183	0.0012072	0.00562083	0.0143889	0.000178024	2.00681e-06	8.95998e-05	3.54712e-05	0.000249011
GGGCACTGTCGACTGC-1	PrimitiveStreak	PrimitiveStreak_IPSC	6.91703e-05	0.0099784	0.000509928	0.0493587	0.00308529	0.00108649	0.000481225	0.00285668	0.00197525	0.00255701	0.00910357	0.804272	0.00805522	0.000510425	0.00151198	0.0206749	0.00936511	0.0168002	0.00161456	0.000313551	0.00011194	0.000427389	0.0245359	3.00481e-07	0.000917305	0.00109701	0.000126058	1.60633e-05	0.000805838	0.000548709	0.00797468	0.00194189	0.00332492	0.012695	0.000227629	3.0449e-06	0.000480091	5.17271e-05	0.00053502
GGGCATCCATGGTAGG-1	iPSCs	iPSCs_IPSC	0.000292733	0.042968	0.00108439	0.0489494	0.00528105	0.000663832	0.000782992	0.00398494	0.00213717	0.00959179	0.0461417	0.748099	0.00514651	0.000800807	0.0202531	0.0207143	0.00722787	0.00288996	0.000758656	0.000530252	0.000297089	0.000659661	0.0129263	6.646e-07	0.00161279	0.00121359	0.000641951	3.93957e-05	0.000850632	0.000496623	0.00417288	0.00195981	0.00292426	0.0013685	0.000460133	3.77833e-06	0.00116313	6.14593e-05	0.000849181
GGGCATCGTTAAAGTG-1	iPSCs	iPSCs_IPSC	0.000109819	0.0338059	0.000466014	0.0221356	0.0032326	0.00167253	0.000555889	0.00183336	0.00422631	0.00352331	0.00685107	0.83184	0.00401621	0.000304669	0.000541854	0.015687	0.00958571	0.0294607	0.000854527	0.00020127	8.53996e-05	0.000245508	0.00468295	1.03841e-06	0.000888831	0.00107403	0.000104156	8.26675e-06	0.000685239	0.000344746	0.0111663	0.00146893	0.002145	0.00509665	0.000394153	1.43e-05	0.000186372	4.04024e-05	0.000463755
GGGTCTGCAGGGTTAG-1	PrimitiveStreak	PrimitiveStreak_IPSC	0.000192217	0.0284586	0.00130885	0.0990385	0.00555067	0.00183363	0.0012553	0.00225793	0.00966995	0.00332384	0.00515398	0.648445	0.006207	0.00109868	0.00255302	0.0433681	0.0250626	0.0330102	0.0017404	0.000538261	0.000308238	0.00045912	0.0340901	2.74115e-07	0.00138599	0.00247947	0.000304476	3.8722e-05	0.000849004	0.00120602	0.0150754	0.00272494	0.00724275	0.0119862	0.000592657	7.13666e-06	0.000179504	0.000189281	0.000813672
GGGTTGCAGACGCACA-1	iPSCs	iPSCs_IPSC	4.98918e-05	0.0211251	0.000603654	0.125617	0.00257486	0.000628791	0.000388658	0.000541231	0.00320781	0.00159849	0.00399329	0.736767	0.00282936	0.00019841	0.00181861	0.0152461	0.00791255	0.00354145	0.000488524	0.000245921	8.31578e-05	7.32158e-05	0.010423	5.42493e-08	0.000543774	0.000920531	6.57215e-05	4.07066e-06	0.000344028	0.000256679	0.00569892	0.000942253	0.00887641	0.041877	0.000286254	7.30833e-07	1.97845e-05	3.13077e-05	0.000176228
GGGTTGCAGTCACGCC-1	iPSCs	iPSCs_IPSC	0.000106139	0.025132	0.000804764	0.108091	0.00282142	0.00129974	0.00152527	0.00331709	0.00647121	0.00468993	0.00160668	0.74542	0.00389323	0.00175607	0.008289	0.00612547	0.00808304	0.00362312	0.00109448	0.000415183	0.000549535	0.000303311	0.0273621	7.29286e-08	0.0009612	0.00142703	0.00016611	2.73166e-05	0.00130544	0.000294615	0.01254	0.00141429	0.00533723	0.0123818	0.000458955	1.09226e-06	0.000519905	3.09665e-05	0.000353999
GGTATTGAGAGCTGGT-1	PrimitiveStreak	PrimitiveStreak_IPSC	8.57529e-06	0.00408136	8.87179e-05	0.0187097	0.000879122	9.17046e-05	0.000166306	0.000110521	0.00293265	0.000942298	0.00228011	0.930891	0.00047698	5.99573e-05	0.00303385	0.0058487	0.000829507	0.000542984	0.000125649	3.77815e-05	2.27905e-05	1.90732e-05	0.00724868	1.50856e-08	0.00010087	0.000224507	3.594e-05	2.93335e-06	0.00010017	4.32795e-05	0.00193326	0.000106962	0.00245095	0.015484	5.1327e-05	7.50068e-08	8.3068e-07	7.08596e-06	2.96234e-05
GGTATTGGTCTGGTCG-1	iPSCs	iPSCs_IPSC	0.000264291	0.0220132	0.000422264	0.0652484	0.00647044	0.00146574	0.000953421	0.00255346	0.00569169	0.00340987	0.0183515	0.76936	0.00640137	0.00137225	0.00406201	0.0141659	0.0172677	0.0028039	0.000776672	0.000520144	7.20248e-05	0.000299933	0.026768	5.13488e-07	0.000688662	0.0014322	0.000204727	3.29422e-05	0.000890368	0.000636549	0.0154795	0.00208225	0.00267723	0.00396701	0.00045888	4.48648e-06	8.53314e-05	5.55745e-05	0.000590051
GGTATTGGTGACGGTA-1	PrimitiveStreak	PrimitiveStreak_IPSC	4.15169e-05	0.0093682	0.000372159	0.0479943	0.00141044	0.00114834	0.000524253	0.00077369	0.00342271	0.00223337	0.00162245	0.868666	0.00245956	0.00206154	0.000997543	0.0129088	0.00927321	0.00678763	0.000340566	0.000266324	0.000234849	0.000249347	0.00848694	1.71388e-07	0.000506518	0.000746756	0.00010182	2.47917e-05	0.000390739	0.000380059	0.00453353	0.000974172	0.00321717	0.00673586	0.000328977	6.00363e-06	0.000143244	7.28598e-05	0.000193931
GGTGAAGAGAGTCGGT-1	iPSCs	iPSCs_IPSC	0.00015137	0.0424109	0.00114686	0.0658099	0.00347888	0.00111963	0.00103132	0.00118643	0.0080037	0.00640824	0.029039	0.6373	0.00645782	0.00108628	0.00792326	0.0217892	0.0249841	0.00637623	0.00109286	0.00028895	0.000251786	0.000464106	0.0500212	2.11457e-07	0.00138945	0.00147245	0.000170914	1.73652e-05	0.000738723	0.00078224	0.0147113	0.0016328	0.0160607	0.0441619	0.000325423	2.30954e-06	0.000120117	0.000191177	0.000401551
GGTGAAGAGTACGATA-1	iPSCs	iPSCs_IPSC	4.51372e-05	0.0244739	0.000852565	0.0828982	0.00239088	0.000693833	0.000920904	0.00136645	0.00618083	0.00194848	0.00416675	0.643505	0.00627004	0.000876098	0.00130043	0.0760571	0.0567927	0.00937401	0.00117479	0.000497999	0.000230613	0.000158517	0.0274916	8.7525e-08	0.000802371	0.0012338	0.000208461	8.4109e-06	0.000949119	0.000576236	0.00993062	0.00142015	0.012579	0.0215345	0.00068439	1.74637e-06	6.37671e-05	2.46772e-05	0.000315558
GGTGAAGGTGGTGTAG-1	PrimitiveStreak	PrimitiveStreak_IPSC	0.000430951	0.0237903	0.000730186	0.0631535	0.00680965	0.00111077	0.00144238	0.00267486	0.00228482	0.00586307	0.0401759	0.72514	0.014193	0.00127584	0.00175094	0.00759218	0.00840525	0.00594974	0.00238806	0.000672814	6.43066e-05	0.000636506	0.0213612	8.65169e-07	0.00174626	0.00339681	0.000228113	2.37451e-05	0.00107231	0.000924943	0.0385817	0.00249926	0.00521015	0.00350772	0.000313149	4.46867e-06	0.00355962	0.000205026	0.000830048
GGTGCGTCAAGCTGTT-1	iPSCs	iPSCs_IPSC	7.93261e-05	0.0225295	0.000767772	0.079493	0.00169379	0.00100505	0.00140598	0.0012857	0.0052059	0.0038038	0.00138829	0.723959	0.0067328	0.000331702	0.00199233	0.0360857	0.0192629	0.00828406	0.00129063	0.00056937	0.000145105	0.000473567	0.00556789	2.99622e-07	0.000837226	0.00244904	0.000215735	2.74091e-05	0.00126957	0.000759899	0.0306677	0.00245886	0.0119984	0.025273	0.000341395	5.06537e-06	6.62652e-05	2.43859e-05	0.00025281
GGTGCGTGTTCGCTAA-1	PrimitiveStreak	PrimitiveStreak_IPSC	6.58456e-06	0.00189403	0.000537163	0.0556442	0.00437961	0.00113508	0.00035937	0.015622	0.00170131	0.0488553	0.0218497	0.63331	0.0122707	0.0013492	0.114008	0.00611857	0.0172734	0.00501304	0.00176367	0.00033333	0.000614414	0.000637753	0.0132143	3.37493e-07	0.00137211	0.00118556	0.000183438	6.0516e-05	0.0010947	0.000105525	0.0154935	0.00110736	0.00313248	0.016928	0.000852008	7.25422e-06	4.50438e-05	0.000105388	0.000435607
GGTGCGTTCGGTTCGG-1	PrimitiveStreak	PrimitiveStreak_IPSC	0.000220452	0.0292708	0.000695893	0.07253	0.0029274	0.000647088	0.00166698	0.00288757	0.00734263	0.00502036	0.000864121	0.750082	0.00645754	0.000437821	0.00495336	0.0371672	0.00714939	0.0173041	0.00110093	0.000652278	0.000358007	0.000255425	0.0145211	7.5377e-08	0.00135088	0.0016397	0.000252139	1.23849e-05	0.000729636	0.000295102	0.0128418	0.00181698	0.00396524	0.0111942	0.000703139	1.61946e-06	2.92207e-05	7.53986e-05	0.000579511
GGTGTTAAGGAACTGC-1	iPSCs	iPSCs_IPSC	1.94142e-05	0.00425896	0.000351094	0.0828576	0.00068044	0.000192267	0.000272745	0.000384169	0.00201547	0.00083227	0.00135894	0.84214	0.00197628	0.000233094	0.000773598	0.00356758	0.00511153	0.00211126	0.000282352	0.000158884	2.91278e-05	5.60218e-05	0.0111122	2.21076e-08	0.000275049	0.000287078	3.07377e-05	2.33742e-06	0.000189155	9.42103e-05	0.00223313	0.000488227	0.00442223	0.0309372	0.000116646	2.07511e-07	4.90651e-06	7.21468e-06	0.000136308
GGTGTTAGTTGACGTT-1	iPSCs	iPSCs_IPSC	0.00010184	0.0338659	0.00134805	0.129183	0.0108536	0.00130277	0.00204821	0.00326194	0.00191006	0.00481504	0.00912686	0.618777	0.00631094	0.000701095	0.00341196	0.0335116	0.0234469	0.00534501	0.00168269	0.000704929	0.00014866	0.000270157	0.0321619	2.55249e-07	0.00124523	0.00153827	0.000480224	1.75806e-05	0.00140304	0.000411759	0.0403732	0.00297424	0.00696173	0.0184003	0.000653062	1.33381e-06	0.000549826	4.54147e-05	0.00065369
GTAACGTCATGGGAAC-1	iPSCs	iPSCs_IPSC	4.4023e-05	0.0210746	0.000457845	0.116033	0.00211455	0.000282768	0.000731428	0.00110006	0.00416517	0.00304195	0.00444541	0.666961	0.00630004	0.000676076	0.00731205	0.0221169	0.0132201	0.00958418	0.000579557	0.000489908	0.0002991	0.000294315	0.015291	4.15165e-08	0.0005321	0.00129516	9.69902e-05	1.34026e-05	0.000644576	0.000407947	0.0198834	0.0010055	0.00805856	0.070513	0.000476461	8.8251e-07	6.33729e-05	2.99506e-05	0.000364137
GTAACGTGTAGTGAAT-1	PrimitiveStreak	PrimitiveStreak_IPSC	3.50052e-05	0.0350831	0.00055669	0.0528059	0.0015053	0.000231689	0.000441256	0.000596324	0.00339296	0.000983464	0.0024258	0.807336	0.00245476	0.000795699	0.00123939	0.0137098	0.0160302	0.0068177	0.000417896	0.000228897	0.000141782	7.92901e-05	0.0123262	4.99862e-08	0.000500895	0.000628296	3.76401e-05	4.01797e-06	0.00032918	0.000567662	0.0105478	0.00107008	0.00411303	0.0220363	0.000283056	3.1952e-07	5.28925e-05	2.98617e-05	0.000163433
GTAACGTGTCGAAAGC-1	PrimitiveStreak	PrimitiveStreak_IPSC	7.07025e-05	0.00998045	0.000299023	0.10142	0.00302037	0.00151322	0.000582386	0.00669699	0.00246297	0.0189296	0.00171019	0.623388	0.00745162	0.000651252	0.00276386	0.0138484	0.0170949	0.00651319	0.00104401	0.0002115	4.99269e-05	0.000181652	0.1385	2.92861e-07	0.00120717	0.000856426	9.76165e-05	4.49877e-05	0.000937566	0.000115153	0.0125633	0.000680892	0.00467942	0.0188949	0.000271301	8.61046e-06	0.000397459	1.87951e-05	0.000842006
GTAACTGAGGCATTGG-1	iPSCs	iPSCs_IPSC	8.93885e-05	0.00385626	0.000260794	0.0224859	0.00122503	0.000189656	0.000297201	0.000453825	0.00153661	0.00112342	0.00304716	0.929427	0.0011645	0.000742013	0.000387313	0.00986597	0.00187208	0.00120446	0.000387952	0.000120461	4.53711e-05	0.00014013	0.00573546	9.46881e-08	0.000300365	0.000425472	5.22383e-05	5.10728e-06	0.000175158	0.00021713	0.00411938	0.000333108	0.00292731	0.00548502	0.000167914	5.18119e-07	1.18979e-05	1.84437e-05	0.000102594
GTAACTGTCTAAGCCA-1	iPSCs	iPSCs_IPSC	2.41539e-05	0.0101877	0.000537474	0.149747	0.0041233	0.000908407	0.00157398	0.00180584	0.0178069	0.00175265	0.0160205	0.667812	0.00398089	0.00236086	0.00341771	0.0259047	0.0104849	0.00173107	0.00109663	0.000252474	0.000207271	0.000350977	0.00603603	3.95226e-07	0.00114159	0.000628704	0.000230398	1.27992e-05	0.00100263	0.000712144	0.00660393	0.000928995	0.00581082	0.0535051	0.000237483	1.83575e-06	6.33975e-05	1.95235e-05	0.000977059
GTACGTACAGCTCGCA-1	iPSCs	iPSCs_IPSC	0.000156583	0.0198463	0.001223	0.126647	0.00639217	0.000757855	0.00143462	0.00437059	0.0816262	0.0141896	0.0198696	0.61056	0.00443564	0.00162977	0.00290871	0.0128937	0.00988599	0.00276566	0.00132169	0.000770585	0.000191847	0.000357329	0.0268948	1.04216e-06	0.00269179	0.00130392	0.000477245	4.65712e-05	0.00104907	0.000335599	0.0183883	0.00222402	0.00586542	0.0147515	0.000613756	2.00287e-06	0.000359196	5.67649e-05	0.000703608
GTACTTTAGAGTGAGA-1	iPSCs	iPSCs_IPSC	0.000166676	0.0186203	0.000493327	0.0559111	0.00172096	0.000407798	0.00050842	0.000855697	0.00663271	0.00455446	0.0045093	0.77644	0.00407026	0.00118754	0.0022519	0.028915	0.00787986	0.0128615	0.00067592	0.000317681	0.000130238	0.000334718	0.014359	1.00959e-07	0.000843015	0.00182592	0.000178105	1.37718e-05	0.000449836	0.000657048	0.00522464	0.00165768	0.00659251	0.0379095	0.000297893	4.44194e-06	5.81212e-05	6.65389e-05	0.000416155
GTACTTTCACATGGGA-1	PrimitiveStreak	PrimitiveStreak_IPSC	0.000159294	0.073438	0.000805584	0.130827	0.00845126	0.00180327	0.000590857	0.00329503	0.00262855	0.00724371	0.0234189	0.606575	0.00963205	0.00141022	0.00849784	0.0156819	0.00689078	0.0205415	0.00153725	0.000699181	0.000178881	0.00110517	0.0317194	5.29464e-07	0.00205914	0.00167333	0.000472468	0.000125809	0.00115524	0.000790432	0.02072	0.0030555	0.00361899	0.00633641	0.00148232	1.02574e-06	0.000484063	8.97567e-05	0.000804276
GTACTTTCAGACAGGT-1	iPSCs	iPSCs_IPSC	5.70623e-05	0.0240018	0.000245902	0.0651806	0.00606853	0.000863698	0.000512221	0.000549088	0.011784	0.0031168	0.00102538	0.770594	0.00307711	0.00095691	0.00228339	0.0368568	0.00993677	0.0238613	0.000293761	0.000257012	4.14495e-05	0.000361372	0.00597858	2.69991e-07	0.000481358	0.00103585	0.000163787	1.72104e-05	0.000759591	0.000359813	0.00433647	0.00105883	0.00626122	0.0166777	0.000184732	5.33497e-07	0.000247915	5.75953e-05	0.000453061
GTAGGCCCACAGGCCT-1	iPSCs	iPSCs_IPSC	0.000375365	0.0218875	0.000636494	0.072605	0.0106072	0.00146631	0.00107005	0.0038579	0.00463	0.0126226	0.0110189	0.635615	0.00906847	0.000342662	0.00407246	0.0243968	0.00921103	0.0303713	0.00172707	0.00128393	0.000889812	0.000681559	0.0309873	1.50178e-06	0.00341011	0.00536278	0.000303849	2.86006e-05	0.00172722	0.00110172	0.0831507	0.00280425	0.00351183	0.00485856	0.000475465	1.3791e-05	0.00237699	6.6878e-05	0.00138133
GTAGTCAAGTTTCCTT-1	iPSCs	iPSCs_IPSC	0.000172214	0.0245489	0.000537432	0.0611611	0.00520246	0.00145481	0.000650843	0.00209067	0.00252112	0.0132488	0.0110983	0.72266	0.00491318	0.0015706	0.00537048	0.0292496	0.0108246	0.0330672	0.00105936	0.000408477	9.82545e-05	0.000208745	0.008487	3.23194e-07	0.00112513	0.0014955	0.000217936	1.12425e-05	0.000790322	0.000631428	0.0213335	0.00219733	0.00559302	0.0245008	0.000394818	4.35232e-07	0.000343612	5.90723e-05	0.000701499
GTAGTCACACTTACGA-1	PrimitiveStreak	PrimitiveStreak_IPSC	6.79698e-05	0.0120879	0.000532704	0.196019	0.00360339	0.00190542	0.00135173	0.00118571	0.00987093	0.00368248	0.00103301	0.613233	0.00499572	0.000372747	0.00236311	0.0186835	0.0181972	0.0098774	0.0011848	0.000638549	0.000254072	0.000385036	0.032936	6.38725e-07	0.000849981	0.00145226	0.000262173	1.56135e-05	0.00101635	0.00062099	0.0244472	0.00127193	0.00854895	0.0262536	0.000288108	3.96431e-06	9.38351e-05	5.94515e-05	0.000352763
GTAGTCATCGTCTGCT-1	iPSCs	iPSCs_IPSC	0.000475253	0.0233641	0.000234039	0.163563	0.00752969	0.00183529	0.000584083	0.00146373	0.00243911	0.0165365	0.608678	0.0591896	0.00766249	0.0071682	0.00301416	0.00886412	0.00403332	0.0199208	0.000815228	0.000125656	0.000207558	0.000363499	0.0404512	6.20649e-06	0.00125831	0.000882567	0.000215178	4.9014e-05	0.000917905	0.000609343	0.00731457	0.00122871	0.00164925	0.00129033	0.000409985	3.23258e-06	0.00421209	0.000175701	0.00125943
GTATTCTGTAGCTGCC-1	iPSCs	iPSCs_IPSC	0.000104286	0.024159	0.000239819	0.155763	0.00372796	0.00053104	0.00042329	0.00138294	0.000998634	0.00927766	0.0547229	0.698868	0.00192317	0.00135338	0.00129566	0.00330628	0.00361205	0.002925	0.000580758	0.000160157	5.15628e-05	0.000305951	0.0242483	9.04203e-07	0.000466253	0.000638541	0.000211922	1.98528e-05	0.000567268	0.000309818	0.00280423	0.0010374	0.00130349	0.000769228	0.000362051	2.14375e-06	0.000998021	7.67748e-05	0.000471536
GTCAAGTAGAGGGCTT-1	iPSCs	iPSCs_IPSC	9.77941e-05	0.0430704	0.000918413	0.096329	0.00288671	0.000590459	0.000558619	0.00119299	0.00277805	0.00145805	0.0109318	0.724757	0.00555614	0.000802939	0.0024323	0.025187	0.035602	0.00308348	0.00123212	0.000374037	3.89363e-05	0.000184776	0.009977	1.30647e-07	0.000623406	0.00106753	0.000163013	8.29294e-06	0.000465234	0.00221622	0.00565485	0.00157049	0.00480623	0.0123113	0.000698357	7.61149e-07	0.000164142	4.28045e-05	0.000167537
GTCAAGTAGTATCGAA-1	PrimitiveStreak	PrimitiveStreak_IPSC	8.81157e-06	0.00532969	0.000256141	0.0415723	0.00115795	0.00010624	0.000728778	0.00720055	0.000503964	0.00235655	0.00138787	0.895692	0.00382536	0.00014392	0.00235996	0.00896479	0.00296993	0.00142166	0.000273408	0.00012357	0.000149488	7.89063e-05	0.00316179	1.75928e-08	0.000234293	0.000565157	2.1053e-05	2.92612e-06	0.000162728	3.11162e-05	0.00224446	0.000446436	0.00423449	0.0120194	0.000121457	7.23681e-07	2.39408e-06	1.3445e-05	0.000126019
GTCAAGTCAGCTCCGA-1	iPSCs	iPSCs_IPSC	0.000261562	0.0155375	0.00110873	0.118252	0.00278354	0.00265108	0.00330102	0.00663485	0.0032685	0.0106562	0.0081423	0.619118	0.00691462	0.000634348	0.00279115	0.0175865	0.0123063	0.0293802	0.00154459	0.000885729	0.000111701	0.00112805	0.0820293	3.1467e-07	0.00177733	0.0014767	0.000295145	2.70889e-05	0.001056	0.000586305	0.0249614	0.00581593	0.00510027	0.0103731	0.000703734	1.17274e-05	7.04582e-05	6.50432e-05	0.000651975
GTCAAGTCATTTCAGG-1	iPSCs	iPSCs_IPSC	7.52195e-05	0.0205062	0.000361384	0.0301259	0.00304736	0.000646939	0.000416875	0.0015174	0.00110636	0.00413258	0.013801	0.842659	0.00705645	0.00204559	0.00493106	0.00968908	0.00847913	0.00181478	0.00101519	0.000578192	5.72372e-05	0.000244215	0.0148692	5.02387e-07	0.000735298	0.000618465	9.41556e-05	2.15311e-05	0.000878078	0.000321377	0.00391995	0.000933587	0.00361421	0.0183075	0.000616332	1.39007e-06	0.000485344	2.98655e-05	0.000246377
GTCACAAAGGTGACCA-1	iPSCs	iPSCs_IPSC	1.66741e-05	0.0125616	0.000697782	0.0730181	0.00203031	0.000598422	0.000287352	0.000597849	0.0138468	0.00131512	0.00221399	0.80108	0.00193545	0.000136465	0.000904753	0.00660769	0.0114571	0.0175702	0.000494441	0.000299232	3.84275e-05	9.46248e-05	0.00830932	3.74726e-08	0.000838266	0.000466503	9.01725e-05	1.05183e-05	0.0003238	0.000201913	0.00902308	0.000738073	0.00594295	0.0258617	0.000214195	1.74447e-06	5.07379e-06	1.32371e-05	0.000157388
GTCACAAGTCTTGCGG-1	iPSCs	iPSCs_IPSC	3.01603e-05	0.00897616	0.00089059	0.0843617	0.00232542	0.00153992	0.000918445	0.00307529	0.00617748	0.00596027	0.00234626	0.623787	0.00478162	0.00196339	0.00445289	0.0428179	0.0102446	0.0106683	0.000437059	0.000448317	0.000111478	0.000411079	0.0660634	4.11263e-07	0.00077648	0.00130218	0.000289398	1.46933e-05	0.00182273	0.000593949	0.0161786	0.00142246	0.0121505	0.0816307	0.000283967	1.65841e-05	3.71339e-05	0.000134865	0.00055658
GTCATTTAGATGCCAG-1	iPSCs	iPSCs_IPSC	0.000180526	0.0355266	0.000791165	0.157659	0.00306728	0.000319605	0.000454981	0.00087687	0.00754287	0.00211032	0.0100853	0.622771	0.0033457	0.00228732	0.00214782	0.0524525	0.00595039	0.0117481	0.00106324	0.000528573	9.88748e-05	0.000344968	0.0235396	1.34774e-07	0.000951198	0.000625932	0.000173696	1.69762e-05	0.000932267	0.000785356	0.00707024	0.00333601	0.00500812	0.0350338	0.000236975	2.21589e-06	0.000297107	5.51788e-05	0.000582432
GTCCTCAAGGTGACCA-1	iPSCs	iPSCs_IPSC	0.000388749	0.0239584	0.000948277	0.109012	0.00179998	0.00140789	0.000832066	0.0006163	0.00862844	0.00157222	0.00611506	0.741736	0.00457107	0.00297509	0.000990448	0.021844	0.0140738	0.00601974	0.00123368	0.000557379	8.83517e-05	0.000652099	0.00933021	4.68958e-07	0.00088087	0.00117336	0.000166759	1.38921e-05	0.000769231	0.00131528	0.0233872	0.00209019	0.00312978	0.00651821	0.000384805	2.473e-06	0.000341342	4.71114e-05	0.000427249
GTCCTCATCAAAGTAG-1	iPSCs	iPSCs_IPSC	4.18542e-05	0.0113348	0.000731096	0.0338778	0.00208902	0.00130486	0.000507768	0.00114172	0.00509189	0.00307977	0.00612597	0.739689	0.0026728	0.000268048	0.00474006	0.060419	0.0209585	0.00217813	0.000486893	0.000407341	4.64973e-05	0.000112005	0.0195451	6.25314e-08	0.000567975	0.000826151	7.58136e-05	6.03583e-06	0.000464848	0.0003293	0.00914566	0.000935815	0.0179909	0.0522891	0.000314646	6.67977e-07	4.95165e-06	3.81755e-05	0.000160165
GTCGGGTAGCTTATCG-1	PrimitiveStreak	PrimitiveStreak_IPSC	0.000148191	0.0207231	0.000482737	0.0497974	0.00256867	0.0016857	0.00110739	0.00180944	0.0123346	0.00239041	0.0165244	0.745374	0.00375675	0.00125553	0.00365982	0.0458779	0.0192022	0.0103681	0.00161523	0.000322786	0.000120719	0.000240642	0.0260131	3.2679e-07	0.000829898	0.00132911	0.000103376	1.66424e-05	0.000750653	0.000671177	0.00715213	0.00216223	0.00508201	0.0137261	0.000417209	1.24974e-06	7.92606e-05	8.68299e-05	0.000213679
GTCGGGTGTCAGAGGT-1	iPSCs	iPSCs_IPSC	0.000112696	0.0215059	0.000230426	0.103397	0.00333811	0.000661564	0.000321618	0.00147905	0.00223354	0.00301035	0.0111996	0.743803	0.00235143	0.000744396	0.00203122	0.0492567	0.00750245	0.0131882	0.000668727	0.000395768	9.85739e-05	0.000103107	0.0122285	3.69589e-07	0.000603358	0.000983032	0.000144856	1.25879e-05	0.000544663	0.000381452	0.00863744	0.00164795	0.00302951	0.00312535	0.000167548	3.09854e-06	0.000513704	3.69458e-05	0.000306149
GTCGTAACAAGGTTTC-1	iPSCs	iPSCs_IPSC	7.48601e-05	0.00833664	0.000880183	0.0732642	0.00125297	0.00156259	0.000666355	0.00159583	0.014572	0.00262305	0.000712167	0.759892	0.00208905	0.000454924	0.00384313	0.0406744	0.0256627	0.00915409	0.00160304	0.000307914	5.88956e-05	0.00018068	0.0147354	4.31152e-07	0.00102406	0.0011932	0.000206197	3.38592e-05	0.000635274	0.000835034	0.00791013	0.00138396	0.00739479	0.0140291	0.000192658	2.19394e-06	0.000546855	7.35114e-05	0.000341144
GTCGTAACACTGCCAG-1	iPSCs	iPSCs_IPSC	0.000112923	0.0364755	0.00107387	0.128081	0.0132489	0.00468631	0.000881355	0.00487159	0.0021637	0.00921037	0.0104707	0.605556	0.00732006	0.00114948	0.0149761	0.042318	0.0405634	0.00475501	0.00157898	0.000489517	0.000679604	0.000790209	0.0237826	1.85676e-06	0.00122187	0.00257263	0.000368676	6.23606e-05	0.00304215	0.00119118	0.0146516	0.00204822	0.00511774	0.00783141	0.000389536	4.28166e-06	0.00452044	0.000178857	0.00156191
GTCTTCGGTCGACTGC-1	iPSCs	iPSCs_IPSC	2.32359e-05	0.0154038	0.000527672	0.0243324	0.00188327	0.000386592	0.000246415	0.000953714	0.00797626	0.00102274	0.000825202	0.855107	0.00239365	0.000921251	0.00114509	0.0210839	0.0219694	0.00415514	0.000486203	0.000191674	0.000109525	0.000241982	0.0077862	2.40779e-07	0.000603195	0.000398475	7.55668e-05	6.46454e-06	0.000818948	0.000527504	0.0107576	0.000721442	0.00384429	0.012705	0.000128688	4.54639e-07	3.18933e-05	2.34081e-05	0.000184841
GTGAAGGTCAGAGGTG-1	PrimitiveStreak	PrimitiveStreak_IPSC	8.59271e-05	0.0254141	0.000293288	0.0427028	0.00177114	0.000679807	0.00054317	0.00112522	0.00315677	0.00332284	0.00384756	0.846542	0.00285463	0.00103829	0.00146511	0.0116862	0.00160629	0.00575308	0.00051771	0.000383692	5.66374e-05	8.54409e-05	0.0225776	3.4066e-07	0.000625341	0.000645312	9.9316e-05	8.64781e-06	0.000408048	0.000308658	0.00526198	0.00105231	0.0042065	0.00920951	0.00035196	5.59801e-07	2.90139e-05	4.02118e-05	0.000243252
GTGCAGCAGGTGGGTT-1	iPSCs	iPSCs_IPSC	0.000165376	0.0261868	0.000441132	0.0591362	0.00360419	0.00125635	0.000718988	0.00168147	0.00381724	0.00580513	0.00296626	0.770567	0.00386125	0.000756164	0.00361471	0.0181625	0.0315423	0.00836179	0.000833161	0.000552243	0.000318108	0.000139669	0.00956449	1.57369e-07	0.0011603	0.00188156	0.000177088	7.3725e-06	0.000816772	0.000630952	0.0196443	0.0017722	0.00817767	0.0105218	0.000397425	5.39865e-06	0.000208239	2.19521e-05	0.000524098
GTGCAGCCACTCAGGC-1	iPSCs	iPSCs_IPSC	3.82627e-05	0.00550207	0.000177559	0.022538	0.00177481	0.000640947	0.000384351	0.00052899	0.000863971	0.00142556	0.00414458	0.931064	0.00245126	0.000559698	0.000906849	0.00398445	0.00195429	0.00397416	0.000197108	0.000182303	4.50582e-05	0.000219283	0.00821827	8.66614e-08	0.00022761	0.000387769	3.82711e-05	2.62112e-06	0.000405317	0.00013843	0.00431442	0.000353121	0.000562112	0.00143557	0.000100355	2.92379e-07	7.83561e-05	2.31852e-05	0.000156232
GTGCAGCTCTTGTTTG-1	iPSCs	iPSCs_IPSC	7.97765e-05	0.00660013	0.000222565	0.0371864	0.00213943	0.000983666	0.000298579	0.00187103	0.00144781	0.00461867	0.00996678	0.888585	0.00289723	0.000173749	0.00192367	0.00317659	0.00390306	0.00424848	0.000629059	0.000282892	3.16833e-05	0.000133132	0.0111304	2.81815e-07	0.000516681	0.000723827	0.000121209	2.43136e-05	0.00084593	0.000184236	0.00711037	0.000984301	0.00222548	0.0039788	0.000135497	7.76235e-06	0.000293734	4.12121e-05	0.000276407
GTGCATACAGTTCCCT-1	iPSCs	iPSCs_IPSC	0.000151816	0.0112601	0.000611546	0.0567552	0.00703447	0.000668674	0.000412895	0.000938886	0.000484139	0.00455058	0.0034508	0.83016	0.00373901	0.000912172	0.00100242	0.0119797	0.0054189	0.00615778	0.000201266	0.000228267	2.48633e-05	0.000175075	0.0322228	7.43505e-07	0.000416522	0.000456623	6.96479e-05	8.24689e-06	0.000425919	0.000276184	0.00733888	0.000705477	0.00383922	0.00736074	0.000252151	3.79934e-07	0.000112982	4.37231e-05	0.00015146
GTGCATACATTGCGGC-1	iPSCs	iPSCs_IPSC	0.000153543	0.0509159	0.00146938	0.0732743	0.00500801	0.00253685	0.000897746	0.00217448	0.0221657	0.00357533	0.0115079	0.631898	0.00773322	0.000963196	0.0052279	0.0209112	0.0133363	0.039957	0.00123668	0.000555756	0.000188797	0.000453242	0.0221841	1.34117e-07	0.00158748	0.0024272	0.000293068	1.85535e-05	0.00113454	0.00151207	0.0324789	0.00280964	0.0120037	0.0258949	0.00052647	9.1537e-06	5.55117e-05	9.32605e-05	0.000831072
GTGCATAGTTGATTGC-1	iPSCs	iPSCs_IPSC	0.000101706	0.0545144	0.000819857	0.13904	0.00362033	0.0016071	0.000992538	0.00507356	0.00297476	0.00308771	0.00823048	0.652157	0.010216	0.00041937	0.00250318	0.0253875	0.0134556	0.00618248	0.0014381	0.000352001	0.000109506	0.000274494	0.017693	1.39216e-07	0.000975273	0.00252515	0.000134829	7.80637e-06	0.000856912	0.000566797	0.0177283	0.0034641	0.00881913	0.0131934	0.000491533	2.78832e-06	0.00023606	6.25708e-05	0.000685285
GTGCGGTTCAATCACG-1	iPSCs	iPSCs_IPSC	4.65768e-05	0.0119282	0.000341738	0.154155	0.00303166	0.000777953	0.000519844	0.00116308	0.00287407	0.00294315	0.00113177	0.71143	0.00387877	0.000193741	0.00210748	0.0158994	0.0149324	0.00793162	0.000539021	0.000331474	0.000113211	8.42281e-05	0.0102737	4.50878e-08	0.000445352	0.000585142	0.000143925	7.9015e-06	0.000517442	0.000322602	0.00488011	0.000793765	0.00822732	0.0367967	0.000365368	1.05154e-06	6.38566e-05	1.57992e-05	0.000205121
GTGGGTCCACGGTAGA-1	iPSCs	iPSCs_IPSC	0.000225746	0.00583842	0.000451207	0.0765006	0.00449892	0.00402973	0.00122181	0.00184135	0.0117685	0.0033443	0.000384206	0.818494	0.00469303	0.00143054	0.00076663	0.00326547	0.00684732	0.018446	0.00120425	0.000391802	3.97281e-05	0.0010035	0.0136171	6.5414e-07	0.000581971	0.00199692	0.000117652	2.39602e-05	0.00122405	0.000269693	0.00459951	0.00103608	0.00275231	0.00433544	0.000339864	3.4253e-06	0.000949536	4.66715e-05	0.00141811
GTGTGCGTCACTCTTA-1	PrimitiveStreak	PrimitiveStreak_IPSC	4.94091e-05	0.0108212	0.000580878	0.0229584	0.00553362	0.00149785	0.000802646	0.0269282	0.00717656	0.0180765	0.0103646	0.74344	0.00860713	0.0013215	0.00533801	0.0448682	0.0101626	0.0103226	0.0010682	0.00026067	0.000936663	0.000805994	0.0472369	6.86535e-07	0.00184852	0.00127082	0.000142444	2.20607e-05	0.000731876	0.000156215	0.00241881	0.00164189	0.0049664	0.00652971	0.000624169	1.23182e-06	0.000111525	8.63962e-05	0.000288782
GTGTTAGGTACTCTCC-1	iPSCs	iPSCs_IPSC	6.60858e-05	0.0298269	0.000543753	0.0686751	0.00334253	0.000743933	0.000597606	0.00146771	0.00523445	0.00311913	0.0157742	0.722279	0.00415235	0.00033888	0.00143719	0.0178731	0.00729396	0.024732	0.000606608	0.000318358	6.82632e-05	0.000131554	0.0502223	6.37034e-08	0.00058056	0.000714535	0.000131404	7.04781e-06	0.000362524	0.000333728	0.00842831	0.00122201	0.0092381	0.0194296	0.000427244	2.94615e-07	8.34376e-05	1.373e-05	0.000182864
GTTAAGCCACAGGAGT-1	iPSCs	iPSCs_IPSC	5.45621e-05	0.00814908	0.000351726	0.0754224	0.00215469	0.00116155	0.00105418	0.000409955	0.0035857	0.00290899	0.00446669	0.778477	0.00207758	0.000366003	0.00759128	0.036746	0.00201522	0.00242185	0.000327685	0.000289253	6.25634e-05	0.000237247	0.0173152	1.08786e-07	0.000504537	0.000595228	7.54713e-05	2.66331e-05	0.000534308	0.000263428	0.00220788	0.00067975	0.00729494	0.0393976	0.000305897	4.47411e-07	7.83868e-05	3.6531e-05	0.000352443
GTTAAGCTCGCGCCAA-1	PrimitiveStreak	PrimitiveStreak_IPSC	3.2713e-05	0.0135943	0.000520016	0.0263889	0.0017012	0.000275205	0.000358807	0.00155247	0.00477134	0.00399083	0.000765581	0.865632	0.00177868	4.06181e-05	0.00230207	0.013492	0.0169429	0.00802075	0.000530689	0.000150887	2.51199e-05	0.000116461	0.00750572	2.71954e-07	0.000397554	0.000678581	5.52679e-05	4.43216e-06	0.000373275	0.000249914	0.00760595	0.000734166	0.00423466	0.0146252	0.000252404	1.58631e-06	4.40526e-05	1.73549e-05	0.000235844
GTTACAGAGAGTCTGG-1	PrimitiveStreak	PrimitiveStreak_IPSC	9.9438e-05	0.00923579	0.000214935	0.0333905	0.00152012	0.00051405	0.000250311	0.000573307	0.00153511	0.00125242	0.00793146	0.908806	0.00207513	0.000727255	0.00109307	0.00406068	0.00193974	0.00291368	0.000590872	0.000168982	1.68462e-05	0.000131268	0.00437198	1.29455e-07	0.000272176	0.000708373	8.65811e-05	7.93508e-06	0.00046295	0.000252605	0.00188928	0.00101635	0.00266747	0.00796664	0.000333166	3.67809e-07	0.000520634	1.97083e-05	0.000383237
GTTACAGAGATCCGAG-1	PrimitiveStreak	PrimitiveStreak_IPSC	4.28673e-05	0.027912	0.000331171	0.0393734	0.00240404	0.0011596	0.000363578	0.000862363	0.004504	0.00110436	0.00118576	0.836143	0.00318544	0.000105263	0.001801	0.0136921	0.0259802	0.00777613	0.000532189	0.000324427	2.63211e-05	6.56288e-05	0.00416748	4.61428e-08	0.000745177	0.000816397	6.76459e-05	9.75918e-06	0.000303148	0.000456427	0.00402465	0.00133083	0.00359719	0.0146205	0.000521721	3.20106e-06	4.45266e-05	1.84449e-05	0.00039776
GTTACAGCACCAGCAC-1	iPSCs	iPSCs_IPSC	4.59769e-05	0.0226381	0.000405474	0.067129	0.00256584	0.00194616	0.000546849	0.000937566	0.00592162	0.00354146	0.0175903	0.790998	0.00247974	0.000665501	0.000691242	0.0127909	0.016793	0.013261	0.000459395	0.000359415	1.32273e-05	0.000134782	0.00594849	1.2486e-07	0.000389674	0.000532074	8.43851e-05	1.33353e-05	0.000579361	0.000484371	0.00407764	0.0011239	0.00373697	0.0205822	0.000149789	5.56244e-07	2.0506e-05	3.44139e-05	0.000327211
GTTCGGGAGTCCGTAT-1	PrimitiveStreak	PrimitiveStreak_IPSC	4.49265e-05	0.00809312	0.000241692	0.0647854	0.00242388	0.000624022	0.000475031	0.00212788	0.00311373	0.00356022	0.00252126	0.86432	0.00300853	0.000632048	0.000702751	0.00620723	0.00510723	0.00600836	0.000578008	0.000128669	4.97988e-05	0.000152433	0.00995172	4.15763e-07	0.000561611	0.000535614	5.96587e-05	6.2203e-06	0.000517162	0.000185239	0.0026288	0.000770143	0.00174237	0.007718	8.14458e-05	8.27515e-07	8.33929e-05	2.16616e-05	0.000229963
GTTCGGGTCTTCAACT-1	iPSCs	iPSCs_IPSC	8.27293e-05	0.0434169	0.00063882	0.0984939	0.00195518	0.00121364	0.000840604	0.00255441	0.00369969	0.00245375	0.00324196	0.684873	0.00336456	0.000366624	0.00349797	0.0333265	0.0102129	0.00564933	0.00123497	0.000504331	0.000148795	0.00044694	0.0112828	1.30187e-07	0.00129954	0.00123374	0.000164657	1.02147e-05	0.000880727	0.000620689	0.0117358	0.00189991	0.00979749	0.0575636	0.000702978	1.5644e-06	0.000143224	5.87432e-05	0.00038734
GTTCTCGTCATGTAGC-1	PrimitiveStreak	PrimitiveStreak_IPSC	0.000215809	0.0608571	0.000487077	0.0898536	0.00808329	0.00155312	0.0012078	0.00253508	0.00558922	0.00701561	0.00381025	0.643247	0.00517656	0.0016676	0.00785833	0.0258029	0.0243105	0.0414145	0.00109445	0.000782812	0.000926031	0.000528023	0.0191351	2.59073e-07	0.00109019	0.00289082	0.000113893	5.87139e-05	0.00232761	0.000967254	0.0158342	0.00277235	0.00990196	0.00951364	0.000716531	6.13472e-06	0.000282813	9.6451e-05	0.000275672
GTTTCTAAGCCATCGC-1	iPSCs	iPSCs_IPSC	6.89878e-05	0.00955754	0.00076618	0.076631	0.00198558	0.00158337	0.000589473	0.00205784	0.00687875	0.0056877	0.00791204	0.757651	0.00386458	0.000115216	0.00338277	0.0391119	0.00792059	0.00352038	0.000678646	0.00038537	4.07433e-05	9.8832e-05	0.0247112	1.28443e-07	0.000953658	0.00107748	8.30342e-05	9.00735e-06	0.000834203	0.000445936	0.00848528	0.000986521	0.00569089	0.0252253	0.000357816	1.83148e-06	0.000192492	4.4483e-05	0.000412734
GTTTCTAAGGCTCATT-1	iPSCs	iPSCs_IPSC	7.78582e-05	0.0141175	0.000851536	0.0395619	0.00264179	0.000679553	0.000599823	0.00160263	0.00679391	0.00296297	0.00172827	0.805074	0.00501963	0.000967147	0.00216579	0.0246826	0.0098028	0.013793	0.00128953	0.000336084	0.000257917	0.000290226	0.0163441	6.66825e-08	0.000519933	0.000663572	0.000145207	1.62633e-05	0.000610537	0.000540832	0.00593259	0.00107721	0.00856387	0.0291336	0.000706596	1.28514e-06	5.40648e-05	3.9408e-05	0.000354167
TAAGCGTGTACTCAAC-1	PrimitiveStreak	PrimitiveStreak_IPSC	0.00014646	0.025997	0.000961853	0.050245	0.00386488	0.00141598	0.000618301	0.0059608	0.00504075	0.00724982	0.0101379	0.696111	0.00447507	0.00115504	0.00184683	0.0196301	0.0250737	0.0228779	0.00135042	0.000451228	0.00059716	0.000220166	0.0616882	1.43486e-07	0.00129624	0.00188901	0.000182096	1.61894e-05	0.000912261	0.00120159	0.0169135	0.00256275	0.00518633	0.0210941	0.000628949	7.70621e-06	0.000482569	7.7181e-05	0.000434102
TAAGTGCAGATGTAAC-1	PrimitiveStreak	PrimitiveStreak_IPSC	0.000244111	0.025104	0.000774558	0.0540593	0.0101774	0.00262706	0.00197159	0.00817029	0.00487037	0.0128412	0.028514	0.691834	0.00547731	0.00112362	0.00146491	0.0219345	0.0252659	0.0262317	0.00144561	0.000850453	0.000243795	0.000558452	0.0247147	5.22881e-07	0.00143769	0.0015983	0.000527143	2.21363e-05	0.000978304	0.000700731	0.0148671	0.00542524	0.0104951	0.0113244	0.00108246	1.34547e-05	0.000403957	0.000115137	0.000509277
TAAGTGCAGTAGCCGA-1	iPSCs	iPSCs_IPSC	0.000159652	0.0424103	0.000830153	0.132696	0.00586922	0.000422534	0.000914114	0.00194722	0.00134785	0.00585264	0.0149523	0.703267	0.00873216	0.00141841	0.00120979	0.0204941	0.00313641	0.00899308	0.00105215	0.000511509	0.000127226	0.00013443	0.0164484	2.29107e-07	0.00132166	0.00117491	0.000100128	1.20833e-05	0.000645147	0.000301256	0.0112488	0.00230107	0.00357884	0.00499172	0.000328694	2.41782e-06	0.00048932	5.79207e-05	0.000518928
TAAGTGCAGTGCTGCC-1	iPSCs	iPSCs_IPSC	3.31271e-05	0.0152545	0.000891373	0.136152	0.00263658	0.000956171	0.000545137	0.00123519	0.00397734	0.00228336	0.00327654	0.712851	0.00318832	0.000267119	0.00279517	0.0167685	0.00775074	0.0105338	0.000656132	0.000207626	4.18684e-05	0.000194166	0.0163449	1.11943e-07	0.000469693	0.00104356	8.51499e-05	5.73196e-06	0.000539975	0.000395106	0.015565	0.00116207	0.012393	0.0289237	0.000193816	2.6255e-06	0.000100183	2.84316e-05	0.000250412
TAAGTGCCACAGCGTC-1	iPSCs	iPSCs_IPSC	3.59515e-05	0.00687652	0.000156968	0.0934761	0.00350105	0.00100214	0.000692489	0.00229889	0.00170115	0.00458374	0.0027677	0.80473	0.00509333	0.000327218	0.00545989	0.00872042	0.0111944	0.0108608	0.000403166	0.000272406	0.000120634	0.000309482	0.0238632	2.23725e-07	0.000312655	0.000840925	9.35759e-05	1.22405e-05	0.0004665	0.000226753	0.0032636	0.000862302	0.00152465	0.00311531	0.000109575	5.42725e-07	0.000357984	3.89912e-05	0.000326448
TACACGATCGACCAGC-1	PrimitiveStreak	PrimitiveStreak_IPSC	1.22809e-06	0.00220191	0.000326835	0.00788102	0.00142929	0.00165471	0.000365494	0.0211561	0.00271894	0.00623819	0.00174277	0.663407	0.00373278	0.0035165	0.121769	0.035018	0.00228817	0.000205608	0.00102867	0.000154296	0.000506289	0.000109071	0.005463	1.34711e-07	0.000591011	0.000539486	5.26113e-05	1.28296e-05	0.000304184	2.96587e-05	0.000859683	0.000466342	0.0177194	0.0963377	0.00012131	2.99464e-07	4.70056e-06	4.21448e-06	4.16773e-05
TACAGTGAGCTGTTCA-1	iPSCs	iPSCs_IPSC	0.000103505	0.016563	0.000549327	0.0430945	0.00397434	0.00187093	0.00111633	0.00197883	0.00751739	0.00364461	0.00845562	0.804934	0.00364685	0.00205483	0.000810437	0.0114259	0.0142249	0.0202174	0.00125922	0.000306717	0.000202053	0.000731458	0.0266946	1.40596e-06	0.000837121	0.00104262	0.000287	8.92357e-06	0.000980987	0.000693267	0.00920955	0.00265876	0.00210479	0.00337591	0.000562192	1.89062e-05	0.00243427	0.000101814	0.000305362
TACAGTGGTAAACACA-1	iPSCs	iPSCs_IPSC	0.000137008	0.0193575	0.000981887	0.121745	0.00540162	0.00294238	0.00132251	0.00298298	0.00363079	0.00858199	0.00567351	0.689032	0.00381572	0.00159155	0.00189112	0.0105639	0.023208	0.0131146	0.00171322	0.000578465	0.000132777	0.000252439	0.00811201	1.45577e-07	0.000840023	0.00154807	0.000153798	9.6942e-06	0.000789151	0.000391762	0.0312424	0.00229013	0.00668008	0.027815	0.000660373	1.98667e-06	0.000218421	0.000105742	0.000490039
TACAGTGGTGTCGCTG-1	iPSCs	iPSCs_IPSC	0.000182387	0.0403254	0.000913507	0.110475	0.0064581	0.000984396	0.000454287	0.0042024	0.00520592	0.0141054	0.0223414	0.641024	0.00706437	0.00756074	0.00486743	0.0394565	0.014316	0.0023681	0.00133119	0.000299092	8.42078e-05	0.000469306	0.0256628	2.56207e-07	0.00098141	0.00293452	0.000183691	1.51405e-05	0.0013207	0.00104808	0.0132742	0.00209502	0.00612558	0.0191318	0.000571885	9.24057e-07	0.000929361	0.000154215	0.00108162
TACAGTGTCCGTACAA-1	iPSCs	iPSCs_IPSC	0.000198854	0.012172	0.00120797	0.0905597	0.00774955	0.00215203	0.00104804	0.003508	0.00687511	0.00443724	0.0280068	0.636807	0.00713052	0.00374835	0.000337804	0.0618607	0.0586898	0.021534	0.00194839	0.000446986	0.000159323	0.000857671	0.0169058	6.8209e-07	0.0016367	0.00140304	0.000163125	2.19124e-05	0.000933117	0.000489125	0.00524925	0.00225814	0.00458395	0.0131854	0.000457103	5.74136e-06	0.000363501	8.46019e-05	0.000822988
TACCTATAGCGATTCT-1	iPSCs	iPSCs_IPSC	0.00016708	0.0234126	0.00101853	0.104458	0.0050963	0.00117052	0.00138373	0.0026542	0.00670523	0.0124081	0.0135481	0.679719	0.00636212	0.000903618	0.00236617	0.0147225	0.0059031	0.00517039	0.00165687	0.000661698	0.000133373	0.000261291	0.0598068	3.80271e-08	0.000943539	0.00101087	0.000120028	1.54677e-05	0.000752077	0.00029448	0.00688215	0.0025093	0.0073618	0.0287956	0.000688932	3.35417e-06	0.000222787	6.6069e-05	0.000644088
TACCTTACATGCTAGT-1	iPSCs	iPSCs_IPSC	0.000401187	0.0245212	0.00089584	0.133051	0.00619075	0.00148549	0.00260648	0.00349627	0.0014431	0.0191918	0.0155945	0.603025	0.0110987	0.00636461	0.00350565	0.0215048	0.0107081	0.0549981	0.00244722	0.000922898	0.000355824	0.0019435	0.0209927	9.75504e-07	0.000968141	0.00239774	0.000535039	8.21928e-05	0.00160685	0.000575606	0.018659	0.00243196	0.00850603	0.0131442	0.000540498	4.42407e-06	0.00223464	0.000404286	0.00116303
TACCTTATCAGCTGGC-1	PrimitiveStreak	PrimitiveStreak_IPSC	0.00012755	0.0211544	0.00074116	0.0500167	0.00553498	0.00120564	0.00120743	0.00455024	0.00375132	0.00568985	0.00388688	0.781398	0.007966	0.00100239	0.00117942	0.0234546	0.0188995	0.00742035	0.00210839	0.000572727	0.000216274	0.00125566	0.0246677	6.15047e-07	0.000621653	0.000815519	0.000212959	3.19844e-05	0.000967035	0.00129335	0.0110281	0.00242193	0.00517223	0.00632343	0.000597715	3.72872e-06	0.00196372	0.000101926	0.000437587
TACGGATAGTCCGGTC-1	iPSCs	iPSCs_IPSC	0.000113672	0.0175758	0.000377227	0.207077	0.00248407	0.000605308	0.00057697	0.000464292	0.00293534	0.00363166	0.00645105	0.693213	0.00341347	0.000581311	0.00199196	0.00993922	0.00789034	0.00392523	0.000629204	0.000142573	2.8365e-05	0.00014754	0.013295	2.55478e-07	0.000480228	0.0011399	0.000150616	6.81562e-06	0.000486212	0.000252005	0.00503373	0.000766457	0.00285667	0.00955974	0.000149261	1.05922e-06	0.000458741	7.85885e-05	0.00109025
TACGGGCGTAACGCGA-1	PrimitiveStreak	PrimitiveStreak_IPSC	9.74471e-06	0.00600933	0.000182343	0.0217866	0.00131485	0.000580837	0.000625754	0.00109071	0.00187531	0.0208766	0.00110725	0.883807	0.00291741	0.00103557	0.00620196	0.0220659	0.00117055	0.00173909	0.000347027	0.000120073	0.000213156	0.000598218	0.00388224	3.37148e-08	0.000391489	0.000421087	4.47935e-05	9.68836e-06	0.000381215	3.97839e-05	0.00376839	0.000482302	0.00284023	0.011599	0.000141927	5.31173e-07	3.2786e-05	2.48795e-05	0.000264335
TACGGTAGTCAATACC-1	iPSCs	iPSCs_IPSC	3.37656e-05	0.022356	0.00067833	0.0939446	0.00290278	0.00175714	0.000891191	0.00175864	0.0213116	0.00442753	0.00222774	0.671385	0.00399175	0.000279981	0.00283058	0.0486953	0.0259546	0.00812443	0.000512029	0.000422312	0.000429255	0.000229747	0.0189417	7.24379e-08	0.000690689	0.000737759	0.000190473	1.51894e-05	0.000989504	0.000549067	0.018148	0.00156405	0.00999884	0.0322061	0.000414184	2.33379e-06	1.80989e-05	7.01974e-05	0.000319418
TACTCATAGCCTCGTG-1	iPSCs	iPSCs_IPSC	2.26947e-05	0.00788412	0.000487475	0.0719316	0.0015019	0.000929936	0.00031003	0.000715972	0.00573185	0.00150262	0.00168745	0.819364	0.00134641	0.000180286	0.00301988	0.014575	0.015567	0.00144313	0.000507066	0.0001411	2.11215e-05	0.000103478	0.0143996	1.98358e-08	0.000440511	0.00100982	5.82533e-05	3.48398e-06	0.000265356	0.000146933	0.0025967	0.000782872	0.00822514	0.0226566	0.000136721	9.7288e-07	1.42863e-05	1.00814e-05	0.000278471
TACTCATCACATAACC-1	iPSCs	iPSCs_IPSC	7.02966e-06	0.0013844	6.44603e-05	0.0124824	0.000647417	0.000427929	0.000104504	9.60489e-05	0.00054674	0.000706395	0.00128938	0.969369	0.000848674	0.00115425	0.00273476	0.0014646	0.00027918	0.000415735	7.58744e-05	3.33247e-05	8.88126e-06	7.91776e-05	0.00118856	8.01655e-08	9.13494e-05	0.000143433	2.19366e-05	1.79414e-06	5.48202e-05	4.33518e-05	0.000763374	9.95688e-05	0.000591753	0.00264743	6.52917e-05	8.66028e-08	1.6927e-05	4.66154e-06	4.50561e-05
TACTCATCAGCCTTGG-1	iPSCs	iPSCs_IPSC	6.68858e-05	0.0139564	0.000566538	0.0535836	0.00323965	0.000863899	0.000370389	0.00122567	0.00316869	0.00293842	0.0057813	0.779294	0.00328059	0.00148686	0.00675029	0.0193892	0.0149706	0.00381016	0.00143825	0.000179168	0.000121577	0.00045806	0.0564177	2.73808e-07	0.000461795	0.000834382	0.000135308	1.53155e-05	0.000792694	0.000307119	0.00554896	0.00101157	0.00302924	0.0108802	0.000354054	2.1249e-06	0.00270973	2.76278e-05	0.00053203
TACTCATGTGTGACGA-1	iPSCs	iPSCs_IPSC	8.7815e-05	0.0329064	0.000363613	0.0268508	0.00394612	0.00172484	0.000315097	0.00396294	0.00236548	0.0108082	0.0754921	0.750745	0.00251313	0.00171283	0.00349428	0.00689939	0.0106424	0.0132629	0.00101376	0.000264723	5.20266e-05	0.000622204	0.033299	2.17749e-07	0.000578954	0.00175587	0.000168487	1.9965e-05	0.000755962	0.000344078	0.00614839	0.00150299	0.00155584	0.00239025	0.000502941	9.97255e-07	0.000171539	2.94184e-05	0.000728945
TACTCATTCCAGTATG-1	iPSCs	iPSCs_IPSC	0.000150903	0.0148352	0.000679722	0.107332	0.00291286	0.00112845	0.000613288	0.00150677	0.00110338	0.00221765	0.0956924	0.687971	0.00370599	0.00125522	0.000948961	0.0101706	0.0119458	0.0173722	0.000671464	0.000368762	4.63978e-05	0.00035406	0.00757678	2.65363e-07	0.00088716	0.000844092	0.000238814	2.62068e-05	0.000980327	0.000551332	0.0197121	0.00135243	0.001374	0.00173355	0.000323271	2.95489e-06	0.000374	0.000160917	0.000879131
TACTCGCAGTTCGCGC-1	PrimitiveStreak	PrimitiveStreak_IPSC	0.000290612	0.00624372	0.000500858	0.0350484	0.00129277	0.000294412	0.000489892	0.00559343	0.0142596	0.00165281	0.126368	0.72707	0.00316073	0.000821649	0.000663243	0.016493	0.00651745	0.0274878	0.00108469	0.000148495	0.000694007	0.00179784	0.00436025	2.4091e-06	0.000334536	0.000882112	0.00019338	3.09866e-05	0.00110015	0.00420304	0.00529979	0.00155001	0.00061715	0.000654108	0.000305358	2.91252e-06	0.00188244	0.000355127	0.000253434
TACTCGCTCGGCGCAT-1	PrimitiveStreak	PrimitiveStreak_IPSC	2.87222e-05	0.00328249	0.000402863	0.071935	0.000541473	0.00077893	0.000533075	0.00114147	0.00333615	0.00107059	0.000301649	0.825733	0.00342592	0.000765615	0.00357938	0.0321661	0.00396515	0.00305786	0.000683832	0.000190167	5.19332e-05	0.000207866	0.0162399	5.68186e-08	0.000321482	0.000728413	4.91652e-05	4.78469e-06	0.000621441	0.000314892	0.00373725	0.000346338	0.00581232	0.0141634	0.000235132	1.82741e-06	3.64929e-05	1.3611e-05	0.000194103
TAGACCAAGGCAGGTT-1	iPSCs	iPSCs_IPSC	8.4469e-05	0.0313711	0.000447195	0.11062	0.0072545	0.00265146	0.000681344	0.00345069	0.0163324	0.0126722	0.0400518	0.629201	0.00990333	0.00178149	0.0112545	0.0445854	0.0155827	0.0101742	0.00128132	0.000419317	0.000105778	0.000514648	0.0204404	1.42931e-06	0.000616403	0.00145227	0.000255098	2.0123e-05	0.000644758	0.00035098	0.0100677	0.00228755	0.00307101	0.00913458	0.000460002	7.82135e-06	0.000118799	7.506e-05	0.000574336
TAGACCACACGCCAGT-1	iPSCs	iPSCs_IPSC	8.17524e-05	0.0174606	0.000341045	0.0954856	0.00247086	0.000929994	0.000819884	0.000938524	0.00363296	0.00365776	0.00302367	0.784182	0.00407168	0.00015774	0.00333118	0.0217265	0.0123445	0.00543482	0.000608105	0.000281953	0.000153963	0.000196149	0.0104256	3.38535e-08	0.000442089	0.000621668	6.26039e-05	4.32136e-06	0.000675525	0.000217114	0.00982006	0.00177118	0.00511519	0.00872007	0.000430905	2.11776e-06	4.7254e-05	2.92555e-05	0.000283611
TAGACCATCGTAGGAG-1	PrimitiveStreak	PrimitiveStreak_IPSC	3.71837e-05	0.0112399	0.000156544	0.0457027	0.00240792	9.28535e-05	0.00021562	0.000456716	0.00053923	0.00119654	0.000832182	0.9022	0.00213164	0.00019991	0.00141572	0.00568588	0.00747398	0.00171594	0.000337782	0.000208436	6.14591e-05	5.80556e-05	0.00290447	9.71282e-08	0.000416601	0.000427309	3.50936e-05	6.44593e-06	0.000251887	8.63176e-05	0.00186571	0.000705117	0.0016297	0.0068943	0.000148275	7.63143e-08	2.90574e-05	1.47764e-05	0.000218609
TAGAGCTCACCGCTAG-1	PrimitiveStreak	PrimitiveStreak_IPSC	0.000442818	0.0764118	0.00116728	0.0910968	0.0109053	0.00144243	0.00102461	0.00840017	0.00501452	0.011112	0.0452315	0.602507	0.00993752	0.00297453	0.00138712	0.0194643	0.0340346	0.00511575	0.00204641	0.000596463	0.00016341	0.000835995	0.0174581	4.64468e-07	0.0014765	0.00202725	0.000191085	2.51633e-05	0.00111554	0.00178875	0.0274251	0.00322705	0.00679886	0.00486738	0.000819437	1.71649e-06	0.000333786	0.000239095	0.00089217
TAGAGCTTCAGTGCAT-1	PrimitiveStreak	PrimitiveStreak_IPSC	4.97539e-05	0.0204253	0.000682967	0.145435	0.00445334	0.000782512	0.000522331	0.00204281	0.00241137	0.00250663	0.00844913	0.636567	0.00401944	0.000112534	0.00589089	0.0282256	0.00419309	0.0168586	0.000723734	0.000364001	0.000216055	0.000149749	0.0823144	8.81034e-08	0.000652897	0.00116561	0.000153917	1.95559e-05	0.000895928	0.000676692	0.00949928	0.00186694	0.00625532	0.0106085	0.000358609	1.39105e-06	6.9342e-05	3.98534e-05	0.000340062
TAGCCGGAGTTCGATC-1	iPSCs	iPSCs_IPSC	4.97453e-05	0.0139571	0.000402911	0.124867	0.00449016	0.000806154	0.000539616	0.00109619	0.0171789	0.00257005	0.0112705	0.669523	0.00310549	0.000891931	0.00267718	0.045933	0.0156325	0.00321871	0.000458977	0.000300343	8.92202e-05	0.000114707	0.0162313	1.26456e-07	0.000930634	0.000931956	0.000170076	8.68892e-06	0.000647962	0.000451237	0.0168321	0.00116313	0.00999067	0.0328096	0.000297126	2.29736e-06	9.01607e-05	4.03198e-05	0.000229686
TAGCCGGCACCTCGTT-1	iPSCs	iPSCs_IPSC	5.38058e-05	0.014899	0.000509191	0.050117	0.00194104	0.000596664	0.000467782	0.00137404	0.00948879	0.00180243	0.014116	0.839658	0.00261994	0.000310904	0.00680594	0.0139281	0.0126167	0.00208942	0.000495566	0.000289764	8.12067e-05	0.000256775	0.00526599	1.52141e-07	0.000397194	0.000677763	9.63487e-05	6.2538e-06	0.000406105	0.000524577	0.00644005	0.00122804	0.00347116	0.00633854	0.000190002	4.84321e-07	7.52031e-05	0.000116677	0.000247493
TAGCCGGGTAGTACCT-1	iPSCs	iPSCs_IPSC	6.54419e-05	0.0195104	0.000512356	0.0284892	0.00192029	0.000601412	0.000718956	0.00200535	0.00367421	0.0059104	0.00510086	0.858361	0.00194962	0.00111718	0.00165886	0.00777118	0.0164063	0.00438774	0.000769473	0.00029898	0.000133111	0.000265176	0.0140351	1.66543e-07	0.000621516	0.000733388	0.000190596	1.94557e-05	0.000578373	0.000267619	0.00595461	0.00215196	0.00444227	0.00841327	0.000427997	3.54323e-06	9.37191e-05	2.23628e-05	0.000416555
TAGCCGGGTTCGGCAC-1	iPSCs	iPSCs_IPSC	0.000524809	0.020406	0.000560166	0.123644	0.00965382	0.00276962	0.00111441	0.0035339	0.00306614	0.0136893	0.00971524	0.663499	0.00809367	0.00371572	0.00130374	0.0132325	0.016521	0.0503536	0.00110273	0.000514516	0.000307805	0.000447639	0.0287008	1.39373e-06	0.0018262	0.00153325	0.000346192	7.10904e-05	0.00134546	0.000715376	0.0041998	0.00220445	0.00089683	0.00142435	0.00048978	6.79827e-06	0.00765635	0.000119622	0.000692888
TAGGCATCACCTCGGA-1	iPSCs	iPSCs_IPSC	0.000450345	0.0528406	0.000516434	0.11881	0.00618252	0.000720696	0.00121166	0.00338783	0.0021569	0.00887738	0.0241458	0.660205	0.00752906	0.000734613	0.00229503	0.00594124	0.00627113	0.0336847	0.00178791	0.000591256	0.000190503	0.000212625	0.0356795	3.04531e-07	0.00117979	0.00105667	0.000192646	2.67774e-05	0.00129509	0.000408905	0.0103639	0.00241548	0.0029245	0.00393464	0.000584053	4.74858e-06	0.000492554	4.12851e-05	0.000655918
TAGGCATCATCCAACA-1	iPSCs	iPSCs_IPSC	0.000105801	0.0368558	0.000789089	0.111907	0.0041008	0.000949709	0.000473894	0.0017721	0.015291	0.00395909	0.00276297	0.651284	0.00830419	0.000632805	0.00345818	0.0221713	0.0276518	0.00587934	0.000787901	0.000562965	7.67649e-05	0.000241041	0.0352311	4.04873e-08	0.00109324	0.000899739	0.000129713	2.07231e-05	0.000518957	0.000499413	0.0140357	0.00181204	0.0151891	0.0293928	0.000679556	2.39628e-06	4.24265e-05	1.35576e-05	0.000422885
TAGGCATTCTTTAGTC-1	iPSCs	iPSCs_IPSC	6.43783e-05	0.0108115	0.000862428	0.0775956	0.00281395	0.00079582	0.000921075	0.000645615	0.00255146	0.00674417	0.00389133	0.754382	0.00218677	0.000744146	0.00170439	0.043194	0.00229967	0.00656598	0.00089226	0.000187679	5.35558e-05	0.000249081	0.0286691	1.43648e-06	0.000635188	0.00103463	9.9384e-05	1.58989e-05	0.00195192	0.000283729	0.00285756	0.000996675	0.00395118	0.0384257	0.000307119	3.50294e-06	0.000226858	6.93849e-05	0.000313905
TAGTGGTGTCTAAACC-1	iPSCs	iPSCs_IPSC	0.000200757	0.0159123	0.000753635	0.0669083	0.00658589	0.00165034	0.00103485	0.00510151	0.00377081	0.00923389	0.0350899	0.734538	0.00424099	0.000926578	0.00934915	0.00724936	0.0296772	0.0113743	0.000761601	0.000504682	0.000274416	0.000527742	0.0170237	1.30408e-07	0.000492958	0.00121874	0.00016313	1.53064e-05	0.00113703	0.000410088	0.00589745	0.00160786	0.00674264	0.0172853	0.000659331	2.24508e-06	0.000697977	7.59977e-05	0.000904191
TAGTGGTTCTTAGAGC-1	iPSCs	iPSCs_IPSC	7.07532e-05	0.0199267	0.00059959	0.0299743	0.00299538	0.000755512	0.000667556	0.00307632	0.0017464	0.00301356	0.0125957	0.837051	0.00296725	0.000440982	0.00129521	0.00900903	0.0141587	0.0118519	0.000952828	0.000503291	0.000112968	0.000160012	0.0171535	1.9727e-07	0.000962949	0.000777862	0.000109808	1.28792e-05	0.000762128	0.000240813	0.00880012	0.00189198	0.00370638	0.010325	0.000829027	2.33335e-06	0.000230726	2.40708e-05	0.000245512
TAGTTGGAGGTACTCT-1	iPSCs	iPSCs_IPSC	8.97286e-06	0.00564567	0.00034145	0.0215405	0.000680079	0.000304475	0.000168098	0.000394505	0.00145357	0.000863594	0.000717761	0.913931	0.00218269	6.44891e-05	0.00320401	0.00632498	0.00212426	0.00604622	0.000355337	0.000250173	5.63217e-05	0.000171102	0.00646155	5.8104e-08	0.000461912	0.00066192	7.40285e-05	5.25958e-06	0.000464935	0.000223043	0.00399197	0.000862111	0.00432589	0.0152242	0.000241693	2.77313e-06	1.28587e-05	2.64509e-05	0.000130378
TAGTTGGCACCGTTGG-1	iPSCs	iPSCs_IPSC	6.06716e-05	0.0283629	0.000675675	0.0602524	0.00501016	0.00121333	0.0015267	0.00293833	0.00846497	0.00663618	0.0211297	0.731807	0.00611375	0.000628397	0.00211281	0.0280834	0.0167688	0.020613	0.00156763	0.00073105	0.000106205	0.000389705	0.0264536	2.23346e-07	0.00168344	0.00187826	0.000192982	1.25617e-05	0.000841116	0.000434558	0.00894932	0.00230893	0.00431754	0.00670437	0.000262343	1.76369e-06	9.2771e-05	5.95015e-05	0.000613885
TAGTTGGCAGGAATGC-1	iPSCs	iPSCs_IPSC	0.000308506	0.0351498	0.000321232	0.118793	0.00426105	0.00122232	0.00070156	0.00148095	0.00301415	0.00246713	0.0416675	0.674762	0.00470776	0.00541558	0.00191009	0.0151726	0.0289881	0.0147957	0.000752871	0.000388474	0.000122624	0.000688552	0.0239389	5.94407e-07	0.000927556	0.000876642	0.000234115	2.43712e-05	0.000828418	0.000464592	0.0054863	0.0017003	0.00297917	0.00370819	0.000472093	2.90185e-06	0.000631292	7.42133e-05	0.000559308
TAGTTGGTCTTCGGTC-1	iPSCs	iPSCs_IPSC	3.80399e-05	0.0127697	0.000477327	0.0681821	0.00278537	0.000484688	0.000978243	0.00136837	0.00281154	0.00117608	0.00408863	0.845031	0.00402812	0.000368146	0.00108423	0.0249112	0.00437766	0.00104653	0.000664483	0.000149937	0.000130271	0.000322813	0.0062388	1.62031e-07	0.000274013	0.000784762	6.20642e-05	1.25193e-05	0.00041857	0.000230402	0.00284592	0.000825611	0.00254607	0.00806289	0.000105919	9.97902e-07	6.21173e-05	7.3595e-05	0.000181075
TATCAGGAGAGTCTGG-1	iPSCs	iPSCs_IPSC	0.000179233	0.0320332	0.000248725	0.0948674	0.00869166	0.000803918	0.00132189	0.00556055	0.00701514	0.0213832	0.0402908	0.62385	0.0114875	0.00023691	0.00156107	0.00919897	0.0285262	0.0344002	0.00109037	0.000382496	0.000135482	0.000336773	0.050867	4.64917e-07	0.00215776	0.00155644	0.000278886	0.000119788	0.0016268	0.000605814	0.00947608	0.00215922	0.00334174	0.00307283	0.000352144	3.52767e-06	0.000288412	0.000152106	0.000339509
TATCAGGAGAGTGAGA-1	PrimitiveStreak	PrimitiveStreak_IPSC	4.40437e-05	0.00683183	0.00104791	0.0108066	0.00148755	0.00156906	0.000750515	0.00237635	0.00490323	0.00227412	0.00345716	0.731634	0.00193868	0.00683873	0.00422711	0.134862	0.0346617	0.0101716	0.000499949	0.000201483	0.000623879	0.000364377	0.0016042	2.00269e-07	0.00107608	0.00097567	0.000119326	9.06208e-06	0.000531571	0.000675922	0.018506	0.0016789	0.00475089	0.0076931	0.000473642	2.63303e-06	7.04958e-05	5.04861e-05	0.000210139
TATCAGGAGCCTATGT-1	iPSCs	iPSCs_IPSC	6.40142e-05	0.0140665	0.000850866	0.054806	0.0042525	0.00157319	0.00079848	0.00141875	0.0529909	0.00690179	0.00396815	0.711716	0.00498587	0.000992628	0.00182167	0.0329298	0.00808656	0.0159765	0.000936766	0.000512949	0.00025649	0.000190496	0.0169991	2.09097e-07	0.000812619	0.00100257	0.000115618	1.47556e-05	0.000845457	0.000677963	0.0161682	0.00246119	0.00814463	0.0316693	0.000572701	2.66972e-06	2.33442e-05	3.16199e-05	0.000361603
TATCAGGCATCTCGCT-1	iPSCs	iPSCs_IPSC	0.000143483	0.0191364	0.00106141	0.0779944	0.00308321	0.00258657	0.000949349	0.00096087	0.00834834	0.00417922	0.00610725	0.609459	0.00317195	0.00185719	0.0039417	0.00921981	0.00593524	0.00958576	0.000668204	0.000449222	0.000238851	0.000553194	0.187404	1.76131e-06	0.00106928	0.000672548	0.000472949	2.17503e-05	0.00200415	0.000793156	0.0217259	0.00109588	0.0040551	0.0092236	0.000834697	6.99049e-06	0.000111338	0.000222189	0.000655124
TATCTCAAGGTGTGGT-1	iPSCs	iPSCs_IPSC	0.000331053	0.0477577	0.00135318	0.102136	0.00943058	0.00232851	0.00181921	0.00225044	0.0106572	0.00499847	0.0077487	0.628628	0.0113702	0.000672738	0.0158588	0.0129582	0.00539367	0.0118512	0.00164233	0.000608166	3.20199e-05	0.000494287	0.0579475	1.9424e-06	0.00134197	0.00181334	0.000196541	2.31047e-05	0.00129438	0.000695477	0.0147664	0.00198714	0.0146848	0.022218	0.00100342	1.30153e-05	0.000764508	0.000243762	0.000683892
TATGCCCAGGCGCTCT-1	iPSCs	iPSCs_IPSC	0.000196228	0.0355649	0.00102872	0.12102	0.00882913	0.00181674	0.000803485	0.00232152	0.00441026	0.00656916	0.00934881	0.687903	0.00684236	0.00307289	0.00110687	0.0229092	0.0142943	0.0125379	0.00132309	0.000555416	0.000762114	0.000908947	0.0251308	1.71214e-07	0.0009984	0.00223746	0.000303545	2.48976e-05	0.000952511	0.000930268	0.0116357	0.00368219	0.00429838	0.00244341	0.00090352	4.16138e-06	0.0014484	9.40893e-05	0.000787131
TATGCCCCACGGCGTT-1	iPSCs	iPSCs_IPSC	0.000120789	0.0173487	0.000671861	0.222926	0.00275073	0.000987439	0.00109639	0.00369939	0.00348695	0.00697337	0.00222073	0.600526	0.00376736	0.000861271	0.00269963	0.0102664	0.00646115	0.0149159	0.00122354	0.000748531	6.63657e-05	0.000241311	0.0624422	6.62782e-07	0.00115491	0.00104115	0.000249946	3.54969e-05	0.00087215	0.000232484	0.00274552	0.0026088	0.00591811	0.0167064	0.000976242	8.54281e-06	0.000489841	8.30537e-05	0.000374526
TATGCCCCACTATCTT-1	iPSCs	iPSCs_IPSC	0.000233815	0.0285112	0.000660534	0.193966	0.00795558	0.00101392	0.000277224	0.00110212	0.0021779	0.00243712	0.0295312	0.654674	0.00202192	0.000567244	0.00184374	0.00499325	0.0129576	0.00543692	0.00109495	0.000521014	0.000140942	0.000226853	0.0255438	1.72048e-07	0.000980109	0.00154137	0.000211097	1.43465e-05	0.000752706	0.000813924	0.00590395	0.00118901	0.00269777	0.00631109	0.000542277	1.5755e-06	0.000424063	3.4803e-05	0.000692172
TATGCCCCAGTCAGCC-1	iPSCs	iPSCs_IPSC	0.000111058	0.0246974	0.000846274	0.179888	0.00598196	0.00101637	0.00117765	0.00252162	0.00489313	0.0053474	0.0342841	0.620035	0.00435091	0.00313951	0.0027371	0.0162199	0.0051878	0.00968008	0.00116566	0.000678171	0.000120909	0.00093073	0.0288575	2.90158e-06	0.0014634	0.00151534	0.000344495	2.22193e-05	0.00187179	0.00128581	0.0292583	0.00234035	0.00268392	0.00346867	0.000719565	2.30931e-06	0.000119787	0.000122656	0.000910228
TATTACCAGGTGATAT-1	PrimitiveStreak	PrimitiveStreak_IPSC	0.00029828	0.0216245	0.000589778	0.127996	0.00801296	0.00108828	0.00179905	0.003571	0.00708126	0.0145023	0.00532406	0.681109	0.00488516	0.00164369	0.00195477	0.0136403	0.0354985	0.0124862	0.00108974	0.000687292	9.84889e-05	0.000364565	0.022085	1.40355e-07	0.00122438	0.00112816	0.000176048	2.64431e-05	0.00116581	0.000652877	0.0123428	0.00374166	0.00540186	0.00514811	0.00063472	5.8908e-06	0.000516298	0.000115032	0.000289454
TCAACGAAGACCGGAT-1	iPSCs	iPSCs_IPSC	3.63503e-05	0.00591352	0.000428742	0.0535781	0.0013652	0.00102055	0.000483605	0.00115428	0.00824824	0.00122883	0.0143162	0.834916	0.0017927	0.0011619	0.00143441	0.0310605	0.00852174	0.00217973	0.000464203	0.00016503	0.000103462	0.000153328	0.0113268	1.14919e-07	0.000328615	0.000509117	5.85379e-05	9.18894e-06	0.000496602	0.000253735	0.00244997	0.00103786	0.00482741	0.00851372	0.000163861	3.04482e-06	0.000165483	1.44102e-05	0.00011535
TCAACGACATAGAAAC-1	PrimitiveStreak	PrimitiveStreak_IPSC	3.68055e-05	0.0467277	0.000987874	0.0797945	0.00199684	0.00101724	0.000844468	0.00149272	0.00797019	0.00237562	0.00240149	0.656212	0.00437682	0.0011046	0.00113912	0.0567608	0.0216618	0.0200096	0.00103836	0.000585976	0.000270961	0.000324183	0.0116544	1.92411e-07	0.000750499	0.00189508	9.15463e-05	6.9052e-06	0.000512384	0.000458813	0.0164047	0.00218861	0.00951816	0.0462883	0.000445724	2.03899e-06	7.03647e-05	2.30957e-05	0.000559313
TCAACGATCAGTACGT-1	iPSCs	iPSCs_IPSC	0.000175185	0.0161951	0.00113474	0.118786	0.00533771	0.00111906	0.00156165	0.00183148	0.0203084	0.00540284	0.0192166	0.644938	0.00477482	0.000560862	0.00418695	0.0247439	0.0248052	0.00705853	0.000908566	0.000308912	0.000320694	0.000280797	0.0305956	1.50065e-07	0.000818552	0.00120897	0.000156123	1.98283e-05	0.000786833	0.000971663	0.0159849	0.00185304	0.00834922	0.0343299	0.000314208	2.05164e-06	0.00018658	4.66179e-05	0.000419257
TCACGAAAGCGGCTTC-1	iPSCs	iPSCs_IPSC	0.000154002	0.0158006	0.000710215	0.129144	0.00428185	0.00193664	0.000556204	0.000948396	0.00219921	0.00496723	0.0318078	0.727251	0.00520362	0.00148682	0.00689927	0.010338	0.00938742	0.00180527	0.00102643	0.000360522	0.000106902	0.000279545	0.00711793	2.12132e-07	0.00104076	0.0015221	0.000146478	1.68321e-05	0.00103352	0.000391796	0.00504106	0.00133286	0.00376571	0.0190335	0.000239299	1.46721e-06	0.00223813	4.36274e-05	0.000383547
TCAGCAATCGCGGATC-1	iPSCs	iPSCs_IPSC	7.64669e-05	0.024189	0.000451206	0.0379786	0.00292821	0.000748443	0.000657311	0.00281301	0.0027486	0.00389758	0.0169514	0.832652	0.00193927	0.00130492	0.000754723	0.00637909	0.0121792	0.00816411	0.00107076	0.000318869	0.000159682	0.000124011	0.0144882	2.86183e-07	0.000522864	0.00113991	0.00010499	7.01912e-06	0.000789935	0.000348973	0.0133071	0.00139194	0.00190319	0.00660762	0.000185294	5.14682e-07	0.000214222	2.8497e-05	0.000473211
TCAGCTCAGCTGTCTA-1	PrimitiveStreak	PrimitiveStreak_IPSC	6.62455e-05	0.0208855	0.00050228	0.0432971	0.00348977	0.000487124	0.000403673	0.0032294	0.00292151	0.00209783	0.0395714	0.806282	0.0046049	0.00034627	0.000963669	0.0123193	0.00375559	0.0107776	0.000511445	0.000191291	4.10623e-05	0.000161966	0.0223184	4.20899e-07	0.000487637	0.000963134	3.94701e-05	1.04512e-05	0.000605375	0.000189985	0.00953502	0.0016765	0.00113543	0.00535222	0.000359255	1.18611e-06	3.41943e-05	2.70696e-05	0.000356826
TCAGCTCCACGTAAGG-1	iPSCs	iPSCs_IPSC	7.00308e-05	0.0123798	0.000811617	0.0398145	0.00160911	0.000830812	0.00036204	0.000637814	0.0195804	0.00397019	0.0138252	0.820673	0.00196506	0.000814542	0.00210342	0.0190894	0.00766926	0.00336321	0.000742812	0.000200906	0.000122599	0.000228372	0.0100128	7.83373e-08	0.000785748	0.00135004	0.000101701	9.41624e-06	0.000476758	0.000528992	0.019576	0.000900196	0.00352768	0.0111196	0.000297225	2.44136e-06	0.000119486	5.04448e-05	0.000277469
TCAGCTCTCATCGGAT-1	iPSCs	iPSCs_IPSC	0.00011464	0.0189005	0.000611818	0.147554	0.00609736	0.00258554	0.00135818	0.00289683	0.00351875	0.0057993	0.0134322	0.62722	0.00527405	0.00111039	0.0132179	0.0134255	0.0285873	0.0178057	0.00127796	0.000602977	0.000413057	0.000283333	0.0386885	2.60894e-07	0.00118659	0.00113464	0.00013165	9.07036e-06	0.000862947	0.000748613	0.00569099	0.00272205	0.00435004	0.0307899	0.00072214	2.03376e-06	0.000547446	4.82751e-05	0.000277392
TCAGGATCAATGGACG-1	PrimitiveStreak	PrimitiveStreak_IPSC	0.000121503	0.0058894	0.00107288	0.105731	0.00419591	0.00124248	0.00136173	0.00137595	0.00269447	0.00569774	0.0316226	0.710821	0.00760103	0.000950716	0.00281723	0.0122135	0.0105633	0.0035206	0.00109365	0.000320786	0.000360805	0.00029371	0.0267319	3.65067e-07	0.000975226	0.001002	0.000172598	2.08721e-05	0.000850277	0.000264581	0.00933448	0.000762231	0.00365847	0.04377	0.000272597	1.58083e-06	0.00018445	3.82529e-05	0.000398808
TCAGGATTCAGTCCCT-1	PrimitiveStreak	PrimitiveStreak_IPSC	9.42128e-05	0.0272494	0.00117728	0.0561707	0.00363404	0.000789702	0.000534101	0.00101582	0.0116472	0.00185399	0.00071804	0.770853	0.00321087	0.000405477	0.00204265	0.0282473	0.0174768	0.00458122	0.000797685	0.000331519	8.14913e-05	0.000200306	0.0181335	5.71236e-08	0.000572066	0.00149346	0.000111784	5.89037e-06	0.000568509	0.000569067	0.0131134	0.00132178	0.00643908	0.0234727	0.000465133	1.88507e-06	7.01061e-05	4.04395e-05	0.000508419
TCAGGATTCCTTGACC-1	PrimitiveStreak	PrimitiveStreak_IPSC	1.67281e-05	0.0225559	0.000362838	0.11715	0.00362757	0.000458561	0.000766797	0.000619046	0.0082975	0.00238181	0.0175841	0.705561	0.00435656	0.000503777	0.00369713	0.0157282	0.00656705	0.00190407	0.000332107	0.000209986	3.25899e-05	0.000114538	0.0395579	3.28756e-08	0.000592778	0.000301076	4.38144e-05	1.12325e-05	0.000284205	0.000158281	0.0046284	0.000512085	0.00533572	0.0352483	0.00025955	2.82035e-07	9.15624e-06	2.08585e-05	0.000207689
TCAGGTATCGATCCCT-1	iPSCs	iPSCs_IPSC	0.000203999	0.0178517	0.00110212	0.0898902	0.00352412	0.00289675	0.00196276	0.00110502	0.0303537	0.00880966	0.0111369	0.69914	0.0048105	0.00126508	0.00405604	0.0118907	0.0336041	0.0098755	0.00108448	0.000664642	0.000119623	0.000333081	0.0161429	1.20628e-07	0.00139427	0.00223117	0.000208067	2.29367e-05	0.00103812	0.000819588	0.0154996	0.00330899	0.0104537	0.0112021	0.000452045	2.00672e-06	0.000170801	5.04535e-05	0.00132239
TCATTACAGCGTAGTG-1	iPSCs	iPSCs_IPSC	5.79216e-05	0.0223234	0.000409077	0.0409519	0.000983091	0.00039626	0.000499212	0.00105117	0.0035786	0.00143342	0.00167168	0.868149	0.00286582	0.000281312	0.00132055	0.0160074	0.00518948	0.00401085	0.000525376	0.000346002	0.000346172	0.000107011	0.00695862	1.37965e-07	0.000396301	0.000839473	5.8131e-05	4.03956e-06	0.000387335	0.000277417	0.00606906	0.000944632	0.00332126	0.00777657	0.000163876	8.6652e-07	1.46938e-05	3.08889e-05	0.000251552
TCATTACCAGCATACT-1	iPSCs	iPSCs_IPSC	0.000718828	0.0251611	0.000939902	0.0924439	0.0083387	0.00347787	0.00185925	0.00583439	0.00557019	0.0105432	0.0231901	0.644848	0.00539596	0.00404434	0.00188854	0.0359304	0.019754	0.0330077	0.00281544	0.000688721	0.000165528	0.00103631	0.0295235	8.88404e-07	0.00171169	0.00183171	0.000436816	3.09226e-05	0.0015135	0.000716514	0.0203048	0.003464	0.00372025	0.00383756	0.000786034	3.10593e-06	0.00306879	0.000162254	0.00123544
TCATTTGAGAGCTGGT-1	iPSCs	iPSCs_IPSC	0.000144219	0.0409182	0.000607168	0.085332	0.00630482	0.00103679	0.00168048	0.00285029	0.0062673	0.00631436	0.0170333	0.690852	0.00649818	0.00115486	0.00386452	0.0249394	0.0282149	0.00574693	0.00159974	0.000608853	0.000507798	0.000306705	0.0237291	9.85852e-08	0.0011835	0.00144244	0.000255612	2.65195e-05	0.00131843	0.000686357	0.0118258	0.0024961	0.00486079	0.0177578	0.000769019	3.7347e-06	0.000100548	5.03348e-05	0.00071051
TCATTTGGTCTAGCCG-1	PrimitiveStreak	PrimitiveStreak_IPSC	0.000283995	0.0310584	0.00109621	0.13972	0.00549539	0.00203832	0.00104614	0.00529271	0.00350291	0.00792602	0.0107104	0.618105	0.0122872	0.000528005	0.00227085	0.0295163	0.0491033	0.0215194	0.00120674	0.000543719	9.03877e-05	0.00069868	0.0173703	6.7649e-07	0.00169799	0.00202841	0.000449006	2.0004e-05	0.00149118	0.00128211	0.0194521	0.00434526	0.00367977	0.00200243	0.000439902	6.47839e-06	0.000825173	0.00036369	0.000505604
TCATTTGTCTGCAGTA-1	PrimitiveStreak	PrimitiveStreak_IPSC	0.000360696	0.0238098	0.00132475	0.0678375	0.00445112	0.00191728	0.00125985	0.00318897	0.00447859	0.00371931	0.00387426	0.630832	0.0128102	0.000231999	0.00408272	0.0783001	0.0432257	0.0141824	0.0010658	0.000808835	0.000225137	0.000866168	0.0330748	6.0406e-07	0.00222157	0.00446057	0.00026391	2.69497e-05	0.00163203	0.00161627	0.0373146	0.00274333	0.00526715	0.00619769	0.000755639	7.93436e-06	0.000163558	0.000168768	0.00123183
TCCACACAGCGATGAC-1	iPSCs	iPSCs_IPSC	3.44873e-05	0.0254261	0.00178246	0.152785	0.00388743	0.00107338	0.000695182	0.00117372	0.0042762	0.00159571	0.00610537	0.649037	0.00421633	0.0004423	0.00183913	0.040032	0.0190829	0.00574256	0.000751589	0.000344601	7.33566e-05	0.000188207	0.0113776	2.93189e-08	0.00104688	0.00130296	0.000144691	1.34724e-05	0.000941099	0.000571146	0.0186468	0.00158135	0.00650718	0.0363055	0.000529904	7.61616e-07	4.08392e-05	4.41853e-05	0.000360217
TCCACACCAGACGCTC-1	iPSCs	iPSCs_IPSC	1.68565e-05	0.018412	0.000457054	0.118711	0.00242647	0.000525672	0.000556561	0.000460288	0.00571307	0.00135748	0.00987147	0.740194	0.00188072	0.000404177	0.00111134	0.0147363	0.0156697	0.0053474	0.000520988	0.000232122	9.0402e-05	0.000151045	0.0113107	2.87001e-08	0.000464666	0.000704078	7.95371e-05	3.98036e-06	0.000340651	0.00028896	0.00867708	0.00129101	0.00745764	0.030043	0.000283225	4.57472e-07	1.34627e-05	1.01338e-05	0.000184802
TCCACACCATGCGCAC-1	PrimitiveStreak	PrimitiveStreak_IPSC	9.69644e-05	0.0222544	0.0015753	0.0145144	0.00116934	0.00133332	0.000772415	0.00264443	0.0015546	0.00507904	0.0042472	0.80347	0.00257866	0.00149027	0.000858717	0.0134216	0.0165312	0.00882678	0.000755861	0.000472597	0.000191755	0.000848526	0.0442542	1.28797e-07	0.000864027	0.00241517	0.000211387	1.75963e-05	0.000690013	0.00167888	0.0300327	0.0017175	0.00356126	0.00728002	0.000732149	3.2252e-06	0.00128398	0.000195756	0.000374597
TCCACACGTGCAACTT-1	iPSCs	iPSCs_IPSC	5.49307e-05	0.0145708	0.000542519	0.0361664	0.0023832	0.00065786	0.000486282	0.000738801	0.0044993	0.00250324	0.00837773	0.847312	0.00224685	0.000329588	0.000995088	0.00935096	0.0056002	0.00502969	0.000659497	0.000245622	5.57764e-05	0.000184825	0.0151903	1.77047e-07	0.000581093	0.000626937	9.94534e-05	6.99608e-06	0.000339184	0.00026239	0.00744301	0.00106392	0.00524093	0.0256935	0.000166906	1.33897e-06	2.49995e-05	6.24051e-05	0.000205353
TCCACACTCCTATTCA-1	PrimitiveStreak	PrimitiveStreak_IPSC	1.87393e-05	0.00833021	0.000476099	0.110317	0.00235933	0.000547698	0.000751428	0.000267514	0.00456051	0.000693354	0.00410289	0.678439	0.00289934	0.0003805	0.00513513	0.0894753	0.00473167	0.00272142	0.000646244	0.000189941	5.16975e-05	5.43992e-05	0.0111241	5.34716e-08	0.000446686	0.000528154	6.69424e-05	3.55399e-06	0.00047585	0.000155545	0.00295009	0.000602073	0.00630278	0.0594882	0.000198742	2.26655e-07	9.45198e-06	1.69925e-05	0.000481209
TCGAGGCAGGATGGAA-1	iPSCs	iPSCs_IPSC	2.5805e-05	0.0054106	0.0005024	0.126217	0.00554681	0.00214736	0.000356081	0.000457648	0.00193282	0.00237867	0.000299976	0.775091	0.00329189	0.000393722	0.00204056	0.00971674	0.00464392	0.00898563	0.00039156	0.000190959	3.92669e-05	0.000119631	0.0155353	1.23382e-07	0.000289426	0.000516476	7.09158e-05	1.14829e-05	0.000381782	0.000569441	0.0051384	0.000652599	0.0054068	0.0209218	0.000165262	4.2988e-07	1.78922e-05	4.00859e-05	0.000101661
TCGCGAGTCGATCCCT-1	iPSCs	iPSCs_IPSC	1.72666e-05	0.0160465	0.000612342	0.0946627	0.00213898	0.000594212	0.000844999	0.00178983	0.00342435	0.0029401	0.00177186	0.650837	0.00653759	0.000171491	0.00404023	0.0293433	0.056045	0.00186274	0.00121617	0.000273251	0.000123322	0.000241644	0.021048	1.35546e-07	0.000698869	0.0014796	8.16335e-05	6.19748e-06	0.00082595	0.000711728	0.0163245	0.00123885	0.0166882	0.0647031	0.000202731	1.86964e-06	5.60253e-05	3.95501e-05	0.000358543
TCGCGTTCAGGTCTCG-1	iPSCs	iPSCs_IPSC	9.39689e-05	0.0127147	0.000273675	0.0987776	0.0010599	0.000402574	0.000633821	0.00099741	0.00253494	0.001874	0.00103125	0.82013	0.00234915	0.00105526	0.00113084	0.0075354	0.00294907	0.0030491	0.000527037	0.000266188	8.3651e-05	0.000159475	0.0228497	3.39033e-08	0.000343576	0.00056141	0.000115345	8.49364e-06	0.000439863	0.000207967	0.00395174	0.00085491	0.00272701	0.00781293	0.000170085	8.83239e-07	5.10968e-05	2.1448e-05	0.000254573
TCGGGACAGAGCAATT-1	PrimitiveStreak	PrimitiveStreak_IPSC	6.13611e-06	0.00247446	0.000298118	0.0224049	0.00131076	0.000408348	0.000181582	0.00634271	0.00376709	0.00422398	0.030977	0.883823	0.00065165	0.000249966	0.0114928	0.00421275	0.00211935	0.000763028	0.00045971	8.24104e-05	0.000877547	1.69274e-05	0.00866225	3.05718e-07	0.000412435	0.000926751	4.84766e-05	5.90702e-06	0.000224074	4.97854e-05	0.00424071	0.00027485	0.00128318	0.00657764	5.67145e-05	2.22966e-06	1.20926e-05	4.38377e-06	7.42696e-05
TCGGGACCATGCCTTC-1	iPSCs	iPSCs_IPSC	0.000126999	0.00951967	0.000588119	0.14737	0.00310438	0.00086418	0.000290195	0.00090079	0.00837992	0.00342571	0.0109054	0.66725	0.00612157	0.000951407	0.00173202	0.0487577	0.0133473	0.0116817	0.000871549	0.000360125	0.000234333	0.000162907	0.0200399	1.33617e-07	0.000984604	0.00118226	0.000145224	2.7018e-05	0.000699108	0.000396071	0.0090499	0.00187087	0.00800317	0.0200563	0.000184994	9.97367e-07	5.70245e-05	2.66568e-05	0.000329472
TCGGGACGTGTTGAGG-1	PrimitiveStreak	PrimitiveStreak_IPSC	7.87804e-05	0.0190521	0.000398266	0.0469388	0.00254704	0.000251123	0.000325112	0.00116906	0.00503541	0.00263392	0.00409992	0.865679	0.00433664	0.0002199	0.000805108	0.00942355	0.00349667	0.00511998	0.000770799	0.000187242	0.000108602	0.000130187	0.00453439	2.37172e-07	0.000644603	0.0009274	9.28635e-05	5.85244e-06	0.000423892	0.000192593	0.00896017	0.00147066	0.00205125	0.00700542	0.000205907	5.0606e-07	0.000229555	5.35535e-06	0.000442402
TCGGGACTCATAAAGG-1	iPSCs	iPSCs_IPSC	2.29148e-05	0.00285159	0.000409823	0.0581423	0.000685272	0.000191801	0.000387931	0.000500098	0.00140551	0.000539265	0.00563211	0.898849	0.00142901	0.000424854	0.00165891	0.00847715	0.000769721	0.00107141	0.000164621	0.000160107	0.00017213	3.48776e-05	0.00177655	1.31027e-08	0.000336676	0.000624106	4.41351e-05	3.70626e-06	0.000237498	0.000112242	0.00132541	0.00029708	0.00416579	0.00679223	9.63884e-05	1.69517e-07	3.21362e-06	8.69294e-06	0.00019603
TCGGTAACAACAACCT-1	iPSCs	iPSCs_IPSC	4.06611e-05	0.00140707	0.000207183	0.0143314	0.000524961	5.20793e-05	0.000296151	0.000271839	0.000377533	0.000170404	0.000929026	0.972275	0.00151253	0.000150877	0.000275969	0.00135761	0.000653525	0.00010819	7.62748e-05	3.61318e-05	0.000168405	3.19155e-05	0.00116202	1.25012e-07	0.000138544	0.000155045	2.68823e-05	3.65165e-05	0.000132973	0.000262605	6.29617e-05	0.000220717	0.000198407	0.00217971	0.000100092	4.08908e-06	1.80732e-05	4.40054e-06	4.22238e-05
TCGGTAAGTTCCACGG-1	PrimitiveStreak	PrimitiveStreak_IPSC	0.000119299	0.026908	0.00127733	0.0591532	0.00445214	0.00183721	0.00125742	0.00623701	0.0132576	0.00808716	0.00677757	0.715771	0.00654839	0.00218439	0.00163138	0.0190127	0.0231415	0.00243639	0.00210238	0.000630545	0.000137539	0.000395143	0.0454536	7.93344e-07	0.00159078	0.0013086	0.000226405	3.56649e-05	0.00128934	0.000915851	0.0135872	0.00278853	0.00734264	0.0207101	0.000637293	1.7277e-06	0.000292998	3.91762e-05	0.000423908
TCGGTAATCTCACATT-1	iPSCs	iPSCs_IPSC	0.00013867	0.0210041	0.000375911	0.0916516	0.00446266	0.000925045	0.000513006	0.000824591	0.00421545	0.00435895	0.00869217	0.747625	0.00277283	0.000655299	0.00138623	0.0155468	0.00967188	0.00165138	0.000661134	0.000194656	3.5821e-05	0.000265456	0.0102659	1.37644e-07	0.000730257	0.00087016	0.000110012	1.51587e-05	0.000856371	0.000318161	0.00897977	0.000888611	0.0053403	0.052998	0.000240487	4.37353e-07	4.46993e-05	4.8832e-05	0.000663941
TCGTACCGTAGTAGTA-1	iPSCs	iPSCs_IPSC	0.000133972	0.0117385	0.000518665	0.0748332	0.00333654	0.00129731	0.000597844	0.000634345	0.00487024	0.00284067	0.00159796	0.846497	0.0025024	0.00118241	0.00142058	0.00850159	0.00394219	0.00285634	0.0005157	0.000586265	0.00018068	0.000262521	0.0129804	1.4822e-07	0.000834045	0.00130554	0.000159796	1.83004e-05	0.000609478	0.00039987	0.00550954	0.00200048	0.00175933	0.00244545	0.000431072	3.99454e-06	0.000227926	5.04259e-05	0.000416979
TCGTACCGTGTAAGTA-1	PrimitiveStreak	PrimitiveStreak_IPSC	9.36649e-06	0.00388656	0.000192335	0.0387541	0.000479551	0.000188171	0.000101894	0.000491747	0.00235603	0.000577549	0.00217262	0.919386	0.000819497	0.000177662	0.00020588	0.00353512	0.00261779	0.00172048	0.000163732	5.89558e-05	5.47716e-05	4.52441e-05	0.0139606	1.59519e-08	0.000147226	0.000177637	2.54925e-05	3.51098e-06	0.00017207	0.000111481	0.00109953	0.000406879	0.00122406	0.00448396	0.000119945	2.88653e-07	1.72004e-05	9.99527e-06	4.53823e-05
TCGTACCTCACTTATC-1	iPSCs	iPSCs_IPSC	4.14038e-05	0.0109181	0.00121199	0.0813371	0.00380076	0.00165907	0.00143008	0.00352232	0.0177676	0.004013	0.00456488	0.689038	0.00731377	0.00099519	0.00455446	0.0239641	0.0645865	0.0102382	0.00151801	0.000651182	0.000249511	0.00067571	0.0117614	1.67904e-07	0.00104358	0.00166677	0.000180214	1.3333e-05	0.00103873	0.000781721	0.0181836	0.00175661	0.00869571	0.0197219	0.000675878	1.54613e-06	8.15315e-05	4.93096e-05	0.000296416
TCTATTGAGCAACGGT-1	iPSCs	iPSCs_IPSC	2.59466e-05	0.00855959	0.000390578	0.0709787	0.00316351	0.000590783	0.000394492	0.00052253	0.00147469	0.00352327	0.0017743	0.833356	0.00235531	0.000669443	0.00120138	0.0148652	0.00239735	0.0115439	0.000428614	0.000201298	2.58802e-05	0.000162573	0.0128487	1.7812e-07	0.000230133	0.000596123	4.09345e-05	4.56818e-06	0.000274687	0.000136184	0.00312109	0.000602612	0.00330266	0.0197234	0.00014628	6.37769e-07	0.000151808	1.9719e-05	0.000195255
TCTCATAAGTGGGATC-1	iPSCs	iPSCs_IPSC	0.000128293	0.013226	0.000411915	0.092334	0.00290728	0.000618516	0.000607099	0.000877441	0.00380257	0.00280937	0.00745647	0.763433	0.002211	0.000773374	0.00214054	0.0637761	0.00463508	0.00270938	0.000331946	0.000166241	8.64456e-05	6.21197e-05	0.0159717	4.93294e-07	0.000863307	0.000860192	8.2349e-05	1.09791e-05	0.000546867	0.000336987	0.00420289	0.000579598	0.00614233	0.00419478	8.98308e-05	2.14305e-06	2.91149e-05	6.84929e-05	0.000513988
TCTCTAATCTTAGCCC-1	PrimitiveStreak	PrimitiveStreak_IPSC	0.000197401	0.0345041	0.00134717	0.022002	0.00790239	0.0041901	0.00271748	0.00332765	0.0187871	0.00342032	0.0228517	0.617054	0.00760997	0.00123434	0.00706607	0.0561083	0.0429088	0.00589996	0.00239879	0.000809283	0.000203993	0.00064727	0.0222347	3.68479e-07	0.00173516	0.00222772	0.000404089	3.49255e-05	0.00150471	0.000842631	0.0350357	0.00444108	0.0182787	0.0485115	0.000686034	5.46781e-06	0.000239305	6.18291e-05	0.000568264
TCTGAGACAAGTACCT-1	iPSCs	iPSCs_IPSC	0.000395189	0.024046	0.00116797	0.0508793	0.00447299	0.00338377	0.00154946	0.00314735	0.011634	0.00597425	0.00864028	0.638043	0.00657527	0.00114875	0.00245306	0.0540027	0.00236755	0.0106017	0.00218846	0.000528934	0.000486151	0.00133453	0.122449	4.52566e-07	0.00116796	0.00120889	0.000247022	5.18301e-05	0.0015611	0.000842698	0.019323	0.0028303	0.00443691	0.008354	0.000870941	9.24259e-06	0.000602652	9.1925e-05	0.000931441
TCTGAGACACAAGCCC-1	iPSCs	iPSCs_IPSC	6.88403e-05	0.0122135	0.000487523	0.0815306	0.00237072	0.000499151	0.000563072	0.000565748	0.00418787	0.00259663	0.00248198	0.824491	0.00322149	0.00029732	0.000745556	0.0121209	0.00480959	0.0024114	0.000585879	0.000302701	7.15287e-05	0.00011751	0.016576	5.18995e-08	0.00046327	0.000450211	8.00522e-05	6.90492e-06	0.000266435	0.000263848	0.00734866	0.00107136	0.00497875	0.0113235	0.000222676	7.43511e-07	1.80496e-05	2.43025e-05	0.000164362
TCTGGAAAGGCTCTTA-1	iPSCs	iPSCs_IPSC	3.68744e-05	0.017645	0.000659052	0.0717766	0.00490041	0.00117794	0.000710068	0.00201352	0.0121617	0.00688221	0.00799298	0.763863	0.00385043	0.000236441	0.00163393	0.0200215	0.0169963	0.00934958	0.000677168	0.00030605	3.47417e-05	0.00025502	0.013412	1.46528e-07	0.000731504	0.000765003	0.000112281	7.30543e-06	0.000484256	0.000490823	0.0167701	0.0013222	0.00479641	0.0171395	0.000320506	1.26527e-06	2.86011e-05	6.87348e-05	0.00036879
TCTGGAACATTCACTT-1	PrimitiveStreak	PrimitiveStreak_IPSC	5.19643e-05	0.00466587	0.000296125	0.0213633	0.00128014	0.000430742	0.000284262	0.000772361	0.00288293	0.00509512	0.0110583	0.896681	0.00133277	0.000505683	0.00187258	0.00777459	0.00647415	0.00354398	0.000516828	0.000196511	4.11686e-05	0.000325254	0.0105376	1.36155e-07	0.000385836	0.000774895	0.000119948	2.17293e-05	0.000272882	0.000379424	0.00408551	0.00175579	0.00242996	0.0111039	0.000212986	8.45758e-06	7.94863e-05	3.28248e-05	0.000353017
TCTGGAATCCCAACGG-1	iPSCs	iPSCs_IPSC	2.07724e-05	0.0247664	0.000626066	0.0532592	0.0014044	0.000758357	0.000385454	0.000754571	0.00493012	0.00150041	0.000531714	0.774682	0.00321914	4.19932e-05	0.00127888	0.00899117	0.00557937	0.00785509	0.000548272	0.000357172	8.25582e-05	9.89286e-05	0.0132536	4.96721e-08	0.000425362	0.000580165	0.000108391	6.98264e-06	0.000293347	0.000451372	0.0060299	0.000736138	0.00972572	0.0763088	0.00023773	9.71366e-07	1.04611e-05	1.78962e-05	0.000140995
TCTTCGGAGGAGTTTA-1	iPSCs	iPSCs_IPSC	0.000158658	0.0329286	0.000560156	0.0963872	0.00531089	0.00120669	0.000751185	0.00146948	0.00630801	0.00211047	0.0132279	0.711547	0.00560845	0.000355178	0.00358185	0.0219474	0.0218192	0.0158	0.00113646	0.000627257	0.000192417	0.00015484	0.0198329	4.08894e-07	0.000859906	0.00090695	0.000299363	1.28899e-05	0.000561271	0.000557817	0.0130398	0.00168257	0.00793438	0.0102775	0.000204125	4.9504e-07	0.000207826	0.000121461	0.000310871
TCTTTCCAGAAAGTGG-1	PrimitiveStreak	PrimitiveStreak_IPSC	5.77765e-05	0.0105621	0.000934534	0.112741	0.00367254	0.00152071	0.00134362	0.0124978	0.0023227	0.00187032	0.0155356	0.682826	0.00431747	0.00140133	0.00741251	0.08303	0.00870155	0.00403669	0.000782925	0.000440333	0.00216503	0.000347441	0.00859941	1.39268e-06	0.00166863	0.00256112	8.82311e-05	1.177e-05	0.000989972	0.00522217	0.00689408	0.00215326	0.00611427	0.00593606	0.000396301	4.19976e-05	0.00023655	0.000107971	0.000456033
TCTTTCCTCGTCCAGG-1	PrimitiveStreak	PrimitiveStreak_IPSC	0.000260562	0.0174312	0.000500938	0.099506	0.00335022	0.00270043	0.000598664	0.010226	0.00233966	0.00461503	0.0217933	0.632282	0.00504152	0.00135918	0.00300466	0.0501925	0.0328361	0.00522237	0.0012264	0.000533593	0.000266439	0.000680742	0.0706325	9.82772e-07	0.00104287	0.000953827	0.000136654	9.3759e-06	0.00158447	0.000420527	0.00418071	0.00329224	0.00292997	0.0154896	0.000481239	1.49645e-05	0.00164703	4.78264e-05	0.00116745
TGAAAGAGTCGGCTCA-1	PrimitiveStreak	PrimitiveStreak_IPSC	0.000170373	0.0444504	0.000572741	0.0958788	0.00743005	0.00042408	0.000640566	0.00495146	0.0137855	0.00745535	0.0684758	0.63613	0.00797499	0.000693979	0.00225498	0.0338287	0.0189154	0.00658146	0.00112869	0.000527846	6.53299e-05	0.000384932	0.00763556	1.10634e-06	0.00113214	0.00209537	0.000337184	2.9097e-05	0.00189905	0.0010902	0.0123388	0.00297895	0.00435946	0.00973239	0.000470893	1.83671e-05	0.00251735	8.79531e-05	0.000555162
TGACAACCAAGCCTAT-1	iPSCs	iPSCs_IPSC	4.76022e-05	0.0143011	0.00047204	0.123254	0.00267769	0.000618614	0.000499788	0.000683412	0.000520641	0.00174651	0.0042417	0.795095	0.00326675	0.00121644	0.00252341	0.00641871	0.00316268	0.00194088	0.000778576	0.000152701	9.83994e-05	0.000133541	0.0196625	4.31752e-08	0.000418483	0.000751855	0.000147171	1.1133e-05	0.000387624	0.000435782	0.00577769	0.000722709	0.00197478	0.0051926	0.000165879	9.56162e-07	0.00014232	5.22037e-05	0.000305986
TGACAACTCTTTCCTC-1	iPSCs	iPSCs_IPSC	9.97145e-05	0.0195345	0.00149856	0.154603	0.0026487	0.00139457	0.000963062	0.00224602	0.00779338	0.00489117	0.00910211	0.607961	0.00229898	0.000634194	0.00260206	0.0332409	0.00915151	0.00390124	0.0011125	0.00051277	8.19303e-05	0.000396727	0.0324606	1.33063e-07	0.00107106	0.000931414	0.000137702	1.30359e-05	0.000888719	0.000406874	0.0137245	0.00215924	0.0135185	0.0667961	0.00071555	8.92965e-07	8.38227e-05	0.000110579	0.000312045
TGAGAGGCAGCTGGCT-1	iPSCs	iPSCs_IPSC	9.38436e-05	0.0280541	0.000427959	0.130021	0.00514095	0.00130042	0.000396411	0.00225791	0.00991165	0.00316117	0.022488	0.714554	0.00403966	0.000911033	0.000756991	0.0246088	0.00882954	0.00670527	0.00101121	0.000365554	0.000213076	0.000340959	0.0151205	2.33591e-07	0.00115896	0.00112758	0.00027198	2.65608e-05	0.000769457	0.000387889	0.00907935	0.00152467	0.00212377	0.00158921	0.000542435	1.84624e-06	0.000233318	6.4068e-05	0.000388132
TGAGCATGTGACCAAG-1	iPSCs	iPSCs_IPSC	2.12809e-05	0.00898086	0.000286877	0.0462641	0.00148263	0.00111785	0.000288251	0.000750397	0.00712629	0.00133277	0.00271758	0.848582	0.00223161	0.000406969	0.00279537	0.0196033	0.00286402	0.00585509	0.000367909	0.000141065	0.00011869	6.16297e-05	0.0172664	1.10969e-07	0.000481953	0.000570235	7.68918e-05	6.08207e-06	0.000435709	0.000224606	0.00424803	0.000650952	0.00322402	0.0190867	0.000125411	8.10071e-07	1.51054e-05	2.78703e-05	0.000163008
TGAGCCGAGAATTGTG-1	PrimitiveStreak	PrimitiveStreak_IPSC	8.80315e-05	0.015333	0.000285543	0.0469245	0.0061405	0.000827058	0.000527912	0.00322034	0.00114553	0.00419811	0.0170667	0.811239	0.00425843	0.0018722	0.00101568	0.0120624	0.026706	0.00309767	0.000871053	0.000280828	1.61303e-05	0.000365589	0.0219532	2.00135e-06	0.00106957	0.000870383	0.00014963	9.62733e-06	0.000475925	0.000592758	0.00753115	0.00251333	0.00158516	0.0048	0.000284246	2.39434e-06	0.00033368	4.08054e-05	0.000243971
TGAGCCGAGTCCATAC-1	PrimitiveStreak	PrimitiveStreak_IPSC	0.000128809	0.0186888	0.000691173	0.0550426	0.00168038	0.00130453	0.000446336	0.000826526	0.00617519	0.00608255	0.00398225	0.81362	0.00225039	0.000905439	0.00557876	0.0137705	0.0135225	0.00756081	0.00072772	0.000150103	9.3077e-05	0.000167653	0.0261267	2.02561e-07	0.000396682	0.00092083	0.000121888	8.32437e-06	0.00073997	0.000393552	0.00336279	0.000893517	0.0035263	0.00925884	0.000209763	1.16657e-06	4.92897e-05	4.13821e-05	0.000552974
TGAGCCGTCCTGCCAT-1	iPSCs	iPSCs_IPSC	9.6954e-05	0.00586938	0.000199532	0.0801443	0.00461897	0.000427692	0.000934013	0.00166829	0.00435463	0.00660627	0.00391273	0.808688	0.00384812	0.00169534	0.0183657	0.0151665	0.0046118	0.00393923	0.000714582	0.000199083	4.77392e-05	0.000159729	0.00586518	5.38875e-08	0.00031778	0.000729419	7.32864e-05	1.92593e-05	0.000821339	0.000243057	0.0040896	0.000757976	0.00340594	0.0158091	0.000366648	2.85611e-07	3.68886e-05	1.14544e-05	0.00118449
TGAGGGAGTCAAACTC-1	iPSCs	iPSCs_IPSC	0.000387619	0.0268069	0.000529956	0.0872399	0.0104088	0.00152005	0.00152659	0.00268863	0.00386817	0.00687447	0.0966305	0.661197	0.00547506	0.0012477	0.00231256	0.0140279	0.0176648	0.00591432	0.00170436	0.000314083	8.62698e-05	0.000480366	0.0293956	1.53953e-06	0.00158234	0.0017673	0.000281208	4.10975e-05	0.000778228	0.000970299	0.00464148	0.00254287	0.00165469	0.00280225	0.000467506	4.53395e-06	0.00325801	0.000169935	0.000735022
TGAGGGAGTGAGGCTA-1	PrimitiveStreak	PrimitiveStreak_IPSC	8.3741e-05	0.0142162	0.000521879	0.050969	0.00218482	0.000820135	0.000750579	0.00165281	0.00152234	0.00255708	0.0158551	0.811581	0.00224266	0.00264321	0.00158769	0.0140149	0.00887223	0.00609109	0.000717513	0.000252567	0.000138072	0.000222941	0.0298943	1.22583e-07	0.00064202	0.000716428	0.000118499	1.32582e-05	0.000947038	0.000267114	0.0127462	0.00121234	0.0055985	0.00753267	0.000176051	4.21743e-06	0.000354744	2.39852e-05	0.000254255
TGAGGGATCACCGGGT-1	PrimitiveStreak	PrimitiveStreak_IPSC	5.42672e-05	0.0114153	0.000444653	0.028161	0.0014774	0.000643435	0.000431409	0.00845628	0.0116421	0.00335494	0.00115982	0.78231	0.00290872	0.000118932	0.00159937	0.0471097	0.0351893	0.00667057	0.000964158	0.000274232	7.95908e-05	0.000219844	0.0194261	3.74332e-07	0.000681291	0.000760683	7.14826e-05	7.8967e-06	0.000884707	0.000412167	0.0102667	0.00192127	0.00572941	0.0144413	0.000235314	2.79823e-06	4.81343e-05	3.11685e-05	0.000393777
TGAGGGATCCGCGTTT-1	PrimitiveStreak	PrimitiveStreak_IPSC	4.10442e-06	7.99303e-05	5.84452e-05	0.00352562	6.76556e-05	0.000114438	9.31596e-05	0.00132515	0.000475945	0.001084	0.00164621	0.982433	0.000169484	0.000116347	0.00128248	0.00206457	5.22542e-05	0.000123322	9.4647e-05	5.56545e-05	0.00259377	2.09618e-05	0.000650147	1.6167e-07	0.000202154	9.44993e-05	8.66926e-06	7.36574e-06	0.000141711	1.97706e-05	9.63101e-05	0.000106205	0.00106993	5.1406e-05	3.10627e-05	1.13657e-06	2.82388e-05	5.76557e-07	9.62869e-06
TGAGGGATCCTTTACA-1	iPSCs	iPSCs_IPSC	0.000228176	0.0244547	0.000670514	0.1079	0.00772843	0.00159063	0.00181054	0.00405234	0.0104642	0.00379359	0.0122585	0.697633	0.0128741	0.000821393	0.00240138	0.021691	0.00626349	0.00607565	0.00219621	0.000450938	0.000254499	0.000536051	0.031319	5.75337e-07	0.00142091	0.00172504	0.000144894	1.70012e-05	0.00132968	0.000400067	0.0189211	0.00212048	0.00586677	0.00807466	0.00107467	2.18251e-06	0.000457818	0.00012024	0.000855899
TGATTTCCAGACGCAA-1	iPSCs	iPSCs_IPSC	5.75063e-05	0.0308848	0.00072124	0.0656676	0.00128046	0.000654428	0.000596381	0.00139085	0.00272184	0.0016164	0.00073242	0.764247	0.00335473	0.000297133	0.00114019	0.0285799	0.00864327	0.00205426	0.000568361	0.000321903	0.000129751	0.000254908	0.00903287	1.86406e-08	0.000350087	0.00112167	0.000107287	6.43897e-06	0.00050551	0.000425611	0.0118818	0.0010949	0.0101418	0.0487805	0.000353408	1.03915e-06	2.11734e-05	1.63226e-05	0.000244182
TGATTTCGTTACCAGT-1	iPSCs	iPSCs_IPSC	0.000234648	0.0177236	0.000331634	0.0312162	0.004804	0.000548803	0.000937518	0.00277311	0.001064	0.00981962	0.0239261	0.854303	0.00295882	0.00233772	0.00197741	0.00731061	0.00834599	0.00390995	0.00061022	0.000301633	4.70222e-05	0.000314522	0.00482001	2.17377e-06	0.000650581	0.0018597	0.000145819	1.14712e-05	0.000474166	0.000614233	0.00948809	0.000956196	0.00120156	0.000500363	0.000241731	1.13875e-06	0.00176085	3.32868e-05	0.00144223
TGATTTCTCGTCTGCT-1	iPSCs	iPSCs_IPSC	0.000195627	0.0288138	0.000926848	0.105717	0.00537132	0.00153586	0.00196148	0.00446244	0.0208494	0.0133674	0.0263345	0.60329	0.011988	0.00127333	0.00162221	0.0124042	0.0152622	0.0311198	0.00123624	0.000755396	0.000456033	0.000323176	0.0572757	2.67309e-07	0.00139742	0.00146408	0.000197549	1.88499e-05	0.00094062	0.000425478	0.0188228	0.00228845	0.00873442	0.0170455	0.000990222	3.20317e-06	0.000230463	5.0722e-05	0.000848682
TGCACCTCAGATGAGC-1	iPSCs	iPSCs_IPSC	2.48304e-05	0.00603321	0.000194632	0.0240565	0.00152385	0.000182922	0.000623744	0.00184972	0.000493547	0.00148883	0.00140372	0.934494	0.00231959	0.000838213	0.00196186	0.00345914	0.00138154	0.00124001	0.000277219	0.000182583	5.83808e-05	0.00016619	0.00349325	6.71916e-08	0.000201823	0.000399303	5.80274e-05	5.80328e-06	0.00020879	0.000126503	0.00442854	0.000568954	0.00201025	0.003942	0.000148724	6.7482e-07	3.69028e-05	2.08063e-05	9.53103e-05
TGCACCTGTTCATGGT-1	iPSCs	iPSCs_IPSC	0.000264796	0.0173846	0.000696143	0.11438	0.00212216	0.000578231	0.000741513	0.0010473	0.0047816	0.00652407	0.00146786	0.660423	0.00948314	0.0029313	0.00393083	0.0112575	0.0113736	0.00817638	0.000577167	0.000397532	3.16697e-05	0.000208028	0.0657318	1.93839e-07	0.000894974	0.00140528	0.000168229	1.64198e-05	0.0010952	0.000564199	0.0144012	0.00208303	0.0137783	0.0401102	0.000379436	1.95963e-06	8.06596e-05	4.02322e-05	0.000470449
TGCACCTTCCTATGTT-1	iPSCs	iPSCs_IPSC	0.000103374	0.0233671	0.00126361	0.0840268	0.00303765	0.000901785	0.00111455	0.00134828	0.00617576	0.00565905	0.00624314	0.666311	0.00504562	0.0010896	0.00338204	0.0522522	0.0229884	0.00561951	0.00149074	0.000531498	0.000363731	0.000227363	0.0381373	4.93426e-08	0.00114528	0.00128996	0.000162968	2.21218e-05	0.000858685	0.000596899	0.0116432	0.00218924	0.0129783	0.0372739	0.000680865	5.56347e-07	0.000180955	3.48862e-05	0.000262078
TGCCAAAAGGAACTGC-1	iPSCs	iPSCs_IPSC	0.000252282	0.00825137	0.000792126	0.0503572	0.00488943	0.00182945	0.000527626	0.00239562	0.00242529	0.00567961	0.060205	0.725738	0.00280877	0.000744638	0.00218682	0.00422892	0.00472415	0.0612294	0.000675408	0.000764695	9.75268e-05	0.000384894	0.0250165	5.40747e-07	0.00141779	0.00123805	0.000304155	3.16133e-05	0.00110482	0.000616099	0.0103442	0.00149589	0.00328558	0.00431925	0.000323238	5.19679e-06	0.00875308	7.99384e-05	0.000475697
TGCCAAATCTCGTTTA-1	iPSCs	iPSCs_IPSC	0.000115959	0.0340368	0.000970329	0.0937491	0.0037663	0.000920341	0.00120357	0.0027251	0.00483267	0.0112532	0.0239288	0.629256	0.0106435	0.00228968	0.00454464	0.0379797	0.0318137	0.00667278	0.00103549	0.000504222	5.2534e-05	0.000145398	0.0383292	1.73376e-07	0.000791206	0.0016547	0.000212653	1.30383e-05	0.00106541	0.000543443	0.0284555	0.00209854	0.00706443	0.0161141	0.000676141	6.28784e-07	8.28103e-05	1.85491e-05	0.00043967
TGCCCTAAGCCTATGT-1	iPSCs	iPSCs_IPSC	9.62792e-05	0.0164292	0.000598984	0.0363498	0.0018095	0.00123273	0.000505682	0.00112585	0.00575278	0.00190206	0.00572547	0.864319	0.00303226	0.00158938	0.000960779	0.0118253	0.00673319	0.0146805	0.000557212	0.000183945	3.85746e-05	0.000319169	0.00710859	2.50384e-07	0.000694004	0.0012728	9.37977e-05	3.91337e-06	0.000321736	0.000279607	0.0056517	0.000998775	0.00190698	0.00525288	0.000151716	5.8509e-07	6.13534e-05	3.28715e-05	0.00040075
TGCGCAGGTCCAAGTT-1	PrimitiveStreak	PrimitiveStreak_IPSC	4.61634e-05	0.0142105	0.000892992	0.114287	0.00268073	0.00117051	0.00107578	0.00769866	0.00873752	0.00730463	0.0109387	0.607631	0.00697223	0.000462374	0.00762996	0.0307908	0.0769174	0.00668486	0.00178632	0.000454306	0.000593915	0.000812208	0.0397549	6.91733e-08	0.00117461	0.00225003	0.000178926	6.6521e-06	0.00131716	0.000502021	0.0128803	0.00207638	0.0113824	0.0174671	0.000395657	1.35207e-06	0.00016131	7.09021e-05	0.000602221
TGCGCAGTCAGTTAGC-1	PrimitiveStreak	PrimitiveStreak_IPSC	0.000164982	0.0272029	0.00094845	0.10236	0.00593946	0.000938776	0.000877332	0.00141753	0.00506701	0.0062127	0.013666	0.654642	0.00661578	0.000995994	0.000942535	0.0261259	0.0172234	0.00470094	0.00177893	0.000523718	5.6597e-05	0.000193606	0.0152303	2.54463e-07	0.00123317	0.00265475	0.000136184	1.10666e-05	0.00108195	0.000888959	0.0470139	0.00218296	0.00616163	0.0433367	0.000634026	3.84182e-06	5.46776e-05	8.18892e-05	0.000698864
TGCGGGTAGAAGGTGA-1	PrimitiveStreak	PrimitiveStreak_IPSC	0.000330833	0.0288151	0.000987678	0.160187	0.00390828	0.0019556	0.00116899	0.00246946	0.00457068	0.00520471	0.0164692	0.60851	0.0106158	0.00338959	0.00136483	0.0430826	0.0246755	0.0208885	0.00144396	0.000639467	0.00012667	0.000738713	0.0159051	3.38166e-07	0.00154833	0.00155801	0.000216426	1.86114e-05	0.00124994	0.000644893	0.0231547	0.00326373	0.00301951	0.00474403	0.000925914	6.25125e-06	0.00154402	5.6343e-05	0.000600705
TGCGGGTCACCCATGG-1	iPSCs	iPSCs_IPSC	5.87033e-05	0.00854744	0.000489985	0.072821	0.00133199	0.000426396	0.000250436	0.000487352	0.00135865	0.00363747	0.00582888	0.824657	0.00228049	0.000681559	0.000926233	0.00672592	0.00372535	0.000420516	0.000225231	0.000143074	3.81911e-05	0.000152687	0.00998621	1.03563e-07	0.000488589	0.000462641	6.62062e-05	6.09869e-06	0.000305462	0.000235128	0.00575207	0.000681673	0.00355705	0.0429087	0.000103069	3.49773e-07	2.17341e-05	2.04507e-05	0.000190156
TGCGGGTGTCTGCGGT-1	iPSCs	iPSCs_IPSC	5.10397e-05	0.0137385	0.000798865	0.067278	0.0021963	0.00137233	0.000719728	0.00194032	0.00318374	0.00144883	0.00401991	0.79287	0.00120609	0.000298361	0.00210361	0.0485186	0.0041289	0.000650939	0.000452759	0.000273915	0.000630607	7.76068e-05	0.00680968	1.36684e-07	0.000603188	0.000984826	0.000116351	7.31549e-06	0.000614905	0.000459524	0.0173899	0.000567634	0.00453167	0.0194282	0.000207971	4.56711e-06	0.000103662	3.17725e-05	0.000179675
TGCGGGTTCAGTCCCT-1	iPSCs	iPSCs_IPSC	6.1346e-05	0.0220358	0.00167086	0.149866	0.00474524	0.00225582	0.00134307	0.000752822	0.0122713	0.00437592	0.00729171	0.613415	0.0049257	0.00310291	0.00331582	0.0506438	0.00361003	0.0119689	0.000984366	0.000574448	0.000583768	0.00019227	0.0184941	7.08177e-08	0.000987987	0.000832981	0.00026266	4.40731e-05	0.000730678	0.000809408	0.00761365	0.00112773	0.01634	0.0515344	0.000788362	2.01107e-06	1.95554e-05	6.4305e-05	0.000360868
TGCGGGTTCGACGGAA-1	PrimitiveStreak	PrimitiveStreak_IPSC	3.38626e-05	0.00428901	0.00038383	0.00625637	0.000807317	0.000755023	0.000295286	0.0015456	0.000975686	0.00149507	0.00236547	0.901979	0.00108812	0.000167787	0.0019243	0.0231428	0.00554863	0.0113152	0.000267523	0.000187546	2.54553e-05	9.34885e-05	0.0177375	7.46399e-08	0.000363331	0.000427223	6.42467e-05	3.0928e-06	0.000351068	0.000261491	0.00703814	0.000646275	0.00382974	0.00393804	0.000135914	3.2635e-06	0.000115088	1.94003e-05	0.000123491
TGCGTGGGTAGCGCAA-1	iPSCs	iPSCs_IPSC	0.000152436	0.0231662	0.000769273	0.125869	0.0111796	0.000485617	0.00214742	0.00407426	0.0106975	0.00711324	0.00376976	0.674456	0.00799731	0.00029843	0.00140837	0.0111184	0.0110585	0.00383582	0.00193548	0.00108198	9.37975e-05	0.00055307	0.0298451	2.64429e-07	0.00156555	0.00219057	0.000279076	2.82841e-05	0.00133614	0.00037469	0.0110918	0.00324471	0.00786668	0.0371477	0.000726288	2.65969e-06	0.000276662	5.5109e-05	0.000706659
TGCTACCGTTACCAGT-1	iPSCs	iPSCs_IPSC	2.81719e-05	0.00618192	6.61688e-05	0.0560851	0.00241044	0.000134136	0.000114203	0.000424289	0.000665394	0.000757358	0.00127751	0.913302	0.00167579	5.33564e-05	0.000761027	0.0014894	0.00391741	0.00165303	0.000267696	8.31058e-05	1.00688e-05	2.60301e-05	0.00323481	6.50757e-08	0.000167773	0.000241716	2.62412e-05	3.21813e-06	0.000175314	4.90221e-05	0.000845913	0.000384394	0.000668139	0.00255562	7.89499e-05	2.62298e-07	2.10834e-05	2.37855e-06	0.000161207
TGCTACCTCGCCCTTA-1	iPSCs	iPSCs_IPSC	0.000105053	0.0248026	0.000488149	0.0947812	0.00351778	0.000644623	0.000745427	0.00125987	0.00508846	0.00573099	0.0074637	0.751595	0.00506947	0.000835868	0.000914242	0.0125067	0.00596735	0.00296061	0.00110208	0.00034352	4.90318e-05	0.000220928	0.0220552	1.004e-07	0.000537653	0.00070738	0.000159012	1.86496e-05	0.00052554	0.000248186	0.0059444	0.00243575	0.00564686	0.0346417	0.000459857	4.42321e-06	0.000109167	2.48866e-05	0.000288891
TGCTGCTCACACCGCA-1	iPSCs	iPSCs_IPSC	9.84854e-05	0.0250415	0.000623685	0.0391987	0.00457075	0.000620115	0.000593457	0.00082161	0.00412011	0.00613033	0.0666943	0.768486	0.00451219	0.00103361	0.00495532	0.010705	0.00229163	0.0213985	0.00121157	0.00063014	0.000270155	0.000419349	0.00653234	8.92332e-08	0.000677614	0.00255629	0.000132735	1.62894e-05	0.00106227	0.000662558	0.0100285	0.00270889	0.00500436	0.0043547	0.000454116	1.26249e-06	6.7998e-05	8.65751e-05	0.00122716
TGCTGCTCATCTCCCA-1	iPSCs	iPSCs_IPSC	0.000205166	0.0214065	0.000519734	0.0445179	0.00488954	0.000710057	0.000707889	0.00209426	0.00326977	0.00765101	0.00523424	0.833639	0.00384704	0.000595848	0.000968755	0.0100981	0.00529194	0.0133018	0.000658745	0.000360302	0.000174668	0.000163855	0.0136694	2.34609e-07	0.000948308	0.000932817	0.000116445	6.04072e-06	0.000408241	0.000287333	0.0108108	0.00150617	0.00511529	0.00459643	0.000504138	1.4604e-06	0.000195748	2.42979e-05	0.000570038
TGCTGCTGTCACCTAA-1	PrimitiveStreak	PrimitiveStreak_IPSC	0.000101318	0.0250514	0.000902222	0.0643261	0.00628312	0.000965909	0.00113007	0.00485568	0.0084455	0.00906188	0.0152873	0.731876	0.00285215	0.00119401	0.00172142	0.0214001	0.00479818	0.00386198	0.00177483	0.00076095	0.000334384	0.000519739	0.0502768	1.50054e-06	0.000938592	0.00254513	0.000348249	5.39617e-05	0.00154821	0.000843977	0.0252819	0.00230881	0.002985	0.0034841	0.00063905	8.04796e-06	0.000301391	0.000118365	0.000813139
TGCTGCTGTCTGATCA-1	iPSCs	iPSCs_IPSC	5.83236e-05	0.0152101	0.00125222	0.0792772	0.0022736	0.000975923	0.000628833	0.000412332	0.00504445	0.00343125	0.00303193	0.742742	0.00449537	0.000287921	0.00169491	0.0631024	0.0115645	0.0102438	0.000872659	0.000416069	0.000121566	0.000380471	0.0132642	1.00467e-07	0.000836415	0.00105761	0.000152854	1.57715e-05	0.000637022	0.000608746	0.0145456	0.00282626	0.00608009	0.0114426	0.000460489	1.75293e-06	0.000176384	6.0539e-05	0.000316124
TGGACGCCAGTTTACG-1	PrimitiveStreak	PrimitiveStreak_IPSC	9.4958e-05	0.0227152	0.000708732	0.14606	0.00470263	0.00143307	0.00128387	0.00607966	0.00438088	0.00501547	0.00844134	0.687903	0.00441997	0.000523012	0.000585695	0.0366209	0.0330693	0.00346926	0.00152306	0.000810836	0.000112311	0.000355278	0.00560714	4.48426e-07	0.00090104	0.00162952	9.24815e-05	1.18112e-05	0.00112949	0.000231403	0.00827565	0.00215861	0.00362169	0.00506328	0.000400589	4.99909e-06	0.000183115	3.43871e-05	0.000345593
TGGACGCGTCGACTAT-1	iPSCs	iPSCs_IPSC	0.00040202	0.0159822	0.00047231	0.0689903	0.00374354	0.0018002	0.000565684	0.0031521	0.0125637	0.00695535	0.0480744	0.743932	0.00986289	0.000429135	0.008923	0.00964293	0.00890079	0.00439469	0.00196644	0.000345645	0.000112675	0.000312497	0.0221105	1.02094e-06	0.0022389	0.001496	0.000226555	4.73423e-05	0.00154018	0.000856663	0.008658	0.00187412	0.00189479	0.0044925	0.000309664	2.85273e-06	0.00215483	9.02717e-05	0.000481021
TGGACGCTCGAATCCA-1	iPSCs	iPSCs_IPSC	0.000307967	0.0234847	0.000843119	0.134021	0.00472148	0.00304759	0.00161252	0.00333207	0.00398658	0.016795	0.00506896	0.6456	0.00918579	0.00571597	0.00548577	0.0105062	0.00484125	0.0249294	0.00108257	0.000401306	0.000215225	0.000987543	0.059274	5.31237e-07	0.000813454	0.00267419	0.000280613	4.41531e-05	0.00155454	0.000638068	0.0151569	0.00189137	0.00377266	0.0054525	0.000486108	2.05317e-06	0.000539303	0.000128335	0.00111992
TGGCGCAAGGAACTGC-1	iPSCs	iPSCs_IPSC	0.000185857	0.0246347	0.000806792	0.0459629	0.00318382	0.000787147	0.000893361	0.00249307	0.00245803	0.00211963	0.0104675	0.749183	0.0131565	0.00938792	0.00206716	0.0124404	0.0111898	0.00432734	0.00155372	0.000889091	0.000218205	0.00101873	0.0486682	3.18981e-07	0.00207763	0.00115221	0.000284786	2.14037e-05	0.00122675	0.000561853	0.00524835	0.00371222	0.00416176	0.0311359	0.000553294	9.57691e-06	0.000466177	3.24928e-05	0.00126268
TGGCTGGAGAGACGAA-1	PrimitiveStreak	PrimitiveStreak_IPSC	1.29753e-05	0.00314394	0.000453036	0.0504692	0.00196409	0.000535803	0.000318427	0.00282092	0.00466618	0.00216588	0.000994146	0.822794	0.00260295	0.000172076	0.000768836	0.0131403	0.00632876	0.00552558	0.000565931	0.000241593	0.000258025	6.20346e-05	0.0309065	7.86111e-08	0.000409591	0.00063307	0.000119494	1.02654e-05	0.000428845	0.000272547	0.00363018	0.000876159	0.00627148	0.0359633	0.000128942	6.94104e-06	3.77665e-06	1.48521e-05	0.000319207
TGGGAAGGTTTACTCT-1	iPSCs	iPSCs_IPSC	0.000204407	0.0153817	0.00057062	0.0700096	0.00266858	0.00094143	0.000963101	0.00216083	0.00311238	0.00566715	0.00728129	0.765818	0.00337634	0.000423181	0.0021453	0.0143893	0.00742172	0.0193974	0.000645425	0.000313394	0.000102168	9.07283e-05	0.019722	4.0879e-07	0.000877828	0.000810042	0.000116577	5.35418e-06	0.000747013	0.000307504	0.0457198	0.00139894	0.00239011	0.00317333	0.000254485	2.16975e-06	0.000908664	3.12116e-05	0.000450364
TGGGCGTGTTAAGAAC-1	iPSCs	iPSCs_IPSC	0.000140979	0.0249315	0.000693936	0.153279	0.00838476	0.00202853	0.00166687	0.00261727	0.00598133	0.00468361	0.0285295	0.639238	0.00599067	0.0124914	0.00694126	0.0224785	0.00604105	0.00811385	0.00305588	0.000560049	0.000372191	0.0014093	0.0179929	3.42427e-07	0.00127475	0.00208683	0.000247415	2.43856e-05	0.00130243	0.0012608	0.00811836	0.00253734	0.00426829	0.0155557	0.000416456	2.93866e-06	0.00375126	0.000191344	0.00133952
TGGGCGTGTTATTCTC-1	iPSCs	iPSCs_IPSC	5.12257e-05	0.0155777	0.000432556	0.0479395	0.0032211	0.000370258	0.000357253	0.000559044	0.00314189	0.00294404	0.00938127	0.862175	0.00253857	0.000676896	0.00114014	0.0103453	0.00428179	0.00391419	0.000652676	0.000277695	5.88963e-05	0.000107611	0.0125675	8.05631e-08	0.000468641	0.000612902	5.72936e-05	5.95823e-06	0.000310221	0.000223077	0.00741528	0.000953739	0.00283317	0.00351209	0.000571277	4.8258e-07	5.51847e-05	1.39538e-05	0.000254509
TGGGCGTTCCCTTGTG-1	iPSCs	iPSCs_IPSC	0.000247974	0.0351914	0.000474424	0.160561	0.00391459	0.000990343	0.00222178	0.00216101	0.00450855	0.00685876	0.00986817	0.613647	0.00746539	0.000895487	0.00235839	0.0218924	0.0290848	0.0262496	0.00158306	0.000610702	0.00020036	0.000316054	0.0185464	6.79159e-07	0.001653	0.00184716	9.76628e-05	1.27102e-05	0.000971487	0.000412555	0.0260924	0.00281252	0.00519488	0.0096639	0.000370713	3.48996e-06	0.000488311	6.43816e-05	0.000466183
TGGTTAGTCAGAGACG-1	PrimitiveStreak	PrimitiveStreak_IPSC	3.68884e-05	0.00893689	0.000669688	0.099728	0.00215406	0.00111244	0.00146088	0.00469473	0.0127327	0.0162	0.0376622	0.683414	0.00900541	0.000885026	0.0309562	0.0293982	0.0150238	0.00736356	0.000985067	0.00031931	0.000878285	0.000394341	0.00761722	1.44782e-07	0.00133895	0.000899144	0.000140571	2.73712e-05	0.00106082	4.31185e-05	0.00821953	0.00192266	0.00641141	0.00772882	0.000178712	6.36738e-07	4.68144e-05	3.50715e-05	0.000317335
TGTATTCCACGAGAGT-1	PrimitiveStreak	PrimitiveStreak_IPSC	0.000162221	0.0207024	0.000373067	0.0724687	0.00506639	0.000832984	0.000613432	0.00565564	0.00304799	0.00290984	0.0408148	0.715842	0.00808578	0.000152073	0.000486988	0.00434796	0.0321197	0.0402087	0.000851223	0.000426224	0.000126666	0.000324696	0.0169313	4.0163e-07	0.000909472	0.000956283	9.99921e-05	1.72333e-05	0.00147504	0.000775883	0.0108388	0.00253752	0.00238512	0.00605858	0.000265082	3.07239e-06	0.000676018	2.59162e-05	0.000425234
TGTATTCCAGCAGTTT-1	iPSCs	iPSCs_IPSC	0.000203229	0.0373938	0.000845661	0.0513141	0.00344462	0.0011619	0.000463177	0.00115625	0.0385237	0.0071251	0.00671306	0.709068	0.00846362	0.00155973	0.00157038	0.0420255	0.00652148	0.0101643	0.000507694	0.000432454	0.00158419	0.000340768	0.0150349	1.44e-07	0.000570206	0.00148089	0.000192953	1.46016e-05	0.000843582	0.000725463	0.0299496	0.00209382	0.0082236	0.00874764	0.000811192	2.0402e-06	0.000204533	3.28274e-05	0.000489161
TGTATTCTCTTGTTTG-1	PrimitiveStreak	PrimitiveStreak_IPSC	5.55838e-05	0.0202533	0.000929595	0.0245466	0.00277125	0.00181479	0.000895687	0.0011004	0.00396624	0.0028779	0.0120102	0.805019	0.00325947	0.000675185	0.00153992	0.0385661	0.0124701	0.0186903	0.000798716	0.000346536	0.000156422	0.000611667	0.00699121	2.289e-07	0.00100775	0.000824127	9.14565e-05	5.63204e-06	0.00126787	0.000706179	0.0133814	0.00283836	0.00616506	0.0124764	0.000485746	3.67759e-06	8.95834e-05	3.03543e-05	0.000279886
TGTGGTACACATCCAA-1	iPSCs	iPSCs_IPSC	0.000111257	0.0154521	0.000949274	0.0575132	0.00444279	0.00165672	0.00112904	0.00288782	0.00780985	0.00994861	0.00454376	0.785408	0.00403821	0.0029162	0.00319012	0.00594135	0.00456308	0.0106519	0.00159864	0.000480985	0.000184319	0.000435086	0.0293726	3.64382e-07	0.00104638	0.00199364	0.000252299	2.95793e-05	0.00136633	0.000975033	0.0136451	0.00244461	0.00338922	0.0175574	0.000402997	1.66712e-06	0.000715807	5.24522e-05	0.000902733
TGTGGTACACGTCTCT-1	PrimitiveStreak	PrimitiveStreak_IPSC	1.79208e-05	0.0160457	0.000679428	0.129549	0.00183366	0.000373005	0.000623551	0.00161776	0.00244039	0.00239457	0.00137517	0.716504	0.00473911	0.000250733	0.00375188	0.0366088	0.0148875	0.00999167	0.000578141	0.00033935	8.40239e-05	0.000168422	0.00803647	3.40381e-08	0.000473008	0.000802224	9.02949e-05	4.83254e-06	0.000417844	0.000434702	0.00837588	0.00184401	0.00526254	0.028929	0.000178464	1.21471e-06	1.06578e-05	5.75976e-05	0.000226879
[truncated: 26,728 more rows]
