# Supplementary material for: Yolk sac cell atlas reveals multiorgan functions during human early development
Source: Science. Author manuscript; Available in PMC 2023 Aug 26. (PMC7614978; doi:10.1126/science.add7564)
Supplement: Table S14 [file EMS185071-supplement-Table_S14.xlsx]

## Sheet: T_14 LR YS to multiple organs
Logistic Regression Comparisons across organs
Logistic Regression Endothelium comparisons across AGM, EL and FBM
LR: YS scRNAseq trained FBM_scRNAseq ElasticNet prediction probabilities													LR: YS scRNAseq trained EL_scRNAseq ElasticNet prediction probabilities												LR: YS scRNAseq trained EL_scRNAseq ElasticNet prediction probabilities												LR: YS scRNAseq trained definitive iPSC ElasticNet prediction probabilities												LR: YS scRNAseq trained iPSC ElasticNet prediction probabilities
Barcode	predicted	orig_labels	AEC_training	HE_training	Immature_EC_training	Prolif_AEC_training	Prolif_Sinusoidal_EC_training	Sinusoidal_EC_training	VWF_EC_training				Barcode	predicted	orig_labels	AEC_training	HE_training	Immature_EC_training	Prolif_AEC_training	Prolif_Sinusoidal_EC_training	Sinusoidal_EC_training	VWF_EC_training				predicted	orig_labels	AEC_ys_HL	HE_ys_HL	Immature_EC_ys_HL	Prolif_AEC_ys_HL	Prolif_Sinusoidal_EC_ys_HL	Sinusoidal_EC_ys_HL	VWF_EC_ys_HL			Barcodes	predicted	orig_labels	Sinusoidal_EC_ipsc_HL	Prolif_Sinusoidal_EC_ipsc_HL	Immature_EC_ipsc_HL	VWF_EC_ipsc_HL	AEC_ipsc_HL	Prolif_AEC_ipsc_HL	HE_ipsc_HL			Barcodes
F21_boneMarrow_CD45+_FCAImmP7179367_3prime_CGCTGGAAGCTGCCCA	Sinusoidal_EC_training	sinusoidal EC_prediction	0.00278274	8.1457e-05	0.213887	0.000130258	0.213155	0.514437	0.0555269				F61_Liver_CD45+_FCAImmP7862084_AAACCTGCAGTCAGCC	Immature_EC_training	Endothelium_prediction	0.264007	0.0234116	0.414246	0.000497725	0.00253861	0.241608	0.0536908			AAACCTGGTAAATGTG-0	Mast_cell_ys_HL	84_AGM_HM	8.18e-08	3.95e-07	1.37e-06	1.01e-08	2.35e-10	5.9e-09	7.33e-07			AAACCCAAGGATACGC-2-0	Erythroid_YS_HL	Erythroid_ipsc_HL	1.80068e-07	2.75485e-06	4.75948e-07	1.14735e-07	1.10214e-07	1.21419e-06	3.013e-06			AAACCTGAGGTGCACA-1
F29_boneMarrow_Total_FCAImmP7292031_5GEX_TCAGCTCTCAGGCAAG	Prolif_Sinusoidal_EC_training	proliferating EC_prediction	0.000235061	0.00163747	0.00228812	0.00505557	0.990418	0.000218357	0.000147243				F61_Liver_CD45+_FCAImmP7862084_AAAGATGGTAACGTTC	Immature_EC_training	Endothelium_prediction	0.000190724	0.00102486	0.650697	1.85018e-05	0.253598	0.0805068	0.0139642			AAACCTGGTCTAGGTT-0	Prolif_Sinusoidal_EC_ys_HL	71_AGM_HM	2.07e-07	0.00235685	5.05e-05	0.00856198	0.868123	1.3e-08	5.28e-07			AAACCCACAATTCACG-2-0	Erythroid_YS_HL	Erythroid_ipsc_HL	3.47716e-08	1.20038e-05	6.27125e-08	3.50821e-09	7.46005e-09	3.4504e-06	1.08158e-06			AAACCTGCAAAGGAAG-1
F41_boneMarrow_CD45-_FCAImmP7555854_3prime_CCACGGATCCGTAGGC	Sinusoidal_EC_training	sinusoidal EC_prediction	0.00125459	0.000932944	0.174835	1.49933e-06	0.0044689	0.655358	0.163149				F61_Liver_CD45+_FCAImmP7862084_AAAGATGTCTGGTTCC	Immature_EC_training	Endothelium_prediction	0.00268728	0.00158847	0.755288	1.40147e-05	0.00578728	0.22827	0.00636545			AAACCTGTCAACACGT-0	Smooth_Muscle_ys_HL	47_AGM_HM	4.48e-05	8.55e-05	2.26e-05	5.62e-06	1.06e-06	2.72e-05	5.66e-06			AAACCCATCCCTCGAT-2-0	Macrophage_YS_HL	Macrophage_ipsc_HL	1.40878e-07	3.1205e-11	1.49757e-09	3.27818e-08	2.36941e-09	1.64295e-10	8.85069e-11			AAACGGGAGTGTACTC-1
F41_boneMarrow_CD45-_FCAImmP7555855_5GEX_CGATGTAGTGCCTTGG	Immature_EC_training	sinusoidal EC_prediction	0.000431062	3.04517e-06	0.668986	1.02523e-06	0.00578612	0.283874	0.0409183				F61_Liver_CD45+_FCAImmP7862084_AAAGCAACAGAAGCAC	Immature_EC_training	Endothelium_prediction	0.0809128	0.105468	0.450145	7.54302e-05	0.000790858	0.29438	0.0682282			AAACGGGCACGAAGCA-0	Erythroid_ys_HL	54_AGM_HM	1.72e-10	3.38e-08	3.77e-09	3.21e-07	5.42e-07	2.23e-10	2.35e-10			AAACGAAGTACTGACT-2-0	Mast_cell_YS_HL	Mast_cell_ipsc_HL	9.41161e-06	6.43323e-10	4.55669e-07	5.67624e-07	3.55821e-07	4.67591e-09	5.93298e-06			AAAGATGTCAATACCG-1
F41_boneMarrow_CD45-_FCAImmP7555855_5GEX_GGCTGGTAGAAACGCC	Sinusoidal_EC_training	sinusoidal EC_prediction	1.83751e-05	1.15178e-07	0.0152514	1.05446e-08	0.00220599	0.976711	0.00581264				F61_Liver_CD45+_FCAImmP7862084_AAAGCAAGTTACCAGT	AEC_training	Endothelium_prediction	0.419885	9.83764e-06	0.3313	0.00518367	0.0661789	0.128941	0.0485014			AAACGGGCAGCTGTAT-0	Erythroid_ys_HL	54_AGM_HM	1.11e-09	8.08e-08	1.43e-08	3.96e-09	5.35e-10	4.74e-10	9e-10			AAACGCTAGAGGCGTT-2-0	Erythroid_YS_HL	Erythroid_ipsc_HL	2.27349e-06	6.45027e-06	5.78621e-05	7.89691e-07	5.41667e-07	1.71753e-06	4.54983e-05			AAAGATGTCGTCACGG-1
F50_boneMarrow_CD45-_FCAImmP7803019_5GEX_CGAATGTAGGTGTGGT	Sinusoidal_EC_training	sinusoidal EC_prediction	0.000293214	3.00065e-07	0.276901	4.49118e-07	0.0353593	0.655461	0.0319842				F61_Liver_CD45+_FCAImmP7862084_AAAGTAGAGCCACGTC	Immature_EC_training	Endothelium_prediction	0.289183	0.164962	0.371052	3.88601e-06	8.17169e-06	0.104853	0.0699379			AAACGGGGTCGTTGTA-0	Fibroblast_ys_HL	46_AGM_HM	8.42e-06	5.22e-05	0.000102219	5.43e-06	2.6e-07	1.02e-07	1.92e-06			AAACGCTAGGATACCG-2-0	Erythroid_YS_HL	Erythroid_ipsc_HL	5.88331e-08	4.97141e-06	8.12903e-07	1.59958e-08	3.86901e-09	3.14395e-07	2.40056e-06			AAAGCAAGTACGAAAT-1
F50_boneMarrow_CD45-_FCAImmP7803019_5GEX_GACTGCGAGTCCCACG	Sinusoidal_EC_training	tip EC_prediction	5.46938e-06	3.40855e-07	0.176574	9.34122e-08	0.0337466	0.785502	0.00417127				F61_Liver_CD45+_FCAImmP7862084_AAAGTAGCAGTCGATT	Immature_EC_training	Endothelium_prediction	0.07989	0.0106359	0.49975	0.0139493	0.139802	0.088202	0.167771			AAACGGGGTTAAAGTG-0	Mesothelium_ys_HL	12_AGM_HM	8.49e-05	0.000436372	0.0100039	4.1e-05	3.96e-05	5.27e-07	6.75e-05			AAACGCTAGTTGTCAC-2-0	Erythroid_YS_HL	Erythroid_ipsc_HL	3.84468e-06	4.68342e-08	1.12884e-05	2.26152e-07	5.80756e-08	4.7189e-08	7.38441e-06			AAAGCAAGTCGCTTCT-1
F51_boneMarrow_CD45+_FCAImmP7803029_5GEX_CACCAGGTCACATACG	Prolif_Sinusoidal_EC_training	tip EC_prediction	0.187014	0.000358126	0.157699	0.13394	0.288968	0.0451484	0.186873				F61_Liver_CD45+_FCAImmP7862084_AAATGCCAGTGTCTCA	Sinusoidal_EC_training	Endothelium_prediction	0.0121581	0.000479831	0.252609	0.000710575	0.0885004	0.604247	0.0412949			AAACGGGTCATAACCG-0	Fibroblast_ys_HL	38_AGM_HM	2.47e-05	0.000102103	0.00154893	1.99e-05	1.28e-05	2.99e-06	0.00056492			AAACGCTGTCTTCTAT-2-0	Erythroid_YS_HL	Erythroid_ipsc_HL	8.32287e-07	1.6857e-06	4.30092e-06	1.7805e-07	9.06928e-08	3.83021e-07	5.42782e-06			AAAGCAATCCCATTTA-1
F51_boneMarrow_CD45+_FCAImmP7803029_5GEX_TTATGCTTCTGGTATG	Sinusoidal_EC_training	sinusoidal EC_prediction	1.93757e-07	1.34465e-09	0.00294811	1.20773e-09	0.001909	0.991926	0.00321701				F61_Liver_CD45+_FCAImmP7862084_AACACGTTCGAACTGT	Sinusoidal_EC_training	Endothelium_prediction	0.0014248	1.3154e-05	0.122809	1.38703e-05	0.030285	0.738628	0.106826			AAACGGGTCCGGCACA-0	Smooth_Muscle_ys_HL	47_AGM_HM	4.74e-07	5.28e-07	1.87e-06	1.22e-07	9.34e-10	9.78e-09	1.06e-06			AAACGCTTCGAGAGCA-2-0	Macrophage_YS_HL	Macrophage_ipsc_HL	4.11538e-08	1.16157e-13	5.97379e-12	8.70312e-10	1.93197e-10	6.16129e-13	4.06533e-12			AAAGCAATCCGAACGC-1
F51_boneMarrow_CD45-_FCAImmP7803031_5GEX_CATCAGAGTGGTCCGT	Sinusoidal_EC_training	sinusoidal EC_prediction	2.26868e-05	2.35733e-07	0.162259	1.66734e-08	0.00207613	0.814303	0.0213395				F61_Liver_CD45+_FCAImmP7862084_AACCATGAGACGCTTT	Immature_EC_training	Endothelium_prediction	0.00342577	1.51445e-05	0.655557	0.000411103	0.248494	0.0907257	0.00137214			AAAGATGCACCACCAG-0	Prolif_Sinusoidal_EC_ys_HL	67_AGM_HM	1.62e-06	2.73e-05	0.00847615	0.00130078	0.989756	2.23e-07	5.46e-06			AAAGAACCAGCCATTA-2-0	Erythroid_YS_HL	Erythroid_ipsc_HL	5.32594e-07	1.28931e-06	2.7857e-06	5.03437e-07	1.60469e-07	2.76161e-07	1.38391e-05			AAAGTAGAGACCCACC-1
F51_boneMarrow_CD45-_FCAImmP7803031_5GEX_GACTGCGCAGCATGAG	Sinusoidal_EC_training	sinusoidal EC_prediction	4.97516e-05	4.54455e-08	0.00943629	1.04633e-06	0.151173	0.816986	0.0223541				F61_Liver_CD45+_FCAImmP7862084_AACCGCGGTTATTCTC	Immature_EC_training	Endothelium_prediction	0.0113759	0.0447483	0.783316	9.03962e-06	0.000543304	0.0777001	0.0823073			AAAGATGCACGGTAAG-0	Promonocyte_ys_HL	27_AGM_HM	1.98e-05	0.000221671	9.61e-06	0.000299686	0.000103097	1.68e-06	6e-05			AAAGAACCATTACGGT-2-0	Macrophage_YS_HL	Macrophage_ipsc_HL	2.13953e-08	1.40048e-08	1.19454e-10	9.87267e-09	4.87842e-09	3.85181e-08	6.21078e-10			AAAGTAGGTAGAAAGG-1
F51_boneMarrow_CD45-_FCAImmP7803031_5GEX_GTACTCCCATGCCTTC	Sinusoidal_EC_training	sinusoidal EC_prediction	0.000306493	3.12318e-05	0.381258	1.88802e-07	0.00551918	0.592244	0.0206411				F61_Liver_CD45+_FCAImmP7862084_AACGTTGAGATCTGCT	AEC_training	Endothelium_prediction	0.796912	0.000130226	0.131976	0.00535287	0.00655524	0.0377849	0.0212884			AAAGATGGTCCCTACT-0	Smooth_Muscle_ys_HL	50_AGM_HM	0.000395053	8.07e-05	0.000250612	1.71e-05	1.13e-06	4.79e-06	5.09e-05			AAAGAACGTACGTGAG-2-0	Erythroid_YS_HL	Erythroid_ipsc_HL	2.41224e-07	1.1779e-05	1.5506e-06	4.1398e-08	7.34944e-09	1.50018e-06	1.02971e-05			AAAGTAGTCGTCGTTC-1
F51_boneMarrow_CD45-_FCAImmP7803031_5GEX_GTCACAACAGATAATG	VWF_EC_training	tip EC_prediction	0.00123478	4.31294e-05	0.316247	2.41666e-05	0.00398416	0.0673286	0.611138				F61_Liver_CD45+_FCAImmP7862084_AACGTTGTCGTTGACA	Sinusoidal_EC_training	Endothelium_prediction	0.000217646	2.28774e-06	0.337314	2.05326e-07	0.00213072	0.647747	0.0125874			AAAGCAAAGACACTAA-0	Smooth_Muscle_ys_HL	47_AGM_HM	9.31e-06	1.34e-05	4.76e-06	2.62e-06	9.59e-08	1.54e-06	4e-05			AAAGAACGTATGCTAC-2-0	Macrophage_YS_HL	Macrophage_ipsc_HL	0.0014785	1.31533e-05	1.07092e-05	0.000669442	7.82674e-05	1.77286e-05	2.16877e-06			AAATGCCTCGGAAATA-1
F51_boneMarrow_CD45-_FCAImmP7803031_5GEX_GTTACAGGTCAGGACA	Immature_EC_training	tip EC_prediction	0.000148198	1.30426e-06	0.884127	8.44561e-07	0.0317985	0.0800683	0.00385605				F61_Liver_CD45+_FCAImmP7862084_AACTCTTGTAGCGTGA	Sinusoidal_EC_training	Endothelium_prediction	0.106427	0.000129837	0.325317	2.01806e-05	0.000299684	0.546091	0.0217153			AAAGCAAGTGTGAATA-0	Fibroblast_ys_HL	38_AGM_HM	1.68e-07	1.9e-05	9.8e-06	1.12e-05	5.17e-06	1.49e-09	3.71e-07			AAAGGATCATGACAAA-2-0	Erythroid_YS_HL	Erythroid_ipsc_HL	2.57577e-06	1.24359e-08	4.56765e-07	2.36809e-08	3.47937e-08	5.54566e-09	2.06034e-06			AACACGTAGAAGGTTT-1
F51_boneMarrow_CD45-_FCAImmP7803032_5GEX_CTACATTTCTGCCCTA	Sinusoidal_EC_training	sinusoidal EC_prediction	4.60359e-06	1.41552e-08	0.00109643	7.64598e-08	0.0078537	0.972092	0.0189534				F61_Liver_CD45+_FCAImmP7862084_AACTCTTGTCGCGTGT	Prolif_Sinusoidal_EC_training	Endothelium_prediction	0.000222089	2.37762e-05	0.325693	0.000292184	0.460942	0.168584	0.0442419			AAAGTAGAGTCAATAG-0	Smooth_Muscle_ys_HL	47_AGM_HM	6.19e-05	0.00033846	0.000155361	1.77e-05	3.75e-07	2.55e-06	6.32e-05			AAAGGATGTATATGGA-2-0	MK_YS_HL	MK_ipsc_HL	2.67078e-12	2.41564e-16	5.69956e-14	4.33756e-15	1.5628e-13	2.62306e-15	5.58082e-13			AACACGTCACTCTGTC-1
F51_boneMarrow_CD45-_FCAImmP7803032_5GEX_GATCGTAAGTACATGA	Sinusoidal_EC_training	sinusoidal EC_prediction	5.55064e-05	2.32428e-07	0.00265471	2.47867e-08	0.0003898	0.99146	0.0054396				F61_Liver_CD45+_FCAImmP7862084_AACTGGTCAGCGAACA	Immature_EC_training	Endothelium_prediction	0.0501776	0.00124584	0.506835	1.55979e-05	8.09786e-05	0.438461	0.00318369			AAAGTAGGTCAGCTAT-0	Fibroblast_ys_HL	18_AGM_HM	7.49e-06	0.000738498	0.000243713	0.00051138	0.00184734	3.02e-08	1.23e-05			AAAGGGCTCAAAGGTA-2-0	Erythroid_YS_HL	Erythroid_ipsc_HL	6.36793e-08	1.70188e-06	2.57551e-05	6.97073e-07	3.9952e-08	3.78908e-07	9.80852e-06			AACACGTGTACCGAGA-1
F51_boneMarrow_CD45-_FCAImmP7803032_5GEX_GTTCGGGGTGTGAAAT	Sinusoidal_EC_training	sinusoidal EC_prediction	3.03979e-05	4.19225e-05	0.0100762	2.00787e-07	0.0105254	0.917763	0.0615632				F61_Liver_CD45+_FCAImmP7862084_AACTGGTTCAACCAAC	Immature_EC_training	Endothelium_prediction	0.00100824	0.00243064	0.705312	7.87224e-06	0.0160868	0.271664	0.00349043			AAAGTAGGTTTCCACC-0	Fibroblast_ys_HL	82_AGM_HM	1.23e-05	1.94e-05	5.59e-05	5.33e-07	2e-08	6.52e-08	5.36e-07			AAAGGGCTCGGCCTTT-2-0	MK_YS_HL	MK_ipsc_HL	2.93521e-15	8.06489e-12	1.72434e-14	3.27781e-15	9.1189e-14	1.22314e-10	1.35404e-12			AACCATGAGTACGCGA-1
F51_boneMarrow_CD45-_FCAImmP7803032_5GEX_TCAGCAAAGGCCCGTT	Immature_EC_training	tip EC_prediction	0.000279866	1.2956e-05	0.621348	8.42277e-06	0.137339	0.171749	0.0692634				F61_Liver_CD45+_FCAImmP7862084_AACTTTCGTACCAGTT	Sinusoidal_EC_training	Endothelium_prediction	0.00104241	6.78516e-05	0.0672273	0.000101093	0.165723	0.59766	0.168178			AAAGTAGTCAGGATCT-0	Immature_EC_ys_HL	45_AGM_HM	9.88e-05	0.000309687	0.998941	2.71e-06	9.86e-06	6.89e-06	0.000448044			AAAGTCCCAATACAGA-2-0	Macrophage_YS_HL	Macrophage_ipsc_HL	7.41301e-05	3.90788e-08	4.32352e-05	0.0006536	2.0802e-06	9.33096e-08	1.24622e-07			AACCATGTCACCGGGT-1
F51_boneMarrow_CD45-_FCAImmP7803032_5GEX_TCTCTAATCAATACCG	Sinusoidal_EC_training	sinusoidal EC_prediction	0.00188658	7.37989e-06	0.0826817	3.17366e-05	0.126105	0.602748	0.18654				F61_Liver_CD45+_FCAImmP7862084_AACTTTCGTCCATGAT	Sinusoidal_EC_training	Endothelium_prediction	8.24093e-05	7.56207e-06	0.242761	6.11987e-08	0.000964952	0.652994	0.103189			AAAGTAGTCTTTACGT-0	Smooth_Muscle_ys_HL	50_AGM_HM	7.74e-05	2.25e-05	0.00157316	6.14e-06	1.22e-07	6.96e-07	1.99e-05			AAAGTCCCATGCTGCG-2-0	Erythroid_YS_HL	Erythroid_ipsc_HL	2.61732e-07	7.56004e-07	6.33139e-07	6.36976e-08	1.60973e-07	2.2093e-07	3.27784e-06			AACCATGTCGTTGCCT-1
F51_boneMarrow_CD45-_FCAImmP7803032_5GEX_TGACTAGGTCATGCCG	Sinusoidal_EC_training	sinusoidal EC_prediction	1.16778e-07	2.07464e-07	0.0158707	2.44327e-11	0.000139609	0.983671	0.000318839				F61_Liver_CD45+_FCAImmP7862084_AAGACCTGTCACCTAA	Sinusoidal_EC_training	Endothelium_prediction	1.52634e-06	4.86846e-07	0.13458	8.73911e-09	0.0122348	0.852186	0.000997133			AAATGCCCATCCTTGC-0	Prolif_Sinusoidal_EC_ys_HL	39_AGM_HM	3.77e-08	7.2e-07	8.22e-06	5.78e-05	0.999865	2.28e-06	1.12e-06			AAAGTCCGTGATTCTG-2-0	Erythroid_YS_HL	Erythroid_ipsc_HL	2.80265e-08	1.48853e-06	3.86692e-07	1.41244e-07	7.19635e-08	1.50421e-06	3.58116e-06			AACCGCGGTGTGGTTT-1
F51_boneMarrow_CD45-_FCAImmP7803033_5GEX_ACGGAGAAGTTGAGTA	Sinusoidal_EC_training	sinusoidal EC_prediction	9.64817e-05	8.82378e-06	0.0279093	4.6431e-06	0.210013	0.733952	0.0280157				F61_Liver_CD45+_FCAImmP7862084_AAGCCGCCACTGCCAG	Sinusoidal_EC_training	Endothelium_prediction	0.000268711	0.00870136	0.177747	9.48334e-06	0.134567	0.67579	0.00291672			AAATGCCCATCTATGG-0	Fibroblast_ys_HL	18_AGM_HM	1.94e-05	0.00304292	0.00069385	0.000364411	0.000464638	2.54e-07	3.55e-05			AAAGTGAGTGTGACCC-2-0	Erythroid_YS_HL	Erythroid_ipsc_HL	6.98108e-08	4.9784e-06	3.83086e-06	1.78394e-07	2.72663e-08	1.47008e-06	8.52715e-06			AACGTTGAGAGTTGGC-1
F51_boneMarrow_CD45-_FCAImmP7803033_5GEX_ACTTGTTTCCACGAAT	Immature_EC_training	sinusoidal EC_prediction	0.00149453	8.17635e-05	0.609208	3.34938e-06	0.0116224	0.362219	0.0153711				F61_Liver_CD45+_FCAImmP7862084_AAGGCAGTCCTGTAGA	Immature_EC_training	Endothelium_prediction	0.00131256	1.15294e-05	0.425427	2.6454e-05	0.235457	0.278857	0.0589086			AAATGCCGTAAGGATT-0	Immature_EC_ys_HL	6_AGM_HM	0.000569409	0.000324182	0.96578	0.000149657	0.00498516	1.51e-06	0.0278317			AAAGTGAGTTGATCGT-2-0	MK_YS_HL	MK_ipsc_HL	3.87326e-19	1.03089e-19	7.746e-21	3.93967e-21	6.09238e-19	2.95312e-18	1.65173e-18			AACGTTGTCAGGCCCA-1
F51_boneMarrow_CD45-_FCAImmP7803033_5GEX_ATAGACCAGCCCAGCT	Sinusoidal_EC_training	sinusoidal EC_prediction	5.06946e-05	3.22695e-07	0.039875	6.24125e-08	0.00118646	0.927121	0.0317664				F61_Liver_CD45+_FCAImmP7862084_AAGTCTGCAGATGGCA	Sinusoidal_EC_training	Endothelium_prediction	0.000136016	6.77532e-07	0.0697281	2.02455e-07	0.00084203	0.928711	0.000581973			AAATGCCGTGACTCAT-0	AEC_ys_HL	0_AGM_HM	0.990381	0.000528472	0.00827296	0.00017292	9.03e-07	1e-07	0.000602365			AAAGTGATCACACGAT-2-0	Macrophage_YS_HL	Macrophage_ipsc_HL	2.02303e-10	1.74595e-09	1.022e-11	1.58599e-09	7.32775e-11	5.68695e-10	8.64244e-12			AACTCAGGTGGCCCTA-1
F51_boneMarrow_CD45-_FCAImmP7803033_5GEX_CTCGAAACACACGCTG	Sinusoidal_EC_training	sinusoidal EC_prediction	6.72939e-06	4.52944e-07	0.0235689	2.00436e-08	0.00410692	0.968753	0.00356365				F61_Liver_CD45+_FCAImmP7862084_AATCCAGTCTTCGGTC	Immature_EC_training	Endothelium_prediction	0.143377	0.0012749	0.363375	0.00455715	0.199176	0.237656	0.0505849			AAATGCCTCAGGCGAA-0	Macrophage_ys_HL	2_AGM_HM	6.85e-06	1.84e-06	5.49e-07	7.38e-08	4.65e-09	0.000502014	1.3e-06			AAAGTGATCTTAGCAG-2-0	Erythroid_YS_HL	Erythroid_ipsc_HL	7.15352e-07	2.9169e-07	5.78511e-06	1.3428e-07	1.56673e-08	4.53444e-08	6.17621e-06			AACTCAGTCTTAACCT-1
F51_boneMarrow_CD45-_FCAImmP7803033_5GEX_CTCGAAACAGCCAGAA	Sinusoidal_EC_training	sinusoidal EC_prediction	0.000159154	6.65263e-05	0.104596	2.92558e-06	0.0258535	0.839899	0.0294234				F61_Liver_CD45+_FCAImmP7862084_AATCGGTCACCTTGTC	Prolif_Sinusoidal_EC_training	Endothelium_prediction	0.00216341	3.05864e-05	0.0849658	0.00204329	0.477331	0.401292	0.0321739			AAATGCCTCCCTAACC-0	Immature_EC_ys_HL	39_AGM_HM	0.00104885	0.00819892	0.937845	0.000493954	0.00496174	0.000151832	0.00664357			AAAGTGATCTTGATTC-2-0	HSPC_1_YS_HL	HSPC_1_ipsc_HL	1.02724e-05	4.53805e-08	8.81648e-05	1.4008e-05	1.55202e-06	3.83301e-08	1.48835e-05			AACTCAGTCTTACCTA-1
F51_boneMarrow_CD45-_FCAImmP7803033_5GEX_GTATCTTAGCTGTTCA	Sinusoidal_EC_training	tip EC_prediction	0.00157936	2.65538e-05	0.351859	1.55246e-05	0.00772075	0.486351	0.152448				F61_Liver_CD45+_FCAImmP7862084_AATCGGTCACTGAAGG	Immature_EC_training	Endothelium_prediction	0.000772817	0.000954426	0.577805	0.000167327	0.267849	0.122973	0.029479			AAATGCCTCGTATCAG-0	MK_ys_HL	11_AGM_HM	1.45e-05	0.000176279	4.82e-06	9.92e-06	5.68e-07	3.79e-05	1.33e-05			AAATGGAAGCAAATGT-2-0	Erythroid_YS_HL	Erythroid_ipsc_HL	3.2514e-07	2.15278e-06	5.53281e-07	1.7479e-08	1.96392e-08	1.56382e-06	2.19439e-06			AACTCCCAGTGGGATC-1
F51_boneMarrow_CD45-_FCAImmP7803033_5GEX_TACACGAGTCCATCCT	Sinusoidal_EC_training	sinusoidal EC_prediction	9.7847e-07	3.518e-07	0.0224786	1.29967e-09	0.000788105	0.973854	0.002878				F61_Liver_CD45+_FCAImmP7862084_AATCGGTGTAGTGAAT	Sinusoidal_EC_training	Endothelium_prediction	0.000514985	1.84453e-07	0.155801	4.79136e-07	0.000854637	0.839251	0.0035783			AACACGTAGCTAGCCC-0	Fibroblast_ys_HL	82_AGM_HM	3.69e-08	1.21e-06	1.49e-06	9.85e-08	1.89e-08	1.68e-08	4.36e-07			AACAAAGCACTGAGGA-2-0	Macrophage_YS_HL	Macrophage_ipsc_HL	1.12894e-05	1.26467e-08	1.50978e-06	1.80737e-05	2.33773e-07	2.83469e-08	3.85134e-08			AACTCCCGTACAAGTA-1
F21_boneMarrow_CD45-_FCAImmP7179368_3prime_AAAGATGGTTTCGCTC	Sinusoidal_EC_training	sinusoidal EC_prediction	6.40993e-06	1.96247e-06	0.0104436	2.94587e-08	0.00112475	0.977766	0.0106576				F61_Liver_CD45+_FCAImmP7862084_ACACCCTGTGTGACGA	Sinusoidal_EC_training	Endothelium_prediction	0.000460937	2.86263e-05	0.0786229	1.6937e-07	0.000362177	0.650704	0.269821			AACACGTAGGTGCTTT-0	MK_ys_HL	27_AGM_HM	1.23e-06	2.6e-06	8.33e-06	1.08e-06	2.25e-07	3.93e-07	1.49e-07			AACAAAGGTGATCATC-2-0	HSPC_2_YS_HL	HSPC_2_ipsc_HL	2.1239e-06	4.69786e-05	2.72825e-06	2.18387e-06	1.83093e-05	6.60982e-05	0.000460891			AACTCCCGTTCCACTC-1
F21_boneMarrow_CD45-_FCAImmP7179368_3prime_ACGGCCATCCTACAGA	Sinusoidal_EC_training	sinusoidal EC_prediction	0.000173678	0.000126557	0.123919	2.26184e-06	0.00904283	0.8129	0.0538361				F61_Liver_CD45+_FCAImmP7862084_ACACCGGAGTGACTCT	Sinusoidal_EC_training	Endothelium_prediction	0.0332059	0.0119518	0.316377	0.000103404	0.006763	0.319175	0.312424			AACACGTCATCGATGT-0	Promonocyte_ys_HL	27_AGM_HM	2.31e-06	1.87e-05	3.61e-06	5.64e-05	2.97e-05	1.72e-06	1.37e-05			AACAAAGTCTATCACT-2-0	Erythroid_YS_HL	Erythroid_ipsc_HL	3.52531e-09	6.10635e-06	2.32286e-07	3.49121e-09	4.6128e-09	1.74834e-06	1.28162e-06			AACTGGTAGGACAGCT-1
F21_boneMarrow_CD45-_FCAImmP7179368_3prime_ACGGGCTAGCGTCTAT	Sinusoidal_EC_training	sinusoidal EC_prediction	0.00176201	9.82354e-05	0.382147	4.90161e-06	0.0155287	0.489157	0.111302				F61_Liver_CD45+_FCAImmP7862084_ACACTGAGTCCATGAT	Sinusoidal_EC_training	Endothelium_prediction	9.07983e-06	1.71191e-07	0.160755	3.43948e-09	4.44396e-05	0.829761	0.00942958			AACACGTCATTCACTT-0	Fibroblast_ys_HL	38_AGM_HM	1.69e-06	7.72e-06	8.27e-05	1.65e-07	8.41e-09	1.15e-08	1.26e-06			AACAACCAGACGTCCC-2-0	Erythroid_YS_HL	Erythroid_ipsc_HL	4.41057e-06	5.66895e-07	0.000412891	2.75035e-06	8.5532e-07	9.84918e-07	5.14086e-05			AACTGGTCAATCCGAT-1
F21_boneMarrow_CD45-_FCAImmP7179368_3prime_AGTGGGAGTAGAAGGA	Sinusoidal_EC_training	sinusoidal EC_prediction	0.000113824	3.05229e-05	0.0325885	2.22884e-06	0.0416677	0.893755	0.0318418				F61_Liver_CD45+_FCAImmP7862084_ACACTGAGTCGCGAAA	Sinusoidal_EC_training	Endothelium_prediction	0.00233812	7.86508e-06	0.28175	0.000110147	0.170523	0.527796	0.0174756			AACACGTTCTAACTCT-0	Immature_EC_ys_HL	55_AGM_HM	0.000359877	0.000628951	0.993857	2.81e-05	0.00205064	2.74e-05	0.00251169			AACAACCAGGAACGTC-2-0	Erythroid_YS_HL	Erythroid_ipsc_HL	1.89568e-08	4.82463e-06	3.77756e-08	8.67183e-09	1.58476e-08	2.51577e-06	3.29793e-06			AACTGGTTCTATCCTA-1
F21_boneMarrow_CD45-_FCAImmP7179368_3prime_AGTTGGTGTCGACTGC	Prolif_Sinusoidal_EC_training	proliferating EC_prediction	0.00017003	7.10294e-05	0.149472	0.000798742	0.814704	0.0221566	0.0126281				F61_Liver_CD45+_FCAImmP7862084_ACACTGATCACTCCTG	Prolif_Sinusoidal_EC_training	Endothelium_prediction	0.00735239	0.00251693	0.336272	0.00127372	0.571306	0.0668536	0.0144253			AACCATGAGCCACTAT-0	Macrophage_ys_HL	2_AGM_HM	8.09e-06	5.24e-07	9.96e-07	2.53e-08	1.12e-09	0.000487581	2.51e-07			AACAACCAGTGGCCTC-2-0	MK_YS_HL	MK_ipsc_HL	2.05741e-15	6.14339e-19	2.75806e-17	3.25642e-17	1.16805e-15	5.692e-17	2.18107e-15			AACTTTCAGAGAGCTC-1
F21_boneMarrow_CD45-_FCAImmP7179368_3prime_ATGAGGGCAGACACTT	Sinusoidal_EC_training	sinusoidal EC_prediction	0.00023461	0.000200468	0.199042	2.64036e-07	0.00107313	0.787682	0.0117671				F61_Liver_CD45+_FCAImmP7862084_ACACTGATCGAACTGT	Sinusoidal_EC_training	Endothelium_prediction	8.88772e-05	6.30728e-08	0.0551934	6.19413e-07	0.00135049	0.904365	0.0390014			AACCATGCATGCCCGA-0	Immature_EC_ys_HL	34_AGM_HM	9.26e-05	0.000384854	0.999469	5.25e-07	1.04e-05	2.45e-07	2.95e-06			AACAACCAGTTTCGAC-2-0	Macrophage_YS_HL	Macrophage_ipsc_HL	5.04498e-06	1.51134e-11	2.22443e-08	4.21275e-07	3.02971e-08	1.35753e-10	1.80784e-09			AAGACCTAGTGATCGG-1
F21_boneMarrow_CD45-_FCAImmP7179368_3prime_CAGAGAGGTCCTAGCG	Sinusoidal_EC_training	sinusoidal EC_prediction	5.30824e-05	0.000113951	0.0970687	2.27191e-07	0.0230968	0.864932	0.0147351				F61_Liver_CD45+_FCAImmP7862084_ACAGCCGGTTGCTCCT	Immature_EC_training	Endothelium_prediction	0.00370845	0.0028061	0.584274	0.000161279	0.168982	0.239628	0.00044014			AACCATGTCACGAAGG-0	Fibroblast_ys_HL	52_AGM_HM	2.17e-06	0.000273431	2.36e-05	0.0308183	0.157225	8.19e-08	1.17e-05			AACAACCCACACCGCA-2-0	Macrophage_YS_HL	Macrophage_ipsc_HL	5.17333e-12	2.15963e-08	3.7256e-15	3.09768e-11	3.10018e-10	2.52439e-08	6.12064e-13			AAGCCGCGTTAAGACA-1
F21_boneMarrow_CD45-_FCAImmP7179368_3prime_CCACGGATCTCGCTTG	Immature_EC_training	tip EC_prediction	0.0017851	1.05368e-05	0.651391	5.23683e-06	0.0194305	0.307478	0.0198994				F61_Liver_CD45+_FCAImmP7862084_ACAGCCGTCCTCAACC	Immature_EC_training	Endothelium_prediction	0.00545286	0.108342	0.669638	0.000231659	0.0247845	0.110104	0.0814478			AACCATGTCATCACCC-0	Prolif_Sinusoidal_EC_ys_HL	67_AGM_HM	5.66e-07	8.22e-06	0.000651425	0.000532677	0.998207	1.92e-08	1.04e-05			AACAACCCAGAATCGG-2-0	Erythroid_YS_HL	Erythroid_ipsc_HL	1.62332e-08	2.70059e-06	1.40248e-07	5.22431e-09	2.52511e-09	1.29895e-06	1.95791e-06			AAGGAGCAGCAGACTG-1
F21_boneMarrow_CD45-_FCAImmP7179368_3prime_CCTATTATCCGCATAA	Immature_EC_training	tip EC_prediction	0.00335608	0.000150372	0.987043	5.17398e-06	0.00348327	0.00410811	0.0018541				F61_Liver_CD45+_FCAImmP7862084_ACAGCTAAGAACAATC	Immature_EC_training	Endothelium_prediction	0.00386256	8.46531e-06	0.520588	1.37618e-06	0.00346824	0.422099	0.0499724			AACCGCGAGCACAGGT-0	Immature_EC_ys_HL	34_AGM_HM	4.37e-05	2.41e-05	0.999694	1.94e-06	3.54e-05	1.56e-07	0.000122808			AACAACCTCACAGAGG-2-0	Erythroid_YS_HL	Erythroid_ipsc_HL	4.17461e-08	2.4073e-05	2.20441e-06	6.41433e-08	6.20756e-08	2.85057e-05	7.69942e-06			AAGGAGCAGCCTCGTG-1
F21_boneMarrow_CD45-_FCAImmP7179368_3prime_CGGACACTCTCTGCTG	VWF_EC_training	tip EC_prediction	0.105004	0.000128546	0.417008	0.0029052	0.0151873	0.00388578	0.455881				F61_Liver_CD45+_FCAImmP7862084_ACAGCTAAGTCGCCGT	Sinusoidal_EC_training	Endothelium_prediction	4.05264e-05	2.05335e-07	0.0425545	5.88826e-09	5.45064e-05	0.951073	0.00627698			AACCGCGAGGTGATTA-0	Fibroblast_ys_HL	46_AGM_HM	7.95e-05	0.000459196	0.00175147	1.45e-05	6.85e-07	3.15e-07	8.64e-05			AACAAGAAGCAACTTC-2-0	Erythroid_YS_HL	Erythroid_ipsc_HL	1.25e-06	7.13635e-07	4.9447e-06	1.57584e-06	6.52772e-07	4.14006e-07	1.4417e-05			AAGGAGCCAGTGGAGT-1
F21_boneMarrow_CD45-_FCAImmP7179368_3prime_CGTCTACTCGGCCGAT	Sinusoidal_EC_training	sinusoidal EC_prediction	5.45458e-05	1.17072e-05	0.00670328	6.19471e-08	0.00106947	0.988634	0.00352739				F61_Liver_CD45+_FCAImmP7862084_ACAGCTACAGTCACTA	Sinusoidal_EC_training	Endothelium_prediction	0.0211998	4.39706e-06	0.067609	1.83453e-05	0.00168274	0.899513	0.00997234			AACCGCGAGTCTCCTC-0	Prolif_Sinusoidal_EC_ys_HL	1_AGM_HM	2.35e-05	0.000280624	0.0321092	0.00139082	0.939094	0.000134669	0.00440527			AACAAGAAGCCTGGAA-2-0	Erythroid_YS_HL	Erythroid_ipsc_HL	9.90124e-06	4.45009e-07	5.08917e-05	2.87531e-06	1.78476e-06	2.33987e-07	8.10889e-05			AAGGAGCTCGTTTGCC-1
F21_boneMarrow_CD45-_FCAImmP7179368_3prime_CGTGTCTAGACTGTAA	Immature_EC_training	tip EC_prediction	0.0168345	0.000147849	0.616858	0.00272208	0.335469	0.00564061	0.0223283				F61_Liver_CD45+_FCAImmP7862084_ACATACGCACTACAGT	Prolif_Sinusoidal_EC_training	Endothelium_prediction	0.00170906	1.17841e-06	0.0261746	0.0154359	0.923471	0.0281118	0.00509627			AACCGCGCACCAGATT-0	Immature_EC_ys_HL	1_AGM_HM	6.33e-05	0.000719057	0.794136	0.00157958	0.198716	7.86e-06	0.000125555			AACAAGACAATTAGGA-2-0	Erythroid_YS_HL	Erythroid_ipsc_HL	1.61342e-09	5.68875e-05	5.69212e-08	9.51987e-09	4.03734e-09	4.84442e-05	4.58607e-06			AAGGCAGTCATCTGCC-1
F21_boneMarrow_CD45-_FCAImmP7179368_3prime_CTAGTGATCCATTCTA	Immature_EC_training	tip EC_prediction	0.00193968	4.62576e-05	0.875415	1.5175e-06	0.000887679	0.0804655	0.0412439				F61_Liver_CD45+_FCAImmP7862084_ACATACGTCTGTGCAA	Sinusoidal_EC_training	Endothelium_prediction	0.00170045	4.19437e-06	0.224524	0.00010489	0.226841	0.523458	0.0233677			AACCGCGCATCAGTAC-0	Monocyte_ys_1_ys_HL	31_AGM_HM	5.19e-06	2.11e-06	2.09e-07	2.48e-08	2.89e-10	4.35e-06	2.35e-05			AACAAGAGTGATCGTT-2-0	Erythroid_YS_HL	Erythroid_ipsc_HL	2.7636e-06	4.97451e-08	1.34782e-05	9.56955e-08	7.44144e-08	2.23405e-08	5.61855e-06			AAGGTTCAGTGTTGAA-1
F21_boneMarrow_CD45-_FCAImmP7179368_3prime_GTATCTTGTAAATACG	Sinusoidal_EC_training	sinusoidal EC_prediction	0.00565731	0.000301383	0.18112	0.000122116	0.00797198	0.424305	0.380522				F61_Liver_CD45+_FCAImmP7862084_ACATGGTAGGATGCGT	Immature_EC_training	Endothelium_prediction	0.00573577	6.25093e-05	0.401753	0.000700828	0.200828	0.366368	0.0245533			AACCGCGGTGCTTCTC-0	Immature_EC_ys_HL	3_AGM_HM	0.000264973	0.000144285	0.991405	6.74e-06	0.000199332	0.00349976	0.00433297			AACAAGATCCGAGATT-2-0	Macrophage_YS_HL	Macrophage_ipsc_HL	1.24272e-05	2.34316e-07	9.31858e-06	2.83184e-05	3.27911e-06	4.84562e-07	6.12495e-07			AAGGTTCAGTTGAGTA-1
F21_boneMarrow_CD45-_FCAImmP7179368_3prime_GTGCGGTGTAGGCTGA	Immature_EC_training	tip EC_prediction	0.00192187	0.000552674	0.690031	7.09226e-05	0.0362611	0.156809	0.114353				F61_Liver_CD45+_FCAImmP7862084_ACATGGTCACGAAATA	Sinusoidal_EC_training	Endothelium_prediction	3.91338e-05	1.39069e-06	0.21478	1.57316e-08	0.000325548	0.775948	0.00890587			AACGTTGAGTCCCACG-0	Macrophage_ys_HL	2_AGM_HM	1.06e-05	7.74e-07	9.58e-07	6.42e-08	6.33e-09	0.00134561	1.94e-05			AACACACAGGAGTCTG-2-0	Macrophage_YS_HL	Macrophage_ipsc_HL	1.53747e-07	2.52596e-06	4.23438e-07	1.75359e-06	1.69739e-07	2.02582e-05	1.66044e-08			AAGGTTCGTGAGGCTA-1
F21_boneMarrow_CD45-_FCAImmP7179368_3prime_TAAGTGCGTTGATTGC	Immature_EC_training	tip EC_prediction	0.0645616	0.000725895	0.918548	0.000446991	0.0145881	0.0009511	0.000178647				F61_Liver_CD45+_FCAImmP7862084_ACATGGTGTACTTCTT	Immature_EC_training	Endothelium_prediction	0.0538014	0.0998527	0.754797	0.000165787	0.00372433	0.0697707	0.0178882			AACGTTGCAGATCGGA-0	Immature_EC_ys_HL	6_AGM_HM	0.000251326	0.000488095	0.992134	8.76e-06	0.000817468	7.38e-05	0.00590556			AACACACGTCACTGAT-2-0	Erythroid_YS_HL	Erythroid_ipsc_HL	4.708e-07	5.54911e-08	8.04866e-05	1.46584e-06	5.34651e-08	2.19911e-08	4.02202e-06			AAGGTTCGTTCAGACT-1
F21_boneMarrow_CD45-_FCAImmP7179368_3prime_TCCACACCACCAGTTA	Sinusoidal_EC_training	sinusoidal EC_prediction	5.09517e-05	4.31009e-06	0.0715061	2.15043e-08	0.00106316	0.905016	0.0223592				F61_Liver_CD45+_FCAImmP7862084_ACCAGTAAGTAGGTGC	Immature_EC_training	Endothelium_prediction	0.00250274	0.0472934	0.772554	6.38524e-05	0.0644793	0.100031	0.0130765			AACGTTGCATTACGAC-0	AEC_ys_HL	0_AGM_HM	0.942534	0.00624449	1.83e-05	0.00154554	2.62e-06	1.39e-05	0.0494298			AACACACTCACTCCGT-2-0	Erythroid_YS_HL	Erythroid_ipsc_HL	3.71005e-07	5.65874e-06	2.40148e-06	3.95619e-07	1.09815e-07	2.2222e-06	3.7151e-05			AAGGTTCTCTGCCAGG-1
F21_boneMarrow_CD45-_FCAImmP7179368_3prime_TTCTACATCAATCACG	Prolif_Sinusoidal_EC_training	sinusoidal EC_prediction	2.49771e-05	2.00903e-07	0.015682	1.50069e-05	0.889571	0.0873572	0.00734913				F61_Liver_CD45+_FCAImmP7862084_ACCCACTCATCTCCCA	Immature_EC_training	Endothelium_prediction	0.0318823	0.00258346	0.686797	0.000379339	0.0415938	0.234721	0.00204286			AACGTTGGTATCAGTC-0	Immature_EC_ys_HL	6_AGM_HM	0.000205943	8.85e-05	0.957365	4.84e-06	0.000439344	0.00122713	0.0403455			AACACACTCTGACAGT-2-0	Lymphoid_progenitor_YS_HL	Lymphoid_progenitor_ipsc_HL	5.91282e-06	2.0711e-08	9.23717e-05	0.000391566	5.75709e-05	1.82422e-07	1.32306e-05			AAGTCTGGTAGCCTCG-1
F21_boneMarrow_CD45-_FCAImmP7179368_3prime_TTCTTAGTCTAAGCCA	Sinusoidal_EC_training	sinusoidal EC_prediction	0.0558002	0.00873985	0.263098	0.00139621	0.195616	0.326249	0.149101				F61_Liver_CD45+_FCAImmP7862084_ACCCACTCATGGTAGG	Prolif_Sinusoidal_EC_training	Endothelium_prediction	1.53298e-05	5.79275e-07	0.00576129	3.61747e-05	0.950673	0.0428542	0.00065985			AACGTTGTCTTCCTTC-0	Smooth_Muscle_ys_HL	50_AGM_HM	0.000140954	0.000325561	0.00387261	0.000418213	0.000210938	3.61e-07	2.83e-05			AACCAACGTGCTCTCT-2-0	Erythroid_YS_HL	Erythroid_ipsc_HL	3.24255e-06	1.51862e-07	0.000102109	1.04969e-05	1.18997e-06	1.05967e-07	1.90792e-05			AAGTCTGGTGAACCTT-1
F29_boneMarrow_CD45+_FCAImmP7277558_3prime_AAGCCGCGTTCAGTAC	Immature_EC_training	tip EC_prediction	0.0320631	0.000125818	0.957512	0.000172203	0.00643684	0.00270822	0.000981717				F61_Liver_CD45+_FCAImmP7862084_ACCCACTGTGATAAGT	Prolif_Sinusoidal_EC_training	Endothelium_prediction	0.00022885	4.67048e-06	0.130997	0.000897455	0.788639	0.0512765	0.0279569			AACTCAGCATGCGCAC-0	Smooth_Muscle_ys_HL	47_AGM_HM	5.67e-05	7.72e-05	5.66e-05	1e-05	1.02e-07	3.01e-06	0.000371807			AACCAACTCACCTCTG-2-0	MK_YS_HL	MK_ipsc_HL	4.27359e-09	1.82514e-08	1.21784e-08	9.83206e-09	4.16985e-08	2.23366e-08	1.94066e-07			AATCGGTAGGATGCGT-1
F29_boneMarrow_CD45+_FCAImmP7277558_3prime_CAACCAAGTCCGAACC	Sinusoidal_EC_training	sinusoidal EC_prediction	2.78446e-05	5.25669e-07	0.0145793	2.49039e-08	0.000681485	0.981624	0.00308647				F61_Liver_CD45+_FCAImmP7862084_ACCGTAAAGCTACCTA	Sinusoidal_EC_training	Endothelium_prediction	0.00379028	1.85981e-06	0.0719157	3.66659e-06	0.000478993	0.916444	0.00736498			AACTCAGGTCACCTAA-0	HSPC_2_ys_HL	24_AGM_HM	7.8e-06	0.000349799	0.0001801	0.000704053	0.000483706	1.37e-06	1.01e-05			AACCAACTCGTGTTCC-2-0	Erythroid_YS_HL	Erythroid_ipsc_HL	1.73159e-07	1.59362e-06	4.51828e-05	8.51011e-07	1.18218e-07	5.90273e-07	3.60073e-06			AATCGGTGTATAGGTA-1
F29_boneMarrow_CD45+_FCAImmP7277558_3prime_CACCACTGTCCCTTGT	Sinusoidal_EC_training	sinusoidal EC_prediction	0.000200418	4.09271e-05	0.262665	5.38865e-06	0.0629654	0.657296	0.016826				F61_Liver_CD45+_FCAImmP7862084_ACCGTAAGTAAGGATT	Sinusoidal_EC_training	Endothelium_prediction	0.00210577	1.70109e-05	0.18477	7.0456e-06	0.000903876	0.783178	0.0290186			AACTCAGTCACGACTA-0	Lymphoid_progenitor_ys_HL	24_AGM_HM	1.83e-05	0.000378516	9.49e-05	1.54e-05	5.76e-07	1.61e-06	5.34e-06			AACCACAAGACCAACG-2-0	Macrophage_YS_HL	Macrophage_ipsc_HL	6.04662e-08	5.07384e-10	2.35863e-10	3.62031e-08	3.29687e-09	9.65171e-10	1.36312e-10			AATCGGTTCAGATAAG-1
F29_boneMarrow_CD45+_FCAImmP7277558_3prime_CCGGTAGGTATTCTCT	Sinusoidal_EC_training	sinusoidal EC_prediction	0.000116857	6.27249e-06	0.0528023	3.03297e-06	0.0129974	0.921702	0.0123725				F61_Liver_CD45+_FCAImmP7862084_ACCGTAAGTAGGACAC	Sinusoidal_EC_training	Endothelium_prediction	0.00042525	3.25383e-08	0.154937	2.30046e-06	0.0224864	0.799658	0.0224906			AACTCAGTCATGTAGC-0	Fibroblast_ys_HL	46_AGM_HM	0.000260998	0.00266896	0.133984	5.69e-05	2.3e-05	2.63e-06	0.000707861			AACCACACAGAGGAAA-2-0	Macrophage_YS_HL	Macrophage_ipsc_HL	3.01607e-09	2.79241e-10	6.67497e-11	1.0804e-08	1.52471e-10	2.72263e-11	1.4622e-11			ACACCAAAGTCCATAC-1
F29_boneMarrow_CD45+_FCAImmP7277558_3prime_GCCAAATAGTTGTCGT	Sinusoidal_EC_training	sinusoidal EC_prediction	4.43539e-05	1.16562e-05	0.0626128	6.56005e-07	0.0165209	0.85805	0.0627596				F61_Liver_CD45+_FCAImmP7862084_ACGAGGAAGCCTTGAT	Prolif_Sinusoidal_EC_training	Endothelium_prediction	0.000367186	3.23754e-06	0.118832	7.24566e-05	0.658561	0.213948	0.0082161			AACTCCCCACTCTGTC-0	Immature_EC_ys_HL	39_AGM_HM	0.00289944	0.0240476	0.817889	9.23e-05	0.000721567	0.0745201	0.074602			AACCACAGTCCACTCT-2-0	Lymphoid_progenitor_YS_HL	Lymphoid_progenitor_ipsc_HL	1.39365e-05	2.04415e-08	1.00297e-05	4.89024e-05	0.000136877	1.76232e-07	9.4489e-06			ACACCAACACTGTGTA-1
F29_boneMarrow_CD45+_FCAImmP7277558_3prime_GTCTCGTTCCCATTAT	Sinusoidal_EC_training	sinusoidal EC_prediction	1.19686e-05	7.9782e-07	0.00819235	4.11036e-08	0.00198163	0.987757	0.00205591				F61_Liver_CD45+_FCAImmP7862084_ACGAGGACAGCTGTTA	Prolif_Sinusoidal_EC_training	Endothelium_prediction	2.07021e-06	1.46758e-06	0.00775952	4.72388e-05	0.894262	0.0974104	0.000516856			AACTCCCGTAATTGGA-0	Macrophage_ys_HL	44_AGM_HM	1.66e-06	3.81e-06	4.22e-06	6.99e-06	9.48e-05	0.000168487	7.62e-07			AACCACATCTGGCCAG-2-0	Erythroid_YS_HL	Erythroid_ipsc_HL	9.56108e-07	1.22195e-05	8.88148e-06	2.83254e-06	3.81561e-06	1.45774e-05	0.000128437			ACACCCTTCCAACCAA-1
F29_boneMarrow_CD45+_FCAImmP7277558_3prime_TGGCGCATCGCACTCT	Prolif_Sinusoidal_EC_training	tip EC_prediction	0.0027726	2.81409e-05	0.245149	0.000180839	0.356503	0.167435	0.227931				F61_Liver_CD45+_FCAImmP7862084_ACGAGGAGTAGTGAAT	Prolif_Sinusoidal_EC_training	Endothelium_prediction	0.000103411	2.8886e-06	0.0823864	0.000266644	0.841054	0.0749673	0.00121904			AACTCCCTCAAGATCC-0	Microglia_ys_HL	23_AGM_HM	8.59e-06	9.25e-07	7.93e-07	1.09e-07	8.99e-09	0.000894853	4.9e-06			AACCATGAGAGCATTA-2-0	Erythroid_YS_HL	Erythroid_ipsc_HL	1.54192e-07	4.01443e-08	7.50421e-07	2.35238e-08	1.36497e-08	2.66986e-08	2.57676e-06			ACACCCTTCCCGACTT-1
F29_boneMarrow_CD45+_FCAImmP7277558_3prime_TTGGAACGTTTGACTG	Sinusoidal_EC_training	sinusoidal EC_prediction	4.802e-05	5.49238e-06	0.143677	5.10433e-08	0.00176939	0.844723	0.00977712				F61_Liver_CD45+_FCAImmP7862084_ACGATGTGTACTCAAC	Immature_EC_training	Endothelium_prediction	0.00317953	0.000794015	0.366546	7.81479e-06	0.00422675	0.34915	0.276096			AACTCCCTCAGCTCTC-0	MK_ys_HL	76_AGM_HM	2.74e-12	8.98e-11	2.04e-11	6.26e-09	1.12e-08	3.05e-14	3.59e-12			AACCATGAGGGAGTTC-2-0	Erythroid_YS_HL	Erythroid_ipsc_HL	1.0454e-08	2.68472e-05	1.15425e-08	1.55771e-09	9.13656e-10	3.21494e-06	2.19783e-06			ACACCCTTCTGGCGTG-1
F29_boneMarrow_CD45-_FCAImmP7277559_3prime_ACATCAGTCAAGATCC	Sinusoidal_EC_training	sinusoidal EC_prediction	0.000686271	0.000200086	0.0335426	2.33604e-06	0.00707966	0.945338	0.0131514				F61_Liver_CD45+_FCAImmP7862084_ACGATGTGTGCAGACA	Sinusoidal_EC_training	Endothelium_prediction	0.000399558	9.2487e-05	0.329683	3.18629e-06	0.0122998	0.636145	0.0213767			AACTCCCTCGCACTCT-0	Smooth_Muscle_ys_HL	47_AGM_HM	0.000749972	0.000185587	0.00774867	5.62e-05	7.63e-07	1.27e-06	0.000172567			AACCATGCAGACTGCC-2-0	Erythroid_YS_HL	Erythroid_ipsc_HL	6.04663e-09	1.92485e-05	1.64635e-09	2.46272e-11	2.06878e-09	5.32446e-06	6.51723e-07			ACACCGGAGCGATCCC-1
F29_boneMarrow_CD45-_FCAImmP7277559_3prime_ACGTCAATCAATACCG	Sinusoidal_EC_training	sinusoidal EC_prediction	0.00146694	0.000207083	0.101288	9.27721e-07	0.000811367	0.837172	0.0590539				F61_Liver_CD45+_FCAImmP7862084_ACGATGTTCAGGCGAA	Immature_EC_training	Endothelium_prediction	0.00081764	0.000296819	0.863667	2.50274e-05	0.0923109	0.0347676	0.00811474			AACTCTTCAATGGTCT-0	Fibroblast_ys_HL	38_AGM_HM	9.25e-06	3.85e-05	0.00683425	1.65e-06	1.29e-07	6.54e-08	1.24e-05			AACCATGGTCATCCCT-2-0	Macrophage_YS_HL	Macrophage_ipsc_HL	0.000183194	3.37592e-07	5.40705e-07	1.96972e-05	7.1137e-07	3.29465e-07	2.15587e-07			ACACCGGCAATGGAGC-1
F29_boneMarrow_CD45-_FCAImmP7277559_3prime_CTCAGAATCTTGCAAG	Sinusoidal_EC_training	sinusoidal EC_prediction	0.000167529	7.76726e-06	0.0261378	1.58224e-05	0.0920712	0.828665	0.0529353				F61_Liver_CD45+_FCAImmP7862084_ACGCCAGAGTTGAGAT	Immature_EC_training	Endothelium_prediction	0.00703176	0.0175417	0.477325	2.04722e-06	0.000887858	0.233507	0.263705			AACTCTTCAGCGTCCA-0	Immature_EC_ys_HL	39_AGM_HM	0.00209163	0.0701863	0.757691	0.000623735	0.0193486	0.0126671	0.0270046			AACCATGGTCCATACA-2-0	Macrophage_YS_HL	Macrophage_ipsc_HL	7.41678e-06	4.16552e-11	1.2785e-08	2.21415e-06	4.44144e-07	1.36735e-09	3.36609e-11			ACACCGGCACAACGCC-1
F29_boneMarrow_CD45-_FCAImmP7277559_3prime_GTTCGGGAGCGTGAAC	Sinusoidal_EC_training	sinusoidal EC_prediction	1.55211e-05	9.68113e-06	0.0357895	7.94296e-08	0.00736402	0.954798	0.00202333				F61_Liver_CD45+_FCAImmP7862084_ACGCCGAGTTCAGTAC	Sinusoidal_EC_training	Endothelium_prediction	0.00010537	1.95424e-05	0.13911	9.07024e-09	3.50305e-05	0.855696	0.0050345			AACTCTTGTGGACGAT-0	Macrophage_ys_HL	22_AGM_HM	7.6e-07	5.03e-08	1.04e-07	2.62e-09	5e-10	0.000498314	7.71e-08			AACCATGGTCTTACAG-2-0	Erythroid_YS_HL	Erythroid_ipsc_HL	7.75494e-08	1.6826e-06	1.22204e-05	5.45996e-07	1.28081e-07	3.19644e-06	9.31717e-06			ACACTGAAGCTCCTCT-1
F29_boneMarrow_CD45-_FCAImmP7277559_3prime_TACCTATAGAATGTTG	Sinusoidal_EC_training	sinusoidal EC_prediction	7.13223e-05	8.92774e-06	0.0723911	2.56439e-07	0.00108944	0.893022	0.0334173				F61_Liver_CD45+_FCAImmP7862084_ACGGAGACAGGCGATA	Immature_EC_training	Endothelium_prediction	0.0526975	0.107037	0.731961	1.16321e-06	2.99615e-05	0.0935332	0.0147402			AACTCTTTCACATACG-0	Prolif_Sinusoidal_EC_ys_HL	67_AGM_HM	3.93e-05	0.000184453	0.110229	0.000781359	0.886801	7.93e-06	0.000736433			AACCATGTCGGAAGGT-2-0	Erythroid_YS_HL	Erythroid_ipsc_HL	1.8535e-08	4.50155e-05	3.70016e-07	3.41172e-08	2.56178e-08	5.10354e-05	5.6783e-06			ACACTGAGTGCTGTAT-1
F29_boneMarrow_CD45-_FCAImmP7277559_3prime_TATCTCACATATACCG	Sinusoidal_EC_training	sinusoidal EC_prediction	0.00234357	0.000591088	0.114277	3.25393e-06	0.000717502	0.852445	0.0296229				F61_Liver_CD45+_FCAImmP7862084_ACGGAGACATTTCACT	Sinusoidal_EC_training	Endothelium_prediction	0.0590576	0.0496968	0.139945	0.000173928	0.00626695	0.740903	0.00395732			AACTGGTGTACAGACG-0	Fibroblast_ys_HL	38_AGM_HM	1.62e-06	4.58e-05	0.000384244	8.41e-06	2.51e-06	6.54e-08	1.65e-06			AACCATGTCTAACACG-2-0	Erythroid_YS_HL	Erythroid_ipsc_HL	4.41034e-08	1.18441e-05	3.97852e-07	6.06459e-08	7.89444e-08	9.85877e-06	5.03489e-06			ACAGCCGAGTTAACGA-1
F29_boneMarrow_CD45-_FCAImmP7277559_3prime_TGAGAGGGTAGCCTCG	Sinusoidal_EC_training	sinusoidal EC_prediction	2.92965e-05	0.000100946	0.129017	7.31393e-08	0.0019652	0.830002	0.0388849				F61_Liver_CD45+_FCAImmP7862084_ACGGGCTCATCCGTGG	Immature_EC_training	Endothelium_prediction	0.00513866	0.0110618	0.903688	0.000809198	0.0418477	0.0344414	0.00301338			AACTGGTGTGTTGGGA-0	Immature_EC_ys_HL	6_AGM_HM	0.00189825	0.00292556	0.964902	1.5e-05	0.00273179	0.00660412	0.0202086			AACCCAACAAGAGATT-2-0	Erythroid_YS_HL	Erythroid_ipsc_HL	1.56027e-05	5.76254e-08	5.00236e-05	2.95303e-06	2.29488e-07	8.71471e-08	1.8457e-05			ACAGCCGGTTGGTGGA-1
F29_boneMarrow_CD45-_FCAImmP7277559_3prime_TGCCAAAGTCTAGAGG	Sinusoidal_EC_training	sinusoidal EC_prediction	0.000379964	5.34305e-05	0.153309	9.67965e-07	0.00127987	0.825187	0.0197898				F61_Liver_CD45+_FCAImmP7862084_ACGGGTCGTCCGAACC	Sinusoidal_EC_training	Endothelium_prediction	0.000225659	6.06279e-05	0.272961	1.17232e-07	0.000507446	0.677433	0.0488126			AACTGGTTCTTTCCTC-0	Erythroid_ys_HL	54_AGM_HM	1.2e-09	9.41e-08	2.69e-08	5.2e-10	4.18e-11	2.74e-09	2.22e-09			AACCCAACAGCCCAGT-2-0	Macrophage_YS_HL	Macrophage_ipsc_HL	6.96342e-11	2.52352e-10	1.05944e-14	1.20656e-11	2.38875e-12	2.31576e-10	6.8907e-14			ACAGCTAAGTCGAGTG-1
F29_boneMarrow_Total_FCAImmP7292031_5GEX_CCTTACGCACGTAAGG	Sinusoidal_EC_training	sinusoidal EC_prediction	0.00021812	3.52348e-07	0.0615571	2.66363e-06	0.0135799	0.710957	0.213685				F61_Liver_CD45+_FCAImmP7862084_ACTGTCCGTGCGAAAC	Prolif_Sinusoidal_EC_training	Endothelium_prediction	0.000173725	0.000721166	0.0794699	2.90226e-05	0.775551	0.142455	0.00159948			AACTTTCGTCACAAGG-0	Mesothelium_ys_HL	12_AGM_HM	1.89e-05	0.000278073	0.000838564	6.26e-06	2.83e-06	1.61e-06	2.35e-05			AACCCAAGTTACGTAC-2-0	Erythroid_YS_HL	Erythroid_ipsc_HL	2.16976e-08	5.36236e-08	4.39308e-07	1.01351e-08	1.09586e-09	1.00955e-08	1.41629e-07			ACAGCTACAACGATGG-1
F29_boneMarrow_Total_FCAImmP7292031_5GEX_GGGTTGCCAGCTTCGG	Prolif_Sinusoidal_EC_training	proliferating EC_prediction	4.43309e-06	1.1494e-06	0.00111106	4.61165e-05	0.998418	0.000368589	5.02495e-05				F61_Liver_CD45+_FCAImmP7862084_ACTTACTTCTAGCACA	Immature_EC_training	Endothelium_prediction	0.0201189	0.00071174	0.809375	0.0029224	0.0852626	0.0776427	0.00396654			AACTTTCTCGCCATAA-0	Fibroblast_ys_HL	58_AGM_HM	0.000205145	0.00951906	0.00518792	0.00247966	0.00381187	1.36e-05	0.000378866			AACCCAAGTTGGTGTT-2-0	Macrophage_YS_HL	Macrophage_ipsc_HL	1.04425e-07	2.50344e-05	5.62927e-08	8.40213e-07	1.87096e-08	9.24973e-05	1.33836e-08			ACATACGAGAAGAAGC-1
F29_boneMarrow_Total_FCAImmP7292031_5GEX_TTCTCCTCAATGAATG	Sinusoidal_EC_training	sinusoidal EC_prediction	2.39863e-05	2.52157e-06	0.0243017	2.89677e-07	0.0218528	0.937641	0.0161782				F61_Liver_CD45+_FCAImmP7862084_ACTTGTTTCAAACCAC	Immature_EC_training	Endothelium_prediction	0.01055	0.000595039	0.793186	0.000197537	0.0189012	0.161879	0.0146919			AACTTTCTCTTCGAGA-0	Fibroblast_ys_HL	18_AGM_HM	1.04e-07	2.92e-05	2.06e-06	0.000189881	0.00064889	2.59e-09	1.38e-07			AACCTGAGTAGTGGCA-2-0	Macrophage_YS_HL	Macrophage_ipsc_HL	0.00128068	0.000143116	0.00023783	9.22554e-05	0.000320158	3.6557e-05	0.000479315			ACATACGCATATACCG-1
F29_boneMarrow_Total_FCAImmP7292031_5GEX_TTGACTTGTTTGACTG	Sinusoidal_EC_training	sinusoidal EC_prediction	5.41384e-05	1.50738e-07	0.0464971	3.61922e-08	0.00111635	0.86402	0.0883118				F61_Liver_CD45+_FCAImmP7862084_AGACGTTTCCAGATCA	Prolif_Sinusoidal_EC_training	Endothelium_prediction	6.52522e-05	8.85988e-05	0.0606575	8.32261e-05	0.889992	0.0423972	0.00671618			AAGACCTAGATCCTGT-0	Macrophage_ys_HL	2_AGM_HM	1.42e-05	3.49e-05	2.49e-05	4.76e-06	7.54e-07	0.000112785	2.15e-05			AACCTTTCAGCAGAAC-2-0	Erythroid_YS_HL	Erythroid_ipsc_HL	7.87754e-09	7.791e-05	5.39776e-09	2.78883e-09	1.74526e-08	4.99295e-05	2.11033e-06			ACATACGGTCCTCTTG-1
F30_boneMarrow_CD45+_FCAImmP7277566_3prime_AATCCAGAGATGAGAG	Sinusoidal_EC_training	sinusoidal EC_prediction	0.000195914	1.28613e-05	0.153888	1.30334e-06	0.0183226	0.634158	0.193421				F61_Liver_CD45+_FCAImmP7862084_AGAGCGACAGCCAGAA	AEC_training	Endothelium_prediction	0.988358	0.000149794	0.00326515	0.000510893	3.40857e-05	0.0027203	0.00496183			AAGACCTCAAGAGGCT-0	Fibroblast_ys_HL	47_AGM_HM	0.000486323	0.000626379	0.0694604	6.83e-05	4.63e-06	4.31e-06	0.000409802			AACCTTTCATAGCACT-2-0	CMP_YS_HL	CMP_ipsc_HL	1.86153e-08	1.16296e-07	2.11534e-06	4.51302e-05	5.11738e-06	1.34814e-07	8.14509e-08			ACATGGTCAGCCAATT-1
F30_boneMarrow_CD45+_FCAImmP7277566_3prime_ACCTTTATCTACCAGA	Sinusoidal_EC_training	sinusoidal EC_prediction	0.000330107	5.04097e-05	0.0941225	1.39217e-05	0.0143885	0.452116	0.438979				F61_Liver_CD45+_FCAImmP7862084_AGAGCTTCAAGACGTG	Sinusoidal_EC_training	Endothelium_prediction	0.00956032	4.93915e-06	0.0611071	1.28267e-05	0.0132087	0.901841	0.0142651			AAGACCTCAAGCTGTT-0	MK_ys_HL	76_AGM_HM	7.6e-08	7.53e-09	9.74e-07	7.34e-10	5.94e-12	1.09e-09	3.16e-09			AACCTTTGTTTGTTGG-2-0	Macrophage_YS_HL	Macrophage_ipsc_HL	4.9962e-09	5.7798e-09	1.40828e-10	1.04669e-08	4.41566e-10	2.92403e-08	3.4145e-10			ACCCACTAGGTGTGGT-1
F30_boneMarrow_CD45+_FCAImmP7277566_3prime_ACTGATGAGTATCGAA	Sinusoidal_EC_training	sinusoidal EC_prediction	1.41883e-06	5.82922e-08	0.00155663	9.03939e-10	5.73909e-05	0.951406	0.0469789				F61_Liver_CD45+_FCAImmP7862084_AGAGCTTTCACTTACT	VWF_EC_training	Endothelium_prediction	0.0176904	0.000155449	0.0780115	4.03286e-05	0.00128213	0.260183	0.642637			AAGACCTCAAGGCTCC-0	Macrophage_ys_HL	2_AGM_HM	4.62e-06	1.31e-06	1.44e-06	7.39e-08	5.56e-09	0.000101452	9.61e-06			AACGAAAAGGTCATTC-2-0	MK_YS_HL	MK_ipsc_HL	7.34129e-17	2.17666e-13	1.67116e-16	3.16926e-17	3.6193e-16	5.34223e-13	2.55823e-14			ACCGTAAGTCCAGTTA-1
F30_boneMarrow_CD45+_FCAImmP7277566_3prime_AGCGGTCCATGGAATA	VWF_EC_training	tip EC_prediction	0.0670947	0.000328098	0.269918	4.63902e-05	0.00727338	0.0530246	0.602315				F61_Liver_CD45+_FCAImmP7862084_AGAGTGGGTGCTCTTC	Sinusoidal_EC_training	Endothelium_prediction	2.74037e-05	1.96979e-06	0.0655547	1.85359e-08	0.000171211	0.898212	0.0360327			AAGACCTCAGCTGGCT-0	Fibroblast_ys_HL	38_AGM_HM	3.69e-06	0.000337813	0.00828315	2.71e-06	1.4e-07	1.9e-07	5.99e-05			AACGAAACAACCGGAA-2-0	Erythroid_YS_HL	Erythroid_ipsc_HL	1.124e-08	2.33987e-07	1.32777e-05	1.61954e-07	1.72057e-08	9.8984e-08	8.60648e-07			ACGAGGAAGGCCCGTT-1
F30_boneMarrow_CD45+_FCAImmP7277566_3prime_AGCGGTCGTTCCCTTG	Sinusoidal_EC_training	sinusoidal EC_prediction	0.00226757	0.000288317	0.224481	1.21561e-05	0.0225468	0.74006	0.0103451				F61_Liver_CD45+_FCAImmP7862084_AGAGTGGGTGGTCCGT	Prolif_Sinusoidal_EC_training	Endothelium_prediction	0.0114119	0.00651805	0.0373539	0.0119668	0.895177	0.0349109	0.00266087			AAGACCTCAGTTAACC-0	Fibroblast_ys_HL	36_AGM_HM	1.76e-07	3.58e-06	1.07e-05	3.16e-05	0.000339423	9.54e-09	8.39e-07			AACGAAACACTAGGCC-2-0	Macrophage_YS_HL	Macrophage_ipsc_HL	3.30207e-06	2.15766e-05	3.05218e-08	7.80677e-07	3.14623e-07	3.03921e-05	1.28463e-07			ACGATACTCACGATGT-1
F30_boneMarrow_CD45+_FCAImmP7277566_3prime_AGTAGTCCAGCATGAG	Sinusoidal_EC_training	sinusoidal EC_prediction	4.77304e-07	2.90806e-07	0.037005	2.04632e-09	0.00528397	0.953573	0.00413674				F61_Liver_CD45+_FCAImmP7862084_AGAGTGGTCCAAATGC	Sinusoidal_EC_training	Endothelium_prediction	0.00119168	9.72651e-05	0.267882	5.48717e-05	0.261749	0.442126	0.0268986			AAGACCTGTTAAAGAC-0	Mesothelium_ys_HL	37_AGM_HM	2.71e-06	6.37e-05	3.44e-05	0.000227383	0.000240632	6.49e-08	7.23e-06			AACGAAAGTAGCTTTG-2-0	Erythroid_YS_HL	Erythroid_ipsc_HL	4.56402e-06	5.98932e-06	3.40218e-05	5.16012e-06	1.07319e-06	1.2992e-05	0.000106291			ACGATACTCTATCCTA-1
F30_boneMarrow_CD45+_FCAImmP7277566_3prime_ATGTGTGGTGTGGCTC	Sinusoidal_EC_training	sinusoidal EC_prediction	0.00083385	0.000692359	0.124958	1.21096e-05	0.00392028	0.845346	0.0242377				F61_Liver_CD45+_FCAImmP7862084_AGATCTGAGTAGCCGA	Immature_EC_training	Endothelium_prediction	0.00100819	0.0122736	0.870131	3.69811e-05	0.0157988	0.0662214	0.0345302			AAGACCTTCGACCAGC-0	Smooth_Muscle_ys_HL	50_AGM_HM	0.00116361	0.00117065	0.00396315	4.61e-05	1.04e-06	2.9e-05	0.00047287			AACGAAAGTCGCATCG-2-0	Macrophage_YS_HL	Macrophage_ipsc_HL	3.22768e-08	6.92698e-14	1.05076e-13	5.80663e-10	4.62906e-11	3.82187e-14	1.88493e-13			ACGATGTTCCTGCTTG-1
F30_boneMarrow_CD45+_FCAImmP7277566_3prime_CAGCAGCAGCCAGGAT	Sinusoidal_EC_training	sinusoidal EC_prediction	1.98741e-05	1.43451e-05	0.285401	1.68052e-07	0.00854974	0.629668	0.0763468				F61_Liver_CD45+_FCAImmP7862084_AGATCTGCAGATCCAT	Immature_EC_training	Endothelium_prediction	0.00499907	0.00126022	0.680782	5.65183e-05	0.012936	0.257716	0.0422501			AAGACCTTCGCATGGC-0	MK_ys_HL	76_AGM_HM	2.5e-10	2.69e-12	2.26e-11	1.89e-11	8.37e-14	3.62e-12	1.25e-11			AACGAAAGTGGTCCGT-2-0	Erythroid_YS_HL	Erythroid_ipsc_HL	3.93787e-08	1.29172e-05	1.59619e-05	4.33478e-07	1.24367e-07	2.50693e-05	1.91128e-05			ACGCAGCCAAAGCAAT-1
F30_boneMarrow_CD45+_FCAImmP7277566_3prime_CGTGAGCAGTCTTGCA	Sinusoidal_EC_training	sinusoidal EC_prediction	0.00113855	4.6897e-05	0.0873809	4.22103e-06	0.0147802	0.84335	0.0532993				F61_Liver_CD45+_FCAImmP7862084_AGATCTGTCTCTGCTG	Sinusoidal_EC_training	Endothelium_prediction	0.0400855	0.000544822	0.171538	0.00308116	0.2753	0.448084	0.0613657			AAGCCGCAGGGAACGG-0	Mesothelium_ys_HL	37_AGM_HM	1.79e-05	0.000651213	0.00010877	0.00158295	0.0069785	4.3e-08	2.86e-05			AACGAAAGTTACACTG-2-0	Erythroid_YS_HL	Erythroid_ipsc_HL	1.95357e-05	5.16108e-07	5.17497e-05	1.07494e-06	1.69609e-06	2.91857e-07	4.36969e-05			ACGCAGCTCAGTCCCT-1
F30_boneMarrow_CD45+_FCAImmP7277566_3prime_CTAGTGAGTACGCTGC	Sinusoidal_EC_training	sinusoidal EC_prediction	0.00185076	0.00416088	0.216858	0.000138125	0.261458	0.462426	0.0531078				F61_Liver_CD45+_FCAImmP7862084_AGCAGCCAGAAGATTC	Immature_EC_training	Endothelium_prediction	0.000644773	0.000113626	0.739333	3.02438e-07	0.000451155	0.157216	0.10224			AAGCCGCAGTGGACGT-0	Macrophage_ys_HL	44_AGM_HM	1.01e-07	4.57e-07	2.28e-08	4.93e-06	9.16e-06	3e-06	5.2e-08			AACGTCACATCGGATT-2-0	Erythroid_YS_HL	Erythroid_ipsc_HL	2.51919e-05	5.39282e-07	0.000580568	4.87331e-06	2.23867e-07	4.09397e-08	3.6763e-05			ACGCCAGGTAGCGTGA-1
F30_boneMarrow_CD45+_FCAImmP7277566_3prime_GCGACCAAGATAGCAT	Immature_EC_training	tip EC_prediction	0.0129883	0.000279136	0.973112	2.89059e-05	0.00545496	0.00671893	0.00141734				F61_Liver_CD45+_FCAImmP7862084_AGCAGCCAGGTGCTAG	HE_training	Endothelium_prediction	0.0473504	0.75983	0.141785	0.0017372	0.00600266	0.0166712	0.0266241			AAGCCGCCACATAACC-0	Smooth_Muscle_ys_HL	47_AGM_HM	9.53e-07	3.8e-07	1.78e-07	2.27e-07	8.78e-09	5.35e-08	2.25e-07			AACGTCAGTCATCAGT-2-0	Erythroid_YS_HL	Erythroid_ipsc_HL	2.53688e-08	4.04317e-05	1.76891e-06	6.47423e-08	1.99467e-08	6.72153e-06	7.93695e-06			ACGCCGAAGACTTTCG-1
F30_boneMarrow_CD45+_FCAImmP7277566_3prime_GCGCGATTCTATCGCC	Sinusoidal_EC_training	sinusoidal EC_prediction	1.22129e-05	1.80381e-06	0.00515186	3.52081e-07	0.0146166	0.967493	0.012724				F61_Liver_CD45+_FCAImmP7862084_AGCATACTCTACTATC	Sinusoidal_EC_training	Endothelium_prediction	0.000891179	4.14212e-05	0.0709402	1.01412e-06	0.0032944	0.89857	0.0262621			AAGCCGCCAGATCGGA-0	Immature_EC_ys_HL	6_AGM_HM	0.000320657	0.000405335	0.99129	7.4e-06	0.000278662	4.28e-05	0.00664632			AACGTCAGTGCCTTCT-2-0	Erythroid_YS_HL	Erythroid_ipsc_HL	2.00015e-09	2.05388e-05	3.82633e-08	3.61277e-09	2.62145e-09	6.45378e-06	1.05545e-06			ACGGAGAGTGATAAAC-1
F30_boneMarrow_CD45+_FCAImmP7277566_3prime_GGGAATGTCCGGCACA	Sinusoidal_EC_training	sinusoidal EC_prediction	8.82927e-05	0.000159654	0.0295404	2.37884e-07	0.00267561	0.963646	0.00388983				F61_Liver_CD45+_FCAImmP7862084_AGCGGTCGTCTCCCTA	Prolif_Sinusoidal_EC_training	Endothelium_prediction	6.18239e-07	1.28658e-08	6.71744e-05	0.000304362	0.999535	9.18133e-05	9.1784e-07			AAGCCGCTCAACACTG-0	Immature_EC_ys_HL	6_AGM_HM	7.09e-05	9.4e-05	0.999131	6.97e-07	3.12e-05	2.21e-05	0.00046637			AACGTCAGTTCACGAT-2-0	Erythroid_YS_HL	Erythroid_ipsc_HL	1.11803e-06	6.2756e-08	7.26726e-06	2.12308e-07	2.2798e-07	1.87793e-08	9.70847e-06			ACGGAGAGTTACGCGC-1
F30_boneMarrow_CD45+_FCAImmP7277566_3prime_TGCACCTTCTGATTCT	VWF_EC_training	tip EC_prediction	0.0160643	0.00217147	0.0126307	0.00624131	0.0274907	0.000823918	0.934578				F61_Liver_CD45+_FCAImmP7862084_AGCGTATAGCACACAG	Sinusoidal_EC_training	Endothelium_prediction	0.000974626	3.59006e-06	0.0593759	6.52024e-07	0.00300391	0.934361	0.00228023			AAGCCGCTCCGCAAGC-0	Prolif_Sinusoidal_EC_ys_HL	67_AGM_HM	1.99e-05	0.00027266	0.254102	0.00107383	0.734301	1.28e-05	0.00693487			AACTTCTCAAGTGGGT-2-0	Erythroid_YS_HL	Erythroid_ipsc_HL	1.01124e-06	3.27724e-06	8.20988e-06	1.01584e-06	3.53864e-07	1.89826e-06	1.22911e-05			ACGGAGATCCCTAACC-1
F30_boneMarrow_CD45-_FCAImmP7277567_3prime_AACACGTTCAATCTCT	Immature_EC_training	tip EC_prediction	0.0084372	0.000460078	0.589352	0.00219064	0.241014	0.0167271	0.141819				F61_Liver_CD45+_FCAImmP7862084_AGCGTATGTATGAAAC	Sinusoidal_EC_training	Endothelium_prediction	0.00117641	2.68802e-06	0.269852	3.44349e-06	0.00765899	0.708303	0.0130031			AAGGAGCCAAGAAGAG-0	Fibroblast_ys_HL	38_AGM_HM	6.59e-10	3.2e-07	1.84e-07	2.09e-05	0.000134871	1.72e-11	4.29e-09			AACTTCTCAGGAGGAG-2-0	Erythroid_YS_HL	Erythroid_ipsc_HL	8.30823e-08	6.8551e-06	9.83939e-07	7.36875e-08	1.45552e-08	1.41523e-06	2.62123e-06			ACGGCCAAGAATGTTG-1
F30_boneMarrow_CD45-_FCAImmP7277567_3prime_AACCGCGAGTGCAAGC	Sinusoidal_EC_training	immature EC_prediction	0.000701178	0.00251394	0.245097	7.01854e-07	0.000356027	0.708124	0.0432075				F61_Liver_CD45+_FCAImmP7862084_AGCGTATGTCACAAGG	Immature_EC_training	Endothelium_prediction	0.000426465	0.0162869	0.543388	1.4994e-05	0.0246871	0.393348	0.0218492			AAGGAGCCAGATGGGT-0	Immature_EC_ys_HL	6_AGM_HM	0.000446993	3.56e-05	0.996767	2.43e-06	5.61e-05	1e-05	0.00264126			AACTTCTGTGAATTGA-2-0	MK_YS_HL	MK_ipsc_HL	3.20302e-11	3.12178e-11	1.15985e-11	6.73424e-13	1.87565e-11	2.35369e-11	2.4833e-10			ACGGCCAGTAGGAGTC-1
F30_boneMarrow_CD45-_FCAImmP7277567_3prime_AAGGTTCCACAGCCCA	VWF_EC_training	tip EC_prediction	0.0130181	0.021866	0.191353	0.00750201	0.0733281	0.0147933	0.678139				F61_Liver_CD45+_FCAImmP7862084_AGCTCTCGTTGTCTTT	Sinusoidal_EC_training	Endothelium_prediction	8.14328e-05	1.58507e-06	0.0473913	2.69403e-08	0.000182043	0.947806	0.0045372			AAGGAGCGTAGCGCAA-0	Macrophage_ys_HL	22_AGM_HM	4.11e-07	4.91e-07	4.09e-07	7.47e-08	1.42e-08	2.23e-05	5.5e-07			AACTTCTTCAAGAGTA-2-0	Erythroid_YS_HL	Erythroid_ipsc_HL	5.03761e-08	3.21568e-05	2.65677e-07	2.19412e-08	7.81688e-08	4.55131e-05	1.34906e-05			ACGGGCTAGCTGTCTA-1
F30_boneMarrow_CD45-_FCAImmP7277567_3prime_ACAGCCGCACATGACT	Sinusoidal_EC_training	sinusoidal EC_prediction	2.53407e-05	5.3899e-06	0.0134139	7.47248e-09	0.000722834	0.966424	0.0194082				F61_Liver_CD45+_FCAImmP7862084_AGCTTGAGTAACGCGA	Prolif_Sinusoidal_EC_training	Endothelium_prediction	0.000450049	0.00580195	0.221792	0.000417928	0.756363	0.0138504	0.00132464			AAGGAGCGTTCAGGCC-0	VWF_EC_ys_HL	39_AGM_HM	0.00353355	0.0199515	0.457783	5.72e-05	0.00198936	0.00238199	0.50705			AAGAACAAGGTAGGCT-2-0	Erythroid_YS_HL	Erythroid_ipsc_HL	1.65829e-08	1.07175e-05	3.68971e-08	7.64872e-09	5.87883e-09	1.93985e-06	1.86881e-06			ACGGGCTGTTGACGTT-1
F30_boneMarrow_CD45-_FCAImmP7277567_3prime_ACGAGGATCCGGCACA	Prolif_Sinusoidal_EC_training	proliferating EC_prediction	0.00136041	0.00017908	0.118961	0.0103399	0.868003	0.000627472	0.000529307				F61_Liver_CD45+_FCAImmP7862084_AGGGAGTGTACGCACC	Sinusoidal_EC_training	Endothelium_prediction	9.31365e-05	6.19784e-08	0.177825	2.52971e-09	7.17709e-05	0.815308	0.00670204			AAGGCAGAGAATAGGG-0	Fibroblast_ys_HL	38_AGM_HM	8.52e-09	2.27e-06	8.08e-07	0.000148342	0.002113	3.06e-10	9e-08			AAGAACATCTACAGGT-2-0	Erythroid_YS_HL	Erythroid_ipsc_HL	1.23379e-07	2.12353e-06	0.000202886	1.07963e-06	1.57792e-07	1.71906e-06	1.87214e-05			ACGTCAAAGTGAACAT-1
F30_boneMarrow_CD45-_FCAImmP7277567_3prime_ACGCCAGAGTTAGCGG	Sinusoidal_EC_training	sinusoidal EC_prediction	4.89378e-06	9.21163e-06	0.154328	1.03396e-08	0.00494497	0.794514	0.0461992				F61_Liver_CD45+_FCAImmP7862084_AGGGATGCACATAACC	AEC_training	Endothelium_prediction	0.752726	6.62565e-05	0.127329	0.00183392	0.0167779	0.0941947	0.00707263			AAGGCAGAGTTGAGTA-0	Prolif_Sinusoidal_EC_ys_HL	39_AGM_HM	3.99e-06	0.000335476	0.00410314	0.00101795	0.993725	1.5e-06	8.95e-06			AAGACAAAGTAGATCA-2-0	Erythroid_YS_HL	Erythroid_ipsc_HL	6.95118e-09	6.2769e-07	6.3314e-07	8.98704e-09	4.03389e-09	2.7771e-07	7.84299e-07			ACTGATGGTTTGGGCC-1
F30_boneMarrow_CD45-_FCAImmP7277567_3prime_AGCTCTCCAGATGGGT	Sinusoidal_EC_training	sinusoidal EC_prediction	0.00481141	0.000949493	0.269198	1.42128e-05	0.0189068	0.692055	0.0140654				F61_Liver_CD45+_FCAImmP7862084_AGGGATGCACCGAATT	Prolif_Sinusoidal_EC_training	Endothelium_prediction	2.74245e-08	1.68417e-07	0.000792436	3.78918e-06	0.99884	0.000314889	4.88953e-05			AAGGCAGCATGCAACT-0	Lymphoid_progenitor_ys_HL	11_AGM_HM	0.00170972	0.00601697	0.000957052	7.77e-05	3.09e-06	0.000536617	0.00174519			AAGACAACAGAAGCTG-2-0	Macrophage_YS_HL	Macrophage_ipsc_HL	5.69123e-10	5.39812e-10	1.64407e-12	7.33942e-10	3.16062e-11	5.03426e-10	1.80436e-12			ACTGCTCAGATATGCA-1
F30_boneMarrow_CD45-_FCAImmP7277567_3prime_AGGGAGTTCCTAGTGA	Sinusoidal_EC_training	sinusoidal EC_prediction	0.000206113	1.10277e-05	0.0644374	6.12774e-08	0.000469236	0.920057	0.0148196				F61_Liver_CD45+_FCAImmP7862084_AGGGATGCATATGGTC	Immature_EC_training	Endothelium_prediction	0.00456932	0.173978	0.35048	0.002814	0.31748	0.0766066	0.0740719			AAGGCAGGTACCATCA-0	Macrophage_ys_HL	44_AGM_HM	1.91e-07	8.57e-08	8.43e-08	5.96e-07	3.61e-07	1.7e-05	3.65e-07			AAGACAAGTCCAAAGG-2-0	Erythroid_YS_HL	Erythroid_ipsc_HL	9.15856e-08	1.42477e-06	2.55611e-07	1.1166e-08	4.40666e-09	1.84416e-07	1.924e-06			ACTGCTCAGCTAGTGG-1
F30_boneMarrow_CD45-_FCAImmP7277567_3prime_AGTGTCAGTGCTGTAT	Immature_EC_training	tip EC_prediction	0.0112861	0.00460003	0.748547	4.65196e-05	0.013747	0.200057	0.0217162				F61_Liver_CD45+_FCAImmP7862084_AGGGTGACACCTATCC	Sinusoidal_EC_training	Endothelium_prediction	0.000147438	1.3745e-07	0.0601884	1.72881e-07	0.000946619	0.894778	0.0439395			AAGGCAGGTCCGAATT-0	Prolif_Sinusoidal_EC_ys_HL	34_AGM_HM	2.91e-05	0.000115529	0.152795	0.0023673	0.827463	3.17e-07	7.57e-05			AAGACAAGTCCCAAAT-2-0	Erythroid_YS_HL	Erythroid_ipsc_HL	1.87709e-08	8.04514e-06	1.30976e-07	3.24361e-09	4.333e-09	4.14823e-06	1.51539e-06			ACTGCTCAGGACACCA-1
F30_boneMarrow_CD45-_FCAImmP7277567_3prime_ATAACGCGTGCGGTAA	VWF_EC_training	tip EC_prediction	0.00198928	0.00215352	0.3542	2.99728e-06	0.000507554	0.061633	0.579514				F61_Liver_CD45+_FCAImmP7862084_AGGGTGATCTTACCTA	Prolif_Sinusoidal_EC_training	Endothelium_prediction	0.000762378	0.000457058	0.0269593	0.00356466	0.959654	0.0042149	0.00438809			AAGGCAGTCCGGGTGT-0	Fibroblast_ys_HL	38_AGM_HM	4.92e-07	9.56e-05	7.63e-05	0.000201892	0.00094769	6.47e-09	4.27e-06			AAGACAATCATGGAGG-2-0	Erythroid_YS_HL	Erythroid_ipsc_HL	4.52555e-07	5.89728e-09	6.23609e-07	3.61682e-09	9.14553e-10	2.43414e-09	4.2943e-07			ACTGCTCGTACTTAGC-1
F30_boneMarrow_CD45-_FCAImmP7277567_3prime_ATTGGACTCTGTCCGT	Prolif_Sinusoidal_EC_training	proliferating EC_prediction	0.00113675	0.000661915	0.0780718	0.00194408	0.915851	0.00142365	0.00091068				F61_Liver_CD45+_FCAImmP7862084_AGGTCATTCTCATTCA	Sinusoidal_EC_training	Endothelium_prediction	0.000524905	2.49533e-05	0.0507778	0.00119457	0.426354	0.450072	0.0710521			AAGGTTCAGACAAGCC-0	Macrophage_ys_HL	13_AGM_HM	5.61e-08	8.12e-07	1.93e-06	1.28e-05	7.62e-05	4.19e-06	1.28e-08			AAGACTCAGATCCGAG-2-0	Erythroid_YS_HL	Erythroid_ipsc_HL	3.4711e-06	4.35021e-07	8.72235e-06	2.24402e-07	1.17731e-07	2.90758e-07	1.24588e-05			ACTGCTCGTATATCCG-1
F30_boneMarrow_CD45-_FCAImmP7277567_3prime_CAACTAGCATATGAGA	Immature_EC_training	tip EC_prediction	0.0204735	0.0124139	0.85869	2.15829e-05	0.000156283	0.0765553	0.0316895				F61_Liver_CD45+_FCAImmP7862084_AGTCTTTAGTGGGATC	Sinusoidal_EC_training	Endothelium_prediction	0.000698173	0.00676933	0.198976	0.000229752	0.156926	0.618976	0.017425			AAGGTTCGTCATGCCG-0	Fibroblast_ys_HL	18_AGM_HM	2.37e-07	0.000140476	7.01e-06	0.0049399	0.0504598	5.35e-08	7.56e-07			AAGACTCAGGTAGTAT-2-0	Erythroid_YS_HL	Erythroid_ipsc_HL	9.79298e-08	9.85145e-08	3.93228e-07	2.22477e-08	2.66668e-08	1.97927e-08	1.2149e-06			ACTGTCCAGTCACGCC-1
F30_boneMarrow_CD45-_FCAImmP7277567_3prime_CAAGATCTCGGTCCGA	VWF_EC_training	tip EC_prediction	0.0106477	0.000762265	0.0534652	0.00319951	0.0372225	0.102461	0.792241				F61_Liver_CD45+_FCAImmP7862084_AGTCTTTTCGGTCCGA	Immature_EC_training	Endothelium_prediction	0.208266	0.00641065	0.75106	0.00022195	0.00055817	0.0240016	0.00948214			AAGGTTCGTGGTAACG-0	Fibroblast_ys_HL	46_AGM_HM	2.74e-06	7.65e-05	0.00014818	1.53e-05	9e-06	9.15e-09	2.56e-06			AAGACTCGTACTCCGG-2-0	Erythroid_YS_HL	Erythroid_ipsc_HL	1.35614e-08	7.83087e-06	5.51658e-08	2.43088e-09	6.48927e-09	1.14311e-06	1.31979e-06			ACTGTCCCACCCTATC-1
F30_boneMarrow_CD45-_FCAImmP7277567_3prime_CAGCGACGTCTTTCAT	Prolif_Sinusoidal_EC_training	proliferating EC_prediction	1.59566e-05	2.32163e-05	0.00850439	0.000496402	0.990401	0.000180988	0.000377954				F61_Liver_CD45+_FCAImmP7862084_AGTGAGGGTTTCGCTC	Immature_EC_training	Endothelium_prediction	0.000609823	0.000253981	0.785852	1.98564e-08	8.81581e-06	0.190319	0.022956			AAGGTTCTCATGTCCC-0	Smooth_Muscle_ys_HL	47_AGM_HM	9.58e-05	0.00010494	0.000124123	1.22e-05	6.18e-07	3.5e-05	0.000278228			AAGACTCTCACCGGGT-2-0	Erythroid_YS_HL	Erythroid_ipsc_HL	2.94271e-07	1.92303e-07	8.23821e-06	2.75631e-07	2.1771e-08	4.45336e-08	1.72739e-06			ACTGTCCTCGCAAACT-1
F30_boneMarrow_CD45-_FCAImmP7277567_3prime_CATCCACTCCAAAGTC	Prolif_Sinusoidal_EC_training	tip EC_prediction	0.0668923	0.0698637	0.198664	0.0209033	0.325647	0.0308819	0.287147				F61_Liver_CD45+_FCAImmP7862084_AGTGTCAGTAAGTAGT	Sinusoidal_EC_training	Endothelium_prediction	0.000462737	2.9432e-06	0.0304203	4.49681e-06	0.0014303	0.965764	0.00191535			AAGGTTCTCTTGGGTA-0	Fibroblast_ys_HL	38_AGM_HM	6.21e-06	4.24e-05	0.00041073	1.56e-06	2.75e-07	8.35e-08	4e-05			AAGACTCTCCACATAG-2-0	Macrophage_YS_HL	Macrophage_ipsc_HL	5.88554e-06	8.98841e-10	1.50585e-07	1.0062e-06	1.2218e-08	1.63068e-09	3.50509e-09			ACTGTCCTCTTACCTA-1
F30_boneMarrow_CD45-_FCAImmP7277567_3prime_CATCGGGGTGTGCGTC	Immature_EC_training	tip EC_prediction	0.000505328	0.000938221	0.976172	1.82434e-06	0.00154399	0.0192067	0.00163214				F61_Liver_CD45+_FCAImmP7862084_AGTTGGTCATCTCCCA	Sinusoidal_EC_training	Endothelium_prediction	1.38002e-05	1.30716e-08	0.0303613	3.43316e-07	0.00600101	0.961209	0.00241495			AAGTCTGAGAGTACCG-0	Immature_EC_ys_HL	21_AGM_HM	0.00406255	0.000495575	0.957345	0.000260737	0.0137176	3.24e-06	0.0233172			AAGACTCTCCCTCATG-2-0	Macrophage_YS_HL	Macrophage_ipsc_HL	1.11133e-06	1.48651e-07	4.11465e-05	0.000253887	1.86578e-06	1.45095e-07	1.81571e-06			ACTTACTCATGCTGGC-1
F30_boneMarrow_CD45-_FCAImmP7277567_3prime_CCGGTAGTCCACGCAG	Sinusoidal_EC_training	sinusoidal EC_prediction	2.09194e-06	1.39247e-06	0.00354356	1.11905e-09	0.000365459	0.995236	0.000851379				F61_Liver_CD45+_FCAImmP7862084_ATAAGAGAGCCACGTC	Immature_EC_training	Endothelium_prediction	0.00130995	2.83874e-06	0.704374	1.07552e-06	0.00287279	0.283395	0.00804482			AAGTCTGAGGACTGGT-0	Fibroblast_ys_HL	18_AGM_HM	8.74e-07	0.000272533	0.000204664	0.000118133	0.000273106	1.13e-08	7.94e-07			AAGATAGCAAACTAAG-2-0	Erythroid_YS_HL	Erythroid_ipsc_HL	9.29617e-09	2.22355e-05	3.27891e-08	1.7554e-09	7.31642e-09	1.53644e-05	3.60282e-06			ACTTGTTAGGATATAC-1
F30_boneMarrow_CD45-_FCAImmP7277567_3prime_CCTAAAGTCTGAAAGA	VWF_EC_training	tip EC_prediction	0.0124523	8.59274e-05	0.0761035	3.01855e-05	0.00315365	0.0602908	0.847884				F61_Liver_CD45+_FCAImmP7862084_ATAAGAGTCTGGCGAC	VWF_EC_training	Endothelium_prediction	0.00021577	3.82311e-05	0.340361	6.45153e-06	0.00690962	0.197325	0.455144			AAGTCTGAGGGTCGAT-0	Immature_EC_ys_HL	6_AGM_HM	0.00119554	0.00100518	0.743915	1.44e-05	0.00108823	0.000149185	0.250023			AAGATAGCACGCGCAT-2-0	MK_YS_HL	MK_ipsc_HL	2.0653e-16	6.57731e-13	7.84795e-17	8.1669e-18	3.06326e-16	3.99511e-12	8.22348e-14			ACTTGTTGTCTCATCC-1
F30_boneMarrow_CD45-_FCAImmP7277567_3prime_CGAGCCAAGCTGAACG	VWF_EC_training	sinusoidal EC_prediction	0.00138555	0.000134745	0.0498436	1.09018e-06	0.00035197	0.408181	0.540102				F61_Liver_CD45+_FCAImmP7862084_ATCATCTTCATGCATG	VWF_EC_training	Endothelium_prediction	0.0139422	0.0296999	0.19208	3.15409e-05	0.000831613	0.124716	0.638698			AAGTCTGCAATGAAAC-0	Macrophage_ys_HL	2_AGM_HM	3.52e-06	4.07e-07	3.25e-07	4.61e-08	1.98e-09	0.00049645	9.83e-06			AAGATAGTCAAATGCC-2-0	Erythroid_YS_HL	Erythroid_ipsc_HL	2.12944e-08	1.65638e-05	9.27067e-07	3.37304e-08	1.35002e-08	1.33749e-06	1.58688e-06			ACTTTCATCTACCTGC-1
F30_boneMarrow_CD45-_FCAImmP7277567_3prime_CGCTGGAAGATGCCAG	Immature_EC_training	tip EC_prediction	0.302612	0.0938902	0.5909	0.000936141	0.000586225	0.00302752	0.00804876				F61_Liver_CD45+_FCAImmP7862084_ATCATCTTCTGATTCT	Sinusoidal_EC_training	Endothelium_prediction	0.000348259	2.01368e-05	0.324444	1.34309e-06	0.00224486	0.637827	0.0351139			AAGTCTGGTGTGCGTC-0	Immature_EC_ys_HL	6_AGM_HM	4.86e-06	6.76e-06	0.999923	1.46e-07	1e-05	4.27e-07	5e-05			AAGATAGTCATGGGAG-2-0	Erythroid_YS_HL	Erythroid_ipsc_HL	1.7733e-07	3.458e-05	1.05387e-06	5.70688e-08	3.93424e-08	4.92564e-05	2.7734e-05			AGAATAGAGCGATATA-1
F30_boneMarrow_CD45-_FCAImmP7277567_3prime_CTAACTTGTCGGCACT	Sinusoidal_EC_training	sinusoidal EC_prediction	0.00255691	0.00109488	0.353448	4.8233e-05	0.0560255	0.465723	0.121103				F61_Liver_CD45+_FCAImmP7862084_ATCCGAATCAACACGT	Immature_EC_training	Endothelium_prediction	0.1446	0.0120884	0.713636	0.000919688	0.00225086	0.109397	0.0171074			AAGTCTGTCCAGAAGG-0	Prolif_Sinusoidal_EC_ys_HL	67_AGM_HM	0.000118579	0.000352634	0.0206707	0.00235687	0.938054	4.29e-05	0.0265475			AAGCATCGTCTGTCAA-2-0	Erythroid_YS_HL	Erythroid_ipsc_HL	3.84509e-09	7.68009e-05	7.46179e-08	1.89842e-09	2.56563e-09	8.85323e-06	6.18701e-06			AGAATAGCATTCTTAC-1
F30_boneMarrow_CD45-_FCAImmP7277567_3prime_CTACACCTCCTTTCTC	Sinusoidal_EC_training	sinusoidal EC_prediction	5.75475e-05	3.96122e-05	0.0566735	2.16537e-07	0.00857879	0.92175	0.0129				F61_Liver_CD45+_FCAImmP7862084_ATCCGAATCTTAGAGC	Sinusoidal_EC_training	Endothelium_prediction	0.00839136	1.85255e-07	0.0235426	1.33765e-07	1.30231e-05	0.921733	0.0463194			AAGTCTGTCGGTGTCG-0	Immature_EC_ys_HL	6_AGM_HM	2.2e-05	0.00012254	0.999072	8.81e-07	3.07e-05	4.26e-06	0.000553793			AAGCATCGTGAGTTTC-2-0	Erythroid_YS_HL	Erythroid_ipsc_HL	2.68668e-07	5.90062e-07	5.47137e-07	2.44391e-07	8.16592e-08	2.65933e-07	1.08635e-05			AGAATAGGTAGATTAG-1
F30_boneMarrow_CD45-_FCAImmP7277567_3prime_CTCGGGAGTTGTTTGG	VWF_EC_training	sinusoidal EC_prediction	0.000221227	3.58455e-05	0.00806756	5.80149e-07	0.000276223	0.0243837	0.967015				F61_Liver_CD45+_FCAImmP7862084_ATCTGCCTCTGGCGAC	Immature_EC_training	Endothelium_prediction	0.000909729	0.00259192	0.632096	5.92174e-06	0.0438347	0.310727	0.00983427			AATCCAGAGCAGACTG-0	Fibroblast_ys_HL	18_AGM_HM	3.5e-05	0.00398219	0.000417476	0.0143402	0.192646	4.52e-07	4.92e-05			AAGCCATCAGGTCTCG-2-0	Erythroid_YS_HL	Erythroid_ipsc_HL	9.73532e-09	2.03953e-05	1.73725e-07	1.26642e-08	2.1207e-08	1.46463e-05	5.05647e-06			AGAATAGGTCTGCGGT-1
F30_boneMarrow_CD45-_FCAImmP7277567_3prime_CTGATCCGTTATCCGA	Immature_EC_training	tip EC_prediction	0.160056	0.000364366	0.611307	0.00122862	0.00184669	0.0463924	0.178804				F61_Liver_CD45+_FCAImmP7862084_ATGAGGGTCGGCTTGG	Prolif_Sinusoidal_EC_training	Endothelium_prediction	1.22618e-05	1.72808e-05	0.0069383	0.000286445	0.992488	0.000233173	2.40901e-05			AATCCAGAGCCACTAT-0	Prolif_AEC_ys_HL	0_AGM_HM	0.00032039	6.83e-05	4.8e-07	0.930109	0.0678187	1.07e-09	0.000120492			AAGCCATGTGTCCATA-2-0	Erythroid_YS_HL	Erythroid_ipsc_HL	3.79531e-08	7.45082e-06	8.16736e-08	3.95905e-08	1.47324e-08	4.52733e-06	1.7958e-06			AGAATAGTCCACGTTC-1
F30_boneMarrow_CD45-_FCAImmP7277567_3prime_CTTAGGAAGGTGACCA	Prolif_Sinusoidal_EC_training	proliferating EC_prediction	0.000344397	0.000518667	0.20027	4.2103e-05	0.595387	0.185002	0.0184362				F61_Liver_CD45+_FCAImmP7862084_ATGCGATCATAGGATA	Immature_EC_training	Endothelium_prediction	0.00508797	0.00134592	0.470196	0.00168137	0.346439	0.15108	0.0241695			AATCCAGCACCTTGTC-0	Fibroblast_ys_HL	46_AGM_HM	1.4e-06	5.45e-06	7.21e-05	7.75e-07	6.73e-08	1.16e-07	5.14e-06			AAGCCATTCGGACCAC-2-0	Macrophage_YS_HL	Macrophage_ipsc_HL	1.40622e-07	9.50165e-07	9.85365e-09	5.43386e-07	4.75491e-08	5.88545e-07	1.25845e-08			AGACGTTCAGATGGCA-1
F30_boneMarrow_CD45-_FCAImmP7277567_3prime_GATCAGTGTACGACCC	Prolif_Sinusoidal_EC_training	proliferating EC_prediction	0.00481404	0.00213597	0.0847077	0.00260318	0.831725	0.0356568	0.038357				F61_Liver_CD45+_FCAImmP7862084_ATGGGAGAGACCCACC	Prolif_Sinusoidal_EC_training	Endothelium_prediction	0.00169401	0.00306204	0.365135	0.00167047	0.495604	0.129044	0.00379037			AATCCAGCAGATCCAT-0	Macrophage_ys_HL	2_AGM_HM	0.000292081	0.000178141	0.000464908	5.89e-06	1.6e-07	0.000288911	0.00039496			AAGCCATTCGTGGACC-2-0	Erythroid_YS_HL	Erythroid_ipsc_HL	7.69691e-08	0.000111416	1.76929e-06	5.21366e-08	4.57541e-08	7.12467e-05	1.09824e-05			AGACGTTCATGGATGG-1
F30_boneMarrow_CD45-_FCAImmP7277567_3prime_GCAGTTACATCACAAC	Sinusoidal_EC_training	sinusoidal EC_prediction	0.0047897	0.0044064	0.197399	4.67308e-05	0.00814997	0.762536	0.0226724				F61_Liver_CD45+_FCAImmP7862084_ATTACTCTCCGAAGAG	Sinusoidal_EC_training	Endothelium_prediction	0.000469951	6.67278e-05	0.265377	0.000124017	0.200839	0.51883	0.0142934			AATCCAGCAGCGTTCG-0	Fibroblast_ys_HL	50_AGM_HM	0.000517289	0.00219711	0.000643622	7.6e-05	2.6e-06	6.96e-05	0.000282138			AAGCGAGCAAGCTGCC-2-0	Erythroid_YS_HL	Erythroid_ipsc_HL	9.30152e-08	1.18119e-06	5.31516e-06	1.13527e-07	2.72059e-08	6.21068e-07	2.86437e-05			AGAGCGAAGATCCTGT-1
F30_boneMarrow_CD45-_FCAImmP7277567_3prime_GCCTCTATCGCCCTTA	Immature_EC_training	tip EC_prediction	0.0363073	0.0107162	0.861657	0.000973467	0.0238227	0.0206919	0.0458319				F61_Liver_CD45+_FCAImmP7862084_ATTATCCCAAAGTCAA	Immature_EC_training	Endothelium_prediction	0.0171312	1.06021e-07	0.570158	5.36683e-06	0.00105486	0.288578	0.123072			AATCCAGGTACATGTC-0	Fibroblast_ys_HL	10_AGM_HM	5.8e-05	0.000447466	0.0138078	2.43e-05	5.62e-06	2.82e-06	0.000135824			AAGCGAGCAGTGACCC-2-0	Macrophage_YS_HL	Macrophage_ipsc_HL	4.21568e-08	3.85772e-08	2.13863e-09	1.57224e-06	5.87329e-08	8.04588e-07	1.74584e-09			AGAGCGAAGTGCGTGA-1
F30_boneMarrow_CD45-_FCAImmP7277567_3prime_GCGCCAACAGACAAAT	Sinusoidal_EC_training	sinusoidal EC_prediction	4.09728e-05	1.28466e-05	0.0750776	2.2506e-07	0.00149538	0.918724	0.00464945				F61_Liver_CD45+_FCAImmP7862084_ATTGGACAGAGTGACC	Immature_EC_training	Endothelium_prediction	0.0174235	3.91758e-06	0.532299	2.93564e-05	0.0092649	0.398885	0.0420944			AATCCAGGTACCATCA-0	Fibroblast_ys_HL	46_AGM_HM	4.17e-06	4.75e-05	0.000257129	4.06e-06	9.47e-07	1.53e-07	1.65e-05			AAGCGAGGTCGGTAAG-2-0	Erythroid_YS_HL	Erythroid_ipsc_HL	1.27472e-07	3.68117e-05	1.62729e-06	1.16093e-07	6.52886e-08	3.50984e-05	3.74502e-05			AGAGCGAGTAGGAGTC-1
F30_boneMarrow_CD45-_FCAImmP7277567_3prime_GCTGGGTCACACAGAG	Sinusoidal_EC_training	sinusoidal EC_prediction	8.0787e-05	3.14763e-06	0.012161	4.26239e-07	0.000707615	0.895496	0.091551				F61_Liver_CD45+_FCAImmP7862084_ATTGGACAGCGTAATA	VWF_EC_training	Endothelium_prediction	0.00293936	3.72911e-05	0.211288	7.99617e-07	0.000583359	0.341964	0.443187			AATCCAGTCAACGAAA-0	Promonocyte_ys_HL	30_AGM_HM	1.46e-07	1.28e-06	5.32e-08	3.22e-05	1.72e-05	3.57e-07	1.37e-06			AAGCGAGGTGAGATTA-2-0	Macrophage_YS_HL	Macrophage_ipsc_HL	4.73016e-09	8.87632e-10	2.51441e-11	2.62401e-08	2.61995e-09	1.03563e-09	5.05977e-11			AGAGCGAGTTCGAATC-1
F30_boneMarrow_CD45-_FCAImmP7277567_3prime_GGCGTGTGTGGCCCTA	Sinusoidal_EC_training	sinusoidal EC_prediction	0.000118788	6.60258e-05	0.0142795	4.65958e-07	0.00118616	0.856097	0.128252				F61_Liver_CD45+_FCAImmP7862084_ATTGGTGCATGCCCGA	Immature_EC_training	Endothelium_prediction	0.0147425	0.0882832	0.6631	9.64292e-06	0.000296408	0.0657291	0.167839			AATCCAGTCGCGGATC-0	Fibroblast_ys_HL	10_AGM_HM	7.15e-06	0.000386332	0.000386315	1.1e-05	6.62e-06	2.3e-07	9.69e-06			AAGCGTTTCCCAAGTA-2-0	Erythroid_YS_HL	Erythroid_ipsc_HL	6.72348e-08	1.33475e-06	5.40622e-07	5.3995e-08	2.29349e-08	6.21769e-07	6.13999e-06			AGAGCTTAGGACGAAA-1
F30_boneMarrow_CD45-_FCAImmP7277567_3prime_GGGAATGCATAGTAAG	Immature_EC_training	tip EC_prediction	0.00869352	0.0103459	0.971063	3.87455e-05	0.000967216	0.00402046	0.00487106				F61_Liver_CD45+_FCAImmP7862084_ATTGGTGGTAAGTAGT	Immature_EC_training	Endothelium_prediction	0.056181	0.00685536	0.827217	0.00272222	0.0925	0.0105549	0.00396997			AATCGGTAGCCCAACC-0	MEMP_ys_HL	62_AGM_HM	5.49e-07	0.000100176	6.64e-06	2.66e-05	4.47e-05	2.33e-08	1.94e-06			AAGCGTTTCGATACGT-2-0	Erythroid_YS_HL	Erythroid_ipsc_HL	1.96703e-08	9.96681e-05	8.10441e-06	1.27209e-07	4.34187e-08	9.39004e-05	5.67432e-06			AGAGCTTGTAGAAAGG-1
F30_boneMarrow_CD45-_FCAImmP7277567_3prime_GGGCATCTCACCCGAG	Sinusoidal_EC_training	sinusoidal EC_prediction	6.04834e-05	2.34972e-06	0.153499	1.33762e-07	0.00352433	0.811068	0.0318456				F61_Liver_CD45+_FCAImmP7862084_ATTGGTGTCTAACGGT	Sinusoidal_EC_training	Endothelium_prediction	0.00773768	0.00122926	0.323268	3.87675e-05	0.0056273	0.556636	0.105463			AATCGGTCACAGATTC-0	Macrophage_ys_HL	44_AGM_HM	9.55e-08	3.1e-07	1.41e-08	9.27e-06	3.93e-05	9.61e-06	6.98e-08			AAGCGTTTCTACCTTA-2-0	MK_YS_HL	MK_ipsc_HL	2.53631e-08	5.59558e-09	2.19361e-09	1.54782e-09	5.09265e-09	5.9629e-09	1.09312e-07			AGAGCTTTCCGCGTTT-1
F30_boneMarrow_CD45-_FCAImmP7277567_3prime_GTACGTAAGGCTCAGA	Sinusoidal_EC_training	sinusoidal EC_prediction	0.000711939	0.000118054	0.0310174	0.000165285	0.0696403	0.635459	0.262888				F61_Liver_CD45+_FCAImmP7862084_CAACCAAGTTTGTTGG	Sinusoidal_EC_training	Endothelium_prediction	0.000741347	2.02368e-07	0.154045	1.37055e-07	0.00104324	0.830488	0.0136824			ACACCAAAGAAACCGC-0	Prolif_Sinusoidal_EC_ys_HL	1_AGM_HM	8.17e-06	0.000488585	0.0279359	0.000808619	0.963608	4.12e-06	0.000137023			AAGGAATAGACCAGCA-2-0	Erythroid_YS_HL	Erythroid_ipsc_HL	1.84378e-08	0.000106835	2.2635e-07	9.51452e-08	5.58064e-07	0.00015951	3.0614e-05			AGATTGCCAAAGGCGT-1
F30_boneMarrow_CD45-_FCAImmP7277567_3prime_GTCATTTAGCCAGAAC	Sinusoidal_EC_training	sinusoidal EC_prediction	1.33978e-05	1.80585e-06	0.0443029	1.1682e-08	0.00107154	0.9389	0.0157103				F61_Liver_CD45+_FCAImmP7862084_CAACTAGCAGCGTCCA	Prolif_Sinusoidal_EC_training	Endothelium_prediction	3.71932e-06	1.31863e-06	0.0305625	2.97293e-05	0.961282	0.00799455	0.000126068			ACACCAAAGCCATCGC-0	Smooth_Muscle_ys_HL	38_AGM_HM	1.43e-06	5.58e-05	6.14e-05	9.25e-07	6.41e-08	5.87e-08	1.02e-05			AAGGAATGTACGATGG-2-0	Erythroid_YS_HL	Erythroid_ipsc_HL	1.76314e-08	7.00462e-05	3.19289e-06	1.1016e-08	1.24102e-08	3.22558e-05	4.29962e-06			AGATTGCCAGTCGTGC-1
F30_boneMarrow_CD45-_FCAImmP7277567_3prime_TACGGGCAGAAGAAGC	VWF_EC_training	tip EC_prediction	0.000901173	0.000219778	0.138098	0.000104774	0.00917322	0.110189	0.741314				F61_Liver_CD45+_FCAImmP7862084_CACAAACAGACGCACA	AEC_training	Endothelium_prediction	0.644933	0.00244363	0.148704	0.000408711	0.000356344	0.00728464	0.19587			ACACCAATCGCTAGCG-0	Macrophage_ys_HL	20_AGM_HM	6.54e-06	1.34e-05	1.29e-05	0.00019301	0.00290723	0.000647937	1.45e-05			AAGGAATTCAAGCCCG-2-0	Erythroid_YS_HL	Erythroid_ipsc_HL	7.98707e-07	1.94836e-05	4.51944e-06	3.08874e-07	8.87386e-08	4.47146e-06	2.52568e-05			AGATTGCGTACCGCTG-1
F30_boneMarrow_CD45-_FCAImmP7277567_3prime_TACTTACAGGACGAAA	Immature_EC_training	tip EC_prediction	0.0402809	1.24831e-05	0.927055	0.00041159	0.0200238	0.00234991	0.00986644				F61_Liver_CD45+_FCAImmP7862084_CACAAACGTCTAGTCA	Prolif_Sinusoidal_EC_training	Endothelium_prediction	0.00355042	0.0915279	0.204098	0.0037704	0.653482	0.0222042	0.0213668			ACACCAATCTTCAACT-0	Macrophage_ys_HL	44_AGM_HM	8.3e-08	6.65e-07	5.55e-08	5.17e-06	5.85e-06	3.43e-06	1.15e-07			AAGGAATTCACAATGC-2-0	MK_YS_HL	MK_ipsc_HL	9.24592e-09	1.98312e-06	2.02023e-09	5.07584e-09	5.64951e-09	3.54425e-06	1.07725e-06			AGCAGCCAGAAGGACA-1
F30_boneMarrow_CD45-_FCAImmP7277567_3prime_TACTTACTCACGGTTA	Sinusoidal_EC_training	sinusoidal EC_prediction	9.10395e-05	0.000125728	0.0219477	1.53775e-07	0.00119969	0.959748	0.0168872				F61_Liver_CD45+_FCAImmP7862084_CACACAAAGATACACA	Sinusoidal_EC_training	Endothelium_prediction	0.021925	0.0832201	0.388554	0.000612248	0.0553365	0.410328	0.0400245			ACACCCTAGGGCTTGA-0	Promonocyte_ys_HL	30_AGM_HM	3.87e-07	2.25e-06	6.29e-08	4.59e-05	3.19e-05	1.2e-06	1.89e-06			AAGGAATTCCACGAAT-2-0	Erythroid_YS_HL	Erythroid_ipsc_HL	4.58711e-08	6.13872e-05	5.59929e-07	3.28458e-08	1.45777e-07	3.02117e-05	6.7666e-06			AGCAGCCGTAAGAGAG-1
F30_boneMarrow_CD45-_FCAImmP7277567_3prime_TATGCCCCATGCATGT	Sinusoidal_EC_training	sinusoidal EC_prediction	0.000743187	0.00147864	0.0468097	1.36982e-05	0.0160984	0.854354	0.0805026				F61_Liver_CD45+_FCAImmP7862084_CACACCTGTAGTAGTA	Prolif_Sinusoidal_EC_training	Endothelium_prediction	1.63993e-05	7.05556e-05	0.391201	5.74965e-06	0.531278	0.0541765	0.023252			ACACCCTGTCACTGGC-0	Immature_EC_ys_HL	6_AGM_HM	0.000736136	0.00141054	0.942767	1.9e-05	0.00175809	0.00408328	0.0479217			AAGGAATTCGACATTG-2-0	MK_YS_HL	MK_ipsc_HL	1.0537e-08	9.47397e-06	3.2127e-09	1.42402e-10	2.19471e-09	5.98784e-06	1.16699e-06			AGCAGCCGTGATAAGT-1
F30_boneMarrow_CD45-_FCAImmP7277567_3prime_TCACAAGGTTAGTGGG	Immature_EC_training	tip EC_prediction	0.00931146	0.00377173	0.696535	0.000198022	0.0428809	0.029416	0.217887				F61_Liver_CD45+_FCAImmP7862084_CACACCTGTGGGTATG	Sinusoidal_EC_training	Endothelium_prediction	0.00176506	4.33938e-06	0.285931	1.4893e-07	2.22818e-05	0.695309	0.0169675			ACACCCTGTGCACTTA-0	Fibroblast_ys_HL	38_AGM_HM	1.28e-07	1.38e-05	4.98e-06	0.000115277	0.000349721	4.6e-09	7.13e-07			AAGGAATTCGAGTCTA-2-0	Erythroid_YS_HL	Erythroid_ipsc_HL	2.71586e-06	4.10323e-08	1.73456e-06	2.78929e-07	1.47786e-07	2.69879e-08	3.65896e-06			AGCAGCCGTGGGTCAA-1
F30_boneMarrow_CD45-_FCAImmP7277567_3prime_TGAGCCGAGAATGTGT	Sinusoidal_EC_training	sinusoidal EC_prediction	0.000274148	0.000824477	0.0336161	1.0238e-06	0.00443007	0.932977	0.0278768				F61_Liver_CD45+_FCAImmP7862084_CACACTCAGAGCAATT	Immature_EC_training	Endothelium_prediction	0.00153497	3.93545e-05	0.727507	5.22026e-07	0.000334658	0.249604	0.0209788			ACACCCTGTTTAGGAA-0	Fibroblast_ys_HL	38_AGM_HM	9.27e-07	3.74e-05	0.000280172	4.3e-07	2.16e-07	3.66e-08	1.48e-06			AAGGAATTCGCTGCGA-2-0	Erythroid_YS_HL	Erythroid_ipsc_HL	2.09549e-06	7.8239e-05	1.38254e-06	2.68606e-08	2.37747e-07	1.04515e-05	5.5999e-05			AGCATACGTATTCTCT-1
F30_boneMarrow_CD45-_FCAImmP7277567_3prime_TGGCCAGGTCCAGTGC	Sinusoidal_EC_training	sinusoidal EC_prediction	0.00726933	0.00154895	0.0889826	3.22179e-05	0.00663011	0.739867	0.15567				F61_Liver_CD45+_FCAImmP7862084_CACAGTAAGCATGGCA	Immature_EC_training	Endothelium_prediction	0.00145926	6.39819e-06	0.795789	1.1791e-06	0.000181469	0.195798	0.00676446			ACACCCTTCATAACCG-0	Macrophage_ys_HL	2_AGM_HM	1.69e-06	2.09e-07	9.2e-08	1.62e-08	4.39e-10	3.69e-05	8.25e-07			AAGGTAAAGCCATTCA-2-0	Erythroid_YS_HL	Erythroid_ipsc_HL	1.62763e-07	3.08713e-07	6.35143e-06	1.82856e-07	1.17149e-08	3.79362e-08	3.15489e-06			AGCCTAACACAAGACG-1
F30_boneMarrow_CD45-_FCAImmP7277567_3prime_TGTGGTATCCCTTGTG	Immature_EC_training	tip EC_prediction	0.0303826	0.00412241	0.845407	1.8376e-05	0.00079081	0.109472	0.00980633				F61_Liver_CD45+_FCAImmP7862084_CACAGTAGTCCGAATT	Sinusoidal_EC_training	Endothelium_prediction	0.000289586	8.47297e-07	0.170476	2.21603e-07	9.07411e-05	0.828004	0.00113872			ACACCCTTCCACTCCA-0	Smooth_Muscle_ys_HL	50_AGM_HM	0.00263588	0.00575524	0.0048875	0.00015331	2.37e-05	0.000201219	0.000518709			AAGGTAAAGTATGGAT-2-0	Macrophage_YS_HL	Macrophage_ipsc_HL	1.06286e-08	3.27716e-10	1.29174e-11	3.18046e-09	3.48626e-10	2.56074e-10	8.53258e-12			AGCCTAAGTACAGCAG-1
F30_boneMarrow_CD45-_FCAImmP7277567_3prime_TGTGTTTCATACGCTA	AEC_training	tip EC_prediction	0.499093	0.0112059	0.417283	0.0195279	0.02256	0.00448177	0.0258487				F61_Liver_CD45+_FCAImmP7862084_CACATTTGTATGCTTG	Sinusoidal_EC_training	Endothelium_prediction	0.0012985	0.000248206	0.225848	1.35503e-07	0.00191485	0.70957	0.0611201			ACACCCTTCGCGCCAA-0	Immature_EC_ys_HL	34_AGM_HM	0.0154967	8.33e-05	0.983157	2.21e-05	2.43e-05	1.21e-06	8.29e-06			AAGGTAACACAGTACT-2-0	Erythroid_YS_HL	Erythroid_ipsc_HL	6.44278e-07	1.40297e-06	3.09955e-07	2.23509e-08	3.71024e-08	4.91481e-07	7.27322e-06			AGCCTAATCAATCTCT-1
F30_boneMarrow_CD45-_FCAImmP7277567_3prime_TTAACTCGTTAAGTAG	Sinusoidal_EC_training	sinusoidal EC_prediction	0.000215903	7.86157e-05	0.0146251	8.36532e-06	0.0538003	0.725082	0.206189				F61_Liver_CD45+_FCAImmP7862084_CACATTTGTTTGGGCC	Immature_EC_training	Endothelium_prediction	0.00749079	3.0542e-05	0.73903	6.4123e-06	0.0119287	0.240405	0.00110927			ACACCGGAGACTAGGC-0	Immature_EC_ys_HL	6_AGM_HM	0.00109277	0.000713727	0.990716	1.2e-05	0.00027485	0.000120976	0.00678117			AAGGTAAGTAAGGCCA-2-0	Erythroid_YS_HL	Erythroid_ipsc_HL	7.24766e-06	4.73151e-08	9.27975e-06	1.18754e-07	7.45345e-08	7.01998e-09	9.3639e-06			AGCGGTCCACTGTCGG-1
F30_boneMarrow_CD45-_FCAImmP7277567_3prime_TTCGAAGGTCGAATCT	Sinusoidal_EC_training	sinusoidal EC_prediction	0.00224366	8.07776e-05	0.0142289	1.60946e-05	0.0235566	0.861184	0.09869				F61_Liver_CD45+_FCAImmP7862084_CACATTTTCTGCTGCT	Immature_EC_training	Endothelium_prediction	0.00035045	0.00110602	0.478016	2.3103e-05	0.0472119	0.437707	0.0355862			ACACCGGAGGACATTA-0	Endoderm_ys_HL	85_AGM_HM	6.79e-08	2.01e-07	1.74e-06	2.16e-08	6.82e-10	2.06e-09	3.38e-08			AAGGTAAGTCAGGCAA-2-0	MK_YS_HL	MK_ipsc_HL	1.55724e-12	3.9416e-12	1.04675e-13	5.42308e-14	4.48948e-12	4.04911e-11	2.30361e-11			AGCGTCGAGATGCCAG-1
F30_boneMarrow_CD45-_FCAImmP7277567_3prime_TTCTTAGGTCCGAGTC	Immature_EC_training	sinusoidal EC_prediction	0.000679383	0.000327399	0.676585	3.20599e-08	0.000163426	0.316042	0.00620274				F61_Liver_CD45+_FCAImmP7862084_CACCACTCAGACACTT	Prolif_Sinusoidal_EC_training	Endothelium_prediction	0.00499147	0.0233647	0.0405988	0.032101	0.891615	0.00385839	0.00347075			ACACCGGAGTATCTCG-0	Fibroblast_ys_HL	46_AGM_HM	3.68e-06	5.76e-05	9.54e-05	6.33e-07	7.4e-08	2.39e-07	7.88e-06			AAGGTAAGTGCGCTCA-2-0	Erythroid_YS_HL	Erythroid_ipsc_HL	9.30436e-08	3.44413e-05	7.15687e-08	7.28643e-09	7.58683e-08	5.4131e-06	1.53394e-05			AGCGTCGGTAGTAGTA-1
F30_boneMarrow_CD45-_FCAImmP7277567_3prime_TTTCCTCGTGTAATGA	Immature_EC_training	tip EC_prediction	0.000928559	5.34358e-05	0.987022	3.69498e-06	0.00267386	0.00636703	0.00295101				F61_Liver_CD45+_FCAImmP7862084_CACCAGGTCCGCTGTT	Immature_EC_training	Endothelium_prediction	0.0579129	0.00153379	0.750132	1.37294e-05	0.000363602	0.0721526	0.117891			ACACCGGAGTGAACGC-0	MK_ys_HL	76_AGM_HM	1.14e-09	3.91e-09	1.18e-09	1.36e-08	1.34e-08	2.4e-12	1.57e-10			AAGGTAATCGTCGATA-2-0	Macrophage_YS_HL	Macrophage_ipsc_HL	9.49543e-09	4.87538e-07	3.88183e-10	4.54777e-09	8.70585e-09	3.40728e-06	1.85852e-09			AGCGTCGGTCAAACTC-1
F30_boneMarrow_Total_FCAImmP7292035_5GEX_AACACGTGTGTTAAGA	Sinusoidal_EC_training	sinusoidal EC_prediction	8.73035e-05	3.91433e-06	0.334737	5.3875e-08	0.00281638	0.621348	0.0410073				F61_Liver_CD45+_FCAImmP7862084_CACCTTGAGTCCGGTC	Sinusoidal_EC_training	Endothelium_prediction	0.0144063	1.9027e-06	0.112865	1.52691e-06	0.000294483	0.865301	0.00712957			ACACCGGAGTGCGATG-0	Prolif_Sinusoidal_EC_ys_HL	4_AGM_HM	1.75e-06	4.86e-05	0.0867742	0.00299275	0.905845	7.78e-07	2.1e-05			AAGGTAATCTCGCAGG-2-0	Erythroid_YS_HL	Erythroid_ipsc_HL	3.03379e-08	1.68689e-05	1.2781e-05	3.08023e-07	3.51988e-08	1.50631e-05	9.20469e-06			AGCGTCGGTCGAGTTT-1
F30_boneMarrow_Total_FCAImmP7292035_5GEX_ACTGAACCAGTTAACC	Sinusoidal_EC_training	sinusoidal EC_prediction	2.09577e-06	4.60135e-07	0.0134292	1.09827e-09	0.000275057	0.984091	0.00220238				F61_Liver_CD45+_FCAImmP7862084_CACCTTGGTCATCCCT	HE_training	Endothelium_prediction	0.00247969	0.746844	0.0624637	0.00380525	0.182412	0.000775013	0.00121975			ACACCGGCATACGCTA-0	Fibroblast_ys_HL	82_AGM_HM	1.63e-07	1.07e-06	1.34e-05	5.06e-08	5.44e-09	1.12e-08	1.05e-07			AAGTACCTCATGGCCG-2-0	Erythroid_YS_HL	Erythroid_ipsc_HL	3.93315e-09	5.99255e-07	9.82612e-08	1.32562e-08	8.88372e-10	9.88596e-08	8.80722e-07			AGCTCCTGTGTATGGG-1
F30_boneMarrow_Total_FCAImmP7292035_5GEX_ACTGTCCGTTCCGTCT	Sinusoidal_EC_training	sinusoidal EC_prediction	5.71821e-08	2.37858e-09	0.00605979	8.05481e-11	0.000667362	0.992655	0.000618066				F61_Liver_CD45+_FCAImmP7862084_CAGAATCCATGGTAGG	Sinusoidal_EC_training	Endothelium_prediction	0.000197483	1.08841e-06	0.051201	1.97189e-05	0.0356087	0.87896	0.0340123			ACACCGGGTCCGCTGA-0	VWF_EC_ys_HL	6_AGM_HM	0.00496909	0.00483272	0.300603	9.18e-05	0.000924098	0.000923746	0.682662			AAGTCGTAGGAAGAAC-2-0	Erythroid_YS_HL	Erythroid_ipsc_HL	4.29179e-07	1.57419e-06	2.35435e-06	1.34383e-07	6.75634e-08	5.37168e-07	1.41232e-05			AGCTCTCAGCCTCGTG-1
F30_boneMarrow_Total_FCAImmP7292035_5GEX_AGAGTGGAGTTGCAGG	Sinusoidal_EC_training	sinusoidal EC_prediction	2.84148e-05	1.21985e-05	0.252665	6.07808e-08	0.000623815	0.739244	0.00742623				F61_Liver_CD45+_FCAImmP7862084_CAGCATACATCGGAAG	Prolif_Sinusoidal_EC_training	Endothelium_prediction	0.0104509	0.00197556	0.402122	0.00159715	0.485781	0.0774533	0.0206202			ACACCGGGTCGAGATG-0	Monocyte_ys_1_ys_HL	31_AGM_HM	4.64e-06	1.61e-06	7.48e-07	3.58e-08	1.18e-09	2.32e-06	9.25e-06			AAGTCGTAGTTAGTAG-2-0	Erythroid_YS_HL	Erythroid_ipsc_HL	5.04754e-08	2.62682e-06	5.01261e-07	9.54251e-09	7.72269e-10	1.15988e-06	1.14241e-06			AGCTCTCGTCATGCCG-1
F30_boneMarrow_Total_FCAImmP7292035_5GEX_AGCAGCCAGCAATCTC	Sinusoidal_EC_training	sinusoidal EC_prediction	4.48891e-06	3.18144e-08	0.0630655	1.04352e-08	0.00799656	0.927412	0.00152126				F61_Liver_CD45+_FCAImmP7862084_CAGCGACAGAGAGCTC	Sinusoidal_EC_training	Endothelium_prediction	9.42141e-05	1.17519e-05	0.490586	1.5075e-07	0.000558652	0.501161	0.0075877			ACACCGGTCAGTTGAC-0	Smooth_Muscle_ys_HL	50_AGM_HM	3.41e-06	4.86e-07	2.2e-06	3.43e-07	2.44e-09	5.8e-09	5.34e-07			AAGTCGTGTATCTCTT-2-0	Erythroid_YS_HL	Erythroid_ipsc_HL	9.80999e-08	9.30786e-07	4.32475e-05	7.64653e-08	1.02331e-08	1.7972e-07	1.172e-05			AGCTCTCGTTCAGGCC-1
F30_boneMarrow_Total_FCAImmP7292035_5GEX_ATGGGAGAGTGAAGAG	Sinusoidal_EC_training	sinusoidal EC_prediction	0.000244006	3.34048e-06	0.229165	2.26049e-08	0.000356884	0.759386	0.0108444				F61_Liver_CD45+_FCAImmP7862084_CAGCGACAGATCACGG	Sinusoidal_EC_training	Endothelium_prediction	0.000378754	3.73538e-05	0.325423	1.09742e-07	0.000234574	0.645497	0.0284286			ACACCGGTCGCCGTGA-0	Immature_EC_ys_HL	45_AGM_HM	3.81e-05	0.000505119	0.996292	1.41e-06	3.47e-05	7.11e-06	0.0025327			AAGTCGTGTCTTAGTG-2-0	Macrophage_YS_HL	Macrophage_ipsc_HL	7.94334e-08	1.1281e-08	4.82568e-10	2.74812e-07	9.88945e-09	9.03209e-09	1.82918e-09			AGGCCACAGCAGACTG-1
F30_boneMarrow_Total_FCAImmP7292035_5GEX_CACCTTGCAGAGCCAA	Sinusoidal_EC_training	sinusoidal EC_prediction	2.69941e-05	2.74568e-08	0.027753	9.2243e-08	0.00833515	0.900454	0.063431				F61_Liver_CD45+_FCAImmP7862084_CAGCTAAAGCTATGCT	Sinusoidal_EC_training	Endothelium_prediction	3.89651e-05	9.75148e-08	0.0114388	6.34462e-09	8.9145e-06	0.938352	0.0501608			ACACTGAAGATGGCGT-0	Fibroblast_ys_HL	18_AGM_HM	3.32e-07	0.000102969	0.000127819	0.000707105	0.00679814	2.73e-08	1.23e-06			AAGTCGTGTTCAATCG-2-0	Macrophage_YS_HL	Macrophage_ipsc_HL	1.20593e-10	2.46971e-10	2.40356e-12	5.71796e-10	1.59284e-11	2.07053e-10	2.38694e-12			AGGCCACAGGATGCGT-1
F30_boneMarrow_Total_FCAImmP7292035_5GEX_CATCAGATCCACGACG	Sinusoidal_EC_training	sinusoidal EC_prediction	7.52404e-06	1.11665e-07	0.0643704	2.09199e-09	0.00019566	0.933079	0.00234726				F61_Liver_CD45+_FCAImmP7862084_CAGCTGGGTTGCCTCT	Immature_EC_training	Endothelium_prediction	0.00287453	5.82039e-05	0.656433	7.25024e-06	0.0035225	0.214729	0.122375			ACACTGAAGCAGACTG-0	Fibroblast_ys_HL	58_AGM_HM	2.15e-05	0.00073604	0.000122718	4.66e-05	2.63e-05	1.3e-06	1.61e-05			AAGTCGTTCAAAGACA-2-0	Erythroid_YS_HL	Erythroid_ipsc_HL	8.77456e-05	1.42793e-07	4.69978e-05	2.3929e-06	2.35838e-06	4.77711e-08	5.58947e-05			AGGCCGTAGCCTTGAT-1
F30_boneMarrow_Total_FCAImmP7292035_5GEX_CCAGCGAGTTGAGTTC	Sinusoidal_EC_training	sinusoidal EC_prediction	2.17707e-05	2.28939e-07	0.0971194	2.91746e-09	0.00111906	0.895281	0.00645807				F61_Liver_CD45+_FCAImmP7862084_CAGGTGCCAGGACGTA	Immature_EC_training	Endothelium_prediction	0.000131442	1.14273e-05	0.968491	2.29803e-07	0.000902392	0.027986	0.0024779			ACACTGAAGCTGTTCA-0	Fibroblast_ys_HL	18_AGM_HM	5.34e-09	2.93e-06	3.29e-07	0.000155101	0.000590316	1.02e-10	1.44e-08			AAGTCGTTCTCAGGCG-2-0	HSPC_1_YS_HL	HSPC_1_ipsc_HL	4.18018e-06	2.88665e-08	1.21597e-05	8.75797e-07	2.15888e-07	1.77896e-08	1.14052e-05			AGGCCGTGTCCATCCT-1
F30_boneMarrow_Total_FCAImmP7292035_5GEX_CGCCAAGGTGTTCTTT	Sinusoidal_EC_training	sinusoidal EC_prediction	0.000261275	3.21562e-06	0.127647	9.52315e-08	0.00285098	0.682911	0.186327				F61_Liver_CD45+_FCAImmP7862084_CAGTAACCAAGCGATG	Sinusoidal_EC_training	Endothelium_prediction	7.87898e-05	1.3285e-07	0.00909336	3.51989e-06	0.0499252	0.937682	0.00321678			ACACTGAAGTCCAGGA-0	Smooth_Muscle_ys_HL	50_AGM_HM	0.00592675	0.00157592	0.0160236	0.000244771	1.18e-05	9.7e-05	0.00157363			AAGTGAAAGATACATG-2-0	MK_YS_HL	MK_ipsc_HL	2.00397e-20	1.13629e-24	1.70583e-22	1.9913e-23	2.94137e-20	4.61284e-22	6.37543e-21			AGGGAGTAGTCGTTTG-1
F30_boneMarrow_Total_FCAImmP7292035_5GEX_CGGTTAAGTGAGTATA	Immature_EC_training	tip EC_prediction	0.00168741	3.46213e-05	0.693287	7.2771e-05	0.136759	0.0173383	0.150821				F61_Liver_CD45+_FCAImmP7862084_CAGTCCTCAACGATGG	Sinusoidal_EC_training	Endothelium_prediction	1.45289e-05	8.88093e-06	0.228163	1.75088e-06	0.02017	0.749886	0.0017555			ACACTGAAGTCGTTTG-0	Macrophage_ys_HL	2_AGM_HM	2.65e-08	1.73e-08	4.48e-08	4.61e-09	2.07e-09	1.6e-06	4.34e-09			AAGTGAAAGGCCCAAA-2-0	Erythroid_YS_HL	Erythroid_ipsc_HL	7.30611e-08	7.759e-06	1.26556e-06	1.40963e-08	3.20494e-08	5.60176e-07	3.67552e-06			AGGGATGGTAGGAGTC-1
F30_boneMarrow_Total_FCAImmP7292035_5GEX_CTCGTACGTGAGTATA	Sinusoidal_EC_training	sinusoidal EC_prediction	3.67865e-05	9.94922e-07	0.451078	1.61262e-07	0.0470192	0.497975	0.00388956				F61_Liver_CD45+_FCAImmP7862084_CAGTCCTCAGCGATCC	Sinusoidal_EC_training	Endothelium_prediction	0.000161928	1.29829e-07	0.0328944	1.11972e-06	0.00348199	0.754751	0.20871			ACACTGACACAGACAG-0	Promonocyte_ys_HL	27_AGM_HM	2.58e-05	0.000285824	0.000145774	0.000117713	1.55e-05	1.58e-06	3.83e-05			AAGTGAACAAATCAAG-2-0	Macrophage_YS_HL	Macrophage_ipsc_HL	4.91369e-09	1.75895e-07	9.25392e-11	1.64669e-09	4.39385e-10	7.09804e-07	7.6392e-10			AGGGTGATCCGAACGC-1
F30_boneMarrow_Total_FCAImmP7292035_5GEX_GAAGCAGGTTATCACG	Immature_EC_training	sinusoidal EC_prediction	0.00094911	1.88436e-06	0.762506	1.75233e-06	0.00763562	0.215839	0.0130667				F61_Liver_CD45+_FCAImmP7862084_CATCAAGAGGTTCCTA	Sinusoidal_EC_training	Endothelium_prediction	0.000228041	0.00424721	0.405272	1.52001e-05	0.0552192	0.444211	0.0908072			ACACTGACACTCTGTC-0	Macrophage_ys_HL	22_AGM_HM	5.7e-08	4.63e-09	4.86e-09	2.76e-10	5.13e-11	1.86e-05	5.84e-09			AAGTGAACACCTAAAC-2-0	Erythroid_YS_HL	Erythroid_ipsc_HL	1.05507e-09	1.96393e-06	1.39467e-08	2.14793e-09	1.2298e-09	2.10087e-06	5.29005e-07			AGGTCATGTCTCCACT-1
F30_boneMarrow_Total_FCAImmP7292035_5GEX_GATTCAGGTCAGAATA	Sinusoidal_EC_training	sinusoidal EC_prediction	4.47794e-06	5.66241e-06	0.0474811	2.63043e-09	0.00021681	0.941375	0.0109169				F61_Liver_CD45+_FCAImmP7862084_CATCAAGTCTATCCCG	Sinusoidal_EC_training	Endothelium_prediction	0.00525676	1.12465e-06	0.0374824	0.000176833	0.0349526	0.868563	0.0535673			ACACTGACATCGTCGG-0	Immature_EC_ys_HL	55_AGM_HM	5.76e-05	3.52e-06	0.998968	2.11e-06	5.05e-05	1.29e-05	0.000861545			AAGTGAAGTCATTGCA-2-0	Erythroid_YS_HL	Erythroid_ipsc_HL	5.74033e-07	8.21794e-07	2.05174e-06	2.06541e-07	1.08572e-07	1.6651e-07	1.81953e-05			AGGTCATTCACAGGCC-1
F30_boneMarrow_Total_FCAImmP7292035_5GEX_GCAGTTAAGGCGACAT	Sinusoidal_EC_training	sinusoidal EC_prediction	0.000476169	4.25836e-06	0.141558	4.50578e-07	0.000541564	0.837088	0.0203311				F61_Liver_CD45+_FCAImmP7862084_CATCAGAAGCTAGTTC	Sinusoidal_EC_training	Endothelium_prediction	0.00305672	0.00492405	0.323189	3.17187e-06	0.0107613	0.655944	0.00212234			ACACTGATCCGTCATC-0	Macrophage_ys_HL	2_AGM_HM	1.12e-06	8.32e-07	7.32e-08	6.26e-08	1.01e-08	3.04e-05	4.01e-07			AAGTGAAGTCGGAAAC-2-0	Erythroid_YS_HL	Erythroid_ipsc_HL	1.25146e-06	1.56883e-08	2.70838e-05	2.99039e-07	4.22366e-08	1.64573e-08	6.78574e-06			AGGTCCGTCATGCTCC-1
F30_boneMarrow_Total_FCAImmP7292035_5GEX_GCTGCAGCAAAGCGGT	Sinusoidal_EC_training	sinusoidal EC_prediction	0.00011455	5.97689e-05	0.0129434	1.27962e-06	0.0342499	0.94873	0.00390149				F61_Liver_CD45+_FCAImmP7862084_CATCAGAGTCTGATCA	Sinusoidal_EC_training	Endothelium_prediction	0.00757801	2.9462e-05	0.191503	0.000137243	0.0387988	0.717787	0.0441665			ACACTGATCGGACAAG-0	Microglia_ys_HL	2_AGM_HM	1.77e-07	1.74e-08	7.66e-09	1.11e-09	2.64e-10	1.79e-05	2.59e-07			AAGTGAAGTGGAACAC-2-0	Erythroid_YS_HL	Erythroid_ipsc_HL	1.08101e-07	7.38492e-07	3.79721e-05	3.34381e-07	2.14144e-08	5.53435e-07	1.22282e-05			AGTAGTCAGTTTCCTT-1
F30_boneMarrow_Total_FCAImmP7292035_5GEX_GGACATTGTGGCTCCA	Sinusoidal_EC_training	sinusoidal EC_prediction	6.53214e-05	2.82817e-06	0.134628	1.65003e-09	0.000185847	0.850257	0.0148606				F61_Liver_CD45+_FCAImmP7862084_CATCCACAGTCCATAC	Sinusoidal_EC_training	Endothelium_prediction	0.000829666	3.57947e-07	0.0955289	6.24965e-07	0.00479305	0.891126	0.00772138			ACAGCCGTCCCTCAGT-0	Fibroblast_ys_HL	63_AGM_HM	6.25e-12	3.06e-09	1.36e-09	6.97e-06	0.000161349	1.27e-12	5.68e-11			AAGTGAAGTTAGAGAT-2-0	Macrophage_YS_HL	Macrophage_ipsc_HL	8.33677e-09	1.33259e-11	5.50368e-12	1.02315e-08	2.68805e-09	1.31076e-12	5.81476e-12			AGTGAGGCAATCCGAT-1
F30_boneMarrow_Total_FCAImmP7292035_5GEX_GGACGTCAGGCTAGGT	Sinusoidal_EC_training	sinusoidal EC_prediction	5.69284e-05	8.89655e-06	0.109774	9.93111e-08	0.00473788	0.860501	0.0249215				F61_Liver_CD45+_FCAImmP7862084_CATGACAAGCGTTGCC	Immature_EC_training	Endothelium_prediction	0.00629929	0.00242142	0.761804	0.000131197	0.0168298	0.209605	0.00290991			ACAGCTAAGAATGTGT-0	Smooth_Muscle_ys_HL	38_AGM_HM	1.48e-05	0.000262876	0.000204447	2.04e-06	2.33e-06	1.03e-07	3.16e-05			AAGTGAAGTTCTCCAC-2-0	Erythroid_YS_HL	Erythroid_ipsc_HL	3.22107e-06	3.49391e-09	2.75102e-05	6.99695e-07	4.74343e-07	4.44449e-08	3.79318e-05			AGTGAGGGTTCGTTGA-1
F30_boneMarrow_Total_FCAImmP7292035_5GEX_GGCGTGTCACTGCCAG	Sinusoidal_EC_training	sinusoidal EC_prediction	2.65854e-06	7.41604e-07	0.0684884	4.45191e-09	0.00114323	0.928622	0.00174306				F61_Liver_CD45+_FCAImmP7862084_CATGACAAGGCATTGG	Sinusoidal_EC_training	Endothelium_prediction	0.00391197	9.75256e-05	0.152518	4.85324e-06	0.00304217	0.817736	0.0226894			ACAGCTAAGCAATCTC-0	HSPC_2_ys_HL	62_AGM_HM	2.6e-07	4.82e-05	1.3e-06	8.14e-05	0.000146311	1.76e-07	2.23e-06			AAGTGAATCACGGACC-2-0	Erythroid_YS_HL	Erythroid_ipsc_HL	2.76012e-06	1.34809e-08	4.32847e-05	7.51764e-07	3.84244e-08	1.96453e-08	5.9578e-06			AGTGAGGTCAGTTTGG-1
F30_boneMarrow_Total_FCAImmP7292035_5GEX_GGGCACTGTACCGTTA	Sinusoidal_EC_training	sinusoidal EC_prediction	1.95557e-06	3.44717e-07	0.00310462	8.38929e-09	0.00463718	0.991633	0.000623207				F61_Liver_CD45+_FCAImmP7862084_CATGACACACGAAGCA	Sinusoidal_EC_training	Endothelium_prediction	0.000294536	5.93856e-07	0.0717428	2.30383e-06	0.0111564	0.892837	0.0239661			ACAGCTACAATCCGAT-0	Macrophage_ys_HL	22_AGM_HM	5.74e-07	3.91e-08	1.25e-08	1.2e-09	6.52e-11	7.2e-05	2.89e-07			AAGTTCGAGGAAAGAC-2-0	Macrophage_YS_HL	Macrophage_ipsc_HL	1.6569e-09	3.51474e-09	5.0744e-12	1.17031e-09	1.43874e-10	1.0731e-08	2.0368e-11			AGTGAGGTCGCGATCG-1
F30_boneMarrow_Total_FCAImmP7292035_5GEX_GTAACGTTCTTGCAAG	Sinusoidal_EC_training	sinusoidal EC_prediction	2.75996e-06	3.92371e-08	0.0326395	5.20314e-10	0.000402998	0.964577	0.00237727				F61_Liver_CD45+_FCAImmP7862084_CATGCCTAGGGATCTG	Immature_EC_training	Endothelium_prediction	0.000137613	1.41064e-06	0.587545	3.23678e-07	0.00537427	0.394223	0.0127185			ACAGCTAGTCGACTGC-0	MK_ys_HL	76_AGM_HM	3.33e-10	2.05e-11	2.84e-11	1.09e-11	3.1e-14	8.04e-13	1.29e-11			AAGTTCGCACAGAGCA-2-0	Erythroid_YS_HL	Erythroid_ipsc_HL	6.03782e-07	4.30107e-06	1.14372e-05	4.34637e-07	2.51046e-07	6.06033e-07	5.04785e-05			AGTGGGAAGTCCGGTC-1
F30_boneMarrow_Total_FCAImmP7292035_5GEX_GTGCTTCTCCAGAAGG	Sinusoidal_EC_training	sinusoidal EC_prediction	0.000869266	1.62915e-06	0.411269	3.29679e-07	0.00329405	0.468824	0.115741				F61_Liver_CD45+_FCAImmP7862084_CATGCCTTCGCCAAAT	Sinusoidal_EC_training	Endothelium_prediction	0.0012694	7.10335e-05	0.258694	6.1726e-06	0.0013394	0.646795	0.0918255			ACAGCTATCAATAAGG-0	Macrophage_ys_HL	22_AGM_HM	1.17e-05	3.99e-07	8.11e-07	3.88e-08	1.54e-08	0.00124642	1.37e-05			AAGTTCGCACGGCTAC-2-0	Erythroid_YS_HL	Erythroid_ipsc_HL	8.05093e-07	7.18011e-07	6.44241e-07	8.67392e-08	9.85596e-08	6.35955e-07	3.64433e-06			AGTGGGACAGACACTT-1
F30_boneMarrow_Total_FCAImmP7292035_5GEX_TATCTCATCGAGGTAG	VWF_EC_training	tip EC_prediction	0.0299384	0.00024464	0.0379501	0.00012998	0.000164676	0.000526649	0.931045				F61_Liver_CD45+_FCAImmP7862084_CATGCCTTCTCGAGTA	VWF_EC_training	Endothelium_prediction	0.00244776	2.41464e-08	0.126199	1.06076e-06	0.000912889	0.433791	0.436648			ACAGCTATCAGCGACC-0	HSPC_2_ys_HL	62_AGM_HM	1.91e-08	5.07e-06	1.9e-08	4.62e-05	0.000165533	1.43e-09	2.54e-08			AAGTTCGCAGCGCTTG-2-0	Erythroid_YS_HL	Erythroid_ipsc_HL	4.05342e-09	2.92071e-05	7.82791e-08	8.91608e-09	1.0092e-08	2.18156e-05	3.98189e-06			AGTGGGAGTGCGATAG-1
F30_boneMarrow_Total_FCAImmP7292035_5GEX_TATGCCCCATGGGACA	Sinusoidal_EC_training	sinusoidal EC_prediction	0.000451642	1.33729e-05	0.0671768	6.11661e-07	0.00334289	0.773858	0.155156				F61_Liver_CD45+_FCAImmP7862084_CATGGCGAGAACTGTA	Immature_EC_training	Endothelium_prediction	0.0250711	0.0097144	0.70891	0.00123966	0.230229	0.0164675	0.00836766			ACATACGAGGCCCGTT-0	Immature_EC_ys_HL	6_AGM_HM	0.000866433	0.00104754	0.988167	2.36e-05	0.000347487	0.00019938	0.00899528			AAGTTCGCAGTCACGC-2-0	Erythroid_YS_HL	Erythroid_ipsc_HL	1.87095e-08	1.85919e-06	5.66587e-07	2.29852e-08	2.60488e-08	1.51228e-06	3.38727e-06			AGTGTCAAGCCAACAG-1
F30_boneMarrow_Total_FCAImmP7292035_5GEX_TCAACGACACGTTGGC	AEC_training	tip EC_prediction	0.645834	8.54505e-05	0.323198	0.000696949	0.000950879	0.00220991	0.0270245				F61_Liver_CD45+_FCAImmP7862084_CATTATCCATGAGCGA	Immature_EC_training	Endothelium_prediction	0.0011648	0.00259349	0.701565	2.97123e-06	0.00966132	0.130736	0.154276			ACATACGCAAGTAATG-0	Microglia_ys_HL	23_AGM_HM	1.27e-06	2.17e-07	3.05e-07	1.33e-08	1.12e-09	9.13e-05	2.41e-07			AAGTTCGTCCGTAATG-2-0	Erythroid_YS_HL	Erythroid_ipsc_HL	1.53193e-06	3.5007e-06	1.08267e-05	6.47417e-07	2.38319e-07	1.51582e-06	2.33239e-05			ATAACGCAGCTGTCTA-1
F30_boneMarrow_Total_FCAImmP7292035_5GEX_TCGAGGCGTAAACACA	Immature_EC_training	tip EC_prediction	0.0132143	6.78999e-05	0.984527	6.61277e-07	8.90577e-05	0.00138312	0.000717792				F61_Liver_CD45+_FCAImmP7862084_CCAATCCCACGTGAGA	Sinusoidal_EC_training	Endothelium_prediction	0.0043734	1.35856e-05	0.0598879	5.98775e-07	0.000558907	0.93352	0.00164517			ACATACGCACATCCGG-0	Fibroblast_ys_HL	52_AGM_HM	8.76e-05	0.000764306	0.000177923	0.0207944	0.0669561	2.11e-06	2.34e-05			AAGTTCGTCTGTCCGT-2-0	Erythroid_YS_HL	Erythroid_ipsc_HL	1.89875e-07	1.66437e-05	5.69915e-05	2.04115e-06	1.29359e-07	9.44379e-06	2.3283e-05			ATAAGAGCAGGGCATA-1
F30_boneMarrow_Total_FCAImmP7292035_5GEX_TCTCATAAGTTACCCA	Immature_EC_training	proliferating EC_prediction	0.00431854	6.87472e-05	0.854957	0.000534795	0.129896	0.00844449	0.0017803				F61_Liver_CD45+_FCAImmP7862084_CCAATCCCATGAGCGA	Sinusoidal_EC_training	Endothelium_prediction	0.000429133	1.76689e-05	0.107074	1.47258e-07	0.000462235	0.796809	0.0952081			ACATACGCATCGATTG-0	Macrophage_ys_HL	2_AGM_HM	1.55e-05	4.05e-06	2.01e-06	1.38e-07	2.12e-09	0.000588945	7.46e-06			AATAGAGAGGTTTGAA-2-0	Erythroid_YS_HL	Erythroid_ipsc_HL	2.33439e-07	6.53322e-08	3.59616e-05	4.33377e-07	1.4155e-08	2.97868e-08	4.49639e-06			ATAAGAGGTGCAACGA-1
F30_boneMarrow_Total_FCAImmP7292035_5GEX_TCTGGAAAGGCCGAAT	Sinusoidal_EC_training	sinusoidal EC_prediction	6.85835e-06	5.38972e-09	0.00748951	8.80123e-09	0.00124045	0.98204	0.00922343				F61_Liver_CD45+_FCAImmP7862084_CCACTACCACAACGCC	Sinusoidal_EC_training	Endothelium_prediction	0.00182706	0.00123766	0.0755114	1.06398e-08	2.18814e-06	0.698143	0.223279			ACATACGGTCACAAGG-0	Fibroblast_ys_HL	18_AGM_HM	2.64e-07	0.000177346	1.82e-05	0.000587478	0.00545612	2.59e-08	1.25e-06			AATAGAGCACCACATA-2-0	Erythroid_YS_HL	Erythroid_ipsc_HL	5.10591e-09	1.08405e-05	2.1924e-08	1.87488e-09	4.18068e-09	3.41642e-06	8.74664e-07			ATAAGAGTCTTCGGTC-1
F30_boneMarrow_Total_FCAImmP7292035_5GEX_TGTGGTAAGTGCGATG	Immature_EC_training	tip EC_prediction	0.00102567	2.71393e-06	0.909267	1.23945e-06	0.00396252	0.0425069	0.0432341				F61_Liver_CD45+_FCAImmP7862084_CCACTACTCAAGAAGT	Immature_EC_training	Endothelium_prediction	0.00236168	0.0057385	0.522193	7.38484e-06	0.0148402	0.454267	0.000592643			ACATACGGTCATGCAT-0	AEC_ys_HL	0_AGM_HM	0.999582	7.89e-05	4.11e-05	0.000157357	3.03e-08	1.97e-06	0.000137399			AATAGAGGTTCTGACA-2-0	Erythroid_YS_HL	Erythroid_ipsc_HL	2.2339e-06	1.68655e-08	6.2323e-06	2.21158e-07	1.2451e-07	1.21859e-08	1.85068e-05			ATAGACCCACCGCTAG-1
F30_boneMarrow_Total_FCAImmP7292035_5GEX_TTCCCAGCAAAGGTGC	Sinusoidal_EC_training	sinusoidal EC_prediction	4.21661e-06	3.5234e-07	0.05823	3.17545e-07	0.0196975	0.615645	0.306423				F61_Liver_CD45+_FCAImmP7862084_CCATTCGCAGTATAAG	Immature_EC_training	Endothelium_prediction	0.00866236	0.00078794	0.895655	7.6406e-06	0.00236727	0.0890397	0.00348007			ACATCAGGTAAACCTC-0	CMP_ys_HL	69_AGM_HM	3.48e-06	2.27e-05	3.1e-05	1.74e-06	2.32e-07	1.37e-06	1.68e-06			AATAGAGTCGCGTTTC-2-0	Erythroid_YS_HL	Erythroid_ipsc_HL	1.08596e-08	1.5677e-05	3.37023e-06	2.55321e-08	6.98858e-09	4.72909e-05	4.60601e-06			ATAGACCCATCACGAT-1
F30_boneMarrow_Total_FCAImmP7292035_5GEX_TTGAACGTCTCGTTTA	VWF_EC_training	tip EC_prediction	0.00882281	5.19335e-06	0.243049	0.000547406	0.206401	0.00978029	0.531394				F61_Liver_CD45+_FCAImmP7862084_CCATTCGGTGATGATA	Immature_EC_training	Endothelium_prediction	0.00464546	0.00138254	0.65207	5.37809e-05	0.0288879	0.261128	0.0518319			ACATCAGGTACGACCC-0	VWF_EC_ys_HL	6_AGM_HM	0.0212708	0.00350753	0.371451	0.000384906	0.00324681	0.00239554	0.596601			AATCACGAGAATCGTA-2-0	Macrophage_YS_HL	Macrophage_ipsc_HL	5.07397e-09	6.8197e-14	4.26643e-13	2.20219e-09	8.37877e-11	5.62703e-15	8.5188e-13			ATAGACCTCCTCATTA-1
F38_boneMarrow_CD45-_FCAImmP7528282_3prime_GAACCTAAGCGCCTTG	Sinusoidal_EC_training	sinusoidal EC_prediction	0.0017052	0.000569818	0.0727816	3.79739e-06	0.00737747	0.786345	0.131217				F61_Liver_CD45+_FCAImmP7862084_CCCAGTTGTCGCGTGT	VWF_EC_training	Endothelium_prediction	0.000532903	0.00162151	0.366327	7.97317e-06	0.00570619	0.24037	0.385434			ACATCAGTCCTTCAAT-0	Prolif_Sinusoidal_EC_ys_HL	56_AGM_HM	3.1e-07	2.26e-06	0.000159736	0.000606542	0.999034	9.29e-09	2.53e-06			AATCACGCACTAACGT-2-0	Erythroid_YS_HL	Erythroid_ipsc_HL	2.79365e-05	2.39454e-08	0.000179797	5.70957e-06	1.71443e-06	5.19609e-08	4.84364e-05			ATCATCTAGGCATGGT-1
F41_boneMarrow_CD45+_FCAImmP7555853_3prime_GCACATACAGATAATG	Sinusoidal_EC_training	sinusoidal EC_prediction	5.58386e-05	5.13254e-05	0.0250836	1.13207e-06	0.00601122	0.72928	0.239517				F61_Liver_CD45+_FCAImmP7862084_CCCAGTTTCGTCACGG	Prolif_Sinusoidal_EC_training	Endothelium_prediction	9.03088e-05	1.11967e-05	0.00878373	0.000350304	0.976419	0.0139731	0.00037234			ACATGGTCAGACGTAG-0	Macrophage_ys_HL	22_AGM_HM	8.88e-07	6.32e-08	2.15e-07	7.28e-09	5.87e-10	0.000129499	9.78e-08			AATCACGCAGCTGTGC-2-0	Erythroid_YS_HL	Erythroid_ipsc_HL	1.00653e-08	1.95993e-06	2.97571e-06	1.25143e-07	2.9192e-08	6.66445e-07	1.07799e-06			ATCATCTGTCCTAGCG-1
F41_boneMarrow_CD45-_FCAImmP7555854_3prime_AACACGTCAGCTGGCT	VWF_EC_training	tip EC_prediction	0.0666144	0.000122925	0.0243506	0.00200231	0.00632868	0.00436236	0.896219				F61_Liver_CD45+_FCAImmP7862084_CCGTGGAGTCAAACTC	Sinusoidal_EC_training	Endothelium_prediction	0.000769083	0.00154295	0.0749442	2.25817e-05	0.0364608	0.88251	0.00375068			ACATGGTTCATCGCTC-0	Lymphoid_progenitor_ys_HL	24_AGM_HM	8.45e-08	7.34e-06	4.37e-07	6.61e-05	0.00021349	5.43e-09	8.58e-08			AATCACGTCCACCTGT-2-0	Macrophage_YS_HL	Macrophage_ipsc_HL	1.72579e-05	7.43537e-06	8.6629e-05	0.00122205	3.86697e-05	5.59912e-06	3.92077e-05			ATCATCTGTCGCATCG-1
F41_boneMarrow_CD45-_FCAImmP7555854_3prime_AACACGTGTCGAGTTT	Sinusoidal_EC_training	sinusoidal EC_prediction	1.63752e-05	1.7703e-06	0.00168874	3.30613e-06	0.215076	0.77811	0.00510308				F61_Liver_CD45+_FCAImmP7862084_CCTAAAGCAGTATAAG	Immature_EC_training	Endothelium_prediction	0.172907	0.00521811	0.510378	1.31526e-05	0.000133343	0.0988741	0.212476			ACATGGTTCTTATCTG-0	Macrophage_ys_HL	44_AGM_HM	1.17e-06	7.48e-07	6.17e-08	1.8e-05	0.000198269	0.000586915	2.71e-07			AATCGACAGTAGATCA-2-0	Erythroid_YS_HL	Erythroid_ipsc_HL	4.64762e-09	3.13767e-06	6.74835e-08	7.4627e-09	9.98049e-09	2.64575e-06	4.06429e-06			ATCATGGCAGTAACGG-1
F41_boneMarrow_CD45-_FCAImmP7555854_3prime_AACTCTTCACCATGTA	Sinusoidal_EC_training	sinusoidal EC_prediction	0.000364558	0.000816684	0.0782703	4.81299e-07	0.000629023	0.918437	0.00148186				F61_Liver_CD45+_FCAImmP7862084_CCTAAAGCATCCCACT	Immature_EC_training	Endothelium_prediction	0.000599503	0.00077133	0.686108	9.95583e-06	0.0884342	0.223547	0.0005294			ACCAGTAAGATGCGAC-0	VWF_EC_ys_HL	6_AGM_HM	0.000769436	0.000342961	0.138939	3.64e-05	0.000498213	0.000144381	0.858857			AATCGACCACAGAGAC-2-0	Erythroid_YS_HL	Erythroid_ipsc_HL	2.64191e-07	1.09332e-05	3.17082e-07	9.00746e-09	1.47474e-07	3.37256e-06	5.05991e-06			ATCCACCCAATCTGCA-1
F41_boneMarrow_CD45-_FCAImmP7555854_3prime_ACCGTAAAGTGTCTCA	Sinusoidal_EC_training	sinusoidal EC_prediction	0.000164138	0.000119743	0.0181159	3.67424e-08	6.93933e-05	0.93156	0.0499704				F61_Liver_CD45+_FCAImmP7862084_CCTAAAGTCACAACGT	Prolif_Sinusoidal_EC_training	Endothelium_prediction	1.18828e-05	6.21219e-08	0.00672065	0.00105286	0.978896	0.0123759	0.000943003			ACCAGTAAGGCATTGG-0	Fibroblast_ys_HL	46_AGM_HM	2.78e-06	0.0001	0.000376215	6.91e-07	3.94e-08	5.2e-07	3.07e-06			AATCGACGTCCAAATC-2-0	Erythroid_YS_HL	Erythroid_ipsc_HL	2.02023e-07	4.86204e-06	1.34343e-06	5.44657e-08	9.1118e-08	9.30865e-07	2.99322e-06			ATCCACCTCCTGCTTG-1
F41_boneMarrow_CD45-_FCAImmP7555854_3prime_ACGATACCAAGGCTCC	Sinusoidal_EC_training	sinusoidal EC_prediction	0.012083	0.00165448	0.192372	0.0006379	0.211308	0.514472	0.0674725				F61_Liver_CD45+_FCAImmP7862084_CCTAAAGTCCCAAGAT	Sinusoidal_EC_training	Endothelium_prediction	0.000592705	0.00012778	0.178397	4.44653e-05	0.0762784	0.663332	0.0812277			ACCAGTATCACCTTAT-0	Smooth_Muscle_ys_HL	50_AGM_HM	8.89e-06	0.000203043	0.000144417	3.53e-06	5.1e-07	1.38e-06	7.61e-06			AATCGACGTCCGCAGT-2-0	MK_YS_HL	MK_ipsc_HL	4.64837e-07	2.23341e-06	4.03186e-07	5.3947e-09	7.8215e-08	2.17663e-07	3.21849e-06			ATCCGAAGTGATGTGG-1
F41_boneMarrow_CD45-_FCAImmP7555854_3prime_ACGCCAGCAAGCGTAG	Sinusoidal_EC_training	sinusoidal EC_prediction	9.62985e-05	2.34959e-05	0.00575676	3.7307e-08	3.24196e-05	0.99331	0.000780854				F61_Liver_CD45+_FCAImmP7862084_CCTACACCAGGTGCCT	Sinusoidal_EC_training	Endothelium_prediction	0.00930818	1.23094e-05	0.385085	9.81983e-06	0.0014422	0.566992	0.0371511			ACCCACTAGAAGGACA-0	Immature_EC_ys_HL	39_AGM_HM	0.0011497	0.00332664	0.569104	0.000237214	0.0830431	0.311715	0.0301748			AATCGACTCAAACCCA-2-0	Erythroid_YS_HL	Erythroid_ipsc_HL	1.922e-08	0.000122566	7.1535e-06	3.02621e-08	2.17874e-08	8.02964e-05	9.70285e-06			ATCGAGTGTCCCTTGT-1
F41_boneMarrow_CD45-_FCAImmP7555854_3prime_AGATTGCCATCCGTGG	Immature_EC_training	tip EC_prediction	0.00297104	0.00126725	0.474524	0.000891915	0.189074	0.0553627	0.275909				F61_Liver_CD45+_FCAImmP7862084_CCTACCATCATGCAAC	Prolif_Sinusoidal_EC_training	Endothelium_prediction	1.8575e-06	1.5309e-09	0.000113872	0.000177572	0.999596	0.000104056	7.05328e-06			ACCCACTAGCAACGGT-0	Erythroid_ys_HL	54_AGM_HM	4.5e-09	1.54e-07	2.3e-07	1.33e-09	1.38e-10	4.9e-09	5.44e-09			AATCGACTCTATTCGT-2-0	Erythroid_YS_HL	Erythroid_ipsc_HL	8.76314e-07	4.06997e-05	3.42755e-05	1.53443e-06	7.41435e-07	4.16436e-06	7.47343e-05			ATCTGCCAGCTAAACA-1
F41_boneMarrow_CD45-_FCAImmP7555854_3prime_AGCGGTCTCGCAAACT	Prolif_Sinusoidal_EC_training	proliferating EC_prediction	1.81331e-06	1.82202e-06	0.000487873	7.96122e-05	0.997347	0.00205427	2.80012e-05				F61_Liver_CD45+_FCAImmP7862084_CCTAGCTGTATTAGCC	Sinusoidal_EC_training	Endothelium_prediction	0.00136834	7.80239e-06	0.142709	8.03824e-06	0.00364524	0.825898	0.0263632			ACCCACTAGTGACTCT-0	Fibroblast_ys_HL	46_AGM_HM	1.69e-07	1.8e-06	6.12e-06	6.37e-08	7.1e-09	7.26e-09	3.27e-07			AATCGTGAGTCTTGGT-2-0	Erythroid_YS_HL	Erythroid_ipsc_HL	5.57546e-08	8.97053e-05	6.45054e-06	4.06869e-07	7.12798e-08	6.5525e-05	4.00914e-05			ATCTGCCGTTGTGGAG-1
F41_boneMarrow_CD45-_FCAImmP7555854_3prime_AGTGGGAAGATAGTCA	Sinusoidal_EC_training	sinusoidal EC_prediction	0.000377241	5.15298e-05	0.0720982	2.20901e-06	0.00261905	0.889492	0.0353594				F61_Liver_CD45+_FCAImmP7862084_CCTCAGTGTCCGTGAC	VWF_EC_training	Endothelium_prediction	0.00236453	0.00080541	0.168878	1.53146e-06	0.000182029	0.350804	0.476964			ACCCACTCATGCAATC-0	Immature_EC_ys_HL	14_AGM_HM	0.468469	0.00310208	0.518925	9.16e-05	0.00117369	0.00274441	0.00370226			AATCGTGGTGTTCCAA-2-0	Erythroid_YS_HL	Erythroid_ipsc_HL	2.26211e-08	7.93364e-07	8.83683e-08	2.57159e-09	2.23379e-09	1.04018e-07	9.63881e-07			ATCTGCCTCTGCGACG-1
F41_boneMarrow_CD45-_FCAImmP7555854_3prime_ATCGAGTGTACCGAGA	HE_training	tip EC_prediction	0.110264	0.451166	0.258128	0.00329216	0.00121204	0.00320099	0.172736				F61_Liver_CD45+_FCAImmP7862084_CCTTCCCAGTCGTTTG	Prolif_Sinusoidal_EC_training	Endothelium_prediction	2.79206e-05	6.99383e-05	0.00146334	0.00232206	0.996039	1.79303e-05	5.97808e-05			ACCCACTGTCAGCTAT-0	VWF_EC_ys_HL	6_AGM_HM	0.000754647	0.000101007	0.0298465	1.13e-05	7.71e-05	2.22e-05	0.968725			AATGAAGAGCGATTCT-2-0	Erythroid_YS_HL	Erythroid_ipsc_HL	7.57434e-08	0.000417981	5.02512e-08	2.35513e-09	3.76704e-08	7.9914e-05	1.09334e-05			ATGCGATGTCGCGGTT-1
F41_boneMarrow_CD45-_FCAImmP7555854_3prime_ATTATCCAGACTGTAA	Sinusoidal_EC_training	sinusoidal EC_prediction	0.000685791	0.00106171	0.0968796	0.000134442	0.0455868	0.80726	0.0483917				F61_Liver_CD45+_FCAImmP7862084_CCTTCCCTCTCAAGTG	Sinusoidal_EC_training	Endothelium_prediction	0.0586905	0.16111	0.295491	5.6095e-06	0.000774545	0.476147	0.00778182			ACCCACTTCCCAAGTA-0	Immature_EC_ys_HL	6_AGM_HM	0.000294983	0.00230842	0.922182	0.000565708	0.0641629	0.00010626	0.00827906			AATGAAGAGTGCTACT-2-0	CMP_YS_HL	CMP_ipsc_HL	1.78812e-06	3.79667e-05	0.000434782	0.00298323	3.29227e-05	1.22956e-05	4.20797e-05			ATGCGATTCGTCTGCT-1
F41_boneMarrow_CD45-_FCAImmP7555854_3prime_CACACCTCATTGGCGC	Sinusoidal_EC_training	sinusoidal EC_prediction	1.99381e-05	5.67326e-06	0.031566	7.65568e-09	0.00011754	0.964627	0.00366437				F61_Liver_CD45+_FCAImmP7862084_CCTTCGAAGCCCTAAT	Sinusoidal_EC_training	Endothelium_prediction	0.00159811	6.36727e-05	0.208617	6.37251e-05	0.0538227	0.727272	0.00856311			ACCCACTTCCTTCAAT-0	Immature_EC_ys_HL	35_AGM_HM	2.68e-06	5.07e-06	0.999969	2.76e-07	1.07e-05	1.49e-07	8.43e-06			AATGAAGCACTGTGTA-2-0	Erythroid_YS_HL	Erythroid_ipsc_HL	3.85078e-06	3.53025e-06	1.52422e-05	6.06138e-07	1.02824e-06	3.16615e-06	0.000106929			ATGCGATTCGTTTATC-1
F41_boneMarrow_CD45-_FCAImmP7555854_3prime_CACACTCTCTCTAAGG	Prolif_Sinusoidal_EC_training	immature EC_prediction	0.000208657	0.00052907	0.0533926	0.000117955	0.435904	0.407518	0.10233				F61_Liver_CD45+_FCAImmP7862084_CCTTTCTTCAGCTGGC	Prolif_Sinusoidal_EC_training	Endothelium_prediction	1.69756e-05	2.11605e-07	0.0110246	0.000978187	0.977424	0.00900067	0.00155572			ACCCACTTCGTACCGG-0	Macrophage_ys_HL	2_AGM_HM	2.39e-05	7.8e-06	2.48e-06	2.41e-07	2.79e-08	0.00118159	1.92e-05			AATGAAGCATTGCAAC-2-0	Macrophage_YS_HL	Macrophage_ipsc_HL	1.26701e-07	6.49132e-10	9.08597e-09	6.53893e-08	1.89077e-09	1.84669e-09	1.49675e-09			ATGTGTGAGAGTACAT-1
F41_boneMarrow_CD45-_FCAImmP7555854_3prime_CAGATCATCGGAATCT	Immature_EC_training	tip EC_prediction	0.00540683	0.00153783	0.802708	0.00020946	0.0626476	0.0104297	0.117061				F61_Liver_CD45+_FCAImmP7862084_CGAACATAGGCAGTCA	Immature_EC_training	Endothelium_prediction	0.000103095	8.80587e-07	0.477617	1.07027e-08	1.55421e-05	0.34451	0.177753			ACCGTAACACGCATCG-0	Macrophage_ys_HL	2_AGM_HM	9.55e-05	0.000168595	5.71e-05	4.51e-07	7.09e-09	0.000822221	0.000149941			AATGAAGGTCATCGGC-2-0	Erythroid_YS_HL	Erythroid_ipsc_HL	1.53707e-07	2.56821e-06	1.7512e-05	1.17573e-07	2.59402e-08	3.40737e-06	8.10885e-06			ATGTGTGAGGGATGGG-1
F41_boneMarrow_CD45-_FCAImmP7555854_3prime_CAGCTAACAAAGCAAT	Sinusoidal_EC_training	immature EC_prediction	0.0401555	0.0119361	0.0868865	3.3733e-05	0.00905599	0.792475	0.059457				F61_Liver_CD45+_FCAImmP7862084_CGAACATAGTGTCTCA	Sinusoidal_EC_training	Endothelium_prediction	0.000954861	8.60576e-05	0.248185	9.45645e-05	0.173596	0.526202	0.0508819			ACCGTAACAGTTTACG-0	Fibroblast_ys_HL	46_AGM_HM	3.66e-07	1.62e-06	3.74e-05	4.14e-07	1.9e-07	1.68e-09	5.37e-07			AATGAAGGTGTTACAC-2-0	Erythroid_YS_HL	Erythroid_ipsc_HL	7.62059e-07	4.11547e-07	0.000725533	1.4641e-06	3.79805e-08	1.56722e-07	3.02774e-06			ATGTGTGGTCATATCG-1
F41_boneMarrow_CD45-_FCAImmP7555854_3prime_CCACTACGTAAAGTCA	Sinusoidal_EC_training	sinusoidal EC_prediction	8.02038e-06	1.98113e-06	0.0501547	1.4396e-08	0.000407036	0.937722	0.0117061				F61_Liver_CD45+_FCAImmP7862084_CGACTTCTCATCGCTC	Sinusoidal_EC_training	Endothelium_prediction	0.00295139	0.000211534	0.253126	1.30809e-08	1.29319e-05	0.734934	0.00876472			ACCGTAACATGGAATA-0	Pre DC2_ys_HL	2_AGM_HM	0.000743048	0.000217474	0.00010343	3.83e-06	2.14e-08	0.000266876	0.000117138			AATGACCAGATAACAC-2-0	Erythroid_YS_HL	Erythroid_ipsc_HL	3.74698e-08	6.32478e-08	1.55882e-06	6.67739e-08	2.87484e-08	1.23353e-08	2.31723e-06			ATTACTCAGCTTTGGT-1
F41_boneMarrow_CD45-_FCAImmP7555854_3prime_CGATTGAGTAGTGAAT	Sinusoidal_EC_training	sinusoidal EC_prediction	6.43841e-05	4.58205e-05	0.113855	3.01561e-06	0.0548021	0.656225	0.175005				F61_Liver_CD45+_FCAImmP7862084_CGAGAAGAGATGTAAC	Sinusoidal_EC_training	Endothelium_prediction	0.000212476	2.18293e-06	0.0471495	1.60508e-06	0.0124987	0.894397	0.045739			ACCGTAAGTAAGTTCC-0	Fibroblast_ys_HL	38_AGM_HM	1.01e-07	2.56e-06	5.62e-05	0.000268432	0.00566353	1.39e-09	5.3e-07			AATGACCAGCGTTAGG-2-0	Erythroid_YS_HL	Erythroid_ipsc_HL	6.58695e-07	5.18669e-06	1.2566e-06	9.57147e-09	3.05759e-08	4.22203e-07	4.04563e-06			ATTACTCCACGGATAG-1
F41_boneMarrow_CD45-_FCAImmP7555854_3prime_CGGTTAAAGCCACTAT	Immature_EC_training	tip EC_prediction	0.0400254	0.000214706	0.950958	0.000323309	0.00704946	0.000956378	0.000472827				F61_Liver_CD45+_FCAImmP7862084_CGAGAAGGTTCTGGTA	Immature_EC_training	Endothelium_prediction	0.00027579	0.00121677	0.397126	3.14962e-05	0.00532396	0.307532	0.288494			ACCGTAAGTTGTGGAG-0	Immature_EC_ys_HL	6_AGM_HM	0.00033259	0.000299595	0.962857	2.05e-05	0.000291498	5.95e-05	0.0358739			AATGACCGTAGACAAT-2-0	Erythroid_YS_HL	Erythroid_ipsc_HL	2.72803e-09	8.42908e-05	3.63669e-08	4.15667e-09	4.39414e-09	8.12039e-06	4.03969e-06			ATTACTCCAGGTCGTC-1
F41_boneMarrow_CD45-_FCAImmP7555854_3prime_CGTCACTAGAAGGTTT	Sinusoidal_EC_training	sinusoidal EC_prediction	3.94384e-05	1.96156e-06	0.00300918	1.52692e-07	0.000329374	0.968025	0.028595				F61_Liver_CD45+_FCAImmP7862084_CGAGAAGTCAGGCGAA	Sinusoidal_EC_training	Endothelium_prediction	0.0414202	0.00146638	0.289098	1.65369e-05	0.00114014	0.661622	0.00523653			ACCGTAATCGGTGTCG-0	Fibroblast_ys_HL	38_AGM_HM	2.28e-08	7.56e-07	1.01e-06	1.77e-06	3.04e-06	6.18e-10	3.68e-08			AATGACCGTCCGGTCA-2-0	Macrophage_YS_HL	Macrophage_ipsc_HL	7.75838e-11	4.0256e-11	1.27078e-13	3.64852e-10	7.43484e-11	5.49949e-11	1.2211e-12			ATTATCCCATCCTTGC-1
F41_boneMarrow_CD45-_FCAImmP7555854_3prime_GACTGCGCAGACTCGC	Sinusoidal_EC_training	sinusoidal EC_prediction	0.000440578	0.000837586	0.135789	2.12002e-05	0.0201848	0.830569	0.0121575				F61_Liver_CD45+_FCAImmP7862084_CGATCGGAGAGCCCAA	Immature_EC_training	Endothelium_prediction	0.0166113	0.00926082	0.460384	0.000541097	0.232171	0.178603	0.102429			ACCTTTAAGAAGGTGA-0	Macrophage_ys_HL	2_AGM_HM	7.19e-06	1.26e-05	1.2e-05	4.79e-07	3.79e-08	0.000517824	2.98e-06			AATGACCGTCTCAGAT-2-0	MK_YS_HL	MK_ipsc_HL	5.48742e-07	2.39282e-06	4.26151e-08	2.34725e-09	1.3076e-08	1.47534e-06	3.45009e-06			ATTCTACGTGCGGTAA-1
F41_boneMarrow_CD45-_FCAImmP7555854_3prime_GATCGTAAGATGTAAC	Sinusoidal_EC_training	sinusoidal EC_prediction	0.00216049	0.000188561	0.0438561	5.6131e-06	0.0122687	0.870782	0.0707388				F61_Liver_CD45+_FCAImmP7862084_CGATCGGTCGGCTACG	Immature_EC_training	Endothelium_prediction	0.170251	0.00032554	0.613449	0.00158238	0.118774	0.0597304	0.0358875			ACCTTTAAGTACACCT-0	Macrophage_ys_HL	2_AGM_HM	1.34e-05	4.79e-06	2.74e-06	1.82e-07	5.22e-09	0.000174185	2.02e-06			AATGACCTCACGAACT-2-0	Erythroid_YS_HL	Erythroid_ipsc_HL	4.24414e-06	4.47141e-07	1.67625e-05	9.10072e-07	7.1882e-07	2.38032e-07	3.3896e-05			ATTGGACGTTGTACAC-1
F41_boneMarrow_CD45-_FCAImmP7555854_3prime_GATGAAACAATAACGA	Sinusoidal_EC_training	immature EC_prediction	0.00668092	0.000808403	0.208502	1.54559e-05	0.0136504	0.390006	0.380337				F61_Liver_CD45+_FCAImmP7862084_CGATGGCCACAGCCCA	Sinusoidal_EC_training	Endothelium_prediction	0.224373	0.000234947	0.330413	3.03192e-05	0.00251192	0.431776	0.0106613			ACCTTTACATCACCCT-0	Immature_EC_ys_HL	45_AGM_HM	3.78e-05	2.78e-05	0.999711	8.52e-07	4.88e-05	3.22e-05	0.000105096			AATGACCTCTTCGCTG-2-0	Erythroid_YS_HL	Erythroid_ipsc_HL	5.85884e-08	1.78321e-07	2.24283e-06	9.99191e-08	2.22975e-08	3.18851e-08	3.17977e-06			ATTTCTGGTGTGACGA-1
F41_boneMarrow_CD45-_FCAImmP7555854_3prime_GCAGTTAGTGTGAAAT	Sinusoidal_EC_training	sinusoidal EC_prediction	0.00139303	0.00033229	0.0419656	4.14562e-06	0.00403703	0.909299	0.0429687				F61_Liver_CD45+_FCAImmP7862084_CGATGGCTCGATCCCT	Sinusoidal_EC_training	Endothelium_prediction	0.000588705	8.0874e-06	0.441015	4.05269e-07	0.000109993	0.519537	0.0387411			ACCTTTACATCGGGTC-0	Macrophage_ys_HL	2_AGM_HM	2.24e-06	4.48e-06	3.69e-06	3.63e-07	6.37e-08	8.29e-05	1.57e-06			AATGCCAAGCAAGCCA-2-0	Macrophage_YS_HL	Macrophage_ipsc_HL	1.56331e-05	5.40351e-07	2.31479e-07	7.55335e-06	3.71635e-07	5.87882e-07	3.04139e-08			ATTTCTGTCCCGACTT-1
F41_boneMarrow_CD45-_FCAImmP7555854_3prime_GCGAGAACATACGCCG	Sinusoidal_EC_training	sinusoidal EC_prediction	2.88051e-05	2.62009e-06	0.0992666	3.34099e-08	0.00773941	0.775912	0.117051				F61_Liver_CD45+_FCAImmP7862084_CGATGTAGTCCAGTGC	AEC_training	Endothelium_prediction	0.829605	0.000498154	0.0139268	0.000671184	8.51467e-05	0.0017224	0.153491			ACCTTTATCATATCGG-0	Smooth_Muscle_ys_HL	47_AGM_HM	0.00427292	0.000229636	0.00306068	7.6e-05	1.18e-07	5.1e-07	3.6e-05			AATGCCACACAGTCGC-2-0	Erythroid_YS_HL	Erythroid_ipsc_HL	1.8639e-06	8.54366e-07	2.26163e-06	1.77051e-07	1.13616e-07	9.18233e-08	2.6754e-05			CAACCAAGTGGCTCCA-1
F41_boneMarrow_CD45-_FCAImmP7555854_3prime_GCTCTGTTCGTTTATC	Sinusoidal_EC_training	sinusoidal EC_prediction	0.000242068	5.54767e-05	0.0408427	9.20365e-07	0.00915253	0.913018	0.0366885				F61_Liver_CD45+_FCAImmP7862084_CGATTGACACAGCCCA	Immature_EC_training	Endothelium_prediction	0.000196874	5.58731e-05	0.51587	1.06996e-05	0.155731	0.316917	0.0112185			ACCTTTATCGGAGCAA-0	Macrophage_ys_HL	22_AGM_HM	1.5e-06	6.21e-07	3e-06	4.3e-08	3.18e-09	0.00013916	3.69e-06			AATGCCAGTCATCGCG-2-0	MEMP_YS_HL	MEMP_ipsc_HL	4.0099e-06	2.72027e-07	3.4131e-07	5.34321e-07	3.1409e-06	8.63868e-07	2.50298e-05			CAACCAATCTAACTGG-1
F41_boneMarrow_CD45-_FCAImmP7555854_3prime_GCTGCTTGTCGAACAG	Sinusoidal_EC_training	sinusoidal EC_prediction	0.000105869	2.22507e-06	0.00839245	7.42348e-09	3.21865e-05	0.990276	0.00119089				F61_Liver_CD45+_FCAImmP7862084_CGCGTTTCACCGTTGG	Immature_EC_training	Endothelium_prediction	0.0805737	0.000496549	0.384443	0.00797142	0.298284	0.156929	0.0713018			ACCTTTATCTTGAGAC-0	Macrophage_ys_HL	2_AGM_HM	2.01e-05	1.03e-05	6.91e-06	2.11e-07	2.41e-09	0.00177262	1.52e-05			AATGGAACAGTTTCGA-2-0	Macrophage_YS_HL	Macrophage_ipsc_HL	4.9252e-10	2.36663e-09	4.23347e-12	3.53496e-10	2.18363e-11	8.47483e-09	1.58092e-11			CAACCTCAGACCCACC-1
F41_boneMarrow_CD45-_FCAImmP7555854_3prime_GGACAAGAGAATAGGG	Sinusoidal_EC_training	tip EC_prediction	0.00667653	0.00126744	0.396999	1.54137e-05	0.00251653	0.462831	0.129694				F61_Liver_CD45+_FCAImmP7862084_CGCTATCAGATCTGAA	Prolif_Sinusoidal_EC_training	Endothelium_prediction	0.0100211	0.193506	0.316303	0.00280745	0.471514	0.00390022	0.00194842			ACGAGCCAGACTACAA-0	Immature_EC_ys_HL	45_AGM_HM	0.000273613	0.000501961	0.994364	6.94e-06	0.000102809	2.54e-05	0.0030389			AATGGAATCCGTCCTA-2-0	Erythroid_YS_HL	Erythroid_ipsc_HL	2.37888e-12	3.335e-14	5.59947e-13	1.97637e-14	2.3963e-15	1.13475e-13	4.96155e-12			CAACCTCAGTGGTAAT-1
F41_boneMarrow_CD45-_FCAImmP7555854_3prime_GGACAAGTCCAGTAGT	Immature_EC_training	tip EC_prediction	0.131098	0.00620528	0.659451	6.07472e-05	0.00128645	0.192844	0.00905441				F61_Liver_CD45+_FCAImmP7862084_CGCTATCGTGGTTTCA	Immature_EC_training	Endothelium_prediction	0.078397	0.00120889	0.582362	0.00654092	0.217829	0.0646521	0.0490099			ACGAGCCAGTATCTCG-0	Immature_EC_ys_HL	14_AGM_HM	0.0599632	0.00180626	0.845821	0.00027778	0.00409894	0.00488857	0.0447571			AATGGCTAGAAGTCAT-2-0	Erythroid_YS_HL	Erythroid_ipsc_HL	4.26218e-08	0.000113741	1.56995e-07	3.91494e-09	4.40074e-09	5.27521e-05	7.29308e-06			CAACCTCTCTGGTGTA-1
F41_boneMarrow_CD45-_FCAImmP7555854_3prime_GTAGGCCAGGATTCGG	Immature_EC_training	tip EC_prediction	0.00597238	0.0031047	0.883098	0.000613995	0.035865	0.0450483	0.0262975				F61_Liver_CD45+_FCAImmP7862084_CGCTATCTCTGGTATG	Immature_EC_training	Endothelium_prediction	0.000194636	0.0264852	0.504329	0.000155764	0.234197	0.107036	0.127602			ACGAGCCCACAGACAG-0	Macrophage_ys_HL	2_AGM_HM	0.00027131	3.93e-05	4.48e-06	8.25e-07	4.75e-09	0.000346079	0.000718959			AATGGCTAGTGAGCCA-2-0	Erythroid_YS_HL	Erythroid_ipsc_HL	1.0932e-05	3.10754e-08	0.000116225	3.6501e-06	4.95517e-07	6.2011e-08	7.74844e-05			CAACTAGCACAGCGTC-1
F41_boneMarrow_CD45-_FCAImmP7555854_3prime_GTAGTCACAAGCTGAG	Immature_EC_training	tip EC_prediction	0.0141596	0.00120386	0.653909	0.000146692	0.0517035	0.0536183	0.225258				F61_Liver_CD45+_FCAImmP7862084_CGCTATCTCTTAACCT	Sinusoidal_EC_training	Endothelium_prediction	0.00136242	1.00264e-05	0.387169	4.91533e-08	0.000124585	0.607634	0.00369999			ACGAGCCCAGTAGAGC-0	Immature_EC_ys_HL	6_AGM_HM	0.00356271	0.0156816	0.813735	0.000126882	0.0328773	0.0239828	0.106379			AATGGCTCAGAACTCT-2-0	Erythroid_YS_HL	Erythroid_ipsc_HL	1.87197e-05	4.90306e-09	1.48521e-06	2.37925e-07	6.14691e-07	9.69076e-09	9.55612e-06			CAACTAGGTCAACTGT-1
F41_boneMarrow_CD45-_FCAImmP7555854_3prime_GTCATTTGTCGAATCT	Sinusoidal_EC_training	sinusoidal EC_prediction	0.000905957	0.000806064	0.0228014	8.91241e-06	0.0123869	0.852983	0.110108				F61_Liver_CD45+_FCAImmP7862084_CGCTGGAGTGAAAGAG	Immature_EC_training	Endothelium_prediction	0.0102533	0.433168	0.479702	0.00015905	0.00251148	0.0292054	0.0450001			ACGAGCCGTCAACATC-0	Smooth_Muscle_ys_HL	46_AGM_HM	2.56e-06	0.000102766	0.000233055	1.01e-05	2.32e-06	4.3e-08	1.61e-05			AATGGCTGTCACTCTC-2-0	MK_YS_HL	MK_ipsc_HL	2.2832e-07	3.40429e-06	5.87349e-07	3.34613e-07	6.06635e-07	1.27101e-06	2.54057e-05			CAACTAGGTTCACGGC-1
F41_boneMarrow_CD45-_FCAImmP7555854_3prime_TATTACCTCGGTTAAC	AEC_training	tip EC_prediction	0.964804	0.0121232	0.0108864	0.00171254	0.000102512	0.00167785	0.00869376				F61_Liver_CD45+_FCAImmP7862084_CGGACACCAGGTCCAC	Prolif_Sinusoidal_EC_training	Endothelium_prediction	6.4997e-08	8.33416e-09	7.22168e-05	2.33218e-05	0.999838	5.93909e-05	7.24468e-06			ACGAGCCGTGTTTGTG-0	Promonocyte_ys_HL	27_AGM_HM	6.44e-06	0.000160838	6.51e-06	0.000627418	0.000682441	5.67e-06	1.4e-05			AATGGCTTCGAATCCA-2-0	Erythroid_YS_HL	Erythroid_ipsc_HL	1.03401e-07	2.45341e-05	7.1798e-08	2.76138e-08	1.4491e-07	1.22992e-05	4.13276e-05			CAAGAAATCGGCGGTT-1
F41_boneMarrow_CD45-_FCAImmP7555854_3prime_TCAGGTACAAAGAATC	Prolif_Sinusoidal_EC_training	proliferating EC_prediction	0.000500326	9.78655e-05	0.0567289	0.00164976	0.926392	0.00833061	0.00630075				F61_Liver_CD45+_FCAImmP7862084_CGGACTGAGCTCCCAG	VWF_EC_training	Endothelium_prediction	0.000549672	4.62617e-05	0.316094	2.29976e-06	0.00622711	0.188411	0.488669			ACGAGCCTCACAGGCC-0	Smooth_Muscle_ys_HL	50_AGM_HM	0.00430529	0.00246568	0.00472423	0.000125995	1.87e-05	0.000304472	0.000839754			AATTCCTAGCGAGAAA-2-0	Macrophage_YS_HL	Macrophage_ipsc_HL	0.00013286	8.46827e-09	4.8107e-07	7.22027e-06	5.59597e-07	5.23016e-08	7.97954e-08			CAAGATCAGCGGCTTC-1
F41_boneMarrow_CD45-_FCAImmP7555854_3prime_TGGCGCAAGAACTCGG	Sinusoidal_EC_training	sinusoidal EC_prediction	5.43769e-05	8.08622e-06	0.00147302	6.96226e-08	6.6942e-05	0.929922	0.0684751				F61_Liver_CD45+_FCAImmP7862084_CGGACTGCACCAACCG	Immature_EC_training	Endothelium_prediction	0.00520662	0.00147535	0.829359	0.00016467	0.0628048	0.0939321	0.0070578			ACGAGCCTCCTTGACC-0	Fibroblast_ys_HL	18_AGM_HM	1.84e-05	0.0004913	0.000795857	9.94e-06	2.05e-06	1.41e-07	9.95e-06			AATTCCTCAGCTATAC-2-0	Macrophage_YS_HL	Macrophage_ipsc_HL	5.65761e-05	2.12128e-10	2.75344e-07	6.02643e-06	9.3869e-07	3.72026e-09	2.6159e-08			CAAGATCAGTCCCACG-1
F41_boneMarrow_CD45-_FCAImmP7555854_3prime_TTCGAAGAGGAATCGC	Immature_EC_training	immature EC_prediction	0.00827098	0.000129552	0.703686	2.45327e-05	0.0179651	0.142108	0.127816				F61_Liver_CD45+_FCAImmP7862084_CGGACTGGTCAATGTC	Immature_EC_training	Endothelium_prediction	0.0746142	0.000345749	0.694052	0.000415623	0.0199208	0.206426	0.00422584			ACGAGCCTCGTTTGCC-0	Smooth_Muscle_ys_HL	38_AGM_HM	1.61e-06	6.29e-05	0.000867987	2.44e-06	8.73e-08	1.61e-07	5.97e-06			AATTCCTGTAGCGCTC-2-0	Macrophage_YS_HL	Macrophage_ipsc_HL	5.05168e-07	3.61536e-09	1.62678e-10	7.57666e-08	7.79095e-08	1.7896e-08	9.40156e-10			CAAGATCGTTGAGTTC-1
F41_boneMarrow_CD45-_FCAImmP7555854_3prime_TTGCCGTCAAATACAG	Sinusoidal_EC_training	sinusoidal EC_prediction	1.02157e-05	3.87458e-06	0.026523	6.76101e-09	0.00290166	0.96526	0.00530132				F61_Liver_CD45+_FCAImmP7862084_CGGAGCTCACTGTTAG	Sinusoidal_EC_training	Endothelium_prediction	0.000389499	7.1116e-05	0.149048	3.21276e-07	0.00105405	0.771922	0.0775146			ACGAGCCTCTCCTATA-0	Macrophage_ys_HL	44_AGM_HM	1.66e-07	2.07e-07	5.15e-08	2.4e-07	1.59e-07	4.64e-06	9.42e-08			AATTCCTGTGTTGATC-2-0	Erythroid_YS_HL	Erythroid_ipsc_HL	2.5612e-08	3.18289e-06	2.69863e-07	1.34059e-08	1.02435e-08	8.2437e-07	4.4497e-06			CAAGATCTCATGCTCC-1
F41_boneMarrow_CD45-_FCAImmP7555855_5GEX_AACTCTTCAAGGTTTC	Immature_EC_training	tip EC_prediction	0.000864591	1.10819e-05	0.894066	2.83967e-06	0.0124367	0.0747708	0.017848				F61_Liver_CD45+_FCAImmP7862084_CGGAGCTTCGGTTAAC	Immature_EC_training	Endothelium_prediction	0.0371727	0.00959218	0.633611	0.000280729	0.00318551	0.168441	0.147717			ACGAGCCTCTGAAAGA-0	Immature_EC_ys_HL	6_AGM_HM	0.000478458	0.000336483	0.988363	8.47e-06	0.000374761	3.73e-05	0.00981311			AATTCCTGTTTACCAG-2-0	Macrophage_YS_HL	Macrophage_ipsc_HL	6.96566e-10	2.59796e-08	1.2703e-12	3.56541e-10	2.99631e-10	4.32582e-08	1.07252e-10			CAAGGCCAGCCCAGCT-1
F41_boneMarrow_CD45-_FCAImmP7555855_5GEX_AACTTTCCACGGTGTC	Sinusoidal_EC_training	sinusoidal EC_prediction	4.07201e-06	2.31226e-07	0.0192324	1.45173e-08	0.00300901	0.969347	0.00840715				F61_Liver_CD45+_FCAImmP7862084_CGGAGTCCAAGTTAAG	Sinusoidal_EC_training	Endothelium_prediction	0.00743781	0.000327692	0.319666	0.000237181	0.0656487	0.465611	0.141072			ACGAGCCTCTGTTGAG-0	Prolif_Sinusoidal_EC_ys_HL	39_AGM_HM	4.95e-08	2.36e-06	6.95e-05	9.25e-05	0.99978	3.16e-06	1.68e-06			AATTCCTTCATTGCCC-2-0	Monocyte_0_YS_HL	Monocyte_0_ipsc_HL	1.3225e-07	5.31505e-05	6.44401e-08	6.33184e-06	8.60906e-07	9.54966e-05	3.54005e-06			CAAGGCCAGGCGACAT-1
F41_boneMarrow_CD45-_FCAImmP7555855_5GEX_AAGCCGCAGGTACTCT	Immature_EC_training	tip EC_prediction	0.0502848	0.00214681	0.366023	0.00213692	0.172928	0.0882222	0.318259				F61_Liver_CD45+_FCAImmP7862084_CGGCTAGAGACAATAC	Immature_EC_training	Endothelium_prediction	0.00806806	0.083131	0.81096	0.000368176	0.044811	0.0375356	0.0151258			ACGAGGAAGACTGTAA-0	AEC_ys_HL	34_AGM_HM	0.522939	2.66e-05	0.0236126	0.314562	0.138118	2.71e-07	0.000314615			AATTCCTTCGAGTCTA-2-0	MK_YS_HL	MK_ipsc_HL	1.78737e-07	4.86601e-06	1.61284e-08	1.11281e-09	1.13799e-08	4.11008e-06	5.04272e-06			CAAGGCCGTCATATGC-1
F41_boneMarrow_CD45-_FCAImmP7555855_5GEX_AAGGTTCTCGTTGACA	Sinusoidal_EC_training	sinusoidal EC_prediction	2.97749e-07	1.71839e-09	0.00257621	1.59094e-10	7.93262e-05	0.993662	0.00368252				F61_Liver_CD45+_FCAImmP7862084_CGGCTAGAGAGCTGGT	Prolif_Sinusoidal_EC_training	Endothelium_prediction	5.03667e-05	5.69168e-06	0.00633892	0.000420545	0.973302	0.0196546	0.000227613			ACGAGGAAGCCACCTG-0	Immature_EC_ys_HL	39_AGM_HM	0.00990772	0.0181936	0.813843	0.000133037	0.00155614	0.00387113	0.145267			AATTTCCAGAGAAGGT-2-0	Erythroid_YS_HL	Erythroid_ipsc_HL	5.81061e-09	6.85516e-07	1.28656e-07	1.4269e-08	9.92385e-09	7.26267e-07	1.07696e-06			CAAGGCCGTCTAACGT-1
F41_boneMarrow_CD45-_FCAImmP7555855_5GEX_ACATCAGGTTTGGCGC	VWF_EC_training	tip EC_prediction	0.00245388	1.03313e-06	0.142636	1.3083e-05	0.0105955	0.268454	0.575846				F61_Liver_CD45+_FCAImmP7862084_CGGCTAGCAGCTTAAC	Immature_EC_training	Endothelium_prediction	0.000658053	0.00122189	0.530057	4.24409e-07	0.000223014	0.299553	0.168287			ACGAGGAGTTGAGTTC-0	Prolif_Sinusoidal_EC_ys_HL	52_AGM_HM	2.26e-08	2.09e-06	6.33e-07	0.0109082	0.690491	1.6e-09	4.97e-08			AATTTCCAGCTGAGTG-2-0	Erythroid_YS_HL	Erythroid_ipsc_HL	8.7212e-09	1.14238e-05	2.14859e-08	4.33025e-09	7.54312e-09	1.69445e-05	1.58066e-05			CAAGGCCTCCAGTATG-1
F41_boneMarrow_CD45-_FCAImmP7555855_5GEX_ACGAGGATCAACGAAA	Sinusoidal_EC_training	sinusoidal EC_prediction	0.000251393	3.43947e-05	0.00279583	1.37032e-06	0.000690003	0.669073	0.327154				F61_Liver_CD45+_FCAImmP7862084_CGGCTAGCAGGAATCG	Sinusoidal_EC_training	Endothelium_prediction	0.0288885	0.0104585	0.145053	0.000178566	0.0409158	0.759403	0.015102			ACGAGGATCAGCGACC-0	Mesothelium_ys_HL	70_AGM_HM	0.000676843	0.00197626	0.00147378	0.000655071	0.000153816	6.18e-06	0.00242875			AATTTCCAGCTTAAGA-2-0	Erythroid_YS_HL	Erythroid_ipsc_HL	3.71391e-09	5.50369e-06	3.82967e-09	2.77641e-10	2.53481e-09	2.35849e-06	1.65283e-06			CAAGTTGAGCGTCTAT-1
F41_boneMarrow_CD45-_FCAImmP7555855_5GEX_ACGATACTCCTCAATT	Immature_EC_training	tip EC_prediction	0.000651189	5.65871e-05	0.604031	2.59833e-05	0.055857	0.304653	0.0347255				F61_Liver_CD45+_FCAImmP7862084_CGGTTAAGTAGCGTCC	Prolif_Sinusoidal_EC_training	Endothelium_prediction	8.61371e-05	8.60854e-06	0.0014461	0.0162438	0.981839	0.000279154	9.70982e-05			ACGAGGATCATGTAGC-0	Immature_EC_ys_HL	6_AGM_HM	0.000308863	0.00136421	0.993363	6.19e-06	7.88e-05	1.92e-05	0.00405051			AATTTCCCATGCACTA-2-0	Erythroid_YS_HL	Erythroid_ipsc_HL	4.91931e-07	3.20545e-07	3.21676e-05	3.429e-07	1.59047e-07	6.00113e-08	1.39084e-05			CACAAACGTTCGTGAT-1
F41_boneMarrow_CD45-_FCAImmP7555855_5GEX_ACTATCTCACCAGGCT	Sinusoidal_EC_training	sinusoidal EC_prediction	6.27703e-06	1.07696e-06	0.0699752	4.61301e-10	2.23692e-05	0.928204	0.00179075				F61_Liver_CD45+_FCAImmP7862084_CGTAGCGAGGTTCCTA	Prolif_Sinusoidal_EC_training	Endothelium_prediction	0.0118027	0.00183411	0.206799	0.00269984	0.44411	0.207152	0.125602			ACGATACAGCCCGAAA-0	AEC_ys_HL	0_AGM_HM	0.943677	0.000470634	0.0552892	0.000276932	5.24e-06	1.78e-06	0.000211997			AATTTCCGTACCGTCG-2-0	MK_YS_HL	MK_ipsc_HL	3.02633e-07	4.97456e-06	9.81584e-08	9.20643e-08	1.12881e-07	2.10253e-06	8.5589e-06			CACACCTAGCGGCTTC-1
F41_boneMarrow_CD45-_FCAImmP7555855_5GEX_ACTGCTCAGGCGCTCT	Immature_EC_training	tip EC_prediction	0.0181845	0.000416786	0.796581	1.47275e-05	0.000822599	0.021545	0.162435				F61_Liver_CD45+_FCAImmP7862084_CGTCACTTCACAATGC	Prolif_Sinusoidal_EC_training	Endothelium_prediction	0.00100598	0.00045156	0.0241906	0.00248875	0.936681	0.0323876	0.00279444			ACGATACAGCGTAGTG-0	Smooth_Muscle_ys_HL	28_AGM_HM	3.25e-06	3.1e-06	4.88e-06	2.72e-06	6.38e-08	6.68e-09	1.02e-06			AATTTCCGTCTGTGTA-2-0	Macrophage_YS_HL	Macrophage_ipsc_HL	1.86574e-08	1.27581e-14	9.93239e-15	2.44553e-10	2.79102e-11	7.10101e-16	8.29863e-15			CACACCTCAAGAGTCG-1
F41_boneMarrow_CD45-_FCAImmP7555855_5GEX_ACTGCTCCAGGTTTCA	Sinusoidal_EC_training	sinusoidal EC_prediction	4.48576e-05	6.72736e-09	0.047867	3.83669e-08	0.00500015	0.922614	0.0244742				F61_Liver_CD45+_FCAImmP7862084_CGTCAGGCACTACAGT	Prolif_Sinusoidal_EC_training	Endothelium_prediction	5.28702e-05	2.84589e-07	0.00099385	0.00459152	0.994187	0.000135425	3.89987e-05			ACGATACAGGTCGGAT-0	Macrophage_ys_HL	44_AGM_HM	4.17e-07	1.93e-06	1.58e-07	3.12e-05	5.52e-05	7.16e-06	3.28e-07			ACAAAGAAGCGACATG-2-0	Macrophage_YS_HL	Macrophage_ipsc_HL	1.19765e-07	2.39593e-12	5.88506e-10	2.91032e-08	1.03283e-09	1.15649e-11	7.13365e-11			CACACCTCACCATCCT-1
F41_boneMarrow_CD45-_FCAImmP7555855_5GEX_ACTTTCATCGGTGTCG	Sinusoidal_EC_training	sinusoidal EC_prediction	0.0018352	5.67002e-05	0.298222	2.64419e-05	0.0435377	0.626888	0.0294337				F61_Liver_CD45+_FCAImmP7862084_CGTCCATCAAGGACTG	Immature_EC_training	Endothelium_prediction	0.0324438	0.000365506	0.536173	1.28819e-05	6.75091e-05	0.305512	0.125426			ACGATACCAAAGTGCG-0	Immature_EC_ys_HL	39_AGM_HM	0.000362608	0.00711076	0.963319	0.000194384	0.0144498	0.0111829	0.00111439			ACAAAGACATGGACAG-2-0	Erythroid_YS_HL	Erythroid_ipsc_HL	3.36865e-09	3.09242e-06	6.62945e-08	5.76946e-09	4.59419e-09	3.79526e-06	1.90127e-06			CACACTCAGTTGCAGG-1
F41_boneMarrow_CD45-_FCAImmP7555855_5GEX_AGCCTAATCGGAGGTA	Immature_EC_training	tip EC_prediction	0.0245184	0.00019027	0.762245	0.000224309	0.00616005	0.0074743	0.199188				F61_Liver_CD45+_FCAImmP7862084_CGTCCATTCAACACTG	Sinusoidal_EC_training	Endothelium_prediction	7.96782e-05	4.37912e-08	0.0179966	4.01669e-07	0.00551017	0.970116	0.00629687			ACGATACCACAGATTC-0	Microglia_ys_HL	22_AGM_HM	3.58e-07	1e-07	1.13e-08	1.68e-09	6.28e-10	0.00043023	7.29e-08			ACAAAGAGTCCTGAAT-2-0	Macrophage_YS_HL	Macrophage_ipsc_HL	6.78772e-07	1.31852e-09	3.71032e-10	3.16576e-07	1.81742e-08	3.2026e-09	1.58449e-09			CACACTCCACTAGTAC-1
F41_boneMarrow_CD45-_FCAImmP7555855_5GEX_AGCGTATCATCTCGCT	Immature_EC_training	tip EC_prediction	0.00667545	1.69769e-05	0.653022	8.27157e-07	0.000301171	0.150039	0.189945				F61_Liver_CD45+_FCAImmP7862084_CGTCCATTCTGGTATG	Sinusoidal_EC_training	Endothelium_prediction	0.00663727	4.98417e-06	0.330243	1.28119e-05	0.00893627	0.607445	0.0467208			ACGATACCATTACCTT-0	Fibroblast_ys_HL	46_AGM_HM	1.43e-06	1.93e-05	1.99e-05	3.42e-05	2.4e-05	6.54e-09	7.35e-07			ACAAAGAGTGCGAGTA-2-0	Erythroid_YS_HL	Erythroid_ipsc_HL	9.73472e-06	7.31781e-09	0.000176421	6.09558e-07	8.523e-08	6.4286e-08	2.4987e-05			CACACTCTCAGCTGGC-1
F41_boneMarrow_CD45-_FCAImmP7555855_5GEX_AGCTCCTCAGGAATCG	Sinusoidal_EC_training	sinusoidal EC_prediction	0.000591492	1.52717e-05	0.117231	5.28886e-07	0.000770099	0.804741	0.0766505				F61_Liver_CD45+_FCAImmP7862084_CGTCTACAGATCCCAT	Immature_EC_training	Endothelium_prediction	0.0329558	0.000303629	0.608532	0.000116295	0.00433949	0.314056	0.0396967			ACGATACGTCTTTCAT-0	Fibroblast_ys_HL	82_AGM_HM	3.3e-06	1.13e-05	4.97e-05	1.08e-06	8.21e-08	1.96e-07	6.76e-06			ACAAAGATCGCGGTAC-2-0	Macrophage_YS_HL	Macrophage_ipsc_HL	3.22486e-07	1.18388e-09	6.83475e-09	1.86823e-07	1.24765e-08	5.70704e-09	1.07804e-09			CACACTCTCTGGTGTA-1
F41_boneMarrow_CD45-_FCAImmP7555855_5GEX_AGCTCCTTCCGCAGTG	Sinusoidal_EC_training	sinusoidal EC_prediction	2.25335e-06	3.38922e-08	0.0113677	3.60298e-09	0.000381138	0.986892	0.00135699				F61_Liver_CD45+_FCAImmP7862084_CGTCTACGTAATTGGA	Sinusoidal_EC_training	Endothelium_prediction	0.00546458	0.0138895	0.310835	1.46213e-05	0.000563882	0.33668	0.332552			ACGATACGTTGGTAAA-0	Macrophage_ys_HL	2_AGM_HM	4.53e-07	2.75e-07	1.69e-06	4.96e-08	9.36e-09	8.85e-05	1.43e-07			ACAACCAAGCACGGAT-2-0	Erythroid_YS_HL	Erythroid_ipsc_HL	2.0288e-08	2.32167e-06	1.0257e-06	2.18964e-08	7.63937e-09	5.16296e-06	2.16579e-06			CACAGTAAGACGCACA-1
F41_boneMarrow_CD45-_FCAImmP7555855_5GEX_AGGCCGTGTTGAACTC	Sinusoidal_EC_training	sinusoidal EC_prediction	6.18958e-05	1.40513e-05	0.0572408	3.59326e-07	0.00212917	0.913966	0.0265878				F61_Liver_CD45+_FCAImmP7862084_CGTGAGCGTCGGATCC	HE_training	Endothelium_prediction	0.0164698	0.397612	0.294573	0.000229203	0.0325532	0.246034	0.0125279			ACGATACGTTTGTTGG-0	Immature_EC_ys_HL	45_AGM_HM	1.47e-05	1.65e-05	0.999588	5.09e-07	1.19e-05	1.38e-06	0.000312406			ACAACCAAGTATTCCG-2-0	Macrophage_YS_HL	Macrophage_ipsc_HL	0.000453249	4.93659e-06	2.80497e-05	0.00110332	5.903e-05	5.51522e-06	4.71031e-06			CACAGTACACCTTGTC-1
F41_boneMarrow_CD45-_FCAImmP7555855_5GEX_ATAAGAGAGGGTATCG	Immature_EC_training	tip EC_prediction	0.0881472	0.000830411	0.897329	6.14347e-05	0.00172502	0.0056843	0.00622274				F61_Liver_CD45+_FCAImmP7862084_CGTGTAAAGCTAACAA	Prolif_Sinusoidal_EC_training	Endothelium_prediction	1.68299e-06	3.14035e-07	0.000565889	2.85428e-05	0.998723	0.000670516	9.56681e-06			ACGATACTCCAGAGGA-0	Prolif_Sinusoidal_EC_ys_HL	39_AGM_HM	4.79e-06	1.88e-05	0.00109893	0.000511214	0.996399	0.000400669	0.00109407			ACAACCACAAGAGTTA-2-0	Macrophage_YS_HL	Macrophage_ipsc_HL	5.13136e-09	1.22397e-08	2.25732e-11	8.86487e-10	4.48353e-10	1.7417e-07	5.64405e-11			CACAGTAGTGTGACGA-1
F41_boneMarrow_CD45-_FCAImmP7555855_5GEX_CAACCAACACGAGGTA	Sinusoidal_EC_training	sinusoidal EC_prediction	0.00146171	5.85895e-06	0.023947	1.67859e-06	0.00116419	0.969771	0.00364881				F61_Liver_CD45+_FCAImmP7862084_CGTGTAATCAGAGCTT	Immature_EC_training	Endothelium_prediction	0.0963652	0.000163201	0.465965	0.00235158	0.166702	0.203569	0.0648846			ACGATACTCGAGCCCA-0	Fibroblast_ys_HL	46_AGM_HM	2.93e-07	3.27e-06	7.2e-06	8.87e-08	3.89e-08	6.44e-09	6.07e-07			ACAACCACATAAGATG-2-0	Macrophage_YS_HL	Macrophage_ipsc_HL	8.11132e-09	6.24983e-13	7.13039e-12	3.05397e-09	1.22797e-09	1.47708e-12	5.84063e-13			CACATAGTCCTCGCAT-1
F41_boneMarrow_CD45-_FCAImmP7555855_5GEX_CACACAAAGTTCGCGC	Sinusoidal_EC_training	sinusoidal EC_prediction	1.40315e-06	3.24385e-07	0.190077	6.08476e-11	1.75059e-05	0.808891	0.00101269				F61_Liver_CD45+_FCAImmP7862084_CGTGTCTAGAGTTGGC	Immature_EC_training	Endothelium_prediction	0.0279325	4.62864e-05	0.394179	0.00101911	0.221844	0.24207	0.112909			ACGATGTAGCTAGTGG-0	Lymphoid_progenitor_ys_HL	24_AGM_HM	3.92e-08	5.42e-06	7.15e-07	4.6e-05	0.000198065	1.17e-09	4.25e-08			ACAACCAGTCATGGCC-2-0	Macrophage_YS_HL	Macrophage_ipsc_HL	1.66994e-10	2.68853e-09	5.79106e-13	3.06816e-10	1.60419e-11	7.3383e-09	1.91881e-12			CACATTTAGACCACGA-1
F41_boneMarrow_CD45-_FCAImmP7555855_5GEX_CACTCCAAGATAGTCA	Sinusoidal_EC_training	tip EC_prediction	0.00952648	0.00011927	0.249716	0.000188159	0.0383013	0.441039	0.26111				F61_Liver_CD45+_FCAImmP7862084_CGTGTCTAGATAGGAG	Immature_EC_training	Endothelium_prediction	0.424833	0.000229096	0.498645	0.00386172	0.0125851	0.0576863	0.00216005			ACGATGTTCACATAGC-0	Immature_EC_ys_HL	20_AGM_HM	0.0154864	0.0094151	0.721943	0.000382038	0.00400244	0.0632349	0.134286			ACAACCAGTCCACTTC-2-0	MK_YS_HL	MK_ipsc_HL	3.27334e-09	4.26034e-08	5.24306e-09	8.51596e-09	5.68549e-09	5.94642e-08	4.99582e-07			CACATTTGTCCTGCTT-1
F41_boneMarrow_CD45-_FCAImmP7555855_5GEX_CAGATCATCCTTAATC	Sinusoidal_EC_training	sinusoidal EC_prediction	1.05105e-05	3.58231e-06	0.0701412	7.45064e-07	0.153806	0.667885	0.108154				F61_Liver_CD45+_FCAImmP7862084_CGTGTCTTCTGGGCCA	Sinusoidal_EC_training	Endothelium_prediction	0.0135589	0.00584231	0.310838	5.65277e-06	0.00275641	0.518294	0.148704			ACGATGTTCTAAGCCA-0	Immature_EC_ys_HL	20_AGM_HM	0.00129973	0.00265529	0.689878	0.00450927	0.142203	0.000410942	0.0217719			ACAACCAGTCCTCCTA-2-0	Macrophage_YS_HL	Macrophage_ipsc_HL	1.68737e-06	6.17104e-06	0.000246229	0.000624	3.57682e-05	7.76011e-06	2.58334e-05			CACATTTGTTCGGCAC-1
F41_boneMarrow_CD45-_FCAImmP7555855_5GEX_CAGCAGCGTACCTACA	Sinusoidal_EC_training	sinusoidal EC_prediction	1.61691e-05	2.23318e-06	0.162412	1.72398e-08	0.000220092	0.815917	0.0214328				F61_Liver_CD45+_FCAImmP7862084_CGTTAGAAGATATACG	Prolif_Sinusoidal_EC_training	Endothelium_prediction	0.000482131	1.61022e-06	0.0270401	0.00308325	0.778345	0.119586	0.0714623			ACGCAGCAGCGTGAAC-0	Erythroid_ys_HL	54_AGM_HM	1.78e-09	1.18e-07	2.46e-08	1.44e-09	2.09e-10	2.78e-09	2.83e-09			ACAACCATCCTTCAGC-2-0	Monocyte_0_YS_HL	Monocyte_0_ipsc_HL	5.19847e-08	2.36295e-05	1.09501e-08	3.59833e-07	2.1403e-06	3.16168e-05	2.83494e-06			CACCACTAGCTGATAA-1
F41_boneMarrow_CD45-_FCAImmP7555855_5GEX_CAGCGACTCTCCAACC	Sinusoidal_EC_training	tip EC_prediction	0.000373519	1.86925e-05	0.445767	3.74804e-07	0.0044408	0.518097	0.0313031				F61_Liver_CD45+_FCAImmP7862084_CGTTAGACAATCGAAA	Sinusoidal_EC_training	Endothelium_prediction	0.000609146	8.40144e-06	0.0710302	6.32642e-07	0.0013336	0.916086	0.0109324			ACGCAGCAGTGTTGAA-0	Smooth_Muscle_ys_HL	50_AGM_HM	0.000119213	8.58e-05	4.53e-05	2.84e-06	5.76e-08	3.3e-06	2.41e-05			ACAAGCTAGGAACGCT-2-0	Erythroid_YS_HL	Erythroid_ipsc_HL	5.91017e-09	6.22419e-06	2.3741e-08	1.21105e-09	4.30122e-09	1.40354e-06	3.83482e-07			CACCACTCAGACGTAG-1
F41_boneMarrow_CD45-_FCAImmP7555855_5GEX_CAGGTGCGTGTATGGG	VWF_EC_training	tip EC_prediction	0.000943851	3.99894e-05	0.0542376	1.81046e-06	0.000524694	0.0162498	0.928002				F61_Liver_CD45+_FCAImmP7862084_CTAAGACCATCGATGT	Sinusoidal_EC_training	Endothelium_prediction	5.62029e-06	1.41424e-09	0.00950966	2.4813e-08	0.00134708	0.950906	0.038232			ACGCAGCCAGGGTTAG-0	Smooth_Muscle_ys_HL	50_AGM_HM	0.000445846	0.000843585	0.00199761	2.7e-05	4.04e-06	3.79e-06	0.000125958			ACAAGCTAGTTGCTGT-2-0	Erythroid_YS_HL	Erythroid_ipsc_HL	1.34937e-07	3.3423e-06	7.70331e-06	5.79697e-08	1.57286e-08	1.44086e-06	4.06718e-06			CACCACTGTGCACGAA-1
F41_boneMarrow_CD45-_FCAImmP7555855_5GEX_CAGTCCTAGAGCTGGT	Sinusoidal_EC_training	sinusoidal EC_prediction	0.000115547	9.09326e-08	0.0158688	1.18202e-07	0.00640263	0.9566	0.0210132				F61_Liver_CD45+_FCAImmP7862084_CTAAGACTCATGTAGC	Immature_EC_training	Endothelium_prediction	0.00181568	0.00438814	0.425481	0.000287513	0.227669	0.301742	0.0386176			ACGCAGCCATCCCATC-0	MK_ys_HL	76_AGM_HM	2.05e-10	2.76e-09	2.62e-10	7.01e-08	3.52e-08	3.75e-12	1.12e-10			ACAAGCTCAGCACAAG-2-0	MK_YS_HL	MK_ipsc_HL	1.06443e-11	2.64158e-14	2.43133e-13	6.41973e-14	3.54127e-12	4.16886e-13	2.38816e-11			CACCAGGAGCACCGCT-1
F41_boneMarrow_CD45-_FCAImmP7555855_5GEX_CCGGTAGCACCATGTA	Sinusoidal_EC_training	sinusoidal EC_prediction	6.15238e-06	1.3129e-08	0.00852111	1.60991e-08	0.00524044	0.984645	0.00158697				F61_Liver_CD45+_FCAImmP7862084_CTAATGGAGAGCTGGT	Sinusoidal_EC_training	Endothelium_prediction	0.00131898	8.2367e-09	0.0877973	4.53761e-06	0.00893116	0.892072	0.00987604			ACGCAGCTCGTCCGTT-0	Fibroblast_ys_HL	18_AGM_HM	6.85e-06	0.000141805	4.01e-05	4.28e-06	6.35e-07	1.11e-07	2.03e-06			ACAAGCTGTATTGCCA-2-0	Erythroid_YS_HL	Erythroid_ipsc_HL	5.59536e-08	4.35181e-07	1.68361e-07	4.91519e-09	1.4927e-08	1.83773e-07	2.93066e-06			CACCAGGCACCCAGTG-1
F41_boneMarrow_CD45-_FCAImmP7555855_5GEX_CCTACACGTCCAACTA	Sinusoidal_EC_training	tip EC_prediction	0.000262442	7.93341e-06	0.359561	9.9407e-07	0.0150955	0.457433	0.167639				F61_Liver_CD45+_FCAImmP7862084_CTAATGGTCTCTTGAT	Immature_EC_training	Endothelium_prediction	0.00165465	0.0603943	0.859816	6.44808e-06	0.00630849	0.0714897	0.000330117			ACGCAGCTCTCGATGA-0	Macrophage_ys_HL	22_AGM_HM	3.21e-08	1.51e-08	1.79e-09	2.48e-09	4.45e-10	3.7e-05	3.16e-08			ACAAGCTTCACACGAT-2-0	Macrophage_YS_HL	Macrophage_ipsc_HL	9.36571e-07	5.55435e-12	8.06316e-09	1.86458e-06	2.16775e-07	2.1675e-10	3.92315e-10			CACCAGGGTCAACTGT-1
F41_boneMarrow_CD45-_FCAImmP7555855_5GEX_CCTACCACAGATGGGT	Sinusoidal_EC_training	sinusoidal EC_prediction	0.000425719	9.07974e-06	0.042751	2.34614e-06	0.00529873	0.925945	0.0255679				F61_Liver_CD45+_FCAImmP7862084_CTACACCGTTTAAGCC	Sinusoidal_EC_training	Endothelium_prediction	0.00230205	5.58292e-05	0.13086	2.23321e-06	0.00282911	0.778783	0.0851678			ACGCCAGAGATCCTGT-0	MK_ys_HL	76_AGM_HM	1.17e-09	6.55e-10	1.38e-09	1.18e-10	2.3e-12	1.84e-12	9.32e-11			ACACAGTAGGAAGTGA-2-0	HSPC_1_YS_HL	HSPC_1_ipsc_HL	5.61773e-06	6.68111e-07	3.15056e-06	6.53929e-08	4.38238e-08	1.01481e-07	1.46903e-05			CACCTTGAGCGATGAC-1
F41_boneMarrow_CD45-_FCAImmP7555855_5GEX_CCTCAGTAGAGACGAA	Sinusoidal_EC_training	sinusoidal EC_prediction	5.37048e-06	9.20772e-08	0.0220055	6.91996e-09	0.00112063	0.964828	0.0120404				F61_Liver_CD45+_FCAImmP7862084_CTACATTCAAGTAATG	Immature_EC_training	Endothelium_prediction	0.00121788	0.00027687	0.341412	1.33417e-06	0.000848088	0.322444	0.3338			ACGCCAGAGCTCAACT-0	Fibroblast_ys_HL	18_AGM_HM	3.04e-05	0.00488581	0.00207632	0.00253071	0.00275542	2.21e-07	2.21e-05			ACACAGTCAACCAATC-2-0	Macrophage_YS_HL	Macrophage_ipsc_HL	3.68802e-06	5.24572e-06	1.64361e-09	3.2233e-07	2.63959e-07	7.33062e-06	2.56891e-08			CACCTTGCAGTCTTCC-1
F41_boneMarrow_CD45-_FCAImmP7555855_5GEX_CCTTACGTCTGTCAAG	Sinusoidal_EC_training	sinusoidal EC_prediction	5.63462e-05	1.64505e-06	0.0180253	3.48581e-07	0.00655588	0.960388	0.0149726				F61_Liver_CD45+_FCAImmP7862084_CTACGTCCATCGTCGG	Sinusoidal_EC_training	Endothelium_prediction	0.000489006	4.70543e-07	0.344152	2.49708e-07	0.00104846	0.644519	0.00979047			ACGCCAGCAATGACCT-0	Fibroblast_ys_HL	46_AGM_HM	2.7e-05	0.000576987	0.00314628	2.09e-06	5.46e-08	1.4e-07	1.75e-05			ACACAGTCAACGACAG-2-0	MK_YS_HL	MK_ipsc_HL	2.55211e-06	3.72657e-09	1.41049e-07	3.20218e-09	5.07685e-09	5.10886e-09	4.60449e-06			CACCTTGTCGTAGATC-1
F41_boneMarrow_CD45-_FCAImmP7555855_5GEX_CCTTCGACATAAAGGT	Sinusoidal_EC_training	sinusoidal EC_prediction	6.0058e-05	1.4507e-05	0.0637919	1.37418e-06	0.0352865	0.808983	0.0918626				F61_Liver_CD45+_FCAImmP7862084_CTACGTCGTCTCATCC	Prolif_Sinusoidal_EC_training	Endothelium_prediction	0.00116317	0.00308737	0.129875	0.000108723	0.795736	0.0674843	0.00254511			ACGCCAGCACGCTTTC-0	Immature_EC_ys_HL	6_AGM_HM	0.000126318	4.8e-05	0.999267	1.39e-06	6.63e-05	3.79e-05	0.000406045			ACACAGTCATACCAGT-2-0	Macrophage_YS_HL	Macrophage_ipsc_HL	1.36616e-10	2.61926e-10	1.24362e-12	1.01632e-09	6.2732e-10	1.04006e-08	9.60196e-13			CACTCCAGTGTTAAGA-1
F41_boneMarrow_CD45-_FCAImmP7555855_5GEX_CGAGCCAGTATAATGG	Prolif_Sinusoidal_EC_training	tip EC_prediction	0.0227309	0.000143067	0.308696	0.0165172	0.54234	0.00592339	0.103649				F61_Liver_CD45+_FCAImmP7862084_CTAGAGTAGTGTGAAT	HE_training	Endothelium_prediction	0.0929997	0.469731	0.372204	0.000280099	0.000838934	0.0535821	0.0103638			ACGCCAGGTACTCTCC-0	Macrophage_ys_HL	44_AGM_HM	1.09e-07	2.83e-07	2.23e-08	8.63e-06	1.47e-05	3.08e-06	9.31e-08			ACACAGTCATGCCATA-2-0	MK_YS_HL	MK_ipsc_HL	3.00451e-14	1.0969e-13	5.0957e-14	1.305e-14	2.88018e-13	9.5038e-12	4.99091e-13			CACTCCATCCTTTCGG-1
F41_boneMarrow_CD45-_FCAImmP7555855_5GEX_CGGACGTAGATCACGG	AEC_training	tip EC_prediction	0.990333	6.64237e-05	0.00880501	0.000624751	4.06576e-05	1.38023e-05	0.000115955				F61_Liver_CD45+_FCAImmP7862084_CTAGAGTGTGCAACGA	Prolif_Sinusoidal_EC_training	Endothelium_prediction	6.92485e-06	5.08461e-07	0.00232793	1.74786e-05	0.997143	0.000464557	3.93896e-05			ACGCCAGGTCATGCCG-0	Microglia_ys_HL	2_AGM_HM	2.83e-06	6.58e-07	4.86e-06	2.36e-08	3.97e-09	0.000297292	6.79e-07			ACACAGTGTAATCAGA-2-0	Macrophage_YS_HL	Macrophage_ipsc_HL	5.06124e-06	7.28229e-09	7.10158e-07	1.60546e-05	1.32621e-07	7.34244e-09	9.84872e-09			CAGAATCAGGAATGGA-1
F41_boneMarrow_CD45-_FCAImmP7555855_5GEX_CGGACGTGTAGCAAAT	Sinusoidal_EC_training	sinusoidal EC_prediction	0.000136686	4.22687e-06	0.153917	4.73421e-08	0.000385548	0.80111	0.0444463				F61_Liver_CD45+_FCAImmP7862084_CTAGCCTCAATCGGTT	Sinusoidal_EC_training	Endothelium_prediction	0.00095992	2.85094e-06	0.38077	2.73821e-07	0.00130056	0.521273	0.0956928			ACGCCGAAGCCACGCT-0	Macrophage_ys_HL	44_AGM_HM	7.65e-08	1.49e-07	2.1e-08	2.95e-06	2.88e-06	1.89e-05	1.95e-08			ACACAGTTCTCTTCAA-2-0	Erythroid_YS_HL	Erythroid_ipsc_HL	6.52414e-07	6.19851e-06	6.45875e-05	1.68717e-06	2.00645e-06	5.91568e-06	3.81868e-05			CAGAATCCAAACCTAC-1
F41_boneMarrow_CD45-_FCAImmP7555855_5GEX_CGTCTACAGCGTTTAC	Immature_EC_training	tip EC_prediction	0.00136208	7.64724e-05	0.919578	5.59688e-07	0.00369421	0.0169967	0.0582916				F61_Liver_CD45+_FCAImmP7862084_CTAGCCTCAGTCAGAG	VWF_EC_training	Endothelium_prediction	0.00596017	0.000656768	0.305905	8.26037e-05	0.0840733	0.0729111	0.530411			ACGCCGAAGGACGAAA-0	Immature_EC_ys_HL	6_AGM_HM	0.00421505	0.00287167	0.738326	3.18e-05	0.000922888	0.000540031	0.252616			ACACCAAAGGTGAGCT-2-0	MK_YS_HL	MK_ipsc_HL	5.93782e-09	1.5979e-11	3.37538e-09	1.56562e-10	9.20936e-10	5.91069e-11	1.20513e-09			CAGATCAGTTCGAATC-1
F41_boneMarrow_CD45-_FCAImmP7555855_5GEX_CGTTAGACAACGATCT	Sinusoidal_EC_training	sinusoidal EC_prediction	1.37538e-05	5.64313e-08	0.0191829	9.19458e-10	2.33264e-05	0.975562	0.00521756				F61_Liver_CD45+_FCAImmP7862084_CTCACACTCTTTAGGG	Sinusoidal_EC_training	Endothelium_prediction	0.000658937	2.34171e-07	0.289114	1.26576e-08	1.6613e-05	0.707356	0.00285451			ACGCCGAAGTGACTCT-0	Macrophage_ys_HL	2_AGM_HM	3.58e-05	3.19e-06	2.4e-06	3.44e-07	1.52e-08	0.000429263	6.34e-06			ACACCAAGTACCAGAG-2-0	Macrophage_YS_HL	Macrophage_ipsc_HL	2.50443e-09	2.72198e-15	1.49571e-13	8.40751e-11	6.89328e-12	4.22065e-15	8.77835e-15			CAGCAGCAGGTGATAT-1
F41_boneMarrow_CD45-_FCAImmP7555855_5GEX_CGTTCTGAGGATATAC	AEC_training	tip EC_prediction	0.784698	0.0130892	0.143739	0.00730337	0.00447473	0.00154627	0.0451502				F61_Liver_CD45+_FCAImmP7862084_CTCATTAAGCAGGTCA	Sinusoidal_EC_training	Endothelium_prediction	0.0368592	1.3881e-05	0.205739	0.000382462	0.0293569	0.710196	0.0174522			ACGCCGACAATCTACG-0	Macrophage_ys_HL	44_AGM_HM	3.31e-09	5.18e-09	1.3e-09	3.64e-07	9.39e-06	4.29e-06	1.15e-09			ACACCAAGTTCCGTTC-2-0	Macrophage_YS_HL	Macrophage_ipsc_HL	1.56932e-07	4.0612e-08	8.45675e-10	7.72024e-08	7.75443e-09	1.03506e-07	1.34079e-09			CAGCAGCCAGGAATGC-1
F41_boneMarrow_CD45-_FCAImmP7555855_5GEX_CTCCTAGTCTGGGCCA	Immature_EC_training	tip EC_prediction	0.000505302	5.58867e-06	0.667247	9.97106e-08	0.00068713	0.280063	0.0514915				F61_Liver_CD45+_FCAImmP7862084_CTCGAAACAGCGTCCA	Immature_EC_training	Endothelium_prediction	0.0010472	0.000857153	0.53489	0.000159106	0.431729	0.0278522	0.0034647			ACGCCGACATAGAAAC-0	Fibroblast_ys_HL	58_AGM_HM	5.98e-05	0.00745766	0.00188431	0.00440198	0.00771891	1.29e-06	1.44e-05			ACACGCGAGAATTGCA-2-0	Macrophage_YS_HL	Macrophage_ipsc_HL	1.04571e-07	5.73809e-07	1.28033e-08	5.61117e-07	9.38227e-08	3.2497e-06	3.67125e-08			CAGCATACATATGCTG-1
F41_boneMarrow_CD45-_FCAImmP7555855_5GEX_CTCGTCAAGAGACGAA	Sinusoidal_EC_training	tip EC_prediction	0.000381324	3.03717e-05	0.267348	1.33313e-05	0.175587	0.522198	0.0344421				F61_Liver_CD45+_FCAImmP7862084_CTCGAGGCAGCTGCTG	Prolif_Sinusoidal_EC_training	Endothelium_prediction	0.0198017	0.154121	0.0113295	0.231671	0.582728	0.000136601	0.000212904			ACGCCGAGTACCCAAT-0	Immature_EC_ys_HL	6_AGM_HM	0.000417445	9.06e-05	0.992687	3.31e-06	3.55e-05	0.000156408	0.00623538			ACACGCGCAAGACGGT-2-0	Erythroid_YS_HL	Erythroid_ipsc_HL	1.77995e-07	1.22595e-06	5.78174e-06	7.4933e-07	1.31621e-07	1.07442e-06	2.55898e-05			CAGCATAGTTTGTTGG-1
F41_boneMarrow_CD45-_FCAImmP7555855_5GEX_CTCTAATGTCTCCCTA	Sinusoidal_EC_training	sinusoidal EC_prediction	0.000174307	1.28251e-05	0.0610971	2.96673e-07	0.00388741	0.816141	0.118687				F61_Liver_CD45+_FCAImmP7862084_CTCGAGGTCTTTAGTC	Prolif_Sinusoidal_EC_training	Endothelium_prediction	6.45358e-05	3.11319e-06	0.00122841	0.00805584	0.975267	0.0151167	0.00026484			ACGCCGAGTGCGATAG-0	Immature_EC_ys_HL	6_AGM_HM	6.87e-05	0.000153205	0.997441	2.07e-05	0.0016642	6.63e-06	0.000517452			ACACGCGCATCGCCTT-2-0	Erythroid_YS_HL	Erythroid_ipsc_HL	1.19705e-08	1.22981e-05	7.38657e-07	8.61692e-08	2.55935e-08	2.81785e-06	1.26412e-05			CAGCCGAGTAAGCACG-1
F41_boneMarrow_CD45-_FCAImmP7555855_5GEX_CTCTGGTAGTCATGCT	Sinusoidal_EC_training	sinusoidal EC_prediction	0.000676367	8.77439e-07	0.362151	1.4223e-06	0.00430296	0.615171	0.0176967				F61_Liver_CD45+_FCAImmP7862084_CTCGGAGTCCTGCTTG	Prolif_Sinusoidal_EC_training	Endothelium_prediction	0.000187016	3.52239e-07	0.0341309	0.000672961	0.925228	0.036973	0.00280824			ACGCCGAGTTTAGCTG-0	Fibroblast_ys_HL	46_AGM_HM	1.3e-08	1.39e-06	3.59e-07	2.51e-06	5.74e-06	5.25e-10	1.8e-08			ACACGCGTCCTGCCAT-2-0	Macrophage_YS_HL	Macrophage_ipsc_HL	1.65947e-06	3.18542e-05	1.18329e-08	2.98941e-06	5.4124e-07	1.06807e-05	2.53729e-08			CAGCCGATCACTTCAT-1
F41_boneMarrow_CD45-_FCAImmP7555855_5GEX_CTGATCCAGGAGCGAG	Sinusoidal_EC_training	sinusoidal EC_prediction	4.81555e-05	1.78094e-05	0.089241	1.67359e-07	0.00288047	0.906783	0.00102983				F61_Liver_CD45+_FCAImmP7862084_CTCGGAGTCTGCAAGT	Sinusoidal_EC_training	Endothelium_prediction	0.00245389	2.80794e-06	0.208289	5.20967e-06	0.00653543	0.701156	0.0815576			ACGGAGAAGCCTCGTG-0	MK_ys_HL	24_AGM_HM	1.64e-05	0.00250356	2.87e-05	0.00115204	0.0015973	2.87e-06	6.72e-05			ACACGCGTCGGCTGAC-2-0	Erythroid_YS_HL	Erythroid_ipsc_HL	7.91373e-08	2.1997e-06	1.62272e-06	1.00789e-07	9.51007e-08	1.36108e-06	3.11493e-05			CAGCCGATCTCATTCA-1
F41_boneMarrow_CD45-_FCAImmP7555855_5GEX_CTGCCTAGTCTCACCT	Prolif_Sinusoidal_EC_training	sinusoidal EC_prediction	0.00042767	1.37047e-06	0.0622197	6.41291e-05	0.726914	0.141095	0.0692786				F61_Liver_CD45+_FCAImmP7862084_CTCGGGAAGCACCGTC	Sinusoidal_EC_training	Endothelium_prediction	0.000345318	4.00025e-05	0.203614	2.75794e-06	0.00756276	0.770805	0.0176305			ACGGAGAGTACCGTTA-0	Macrophage_ys_HL	44_AGM_HM	1.41e-08	9.62e-08	1.78e-08	9.9e-07	2.96e-06	4.48e-06	1.64e-08			ACACTGACAGAGGACT-2-0	Erythroid_YS_HL	Erythroid_ipsc_HL	2.32662e-06	2.31371e-07	3.0127e-05	1.41408e-07	3.40909e-08	2.63469e-08	7.27002e-06			CAGCGACCATCTACGA-1
F41_boneMarrow_CD45-_FCAImmP7555855_5GEX_CTGCCTATCATACGGT	Sinusoidal_EC_training	sinusoidal EC_prediction	4.51431e-05	1.3309e-05	0.0442593	1.03375e-06	0.00890078	0.935744	0.011036				F61_Liver_CD45+_FCAImmP7862084_CTCGGGAGTAAGGATT	Sinusoidal_EC_training	Endothelium_prediction	0.131459	0.000259231	0.0798292	4.91572e-05	0.000699853	0.750559	0.0371441			ACGGAGATCATGTCTT-0	Promonocyte_ys_HL	27_AGM_HM	1.77e-06	3.06e-05	8.84e-07	0.000176444	0.000127212	1.72e-06	6.97e-06			ACACTGACAGTTAGGG-2-0	Erythroid_YS_HL	Erythroid_ipsc_HL	4.91675e-06	7.77173e-08	7.42978e-05	6.44399e-07	3.26472e-07	7.37154e-08	1.34575e-05			CAGCGACGTCTCATCC-1
F41_boneMarrow_CD45-_FCAImmP7555855_5GEX_CTGCTGTGTGTGCGTC	Sinusoidal_EC_training	sinusoidal EC_prediction	6.87098e-07	1.1239e-06	0.0865894	1.26041e-09	0.00200378	0.905742	0.00566301				F61_Liver_CD45+_FCAImmP7862084_CTCGGGATCAAAGACA	Prolif_Sinusoidal_EC_training	Endothelium_prediction	0.000125113	2.02371e-05	0.175198	0.000269527	0.784576	0.0380639	0.00174756			ACGGAGATCCTATGTT-0	AEC_ys_HL	0_AGM_HM	0.99458	5.85e-05	0.00518282	0.000100159	6.01e-07	3.74e-07	6.57e-05			ACACTGAGTTGCATAC-2-0	Erythroid_YS_HL	Erythroid_ipsc_HL	6.26031e-08	1.35042e-08	2.0595e-07	1.46647e-09	8.77387e-10	1.22981e-09	6.19563e-07			CAGCGACTCCTGCTTG-1
F41_boneMarrow_CD45-_FCAImmP7555855_5GEX_GACCTGGCAGTCGTGC	Sinusoidal_EC_training	sinusoidal EC_prediction	1.85723e-06	2.38249e-06	0.0230501	6.17849e-10	0.000122876	0.963923	0.0129001				F61_Liver_CD45+_FCAImmP7862084_CTCGTACTCTCGATGA	Sinusoidal_EC_training	Endothelium_prediction	0.000260147	3.39177e-07	0.0621328	1.30931e-07	0.000180667	0.88907	0.0483562			ACGGCCAAGACTAGGC-0	Macrophage_ys_HL	22_AGM_HM	4.02e-08	1.24e-08	1.62e-08	5.97e-10	2.12e-10	3.87e-05	2.22e-08			ACACTGATCGGTGCAC-2-0	Erythroid_YS_HL	Erythroid_ipsc_HL	2.34853e-06	3.28833e-08	1.05725e-05	1.29629e-06	1.67158e-07	3.69914e-08	2.5813e-05			CAGCTAAGTAGCGCTC-1
F41_boneMarrow_CD45-_FCAImmP7555855_5GEX_GACGCGTGTACATGTC	Sinusoidal_EC_training	sinusoidal EC_prediction	2.35297e-07	7.91707e-09	0.00224489	4.42694e-10	0.0084225	0.988258	0.00107408				F61_Liver_CD45+_FCAImmP7862084_CTCGTCATCAACGGGA	Immature_EC_training	Endothelium_prediction	0.00273073	6.60744e-05	0.665255	3.41417e-08	5.9145e-05	0.326432	0.00545667			ACGGCCAGTCAAAGAT-0	Immature_EC_ys_HL	45_AGM_HM	0.000186895	0.00103289	0.995436	6.52e-06	0.000133594	6.4e-05	0.00196011			ACAGAAAAGCCTGAGA-2-0	Erythroid_YS_HL	Erythroid_ipsc_HL	1.10902e-09	5.9391e-06	2.95617e-08	3.38159e-09	2.02431e-09	2.46274e-06	1.55457e-06			CAGCTAAGTGATGTGG-1
F41_boneMarrow_CD45-_FCAImmP7555855_5GEX_GAGGTGATCTAACGGT	Immature_EC_training	tip EC_prediction	0.00018603	1.48622e-05	0.600999	4.52618e-09	7.67711e-06	0.382591	0.0162014				F61_Liver_CD45+_FCAImmP7862084_CTCGTCATCGCTTAGA	Immature_EC_training	Endothelium_prediction	0.00997129	0.000317478	0.623828	0.000112318	0.0188754	0.146109	0.200787			ACGGCCATCCAAACTG-0	Immature_EC_ys_HL	34_AGM_HM	5.22e-05	6.44e-05	0.999096	5.23e-06	0.000374951	1.88e-05	0.00017439			ACAGAAAAGGGCAAGG-2-0	Macrophage_YS_HL	Macrophage_ipsc_HL	8.14461e-06	6.94609e-12	5.93964e-09	2.73857e-07	3.40647e-08	4.58396e-11	1.34836e-09			CAGCTGGAGAGGGCTT-1
F41_boneMarrow_CD45-_FCAImmP7555855_5GEX_GATCTAGGTACCCAAT	Sinusoidal_EC_training	sinusoidal EC_prediction	1.86437e-05	1.17916e-06	0.152233	8.27257e-07	0.0451679	0.800633	0.00194517				F61_Liver_CD45+_FCAImmP7862084_CTCTAATGTGATGTCT	Sinusoidal_EC_training	Endothelium_prediction	0.0103062	4.1367e-05	0.0839074	3.06381e-06	0.000534733	0.740643	0.164565			ACGGGCTAGTGCGTGA-0	Lymphoid_progenitor_ys_HL	24_AGM_HM	1.83e-06	0.00029912	1.14e-05	6.18e-05	3.2e-05	3.43e-08	1.54e-06			ACAGAAAGTGTAGGAC-2-0	Macrophage_YS_HL	Macrophage_ipsc_HL	1.22473e-07	4.17306e-07	6.37377e-08	5.78931e-07	1.08054e-08	2.47013e-07	1.29833e-08			CAGCTGGGTAGTAGTA-1
F41_boneMarrow_CD45-_FCAImmP7555855_5GEX_GCCAAATCACCAGATT	Sinusoidal_EC_training	sinusoidal EC_prediction	1.08478e-05	1.62169e-08	0.0963472	2.06873e-08	0.0222529	0.861296	0.0200935				F61_Liver_CD45+_FCAImmP7862084_CTCTAATTCAAGAAGT	Immature_EC_training	Endothelium_prediction	0.00392056	0.0943614	0.491638	6.3774e-06	0.00129305	0.282043	0.126737			ACGGGCTCAACTGCTA-0	Immature_EC_ys_HL	34_AGM_HM	9.58e-06	5.86e-06	0.999949	3.99e-07	1.72e-05	2.38e-08	1.62e-05			ACAGCCGCACCTGATA-2-0	Erythroid_YS_HL	Erythroid_ipsc_HL	1.25642e-07	1.40829e-07	9.35856e-06	1.56001e-07	1.53406e-08	8.10798e-08	3.3282e-06			CAGGTGCCAAGGCTCC-1
F41_boneMarrow_CD45-_FCAImmP7555855_5GEX_GCGCAGTTCTGAGTGT	Prolif_Sinusoidal_EC_training	tip EC_prediction	0.00155243	2.3187e-05	0.112277	5.31774e-05	0.440493	0.318583	0.127018				F61_Liver_CD45+_FCAImmP7862084_CTCTGGTAGACCACGA	Immature_EC_training	Endothelium_prediction	0.329696	0.0494553	0.609033	4.66073e-05	0.000235788	0.0103139	0.00121974			ACGGGCTCATCCGTGG-0	Immature_EC_ys_HL	67_AGM_HM	0.000248299	0.00187731	0.741056	0.00101065	0.246215	0.000191541	0.00718791			ACAGCCGGTTCGGTCG-2-0	Erythroid_YS_HL	Erythroid_ipsc_HL	4.96793e-08	9.20139e-06	2.09276e-07	1.27145e-08	1.60512e-08	3.43322e-06	1.18369e-05			CAGGTGCCAGACGTAG-1
F41_boneMarrow_CD45-_FCAImmP7555855_5GEX_GCGGGTTTCTGTTTGT	Sinusoidal_EC_training	sinusoidal EC_prediction	3.0517e-05	5.00311e-06	0.0288292	6.20615e-09	0.000110195	0.900259	0.0707661				F61_Liver_CD45+_FCAImmP7862084_CTGAAACAGAAGGACA	Sinusoidal_EC_training	Endothelium_prediction	0.0220614	0.00510439	0.376244	0.000183727	0.0047969	0.497596	0.0940138			ACGGGTCAGCAGACTG-0	Fibroblast_ys_HL	18_AGM_HM	8.93e-05	0.00157645	0.00504904	0.000236612	0.000129185	4.03e-07	7.04e-05			ACAGGGAAGGTAGCAC-2-0	MK_YS_HL	MK_ipsc_HL	1.01226e-07	1.57887e-05	2.67251e-09	3.93403e-10	5.27805e-09	5.11416e-06	1.328e-06			CAGGTGCTCGTGGTCG-1
F41_boneMarrow_CD45-_FCAImmP7555855_5GEX_GGACAAGGTTAGTGGG	Immature_EC_training	tip EC_prediction	0.0105469	7.41833e-06	0.802296	3.77364e-05	0.0564863	0.117447	0.0131778				F61_Liver_CD45+_FCAImmP7862084_CTGAAACAGATCGGGT	Sinusoidal_EC_training	Endothelium_prediction	0.000220684	1.14575e-08	0.164563	2.86248e-07	0.000668032	0.729835	0.104713			ACGGGTCAGGCGACAT-0	Macrophage_ys_HL	44_AGM_HM	1.5e-08	8.22e-08	1.45e-08	3.17e-06	1.25e-05	3.33e-06	2.09e-08			ACAGGGAAGGTGCTGA-2-0	Macrophage_YS_HL	Macrophage_ipsc_HL	9.58635e-09	2.26615e-10	7.29113e-13	1.36346e-10	3.11774e-11	5.12804e-11	1.38268e-12			CATATGGAGATGGGTC-1
F41_boneMarrow_CD45-_FCAImmP7555855_5GEX_GGCCGATTCGAATCCA	Sinusoidal_EC_training	sinusoidal EC_prediction	7.29213e-06	3.46866e-07	0.00277347	2.53939e-09	0.000338739	0.99462	0.00226045				F61_Liver_CD45+_FCAImmP7862084_CTGAAACAGTCTCGGC	Sinusoidal_EC_training	Endothelium_prediction	0.00137786	3.56589e-05	0.123465	1.44451e-05	0.0265526	0.834087	0.0144675			ACGGGTCTCATGGTCA-0	Pre_Macrophage_ys_HL	20_AGM_HM	0.00128598	0.000505434	0.00478955	0.00770286	0.23211	0.002839	0.0035938			ACAGGGACAAATCAGA-2-0	Macrophage_YS_HL	Macrophage_ipsc_HL	1.33751e-08	9.30211e-14	3.62979e-11	1.71994e-08	1.42842e-10	8.33243e-13	9.80374e-13			CATATGGAGCTAAACA-1
F41_boneMarrow_CD45-_FCAImmP7555855_5GEX_GGGACCTAGTGAAGTT	Immature_EC_training	tip EC_prediction	0.0338288	3.13368e-05	0.950925	0.000140793	0.00491487	0.00452803	0.00563116				F61_Liver_CD45+_FCAImmP7862084_CTGAAACGTCAGAATA	VWF_EC_training	Endothelium_prediction	4.30227e-05	0.000656142	0.222146	1.68255e-06	0.017347	0.282112	0.477693			ACGTCAAAGACTTGAA-0	Fibroblast_ys_HL	52_AGM_HM	0.000440737	5.79e-05	0.000468719	0.0330605	0.0115706	2.52e-05	5.97e-05			ACAGGGATCCCGTAAA-2-0	Macrophage_YS_HL	Macrophage_ipsc_HL	8.94045e-07	7.1693e-07	3.59389e-09	3.34008e-07	3.43088e-08	1.56422e-06	1.75974e-08			CATATTCAGGGCTCTC-1
F41_boneMarrow_CD45-_FCAImmP7555855_5GEX_GGTGCGTGTGACCAAG	Sinusoidal_EC_training	sinusoidal EC_prediction	2.12037e-05	1.48892e-07	0.0564476	9.8213e-07	0.124149	0.791981	0.0274004				F61_Liver_CD45+_FCAImmP7862084_CTGATCCAGAATTCCC	Sinusoidal_EC_training	Endothelium_prediction	0.102363	9.25519e-05	0.257766	3.57309e-05	0.00208119	0.615508	0.0221535			ACGTCAACACGGTAGA-0	Immature_EC_ys_HL	15_AGM_HM	0.00169189	0.00703582	0.92132	0.00150135	0.0161118	3.4e-05	0.041429			ACATCCCAGCAGCACA-2-0	Macrophage_YS_HL	Macrophage_ipsc_HL	2.65893e-06	1.84263e-10	5.42343e-09	1.11671e-07	4.24374e-08	6.45001e-10	4.11516e-10			CATATTCCAATGGAGC-1
F41_boneMarrow_CD45-_FCAImmP7555855_5GEX_GGTGTTAAGTAGGCCA	Immature_EC_training	tip EC_prediction	0.111143	0.000297357	0.310864	0.00924615	0.295985	0.0386736	0.233791				F61_Liver_CD45+_FCAImmP7862084_CTGATCCTCCCACTTG	Immature_EC_training	Endothelium_prediction	0.0800677	0.0299194	0.721411	0.000290328	0.0761545	0.0891127	0.00304407			ACGTCAATCATGCATG-0	Macrophage_ys_HL	2_AGM_HM	1.23e-05	3.31e-06	2.44e-06	4.32e-07	2e-08	2.18e-05	3.44e-06			ACATCCCAGCTGCCTG-2-0	Erythroid_YS_HL	Erythroid_ipsc_HL	4.3572e-06	1.55334e-07	2.17981e-05	6.04342e-07	2.16728e-06	2.01104e-07	4.27676e-05			CATATTCGTCGCATCG-1
F41_boneMarrow_CD45-_FCAImmP7555855_5GEX_GTAACGTTCCAGATCA	Immature_EC_training	sinusoidal EC_prediction	0.010866	0.000223973	0.512467	2.2941e-05	0.00632322	0.444404	0.0256927				F61_Liver_CD45+_FCAImmP7862084_CTGATCCTCCGCGTTT	Sinusoidal_EC_training	Endothelium_prediction	0.000560465	4.50374e-07	0.121165	9.65331e-07	0.00251589	0.847904	0.0278531			ACGTCAATCTCTGCTG-0	Immature_EC_ys_HL	29_AGM_HM	0.000563956	0.0060402	0.894514	0.000437875	0.0725333	0.00040892	0.0159725			ACATCCCAGGCTCTAT-2-0	Erythroid_YS_HL	Erythroid_ipsc_HL	2.29972e-07	2.11927e-06	1.2373e-06	4.4775e-08	5.34556e-08	4.59341e-07	4.01531e-06			CATCAAGAGCGTGTCC-1
F41_boneMarrow_CD45-_FCAImmP7555855_5GEX_GTAGTCAGTTCCACTC	Immature_EC_training	tip EC_prediction	0.170729	0.000748396	0.700296	2.9149e-05	4.54114e-05	0.0435652	0.084587				F61_Liver_CD45+_FCAImmP7862084_CTGCCTATCACTATTC	Prolif_Sinusoidal_EC_training	Endothelium_prediction	0.147286	0.000776045	0.266893	0.04993	0.487135	0.040864	0.00711597			ACGTCAATCTTCCTTC-0	Immature_EC_ys_HL	55_AGM_HM	3.46e-05	8.64e-06	0.999887	1.76e-07	4.78e-06	3.04e-06	4.8e-05			ACATCCCGTAGTCTGT-2-0	Macrophage_YS_HL	Macrophage_ipsc_HL	6.42025e-09	2.02851e-14	3.73429e-12	2.22678e-09	1.57965e-11	2.7558e-14	5.0502e-13			CATCAGAAGGTGATTA-1
F41_boneMarrow_CD45-_FCAImmP7555855_5GEX_GTATCTTTCTTGCCGT	Sinusoidal_EC_training	sinusoidal EC_prediction	1.12903e-05	1.58942e-06	0.0179713	3.79323e-10	0.000109267	0.968842	0.0130641				F61_Liver_CD45+_FCAImmP7862084_CTGCGGATCGAACTGT	Sinusoidal_EC_training	Endothelium_prediction	0.00251924	1.29949e-06	0.0782491	6.08547e-06	0.00386112	0.83832	0.0770431			ACTATCTAGAGCAATT-0	Smooth_Muscle_ys_HL	50_AGM_HM	0.000348556	0.00547898	0.00355541	3.31e-05	5.14e-06	2.23e-05	0.000667655			ACATCCCGTATCAGGG-2-0	MK_YS_HL	MK_ipsc_HL	2.07683e-15	9.29922e-16	7.34522e-15	1.61643e-15	4.18347e-14	5.98225e-14	9.52302e-15			CATCAGAGTAGCTCCG-1
F41_boneMarrow_CD45-_FCAImmP7555855_5GEX_GTCGTAACAACACCCG	Sinusoidal_EC_training	sinusoidal EC_prediction	3.40881e-05	1.34906e-05	0.0166425	1.15473e-07	0.0147448	0.966691	0.00187395				F61_Liver_CD45+_FCAImmP7862084_CTGCTGTCACTGTTAG	Prolif_Sinusoidal_EC_training	Endothelium_prediction	1.09358e-07	1.91318e-08	0.000133565	3.78149e-05	0.999793	3.14766e-05	4.15103e-06			ACTATCTAGATGGGTC-0	Smooth_Muscle_ys_HL	47_AGM_HM	0.000254643	0.000296062	0.000388297	4.26e-05	6.32e-07	1.14e-06	3.6e-05			ACATCCCGTCTTCGAA-2-0	Erythroid_YS_HL	Erythroid_ipsc_HL	1.25614e-08	1.95158e-05	1.59074e-07	1.345e-08	3.48366e-08	2.62326e-05	7.82888e-06			CATCAGATCTGCAGTA-1
F41_boneMarrow_CD45-_FCAImmP7555855_5GEX_GTTCATTTCTAACTCT	Sinusoidal_EC_training	sinusoidal EC_prediction	6.11975e-06	5.39204e-06	0.0595597	2.09317e-08	0.0177072	0.920817	0.00190461				F61_Liver_CD45+_FCAImmP7862084_CTGGTCTAGTACGACG	HE_training	Endothelium_prediction	0.0128616	0.712082	0.116157	0.00606904	0.115166	0.0165979	0.0210673			ACTATCTCACATCCGG-0	Macrophage_ys_HL	2_AGM_HM	3.26e-05	6.52e-06	1.6e-05	2.22e-07	2.39e-09	0.000145022	1.04e-05			ACATCCCGTGGAAGTC-2-0	Erythroid_YS_HL	Erythroid_ipsc_HL	6.95615e-06	1.67635e-07	9.90637e-07	5.23756e-08	2.97946e-07	8.30069e-08	2.36397e-05			CATCCACAGTGTACGG-1
F41_boneMarrow_CD45-_FCAImmP7555855_5GEX_GTTCGGGCAGCTGCTG	Sinusoidal_EC_training	sinusoidal EC_prediction	5.02099e-06	1.2867e-07	0.0935292	9.66174e-08	0.068873	0.808708	0.028885				F61_Liver_CD45+_FCAImmP7862084_CTTAACTGTGCTAGCC	Sinusoidal_EC_training	Endothelium_prediction	0.00151325	2.47831e-06	0.0918811	1.35243e-05	0.100699	0.802937	0.00295303			ACTATCTGTCACCCAG-0	Fibroblast_ys_HL	73_AGM_HM	8.21e-07	1.15e-05	1.54e-06	0.00278115	0.0115138	4.87e-06	4.21e-06			ACATCCCTCTGTGCAA-2-0	Macrophage_YS_HL	Macrophage_ipsc_HL	3.17578e-10	5.86248e-10	3.82438e-13	2.5888e-09	9.45322e-10	4.49338e-09	1.58922e-11			CATCCACCAAAGCAAT-1
F41_boneMarrow_CD45-_FCAImmP7555855_5GEX_TAAGCGTAGGGATCTG	Sinusoidal_EC_training	sinusoidal EC_prediction	0.00663937	6.15448e-05	0.166933	1.49875e-06	0.000252222	0.73734	0.0887728				F61_Liver_CD45+_FCAImmP7862084_CTTGGCTCATGACGGA	Prolif_Sinusoidal_EC_training	Endothelium_prediction	0.026601	0.120873	0.195682	0.0364674	0.5719	0.0166307	0.0318452			ACTATCTTCACAGTAC-0	Macrophage_ys_HL	13_AGM_HM	1.67e-06	2.62e-05	6.21e-06	0.00301079	0.00783757	0.00010849	1.72e-06			ACATCGAAGAACCCGA-2-0	Macrophage_YS_HL	Macrophage_ipsc_HL	6.69784e-08	4.61863e-12	6.28739e-11	6.91743e-08	1.16308e-08	1.27107e-12	1.67002e-11			CATCGAAAGCACCGCT-1
F41_boneMarrow_CD45-_FCAImmP7555855_5GEX_TACGGATCAACGATCT	Sinusoidal_EC_training	tip EC_prediction	0.00110636	1.86629e-05	0.184826	3.45984e-06	0.00897412	0.762598	0.042473				F61_Liver_CD45+_FCAImmP7862084_CTTTGCGGTACCAGTT	Prolif_Sinusoidal_EC_training	Endothelium_prediction	0.000139458	6.38681e-07	0.027071	0.000557572	0.847811	0.0744203	0.05			ACTATCTTCACCCGAG-0	Macrophage_ys_HL	2_AGM_HM	1.15e-06	7.84e-08	3.39e-08	4.32e-09	9.56e-11	0.000248649	7.41e-08			ACATCGAAGGTAGTAT-2-0	MK_YS_HL	MK_ipsc_HL	1.05621e-07	1.1736e-06	5.21882e-09	1.51384e-08	5.42527e-08	9.18261e-07	1.27696e-06			CATGCCTAGACTACAA-1
F41_boneMarrow_CD45-_FCAImmP7555855_5GEX_TACTCATGTATATGAG	Sinusoidal_EC_training	sinusoidal EC_prediction	1.08218e-05	1.46262e-07	0.04217	1.10745e-08	0.00561094	0.950138	0.00206976				F61_Liver_CD45+_FCAImmP7862084_CTTTGCGGTGTTGAGG	Immature_EC_training	Endothelium_prediction	0.000312487	9.07999e-06	0.619801	8.29469e-06	0.00780193	0.370908	0.001159			ACTATCTTCAGCTCTC-0	Fibroblast_ys_HL	38_AGM_HM	2.02e-08	3.39e-06	8.13e-07	2.36e-05	3.83e-05	8.29e-10	7.55e-08			ACATCGACACACTTAG-2-0	Erythroid_YS_HL	Erythroid_ipsc_HL	1.43556e-07	7.78862e-09	1.95469e-06	3.6405e-08	9.29613e-09	1.10935e-08	2.06348e-06			CATGCCTAGGGTATCG-1
F41_boneMarrow_CD45-_FCAImmP7555855_5GEX_TCAGCTCAGAGTACCG	Immature_EC_training	tip EC_prediction	0.0121175	2.91056e-05	0.557368	7.32627e-06	0.000297022	0.00684793	0.423334				F61_Liver_CD45+_FCAImmP7862084_CTTTGCGGTTAGGGTG	Prolif_Sinusoidal_EC_training	Endothelium_prediction	0.0276128	0.0354071	0.266325	0.015494	0.393396	0.131761	0.130005			ACTATCTTCGCCCTTA-0	Fibroblast_ys_HL	52_AGM_HM	8.39e-05	0.00448296	0.00742456	0.000732678	0.00119778	1.75e-06	0.000104195			ACATCGACATGTTACG-2-0	Macrophage_YS_HL	Macrophage_ipsc_HL	0.00017399	3.35879e-08	2.51226e-07	1.76014e-05	1.67272e-06	1.24478e-07	1.36919e-07			CATGCCTCATTCTTAC-1
F41_boneMarrow_CD45-_FCAImmP7555855_5GEX_TCCACACCATCCAACA	Prolif_Sinusoidal_EC_training	tip EC_prediction	0.0143807	3.70727e-05	0.285141	0.00993641	0.686408	0.000735844	0.00336006				F61_Liver_CD45+_FCAImmP7862084_GAAACTCAGACACTAA	Sinusoidal_EC_training	Endothelium_prediction	0.00186622	8.31878e-07	0.0782336	1.15609e-05	0.00834471	0.903336	0.00820661			ACTATCTTCGTACCGG-0	Fibroblast_ys_HL	58_AGM_HM	8.53e-05	0.00489435	0.0118386	4.71e-05	1.26e-05	1.19e-06	0.000316387			ACATCGAGTACAGAAT-2-0	Erythroid_YS_HL	Erythroid_ipsc_HL	2.23368e-08	2.47017e-05	7.57913e-06	1.7449e-07	8.89336e-08	8.08799e-05	1.04762e-05			CATGGCGAGATGCGAC-1
F41_boneMarrow_CD45-_FCAImmP7555855_5GEX_TCGGTAAAGGTTCCTA	Sinusoidal_EC_training	sinusoidal EC_prediction	6.06969e-05	2.54639e-06	0.05965	4.92682e-08	0.00455318	0.905922	0.0298117				F61_Liver_CD45+_FCAImmP7862084_GAAACTCCAGTTCCCT	Immature_EC_training	Endothelium_prediction	0.00369987	6.8252e-05	0.39528	0.000118333	0.026192	0.36181	0.212832			ACTATCTTCTCAAACG-0	Macrophage_ys_HL	2_AGM_HM	0.000123571	1.27e-05	2.69e-05	2.39e-07	5.14e-09	0.00237488	7.48e-06			ACATGCAAGTAAATGC-2-0	Macrophage_YS_HL	Macrophage_ipsc_HL	4.8318e-07	1.48508e-06	3.81401e-07	1.77823e-06	1.2251e-07	1.56528e-06	1.68163e-08			CATGGCGCACAAGACG-1
F41_boneMarrow_CD45-_FCAImmP7555855_5GEX_TCGTACCAGACACGAC	Sinusoidal_EC_training	sinusoidal EC_prediction	1.71032e-05	9.10649e-07	0.013804	3.09185e-07	0.0394126	0.894727	0.0520377				F61_Liver_CD45+_FCAImmP7862084_GAACATCGTAGAGTGC	AEC_training	Endothelium_prediction	0.585657	7.34503e-05	0.240059	0.011261	0.0497291	0.0601507	0.0530702			ACTGAACAGTACCGGA-0	Macrophage_ys_HL	2_AGM_HM	0.000496431	0.000347636	0.000141651	9e-06	1.32e-07	0.000211613	0.000209388			ACATGCAGTTGCCAAT-2-0	Macrophage_YS_HL	Macrophage_ipsc_HL	7.18083e-07	3.97948e-10	2.07761e-07	1.00293e-06	1.64478e-08	4.2979e-09	2.65021e-09			CATGGCGGTACAGACG-1
F41_boneMarrow_CD45-_FCAImmP7555855_5GEX_TGACTTTGTCCGAACC	VWF_EC_training	tip EC_prediction	0.0346909	0.0191767	0.41813	0.00156228	0.028523	0.0379455	0.459972				F61_Liver_CD45+_FCAImmP7862084_GAACCTAAGGATGTAT	Prolif_Sinusoidal_EC_training	Endothelium_prediction	7.53836e-06	7.82167e-06	0.005422	9.75982e-05	0.984048	0.00383086	0.00658614			ACTGAACCACGTCAGC-0	MK_ys_HL	76_AGM_HM	3.45e-10	3.8e-11	2.93e-11	4.08e-11	2.79e-13	1.32e-11	1.91e-11			ACATTTCCATCAGCAT-2-0	Macrophage_YS_HL	Macrophage_ipsc_HL	5.27951e-05	0.000150274	3.37301e-06	0.000317507	0.0001404	0.000216748	1.73373e-05			CATGGCGGTCCAACTA-1
F41_boneMarrow_CD45-_FCAImmP7555855_5GEX_TGAGCATGTACGCACC	Sinusoidal_EC_training	sinusoidal EC_prediction	2.25839e-05	6.24096e-06	0.270044	5.67175e-09	0.00107355	0.713926	0.0149276				F61_Liver_CD45+_FCAImmP7862084_GAACCTATCAGAGACG	Immature_EC_training	Endothelium_prediction	0.0154429	5.0686e-05	0.671052	2.40329e-05	0.0153444	0.292922	0.00516348			ACTGAACTCAAGCCTA-0	Fibroblast_ys_HL	47_AGM_HM	0.000623175	1.79e-05	0.00113022	5.5e-05	1.7e-06	7.66e-06	4.25e-05			ACATTTCCATGTGTCA-2-0	MK_YS_HL	MK_ipsc_HL	2.27657e-12	8.0657e-14	4.76496e-13	6.52363e-13	1.69149e-12	1.75334e-12	3.27372e-12			CATGGCGGTCTGATCA-1
F41_boneMarrow_CD45-_FCAImmP7555855_5GEX_TGCTACCGTGCAGACA	Immature_EC_training	tip EC_prediction	0.000821786	1.3383e-05	0.788981	7.56164e-07	0.00322535	0.158797	0.0481603				F61_Liver_CD45+_FCAImmP7862084_GAACCTATCCAGAAGG	Sinusoidal_EC_training	Endothelium_prediction	0.000260207	5.4692e-07	0.030413	2.24533e-06	0.00925627	0.942935	0.017133			ACTGAGTAGCGATTCT-0	Fibroblast_ys_HL	46_AGM_HM	6.5e-07	1.32e-05	0.000386862	4.06e-07	9.39e-08	3.25e-08	2.43e-06			ACATTTCTCCCTGGTT-2-0	Erythroid_YS_HL	Erythroid_ipsc_HL	1.54059e-07	1.97478e-08	2.12812e-06	1.15947e-07	2.01459e-08	3.90097e-09	3.85058e-06			CATTCGCGTAAGTGGC-1
F41_boneMarrow_CD45-_FCAImmP7555855_5GEX_TTAGTTCAGAGGTAGA	Sinusoidal_EC_training	sinusoidal EC_prediction	3.27899e-06	3.60561e-07	0.145969	5.88929e-09	0.00766045	0.84412	0.00224671				F61_Liver_CD45+_FCAImmP7862084_GAACCTATCGCGGATC	Sinusoidal_EC_training	Endothelium_prediction	0.0019419	6.22499e-05	0.196318	0.000150179	0.329716	0.465153	0.00665885			ACTGAGTAGTATCGAA-0	Lymphoid_progenitor_ys_HL	24_AGM_HM	0.00226222	0.0014636	0.0179308	2.67e-05	1.89e-07	0.000148238	0.000410227			ACCAAACCAAGCGGAT-2-0	Macrophage_YS_HL	Macrophage_ipsc_HL	2.59572e-06	8.82077e-12	1.06051e-07	3.13137e-06	8.01775e-07	3.67452e-10	1.31859e-09			CATTCGCGTCATGCCG-1
F41_boneMarrow_CD45-_FCAImmP7555855_5GEX_TTTGCGCAGTTACCCA	Immature_EC_training	sinusoidal EC_prediction	0.000138426	6.70155e-07	0.690231	1.20392e-07	0.00953091	0.29489	0.00520862				F61_Liver_CD45+_FCAImmP7862084_GAACGGATCACAATGC	Immature_EC_training	Endothelium_prediction	0.00308269	0.00606258	0.508303	8.42441e-06	0.00220067	0.319043	0.1613			ACTGAGTCACAGACTT-0	Immature_EC_ys_HL	6_AGM_HM	0.000809494	0.00257432	0.987914	1.38e-05	7.16e-05	0.000108811	0.0080856			ACCAACAAGCACCCAC-2-0	Erythroid_YS_HL	Erythroid_ipsc_HL	1.39805e-06	4.43515e-06	1.16642e-05	1.25686e-06	7.06495e-07	7.60269e-06	9.78e-05			CATTCGCGTTCGTCTC-1
F41_boneMarrow_CD45-_FCAImmP7555855_5GEX_TTTGGTTCACGAGGTA	Sinusoidal_EC_training	sinusoidal EC_prediction	5.42045e-05	7.75659e-07	0.0621955	6.57712e-07	0.00150452	0.759042	0.177202				F61_Liver_CD45+_FCAImmP7862084_GAATAAGTCGGAAACG	Sinusoidal_EC_training	Endothelium_prediction	0.0021478	2.25187e-05	0.298319	2.96465e-05	0.0323709	0.656596	0.0105147			ACTGAGTGTATGAATG-0	Fibroblast_ys_HL	58_AGM_HM	5.91e-06	0.00153972	0.000568093	0.0039816	0.111457	1.3e-07	2.79e-05			ACCAACAAGCATTTCG-2-0	Macrophage_YS_HL	Macrophage_ipsc_HL	1.23078e-07	5.94538e-07	6.13534e-10	8.7014e-08	1.95259e-08	6.7254e-07	2.32944e-09			CCAATCCAGCAGGCTA-1
F41_boneMarrow_CD45-_FCAImmP7555855_5GEX_TTTGTCAAGTTAACGA	Sinusoidal_EC_training	sinusoidal EC_prediction	5.13604e-05	1.9981e-07	0.230304	1.41501e-07	0.0280546	0.740299	0.0012909				F61_Liver_CD45+_FCAImmP7862084_GAATAAGTCTTTAGTC	Immature_EC_training	Endothelium_prediction	0.00585287	0.000126	0.79759	6.80137e-06	0.00177568	0.179836	0.0148122			ACTGAGTGTCACCCAG-0	Prolif_Sinusoidal_EC_ys_HL	67_AGM_HM	1.69e-06	0.000289641	0.00632335	0.000479153	0.992292	9.39e-08	0.000153121			ACCAACACAGCCTATA-2-0	Macrophage_YS_HL	Macrophage_ipsc_HL	1.22204e-09	6.85887e-15	2.95747e-14	1.79045e-11	1.48525e-11	1.44438e-14	1.03877e-14			CCACGGATCGGTTAAC-1
F45_boneMarrow_CD45-_FCAImmP7579233_5GEX_AGCATACGTCTCTCGT	Immature_EC_training	sinusoidal EC_prediction	0.00066083	1.18126e-05	0.589256	4.86075e-06	0.0552076	0.298286	0.0565727				F61_Liver_CD45+_FCAImmP7862084_GAATGAAAGCTACCTA	Immature_EC_training	Endothelium_prediction	0.00112672	0.00396783	0.750805	0.000759987	0.221192	0.0216096	0.000538635			ACTGAGTTCAGCAACT-0	Smooth_Muscle_ys_HL	38_AGM_HM	4.69e-06	1.37e-05	3.34e-05	8.57e-07	3.92e-08	8.04e-08	2.34e-06			ACCAACAGTAACCAGG-2-0	Erythroid_YS_HL	Erythroid_ipsc_HL	5.01439e-10	8.4545e-05	2.02788e-08	1.844e-09	9.49963e-10	1.58348e-05	2.19579e-06			CCACTACCAATAGCAA-1
F45_boneMarrow_CD45-_FCAImmP7579233_5GEX_CGATGGCTCTTAGCCC	Immature_EC_training	sinusoidal EC_prediction	0.000727184	7.79674e-05	0.871398	1.61177e-05	0.0858256	0.0272045	0.0147507				F61_Liver_CD45+_FCAImmP7862084_GAATGAACATCACAAC	Sinusoidal_EC_training	Endothelium_prediction	0.000276651	0.00105257	0.349116	9.11849e-06	0.00674308	0.602022	0.04078			ACTGAGTTCCCTTGTG-0	Monocyte_ys_1_ys_HL	31_AGM_HM	2.89e-07	1.65e-07	8.75e-08	2.73e-08	8.85e-10	5.22e-07	3.59e-06			ACCAACAGTCCCGCAA-2-0	Macrophage_YS_HL	Macrophage_ipsc_HL	3.41637e-07	1.5514e-13	4.11032e-11	7.48481e-09	5.23355e-10	1.90081e-12	3.01767e-11			CCACTACCAGCAGTTT-1
F45_boneMarrow_CD45-_FCAImmP7579233_5GEX_CGTGTAACACATTCGA	VWF_EC_training	tip EC_prediction	0.0260172	0.000335632	0.422438	0.00683052	0.0918502	0.00594143	0.446587				F61_Liver_CD45+_FCAImmP7862084_GACCTGGTCCGGGTGT	AEC_training	Endothelium_prediction	0.624928	0.00614196	0.321872	0.00448655	0.00634646	0.017913	0.0183113			ACTGAGTTCTCACATT-0	Immature_EC_ys_HL	21_AGM_HM	0.00146283	0.000111061	0.979772	6.95e-05	0.00143319	3.34e-05	0.0150622			ACCAACATCAAGCTGT-2-0	MK_YS_HL	MK_ipsc_HL	3.15974e-12	4.33802e-10	7.12279e-12	1.66764e-12	1.6319e-11	3.05379e-10	3.64949e-10			CCACTACGTATAAACG-1
F45_boneMarrow_CD45-_FCAImmP7579233_5GEX_CTCGGAGTCGGTTCGG	Immature_EC_training	tip EC_prediction	0.00253126	2.09103e-05	0.882245	5.75308e-06	0.0149282	0.0744112	0.0258572				F61_Liver_CD45+_FCAImmP7862084_GACCTGGTCGCTTAGA	Sinusoidal_EC_training	Endothelium_prediction	0.0500062	0.000111444	0.31377	6.65588e-05	0.000855019	0.449294	0.185897			ACTGAGTTCTCCCTGA-0	Prolif_Sinusoidal_EC_ys_HL	20_AGM_HM	0.000893394	0.00034259	0.0550514	0.0036754	0.917642	7.37e-05	8.32e-05			ACCACAACATTGAAGA-2-0	Macrophage_YS_HL	Macrophage_ipsc_HL	8.43889e-08	9.1288e-05	9.17493e-07	3.05294e-05	3.07911e-06	5.87998e-05	5.51221e-06			CCACTACTCTCCGGTT-1
F45_boneMarrow_CD45-_FCAImmP7579233_5GEX_GAACCTAAGATGTGGC	Immature_EC_training	tip EC_prediction	0.000104709	5.57001e-06	0.819272	2.77137e-07	0.0186709	0.146795	0.0151518				F61_Liver_CD45+_FCAImmP7862084_GACGGCTAGAATGTGT	Immature_EC_training	Endothelium_prediction	0.000394733	3.95321e-06	0.750072	5.07734e-08	0.000319737	0.240702	0.00850809			ACTGATGAGATGGCGT-0	Promonocyte_ys_HL	31_AGM_HM	5.09e-06	1.86e-05	5.22e-06	5.79e-07	4.38e-08	1.74e-06	3.8e-05			ACCACAAGTCCTCAGG-2-0	Erythroid_YS_HL	Erythroid_ipsc_HL	2.94421e-06	2.68104e-07	4.83942e-05	7.96837e-06	4.06225e-06	3.27053e-07	4.23547e-05			CCAGCGACAATGAATG-1
F45_boneMarrow_CD45-_FCAImmP7579233_5GEX_GCATGCGGTGATGATA	Immature_EC_training	tip EC_prediction	0.037594	0.000155603	0.918226	0.000380379	0.0413885	0.000598944	0.00165671				F61_Liver_CD45+_FCAImmP7862084_GACGTGCAGTGGGCTA	Sinusoidal_EC_training	Endothelium_prediction	0.000311456	3.47398e-06	0.180039	2.68696e-07	0.00138484	0.815859	0.00240131			ACTGATGAGTCACGCC-0	Macrophage_ys_HL	2_AGM_HM	2.75e-05	0.000280442	5.07e-05	4.74e-05	1.21e-05	6.14e-05	2.6e-05			ACCACAAGTTTCACAG-2-0	MK_YS_HL	MK_ipsc_HL	1.20635e-08	4.93084e-13	7.62637e-11	3.61408e-11	2.43528e-10	2.0683e-11	7.16144e-09			CCAGCGACATATGCTG-1
F45_boneMarrow_CD45-_FCAImmP7579233_5GEX_GTACTCCTCGCACTCT	Sinusoidal_EC_training	sinusoidal EC_prediction	0.000214273	1.2857e-05	0.104934	1.80399e-06	0.0205548	0.839496	0.0347867				F61_Liver_CD45+_FCAImmP7862084_GACGTGCGTCTTTCAT	Prolif_Sinusoidal_EC_training	Endothelium_prediction	0.00392225	8.69365e-05	0.0913498	0.00128068	0.568176	0.331772	0.0034123			ACTGATGCATTCCTGC-0	Smooth_Muscle_ys_HL	38_AGM_HM	3.64e-06	4.74e-05	4.06e-05	2.23e-06	1.55e-07	1.12e-08	2.75e-06			ACCATTTAGTGAGGCT-2-0	Erythroid_YS_HL	Erythroid_ipsc_HL	2.93466e-08	1.16516e-07	9.34784e-07	5.28951e-08	2.30414e-08	2.05607e-08	1.74538e-06			CCAGCGATCGAGAACG-1
F45_boneMarrow_CD45-_FCAImmP7579233_5GEX_TTCGAAGGTTCAACCA	Immature_EC_training	tip EC_prediction	0.0160755	3.44857e-05	0.970859	0.000100831	0.00750254	0.00328337	0.0021438				F61_Liver_CD45+_FCAImmP7862084_GACGTGCGTTCAGACT	Sinusoidal_EC_training	Endothelium_prediction	0.0332509	3.28819e-05	0.215037	0.000456807	0.0171097	0.72703	0.00708238			ACTGATGGTCGCATAT-0	Fibroblast_ys_HL	18_AGM_HM	2.89e-05	0.00106248	0.000790001	0.000239004	8.63e-05	5.88e-08	7.9e-06			ACCATTTGTCGGCCTA-2-0	Macrophage_YS_HL	Macrophage_ipsc_HL	2.10502e-09	3.60062e-12	1.50741e-11	3.35269e-10	3.83777e-12	5.98555e-12	1.32237e-12			CCATGTCGTAGAGTGC-1
F50_boneMarrow_CD45+_FCAImmP7803016_5GEX_CAACTAGCAATGGAAT	Sinusoidal_EC_training	sinusoidal EC_prediction	0.00081625	1.22591e-05	0.0708662	4.54477e-07	0.00172953	0.908108	0.0184674				F61_Liver_CD45+_FCAImmP7862084_GACGTTACACGTCAGC	Immature_EC_training	Endothelium_prediction	0.000754435	3.29324e-06	0.708532	1.35253e-06	0.00105593	0.257367	0.0322865			ACTGATGTCAAAGACA-0	Fibroblast_ys_HL	82_AGM_HM	1.27e-05	7.73e-05	4.7e-05	2.09e-05	1.02e-05	7.04e-08	1.53e-05			ACCATTTTCCAATCTT-2-0	Macrophage_YS_HL	Macrophage_ipsc_HL	1.78504e-10	6.28742e-10	2.5293e-13	1.9569e-10	4.18004e-11	2.51288e-09	8.94241e-13			CCCAATCCACCACCAG-1
F50_boneMarrow_CD45+_FCAImmP7803016_5GEX_CCTTCCCGTGGCGAAT	Sinusoidal_EC_training	sinusoidal EC_prediction	0.000336646	1.19806e-05	0.0255321	3.77719e-07	0.00452225	0.93669	0.0329062				F61_Liver_CD45+_FCAImmP7862084_GACGTTAGTGTTGGGA	Immature_EC_training	Endothelium_prediction	0.0171404	0.00838917	0.931186	1.75084e-05	0.00225006	0.03657	0.00444719			ACTGATGTCAGTCCCT-0	Immature_EC_ys_HL	29_AGM_HM	8.47e-05	0.000173982	0.914161	0.000164237	0.0731919	1.92e-05	0.0120313			ACCATTTTCGGAATGG-2-0	Erythroid_YS_HL	Erythroid_ipsc_HL	6.40053e-08	0.000290171	3.01475e-07	7.72141e-08	8.26476e-08	2.40505e-05	7.81718e-06			CCCAATCCACTTAAGC-1
F50_boneMarrow_CD45+_FCAImmP7803016_5GEX_CGTTAGATCGTCCAGG	HE_training	immature EC_prediction	0.00266516	0.609131	0.283841	0.00294199	0.0762457	0.00213878	0.0230359				F61_Liver_CD45+_FCAImmP7862084_GACGTTATCGGCGCTA	Sinusoidal_EC_training	Endothelium_prediction	0.000275932	2.21723e-05	0.22661	0.00011895	0.356969	0.407991	0.00801358			ACTGCTCAGAAACCAT-0	Macrophage_ys_HL	2_AGM_HM	1.31e-06	4.95e-07	4.37e-07	6.12e-09	3.45e-10	4.72e-05	6.76e-07			ACCCAAAGTATTTCTC-2-0	Macrophage_YS_HL	Macrophage_ipsc_HL	5.79637e-05	1.09638e-05	2.61159e-06	2.22261e-05	1.89638e-06	1.03282e-05	4.62598e-07			CCCAATCTCCGGGTGT-1
F50_boneMarrow_CD45+_FCAImmP7803016_5GEX_CTACCCAGTTGCTCCT	Sinusoidal_EC_training	sinusoidal EC_prediction	3.00117e-06	7.35179e-08	0.00370839	7.73762e-09	0.00424317	0.987962	0.00408347				F61_Liver_CD45+_FCAImmP7862084_GACTAACCATCGGAAG	Prolif_Sinusoidal_EC_training	Endothelium_prediction	9.2354e-05	2.66954e-06	0.000724782	0.0028942	0.994805	0.00119132	0.000289525			ACTGCTCAGATGGCGT-0	Promonocyte_ys_HL	27_AGM_HM	1.22e-06	2.51e-05	1.55e-06	0.00024113	0.000210374	4.88e-07	1.38e-05			ACCCAAAGTCATGGCC-2-0	Macrophage_YS_HL	Macrophage_ipsc_HL	5.41353e-05	1.18895e-10	7.65955e-08	1.43615e-06	5.20707e-07	1.08769e-09	1.4653e-08			CCCAGTTAGAAACGCC-1
F50_boneMarrow_CD45+_FCAImmP7803016_5GEX_TCGCGAGTCACGAAGG	Sinusoidal_EC_training	sinusoidal EC_prediction	1.66963e-06	3.54674e-08	0.00178697	1.72257e-08	0.003146	0.99255	0.00251564				F61_Liver_CD45+_FCAImmP7862084_GACTACAGTCAGATAA	Prolif_Sinusoidal_EC_training	Endothelium_prediction	0.0703507	0.000144598	0.272276	0.00132111	0.35398	0.23708	0.0648481			ACTGCTCAGGCGACAT-0	Smooth_Muscle_ys_HL	28_AGM_HM	9.03e-08	4.52e-09	1.95e-08	3.64e-08	4e-11	6.98e-12	3e-07			ACCCAAAGTGGCAACA-2-0	Erythroid_YS_HL	Erythroid_ipsc_HL	4.82726e-08	3.14107e-07	1.71203e-06	3.42854e-08	5.66125e-09	5.04786e-08	1.30571e-06			CCCAGTTAGCAGCCTC-1
F50_boneMarrow_CD45+_FCAImmP7803017_5GEX_ACCGTAACAAACCTAC	Sinusoidal_EC_training	sinusoidal EC_prediction	6.78844e-06	2.394e-07	0.0414241	9.36846e-09	0.000284829	0.956558	0.00172604				F61_Liver_CD45+_FCAImmP7862084_GACTACAGTGCTTCTC	Immature_EC_training	Endothelium_prediction	0.0584363	0.000564983	0.614752	7.92658e-05	0.00741196	0.231426	0.0873299			ACTGCTCAGTACGTAA-0	Immature_EC_ys_HL	39_AGM_HM	4.26e-05	0.00140383	0.98189	4.76e-06	0.000139494	0.0125281	0.000302745			ACCCTCAAGACTACCT-2-0	Macrophage_YS_HL	Macrophage_ipsc_HL	1.96399e-08	3.07913e-09	2.28041e-10	7.47717e-09	8.63854e-09	3.92677e-09	3.62541e-10			CCCAGTTGTGATGTGG-1
F50_boneMarrow_CD45+_FCAImmP7803017_5GEX_CCTTCGACACGTTGGC	Sinusoidal_EC_training	sinusoidal EC_prediction	8.38732e-05	1.08096e-05	0.0163265	1.8051e-06	0.0357822	0.921007	0.0267874				F61_Liver_CD45+_FCAImmP7862084_GACTACAGTTACGCGC	Sinusoidal_EC_training	Endothelium_prediction	0.000969429	9.08308e-06	0.069355	5.51789e-06	0.0118277	0.706885	0.210948			ACTGCTCCATTGCGGC-0	Fibroblast_ys_HL	18_AGM_HM	3.07e-08	3.14e-06	2.9e-07	2.98e-05	0.000186375	3.74e-10	2.65e-08			ACCCTCAAGACTCCGC-2-0	Erythroid_YS_HL	Erythroid_ipsc_HL	2.54878e-07	6.49328e-08	1.91825e-05	1.80108e-07	6.23529e-08	5.14722e-08	1.46363e-05			CCCAGTTGTTGTCTTT-1
F50_boneMarrow_CD45+_FCAImmP7803017_5GEX_GCGCGATAGCCGATTT	Immature_EC_training	tip EC_prediction	0.0116955	3.32878e-05	0.976981	2.31447e-05	0.00190984	0.00266431	0.00669275				F61_Liver_CD45+_FCAImmP7862084_GACTGCGCAGTATCTG	Sinusoidal_EC_training	Endothelium_prediction	0.000144697	1.88333e-05	0.103793	1.62716e-05	0.357032	0.535716	0.00327855			ACTGCTCGTAATCACC-0	Macrophage_ys_HL	44_AGM_HM	7.2e-07	5.21e-06	1.68e-07	0.000121891	0.000138044	1.34e-06	1.65e-06			ACCCTCACATGACAGG-2-0	Macrophage_YS_HL	Macrophage_ipsc_HL	1.51169e-08	1.74474e-06	4.38515e-10	1.60589e-07	4.64334e-09	3.46878e-06	7.19492e-10			CCCAGTTTCGAATGCT-1
F50_boneMarrow_CD45+_FCAImmP7803017_5GEX_GGAATAAGTCCGAAGA	Sinusoidal_EC_training	immature EC_prediction	0.00104978	0.0777932	0.0791957	2.97226e-07	0.000149951	0.840183	0.00162782				F61_Liver_CD45+_FCAImmP7862084_GAGGTGAGTAAATACG	Prolif_Sinusoidal_EC_training	Endothelium_prediction	0.00131284	0.0586972	0.115629	0.00345835	0.817365	0.000897814	0.00263971			ACTGCTCGTACAGCAG-0	Macrophage_ys_HL	44_AGM_HM	6.22e-07	1.06e-06	8.03e-08	2.09e-05	4.39e-05	3.84e-05	1.51e-06			ACCCTCAGTGCACATT-2-0	Erythroid_YS_HL	Erythroid_ipsc_HL	3.34212e-07	1.7228e-07	6.58495e-06	1.1491e-07	5.89318e-08	2.28845e-07	2.38253e-05			CCCAGTTTCTCTAAGG-1
F50_boneMarrow_CD45+_FCAImmP7803017_5GEX_TGCTACCAGTGCGTGA	Sinusoidal_EC_training	sinusoidal EC_prediction	8.96937e-06	2.63096e-07	0.0189408	2.17495e-07	0.0263149	0.519487	0.435248				F61_Liver_CD45+_FCAImmP7862084_GATCAGTCAGGTGCCT	Sinusoidal_EC_training	Endothelium_prediction	0.00319523	0.00447709	0.24244	0.000810908	0.166556	0.571359	0.0111619			ACTGCTCGTATAAACG-0	Promonocyte_ys_HL	27_AGM_HM	1.08e-06	1.58e-05	2.63e-06	5.75e-05	5.97e-05	7.34e-08	1.13e-05			ACCCTTGCAAGATGGC-2-0	Erythroid_YS_HL	Erythroid_ipsc_HL	6.41546e-09	5.8378e-06	8.08894e-08	3.3911e-09	6.65589e-09	2.99683e-06	2.6759e-06			CCCATACAGCTGTTCA-1
F50_boneMarrow_CD45-_FCAImmP7803018_5GEX_ACGGGCTAGAGTACAT	Immature_EC_training	tip EC_prediction	0.0876425	0.0126636	0.870011	0.00146461	0.00500064	0.00155728	0.02166				F61_Liver_CD45+_FCAImmP7862084_GATCAGTCATGCGCAC	Prolif_Sinusoidal_EC_training	Endothelium_prediction	2.26693e-07	1.9029e-07	0.000394331	2.87129e-05	0.998673	0.000876477	2.69866e-05			ACTGCTCGTCGCATCG-0	Fibroblast_ys_HL	38_AGM_HM	2.46e-11	1.96e-08	1.65e-09	6.37e-06	0.000282201	4.28e-12	1.39e-10			ACCCTTGCAGACTCTA-2-0	MK_YS_HL	MK_ipsc_HL	4.957e-17	5.36361e-20	3.27684e-18	2.12799e-19	1.66122e-17	6.59532e-19	1.51728e-17			CCCATACAGGAGTTTA-1
F50_boneMarrow_CD45-_FCAImmP7803018_5GEX_ACTGCTCTCGACGGAA	Sinusoidal_EC_training	sinusoidal EC_prediction	0.000309115	6.86163e-06	0.233151	3.5385e-08	0.0011869	0.73055	0.0347961				F61_Liver_CD45+_FCAImmP7862084_GATCGATGTACAGACG	Immature_EC_training	Endothelium_prediction	0.000303517	3.84877e-07	0.493567	2.08393e-07	0.000660584	0.267824	0.237645			ACTGCTCGTGAGTATA-0	Immature_EC_ys_HL	39_AGM_HM	0.00800858	0.0166933	0.826593	0.000350638	0.00432492	0.0101872	0.0894763			ACCCTTGTCTGTCTCG-2-0	MK_YS_HL	MK_ipsc_HL	4.57184e-10	1.50868e-12	9.55617e-11	2.12447e-11	1.31429e-10	5.2492e-12	4.71625e-10			CCCTCCTAGCCCAATT-1
F50_boneMarrow_CD45-_FCAImmP7803018_5GEX_ACTTTCATCAGCCTAA	Sinusoidal_EC_training	sinusoidal EC_prediction	0.000189319	1.54505e-05	0.194575	3.83937e-06	0.0205942	0.762333	0.0222888				F61_Liver_CD45+_FCAImmP7862084_GATCGCGAGGCGCTCT	Sinusoidal_EC_training	Endothelium_prediction	0.00248517	9.14373e-06	0.0806523	4.58431e-07	0.000170682	0.906869	0.00981323			ACTGCTCTCGCGGATC-0	Macrophage_ys_HL	44_AGM_HM	6.85e-08	3.54e-07	8.26e-09	1.38e-05	2.16e-05	6.41e-06	5.62e-08			ACCGTTCAGCCTGGAA-2-0	Macrophage_YS_HL	Macrophage_ipsc_HL	4.16599e-05	1.10406e-05	2.68788e-05	0.00133237	0.000294722	8.41642e-06	0.000109693			CCCTCCTCAAAGGAAG-1
F50_boneMarrow_CD45-_FCAImmP7803018_5GEX_AGAGCTTGTTACCGAT	Immature_EC_training	tip EC_prediction	0.0117756	1.99709e-05	0.983904	2.33528e-05	0.00232237	0.00191361	4.1521e-05				F61_Liver_CD45+_FCAImmP7862084_GATGAAAAGTTATCGC	Prolif_Sinusoidal_EC_training	Endothelium_prediction	4.04954e-05	0.0211613	0.0116943	0.00301136	0.963438	0.000212679	0.000441482			ACTGCTCTCGGCCGAT-0	Smooth_Muscle_ys_HL	38_AGM_HM	1.19e-06	1.92e-05	0.000178396	6.94e-07	3.66e-08	2.23e-08	9.51e-07			ACCGTTCAGTCGCCCA-2-0	Erythroid_YS_HL	Erythroid_ipsc_HL	6.62457e-06	4.66602e-08	1.29059e-05	7.88996e-07	3.99474e-07	5.37387e-08	1.29208e-05			CCGGGATGTAAGTGTA-1
F50_boneMarrow_CD45-_FCAImmP7803018_5GEX_AGAGTGGGTGCGATAG	Immature_EC_training	tip EC_prediction	0.126223	0.0074005	0.401732	2.23103e-05	0.00116564	0.318233	0.145223				F61_Liver_CD45+_FCAImmP7862084_GATGAGGCAGCTTCGG	Sinusoidal_EC_training	Endothelium_prediction	0.132829	0.00154365	0.0253015	0.000810854	0.002174	0.474708	0.362633			ACTGTCCAGGAATTAC-0	Fibroblast_ys_HL	58_AGM_HM	0.000101143	0.000744295	0.00224134	2.58e-05	1.01e-05	9.76e-06	9.76e-05			ACCGTTCAGTCTGGAG-2-0	Erythroid_YS_HL	Erythroid_ipsc_HL	1.30851e-08	4.12102e-05	1.94405e-08	9.34503e-09	2.85815e-08	3.66302e-05	9.70851e-06			CCGGTAGGTACAAGTA-1
F50_boneMarrow_CD45-_FCAImmP7803018_5GEX_AGATCTGAGAGCTGGT	Sinusoidal_EC_training	sinusoidal EC_prediction	0.00181962	7.02351e-05	0.103377	2.78418e-08	8.23269e-05	0.886057	0.00859347				F61_Liver_CD45+_FCAImmP7862084_GATGCTACACATGGGA	Sinusoidal_EC_training	Endothelium_prediction	0.00570797	4.62185e-05	0.348152	0.000260857	0.110157	0.486664	0.049012			ACTGTCCCACGGTGTC-0	Promonocyte_ys_HL	30_AGM_HM	4.57e-07	7.1e-06	1.87e-06	0.000324554	0.000160006	1.39e-07	5.53e-06			ACCTACCAGATAGTGT-2-0	Erythroid_YS_HL	Erythroid_ipsc_HL	1.43793e-07	2.24424e-06	8.54981e-06	3.3982e-08	1.85677e-08	1.00633e-06	4.71988e-06			CCGTTCATCAGCATGT-1
F50_boneMarrow_CD45-_FCAImmP7803018_5GEX_AGCTCCTGTCAAGCGA	Sinusoidal_EC_training	sinusoidal EC_prediction	2.95861e-05	5.45304e-06	0.030741	2.52406e-09	8.6025e-05	0.947079	0.0220585				F61_Liver_CD45+_FCAImmP7862084_GATTCAGAGCTTATCG	Immature_EC_training	Endothelium_prediction	0.000270829	7.91141e-06	0.758811	2.1962e-06	0.00694307	0.221137	0.0128277			ACTGTCCTCAGTCCCT-0	Fibroblast_ys_HL	38_AGM_HM	1.38e-07	3.39e-06	5.99e-05	1.24e-07	5.02e-09	2.13e-09	3.38e-07			ACCTACCAGTCATTGC-2-0	Macrophage_YS_HL	Macrophage_ipsc_HL	1.65384e-12	9.36888e-11	7.65474e-15	2.17712e-11	5.83315e-13	7.44629e-12	2.30371e-14			CCTAAAGTCTCGCTTG-1
F50_boneMarrow_CD45-_FCAImmP7803018_5GEX_AGCTCTCCACGGTTTA	Sinusoidal_EC_training	sinusoidal EC_prediction	3.70338e-05	0.000316766	0.0545058	1.27989e-06	0.0962421	0.832189	0.0167076				F61_Liver_CD45+_FCAImmP7862084_GCAATCAAGGAGCGAG	Sinusoidal_EC_training	Endothelium_prediction	0.00132648	1.60522e-06	0.09459	5.23501e-07	0.000311902	0.87325	0.0305191			ACTGTCCTCTTGAGGT-0	Macrophage_ys_HL	44_AGM_HM	2.86e-07	1.64e-06	2.09e-07	9.18e-05	0.000151599	2.22e-05	1.74e-07			ACCTACCCATGGAATA-2-0	Erythroid_YS_HL	Erythroid_ipsc_HL	5.82387e-08	2.65877e-06	3.24925e-07	1.89639e-08	2.88369e-08	1.21275e-06	9.23959e-06			CCTACCACAGTCGATT-1
F50_boneMarrow_CD45-_FCAImmP7803018_5GEX_CAACCTCAGACGCACA	Sinusoidal_EC_training	sinusoidal EC_prediction	0.000626997	7.30861e-06	0.0124933	1.02506e-06	0.00133718	0.69266	0.292874				F61_Liver_CD45+_FCAImmP7862084_GCAATCAGTCAACTGT	Immature_EC_training	Endothelium_prediction	0.0211192	0.00187628	0.678489	0.000204503	0.0252879	0.214042	0.0589817			ACTTACTAGCTACCGC-0	Promonocyte_ys_HL	31_AGM_HM	8.07e-06	4.64e-05	1.22e-05	1.92e-05	4.71e-06	6.92e-07	2.87e-05			ACCTACCGTCCTACAA-2-0	Eo_Baso_Mast_precursor_YS_HL	Eo_Baso_Mast_precursor_ipsc_HL	2.05276e-06	0.000241802	1.12174e-06	1.09578e-06	7.70924e-07	0.00069566	0.000136746			CCTAGCTAGGAGTTGC-1
F50_boneMarrow_CD45-_FCAImmP7803018_5GEX_CACCAGGCAGCTTCGG	Immature_EC_training	sinusoidal EC_prediction	0.000157337	0.000377649	0.500561	2.3305e-06	0.0135053	0.315763	0.169633				F61_Liver_CD45+_FCAImmP7862084_GCAATCATCCTGTAGA	Immature_EC_training	Endothelium_prediction	0.00729633	0.00127911	0.78854	5.78275e-05	0.0158662	0.178243	0.00871737			ACTTACTGTAAGTTCC-0	Immature_EC_ys_HL	14_AGM_HM	0.00914488	1.4e-05	0.990733	7.6e-06	1.03e-05	1.33e-06	6.22e-05			ACCTACCGTGCGTGCT-2-0	Erythroid_YS_HL	Erythroid_ipsc_HL	1.35796e-06	4.62586e-07	9.80955e-07	2.1726e-08	4.39223e-08	1.08291e-07	7.13068e-06			CCTATTAAGACGCAAC-1
F50_boneMarrow_CD45-_FCAImmP7803018_5GEX_CATCCACTCCCTAACC	Sinusoidal_EC_training	sinusoidal EC_prediction	8.71883e-06	6.64641e-06	0.00901444	3.25614e-08	0.00251601	0.974274	0.0141802				F61_Liver_CD45+_FCAImmP7862084_GCACATAAGAGTCGGT	Sinusoidal_EC_training	Endothelium_prediction	0.00123494	6.98253e-05	0.281402	1.35051e-05	0.00874503	0.672376	0.0361584			ACTTGTTAGGCATTGG-0	Macrophage_ys_HL	44_AGM_HM	3.09e-09	2.09e-08	9.03e-09	7.99e-07	3.2e-06	4.89e-06	3.62e-09			ACCTACCTCATTGCCC-2-0	Erythroid_YS_HL	Erythroid_ipsc_HL	1.10461e-06	7.53024e-06	5.40393e-06	1.24722e-06	9.26193e-07	1.87685e-06	1.5903e-05			CCTATTACACAACGCC-1
F50_boneMarrow_CD45-_FCAImmP7803018_5GEX_CATGGCGTCATAAAGG	Prolif_Sinusoidal_EC_training	proliferating EC_prediction	0.000103951	9.065e-05	0.0894128	0.000266891	0.906102	0.00252829	0.00149531				F61_Liver_CD45+_FCAImmP7862084_GCAGCCAGTATTCGTG	Immature_EC_training	Endothelium_prediction	0.0014131	0.00021536	0.707725	0.000312103	0.229293	0.0584897	0.00255101			ACTTGTTCAAGGGTCA-0	Macrophage_ys_HL	2_AGM_HM	9.58e-05	4.08e-05	0.000139278	5.76e-07	3.61e-09	0.000154786	2.27e-05			ACCTGAAAGACCGCCT-2-0	Macrophage_YS_HL	Macrophage_ipsc_HL	2.02435e-06	2.63264e-10	5.46551e-09	1.63707e-06	2.02713e-07	5.87364e-10	5.52806e-10			CCTCAGTAGCGTGAAC-1
F50_boneMarrow_CD45-_FCAImmP7803018_5GEX_CCTAAAGAGAAACCAT	Sinusoidal_EC_training	sinusoidal EC_prediction	5.32775e-05	1.99055e-05	0.215478	7.34492e-08	0.00410551	0.39923	0.381113				F61_Liver_CD45+_FCAImmP7862084_GCATGTAAGACCACGA	Immature_EC_training	Endothelium_prediction	0.00070611	4.84448e-05	0.41755	5.54339e-05	0.216203	0.28788	0.0775571			ACTTGTTCAGGGCATA-0	Fibroblast_ys_HL	38_AGM_HM	3.85e-06	1.26e-05	7.84e-05	8.67e-07	1.46e-07	4.38e-08	1.12e-05			ACCTGAAAGCTTAAGA-2-0	Erythroid_YS_HL	Erythroid_ipsc_HL	8.44711e-08	2.1285e-06	2.82981e-06	6.6886e-07	9.40516e-08	6.97858e-07	3.69714e-06			CCTCAGTTCTCGATGA-1
F50_boneMarrow_CD45-_FCAImmP7803018_5GEX_CCTACACAGGCCCGTT	Sinusoidal_EC_training	sinusoidal EC_prediction	0.00274347	0.00027179	0.452082	1.04656e-06	0.00328142	0.481608	0.0600126				F61_Liver_CD45+_FCAImmP7862084_GCATGTACACCGATAT	Immature_EC_training	Endothelium_prediction	0.00213825	1.10946e-06	0.549706	1.27918e-06	0.000218212	0.443777	0.00415844			ACTTGTTTCCCAAGAT-0	Smooth_Muscle_ys_HL	46_AGM_HM	0.000139139	0.000811898	0.00229416	3.75e-05	4.1e-06	1.32e-06	0.000820229			ACCTGAAAGTACTGTC-2-0	Erythroid_YS_HL	Erythroid_ipsc_HL	4.2329e-06	3.06303e-05	7.37717e-06	1.00058e-07	8.97119e-08	5.92295e-06	1.59007e-05			CCTCTGAGTATGGTTC-1
F50_boneMarrow_CD45-_FCAImmP7803018_5GEX_CCTAGCTCATGGTTGT	Sinusoidal_EC_training	sinusoidal EC_prediction	0.000759405	2.3484e-05	0.0646676	1.02317e-06	0.000339223	0.889557	0.044652				F61_Liver_CD45+_FCAImmP7862084_GCATGTACACGGCGTT	AEC_training	Endothelium_prediction	0.586927	0.00225779	0.375588	0.000240806	0.000435914	0.0168985	0.0176515			ACTTTCACAAAGGCGT-0	Macrophage_ys_HL	2_AGM_HM	8.32e-05	4.93e-06	9.6e-05	4.59e-07	2.41e-08	0.000672379	2.33e-05			ACCTGAACACGCTGAC-2-0	Erythroid_YS_HL	Erythroid_ipsc_HL	7.1536e-06	1.68184e-07	7.91739e-06	4.34696e-07	9.09266e-07	8.77771e-08	1.79336e-05			CCTCTGAGTGACAAAT-1
F50_boneMarrow_CD45-_FCAImmP7803018_5GEX_CCTTACGGTCAAGCGA	Immature_EC_training	tip EC_prediction	0.0142992	0.000117316	0.957355	0.000112953	0.0106943	0.0099163	0.00750463				F61_Liver_CD45+_FCAImmP7862084_GCATGTATCCGCATCT	Sinusoidal_EC_training	Endothelium_prediction	0.0438326	0.00024099	0.410443	0.000100706	0.00182933	0.433311	0.110242			ACTTTCACATCGGAAG-0	Smooth_Muscle_ys_HL	50_AGM_HM	0.000781352	0.00252969	0.00526828	0.000174005	9.54e-06	1.8e-05	0.000102245			ACCTGAAGTGACAGCA-2-0	Lymphoid_progenitor_YS_HL	Lymphoid_progenitor_ipsc_HL	1.16582e-05	6.58495e-07	1.67921e-05	0.000165556	3.58471e-05	6.00037e-07	2.60603e-05			CCTTACGAGCGGCTTC-1
F50_boneMarrow_CD45-_FCAImmP7803018_5GEX_CGAACATGTCCGAACC	Sinusoidal_EC_training	tip EC_prediction	6.43913e-05	1.66202e-07	0.401672	1.5683e-08	0.000913101	0.586785	0.0105652				F61_Liver_CD45+_FCAImmP7862084_GCCAAATCAACAACCT	Prolif_Sinusoidal_EC_training	Endothelium_prediction	1.98794e-05	6.38085e-07	0.0247282	0.000330406	0.952326	0.0211792	0.00141592			ACTTTCAGTAGTAGTA-0	Fibroblast_ys_HL	47_AGM_HM	5.69e-05	2.19e-05	0.000451261	1.08e-05	2.65e-07	2.06e-06	7.88e-06			ACCTGTCAGAGGATCC-2-0	Erythroid_YS_HL	Erythroid_ipsc_HL	3.93299e-08	4.92964e-05	6.97395e-08	2.35032e-09	7.62769e-09	6.37421e-06	2.39311e-06			CCTTACGGTAGCTAAA-1
F50_boneMarrow_CD45-_FCAImmP7803018_5GEX_CGAGCACTCATTATCC	Sinusoidal_EC_training	sinusoidal EC_prediction	7.31369e-06	6.41795e-07	0.00947408	1.24126e-09	4.26405e-05	0.989919	0.000556568				F61_Liver_CD45+_FCAImmP7862084_GCCTCTAAGGGCACTA	Sinusoidal_EC_training	Endothelium_prediction	8.62172e-06	1.13934e-07	0.211827	1.25847e-08	0.000107748	0.783084	0.00497332			ACTTTCATCGTGGACC-0	Fibroblast_ys_HL	58_AGM_HM	4.75e-05	0.00151622	0.000776196	0.00213992	0.0096598	8.69e-07	1.6e-05			ACCTGTCCAAGCGAAC-2-0	Macrophage_YS_HL	Macrophage_ipsc_HL	9.40738e-13	7.9397e-12	2.55911e-17	2.38952e-13	6.31779e-14	1.60221e-11	2.44581e-16			CCTTCCCAGGACAGAA-1
F50_boneMarrow_CD45-_FCAImmP7803018_5GEX_CGCTGGAAGACCGGAT	Immature_EC_training	tip EC_prediction	0.0997797	0.000163079	0.891328	5.38964e-05	0.000743127	0.00174932	0.00618321				F61_Liver_CD45+_FCAImmP7862084_GCGACCACACAGACAG	Immature_EC_training	Endothelium_prediction	0.000476415	0.0238925	0.559534	0.000203995	0.0915288	0.231382	0.0929824			AGAATAGAGAGTACAT-0	Prolif_Sinusoidal_EC_ys_HL	35_AGM_HM	1.33e-05	0.000147022	0.381642	0.000586914	0.61489	6.77e-07	9.91e-05			ACCTGTCCAGGTATGG-2-0	Macrophage_YS_HL	Macrophage_ipsc_HL	1.16639e-08	7.95963e-06	1.15543e-09	5.90343e-08	6.36794e-09	1.35289e-05	1.44823e-08			CCTTCCCTCCCACTTG-1
F50_boneMarrow_CD45-_FCAImmP7803018_5GEX_CTACCCACAGTCGATT	Sinusoidal_EC_training	sinusoidal EC_prediction	0.000256939	3.7256e-07	0.118485	5.51024e-08	0.000361964	0.876864	0.00403197				F61_Liver_CD45+_FCAImmP7862084_GCGACCACATTATCTC	Sinusoidal_EC_training	Endothelium_prediction	0.00504993	0.0001486	0.354066	1.86999e-05	0.00285076	0.525169	0.112697			AGAATAGAGCCCAACC-0	Immature_EC_ys_HL	4_AGM_HM	4.5e-05	2.57e-06	0.842031	0.000298146	0.148822	8.26e-09	1.92e-06			ACCTGTCGTCATAGTC-2-0	Erythroid_YS_HL	Erythroid_ipsc_HL	1.2009e-06	6.27825e-07	0.000153614	2.21428e-06	1.06798e-06	7.75853e-07	7.06191e-05			CCTTCCCTCTGTACGA-1
F50_boneMarrow_CD45-_FCAImmP7803018_5GEX_GGAATAACAGCCTTTC	Sinusoidal_EC_training	sinusoidal EC_prediction	4.59325e-05	2.07184e-05	0.0168732	3.34146e-07	0.00898539	0.86684	0.107235				F61_Liver_CD45+_FCAImmP7862084_GCGACCATCACTCTTA	Prolif_Sinusoidal_EC_training	Endothelium_prediction	0.000592218	3.00463e-05	0.107547	0.000213165	0.817855	0.0706027	0.00315975			AGAATAGCACATCTTT-0	Smooth_Muscle_ys_HL	50_AGM_HM	2.89e-05	1.51e-05	6.16e-05	8.49e-06	3.29e-07	3.5e-07	2.5e-05			ACCTGTCGTGATCATC-2-0	Erythroid_YS_HL	Erythroid_ipsc_HL	5.32684e-06	1.46866e-08	8.20568e-06	5.47187e-07	2.09399e-07	5.05185e-09	1.09845e-05			CCTTCGACAGCTGCAC-1
F50_boneMarrow_CD45-_FCAImmP7803018_5GEX_GGCGACTGTGTGAATA	Sinusoidal_EC_training	sinusoidal EC_prediction	0.00147389	1.45312e-05	0.0562229	2.20329e-06	0.00310775	0.902247	0.0369316				F61_Liver_CD45+_FCAImmP7862084_GCGCAACCAAGCCTAT	Prolif_Sinusoidal_EC_training	Endothelium_prediction	1.42401e-06	4.46371e-08	0.000935013	2.67607e-05	0.998477	0.00054291	1.63799e-05			AGAATAGTCCTATGTT-0	Macrophage_ys_HL	77_AGM_HM	3.48e-06	2.72e-07	2.79e-07	5.05e-08	2.58e-09	5.38e-05	3.59e-06			ACCTGTCGTTTACGAC-2-0	Erythroid_YS_HL	Erythroid_ipsc_HL	5.89451e-07	9.10847e-08	4.94776e-05	1.63858e-06	1.02255e-07	4.63923e-08	5.17606e-06			CCTTCGAGTAGATTAG-1
F50_boneMarrow_CD45-_FCAImmP7803018_5GEX_GGGTTGCCACCATCCT	VWF_EC_training	sinusoidal EC_prediction	0.000245446	7.50008e-06	0.193124	1.12308e-07	0.00778702	0.228264	0.570571				F61_Liver_CD45+_FCAImmP7862084_GCGCCAAAGGGCTTCC	Immature_EC_training	Endothelium_prediction	0.181484	0.000932518	0.481179	0.0016625	0.0361772	0.214409	0.0841564			AGAATAGTCTTGCAAG-0	MOP_ys_HL	30_AGM_HM	3.38e-07	5.93e-06	2.82e-06	5.79e-05	5.51e-05	1.52e-07	8.22e-07			ACCTGTCGTTTCGACA-2-0	Macrophage_YS_HL	Macrophage_ipsc_HL	4.16787e-09	1.06539e-07	7.69099e-11	6.40492e-08	4.66153e-08	1.08471e-07	3.14204e-10			CCTTTCTTCGCCAAAT-1
F50_boneMarrow_CD45-_FCAImmP7803018_5GEX_GGTGAAGAGACAATAC	Sinusoidal_EC_training	tip EC_prediction	0.00250997	3.03046e-05	0.0709998	2.41853e-05	0.0113751	0.795207	0.119854				F61_Liver_CD45+_FCAImmP7862084_GCGCGATAGTTGAGAT	VWF_EC_training	Endothelium_prediction	0.0068205	3.31277e-05	0.270115	0.000431952	0.184282	0.262701	0.275616			AGACGTTAGAACTCGG-0	Immature_EC_ys_HL	6_AGM_HM	0.000796467	0.00043759	0.996341	4.55e-06	0.000134804	6.26e-05	0.00131466			ACGATCAGTATCTCGA-2-0	Erythroid_YS_HL	Erythroid_ipsc_HL	8.481e-09	3.80466e-06	2.63096e-08	4.97451e-09	5.65063e-09	4.92919e-06	3.57306e-06			CGAACATGTAACGTTC-1
F50_boneMarrow_CD45-_FCAImmP7803018_5GEX_GGTGCGTTCTAGCACA	Sinusoidal_EC_training	sinusoidal EC_prediction	1.56384e-05	0.000381316	0.0673823	1.67068e-07	0.00412518	0.926163	0.00193267				F61_Liver_CD45+_FCAImmP7862084_GCGCGATCATACTCTT	Sinusoidal_EC_training	Endothelium_prediction	0.00152629	0.000111959	0.114228	6.61374e-05	0.00537872	0.853894	0.0247952			AGACGTTAGTTGTCGT-0	Macrophage_ys_HL	13_AGM_HM	1.69e-07	4.12e-07	4.82e-07	1.1e-05	6.22e-06	1e-05	1.83e-07			ACGATCAGTGAGATCG-2-0	Erythroid_YS_HL	Erythroid_ipsc_HL	6.84208e-09	0.000279949	1.50331e-06	5.45565e-08	6.81246e-08	0.000283051	2.91887e-05			CGAACATTCATCATTC-1
F50_boneMarrow_CD45-_FCAImmP7803018_5GEX_GTAGTCATCAGAGGTG	Sinusoidal_EC_training	sinusoidal EC_prediction	8.65725e-06	4.68296e-06	0.0400802	5.6412e-08	0.00413289	0.90018	0.0555937				F61_Liver_CD45+_FCAImmP7862084_GCGGGTTCATTCCTCG	Immature_EC_training	Endothelium_prediction	0.00745557	0.000318369	0.529972	0.000138778	0.0163399	0.429838	0.0159371			AGACGTTCAAGGTGTG-0	Fibroblast_ys_HL	38_AGM_HM	1.44e-05	8.01e-05	0.000460001	2.68e-06	3.83e-07	2e-08	3.22e-05			ACGATCAGTGGTAACG-2-0	HSPC_1_YS_HL	HSPC_1_ipsc_HL	3.0413e-05	5.40324e-07	5.06425e-06	1.08636e-06	1.65602e-06	3.72921e-07	4.08641e-05			CGAATGTAGACTCGGA-1
F50_boneMarrow_CD45-_FCAImmP7803018_5GEX_TAAGCGTTCAACCAAC	Sinusoidal_EC_training	sinusoidal EC_prediction	4.1291e-05	4.74022e-06	0.0353642	1.39603e-09	0.000102594	0.961587	0.00290029				F61_Liver_CD45+_FCAImmP7862084_GCTCCTAAGGGCTCTC	Prolif_Sinusoidal_EC_training	Endothelium_prediction	0.0189499	0.105167	0.305112	0.00520985	0.503904	0.0534165	0.00824023			AGACGTTGTCAAACTC-0	Fibroblast_ys_HL	18_AGM_HM	4.35e-08	9.43e-06	1.77e-06	0.000283526	0.000684948	9.47e-10	1.38e-07			ACGATCAGTTCGGTCG-2-0	Erythroid_YS_HL	Erythroid_ipsc_HL	3.4192e-06	1.74998e-06	2.63337e-05	5.73478e-07	7.55403e-08	1.46548e-07	1.55292e-05			CGAATGTAGAGTACCG-1
F50_boneMarrow_CD45-_FCAImmP7803018_5GEX_TACCTTAAGTACGATA	Sinusoidal_EC_training	sinusoidal EC_prediction	1.13766e-05	3.33255e-06	0.0265136	1.7542e-09	0.000110574	0.968057	0.00530423				F61_Liver_CD45+_FCAImmP7862084_GCTCCTAGTCTTCTCG	Prolif_Sinusoidal_EC_training	Endothelium_prediction	0.00226705	7.45635e-05	0.138186	0.00012605	0.505049	0.343622	0.0106753			AGACGTTGTCGCGTGT-0	Lymphoid_progenitor_ys_HL	24_AGM_HM	1.17e-06	7.63e-06	7.59e-06	4.09e-08	5.33e-10	6.52e-09	1.19e-06			ACGATCATCAGGCGAA-2-0	Erythroid_YS_HL	Erythroid_ipsc_HL	2.89514e-06	2.80501e-06	0.000141612	6.33101e-07	1.02585e-07	4.63403e-07	9.1297e-06			CGACCTTGTGTGGCTC-1
F50_boneMarrow_CD45-_FCAImmP7803018_5GEX_TCATTTGAGTATTGGA	Immature_EC_training	sinusoidal EC_prediction	7.86717e-05	1.24973e-05	0.466639	6.38433e-07	0.0105311	0.457795	0.0649431				F61_Liver_CD45+_FCAImmP7862084_GCTCCTAGTTCAACCA	Prolif_Sinusoidal_EC_training	Endothelium_prediction	0.000315371	0.000194748	0.013215	0.00179764	0.976462	0.00711728	0.000897787			AGAGCGAAGAACTCGG-0	Immature_EC_ys_HL	34_AGM_HM	0.324463	3.05e-05	0.675388	7.65e-05	5.68e-06	4.72e-07	2.24e-05			ACGATCATCATGGAGG-2-0	Macrophage_YS_HL	Macrophage_ipsc_HL	2.1496e-10	4.59871e-09	5.75214e-12	4.34619e-10	6.56027e-11	5.14112e-08	1.27382e-10			CGACCTTGTTACAGAA-1
F50_boneMarrow_CD45-_FCAImmP7803018_5GEX_TTCGAAGAGAATTGTG	Sinusoidal_EC_training	sinusoidal EC_prediction	2.6933e-06	8.69232e-06	0.116699	4.35436e-09	0.00333411	0.878013	0.00194201				F61_Liver_CD45+_FCAImmP7862084_GCTGCGAGTTCCATGA	Sinusoidal_EC_training	Endothelium_prediction	0.00330633	7.29637e-06	0.44702	2.60826e-06	0.00309698	0.53721	0.00935687			AGAGCGAAGAAGGGTA-0	Microglia_ys_HL	2_AGM_HM	3.76e-07	2.1e-07	1.92e-07	5.64e-09	2.11e-09	1.63e-05	1.6e-07			ACGATCATCGAGCCTG-2-0	Erythroid_YS_HL	Erythroid_ipsc_HL	9.46788e-08	1.14376e-05	6.53943e-08	4.88191e-09	1.50775e-08	3.20379e-06	2.72486e-06			CGACCTTTCCCGGATG-1
F50_boneMarrow_CD45-_FCAImmP7803018_5GEX_TTGGAACTCCGTTGCT	Sinusoidal_EC_training	sinusoidal EC_prediction	3.53414e-05	9.72717e-06	0.28108	7.4747e-09	0.000580703	0.694397	0.0238965				F61_Liver_CD45+_FCAImmP7862084_GCTGCTTAGGTGGGTT	Prolif_Sinusoidal_EC_training	Endothelium_prediction	0.0972833	0.00254559	0.350329	0.0105282	0.486258	0.0391125	0.0139439			AGAGCGACAGAGTGTG-0	VWF_EC_ys_HL	6_AGM_HM	0.00413973	0.000843652	0.0337992	7.08e-05	0.000633274	0.000207829	0.959911			ACGATCATCTCACTCG-2-0	Erythroid_YS_HL	Erythroid_ipsc_HL	4.33737e-09	0.00162895	4.90839e-07	2.731e-09	1.82928e-08	0.000158071	2.77139e-05			CGACTTCGTGCTAGCC-1
F50_boneMarrow_CD45-_FCAImmP7803018_5GEX_TTTATGCGTTCGCGAC	Sinusoidal_EC_training	sinusoidal EC_prediction	0.000109808	0.000159973	0.0438647	3.01491e-08	0.00083425	0.933407	0.021624				F61_Liver_CD45+_FCAImmP7862084_GCTTCCATCAAACCAC	Immature_EC_training	Endothelium_prediction	0.000564482	1.92547e-05	0.661431	4.70567e-05	0.0378683	0.295617	0.00445368			AGAGCGACAGTCAGAG-0	Mesothelium_ys_HL	12_AGM_HM	0.000253762	0.000749416	0.00042577	9.99e-06	1.2e-06	1.39e-06	0.000242794			ACGATCATCTTCGGAA-2-0	Erythroid_YS_HL	Erythroid_ipsc_HL	2.22987e-08	4.60258e-07	1.1822e-07	6.70593e-09	1.28004e-08	6.37091e-07	1.21789e-06			CGACTTCTCACATAGC-1
F50_boneMarrow_CD45-_FCAImmP7803019_5GEX_AAGGAGCCAGGGTTAG	Sinusoidal_EC_training	sinusoidal EC_prediction	2.27401e-06	9.84311e-07	0.400752	1.23917e-09	0.000220367	0.598094	0.000930165				F61_Liver_CD45+_FCAImmP7862084_GCTTGAATCTGCTTGC	Prolif_Sinusoidal_EC_training	Endothelium_prediction	5.96592e-06	2.22375e-08	0.000542	0.000531441	0.997863	0.000473753	0.000583835			AGAGCGACATTGTGCA-0	Macrophage_ys_HL	22_AGM_HM	1.96e-07	4.93e-07	2.4e-06	2.15e-08	3.58e-08	0.000349409	6.02e-07			ACGATGTCAGGGACTA-2-0	Erythroid_YS_HL	Erythroid_ipsc_HL	9.92476e-06	4.9045e-06	4.89499e-06	6.70614e-07	1.47895e-06	2.48704e-06	7.17171e-05			CGACTTCTCTCACATT-1
F50_boneMarrow_CD45-_FCAImmP7803019_5GEX_ACGGGCTAGGCTAGAC	VWF_EC_training	tip EC_prediction	0.00960536	7.77618e-05	0.00952813	0.00016592	0.000544274	0.00151376	0.978565				F61_Liver_CD45+_FCAImmP7862084_GGAACTTAGTCCAGGA	Immature_EC_training	Endothelium_prediction	0.0122914	0.000228589	0.787476	0.000116107	0.0286099	0.16511	0.00616859			AGAGCGAGTGCGCTTG-0	Prolif_Sinusoidal_EC_ys_HL	4_AGM_HM	2.38e-07	3.29e-05	0.0222672	0.000427046	0.973429	6.71e-07	5.72e-06			ACGATGTCATTCCTAT-2-0	Erythroid_YS_HL	Erythroid_ipsc_HL	2.88588e-07	7.52306e-07	3.41961e-06	5.65059e-08	2.10154e-08	3.34746e-07	8.16001e-07			CGAGAAGAGAAGGGTA-1
F50_boneMarrow_CD45-_FCAImmP7803019_5GEX_ATAAGAGTCGGTGTCG	Sinusoidal_EC_training	sinusoidal EC_prediction	1.23476e-05	4.68494e-06	0.28763	8.96861e-09	0.00123802	0.696963	0.0141514				F61_Liver_CD45+_FCAImmP7862084_GGACAAGAGAAACGCC	Immature_EC_training	Endothelium_prediction	0.000896987	0.000116206	0.897829	3.95285e-06	0.0197086	0.0789505	0.00249514			AGAGCGATCGATCCCT-0	Fibroblast_ys_HL	18_AGM_HM	2.02e-06	0.000271367	0.000158682	0.00126452	0.0107255	1.21e-08	2.55e-06			ACGATGTGTAGTATAG-2-0	Macrophage_YS_HL	Macrophage_ipsc_HL	8.81134e-07	9.13333e-13	8.94499e-11	5.35481e-08	4.7118e-09	3.60895e-13	2.16551e-11			CGAGAAGCACATGTGT-1
F50_boneMarrow_CD45-_FCAImmP7803019_5GEX_ATAGACCCATTACCTT	Sinusoidal_EC_training	sinusoidal EC_prediction	0.00060819	2.6696e-06	0.0164029	9.2061e-08	0.000277536	0.967031	0.0156774				F61_Liver_CD45+_FCAImmP7862084_GGAGCAACACCAGCAC	AEC_training	Endothelium_prediction	0.450119	0.0016294	0.413549	0.000727739	0.00189173	0.110557	0.0215264			AGAGCTTAGAATGTGT-0	Macrophage_ys_HL	22_AGM_HM	5.21e-07	1.09e-07	2.32e-08	2.45e-09	2.66e-10	0.000419226	8.96e-07			ACGATGTGTGTCTTAG-2-0	Macrophage_YS_HL	Macrophage_ipsc_HL	1.99673e-08	8.97312e-11	1.07557e-10	4.30461e-08	7.45249e-09	3.11278e-10	5.08078e-11			CGAGAAGGTCCTAGCG-1
F50_boneMarrow_CD45-_FCAImmP7803019_5GEX_ATGGGAGTCACTGGGC	Immature_EC_training	tip EC_prediction	0.00506787	2.18422e-05	0.527618	4.69359e-06	0.00629057	0.0869334	0.374063				F61_Liver_CD45+_FCAImmP7862084_GGCAATTTCCCTAATT	Sinusoidal_EC_training	Endothelium_prediction	0.00201848	0.000148367	0.280988	0.000736061	0.257097	0.436932	0.0220805			AGAGCTTCACGGTTTA-0	Macrophage_ys_HL	2_AGM_HM	0.000112487	2.99e-05	9.85e-05	1.32e-06	4.14e-08	0.000347058	4.07e-05			ACGCACGAGGGATGTC-2-0	MK_YS_HL	MK_ipsc_HL	7.94633e-13	1.74593e-10	1.94249e-13	1.2116e-13	1.0822e-12	1.7238e-09	1.41395e-10			CGAGAAGGTCTCTTAT-1
F50_boneMarrow_CD45-_FCAImmP7803019_5GEX_CAAGATCTCGTGGGAA	Sinusoidal_EC_training	sinusoidal EC_prediction	1.07449e-06	1.90053e-06	0.143068	2.16319e-09	0.00561684	0.826234	0.0250787				F61_Liver_CD45+_FCAImmP7862084_GGCCGATCACTACAGT	AEC_training	Endothelium_prediction	0.379417	0.000762791	0.0386777	0.262166	0.257832	0.0195178	0.0416264			AGAGCTTGTACACCGC-0	Monocyte_ys_1_ys_HL	65_AGM_HM	5.65e-07	1.17e-07	6.62e-08	1.21e-08	3.81e-10	2.65e-07	6.32e-06			ACGCACGAGTCGAAAT-2-0	Erythroid_YS_HL	Erythroid_ipsc_HL	2.01172e-08	1.2865e-05	2.44693e-08	5.75012e-10	3.65569e-09	4.05569e-06	1.57197e-06			CGAGCACCAATCAGAA-1
F50_boneMarrow_CD45-_FCAImmP7803019_5GEX_CAGCCGAAGCTAGGCA	Sinusoidal_EC_training	sinusoidal EC_prediction	4.38091e-05	4.18705e-07	0.0245052	8.98452e-07	0.0163752	0.662066	0.297009				F61_Liver_CD45+_FCAImmP7862084_GGCCGATTCCCGACTT	Sinusoidal_EC_training	Endothelium_prediction	0.00105742	3.71257e-07	0.117708	2.91014e-06	0.0274451	0.846708	0.00707839			AGAGTGGAGACAAGCC-0	Prolif_Sinusoidal_EC_ys_HL	67_AGM_HM	1.08e-07	3.08e-06	0.00109877	0.00025476	0.997706	2.99e-08	3.79e-05			ACGCACGCAAATTGGA-2-0	Erythroid_YS_HL	Erythroid_ipsc_HL	8.40721e-07	9.89745e-08	1.17914e-06	1.95385e-08	2.45928e-08	1.7443e-08	1.57633e-05			CGAGCACGTCAGCTAT-1
F50_boneMarrow_CD45-_FCAImmP7803019_5GEX_CCACGGAAGCCCAACC	Sinusoidal_EC_training	sinusoidal EC_prediction	7.51973e-05	6.10758e-06	0.0168929	1.51059e-06	0.00254319	0.907547	0.0729346				F61_Liver_CD45+_FCAImmP7862084_GGCGACTGTCTCTTAT	Prolif_Sinusoidal_EC_training	Endothelium_prediction	0.000394359	5.17054e-05	0.0994264	0.000503361	0.878778	0.0205094	0.000336787			AGAGTGGCAATCTGCA-0	Immature_EC_ys_HL	6_AGM_HM	9.41e-05	9.55e-05	0.998449	2.03e-05	0.000312046	6.95e-06	0.000903329			ACGCACGCACAAGTTC-2-0	Macrophage_YS_HL	Macrophage_ipsc_HL	6.01551e-09	1.06668e-10	6.16891e-12	1.70607e-09	3.51152e-10	3.62083e-10	1.28664e-11			CGAGCACTCTCCGGTT-1
F50_boneMarrow_CD45-_FCAImmP7803019_5GEX_CCCAATCGTTGCTCCT	Sinusoidal_EC_training	tip EC_prediction	0.000254888	2.52714e-06	0.0877318	4.16438e-08	0.000358031	0.890333	0.0213194				F61_Liver_CD45+_FCAImmP7862084_GGCGACTTCCTCCTAG	Immature_EC_training	Endothelium_prediction	0.00985738	0.00157637	0.690743	8.15543e-08	2.34716e-05	0.155296	0.142504			AGAGTGGCAGCCACCA-0	Fibroblast_ys_HL	51_AGM_HM	8.07e-06	1.62e-05	0.000204737	2.2e-06	2.43e-06	2.31e-07	3.44e-05			ACGCACGCAGACCCGT-2-0	Erythroid_YS_HL	Erythroid_ipsc_HL	4.96324e-08	1.02856e-06	1.23667e-06	7.06524e-08	4.42916e-08	3.23089e-06	4.31766e-06			CGAGCCAAGACCACGA-1
F50_boneMarrow_CD45-_FCAImmP7803019_5GEX_CCGTGGAAGGCATGTG	Immature_EC_training	tip EC_prediction	0.0120633	2.89023e-05	0.952191	1.71314e-05	0.00573128	0.00660121	0.0233676				F61_Liver_CD45+_FCAImmP7862084_GGCGTGTCAAGCGAGT	Prolif_Sinusoidal_EC_training	Endothelium_prediction	8.88647e-05	6.49674e-06	0.00666627	0.000646763	0.991546	0.000877217	0.000168001			AGAGTGGCATTATCTC-0	Immature_EC_ys_HL	14_AGM_HM	0.0226553	0.000180021	0.792285	0.0117401	0.149679	0.00111612	0.00440894			ACGCACGCATCGTCCT-2-0	Macrophage_YS_HL	Macrophage_ipsc_HL	1.29838e-09	3.60203e-09	7.04401e-12	5.46851e-09	3.63547e-10	1.3384e-09	5.4025e-12			CGAGCCACAGGGCATA-1
F50_boneMarrow_CD45-_FCAImmP7803019_5GEX_CTCACACTCCGTTGCT	Immature_EC_training	tip EC_prediction	0.00109648	0.000243172	0.978333	3.76304e-06	0.0080922	0.00888139	0.00335023				F61_Liver_CD45+_FCAImmP7862084_GGCGTGTGTTTCCACC	Immature_EC_training	Endothelium_prediction	8.35192e-05	0.000165498	0.715675	1.69227e-07	0.000746656	0.279988	0.00334139			AGAGTGGCATTGGGCC-0	Endoderm_ys_HL	85_AGM_HM	2.75e-08	1.8e-09	1.28e-08	6.2e-10	1.34e-10	2.76e-08	4.38e-09			ACGCACGTCACTTGGA-2-0	Erythroid_YS_HL	Erythroid_ipsc_HL	1.52273e-07	7.31894e-06	1.39716e-06	3.03913e-08	2.26425e-08	2.45721e-06	1.42189e-05			CGATCGGCAAAGGTGC-1
F50_boneMarrow_CD45-_FCAImmP7803019_5GEX_CTCCTAGTCTGCAGTA	Sinusoidal_EC_training	sinusoidal EC_prediction	7.26228e-07	2.84596e-08	0.0151299	6.93212e-09	0.0197267	0.945008	0.0201347				F61_Liver_CD45+_FCAImmP7862084_GGCGTGTTCTCTTATG	Sinusoidal_EC_training	Endothelium_prediction	2.15229e-05	9.63073e-06	0.0222126	9.44472e-06	0.0477782	0.929247	0.000721923			AGAGTGGGTTCCTCCA-0	Immature_EC_ys_HL	7_AGM_HM	0.00306011	0.000946007	0.870691	4.8e-05	0.00198275	0.000723753	0.117976			ACGCACGTCATGGTAC-2-0	Erythroid_YS_HL	Erythroid_ipsc_HL	7.91202e-08	9.14047e-06	1.15023e-06	6.02062e-08	1.47091e-08	2.91626e-06	3.12002e-06			CGATCGGGTCCGAAGA-1
F50_boneMarrow_CD45-_FCAImmP7803019_5GEX_CTGAAACAGAGAGCTC	Immature_EC_training	tip EC_prediction	0.0300373	0.00141159	0.859391	0.000188493	0.0045518	0.0189084	0.0855115				F61_Liver_CD45+_FCAImmP7862084_GGCTGGTCAGTCGATT	Immature_EC_training	Endothelium_prediction	0.0213951	0.0219964	0.724385	0.000869102	0.0379122	0.116748	0.0766945			AGAGTGGTCACGGTTA-0	Promonocyte_ys_HL	27_AGM_HM	5.55e-06	7.76e-05	2.99e-06	0.000670626	0.000277001	3.47e-07	3.52e-05			ACGGAAGCACTTACAG-2-0	MK_YS_HL	MK_ipsc_HL	9.14947e-06	1.0955e-08	1.12056e-06	1.74391e-08	1.31896e-08	6.62905e-09	2.23626e-06			CGCCAAGTCAGCAACT-1
F50_boneMarrow_CD45-_FCAImmP7803019_5GEX_CTTGGCTCACTGTTAG	Sinusoidal_EC_training	sinusoidal EC_prediction	0.000235791	1.72749e-05	0.0507522	1.67451e-07	0.000294371	0.917153	0.0315471				F61_Liver_CD45+_FCAImmP7862084_GGGACCTGTTCCCTTG	Sinusoidal_EC_training	Endothelium_prediction	0.000532878	7.48032e-07	0.182487	1.21477e-05	0.004034	0.802965	0.00996868			AGATCTGCATGAAGTA-0	Immature_EC_ys_HL	6_AGM_HM	0.00046438	0.000436356	0.986257	1.44e-05	0.00232053	0.00330147	0.00664637			ACGGAAGCAGAGTCTT-2-0	Erythroid_YS_HL	Erythroid_ipsc_HL	5.77504e-07	3.66636e-05	1.73565e-05	8.10415e-07	5.49723e-07	9.2338e-06	5.98626e-05			CGCCAAGTCCATGAAC-1
F50_boneMarrow_CD45-_FCAImmP7803019_5GEX_GAAACTCAGCCATCGC	Sinusoidal_EC_training	sinusoidal EC_prediction	6.41099e-07	6.20269e-08	0.0266419	6.82238e-10	0.0008717	0.955618	0.016868				F61_Liver_CD45+_FCAImmP7862084_GGGAGATGTTTAGGAA	Sinusoidal_EC_training	Endothelium_prediction	0.353875	0.000565906	0.0855845	8.20975e-05	0.00108908	0.518187	0.0406164			AGATTGCAGACTACAA-0	Macrophage_ys_HL	44_AGM_HM	5.22e-09	3.15e-08	3.87e-09	3.73e-06	1.53e-05	1.9e-06	8.81e-09			ACGGAAGCATGGGTCC-2-0	Erythroid_YS_HL	Erythroid_ipsc_HL	1.91764e-08	0.000228264	5.04215e-08	2.11286e-09	3.837e-09	1.21504e-05	2.94091e-06			CGCCAAGTCCTAGTGA-1
F50_boneMarrow_CD45-_FCAImmP7803019_5GEX_GATCTAGTCGTTACAG	Immature_EC_training	tip EC_prediction	0.00058729	7.59271e-06	0.987303	1.19993e-07	0.000114269	0.0110972	0.000890301				F61_Liver_CD45+_FCAImmP7862084_GGGATGAAGATAGGAG	Sinusoidal_EC_training	Endothelium_prediction	0.0212796	0.0146269	0.319316	1.00326e-05	6.18578e-05	0.535993	0.108713			AGATTGCAGGCATGGT-0	Prolif_Sinusoidal_EC_ys_HL	67_AGM_HM	1.39e-07	2.06e-06	7.81e-05	0.000797679	0.998751	3.99e-07	9.31e-05			ACGGAAGGTTCAGGTT-2-0	Erythroid_YS_HL	Erythroid_ipsc_HL	6.43508e-07	5.06336e-05	8.70377e-05	8.72016e-07	3.0092e-07	6.68446e-05	3.25156e-05			CGCCAAGTCGAATGGG-1
F50_boneMarrow_CD45-_FCAImmP7803019_5GEX_GATGCTACAACGATGG	Immature_EC_training	tip EC_prediction	0.0162731	0.00217767	0.452169	7.30647e-05	0.0191293	0.2165	0.293678				F61_Liver_CD45+_FCAImmP7862084_GGGATGAAGATGGCGT	Immature_EC_training	Endothelium_prediction	0.00030052	0.0197179	0.460002	5.34717e-05	0.0782781	0.280833	0.160815			AGATTGCAGTGAACAT-0	Erythroid_ys_HL	77_AGM_HM	1.65e-07	9.58e-07	5.93e-07	6.3e-07	3.42e-07	1.05e-05	2.63e-07			ACGGGTCAGTAAGGGA-2-0	Macrophage_YS_HL	Macrophage_ipsc_HL	1.64011e-07	3.08078e-05	9.51456e-08	2.62975e-06	4.84075e-08	2.73388e-05	5.20166e-08			CGCGGTAAGATAGCAT-1
F50_boneMarrow_CD45-_FCAImmP7803019_5GEX_GGAAAGCTCCGAACGC	Sinusoidal_EC_training	sinusoidal EC_prediction	1.2759e-05	3.35879e-07	0.0164867	7.47127e-09	0.000842278	0.979861	0.00279647				F61_Liver_CD45+_FCAImmP7862084_GGGATGACACGAAGCA	AEC_training	Endothelium_prediction	0.650881	0.0114263	0.106792	5.5693e-05	0.00013118	0.183041	0.0476737			AGATTGCCAAATACAG-0	Macrophage_ys_HL	2_AGM_HM	8.16e-05	0.000121964	4.77e-05	4.12e-06	1.34e-07	0.000568262	9.72e-05			ACGGGTCGTCTTACTT-2-0	Erythroid_YS_HL	Erythroid_ipsc_HL	2.69687e-07	1.25691e-07	4.32885e-07	2.90251e-09	7.9218e-09	8.4366e-09	1.81282e-06			CGCGTTTAGGTGACCA-1
F50_boneMarrow_CD45-_FCAImmP7803019_5GEX_GGACAAGGTACCTACA	Immature_EC_training	tip EC_prediction	0.00498228	6.46592e-05	0.7772	9.35597e-05	0.215817	0.000794018	0.00104908				F61_Liver_CD45+_FCAImmP7862084_GGGATGAGTTGGTTTG	Sinusoidal_EC_training	Endothelium_prediction	0.00134517	5.33741e-05	0.42047	2.69259e-05	0.0552558	0.510795	0.0120537			AGATTGCCAGTAAGAT-0	Fibroblast_ys_HL	46_AGM_HM	0.000141191	0.000299595	0.0100525	6.07e-05	2.48e-05	7.92e-07	0.000214119			ACGGGTCTCACCTCTG-2-0	Erythroid_YS_HL	Erythroid_ipsc_HL	9.20199e-09	8.24656e-06	6.88941e-09	2.3867e-10	1.10279e-09	1.6255e-06	1.68042e-06			CGCGTTTGTCATACTG-1
F50_boneMarrow_CD45-_FCAImmP7803019_5GEX_GGGAGATTCGGAAACG	Sinusoidal_EC_training	sinusoidal EC_prediction	5.17293e-06	2.98684e-06	0.0168018	3.98061e-08	0.00548341	0.939692	0.038015				F61_Liver_CD45+_FCAImmP7862084_GGGCACTAGCATCATC	Sinusoidal_EC_training	Endothelium_prediction	1.91844e-05	2.21668e-08	0.0685281	1.02292e-08	0.000384863	0.915231	0.0158366			AGATTGCGTCCGAGTC-0	Fibroblast_ys_HL	38_AGM_HM	5.08e-06	2.97e-05	5.17e-05	1.3e-06	1.16e-07	5.52e-08	3.74e-05			ACGGTCGAGAAGATCT-2-0	Erythroid_YS_HL	Erythroid_ipsc_HL	1.26217e-08	1.109e-05	5.54069e-06	2.15725e-07	3.57008e-08	5.85949e-07	1.45167e-05			CGCTATCAGCGCCTTG-1
F50_boneMarrow_CD45-_FCAImmP7803019_5GEX_GTAACTGCAAGTCTAC	Immature_EC_training	tip EC_prediction	0.000740436	1.12878e-05	0.67638	4.08245e-07	0.0012796	0.312381	0.00920673				F61_Liver_CD45+_FCAImmP7862084_GGGCACTGTCAGGACA	Sinusoidal_EC_training	Endothelium_prediction	0.00127693	1.64362e-06	0.181527	6.0155e-06	0.0182361	0.50065	0.298302			AGATTGCGTGAGGGTT-0	Fibroblast_ys_HL	18_AGM_HM	1.54e-06	0.000319422	0.000186758	0.00135092	0.00802524	5e-08	3.85e-06			ACGGTCGCAATGACCT-2-0	Erythroid_YS_HL	Erythroid_ipsc_HL	1.71255e-08	1.12936e-07	2.38681e-08	1.77318e-09	1.51475e-09	1.64163e-07	5.48032e-07			CGCTATCCAGGCTCAC-1
F50_boneMarrow_CD45-_FCAImmP7803019_5GEX_GTGCTTCTCGCCTGAG	Sinusoidal_EC_training	sinusoidal EC_prediction	0.00010427	6.2519e-05	0.0520287	1.07556e-07	0.00471027	0.902709	0.0403852				F61_Liver_CD45+_FCAImmP7862084_GGGTTGCAGAGTACAT	Immature_EC_training	Endothelium_prediction	0.000331942	6.21271e-05	0.408223	3.88425e-06	0.0102344	0.179307	0.401838			AGATTGCGTTAAGACA-0	Immature_EC_ys_HL	39_AGM_HM	0.00333684	0.0218602	0.736517	9.26e-05	0.000558131	0.00999614	0.162943			ACGGTCGCACCGTGAC-2-0	Macrophage_YS_HL	Macrophage_ipsc_HL	3.88544e-05	5.70129e-05	5.43761e-08	3.07032e-06	4.20517e-06	0.000760249	3.49823e-07			CGCTATCCATTGTGCA-1
F50_boneMarrow_CD45-_FCAImmP7803019_5GEX_GTTCATTGTTCTGAAC	Sinusoidal_EC_training	sinusoidal EC_prediction	3.42308e-05	1.15602e-06	0.0717602	2.80844e-07	0.141823	0.762419	0.0239617				F61_Liver_CD45+_FCAImmP7862084_GGTATTGAGAGTACAT	Immature_EC_training	Endothelium_prediction	0.00022759	0.00137592	0.613634	6.12326e-07	0.00371389	0.366388	0.0146605			AGATTGCTCTGTTGAG-0	Immature_EC_ys_HL	34_AGM_HM	0.00684376	0.000268785	0.986258	0.000589805	0.00488881	1.27e-06	0.000231376			ACGGTCGTCCACAGCG-2-0	Erythroid_YS_HL	Erythroid_ipsc_HL	4.7167e-07	1.19785e-07	6.58031e-06	2.61861e-07	9.90858e-08	4.18198e-08	1.92989e-05			CGCTATCTCTACTTAC-1
F50_boneMarrow_CD45-_FCAImmP7803019_5GEX_TACTCATCAACACCCG	Sinusoidal_EC_training	sinusoidal EC_prediction	0.000748956	6.2113e-06	0.312603	2.36776e-07	0.000415042	0.630518	0.0557087				F61_Liver_CD45+_FCAImmP7862084_GGTATTGGTCAGGACA	Immature_EC_training	Endothelium_prediction	0.00616987	0.000376307	0.481194	5.05079e-05	0.00566277	0.429965	0.0765815			AGCAGCCAGCGGATCA-0	Fibroblast_ys_HL	46_AGM_HM	7.4e-06	3e-05	5.21e-05	5.89e-06	2.09e-06	2.98e-07	1.39e-05			ACGGTCGTCCTCGATC-2-0	Erythroid_YS_HL	Erythroid_ipsc_HL	8.45653e-08	7.35907e-07	5.44333e-06	4.2298e-08	1.67357e-08	5.90123e-08	2.22065e-06			CGCTGGACATGCCTTC-1
F50_boneMarrow_CD45-_FCAImmP7803019_5GEX_TAGGCATAGGTCATCT	Immature_EC_training	tip EC_prediction	0.000330069	3.2735e-06	0.875097	2.05273e-08	0.0024852	0.10808	0.0140041				F61_Liver_CD45+_FCAImmP7862084_GGTGAAGGTTAAGAAC	Sinusoidal_EC_training	Endothelium_prediction	0.000590599	3.17598e-07	0.114848	3.60558e-07	0.000227819	0.870438	0.0138953			AGCAGCCAGTCCAGGA-0	Prolif_Sinusoidal_EC_ys_HL	1_AGM_HM	8.41e-08	5.48e-06	0.00247917	0.000126787	0.997122	2.31e-07	3.41e-06			ACGGTTAAGAGGCGTT-2-0	Erythroid_YS_HL	Erythroid_ipsc_HL	5.36153e-09	1.9524e-05	4.7726e-07	3.00449e-08	5.06702e-09	6.50531e-05	3.74205e-06			CGCTTCAAGGAGCGTT-1
F50_boneMarrow_CD45-_FCAImmP7803019_5GEX_TCCCGATGTTCGTCTC	Sinusoidal_EC_training	sinusoidal EC_prediction	0.000152219	1.94959e-06	0.0150824	9.32549e-08	0.00126562	0.958532	0.0249658				F61_Liver_CD45+_FCAImmP7862084_GGTGTTACATTGGTAC	Sinusoidal_EC_training	Endothelium_prediction	0.0345531	3.08868e-05	0.290875	4.69436e-05	0.00536961	0.479044	0.19008			AGCAGCCAGTTTAGGA-0	Fibroblast_ys_HL	38_AGM_HM	1.94e-08	5.46e-07	3.75e-06	2.9e-06	1.87e-06	8.98e-11	1.64e-08			ACGGTTAAGTTTGCTG-2-0	Erythroid_YS_HL	Erythroid_ipsc_HL	7.39104e-07	3.91484e-07	1.67197e-06	9.17025e-08	2.04699e-08	1.40987e-07	3.2914e-06			CGCTTCACAGATGGCA-1
F50_boneMarrow_CD45-_FCAImmP7803019_5GEX_TTGCCGTCACGGACAA	Sinusoidal_EC_training	sinusoidal EC_prediction	9.53461e-07	3.17411e-09	0.00391388	3.27229e-10	0.000895161	0.991708	0.00348189				F61_Liver_CD45+_FCAImmP7862084_GTAACGTCATTCCTGC	Immature_EC_training	Endothelium_prediction	0.0263362	0.0111307	0.88001	8.96399e-05	0.016011	0.0615	0.00492269			AGCAGCCCAGTCAGCC-0	Macrophage_ys_HL	2_AGM_HM	1.92e-06	1.47e-07	6.89e-07	7.68e-09	1.32e-10	0.00013254	2.3e-06			ACGGTTACATCTCGTC-2-0	Macrophage_YS_HL	Macrophage_ipsc_HL	1.32416e-08	5.28414e-07	3.50366e-10	2.96399e-08	4.62254e-09	1.16518e-06	1.51829e-09			CGCTTCAGTGGGTCAA-1
F50_boneMarrow_CD45-_FCAImmP7803019_5GEX_TTGGCAAAGCTAGGCA	Sinusoidal_EC_training	sinusoidal EC_prediction	3.51911e-05	3.28637e-06	0.0829101	1.19407e-07	0.00540082	0.577051	0.334599				F61_Liver_CD45+_FCAImmP7862084_GTAACTGAGTGCAAGC	Sinusoidal_EC_training	Endothelium_prediction	0.00215905	0.000197993	0.156602	1.37746e-06	0.00269074	0.801357	0.0369913			AGCAGCCGTACTTAGC-0	Macrophage_ys_HL	44_AGM_HM	4.63e-07	3.12e-06	3.01e-06	2.79e-06	2.76e-06	8.14e-07	2.6e-07			ACGGTTAGTCTGTAAC-2-0	Erythroid_YS_HL	Erythroid_ipsc_HL	1.25789e-08	4.66925e-06	7.2504e-07	8.68685e-08	5.76949e-09	7.36595e-06	1.68343e-06			CGCTTCATCCCGACTT-1
F50_boneMarrow_CD45-_FCAImmP7803019_5GEX_TTTGGTTAGAAACGCC	Sinusoidal_EC_training	sinusoidal EC_prediction	0.000224785	1.62615e-06	0.0852801	2.75011e-08	0.00040266	0.873999	0.0400919				F61_Liver_CD45+_FCAImmP7862084_GTAACTGTCGAGAACG	Sinusoidal_EC_training	Endothelium_prediction	0.00342283	1.11402e-06	0.217138	5.00218e-07	6.53971e-05	0.733194	0.0461781			AGCAGCCTCCACGTGG-0	Fibroblast_ys_HL	18_AGM_HM	8.75e-06	0.00144772	0.000263624	0.000669696	0.00210349	4.76e-08	3.95e-06			ACGGTTATCCACCTGT-2-0	Erythroid_YS_HL	Erythroid_ipsc_HL	4.92611e-09	1.70058e-05	8.07448e-07	7.98701e-08	1.19859e-07	4.28803e-05	3.82922e-06			CGGACACGTCAATGTC-1
F51_boneMarrow_CD45+_FCAImmP7803028_5GEX_ACGTCAATCCACGTTC	Immature_EC_training	tip EC_prediction	0.00202576	2.35028e-06	0.632536	8.45726e-06	0.00859697	0.212956	0.143875				F61_Liver_CD45+_FCAImmP7862084_GTACGTACATACGCTA	Immature_EC_training	Endothelium_prediction	0.0849871	6.90567e-05	0.792967	0.000278338	0.00842308	0.0922024	0.0210733			AGCAGCCTCCTGCTTG-0	Fibroblast_ys_HL	38_AGM_HM	5.59e-06	3.38e-05	0.000219482	1.92e-06	3.38e-07	1.04e-07	5.77e-06			ACGTAACAGGCATGGT-2-0	Erythroid_YS_HL	Erythroid_ipsc_HL	4.23668e-06	2.92484e-06	0.000501669	1.19771e-05	7.0747e-07	5.52378e-07	2.01823e-05			CGGACACGTTCCATGA-1
F51_boneMarrow_CD45+_FCAImmP7803028_5GEX_AGAGCGAAGTGGGTTG	Sinusoidal_EC_training	sinusoidal EC_prediction	0.00640696	0.00230075	0.140164	8.48331e-05	0.00448886	0.787039	0.0595156				F61_Liver_CD45+_FCAImmP7862084_GTACGTAGTCTCAACA	Sinusoidal_EC_training	Endothelium_prediction	0.0142184	3.54923e-06	0.310885	1.71827e-05	0.00267588	0.660036	0.012164			AGCAGCCTCCTTAATC-0	Macrophage_ys_HL	44_AGM_HM	1.6e-05	3.53e-06	3.49e-05	2.82e-05	8.93e-06	0.000790993	3.98e-05			ACGTAACCAGACCTGC-2-0	Erythroid_YS_HL	Erythroid_ipsc_HL	8.18447e-07	1.09847e-06	7.14441e-05	6.33644e-06	1.09159e-06	1.73097e-06	1.26907e-05			CGGACACTCTTCATGT-1
F51_boneMarrow_CD45+_FCAImmP7803028_5GEX_CACATAGGTACCGGCT	HE_training	immature EC_prediction	0.00245555	0.790033	0.179876	0.000192812	0.0016029	0.00481937	0.0210207				F61_Liver_CD45+_FCAImmP7862084_GTACTCCTCCTACAGA	Prolif_Sinusoidal_EC_training	Endothelium_prediction	0.00043596	5.72767e-05	0.305171	0.000286965	0.646475	0.0379871	0.00958675			AGCATACAGATGCCTT-0	Fibroblast_ys_HL	18_AGM_HM	0.000291469	0.00636138	0.0263306	4.62e-05	5.03e-06	3.39e-06	2.8e-05			ACGTAACCATGGGCAA-2-0	MK_YS_HL	MK_ipsc_HL	1.13984e-06	2.00672e-07	9.04534e-07	2.51262e-08	2.01245e-08	9.63614e-08	1.31772e-06			CGGACGTCAGACAAAT-1
F51_boneMarrow_CD45+_FCAImmP7803028_5GEX_CCAATCCTCATGCATG	Prolif_Sinusoidal_EC_training	proliferating EC_prediction	2.65929e-06	1.02458e-05	0.00289546	7.97612e-05	0.996229	0.000702629	8.05792e-05				F61_Liver_CD45+_FCAImmP7862084_GTACTTTCAATCGAAA	Sinusoidal_EC_training	Endothelium_prediction	0.000253183	2.42062e-06	0.00322749	9.76433e-08	0.000136716	0.977864	0.0185165			AGCATACAGATGTTAG-0	Fibroblast_ys_HL	46_AGM_HM	5.84e-07	5.36e-06	0.000155172	1.96e-07	1.59e-08	5.59e-09	4.99e-07			ACGTAACGTTCCGCTT-2-0	Erythroid_YS_HL	Erythroid_ipsc_HL	2.12276e-06	1.28905e-06	1.84293e-05	7.82892e-07	1.95544e-07	1.17019e-07	1.77987e-05			CGGACGTTCACCACCT-1
F51_boneMarrow_CD45+_FCAImmP7803028_5GEX_CGTCCATGTCACTTCC	Sinusoidal_EC_training	sinusoidal EC_prediction	1.50546e-05	6.1071e-07	0.0207124	8.37719e-07	0.0433911	0.663919	0.271961				F61_Liver_CD45+_FCAImmP7862084_GTACTTTGTATTAGCC	HE_training	Endothelium_prediction	0.0916241	0.529449	0.271909	0.000318632	0.0239318	0.0386253	0.0441429			AGCATACAGCTGATAA-0	Smooth_Muscle_ys_HL	48_AGM_HM	0.000498434	0.0026722	0.00205813	0.000141887	6.23e-05	6.84e-06	0.00122895			ACGTACACAAGGGTCA-2-0	Erythroid_YS_HL	Erythroid_ipsc_HL	8.84544e-07	2.3017e-05	2.52756e-06	6.65072e-08	1.80394e-07	6.17881e-06	1.30981e-05			CGGAGCTAGAACAATC-1
F51_boneMarrow_CD45+_FCAImmP7803028_5GEX_CGTTAGATCATCGCTC	Sinusoidal_EC_training	sinusoidal EC_prediction	0.000472417	6.19586e-07	0.0488788	3.61572e-07	0.0012836	0.860925	0.0884391				F61_Liver_CD45+_FCAImmP7862084_GTACTTTGTCCCTTGT	Immature_EC_training	Endothelium_prediction	0.00156278	0.00769243	0.671316	2.97916e-05	0.0104927	0.157921	0.150985			AGCATACAGGCTACGA-0	Macrophage_ys_HL	44_AGM_HM	1.31e-07	1.74e-06	9.16e-08	4.92e-06	1.11e-05	8.44e-06	5.24e-07			ACGTACACACTGAATC-2-0	Erythroid_YS_HL	Erythroid_ipsc_HL	3.65912e-08	0.000121696	1.39371e-07	3.71249e-08	4.5153e-08	3.31934e-05	4.49908e-06			CGGAGCTAGTGACATA-1
F51_boneMarrow_CD45+_FCAImmP7803028_5GEX_CTCTAATAGAATTCCC	Sinusoidal_EC_training	sinusoidal EC_prediction	0.000475378	2.23571e-05	0.0824225	1.86968e-06	0.017599	0.863522	0.0359568				F61_Liver_CD45+_FCAImmP7862084_GTAGTCAAGTGCCATT	Immature_EC_training	Endothelium_prediction	0.0191485	0.265268	0.473494	0.00582002	0.217768	0.00375492	0.0147469			AGCATACAGGGATCTG-0	Immature_EC_ys_HL	6_AGM_HM	0.000759028	0.00101773	0.941619	8.15e-06	0.000197774	0.000165155	0.0540055			ACGTACATCAGACTGT-2-0	Macrophage_YS_HL	Macrophage_ipsc_HL	7.76078e-07	4.86741e-06	1.37133e-08	6.42512e-07	5.29499e-08	2.90487e-06	1.07976e-08			CGGAGCTAGTGGGATC-1
F51_boneMarrow_CD45+_FCAImmP7803028_5GEX_CTCTACGGTGTGCGTC	Sinusoidal_EC_training	sinusoidal EC_prediction	3.75853e-05	4.99144e-07	0.0183452	2.22056e-07	0.00468276	0.926037	0.0508967				F61_Liver_CD45+_FCAImmP7862084_GTCACGGTCTGGTATG	Sinusoidal_EC_training	Endothelium_prediction	0.000924711	1.56213e-08	0.409727	6.14852e-06	0.047131	0.485308	0.0569034			AGCATACAGGTGATAT-0	Immature_EC_ys_HL	45_AGM_HM	0.00016172	0.000226461	0.992807	1.49e-05	0.000275043	8.28e-05	0.00444138			ACGTACATCCTTCTTC-2-0	Erythroid_YS_HL	Erythroid_ipsc_HL	2.06136e-06	2.29357e-06	1.32101e-05	5.96621e-07	1.20973e-07	4.72824e-07	6.30459e-05			CGGAGCTGTAGCGATG-1
F51_boneMarrow_CD45+_FCAImmP7803028_5GEX_GAACGGAAGCTCTCGG	Immature_EC_training	tip EC_prediction	0.00466234	8.77189e-06	0.932151	1.10117e-05	0.0212124	0.0256973	0.0162569				F61_Liver_CD45+_FCAImmP7862084_GTCATTTAGACTTGAA	AEC_training	Endothelium_prediction	0.991679	1.82756e-06	0.0011128	0.0034299	0.000373735	0.00114736	0.0022552			AGCATACAGTAGGCCA-0	AEC_ys_HL	14_AGM_HM	0.996516	5.94e-05	0.00317344	9.82e-05	3.8e-06	2.73e-06	0.000139789			ACGTAGTCAAAGGCTG-2-0	Macrophage_YS_HL	Macrophage_ipsc_HL	8.09956e-09	1.16776e-06	7.77587e-10	2.65387e-08	3.86586e-09	5.159e-06	3.15437e-09			CGGAGCTTCGTACCGG-1
F51_boneMarrow_CD45+_FCAImmP7803028_5GEX_GCAGCCACATGTTCCC	Sinusoidal_EC_training	sinusoidal EC_prediction	3.10183e-05	1.14716e-06	0.112696	3.96223e-09	0.000194062	0.885981	0.00109617				F61_Liver_CD45+_FCAImmP7862084_GTCATTTCATGCGCAC	Sinusoidal_EC_training	Endothelium_prediction	0.00101624	4.57597e-07	0.487339	9.62601e-08	0.000528979	0.506368	0.00474742			AGCATACGTCGAATCT-0	Prolif_Sinusoidal_EC_ys_HL	67_AGM_HM	1.03e-06	1.17e-05	0.0202238	0.000505187	0.978921	4.22e-07	6.77e-06			ACGTAGTCACTGGCCA-2-0	Erythroid_YS_HL	Erythroid_ipsc_HL	4.03704e-06	5.02504e-06	3.96182e-07	2.16164e-08	1.83004e-07	2.14633e-06	5.57989e-06			CGGAGTCGTAGCACGA-1
F51_boneMarrow_CD45+_FCAImmP7803028_5GEX_GGCGTGTTCTCGATGA	Sinusoidal_EC_training	sinusoidal EC_prediction	8.50752e-06	1.25874e-07	0.00822154	2.29077e-08	0.00205758	0.988852	0.000860186				F61_Liver_CD45+_FCAImmP7862084_GTCATTTGTATGAAAC	Prolif_Sinusoidal_EC_training	Endothelium_prediction	0.00015976	0.000759736	0.0532578	0.000179336	0.906417	0.0123688	0.0268578			AGCATACGTTAAGACA-0	CMP_ys_HL	69_AGM_HM	1.84e-06	7.26e-05	9.46e-06	6.28e-07	9.49e-08	3.76e-07	3.41e-06			ACGTCCTAGCCAAGTG-2-0	Erythroid_YS_HL	Erythroid_ipsc_HL	3.8887e-07	2.24019e-08	2.16585e-06	1.65872e-07	1.06755e-07	2.6545e-08	3.42771e-06			CGGCTAGAGACTAGGC-1
F51_boneMarrow_CD45+_FCAImmP7803028_5GEX_GTAGGCCGTTCACGGC	Immature_EC_training	tip EC_prediction	0.0302785	0.00192165	0.880745	0.000840506	0.0487353	0.0256049	0.0118745				F61_Liver_CD45+_FCAImmP7862084_GTCCTCAAGCGTTTAC	HE_training	Endothelium_prediction	0.0143615	0.546815	0.315344	0.00705581	0.10423	0.0120256	0.000168485			AGCATACTCAACACTG-0	Fibroblast_ys_HL	79_AGM_HM	4.04e-06	0.000195289	6.25e-05	0.00183448	0.00688347	2.47e-08	3.19e-06			ACGTCCTAGGATTACA-2-0	Erythroid_YS_HL	Erythroid_ipsc_HL	1.061e-07	3.88525e-07	3.01147e-07	8.92383e-09	1.72913e-08	6.22436e-08	1.14899e-06			CGGCTAGAGTATGACA-1
F51_boneMarrow_CD45+_FCAImmP7803028_5GEX_GTGCGGTCACACCGCA	Prolif_Sinusoidal_EC_training	proliferating EC_prediction	8.78542e-06	6.07449e-06	0.00712776	9.92561e-05	0.992048	0.000557508	0.000152499				F61_Liver_CD45+_FCAImmP7862084_GTCGGGTAGAAACCTA	Sinusoidal_EC_training	Endothelium_prediction	0.0171368	0.000134901	0.0978561	6.70291e-06	0.000346633	0.879639	0.00488036			AGCATACTCAGTTCGA-0	Fibroblast_ys_HL	18_AGM_HM	3.97e-06	0.000998402	8.29e-05	0.00228818	0.0104497	1.96e-07	8.46e-06			ACGTCCTCACTAAACC-2-0	Erythroid_YS_HL	Erythroid_ipsc_HL	1.01009e-06	5.30661e-06	4.53636e-07	2.89134e-07	4.40404e-07	2.46771e-06	1.95882e-05			CGGCTAGCAATCCGAT-1
F51_boneMarrow_CD45+_FCAImmP7803029_5GEX_AACGTTGAGGAACTGC	AEC_training	tip EC_prediction	0.722144	0.00104564	0.272923	0.000464195	0.000966038	0.000774598	0.00168233				F61_Liver_CD45+_FCAImmP7862084_GTCGGGTAGTTCGCGC	Immature_EC_training	Endothelium_prediction	0.00781832	0.00028618	0.528692	0.000327502	0.180642	0.270573	0.0116615			AGCATACTCGGAGGTA-0	Prolif_Sinusoidal_EC_ys_HL	67_AGM_HM	8.92e-08	3.45e-06	0.000202145	0.000179825	0.999544	1.15e-07	7.73e-06			ACGTCCTCATTCTTCA-2-0	Erythroid_YS_HL	Erythroid_ipsc_HL	6.09298e-07	1.34274e-05	1.83087e-06	1.27717e-07	6.01742e-07	9.8135e-06	0.000144281			CGGCTAGGTTCAGTAC-1
F51_boneMarrow_CD45+_FCAImmP7803029_5GEX_ACTATCTCAGTGGAGT	Sinusoidal_EC_training	sinusoidal EC_prediction	3.47319e-05	2.53848e-06	0.00902634	2.58419e-09	5.07972e-05	0.864619	0.126266				F61_Liver_CD45+_FCAImmP7862084_GTCGTAATCCCTAATT	Sinusoidal_EC_training	Endothelium_prediction	0.00194458	1.67929e-05	0.320561	3.20152e-06	0.00231797	0.651165	0.023991			AGCCTAAAGAGTACAT-0	Mesothelium_ys_HL	70_AGM_HM	0.272015	0.00779859	0.0199449	0.00188877	8.29e-05	0.0015867	0.00311302			ACGTCCTGTCCTCCAT-2-0	Macrophage_YS_HL	Macrophage_ipsc_HL	2.21273e-09	6.69957e-13	6.55267e-12	5.87935e-09	6.54571e-11	1.59093e-13	1.03326e-12			CGGGTCACACCAGTTA-1
F51_boneMarrow_CD45+_FCAImmP7803029_5GEX_ACTGAACTCATTCACT	Immature_EC_training	sinusoidal EC_prediction	0.0012538	0.000129276	0.541959	4.28725e-06	0.0237411	0.409941	0.0229712				F61_Liver_CD45+_FCAImmP7862084_GTGAAGGAGGATCGCA	Prolif_Sinusoidal_EC_training	Endothelium_prediction	0.0191282	7.13819e-06	0.17027	0.00200044	0.64146	0.159594	0.00754051			AGCCTAAAGGCTACGA-0	Fibroblast_ys_HL	38_AGM_HM	2.18e-06	3.13e-05	0.000125324	3.82e-06	3.9e-06	9.99e-08	4.06e-06			ACGTCCTGTGACAGCA-2-0	Erythroid_YS_HL	Erythroid_ipsc_HL	3.28055e-06	3.51311e-07	3.06322e-05	1.58931e-06	4.64348e-07	1.90297e-07	2.78682e-05			CGGGTCACACTTACGA-1
F51_boneMarrow_CD45+_FCAImmP7803029_5GEX_AGAATAGAGTGCGATG	Sinusoidal_EC_training	sinusoidal EC_prediction	0.01268	0.000192299	0.0339169	0.000363869	0.162814	0.741091	0.0489415				F61_Liver_CD45+_FCAImmP7862084_GTGAAGGCATCACGTA	Prolif_Sinusoidal_EC_training	Endothelium_prediction	0.0106851	0.00012451	0.0609236	0.00349193	0.51584	0.401248	0.00768705			AGCCTAACAAGCGTAG-0	Immature_EC_ys_HL	50_AGM_HM	0.0187121	0.0185797	0.828105	0.000412268	0.000173258	0.00153888	0.0168442			ACGTCCTTCAGGAACG-2-0	Erythroid_YS_HL	Erythroid_ipsc_HL	4.51878e-07	5.73015e-06	3.22244e-07	1.42489e-08	1.65122e-08	1.28737e-06	6.7202e-06			CGGGTCACATTCCTCG-1
F51_boneMarrow_CD45+_FCAImmP7803029_5GEX_ATCCGAATCTTACCTA	Sinusoidal_EC_training	sinusoidal EC_prediction	0.000102704	2.28889e-07	0.0139756	8.78402e-07	0.00680827	0.935906	0.0432065				F61_Liver_CD45+_FCAImmP7862084_GTGAAGGTCGGGAGTA	Sinusoidal_EC_training	Endothelium_prediction	0.00127739	5.62633e-07	0.105927	4.77473e-06	0.0123155	0.802706	0.0777689			AGCCTAACACATGTGT-0	HSPC_1_ys_HL	71_AGM_HM	0.000765326	0.0519798	0.0218719	0.00014991	4.5e-05	9.44e-06	0.000134665			ACGTCCTTCATTTGGG-2-0	Monocyte_0_YS_HL	Monocyte_0_ipsc_HL	1.78897e-08	1.56442e-05	6.21467e-07	1.5999e-05	1.61005e-06	1.53393e-05	5.43273e-07			CGGGTCATCTGGGCCA-1
F51_boneMarrow_CD45+_FCAImmP7803029_5GEX_CTTAGGATCTACTCAT	Immature_EC_training	tip EC_prediction	0.00613209	4.23517e-05	0.908891	6.08742e-07	0.000140698	0.0335396	0.0512533				F61_Liver_CD45+_FCAImmP7862084_GTGCATAAGTGTTTGC	Sinusoidal_EC_training	Endothelium_prediction	0.000260689	5.83092e-07	0.0881856	3.6512e-05	0.432752	0.47438	0.00438451			AGCCTAAGTAGATTAG-0	MEMP_ys_HL	62_AGM_HM	1.19e-06	0.000391008	4.25e-05	0.000370435	0.000854304	1.73e-08	5.05e-06			ACGTCCTTCCTATTTG-2-0	Erythroid_YS_HL	Erythroid_ipsc_HL	1.95216e-08	4.64858e-07	1.43339e-07	1.48254e-09	8.72416e-10	4.33524e-08	1.14399e-06			CGGTTAAAGGCCGAAT-1
F51_boneMarrow_CD45+_FCAImmP7803029_5GEX_TGCTGCTCACGGACAA	Sinusoidal_EC_training	sinusoidal EC_prediction	7.13982e-06	6.31895e-08	0.0116627	3.95444e-09	0.000152115	0.98085	0.00732768				F61_Liver_CD45+_FCAImmP7862084_GTGCATACATGCAACT	Immature_EC_training	Endothelium_prediction	0.0285561	0.138702	0.503844	0.00216982	0.207793	0.112262	0.00667297			AGCCTAAGTTGATTCG-0	Macrophage_ys_HL	22_AGM_HM	8.74e-07	1.18e-07	4.98e-08	1.71e-08	1.98e-09	5.4e-05	2.05e-07			ACGTCCTTCGAGAAAT-2-0	Macrophage_YS_HL	Macrophage_ipsc_HL	1.38486e-07	2.94711e-10	4.66512e-09	1.50898e-07	2.0447e-09	5.99508e-10	4.49135e-10			CGGTTAACAAGTCTAC-1
F51_boneMarrow_CD45+_FCAImmP7803030_5GEX_CGTCACTGTCATACTG	HE_training	immature EC_prediction	0.000346329	0.992261	0.00578749	9.35104e-07	0.000118363	0.000414365	0.00107108				F61_Liver_CD45+_FCAImmP7862084_GTGCGGTCAAACGCGA	Sinusoidal_EC_training	Endothelium_prediction	0.00068488	2.3345e-07	0.0133572	2.14541e-07	0.00018779	0.852807	0.132963			AGCCTAATCATACGGT-0	Fibroblast_ys_HL	52_AGM_HM	1.85e-05	0.000821083	0.000262536	0.00754029	0.00730345	1.12e-07	4.86e-05			ACGTTCCAGCACTCCG-2-0	Erythroid_YS_HL	Erythroid_ipsc_HL	1.08571e-08	1.38204e-06	3.7956e-07	2.50965e-08	6.77951e-09	2.43642e-06	1.96889e-06			CGGTTAACACCGAATT-1
F51_boneMarrow_CD45+_FCAImmP7803030_5GEX_CTTTGCGTCTAGAGTC	VWF_EC_training	tip EC_prediction	0.0517015	0.000903296	0.30056	0.00174144	0.0753383	0.0457747	0.52398				F61_Liver_CD45+_FCAImmP7862084_GTTAAGCAGCGGCTTC	Sinusoidal_EC_training	Endothelium_prediction	0.00303863	3.15517e-06	0.0512039	5.13501e-07	1.71486e-05	0.938743	0.00699336			AGCGGTCAGATGAGAG-0	Fibroblast_ys_HL	38_AGM_HM	1.64e-06	1.18e-05	3.09e-05	5.83e-07	4.17e-08	1.34e-08	3.04e-06			ACGTTCCCAATAGGGC-2-0	Erythroid_YS_HL	Erythroid_ipsc_HL	8.03019e-06	9.18194e-08	3.93351e-05	1.10987e-06	2.35823e-07	1.89135e-08	2.97094e-05			CGGTTAACAGTCAGAG-1
F51_boneMarrow_CD45+_FCAImmP7803030_5GEX_GGGAATGCATCGTCGG	Sinusoidal_EC_training	sinusoidal EC_prediction	0.000123402	2.33309e-06	0.397232	2.38448e-06	0.148104	0.417466	0.0370708				F61_Liver_CD45+_FCAImmP7862084_GTTAAGCGTTGTCGCG	Immature_EC_training	Endothelium_prediction	0.0538855	0.199771	0.619096	0.000509143	0.0178515	0.104448	0.00443874			AGCGGTCAGCGCCTCA-0	Immature_EC_ys_HL	6_AGM_HM	1.03e-05	1.29e-05	0.999063	3.99e-07	2.12e-05	6.73e-06	0.000821244			ACGTTCCCAGGACGAT-2-0	Erythroid_YS_HL	Erythroid_ipsc_HL	6.74845e-09	6.73209e-07	1.67585e-07	9.01167e-09	9.72773e-09	2.40384e-07	9.56802e-07			CGGTTAAGTCTTCAAG-1
F51_boneMarrow_CD45+_FCAImmP7803030_5GEX_TACCTTATCGCCCTTA	HE_training	immature EC_prediction	0.000191857	0.965975	0.020073	0.000133378	0.0127146	0.000653344	0.000258328				F61_Liver_CD45+_FCAImmP7862084_GTTACAGTCAATCTCT	Immature_EC_training	Endothelium_prediction	0.00337847	0.000108459	0.449071	8.24441e-06	0.000667041	0.349361	0.197406			AGCGGTCAGCTAGGCA-0	Fibroblast_ys_HL	18_AGM_HM	1.2e-08	3.69e-06	2.28e-07	4.56e-05	0.000247971	9.35e-11	1.76e-08			ACGTTCCGTAGACAGC-2-0	Macrophage_YS_HL	Macrophage_ipsc_HL	3.46502e-08	1.75767e-10	3.72823e-09	1.08198e-07	1.84372e-09	9.01723e-11	3.84296e-10			CGTAGCGAGAGGTTAT-1
F51_boneMarrow_CD45+_FCAImmP7803030_5GEX_TCTTTCCGTCCGTGAC	Sinusoidal_EC_training	sinusoidal EC_prediction	0.000311977	7.90874e-06	0.0594409	1.03805e-07	0.000105693	0.936007	0.00412622				F61_Liver_CD45+_FCAImmP7862084_GTTCTCGAGGCAATTA	Prolif_Sinusoidal_EC_training	Endothelium_prediction	0.0136768	0.00922648	0.372264	0.00581658	0.495209	0.0909265	0.012881			AGCGGTCGTGGCAAAC-0	Prolif_Sinusoidal_EC_ys_HL	29_AGM_HM	0.000254327	9.99e-05	0.0555264	0.00500628	0.938146	6.45e-07	2.55e-05			ACTACGAGTGAACCGA-2-0	Macrophage_YS_HL	Macrophage_ipsc_HL	1.04447e-07	6.29594e-10	1.07783e-11	1.30821e-08	5.2916e-09	8.64668e-10	3.2622e-10			CGTAGGCCACATGACT-1
F51_boneMarrow_CD45-_FCAImmP7803031_5GEX_AAACCTGCAGGATTGG	Sinusoidal_EC_training	tip EC_prediction	0.000172705	2.67901e-06	0.342543	1.75065e-07	0.00279874	0.580389	0.0740932				F61_Liver_CD45+_FCAImmP7862084_GTTCTCGAGTGCGTGA	Sinusoidal_EC_training	Endothelium_prediction	0.00238905	7.8804e-06	0.406561	8.28283e-06	0.0151537	0.543554	0.0323258			AGCGGTCTCTCGTTTA-0	Fibroblast_ys_HL	18_AGM_HM	3.67e-07	1.47e-05	3.97e-06	0.000213462	0.000402247	2.26e-08	2.63e-07			ACTACGAGTTTCACTT-2-0	Macrophage_YS_HL	Macrophage_ipsc_HL	9.48909e-06	7.97461e-11	1.98637e-07	1.40584e-06	5.84422e-08	3.12201e-09	9.38328e-10			CGTCACTGTGTCCTCT-1
F51_boneMarrow_CD45-_FCAImmP7803031_5GEX_AAAGTAGTCTCGCATC	Sinusoidal_EC_training	tip EC_prediction	0.000534557	1.58536e-05	0.231759	2.06045e-07	0.00406223	0.760567	0.00306134				F61_Liver_CD45+_FCAImmP7862084_TAAACCGTCATGTCTT	Sinusoidal_EC_training	Endothelium_prediction	0.003994	0.000365374	0.196499	1.5425e-05	0.00256709	0.751628	0.044931			AGCGTATCAACGATGG-0	Prolif_Sinusoidal_EC_ys_HL	56_AGM_HM	1.37e-05	2.2e-05	0.0125092	0.00153574	0.985698	5.01e-08	4.88e-06			ACTACGATCATCGGGC-2-0	Macrophage_YS_HL	Macrophage_ipsc_HL	7.73545e-07	1.42162e-11	1.59231e-10	1.38858e-07	9.34473e-09	2.84679e-11	6.77872e-11			CGTCAGGCAATGTTGC-1
F51_boneMarrow_CD45-_FCAImmP7803031_5GEX_AACCGCGGTATAAACG	Sinusoidal_EC_training	sinusoidal EC_prediction	0.000175647	8.5406e-06	0.0108842	7.48717e-07	0.00188529	0.896199	0.0908467				F61_Liver_CD45+_FCAImmP7862084_TAAGCGTCACAGACAG	Sinusoidal_EC_training	Endothelium_prediction	0.000458742	4.86432e-06	0.369661	9.5632e-07	0.00506713	0.611066	0.0137408			AGCGTATTCCAGAAGG-0	Erythroid_ys_HL	54_AGM_HM	1.61e-09	1.59e-07	8.25e-08	6.17e-09	2.86e-09	3.87e-09	1.98e-09			ACTATCTAGACGCAGT-2-0	Erythroid_YS_HL	Erythroid_ipsc_HL	2.52404e-07	1.90012e-06	9.84034e-06	6.65361e-07	2.34429e-07	1.7894e-06	3.36748e-06			CGTCAGGCAGTACACT-1
F51_boneMarrow_CD45-_FCAImmP7803031_5GEX_AACTCCCCAAGGTTTC	Sinusoidal_EC_training	sinusoidal EC_prediction	5.33774e-05	5.47519e-06	0.238958	6.53434e-09	0.000441075	0.736376	0.0241662				F61_Liver_CD45+_FCAImmP7862084_TAAGCGTGTAATAGCA	Sinusoidal_EC_training	Endothelium_prediction	0.00032455	6.12252e-07	0.0884699	1.04283e-07	0.000203953	0.891288	0.0197134			AGCGTCGAGAGGGCTT-0	Macrophage_ys_HL	13_AGM_HM	2.77e-08	7.64e-07	5.27e-08	2.97e-06	9.93e-06	1.48e-05	4.49e-08			ACTATCTCACTTACAG-2-0	Erythroid_YS_HL	Erythroid_ipsc_HL	1.52902e-06	1.59853e-05	3.71271e-06	9.43876e-07	6.29563e-07	1.01383e-05	6.31557e-05			CGTCAGGGTCTAACGT-1
F51_boneMarrow_CD45-_FCAImmP7803031_5GEX_AAGACCTGTAGCGCAA	Immature_EC_training	sinusoidal EC_prediction	0.00139546	0.0156902	0.323086	3.04364e-05	0.0807051	0.291141	0.287951				F61_Liver_CD45+_FCAImmP7862084_TAAGCGTGTGAAAGAG	Immature_EC_training	Endothelium_prediction	0.130749	0.076718	0.525848	9.49582e-05	0.00180084	0.251766	0.013023			AGCGTCGCATGTCCTC-0	Smooth_Muscle_ys_HL	47_AGM_HM	0.00121553	0.000170066	0.000751529	8.13e-05	5.68e-07	1.3e-05	0.000505793			ACTATCTCATCCGTTC-2-0	Erythroid_YS_HL	Erythroid_ipsc_HL	5.58248e-07	1.14433e-06	6.27689e-05	1.00585e-06	1.77314e-07	2.53485e-07	2.83137e-05			CGTCAGGGTGAGCGAT-1
F51_boneMarrow_CD45-_FCAImmP7803031_5GEX_AATCCAGCATTGAGCT	Sinusoidal_EC_training	sinusoidal EC_prediction	0.00062128	0.00204112	0.398372	7.72187e-07	0.000654322	0.440645	0.157665				F61_Liver_CD45+_FCAImmP7862084_TACACGACAGCTTCGG	Immature_EC_training	Endothelium_prediction	0.000957914	0.0208345	0.599075	0.000117971	0.332807	0.0442468	0.0019614			AGCGTCGTCGTTTATC-0	Fibroblast_ys_HL	18_AGM_HM	2.18e-07	2.22e-05	8.84e-05	1.23e-06	1.14e-07	3.62e-09	8.03e-07			ACTATCTGTCCATCTC-2-0	Macrophage_YS_HL	Macrophage_ipsc_HL	6.83258e-09	6.15305e-14	4.65888e-14	9.34537e-11	1.21348e-11	2.32282e-14	2.10646e-14			CGTCAGGGTTCGTCTC-1
F51_boneMarrow_CD45-_FCAImmP7803031_5GEX_AATCGGTAGCGTTTAC	Prolif_Sinusoidal_EC_training	proliferating EC_prediction	5.34433e-07	1.38915e-06	0.00221258	3.98047e-06	0.987511	0.0100013	0.000269118				F61_Liver_CD45+_FCAImmP7862084_TACAGTGAGCGTTGCC	Prolif_Sinusoidal_EC_training	Endothelium_prediction	2.1796e-06	9.22398e-08	0.0113307	4.69177e-06	0.98293	0.00559741	0.000135333			AGCTCCTAGATCGGGT-0	Prolif_Sinusoidal_EC_ys_HL	67_AGM_HM	2.81e-05	0.000296434	0.047195	0.000485986	0.945803	1.17e-05	0.00457808			ACTATCTTCAAGAATG-2-0	Erythroid_YS_HL	Erythroid_ipsc_HL	2.30216e-07	9.26499e-06	2.32567e-08	2.08472e-09	4.43497e-09	2.66362e-06	3.13294e-06			CGTCAGGTCCCATTTA-1
F51_boneMarrow_CD45-_FCAImmP7803031_5GEX_ACAGCCGAGGACATTA	Sinusoidal_EC_training	sinusoidal EC_prediction	4.86888e-05	1.02821e-06	0.0236818	2.2416e-09	5.74631e-05	0.926845	0.0493658				F61_Liver_CD45+_FCAImmP7862084_TACAGTGAGGCTCTTA	Sinusoidal_EC_training	Endothelium_prediction	0.0372811	0.00320542	0.184279	0.000765425	0.0271988	0.728314	0.0189556			AGCTCCTAGCTACCGC-0	Macrophage_ys_HL	2_AGM_HM	0.000245444	3.49e-05	1.87e-05	6.04e-07	2.22e-08	0.00235533	0.000130382			ACTATGGAGCCATTTG-2-0	Erythroid_YS_HL	Erythroid_ipsc_HL	3.17607e-07	1.34563e-06	1.16367e-06	7.10837e-08	1.13644e-08	1.92663e-07	4.27592e-06			CGTCAGGTCTTCAACT-1
F51_boneMarrow_CD45-_FCAImmP7803031_5GEX_ACCCACTTCGCCTGAG	Immature_EC_training	tip EC_prediction	0.0804534	0.0205209	0.797377	1.77859e-05	0.00109829	0.0829014	0.0176319				F61_Liver_CD45+_FCAImmP7862084_TACCTATAGACTAAGT	Immature_EC_training	Endothelium_prediction	0.0833474	0.00473198	0.536737	0.000119017	0.0188394	0.19095	0.165275			AGCTCCTAGGGTGTGT-0	Fibroblast_ys_HL	10_AGM_HM	5.56e-06	9.79e-05	0.000649588	4.41e-06	2.14e-07	1.39e-07	6.49e-06			ACTATGGAGTCTTGGT-2-0	Macrophage_YS_HL	Macrophage_ipsc_HL	2.06309e-06	9.53786e-13	3.38032e-10	7.82776e-09	1.72704e-08	7.65674e-12	3.33001e-10			CGTCCATGTCCCTTGT-1
F51_boneMarrow_CD45-_FCAImmP7803031_5GEX_ACCGTAACATGGTAGG	Immature_EC_training	tip EC_prediction	0.0599862	0.000895829	0.624377	0.00217904	0.0289531	0.00635553	0.277254				F61_Liver_CD45+_FCAImmP7862084_TACCTATGTACACCGC	VWF_EC_training	Endothelium_prediction	0.0426067	1.12619e-05	0.108595	0.00560239	0.216395	0.233032	0.393759			AGCTCCTGTAAGTGTA-0	Macrophage_ys_HL	20_AGM_HM	0.0011633	2.59e-05	0.000573941	3.41e-05	1.39e-06	0.00246124	0.00534278			ACTATGGGTTAGAGTA-2-0	Erythroid_YS_HL	Erythroid_ipsc_HL	9.30065e-07	2.34802e-07	2.3113e-05	4.14648e-07	2.17319e-08	1.4078e-07	5.15696e-06			CGTCCATTCCTCGCAT-1
F51_boneMarrow_CD45-_FCAImmP7803031_5GEX_ACGAGGAAGGGCTTGA	Sinusoidal_EC_training	sinusoidal EC_prediction	1.95862e-05	1.3024e-06	0.14135	2.72756e-08	0.00595366	0.847818	0.00485675				F61_Liver_CD45+_FCAImmP7862084_TACCTATGTAGGGTAC	Prolif_Sinusoidal_EC_training	Endothelium_prediction	0.00506561	1.4041e-05	0.0686292	0.00357748	0.818455	0.0615054	0.0427529			AGCTCCTGTCAGTGGA-0	Prolif_Sinusoidal_EC_ys_HL	52_AGM_HM	3.39e-08	1.22e-06	1.44e-06	0.00670226	0.862695	4.08e-09	3.9e-08			ACTATGGTCATGGGAG-2-0	Macrophage_YS_HL	Macrophage_ipsc_HL	4.69731e-05	7.80796e-10	8.87026e-06	2.36925e-05	6.30356e-07	4.15294e-09	8.73282e-09			CGTCCATTCTACCAGA-1
F51_boneMarrow_CD45-_FCAImmP7803031_5GEX_ACGAGGACATCTGGTA	Sinusoidal_EC_training	sinusoidal EC_prediction	1.4438e-05	9.60513e-07	0.014206	8.12583e-10	7.40711e-05	0.98431	0.00139414				F61_Liver_CD45+_FCAImmP7862084_TACCTTACATCTCGCT	Sinusoidal_EC_training	Endothelium_prediction	0.00389477	2.74806e-05	0.097533	4.78613e-07	0.000186096	0.8897	0.00865801			AGCTCCTGTGCTAGCC-0	Macrophage_ys_HL	2_AGM_HM	7.11e-07	8.71e-07	1.23e-07	6.99e-08	1.79e-08	4.51e-05	5.63e-07			ACTATGGTCCTGGCTT-2-0	Macrophage_YS_HL	Macrophage_ipsc_HL	9.39484e-10	5.26379e-09	9.12936e-14	9.97894e-11	5.05857e-11	2.81712e-09	5.17092e-12			CGTCTACAGATCCCAT-1
F51_boneMarrow_CD45-_FCAImmP7803031_5GEX_ACGGAGAAGAAACCAT	Sinusoidal_EC_training	sinusoidal EC_prediction	0.000337243	1.95134e-06	0.103309	8.02075e-07	0.00461482	0.771028	0.120708				F61_Liver_CD45+_FCAImmP7862084_TACCTTATCATGTCCC	Immature_EC_training	Endothelium_prediction	0.0793932	0.0203744	0.631608	0.00134131	0.0444719	0.114423	0.108388			AGCTCTCAGAGACTTA-0	Macrophage_ys_HL	13_AGM_HM	7.55e-05	3.38e-05	0.000127039	2.53e-06	1.74e-07	0.00627029	1.88e-05			ACTATTCAGATTAGCA-2-0	Erythroid_YS_HL	Erythroid_ipsc_HL	4.49835e-06	2.14064e-07	1.0449e-05	2.81356e-06	1.20893e-06	1.28058e-07	1.77434e-05			CGTCTACAGGGAAACA-1
F51_boneMarrow_CD45-_FCAImmP7803031_5GEX_ACGGGTCGTTCCCTTG	Immature_EC_training	tip EC_prediction	0.0962642	1.0054e-05	0.458418	0.00179797	0.146427	0.125402	0.171681				F61_Liver_CD45+_FCAImmP7862084_TACTCGCCATAAGACA	Sinusoidal_EC_training	Endothelium_prediction	0.000844684	6.54238e-05	0.0178269	6.90467e-07	0.000202533	0.96957	0.0114897			AGCTCTCAGATATGCA-0	Smooth_Muscle_ys_HL	38_AGM_HM	2.62e-06	6.05e-06	5.17e-05	6.8e-07	1.57e-08	6.96e-08	2.67e-06			ACTATTCCATGAGAAT-2-0	Erythroid_YS_HL	Erythroid_ipsc_HL	7.95644e-06	1.04391e-07	1.47563e-05	1.23164e-06	7.17262e-07	1.54016e-08	1.29945e-05			CGTGAGCAGCCAGTTT-1
F51_boneMarrow_CD45-_FCAImmP7803031_5GEX_ACTGAGTTCGCGCCAA	Immature_EC_training	tip EC_prediction	0.000807895	2.69656e-06	0.797883	1.70467e-07	0.00248037	0.194165	0.00466031				F61_Liver_CD45+_FCAImmP7862084_TACTTGTCAAGGACAC	Sinusoidal_EC_training	Endothelium_prediction	0.0417263	0.000317539	0.251312	2.6709e-05	0.00501996	0.638537	0.06306			AGCTCTCAGTAGCGGT-0	Smooth_Muscle_ys_HL	47_AGM_HM	2.31e-05	5.95e-06	0.000177989	1.9e-06	7.17e-08	1.16e-07	7.35e-06			ACTATTCTCATCGACA-2-0	Erythroid_YS_HL	Erythroid_ipsc_HL	2.04899e-06	3.89512e-07	5.33728e-06	2.69485e-07	1.51753e-07	2.02494e-07	3.86819e-06			CGTGAGCAGTACACCT-1
F51_boneMarrow_CD45-_FCAImmP7803031_5GEX_ACTGCTCCACAAGTAA	Sinusoidal_EC_training	sinusoidal EC_prediction	0.000104178	1.3293e-06	0.0638386	3.51925e-07	0.00644031	0.8806	0.0490151				F61_Liver_CD45+_FCAImmP7862084_TACTTGTGTCTTGCGG	Sinusoidal_EC_training	Endothelium_prediction	0.0166065	0.000821155	0.0968414	0.000180143	0.00650688	0.852057	0.0269868			AGCTCTCCAGTAAGCG-0	AEC_ys_HL	34_AGM_HM	0.603792	0.00117077	0.394217	0.000216948	4.61e-06	3.12e-06	0.000125957			ACTCCCACACTAACCA-2-0	Macrophage_YS_HL	Macrophage_ipsc_HL	4.70522e-05	1.86847e-07	4.61213e-06	5.30884e-05	1.21126e-06	1.88235e-07	3.9554e-07			CGTGAGCCAAAGGTGC-1
F51_boneMarrow_CD45-_FCAImmP7803031_5GEX_ACTTACTCAAAGGCGT	Sinusoidal_EC_training	sinusoidal EC_prediction	3.50765e-05	1.21649e-08	0.0156084	2.69896e-08	0.0015511	0.922443	0.0603625				F61_Liver_CD45+_FCAImmP7862084_TAGCCGGGTGAGGGAG	Prolif_Sinusoidal_EC_training	Endothelium_prediction	0.000349541	8.43114e-05	0.141317	0.000812616	0.843924	0.0118221	0.00169134			AGCTCTCCAGTCGTGC-0	Lymphoid_progenitor_ys_HL	24_AGM_HM	1.59e-07	5.95e-07	1.86e-07	1.65e-08	1.15e-09	1.79e-08	5.58e-08			ACTCCCAGTAGCTCGC-2-0	MK_YS_HL	MK_ipsc_HL	8.83775e-19	5.62846e-17	6.18622e-19	1.78422e-19	3.37156e-18	1.15929e-15	1.80184e-16			CGTGAGCGTTGTCTTT-1
F51_boneMarrow_CD45-_FCAImmP7803031_5GEX_ACTTACTGTTTGGGCC	Sinusoidal_EC_training	sinusoidal EC_prediction	2.67613e-05	9.4792e-06	0.0141187	1.77155e-06	0.0316806	0.761079	0.193084				F61_Liver_CD45+_FCAImmP7862084_TAGGCATGTCCGTCAG	Sinusoidal_EC_training	Endothelium_prediction	0.000493552	8.99466e-06	0.0648295	2.68044e-05	0.0880998	0.45594	0.390601			AGCTCTCGTAGAAAGG-0	Fibroblast_ys_HL	42_AGM_HM	1.13e-08	1.18e-06	1.49e-07	0.000164643	0.000411631	6.36e-10	6.07e-08			ACTCCCAGTGAAAGTT-2-0	Erythroid_YS_HL	Erythroid_ipsc_HL	3.13558e-09	1.105e-05	3.07685e-07	7.37147e-09	1.97668e-09	2.39843e-05	4.05135e-06			CGTGAGCTCACGAAGG-1
F51_boneMarrow_CD45-_FCAImmP7803031_5GEX_ACTTGTTTCTATCGCC	Immature_EC_training	tip EC_prediction	0.00131731	1.62365e-05	0.840843	2.10994e-06	0.00239344	0.143322	0.0121056				F61_Liver_CD45+_FCAImmP7862084_TAGGCATGTGCAACTT	Immature_EC_training	Endothelium_prediction	0.014902	0.00529296	0.806625	0.000269817	0.12867	0.0410547	0.00318511			AGCTCTCGTCCCTACT-0	Fibroblast_ys_HL	46_AGM_HM	3.35e-05	0.000263369	0.0030325	4.46e-06	2.34e-07	6.99e-08	2.54e-05			ACTCCCATCACTCACC-2-0	MK_YS_HL	MK_ipsc_HL	1.00481e-17	2.80987e-20	4.87719e-20	1.66527e-20	1.0982e-18	4.35996e-19	8.52758e-17			CGTGTAAAGCACACAG-1
F51_boneMarrow_CD45-_FCAImmP7803031_5GEX_AGAGCTTTCGCCATAA	Sinusoidal_EC_training	sinusoidal EC_prediction	2.81868e-06	6.79176e-07	0.0132936	5.99456e-09	0.00471576	0.970917	0.01107				F61_Liver_CD45+_FCAImmP7862084_TAGTGGTGTAAGAGAG	Sinusoidal_EC_training	Endothelium_prediction	0.00488717	0.000119528	0.301795	1.53949e-05	0.00314472	0.61277	0.077268			AGCTCTCGTGGAAAGA-0	HSPC_2_ys_HL	62_AGM_HM	7.54e-06	0.00268636	4.23e-05	0.00175794	0.0112384	1.22e-07	2.31e-06			ACTCTCGCACTGAGGA-2-0	Macrophage_YS_HL	Macrophage_ipsc_HL	1.26311e-06	3.57431e-12	2.15515e-09	1.24861e-07	1.02554e-08	2.42574e-11	1.93764e-10			CGTGTAATCGAATGGG-1
F51_boneMarrow_CD45-_FCAImmP7803031_5GEX_AGAGTGGGTGGAAAGA	Sinusoidal_EC_training	sinusoidal EC_prediction	4.68348e-08	6.73303e-08	0.00541918	3.08009e-10	0.000642618	0.993268	0.000670124				F61_Liver_CD45+_FCAImmP7862084_TATCAGGCAACGATGG	Immature_EC_training	Endothelium_prediction	0.184218	0.00675047	0.420475	0.0130422	0.129439	0.0475041	0.198572			AGCTCTCGTTTGTGTG-0	Macrophage_ys_HL	27_AGM_HM	1.11e-06	2.01e-05	4.25e-07	0.000567074	0.000478953	9.87e-06	5.23e-06			ACTCTCGTCGCACTCT-2-0	Erythroid_YS_HL	Erythroid_ipsc_HL	1.10637e-07	5.32116e-07	1.62332e-07	7.44054e-09	7.19362e-09	1.43883e-07	2.01991e-06			CGTTAGATCCGCAGTG-1
F51_boneMarrow_CD45-_FCAImmP7803031_5GEX_AGCATACGTCCGTCAG	Sinusoidal_EC_training	sinusoidal EC_prediction	0.0022979	1.42873e-05	0.0323111	1.88198e-05	0.10189	0.756787	0.10668				F61_Liver_CD45+_FCAImmP7862084_TATCAGGCATTCACTT	Prolif_Sinusoidal_EC_training	Endothelium_prediction	1.93522e-05	1.39963e-05	0.00397215	0.000318013	0.993667	0.0017574	0.000252324			AGCTCTCTCGCGATCG-0	Immature_EC_ys_HL	34_AGM_HM	0.00462347	2.12e-05	0.995195	7.77e-06	7.82e-06	7.01e-07	9.69e-05			ACTCTCGTCTCATTGT-2-0	Macrophage_YS_HL	Macrophage_ipsc_HL	3.12684e-06	6.60046e-08	9.2245e-06	0.000196782	9.72169e-07	8.83726e-08	1.22116e-07			CGTTCTGTCGTTACGA-1
F51_boneMarrow_CD45-_FCAImmP7803031_5GEX_AGCCTAAGTACGCACC	Sinusoidal_EC_training	tip EC_prediction	0.000877376	1.05581e-05	0.222254	2.23469e-07	0.000408573	0.754092	0.0223574				F61_Liver_CD45+_FCAImmP7862084_TATCAGGGTTCGTTGA	Sinusoidal_EC_training	Endothelium_prediction	0.000906389	0.000146669	0.108097	6.17046e-05	0.0041415	0.861609	0.0250376			AGCTTGAAGAACAACT-0	Prolif_Sinusoidal_EC_ys_HL	67_AGM_HM	5.47e-05	0.000201688	0.123807	0.0014074	0.863626	1.08e-05	0.00849759			ACTGATGAGACCTGGA-2-0	Erythroid_YS_HL	Erythroid_ipsc_HL	1.23865e-05	1.11891e-07	2.11699e-05	2.04485e-06	8.34701e-07	5.19334e-08	1.84059e-05			CGTTGGGCACGAGAGT-1
F51_boneMarrow_CD45-_FCAImmP7803031_5GEX_AGCCTAATCAGTTTGG	Sinusoidal_EC_training	sinusoidal EC_prediction	0.000234898	5.1543e-06	0.0139202	8.79942e-07	0.0254425	0.945313	0.0150836				F61_Liver_CD45+_FCAImmP7862084_TATCTCAAGAGACTAT	Sinusoidal_EC_training	Endothelium_prediction	0.00458384	7.02031e-06	0.0813687	2.48432e-05	0.0107072	0.882383	0.0209253			AGCTTGAAGTGACATA-0	Macrophage_ys_HL	44_AGM_HM	1.77e-08	8.2e-08	7.93e-09	2.12e-06	3.18e-06	3.04e-06	4.62e-09			ACTGATGCATGGGCAA-2-0	Macrophage_YS_HL	Macrophage_ipsc_HL	3.93724e-06	1.51259e-05	3.6472e-08	1.24357e-06	7.74513e-07	1.51214e-05	1.08303e-07			CGTTGGGCAGGATTGG-1
F51_boneMarrow_CD45-_FCAImmP7803031_5GEX_AGCTCCTAGATGGCGT	Sinusoidal_EC_training	sinusoidal EC_prediction	6.80011e-05	4.07925e-06	0.0626016	1.14232e-07	0.00715233	0.924449	0.00572448				F61_Liver_CD45+_FCAImmP7862084_TATCTCACATTTCACT	Prolif_Sinusoidal_EC_training	Endothelium_prediction	7.62131e-06	3.75666e-08	0.00022467	0.00029338	0.998013	0.00100597	0.000455338			AGCTTGAGTACCGAGA-0	Fibroblast_ys_HL	82_AGM_HM	1.05e-07	8.51e-07	2.1e-06	8.72e-08	8.27e-09	6.5e-08	1.67e-07			ACTGATGGTCCATCTC-2-0	Macrophage_YS_HL	Macrophage_ipsc_HL	2.38294e-09	6.87113e-13	5.93472e-12	4.67142e-10	2.02166e-11	4.2547e-13	6.27407e-13			CTAAGACGTAAGGGCT-1
F51_boneMarrow_CD45-_FCAImmP7803031_5GEX_AGCTTGAGTCCAAGTT	Immature_EC_training	sinusoidal EC_prediction	0.0151209	0.000560264	0.516948	0.000177027	0.0147738	0.376854	0.0755658				F61_Liver_CD45+_FCAImmP7862084_TATTACCAGTGACATA	Prolif_Sinusoidal_EC_training	Endothelium_prediction	2.8062e-05	2.46714e-06	0.018406	0.00105249	0.980001	0.000375079	0.000135344			AGCTTGATCAGGTTCA-0	Immature_EC_ys_HL	6_AGM_HM	0.00036885	0.000261491	0.992992	1.2e-05	0.000671261	4.63e-05	0.00531826			ACTGCAACACTGTGAT-2-0	Erythroid_YS_HL	Erythroid_ipsc_HL	1.14886e-07	4.95529e-08	2.48278e-05	1.07978e-07	1.89339e-08	3.14857e-08	6.74664e-06			CTAAGACGTACAAGTA-1
F51_boneMarrow_CD45-_FCAImmP7803031_5GEX_AGGGAGTCAGCTGGCT	Sinusoidal_EC_training	sinusoidal EC_prediction	0.000353976	0.00185525	0.137048	5.70495e-07	0.000399051	0.750529	0.109815				F61_Liver_CD45+_FCAImmP7862084_TCAATCTTCAGCGATT	Immature_EC_training	Endothelium_prediction	0.283582	0.000885521	0.510758	0.000148916	0.0018036	0.153292	0.0495301			AGCTTGATCGAGAACG-0	Macrophage_ys_HL	44_AGM_HM	5.95e-07	1.04e-06	9.67e-07	1.18e-06	1.8e-07	6.5e-07	6.31e-07			ACTGCAACATAAGATG-2-0	MK_YS_HL	MK_ipsc_HL	3.01134e-08	3.7723e-09	1.88191e-09	5.36962e-10	4.39159e-09	9.06713e-09	2.63575e-07			CTAAGACGTCTAAAGA-1
F51_boneMarrow_CD45-_FCAImmP7803031_5GEX_AGGGAGTTCAGCACAT	Immature_EC_training	tip EC_prediction	0.00103604	1.6161e-06	0.956569	9.42597e-06	0.0275547	0.0146142	0.000214569				F61_Liver_CD45+_FCAImmP7862084_TCACAAGCATGCCTAA	Immature_EC_training	Endothelium_prediction	0.0140308	4.93374e-06	0.541586	3.73486e-05	0.0409035	0.344851	0.0585872			AGGCCACAGAGTTGGC-0	Immature_EC_ys_HL	3_AGM_HM	0.000230552	0.000194599	0.980588	4.76e-06	8.63e-05	0.000362487	0.0183128			ACTGCAAGTCCGAAGA-2-0	Erythroid_YS_HL	Erythroid_ipsc_HL	1.00978e-07	8.46155e-07	1.40373e-05	1.47276e-07	7.10967e-08	6.3517e-08	4.86016e-06			CTAAGACGTCTGATCA-1
F51_boneMarrow_CD45-_FCAImmP7803031_5GEX_AGTGGGACAGATTGCT	Sinusoidal_EC_training	sinusoidal EC_prediction	1.20726e-05	9.65565e-07	0.00463626	1.3319e-08	0.000120614	0.991673	0.00355736				F61_Liver_CD45+_FCAImmP7862084_TCACAAGGTCCATGAT	Sinusoidal_EC_training	Endothelium_prediction	0.00157808	0.000308742	0.379831	1.40439e-05	0.00569595	0.594122	0.0184503			AGGCCACAGCTAGTTC-0	AEC_ys_HL	0_AGM_HM	0.991767	0.00141022	0.00104813	0.0047786	5.78e-07	7.92e-07	0.000887282			ACTGCAAGTCGCTCGA-2-0	Erythroid_YS_HL	Erythroid_ipsc_HL	1.85264e-06	9.13462e-09	9.55901e-06	4.06061e-08	3.83558e-08	4.52073e-08	1.16791e-05			CTAAGACGTGTTCGAT-1
F51_boneMarrow_CD45-_FCAImmP7803031_5GEX_AGTGTCAGTAGGCTGA	Immature_EC_training	tip EC_prediction	0.0815159	0.000137442	0.485885	0.000140254	0.012305	0.268641	0.151375				F61_Liver_CD45+_FCAImmP7862084_TCACGAAGTATTAGCC	VWF_EC_training	Endothelium_prediction	0.00874397	0.0306178	0.160139	0.00230673	0.113799	0.0850971	0.599297			AGGCCACCAAGTAGTA-0	Immature_EC_ys_HL	45_AGM_HM	8.48e-05	9.77e-05	0.999607	9.73e-07	1.39e-05	7.12e-05	5.07e-05			ACTGCAAGTGCCCGTA-2-0	Macrophage_YS_HL	Macrophage_ipsc_HL	1.68171e-07	1.04609e-09	3.63343e-10	4.73838e-08	3.89123e-09	5.47262e-09	4.22589e-10			CTAATGGTCAACGGCC-1
F51_boneMarrow_CD45-_FCAImmP7803031_5GEX_ATCATGGGTCTCTCGT	Immature_EC_training	tip EC_prediction	0.00134629	0.000538668	0.787622	8.09146e-07	0.00196032	0.066999	0.141533				F61_Liver_CD45+_FCAImmP7862084_TCACGAAGTTCGTGAT	Sinusoidal_EC_training	Endothelium_prediction	0.000895023	6.94257e-06	0.113892	1.47625e-05	0.0182789	0.844708	0.022204			AGGCCACCAATCAGAA-0	Immature_EC_ys_HL	67_AGM_HM	5.28e-05	1.79e-05	0.995648	4.19e-05	0.00394918	1.4e-06	6.25e-05			ACTGCAATCATAGACC-2-0	Erythroid_YS_HL	Erythroid_ipsc_HL	2.4216e-09	3.0011e-06	5.5529e-08	1.74318e-09	8.53965e-09	6.86094e-07	6.90425e-07			CTAATGGTCGTGGACC-1
F51_boneMarrow_CD45-_FCAImmP7803031_5GEX_ATCCGAACATGGTTGT	Immature_EC_training	tip EC_prediction	0.0402086	0.00551296	0.694893	6.05429e-05	0.00857161	0.208303	0.0424501				F61_Liver_CD45+_FCAImmP7862084_TCAGATGGTAGAAGGA	Prolif_Sinusoidal_EC_training	Endothelium_prediction	0.0508879	0.000367454	0.142676	0.00683897	0.564334	0.165557	0.069339			AGGCCACCATCATCCC-0	Smooth_Muscle_ys_HL	50_AGM_HM	0.0140833	0.00197392	0.00810258	0.000279507	1.12e-05	4.05e-05	0.000626105			ACTGCAATCTAAGCCA-2-0	Macrophage_YS_HL	Macrophage_ipsc_HL	8.19316e-07	1.11813e-11	7.86336e-09	1.6733e-07	2.21374e-08	2.0613e-10	1.70791e-09			CTACATTAGATGGGTC-1
F51_boneMarrow_CD45-_FCAImmP7803031_5GEX_ATCGAGTAGGAGTTTA	Sinusoidal_EC_training	sinusoidal EC_prediction	0.00132419	0.00041162	0.0321787	3.80643e-05	0.0185898	0.873934	0.0735233				F61_Liver_CD45+_FCAImmP7862084_TCAGCAAGTACTTGAC	Immature_EC_training	Endothelium_prediction	0.0260402	0.000541488	0.464444	0.00019209	0.00489533	0.446273	0.0576145			AGGCCACGTTATGCGT-0	Immature_EC_ys_HL	6_AGM_HM	7.34e-05	0.000127312	0.991383	1.88e-06	5.01e-05	8.79e-05	0.00823102			ACTGTCCAGCGTGTCC-2-0	Eo_Baso_Mast_precursor_YS_HL	Eo_Baso_Mast_precursor_ipsc_HL	1.85603e-07	0.000270148	6.02828e-08	3.2963e-08	1.83852e-07	0.00067351	2.10255e-05			CTACATTAGTAGCCGA-1
F51_boneMarrow_CD45-_FCAImmP7803031_5GEX_ATGAGGGAGAAACGAG	Sinusoidal_EC_training	sinusoidal EC_prediction	2.16256e-05	6.29753e-06	0.056748	4.39901e-07	0.00306551	0.735368	0.204791				F61_Liver_CD45+_FCAImmP7862084_TCAGCTCAGAAGGACA	Prolif_Sinusoidal_EC_training	Endothelium_prediction	0.000335883	0.000432748	0.12942	0.000167255	0.818378	0.0165748	0.0346907			AGGCCACTCTCGCTTG-0	Smooth_Muscle_ys_HL	47_AGM_HM	9.33e-05	0.000334532	0.0007924	6.11e-06	1.68e-07	5.91e-06	4.22e-05			ACTGTCCCACAACATC-2-0	Erythroid_YS_HL	Erythroid_ipsc_HL	1.51302e-06	2.94713e-07	2.28614e-06	3.51419e-08	3.27067e-08	9.65378e-08	9.2899e-06			CTACATTTCTGCGTAA-1
F51_boneMarrow_CD45-_FCAImmP7803031_5GEX_ATGGGAGTCCGCATCT	VWF_EC_training	sinusoidal EC_prediction	0.000971371	8.34538e-05	0.113163	4.33533e-05	0.0216237	0.281964	0.582151				F61_Liver_CD45+_FCAImmP7862084_TCAGCTCAGGGAAACA	Sinusoidal_EC_training	Endothelium_prediction	0.000726574	1.19448e-05	0.068853	0.00017545	0.0935072	0.803697	0.0330292			AGGCCACTCTTTCCTC-0	Immature_EC_ys_HL	39_AGM_HM	0.00114891	0.0035819	0.968041	3.68e-05	0.00228985	0.010714	0.0119565			ACTGTCCGTCAGTCGC-2-0	Erythroid_YS_HL	Erythroid_ipsc_HL	2.01574e-06	3.21926e-07	3.24104e-05	4.46959e-06	7.48421e-07	1.34677e-07	1.69088e-05			CTACCCATCAAACAAG-1
F51_boneMarrow_CD45-_FCAImmP7803031_5GEX_ATTACTCCAGGTCTCG	Immature_EC_training	tip EC_prediction	4.87028e-05	4.37352e-07	0.51346	1.58505e-08	0.000940567	0.478938	0.00661234				F61_Liver_CD45+_FCAImmP7862084_TCAGCTCCAACGATGG	HE_training	Endothelium_prediction	2.83026e-06	0.9951	0.00395543	7.86224e-07	0.000828317	9.86302e-05	1.42989e-05			AGGCCGTAGCCTCGTG-0	Immature_EC_ys_HL	6_AGM_HM	0.00129295	0.0060967	0.901325	7.63e-05	0.00163292	0.000175316	0.0878722			ACTGTCCGTCGATTCA-2-0	Erythroid_YS_HL	Erythroid_ipsc_HL	3.51855e-07	1.45874e-06	1.36001e-06	2.25602e-07	1.11487e-07	3.02888e-07	1.04062e-05			CTACGTCAGTGCCAGA-1
F51_boneMarrow_CD45-_FCAImmP7803031_5GEX_ATTGGACGTCTAGCGC	Immature_EC_training	tip EC_prediction	0.00117666	2.14892e-06	0.806656	4.8579e-06	0.00734894	0.138903	0.0459087				F61_Liver_CD45+_FCAImmP7862084_TCAGGATCAGGAATGC	Immature_EC_training	Endothelium_prediction	0.036211	0.32044	0.630196	0.000154744	0.000788287	0.00618892	0.00602109			AGGCCGTAGTACGCGA-0	Endoderm_ys_HL	85_AGM_HM	1.06e-09	1.15e-09	5.66e-09	1.6e-08	5.28e-08	4.44e-10	2.01e-10			ACTGTCCTCACTGGGC-2-0	Macrophage_YS_HL	Macrophage_ipsc_HL	2.04519e-06	1.61377e-12	1.01062e-10	1.29817e-07	6.76595e-09	1.15487e-11	5.10259e-11			CTACGTCCAAACCCAT-1
F51_boneMarrow_CD45-_FCAImmP7803031_5GEX_ATTGGACTCCGCATCT	Immature_EC_training	sinusoidal EC_prediction	0.000287904	3.40003e-06	0.49078	3.44915e-07	0.0207777	0.475459	0.0126918				F61_Liver_CD45+_FCAImmP7862084_TCAGGTATCATGCTCC	Immature_EC_training	Endothelium_prediction	0.000137056	0.000843105	0.978489	4.66295e-07	0.0033815	0.0109997	0.00614949			AGGCCGTCAAGGACTG-0	AEC_ys_HL	20_AGM_HM	0.91977	0.00987433	0.00202102	0.00190352	1.02e-05	0.0049695	0.0187062			ACTGTCCTCTTTCTAG-2-0	Erythroid_YS_HL	Erythroid_ipsc_HL	5.97639e-07	1.40176e-06	1.78467e-06	6.48985e-07	3.95265e-07	2.68519e-07	1.0717e-05			CTACGTCTCCGGGTGT-1
F51_boneMarrow_CD45-_FCAImmP7803031_5GEX_ATTTCTGCAGCCTTTC	Sinusoidal_EC_training	sinusoidal EC_prediction	4.43866e-05	9.77219e-07	0.0529721	2.27382e-07	0.00243968	0.936571	0.00797198				F61_Liver_CD45+_FCAImmP7862084_TCATTACCAAGCGATG	Immature_EC_training	Endothelium_prediction	0.00390791	0.00734373	0.438037	1.66827e-05	0.00894688	0.213926	0.327822			AGGCCGTCAATAACGA-0	Smooth_Muscle_ys_HL	38_AGM_HM	6.98e-07	2.14e-06	7.24e-06	2.45e-07	6.98e-09	3.98e-09	2.01e-06			ACTGTGACAATGTGGG-2-0	Erythroid_YS_HL	Erythroid_ipsc_HL	1.35223e-09	2.69603e-06	2.53543e-08	5.14707e-09	2.16355e-09	1.3629e-06	3.55377e-07			CTAGAGTAGATCCCGC-1
F51_boneMarrow_CD45-_FCAImmP7803031_5GEX_CAACTAGGTTCCGTCT	Sinusoidal_EC_training	tip EC_prediction	0.000212399	0.00173942	0.330076	8.23902e-06	0.0163614	0.647511	0.00409105				F61_Liver_CD45+_FCAImmP7862084_TCATTACTCTTGAGAC	Sinusoidal_EC_training	Endothelium_prediction	1.69247e-05	2.78887e-07	0.0430349	2.6289e-09	2.37263e-05	0.950828	0.00609649			AGGCCGTGTACGAAAT-0	Smooth_Muscle_ys_HL	50_AGM_HM	0.000954363	0.000190102	0.000288686	4.03e-05	4.62e-06	2.18e-05	0.000223865			ACTGTGACAGCAGAAC-2-0	Erythroid_YS_HL	Erythroid_ipsc_HL	5.14049e-07	1.23478e-06	5.88654e-07	6.29313e-08	1.26007e-07	5.39597e-07	7.30478e-06			CTAGCCTCAATGGACG-1
F51_boneMarrow_CD45-_FCAImmP7803031_5GEX_CAAGGCCCACGTCAGC	Immature_EC_training	sinusoidal EC_prediction	0.123799	6.9125e-05	0.410636	6.42556e-05	0.00102579	0.310468	0.153938				F61_Liver_CD45+_FCAImmP7862084_TCCACACCATGTTGAC	Sinusoidal_EC_training	Endothelium_prediction	0.00671214	0.0353577	0.323485	6.91524e-06	0.00397518	0.50567	0.124794			AGGCCGTTCCTTGACC-0	Macrophage_ys_HL	2_AGM_HM	3.14e-06	6.47e-07	4.75e-06	4.94e-08	4.25e-09	0.000160216	7.04e-07			ACTGTGACAGCGTTTA-2-0	Erythroid_YS_HL	Erythroid_ipsc_HL	1.94637e-07	9.45485e-09	2.43847e-06	4.47099e-08	1.53066e-08	3.81679e-09	1.68485e-06			CTCACACAGAATTGTG-1
F51_boneMarrow_CD45-_FCAImmP7803031_5GEX_CACATAGGTGACTACT	VWF_EC_training	tip EC_prediction	0.001279	0.000151812	0.0126049	1.3569e-05	4.75405e-05	0.000190911	0.985712				F61_Liver_CD45+_FCAImmP7862084_TCCACACGTCCTGCTT	Immature_EC_training	Endothelium_prediction	0.0839587	2.59323e-05	0.460896	0.000147345	0.00787538	0.444065	0.00303257			AGGGAGTAGCTGTCTA-0	Immature_EC_ys_HL	6_AGM_HM	0.00185283	0.00100654	0.994729	7.77e-06	0.00014746	3.89e-05	0.001875			ACTGTGACATCTGGGC-2-0	Erythroid_YS_HL	Erythroid_ipsc_HL	9.10313e-07	6.67223e-06	5.63368e-07	4.55306e-08	1.2977e-07	2.3154e-06	1.39479e-05			CTCACACAGCGCCTCA-1
F51_boneMarrow_CD45-_FCAImmP7803031_5GEX_CACCAGGCAGCTGTGC	Sinusoidal_EC_training	sinusoidal EC_prediction	0.000223496	2.49976e-06	0.0098602	4.35393e-06	0.00769503	0.8041	0.178115				F61_Liver_CD45+_FCAImmP7862084_TCCCGATTCCTTTCGG	Sinusoidal_EC_training	Endothelium_prediction	0.0187965	2.81532e-05	0.168984	5.28508e-05	0.012867	0.612777	0.186495			AGGGAGTAGGCGATAC-0	Fibroblast_ys_HL	58_AGM_HM	5.72e-07	9.88e-06	1.14e-05	2.09e-05	4.63e-05	8.51e-09	9.69e-07			ACTGTGAGTATGAGAT-2-0	Erythroid_YS_HL	Erythroid_ipsc_HL	2.30729e-08	0.000204424	5.67955e-08	2.29742e-08	7.83918e-08	0.000133071	2.39355e-05			CTCACACCAACACCTA-1
F51_boneMarrow_CD45-_FCAImmP7803031_5GEX_CAGAGAGCATCTCGCT	Immature_EC_training	sinusoidal EC_prediction	0.00203166	0.00602563	0.574516	7.41561e-05	0.0346506	0.235256	0.147446				F61_Liver_CD45+_FCAImmP7862084_TCGAGGCAGCCAGTTT	Immature_EC_training	Endothelium_prediction	0.0304062	8.64359e-05	0.400463	0.00550588	0.265047	0.263058	0.0354333			AGGGAGTGTAGCGATG-0	Prolif_Sinusoidal_EC_ys_HL	56_AGM_HM	6.5e-05	1.08e-05	0.0108256	0.00260233	0.980077	1.14e-07	0.00266748			ACTGTGAGTGTTTGCA-2-0	HSPC_1_YS_HL	HSPC_1_ipsc_HL	3.47783e-06	5.93862e-08	2.53502e-06	1.59163e-07	9.3683e-08	2.22374e-08	6.4976e-06			CTCAGAACAGGCTGAA-1
F51_boneMarrow_CD45-_FCAImmP7803031_5GEX_CAGCATAAGCAACGGT	Sinusoidal_EC_training	sinusoidal EC_prediction	0.000498456	2.29085e-06	0.0463115	2.34336e-06	0.013475	0.892937	0.0467738				F61_Liver_CD45+_FCAImmP7862084_TCGAGGCAGCGATCCC	Prolif_Sinusoidal_EC_training	Endothelium_prediction	0.00111278	9.08881e-05	0.15695	0.000143422	0.516756	0.161232	0.163715			AGGGAGTGTCTGCGGT-0	Smooth_Muscle_ys_HL	73_AGM_HM	8.88e-06	1.11e-05	5.37e-05	2.56e-06	4.25e-07	8.79e-07	6.77e-06			ACTGTGATCCACGTCT-2-0	Erythroid_YS_HL	Erythroid_ipsc_HL	1.83127e-07	0.00141105	7.51111e-08	1.26837e-08	1.8422e-07	0.000200579	4.52169e-05			CTCAGAATCATAGCAC-1
F51_boneMarrow_CD45-_FCAImmP7803031_5GEX_CAGCATACATACGCCG	Sinusoidal_EC_training	sinusoidal EC_prediction	3.84903e-05	1.88772e-07	0.00583978	6.70868e-08	0.00021213	0.957033	0.0368761				F61_Liver_CD45+_FCAImmP7862084_TCGAGGCGTCAGAAGC	Immature_EC_training	Endothelium_prediction	0.00576599	0.00196611	0.603784	0.000153381	0.127488	0.177808	0.0830347			AGGGATGAGTAGCGGT-0	Fibroblast_ys_HL	18_AGM_HM	1.03e-06	0.000120505	7.56e-05	9.28e-05	0.00021115	1.25e-08	4.88e-06			ACTGTGATCTTCGTAT-2-0	Erythroid_YS_HL	Erythroid_ipsc_HL	1.27832e-06	1.30672e-06	3.19998e-05	2.73298e-06	7.6713e-07	2.79699e-07	2.94385e-05			CTCATTAAGATCGATA-1
F51_boneMarrow_CD45-_FCAImmP7803031_5GEX_CATATGGTCTGGCGAC	VWF_EC_training	sinusoidal EC_prediction	0.000759916	1.06747e-05	0.00346857	6.36334e-06	0.000538538	0.0695653	0.925651				F61_Liver_CD45+_FCAImmP7862084_TCGCGTTGTCGCATCG	Immature_EC_training	Endothelium_prediction	0.0447295	0.000127861	0.613027	6.33584e-07	2.10479e-05	0.258696	0.0833974			AGGGATGAGTGGAGAA-0	Macrophage_ys_HL	2_AGM_HM	7.68e-05	3e-05	2.49e-05	3.72e-07	4.17e-09	0.000137194	4.13e-05			ACTTAGGGTTCTAACG-2-0	Erythroid_YS_HL	Erythroid_ipsc_HL	3.56042e-06	2.22079e-07	1.09288e-05	1.16756e-06	6.23396e-07	1.42245e-07	6.88198e-06			CTCCTAGTCAGGTAAA-1
F51_boneMarrow_CD45-_FCAImmP7803031_5GEX_CATCAAGAGATCACGG	VWF_EC_training	tip EC_prediction	0.00656426	0.000195619	0.000882122	0.00578719	0.00843571	9.87009e-05	0.978036				F61_Liver_CD45+_FCAImmP7862084_TCGCGTTTCTGCGGCA	Immature_EC_training	Endothelium_prediction	1.97286e-05	6.50841e-05	0.760738	2.06806e-06	0.164911	0.0572864	0.0169773			AGGGATGCATGGGACA-0	Macrophage_ys_HL	44_AGM_HM	1.68e-07	3.58e-07	5.39e-08	2.25e-06	1.1e-06	2.39e-06	1.79e-07			ACTTAGGTCCATACAG-2-0	Erythroid_YS_HL	Erythroid_ipsc_HL	8.11348e-08	5.25875e-06	2.05935e-06	7.34251e-08	1.66528e-07	2.01765e-06	6.84863e-06			CTCGAAAGTACGACCC-1
F51_boneMarrow_CD45-_FCAImmP7803031_5GEX_CATTATCCAGATGGGT	Immature_EC_training	tip EC_prediction	0.000263109	2.11132e-05	0.834686	8.65568e-07	0.0189189	0.137709	0.00840111				F61_Liver_CD45+_FCAImmP7862084_TCGGGACAGGAATTAC	Immature_EC_training	Endothelium_prediction	0.0312065	0.00252636	0.724821	1.23738e-05	0.000383765	0.196335	0.0447155			AGGGATGCATGGTCAT-0	HSPC_2_ys_HL	11_AGM_HM	6.85e-07	0.000331742	5.65e-05	0.000175165	0.000357753	1.59e-07	1.63e-06			ACTTATCAGCACACCC-2-0	Macrophage_YS_HL	Macrophage_ipsc_HL	1.67428e-07	3.22511e-07	6.7951e-11	8.55046e-08	8.77554e-09	9.95392e-08	1.96102e-10			CTCGAGGCACAGATTC-1
F51_boneMarrow_CD45-_FCAImmP7803031_5GEX_CCCAGTTAGCTTTGGT	Sinusoidal_EC_training	sinusoidal EC_prediction	0.000166301	8.86586e-05	0.115276	6.46839e-08	0.000520641	0.878902	0.00504675				F61_Liver_CD45+_FCAImmP7862084_TCGGGACCAATACGCT	Sinusoidal_EC_training	Endothelium_prediction	0.0616929	3.34358e-05	0.151009	9.43747e-05	0.0033176	0.695449	0.088404			AGGGATGCATTTGCCC-0	Macrophage_ys_HL	2_AGM_HM	2.66e-08	4.31e-08	8.08e-09	3.16e-10	8.52e-12	9.69e-06	1.23e-08			ACTTATCAGGACAACC-2-0	Macrophage_YS_HL	Macrophage_ipsc_HL	6.63281e-05	3.82842e-07	5.60062e-07	9.7661e-05	2.80987e-06	6.80042e-07	8.86962e-08			CTCGAGGGTAAACACA-1
F51_boneMarrow_CD45-_FCAImmP7803031_5GEX_CCCATACCAAGCGAGT	Immature_EC_training	tip EC_prediction	0.00136087	8.81752e-05	0.99794	1.94523e-07	1.82323e-05	0.000565533	2.68212e-05				F61_Liver_CD45+_FCAImmP7862084_TCGGTAAAGGGCTTCC	Immature_EC_training	Endothelium_prediction	0.188821	0.00246388	0.632303	0.000427238	0.0050305	0.160622	0.0103327			AGGGATGGTCTCATCC-0	Fibroblast_ys_HL	46_AGM_HM	2.35e-06	8.33e-05	0.000761229	7.07e-07	6.6e-08	4.54e-08	3.76e-06			ACTTATCCACGCTATA-2-0	MK_YS_HL	MK_ipsc_HL	9.15968e-08	2.55513e-08	2.10514e-08	1.25661e-08	4.74335e-08	7.04535e-08	2.05806e-07			CTCGAGGGTCCGAGTC-1
F51_boneMarrow_CD45-_FCAImmP7803031_5GEX_CCGGGATGTAATCACC	VWF_EC_training	tip EC_prediction	0.131085	0.000201363	0.324557	0.0049816	0.0697069	0.00266703	0.466801				F61_Liver_CD45+_FCAImmP7862084_TCGGTAAAGTACGCCC	VWF_EC_training	Endothelium_prediction	0.0184057	6.47639e-05	0.189705	8.9969e-05	0.00912003	0.314376	0.468239			AGGGATGTCCGCGTTT-0	Fibroblast_ys_HL	58_AGM_HM	1.42e-08	1.93e-06	5.81e-07	5.35e-06	4.75e-05	5.15e-10	6.3e-08			ACTTATCCATGTCTAG-2-0	Macrophage_YS_HL	Macrophage_ipsc_HL	1.86892e-09	8.13738e-12	1.81267e-12	3.3598e-09	1.77967e-11	2.0007e-13	1.33485e-12			CTCGAGGTCGCTTAGA-1
F51_boneMarrow_CD45-_FCAImmP7803031_5GEX_CCTAAAGTCACAGGCC	Immature_EC_training	tip EC_prediction	0.0139037	0.000151429	0.470062	3.63354e-05	0.00551605	0.171598	0.338733				F61_Liver_CD45+_FCAImmP7862084_TCGGTAATCAACACAC	Immature_EC_training	Endothelium_prediction	0.00794523	3.34185e-05	0.491115	0.000231525	0.0694973	0.293886	0.137292			AGGGATGTCTGGTATG-0	Smooth_Muscle_ys_HL	73_AGM_HM	0.000221672	6.18e-05	2.77e-05	5e-06	7.38e-08	0.000197094	4.1e-05			ACTTATCTCAGTAGGG-2-0	Erythroid_YS_HL	Erythroid_ipsc_HL	7.43955e-08	2.03642e-09	1.62089e-08	1.05495e-09	6.2219e-10	5.81383e-09	2.01682e-07			CTCGGAGAGTGCAAGC-1
F51_boneMarrow_CD45-_FCAImmP7803031_5GEX_CCTACACTCCAAATGC	Sinusoidal_EC_training	sinusoidal EC_prediction	8.27385e-06	9.91257e-07	0.0556203	3.93385e-09	0.0684676	0.874712	0.00119043				F61_Liver_CD45+_FCAImmP7862084_TCGTACCCAACCGCCA	VWF_EC_training	Endothelium_prediction	0.000181774	0.000165948	0.199637	2.41904e-06	0.0298354	0.380915	0.389263			AGGGATGTCTTACCTA-0	MOP_ys_HL	30_AGM_HM	4.65e-07	2.91e-06	2.14e-06	7.53e-05	2.62e-05	1.57e-07	2.83e-06			ACTTATCTCGATTTCT-2-0	Erythroid_YS_HL	Erythroid_ipsc_HL	4.46695e-07	0.00114032	4.08781e-07	8.25152e-08	1.01378e-06	0.000610359	2.50892e-05			CTCGGAGTCCCTTGTG-1
F51_boneMarrow_CD45-_FCAImmP7803031_5GEX_CCTACCAAGGATGGTC	Sinusoidal_EC_training	sinusoidal EC_prediction	7.04901e-05	1.83058e-06	0.23318	1.40821e-06	0.0892641	0.66526	0.0122223				F61_Liver_CD45+_FCAImmP7862084_TCGTACCCACTTGGAT	Sinusoidal_EC_training	Endothelium_prediction	0.0010734	1.07117e-05	0.186867	5.88344e-06	0.00728862	0.687438	0.117316			AGGGTGAAGAGCTTCT-0	Smooth_Muscle_ys_HL	46_AGM_HM	3.23e-06	0.000146933	0.00234373	3.07e-06	2.4e-06	4.87e-07	1.39e-05			ACTTATCTCGCGATCG-2-0	Macrophage_YS_HL	Macrophage_ipsc_HL	4.32261e-05	1.4951e-05	2.10533e-06	6.11251e-05	7.07203e-07	3.45381e-06	2.75188e-07			CTCGGGAAGAGTCGGT-1
F51_boneMarrow_CD45-_FCAImmP7803031_5GEX_CCTTCCCAGGCATTGG	Immature_EC_training	tip EC_prediction	0.00132028	3.80837e-06	0.336675	0.000162677	0.298742	0.0696537	0.293442				F61_Liver_CD45+_FCAImmP7862084_TCGTACCTCCGCGCAA	Sinusoidal_EC_training	Endothelium_prediction	0.000498551	3.39749e-05	0.0331099	6.5995e-07	0.000677363	0.955756	0.00992365			AGGGTGAAGCGTTTAC-0	Fibroblast_ys_HL	18_AGM_HM	8.81e-06	0.00346875	0.00960372	0.0018604	0.00287934	1.52e-07	1.82e-05			ACTTATCTCGGCATTA-2-0	Erythroid_YS_HL	Erythroid_ipsc_HL	7.80288e-09	9.37963e-06	2.33498e-07	4.52559e-08	6.15e-09	1.59331e-06	1.26803e-06			CTCGGGAAGAGTCTGG-1
F51_boneMarrow_CD45-_FCAImmP7803031_5GEX_CCTTCCCTCATGCAAC	Immature_EC_training	tip EC_prediction	0.00185462	1.50486e-05	0.972889	2.06372e-06	0.00363669	0.0159955	0.00560675				F61_Liver_CD45+_FCAImmP7862084_TCGTAGAGTACCATCA	Immature_EC_training	Endothelium_prediction	0.000106644	0.022289	0.549694	5.34209e-05	0.27283	0.130851	0.0241766			AGGGTGACACGGATAG-0	Fibroblast_ys_HL	46_AGM_HM	9.58e-07	5.65e-06	6.17e-05	2.48e-07	3.16e-08	6.8e-09	1.39e-06			ACTTCCGAGATTGACA-2-0	MK_YS_HL	MK_ipsc_HL	6.99753e-07	4.03132e-07	1.01006e-07	1.04911e-07	1.96824e-07	4.58903e-07	6.78915e-06			CTCGGGAAGGACGAAA-1
F51_boneMarrow_CD45-_FCAImmP7803031_5GEX_CCTTCGATCGGATGTT	Prolif_Sinusoidal_EC_training	tip EC_prediction	1.48855e-05	1.84743e-06	0.0653774	3.67738e-05	0.926742	0.00409452	0.00373298				F61_Liver_CD45+_FCAImmP7862084_TCGTAGATCCCAAGAT	Sinusoidal_EC_training	Endothelium_prediction	0.000189554	1.16873e-06	0.135582	1.76452e-06	0.00961228	0.791304	0.0633101			AGGGTGAGTAGGCTGA-0	Fibroblast_ys_HL	46_AGM_HM	7.44e-07	1.61e-05	8.11e-05	9.73e-07	8.48e-08	4.66e-07	6.54e-07			ACTTCCGAGGCCTGAA-2-0	Macrophage_YS_HL	Macrophage_ipsc_HL	8.72022e-07	1.60483e-07	8.02978e-09	1.57921e-06	2.3985e-08	3.87802e-07	2.37839e-09			CTCGGGAGTAAGTGTA-1
F51_boneMarrow_CD45-_FCAImmP7803031_5GEX_CGAATGTCACTACAGT	Prolif_Sinusoidal_EC_training	tip EC_prediction	0.000199532	0.0001371	0.0677717	0.000406402	0.918773	0.00998599	0.00272659				F61_Liver_CD45+_FCAImmP7862084_TCTCATACAGTGAGTG	Immature_EC_training	Endothelium_prediction	0.0975739	6.74526e-06	0.573162	0.000706457	0.0417731	0.198474	0.088304			AGGGTGAGTCGCCATG-0	Erythroid_ys_HL	54_AGM_HM	4.04e-10	2.29e-08	4.87e-08	8.27e-09	1.98e-09	3.82e-10	7.33e-10			ACTTCCGCAATGTTGC-2-0	Erythroid_YS_HL	Erythroid_ipsc_HL	3.65804e-06	7.76466e-06	4.08125e-06	1.46271e-06	1.40336e-06	4.3611e-06	3.12201e-05			CTCGTACGTATGGTTC-1
F51_boneMarrow_CD45-_FCAImmP7803031_5GEX_CGAATGTGTTTGCATG	Sinusoidal_EC_training	sinusoidal EC_prediction	0.00173048	0.000131819	0.10669	3.5397e-05	0.0286066	0.788948	0.0738573				F61_Liver_CD45+_FCAImmP7862084_TCTCATAGTTCCACAA	Immature_EC_training	Endothelium_prediction	0.0418785	5.4236e-06	0.585226	3.88182e-06	0.00224121	0.365818	0.00482671			AGGGTGAGTTAAGAAC-0	Macrophage_ys_HL	44_AGM_HM	2.82e-08	3.59e-08	1.06e-08	2.98e-07	7.92e-07	1.79e-06	1.42e-08			ACTTCCGCACCTCTAC-2-0	Erythroid_YS_HL	Erythroid_ipsc_HL	9.83122e-07	6.11583e-07	1.2168e-05	4.9525e-07	3.0802e-07	2.8159e-07	1.17991e-05			CTCGTACTCATCTGCC-1
F51_boneMarrow_CD45-_FCAImmP7803031_5GEX_CGATGGCTCAGTTAGC	Immature_EC_training	tip EC_prediction	0.0191459	0.000136513	0.934754	1.94481e-05	0.00273481	0.0305882	0.0126209				F61_Liver_CD45+_FCAImmP7862084_TCTGAGACAAGGCTCC	Sinusoidal_EC_training	Endothelium_prediction	0.137041	3.36857e-05	0.197293	0.000362351	0.00386842	0.62076	0.0406405			AGGGTGATCACAAACC-0	VWF_EC_ys_HL	6_AGM_HM	0.00643942	0.00676806	0.0740201	0.000202635	0.00113661	0.00289723	0.901665			ACTTCCGCAGATTCGT-2-0	Erythroid_YS_HL	Erythroid_ipsc_HL	1.62269e-07	3.05323e-07	4.12668e-07	2.91443e-08	6.76482e-09	9.59424e-08	5.26113e-06			CTCGTCACAGTTTACG-1
F51_boneMarrow_CD45-_FCAImmP7803031_5GEX_CGCTATCCAAGCCGCT	Immature_EC_training	tip EC_prediction	0.00113466	6.17919e-05	0.413453	7.72007e-07	0.00208832	0.371752	0.21151				F61_Liver_CD45+_FCAImmP7862084_TCTGGAAAGAGTACAT	Prolif_Sinusoidal_EC_training	Endothelium_prediction	0.00217204	0.000115318	0.0296407	0.00150587	0.716328	0.245327	0.00491096			AGGTCATAGTTTCCTT-0	Immature_EC_ys_HL	21_AGM_HM	0.0481049	0.00114027	0.718277	0.000574243	0.00198517	0.000446529	0.22725			ACTTCCGGTAGTGATA-2-0	Macrophage_YS_HL	Macrophage_ipsc_HL	7.42864e-05	4.2013e-07	5.79602e-06	1.77848e-05	5.09791e-06	1.29501e-07	6.93289e-08			CTCTAATCAATCCGAT-1
F51_boneMarrow_CD45-_FCAImmP7803031_5GEX_CGCTTCACACGTAAGG	Sinusoidal_EC_training	sinusoidal EC_prediction	8.07581e-05	1.71818e-06	0.0808401	1.10107e-06	0.036019	0.857347	0.02571				F61_Liver_CD45+_FCAImmP7862084_TCTGGAACACCATCCT	Sinusoidal_EC_training	Endothelium_prediction	0.0102385	0.000160615	0.264206	1.60843e-06	0.000175572	0.623604	0.101614			AGGTCATCAGCTATTG-0	Fibroblast_ys_HL	18_AGM_HM	9.2e-08	2.99e-05	1.15e-05	0.000949263	0.0110709	3.68e-09	2.49e-07			ACTTCCGTCATCCTAT-2-0	Erythroid_YS_HL	Erythroid_ipsc_HL	3.86721e-07	0.000523915	1.02036e-07	1.67402e-07	2.59619e-06	0.000246295	5.62057e-05			CTCTACGAGCGATATA-1
F51_boneMarrow_CD45-_FCAImmP7803031_5GEX_CGGTTAAAGAGGTACC	Immature_EC_training	tip EC_prediction	0.0123469	0.000207523	0.487275	2.00941e-05	0.0013464	0.254723	0.244081				F61_Liver_CD45+_FCAImmP7862084_TGACAACAGTGTACTC	Immature_EC_training	Endothelium_prediction	0.0154165	0.000707896	0.674411	3.4181e-05	0.0101099	0.224103	0.0752174			AGGTCATCAGTTTACG-0	Fibroblast_ys_HL	18_AGM_HM	8.09e-05	0.000346484	0.00128855	1.81e-05	2.42e-06	1.04e-07	3.49e-05			ACTTCGCAGACGAAGA-2-0	Erythroid_YS_HL	Erythroid_ipsc_HL	2.4314e-06	6.05972e-09	2.09849e-06	9.90494e-08	2.33808e-08	1.3832e-09	1.0832e-05			CTCTACGGTCATCGGC-1
F51_boneMarrow_CD45-_FCAImmP7803031_5GEX_CGTGTAAGTTTGTTTC	Sinusoidal_EC_training	tip EC_prediction	7.79586e-05	1.90812e-05	0.128772	7.59857e-08	0.00090566	0.869154	0.00107124				F61_Liver_CD45+_FCAImmP7862084_TGACAACGTGCTGTAT	Sinusoidal_EC_training	Endothelium_prediction	0.000176928	9.42285e-06	0.127102	6.46953e-08	0.000508878	0.866149	0.00605345			AGGTCATGTTTACTCT-0	Immature_EC_ys_HL	45_AGM_HM	1.91e-05	4.37e-05	0.999374	1.29e-06	8.32e-06	9.51e-07	0.000402101			ACTTCGCAGTTGGGAC-2-0	Erythroid_YS_HL	Erythroid_ipsc_HL	6.54272e-09	1.17836e-06	3.34733e-06	2.6774e-08	2.50549e-09	2.56369e-07	2.74696e-06			CTCTACGTCGGAGCAA-1
F51_boneMarrow_CD45-_FCAImmP7803031_5GEX_CTAACTTGTTCACCTC	Sinusoidal_EC_training	immature EC_prediction	9.96908e-05	0.00022965	0.282653	2.18408e-07	0.00324826	0.659305	0.0544641				F61_Liver_CD45+_FCAImmP7862084_TGACGGCAGGCATTGG	Sinusoidal_EC_training	Endothelium_prediction	0.0538327	0.104539	0.231797	0.00910839	0.23078	0.342868	0.0270746			AGGTCATTCTTCGAGA-0	Immature_EC_ys_HL	39_AGM_HM	0.000131343	0.000214679	0.980012	5e-05	0.0163453	0.00118534	0.00177461			ACTTTCACACGGTGCT-2-0	Erythroid_YS_HL	Erythroid_ipsc_HL	1.80794e-05	1.20135e-05	1.25149e-05	1.8547e-06	1.40689e-05	8.12315e-06	0.000130842			CTCTGGTAGCATGGCA-1
F51_boneMarrow_CD45-_FCAImmP7803031_5GEX_CTACACCAGGTAGCTG	Immature_EC_training	sinusoidal EC_prediction	0.00113996	0.000243897	0.717695	5.97482e-06	0.0386065	0.214931	0.0273778				F61_Liver_CD45+_FCAImmP7862084_TGACTAGCACAGTCGC	Prolif_Sinusoidal_EC_training	Endothelium_prediction	0.000147993	1.5053e-05	0.0288178	2.62394e-05	0.923781	0.0466108	0.000601225			AGGTCCGCATATGGTC-0	AEC_ys_HL	0_AGM_HM	0.999113	0.000146448	6.76e-05	0.000293689	2.24e-07	3.73e-07	0.000364046			ACTTTCAGTTCCTAAG-2-0	Erythroid_YS_HL	Erythroid_ipsc_HL	7.19816e-06	2.39721e-08	6.76889e-06	8.47846e-07	6.50574e-07	8.57243e-09	1.40113e-05			CTCTGGTGTACGCTGC-1
F51_boneMarrow_CD45-_FCAImmP7803031_5GEX_CTACACCAGTCAATAG	Immature_EC_training	tip EC_prediction	1.73039e-05	2.02034e-06	0.729794	2.53392e-09	0.000802232	0.266967	0.00241794				F61_Liver_CD45+_FCAImmP7862084_TGACTAGGTAGTACCT	Immature_EC_training	Endothelium_prediction	0.0017239	0.00091284	0.968906	3.38759e-07	0.000705537	0.0219499	0.00580148			AGGTCCGCATGCAATC-0	Microglia_ys_HL	2_AGM_HM	1.19e-06	3.18e-07	2.24e-07	4.62e-09	4.09e-10	0.00181898	1.29e-07			ACTTTGTCAAGGTCAG-2-0	Erythroid_YS_HL	Erythroid_ipsc_HL	2.55461e-07	1.97765e-06	1.189e-05	2.53535e-07	6.54315e-08	2.14826e-07	5.83992e-06			CTCTGGTTCACCGGGT-1
F51_boneMarrow_CD45-_FCAImmP7803031_5GEX_CTACCCAAGACACGAC	Immature_EC_training	sinusoidal EC_prediction	2.8861e-05	5.81163e-05	0.599598	1.25659e-08	0.0010747	0.396837	0.00240307				F61_Liver_CD45+_FCAImmP7862084_TGACTAGGTCTTGCGG	HE_training	Endothelium_prediction	0.00832694	0.52142	0.412229	0.00148729	0.0146037	0.0330743	0.00885884			AGTAGTCAGTGGGTTG-0	Immature_EC_ys_HL	6_AGM_HM	0.00054314	0.00107117	0.966733	6.97e-05	0.00169728	5.02e-06	0.0290555			ACTTTGTGTAGACGTG-2-0	Erythroid_YS_HL	Erythroid_ipsc_HL	9.62328e-09	1.52198e-07	7.96614e-07	7.17533e-09	4.82044e-09	4.2556e-07	7.89689e-06			CTGAAACAGCTTCGCG-1
F51_boneMarrow_CD45-_FCAImmP7803031_5GEX_CTCGGGACATCTATGG	Sinusoidal_EC_training	sinusoidal EC_prediction	0.000729769	3.09836e-07	0.0425101	1.37008e-07	0.000530607	0.886294	0.0699348				F61_Liver_CD45+_FCAImmP7862084_TGACTTTAGATGGGTC	Sinusoidal_EC_training	Endothelium_prediction	0.000487092	3.26495e-05	0.336813	1.10086e-05	0.0497712	0.603289	0.009597			AGTAGTCCAACACCCG-0	Prolif_Sinusoidal_EC_ys_HL	39_AGM_HM	0.000700612	0.00219599	0.00932181	0.00172834	0.898618	0.0527571	0.0285784			ACTTTGTGTGCTCTTC-2-0	MEMP_YS_HL	MEMP_ipsc_HL	4.38199e-07	2.50768e-05	3.48644e-06	2.30887e-06	4.39252e-06	1.76513e-05	8.48954e-05			CTGAAACCATCCTAGA-1
F51_boneMarrow_CD45-_FCAImmP7803031_5GEX_CTGATAGTCCCATTAT	AEC_training	tip EC_prediction	0.915138	0.000731013	0.0709033	0.00819015	0.00304093	0.000306929	0.00168929				F61_Liver_CD45+_FCAImmP7862084_TGACTTTCACCCTATC	Prolif_Sinusoidal_EC_training	Endothelium_prediction	0.00292641	1.01996e-06	0.139663	0.000737112	0.695378	0.152622	0.00867224			AGTAGTCTCACCGTAA-0	Immature_EC_ys_HL	29_AGM_HM	0.000205231	0.000296073	0.998794	9.65e-06	5.76e-05	2.08e-05	0.000288492			ACTTTGTTCAGGAGAC-2-0	Macrophage_YS_HL	Macrophage_ipsc_HL	7.72324e-06	5.38271e-07	0.000115064	0.000144429	7.10285e-06	9.93161e-07	1.48811e-05			CTGAAACGTGGTCCGT-1
F51_boneMarrow_CD45-_FCAImmP7803031_5GEX_CTGCCTACACTAGTAC	Sinusoidal_EC_training	sinusoidal EC_prediction	1.46234e-05	6.13001e-07	0.0433434	1.98114e-09	6.38421e-05	0.941213	0.0153643				F61_Liver_CD45+_FCAImmP7862084_TGAGGGAAGCGTAATA	Immature_EC_training	Endothelium_prediction	0.000553998	0.0441653	0.506282	2.72231e-05	0.010169	0.434139	0.00466444			AGTCTTTAGAAGATTC-0	Prolif_Sinusoidal_EC_ys_HL	56_AGM_HM	3.29e-07	2.29e-06	0.000175665	0.00035657	0.999383	2.48e-09	9.21e-08			AGAAATGCAGCGTGAA-2-0	Erythroid_YS_HL	Erythroid_ipsc_HL	2.59254e-09	7.87016e-06	9.46634e-09	1.54268e-09	1.34774e-09	1.67616e-06	1.27891e-07			CTGAAGTGTCGCGTGT-1
F51_boneMarrow_CD45-_FCAImmP7803031_5GEX_CTTAACTAGCTGTTCA	Immature_EC_training	tip EC_prediction	0.00304789	0.00865	0.734165	0.00196915	0.166489	0.0217078	0.0639713				F61_Liver_CD45+_FCAImmP7862084_TGAGGGAAGGTGATTA	Immature_EC_training	Endothelium_prediction	0.00156677	0.00124223	0.335994	0.000901645	0.253371	0.0966325	0.310292			AGTCTTTAGCCAGGAT-0	Prolif_Sinusoidal_EC_ys_HL	39_AGM_HM	1.95e-07	4.38e-05	0.000532731	0.000608343	0.997637	4.21e-07	1.79e-06			AGAAATGCATTGTGCA-2-0	Erythroid_YS_HL	Erythroid_ipsc_HL	3.67201e-08	8.91533e-07	1.31526e-06	6.11109e-08	9.70427e-09	2.9698e-07	2.00813e-06			CTGATCCAGGGCTTCC-1
F51_boneMarrow_CD45-_FCAImmP7803031_5GEX_CTTTGCGCACAGACAG	Sinusoidal_EC_training	tip EC_prediction	0.00125184	2.40229e-06	0.478521	3.03866e-07	0.000819937	0.51047	0.008934				F61_Liver_CD45+_FCAImmP7862084_TGAGGGACACTACAGT	Sinusoidal_EC_training	Endothelium_prediction	0.0456183	1.72286e-05	0.126516	6.68728e-05	0.00493235	0.72782	0.0950286			AGTCTTTCACTGAAGG-0	Immature_EC_ys_HL	35_AGM_HM	0.000206681	0.000138905	0.983072	8.16e-05	0.0156291	8.99e-06	0.000507038			AGAAATGTCTGCATGA-2-0	Erythroid_YS_HL	Erythroid_ipsc_HL	1.78893e-08	2.48612e-06	3.98729e-07	6.94134e-08	8.1126e-08	7.91784e-06	8.34496e-06			CTGCCTAGTCCGAAGA-1
F51_boneMarrow_CD45-_FCAImmP7803031_5GEX_GAAACTCTCCATGAAC	Sinusoidal_EC_training	sinusoidal EC_prediction	0.00194225	6.83432e-06	0.358944	1.79082e-06	0.000391935	0.631271	0.0074426				F61_Liver_CD45+_FCAImmP7862084_TGAGGGATCTCATTCA	Sinusoidal_EC_training	Endothelium_prediction	7.50531e-05	8.97618e-07	0.0194336	7.70717e-08	0.000407338	0.847176	0.132907			AGTCTTTGTGGCCCTA-0	Smooth_Muscle_ys_HL	50_AGM_HM	0.00611409	0.00110673	0.00120947	0.000132997	5.44e-06	9.61e-06	0.000253021			AGAACAAAGGATCACG-2-0	Erythroid_YS_HL	Erythroid_ipsc_HL	1.14214e-05	8.69195e-08	1.25456e-06	4.03772e-08	8.13637e-08	3.64483e-08	2.05042e-05			CTGCCTATCGGTTCGG-1
F51_boneMarrow_CD45-_FCAImmP7803031_5GEX_GAAGCAGGTTACCAGT	Prolif_Sinusoidal_EC_training	tip EC_prediction	0.00670533	0.000133942	0.188019	0.00366923	0.801056	0.000162807	0.00025369				F61_Liver_CD45+_FCAImmP7862084_TGCACCTCATATACCG	Sinusoidal_EC_training	Endothelium_prediction	0.000222464	7.12238e-05	0.327318	1.7736e-08	0.00233101	0.669943	0.000114725			AGTGAGGCAACTGCTA-0	Fibroblast_ys_HL	58_AGM_HM	4.47e-07	6.18e-05	9.51e-06	0.00649954	0.272871	2.28e-08	5.53e-07			AGAACAAAGTTCTACG-2-0	Macrophage_YS_HL	Macrophage_ipsc_HL	2.94918e-11	1.289e-12	2.85461e-13	1.41429e-10	3.09762e-11	3.7916e-13	1.42866e-12			CTGCGGAGTCCCTTGT-1
F51_boneMarrow_CD45-_FCAImmP7803031_5GEX_GAATAAGTCTCAAGTG	Sinusoidal_EC_training	sinusoidal EC_prediction	4.53719e-05	8.95219e-07	0.0386032	3.02388e-08	0.000962794	0.954244	0.00614334				F61_Liver_CD45+_FCAImmP7862084_TGCCAAACAGTAACGG	Prolif_Sinusoidal_EC_training	Endothelium_prediction	0.011446	0.00482496	0.165038	0.00506115	0.783772	0.0185063	0.0113515			AGTGAGGCATGAAGTA-0	MK_ys_HL	76_AGM_HM	6.18e-09	8.87e-11	2.92e-09	2.66e-10	2.99e-12	3.23e-11	1.25e-10			AGAACAAGTCACTTAG-2-0	Erythroid_YS_HL	Erythroid_ipsc_HL	3.63189e-07	9.22635e-06	1.41535e-05	1.69403e-07	3.53519e-08	2.48891e-05	1.33092e-05			CTGCGGATCAGGATCT-1
F51_boneMarrow_CD45-_FCAImmP7803031_5GEX_GACACGCTCACGGTTA	Sinusoidal_EC_training	sinusoidal EC_prediction	0.00126835	6.06669e-05	0.400278	1.4194e-06	0.000431183	0.572544	0.0254165				F61_Liver_CD45+_FCAImmP7862084_TGCCAAAGTGTTCGAT	Prolif_Sinusoidal_EC_training	Endothelium_prediction	0.000417922	0.00217198	0.0695234	0.000685817	0.602321	0.277279	0.0476004			AGTGAGGTCCTGTACC-0	Immature_EC_ys_HL	6_AGM_HM	7.29e-05	0.000227243	0.997356	1e-05	0.00123877	3.51e-05	0.000532184			AGAACCTAGACCCGCT-2-0	Macrophage_YS_HL	Macrophage_ipsc_HL	6.16473e-10	2.0592e-09	3.28516e-13	4.46115e-09	7.19104e-10	5.81523e-10	2.06326e-12			CTGCGGATCGTAGGAG-1
F51_boneMarrow_CD45-_FCAImmP7803031_5GEX_GACGTGCCACGTAAGG	Sinusoidal_EC_training	sinusoidal EC_prediction	2.59369e-07	4.59255e-08	0.0133859	2.78602e-09	0.00192203	0.982561	0.00213098				F61_Liver_CD45+_FCAImmP7862084_TGCCCATAGAACAACT	Prolif_Sinusoidal_EC_training	Endothelium_prediction	0.000547472	3.35803e-07	0.00365993	0.000946901	0.945305	0.0180729	0.0314672			AGTGGGAAGCGTGAGT-0	Fibroblast_ys_HL	18_AGM_HM	1.8e-07	3.58e-05	6.96e-06	0.000661553	0.00480779	3.42e-09	6.49e-07			AGAACCTAGAGGTCGT-2-0	Erythroid_YS_HL	Erythroid_ipsc_HL	1.84333e-09	1.73203e-05	1.2656e-07	9.82806e-09	5.70275e-09	1.19965e-05	6.02392e-06			CTGCTGTAGTGGAGTC-1
F51_boneMarrow_CD45-_FCAImmP7803031_5GEX_GAGGTGACATGCCCGA	Immature_EC_training	tip EC_prediction	0.020406	0.000171797	0.661624	3.76434e-05	0.0108413	0.0185147	0.288404				F61_Liver_CD45+_FCAImmP7862084_TGCCCTACATCATCCC	Sinusoidal_EC_training	Endothelium_prediction	0.000699023	1.33944e-05	0.140803	1.39458e-06	0.0010904	0.759665	0.0977275			AGTGGGAAGTGTACGG-0	Fibroblast_ys_HL	46_AGM_HM	1.09e-05	9.02e-05	0.000290424	9.05e-06	2.76e-06	6.32e-07	7.56e-05			AGAACCTGTCGCCACA-2-0	Erythroid_YS_HL	Erythroid_ipsc_HL	4.23558e-08	2.58775e-06	4.09423e-08	1.15214e-08	2.66387e-08	1.43394e-06	1.20447e-06			CTGCTGTTCCAGGGCT-1
F51_boneMarrow_CD45-_FCAImmP7803031_5GEX_GATCGTAAGTGGTCCC	Sinusoidal_EC_training	sinusoidal EC_prediction	9.74787e-06	2.66183e-06	0.103143	9.45978e-09	0.00509673	0.88664	0.00510827				F61_Liver_CD45+_FCAImmP7862084_TGCGCAGCACCCATGG	Sinusoidal_EC_training	Endothelium_prediction	0.00295602	3.75181e-06	0.192684	9.87523e-06	0.0246005	0.75998	0.0197654			AGTGGGACAAGCTGGA-0	Prolif_Sinusoidal_EC_ys_HL	67_AGM_HM	4.92e-06	0.000452463	0.0700035	0.000811988	0.926666	6.78e-07	0.000240335			AGAACCTGTTAAGGAT-2-0	Macrophage_YS_HL	Macrophage_ipsc_HL	1.39013e-05	2.93111e-10	6.31193e-07	3.33123e-06	1.97546e-08	3.44137e-10	8.11672e-09			CTGCTGTTCGCGATCG-1
F51_boneMarrow_CD45-_FCAImmP7803031_5GEX_GATGAGGGTTTACTCT	VWF_EC_training	sinusoidal EC_prediction	0.000258644	1.21581e-06	0.0266494	1.07827e-05	0.0301657	0.370865	0.57205				F61_Liver_CD45+_FCAImmP7862084_TGCGTGGGTCTTGATG	Prolif_Sinusoidal_EC_training	Endothelium_prediction	4.76681e-06	4.39183e-07	0.00045454	0.000638438	0.99865	0.000168319	8.38666e-05			AGTGGGACATTGCGGC-0	Macrophage_ys_HL	44_AGM_HM	1.4e-07	1.22e-07	6.1e-08	2.64e-07	3.67e-07	3e-05	1.4e-07			AGAACCTTCTAACGCA-2-0	Erythroid_YS_HL	Erythroid_ipsc_HL	4.61896e-07	3.10445e-08	2.98184e-05	1.74302e-06	1.88663e-07	1.21122e-08	7.88638e-06			CTGCTGTTCTGTTGAG-1
F51_boneMarrow_CD45-_FCAImmP7803031_5GEX_GATTCAGGTCGACTAT	Sinusoidal_EC_training	sinusoidal EC_prediction	0.00102845	1.14769e-06	0.217623	1.08546e-07	0.000815002	0.778878	0.00165419				F61_Liver_CD45+_FCAImmP7862084_TGCTACCAGTGTTGAA	Prolif_Sinusoidal_EC_training	Endothelium_prediction	3.54651e-08	2.56516e-07	2.76149e-05	3.17717e-05	0.999935	5.20645e-06	3.53364e-07			AGTGGGAGTGTGAAAT-0	Smooth_Muscle_ys_HL	38_AGM_HM	6.21e-06	1.63e-05	0.00069898	9.07e-07	3.74e-08	9.07e-09	1.3e-05			AGAAGCGAGACTCAAA-2-0	Macrophage_YS_HL	Macrophage_ipsc_HL	7.66727e-08	6.39324e-07	1.06423e-09	3.71797e-08	2.98374e-08	2.78085e-06	7.22435e-09			CTGGTCTAGGACAGAA-1
F51_boneMarrow_CD45-_FCAImmP7803031_5GEX_GCACATAAGATGTTAG	Sinusoidal_EC_training	sinusoidal EC_prediction	1.82752e-05	6.72772e-08	0.057196	5.29242e-09	6.60965e-05	0.816645	0.126075				F61_Liver_CD45+_FCAImmP7862084_TGCTACCCATACCATG	Prolif_Sinusoidal_EC_training	Endothelium_prediction	0.000239422	4.10559e-07	0.0201062	0.00191321	0.956266	0.016965	0.00451018			AGTGTCAAGCACGCCT-0	Immature_EC_ys_HL	39_AGM_HM	0.00123313	0.00768633	0.985039	6.17e-05	0.000703543	0.000298607	0.00314726			AGAAGCGAGCACCAGA-2-0	Erythroid_YS_HL	Erythroid_ipsc_HL	1.57927e-07	2.37475e-07	2.51554e-05	9.63556e-07	1.13676e-07	1.52965e-07	6.84472e-06			CTGGTCTCAAAGCGGT-1
F51_boneMarrow_CD45-_FCAImmP7803031_5GEX_GCATGATTCTCCGGTT	VWF_EC_training	tip EC_prediction	0.0349226	8.05095e-06	0.0947081	0.0114554	0.1336	0.00107871	0.724228				F61_Liver_CD45+_FCAImmP7862084_TGCTGCTTCGGTGTCG	Immature_EC_training	Endothelium_prediction	0.0221747	0.000605226	0.706882	0.00018157	0.00612351	0.191176	0.072857			AGTGTCAAGCAGGCTA-0	Smooth_Muscle_ys_HL	50_AGM_HM	0.000266074	0.000356174	0.00181626	1.06e-05	8.07e-07	1.07e-06	7.65e-05			AGAAGCGAGCTTTCTT-2-0	Erythroid_YS_HL	Erythroid_ipsc_HL	1.29013e-07	4.06829e-06	1.26063e-06	1.00605e-07	3.63111e-08	3.40795e-07	1.15339e-05			CTGGTCTTCAGCTGGC-1
F51_boneMarrow_CD45-_FCAImmP7803031_5GEX_GCGAGAACAAACTGTC	Sinusoidal_EC_training	sinusoidal EC_prediction	0.00484393	6.46937e-05	0.333591	1.03116e-07	0.000272375	0.658441	0.00278697				F61_Liver_CD45+_FCAImmP7862084_TGGCCAGCAAGACACG	Immature_EC_training	Endothelium_prediction	0.0144894	0.0144431	0.514609	0.00062629	0.180661	0.240019	0.035152			AGTGTCAAGGGATGGG-0	Smooth_Muscle_ys_HL	50_AGM_HM	0.00416348	0.00131098	0.108196	0.000114948	2.75e-06	3.7e-05	0.000396727			AGAAGCGCAGAGGTTG-2-0	Erythroid_YS_HL	Erythroid_ipsc_HL	1.53207e-08	3.55498e-06	3.03186e-07	5.56718e-09	2.11661e-09	6.50958e-07	1.25616e-06			CTGTGCTGTCGTCTTC-1
F51_boneMarrow_CD45-_FCAImmP7803031_5GEX_GCGAGAATCACAGTAC	Sinusoidal_EC_training	sinusoidal EC_prediction	6.22501e-05	1.92375e-06	0.0072814	1.23249e-07	0.00306741	0.968884	0.0207033				F61_Liver_CD45+_FCAImmP7862084_TGGCGCACAGCTGCAC	Immature_EC_training	Endothelium_prediction	0.00727062	0.00969817	0.527512	6.57034e-05	0.0173484	0.395508	0.0425973			AGTGTCAAGTCAAGGC-0	Smooth_Muscle_ys_HL	38_AGM_HM	1.21e-06	2.01e-05	8.57e-05	3.94e-07	2.07e-08	7.29e-09	1.75e-06			AGAAGCGCATATAGCC-2-0	Erythroid_YS_HL	Erythroid_ipsc_HL	3.7081e-06	1.43252e-06	9.31835e-05	1.39554e-06	2.02645e-07	1.52176e-07	5.69209e-05			CTGTTTACAGGGATTG-1
F51_boneMarrow_CD45-_FCAImmP7803031_5GEX_GCTCTGTCACGCCAGT	Prolif_Sinusoidal_EC_training	proliferating EC_prediction	5.01419e-05	6.88268e-06	0.0205924	0.000300265	0.978567	0.000186329	0.000297436				F61_Liver_CD45+_FCAImmP7862084_TGGCTGGAGGAGTTTA	Immature_EC_training	Endothelium_prediction	0.000358446	2.14477e-05	0.537619	3.76104e-05	0.364658	0.0860483	0.0112576			AGTGTCACAAACCCAT-0	Immature_EC_ys_HL	45_AGM_HM	0.000101167	0.000229187	0.998719	3.7e-06	8.76e-05	1.37e-05	0.000637415			AGAAGCGGTCCCTCAT-2-0	Erythroid_YS_HL	Erythroid_ipsc_HL	5.4524e-09	1.00608e-05	3.8e-09	4.12139e-10	1.19833e-09	1.46174e-06	1.30487e-06			CTTAACTAGTCCGGTC-1
F51_boneMarrow_CD45-_FCAImmP7803031_5GEX_GCTTCCAGTCGGCACT	Sinusoidal_EC_training	sinusoidal EC_prediction	7.16768e-05	1.56869e-05	0.150807	5.62815e-07	0.0112507	0.819919	0.0179353				F61_Liver_CD45+_FCAImmP7862084_TGGTTAGTCCATGAAC	Sinusoidal_EC_training	Endothelium_prediction	0.0146024	0.00110102	0.428929	7.66815e-05	0.027513	0.517524	0.0102535			AGTGTCACACCGTTGG-0	Immature_EC_ys_HL	45_AGM_HM	1.83e-05	1.73e-05	0.999073	1.13e-06	1.56e-05	2.12e-07	0.000209505			AGAAGCGGTTAACAGA-2-0	Erythroid_YS_HL	Erythroid_ipsc_HL	3.51892e-09	1.54663e-06	2.14564e-07	4.86545e-09	1.47884e-09	1.39922e-07	1.40937e-06			CTTAACTTCAGCGATT-1
F51_boneMarrow_CD45-_FCAImmP7803031_5GEX_GCTTGAACACTTCTGC	Sinusoidal_EC_training	sinusoidal EC_prediction	4.55441e-06	1.01587e-06	0.0102074	2.50625e-08	0.00140521	0.98224	0.00614207				F61_Liver_CD45+_FCAImmP7862084_TGTATTCGTCAGAGGT	Prolif_Sinusoidal_EC_training	Endothelium_prediction	6.09368e-07	3.63666e-06	0.00204092	5.77204e-05	0.997656	0.000237329	4.1687e-06			AGTGTCATCCGTAGGC-0	Macrophage_ys_HL	44_AGM_HM	3.48e-08	1.21e-08	3.33e-08	3.36e-07	9.8e-07	3.48e-06	1.11e-08			AGAAGCGTCCAACTGA-2-0	Erythroid_YS_HL	Erythroid_ipsc_HL	2.34538e-07	1.20425e-06	4.33611e-07	6.19808e-08	6.0011e-08	1.01192e-06	1.22353e-05			CTTACCGCAGATGGCA-1
F51_boneMarrow_CD45-_FCAImmP7803031_5GEX_GGAAAGCAGCGATTCT	Immature_EC_training	tip EC_prediction	0.0408326	0.000736978	0.827891	0.0106771	0.113099	0.000652927	0.00611086				F61_Liver_CD45+_FCAImmP7862084_TGTATTCGTCAGGACA	VWF_EC_training	Endothelium_prediction	0.00200428	0.000412468	0.228829	7.44039e-05	0.0339813	0.157377	0.577321			AGTGTCATCTCATTCA-0	Macrophage_ys_HL	2_AGM_HM	0.000113742	0.000141931	6.21e-05	1.09e-06	2.38e-08	0.000235269	0.000578068			AGAAGCGTCTCACCCA-2-0	Erythroid_YS_HL	Erythroid_ipsc_HL	3.22616e-07	2.32729e-08	6.70429e-06	1.11866e-06	1.75683e-07	6.86566e-09	5.32656e-06			CTTAGGACAATCACAC-1
F51_boneMarrow_CD45-_FCAImmP7803031_5GEX_GGAAAGCGTAGGAGTC	Prolif_Sinusoidal_EC_training	proliferating EC_prediction	8.61263e-05	0.000788918	0.0189346	0.000291818	0.954157	0.0226208	0.00312024				F61_Liver_CD45+_FCAImmP7862084_TGTATTCTCAGGTTCA	AEC_training	Endothelium_prediction	0.639104	0.000413009	0.152599	0.00112961	0.00313855	0.0704079	0.133208			AGTTGGTAGTGTCCCG-0	Immature_EC_ys_HL	6_AGM_HM	0.000670367	0.00858693	0.957407	0.000134449	0.00883049	0.00168834	0.00723632			AGAAGTAAGAGAAGGT-2-0	Erythroid_YS_HL	Erythroid_ipsc_HL	1.50172e-05	1.47204e-06	0.000898479	2.74196e-05	1.04015e-06	1.63802e-06	7.84859e-05			CTTAGGAGTCTGCCAG-1
F51_boneMarrow_CD45-_FCAImmP7803031_5GEX_GGAACTTCATTCCTCG	Sinusoidal_EC_training	tip EC_prediction	0.000400168	4.26913e-06	0.0364488	3.39399e-06	0.00522016	0.921791	0.0361325				F61_Liver_CD45+_FCAImmP7862084_TGTATTCTCGGCTACG	Immature_EC_training	Endothelium_prediction	0.0578256	0.0137878	0.484775	0.00559015	0.0267405	0.37811	0.0331714			AGTTGGTCACTGTGTA-0	Fibroblast_ys_HL	46_AGM_HM	0.000576523	0.002167	0.00894854	9.23e-05	9.32e-05	5.55e-06	0.00375139			AGAAGTACACGCCAGT-2-0	Erythroid_YS_HL	Erythroid_ipsc_HL	1.29261e-07	8.52337e-07	1.29893e-06	1.47503e-07	1.61449e-07	2.32735e-07	3.35295e-05			CTTAGGATCGGCGGTT-1
F51_boneMarrow_CD45-_FCAImmP7803031_5GEX_GGACATTCAAACAACA	Immature_EC_training	sinusoidal EC_prediction	0.00410163	4.50865e-05	0.42851	1.8507e-05	0.00376294	0.158107	0.405455				F61_Liver_CD45+_FCAImmP7862084_TGTGTTTCATTGGTAC	Immature_EC_training	Endothelium_prediction	0.00987276	0.00179969	0.583309	0.00094989	0.245584	0.155888	0.00259652			AGTTGGTCAGACGCTC-0	Fibroblast_ys_HL	46_AGM_HM	1.14e-05	0.000485743	0.00061594	0.000211176	0.00013114	1.08e-07	7.06e-06			AGAAGTACAGAGTTCT-2-0	Erythroid_YS_HL	Erythroid_ipsc_HL	6.39085e-10	9.86696e-08	1.75416e-08	9.36186e-10	5.32775e-10	9.47401e-08	1.82524e-07			CTTCTCTAGCTACCGC-1
F51_boneMarrow_CD45-_FCAImmP7803031_5GEX_GGACATTGTAAATGAC	Sinusoidal_EC_training	sinusoidal EC_prediction	4.95006e-06	5.11774e-08	0.00085931	1.38922e-08	0.00136657	0.927051	0.0707177				F61_Liver_CD45+_FCAImmP7862084_TGTGTTTGTCACTTCC	Immature_EC_training	Endothelium_prediction	0.0221421	0.000254889	0.663141	3.7588e-05	0.00690369	0.277874	0.0296473			AGTTGGTCAGCCAGAA-0	Immature_EC_ys_HL	6_AGM_HM	8.74e-05	0.00019608	0.995207	1.55e-06	7.28e-05	2.36e-05	0.00425356			AGAAGTACAGGCATTT-2-0	Erythroid_YS_HL	Erythroid_ipsc_HL	7.88499e-07	2.04271e-07	2.53163e-06	1.23889e-07	1.5449e-07	1.77734e-07	6.19677e-06			CTTCTCTCACTAAGTC-1
F51_boneMarrow_CD45-_FCAImmP7803031_5GEX_GGATTACGTCTCACCT	Sinusoidal_EC_training	sinusoidal EC_prediction	4.35819e-05	1.15488e-06	0.0851318	4.47531e-09	0.000471693	0.908903	0.00544838				F61_Liver_CD45+_FCAImmP7862084_TTAGGACAGCCCAACC	Sinusoidal_EC_training	Endothelium_prediction	0.000391461	6.09772e-06	0.0291761	2.19744e-06	0.0039453	0.965034	0.00144503			AGTTGGTGTTTCGCTC-0	Immature_EC_ys_HL	6_AGM_HM	0.00126223	7.71e-05	0.996853	1.16e-05	1.72e-05	1.72e-07	0.00175888			AGAAGTAGTACAAACA-2-0	Macrophage_YS_HL	Macrophage_ipsc_HL	5.93245e-08	4.50237e-08	6.31418e-10	3.92883e-08	3.34053e-09	1.22004e-08	4.52839e-10			CTTCTCTGTACTCTCC-1
F51_boneMarrow_CD45-_FCAImmP7803031_5GEX_GGCAATTGTGCACCAC	Immature_EC_training	sinusoidal EC_prediction	0.000278072	6.50067e-05	0.615454	1.26504e-08	3.07606e-05	0.359563	0.0246092				F61_Liver_CD45+_FCAImmP7862084_TTAGGACTCACTTATC	Sinusoidal_EC_training	Endothelium_prediction	2.01957e-05	1.20447e-06	0.160399	4.93407e-08	0.00356408	0.715972	0.120043			AGTTGGTTCGCAAACT-0	Fibroblast_ys_HL	46_AGM_HM	0.000110475	0.00021952	0.0310854	2.02e-05	9.54e-06	1.96e-07	0.000353954			AGAAGTAGTTGACGGA-2-0	Macrophage_YS_HL	Macrophage_ipsc_HL	1.32471e-09	2.30186e-10	2.87337e-12	9.82009e-10	2.43022e-10	3.44707e-09	3.72138e-12			CTTGGCTGTCCGAGTC-1
F51_boneMarrow_CD45-_FCAImmP7803031_5GEX_GGCGACTGTCCGAGTC	Immature_EC_training	tip EC_prediction	0.0019616	9.8721e-05	0.576499	1.33222e-05	0.0225173	0.317782	0.0811286				F61_Liver_CD45+_FCAImmP7862084_TTAGGCACATCGATTG	Immature_EC_training	Endothelium_prediction	0.0143736	0.000170875	0.548346	3.40329e-05	0.00175056	0.359735	0.0755896			AGTTGGTTCTTTACGT-0	Macrophage_ys_HL	2_AGM_HM	0.000606554	0.000456582	0.000860022	3.43e-06	8.59e-08	0.000269459	0.00019867			AGAAGTAGTTTGTTGG-2-0	Erythroid_YS_HL	Erythroid_ipsc_HL	8.34495e-08	6.20532e-05	8.45988e-07	7.52399e-08	8.9893e-08	3.15325e-05	2.97653e-05			CTTGGCTGTCTCCATC-1
F51_boneMarrow_CD45-_FCAImmP7803031_5GEX_GGCGTGTAGAAGGTTT	Immature_EC_training	tip EC_prediction	0.0422896	0.0314962	0.789899	4.48236e-05	0.000437383	0.133449	0.00238356				F61_Liver_CD45+_FCAImmP7862084_TTAGGCAGTATGCTTG	Sinusoidal_EC_training	Endothelium_prediction	0.000421707	3.13319e-06	0.106475	5.59647e-06	0.04324	0.844237	0.00561734			ATAACGCGTAATCGTC-0	Immature_EC_ys_HL	45_AGM_HM	8e-05	0.000231467	0.996638	5.82e-06	0.000374548	4.84e-05	0.00186375			AGACAAAAGCTAGCCC-2-0	Macrophage_YS_HL	Macrophage_ipsc_HL	1.50564e-09	5.7179e-10	7.76765e-12	9.59244e-10	3.23394e-11	1.14809e-10	5.37204e-11			CTTTGCGAGAGGACGG-1
F51_boneMarrow_CD45-_FCAImmP7803031_5GEX_GGCTCGAAGTGGACGT	Sinusoidal_EC_training	sinusoidal EC_prediction	0.000966285	1.14787e-05	0.00930809	3.14344e-05	0.026652	0.860596	0.102435				F61_Liver_CD45+_FCAImmP7862084_TTATGCTAGCTAACAA	Immature_EC_training	Endothelium_prediction	0.0134211	3.02383e-05	0.45523	7.41567e-06	0.000593559	0.137798	0.39292			ATAACGCGTCTGGAGA-0	Immature_EC_ys_HL	45_AGM_HM	1.08e-05	8.8e-06	0.999886	6.53e-08	3.45e-07	1.1e-06	7.79e-05			AGACAAACAACCGACC-2-0	Macrophage_YS_HL	Macrophage_ipsc_HL	4.72008e-06	2.05982e-05	2.2132e-05	0.00011051	9.18858e-05	5.76961e-06	3.63114e-05			CTTTGCGAGGTGCTTT-1
F51_boneMarrow_CD45-_FCAImmP7803031_5GEX_GGTGAAGAGGCAATTA	Sinusoidal_EC_training	sinusoidal EC_prediction	0.0175577	7.98384e-05	0.284394	1.39743e-06	0.000489048	0.607094	0.0903849				F61_Liver_CD45+_FCAImmP7862084_TTCGAAGTCCCAGGTG	Immature_EC_training	Endothelium_prediction	0.296059	0.000941806	0.594195	0.00567831	0.0704969	0.0228707	0.00975862			ATAAGAGAGAGTAATC-0	HSPC_2_ys_HL	76_AGM_HM	5.37e-09	2.18e-06	2.23e-07	0.000125127	0.00151241	1.34e-10	4.76e-09			AGACAAAGTATCTCTT-2-0	Erythroid_YS_HL	Erythroid_ipsc_HL	4.27562e-08	0.000379855	1.56663e-07	2.98687e-08	6.68881e-08	0.000108425	9.55569e-06			CTTTGCGAGTTGTAGA-1
F51_boneMarrow_CD45-_FCAImmP7803031_5GEX_GGTGAAGGTCCCTTGT	VWF_EC_training	sinusoidal EC_prediction	0.00200354	5.69442e-05	0.0791888	4.21582e-05	0.0850769	0.369853	0.463779				F61_Liver_CD45+_FCAImmP7862084_TTCTACACATGGATGG	Prolif_Sinusoidal_EC_training	Endothelium_prediction	1.52269e-05	9.23969e-08	0.000504907	0.000533052	0.996966	0.0013424	0.00063818			ATAAGAGGTACGAAAT-0	Mesothelium_ys_HL	48_AGM_HM	0.00169505	0.0192977	0.0203683	0.00599294	0.0039	9.26e-06	0.000736287			AGACAAATCGAACACT-2-0	Erythroid_YS_HL	Erythroid_ipsc_HL	2.64255e-08	8.67984e-05	3.47558e-07	4.30716e-08	5.94488e-08	6.74156e-05	3.71028e-06			GAAACTCAGCAATATG-1
F51_boneMarrow_CD45-_FCAImmP7803031_5GEX_GGTGAAGGTTGGTGGA	VWF_EC_training	tip EC_prediction	0.000480382	2.06363e-05	0.00149863	5.71596e-05	0.000967257	0.000580016	0.996396				F61_Liver_CD45+_FCAImmP7862084_TTCTCAAGTTGGAGGT	Sinusoidal_EC_training	Endothelium_prediction	0.335925	0.00499063	0.235722	0.000145382	0.000506461	0.417065	0.00564606			ATAAGAGGTATCACCA-0	Immature_EC_ys_HL	7_AGM_HM	0.00236697	0.00115427	0.59556	5.76e-05	0.000325602	9.11e-05	0.39958			AGACAAATCGGTTAGT-2-0	Erythroid_YS_HL	Erythroid_ipsc_HL	4.76358e-08	2.6643e-07	7.18751e-06	2.57702e-07	1.86932e-08	6.46943e-08	2.81717e-06			GAAATGAAGGTTACCT-1
F51_boneMarrow_CD45-_FCAImmP7803031_5GEX_GGTGCGTAGTAAGTAC	Immature_EC_training	tip EC_prediction	0.380574	0.00037085	0.572472	9.85317e-06	1.06973e-05	0.043558	0.00300463				F61_Liver_CD45+_FCAImmP7862084_TTCTCCTGTCTTGATG	Prolif_Sinusoidal_EC_training	Endothelium_prediction	0.00801226	0.00155583	0.147908	0.011709	0.787781	0.0389038	0.00412956			ATAAGAGGTCGAGTTT-0	Macrophage_ys_HL	2_AGM_HM	0.000137839	5.13e-05	5.3e-06	5.84e-07	4.53e-09	0.000181529	5.93e-05			AGACAAATCGTGGTAT-2-0	MK_YS_HL	MK_ipsc_HL	2.01194e-15	1.20259e-13	5.9416e-16	7.54836e-17	2.60777e-15	2.73801e-13	1.41046e-13			GAAATGATCGGATGGA-1
F51_boneMarrow_CD45-_FCAImmP7803031_5GEX_GGTGCGTCACAGGTTT	Immature_EC_training	tip EC_prediction	0.0795011	0.00164401	0.737245	0.000347667	0.0117238	0.118526	0.0510126				F61_Liver_CD45+_FCAImmP7862084_TTCTTAGCAGGAATGC	Sinusoidal_EC_training	Endothelium_prediction	0.00469875	2.6077e-05	0.0442825	0.000128954	0.0101873	0.53551	0.405167			ATAAGAGTCCGTTGCT-0	Prolif_Sinusoidal_EC_ys_HL	67_AGM_HM	1.94e-06	1.1e-05	0.00248657	0.000777967	0.99641	2.04e-07	3.22e-05			AGACACTCAAGTCCCG-2-0	Macrophage_YS_HL	Macrophage_ipsc_HL	4.19131e-09	7.23172e-10	2.18699e-12	1.70179e-08	8.58428e-10	1.53547e-09	1.61325e-11			GAACATCGTTCAACCA-1
F51_boneMarrow_CD45-_FCAImmP7803031_5GEX_GGTGCGTCATATACCG	Sinusoidal_EC_training	sinusoidal EC_prediction	6.57185e-05	0.000100726	0.0170653	1.16678e-07	0.00097596	0.965526	0.0162659				F61_Liver_CD45+_FCAImmP7862084_TTGAACGGTAGGGACT	Sinusoidal_EC_training	Endothelium_prediction	0.000324082	6.50259e-06	0.302103	1.55887e-07	0.000303021	0.675184	0.0220796			ATAAGAGTCGCTAGCG-0	Lymphoid_progenitor_ys_HL	24_AGM_HM	2.15e-07	3.1e-05	1.72e-06	7.86e-05	5.7e-05	1.13e-08	5.12e-08			AGACACTCACGCGTGT-2-0	Erythroid_YS_HL	Erythroid_ipsc_HL	3.80923e-08	3.25238e-06	4.33458e-06	5.24302e-08	2.01897e-08	1.04517e-06	5.65097e-06			GAACATCTCTCATTCA-1
F51_boneMarrow_CD45-_FCAImmP7803031_5GEX_GTCAAGTAGTGGAGTC	Immature_EC_training	tip EC_prediction	0.27142	0.145499	0.569887	0.0002718	0.00034414	0.00637107	0.00620722				F61_Liver_CD45+_FCAImmP7862084_TTGACTTGTTAAGAAC	Sinusoidal_EC_training	Endothelium_prediction	0.0148074	1.44693e-05	0.405043	0.00013362	0.0224937	0.475631	0.081876			ATAGACCAGAGACGAA-0	Macrophage_ys_HL	44_AGM_HM	8.86e-07	5.11e-06	1.37e-07	5.94e-05	6.5e-05	2.32e-05	1.13e-06			AGACACTCACTGTCGG-2-0	Macrophage_YS_HL	Macrophage_ipsc_HL	9.29694e-07	1.73165e-06	1.23465e-08	2.76862e-07	1.27513e-07	5.92683e-06	5.40048e-08			GAACGGAGTATTACCG-1
F51_boneMarrow_CD45-_FCAImmP7803031_5GEX_GTCCTCAAGTGATCGG	Sinusoidal_EC_training	sinusoidal EC_prediction	0.000924587	0.000266352	0.0669167	1.75587e-06	0.000119579	0.905032	0.0267388				F61_Liver_CD45+_FCAImmP7862084_TTGCCGTTCACCTTAT	Sinusoidal_EC_training	Endothelium_prediction	0.00163397	1.70397e-06	0.117756	1.6291e-05	0.0240049	0.847206	0.0093811			ATAGACCAGAGCTTCT-0	Fibroblast_ys_HL	18_AGM_HM	1.55e-08	2.7e-05	9.45e-07	4.51e-05	0.000241521	3.45e-09	2.46e-07			AGACACTCAGACACAG-2-0	HSPC_1_YS_HL	HSPC_1_ipsc_HL	2.42148e-05	7.18963e-07	5.37817e-05	5.68198e-06	1.30967e-05	4.82771e-07	3.85782e-05			GAAGCAGTCGCTTGTC-1
F51_boneMarrow_CD45-_FCAImmP7803031_5GEX_GTCTTCGTCTTGCATT	Immature_EC_training	tip EC_prediction	0.00347053	0.00023816	0.917051	5.68337e-06	0.00913819	0.0497852	0.0203111				F61_Liver_CD45+_FCAImmP7862084_TTGCGTCGTCCTAGCG	Immature_EC_training	Endothelium_prediction	0.00744599	1.64467e-05	0.345744	0.000687885	0.320467	0.304692	0.0209461			ATAGACCAGCGTGTCC-0	Macrophage_ys_HL	2_AGM_HM	0.000324472	0.000231871	1.97e-05	2.01e-06	5.36e-08	0.000501529	0.000404978			AGACACTGTACTCCGG-2-0	Erythroid_YS_HL	Erythroid_ipsc_HL	1.19191e-06	9.31873e-05	4.85138e-05	1.86898e-06	9.93956e-07	1.42457e-05	3.75605e-05			GAATAAGGTGACTCAT-1
F51_boneMarrow_CD45-_FCAImmP7803031_5GEX_GTGCTTCCAGCCAATT	Sinusoidal_EC_training	sinusoidal EC_prediction	1.14765e-05	2.37609e-08	0.0224049	2.10811e-09	7.01081e-05	0.9503	0.0272134				F61_Liver_CD45+_FCAImmP7862084_TTGTAGGGTCAGAAGC	Prolif_Sinusoidal_EC_training	Endothelium_prediction	0.000203525	4.18423e-07	0.00797895	0.00602499	0.984956	0.000766011	6.97565e-05			ATAGACCAGGAGTTTA-0	Mesothelium_ys_HL	12_AGM_HM	4.03e-05	0.000700039	0.000358405	8.87e-06	5.88e-07	5.06e-07	0.000163465			AGACACTGTCTCCCTA-2-0	Erythroid_YS_HL	Erythroid_ipsc_HL	1.47466e-08	2.27878e-06	8.9059e-08	1.25312e-08	1.71929e-08	1.88153e-06	2.28282e-06			GAATAAGTCTTACCGC-1
F51_boneMarrow_CD45-_FCAImmP7803031_5GEX_GTTCTCGAGGCATGGT	AEC_training	tip EC_prediction	0.667569	5.50519e-05	0.24902	0.00254317	0.00320667	0.00466194	0.0729436				F61_Liver_CD45+_FCAImmP7862084_TTTACTGAGAGGACGG	Sinusoidal_EC_training	Endothelium_prediction	0.00769287	0.00361188	0.22217	8.29737e-06	0.000700129	0.751333	0.014483			ATAGACCCAAAGGAAG-0	Fibroblast_ys_HL	46_AGM_HM	4.06e-06	0.000155585	0.0124731	0.000218588	0.000606633	1.33e-07	1.53e-05			AGACACTGTTAAGGAT-2-0	Erythroid_YS_HL	Erythroid_ipsc_HL	9.70783e-07	7.34513e-08	3.27876e-06	2.04853e-07	1.26691e-08	2.33476e-08	2.70619e-06			GAATGAACACGAAGCA-1
F51_boneMarrow_CD45-_FCAImmP7803031_5GEX_GTTTCTACATTGGGCC	Sinusoidal_EC_training	sinusoidal EC_prediction	0.000720464	8.3715e-05	0.0489474	4.23475e-06	0.0334548	0.865961	0.050828				F61_Liver_CD45+_FCAImmP7862084_TTTATGCAGCCAACAG	Sinusoidal_EC_training	Endothelium_prediction	0.0050846	2.68786e-05	0.289201	1.09708e-06	0.0057592	0.695521	0.00440671			ATAGACCCATTTCACT-0	Macrophage_ys_HL	2_AGM_HM	1.42e-06	6.11e-06	1.33e-06	1.97e-06	5.15e-07	1.46e-05	4.87e-07			AGACACTTCGGAGTAG-2-0	Erythroid_YS_HL	Erythroid_ipsc_HL	1.07462e-08	6.82752e-05	1.79105e-07	1.10639e-08	1.18968e-08	1.69919e-05	1.3694e-05			GAATGAATCACGAAGG-1
F51_boneMarrow_CD45-_FCAImmP7803031_5GEX_GTTTCTAGTCCCTACT	Immature_EC_training	tip EC_prediction	0.00129927	4.04242e-06	0.947533	3.40656e-06	0.0055131	0.00491335	0.0407336				F61_Liver_CD45+_FCAImmP7862084_TTTATGCGTAATTGGA	Immature_EC_training	Endothelium_prediction	0.0760578	0.00340875	0.546257	0.0065819	0.224603	0.120827	0.0222641			ATAGACCGTATAGGTA-0	Prolif_Sinusoidal_EC_ys_HL	39_AGM_HM	5.58e-06	0.000121894	0.0217443	0.00113181	0.976253	1.18e-05	0.000135531			AGACAGGAGTCAAGCG-2-0	Erythroid_YS_HL	Erythroid_ipsc_HL	4.57224e-08	1.50329e-05	1.52739e-06	2.63764e-07	3.23808e-07	2.36402e-05	1.5362e-05			GACACGCCATCTCCCA-1
F51_boneMarrow_CD45-_FCAImmP7803031_5GEX_TAAGAGAAGACACGAC	Sinusoidal_EC_training	sinusoidal EC_prediction	0.00020666	1.62122e-06	0.00914526	1.27879e-06	0.0265978	0.957597	0.00645043				F61_Liver_CD45+_FCAImmP7862084_TTTGGTTAGCCCAGCT	Sinusoidal_EC_training	Endothelium_prediction	0.0133002	0.00532012	0.238419	0.000490567	0.185279	0.541098	0.0160927			ATAGACCTCCAGAGGA-0	Fibroblast_ys_HL	50_AGM_HM	0.0141195	0.00642335	0.0654969	0.000481333	0.000102932	0.00038644	0.003393			AGACAGGCAAATCCCA-2-0	Erythroid_YS_HL	Erythroid_ipsc_HL	7.38319e-07	2.02687e-08	1.71809e-06	5.58864e-08	7.57843e-08	1.68605e-08	2.25302e-06			GACAGAGAGCCGGTAA-1
F51_boneMarrow_CD45-_FCAImmP7803031_5GEX_TACAGTGCACTGCCAG	Sinusoidal_EC_training	sinusoidal EC_prediction	0.000209703	3.84841e-05	0.263561	2.93249e-07	0.00198344	0.672993	0.0612144				F61_Liver_CD45+_FCAImmP7862084_TTTGTCAGTTCGTGAT	Sinusoidal_EC_training	Endothelium_prediction	0.000888666	2.60035e-07	0.0647843	1.1389e-06	0.000845828	0.917124	0.0163561			ATAGACCTCCCTTGCA-0	Endoderm_ys_HL	85_AGM_HM	3.95e-09	5.95e-10	1.18e-08	1.37e-10	9.96e-11	1.37e-08	1.27e-09			AGACAGGCAGCACCCA-2-0	Erythroid_YS_HL	Erythroid_ipsc_HL	1.25599e-05	2.89322e-08	6.13449e-05	3.52813e-06	6.55452e-07	3.34087e-08	3.5277e-05			GACAGAGCAGGAATGC-1
F51_boneMarrow_CD45-_FCAImmP7803031_5GEX_TACCTTAGTACATCCA	Sinusoidal_EC_training	sinusoidal EC_prediction	1.04618e-05	6.6602e-07	0.0969824	5.39793e-08	0.0125007	0.869535	0.0209703				F61_Liver_CD45+_FCAImmP7862084_CAGCCGACATAACCTG	Sinusoidal_EC_training	Endothelium_prediction	0.000157654	1.01359e-07	0.185899	1.36169e-08	4.86748e-05	0.808036	0.00585831			ATAGACCTCTAACGGT-0	Smooth_Muscle_ys_HL	50_AGM_HM	0.00138516	0.000304032	0.000540968	5.58e-05	3.32e-06	5.21e-06	0.000318751			AGACAGGGTGTAGGAC-2-0	Macrophage_YS_HL	Macrophage_ipsc_HL	9.7822e-11	1.91924e-09	5.23441e-13	1.22552e-10	1.21647e-11	8.02271e-09	2.06228e-11			GACAGAGCATACGCTA-1
F51_boneMarrow_CD45-_FCAImmP7803031_5GEX_TAGCCGGTCTACTTAC	Sinusoidal_EC_training	sinusoidal EC_prediction	7.66781e-06	1.61181e-06	0.0359713	3.74333e-06	0.449716	0.501782	0.0125177				F61_Liver_CD45+_FCAImmP7862084_GGGAATGGTGATGTCT	Sinusoidal_EC_training	Endothelium_prediction	0.0170231	0.000215626	0.183284	2.72174e-06	0.000599384	0.733424	0.065451			ATCACGAAGATCTGCT-0	Immature_EC_ys_HL	6_AGM_HM	0.00486123	0.00351877	0.884894	0.000107797	0.00159628	0.00383363	0.0912245			AGACAGGTCCTCTAAT-2-0	MK_YS_HL	MK_ipsc_HL	7.44194e-11	8.29665e-09	4.57343e-11	1.96283e-11	3.36874e-10	7.75235e-08	2.70999e-09			GACCAATAGATCACGG-1
F51_boneMarrow_CD45-_FCAImmP7803031_5GEX_TAGGCATCAAGTTCTG	VWF_EC_training	sinusoidal EC_prediction	3.13019e-05	1.98008e-07	0.0016267	1.12415e-06	0.00135781	0.273877	0.723105				F61_Liver_CD45+_FCAImmP7862084_GTACGTATCTTGGGTA	Sinusoidal_EC_training	Endothelium_prediction	0.000412562	2.19397e-07	0.355525	2.03598e-06	0.00244389	0.592156	0.0494602			ATCACGAAGTATGACA-0	Macrophage_ys_HL	22_AGM_HM	2.77e-07	5.25e-08	1.03e-08	2.87e-09	9.04e-11	6.08e-05	4.64e-07			AGACAGGTCGCTAGCG-2-0	Erythroid_YS_HL	Erythroid_ipsc_HL	1.69523e-07	3.8207e-07	2.2641e-07	2.70216e-08	4.24662e-08	7.89099e-08	1.87229e-06			GACCTGGCATTCCTCG-1
F51_boneMarrow_CD45-_FCAImmP7803031_5GEX_TAGGCATTCATATCGG	Sinusoidal_EC_training	sinusoidal EC_prediction	0.000123188	1.98704e-07	0.136198	1.52872e-07	0.0104313	0.833684	0.0195622				F61_Liver_CD45+_FCAImmP7862085_AAACCTGCAGTGGGAT	Immature_EC_training	Endothelium_prediction	0.00118253	3.26537e-05	0.560723	6.04387e-07	0.001489	0.416856	0.0197165			ATCACGACACGGCGTT-0	Promonocyte_ys_HL	31_AGM_HM	2.14e-05	1.42e-05	6.46e-06	1.14e-07	1.36e-09	2.67e-05	0.000129978			AGACCATAGACTTAAG-2-0	Erythroid_YS_HL	Erythroid_ipsc_HL	4.35643e-06	2.93103e-07	2.46284e-05	7.61033e-07	1.52506e-07	7.68042e-08	1.50503e-05			GACCTGGGTTCAGCGC-1
F51_boneMarrow_CD45-_FCAImmP7803031_5GEX_TAGTTGGGTCAGAAGC	Sinusoidal_EC_training	tip EC_prediction	0.00110929	7.39146e-06	0.313386	1.5758e-05	0.048565	0.575454	0.0614622				F61_Liver_CD45+_FCAImmP7862085_AAAGATGAGAGCAATT	Prolif_Sinusoidal_EC_training	Endothelium_prediction	5.95366e-05	0.0110786	0.263458	2.7974e-05	0.34452	0.293713	0.0871429			ATCACGATCCAACCAA-0	Macrophage_ys_HL	22_AGM_HM	3.65e-07	7.78e-09	1.84e-08	9.16e-10	2.69e-10	0.000180372	2.63e-08			AGACCATAGCCATTGT-2-0	Macrophage_YS_HL	Macrophage_ipsc_HL	2.92813e-10	1.53788e-09	9.50631e-13	4.49888e-09	2.55556e-10	5.37229e-10	2.39914e-12			GACGCGTCATCTATGG-1
F51_boneMarrow_CD45-_FCAImmP7803031_5GEX_TCATTTGGTTCCACTC	Sinusoidal_EC_training	sinusoidal EC_prediction	3.17011e-06	8.66613e-08	0.0117124	9.34023e-09	0.00257239	0.985017	0.000694498				F61_Liver_CD45+_FCAImmP7862085_AAAGATGGTTAAGGGC	Immature_EC_training	Endothelium_prediction	0.00151245	2.46608e-06	0.558957	1.7391e-06	0.00323432	0.433711	0.00258138			ATCACGATCTTGGGTA-0	Fibroblast_ys_HL	82_AGM_HM	3.45e-08	4.13e-07	5.38e-07	2.15e-07	6.71e-08	8.67e-10	5.78e-08			AGACCATAGTACCATC-2-0	Macrophage_YS_HL	Macrophage_ipsc_HL	1.26937e-06	8.91771e-06	1.8146e-07	8.9299e-07	1.06171e-06	1.50103e-05	1.25707e-08			GACGCGTCATTAACCG-1
F51_boneMarrow_CD45-_FCAImmP7803031_5GEX_TCGGTAATCCAGAGGA	Sinusoidal_EC_training	sinusoidal EC_prediction	3.23724e-06	6.17177e-08	0.00570168	7.38061e-10	0.000230176	0.993587	0.000478137				F61_Liver_CD45+_FCAImmP7862085_AAAGCAAAGTTGTAGA	Immature_EC_training	Endothelium_prediction	0.0119138	0.000303935	0.747553	4.15078e-06	0.00211403	0.23288	0.00523091			ATCATCTAGACCACGA-0	Macrophage_ys_HL	44_AGM_HM	2.15e-09	8.08e-09	1.66e-10	1.91e-07	7.61e-07	1.74e-07	4.36e-09			AGACCATCAGCGAACA-2-0	Erythroid_YS_HL	Erythroid_ipsc_HL	2.49819e-09	4.50046e-05	7.69988e-08	2.44918e-08	5.39074e-08	3.23887e-05	4.59327e-06			GACGCGTTCTCTGTCG-1
F51_boneMarrow_CD45-_FCAImmP7803031_5GEX_TCGTACCGTCGCATCG	Sinusoidal_EC_training	sinusoidal EC_prediction	4.41322e-07	1.67987e-08	0.00165124	3.79489e-10	0.00335886	0.994436	0.0005535				F61_Liver_CD45+_FCAImmP7862085_AAAGTAGCATGGGACA	Prolif_Sinusoidal_EC_training	Endothelium_prediction	7.90075e-06	1.79622e-06	0.00904424	5.38155e-05	0.972131	0.00886558	0.00989609			ATCATCTGTCAACTGT-0	Fibroblast_ys_HL	18_AGM_HM	5.35e-05	0.00229449	0.005769	0.000320104	0.000279567	1.52e-07	5.12e-05			AGACCATCAGTTGAAA-2-0	Macrophage_YS_HL	Macrophage_ipsc_HL	1.19584e-05	3.0903e-11	5.24653e-09	6.13907e-07	4.96221e-08	1.58803e-10	2.44603e-09			GACGGCTCAGACAAAT-1
F51_boneMarrow_CD45-_FCAImmP7803031_5GEX_TCGTACCTCTCGAGTA	Sinusoidal_EC_training	sinusoidal EC_prediction	2.28202e-05	1.9731e-06	0.158737	1.07152e-07	0.00410389	0.831791	0.00534229				F61_Liver_CD45+_FCAImmP7862085_AAAGTAGTCATGGTCA	Sinusoidal_EC_training	Endothelium_prediction	0.00111727	2.26506e-05	0.369901	8.08321e-05	0.115611	0.412377	0.10089			ATCATCTGTTATGTGC-0	Prolif_Sinusoidal_EC_ys_HL	67_AGM_HM	2.44e-06	1.62e-05	0.0209649	0.000476365	0.977891	7.74e-07	7.23e-05			AGACCATTCACTACGA-2-0	Erythroid_YS_HL	Erythroid_ipsc_HL	1.11005e-07	4.96582e-06	1.83604e-06	1.29262e-07	1.10864e-07	2.15353e-06	1.17658e-06			GACGGCTCATGTTGAC-1
F51_boneMarrow_CD45-_FCAImmP7803031_5GEX_TCTCTAAAGTGTCCAT	Sinusoidal_EC_training	sinusoidal EC_prediction	0.00117886	0.000124495	0.0543744	1.33475e-07	1.34455e-05	0.92559	0.0187181				F61_Liver_CD45+_FCAImmP7862085_AAATGCCAGCTAACAA	Immature_EC_training	Endothelium_prediction	0.000209542	5.64203e-05	0.499857	3.39489e-05	0.072675	0.415203	0.0119652			ATCATCTGTTTGCATG-0	Macrophage_ys_HL	2_AGM_HM	7.35e-06	1.72e-06	2.23e-07	4.28e-08	5.5e-10	0.000247554	4.23e-05			AGACCATTCATTCGTT-2-0	Erythroid_YS_HL	Erythroid_ipsc_HL	4.86616e-08	1.95512e-05	4.1053e-06	1.27937e-07	1.06324e-07	9.2803e-06	3.29082e-05			GACGTGCAGACCTTTG-1
F51_boneMarrow_CD45-_FCAImmP7803031_5GEX_TCTTCGGTCAGTACGT	Sinusoidal_EC_training	sinusoidal EC_prediction	0.000375342	8.60122e-05	0.0241519	8.68876e-07	0.00026976	0.942431	0.0326851				F61_Liver_CD45+_FCAImmP7862085_AAATGCCTCTTTAGGG	Sinusoidal_EC_training	Endothelium_prediction	0.00405195	0.00615503	0.350782	0.00013161	0.0297026	0.379465	0.229711			ATCATCTTCGGTGTTA-0	Lymphoid_progenitor_ys_HL	24_AGM_HM	6.92e-07	5.68e-07	4.14e-06	3.37e-07	7.99e-08	4.85e-09	3.92e-08			AGACCATTCGGATTAC-2-0	Erythroid_YS_HL	Erythroid_ipsc_HL	4.14917e-09	1.92731e-05	3.0864e-07	1.32203e-07	1.52145e-08	1.82674e-05	2.82844e-06			GACGTGCAGGAGCGTT-1
F51_boneMarrow_CD45-_FCAImmP7803031_5GEX_TGACAACCATATACCG	Sinusoidal_EC_training	sinusoidal EC_prediction	4.52219e-05	1.21155e-05	0.0891819	1.12307e-08	0.0013083	0.907102	0.00235087				F61_Liver_CD45+_FCAImmP7862085_AACACGTAGACCTAGG	Sinusoidal_EC_training	Endothelium_prediction	0.000265139	0.000195517	0.157667	3.83523e-05	0.363902	0.461213	0.0167182			ATCATGGAGAGTAAGG-0	Lymphoid_progenitor_ys_HL	24_AGM_HM	1.2e-08	3.46e-06	1.07e-07	0.000221131	0.00191102	3.02e-10	1.31e-08			AGACCCGAGGTGCTGA-2-0	Erythroid_YS_HL	Erythroid_ipsc_HL	5.49317e-08	2.00528e-06	1.76509e-06	1.78982e-07	2.50429e-08	1.51826e-07	5.04888e-06			GACGTGCTCGAATCCA-1
F51_boneMarrow_CD45-_FCAImmP7803031_5GEX_TGACTAGCAGATTGCT	Sinusoidal_EC_training	sinusoidal EC_prediction	0.000237159	6.18764e-05	0.381215	2.73043e-07	0.0139964	0.578034	0.0264559				F61_Liver_CD45+_FCAImmP7862085_AACCATGAGTGGAGTC	Immature_EC_training	Endothelium_prediction	0.0191047	0.000487578	0.728989	1.77895e-05	0.00243517	0.228788	0.0201778			ATCATGGAGATGGGTC-0	Immature_EC_ys_HL	6_AGM_HM	0.0014864	0.00262356	0.89913	4.08e-05	0.000609722	0.00198333	0.0887276			AGACCCGGTATGTGTC-2-0	Erythroid_YS_HL	Erythroid_ipsc_HL	2.28331e-06	5.51554e-09	8.14088e-06	3.5134e-07	1.3715e-07	5.74242e-09	5.80248e-06			GACGTTAAGGACGAAA-1
F51_boneMarrow_CD45-_FCAImmP7803031_5GEX_TGAGCATAGTCAAGCG	Sinusoidal_EC_training	sinusoidal EC_prediction	2.08629e-05	7.84015e-07	0.120922	6.26983e-08	0.00272439	0.79186	0.084472				F61_Liver_CD45+_FCAImmP7862085_AACCGCGCAATGACCT	Prolif_Sinusoidal_EC_training	Endothelium_prediction	0.000362694	0.00701643	0.0985279	0.00143838	0.877316	0.0106296	0.00470947			ATCATGGGTACGAAAT-0	Fibroblast_ys_HL	46_AGM_HM	6.7e-06	4.72e-05	0.0008811	4.27e-07	9.82e-08	7.16e-08	7.27e-06			AGACCCGTCTGGCCGA-2-0	Erythroid_YS_HL	Erythroid_ipsc_HL	1.45867e-05	3.40852e-09	1.92169e-06	5.23423e-07	1.70412e-06	6.70748e-09	7.4327e-06			GACGTTACAAGCTGGA-1
F51_boneMarrow_CD45-_FCAImmP7803031_5GEX_TGCCCTATCATCACCC	Sinusoidal_EC_training	sinusoidal EC_prediction	0.000437456	3.52737e-07	0.34155	5.84588e-07	0.0292438	0.618978	0.00978948				F61_Liver_CD45+_FCAImmP7862085_AACCGCGGTGTTAAGA	Sinusoidal_EC_training	Endothelium_prediction	0.000287998	4.23431e-06	0.209668	3.61738e-07	0.000395634	0.788978	0.000666401			ATCATGGGTCGAGTTT-0	VWF_EC_ys_HL	7_AGM_HM	0.00744212	0.00169478	0.0801684	7.32e-05	0.000745249	1.89e-05	0.907641			AGACTCACACGGAAGT-2-0	Erythroid_YS_HL	Erythroid_ipsc_HL	3.05734e-06	1.1233e-07	4.70815e-05	4.1375e-06	1.49513e-07	1.01262e-07	9.80979e-06			GACGTTAGTGCCTTGG-1
F51_boneMarrow_CD45-_FCAImmP7803031_5GEX_TGCTGCTAGGAACTGC	Immature_EC_training	tip EC_prediction	0.082316	0.000392332	0.57402	1.74954e-05	0.000491282	0.0345318	0.308231				F61_Liver_CD45+_FCAImmP7862085_AACCGCGTCGCTGATA	Immature_EC_training	Endothelium_prediction	0.00104806	0.00831919	0.788054	0.00038037	0.140947	0.0338887	0.0273633			ATCATGGTCAGGCGAA-0	Immature_EC_ys_HL	41_AGM_HM	0.00153609	0.00103936	0.896737	0.00142198	0.0823056	4.02e-05	0.00690297			AGACTCACACTTCAAG-2-0	Erythroid_YS_HL	Erythroid_ipsc_HL	1.32012e-06	2.85012e-06	2.94792e-05	3.40198e-06	2.43043e-07	5.63307e-07	1.45235e-05			GACTAACAGATATGCA-1
F51_boneMarrow_CD45-_FCAImmP7803031_5GEX_TGGCTGGCACAGACAG	Sinusoidal_EC_training	sinusoidal EC_prediction	0.000730165	9.7767e-06	0.0808251	2.37177e-05	0.25924	0.616979	0.0421914				F61_Liver_CD45+_FCAImmP7862085_AACTCAGAGAAGGTGA	Immature_EC_training	Endothelium_prediction	0.0170194	0.122269	0.590928	1.14441e-05	0.0103601	0.23998	0.0194324			ATCCACCAGATGTCGG-0	Immature_EC_ys_HL	20_AGM_HM	0.00173845	0.000301921	0.714359	1.19e-05	3.79e-05	0.0162683	0.0529068			AGACTCACATAGTCGT-2-0	Erythroid_YS_HL	Erythroid_ipsc_HL	1.45221e-08	2.63228e-07	2.05701e-08	6.20637e-10	2.3427e-10	2.32629e-08	4.15041e-07			GACTAACAGTGTGGCA-1
F51_boneMarrow_CD45-_FCAImmP7803031_5GEX_TGGGCGTAGTAGGCCA	Immature_EC_training	tip EC_prediction	0.0179521	1.19361e-06	0.972742	7.34714e-06	0.00104774	0.00471327	0.00353591				F61_Liver_CD45+_FCAImmP7862085_AACTCAGAGCAATCTC	Sinusoidal_EC_training	Endothelium_prediction	0.00195363	0.000231207	0.391708	2.93929e-05	0.0871487	0.496035	0.0228946			ATCCACCGTATTCTCT-0	Immature_EC_ys_HL	6_AGM_HM	0.000358062	0.000574246	0.989509	0.000144338	0.00452343	5.97e-05	0.00367855			AGACTCACATCACCAA-2-0	Erythroid_YS_HL	Erythroid_ipsc_HL	1.69682e-07	6.27036e-06	3.6089e-07	1.44976e-08	1.77207e-08	3.04779e-06	1.02938e-05			GACTACACAACTGCTA-1
F51_boneMarrow_CD45-_FCAImmP7803031_5GEX_TGTCCCATCAGGATCT	Immature_EC_training	tip EC_prediction	0.00514512	0.000702491	0.989971	4.29724e-05	0.00286032	0.000516859	0.00076091				F61_Liver_CD45+_FCAImmP7862085_AACTCAGAGTACGTTC	VWF_EC_training	Endothelium_prediction	0.0686748	9.24773e-05	0.275661	5.4519e-05	0.00301071	0.225391	0.427115			ATCCACCGTGGTTTCA-0	Erythroid_ys_HL	54_AGM_HM	2.31e-09	1.73e-08	1.3e-08	1.3e-09	8.78e-11	4.27e-09	1.07e-09			AGACTCAGTATGCTTG-2-0	Macrophage_YS_HL	Macrophage_ipsc_HL	9.89685e-06	7.6771e-09	2.04377e-06	2.15567e-05	2.13413e-05	1.97302e-08	2.07926e-06			GACTACACATCTGGTA-1
F51_boneMarrow_CD45-_FCAImmP7803031_5GEX_TGTGTTTAGGCCGAAT	Immature_EC_training	tip EC_prediction	0.022129	0.000201074	0.934288	3.13799e-05	0.000700398	0.00987069	0.0327797				F61_Liver_CD45+_FCAImmP7862085_AACTCCCAGCCACTAT	Immature_EC_training	Endothelium_prediction	0.00538674	0.042463	0.568426	2.95399e-05	0.0278419	0.351087	0.00476621			ATCCACCTCACAATGC-0	Fibroblast_ys_HL	46_AGM_HM	1.12e-05	2.01e-05	0.000101088	1.21e-05	1.21e-06	1.64e-08	6.63e-06			AGACTCAGTCACTTCC-2-0	Erythroid_YS_HL	Erythroid_ipsc_HL	5.33216e-08	0.000670274	1.78304e-08	4.52085e-09	4.76586e-08	0.000139314	1.07736e-05			GACTACAGTCAGGACA-1
F51_boneMarrow_CD45-_FCAImmP7803031_5GEX_TTCCCAGAGTTGAGAT	Immature_EC_training	tip EC_prediction	0.0160906	4.00768e-05	0.920319	3.15758e-05	0.0108484	0.00508092	0.0475889				F61_Liver_CD45+_FCAImmP7862085_AACTCCCGTGTGCCTG	Immature_EC_training	Endothelium_prediction	0.0960555	0.032647	0.612473	0.00101046	0.00971403	0.097244	0.150856			ATCCACCTCTACTATC-0	VWF_EC_ys_HL	67_AGM_HM	9.65e-05	0.0003989	0.00818498	0.0028436	0.451541	1.09e-06	0.535582			AGACTCAGTCGTCTCT-2-0	Erythroid_YS_HL	Erythroid_ipsc_HL	3.39487e-08	1.63395e-06	1.58822e-08	1.12855e-09	4.69122e-09	9.2257e-07	5.79242e-07			GACTGCGGTGCCTGTG-1
F51_boneMarrow_CD45-_FCAImmP7803031_5GEX_TTCGAAGTCGTTTGCC	Sinusoidal_EC_training	sinusoidal EC_prediction	1.10832e-05	1.55881e-06	0.26761	4.66965e-07	0.135893	0.577621	0.018863				F61_Liver_CD45+_FCAImmP7862085_AACTCCCGTTTCGCTC	Sinusoidal_EC_training	Endothelium_prediction	0.000290198	1.97741e-07	0.187314	3.6496e-07	0.00235511	0.803798	0.00624196			ATCCGAAAGAAACGAG-0	Macrophage_ys_HL	22_AGM_HM	4.91e-08	3.66e-09	1.32e-08	3e-10	1.8e-11	2.35e-05	1.03e-07			AGACTCATCTCACGAA-2-0	Erythroid_YS_HL	Erythroid_ipsc_HL	1.63048e-08	0.00038256	1.9829e-07	9.66645e-08	7.62749e-08	0.00067377	1.52129e-05			GACTGCGGTTATCACG-1
F51_boneMarrow_CD45-_FCAImmP7803031_5GEX_TTGGAACAGCACACAG	Sinusoidal_EC_training	sinusoidal EC_prediction	0.00624197	0.000124191	0.181157	1.35891e-05	0.0131932	0.782753	0.0165164				F61_Liver_CD45+_FCAImmP7862085_AACTCTTCACCACCAG	Prolif_Sinusoidal_EC_training	Endothelium_prediction	0.0677326	0.000462518	0.196126	0.00149827	0.39484	0.316485	0.0228559			ATCCGAAAGAGCCTAG-0	Fibroblast_ys_HL	36_AGM_HM	1.82e-05	0.000183365	0.000870119	3.11e-06	7.65e-07	1.64e-06	4.27e-06			AGAGAATAGGTTGTTC-2-0	Macrophage_YS_HL	Macrophage_ipsc_HL	1.34046e-06	1.12369e-08	6.75411e-07	9.14117e-07	1.79318e-08	1.66108e-08	4.3817e-08			GAGCAGACATTGGCGC-1
F51_boneMarrow_CD45-_FCAImmP7803031_5GEX_TTGGCAAAGGATATAC	Sinusoidal_EC_training	sinusoidal EC_prediction	1.26985e-05	2.16886e-08	0.0154957	2.70953e-08	0.0030516	0.975909	0.00553112				F61_Liver_CD45+_FCAImmP7862085_AACTCTTTCACGACTA	Immature_EC_training	Endothelium_prediction	0.0344151	0.00716644	0.535067	0.000235453	0.0353265	0.378929	0.00885986			ATCCGAACATCTACGA-0	Macrophage_ys_HL	2_AGM_HM	3.37e-06	2.87e-07	6.03e-07	2.33e-08	3.82e-10	6.9e-05	5.24e-06			AGAGAATAGTCGAATA-2-0	Erythroid_YS_HL	Erythroid_ipsc_HL	4.00007e-06	1.54287e-07	4.97542e-06	6.17884e-07	2.35322e-07	2.19642e-08	9.66274e-06			GAGGTGATCTTCCTTC-1
F51_boneMarrow_CD45-_FCAImmP7803031_5GEX_TTTACTGGTATGAAAC	Sinusoidal_EC_training	sinusoidal EC_prediction	6.28003e-05	4.65393e-06	0.0596195	3.85248e-09	0.000189549	0.911756	0.0283677				F61_Liver_CD45+_FCAImmP7862085_AACTGGTCACCCAGTG	Sinusoidal_EC_training	Endothelium_prediction	0.00204328	8.53646e-06	0.231908	7.237e-07	0.000949864	0.71667	0.0484195			ATCCGAAGTAAACCTC-0	AEC_ys_HL	0_AGM_HM	0.970803	0.000117272	0.0288185	0.000115241	1.13e-06	7.98e-07	9.68e-05			AGAGAATGTAGCCAGA-2-0	Erythroid_YS_HL	Erythroid_ipsc_HL	6.79517e-09	3.34034e-06	8.52831e-08	7.16636e-09	3.44473e-09	2.08539e-06	1.51081e-06			GAGTCCGAGTGAAGAG-1
F51_boneMarrow_CD45-_FCAImmP7803031_5GEX_TTTCCTCCACCTGGTG	Immature_EC_training	tip EC_prediction	0.0014222	1.2723e-05	0.737776	1.25312e-05	0.0124041	0.224072	0.0243009				F61_Liver_CD45+_FCAImmP7862085_AACTGGTCAGCTGCAC	Sinusoidal_EC_training	Endothelium_prediction	0.000223437	3.79965e-06	0.0120656	6.79377e-08	2.91461e-05	0.980845	0.00683296			ATCCGAAGTGACGGTA-0	Immature_EC_ys_HL	55_AGM_HM	2.23e-05	4.13e-05	0.999762	1.1e-06	2.96e-05	2.39e-07	4.45e-05			AGAGAATTCTTACTGT-2-0	Erythroid_YS_HL	Erythroid_ipsc_HL	1.72537e-06	1.24814e-05	3.69014e-07	3.43552e-08	1.1961e-07	3.73715e-06	7.79514e-06			GAGTCCGCAGGTCTCG-1
F51_boneMarrow_CD45-_FCAImmP7803031_5GEX_TTTCCTCTCCGCGTTT	Sinusoidal_EC_training	sinusoidal EC_prediction	2.35752e-05	8.11291e-06	0.106566	1.15638e-09	3.83169e-05	0.884754	0.00860993				F61_Liver_CD45+_FCAImmP7862085_AACTGGTTCATGTAGC	Sinusoidal_EC_training	Endothelium_prediction	0.0203664	1.78382e-05	0.369976	6.87856e-05	0.026118	0.385769	0.197685			ATCCGAAGTTTCCACC-0	Macrophage_ys_HL	44_AGM_HM	9.46e-08	1.66e-07	5.28e-08	2.58e-06	3.01e-06	1.15e-05	1.71e-07			AGAGAGCGTGTTGAGG-2-0	Erythroid_YS_HL	Erythroid_ipsc_HL	1.97077e-06	1.20617e-05	3.35383e-05	1.87517e-06	1.05651e-06	1.22656e-05	0.000167312			GAGTCCGGTTTGTGTG-1
F51_boneMarrow_CD45-_FCAImmP7803031_5GEX_TTTGCGCAGGGCACTA	Sinusoidal_EC_training	sinusoidal EC_prediction	0.00479079	1.22908e-05	0.0386542	1.10412e-05	0.00519293	0.645992	0.305346				F61_Liver_CD45+_FCAImmP7862085_AAGCCGCGTAGGAGTC	VWF_EC_training	Endothelium_prediction	0.0134672	2.91581e-06	0.0589409	2.20635e-06	0.000181055	0.148938	0.778468			ATCCGAATCGCTAGCG-0	Macrophage_ys_HL	2_AGM_HM	4.35e-05	6.4e-06	3.16e-06	2.25e-07	1.62e-09	0.000367231	1.06e-05			AGAGAGCTCGTGGACC-2-0	Erythroid_YS_HL	Erythroid_ipsc_HL	2.41723e-07	8.86575e-06	1.38045e-07	1.8465e-09	1.02285e-09	1.77029e-06	1.30171e-06			GATCGATAGACAATAC-1
F51_boneMarrow_CD45-_FCAImmP7803031_5GEX_TTTGTCATCAACGAAA	Immature_EC_training	tip EC_prediction	0.00288772	0.000114701	0.455191	1.96507e-05	0.0220506	0.170449	0.349287				F61_Liver_CD45+_FCAImmP7862085_AAGGAGCGTGGACGAT	VWF_EC_training	Endothelium_prediction	0.00573566	0.00367103	0.414444	2.73204e-05	0.00062834	0.072618	0.502876			ATCGAGTAGTGTTAGA-0	Macrophage_ys_HL	22_AGM_HM	7.69e-07	3.93e-07	2.74e-06	5.45e-07	1.76e-06	0.00563285	3.54e-07			AGAGCAGAGAAGTCCG-2-0	Erythroid_YS_HL	Erythroid_ipsc_HL	9.62929e-06	1.06378e-06	0.000169182	2.39506e-06	2.14406e-07	2.31626e-06	8.41195e-05			GATCGATCAGATGAGC-1
F51_boneMarrow_CD45-_FCAImmP7803032_5GEX_AACTCAGCAGCTTCGG	Immature_EC_training	tip EC_prediction	0.00563459	3.91318e-05	0.991208	3.82169e-06	0.00147881	0.00154526	9.00694e-05				F61_Liver_CD45+_FCAImmP7862085_AAGGCAGCAGTAGAGC	Sinusoidal_EC_training	Endothelium_prediction	0.00113721	0.000849483	0.294338	7.21651e-06	0.0075438	0.661336	0.0347887			ATCGAGTCAACACCCG-0	Immature_EC_ys_HL	41_AGM_HM	3.72e-05	0.000994661	0.775347	0.00105761	0.209286	1.2e-06	0.00287698			AGAGCAGAGCACCTGC-2-0	Erythroid_YS_HL	Erythroid_ipsc_HL	7.92957e-07	3.53978e-06	1.59533e-05	2.7118e-06	3.16849e-07	7.69827e-07	6.71449e-05			GATCGATTCCTTTCGG-1
F51_boneMarrow_CD45-_FCAImmP7803032_5GEX_AACTCAGTCATTGCCC	Immature_EC_training	tip EC_prediction	0.0857561	0.00296674	0.779281	0.0059562	0.067919	0.0183337	0.0397873				F61_Liver_CD45+_FCAImmP7862085_AAGGTTCGTATATGAG	Sinusoidal_EC_training	Endothelium_prediction	0.00127983	6.04108e-07	0.0613408	1.25857e-07	7.07642e-05	0.930978	0.00632981			ATCGAGTGTCTAGCGC-0	Immature_EC_ys_HL	21_AGM_HM	0.000407298	0.00052539	0.991075	0.000116514	0.00513173	1.36e-06	0.0015267			AGAGCAGGTACACTCA-2-0	Erythroid_YS_HL	Erythroid_ipsc_HL	6.22382e-08	9.50365e-06	3.37551e-07	1.14912e-08	5.08148e-08	9.92953e-06	5.71078e-06			GATCGCGAGCGTGAAC-1
F51_boneMarrow_CD45-_FCAImmP7803032_5GEX_AACTGGTAGAAGGACA	Sinusoidal_EC_training	sinusoidal EC_prediction	1.69737e-05	1.12568e-05	0.0103988	9.14298e-08	0.00188653	0.712113	0.275573				F61_Liver_CD45+_FCAImmP7862085_AAGTCTGAGAGCTGGT	Immature_EC_training	Endothelium_prediction	0.00640963	0.00305299	0.393631	4.80094e-07	4.53123e-05	0.243596	0.353265			ATCGAGTGTCTTCAAG-0	Macrophage_ys_HL	22_AGM_HM	4.7e-07	2.93e-07	1.83e-07	5.67e-09	2.32e-09	0.000413655	1.01e-06			AGAGCAGTCGCCAATA-2-0	Macrophage_YS_HL	Macrophage_ipsc_HL	3.69073e-07	1.06938e-12	1.57853e-12	4.48891e-09	1.58913e-09	8.07552e-13	6.3397e-12			GATCGCGTCAGCTCGG-1
F51_boneMarrow_CD45-_FCAImmP7803032_5GEX_AAGGAGCAGCTAGTCT	Sinusoidal_EC_training	sinusoidal EC_prediction	0.000156705	0.000287706	0.118499	1.59641e-06	0.0878595	0.769481	0.0237144				F61_Liver_CD45+_FCAImmP7862085_AATCCAGCAATCCGAT	Sinusoidal_EC_training	Endothelium_prediction	0.0627615	1.35836e-05	0.187873	0.000138763	0.00593618	0.721074	0.0222026			ATCTACTAGAATGTTG-0	Fibroblast_ys_HL	38_AGM_HM	1.38e-05	0.000890522	0.00159507	8.13e-06	1.44e-06	9.02e-07	3.16e-05			AGAGCCCCACGCTGCA-2-0	Erythroid_YS_HL	Erythroid_ipsc_HL	1.92607e-07	5.51691e-07	1.72413e-07	2.23016e-08	3.88477e-08	2.45001e-07	4.11425e-06			GATCGTAAGCGTGTCC-1
F51_boneMarrow_CD45-_FCAImmP7803032_5GEX_AAGGAGCGTGGTTTCA	Immature_EC_training	tip EC_prediction	0.00117555	4.74781e-05	0.937964	2.79658e-05	0.0218513	0.0143374	0.024596				F61_Liver_CD45+_FCAImmP7862085_AATCGGTTCACGGTTA	Sinusoidal_EC_training	Endothelium_prediction	0.00145666	0.000182206	0.367365	8.90017e-08	3.6763e-05	0.522426	0.108533			ATCTACTCACACCGAC-0	Fibroblast_ys_HL	18_AGM_HM	1.41e-09	1.63e-06	5.82e-08	4.46e-05	0.00151464	1.45e-10	1.08e-08			AGAGCCCCAGATCACT-2-0	Erythroid_YS_HL	Erythroid_ipsc_HL	1.32905e-07	1.33054e-05	2.06755e-05	2.26577e-07	2.03547e-07	3.9525e-06	9.08418e-06			GATCGTATCATGCATG-1
F51_boneMarrow_CD45-_FCAImmP7803032_5GEX_AAGTCTGCATGCATGT	Sinusoidal_EC_training	sinusoidal EC_prediction	0.000979193	4.56723e-05	0.0149101	1.66695e-05	0.00277126	0.681392	0.299885				F61_Liver_CD45+_FCAImmP7862085_ACACCCTGTCGAACAG	Sinusoidal_EC_training	Endothelium_prediction	0.00179777	0.0210333	0.378836	7.98668e-05	0.0371464	0.421939	0.139168			ATCTACTCATGAAGTA-0	Fibroblast_ys_HL	38_AGM_HM	1.7e-06	6.44e-05	2.35e-05	0.000146275	8.82e-05	8.67e-09	3.64e-06			AGAGCCCGTGTGTGTT-2-0	Erythroid_YS_HL	Erythroid_ipsc_HL	2.2371e-07	4.24882e-07	7.75079e-06	3.80265e-08	7.85794e-09	1.45051e-07	1.27604e-05			GATCTAGAGGATGCGT-1
F51_boneMarrow_CD45-_FCAImmP7803032_5GEX_ACACTGAAGATAGGAG	Immature_EC_training	tip EC_prediction	0.0526806	0.000976031	0.675134	0.00797712	0.249343	0.00453424	0.00935522				F61_Liver_CD45+_FCAImmP7862085_ACACCGGCAGGGTTAG	Immature_EC_training	Endothelium_prediction	0.00522056	0.000342288	0.462268	4.24482e-06	0.00811002	0.332735	0.19132			ATCTACTGTCGAAAGC-0	MK_ys_HL	76_AGM_HM	1.31e-10	9.07e-12	2.69e-11	5.99e-12	4.74e-14	3.16e-12	5.35e-12			AGAGCCCTCAGTAGGG-2-0	Eo_Baso_Mast_precursor_YS_HL	Eo_Baso_Mast_precursor_ipsc_HL	2.56417e-08	3.99752e-05	2.40055e-08	1.36181e-08	2.99479e-07	0.000219819	1.50564e-05			GATCTAGTCCTAGAAC-1
F51_boneMarrow_CD45-_FCAImmP7803032_5GEX_ACACTGACATGGTCTA	Sinusoidal_EC_training	sinusoidal EC_prediction	0.00250317	1.11324e-06	0.197053	3.41915e-06	0.00588138	0.739629	0.0549286				F61_Liver_CD45+_FCAImmP7862085_ACACTGACAAGTTCTG	Immature_EC_training	Endothelium_prediction	0.00128244	0.0006824	0.771892	1.21609e-06	0.000450152	0.223886	0.00180588			ATCTACTGTCTCTCGT-0	AEC_ys_HL	20_AGM_HM	0.934416	0.0022421	0.000101521	0.000695715	3.98e-07	0.000918804	0.000671694			AGATAGAGTGGCGTAA-2-0	Erythroid_YS_HL	Erythroid_ipsc_HL	9.90326e-07	3.16527e-07	0.000143045	3.79678e-07	8.63459e-08	1.54168e-07	2.81898e-05			GATCTAGTCTTGTTTG-1
F51_boneMarrow_CD45-_FCAImmP7803032_5GEX_ACGAGCCTCAAACCGT	Immature_EC_training	tip EC_prediction	0.00475795	4.65239e-06	0.837	9.47522e-05	0.0795876	0.014393	0.0641624				F61_Liver_CD45+_FCAImmP7862085_ACACTGAGTGATGCCC	Sinusoidal_EC_training	Endothelium_prediction	0.00264451	9.58963e-05	0.214138	0.00012191	0.176808	0.515051	0.0911405			ATCTACTTCATGGTCA-0	Promonocyte_ys_HL	27_AGM_HM	8.98e-07	2.76e-05	9.92e-07	0.00098694	0.00182879	1.51e-06	2.52e-05			AGATAGATCATAGGCT-2-0	Macrophage_YS_HL	Macrophage_ipsc_HL	3.20208e-07	2.87277e-05	1.50312e-08	7.21964e-07	1.42113e-07	7.75439e-05	4.31238e-08			GATGAAACAACCGCCA-1
F51_boneMarrow_CD45-_FCAImmP7803032_5GEX_ACGATACCACGTGAGA	Sinusoidal_EC_training	sinusoidal EC_prediction	0.000813128	0.00257622	0.0423907	5.62954e-07	6.27489e-05	0.690147	0.26401				F61_Liver_CD45+_FCAImmP7862085_ACAGCCGCACGGTTTA	Immature_EC_training	Endothelium_prediction	0.0456925	0.0153656	0.651016	0.000877393	0.0285449	0.255722	0.00278104			ATCTACTTCCTAGAAC-0	Smooth_Muscle_ys_HL	38_AGM_HM	2.52e-06	1.09e-05	0.00039015	4.68e-07	3e-08	8.18e-09	8.41e-07			AGATAGATCTACTATC-2-0	Erythroid_YS_HL	Erythroid_ipsc_HL	2.98024e-05	6.33643e-08	9.73809e-05	1.57246e-06	1.02938e-06	2.54545e-08	3.86384e-05			GATGAGGTCAACGCTA-1
F51_boneMarrow_CD45-_FCAImmP7803032_5GEX_ACGATACTCAGCCTAA	Immature_EC_training	sinusoidal EC_prediction	0.0341096	0.000956778	0.511826	2.26419e-06	0.000324137	0.328483	0.124298				F61_Liver_CD45+_FCAImmP7862085_ACAGCCGGTTCAGGCC	Sinusoidal_EC_training	Endothelium_prediction	0.000637522	6.00824e-05	0.0100288	9.3798e-08	2.66802e-05	0.962376	0.0268705			ATCTACTTCGGCTTGG-0	Fibroblast_ys_HL	82_AGM_HM	3.69e-07	2.25e-06	2.07e-06	1.17e-07	1.78e-08	3.09e-08	3.13e-07			AGATCCACAACCCTAA-2-0	Erythroid_YS_HL	Erythroid_ipsc_HL	6.67031e-09	2.65282e-06	1.0768e-07	5.24117e-09	1.60807e-08	7.12806e-07	7.62401e-07			GATGCTAGTAAATGTG-1
F51_boneMarrow_CD45-_FCAImmP7803032_5GEX_AGAGTGGGTCCGAACC	Immature_EC_training	tip EC_prediction	0.000851797	0.000713438	0.673254	2.0605e-07	6.00897e-05	0.324779	0.000341583				F61_Liver_CD45+_FCAImmP7862085_ACAGCTAAGGCGCTCT	Prolif_Sinusoidal_EC_training	Endothelium_prediction	0.00159129	0.000141841	0.0839937	0.000176217	0.845038	0.0613127	0.00774627			ATCTACTTCGTGGGAA-0	Macrophage_ys_HL	22_AGM_HM	9.53e-08	2.63e-08	1.1e-07	1.3e-09	3.21e-10	5.85e-05	2.57e-07			AGATCCAGTCATATGC-2-0	Macrophage_YS_HL	Macrophage_ipsc_HL	0.000435501	5.19043e-06	4.84739e-06	4.82837e-05	2.2572e-05	3.98445e-06	1.17239e-05			GATGCTATCTACGAGT-1
F51_boneMarrow_CD45-_FCAImmP7803032_5GEX_AGATCTGCAACCGCCA	Immature_EC_training	sinusoidal EC_prediction	0.00330064	0.000189201	0.500766	3.63121e-06	0.000199971	0.479871	0.0156694				F61_Liver_CD45+_FCAImmP7862085_ACATACGGTGCCTTGG	Prolif_Sinusoidal_EC_training	Endothelium_prediction	0.0169726	0.0338445	0.351505	0.00612743	0.576222	0.00449564	0.0108325			ATCTGCCAGCTACCGC-0	Immature_EC_ys_HL	6_AGM_HM	0.000420605	0.000367788	0.996685	8.13e-06	0.000184181	2.87e-05	0.00182619			AGATCCAGTTGTAAAG-2-0	Erythroid_YS_HL	Erythroid_ipsc_HL	2.27392e-07	9.68398e-05	4.23968e-06	8.56621e-08	6.83901e-08	7.71666e-05	1.16263e-05			GATTCAGAGGATATAC-1
F51_boneMarrow_CD45-_FCAImmP7803032_5GEX_AGATTGCCATCCCACT	Sinusoidal_EC_training	tip EC_prediction	0.00353922	0.00076595	0.430947	2.24293e-06	0.000808069	0.549709	0.0142288				F61_Liver_CD45+_FCAImmP7862085_ACATGGTCACGAAATA	Immature_EC_training	Endothelium_prediction	0.00909846	0.000466923	0.552643	5.94792e-05	0.00694959	0.41417	0.0166122			ATCTGCCCATCGATTG-0	Immature_EC_ys_HL	67_AGM_HM	0.000218656	0.00428803	0.749738	0.00100848	0.219587	3.39e-05	0.0209312			AGATCCATCAAGCCTA-2-0	Erythroid_YS_HL	Erythroid_ipsc_HL	7.03475e-08	2.46134e-07	2.60232e-05	2.95287e-07	9.1403e-09	1.93886e-07	1.08751e-05			GATTCAGGTGATGATA-1
F51_boneMarrow_CD45-_FCAImmP7803032_5GEX_AGATTGCTCGCGATCG	Immature_EC_training	sinusoidal EC_prediction	0.0167572	0.00164962	0.625275	1.92381e-05	0.000632945	0.128787	0.226879				F61_Liver_CD45+_FCAImmP7862085_ACATGGTTCGGTCCGA	Immature_EC_training	Endothelium_prediction	0.00683977	0.000146352	0.839459	2.2388e-06	0.00299073	0.150129	0.000433225			ATCTGCCCATGCTGGC-0	Fibroblast_ys_HL	46_AGM_HM	1.9e-05	0.000268242	0.000450813	6.06e-05	1.2e-05	5.46e-08	1.75e-05			AGATCCATCTGAGTCA-2-0	Erythroid_YS_HL	Erythroid_ipsc_HL	1.65722e-07	1.76264e-05	5.00762e-06	1.74827e-07	1.17542e-07	8.2373e-05	2.73092e-05			GATTCAGTCAAACCAC-1
F51_boneMarrow_CD45-_FCAImmP7803032_5GEX_AGCATACTCCAGTATG	Immature_EC_training	tip EC_prediction	0.00773308	9.9604e-05	0.978749	3.27855e-05	0.00754905	0.00545076	0.0003853				F61_Liver_CD45+_FCAImmP7862085_ACCAGTAGTCCCTACT	Prolif_Sinusoidal_EC_training	Endothelium_prediction	0.000573175	0.014704	0.309453	0.00116714	0.498651	0.105774	0.0696768			ATCTGCCCATTATCTC-0	Smooth_Muscle_ys_HL	46_AGM_HM	6.5e-05	0.000726227	0.0097679	6.96e-05	1.05e-05	6.31e-07	8.63e-05			AGATCGTAGGCTGGAT-2-0	Erythroid_YS_HL	Erythroid_ipsc_HL	4.56389e-05	1.94449e-07	9.83417e-05	2.84547e-06	5.65904e-07	2.74731e-07	5.72429e-05			GATTCAGTCTCGGACG-1
F51_boneMarrow_CD45-_FCAImmP7803032_5GEX_AGCGTCGTCACGAAGG	Sinusoidal_EC_training	sinusoidal EC_prediction	2.07332e-05	0.0125496	0.040063	6.18222e-08	0.000933003	0.887915	0.0585187				F61_Liver_CD45+_FCAImmP7862085_ACCGTAAGTAAGGGAA	VWF_EC_training	Endothelium_prediction	0.00573469	1.30175e-05	0.0610446	9.03835e-05	0.00192417	0.0957402	0.835453			ATCTGCCGTATAGTAG-0	Immature_EC_ys_HL	6_AGM_HM	0.00021857	0.000333756	0.992176	5.78e-05	0.00504825	1.62e-05	0.00148873			AGATCGTGTACGATTC-2-0	Erythroid_YS_HL	Erythroid_ipsc_HL	4.88208e-08	7.90102e-07	1.84566e-07	1.33778e-09	2.32247e-09	1.26105e-07	9.54935e-07			GCAAACTAGAATTCCC-1
F51_boneMarrow_CD45-_FCAImmP7803032_5GEX_AGCTTGAGTCTGGAGA	Prolif_Sinusoidal_EC_training	sinusoidal EC_prediction	4.10707e-06	7.02014e-06	0.00308453	2.61288e-05	0.991124	0.0056901	6.44225e-05				F61_Liver_CD45+_FCAImmP7862085_ACGAGCCTCCAATGGT	Immature_EC_training	Endothelium_prediction	0.0788937	0.0456951	0.557364	7.95349e-06	0.000483403	0.313225	0.00433001			ATCTGCCTCAGCGATT-0	Prolif_Sinusoidal_EC_ys_HL	34_AGM_HM	1.92e-05	4.31e-05	0.0996714	0.001872	0.897232	9.86e-07	5.59e-05			AGATCGTGTGACTGTT-2-0	Erythroid_YS_HL	Erythroid_ipsc_HL	6.05975e-08	4.29803e-06	3.55216e-06	4.93716e-08	3.01108e-08	2.5977e-07	3.07544e-06			GCAAACTAGAGACGAA-1
F51_boneMarrow_CD45-_FCAImmP7803032_5GEX_AGCTTGATCTGTCTCG	Sinusoidal_EC_training	sinusoidal EC_prediction	5.46396e-06	2.15602e-07	0.0205526	3.30825e-10	4.93606e-05	0.979275	0.000117385				F61_Liver_CD45+_FCAImmP7862085_ACGAGGAGTCTAGCGC	HE_training	Endothelium_prediction	0.0167382	0.797507	0.120781	8.93707e-05	0.000146087	0.0316432	0.0330945			ATCTGCCTCATTGCGA-0	Fibroblast_ys_HL	46_AGM_HM	2.89e-07	1.01e-05	4.92e-05	1.27e-05	1.45e-05	1.45e-09	2.32e-07			AGATCGTGTGCGCTCA-2-0	Erythroid_YS_HL	Erythroid_ipsc_HL	1.27178e-07	2.58588e-06	1.53787e-05	6.40301e-07	4.98484e-08	2.99544e-07	0.000111064			GCAATCACAACACCCG-1
F51_boneMarrow_CD45-_FCAImmP7803032_5GEX_AGGCCACTCGGAAACG	Sinusoidal_EC_training	sinusoidal EC_prediction	5.52211e-06	4.80994e-07	0.133016	4.48576e-09	0.000768284	0.865488	0.000721039				F61_Liver_CD45+_FCAImmP7862085_ACGATACAGAGTGACC	Prolif_Sinusoidal_EC_training	Endothelium_prediction	0.000438514	0.000917061	0.0488611	0.000699813	0.943861	0.00511416	0.000108442			ATCTGCCTCTAGAGTC-0	Smooth_Muscle_ys_HL	47_AGM_HM	2.78e-07	3.39e-07	2.75e-07	7.91e-08	3.68e-09	8.54e-09	3.89e-07			AGATCGTTCTGTGCGG-2-0	Erythroid_YS_HL	Erythroid_ipsc_HL	2.20125e-08	1.14538e-05	7.62549e-07	1.38191e-08	1.0361e-08	2.18002e-06	1.03537e-06			GCAATCACAGGGCATA-1
F51_boneMarrow_CD45-_FCAImmP7803032_5GEX_AGGGAGTAGGCGTACA	Sinusoidal_EC_training	sinusoidal EC_prediction	1.0353e-06	5.39356e-07	0.0113388	1.12021e-08	0.00208235	0.982488	0.00408964				F61_Liver_CD45+_FCAImmP7862085_ACGATACGTGCACCAC	HE_training	Endothelium_prediction	0.0138618	0.467516	0.434761	0.00311868	0.0358278	0.0385699	0.00634451			ATGAGGGCACACCGCA-0	Macrophage_ys_HL	22_AGM_HM	7.54e-07	7.88e-08	1.65e-07	2.46e-09	1.53e-10	4.77e-05	1.51e-08			AGATGAAAGATGGCGT-2-0	Erythroid_YS_HL	Erythroid_ipsc_HL	1.39962e-08	1.47122e-07	9.34148e-07	9.41426e-09	3.53901e-09	1.24446e-07	1.71077e-06			GCAATCAGTTGGTGGA-1
F51_boneMarrow_CD45-_FCAImmP7803032_5GEX_AGGTCCGCATTCCTCG	Sinusoidal_EC_training	sinusoidal EC_prediction	2.2042e-07	1.87878e-08	0.00698346	6.74285e-11	0.00058337	0.992221	0.000211439				F61_Liver_CD45+_FCAImmP7862085_ACGATGTTCCCACTTG	Immature_EC_training	Endothelium_prediction	0.00178839	0.00011458	0.691742	1.95519e-05	0.0494093	0.161865	0.0950616			ATGAGGGGTCTAGTGT-0	Fibroblast_ys_HL	38_AGM_HM	8.26e-08	6.8e-06	3.34e-06	3.37e-05	3.98e-05	2.12e-10	2.46e-07			AGATGAAAGCCTCAAT-2-0	Erythroid_YS_HL	Erythroid_ipsc_HL	5.9133e-09	3.3027e-05	3.24298e-08	2.84752e-09	2.36739e-09	1.69075e-05	3.95843e-06			GCACATATCTCGATGA-1
F51_boneMarrow_CD45-_FCAImmP7803032_5GEX_AGTGGGAGTTTGACTG	Sinusoidal_EC_training	sinusoidal EC_prediction	0.00300103	0.000287863	0.116562	6.54823e-08	4.91476e-05	0.801139	0.0789615				F61_Liver_CD45+_FCAImmP7862085_ACGCAGCAGGCTCTTA	Prolif_Sinusoidal_EC_training	Endothelium_prediction	0.00103628	0.00120904	0.117168	0.00198297	0.861607	0.0123989	0.00459732			ATGAGGGGTGTCAATC-0	HSPC_2_ys_HL	62_AGM_HM	1.73e-07	7.78e-06	3.49e-07	4.15e-06	2.52e-06	8.24e-09	1.71e-07			AGATGAACAAGTTCGT-2-0	Erythroid_YS_HL	Erythroid_ipsc_HL	2.54275e-06	2.17697e-07	3.46488e-06	9.22672e-09	2.00476e-08	5.76922e-08	9.68583e-06			GCACTCTAGTCGCCGT-1
F51_boneMarrow_CD45-_FCAImmP7803032_5GEX_AGTGTCAAGTACGTTC	Immature_EC_training	sinusoidal EC_prediction	0.000197691	0.000132159	0.578188	6.40961e-08	0.000430306	0.308626	0.112426				F61_Liver_CD45+_FCAImmP7862085_ACGCAGCTCATGCTCC	Immature_EC_training	Endothelium_prediction	0.00447186	9.57449e-05	0.818781	5.60496e-05	0.0351777	0.111542	0.0298757			ATGAGGGTCAGTCAGT-0	Macrophage_ys_HL	44_AGM_HM	3.21e-08	6.88e-09	8.38e-09	3e-08	6.84e-08	2.19e-05	1.27e-08			AGATGAACACATATGC-2-0	MK_YS_HL	MK_ipsc_HL	5.35279e-10	1.55453e-13	6.39991e-12	3.6189e-12	5.99216e-11	3.0059e-12	3.46389e-10			GCACTCTCAATTGCTG-1
F51_boneMarrow_CD45-_FCAImmP7803032_5GEX_ATAACGCCAGACAAAT	Sinusoidal_EC_training	sinusoidal EC_prediction	2.48296e-05	1.54157e-06	0.0777474	5.5076e-07	0.0293967	0.880595	0.0122337				F61_Liver_CD45+_FCAImmP7862085_ACGCCGAAGCTGATAA	Immature_EC_training	Endothelium_prediction	0.0192377	0.000296497	0.679916	0.00373552	0.0353239	0.0902783	0.171211			ATGCGATAGACGCACA-0	Macrophage_ys_HL	73_AGM_HM	5.79e-05	1.2e-05	2.46e-05	8.23e-06	1.4e-06	0.000477808	5.49e-05			AGATGAACACCGTCGA-2-0	Erythroid_YS_HL	Erythroid_ipsc_HL	3.37607e-07	1.887e-07	4.62971e-06	5.729e-08	1.09628e-08	9.33763e-08	1.57013e-05			GCACTCTTCACCAGGC-1
F51_boneMarrow_CD45-_FCAImmP7803032_5GEX_ATAACGCGTCTCACCT	Immature_EC_training	tip EC_prediction	0.000157268	2.39756e-05	0.803676	8.47673e-07	0.0220899	0.142668	0.0313841				F61_Liver_CD45+_FCAImmP7862085_ACGCCGATCTGTGCAA	Immature_EC_training	Endothelium_prediction	0.000234663	0.000256805	0.911837	4.96772e-06	0.00391994	0.0593686	0.0243783			ATGCGATAGTCCCACG-0	Promonocyte_ys_HL	27_AGM_HM	2.78e-05	0.000481513	7.03e-06	0.000665562	0.000408809	6.28e-06	6.36e-05			AGATGAAGTGGAACAC-2-0	Erythroid_YS_HL	Erythroid_ipsc_HL	1.9291e-06	1.82495e-07	5.07845e-05	6.8263e-07	3.93488e-08	2.99332e-07	4.79467e-06			GCAGCCACACCATCCT-1
F51_boneMarrow_CD45-_FCAImmP7803032_5GEX_ATAAGAGCATTCTCAT	Sinusoidal_EC_training	sinusoidal EC_prediction	2.49761e-05	1.10805e-05	0.170732	9.22556e-09	0.000152135	0.824735	0.00434546				F61_Liver_CD45+_FCAImmP7862085_ACGGAGAGTGCGCTTG	Prolif_Sinusoidal_EC_training	Endothelium_prediction	3.45218e-06	1.05825e-07	0.000662503	0.000203042	0.997271	0.00175267	0.000107458			ATGCGATAGTTAGCGG-0	Fibroblast_ys_HL	46_AGM_HM	7.64e-05	0.00387075	0.0927515	6.99e-05	1.28e-05	2.55e-07	0.000433135			AGATGAATCTTACCAT-2-0	Macrophage_YS_HL	Macrophage_ipsc_HL	2.27014e-09	5.16849e-10	7.32414e-12	1.45485e-09	4.83584e-11	2.43099e-09	3.17984e-12			GCAGCCACACGGTTTA-1
F51_boneMarrow_CD45-_FCAImmP7803032_5GEX_ATCACGAGTGCTCTTC	Sinusoidal_EC_training	sinusoidal EC_prediction	7.68354e-07	1.88848e-07	0.00279975	1.03267e-10	1.93042e-05	0.995182	0.00199825				F61_Liver_CD45+_FCAImmP7862085_ACGGAGATCAGTTTGG	Sinusoidal_EC_training	Endothelium_prediction	0.00200847	1.24801e-05	0.36889	4.26247e-06	0.00094491	0.623203	0.00493736			ATGCGATTCTGCTGCT-0	Smooth_Muscle_ys_HL	50_AGM_HM	0.000210961	0.00060479	0.0575286	1.46e-05	2.62e-06	2.65e-06	0.00010778			AGATGCTCAGCGTGAA-2-0	Erythroid_YS_HL	Erythroid_ipsc_HL	3.54265e-05	2.21127e-08	0.00256754	3.95712e-05	4.76042e-06	1.15676e-07	9.93761e-05			GCATACATCGTCCAGG-1
F51_boneMarrow_CD45-_FCAImmP7803032_5GEX_ATCATCTCAATCAGAA	Prolif_Sinusoidal_EC_training	sinusoidal EC_prediction	0.000263794	1.14224e-05	0.119524	1.58206e-05	0.462614	0.215205	0.202365				F61_Liver_CD45+_FCAImmP7862085_ACGGCCATCAATCTCT	Sinusoidal_EC_training	Endothelium_prediction	0.00102003	3.91348e-06	0.328631	9.42133e-08	0.000156455	0.65927	0.0109183			ATGGGAGAGCTAGGCA-0	Fibroblast_ys_HL	46_AGM_HM	1.41e-06	2.88e-06	0.000183499	2.83e-07	8.66e-08	4.19e-09	3.02e-06			AGATGCTGTATTTCGG-2-0	Macrophage_YS_HL	Macrophage_ipsc_HL	8.11294e-05	1.83125e-09	1.07587e-06	2.20363e-05	4.61582e-07	6.77839e-09	2.68803e-08			GCATGATGTGAGGGTT-1
F51_boneMarrow_CD45-_FCAImmP7803032_5GEX_ATCTGCCAGCAGCCTC	Sinusoidal_EC_training	sinusoidal EC_prediction	5.60491e-05	1.67844e-05	0.0741763	3.92823e-08	0.000524239	0.92196	0.00326665				F61_Liver_CD45+_FCAImmP7862085_ACGGGCTCAGGGATTG	Sinusoidal_EC_training	Endothelium_prediction	0.0116154	5.20238e-07	0.0426988	1.93583e-05	0.00178627	0.848997	0.0948823			ATGGGAGAGGGAGTAA-0	Fibroblast_ys_HL	50_AGM_HM	7.82e-05	0.000841773	0.000889429	0.000302009	0.000239758	3.47e-07	3.37e-05			AGATGCTGTCTCTCTG-2-0	Erythroid_YS_HL	Erythroid_ipsc_HL	1.72635e-08	9.6782e-05	5.82734e-07	1.5773e-08	7.83399e-09	6.06544e-05	1.5621e-05			GCATGATTCGCGTTTC-1
F51_boneMarrow_CD45-_FCAImmP7803032_5GEX_ATTACTCCATAGAAAC	Sinusoidal_EC_training	tip EC_prediction	2.7076e-06	5.194e-07	0.427938	7.24436e-09	0.00202331	0.563576	0.00645927				F61_Liver_CD45+_FCAImmP7862085_ACGGGTCTCTAGAGTC	Sinusoidal_EC_training	Endothelium_prediction	0.0143989	5.82965e-06	0.0455215	1.59525e-07	3.45678e-05	0.918493	0.0215458			ATGGGAGCACAGAGGT-0	MK_ys_HL	76_AGM_HM	1.3e-09	3.71e-09	9.64e-10	2.3e-09	3.05e-10	8.61e-12	2.6e-10			AGATGCTTCCGCGATG-2-0	Macrophage_YS_HL	Macrophage_ipsc_HL	1.2841e-08	2.54895e-14	1.81923e-12	6.00275e-10	7.09401e-11	3.14484e-14	3.99184e-13			GCATGCGGTCCGAACC-1
F51_boneMarrow_CD45-_FCAImmP7803032_5GEX_ATTATCCCATGCCACG	Immature_EC_training	tip EC_prediction	0.00273492	0.00158097	0.947929	1.19833e-05	0.00438221	0.0234704	0.0198906				F61_Liver_CD45+_FCAImmP7862085_ACGTCAATCGCGTAGC	Immature_EC_training	Endothelium_prediction	0.0026208	6.80429e-06	0.817671	3.91089e-07	0.000305484	0.178606	0.000789273			ATGGGAGGTGTCCTCT-0	Immature_EC_ys_HL	39_AGM_HM	0.0014545	0.0233846	0.831571	6.68e-05	0.000561137	0.000974067	0.133345			AGATGCTTCCTACAAG-2-0	Erythroid_YS_HL	Erythroid_ipsc_HL	1.49216e-08	6.83585e-05	1.12172e-07	5.01566e-09	1.30672e-08	3.48441e-05	1.31488e-06			GCATGCGGTGTGCCTG-1
F51_boneMarrow_CD45-_FCAImmP7803032_5GEX_CAAGGCCGTTACCGAT	Sinusoidal_EC_training	sinusoidal EC_prediction	9.83235e-05	6.77239e-06	0.166756	4.54668e-07	0.0559017	0.764567	0.012669				F61_Liver_CD45+_FCAImmP7862085_ACTATCTTCATTATCC	Sinusoidal_EC_training	Endothelium_prediction	0.000245953	1.81418e-07	0.0305651	4.89594e-08	0.000284351	0.947935	0.0209693			ATGGGAGTCTCGCTTG-0	Fibroblast_ys_HL	37_AGM_HM	2.78e-10	4.92e-08	1.21e-07	3.34e-06	0.000112832	4.45e-12	1.33e-09			AGCATCAAGGCCTAGA-2-0	Erythroid_YS_HL	Erythroid_ipsc_HL	2.53066e-07	3.98774e-06	5.36116e-08	6.55615e-09	8.86269e-09	7.34437e-07	5.90284e-06			GCCTCTAAGTATTGGA-1
F51_boneMarrow_CD45-_FCAImmP7803032_5GEX_CACCACTCACATGTGT	Sinusoidal_EC_training	sinusoidal EC_prediction	8.02779e-07	2.17354e-07	0.0284353	2.50212e-08	0.0442374	0.79332	0.134007				F61_Liver_CD45+_FCAImmP7862085_ACTGAGTGTCTTCAAG	AEC_training	Endothelium_prediction	0.408631	0.00150017	0.0616007	0.201726	0.316288	0.00827313	0.00198094			ATGTGTGCATCCCATC-0	Fibroblast_ys_HL	46_AGM_HM	3.16e-07	1.56e-05	6.51e-05	1.37e-06	4.38e-07	3.71e-08	2.48e-06			AGCATCACAGGTGAGT-2-0	Macrophage_YS_HL	Macrophage_ipsc_HL	9.35204e-11	9.96861e-13	3.75806e-14	2.14965e-11	2.75355e-12	5.63854e-13	1.51868e-13			GCGACCAGTCCGTTAA-1
F51_boneMarrow_CD45-_FCAImmP7803032_5GEX_CACTCCAAGATCTGAA	Immature_EC_training	sinusoidal EC_prediction	0.00150715	0.000165533	0.448619	7.45064e-05	0.116287	0.203087	0.23026				F61_Liver_CD45+_FCAImmP7862085_ACTGATGGTGCAGGTA	Sinusoidal_EC_training	Endothelium_prediction	0.000230964	7.61041e-06	0.199226	5.6854e-06	0.0222706	0.765009	0.0132494			ATGTGTGGTATATGAG-0	Sinusoidal_EC_ys_HL	39_AGM_HM	0.00677477	0.00191071	0.0652114	2.21e-05	0.00525714	0.895095	0.0242497			AGCATCAGTTGTGTAC-2-0	Erythroid_YS_HL	Erythroid_ipsc_HL	1.37556e-07	6.59133e-09	4.16689e-06	2.43131e-07	4.17295e-08	5.23472e-09	4.47757e-06			GCGCAACCACGGTAAG-1
F51_boneMarrow_CD45-_FCAImmP7803032_5GEX_CACTCCAAGGGTCTCC	VWF_EC_training	tip EC_prediction	0.000574067	0.000148414	0.236095	4.07459e-07	0.000165253	0.113239	0.649778				F61_Liver_CD45+_FCAImmP7862085_ACTTACTAGTATCGAA	Sinusoidal_EC_training	Endothelium_prediction	0.00020598	7.42591e-05	0.0245183	2.53351e-07	0.001603	0.966494	0.00710398			ATGTGTGGTGTGCCTG-0	Macrophage_ys_HL	77_AGM_HM	9.95e-08	2.28e-06	7.46e-08	1.28e-06	1.59e-06	2.16e-05	1.67e-07			AGCCAATAGATCACTC-2-0	Erythroid_YS_HL	Erythroid_ipsc_HL	4.31758e-09	1.27901e-05	2.78414e-06	9.69502e-09	6.42413e-09	3.4343e-06	1.55841e-06			GCGCAACCATCCGTGG-1
F51_boneMarrow_CD45-_FCAImmP7803032_5GEX_CAGAATCAGTACCGGA	Immature_EC_training	sinusoidal EC_prediction	0.00994337	0.00228403	0.500629	3.07674e-05	0.00682905	0.471378	0.00890609				F61_Liver_CD45+_FCAImmP7862085_ACTTACTTCGTTGACA	Sinusoidal_EC_training	Endothelium_prediction	0.000154432	1.43585e-05	0.2469	8.64853e-07	0.0083435	0.72034	0.024247			ATGTGTGTCTGCCAGG-0	Macrophage_ys_HL	22_AGM_HM	2.96e-07	4.58e-07	1.62e-08	5.34e-07	5.53e-07	0.000110168	4.29e-07			AGCCAATCAATTCACG-2-0	Macrophage_YS_HL	Macrophage_ipsc_HL	1.19597e-08	3.95176e-06	3.84226e-09	1.14401e-07	6.5427e-08	5.34759e-05	1.53444e-08			GCGCAACGTTGACGTT-1
F51_boneMarrow_CD45-_FCAImmP7803032_5GEX_CAGAGAGAGAGCCCAA	Immature_EC_training	tip EC_prediction	0.00070946	1.83037e-05	0.563268	1.72353e-06	0.0146757	0.370854	0.050473				F61_Liver_CD45+_FCAImmP7862085_ACTTGTTTCACATGCA	Prolif_Sinusoidal_EC_training	Endothelium_prediction	1.82116e-05	3.23676e-07	0.013277	2.07324e-05	0.845795	0.133626	0.00726253			ATGTGTGTCTGTTTGT-0	Smooth_Muscle_ys_HL	47_AGM_HM	7.28e-05	0.000249015	0.00396712	9.44e-06	9.07e-07	1.88e-07	1.53e-05			AGCCAATCACGTATAC-2-0	Erythroid_YS_HL	Erythroid_ipsc_HL	8.3745e-10	0.000135547	3.48827e-08	7.74024e-09	4.23082e-09	3.59575e-05	4.82586e-06			GCGCAACTCAACGGGA-1
F51_boneMarrow_CD45-_FCAImmP7803032_5GEX_CAGATCAGTCCGAATT	Immature_EC_training	tip EC_prediction	0.00193152	0.000207737	0.893539	1.25078e-05	0.00417249	0.0879101	0.0122263				F61_Liver_CD45+_FCAImmP7862085_ACTTTCAGTACCGCTG	Sinusoidal_EC_training	Endothelium_prediction	0.0128368	0.000113634	0.185027	0.000285765	0.0327373	0.703555	0.0654441			ATTACTCAGAACTGTA-0	Immature_EC_ys_HL	6_AGM_HM	0.000112732	6.23e-05	0.998943	3.61e-06	4.28e-05	5.48e-07	0.000803379			AGCCAATGTGGTCTCG-2-0	Erythroid_YS_HL	Erythroid_ipsc_HL	4.08952e-08	2.43358e-06	1.17289e-06	3.41942e-08	5.95411e-09	7.53809e-08	3.57989e-06			GCGCAACTCCGCATCT-1
F51_boneMarrow_CD45-_FCAImmP7803032_5GEX_CATATGGCAATCGAAA	Immature_EC_training	tip EC_prediction	0.00983268	0.00252571	0.554286	0.00109199	0.250488	0.0131443	0.168631				F61_Liver_CD45+_FCAImmP7862085_AGAATAGTCCTTGACC	Sinusoidal_EC_training	Endothelium_prediction	0.000468511	1.47991e-05	0.3309	2.63113e-08	1.44489e-05	0.655706	0.0128962			ATTACTCAGAATGTTG-0	Immature_EC_ys_HL	4_AGM_HM	7.36e-07	2.37e-05	0.982277	5.01e-05	0.0174949	9.27e-08	2.18e-06			AGCCAATGTGTCATCA-2-0	Macrophage_YS_HL	Macrophage_ipsc_HL	2.15761e-11	1.28879e-09	2.27747e-13	3.5908e-10	6.79788e-12	2.91681e-10	7.02932e-13			GCGCCAATCGGATGTT-1
F51_boneMarrow_CD45-_FCAImmP7803032_5GEX_CATCGGGCAGCTGCAC	Sinusoidal_EC_training	sinusoidal EC_prediction	3.57942e-06	1.96598e-06	0.00451402	1.04504e-07	0.00847288	0.956023	0.0309841				F61_Liver_CD45+_FCAImmP7862085_AGACGTTAGCCAGAAC	Sinusoidal_EC_training	Endothelium_prediction	0.00274028	6.60745e-07	0.222603	4.23802e-06	0.000445836	0.654289	0.119917			ATTACTCAGCGTTGCC-0	Immature_EC_ys_HL	39_AGM_HM	0.000240921	0.00588394	0.734016	4.88e-05	0.00433847	0.0121042	0.238714			AGCCAATGTTAGAGAT-2-0	Erythroid_YS_HL	Erythroid_ipsc_HL	1.76627e-09	9.42313e-06	5.08546e-09	7.33769e-10	2.39794e-09	1.15829e-06	2.53825e-06			GCGCGATCAAGCGATG-1
F51_boneMarrow_CD45-_FCAImmP7803032_5GEX_CATGACAAGGAGTAGA	Sinusoidal_EC_training	sinusoidal EC_prediction	0.00225564	2.67199e-05	0.179646	6.98388e-06	0.00249716	0.805519	0.0100482				F61_Liver_CD45+_FCAImmP7862085_AGAGCGAGTTATCCGA	Immature_EC_training	Endothelium_prediction	0.000326918	0.00224958	0.464471	3.99393e-05	0.0662794	0.371857	0.0947771			ATTACTCCAATGGAAT-0	Immature_EC_ys_HL	39_AGM_HM	0.00157336	0.00254834	0.670512	6.27e-05	0.00071993	0.00291584	0.272687			AGCCAATTCAGATGCT-2-0	Erythroid_YS_HL	Erythroid_ipsc_HL	7.74848e-07	3.60736e-08	6.55757e-07	3.77104e-09	2.34037e-08	1.04343e-08	2.00133e-06			GCGCGATCAAGTCTGT-1
F51_boneMarrow_CD45-_FCAImmP7803032_5GEX_CATGACACAAACCTAC	Immature_EC_training	sinusoidal EC_prediction	0.000154684	4.4444e-06	0.574168	2.45498e-07	0.00115366	0.37218	0.0523384				F61_Liver_CD45+_FCAImmP7862085_AGAGCTTGTCTTCAAG	Sinusoidal_EC_training	Endothelium_prediction	0.00209218	4.82534e-05	0.187371	1.36239e-05	0.0196687	0.740126	0.0506809			ATTACTCCACGCATCG-0	Immature_EC_ys_HL	45_AGM_HM	0.000134553	0.00102522	0.993385	9.47e-06	0.0001962	8.89e-05	0.00122226			AGCCAATTCGCGTAGC-2-0	Erythroid_YS_HL	Erythroid_ipsc_HL	1.23493e-08	2.2817e-06	8.65378e-08	5.60971e-09	6.05533e-09	3.78663e-06	3.00368e-06			GCGCGATTCCTGCCAT-1
F51_boneMarrow_CD45-_FCAImmP7803032_5GEX_CATGACATCACGCATA	Sinusoidal_EC_training	sinusoidal EC_prediction	3.39723e-05	1.92445e-07	0.0461345	1.04553e-08	0.000153931	0.870345	0.0833323				F61_Liver_CD45+_FCAImmP7862085_AGAGTGGTCAGAGCTT	Sinusoidal_EC_training	Endothelium_prediction	0.000504011	1.39603e-05	0.145563	1.27238e-06	0.000715183	0.826649	0.0265535			ATTACTCCAGATCCAT-0	Lymphoid_progenitor_ys_HL	24_AGM_HM	1.97e-06	2.22e-05	3.95e-06	3.81e-07	2.26e-08	2.77e-08	4.19e-07			AGCCACGCAAAGACTA-2-0	Erythroid_YS_HL	Erythroid_ipsc_HL	1.02514e-06	1.39338e-06	4.91406e-06	1.14003e-06	2.50136e-07	1.04842e-06	3.20042e-05			GCGCGATTCTGAAAGA-1
F51_boneMarrow_CD45-_FCAImmP7803032_5GEX_CATGCCTTCCTTAATC	Sinusoidal_EC_training	sinusoidal EC_prediction	0.000692353	6.31658e-05	0.156682	1.77463e-05	0.147195	0.631086	0.0642639				F61_Liver_CD45+_FCAImmP7862085_AGATCTGGTCTCTTAT	VWF_EC_training	Endothelium_prediction	0.00800282	0.000729306	0.24465	1.3758e-05	0.00196044	0.289814	0.454829			ATTACTCCAGATTGCT-0	Fibroblast_ys_HL	50_AGM_HM	0.000337597	0.000756944	0.0028499	0.000323421	0.000166858	2.15e-07	0.000201753			AGCCACGGTCCAGCCA-2-0	Macrophage_YS_HL	Macrophage_ipsc_HL	4.50711e-09	6.59093e-06	2.46411e-10	7.17455e-09	1.39222e-08	6.09749e-05	2.67471e-08			GCGGGTTGTGTCCTCT-1
F51_boneMarrow_CD45-_FCAImmP7803032_5GEX_CCACCTACAAATACAG	Sinusoidal_EC_training	sinusoidal EC_prediction	8.73295e-05	0.000118053	0.230276	3.02981e-06	0.0388851	0.589979	0.140652				F61_Liver_CD45+_FCAImmP7862085_AGCAGCCAGGTACTCT	Sinusoidal_EC_training	Endothelium_prediction	0.0123337	8.35041e-05	0.131866	1.41888e-05	0.0137847	0.814384	0.027534			ATTACTCGTCCTGCTT-0	Fibroblast_ys_HL	37_AGM_HM	5.15e-05	0.000439017	0.00314468	1.53e-05	2.13e-06	9.4e-07	1.29e-05			AGCCACGTCGCTATTT-2-0	Erythroid_YS_HL	Erythroid_ipsc_HL	1.03694e-06	6.05136e-09	1.55063e-06	3.26137e-08	3.67205e-08	1.9845e-09	7.1782e-06			GCTCTGTCACTTCTGC-1
F51_boneMarrow_CD45-_FCAImmP7803032_5GEX_CCCTCCTCAAGCCGTC	Sinusoidal_EC_training	sinusoidal EC_prediction	1.47885e-05	9.77188e-06	0.0980081	2.35056e-06	0.168543	0.723183	0.0102386				F61_Liver_CD45+_FCAImmP7862085_AGCAGCCCACAAGCCC	Sinusoidal_EC_training	Endothelium_prediction	0.000815882	2.10391e-05	0.342851	5.07396e-06	0.00147501	0.608948	0.0458837			ATTACTCGTGGCGAAT-0	Prolif_Sinusoidal_EC_ys_HL	56_AGM_HM	0.00701198	0.000208664	0.295312	0.0224325	0.670326	8.12e-06	0.00177388			AGCCAGCAGCACCGAA-2-0	MK_YS_HL	MK_ipsc_HL	2.48114e-08	1.50918e-13	2.01021e-11	1.89077e-11	9.77312e-10	2.06005e-12	4.59966e-11			GCTGCAGCACCGATAT-1
F51_boneMarrow_CD45-_FCAImmP7803032_5GEX_CCGGTAGAGACCTTTG	Sinusoidal_EC_training	sinusoidal EC_prediction	0.00127808	0.000234554	0.0356875	2.60145e-06	0.00401657	0.929493	0.029288				F61_Liver_CD45+_FCAImmP7862085_AGCATACAGTATGACA	Sinusoidal_EC_training	Endothelium_prediction	0.00533563	2.68364e-05	0.220699	0.000628447	0.0943683	0.631591	0.0473515			ATTACTCGTGTAACGG-0	Macrophage_ys_HL	22_AGM_HM	4.59e-08	1.12e-08	2.68e-09	2.53e-10	4.4e-12	8.18e-07	1.62e-08			AGCCAGCAGCTAGATA-2-0	Macrophage_YS_HL	Macrophage_ipsc_HL	7.25152e-11	8.93461e-10	8.54984e-14	4.29082e-10	8.51336e-10	4.71263e-09	3.72373e-12			GCTGCAGTCTTATCTG-1
F51_boneMarrow_CD45-_FCAImmP7803032_5GEX_CCGTTCACAATTCCTT	Sinusoidal_EC_training	sinusoidal EC_prediction	1.8847e-05	1.03692e-06	0.143276	1.19597e-06	0.373657	0.374476	0.108569				F61_Liver_CD45+_FCAImmP7862085_AGCCTAAAGGCCATAG	Prolif_Sinusoidal_EC_training	Endothelium_prediction	0.000177665	0.00606112	0.0436046	0.00302453	0.943063	0.00205167	0.00201732			ATTACTCTCATGTCTT-0	Fibroblast_ys_HL	28_AGM_HM	3.8e-08	1.77e-07	2.42e-08	0.00035894	5.18e-05	1.83e-10	1.15e-07			AGCCAGCAGTATTGCC-2-0	Macrophage_YS_HL	Macrophage_ipsc_HL	3.06543e-08	6.99933e-14	7.751e-12	9.2231e-10	3.58904e-11	1.19592e-13	3.27387e-12			GCTGCTTAGAGCCCAA-1
F51_boneMarrow_CD45-_FCAImmP7803032_5GEX_CCTAGCTTCCGGCACA	Sinusoidal_EC_training	sinusoidal EC_prediction	0.000134034	6.89923e-05	0.0569932	3.38131e-07	0.00472418	0.920307	0.0177718				F61_Liver_CD45+_FCAImmP7862085_AGCGTCGTCGATGAGG	Immature_EC_training	Endothelium_prediction	0.025746	0.00164992	0.529692	1.51967e-05	0.00125494	0.273053	0.168589			ATTATCCAGACTGGGT-0	Monocyte_ys_1_ys_HL	31_AGM_HM	4.73e-06	6.07e-07	3.19e-07	1.61e-08	1.19e-10	4.69e-06	6.14e-06			AGCCAGCCACAGCATT-2-0	Macrophage_YS_HL	Macrophage_ipsc_HL	1.76572e-10	2.90312e-11	4.1171e-12	2.47342e-09	4.0798e-10	5.79395e-11	1.02903e-11			GCTGCTTCAGACGCAA-1
F51_boneMarrow_CD45-_FCAImmP7803032_5GEX_CCTTCCCGTGTTTGGT	VWF_EC_training	sinusoidal EC_prediction	0.114665	0.00185932	0.302154	0.000118961	0.00582305	0.234059	0.341321				F61_Liver_CD45+_FCAImmP7862085_AGCTCCTCATTGGGCC	Sinusoidal_EC_training	Endothelium_prediction	4.09278e-05	4.44765e-07	0.147006	4.76376e-08	0.00175525	0.819548	0.0316497			ATTATCCAGCTGGAAC-0	Immature_EC_ys_HL	67_AGM_HM	1.38e-05	0.000168218	0.991055	3.88e-05	0.00840043	4.23e-06	8.6e-05			AGCCAGCCAGGAAGTC-2-0	Erythroid_YS_HL	Erythroid_ipsc_HL	5.99519e-09	1.77684e-05	1.21149e-05	5.23279e-08	1.53262e-08	1.78286e-05	2.48339e-06			GCTGCTTCATGGTCAT-1
F51_boneMarrow_CD45-_FCAImmP7803032_5GEX_CCTTCCCGTTCCACTC	Immature_EC_training	tip EC_prediction	0.0442472	0.0136368	0.831048	0.00039505	0.0192984	0.075416	0.015959				F61_Liver_CD45+_FCAImmP7862085_AGCTTGACAACGCACC	Immature_EC_training	Endothelium_prediction	0.0308562	0.000320691	0.631938	7.44373e-07	5.16305e-05	0.247568	0.0892646			ATTATCCAGTAGGTGC-0	Fibroblast_ys_HL	18_AGM_HM	9.72e-05	0.00131506	0.00034027	0.000131314	3.42e-05	2.38e-07	5.64e-05			AGCCAGCCATAGCTGT-2-0	Macrophage_YS_HL	Macrophage_ipsc_HL	2.10776e-06	1.03436e-09	1.82382e-07	3.16132e-06	1.01927e-07	3.21895e-09	3.63675e-09			GCTGGGTAGGACAGAA-1
F51_boneMarrow_CD45-_FCAImmP7803032_5GEX_CCTTCGATCGCGTTTC	Immature_EC_training	tip EC_prediction	0.106575	0.00467717	0.871355	0.00030806	0.00040602	0.00188262	0.0147961				F61_Liver_CD45+_FCAImmP7862085_AGCTTGACAGATGGGT	Immature_EC_training	Endothelium_prediction	0.0120094	0.000230412	0.808794	4.07115e-06	0.00146395	0.126365	0.0511336			ATTATCCCACTAAGTC-0	CMP_ys_HL	69_AGM_HM	5.19e-07	2.65e-05	6.14e-06	4e-06	2.16e-06	9.25e-08	1.15e-06			AGCCAGCGTAGCTGAG-2-0	Erythroid_YS_HL	Erythroid_ipsc_HL	2.05879e-08	7.03679e-06	7.45969e-07	1.31374e-08	2.17072e-08	1.26539e-05	1.13979e-05			GCTTCCACAATACGCT-1
F51_boneMarrow_CD45-_FCAImmP7803032_5GEX_CGAGAAGAGTGTTTGC	Sinusoidal_EC_training	sinusoidal EC_prediction	2.34247e-06	1.54033e-06	0.0942257	7.36456e-08	0.0169654	0.848836	0.0399687				F61_Liver_CD45+_FCAImmP7862085_AGCTTGAGTTCGCTAA	Sinusoidal_EC_training	Endothelium_prediction	6.56282e-05	7.81095e-09	0.113142	5.43984e-07	0.0111751	0.853624	0.0219923			ATTATCCCAGACGCCT-0	Smooth_Muscle_ys_HL	38_AGM_HM	1.31e-05	2.28e-05	0.00030479	9.94e-07	6.99e-08	3.91e-07	3.27e-06			AGCCAGCTCTGAGGCC-2-0	Erythroid_YS_HL	Erythroid_ipsc_HL	6.67371e-09	1.95446e-05	4.16325e-08	2.32101e-09	1.09426e-08	1.62809e-05	4.68049e-06			GCTTCCAGTCTCTTAT-1
F51_boneMarrow_CD45-_FCAImmP7803032_5GEX_CGAGCCATCCGAACGC	Sinusoidal_EC_training	sinusoidal EC_prediction	0.0184084	0.000714384	0.0392841	0.00010665	0.00176154	0.69668	0.243045				F61_Liver_CD45+_FCAImmP7862085_AGGCCACGTCCGAGTC	Immature_EC_training	Endothelium_prediction	0.000509546	0.000101085	0.913548	1.59221e-06	0.0012474	0.083005	0.001587			ATTATCCCAGCTCCGA-0	MOP_ys_HL	30_AGM_HM	2.54e-08	9.02e-07	7.89e-07	4.65e-05	4.1e-05	4.71e-07	1.47e-06			AGCGATTAGAGCAGCT-2-0	Erythroid_YS_HL	Erythroid_ipsc_HL	1.3429e-07	4.20005e-08	2.89484e-06	1.06667e-07	1.56717e-08	4.60008e-08	2.16839e-06			GCTTCCATCATAACCG-1
F51_boneMarrow_CD45-_FCAImmP7803032_5GEX_CGATTGACAGTGACAG	Sinusoidal_EC_training	sinusoidal EC_prediction	0.000268415	0.000123663	0.11185	6.16712e-07	0.000577737	0.884193	0.00298689				F61_Liver_CD45+_FCAImmP7862085_AGGCCACTCCTAAGTG	Immature_EC_training	Endothelium_prediction	0.00101572	0.00334056	0.432655	1.10242e-05	0.026805	0.21949	0.316683			ATTATCCGTAAGTGTA-0	Prolif_Sinusoidal_EC_ys_HL	39_AGM_HM	5.84e-06	0.000242789	0.000275193	0.000970329	0.997635	0.00030661	0.000304624			AGCGATTCATGGAATA-2-0	Macrophage_YS_HL	Macrophage_ipsc_HL	0.000193654	1.68714e-05	2.90736e-05	0.000108768	4.47575e-06	2.57203e-05	7.6782e-07			GGAAAGCAGTTAACGA-1
F51_boneMarrow_CD45-_FCAImmP7803032_5GEX_CGCTGGAGTCGTCTTC	Sinusoidal_EC_training	sinusoidal EC_prediction	6.36963e-05	5.18879e-07	0.0362601	1.90685e-07	0.00108971	0.961307	0.00127881				F61_Liver_CD45+_FCAImmP7862085_AGGCCGTAGACTAAGT	Immature_EC_training	Endothelium_prediction	0.0143784	7.72899e-07	0.593938	1.7274e-06	0.000119522	0.360665	0.0308968			ATTATCCGTATCACCA-0	Immature_EC_ys_HL	6_AGM_HM	6.38e-05	0.000405058	0.996436	2.46e-06	3.41e-05	2.16e-05	0.00287687			AGCGATTTCAGACAAA-2-0	Macrophage_YS_HL	Macrophage_ipsc_HL	8.14459e-08	3.29795e-11	3.50572e-10	7.03137e-08	3.41765e-09	1.47725e-10	7.31882e-12			GGAAAGCCAGGACGTA-1
F51_boneMarrow_CD45-_FCAImmP7803032_5GEX_CGGACGTCAATGGACG	Immature_EC_training	sinusoidal EC_prediction	0.00335183	0.000648005	0.434212	3.04258e-05	0.251669	0.273181	0.0369072				F61_Liver_CD45+_FCAImmP7862085_AGGGTGATCAAACCGT	Immature_EC_training	Endothelium_prediction	0.00131892	0.00302584	0.761205	2.72342e-07	0.000306116	0.209347	0.0247969			ATTATCCGTGGCTCCA-0	Macrophage_ys_HL	2_AGM_HM	5.91e-05	5.16e-06	2.54e-06	1.02e-07	1.14e-09	0.00052399	5.92e-06			AGCGATTTCATTACGG-2-0	Erythroid_YS_HL	Erythroid_ipsc_HL	9.67762e-07	1.0335e-07	4.24349e-07	7.26855e-09	1.1152e-08	8.44833e-08	5.6345e-06			GGAAAGCTCTTGTACT-1
F51_boneMarrow_CD45-_FCAImmP7803032_5GEX_CGGAGTCTCAACACGT	Immature_EC_training	tip EC_prediction	0.00422398	4.23545e-05	0.919902	8.0079e-05	0.00576961	0.00734898	0.0626329				F61_Liver_CD45+_FCAImmP7862085_AGGGTGATCTCTTGAT	Prolif_Sinusoidal_EC_training	Endothelium_prediction	0.00471925	0.00338917	0.426758	0.000750692	0.455488	0.107257	0.00163835			ATTATCCTCCAAATGC-0	Lymphoid_progenitor_ys_HL	24_AGM_HM	1.77e-09	2.18e-07	1.96e-08	2.14e-05	0.000418403	1.01e-10	4.87e-09			AGCGATTTCCGTTGAA-2-0	Erythroid_YS_HL	Erythroid_ipsc_HL	6.19039e-06	1.93994e-08	2.3657e-05	4.76766e-07	1.27491e-07	3.71715e-08	1.15753e-05			GGAACTTTCCCATTAT-1
F51_boneMarrow_CD45-_FCAImmP7803032_5GEX_CGTAGCGTCATTCACT	Sinusoidal_EC_training	sinusoidal EC_prediction	4.03772e-07	3.28437e-08	0.0023468	4.52968e-09	0.00207259	0.992658	0.002922				F61_Liver_CD45+_FCAImmP7862085_AGGTCATGTTTGACAC	VWF_EC_training	Endothelium_prediction	0.0162375	0.00430165	0.29059	0.00054985	0.0281525	0.0757944	0.584374			ATTATCCTCTATGTGG-0	Fibroblast_ys_HL	46_AGM_HM	9.04e-07	1.74e-06	3.56e-06	1.26e-07	9.88e-09	6.55e-09	1.51e-06			AGCGATTTCCTCTCGA-2-0	Erythroid_YS_HL	Erythroid_ipsc_HL	2.98544e-06	6.41198e-07	2.66429e-05	4.14365e-07	2.37143e-07	9.27506e-08	1.41697e-05			GGAATAATCCAGAAGG-1
F51_boneMarrow_CD45-_FCAImmP7803032_5GEX_CGTAGGCCAACAACCT	Sinusoidal_EC_training	sinusoidal EC_prediction	0.00108052	3.19915e-05	0.124234	1.97527e-06	0.000585983	0.869523	0.00454266				F61_Liver_CD45+_FCAImmP7862085_AGGTCCGGTCTCAACA	Sinusoidal_EC_training	Endothelium_prediction	0.0171857	5.64868e-05	0.138084	7.06159e-06	0.000628564	0.771668	0.0723703			ATTCTACAGAGACTTA-0	Lymphoid_progenitor_ys_HL	24_AGM_HM	4.52e-05	0.000184115	0.000172435	1.3e-06	1.39e-07	1.71e-07	1.43e-05			AGCGCCAGTCGAGATG-2-0	Erythroid_YS_HL	Erythroid_ipsc_HL	4.59492e-06	1.1498e-06	4.32937e-06	6.27927e-07	8.72944e-07	7.85261e-07	3.67175e-05			GGACAAGTCCCAAGAT-1
F51_boneMarrow_CD45-_FCAImmP7803032_5GEX_CGTCTACTCGGAAACG	Immature_EC_training	tip EC_prediction	0.109649	0.000230878	0.8361	0.00142368	0.0166813	0.00174946	0.0341657				F61_Liver_CD45+_FCAImmP7862085_AGGTCCGTCAGGTTCA	Sinusoidal_EC_training	Endothelium_prediction	0.00122728	0.000184244	0.323929	6.11659e-05	0.248997	0.324045	0.101556			ATTCTACAGAGGGCTT-0	Fibroblast_ys_HL	58_AGM_HM	0.000676798	0.0068149	0.00945928	0.000182336	0.000115344	1.59e-05	0.000222013			AGCGCCAGTGGAGGTT-2-0	Erythroid_YS_HL	Erythroid_ipsc_HL	3.69688e-07	1.93276e-08	8.27844e-07	2.35254e-08	6.99475e-09	2.55254e-09	2.28318e-07			GGACAGAGTGGAAAGA-1
F51_boneMarrow_CD45-_FCAImmP7803032_5GEX_CGTGTCTAGCTATGCT	Sinusoidal_EC_training	sinusoidal EC_prediction	0.000240008	1.51547e-05	0.172304	1.63642e-07	0.0014543	0.702704	0.123282				F61_Liver_CD45+_FCAImmP7862085_AGTAGTCAGAAGAAGC	Immature_EC_training	Endothelium_prediction	0.00500179	0.000607934	0.495011	4.70991e-06	0.00384906	0.480485	0.0150403			ATTCTACAGCGCCTTG-0	Fibroblast_ys_HL	38_AGM_HM	3.28e-08	1.45e-06	2.79e-07	0.000393691	0.000342408	6.06e-10	2.12e-07			AGCGCTGAGCCAAGTG-2-0	Erythroid_YS_HL	Erythroid_ipsc_HL	2.59166e-07	6.07085e-05	3.80297e-06	6.87669e-08	1.16935e-07	4.3525e-05	3.21856e-05			GGACATTAGGCCCTCA-1
F51_boneMarrow_CD45-_FCAImmP7803032_5GEX_CGTTGGGCAAGTTCTG	Sinusoidal_EC_training	sinusoidal EC_prediction	2.71734e-05	2.81625e-06	0.012328	3.36491e-08	0.000698996	0.96221	0.0247327				F61_Liver_CD45+_FCAImmP7862085_AGTAGTCTCAGAAATG	Sinusoidal_EC_training	Endothelium_prediction	0.00363291	4.09647e-06	0.326558	5.38832e-08	0.000141064	0.620798	0.0488652			ATTCTACCACTACAGT-0	Macrophage_ys_HL	22_AGM_HM	3.62e-08	4.7e-09	3.53e-09	5.98e-09	3.32e-09	0.000653084	2.18e-08			AGCGCTGCACCCTAGG-2-0	Erythroid_YS_HL	Erythroid_ipsc_HL	1.88838e-08	4.13397e-05	7.16644e-07	1.52677e-07	2.18605e-08	1.25478e-05	7.99487e-07			GGACATTCATCTACGA-1
F51_boneMarrow_CD45-_FCAImmP7803032_5GEX_CTAACTTGTATGCTTG	Sinusoidal_EC_training	sinusoidal EC_prediction	0.00618868	0.00155455	0.237634	1.39009e-05	0.00264555	0.499467	0.252496				F61_Liver_CD45+_FCAImmP7862085_AGTAGTCTCGAATGCT	Prolif_Sinusoidal_EC_training	Endothelium_prediction	8.01411e-05	9.94146e-06	0.0203099	7.83214e-05	0.942606	0.017338	0.0195779			ATTCTACCATGACATC-0	Lymphoid_progenitor_ys_HL	24_AGM_HM	5.33e-07	5.66e-06	1.45e-05	1.4e-07	1.04e-08	1.62e-08	6.91e-08			AGCGCTGCATCGTGCG-2-0	Erythroid_YS_HL	Erythroid_ipsc_HL	2.7938e-08	1.47391e-07	5.23615e-07	8.50516e-09	1.0656e-08	6.87849e-08	1.45878e-06			GGACATTGTAAGTGGC-1
F51_boneMarrow_CD45-_FCAImmP7803032_5GEX_CTCACACTCTGCAGTA	Immature_EC_training	sinusoidal EC_prediction	0.000296345	3.82219e-06	0.555306	6.76885e-07	0.0523217	0.356341	0.0357307				F61_Liver_CD45+_FCAImmP7862085_AGTGGGATCCGCATCT	Prolif_Sinusoidal_EC_training	Endothelium_prediction	2.29806e-06	1.10824e-06	0.000996893	0.000232358	0.997815	0.000925245	2.68262e-05			ATTCTACGTCTAGCCG-0	Fibroblast_ys_HL	18_AGM_HM	4.94e-05	0.00259259	0.00018603	3.37e-05	1.25e-05	5.1e-07	1.86e-05			AGCGCTGGTATCACGT-2-0	Erythroid_YS_HL	Erythroid_ipsc_HL	1.11939e-09	2.25823e-05	3.00564e-08	2.5424e-09	2.91139e-09	8.66196e-06	9.69459e-07			GGACATTTCTGTGCAA-1
F51_boneMarrow_CD45-_FCAImmP7803032_5GEX_CTCAGAATCTCACATT	Sinusoidal_EC_training	sinusoidal EC_prediction	3.66137e-08	9.20745e-09	0.018222	1.34077e-11	6.58817e-05	0.981179	0.000533077				F61_Liver_CD45+_FCAImmP7862085_AGTGTCAGTGCGATAG	Immature_EC_training	Endothelium_prediction	0.00466052	0.064274	0.687598	0.000311846	0.0647222	0.0914519	0.0869817			ATTCTACGTGCTTCTC-0	Immature_EC_ys_HL	6_AGM_HM	0.000834431	0.00285888	0.972089	7.72e-06	0.000143974	0.000124141	0.0210929			AGCGCTGGTGTATTCG-2-0	Erythroid_YS_HL	Erythroid_ipsc_HL	1.48481e-07	2.84403e-08	1.86241e-05	2.89299e-07	5.04415e-09	7.18995e-09	3.42409e-06			GGAGCAACAATGCCAT-1
F51_boneMarrow_CD45-_FCAImmP7803032_5GEX_CTCGAGGAGGGAGTAA	Sinusoidal_EC_training	sinusoidal EC_prediction	2.67883e-05	5.09481e-05	0.141028	2.0498e-06	0.353975	0.50182	0.00309673				F61_Liver_CD45+_FCAImmP7862085_ATAACGCAGACATAAC	Prolif_Sinusoidal_EC_training	Endothelium_prediction	0.00153757	0.00315511	0.178308	0.00149848	0.784993	0.0228856	0.00762186			ATTGGACAGTATCTCG-0	Macrophage_ys_HL	22_AGM_HM	1.64e-06	1.1e-06	8.76e-07	2.77e-08	1.89e-09	0.000584588	3.25e-06			AGCGCTGTCACGGTCG-2-0	Erythroid_YS_HL	Erythroid_ipsc_HL	1.70872e-07	3.63306e-06	8.74058e-06	2.56578e-07	6.02931e-08	3.10032e-06	2.86381e-05			GGAGCAAGTCGCATCG-1
F51_boneMarrow_CD45-_FCAImmP7803032_5GEX_CTGAAGTCACACCGCA	Prolif_Sinusoidal_EC_training	tip EC_prediction	0.00131757	3.00993e-05	0.372833	6.26637e-05	0.454226	0.117064	0.0544661				F61_Liver_CD45+_FCAImmP7862085_ATAGACCCAATGAAAC	Prolif_Sinusoidal_EC_training	Endothelium_prediction	5.63387e-08	5.30003e-10	0.000939866	1.50843e-05	0.998521	0.000486748	3.67989e-05			ATTGGACCAAACGCGA-0	Fibroblast_ys_HL	36_AGM_HM	2.79e-06	3.04e-05	3.36e-05	9.86e-07	3.17e-07	3.28e-07	1.09e-06			AGCGCTGTCGAATGCT-2-0	Erythroid_YS_HL	Erythroid_ipsc_HL	8.76062e-08	7.67865e-05	3.7269e-06	3.86258e-07	2.61121e-07	8.15775e-05	1.54287e-05			GGATGTTAGAGTCGGT-1
F51_boneMarrow_CD45-_FCAImmP7803032_5GEX_CTGTGCTAGCCAGTAG	Sinusoidal_EC_training	sinusoidal EC_prediction	0.000532269	3.37928e-05	0.397594	3.20917e-06	0.0972896	0.490378	0.0141689				F61_Liver_CD45+_FCAImmP7862085_ATAGACCGTCTCACCT	Sinusoidal_EC_training	Endothelium_prediction	0.000686899	3.3211e-07	0.111047	1.56205e-06	0.00117856	0.816997	0.0700882			ATTGGACGTCTCGTTC-0	Immature_EC_ys_HL	14_AGM_HM	0.00115807	0.000136643	0.997004	5.53e-06	0.000451366	9.3e-05	0.00091446			AGCGCTGTCGACGCGT-2-0	Macrophage_YS_HL	Macrophage_ipsc_HL	0.000160667	5.76853e-07	3.69057e-06	0.000158953	6.76289e-06	2.57271e-06	5.08799e-07			GGATTACGTGGACGAT-1
F51_boneMarrow_CD45-_FCAImmP7803032_5GEX_CTTAACTAGGCCGAAT	Sinusoidal_EC_training	sinusoidal EC_prediction	1.08156e-05	7.76497e-07	0.0619121	2.12835e-08	0.00125611	0.927268	0.00955213				F61_Liver_CD45+_FCAImmP7862085_ATCCACCAGTTATCGC	Prolif_Sinusoidal_EC_training	Endothelium_prediction	3.05848e-06	8.16373e-06	0.0256952	1.54308e-05	0.954812	0.0149773	0.00448856			ATTGGACGTGGGTATG-0	Macrophage_ys_HL	2_AGM_HM	0.000526429	0.000342505	0.000123211	3.59e-06	1.16e-07	0.000700686	7.44e-05			AGCGTATCATCACGGC-2-0	Erythroid_YS_HL	Erythroid_ipsc_HL	6.60969e-08	1.1403e-05	3.52081e-06	3.59315e-07	2.47177e-07	1.79791e-06	3.02807e-05			GGCCGATAGTCCTCCT-1
F51_boneMarrow_CD45-_FCAImmP7803032_5GEX_CTTTGCGAGCCCAACC	Sinusoidal_EC_training	sinusoidal EC_prediction	3.31975e-06	1.9346e-06	0.00348112	3.26225e-09	0.000171746	0.995995	0.00034687				F61_Liver_CD45+_FCAImmP7862085_ATCCGAAGTATTCGTG	Sinusoidal_EC_training	Endothelium_prediction	9.67744e-06	1.42146e-06	0.386052	2.12811e-08	0.000284492	0.61201	0.00164196			ATTGGACGTTTAGGAA-0	Lymphoid_progenitor_ys_HL	24_AGM_HM	8.87e-06	9.68e-06	5.63e-06	3.05e-07	6.33e-09	9.81e-07	5.15e-06			AGCGTATGTAGCTGTT-2-0	Erythroid_YS_HL	Erythroid_ipsc_HL	2.36468e-08	1.84395e-06	1.07527e-05	4.39461e-07	6.28302e-09	3.9648e-07	3.51403e-06			GGCCGATCAGCCAGAA-1
F51_boneMarrow_CD45-_FCAImmP7803032_5GEX_GAACCTACATCGACGC	Sinusoidal_EC_training	sinusoidal EC_prediction	6.09174e-05	3.7952e-06	0.0335804	4.29884e-07	0.000642524	0.926187	0.0395246				F61_Liver_CD45+_FCAImmP7862085_ATCTACTCAGGCGATA	Sinusoidal_EC_training	Endothelium_prediction	0.00435414	2.84485e-05	0.0389191	8.54806e-06	0.00219271	0.951554	0.00294338			ATTGGACTCACAGTAC-0	Fibroblast_ys_HL	58_AGM_HM	0.000136778	0.00324264	0.000694012	0.000136028	9.87e-05	4.25e-05	0.000159939			AGCGTATTCATTACCT-2-0	Erythroid_YS_HL	Erythroid_ipsc_HL	6.30691e-06	2.32397e-07	1.0874e-05	3.62836e-08	3.80455e-08	3.2034e-08	6.8799e-05			GGCCGATGTCCCTACT-1
F51_boneMarrow_CD45-_FCAImmP7803032_5GEX_GACCAATTCGCCTGAG	Immature_EC_training	tip EC_prediction	0.000728849	6.34813e-05	0.994259	2.95597e-07	0.000675751	0.00397455	0.000298681				F61_Liver_CD45+_FCAImmP7862085_ATGCGATTCCAGTATG	Sinusoidal_EC_training	Endothelium_prediction	5.42805e-05	5.99537e-05	0.425593	1.51001e-06	0.0202815	0.491513	0.0624973			ATTGGACTCCTCTAGC-0	Macrophage_ys_HL	44_AGM_HM	2.55e-08	1.18e-07	5.2e-09	1.98e-06	1.33e-06	1.81e-06	2.59e-08			AGCGTCGTCGGTGTTA-2-0	Erythroid_YS_HL	Erythroid_ipsc_HL	3.85038e-07	4.41676e-09	2.49498e-07	1.14773e-08	9.56726e-10	3.84166e-10	1.30071e-07			GGCGACTTCCTACAGA-1
F51_boneMarrow_CD45-_FCAImmP7803032_5GEX_GACGCGTTCTCGCATC	Sinusoidal_EC_training	sinusoidal EC_prediction	0.000203525	1.21966e-05	0.315938	3.47834e-08	0.00122765	0.638308	0.0443102				F61_Liver_CD45+_FCAImmP7862085_ATGGGAGAGACAATAC	Sinusoidal_EC_training	Endothelium_prediction	5.49018e-06	6.50556e-07	0.103626	4.18716e-10	1.11598e-05	0.89615	0.000206732			ATTGGTGCAATCTACG-0	Immature_EC_ys_HL	6_AGM_HM	0.00010324	3.4e-05	0.998481	1.56e-06	5.26e-05	1.47e-05	0.00105946			AGCTACACATTCTGTT-2-0	Macrophage_YS_HL	Macrophage_ipsc_HL	2.8319e-08	1.88234e-06	3.98401e-10	5.65096e-08	4.05606e-08	4.17117e-06	5.148e-09			GGCGTGTAGCTGGAAC-1
F51_boneMarrow_CD45-_FCAImmP7803032_5GEX_GACGTGCTCGGCGCTA	Sinusoidal_EC_training	sinusoidal EC_prediction	3.20625e-05	1.32565e-06	0.125907	3.10627e-08	0.00127864	0.844469	0.0283129				F61_Liver_CD45+_FCAImmP7862085_ATGGGAGCAAGTACCT	Sinusoidal_EC_training	Endothelium_prediction	9.35101e-06	2.9405e-07	0.0150181	1.19186e-08	0.000155043	0.977286	0.00753106			ATTGGTGCATTATCTC-0	CMP_ys_HL	27_AGM_HM	6.39e-06	0.000325402	2.72e-06	0.000860892	0.000364258	2.09e-07	1.35e-05			AGCTACATCACAAGAA-2-0	Erythroid_YS_HL	Erythroid_ipsc_HL	6.37521e-08	2.15777e-06	6.30779e-06	1.37101e-07	5.58088e-08	6.53244e-07	4.62103e-06			GGCGTGTAGGTGACCA-1
F51_boneMarrow_CD45-_FCAImmP7803032_5GEX_GACGTTAAGATCCCAT	Immature_EC_training	sinusoidal EC_prediction	6.77956e-05	7.77424e-05	0.585065	2.51202e-07	0.000354534	0.407742	0.00669247				F61_Liver_CD45+_FCAImmP7862085_ATTACTCAGCTAGTTC	Sinusoidal_EC_training	Endothelium_prediction	0.079733	0.000232594	0.233798	0.00015073	0.0176186	0.663315	0.00515223			ATTGGTGGTATAGGGC-0	Immature_EC_ys_HL	39_AGM_HM	0.00224457	0.00372178	0.697612	2.69e-05	0.000266085	0.00668953	0.28742			AGCTACATCCGCCTAT-2-0	Erythroid_YS_HL	Erythroid_ipsc_HL	1.00014e-05	8.92391e-07	0.000197196	4.41542e-06	1.09845e-06	4.98169e-07	6.58239e-05			GGCGTGTCAAGTCTGT-1
F51_boneMarrow_CD45-_FCAImmP7803032_5GEX_GATCGCGGTAGCCTCG	Sinusoidal_EC_training	sinusoidal EC_prediction	1.37414e-06	1.75673e-08	0.018118	9.77366e-09	0.0268759	0.954285	0.000719485				F61_Liver_CD45+_FCAImmP7862085_ATTACTCTCCTTGGTC	Prolif_Sinusoidal_EC_training	Endothelium_prediction	3.41228e-05	5.33201e-06	0.0268055	0.000146116	0.893087	0.0790768	0.000844986			ATTTCTGAGACCGGAT-0	Fibroblast_ys_HL	58_AGM_HM	0.000118529	0.00465522	0.00225389	2.85e-05	6.84e-06	2.1e-06	0.000203237			AGCTACATCGGTGTAT-2-0	Erythroid_YS_HL	Erythroid_ipsc_HL	1.09208e-08	1.06371e-05	2.28363e-07	6.96713e-09	1.75448e-09	3.76012e-06	1.58838e-06			GGCGTGTGTGAACCTT-1
F51_boneMarrow_CD45-_FCAImmP7803032_5GEX_GATCGCGGTGACGGTA	Prolif_Sinusoidal_EC_training	proliferating EC_prediction	0.0161137	0.00128672	0.13334	0.0162164	0.826815	0.00167047	0.00455798				F61_Liver_CD45+_FCAImmP7862085_ATTATCCAGTAGCGGT	Immature_EC_training	Endothelium_prediction	0.00402969	2.34759e-05	0.651644	7.01081e-06	0.00609017	0.285354	0.0528511			ATTTCTGCACTTCTGC-0	Fibroblast_ys_HL	46_AGM_HM	2.7e-07	2.89e-06	1.07e-05	1.43e-07	2.34e-08	5.77e-09	7.06e-07			AGCTCAAAGACGGTTG-2-0	Erythroid_YS_HL	Erythroid_ipsc_HL	2.12186e-08	0.00010475	6.83479e-08	1.36048e-08	2.82276e-08	0.000118104	5.70623e-06			GGCGTGTTCATAGCAC-1
F51_boneMarrow_CD45-_FCAImmP7803032_5GEX_GATGAAAAGCTACCGC	Sinusoidal_EC_training	sinusoidal EC_prediction	0.000822794	9.65971e-06	0.343165	2.36858e-06	0.00472466	0.610002	0.0412733				F61_Liver_CD45+_FCAImmP7862085_ATTCTACCAAACCTAC	Sinusoidal_EC_training	Endothelium_prediction	0.00167692	7.37e-05	0.0900075	1.60503e-07	5.57824e-05	0.8887	0.0194863			ATTTCTGCAGGGTTAG-0	Smooth_Muscle_ys_HL	47_AGM_HM	0.00131436	0.00376943	0.014643	0.00015796	1.04e-06	1.87e-05	0.00102997			AGCTCAAAGTGTAGTA-2-0	Erythroid_YS_HL	Erythroid_ipsc_HL	3.18651e-05	7.11531e-08	0.00035342	1.36647e-05	1.51581e-06	1.09025e-07	0.000118877			GGCGTGTTCTACCAGA-1
F51_boneMarrow_CD45-_FCAImmP7803032_5GEX_GATGCTATCCGCGGTA	Prolif_Sinusoidal_EC_training	proliferating EC_prediction	0.0223042	0.000237291	0.0646812	0.314533	0.597818	0.000114508	0.000312				F61_Liver_CD45+_FCAImmP7862085_ATTCTACTCGGTTAAC	Immature_EC_training	Endothelium_prediction	0.0293851	0.123772	0.769243	0.00015986	0.0413284	0.0342538	0.00185853			ATTTCTGGTGTCAATC-0	Prolif_Sinusoidal_EC_ys_HL	67_AGM_HM	0.000214928	0.000944299	0.41151	0.00313729	0.579981	2.38e-06	0.000790022			AGCTCAAGTCGATTAC-2-0	Erythroid_YS_HL	Erythroid_ipsc_HL	1.73165e-08	1.29762e-05	9.83988e-08	1.97093e-08	1.71497e-08	8.93436e-06	7.27014e-06			GGCTCGATCAGTGCAT-1
F51_boneMarrow_CD45-_FCAImmP7803032_5GEX_GCACATAAGGACTGGT	Sinusoidal_EC_training	sinusoidal EC_prediction	1.13344e-06	1.78523e-08	0.00484277	4.9238e-09	0.02311	0.971619	0.000426978				F61_Liver_CD45+_FCAImmP7862085_ATTGGACTCATGGTCA	Sinusoidal_EC_training	Endothelium_prediction	0.00181699	2.62235e-05	0.236536	2.92631e-05	0.0399496	0.706028	0.0156138			ATTTCTGTCCAGTATG-0	Macrophage_ys_HL	44_AGM_HM	9.44e-09	3.39e-08	6.25e-09	4.35e-07	6.68e-07	6.37e-07	1.18e-08			AGCTTCCAGGTTCACT-2-0	Macrophage_YS_HL	Macrophage_ipsc_HL	2.15625e-05	7.85284e-07	1.74752e-05	2.15328e-05	2.50537e-06	8.08845e-07	3.4321e-07			GGCTGGTTCAGTCCCT-1
F51_boneMarrow_CD45-_FCAImmP7803032_5GEX_GCACTCTAGCGAGAAA	Sinusoidal_EC_training	sinusoidal EC_prediction	0.000293147	6.684e-06	0.192332	1.32372e-06	0.0389294	0.758966	0.0094714				F61_Liver_CD45+_FCAImmP7862085_ATTGGTGGTGTGGCTC	Sinusoidal_EC_training	Endothelium_prediction	0.00127953	2.74132e-06	0.445614	1.00972e-05	0.0156462	0.475682	0.061766			ATTTCTGTCGCCTGTT-0	Immature_EC_ys_HL	5_AGM_HM	0.00317996	0.00131462	0.889904	5.61e-05	0.00058379	0.000698466	0.0967094			AGCTTCCCACCTCTGT-2-0	MK_YS_HL	MK_ipsc_HL	1.32812e-06	6.59389e-08	1.3784e-06	7.17858e-09	3.96594e-09	1.84693e-08	2.03554e-06			GGGAATGCAGATTGCT-1
F51_boneMarrow_CD45-_FCAImmP7803032_5GEX_GCACTCTGTACCGCTG	Immature_EC_training	tip EC_prediction	0.00062272	1.08434e-05	0.941121	6.81723e-07	0.000452372	0.031993	0.0257993				F61_Liver_CD45+_FCAImmP7862085_CAACCAACAAGGTGTG	Immature_EC_training	Endothelium_prediction	0.00115802	0.000153662	0.882659	0.000174046	0.0399537	0.0724283	0.00347307			CAACCAAAGAATGTTG-0	Macrophage_ys_HL	2_AGM_HM	4.59e-05	9.42e-06	1.78e-05	3.37e-07	5.95e-09	0.0004878	1.86e-05			AGCTTCCGTTCAAAGA-2-0	Erythroid_YS_HL	Erythroid_ipsc_HL	1.82984e-07	5.63014e-07	3.37343e-05	5.71632e-07	5.345e-08	2.33239e-07	4.04086e-06			GGGAGATAGGCTCTTA-1
F51_boneMarrow_CD45-_FCAImmP7803032_5GEX_GCAGTTAAGGAATGGA	Immature_EC_training	tip EC_prediction	0.00933066	0.000122405	0.968925	9.75709e-05	0.0127256	0.00376602	0.00503281				F61_Liver_CD45+_FCAImmP7862085_CAACCAACAGGAATGC	Prolif_Sinusoidal_EC_training	Endothelium_prediction	6.30415e-05	5.65756e-07	0.000483894	0.00200835	0.996539	0.000787972	0.000117			CAACCAAAGTACCGGA-0	Pre DC2_ys_HL	24_AGM_HM	0.000272928	0.0028834	0.00039796	3.32e-05	8.01e-07	5.67e-05	2.41e-05			AGCTTCCTCCCTGTTG-2-0	Erythroid_YS_HL	Erythroid_ipsc_HL	3.38256e-08	2.34384e-05	1.16154e-06	8.55203e-08	1.29873e-07	3.91723e-05	1.69302e-05			GGGAGATGTAGGCTGA-1
F51_boneMarrow_CD45-_FCAImmP7803032_5GEX_GCGCAGTGTAATAGCA	Immature_EC_training	tip EC_prediction	0.0628668	0.000799513	0.911861	0.00173383	0.0164123	0.00316127	0.00316505				F61_Liver_CD45+_FCAImmP7862085_CAACCTCTCAGCGATT	Immature_EC_training	Endothelium_prediction	0.011916	5.90044e-05	0.725896	6.76433e-07	0.000106773	0.260285	0.00173625			CAACCAACAAGCGATG-0	Macrophage_ys_HL	2_AGM_HM	7.39e-06	2.11e-06	2.82e-06	3.91e-07	5.56e-08	9.2e-05	2.21e-06			AGCTTCCTCCGGTAGC-2-0	Erythroid_YS_HL	Erythroid_ipsc_HL	1.21105e-07	2.21315e-05	9.34982e-08	1.57015e-09	1.15954e-08	4.68879e-06	1.69699e-06			GGGATGATCCGTTGCT-1
F51_boneMarrow_CD45-_FCAImmP7803032_5GEX_GCGCGATGTTCGAATC	VWF_EC_training	tip EC_prediction	0.00577896	0.000320193	0.10138	2.69294e-05	0.000475406	0.0121944	0.879824				F61_Liver_CD45+_FCAImmP7862085_CAAGATCAGCCCAGCT	Sinusoidal_EC_training	Endothelium_prediction	0.0732447	4.88366e-06	0.134485	4.43891e-05	0.00373879	0.662485	0.125997			CAACCAAGTGGCTCCA-0	Macrophage_ys_HL	2_AGM_HM	0.000890898	8.23e-05	0.000108862	1.82e-06	1.35e-08	0.000339374	0.000757723			AGCTTCCTCGACATCA-2-0	MK_YS_HL	MK_ipsc_HL	5.10047e-07	8.88049e-09	7.91026e-09	9.71948e-09	1.09409e-07	4.50834e-08	5.43071e-07			GGGATGATCGGCTTGG-1
F51_boneMarrow_CD45-_FCAImmP7803032_5GEX_GCGGGTTAGGCGACAT	Sinusoidal_EC_training	sinusoidal EC_prediction	5.36936e-06	6.41922e-06	0.0254385	1.40647e-07	0.0640214	0.905215	0.00531361				F61_Liver_CD45+_FCAImmP7862085_CACAAACCACAAGACG	Immature_EC_training	Endothelium_prediction	0.0036191	0.00166539	0.549481	0.000203219	0.212476	0.228694	0.00386201			CAACCAAGTGTTCTTT-0	Fibroblast_ys_HL	46_AGM_HM	1.86e-07	4.23e-07	5.52e-06	6.43e-08	5.1e-09	3.65e-09	2.79e-07			AGCTTCCTCTCTAAGG-2-0	Erythroid_YS_HL	Erythroid_ipsc_HL	1.3242e-06	9.33375e-06	0.000105058	4.03676e-06	4.65823e-07	1.7471e-06	3.45996e-05			GGGCACTAGTACGTTC-1
F51_boneMarrow_CD45-_FCAImmP7803032_5GEX_GCTGCTTAGAACTGTA	Sinusoidal_EC_training	sinusoidal EC_prediction	8.89255e-05	0.000102201	0.0719812	2.46953e-07	0.000715985	0.922293	0.00481862				F61_Liver_CD45+_FCAImmP7862085_CACACAATCATAAAGG	Immature_EC_training	Endothelium_prediction	0.00127745	6.95012e-05	0.785313	0.000159511	0.0533998	0.111597	0.0481837			CAACCTCAGGGAACGG-0	Fibroblast_ys_HL	50_AGM_HM	7.48e-05	6.06e-05	4.53e-05	2.64e-06	1.6e-07	2.82e-07	1.45e-05			AGGAAATCACTTTAGG-2-0	Macrophage_YS_HL	Macrophage_ipsc_HL	5.24777e-07	1.96175e-12	2.98151e-09	2.81891e-08	4.46015e-09	3.93718e-11	2.11612e-10			GGGCACTCACAGGTTT-1
F51_boneMarrow_CD45-_FCAImmP7803032_5GEX_GCTGGGTGTGTTCGAT	Sinusoidal_EC_training	sinusoidal EC_prediction	0.000153925	5.34171e-06	0.0236762	2.62816e-06	0.0208267	0.92891	0.0264251				F61_Liver_CD45+_FCAImmP7862085_CACAGGCAGAGACTTA	Immature_EC_training	Endothelium_prediction	0.142841	0.000458294	0.333384	0.0028581	0.16112	0.198538	0.160801			CAACCTCAGGGCATGT-0	Immature_EC_ys_HL	6_AGM_HM	1.81e-05	5.35e-05	0.999245	2.56e-06	7.92e-05	4.59e-06	0.000218731			AGGAAATCAGAGGTAC-2-0	Erythroid_YS_HL	Erythroid_ipsc_HL	3.24363e-08	1.2428e-06	2.07485e-07	3.01309e-09	3.01121e-09	9.11279e-08	1.4314e-06			GGGCACTCATCACAAC-1
F51_boneMarrow_CD45-_FCAImmP7803032_5GEX_GCTGGGTTCAGTGTTG	Sinusoidal_EC_training	sinusoidal EC_prediction	0.00024242	1.33031e-06	0.0207209	2.75723e-07	0.00298721	0.781429	0.194619				F61_Liver_CD45+_FCAImmP7862085_CACAGGCCAACACCTA	Prolif_Sinusoidal_EC_training	Endothelium_prediction	2.12702e-05	1.63915e-06	0.00135787	0.000189196	0.985047	0.0132231	0.000159686			CAACCTCCAATCCGAT-0	Prolif_Sinusoidal_EC_ys_HL	52_AGM_HM	2.2e-06	0.000152955	1.5e-05	0.0280028	0.626272	5e-08	2.41e-06			AGGAAATGTTCCGCTT-2-0	Erythroid_YS_HL	Erythroid_ipsc_HL	4.58298e-09	9.50634e-05	3.55751e-07	8.18815e-08	5.19631e-09	9.77893e-06	6.46492e-06			GGGCACTGTAGCAAAT-1
F51_boneMarrow_CD45-_FCAImmP7803032_5GEX_GCTTCCAGTAAATGAC	Immature_EC_training	tip EC_prediction	0.0296507	0.000463771	0.961397	2.47705e-05	0.00023692	0.00291961	0.00530688				F61_Liver_CD45+_FCAImmP7862085_CACAGTAAGGCTAGGT	Immature_EC_training	Endothelium_prediction	0.00122247	2.27072e-05	0.666938	4.00589e-05	0.124016	0.153796	0.0539648			CAACCTCCAGCCTTGG-0	Macrophage_ys_HL	2_AGM_HM	0.000446371	0.000230167	0.000106988	2.74e-05	3.33e-06	0.000315	8.24e-05			AGGAAATGTTGTTGTG-2-0	MK_YS_HL	MK_ipsc_HL	1.40951e-16	1.4328e-13	9.34424e-18	1.82506e-18	2.49654e-16	1.64174e-12	1.56167e-14			GGGCACTGTCGACTGC-1
F51_boneMarrow_CD45-_FCAImmP7803032_5GEX_GCTTGAACAAAGAATC	VWF_EC_training	tip EC_prediction	0.000412676	4.93901e-06	0.216242	1.80209e-05	0.0174247	0.0969748	0.668923				F61_Liver_CD45+_FCAImmP7862085_CACAGTAGTCGACTGC	Sinusoidal_EC_training	Endothelium_prediction	0.000705005	1.61174e-05	0.252539	9.70194e-07	0.00019059	0.741837	0.00471193			CAACCTCGTAAGTAGT-0	Smooth_Muscle_ys_HL	50_AGM_HM	0.000663259	0.000344475	0.00285205	2.96e-05	3.7e-06	7.43e-06	3.82e-05			AGGAATAAGTAAGAGG-2-0	Erythroid_YS_HL	Erythroid_ipsc_HL	3.9159e-07	5.50816e-07	4.50578e-06	1.35186e-07	2.78655e-07	5.16681e-07	4.22673e-05			GGGCATCCATGGTAGG-1
F51_boneMarrow_CD45-_FCAImmP7803032_5GEX_GGAACTTTCTTTCCTC	VWF_EC_training	tip EC_prediction	0.028777	2.61133e-05	0.257498	3.72243e-05	0.000468073	0.00575603	0.707438				F61_Liver_CD45+_FCAImmP7862085_CAGAATCAGATGTGGC	AEC_training	Endothelium_prediction	0.639101	8.96246e-05	0.257833	0.00365806	0.0170857	0.0742674	0.0079651			CAACCTCGTAGGGACT-0	Fibroblast_ys_HL	38_AGM_HM	3.56e-06	2.85e-05	0.000641245	2.63e-06	2.06e-07	2.02e-08	5.24e-06			AGGAATACACAATGCT-2-0	Erythroid_YS_HL	Erythroid_ipsc_HL	3.87275e-07	1.52955e-07	2.85262e-05	1.38695e-06	3.19861e-07	4.1335e-08	8.55508e-06			GGGCATCGTTAAAGTG-1
F51_boneMarrow_CD45-_FCAImmP7803032_5GEX_GGACAGAAGCCCAACC	Immature_EC_training	tip EC_prediction	0.00435924	0.00094341	0.808868	6.19583e-06	0.000608778	0.130884	0.0543308				F61_Liver_CD45+_FCAImmP7862085_CAGAATCAGTGGTAGC	Sinusoidal_EC_training	Endothelium_prediction	4.95635e-06	4.16324e-08	0.0131922	4.08274e-09	0.000337324	0.983988	0.00247789			CAACCTCGTCAATGTC-0	Fibroblast_ys_HL	18_AGM_HM	4.19e-06	0.000752024	0.000220237	0.00775823	0.026385	1.51e-07	1.24e-05			AGGAATACAGGAATCG-2-0	Erythroid_YS_HL	Erythroid_ipsc_HL	3.74999e-07	5.29584e-06	8.41107e-06	1.32528e-06	3.95737e-07	3.81592e-06	5.28844e-05			GGGTCTGCAGGGTTAG-1
F51_boneMarrow_CD45-_FCAImmP7803032_5GEX_GGACAGATCAGCAACT	Sinusoidal_EC_training	sinusoidal EC_prediction	0.000398203	8.83456e-06	0.296933	2.79208e-07	0.0163792	0.681564	0.00471571				F61_Liver_CD45+_FCAImmP7862085_CAGAATCTCACGGTTA	AEC_training	Endothelium_prediction	0.496942	0.0934612	0.333713	0.000673282	0.000183875	0.0557683	0.0192583			CAACCTCGTTGAACTC-0	Smooth_Muscle_ys_HL	47_AGM_HM	1.2e-06	1.79e-05	6.19e-05	1.3e-05	3.56e-07	1.32e-08	2.47e-06			AGGAATATCCTAAACG-2-0	Erythroid_YS_HL	Erythroid_ipsc_HL	4.36383e-10	2.56189e-05	8.89144e-09	4.57123e-10	2.81058e-10	4.64368e-06	8.89534e-07			GGGTTGCAGACGCACA-1
F51_boneMarrow_CD45-_FCAImmP7803032_5GEX_GGACAGATCCGCAGTG	Sinusoidal_EC_training	sinusoidal EC_prediction	1.14898e-05	5.53367e-07	0.0263984	8.23276e-09	0.000982388	0.94297	0.0296371				F61_Liver_CD45+_FCAImmP7862085_CAGAGAGAGCGTTCCG	Sinusoidal_EC_training	Endothelium_prediction	0.000769998	5.16077e-07	0.205749	8.61639e-06	0.0134965	0.76331	0.0166649			CAACCTCTCCCGACTT-0	Smooth_Muscle_ys_HL	38_AGM_HM	1.89e-06	4.46e-06	6.95e-05	3.49e-07	2.57e-08	4.93e-09	1.6e-06			AGGAATATCGGCATTA-2-0	Erythroid_YS_HL	Erythroid_ipsc_HL	4.33106e-06	2.32525e-07	1.05959e-05	7.74358e-07	1.60504e-07	3.58722e-08	1.75352e-05			GGGTTGCAGTCACGCC-1
F51_boneMarrow_CD45-_FCAImmP7803032_5GEX_GGCTCGATCTAACGGT	Sinusoidal_EC_training	sinusoidal EC_prediction	0.00231309	1.97332e-05	0.0388082	1.16093e-05	0.00812981	0.805789	0.144929				F61_Liver_CD45+_FCAImmP7862085_CAGAGAGCACATTAGC	Sinusoidal_EC_training	Endothelium_prediction	6.12384e-05	1.26332e-06	0.116114	3.53855e-07	0.00603612	0.87398	0.00380708			CAACCTCTCCGTAGTA-0	Promonocyte_ys_HL	31_AGM_HM	1.14e-05	7.62e-06	6.77e-06	8.71e-07	3.34e-08	1.42e-06	1.08e-05			AGGACTTAGCAGCAGT-2-0	Erythroid_YS_HL	Erythroid_ipsc_HL	3.08752e-07	1.27187e-05	1.87727e-07	1.83739e-08	1.69489e-08	3.23978e-06	1.00013e-05			GGTATTGAGAGCTGGT-1
F51_boneMarrow_CD45-_FCAImmP7803032_5GEX_GGGAATGCAAGCCCAC	Sinusoidal_EC_training	sinusoidal EC_prediction	0.000276865	3.65248e-05	0.254565	4.2556e-06	0.0434391	0.698167	0.00351149				F61_Liver_CD45+_FCAImmP7862085_CAGAGAGCAGCTTCGG	Prolif_Sinusoidal_EC_training	Endothelium_prediction	0.000551955	5.93967e-05	0.0792896	0.000788513	0.814863	0.0993016	0.00514641			CAACTAGAGATAGGAG-0	Immature_EC_ys_HL	7_AGM_HM	0.000200256	0.000126362	0.992731	9.6e-07	6.58e-05	0.000851629	0.00597626			AGGACTTAGGACAGCT-2-0	MK_YS_HL	MK_ipsc_HL	1.1651e-20	1.79849e-19	5.85426e-22	4.00394e-23	1.40455e-20	4.12203e-18	1.89354e-19			GGTATTGGTCTGGTCG-1
F51_boneMarrow_CD45-_FCAImmP7803032_5GEX_GGGCATCCAATAAGCA	Immature_EC_training	tip EC_prediction	0.287257	6.74511e-05	0.683653	0.00154247	0.0245379	0.00075922	0.00218358				F61_Liver_CD45+_FCAImmP7862085_CAGAGAGGTTGCTCCT	VWF_EC_training	Endothelium_prediction	0.0254252	0.0544913	0.325304	0.000420559	0.00361939	0.0793789	0.51136			CAACTAGAGCAGACTG-0	Erythroid_ys_HL	54_AGM_HM	7.11e-11	4.53e-09	1.15e-09	6.69e-08	8.93e-08	1.3e-10	1.63e-10			AGGACTTAGTTCTCTT-2-0	Erythroid_YS_HL	Erythroid_ipsc_HL	3.60056e-08	1.8582e-07	5.83856e-09	6.66661e-10	6.21742e-09	1.12364e-07	3.30078e-07			GGTATTGGTGACGGTA-1
F51_boneMarrow_CD45-_FCAImmP7803032_5GEX_GGTATTGAGCTGCCCA	HE_training	immature EC_prediction	0.00122392	0.69575	0.0237105	0.00166616	0.12028	0.151374	0.00599497				F61_Liver_CD45+_FCAImmP7862085_CAGATCACACCAGGCT	Sinusoidal_EC_training	Endothelium_prediction	0.0272072	7.87537e-05	0.28066	6.13329e-06	4.80716e-05	0.673669	0.0183314			CAACTAGAGGCTCTTA-0	Promonocyte_ys_HL	31_AGM_HM	4.82e-05	1.14e-05	2.65e-06	2.56e-07	3.16e-09	4.28e-05	2.75e-05			AGGACTTGTCTGTCAA-2-0	Erythroid_YS_HL	Erythroid_ipsc_HL	2.57337e-08	1.70679e-06	8.08064e-06	4.04415e-07	1.11967e-07	5.33907e-07	1.84692e-05			GGTGAAGAGAGTCGGT-1
F51_boneMarrow_CD45-_FCAImmP7803032_5GEX_GGTGCGTGTAGTGAAT	VWF_EC_training	sinusoidal EC_prediction	0.00839809	0.00190995	0.0440318	5.82028e-06	0.00128366	0.256411	0.68796				F61_Liver_CD45+_FCAImmP7862085_CAGCAGCGTTCAGGCC	Prolif_Sinusoidal_EC_training	Endothelium_prediction	0.000534194	0.0498826	0.0518674	0.00803574	0.88907	0.00024849	0.000361888			CAACTAGCACAGCCCA-0	Smooth_Muscle_ys_HL	38_AGM_HM	1.93e-06	2e-05	7.26e-05	9.54e-07	2.83e-08	1.68e-08	5.72e-06			AGGACTTTCCCGATCT-2-0	MK_YS_HL	MK_ipsc_HL	1.13208e-11	2.95211e-10	1.23442e-11	1.43456e-12	8.59015e-12	8.0835e-10	7.00773e-10			GGTGAAGAGTACGATA-1
F51_boneMarrow_CD45-_FCAImmP7803032_5GEX_GTAACTGTCACAGGCC	Sinusoidal_EC_training	sinusoidal EC_prediction	9.11885e-06	2.23614e-05	0.0250387	9.43313e-10	1.40673e-05	0.971003	0.00391266				F61_Liver_CD45+_FCAImmP7862085_CAGCATAGTTCCACGG	Sinusoidal_EC_training	Endothelium_prediction	0.0142729	3.90378e-05	0.194546	5.72154e-06	0.0046739	0.773461	0.0130017			CAACTAGCATTTGCCC-0	Macrophage_ys_HL	44_AGM_HM	6.04e-10	1.3e-09	4.35e-11	2.65e-07	1.39e-06	4.63e-07	1.58e-09			AGGACTTTCGGCCTTT-2-0	Macrophage_YS_HL	Macrophage_ipsc_HL	2.74864e-07	1.44882e-14	6.92592e-13	4.31108e-10	2.15252e-10	1.17834e-13	1.54568e-13			GGTGAAGGTGGTGTAG-1
F51_boneMarrow_CD45-_FCAImmP7803032_5GEX_GTACTCCCAGCTGTGC	Sinusoidal_EC_training	sinusoidal EC_prediction	5.22796e-05	1.49769e-06	0.00441396	3.75886e-07	0.00396339	0.860599	0.13097				F61_Liver_CD45+_FCAImmP7862085_CAGCCGATCCGGGTGT	Immature_EC_training	Endothelium_prediction	0.00517418	0.00628734	0.888474	0.000194526	0.0500354	0.0470189	0.00281529			CAACTAGGTGTAAGTA-0	Fibroblast_ys_HL	46_AGM_HM	6.17e-06	1.58e-05	0.000314091	2.54e-06	2.21e-07	8.45e-09	5.51e-06			AGGAGGTAGCTTCATG-2-0	Erythroid_YS_HL	Erythroid_ipsc_HL	3.26211e-09	1.7181e-06	5.94156e-09	7.95713e-11	6.34769e-10	6.62658e-07	8.50354e-07			GGTGCGTCAAGCTGTT-1
F51_boneMarrow_CD45-_FCAImmP7803032_5GEX_GTACTCCTCATAAAGG	Sinusoidal_EC_training	sinusoidal EC_prediction	0.0217946	0.0136078	0.1295	1.71141e-05	0.000655341	0.557063	0.277363				F61_Liver_CD45+_FCAImmP7862085_CAGCGACCAGCTATTG	Sinusoidal_EC_training	Endothelium_prediction	0.00051112	3.05236e-07	0.149716	4.01127e-06	0.0551586	0.414959	0.379651			CAACTAGGTGTGACCC-0	Macrophage_ys_HL	2_AGM_HM	8.45e-06	4.74e-06	1.67e-06	5.34e-08	2.8e-09	0.00144498	1.19e-06			AGGAGGTCAGGAACCA-2-0	Erythroid_YS_HL	Erythroid_ipsc_HL	1.16658e-06	1.01575e-06	0.00071634	1.69555e-06	1.21429e-07	4.25341e-07	2.51623e-05			GGTGCGTGTTCGCTAA-1
F51_boneMarrow_CD45-_FCAImmP7803032_5GEX_GTAGGCCTCACCTTAT	Sinusoidal_EC_training	sinusoidal EC_prediction	0.000965184	7.09191e-05	0.347886	2.19473e-07	0.000180169	0.467859	0.183038				F61_Liver_CD45+_FCAImmP7862085_CAGCTAAAGATGTCGG	Sinusoidal_EC_training	Endothelium_prediction	0.0106613	6.18153e-05	0.40227	5.91242e-07	0.000626976	0.522806	0.063573			CAACTAGTCTATCCCG-0	Fibroblast_ys_HL	18_AGM_HM	3.97e-07	3.34e-05	2.25e-05	0.000533475	0.00128744	8.02e-10	3.55e-07			AGGAGGTGTGAGGATC-2-0	Erythroid_YS_HL	Erythroid_ipsc_HL	5.67298e-09	7.70612e-06	8.66433e-08	1.3398e-08	6.70902e-09	2.17451e-06	2.74262e-06			GGTGCGTTCGGTTCGG-1
F51_boneMarrow_CD45-_FCAImmP7803032_5GEX_GTATTCTCAATAAGCA	Immature_EC_training	tip EC_prediction	0.0977607	0.00101587	0.786711	3.51708e-05	0.00279949	0.0924199	0.019258				F61_Liver_CD45+_FCAImmP7862085_CAGCTGGCATATACCG	Immature_EC_training	Endothelium_prediction	0.00330341	0.000115586	0.445331	9.09161e-06	0.00562781	0.166104	0.379509			CAAGAAAAGCCCGAAA-0	Fibroblast_ys_HL	38_AGM_HM	0.000351426	0.000411213	0.0332887	0.000146214	7.71e-05	3.98e-07	6.09e-05			AGGAGGTTCCGAAGGA-2-0	Macrophage_YS_HL	Macrophage_ipsc_HL	3.08479e-06	1.075e-08	1.00453e-09	3.7817e-06	1.19443e-07	7.06836e-09	2.0012e-09			GGTGTTAAGGAACTGC-1
F51_boneMarrow_CD45-_FCAImmP7803032_5GEX_GTCGTAACACCCATGG	Sinusoidal_EC_training	sinusoidal EC_prediction	3.90056e-05	4.20027e-06	0.078103	2.05158e-08	0.000130641	0.865862	0.0558607				F61_Liver_CD45+_FCAImmP7862085_CAGCTGGTCTGGTTCC	Immature_EC_training	Endothelium_prediction	0.0746032	0.000323057	0.597361	0.00648701	0.200148	0.0874463	0.033631			CAAGAAAAGTTCGCAT-0	Immature_EC_ys_HL	6_AGM_HM	8.39e-06	6.03e-06	0.999838	3.67e-07	8.49e-06	5.08e-06	4.31e-05			AGGAGGTTCTAGGCCG-2-0	Erythroid_YS_HL	Erythroid_ipsc_HL	7.51477e-07	1.35982e-07	3.88317e-05	5.61085e-07	5.57301e-08	4.03159e-08	2.72187e-06			GGTGTTAGTTGACGTT-1
F51_boneMarrow_CD45-_FCAImmP7803032_5GEX_GTCTCGTAGCAATATG	VWF_EC_training	tip EC_prediction	0.0230661	2.67397e-05	0.205728	0.000304109	0.135425	0.202235	0.433215				F61_Liver_CD45+_FCAImmP7862085_CAGGTGCGTTATCACG	Prolif_Sinusoidal_EC_training	Endothelium_prediction	1.17612e-05	0.000275248	0.0148483	0.000480749	0.975538	0.00466711	0.00417896			CAAGAAAGTAAATACG-0	Smooth_Muscle_ys_HL	38_AGM_HM	1.29e-05	0.000147259	0.000593952	1.18e-05	1.04e-06	1.51e-07	1.82e-05			AGGATAAAGGTCACAG-2-0	Macrophage_YS_HL	Macrophage_ipsc_HL	3.01466e-05	6.05657e-07	1.70338e-06	2.35344e-05	1.38493e-06	1.01553e-07	8.34892e-08			GTAACGTCATGGGAAC-1
F51_boneMarrow_CD45-_FCAImmP7803032_5GEX_GTGCATAAGTTTCCTT	Sinusoidal_EC_training	sinusoidal EC_prediction	0.000997632	4.13207e-05	0.0308003	7.9193e-06	0.00613194	0.914772	0.0472485				F61_Liver_CD45+_FCAImmP7862085_CAGTAACCACCATGTA	Prolif_Sinusoidal_EC_training	Endothelium_prediction	4.113e-06	9.28475e-07	0.000466701	0.000195619	0.9992	0.00012079	1.16715e-05			CAAGAAAGTCCTAGCG-0	Smooth_Muscle_ys_HL	50_AGM_HM	7.39e-05	0.000124309	0.00234503	9.68e-06	1.02e-06	2.47e-06	0.000215524			AGGATAAGTGTCCTAA-2-0	Erythroid_YS_HL	Erythroid_ipsc_HL	1.91817e-06	4.10053e-09	2.56383e-05	8.28721e-07	3.61907e-07	6.36312e-09	6.36703e-06			GTAACGTGTAGTGAAT-1
[truncated: 70,986 more rows]
[truncated: 265 more columns]
