# Supplementary material for: Yolk sac cell atlas reveals multiorgan functions during human early development
Source: Science. Author manuscript; Available in PMC 2023 Aug 26. (PMC7614978; doi:10.1126/science.add7564)
Supplement: Table S15 [file EMS185071-supplement-Table_S15.xlsx]

## Sheet: T_15 LR YS Gast. prob ss2
LR: YS scRNAseq trained gastrulation ElasticNet prediction probabilities
Barcodes	predicted	orig_labels	AEC_ys	CMP_ys	Cycling DC2_ys	Early_Erythroid_ys	Endoderm_ys	Eo_Baso_Mast_precursor_ys	Eo_Basophil_ys	Erythroid_ys	Fibroblast_ys	HE_ys	HSPC_1_ys	HSPC_2_ys	ILC_precursor_ys	Immature_EC_ys	LMPP_ys	Lymphoid_progenitor_ys	MEMP_ys	MK_ys	MOP_ys	Mac DC2_ys	Macrophage_ys	Mast_cell_ys	Mesothelium_ys	Microglia_ys	Mono Mac DC2_ys	Mono Mac pre DC2_ys	Monocyte_Macrophage_ys	Monocyte_ys	NK_ys	Neutrophil_precursor_ys	Pre DC2_ys	Pre_Macrophage_ys	Prolif_AEC_ys	Prolif_Sinusoidal_EC_ys	Promonocyte_ys	Sinusoidal_EC_ys	Smooth_Muscle_ys	VWF_EC_ys	pDC precursor_ys
SS.sc7785290	MK_ys	Blood Progenitors_Yolk Sac_2_gastrulation	1.89388e-13	1.11769e-13	1.33648e-12	3.35879e-05	3.96729e-13	2.53198e-06	2.77861e-08	2.79941e-13	1.25068e-08	4.02449e-11	8.28287e-08	2.08275e-08	8.63142e-12	2.09129e-14	1.69512e-13	6.75559e-12	0.00011123	0.999852	9.23406e-13	5.55141e-13	9.07307e-09	4.05275e-07	1.22764e-07	2.28913e-14	1.42634e-10	3.10977e-13	7.92346e-13	2.22241e-11	2.71959e-10	7.73166e-15	2.5479e-11	1.5868e-10	8.05064e-14	3.98632e-13	3.05632e-11	3.35144e-15	4.20242e-09	6.19666e-13	6.66184e-13
SS.sc7785398	Mesothelium_ys	YS Mesoderm_Yolk Sac_gastrulation	6.26643e-13	3.28915e-08	6.84386e-11	9.67378e-06	2.02794e-07	3.97206e-13	2.55417e-10	3.01557e-08	0.0168912	1.88319e-09	7.52295e-10	1.70965e-10	8.77839e-07	2.39705e-12	3.3095e-09	1.18263e-09	4.28406e-09	1.67359e-10	1.17873e-11	5.83363e-12	5.2545e-12	3.21135e-12	0.983071	7.9752e-14	9.67014e-08	2.82627e-08	5.85496e-10	4.68846e-12	9.61672e-10	1.13932e-12	2.59508e-09	1.46308e-11	4.96765e-11	4.6929e-09	2.78165e-11	4.43175e-13	2.74186e-05	7.33951e-13	3.85119e-10
SS.sc7785611	Endoderm_ys	YS Endoderm_Yolk Sac_gastrulation	3.17764e-12	2.72772e-15	3.49784e-19	4.51035e-14	1	6.89881e-18	4.69746e-18	5.89403e-12	1.69918e-12	7.42746e-15	1.04687e-13	1.48438e-18	2.0477e-10	2.14693e-14	9.30702e-18	4.35279e-18	2.40024e-18	1.0558e-16	1.27415e-17	1.25921e-19	7.09947e-19	9.59729e-18	1.94765e-09	9.90622e-15	3.00089e-12	3.29603e-09	7.7903e-16	8.93469e-22	6.71025e-17	1.72853e-19	2.92148e-16	1.46343e-18	8.47333e-18	2.05357e-15	9.67175e-18	3.51249e-16	2.11186e-13	3.07252e-16	3.185e-15
SS.sc7785425	Fibroblast_ys	YS Mesoderm_Yolk Sac_gastrulation	2.9283e-18	3.54443e-16	3.74188e-18	2.48715e-13	2.92507e-14	8.51521e-18	5.22708e-15	5.32917e-17	0.704373	1.36454e-17	1.89615e-19	2.74416e-18	8.54528e-14	1.78369e-18	2.68991e-15	1.01319e-15	6.09282e-17	2.55286e-18	1.45793e-18	2.06876e-19	3.37761e-22	9.14961e-17	0.295566	2.72277e-21	2.40629e-13	2.42695e-14	4.74926e-16	8.94495e-19	1.55943e-14	7.2344e-20	4.41444e-16	2.3711e-17	1.71159e-14	2.28026e-15	8.92133e-20	4.79306e-21	6.04693e-05	1.24399e-19	6.55502e-16
SS.sc7785599	Endoderm_ys	YS Endoderm_Yolk Sac_gastrulation	2.83895e-19	7.87183e-20	7.46419e-22	1.32117e-16	1	2.77948e-21	1.90515e-22	8.21891e-14	2.02311e-17	1.70571e-20	1.77969e-18	2.2456e-20	1.01873e-14	1.03395e-20	2.14286e-20	3.41538e-24	8.78464e-22	2.79422e-20	1.08142e-19	3.29316e-22	2.31583e-21	6.95759e-25	5.26443e-16	3.94062e-20	1.7769e-15	9.57611e-11	4.21521e-20	3.35465e-26	5.38931e-23	1.59699e-24	5.95874e-22	1.79869e-21	6.70827e-18	1.274e-14	1.43356e-19	6.16948e-23	8.48809e-24	1.5419e-23	1.95892e-21
SS.sc7785455	Sinusoidal_EC_ys	Hemogenic Endothelium_Yolk Sac_0_gastrulation	7.81156e-05	1.27581e-10	1.6006e-10	1.07199e-07	8.73094e-10	5.97551e-12	9.07364e-10	0.000187113	1.05404e-06	0.000126959	5.42663e-05	5.13706e-10	8.88824e-07	0.148069	5.17471e-13	7.39e-10	5.33586e-10	2.39999e-10	1.72401e-12	4.67338e-11	3.05463e-09	6.95304e-08	8.96734e-10	4.58478e-10	3.08549e-08	2.5106e-08	2.27209e-13	4.65522e-13	8.92752e-08	2.90666e-11	5.76299e-11	2.40546e-09	6.25544e-11	6.42958e-05	2.25664e-10	0.848617	1.01368e-07	0.00280134	3.05294e-09
SS.sc7785598	Mesothelium_ys	YS Mesoderm_Yolk Sac_gastrulation	3.40964e-16	4.80658e-16	4.68119e-18	1.32683e-13	3.90052e-15	5.10402e-18	2.27816e-14	7.1323e-15	0.469373	3.1952e-16	1.18102e-17	2.23016e-18	7.17814e-13	5.99054e-16	4.71635e-15	2.85695e-15	2.56726e-16	5.81514e-18	1.167e-17	1.66475e-19	5.25529e-21	6.8266e-14	0.511738	6.44254e-19	3.55346e-13	9.11148e-13	2.38364e-15	9.29437e-18	2.0812e-13	5.34778e-18	1.1278e-14	3.12763e-18	2.16421e-17	6.69582e-17	2.99727e-19	8.56251e-18	0.0188888	2.55465e-16	1.12455e-13
SS.sc7785291	HSPC_1_ys	Hemogenic Endothelium_Yolk Sac_1_gastrulation	0.000111487	4.5517e-05	2.10736e-05	0.00120963	5.2039e-05	0.000153596	4.80815e-06	0.000403447	6.36081e-06	0.0133702	0.967685	0.0116045	0.000431515	0.000715688	2.3109e-05	6.84076e-05	0.000208743	0.00148219	5.17522e-09	8.14547e-07	3.55415e-05	0.000141305	2.90557e-08	2.57665e-09	0.000732281	0.000154712	2.03414e-08	1.94091e-07	0.000190793	4.02122e-08	1.11375e-05	0.000784679	2.26783e-06	0.000180994	3.11725e-06	3.38923e-05	1.02709e-05	3.96611e-05	8.08418e-05
SS.sc7785601	Endoderm_ys	YS Endoderm_Yolk Sac_gastrulation	1.28122e-18	1.7161e-24	3.87867e-28	2.54729e-22	1	4.77351e-27	1.02701e-27	7.20835e-20	2.83198e-24	1.51804e-24	1.58254e-23	1.17529e-27	9.98701e-21	7.99544e-24	1.80337e-27	1.2731e-32	8.60623e-27	1.48419e-24	2.25812e-23	3.03537e-27	5.84599e-27	5.9722e-26	5.62238e-20	1.72947e-21	3.92128e-19	8.18195e-12	1.04404e-23	3.23769e-31	4.54823e-28	1.90621e-29	4.82494e-25	2.61574e-28	4.54513e-24	2.6805e-21	7.32682e-25	2.55614e-23	4.87961e-27	2.28487e-26	2.06633e-25
SS.sc7785378	MK_ys	Blood Progenitors_Yolk Sac_2_gastrulation	6.88817e-14	7.49763e-14	3.3277e-13	2.32721e-05	6.24263e-12	3.35451e-05	9.45321e-08	1.40491e-11	8.05842e-09	4.3041e-11	6.01067e-08	1.77667e-07	1.11623e-11	1.44832e-14	1.03448e-12	5.82074e-12	0.000198908	0.999744	1.34454e-13	1.55963e-13	2.69576e-10	1.91926e-07	7.54128e-09	1.72584e-15	2.68828e-11	3.10647e-13	1.13963e-13	3.4732e-12	3.27926e-10	1.87353e-15	9.96817e-12	2.74824e-10	2.02871e-13	4.5523e-13	8.56751e-12	4.5148e-15	1.17281e-09	4.08909e-13	3.16739e-12
SS.sc7785430	Fibroblast_ys	YS Mesoderm_Yolk Sac_gastrulation	1.91986e-20	7.95581e-20	5.8863e-21	1.53533e-17	2.43744e-17	3.00365e-17	1.66445e-17	4.99134e-17	0.999461	4.69113e-21	5.17766e-23	9.31072e-20	2.05996e-15	3.00467e-18	9.22215e-17	4.23416e-18	1.17278e-18	3.98891e-21	6.91244e-21	3.76912e-22	1.98842e-27	3.36023e-17	2.24148e-06	5.75332e-23	1.21225e-15	2.93883e-16	3.82953e-20	5.03398e-21	6.7933e-17	5.3371e-19	2.10756e-20	1.57541e-21	1.41299e-19	3.42771e-20	1.92567e-22	1.62446e-20	0.000536941	1.80591e-19	4.90302e-18
SS.sc7785362	Erythroid_ys	Erythroblasts_Yolk Sac_gastrulation	7.88153e-14	9.84376e-06	1.22017e-06	0.346517	2.30302e-07	2.83162e-05	4.28986e-07	0.620289	3.75457e-07	2.53404e-07	5.3833e-05	0.0307759	0.000446955	4.2175e-10	0.000413409	0.00033562	0.000972586	5.26968e-05	9.85733e-09	6.32822e-08	8.70122e-07	4.71732e-10	5.92592e-07	1.27515e-11	1.52713e-07	6.00007e-07	9.06905e-10	5.83896e-10	7.82122e-07	2.42961e-09	2.22697e-06	4.80508e-08	2.92601e-06	9.37278e-05	7.32006e-09	6.99799e-13	2.19197e-10	3.22515e-11	4.86367e-08
SS.sc7785569	Fibroblast_ys	YS Mesoderm_Yolk Sac_gastrulation	3.65493e-16	1.36764e-12	3.78241e-13	4.32623e-10	9.45801e-11	1.40217e-11	2.83554e-12	2.83912e-10	0.999977	1.72376e-13	3.04864e-14	4.88854e-11	6.31573e-10	5.14415e-12	1.21191e-10	1.97675e-10	2.14333e-12	1.65975e-14	1.56711e-13	3.36575e-14	1.64936e-16	1.97475e-13	1.99469e-05	1.31147e-16	1.06712e-09	6.20077e-10	3.83932e-15	5.95662e-15	2.26803e-13	1.89871e-13	1.2786e-13	1.4099e-12	1.64398e-10	4.07103e-09	3.70817e-15	5.64724e-16	3.02963e-06	5.63824e-14	2.26977e-13
SS.sc7785530	HSPC_1_ys	Erythro-Myeloid Progenitors_Yolk Sac_1_gastrulation	6.01648e-07	7.96893e-05	1.63053e-05	4.38668e-05	4.23761e-06	2.83473e-07	1.06296e-08	1.57209e-06	1.24371e-08	2.06823e-05	0.928897	0.000695852	0.0230775	3.75685e-06	0.00674868	0.037795	5.33478e-07	6.28434e-06	2.04777e-09	6.88804e-08	1.31412e-05	6.65651e-07	4.4436e-09	4.46192e-09	0.000120771	0.000363087	5.67639e-09	3.57987e-08	0.00032939	9.1338e-09	0.000680955	1.59259e-05	2.23612e-09	1.11302e-07	1.38124e-07	7.47161e-07	4.43165e-07	1.48985e-06	0.00108073
SS.sc7785327	Fibroblast_ys	YS Mesoderm_Yolk Sac_gastrulation	6.8417e-21	2.21819e-20	5.97361e-22	3.60621e-18	1.42788e-18	2.26432e-18	3.3365e-18	8.3175e-17	0.989645	8.80333e-23	6.3538e-24	8.55419e-21	1.66241e-15	1.84339e-17	2.23839e-17	5.64172e-20	4.40265e-20	6.22419e-22	1.96615e-21	8.91341e-24	1.17122e-28	2.52895e-16	0.00023416	1.11913e-24	1.67488e-16	4.42372e-17	1.13019e-19	4.13414e-21	7.36283e-18	1.87697e-18	5.67569e-21	3.54281e-23	2.82197e-20	4.34523e-21	2.80613e-24	8.82122e-21	0.0101213	5.22754e-19	9.21123e-20
SS.sc7786604	Endoderm_ys	YS Endoderm_Yolk Sac_gastrulation	5.66837e-11	3.14998e-13	6.84316e-16	1.4808e-11	0.999998	2.77668e-14	2.79393e-15	7.58588e-10	3.15452e-11	1.67691e-11	3.53267e-11	3.86531e-15	8.86787e-11	6.79733e-12	9.07545e-15	8.71436e-16	1.69123e-13	3.5036e-13	4.53591e-15	6.20068e-18	9.48829e-16	6.05155e-14	3.47844e-08	1.43372e-12	7.05672e-09	1.57162e-06	1.00611e-14	6.74403e-19	2.89355e-14	3.9912e-17	2.79279e-14	1.4439e-15	3.7812e-16	3.55149e-13	5.48023e-15	9.36284e-14	3.52217e-12	7.67969e-14	4.54437e-13
SS.sc7785758	Endoderm_ys	YS Endoderm_Yolk Sac_gastrulation	1.55306e-13	5.205e-15	1.79871e-17	1.17844e-13	1	6.45897e-17	6.99474e-18	3.3428e-10	1.46319e-14	6.31978e-14	3.00473e-13	1.87662e-16	1.36459e-12	4.69483e-15	1.09172e-16	1.10349e-18	1.67693e-15	1.58621e-15	6.42763e-16	5.88279e-19	1.73823e-17	1.69708e-17	2.96129e-13	2.0069e-14	4.06863e-11	1.94741e-08	4.58509e-17	6.74673e-21	2.78316e-16	2.59246e-19	5.98619e-17	1.06223e-17	4.58146e-17	5.00527e-14	1.05054e-15	8.4864e-17	2.82121e-16	2.80396e-17	5.60034e-16
SS.sc7785451	Erythroid_ys	Erythroblasts_Yolk Sac_gastrulation	9.93047e-16	3.2162e-07	4.9113e-08	0.000893554	1.51282e-10	7.78743e-08	3.93129e-09	0.997679	3.38337e-10	3.79667e-08	4.38101e-06	0.00132198	7.50257e-06	9.93075e-12	3.85843e-05	3.89819e-05	1.40483e-05	2.4198e-07	5.63067e-10	1.51412e-09	1.29146e-08	9.03006e-12	5.68657e-11	5.36388e-13	1.00831e-09	2.99394e-09	7.15176e-12	5.33336e-11	7.96749e-07	8.06391e-10	1.9595e-08	2.37235e-10	5.41603e-09	2.24068e-07	1.92528e-10	3.01746e-14	1.04329e-12	9.89222e-13	5.2331e-10
SS.sc7785336	HSPC_1_ys	Erythro-Myeloid Progenitors_Yolk Sac_0_gastrulation	3.49459e-07	0.000636807	1.08266e-06	0.00331878	0.000231132	0.000590897	1.03699e-06	2.76321e-06	3.69451e-06	6.6166e-05	0.936885	0.00890039	0.0370705	7.46089e-07	0.000358389	0.00020563	0.000359726	0.00947844	8.85069e-10	6.68332e-08	1.8038e-05	5.44773e-05	0.000173199	6.77567e-10	0.000345579	0.000435444	4.331e-08	6.50346e-08	2.17911e-05	5.03133e-09	0.000429194	0.000336613	6.46645e-10	2.53135e-07	1.27463e-06	6.96126e-07	3.8326e-05	7.06475e-06	2.64882e-05
SS.sc7785474	Erythroid_ys	Erythroblasts_Yolk Sac_gastrulation	1.68647e-13	1.23313e-06	6.10376e-08	0.000537697	3.85034e-08	9.56223e-08	2.20334e-09	0.999351	1.162e-10	1.56459e-07	9.95633e-06	5.19268e-05	3.21177e-05	3.67317e-10	8.514e-06	3.6823e-06	5.44704e-07	6.04183e-07	2.16539e-09	4.92354e-09	2.23845e-08	1.63711e-09	3.18629e-10	2.63801e-11	2.74897e-09	2.10617e-08	1.57308e-10	3.05421e-10	2.36452e-06	1.64106e-09	4.02574e-07	3.8898e-10	2.84899e-09	3.1079e-08	4.03067e-10	2.36135e-12	2.68802e-11	2.64337e-11	3.40588e-08
SS.sc7785554	Erythroid_ys	Erythroblasts_Yolk Sac_gastrulation	3.07944e-17	2.27377e-08	7.90194e-09	0.00370293	6.88797e-10	1.64233e-07	4.3045e-10	0.995773	4.99253e-11	2.48726e-09	4.99424e-07	0.000458904	1.18333e-05	1.63832e-13	3.49601e-05	1.36978e-05	2.97978e-06	2.02209e-07	6.64362e-11	3.31086e-10	3.52979e-10	1.69147e-12	8.31329e-11	1.33588e-14	4.68261e-10	7.53038e-09	1.02783e-12	1.54757e-12	6.59398e-08	2.1708e-11	1.1503e-08	6.03784e-11	8.85821e-09	1.29013e-07	1.9265e-11	6.82812e-16	1.7024e-14	2.34149e-14	5.26131e-10
SS.sc7785411	NK_ys	Erythro-Myeloid Progenitors_Yolk Sac_0_gastrulation	3.5846e-06	5.22227e-06	0.00011368	0.00170613	1.39125e-09	1.62428e-05	9.50928e-05	0.00383273	4.04016e-07	1.63599e-05	0.00571686	6.93607e-06	0.00156885	5.11354e-05	1.3842e-05	0.299679	4.11973e-07	3.38941e-06	2.88534e-08	1.76744e-05	0.00118377	0.000344625	3.61551e-07	1.63566e-06	0.00110585	0.0050907	9.95013e-08	3.21075e-07	0.661875	1.3293e-08	0.0047561	1.36416e-06	2.996e-08	6.4112e-07	2.06242e-06	3.40459e-05	9.41545e-06	2.56301e-05	0.0127206
SS.sc7785458	HSPC_1_ys	Hemogenic Endothelium_Yolk Sac_0_gastrulation	0.111409	1.03768e-07	3.65356e-10	2.83493e-05	0.00284793	2.04124e-06	3.89622e-06	5.24229e-05	2.30681e-05	0.385439	0.410288	4.89745e-05	0.000545726	0.0728367	6.50373e-08	9.77793e-06	4.27244e-06	2.46386e-06	5.64516e-11	6.08281e-11	7.2889e-09	0.000199631	1.92746e-07	3.50032e-09	1.22689e-06	2.71272e-06	5.40689e-11	2.86577e-10	2.56247e-05	1.29354e-09	2.47833e-09	6.54044e-05	4.64659e-06	0.000231416	1.11939e-09	0.0110082	8.68233e-06	0.00491082	1.60572e-07
SS.sc7785503	MK_ys	Blood Progenitors_Yolk Sac_0_gastrulation	2.77449e-16	2.83399e-20	6.67309e-17	1.34864e-06	6.14958e-17	1.42074e-07	2.95929e-11	1.46387e-14	1.258e-08	3.12387e-14	8.73354e-12	1.66635e-11	7.46747e-16	7.19172e-17	2.2942e-17	4.52316e-13	1.1701e-06	0.999997	4.50905e-15	8.60291e-16	1.73744e-12	1.45763e-09	6.52691e-13	6.89829e-18	1.94696e-15	7.45639e-16	1.53102e-17	5.05423e-14	7.6314e-12	5.76687e-17	1.15934e-14	2.70592e-15	4.30836e-16	4.39773e-15	1.39915e-16	2.0443e-17	3.82271e-10	3.13974e-15	1.72424e-13
SS.sc7785399	Fibroblast_ys	YS Mesoderm_Yolk Sac_gastrulation	1.37946e-18	1.32683e-17	8.7436e-21	1.39161e-16	8.17495e-15	1.1582e-15	4.72219e-16	1.37527e-13	0.999673	1.57014e-19	7.93772e-21	1.3428e-18	3.68033e-14	8.99231e-16	3.66803e-14	1.06772e-16	2.09306e-18	1.31047e-20	1.1752e-18	1.49653e-20	1.7397e-25	2.1241e-15	2.59735e-05	2.49704e-20	1.28195e-15	6.47401e-15	7.005e-18	1.10587e-19	3.03235e-15	5.22729e-15	7.74842e-18	4.98861e-20	3.32214e-18	2.12616e-18	3.15329e-21	6.05691e-18	0.000301181	6.14437e-17	1.05734e-16
SS.sc7785339	Mesothelium_ys	YS Mesoderm_Yolk Sac_gastrulation	1.90572e-17	2.51345e-16	5.24922e-18	8.80631e-14	3.20489e-14	1.52443e-19	5.80444e-17	4.17129e-17	0.000859171	1.07105e-17	6.30537e-19	4.33617e-20	1.15828e-13	3.23406e-18	1.83722e-17	7.86187e-18	2.17588e-17	5.19083e-18	2.50729e-19	1.80352e-19	2.04611e-21	1.12089e-16	0.999137	3.21445e-21	3.91032e-13	2.76865e-15	4.38934e-16	2.80741e-19	2.60432e-15	1.88164e-20	1.27055e-15	2.22366e-18	2.33189e-17	4.86456e-17	2.66328e-19	3.11704e-19	3.45335e-06	3.54784e-19	1.45357e-16
SS.sc7785579	HSPC_1_ys	Erythro-Myeloid Progenitors_Yolk Sac_0_gastrulation	6.49762e-09	0.00275989	4.39015e-07	0.00536386	0.000303218	3.06001e-05	4.28069e-07	3.61652e-05	5.43864e-08	0.000427337	0.682856	0.286209	0.00747845	5.40879e-08	0.0118178	0.000274764	0.000328558	0.000448175	5.29804e-09	5.94728e-08	2.97841e-06	3.00684e-06	5.18828e-07	1.01366e-09	8.06992e-05	5.41993e-05	5.1767e-09	3.71523e-08	0.000945816	2.62201e-09	2.54134e-05	0.000539597	8.85161e-08	3.41444e-06	1.94807e-07	4.41761e-09	5.16501e-08	5.73096e-08	8.62166e-06
SS.sc7785526	Erythroid_ys	Erythroblasts_Yolk Sac_gastrulation	1.5425e-14	1.41252e-06	6.50927e-08	0.0101514	7.77343e-09	1.08411e-07	3.26247e-10	0.989598	6.1813e-10	2.37155e-08	2.91254e-06	0.000102211	0.000130738	6.97086e-11	3.09844e-07	2.21738e-06	5.01446e-06	2.9628e-06	5.29748e-10	3.78929e-09	2.16004e-08	1.51743e-10	2.995e-08	4.40807e-12	1.2371e-08	8.9995e-08	3.41195e-11	1.13455e-11	3.562e-07	7.2685e-11	2.36734e-06	1.89592e-10	2.73991e-09	9.99454e-08	3.00474e-10	4.48401e-13	7.08942e-11	4.17627e-12	1.18146e-07
SS.sc7785529	Fibroblast_ys	YS Mesoderm_Yolk Sac_gastrulation	2.72037e-18	9.95885e-18	2.33185e-19	5.27247e-16	3.46354e-16	1.75687e-14	1.42564e-15	1.11094e-13	0.99751	5.10955e-18	1.16567e-19	4.18824e-17	1.29022e-15	5.90949e-16	2.36504e-13	2.43314e-16	1.97439e-15	4.99978e-19	5.35268e-18	1.11126e-20	3.74805e-25	1.14215e-14	1.85855e-08	1.20144e-20	1.86208e-15	1.18216e-14	9.15588e-19	9.6866e-19	2.69884e-13	3.34757e-15	8.37641e-18	7.25127e-20	2.24035e-18	1.22781e-18	1.25958e-20	8.07237e-18	0.00249042	5.4532e-16	2.69432e-15
SS.sc7785596	Fibroblast_ys	YS Mesoderm_Yolk Sac_gastrulation	4.80711e-23	3.26845e-20	3.25893e-19	2.05299e-15	8.40591e-19	4.70999e-18	1.86238e-16	3.29677e-16	0.999978	7.23808e-22	4.64064e-23	2.43207e-18	5.22059e-16	9.72602e-20	1.77525e-16	9.25402e-18	2.70253e-18	2.17886e-20	1.57393e-20	4.16828e-20	2.46441e-24	2.96054e-20	2.2409e-05	4.92429e-26	3.06303e-16	1.08503e-16	3.6323e-20	1.8145e-21	6.29331e-18	6.58236e-21	4.98e-19	7.54567e-21	3.38163e-15	9.03915e-15	2.2725e-22	1.21167e-23	3.07981e-09	2.48981e-21	1.93623e-20
SS.sc7785303	HSPC_1_ys	Erythro-Myeloid Progenitors_Yolk Sac_0_gastrulation	3.79871e-06	0.0069577	1.69937e-05	0.00574686	0.00196237	0.000779346	6.58069e-05	4.0099e-06	6.91229e-06	0.000543246	0.894883	0.0511899	0.00420911	1.89096e-06	0.000304024	2.56721e-05	0.00243359	0.026149	8.28045e-08	4.96703e-07	0.000170075	0.000656388	0.000135948	1.80457e-08	0.000554431	2.72586e-05	7.54407e-07	1.10897e-06	3.45305e-05	5.03052e-08	7.86711e-05	0.00296157	4.39183e-07	3.86545e-06	6.6457e-05	1.48546e-07	2.00973e-05	1.07777e-06	3.74072e-06
SS.sc7785650	Macrophage_ys	Erythro-Myeloid Progenitors_Yolk Sac_2_gastrulation	5.119e-09	0.0134142	0.00258089	2.66387e-05	9.1943e-12	1.71349e-07	2.67354e-06	1.35266e-08	4.33341e-08	3.77908e-06	0.00121917	0.00303708	3.62747e-07	9.74894e-09	2.53933e-06	0.000120306	9.8945e-08	1.87454e-06	1.2872e-05	0.000381886	0.959639	8.70629e-10	5.62083e-08	1.15821e-05	0.0041864	0.00340656	1.23843e-05	3.31388e-06	0.000747107	2.44239e-08	0.00871982	0.00154269	1.79951e-05	0.000101697	0.000548256	2.33225e-08	7.13147e-11	2.09955e-08	0.000258812
SS.sc7785312	MK_ys	Blood Progenitors_Yolk Sac_2_gastrulation	1.86794e-14	6.91816e-16	3.43312e-14	1.32572e-06	1.76783e-14	5.91161e-07	2.801e-09	9.28405e-15	5.10813e-09	1.40937e-12	2.55124e-09	1.66574e-09	2.69229e-13	8.64322e-16	7.27361e-16	3.47422e-13	5.98237e-06	0.999992	3.02351e-14	7.1087e-14	5.73231e-10	2.23172e-08	9.80756e-10	2.93571e-16	1.25789e-12	1.17556e-14	9.49483e-15	2.57256e-12	1.66139e-10	1.78674e-16	3.49464e-12	6.49345e-12	1.14817e-14	3.89119e-14	1.26522e-12	4.24227e-16	5.05979e-10	5.54294e-14	3.68879e-13
SS.sc7785545	MK_ys	Blood Progenitors_Yolk Sac_1_gastrulation	1.82979e-14	4.03255e-11	5.74034e-09	0.00657065	1.77481e-12	8.37128e-05	2.62869e-06	5.34071e-07	1.47462e-07	5.66365e-10	6.03606e-08	0.000114871	3.4131e-08	1.41501e-13	4.7075e-11	1.07881e-08	7.33682e-05	0.993153	2.47473e-11	4.36838e-08	5.56692e-07	2.84946e-09	2.15001e-07	4.25653e-15	1.03632e-09	1.98974e-11	2.80443e-12	1.09492e-10	4.08441e-09	4.0865e-13	3.65388e-08	3.12508e-09	8.26705e-08	7.22324e-08	1.14456e-09	7.14321e-16	1.31335e-12	2.51499e-13	1.43349e-11
SS.sc7785385	Endoderm_ys	YS Endoderm_Yolk Sac_gastrulation	8.28906e-16	8.31572e-17	4.32799e-20	8.73124e-16	1	1.25399e-20	2.75253e-21	5.70228e-13	7.56626e-18	1.99167e-17	3.48792e-16	3.52689e-20	8.3321e-14	1.21921e-17	2.70316e-20	2.54186e-22	4.27625e-20	1.06769e-18	5.19581e-18	2.26544e-20	1.17277e-19	3.79307e-21	9.64947e-15	1.37034e-16	1.21684e-13	2.13971e-10	3.26144e-18	6.17925e-24	9.4615e-21	4.24289e-22	1.36926e-18	4.67012e-20	1.80777e-18	8.04734e-16	6.42964e-18	3.75657e-20	1.1838e-19	8.98484e-21	2.51924e-18
SS.sc7785597	Mesothelium_ys	YS Mesoderm_Yolk Sac_gastrulation	8.51448e-19	5.71635e-20	2.83708e-23	9.71587e-18	8.74261e-18	1.34963e-22	2.76801e-18	1.33032e-19	0.0910226	1.0852e-23	3.09366e-24	1.89142e-23	2.59237e-16	1.54021e-20	2.49458e-19	2.5482e-20	2.24882e-21	1.90128e-23	2.36174e-21	7.88781e-24	1.79872e-27	1.29655e-18	0.907269	4.11897e-24	7.31027e-18	1.40483e-18	1.53973e-17	5.04296e-22	1.43974e-19	2.51756e-20	1.85448e-18	3.77699e-23	4.95514e-19	7.28712e-21	4.81777e-25	2.04265e-22	0.00170815	4.73531e-21	8.50895e-21
SS.sc7785621	Fibroblast_ys	YS Mesoderm_Yolk Sac_gastrulation	4.24298e-19	2.04466e-17	2.06039e-19	8.49547e-14	3.12466e-15	7.14282e-18	5.31937e-16	3.25062e-15	0.877263	1.38978e-18	5.59579e-20	2.89159e-18	2.38954e-14	1.5096e-17	2.30749e-15	1.91104e-16	1.77602e-17	1.08407e-19	1.24508e-18	3.47955e-20	8.33277e-23	2.22349e-16	0.122675	4.09639e-21	7.23225e-14	2.15305e-14	3.32851e-17	2.07893e-19	6.27713e-15	3.22948e-19	7.68121e-17	8.03934e-19	2.91614e-16	1.63007e-15	2.62625e-21	2.82715e-20	6.23744e-05	8.65726e-19	5.50106e-18
SS.sc7785543	Fibroblast_ys	YS Mesoderm_Yolk Sac_gastrulation	2.3788e-20	5.10085e-18	2.71253e-18	1.49302e-14	4.59521e-17	1.74379e-17	1.54496e-16	1.42898e-15	0.998584	2.85294e-20	1.30624e-21	2.79232e-18	4.95644e-14	9.34806e-18	7.0261e-16	9.06786e-17	7.49189e-19	7.20482e-21	9.84512e-19	1.39237e-19	9.75727e-24	1.33329e-17	0.00141117	1.2501e-22	4.36766e-14	9.16129e-15	1.9063e-17	2.01728e-19	6.45364e-16	1.4496e-18	1.39591e-17	3.04876e-19	6.23762e-15	2.70307e-15	3.03939e-21	2.51339e-21	4.67303e-06	6.33966e-19	1.02933e-18
SS.sc7786619	Endoderm_ys	YS Endoderm_Yolk Sac_gastrulation	1.5552e-11	2.04157e-16	1.07536e-19	6.09475e-14	1	4.78405e-19	5.8069e-19	7.14516e-13	1.31698e-12	4.31171e-15	6.36185e-14	1.59191e-19	4.84741e-11	4.46277e-13	7.71385e-18	9.89427e-19	1.76897e-18	1.85319e-17	2.02676e-17	3.92781e-20	3.32838e-19	3.61704e-17	1.23842e-08	1.02158e-14	4.30922e-12	7.09789e-09	2.44108e-15	8.95725e-22	3.34138e-18	2.36774e-19	1.24969e-16	2.61528e-18	4.52655e-17	9.81977e-15	1.2586e-18	3.76589e-15	1.40813e-13	2.44397e-15	5.2072e-16
SS.sc7785354	Erythroid_ys	Erythroblasts_Yolk Sac_gastrulation	4.27041e-13	5.56467e-05	7.31271e-07	0.358194	1.63486e-06	1.28675e-05	2.28727e-07	0.624299	2.33746e-07	2.561e-06	0.00113738	0.0142749	0.00111379	1.8082e-09	5.52097e-05	0.000380205	0.000403172	2.50573e-05	2.70241e-09	3.26339e-08	6.42056e-07	1.3766e-09	4.09889e-07	6.4066e-11	7.90487e-07	6.36937e-06	1.0607e-09	1.56643e-10	2.84874e-06	1.32662e-09	2.23941e-05	3.84321e-08	2.10808e-07	9.13799e-06	9.3243e-09	4.23863e-12	3.31741e-09	4.45434e-10	7.24022e-07
SS.sc7785363	Fibroblast_ys	YS Mesoderm_Yolk Sac_gastrulation	2.43661e-20	1.03889e-18	1.15075e-20	1.13106e-18	1.1292e-16	2.5723e-16	6.64321e-18	1.04868e-16	0.999237	3.59385e-21	6.75878e-23	2.30404e-19	9.93672e-17	2.63305e-18	5.28008e-15	2.63063e-19	1.42451e-18	6.91036e-22	2.36211e-19	4.09037e-22	8.31054e-28	2.06012e-17	4.96205e-09	1.43727e-23	6.75218e-17	1.27903e-16	5.6737e-20	2.36733e-19	4.44403e-16	1.07233e-15	1.5485e-20	3.47454e-21	1.01673e-18	3.07594e-20	3.79791e-22	7.97402e-20	0.00076263	5.14651e-18	3.99579e-18
SS.sc7785627	MK_ys	Blood Progenitors_Yolk Sac_0_gastrulation	1.67853e-16	4.30133e-20	1.10734e-16	4.88981e-07	1.07683e-17	4.25053e-09	2.64781e-10	2.05053e-16	2.19709e-09	2.14434e-15	2.23049e-12	5.74535e-12	2.86497e-15	3.49932e-18	1.20652e-19	7.648e-14	1.80676e-07	0.999999	1.86214e-15	9.13042e-15	8.66311e-12	1.88057e-10	2.05684e-11	3.55262e-19	8.96633e-16	1.62457e-17	7.47483e-18	8.68636e-15	8.03487e-12	1.559e-18	2.33982e-14	2.9557e-15	6.14221e-16	2.39601e-15	4.8042e-16	1.80251e-19	5.27208e-11	8.99534e-17	1.45719e-14
SS.sc7785351	MK_ys	Blood Progenitors_Yolk Sac_2_gastrulation	7.72038e-16	1.86184e-18	1.41624e-16	2.83912e-06	3.89546e-16	8.47615e-08	5.32946e-10	2.15195e-14	5.60831e-08	4.00235e-14	2.17003e-11	4.62664e-11	2.42726e-14	6.99047e-17	3.43927e-17	1.70232e-13	1.24145e-06	0.999996	2.21271e-15	1.46715e-15	5.88759e-12	4.54442e-09	9.55699e-10	3.48463e-18	8.47838e-15	8.81554e-16	1.46151e-16	4.46088e-14	1.03072e-11	5.03954e-17	1.14167e-13	1.20429e-14	5.48329e-16	4.8729e-15	2.17273e-15	3.27563e-18	2.45692e-09	1.46257e-15	2.00802e-14
SS.sc7785619	Macrophage_ys	Myeloid Progenitors_Yolk Sac_gastrulation	1.23233e-09	8.96016e-07	1.41791e-05	7.78256e-09	7.20048e-16	7.66044e-13	7.25994e-10	1.04964e-14	1.89267e-12	1.78661e-09	4.7222e-07	2.51272e-10	1.08598e-06	8.43111e-10	6.30975e-13	1.93322e-09	2.68517e-14	7.15459e-09	2.15099e-09	1.7997e-06	0.999699	4.69285e-10	5.80021e-11	3.45526e-05	0.000210536	5.12917e-09	1.00277e-05	3.31333e-06	2.22259e-08	2.35854e-13	2.5052e-08	3.80178e-06	3.19374e-11	2.42165e-09	2.03523e-05	5.85212e-08	2.9661e-12	5.30678e-09	1.18839e-08
SS.sc7785602	MK_ys	Blood Progenitors_Yolk Sac_0_gastrulation	8.22299e-14	4.79036e-09	2.08678e-07	0.0865557	2.98204e-09	0.00433033	7.74126e-05	1.46565e-05	0.00430551	6.21315e-08	1.32195e-05	0.205267	6.33253e-07	1.81856e-11	1.22634e-05	5.81706e-06	0.0805028	0.616322	9.80309e-10	8.71131e-09	7.32023e-07	1.21824e-09	0.000358718	8.38661e-14	6.12041e-07	2.76699e-08	3.3349e-11	2.99202e-10	2.41278e-06	3.73757e-12	1.99853e-08	2.41977e-06	0.000551607	0.00167574	7.76654e-09	1.09473e-14	9.53276e-11	1.70538e-11	2.78779e-10
SS.sc7786728	Endoderm_ys	YS Endoderm_Yolk Sac_gastrulation	3.06303e-09	3.6357e-11	3.24048e-14	3.51964e-09	0.99983	3.51392e-12	2.06481e-13	5.29388e-09	5.65984e-08	2.05114e-10	6.51958e-10	1.39153e-13	1.35703e-08	1.09436e-09	5.97571e-13	3.68177e-13	2.3279e-12	2.80762e-12	1.86051e-13	1.58133e-15	4.4878e-14	8.68007e-12	1.83212e-05	8.80791e-11	1.75053e-07	0.000150995	1.68681e-12	1.03085e-16	6.92122e-13	6.57835e-15	1.41924e-11	1.05639e-13	1.85958e-13	6.58932e-11	6.95658e-14	9.88621e-12	4.51666e-09	4.70905e-11	1.39383e-10
SS.sc7785641	MK_ys	Blood Progenitors_Yolk Sac_2_gastrulation	1.64136e-12	6.95047e-13	8.65466e-11	0.000117857	3.82257e-12	5.3306e-06	3.09947e-08	1.11978e-09	1.38448e-05	5.06118e-09	1.2786e-06	1.01102e-06	8.83288e-12	1.6503e-11	3.22678e-11	1.93572e-09	0.00361343	0.996245	1.11467e-11	5.42685e-11	9.94264e-08	2.01001e-07	9.63415e-10	4.00766e-14	2.033e-09	4.08197e-11	1.9133e-13	1.66157e-10	7.27472e-07	8.3503e-13	1.27938e-09	1.03178e-09	4.12511e-13	4.35934e-10	8.89873e-11	4.33285e-12	8.66269e-07	2.42229e-11	7.13304e-10
SS.sc7785360	Macrophage_ys	Myeloid Progenitors_Yolk Sac_gastrulation	2.5903e-09	6.1186e-07	2.51541e-05	4.75123e-09	3.44849e-18	1.05553e-11	2.19617e-09	5.11547e-14	1.48819e-12	5.86551e-09	1.94879e-07	6.52311e-10	5.63172e-09	7.85405e-10	2.38412e-14	4.4002e-11	3.8475e-13	1.67049e-08	2.30931e-09	1.81412e-06	0.999273	1.35546e-08	1.71727e-09	6.37843e-05	0.000577357	9.74809e-09	4.28144e-06	1.36325e-06	4.34982e-08	1.49889e-13	2.45215e-07	1.73579e-06	1.86051e-12	1.12862e-10	5.01304e-05	3.89494e-08	5.15143e-11	3.60326e-09	6.32396e-09
SS.sc7785446	Erythroid_ys	Erythroblasts_Yolk Sac_gastrulation	3.67666e-13	1.80793e-05	1.52116e-08	0.0293477	8.78474e-08	4.20181e-06	1.3535e-08	0.970173	3.32259e-10	3.06302e-07	5.39437e-05	0.000199228	0.00014	5.83353e-10	1.88698e-05	5.20635e-06	2.26858e-05	1.3997e-05	2.01822e-09	9.98475e-10	1.92716e-08	1.92739e-07	6.87412e-08	1.90725e-10	1.9463e-08	1.06615e-07	4.08921e-10	1.35611e-10	6.15437e-07	3.03626e-09	9.25302e-07	1.26171e-09	9.15239e-11	1.68764e-09	2.27722e-10	1.35057e-11	7.29516e-09	2.18743e-11	3.23486e-07
SS.sc7785651	Macrophage_ys	Myeloid Progenitors_Yolk Sac_gastrulation	1.10813e-09	5.24825e-07	0.000159622	1.11338e-08	5.53328e-17	1.53454e-11	7.33696e-09	9.36562e-13	8.1726e-12	4.76768e-08	6.4115e-07	4.72743e-08	7.99717e-10	7.97486e-10	8.71104e-13	6.51016e-09	3.09029e-12	2.5689e-08	6.5746e-09	0.000134443	0.998972	2.51223e-10	3.8491e-12	2.59394e-05	0.00065314	5.12128e-08	3.50883e-08	7.10644e-08	1.43931e-06	2.22343e-13	2.83729e-06	3.00988e-05	4.24811e-10	6.10814e-08	1.88609e-05	3.54143e-09	7.19793e-13	1.78039e-09	1.07142e-07
SS.sc7785643	Early_Erythroid_ys	Blood Progenitors_Yolk Sac_1_gastrulation	3.43061e-10	1.06742e-05	7.31712e-06	0.8188	1.29937e-09	1.38038e-05	1.34326e-06	0.130279	4.17988e-07	6.70014e-05	0.0150565	0.00492092	0.0013014	1.62354e-07	2.13206e-07	0.00100695	0.00291742	0.0254256	3.67787e-09	1.56586e-08	7.93118e-05	7.9941e-07	3.60107e-06	4.0213e-09	5.01596e-06	2.23614e-07	1.52505e-09	2.67436e-09	3.58452e-05	1.12616e-09	4.03751e-05	2.51449e-08	3.46333e-11	9.93239e-08	2.902e-08	1.87054e-09	6.55267e-06	2.79707e-08	1.94727e-05
SS.sc7785620	Prolif_Sinusoidal_EC_ys	Hemogenic Endothelium_Yolk Sac_1_gastrulation	4.17658e-07	3.20073e-06	4.39823e-06	0.00582752	2.23228e-05	7.73078e-06	2.656e-06	0.00355253	3.97467e-05	0.00315556	0.00913693	0.00613164	0.000224975	0.000105177	2.30053e-07	9.46265e-06	0.000102816	3.12014e-05	5.35386e-09	4.0499e-07	2.93066e-06	2.44838e-07	4.01103e-07	1.31961e-10	0.000275646	1.8719e-05	1.08959e-10	6.68164e-10	4.84399e-05	4.9295e-10	1.88163e-07	0.000311551	0.0157152	0.955264	1.50751e-07	2.7986e-07	5.98537e-10	3.47946e-06	1.47659e-07
SS.sc7785662	Fibroblast_ys	YS Mesoderm_Yolk Sac_gastrulation	7.15747e-12	3.40221e-06	2.35382e-07	0.0237911	5.74631e-09	2.07637e-07	1.02955e-06	1.39855e-06	0.888842	6.51801e-08	5.61975e-07	1.73763e-05	3.92441e-06	1.72085e-11	3.85845e-05	1.15673e-05	0.000415474	1.4111e-06	1.8729e-08	6.4907e-09	1.44138e-09	1.21248e-07	0.0506811	1.50051e-11	0.000507768	5.4994e-06	1.17101e-09	2.79146e-10	1.67971e-06	1.15177e-10	5.95303e-07	2.19213e-07	7.83321e-09	1.13216e-06	7.12942e-09	8.81609e-12	0.0356733	1.07783e-10	2.64711e-08
SS.sc7785482	Macrophage_ys	Myeloid Progenitors_Yolk Sac_gastrulation	5.48623e-10	2.15412e-09	1.88504e-06	3.38621e-13	3.5447e-23	3.11877e-16	3.92846e-12	8.20841e-21	1.13553e-16	6.97413e-12	8.26766e-10	2.01409e-15	2.40058e-12	6.38998e-12	1.18338e-17	2.8014e-12	1.5485e-17	1.24852e-11	6.88546e-11	1.81831e-07	0.999454	2.58219e-12	2.06658e-13	0.00049954	3.92238e-05	7.85686e-10	2.11288e-06	4.4443e-08	9.97455e-11	7.40939e-18	8.66163e-09	7.38538e-07	1.31717e-13	1.17914e-12	2.65781e-06	2.71249e-09	2.45417e-15	1.32498e-10	2.48203e-09
SS.sc7785527	Fibroblast_ys	YS Mesoderm_Yolk Sac_gastrulation	8.86857e-20	7.25369e-19	8.96418e-21	7.95047e-18	5.87305e-18	5.36589e-18	1.41736e-17	7.73251e-17	0.998595	5.36027e-21	3.42308e-22	1.25643e-20	6.50237e-17	1.01212e-17	6.67078e-16	3.54201e-19	4.68757e-18	1.0536e-21	6.08449e-20	2.08999e-22	8.41134e-27	2.91972e-16	1.42089e-05	3.39449e-23	1.34935e-15	4.36607e-17	5.10684e-20	1.77188e-20	1.82065e-15	4.30652e-18	3.278e-20	2.59557e-21	4.44423e-20	6.54849e-20	2.10253e-22	8.99628e-20	0.00139047	2.73268e-18	3.09366e-19
SS.sc7785387	HSPC_2_ys	Erythro-Myeloid Progenitors_Yolk Sac_0_gastrulation	2.20617e-10	0.000156492	3.68174e-07	0.0014705	0.00111853	3.80687e-05	7.76971e-08	4.97352e-06	6.7415e-08	3.41968e-05	0.321639	0.53034	0.0094222	3.96723e-08	0.10484	0.0259399	1.91184e-05	1.96033e-05	2.61478e-10	6.00619e-08	1.01023e-06	4.74764e-08	1.73005e-08	1.4414e-11	6.91953e-05	0.000454714	2.27472e-10	1.99713e-09	0.000589509	2.5091e-10	4.46336e-06	0.00372673	3.05369e-06	0.000101567	1.88645e-08	8.69277e-10	2.67165e-10	4.9355e-09	5.96719e-06
SS.sc7785623	Fibroblast_ys	YS Mesoderm_Yolk Sac_gastrulation	1.5848e-28	1.2154e-23	1.25726e-21	4.88747e-19	1.05763e-21	3.45712e-19	6.34879e-20	1.80409e-19	1	9.5478e-27	3.4888e-28	2.07873e-20	5.22026e-19	2.79779e-24	4.6551e-16	5.66773e-20	4.35878e-21	3.52362e-25	1.65916e-22	4.36534e-24	1.44951e-30	6.45791e-25	2.42757e-09	7.45192e-31	1.56587e-18	3.01431e-20	5.9596e-24	2.79757e-24	7.78754e-21	8.29535e-23	3.94702e-25	6.47234e-24	8.41284e-18	1.76245e-17	3.14521e-26	5.02161e-29	1.94647e-10	4.94928e-24	1.69628e-26
SS.sc7785507	Fibroblast_ys	YS Mesoderm_Yolk Sac_gastrulation	1.89138e-19	3.43847e-18	8.0867e-20	3.68155e-16	1.00732e-17	7.18057e-16	1.62473e-16	1.70129e-16	0.993295	6.02635e-20	5.62551e-22	6.12293e-20	5.67179e-17	1.0207e-18	1.44289e-15	1.81161e-18	2.66939e-17	2.88344e-20	1.05435e-18	1.13965e-21	8.95496e-26	3.27623e-15	2.16586e-06	5.89951e-22	3.81035e-15	1.38482e-15	3.42907e-18	7.88811e-19	1.17822e-14	5.58326e-17	8.1269e-19	1.26419e-20	4.34488e-19	7.99538e-20	5.31971e-21	3.44444e-19	0.00670291	1.43783e-18	8.66797e-17
SS.sc7785520	Fibroblast_ys	YS Mesoderm_Yolk Sac_gastrulation	1.43653e-17	1.26232e-17	5.36589e-20	4.86811e-15	5.04612e-14	9.3904e-16	1.86866e-15	7.22287e-15	0.999027	1.03732e-18	6.04584e-20	4.05342e-18	1.91551e-13	2.91707e-16	1.29706e-15	1.33365e-16	1.46758e-17	1.43086e-18	4.48522e-19	8.40654e-21	3.64748e-24	5.88904e-16	0.000627543	2.77199e-20	3.08442e-14	1.82538e-14	1.41221e-17	1.42241e-19	1.03448e-14	5.37702e-17	6.26287e-18	1.35671e-18	5.07218e-17	2.95868e-17	1.50418e-20	5.36594e-18	0.000345182	1.48729e-17	5.32522e-16
SS.sc7785401	Fibroblast_ys	YS Mesoderm_Yolk Sac_gastrulation	4.66156e-17	2.94931e-16	1.53533e-17	5.59498e-15	1.31434e-15	3.21071e-14	1.7665e-14	3.48555e-13	0.996491	1.49641e-17	9.20082e-18	1.40971e-16	3.65864e-14	2.19183e-15	6.08394e-14	8.371e-15	4.34263e-14	7.90406e-18	1.16786e-17	2.38229e-18	3.14124e-21	8.1593e-15	7.45392e-07	6.92857e-20	6.46923e-14	4.22557e-14	1.21104e-16	7.9349e-17	8.61726e-12	9.42107e-15	1.2628e-15	7.4967e-18	1.21536e-17	4.76223e-17	4.0941e-19	1.36021e-16	0.00350793	4.38156e-15	4.95545e-14
SS.sc7786545	Endoderm_ys	YS Endoderm_Yolk Sac_gastrulation	1.11718e-13	8.84734e-18	9.84692e-22	7.65686e-17	1	1.50942e-21	1.32818e-21	2.1846e-14	1.60023e-15	2.76221e-18	5.73297e-17	1.68666e-22	2.49275e-12	3.4925e-16	6.76622e-21	3.67193e-22	5.08294e-22	9.23222e-20	5.38246e-19	9.57427e-22	2.58537e-21	1.06743e-20	6.37314e-11	4.0838e-16	1.63966e-14	2.31059e-10	3.11482e-17	4.11038e-24	5.5053e-22	2.60153e-21	9.7139e-19	1.79854e-21	1.86739e-19	1.96002e-17	6.09015e-20	2.06936e-17	2.49939e-16	1.79869e-18	5.0789e-17
SS.sc7785422	Mesothelium_ys	YS Mesoderm_Yolk Sac_gastrulation	1.74784e-14	2.92252e-12	1.53864e-14	1.87691e-09	2.74884e-10	1.76544e-16	4.22552e-14	1.92567e-13	9.46796e-05	2.69721e-13	4.349e-14	6.74545e-17	3.85346e-10	3.71229e-15	1.06742e-13	1.25689e-12	3.39006e-14	1.84145e-14	1.12024e-15	7.80561e-17	3.1967e-17	1.82038e-14	0.9999	2.22949e-16	1.16419e-10	8.04784e-12	4.27012e-13	3.24666e-16	3.42685e-13	2.62975e-17	5.12795e-12	4.40472e-15	1.94777e-15	4.83755e-14	1.72172e-15	2.90783e-15	5.41135e-06	3.01378e-15	3.71294e-12
SS.sc7785473	Erythroid_ys	Erythroblasts_Yolk Sac_gastrulation	9.60426e-14	4.90439e-07	7.25534e-08	0.000854718	9.86233e-08	7.0657e-08	2.03533e-09	0.99889	1.44477e-09	2.37881e-07	5.8864e-06	0.000160642	7.98008e-05	8.10154e-10	3.18576e-06	1.92281e-06	1.24019e-06	7.92097e-07	1.52588e-09	7.74859e-09	4.18195e-08	6.89652e-10	2.28663e-09	9.29902e-12	3.8888e-09	1.84209e-08	1.07928e-10	1.94509e-10	4.10553e-07	2.36069e-09	4.43178e-07	4.32627e-10	2.16867e-08	2.05534e-07	1.49724e-09	9.75145e-13	2.21178e-11	1.75673e-11	3.77365e-09
SS.sc7785494	Fibroblast_ys	YS Mesoderm_Yolk Sac_gastrulation	3.29088e-20	2.25001e-19	4.48267e-19	3.25557e-17	1.85331e-17	2.82752e-15	7.911e-17	4.78589e-16	0.994013	6.5756e-21	3.14912e-23	1.00535e-19	1.10232e-17	6.28721e-18	5.76374e-15	3.06905e-19	1.47213e-17	1.80315e-20	1.01674e-18	1.02079e-21	1.36183e-26	2.74577e-16	3.47489e-07	1.54334e-23	8.59718e-16	8.18748e-16	4.81271e-19	4.98126e-19	4.04278e-16	1.19302e-15	2.09025e-19	5.78551e-21	9.47006e-19	1.2989e-19	1.28595e-21	7.60944e-20	0.00598686	8.28496e-18	2.09623e-18
SS.sc7785499	Endoderm_ys	YS Endoderm_Yolk Sac_gastrulation	2.76121e-16	8.51098e-24	3.64505e-29	9.42474e-25	1	2.95628e-26	1.23115e-27	1.30702e-20	3.71557e-25	4.32782e-23	1.75472e-23	1.739e-27	1.0162e-24	6.8408e-22	4.78759e-26	3.06335e-33	5.57008e-24	5.29172e-25	2.94739e-22	2.83863e-28	6.19113e-27	1.7136e-23	4.26825e-21	8.95719e-19	4.95544e-18	5.87652e-10	2.53715e-23	4.00414e-30	8.55409e-28	3.15145e-26	3.81293e-25	5.25715e-29	2.35944e-24	7.81515e-23	8.85706e-26	1.72202e-22	3.05579e-26	4.57632e-25	8.7928e-26
SS.sc7785640	MK_ys	Blood Progenitors_Yolk Sac_0_gastrulation	1.9696e-14	2.17713e-16	6.24007e-13	0.00105161	9.59668e-16	1.05206e-06	5.63143e-08	8.04674e-11	6.00217e-07	9.31081e-12	1.93019e-09	2.10138e-09	2.87756e-12	1.81805e-14	1.15901e-15	4.72682e-10	2.54082e-05	0.998921	3.88274e-13	2.87463e-12	3.0692e-09	1.17991e-08	1.01434e-09	2.35749e-15	3.25318e-12	6.68739e-14	9.37095e-15	1.34656e-12	6.63257e-08	1.25134e-15	2.17166e-11	6.58054e-13	2.3278e-14	1.45269e-12	3.81121e-13	8.0409e-16	3.41307e-08	1.38113e-13	1.27225e-11
SS.sc7785386	Mesothelium_ys	YS Mesoderm_Yolk Sac_gastrulation	1.0274e-16	1.76296e-16	1.24244e-18	2.98997e-13	9.43564e-16	1.43696e-19	2.20956e-16	6.96885e-16	0.0307262	2.08075e-17	1.37453e-18	1.10475e-19	3.88137e-13	1.09703e-16	1.24791e-17	1.99141e-18	1.61194e-16	2.78889e-17	8.30898e-19	4.96627e-19	2.29097e-21	4.64045e-15	0.96819	4.39499e-20	1.29776e-13	1.3391e-14	4.00862e-14	8.67634e-18	1.12922e-13	1.21023e-18	2.32657e-15	5.42545e-19	1.50192e-17	2.34811e-17	1.86844e-18	5.81865e-17	0.00108375	8.37693e-18	3.47696e-15
SS.sc7785424	Macrophage_ys	Myeloid Progenitors_Yolk Sac_gastrulation	2.63982e-08	1.31996e-07	4.59619e-05	7.96151e-09	1.57995e-16	4.30441e-12	1.44532e-08	1.39622e-14	1.80906e-11	3.48669e-09	1.9048e-07	6.9049e-10	1.59586e-07	1.34159e-09	2.67568e-13	8.13141e-09	1.08875e-14	7.08462e-09	3.84412e-10	1.68775e-05	0.99963	1.04641e-11	2.7885e-10	2.59729e-05	0.000224617	6.78221e-07	8.5467e-06	4.24789e-07	5.04961e-08	1.78429e-14	6.21468e-07	2.23574e-05	3.20704e-08	1.2826e-07	2.22645e-05	7.62249e-08	2.25323e-13	9.85973e-09	9.8919e-07
SS.sc7785384	Endoderm_ys	YS Endoderm_Yolk Sac_gastrulation	1.51425e-18	1.38371e-25	7.7636e-30	6.8369e-26	1	1.66512e-28	3.29955e-30	6.12338e-22	2.51777e-26	1.02262e-24	2.92968e-24	2.19407e-30	8.93926e-23	1.18571e-24	7.18795e-28	4.66718e-34	7.97514e-28	4.1527e-26	4.91489e-25	2.98864e-30	3.36688e-29	4.84875e-27	2.4936e-21	2.68377e-22	2.99306e-20	1.47261e-13	1.02793e-24	6.63412e-32	1.30541e-29	1.43139e-29	6.84789e-27	1.94621e-29	3.0907e-27	4.03354e-25	8.55318e-26	1.02052e-24	3.24231e-27	1.73373e-27	3.57273e-26
SS.sc7785375	HSPC_2_ys	Hemogenic Endothelium_Yolk Sac_1_gastrulation	2.7339e-06	0.00226142	3.39489e-05	0.00721822	0.00851281	1.43511e-05	5.40153e-06	4.33682e-05	0.00011757	0.00102628	0.0864849	0.593926	0.0196007	4.6755e-05	0.000160488	0.000689028	7.82508e-06	7.10605e-05	7.25037e-08	6.72828e-06	1.08971e-05	4.76888e-07	8.77182e-06	9.87328e-10	0.000757724	0.000319207	2.70893e-08	2.27559e-08	5.34613e-06	4.22724e-09	8.94375e-05	0.0187986	0.0438434	0.215929	9.72623e-07	1.46715e-07	3.48089e-08	1.91714e-07	5.88504e-06
SS.sc7786819	Endoderm_ys	YS Endoderm_Yolk Sac_gastrulation	3.1336e-10	1.16793e-13	2.40907e-17	7.23664e-14	1	4.4305e-16	1.00432e-16	1.82204e-11	5.35909e-13	1.77049e-12	1.39022e-11	5.84571e-16	3.10885e-11	7.00978e-12	6.72086e-15	1.58549e-16	1.69053e-15	4.06602e-15	7.4005e-16	6.01938e-19	8.83163e-17	2.43394e-15	4.42611e-10	2.30447e-12	1.40929e-10	1.80321e-07	1.1543e-14	2.24796e-19	2.90351e-16	1.51796e-16	6.20211e-15	3.35688e-16	8.5774e-17	1.56998e-14	8.64919e-16	1.00373e-13	2.05324e-13	1.80955e-14	4.79968e-14
SS.sc7785577	Early_Erythroid_ys	Blood Progenitors_Yolk Sac_1_gastrulation	1.93339e-11	1.06805e-05	3.22858e-06	0.839801	1.48111e-07	0.00109788	1.03296e-05	0.0790452	2.45835e-07	8.99153e-06	0.000604443	0.00538569	1.717e-06	2.84314e-09	3.66901e-06	2.8425e-06	0.0649506	0.00899054	2.54033e-07	5.37983e-07	2.91987e-05	1.83332e-05	1.58107e-06	1.01791e-09	5.71643e-06	1.00654e-06	1.05904e-08	1.51182e-08	7.96806e-06	1.13655e-08	1.37914e-05	5.67828e-07	2.90264e-07	2.63162e-06	2.32449e-07	3.99187e-11	5.01445e-08	2.63299e-09	8.89725e-07
SS.sc7785353	Fibroblast_ys	YS Mesoderm_Yolk Sac_gastrulation	3.31848e-26	2.18056e-22	2.71506e-22	1.13567e-18	2.1528e-19	1.55586e-18	5.95191e-20	2.29681e-18	1	2.15335e-25	1.50485e-27	2.64991e-20	8.20533e-18	5.24613e-22	2.85632e-17	5.57539e-21	2.24399e-21	1.43212e-23	1.10337e-21	6.63643e-23	2.11405e-30	1.70252e-21	1.86793e-08	2.7189e-29	7.05264e-18	3.40083e-19	1.32499e-22	3.99826e-23	3.36648e-20	8.50229e-21	1.33092e-23	6.28162e-23	9.89029e-16	3.3657e-17	1.65912e-25	7.65553e-27	2.39195e-10	1.64589e-23	4.19483e-24
SS.sc7785376	Endoderm_ys	YS Endoderm_Yolk Sac_gastrulation	5.87334e-11	3.65032e-15	2.37272e-19	1.01683e-14	1	5.98923e-16	1.98558e-16	2.40185e-12	6.4301e-13	3.68249e-14	3.49039e-13	1.89297e-17	9.55181e-13	7.46307e-13	2.88512e-17	7.8659e-18	4.70552e-16	1.09763e-15	3.65882e-17	1.76328e-18	3.94046e-17	1.06575e-16	2.30062e-11	3.15027e-13	3.57963e-12	3.71207e-08	3.64685e-16	4.51764e-21	6.88998e-17	7.70173e-18	1.88584e-15	8.20049e-17	1.76253e-16	3.76096e-14	1.81795e-17	2.47524e-14	2.22363e-14	7.03065e-15	5.86542e-14
SS.sc7785381	Mesothelium_ys	YS Mesoderm_Yolk Sac_gastrulation	1.89672e-16	1.54068e-15	2.86698e-18	4.03321e-13	2.45002e-12	4.33328e-20	1.15478e-16	6.11523e-15	0.00364908	3.36505e-16	3.8535e-17	3.47234e-19	3.13934e-11	1.75989e-16	6.36718e-16	6.07704e-17	2.04501e-17	6.0192e-18	5.43814e-19	4.6215e-20	5.18789e-22	6.78637e-16	0.996199	2.27305e-20	1.72804e-13	6.17569e-15	4.03408e-15	1.34639e-18	1.91134e-15	7.63934e-19	5.49346e-16	3.94831e-19	1.21374e-17	3.99574e-17	4.76904e-19	7.24004e-18	0.000151633	4.05438e-17	2.02797e-16
SS.sc7785403	Fibroblast_ys	YS Mesoderm_Yolk Sac_gastrulation	1.04507e-15	1.21429e-16	2.4353e-18	3.9951e-14	2.30743e-15	2.58139e-17	1.50298e-14	2.55767e-14	0.590236	3.65556e-17	5.48331e-18	1.13451e-17	4.25314e-13	7.15602e-14	9.57554e-16	4.90545e-16	2.8732e-16	4.97007e-19	3.84018e-19	3.30561e-19	1.18648e-21	3.84244e-14	0.370677	1.11327e-19	8.92647e-14	6.141e-15	3.4161e-16	1.34056e-18	9.49252e-15	2.25138e-17	2.11103e-15	6.33121e-19	7.6663e-17	1.15533e-16	8.1438e-21	6.79575e-17	0.0390868	2.80695e-15	2.62256e-16
SS.sc7785615	Macrophage_ys	Erythro-Myeloid Progenitors_Yolk Sac_2_gastrulation	5.3174e-11	4.74818e-05	0.000260376	7.84862e-08	6.97891e-17	7.74039e-10	3.95771e-07	1.12802e-12	6.45817e-11	4.57326e-09	8.20386e-07	2.67768e-06	1.95325e-11	1.07867e-10	2.20402e-09	9.71915e-08	2.56129e-10	1.43029e-08	1.98067e-06	5.38727e-05	0.997645	1.55845e-11	2.25014e-10	6.22349e-06	0.00141655	1.3617e-06	1.0633e-06	7.84098e-07	2.52153e-06	1.0293e-11	2.2282e-05	0.000344645	2.06816e-07	2.33422e-06	0.000189491	4.42129e-11	1.91899e-14	1.62323e-10	1.67257e-09
SS.sc7785566	Endoderm_ys	YS Endoderm_Yolk Sac_gastrulation	2.34577e-13	3.39539e-16	1.28477e-19	6.04521e-16	1	1.02666e-18	1.43838e-19	9.65797e-13	1.3462e-15	8.45319e-16	5.0544e-15	1.37982e-19	3.33741e-13	1.94359e-15	1.42966e-18	6.74467e-21	5.91716e-19	4.0228e-18	1.36457e-17	2.2373e-20	2.28726e-19	3.11248e-18	3.08631e-12	3.42225e-15	2.70355e-13	2.56925e-09	1.61582e-17	3.17707e-22	1.06263e-18	1.23397e-19	9.66061e-18	1.1428e-19	5.00851e-19	8.1933e-17	1.2597e-17	5.46072e-17	1.58254e-16	9.05214e-18	2.70732e-16
SS.sc7785638	Endoderm_ys	YS Endoderm_Yolk Sac_gastrulation	1.32791e-17	4.52882e-26	7.08325e-30	1.72964e-25	1	6.93884e-28	8.58222e-29	1.10674e-21	2.66855e-26	4.546e-24	4.84126e-24	2.51254e-30	1.03344e-24	1.94102e-23	1.67167e-28	6.48229e-35	3.12472e-26	3.55968e-26	5.19629e-24	3.8828e-29	2.19841e-27	1.07138e-25	2.96156e-22	3.44075e-20	3.91717e-19	2.75845e-12	8.57966e-24	4.03113e-31	6.25484e-29	4.1758e-28	2.75379e-27	5.08371e-29	1.53655e-26	6.46092e-24	1.70428e-25	1.09914e-22	3.20152e-27	1.89995e-25	1.85349e-26
SS.sc7785542	Mesothelium_ys	YS Mesoderm_Yolk Sac_gastrulation	2.51269e-13	2.30224e-11	1.2257e-13	6.11159e-08	6.91151e-10	5.3871e-16	1.65271e-12	7.86012e-12	0.0042468	3.44991e-11	9.35485e-13	7.73453e-15	4.56219e-09	4.21047e-14	4.47087e-13	1.27375e-11	6.6584e-13	2.18921e-12	2.40792e-14	4.85133e-15	5.99082e-15	5.73763e-13	0.995694	3.56815e-14	1.75211e-09	8.38884e-11	9.69889e-12	1.09922e-14	1.33917e-11	2.47495e-16	1.30898e-10	2.51778e-14	3.87314e-14	9.89795e-13	4.47882e-14	2.61454e-14	5.93629e-05	2.2026e-14	2.70733e-11
SS.sc7785410	Erythroid_ys	Erythroblasts_Yolk Sac_gastrulation	3.74514e-15	5.0875e-06	1.40982e-07	0.0599023	4.67102e-08	7.46445e-07	7.16479e-09	0.937899	2.0648e-09	3.25487e-08	1.30548e-05	0.00166375	0.000234373	1.10843e-11	0.000119392	7.38847e-05	8.53055e-05	1.42071e-06	1.90385e-09	1.96381e-09	1.16344e-08	1.24018e-10	3.84234e-08	7.00454e-13	1.37377e-08	8.51711e-08	5.20241e-11	2.31203e-11	1.25603e-07	1.42482e-10	5.38306e-07	1.5281e-09	2.86891e-08	5.0226e-07	8.67322e-10	2.79159e-14	2.81416e-11	5.24954e-13	8.06934e-09
SS.sc7785408	MK_ys	Blood Progenitors_Yolk Sac_0_gastrulation	9.52177e-15	2.60731e-19	4.08512e-16	7.93102e-06	2.56293e-15	3.12861e-07	7.65798e-10	6.34108e-15	1.15624e-07	1.21333e-13	3.66309e-11	4.64221e-11	3.74634e-15	3.53126e-16	9.46523e-17	1.84079e-12	4.34861e-06	0.999987	5.26024e-14	5.81622e-14	3.13328e-11	3.57665e-08	3.1405e-12	4.98533e-18	4.15482e-15	1.48872e-15	5.78309e-16	1.24942e-12	2.37109e-09	5.15986e-16	1.90725e-13	2.86158e-14	5.22159e-14	1.93515e-13	3.85615e-15	1.59818e-16	4.52972e-09	3.22043e-15	4.04774e-13
SS.sc7785592	Sinusoidal_EC_ys	Hemogenic Endothelium_Yolk Sac_0_gastrulation	1.40129e-05	2.27158e-14	1.8309e-14	2.10558e-11	2.43814e-12	4.83461e-16	8.73178e-14	6.29985e-08	3.83692e-11	5.10438e-07	1.91869e-07	1.2159e-13	4.31978e-10	0.0315822	1.02567e-16	3.64793e-14	2.02597e-14	2.19691e-14	3.81769e-15	7.47829e-14	3.21637e-12	3.49268e-10	3.81792e-15	1.7182e-11	1.20214e-11	3.58936e-11	2.04193e-15	2.68585e-15	6.7316e-11	1.09337e-13	4.93414e-16	5.78153e-12	3.55484e-12	1.29363e-06	1.58999e-13	0.968364	1.06438e-12	3.74684e-05	1.39664e-12
SS.sc7785329	Endoderm_ys	YS Endoderm_Yolk Sac_gastrulation	1.68006e-18	2.01288e-25	1.87724e-29	1.68385e-24	1	2.20173e-28	2.00851e-29	2.16885e-20	1.26732e-24	7.22799e-26	7.36836e-24	2.01872e-30	1.1893e-19	1.27685e-23	1.08561e-28	1.06239e-32	3.07802e-29	1.21043e-25	4.55871e-25	9.70759e-29	1.45096e-28	5.61023e-27	1.53055e-19	5.85857e-23	1.90801e-21	9.36858e-15	6.28034e-24	1.81397e-31	6.47778e-30	3.4347e-29	1.24099e-25	3.56885e-29	1.19556e-26	3.41579e-24	1.64483e-25	4.57825e-23	2.63479e-25	8.19041e-26	5.83951e-25
SS.sc7785648	Fibroblast_ys	YS Mesoderm_Yolk Sac_gastrulation	3.85667e-19	2.17388e-15	6.578e-15	1.88938e-10	4.12938e-13	2.51311e-15	2.19217e-12	3.33581e-13	0.989379	1.56633e-16	8.22354e-17	2.66049e-14	6.56995e-12	2.57165e-16	2.72203e-12	2.02637e-11	1.33869e-13	4.60906e-17	2.12841e-16	1.65354e-16	9.97807e-19	1.60777e-17	0.0106206	4.31844e-20	1.46282e-11	3.81352e-12	2.06268e-16	6.30003e-19	6.99768e-15	2.47254e-18	5.76481e-15	1.83617e-15	1.53481e-11	1.31276e-10	9.40716e-19	1.40195e-20	5.42926e-07	2.75278e-17	1.59112e-15
SS.sc7785447	Fibroblast_ys	YS Mesoderm_Yolk Sac_gastrulation	4.13103e-22	9.25018e-18	4.42446e-18	3.20491e-14	1.51664e-17	7.62783e-16	6.87051e-17	4.66444e-15	0.999997	5.54314e-20	2.18478e-21	8.10388e-17	9.80881e-15	4.78827e-18	8.22529e-14	2.82089e-15	1.22929e-16	1.35748e-20	6.9409e-18	7.01484e-20	6.49441e-24	1.86686e-18	6.78076e-07	1.6944e-22	5.13792e-14	3.85936e-13	8.106e-19	2.1475e-19	1.33024e-16	9.00305e-18	4.23672e-18	3.12406e-19	3.72275e-15	4.43767e-15	1.5552e-20	9.26832e-22	1.74062e-06	4.31643e-19	1.55162e-16
SS.sc7785449	Erythroid_ys	Erythroblasts_Yolk Sac_gastrulation	1.55946e-12	4.08897e-06	3.14072e-06	0.0187756	8.722e-09	2.16597e-06	9.51364e-08	0.979064	6.84805e-07	2.60812e-06	0.000238538	0.00137387	0.000129567	1.72018e-08	3.83803e-05	0.000119882	0.000217754	8.60059e-06	3.40945e-09	1.97682e-08	4.05671e-06	8.15327e-10	1.5628e-07	1.71619e-10	3.09605e-07	3.27651e-07	6.07598e-10	7.12727e-10	8.37713e-06	1.35197e-08	1.07421e-06	5.3507e-09	1.7955e-08	6.65373e-06	3.57148e-08	1.86118e-11	5.25863e-09	7.95505e-10	9.40178e-08
SS.sc7785687	Endoderm_ys	YS Endoderm_Yolk Sac_gastrulation	1.04426e-10	1.10118e-14	5.33954e-18	5.40339e-14	1	2.35422e-16	1.26759e-16	5.58589e-11	1.66479e-13	1.77453e-12	5.88505e-12	2.22592e-16	1.11249e-11	4.65096e-12	1.32883e-15	1.16082e-17	2.59439e-15	1.78034e-14	1.72567e-16	1.4198e-18	8.72555e-17	1.05613e-15	1.12521e-10	4.03112e-13	1.88959e-11	2.76749e-08	2.96494e-15	9.31962e-20	1.88302e-16	1.25977e-16	1.33652e-15	8.2864e-17	1.5226e-16	1.91449e-14	2.02342e-16	2.72306e-13	1.97082e-14	1.63715e-14	1.32929e-14
SS.sc7785622	Mesothelium_ys	YS Mesoderm_Yolk Sac_gastrulation	3.66068e-14	2.46778e-12	1.47079e-14	2.76653e-09	3.82585e-10	1.0156e-16	2.29747e-13	5.84034e-14	0.0006711	4.38052e-13	7.30727e-14	4.08716e-17	4.89885e-11	2.38132e-15	1.49289e-13	1.23793e-13	3.32179e-13	1.08885e-13	4.59515e-15	2.05964e-16	8.8757e-17	1.07883e-13	0.99908	9.44024e-17	1.57045e-10	1.38559e-11	7.90048e-12	4.55141e-15	3.80823e-13	6.0473e-17	4.61617e-12	2.68585e-15	5.87804e-15	3.0055e-14	4.03353e-15	1.44313e-15	0.000248686	6.76094e-15	5.46409e-12
SS.sc7785626	Early_Erythroid_ys	Erythroblasts_Yolk Sac_gastrulation	4.28334e-11	0.000248078	2.29411e-06	0.842846	3.13986e-06	0.000115364	3.93794e-06	0.128176	1.57781e-07	5.83371e-06	0.00232169	0.0154007	0.000172364	3.05098e-09	5.49148e-05	5.5681e-05	0.00869301	0.00165924	1.64247e-07	5.4412e-07	1.28847e-05	1.5143e-06	1.35609e-06	2.5356e-09	2.47029e-06	4.99646e-06	1.42794e-08	5.53495e-09	2.16907e-05	2.93464e-08	0.000159401	2.53709e-07	7.63929e-08	1.55851e-06	7.54205e-08	8.02324e-11	1.52996e-07	1.12712e-09	3.38651e-05
SS.sc7785279	Mesothelium_ys	YS Mesoderm_Yolk Sac_gastrulation	9.51981e-17	3.91624e-16	9.76334e-19	5.03954e-13	1.37499e-12	6.7898e-20	1.02006e-16	3.20763e-17	0.000216155	1.02042e-16	3.50264e-18	2.46191e-20	3.74248e-12	7.40039e-18	4.26954e-17	1.05485e-16	9.82882e-18	6.48009e-18	2.69065e-19	2.05504e-20	5.67545e-22	5.12108e-16	0.999779	4.1177e-20	1.58566e-13	1.87122e-14	3.24971e-15	3.7903e-19	1.31765e-15	1.69009e-21	2.81927e-16	5.51406e-18	2.4975e-17	3.7955e-17	5.1234e-19	7.05471e-18	5.05997e-06	1.26303e-18	1.1822e-15
SS.sc7785568	Mesothelium_ys	YS Mesoderm_Yolk Sac_gastrulation	1.99133e-15	3.04854e-15	1.00831e-17	1.40811e-12	5.12885e-14	2.34256e-17	9.18495e-16	6.34262e-14	0.0880201	1.38824e-16	1.50318e-16	4.51022e-18	1.58844e-11	1.10741e-14	4.43576e-15	1.56764e-13	6.00973e-17	2.81742e-19	2.99868e-18	3.61896e-19	5.4717e-21	4.00655e-15	0.908418	8.40815e-19	3.84442e-13	8.48978e-14	7.6613e-16	2.67353e-19	7.30188e-15	8.45556e-18	6.58201e-14	3.98723e-18	9.54806e-17	2.39072e-15	1.62363e-20	1.93062e-17	0.0035619	3.97105e-15	2.92295e-15
SS.sc7785548	Mesothelium_ys	YS Mesoderm_Yolk Sac_gastrulation	7.86806e-17	3.40195e-16	2.12818e-19	2.17554e-14	2.62872e-14	1.60827e-19	1.30732e-16	2.8488e-16	0.0032377	2.4298e-17	4.32838e-18	1.23899e-19	2.32077e-13	4.07793e-16	1.45653e-16	3.04265e-16	2.15691e-17	3.548e-20	2.5347e-20	1.75171e-20	2.20397e-22	4.57867e-16	0.995741	2.35989e-20	3.06417e-14	3.03101e-15	1.33828e-17	1.61944e-20	7.66972e-17	9.08292e-20	8.10233e-16	1.45478e-19	8.53812e-19	1.25689e-17	1.10265e-21	3.76102e-18	0.0010218	3.20487e-17	1.25557e-16
SS.sc7785338	Early_Erythroid_ys	Blood Progenitors_Yolk Sac_1_gastrulation	2.001e-11	5.26241e-05	3.19661e-06	0.966964	5.28972e-07	0.000717168	1.25997e-05	0.00471095	9.19305e-05	9.34903e-06	0.00108738	0.00422955	0.000379068	2.41731e-08	4.81834e-06	4.44069e-05	0.0152491	0.00619835	7.77515e-09	2.21696e-07	2.12845e-05	2.27816e-06	0.000134081	9.79162e-10	5.36832e-05	5.12166e-06	6.3242e-09	8.23426e-09	5.65599e-06	1.95444e-09	8.97119e-06	8.3055e-07	1.19139e-07	4.37014e-06	4.24842e-07	3.8061e-11	5.09272e-06	2.96429e-09	3.24079e-06
SS.sc7785305	Erythroid_ys	Erythroblasts_Yolk Sac_gastrulation	8.4856e-15	1.32768e-07	4.8411e-08	0.0091831	4.73999e-09	2.2477e-06	1.10438e-08	0.98955	1.41896e-08	3.31013e-08	4.62368e-06	0.00117917	2.32098e-05	8.52067e-11	1.91462e-05	1.42032e-05	2.1133e-05	2.08157e-06	6.35099e-10	1.60885e-09	1.64948e-08	7.14546e-10	4.85974e-08	9.09703e-13	7.9989e-09	3.77218e-08	2.56881e-11	2.6016e-11	1.44768e-07	7.60938e-10	8.90346e-08	4.52472e-10	2.34338e-08	8.39498e-07	9.01169e-11	2.44691e-13	2.45492e-11	4.68293e-12	1.54544e-09
SS.sc7786700	Endoderm_ys	YS Endoderm_Yolk Sac_gastrulation	3.28939e-14	9.55689e-16	2.0117e-19	1.27729e-14	1	6.07331e-19	1.54049e-19	6.20283e-12	2.57723e-15	9.64369e-16	7.30241e-15	6.08514e-19	5.00696e-12	2.91835e-16	1.81375e-18	6.21825e-20	8.38474e-19	3.12556e-17	2.93112e-17	8.58731e-20	3.16075e-19	3.09855e-19	1.27759e-11	3.39097e-15	2.05155e-12	2.76021e-09	6.59302e-17	2.35932e-22	9.17675e-18	1.27529e-20	3.85712e-17	1.04969e-18	6.75934e-18	2.03613e-15	9.98699e-18	6.70252e-18	5.05829e-17	2.28004e-18	2.9566e-16
SS.sc7785550	HSPC_1_ys	Erythro-Myeloid Progenitors_Yolk Sac_1_gastrulation	7.33049e-08	0.00175752	5.90914e-06	1.78091e-05	3.53782e-05	9.54438e-08	1.38687e-08	8.14518e-08	1.00542e-09	1.201e-05	0.444347	0.000962845	0.0743369	4.15154e-07	0.0432234	0.431989	5.82216e-08	5.11517e-07	3.02517e-09	2.06197e-07	3.88585e-06	9.1719e-09	1.59277e-08	7.8275e-09	0.000344848	0.000827724	2.36307e-09	3.30903e-09	0.000473717	8.66868e-10	8.04568e-05	0.00111501	3.67444e-08	8.93294e-07	7.29524e-08	4.07169e-08	1.70468e-09	5.70999e-08	0.000463589
SS.sc7785502	Endoderm_ys	YS Endoderm_Yolk Sac_gastrulation	1.66748e-13	7.95296e-13	2.4803e-14	1.83469e-10	0.999998	4.43962e-14	3.00003e-15	4.32054e-09	6.94094e-09	8.38355e-13	1.63011e-12	1.25281e-13	2.43889e-09	2.71973e-13	2.82207e-13	3.17449e-15	4.67863e-14	4.45894e-14	1.40175e-13	5.07607e-15	7.50913e-15	1.95243e-16	1.95474e-07	1.03519e-13	1.6983e-08	1.38971e-06	2.40587e-14	1.88054e-18	8.82513e-15	2.19783e-17	2.84681e-14	1.10337e-14	5.04835e-11	8.44948e-09	7.83081e-14	3.75103e-17	4.25302e-15	2.04482e-15	2.15465e-15
SS.sc7785434	HSPC_1_ys	Erythro-Myeloid Progenitors_Yolk Sac_0_gastrulation	7.75462e-09	7.64864e-05	6.30447e-07	0.00105998	9.98343e-05	8.14831e-05	8.88984e-08	2.04281e-05	7.40169e-08	0.000201179	0.959193	0.0276238	0.000606461	1.03622e-07	0.00819199	0.000124273	0.000892981	0.000114512	1.96923e-10	2.12584e-09	1.55267e-07	3.26194e-06	1.84552e-07	2.08477e-11	9.20966e-05	0.00124796	7.11849e-10	5.13396e-09	0.000141434	1.01652e-09	1.35133e-05	0.000185087	3.80829e-09	4.96103e-07	1.81768e-07	1.97501e-07	1.55205e-07	2.10059e-07	2.73487e-05
SS.sc7785646	Endoderm_ys	YS Endoderm_Yolk Sac_gastrulation	1.00932e-15	4.22855e-15	1.24408e-17	1.52475e-12	1	1.46419e-16	1.86169e-17	4.37188e-11	1.44231e-14	2.97103e-15	3.92592e-14	5.11021e-16	1.76962e-11	5.05296e-17	1.44261e-16	1.93441e-18	5.21418e-16	7.59956e-16	2.52681e-16	1.42835e-17	1.11424e-16	1.38704e-19	9.24274e-13	2.20501e-15	1.94706e-11	2.27184e-08	6.77101e-17	7.74777e-22	5.51976e-18	8.07373e-21	7.14997e-17	4.31445e-17	7.66867e-15	7.44554e-12	2.56313e-15	1.31737e-19	1.84335e-19	4.43278e-19	8.05587e-18
SS.sc7785564	Endoderm_ys	YS Endoderm_Yolk Sac_gastrulation	2.788e-12	1.05112e-12	7.01226e-15	2.37764e-10	0.999997	6.1943e-14	3.19461e-15	5.52056e-10	3.05049e-10	1.87385e-12	7.28404e-12	7.89234e-14	1.16306e-10	2.13993e-12	3.1173e-14	9.3517e-16	1.25615e-12	2.77903e-13	1.09898e-13	6.48948e-16	1.09723e-14	5.68173e-15	5.24059e-08	1.64917e-12	4.39037e-08	2.65038e-06	9.30256e-14	2.58313e-18	1.69564e-14	2.88443e-17	3.10223e-14	3.14023e-14	1.44243e-12	2.80647e-10	1.37801e-14	1.12441e-15	4.15073e-13	4.73412e-15	1.39042e-13
SS.sc7785570	Erythroid_ys	Erythroblasts_Yolk Sac_gastrulation	3.55092e-13	2.73134e-05	1.94567e-07	0.011539	1.07848e-08	6.15719e-07	1.56e-08	0.986717	5.04636e-09	4.73001e-07	9.52168e-05	0.00131226	0.000120943	1.87782e-09	1.03457e-05	0.000151573	1.37378e-05	1.91072e-06	5.20932e-09	1.30179e-08	2.28271e-07	1.39052e-09	1.60735e-08	1.54992e-10	1.85896e-08	1.40305e-07	1.69114e-10	1.39587e-10	9.03086e-07	1.3321e-08	5.95467e-06	1.55161e-09	1.15692e-09	1.12406e-07	2.38563e-10	7.02332e-12	3.7792e-09	1.33838e-10	1.75181e-06
SS.sc7785472	HSPC_1_ys	Erythro-Myeloid Progenitors_Yolk Sac_0_gastrulation	8.72617e-07	0.00487631	1.64975e-05	0.0024043	0.000360827	0.000179689	7.46965e-06	2.18292e-06	2.73458e-07	0.000488713	0.962507	0.0179496	0.00173139	1.07674e-06	0.000492765	0.000513879	0.000108781	0.00120281	7.2374e-08	3.78233e-07	2.41274e-05	2.56246e-05	1.42652e-05	1.04032e-08	0.000429316	0.00040955	1.25968e-07	3.0336e-07	0.00152282	5.14219e-09	0.000282293	0.0041755	4.63164e-07	3.65614e-06	1.07061e-05	1.6287e-07	3.63833e-07	9.82891e-07	0.000254232
SS.sc7785352	Sinusoidal_EC_ys	Hemogenic Endothelium_Yolk Sac_0_gastrulation	0.000111793	8.97301e-13	2.60468e-13	2.77107e-10	3.19419e-11	2.29107e-11	1.22125e-08	5.86269e-07	2.71812e-05	9.31036e-07	3.1734e-08	3.05175e-12	2.92193e-12	0.0595065	4.28293e-15	5.00418e-15	1.72064e-10	1.7057e-12	5.19839e-13	3.56687e-13	5.62801e-12	1.52321e-05	1.28647e-08	1.15616e-11	9.62356e-10	2.98278e-10	3.36341e-14	1.17269e-12	7.75421e-10	2.09922e-11	5.16356e-15	1.94422e-10	7.2613e-10	2.44332e-06	1.17404e-12	0.938588	6.06165e-07	0.00174686	7.33155e-13
SS.sc7785333	Fibroblast_ys	YS Mesoderm_Yolk Sac_gastrulation	5.17927e-20	3.69235e-18	8.30494e-20	9.82866e-16	2.93979e-17	4.02619e-15	2.86622e-17	7.31874e-16	0.998668	1.27201e-19	2.49934e-20	1.65967e-18	1.0813e-15	6.38439e-17	3.97677e-14	6.15604e-17	2.898e-16	1.78761e-20	3.95672e-19	7.0417e-22	3.47979e-25	1.92478e-16	3.85411e-09	1.46008e-21	3.05589e-15	3.30121e-15	8.43647e-19	8.71883e-19	1.07278e-15	5.69586e-16	1.68568e-19	4.32126e-20	6.31547e-19	3.62718e-19	5.22559e-21	1.58926e-19	0.00133253	9.57373e-17	3.83969e-16
SS.sc7785283	Fibroblast_ys	YS Mesoderm_Yolk Sac_gastrulation	1.04138e-23	8.41013e-21	8.89386e-19	1.2761e-16	5.05905e-18	3.23156e-17	3.26081e-16	1.23917e-15	1	1.71409e-21	8.79415e-24	1.58026e-17	3.02873e-16	8.91407e-20	1.03589e-15	3.59556e-17	8.52328e-19	4.16116e-20	2.9414e-19	1.41172e-19	1.09153e-24	7.37591e-20	2.61766e-07	5.21157e-26	1.66255e-15	2.22895e-16	1.89902e-20	4.48727e-20	1.50637e-17	2.33318e-19	4.9775e-20	1.21615e-19	5.10802e-13	1.23863e-13	2.39158e-21	4.36844e-24	1.94358e-11	3.71263e-21	4.70167e-21
SS.sc7785616	Fibroblast_ys	YS Mesoderm_Yolk Sac_gastrulation	3.79455e-17	5.70227e-18	8.90021e-17	5.04455e-16	5.62329e-15	2.68449e-14	1.17277e-15	7.72714e-14	0.991377	2.35498e-17	6.82254e-20	7.0743e-17	8.3794e-16	3.68902e-15	1.52911e-13	1.57594e-17	1.33408e-15	7.64809e-18	6.04608e-17	1.44505e-19	1.40591e-23	7.74726e-14	2.41081e-08	2.45836e-21	1.77339e-14	1.02323e-14	1.44498e-17	1.90191e-16	1.34555e-14	8.1131e-14	1.87104e-18	1.37131e-19	1.96688e-17	1.74766e-17	4.30328e-19	1.09601e-16	0.00862302	4.42159e-15	5.11192e-17
SS.sc7785475	Endoderm_ys	YS Endoderm_Yolk Sac_gastrulation	4.22096e-16	1.48445e-19	8.77167e-23	1.18886e-18	1	5.93505e-23	8.71005e-24	3.6644e-15	3.51389e-20	1.35774e-19	2.90018e-18	7.76084e-24	1.00252e-14	1.08452e-19	4.61414e-22	2.54062e-24	1.83593e-23	1.77256e-21	2.05177e-19	2.64882e-23	2.4483e-22	4.65523e-22	2.57959e-16	4.41427e-18	2.83149e-16	3.36025e-12	5.36542e-19	2.72911e-25	4.76264e-22	4.4801e-24	2.11151e-21	2.93786e-22	5.67826e-21	6.06689e-19	1.00823e-19	2.8654e-21	1.04684e-20	4.09202e-22	5.64098e-20
SS.sc7785479	HSPC_1_ys	Erythro-Myeloid Progenitors_Yolk Sac_1_gastrulation	5.50941e-08	0.000277479	1.67086e-07	1.91776e-05	0.000484988	2.58415e-05	4.27934e-08	1.61773e-06	4.15897e-08	0.000376476	0.866113	0.0217296	0.00829793	1.02685e-06	0.0972154	0.00228134	1.93721e-05	1.06576e-05	3.72583e-10	3.09527e-08	7.69538e-07	1.70153e-05	2.30808e-08	8.69548e-10	0.00030535	0.00259815	6.84521e-10	4.40496e-08	0.000108051	1.07995e-07	1.89962e-05	8.59349e-05	5.66794e-09	2.36972e-07	5.53044e-08	1.94411e-06	2.8074e-08	4.19289e-06	5.32085e-06
SS.sc7785405	MK_ys	Erythro-Myeloid Progenitors_Yolk Sac_0_gastrulation	4.92773e-08	2.48749e-07	2.03282e-09	0.000663858	5.50402e-06	0.128343	0.00246405	4.8005e-06	9.29533e-07	6.77829e-05	0.00248129	0.00835509	7.61046e-07	1.99184e-07	1.21605e-07	6.74265e-08	0.00645617	0.78424	1.07251e-10	4.20141e-10	1.37543e-06	0.0667844	5.4894e-07	1.70924e-09	1.46316e-06	3.01913e-08	3.47297e-10	1.97307e-08	0.000118426	1.33425e-10	7.53383e-09	8.86204e-06	2.73262e-09	1.3873e-08	1.38381e-07	4.59989e-08	9.50559e-07	1.19645e-07	2.55772e-08
SS.sc7785480	Fibroblast_ys	YS Mesoderm_Yolk Sac_gastrulation	3.35231e-23	1.23312e-17	1.15364e-17	9.08416e-14	1.46889e-19	1.37208e-18	7.65219e-17	1.17559e-16	0.845877	1.69632e-20	6.08901e-22	4.02642e-17	2.33984e-15	8.47009e-21	8.61752e-16	3.3134e-16	9.85041e-17	1.3576e-20	5.14345e-19	3.97722e-19	2.03342e-22	1.18052e-20	0.154123	7.26584e-25	2.2047e-14	8.45706e-16	3.71942e-19	1.16837e-20	3.8461e-17	1.22671e-21	5.42265e-17	2.77253e-19	5.26281e-14	2.00173e-13	1.12644e-21	5.32453e-25	1.11102e-08	9.80607e-22	5.42374e-20
SS.sc7786816	Endoderm_ys	YS Endoderm_Yolk Sac_gastrulation	4.99186e-09	2.4742e-12	1.2777e-14	1.04352e-11	0.999992	1.97147e-13	7.23349e-13	3.85394e-09	2.20004e-09	1.95629e-11	2.258e-10	5.06899e-14	1.09425e-10	1.63727e-09	7.56509e-13	1.19805e-13	3.28107e-11	1.15189e-11	1.97191e-13	2.56683e-15	1.46343e-13	1.12317e-12	2.06398e-08	7.5681e-11	6.74201e-08	8.02612e-06	4.1232e-13	3.35299e-17	1.03442e-13	1.66301e-13	5.76236e-13	6.15228e-14	2.54065e-14	2.64e-11	2.62822e-14	2.30009e-11	1.31858e-09	1.57587e-11	1.54852e-11
SS.sc7785281	HSPC_1_ys	Erythro-Myeloid Progenitors_Yolk Sac_1_gastrulation	3.17006e-07	4.97534e-05	1.68508e-05	7.02395e-05	3.70046e-07	1.98061e-05	1.59039e-06	5.59606e-05	3.65583e-08	0.000163254	0.917771	0.0120818	0.000658823	1.04298e-05	0.0356646	0.0186995	1.87592e-05	2.78605e-05	7.94492e-09	1.76761e-07	6.63331e-05	7.81763e-06	9.77975e-10	8.66538e-09	0.000404871	7.76524e-05	1.42416e-08	5.10349e-07	0.0137105	5.04335e-07	3.74373e-05	0.000340314	1.15467e-09	1.11129e-06	1.63499e-06	7.0317e-06	1.32317e-07	1.99301e-05	1.34916e-05
SS.sc7785304	Fibroblast_ys	YS Mesoderm_Yolk Sac_gastrulation	3.96087e-18	4.43777e-15	2.63734e-17	2.37111e-11	1.63268e-15	1.372e-15	4.80051e-14	7.11383e-14	0.958062	1.44288e-16	2.3517e-17	3.40777e-16	8.0492e-13	6.14062e-16	4.44892e-14	2.47838e-13	2.45238e-14	1.85989e-18	7.76664e-18	8.02486e-19	9.52288e-21	1.60079e-15	0.0410863	2.57362e-19	5.10544e-13	1.23862e-13	1.19436e-16	7.44294e-19	1.40449e-14	8.32915e-18	7.76905e-15	1.78663e-17	3.42242e-15	3.59772e-14	5.054e-20	1.75179e-19	0.000851276	9.21359e-17	1.50177e-15
SS.sc7785278	MK_ys	Blood Progenitors_Yolk Sac_1_gastrulation	6.45433e-10	4.94221e-08	5.58536e-07	0.27579	7.59714e-06	6.14998e-05	6.24811e-06	2.68159e-05	0.000120347	2.51518e-07	5.15469e-05	4.06832e-05	3.65386e-08	1.06018e-09	6.26281e-09	1.04569e-07	0.00388242	0.716037	1.26859e-06	2.82263e-07	0.000357352	1.92929e-06	6.97634e-05	8.0151e-08	0.00327198	0.000231097	7.51785e-09	2.84528e-09	2.82676e-05	3.27611e-10	4.42103e-06	4.17691e-07	9.71399e-09	5.34207e-06	6.39986e-07	5.21023e-11	1.24619e-06	1.65704e-09	8.28396e-07
SS.sc7785567	HSPC_1_ys	Erythro-Myeloid Progenitors_Yolk Sac_0_gastrulation	1.49426e-05	0.00452825	0.00010493	0.00526431	0.00231787	4.39e-05	1.53533e-05	2.63556e-05	7.79024e-06	0.000847855	0.80605	0.0268694	0.134434	2.51146e-05	0.00114355	0.0066139	2.07731e-05	0.000249305	1.45122e-07	3.96911e-06	0.000269536	1.95987e-05	9.18808e-05	1.04842e-07	0.00200254	0.00146733	8.08433e-07	4.0308e-07	0.000456687	3.41884e-08	0.000466352	0.00621012	1.6602e-05	0.000114819	8.45705e-06	9.72344e-07	4.10663e-06	2.38037e-06	0.000284926
SS.sc7785614	Erythroid_ys	Erythroblasts_Yolk Sac_gastrulation	1.19838e-12	1.85374e-06	5.66263e-08	0.0102479	1.54229e-08	3.73109e-06	7.77516e-08	0.988711	1.66485e-08	1.82762e-06	0.000182455	0.00043369	0.000334488	3.50972e-09	1.00723e-06	2.5006e-05	3.74793e-05	1.75274e-05	1.07172e-10	1.12463e-09	4.16552e-07	1.21124e-08	5.50866e-08	4.49743e-11	4.47551e-08	1.02848e-07	6.684e-11	7.77627e-11	5.57572e-07	1.71791e-09	6.72917e-07	5.35352e-10	1.16793e-10	1.43819e-07	1.54882e-09	9.14205e-11	2.6883e-09	5.47569e-10	9.03846e-08
SS.sc7785429	CMP_ys	Erythro-Myeloid Progenitors_Yolk Sac_2_gastrulation	2.6786e-09	0.858516	0.000281234	1.24853e-06	3.7863e-10	1.16351e-07	1.52199e-06	1.18521e-08	3.70601e-09	2.20875e-06	0.000131801	0.00325809	5.32897e-11	1.6334e-07	3.93537e-08	9.28098e-09	3.00144e-08	8.36287e-08	0.0371907	4.73475e-06	0.0949453	3.42364e-07	1.72038e-05	5.23874e-06	0.000248045	1.77203e-06	5.47824e-05	0.00028933	0.000578541	0.00113132	0.000293861	2.84589e-05	8.28264e-08	3.15078e-07	0.00301794	5.07483e-09	1.19259e-09	4.92361e-09	2.22704e-09
SS.sc7785506	Endoderm_ys	YS Endoderm_Yolk Sac_gastrulation	3.67924e-20	1.14273e-23	5.11502e-27	5.31163e-22	1	2.7438e-25	5.44221e-26	7.05584e-19	2.54431e-23	3.68773e-24	9.16567e-23	6.4474e-25	1.30119e-21	1.42099e-24	2.58878e-24	9.33732e-31	1.09694e-23	1.43555e-23	4.82371e-22	1.68182e-26	1.72254e-25	4.65822e-27	4.73479e-20	5.24733e-21	1.92426e-17	7.60319e-11	6.56715e-24	8.65448e-31	2.34655e-28	5.2005e-28	1.67873e-25	5.65449e-27	2.81841e-22	1.56702e-19	3.86997e-24	8.87909e-25	5.43625e-29	5.60131e-27	8.21889e-27
SS.sc7785328	Endoderm_ys	YS Endoderm_Yolk Sac_gastrulation	5.02852e-19	3.04161e-27	5.68252e-32	8.68078e-28	1	5.01623e-30	6.02748e-31	3.32897e-23	7.42764e-28	3.97585e-27	7.62473e-27	1.77688e-32	3.33691e-25	1.40907e-25	4.26219e-30	3.07376e-37	5.94732e-29	3.03043e-27	2.59356e-25	2.87655e-31	5.2553e-31	1.70877e-27	6.05987e-23	8.26323e-23	4.88887e-21	3.78211e-13	8.80814e-26	2.19296e-33	1.10212e-31	2.89216e-30	1.34316e-28	3.87497e-32	1.73705e-28	1.1369e-26	3.12172e-27	9.46094e-25	5.08321e-29	5.06052e-28	3.03479e-28
SS.sc7785289	Fibroblast_ys	YS Mesoderm_Yolk Sac_gastrulation	8.54185e-16	5.24137e-15	7.19177e-17	7.9663e-14	7.50913e-15	3.26078e-17	5.05598e-15	2.34663e-14	0.533447	2.33395e-16	5.89598e-18	2.08335e-17	1.11394e-12	2.87013e-15	8.4049e-15	2.50179e-16	2.42903e-16	4.03609e-18	2.32584e-17	1.71659e-18	5.36736e-21	2.00908e-13	0.441532	6.47226e-19	2.3124e-12	1.25328e-13	4.51052e-15	4.94718e-17	7.37742e-13	7.09888e-17	1.44018e-15	6.18342e-18	5.16946e-17	7.8869e-17	2.52379e-18	1.50983e-16	0.0250208	7.47706e-17	4.76477e-15
SS.sc7785358	Erythroid_ys	Erythroblasts_Yolk Sac_gastrulation	9.22938e-16	2.82754e-07	6.3426e-08	0.000570397	1.92153e-09	8.44284e-08	7.55008e-10	0.998966	5.90225e-10	4.2319e-09	3.18287e-07	0.000393017	6.02044e-05	3.79934e-12	5.94287e-06	1.40729e-06	9.39592e-07	9.85276e-07	8.6438e-10	4.15362e-09	5.89345e-09	5.69521e-11	4.72984e-09	7.58673e-14	1.38515e-09	2.39929e-09	3.39993e-12	1.84091e-11	3.00217e-07	2.05996e-10	1.26822e-08	8.59137e-11	5.01695e-09	1.12146e-07	1.30736e-10	1.5495e-14	3.4836e-13	1.37067e-13	7.72235e-10
SS.sc7785307	Erythroid_ys	Erythroblasts_Yolk Sac_gastrulation	3.68014e-14	1.63836e-07	2.12091e-10	0.000854632	2.11383e-09	2.73637e-07	5.26104e-10	0.998995	3.09244e-11	3.22656e-08	5.75123e-06	8.56866e-06	0.000132621	4.09962e-11	7.11059e-08	1.00684e-06	1.93224e-07	1.17901e-06	8.30814e-12	1.401e-12	2.78576e-10	3.23756e-08	6.06696e-09	1.96736e-12	3.16023e-10	1.88713e-08	1.45792e-12	6.48164e-13	3.35311e-07	1.0571e-11	2.62478e-08	1.98312e-12	2.34933e-13	1.12317e-11	1.29064e-12	1.22551e-12	1.22603e-09	3.79893e-12	5.10112e-07
SS.sc7785539	Endoderm_ys	YS Endoderm_Yolk Sac_gastrulation	7.36702e-11	1.908e-12	7.20447e-16	6.83211e-12	0.999998	1.3054e-16	3.4671e-17	4.77948e-11	6.69343e-12	1.00052e-12	9.06303e-12	6.52398e-17	1.17077e-09	4.41668e-12	6.47922e-15	1.80912e-16	9.99521e-16	4.32473e-15	1.18558e-14	3.00922e-17	7.79064e-16	1.90968e-15	4.69498e-08	6.03332e-12	4.63404e-09	2.31832e-06	2.40877e-13	4.60687e-19	9.26673e-16	2.60199e-17	5.2791e-14	5.22875e-16	5.36386e-16	2.35308e-13	6.2161e-15	2.51129e-14	3.1055e-12	3.86482e-14	5.7552e-13
SS.sc7785594	Erythroid_ys	Erythroblasts_Yolk Sac_gastrulation	2.44014e-12	0.000495402	8.65806e-07	0.0702204	1.91967e-08	1.22753e-06	1.91174e-08	0.926398	2.70677e-09	2.98906e-06	0.000510936	0.00160921	0.000481149	2.87077e-09	1.77819e-05	0.000128511	4.15239e-05	5.70034e-06	1.7951e-08	3.98233e-08	2.59076e-06	1.13822e-08	5.69162e-08	1.2836e-09	1.43555e-07	1.50432e-06	1.58318e-09	1.1469e-09	1.08691e-05	9.88162e-09	6.72668e-05	7.47594e-09	8.94167e-10	1.79237e-07	4.53072e-09	4.5626e-11	1.07627e-08	3.44659e-10	3.77789e-06
SS.sc7785553	NK_ys	Erythro-Myeloid Progenitors_Yolk Sac_2_gastrulation	2.70957e-08	0.0164559	0.0147421	0.00392603	2.47962e-08	1.15069e-05	2.6266e-05	3.06698e-06	6.74555e-09	6.72162e-05	0.066379	0.131577	0.00219448	2.63043e-08	0.00613195	0.152458	7.31165e-07	0.00010335	3.51136e-06	0.00218942	0.104101	6.47631e-07	9.27885e-07	4.33307e-07	0.0971506	0.00205036	7.1572e-07	4.49794e-06	0.322582	6.38671e-09	0.0128621	0.0640718	0.000137865	0.000545504	0.000200182	2.76167e-09	1.16864e-11	6.50245e-09	2.12098e-05
SS.sc7785448	Erythroid_ys	Erythroblasts_Yolk Sac_gastrulation	5.28651e-14	3.12937e-06	7.11402e-08	0.0309731	2.40331e-08	7.43899e-06	2.00501e-08	0.96704	3.53458e-08	1.48835e-07	1.97767e-05	0.00173407	7.06808e-05	1.75828e-10	1.99856e-05	1.46338e-05	0.000100368	1.47641e-05	2.06866e-09	1.4391e-08	5.89319e-08	4.18071e-09	1.18738e-07	1.09128e-11	1.42504e-08	2.72899e-08	7.36138e-11	8.57285e-11	2.20627e-07	2.77161e-09	4.35468e-07	2.19921e-09	1.79753e-08	4.10813e-07	2.74716e-10	4.34849e-13	3.35831e-10	1.20212e-11	2.48055e-08
SS.sc7785331	Immature_EC_ys	Hemogenic Endothelium_Yolk Sac_0_gastrulation	0.00449255	7.78098e-11	1.09489e-10	7.10243e-06	9.89754e-08	9.61825e-11	2.39223e-08	0.000769354	0.00131248	0.00102326	0.000290066	6.31892e-08	0.000149476	0.803446	4.69589e-12	1.94276e-07	9.49251e-10	7.27351e-10	2.43651e-12	8.49705e-11	7.72698e-11	1.97497e-08	2.50448e-07	4.55862e-11	1.97066e-07	1.38126e-08	9.8752e-14	5.55379e-14	1.01346e-06	1.15001e-11	4.43028e-12	4.25925e-08	4.99314e-06	0.159365	8.3833e-12	0.0207786	3.52364e-08	0.00835873	2.62646e-11
SS.sc7785426	MK_ys	Blood Progenitors_Yolk Sac_2_gastrulation	3.35494e-08	4.09666e-07	2.5235e-08	0.000655955	2.41706e-07	0.150711	0.00292483	3.40346e-06	7.51613e-08	1.12232e-05	0.0126021	0.00228352	4.93223e-06	5.36711e-08	2.01252e-06	1.25471e-06	0.00297441	0.769246	2.28966e-10	4.11206e-10	4.26899e-06	0.058493	1.91527e-06	2.74127e-09	4.89703e-06	2.20915e-08	8.82707e-10	1.68278e-08	6.14129e-05	5.12532e-10	3.48022e-08	1.17317e-05	3.95409e-10	1.4622e-09	6.43766e-07	1.81009e-08	1.40785e-07	1.03375e-07	4.92149e-09
SS.sc7785310	Early_Erythroid_ys	Erythroblasts_Yolk Sac_gastrulation	4.96889e-12	0.000338004	5.95841e-07	0.514234	5.24747e-06	0.000329494	1.13477e-06	0.473807	8.22246e-08	6.59557e-06	0.00106361	0.00424943	0.000108004	4.84483e-09	9.87389e-05	0.000119236	0.00537039	0.000139307	4.87746e-08	1.1962e-07	2.16079e-06	2.90946e-06	4.04177e-07	1.18707e-09	3.01245e-06	2.62451e-05	2.91608e-09	1.82028e-09	4.53014e-06	2.20806e-08	7.88521e-05	1.79121e-07	7.2063e-08	2.28905e-06	5.00502e-08	7.22046e-11	5.48357e-08	8.62124e-10	8.91813e-06
SS.sc7785335	HSPC_1_ys	Hemogenic Endothelium_Yolk Sac_1_gastrulation	5.92919e-06	0.000191256	1.74003e-06	0.000385056	0.000183772	2.72462e-05	8.94024e-07	0.000255282	6.63843e-07	0.00195533	0.950624	0.0260534	0.0156648	0.000232075	0.000216666	0.00347387	2.34141e-05	0.000173624	6.08668e-09	3.31603e-08	6.6089e-06	7.18087e-06	3.45515e-06	1.33358e-08	3.95107e-05	9.16586e-05	1.42617e-08	1.1172e-08	6.72043e-05	3.95234e-08	3.38932e-05	0.000199196	6.01062e-07	2.16801e-05	2.90404e-07	2.28178e-06	2.0469e-07	8.06018e-06	4.93259e-05
SS.sc7785432	Fibroblast_ys	YS Mesoderm_Yolk Sac_gastrulation	9.5131e-16	1.61742e-13	3.46692e-16	1.19317e-12	2.61822e-13	6.46751e-15	1.2709e-13	1.86537e-12	0.910448	2.26877e-15	2.34535e-16	2.98597e-15	3.66808e-12	2.07775e-15	5.63552e-12	9.95955e-14	1.57474e-14	3.19254e-17	1.33102e-15	3.36669e-18	4.50022e-20	1.73331e-12	0.0289278	3.68923e-18	1.75997e-12	1.18682e-12	5.54916e-15	1.34931e-16	5.66505e-13	1.10189e-15	2.94712e-13	8.51793e-17	3.90745e-16	1.28385e-15	9.12384e-18	1.55159e-17	0.0606237	3.99439e-16	4.0491e-14
SS.sc7785332	Endoderm_ys	YS Endoderm_Yolk Sac_gastrulation	4.91365e-19	8.0286e-26	1.73403e-30	1.48529e-25	1	1.29101e-28	6.58124e-30	5.58793e-22	2.87805e-25	2.97974e-26	1.0162e-24	8.31829e-31	2.13309e-20	1.61269e-24	3.2873e-29	6.70213e-34	1.34546e-29	1.73548e-26	9.02597e-26	5.80456e-30	1.65996e-29	2.07979e-27	4.79848e-20	5.95535e-23	7.4423e-21	2.8056e-14	1.42721e-24	1.8163e-32	1.61875e-30	4.02939e-30	2.29028e-27	3.41831e-29	1.4533e-27	4.10134e-25	7.34506e-26	1.95861e-24	3.82948e-26	5.46676e-27	1.19348e-25
SS.sc7785546	Sinusoidal_EC_ys	Hemogenic Endothelium_Yolk Sac_0_gastrulation	2.14416e-05	8.21786e-12	4.02192e-11	1.95348e-07	4.15197e-10	3.8957e-12	7.07885e-09	6.71954e-05	6.25706e-06	7.68044e-07	2.83389e-06	2.28752e-11	1.09897e-07	0.0324734	1.26083e-13	9.83092e-12	1.16824e-09	2.23291e-10	1.21559e-11	8.06504e-11	3.03841e-10	1.70784e-07	5.44936e-09	1.13266e-10	2.11978e-08	8.14441e-08	3.03726e-12	6.88267e-13	3.51781e-08	1.66851e-11	5.75069e-12	9.80024e-10	2.19364e-09	0.000145243	4.55341e-11	0.955424	1.33111e-07	0.0118583	8.79047e-09
SS.sc7785340	Endoderm_ys	YS Endoderm_Yolk Sac_gastrulation	2.57734e-10	2.18508e-13	1.1402e-16	3.64455e-12	0.999999	2.6889e-16	4.55349e-17	3.03929e-11	3.26772e-10	9.61893e-13	2.89682e-12	5.81006e-17	1.58088e-10	4.01226e-11	9.86713e-16	2.16017e-17	1.23273e-14	2.49534e-15	5.77996e-15	1.59555e-17	6.68163e-17	2.31931e-14	6.98668e-07	2.15875e-12	1.57247e-09	6.38171e-07	9.63457e-14	1.6606e-19	3.3396e-16	6.06277e-17	3.13508e-14	9.77534e-17	2.57974e-15	2.02263e-13	6.49061e-16	2.43243e-14	2.71424e-10	9.77692e-14	3.58947e-13
SS.sc7785618	Endoderm_ys	YS Endoderm_Yolk Sac_gastrulation	5.56979e-11	1.72501e-15	2.39724e-18	1.49346e-13	1	1.17269e-16	2.35778e-17	1.0977e-10	2.79371e-13	3.25584e-13	1.57149e-12	9.8633e-18	5.30937e-11	1.17611e-12	4.73638e-17	9.02332e-18	2.98496e-16	3.2049e-15	4.87831e-17	6.19664e-19	1.62936e-17	1.82265e-16	6.53889e-10	2.45884e-13	4.65921e-11	7.83738e-08	3.1212e-15	1.73677e-20	1.54029e-16	4.74171e-18	1.89291e-15	5.52408e-17	9.42143e-17	8.83862e-15	3.1558e-16	2.45584e-14	2.06262e-14	1.3932e-14	1.20009e-13
SS.sc7785573	MK_ys	Blood Progenitors_Yolk Sac_0_gastrulation	1.25624e-10	1.1419e-06	4.93739e-06	0.0263738	1.53891e-07	0.00178416	0.000246013	3.39788e-06	5.24194e-05	9.53763e-07	0.000986475	0.163032	2.26279e-05	5.93969e-10	1.58946e-05	1.43637e-05	0.0247638	0.78252	2.36965e-08	7.93417e-07	5.89763e-05	2.63015e-07	7.19445e-06	2.61861e-11	8.37271e-06	5.10606e-07	1.07512e-08	1.02897e-07	1.39041e-05	5.08021e-10	2.5251e-06	3.64715e-05	8.10092e-06	3.13988e-05	8.7579e-06	3.25705e-11	9.53073e-09	1.33708e-09	1.46873e-08
SS.sc7785286	Sinusoidal_EC_ys	Hemogenic Endothelium_Yolk Sac_0_gastrulation	0.000434132	3.11342e-12	3.06528e-10	2.23319e-08	3.59815e-10	1.11038e-10	6.18881e-09	0.0086001	1.28982e-07	5.67377e-05	4.39556e-06	2.17878e-10	3.38951e-09	0.160888	1.02836e-13	2.9372e-10	8.06075e-09	1.99428e-09	1.09714e-10	2.18428e-10	3.21287e-08	3.237e-07	2.54024e-12	3.15194e-09	2.17661e-09	9.67561e-10	7.31448e-13	1.04212e-11	7.75541e-08	2.07758e-08	1.02533e-11	8.00772e-11	4.51844e-09	5.64387e-05	2.00634e-10	0.8199	2.07749e-09	0.0100593	1.35152e-09
SS.sc7785508	Endoderm_ys	YS Endoderm_Yolk Sac_gastrulation	1.22867e-11	1.0005e-13	3.74787e-17	1.05882e-12	0.999999	2.78467e-16	3.60579e-17	1.59273e-09	5.02556e-13	7.47788e-13	5.07294e-12	9.7774e-17	1.76848e-10	1.52726e-12	9.26628e-16	8.48805e-17	3.93063e-16	3.35175e-15	6.98781e-16	2.29216e-18	1.00143e-16	8.57334e-16	7.16329e-10	5.24821e-13	1.40089e-10	6.44648e-07	3.6687e-15	3.82755e-20	6.87404e-16	1.16333e-17	1.45717e-14	3.58619e-17	1.62118e-16	7.02695e-14	4.87526e-16	2.74992e-14	8.34939e-14	1.17313e-14	3.00344e-13
SS.sc7785313	Mesothelium_ys	YS Mesoderm_Yolk Sac_gastrulation	1.11611e-14	1.403e-14	4.10688e-17	4.40967e-12	8.84613e-14	4.27332e-16	8.41026e-14	2.0478e-14	0.403157	8.11546e-15	3.46904e-16	3.74294e-17	3.56407e-13	1.58663e-14	6.2711e-14	5.19022e-15	8.42988e-14	5.90712e-17	1.78608e-17	1.60369e-18	5.96915e-20	1.56421e-12	0.558226	1.27004e-17	4.80602e-12	6.84505e-14	2.3101e-14	1.09829e-16	5.8158e-12	1.11559e-16	2.08826e-14	8.23725e-17	7.84036e-17	4.78888e-16	3.03409e-18	3.89796e-15	0.0386163	4.69298e-15	1.68074e-15
SS.sc7786669	Endoderm_ys	YS Endoderm_Yolk Sac_gastrulation	7.24814e-12	5.51147e-13	1.41299e-16	1.65902e-12	0.999998	3.25122e-16	2.4455e-17	3.05073e-11	8.87037e-12	2.12309e-13	8.55267e-12	3.09553e-16	3.12293e-10	1.1207e-12	1.01266e-14	4.35187e-16	1.15958e-15	3.46893e-15	2.61275e-15	1.35906e-17	2.06946e-16	8.43501e-16	1.29652e-08	5.4235e-13	9.46905e-10	1.75463e-06	1.19866e-14	8.42927e-20	3.09741e-15	2.21785e-17	4.37868e-14	6.42549e-16	2.57913e-16	3.8935e-13	5.46165e-16	2.10475e-14	6.90997e-13	1.76673e-14	1.11646e-12
SS.sc7785355	MK_ys	Blood Progenitors_Yolk Sac_0_gastrulation	6.65344e-16	2.15999e-20	2.5412e-17	6.86557e-06	7.70124e-18	1.68638e-08	1.14712e-10	1.12017e-15	3.15063e-08	6.85229e-16	1.38567e-12	3.70585e-12	1.50226e-14	9.69577e-18	1.42784e-19	5.94818e-14	5.54138e-08	0.999993	1.88072e-15	2.96863e-15	2.41616e-12	7.48195e-09	2.16351e-10	1.83263e-19	3.85148e-16	6.13931e-17	4.96791e-17	2.71937e-14	2.29346e-11	3.57314e-18	8.54896e-14	2.83408e-16	5.60182e-16	1.71404e-15	5.91785e-17	1.23319e-18	4.99567e-09	6.64763e-16	3.20124e-14
SS.sc7785595	Endoderm_ys	YS Endoderm_Yolk Sac_gastrulation	6.52192e-14	1.11602e-20	1.77767e-23	2.24064e-19	1	1.14611e-21	1.47433e-22	1.67215e-15	1.06022e-19	1.09189e-18	5.72921e-18	2.66513e-23	2.80636e-17	1.05015e-17	1.82521e-22	2.69365e-25	2.41849e-22	6.36778e-21	6.4273e-20	6.79129e-24	3.60464e-22	2.08767e-20	4.52313e-16	1.51233e-16	1.03113e-15	2.17379e-10	3.40275e-19	3.41586e-25	2.26852e-22	9.72574e-23	4.62743e-21	6.61896e-23	1.2216e-20	1.7734e-19	3.3177e-21	2.8914e-18	5.83712e-20	4.35321e-20	3.31991e-19
SS.sc7785459	HSPC_2_ys	Blood Progenitors_Yolk Sac_0_gastrulation	9.24864e-12	1.79898e-05	1.6032e-06	0.067793	1.62656e-05	0.0073359	5.49255e-05	1.99107e-05	1.36521e-05	3.80096e-06	0.0094229	0.674661	0.000132412	4.32408e-10	0.000237965	3.59981e-05	0.140994	0.0990565	1.06594e-09	1.10465e-08	1.90022e-06	6.20824e-08	5.45415e-05	2.83177e-12	2.35792e-05	1.0223e-06	5.78458e-10	1.52241e-09	2.10679e-06	8.38009e-11	7.50346e-07	9.15872e-05	1.33003e-06	2.42677e-05	6.53996e-07	1.92889e-12	5.25309e-09	3.66115e-10	5.12973e-09
SS.sc7785642	Macrophage_ys	Myeloid Progenitors_Yolk Sac_gastrulation	1.07345e-07	2.71597e-06	0.000341671	2.87161e-07	8.35857e-16	1.26397e-11	1.16531e-08	8.6475e-12	5.68587e-11	4.20307e-08	5.55059e-06	3.25177e-09	4.40118e-06	7.18758e-08	2.18767e-12	4.6632e-08	2.41181e-12	2.29035e-07	6.09832e-09	2.00225e-05	0.997779	1.22457e-08	2.86755e-09	0.000244321	0.00154435	8.45321e-08	5.37327e-06	1.08189e-06	7.64181e-06	5.05448e-13	9.46611e-06	2.03039e-06	3.99523e-11	2.53747e-09	2.80679e-05	6.19962e-07	1.9665e-09	1.49474e-07	2.86025e-06
SS.sc7785380	Mesothelium_ys	YS Mesoderm_Yolk Sac_gastrulation	2.36427e-16	5.77601e-16	1.19084e-17	9.28171e-12	2.02641e-12	4.37802e-19	1.47918e-15	1.11438e-14	3.84442e-05	2.37373e-15	1.53779e-16	7.74352e-19	6.73385e-13	5.08677e-15	2.17253e-16	7.30827e-17	2.55372e-15	1.49963e-16	6.71253e-19	2.53235e-19	4.23897e-19	5.4132e-15	0.99996	8.45097e-19	6.26558e-13	4.27642e-15	5.01976e-15	3.55525e-18	3.26694e-16	1.17235e-18	3.09072e-16	3.12532e-18	3.35549e-17	7.07505e-16	4.95401e-19	2.73915e-16	1.37153e-06	1.88502e-16	1.1127e-16
SS.sc7785407	HSPC_1_ys	Hemogenic Endothelium_Yolk Sac_1_gastrulation	1.01999e-05	0.000298136	7.29397e-06	0.00159092	0.0154407	7.04076e-05	2.93004e-06	2.46932e-05	5.5664e-06	0.00128611	0.948011	0.00212103	0.00299923	2.72086e-05	0.000310876	0.000187074	0.000276469	0.0003077	5.76182e-08	2.23247e-07	4.01655e-05	1.28727e-05	3.84123e-05	3.24785e-07	0.00352432	0.0204019	2.2724e-07	5.69137e-08	7.84299e-05	4.89332e-08	5.76936e-05	0.00199887	4.38167e-08	5.67414e-06	5.05927e-06	3.37947e-06	2.28982e-05	9.08121e-06	0.000822394
SS.sc7785625	Fibroblast_ys	YS Mesoderm_Yolk Sac_gastrulation	3.71041e-20	3.0679e-20	9.534e-21	5.82731e-18	1.0706e-15	1.62589e-17	1.29406e-17	3.78513e-15	0.999817	4.60407e-21	2.83479e-22	5.63623e-20	1.47943e-16	5.28353e-18	1.01893e-14	1.79623e-18	1.7616e-18	2.67676e-20	8.2531e-20	1.19205e-22	1.72864e-27	1.07262e-18	5.97442e-08	3.52797e-24	1.50232e-16	5.58285e-16	2.45725e-19	9.78933e-20	2.60849e-15	8.06033e-17	1.89997e-19	1.67269e-21	1.24318e-19	9.34347e-20	1.92481e-22	2.58088e-19	0.000183151	2.15654e-17	1.71111e-17
SS.sc7785454	Erythroid_ys	Erythroblasts_Yolk Sac_gastrulation	5.67685e-13	1.24468e-05	1.58165e-06	0.0770598	1.05864e-07	2.10748e-05	3.03782e-06	0.866936	7.41249e-07	1.77835e-06	0.00011092	0.0512734	9.72503e-05	6.0179e-10	0.000300434	0.000410789	0.00363891	4.89259e-05	4.72449e-08	2.02525e-07	2.39989e-06	3.92419e-10	1.6354e-07	1.74783e-10	1.99497e-07	1.88722e-07	1.24178e-09	7.98689e-10	2.36587e-06	1.00433e-08	3.72921e-06	8.41123e-08	1.66884e-06	7.17552e-05	2.32261e-08	4.24e-12	2.0183e-10	1.88683e-10	6.97334e-09
SS.sc7785428	Endoderm_ys	YS Endoderm_Yolk Sac_gastrulation	2.40356e-18	1.01516e-20	7.5498e-25	6.31752e-21	1	6.23841e-24	8.47572e-25	3.32746e-18	1.01993e-21	3.113e-21	6.03861e-20	1.05467e-24	3.11793e-17	7.73393e-21	2.44275e-23	1.43614e-26	2.14368e-23	9.0338e-23	3.57136e-21	1.48888e-24	1.14361e-23	1.16853e-23	2.54528e-18	1.58914e-19	2.23637e-17	4.23548e-13	2.73566e-21	9.02658e-27	1.50095e-25	9.20691e-25	6.38842e-24	6.40927e-23	4.70834e-23	3.78338e-20	4.51243e-21	1.96263e-22	1.32781e-22	7.88212e-24	8.63239e-22
SS.sc7786568	Endoderm_ys	YS Endoderm_Yolk Sac_gastrulation	7.96085e-15	2.4526e-16	3.6415e-19	7.87546e-14	1	4.07684e-18	1.2989e-18	2.99608e-11	5.04512e-13	2.00216e-16	4.4061e-15	5.75916e-18	1.62245e-11	1.97261e-15	1.2343e-17	1.31771e-18	5.71748e-18	8.02582e-17	1.74019e-17	1.62364e-19	1.46214e-19	2.6552e-19	1.04086e-10	1.83108e-16	3.76498e-12	6.93281e-09	2.34804e-17	5.74215e-23	1.67118e-18	2.75066e-20	2.65806e-17	6.38138e-19	8.89167e-17	5.44514e-14	3.49644e-18	1.51608e-17	4.23874e-16	3.6098e-18	1.91812e-16
SS.sc7785314	Erythroid_ys	Erythroblasts_Yolk Sac_gastrulation	1.63874e-14	5.21552e-07	3.05161e-10	0.0500639	3.38927e-09	4.06294e-07	5.46689e-10	0.949331	2.53966e-11	8.62518e-09	8.76704e-06	2.73748e-05	0.000559448	3.48844e-11	1.15188e-07	1.7216e-06	1.18854e-06	3.66704e-06	1.43259e-11	7.82445e-12	3.77325e-10	2.20167e-08	3.10016e-08	1.05042e-12	5.27912e-10	7.58434e-08	1.69249e-11	2.27729e-12	1.95131e-07	2.76909e-11	3.6863e-07	6.74519e-12	4.67005e-13	4.12362e-11	2.99511e-12	1.53036e-12	4.44143e-09	4.27531e-12	6.87336e-07
SS.sc7785481	HSPC_1_ys	Hemogenic Endothelium_Yolk Sac_1_gastrulation	1.48846e-07	0.00129589	6.96012e-05	0.00509947	0.000232198	5.31108e-06	1.05943e-06	0.000145335	7.3955e-06	0.00240049	0.810016	0.125826	0.0356568	5.31225e-06	0.00194975	0.00784413	2.20682e-05	0.000114322	8.30609e-09	1.18658e-05	0.000125997	1.25886e-07	3.37795e-08	8.88782e-10	0.000380774	0.000186255	2.2507e-09	1.26403e-08	0.000112207	7.28338e-09	0.000112056	0.00108855	8.69722e-06	0.00726473	1.19597e-06	2.61807e-07	2.63897e-08	3.15534e-07	1.53963e-05
SS.sc7785521	Endoderm_ys	YS Endoderm_Yolk Sac_gastrulation	1.18554e-18	6.4733e-25	1.2982e-29	1.75728e-24	1	7.01255e-28	2.77227e-29	2.07055e-21	2.14637e-25	1.50459e-25	4.05769e-24	8.58395e-30	8.84503e-22	1.21808e-24	3.67063e-28	6.18247e-33	1.2008e-27	3.93258e-26	1.08808e-23	3.19993e-29	2.3456e-28	2.12959e-26	2.58345e-20	3.63658e-21	4.16662e-20	2.00066e-13	7.14706e-24	1.17686e-31	9.22112e-30	3.86368e-29	6.98626e-26	7.07594e-29	5.99038e-27	1.42105e-24	9.68142e-26	3.1178e-24	8.60253e-26	1.33519e-26	1.75964e-25
SS.sc7785600	HSPC_1_ys	Erythro-Myeloid Progenitors_Yolk Sac_1_gastrulation	9.0048e-07	0.0419398	1.78065e-06	3.5336e-07	4.09249e-05	4.54686e-07	3.00437e-08	1.37406e-09	1.36311e-10	8.46994e-05	0.796659	0.00184404	1.09369e-05	3.76227e-07	0.0259611	0.00176011	7.05529e-08	7.87564e-07	3.42973e-07	9.55055e-08	1.71045e-05	3.9074e-07	2.83176e-07	1.09041e-06	0.000478133	0.000651942	1.61613e-07	6.58031e-07	0.123643	1.04495e-07	0.00433374	0.00254463	4.54343e-09	3.07733e-09	1.08248e-05	1.07726e-07	1.2414e-09	2.47851e-07	1.23486e-05
SS.sc7785400	MK_ys	Blood Progenitors_Yolk Sac_0_gastrulation	7.49466e-15	3.83642e-15	1.46807e-13	0.00118112	2.39752e-12	1.83382e-06	2.41219e-08	1.29888e-08	7.28523e-09	8.31332e-11	1.80807e-08	1.05038e-07	1.98345e-10	6.86085e-15	1.97503e-13	2.30278e-09	2.13625e-05	0.998795	4.95845e-14	1.42346e-13	4.14788e-11	4.42465e-09	7.91201e-09	2.32377e-16	3.03811e-12	1.8775e-12	2.66062e-15	3.63896e-14	1.1612e-09	2.76696e-15	2.44471e-11	1.77867e-12	5.50341e-13	2.31741e-12	4.89305e-14	3.91875e-16	4.82659e-10	1.4133e-14	3.88293e-11
SS.sc7786721	Endoderm_ys	YS Endoderm_Yolk Sac_gastrulation	4.39796e-13	1.75338e-13	2.83502e-16	4.99407e-12	1	1.25648e-16	2.27354e-17	1.29318e-11	1.64854e-11	1.58526e-14	4.64409e-14	1.71903e-16	6.54693e-11	3.41916e-14	1.82867e-16	2.28963e-18	9.75825e-17	2.61003e-15	3.35624e-14	5.16272e-16	9.29432e-16	7.12003e-17	1.01759e-08	1.38265e-13	6.58296e-10	1.44195e-07	6.2027e-14	5.60403e-19	2.89499e-16	3.5484e-18	5.07832e-15	1.0263e-15	3.04741e-13	2.36965e-11	2.53557e-15	1.00677e-16	2.91572e-15	1.16865e-16	1.74046e-14
SS.sc7785478	Endoderm_ys	YS Endoderm_Yolk Sac_gastrulation	3.79986e-17	2.44395e-26	3.61158e-31	3.70151e-27	1	6.4224e-29	5.5516e-29	9.84005e-23	4.68999e-27	3.60221e-25	3.04253e-25	1.36899e-30	1.12354e-25	1.97677e-23	5.53911e-29	1.97956e-36	5.01809e-27	7.36377e-27	5.14198e-24	6.19682e-30	2.42688e-28	1.05913e-25	8.85322e-24	3.24499e-20	1.22718e-20	8.64652e-13	2.28235e-24	1.47303e-31	8.97106e-31	2.37179e-28	2.30494e-28	1.04653e-30	1.22537e-26	1.02922e-24	3.34033e-26	5.23112e-23	7.19291e-28	3.21879e-26	1.69396e-27
SS.sc7785576	MK_ys	Blood Progenitors_Yolk Sac_1_gastrulation	1.82685e-13	1.23023e-09	2.06929e-08	0.00658388	3.93362e-11	3.06862e-05	7.91241e-07	2.47822e-05	9.78936e-08	2.05021e-08	1.42609e-06	0.000110785	6.75029e-09	2.98663e-12	2.42302e-10	2.30819e-08	0.00456807	0.988679	1.18755e-09	7.03586e-09	6.34306e-07	1.78859e-07	1.651e-08	9.4057e-13	9.32694e-09	1.23821e-10	3.71614e-12	1.00149e-10	1.22556e-07	6.68053e-12	6.13374e-08	1.55351e-09	1.38625e-09	7.58684e-09	3.04942e-09	1.04138e-14	1.37848e-09	1.91277e-12	8.72782e-09
SS.sc7785456	Fibroblast_ys	YS Mesoderm_Yolk Sac_gastrulation	1.59617e-24	2.98838e-20	8.90846e-19	1.81062e-16	1.48794e-18	2.96919e-16	4.77111e-18	8.91184e-17	1	1.41702e-21	3.17144e-24	5.79722e-19	9.23205e-18	4.50823e-21	6.52664e-16	9.80476e-20	6.42192e-18	6.32577e-21	2.17825e-20	2.05016e-20	3.39107e-25	1.04196e-20	2.47909e-07	8.43588e-26	1.72601e-14	3.45059e-14	6.00674e-21	4.42698e-21	8.71935e-18	6.45691e-20	1.02995e-20	6.16179e-21	1.70561e-15	1.50001e-15	2.2144e-21	1.89377e-24	6.72536e-10	4.83403e-21	1.96805e-19
SS.sc7785356	Macrophage_ys	Myeloid Progenitors_Yolk Sac_gastrulation	6.12712e-11	2.26404e-10	4.20088e-07	1.47224e-12	1.8267e-21	9.30204e-15	2.4512e-11	2.08964e-18	5.00618e-15	2.35014e-12	4.16345e-11	1.21742e-14	2.02667e-11	6.83073e-12	3.15454e-18	6.25395e-14	2.97804e-17	1.40496e-10	4.72696e-11	3.3167e-07	0.999933	2.37478e-11	6.86668e-13	5.07895e-05	3.76585e-06	2.4045e-11	2.23162e-06	6.35019e-08	5.95891e-11	2.68097e-16	2.59377e-10	6.37056e-08	9.41075e-13	1.05898e-11	9.54646e-06	1.02581e-09	1.93302e-15	1.79759e-11	4.62078e-11
SS.sc7785309	Endoderm_ys	YS Endoderm_Yolk Sac_gastrulation	7.48797e-16	2.01666e-19	1.8227e-23	1.14185e-19	1	2.03429e-22	2.96796e-23	4.82595e-17	6.94088e-20	1.3104e-20	8.52504e-19	3.4494e-23	4.32376e-17	2.15944e-19	6.858e-22	6.07913e-25	2.54368e-22	1.6951e-21	9.7809e-20	5.27665e-23	1.11807e-22	4.24201e-23	2.02682e-17	5.54623e-18	1.77154e-16	1.16041e-11	7.43776e-20	9.03251e-26	3.66226e-24	1.75521e-23	1.02705e-20	6.28879e-22	1.7832e-21	4.08024e-19	2.56856e-20	2.58988e-20	1.72124e-20	6.79599e-22	7.3029e-20
SS.sc7785624	Fibroblast_ys	YS Mesoderm_Yolk Sac_gastrulation	6.79669e-16	2.30007e-15	6.37021e-20	4.35793e-14	4.22504e-12	2.63879e-18	2.08798e-15	7.16114e-17	0.908308	1.69752e-17	1.6748e-18	2.42391e-19	4.34201e-12	2.13411e-17	7.58911e-15	2.28735e-16	4.06293e-18	4.15815e-19	6.23253e-19	2.89159e-20	5.87863e-23	8.54436e-16	0.0767323	1.32236e-19	4.31918e-14	3.42903e-14	1.59692e-14	3.58272e-18	1.56299e-14	2.27208e-18	3.20256e-16	3.56753e-18	3.08618e-17	2.39652e-17	1.30575e-19	1.07462e-17	0.0149597	1.36748e-17	4.35884e-15
SS.sc7785450	Mesothelium_ys	YS Mesoderm_Yolk Sac_gastrulation	1.31428e-16	1.92938e-13	1.15759e-14	1.40152e-09	3.57655e-12	1.19272e-16	2.05532e-13	1.89722e-14	0.00162338	7.63616e-15	1.3373e-15	1.07208e-16	3.66761e-11	3.67036e-16	1.38692e-14	4.35662e-12	1.7982e-14	5.63426e-16	6.71386e-16	2.48553e-16	1.09483e-16	1.86922e-16	0.998376	2.67913e-17	3.09242e-11	2.06573e-13	4.81164e-14	2.19747e-17	1.41801e-14	4.20402e-18	5.88353e-13	1.84876e-15	6.75366e-14	1.43899e-12	2.12907e-16	1.65211e-18	2.44571e-07	1.78776e-16	7.55422e-15
SS.sc7786648	Endoderm_ys	YS Endoderm_Yolk Sac_gastrulation	1.66069e-10	2.80606e-14	1.15626e-16	4.2319e-12	0.999999	9.79932e-16	6.7919e-17	2.46083e-10	1.03072e-11	2.12516e-12	4.29432e-12	1.73077e-16	3.92742e-10	2.26749e-11	1.89424e-16	4.43726e-17	1.28469e-15	3.96599e-14	7.47255e-16	1.83461e-18	1.68804e-16	1.52295e-14	1.53229e-07	1.13359e-12	9.78348e-10	6.62844e-07	8.40646e-15	1.47211e-19	1.92855e-15	6.90018e-17	6.57286e-15	2.81441e-17	2.79042e-16	6.84329e-14	5.62133e-16	4.43228e-14	2.92986e-12	3.59613e-14	2.52243e-13
SS.sc7785574	Erythroid_ys	Erythroblasts_Yolk Sac_gastrulation	2.71469e-14	2.30899e-07	4.76097e-08	0.000896279	2.98459e-09	4.28409e-07	5.43109e-09	0.998732	1.48935e-09	8.86643e-08	1.30577e-05	0.000280404	3.13461e-05	1.07622e-10	2.36246e-06	4.89548e-06	2.32373e-05	1.53771e-05	3.19423e-10	7.42835e-10	4.55653e-08	5.47108e-09	1.74271e-09	1.21577e-12	6.16458e-09	3.17548e-09	5.29618e-12	2.97231e-11	7.30297e-07	3.12068e-10	2.89522e-08	1.6262e-10	4.04847e-10	4.82755e-08	3.47706e-10	4.64796e-13	4.00816e-11	4.56962e-12	5.75587e-09
SS.sc7785282	Prolif_Sinusoidal_EC_ys	Hemogenic Endothelium_Yolk Sac_0_gastrulation	7.7159e-05	2.74839e-08	1.98976e-08	0.000810051	4.06243e-07	1.49648e-07	2.11002e-06	0.00232437	0.00188144	0.00581814	0.0168765	0.000205567	3.57114e-05	0.103382	9.58306e-09	3.09776e-05	1.40127e-05	1.602e-07	3.72541e-10	1.96124e-08	5.23121e-07	1.45278e-07	1.32709e-07	1.03512e-09	6.70321e-06	2.09846e-06	8.30179e-12	3.40925e-11	2.76823e-05	5.5855e-09	4.60824e-09	8.05859e-06	2.5777e-05	0.864779	3.42207e-09	0.00176735	1.09482e-07	0.00192402	1.92263e-09
SS.sc7785495	Fibroblast_ys	YS Mesoderm_Yolk Sac_gastrulation	2.7028e-18	1.53637e-18	1.48494e-19	2.00106e-17	2.20516e-16	4.50086e-17	2.35361e-16	2.13007e-15	0.999265	6.89763e-20	2.96901e-21	1.01161e-19	1.11006e-14	1.34844e-16	2.08786e-15	1.35866e-16	1.41411e-18	5.21483e-20	9.98364e-19	3.99562e-21	2.67201e-25	7.78433e-17	6.52428e-08	1.56139e-21	1.15984e-15	7.90032e-15	2.02694e-18	4.56276e-19	1.22169e-14	3.25578e-16	3.52914e-18	1.01208e-20	2.39804e-18	6.14162e-19	1.97239e-20	1.37085e-18	0.000735088	2.31647e-17	5.35959e-15
SS.sc7785549	Fibroblast_ys	YS Mesoderm_Yolk Sac_gastrulation	1.92246e-16	1.70635e-15	1.31757e-16	2.55221e-13	2.66072e-13	9.30006e-14	2.05191e-14	1.10166e-12	0.998917	1.95647e-16	7.32919e-17	2.05443e-16	1.60593e-13	1.3542e-14	1.12204e-12	8.41048e-15	4.61973e-13	2.9329e-17	7.16425e-16	3.90779e-17	4.77813e-21	6.75823e-14	1.09828e-07	7.62017e-18	2.97225e-13	1.39176e-13	4.29721e-16	2.43808e-16	2.18275e-12	1.95651e-13	1.97428e-15	3.1569e-18	3.52444e-16	1.3303e-15	3.96079e-17	3.89438e-15	0.00108302	6.5465e-14	1.5485e-13
SS.sc7785531	Pre DC2_ys	Erythro-Myeloid Progenitors_Yolk Sac_2_gastrulation	2.4902e-09	0.348352	0.0103937	0.00249535	1.50263e-09	3.0884e-08	1.13407e-07	1.84988e-06	1.68047e-08	1.04264e-05	0.0173663	0.00364055	2.68783e-05	1.98128e-07	0.000144694	0.00190898	2.29249e-07	1.09111e-07	6.82339e-05	0.000452176	0.0901286	8.04645e-10	8.37102e-07	6.58269e-06	0.0361087	0.00521074	4.20908e-05	9.56141e-06	0.0029995	5.19936e-07	0.479555	8.05686e-05	2.41845e-06	2.81915e-05	0.000915751	1.18209e-09	1.63357e-09	8.75013e-08	4.85921e-05
SS.sc7786664	Endoderm_ys	YS Endoderm_Yolk Sac_gastrulation	4.91876e-14	1.36301e-14	2.23125e-16	1.12241e-11	0.999999	1.78846e-16	3.44042e-17	2.20646e-09	6.32104e-12	6.40697e-15	3.52892e-13	2.50388e-15	2.19627e-10	9.6845e-14	5.65129e-16	7.12065e-17	1.16282e-15	3.73124e-15	4.88463e-15	1.00917e-16	1.602e-15	1.22203e-18	5.94848e-10	3.47573e-14	6.24692e-10	6.0399e-07	4.91541e-15	2.90138e-20	1.6916e-17	5.39008e-18	1.77654e-15	1.70235e-16	4.10276e-13	3.47111e-10	1.48294e-15	2.90481e-16	9.26218e-17	4.72732e-16	2.59128e-15
SS.sc7785639	Mesothelium_ys	YS Mesoderm_Yolk Sac_gastrulation	1.36258e-15	6.71796e-14	2.95486e-14	9.09067e-11	1.40667e-13	3.28773e-16	6.5546e-14	3.8151e-14	0.0367229	1.25525e-14	2.75888e-16	2.1287e-16	6.36204e-12	7.99311e-16	1.79938e-14	2.01287e-14	1.56539e-13	1.78412e-15	1.13207e-15	2.31448e-16	1.64606e-17	1.89326e-13	0.95526	1.07334e-17	5.4709e-11	9.43091e-13	1.81744e-13	2.88766e-15	6.19785e-12	6.11202e-17	3.02362e-13	1.12549e-15	1.11766e-16	2.24653e-15	1.21223e-15	3.31062e-16	0.00801667	3.07842e-16	1.32985e-13
SS.sc7785603	Sinusoidal_EC_ys	Hemogenic Endothelium_Yolk Sac_0_gastrulation	1.90677e-05	1.87623e-11	2.88808e-11	5.84024e-08	2.83136e-09	2.28201e-12	1.53331e-09	0.0016833	1.521e-05	8.18529e-07	2.39879e-06	4.26787e-11	9.55375e-07	0.165037	2.54929e-13	8.59806e-11	1.14175e-10	3.22339e-11	1.219e-11	4.8426e-11	8.99313e-10	5.3803e-09	1.51623e-09	2.88653e-10	2.05583e-09	1.33598e-08	3.21351e-12	1.56313e-12	3.29863e-09	4.12671e-10	2.1938e-12	3.9749e-11	1.36719e-09	0.000196701	2.77154e-11	0.802211	1.30019e-08	0.0308329	5.89042e-10
SS.sc7785505	HSPC_1_ys	Erythro-Myeloid Progenitors_Yolk Sac_1_gastrulation	9.85581e-06	2.71549e-05	1.65012e-06	1.00825e-06	2.23948e-06	6.69181e-08	4.94118e-08	2.37679e-08	8.00071e-10	1.65519e-05	0.786046	6.40398e-05	0.0383072	1.25701e-06	0.00409181	0.163984	4.73419e-09	5.53834e-07	4.3607e-10	5.98593e-08	1.04753e-05	7.27332e-07	1.54477e-08	7.52024e-09	0.000177155	0.00224725	1.15471e-08	4.22837e-08	0.00364493	3.56901e-10	0.000345371	0.000168376	6.54794e-09	3.75679e-08	2.37682e-08	8.91568e-06	5.79063e-09	9.75166e-06	0.000833669
SS.sc7785498	pDC precursor_ys	Erythro-Myeloid Progenitors_Yolk Sac_0_gastrulation	9.92155e-06	8.51598e-07	6.74529e-05	7.50254e-10	1.46086e-15	3.29447e-11	6.03036e-10	1.02777e-12	6.86889e-12	1.24444e-08	5.38924e-05	5.79259e-10	6.68083e-05	1.50202e-07	4.85947e-11	3.18202e-06	1.16958e-14	2.10347e-07	1.34133e-10	2.72796e-05	0.024094	8.34128e-09	3.62075e-10	9.87848e-06	0.00155384	0.00139656	2.32958e-07	1.08136e-06	0.000965646	9.50502e-13	0.00559685	4.11594e-06	1.80842e-11	2.02731e-10	3.52652e-06	0.000358196	5.34132e-10	4.17266e-06	0.965782
SS.sc7785617	HE_ys	Hemogenic Endothelium_Yolk Sac_0_gastrulation	0.0807879	2.26582e-07	2.02563e-07	0.000264395	0.000242837	2.07864e-06	4.4142e-06	0.00153699	0.000125864	0.394611	0.330759	3.8926e-05	0.00210913	0.130723	1.34506e-08	1.59835e-05	3.90137e-06	3.50221e-06	1.32498e-09	7.77469e-08	1.9074e-07	0.0002703	1.54273e-06	2.67998e-09	4.88776e-05	3.42747e-05	2.10676e-10	4.26496e-10	0.00682553	1.10004e-09	5.83819e-08	0.000282126	0.000447719	0.0326243	8.89087e-09	0.00278408	6.9986e-06	0.0154287	1.49831e-05
SS.sc7785647	Macrophage_ys	Myeloid Progenitors_Yolk Sac_gastrulation	1.17518e-08	5.2028e-10	8.58102e-08	1.98515e-13	8.91281e-23	2.89637e-15	6.40147e-12	1.14626e-19	6.7335e-16	3.85063e-12	1.00141e-10	2.36841e-15	1.91157e-13	1.65767e-10	2.20968e-19	3.90271e-14	9.15589e-19	8.23499e-12	1.23751e-10	1.0597e-07	0.976457	1.89638e-10	5.33386e-13	0.0235352	6.07203e-06	1.68282e-11	9.54422e-07	2.30983e-08	2.78787e-10	2.86594e-16	1.85543e-09	5.40025e-08	9.20757e-15	1.61227e-13	6.8861e-07	7.43024e-08	4.6543e-14	9.28112e-10	4.80628e-10
SS.sc7785361	Macrophage_ys	Myeloid Progenitors_Yolk Sac_gastrulation	4.71112e-10	4.56734e-09	4.54373e-06	1.28921e-11	1.54573e-20	1.19475e-14	4.06845e-10	3.38679e-18	5.50317e-15	3.97293e-11	1.58223e-09	8.6393e-13	2.59492e-11	1.0587e-11	5.13878e-16	9.13491e-11	4.88958e-16	1.09585e-10	5.7486e-10	1.74366e-06	0.999846	2.11462e-12	1.26203e-12	0.000109679	2.58537e-05	6.50199e-10	2.03011e-06	9.49442e-08	1.65057e-09	2.42301e-16	3.85071e-08	3.58057e-06	9.59425e-11	1.61017e-10	6.41565e-06	5.49083e-10	1.05701e-15	7.73281e-11	3.9924e-10
SS.sc7785547	Endoderm_ys	YS Endoderm_Yolk Sac_gastrulation	1.78436e-16	2.06788e-21	5.90812e-25	8.58848e-21	1	3.15037e-24	5.30448e-25	1.10131e-16	4.47082e-21	1.00021e-20	9.78526e-20	4.2337e-25	1.97553e-16	3.64964e-20	4.03145e-24	6.18344e-27	8.00417e-25	4.12644e-22	1.43801e-21	5.53991e-25	4.52061e-24	1.6041e-23	7.8741e-17	3.56944e-19	9.75959e-18	4.62391e-13	7.51697e-21	5.17561e-27	5.3943e-25	1.12235e-24	9.27396e-23	1.40131e-24	8.87179e-23	6.55937e-21	4.81081e-22	1.61683e-20	3.62237e-22	1.51954e-22	1.38721e-21
SS.sc7785504	Fibroblast_ys	YS Mesoderm_Yolk Sac_gastrulation	3.81975e-22	2.00196e-19	4.782e-19	1.44366e-15	9.33195e-17	7.27189e-17	1.072e-17	2.11345e-16	0.999974	2.27489e-21	1.31018e-21	7.03754e-19	1.84104e-15	4.65987e-19	1.42411e-15	4.03779e-17	2.68746e-17	6.64629e-21	5.92904e-20	1.43196e-20	3.03687e-25	2.13624e-19	8.96422e-08	1.93931e-24	2.53527e-15	1.96484e-16	1.38059e-19	9.33371e-21	3.18437e-17	2.02707e-19	8.33353e-20	3.63284e-20	2.16438e-17	8.95977e-17	7.91455e-22	4.85228e-22	2.62094e-05	1.98851e-19	4.37826e-19
SS.sc7785593	Early_Erythroid_ys	Blood Progenitors_Yolk Sac_1_gastrulation	1.98426e-11	2.64725e-06	5.07816e-08	0.799188	2.50365e-07	0.00390046	7.86807e-06	0.0160266	3.76791e-07	1.39243e-06	0.000551072	0.000955984	6.9652e-06	4.36482e-09	3.40477e-06	1.47461e-05	0.0702818	0.109003	2.76576e-08	1.61822e-08	3.42394e-06	3.66443e-05	4.49593e-06	7.04128e-09	3.98964e-07	9.61706e-08	1.94367e-09	1.5874e-09	1.25156e-06	1.1063e-08	2.76767e-06	8.23778e-08	1.4279e-09	1.79414e-08	1.66769e-08	2.96144e-11	1.81692e-06	9.79718e-10	4.50791e-06
SS.sc7785551	Erythroid_ys	Erythroblasts_Yolk Sac_gastrulation	1.8802e-15	1.64155e-08	2.81967e-10	0.000163935	1.599e-11	2.69033e-09	8.90467e-11	0.99981	9.12644e-13	1.71698e-09	9.52361e-07	2.80123e-06	2.15351e-05	7.03657e-12	5.66456e-08	8.71892e-07	1.91535e-08	4.55654e-08	2.23931e-12	7.01579e-13	1.09274e-10	1.20544e-10	1.09183e-10	1.26662e-13	3.29416e-11	8.09306e-10	3.74247e-13	1.98729e-13	1.45864e-07	8.85014e-12	2.2173e-09	2.75499e-13	7.96119e-14	9.00538e-12	3.71448e-13	1.41841e-13	9.98756e-12	3.94831e-13	1.17358e-08
SS.sc7785311	Fibroblast_ys	YS Mesoderm_Yolk Sac_gastrulation	1.52451e-18	7.82259e-15	8.71263e-14	4.51029e-11	1.7584e-14	8.74288e-13	7.90713e-12	3.00103e-11	0.999902	1.59617e-15	3.2455e-16	1.96668e-12	1.53206e-12	1.55645e-14	1.11856e-11	4.15999e-11	1.07038e-11	2.53815e-16	1.04096e-15	8.97911e-16	9.54414e-18	7.70951e-16	9.69979e-05	1.98921e-19	2.35794e-11	6.16421e-12	7.56951e-17	4.57033e-17	6.60495e-13	1.88029e-16	7.55725e-15	3.59861e-15	1.29852e-11	4.87613e-10	2.42976e-17	1.78359e-18	1.33569e-06	3.55491e-15	9.60606e-16
SS.sc7785476	Sinusoidal_EC_ys	Hemogenic Endothelium_Yolk Sac_0_gastrulation	6.50981e-05	4.31296e-14	9.18354e-14	2.61547e-09	2.51535e-10	2.92818e-13	1.31842e-10	3.05071e-06	1.18927e-08	1.26082e-06	4.01857e-07	5.39305e-12	1.25374e-08	0.0287714	2.98886e-16	2.25678e-12	2.17874e-12	4.89543e-11	1.89177e-14	2.08658e-13	7.38216e-13	8.81771e-08	7.22926e-13	2.19567e-13	5.104e-11	2.06363e-10	9.23278e-16	7.17198e-15	8.22269e-10	1.23672e-13	2.14628e-15	1.73279e-11	3.34097e-11	8.31811e-06	1.7178e-13	0.971022	6.20484e-10	0.000128296	2.46332e-12
SS.sc7785578	Prolif_Sinusoidal_EC_ys	Hemogenic Endothelium_Yolk Sac_0_gastrulation	3.2089e-12	5.75292e-12	3.53824e-09	7.48569e-06	3.52772e-10	4.90519e-10	3.92764e-08	0.000973099	0.000119677	2.80215e-07	2.09033e-07	1.37931e-06	1.57876e-07	1.65333e-07	6.74922e-10	5.26186e-08	1.66624e-07	4.56109e-10	9.93191e-12	4.66091e-10	2.67571e-10	2.57257e-12	1.27837e-08	1.83895e-15	9.60375e-08	6.74601e-08	4.47312e-15	6.94755e-14	5.41272e-08	2.45691e-13	2.42052e-12	3.71801e-09	9.61514e-05	0.998801	4.47509e-11	2.28168e-10	7.53626e-14	3.36086e-08	1.72731e-13
SS.sc7785649	Macrophage_ys	Myeloid Progenitors_Yolk Sac_gastrulation	1.51126e-10	3.79248e-11	5.13e-08	1.50515e-13	1.63933e-23	2.51945e-16	8.05547e-14	1.45668e-19	1.4131e-16	1.84825e-13	8.69753e-13	4.85512e-16	1.98544e-12	1.73582e-11	3.94004e-21	7.58524e-16	7.23092e-20	3.44059e-13	1.07993e-11	5.26556e-07	0.999975	1.85915e-11	3.97757e-15	2.31174e-05	2.76739e-07	1.85042e-13	8.17944e-07	7.38905e-08	4.08718e-11	2.61193e-16	2.58558e-11	2.60334e-09	2.3007e-15	5.26981e-13	2.98608e-07	2.90176e-09	3.35797e-15	1.35934e-10	1.42697e-11
SS.sc7785308	Macrophage_ys	Myeloid Progenitors_Yolk Sac_gastrulation	2.75539e-09	2.55926e-07	7.9562e-06	1.02829e-10	2.54152e-19	3.8222e-13	4.69993e-11	5.36234e-16	5.60071e-14	8.96895e-10	2.74128e-08	8.96229e-12	8.69612e-10	1.54735e-09	1.13445e-15	1.00951e-11	5.08197e-15	3.84191e-09	4.61557e-10	8.42096e-07	0.999615	8.33328e-10	6.9957e-12	0.000251057	0.000111228	5.27513e-09	2.78394e-06	4.29414e-07	3.17184e-07	1.8047e-14	7.69831e-08	1.42053e-06	1.30233e-12	8.9473e-11	8.21789e-06	5.65434e-08	3.24272e-12	4.00191e-09	3.01166e-07
SS.sc7785377	MK_ys	Blood Progenitors_Yolk Sac_0_gastrulation	2.41532e-17	6.70022e-24	5.52999e-20	3.40689e-07	7.46716e-18	4.8882e-08	1.22954e-11	1.44597e-16	2.21579e-08	9.56648e-17	4.57026e-14	5.27569e-13	2.35202e-18	1.16202e-18	6.26408e-20	4.46352e-15	1.91442e-07	0.999999	2.24366e-16	7.51205e-17	7.81863e-14	1.50857e-09	4.03868e-14	1.1166e-20	6.13417e-18	9.66131e-17	2.21564e-19	2.23777e-15	2.38336e-11	6.63297e-18	5.83789e-16	2.73589e-17	7.19495e-17	2.24716e-15	5.98403e-19	7.28187e-18	2.50861e-10	4.33436e-17	4.65489e-14
SS.sc7785500	MK_ys	Blood Progenitors_Yolk Sac_0_gastrulation	1.23794e-16	2.91788e-22	1.18753e-17	8.58459e-07	1.54811e-18	1.51245e-08	6.01424e-11	6.78478e-17	5.53307e-08	4.6852e-16	2.02931e-13	3.39701e-13	6.89184e-17	7.48746e-19	2.54049e-19	4.01696e-13	2.49029e-07	0.999999	8.54985e-16	3.77272e-16	1.30494e-13	2.47245e-10	2.08027e-11	4.30745e-20	1.05035e-16	1.79498e-17	3.2678e-18	2.3449e-15	1.34483e-11	1.19796e-18	2.67585e-14	2.77845e-16	3.65971e-16	3.61568e-16	3.24147e-18	1.35968e-19	1.39773e-09	4.34842e-17	2.1236e-14
SS.sc7785496	Fibroblast_ys	YS Mesoderm_Yolk Sac_gastrulation	1.38139e-12	1.02446e-11	1.06701e-13	1.84085e-09	1.83523e-10	5.64292e-13	7.98067e-11	2.67744e-11	0.566151	1.65696e-12	7.13247e-13	2.28028e-13	1.08878e-09	2.15505e-11	1.82455e-11	5.75731e-10	3.19253e-12	1.83335e-15	1.7051e-14	7.83302e-16	1.41462e-16	2.45458e-11	0.0110794	2.82566e-14	4.02972e-10	3.51559e-11	1.43595e-13	1.18452e-15	7.75228e-12	5.50202e-14	7.70827e-13	4.79322e-14	2.92694e-14	8.10034e-13	4.42197e-16	1.09832e-13	0.422769	2.48183e-12	5.66878e-12
SS.sc7786466	Endoderm_ys	YS Endoderm_Yolk Sac_gastrulation	7.1033e-10	5.95371e-11	1.80918e-13	9.58976e-11	0.999946	2.20389e-13	6.29044e-15	3.16085e-08	8.3756e-10	4.02016e-10	7.30195e-10	2.2601e-14	1.59909e-10	7.23292e-10	3.33839e-13	3.97169e-15	8.16185e-12	5.01779e-13	8.57591e-13	7.6675e-15	6.8801e-13	1.30559e-12	1.74421e-08	7.71502e-10	5.67646e-07	5.36056e-05	9.02874e-13	3.13907e-16	5.40768e-12	2.67516e-14	8.27185e-12	1.11751e-14	4.03731e-15	1.26753e-11	1.12671e-12	2.60161e-12	1.99687e-10	1.70641e-11	1.69206e-11
SS.sc7785427	Endoderm_ys	YS Endoderm_Yolk Sac_gastrulation	5.00779e-17	6.33306e-23	1.5305e-27	1.01172e-23	1	4.00154e-26	9.05614e-28	1.09669e-19	1.50194e-23	2.61076e-23	3.05507e-22	5.68449e-28	1.05603e-20	6.13285e-22	8.82082e-26	1.06191e-31	3.13224e-26	1.91539e-24	1.97855e-22	5.13464e-27	6.0576e-26	1.40381e-24	1.53151e-19	7.3457e-20	1.27814e-18	1.99504e-11	8.34023e-22	1.93651e-28	1.19533e-27	2.58697e-25	2.88746e-24	2.14988e-27	6.08372e-25	1.53326e-22	6.12158e-24	5.06438e-21	3.7835e-24	7.74186e-24	1.89026e-23
SS.sc7785334	Erythroid_ys	Erythroblasts_Yolk Sac_gastrulation	2.28312e-13	4.94151e-06	2.87957e-08	0.0169052	5.91461e-08	2.59424e-07	1.58442e-09	0.982466	5.90611e-10	8.91651e-07	0.00019681	0.000210109	0.000182981	9.58472e-10	4.41938e-06	1.62257e-05	8.44734e-06	1.66545e-06	4.69766e-10	8.95776e-10	1.11103e-07	2.91451e-09	1.35847e-08	7.7836e-11	1.82886e-08	9.33145e-08	1.23369e-10	5.86202e-11	4.49364e-07	1.60339e-09	5.61525e-07	7.46295e-10	1.58777e-10	3.75896e-08	3.96739e-10	5.59018e-12	1.22917e-09	3.94354e-11	7.6509e-08
SS.sc7785379	Prolif_Sinusoidal_EC_ys	Hemogenic Endothelium_Yolk Sac_0_gastrulation	0.00103739	5.37407e-07	2.40196e-06	0.00646993	4.14516e-05	2.3567e-05	0.00013567	0.0028789	0.00794624	0.105083	0.0496913	0.00807406	0.00449882	0.00291481	3.54872e-08	0.000125453	4.73635e-05	3.76319e-05	1.16288e-09	4.45645e-08	5.66809e-07	2.94174e-06	0.00047674	1.47532e-10	0.000153557	1.02849e-05	7.78541e-11	9.63838e-10	0.000128666	4.96247e-10	1.04877e-07	0.000250038	0.102584	0.707245	4.49475e-08	2.44729e-06	2.12237e-07	0.000137656	1.51036e-08
SS.sc7785330	Fibroblast_ys	YS Mesoderm_Yolk Sac_gastrulation	2.44808e-17	7.17271e-18	2.73789e-17	1.02498e-15	3.82355e-14	3.99727e-13	6.70829e-15	3.4806e-13	0.975183	1.92211e-17	4.17892e-20	3.31392e-17	1.13853e-16	7.72577e-14	5.47261e-13	2.14169e-16	1.75886e-15	4.59175e-19	1.33383e-16	5.65169e-21	5.28183e-24	7.70284e-14	3.74337e-08	5.95214e-20	1.97151e-14	1.91523e-14	2.0872e-18	1.5693e-17	1.13008e-15	1.72669e-13	9.92737e-19	4.44305e-19	7.87729e-17	2.83356e-17	2.13009e-20	1.04467e-16	0.0248168	2.61936e-14	1.94066e-16
SS.sc7786495	Endoderm_ys	YS Endoderm_Yolk Sac_gastrulation	1.04135e-11	2.8625e-14	1.18398e-17	4.24145e-13	1	1.60102e-16	2.82479e-17	2.62227e-11	1.37122e-12	3.20398e-13	5.70866e-13	2.00431e-17	1.19159e-11	6.97981e-13	1.75992e-17	1.26521e-17	1.57831e-16	3.07209e-16	1.59149e-16	8.33565e-19	2.60253e-17	5.00266e-16	2.76903e-09	5.08118e-13	5.62925e-10	3.8239e-07	5.4772e-16	6.7224e-21	4.44084e-16	7.78562e-19	1.23157e-15	3.00242e-17	4.19636e-17	3.55593e-14	1.12989e-16	3.66566e-15	8.18785e-14	2.43834e-15	2.18848e-14
SS.sc7785501	MK_ys	Blood Progenitors_Yolk Sac_0_gastrulation	2.12943e-18	1.45345e-23	2.68155e-19	3.72435e-07	5.26823e-19	4.59441e-08	5.50567e-11	5.39803e-16	1.83142e-08	6.99719e-17	2.79771e-14	5.19893e-13	6.04398e-18	4.68461e-19	2.58833e-20	1.0767e-14	1.57944e-07	1	1.29427e-16	2.09029e-16	6.18526e-14	3.16023e-10	1.17568e-14	1.31338e-20	6.18122e-18	2.72165e-18	1.39052e-19	2.08983e-15	8.35762e-12	4.37913e-18	7.52186e-16	1.0932e-17	1.18779e-16	3.31865e-16	1.495e-18	1.7441e-19	1.79142e-10	4.57058e-17	4.73254e-15
SS.sc7785404	Mesothelium_ys	YS Mesoderm_Yolk Sac_gastrulation	6.40631e-16	3.29454e-15	5.74387e-18	1.62467e-12	6.60515e-14	2.84387e-20	7.19053e-16	8.84077e-16	0.000523343	7.41963e-17	8.28977e-18	1.38624e-19	3.85248e-11	2.47932e-17	3.5103e-17	4.11057e-16	6.48929e-18	8.65139e-18	4.44682e-18	5.83993e-19	1.28955e-20	6.51348e-16	0.999439	1.04222e-18	1.54608e-13	2.04108e-15	2.97778e-14	1.66357e-18	2.62305e-15	4.78485e-19	1.32534e-14	8.91703e-19	2.87338e-17	7.04549e-17	3.33407e-18	4.16346e-18	3.78788e-05	9.63352e-18	4.40405e-16
SS.sc7785280	Fibroblast_ys	YS Mesoderm_Yolk Sac_gastrulation	3.13019e-19	2.66313e-16	4.16992e-16	4.32022e-12	2.9383e-16	1.64117e-16	1.63113e-13	2.85463e-14	0.99935	4.11742e-18	1.86847e-18	1.32116e-15	3.62997e-13	2.00866e-16	8.89703e-14	9.49228e-12	1.19875e-15	1.18912e-19	4.23663e-17	3.56148e-18	6.09569e-20	5.65231e-18	0.000648651	6.4656e-21	1.37845e-13	6.04606e-15	5.11322e-17	5.25247e-19	4.22005e-15	1.74939e-18	1.72335e-16	4.35913e-17	4.80617e-13	1.36463e-11	1.01402e-19	3.55419e-21	1.3759e-06	6.25357e-18	7.48978e-18
SS.sc7785359	Endoderm_ys	YS Endoderm_Yolk Sac_gastrulation	1.5447e-18	1.91698e-19	2.67459e-23	1.66752e-18	1	5.34548e-21	5.70862e-23	7.64172e-16	1.55808e-19	1.95399e-21	9.18942e-20	7.5352e-21	2.06529e-17	1.03278e-21	4.08791e-20	1.48654e-26	1.82823e-20	4.11163e-21	2.83091e-19	5.08528e-23	3.35016e-23	8.9596e-24	2.02239e-18	7.93914e-20	2.87074e-16	1.12236e-09	5.78075e-21	2.51947e-26	1.78956e-24	6.49799e-24	8.69877e-22	1.07634e-23	2.94772e-19	3.61083e-17	1.79107e-20	4.8796e-23	3.61464e-24	5.73173e-24	3.78202e-22
SS.sc7786566	Endoderm_ys	YS Endoderm_Yolk Sac_gastrulation	1.00582e-14	8.55434e-15	1.05353e-16	3.06775e-12	1	1.34311e-16	1.09268e-17	2.09808e-10	1.48243e-12	4.27525e-15	2.70002e-14	6.02989e-16	3.46871e-11	2.40915e-15	2.25917e-16	6.04629e-18	2.88801e-16	2.78042e-15	3.86346e-15	1.32185e-16	1.20407e-16	1.82561e-18	4.03221e-10	2.37609e-15	1.42503e-10	2.11154e-07	6.10763e-16	4.28479e-21	5.86912e-18	4.85644e-19	3.8313e-15	6.34584e-17	7.27519e-13	1.31211e-10	5.33042e-16	2.16405e-18	6.24798e-18	2.50539e-17	1.36464e-16
SS.sc7785471	Sinusoidal_EC_ys	Hemogenic Endothelium_Yolk Sac_0_gastrulation	4.85598e-05	3.15008e-12	9.45353e-11	7.9692e-09	2.35755e-10	5.28538e-11	1.09262e-09	0.000212482	3.13697e-06	6.48233e-06	2.76879e-06	2.97986e-11	1.26081e-09	0.0654883	3.51467e-14	8.26917e-11	8.78402e-10	2.75982e-11	2.64223e-12	2.28879e-11	2.27283e-09	7.59614e-09	3.69899e-11	5.15932e-10	3.06082e-09	4.89009e-09	5.66654e-14	5.1177e-13	9.60029e-08	2.11056e-10	5.10801e-12	2.62859e-10	3.00728e-11	1.29389e-05	3.5212e-11	0.928032	6.87527e-08	0.00619351	3.18957e-09
SS.sc7785453	HSPC_2_ys	Erythro-Myeloid Progenitors_Yolk Sac_0_gastrulation	3.97254e-10	0.000860317	8.28299e-05	0.000944577	7.06044e-06	4.06196e-06	9.10679e-07	5.82932e-08	2.11777e-07	7.50596e-07	0.017689	0.805561	0.102395	1.5651e-08	0.020219	0.0151873	1.93954e-07	1.72829e-05	4.45753e-09	2.12893e-06	5.39789e-05	6.9699e-10	1.39117e-06	3.5005e-11	0.000811822	3.40212e-05	1.23751e-08	1.77747e-08	2.72583e-05	1.45342e-11	3.48377e-06	0.0226846	0.00396905	0.00944199	1.00176e-06	1.02949e-10	5.35379e-13	1.47352e-09	2.99175e-08
SS.sc7785483	Erythroid_ys	Erythroblasts_Yolk Sac_gastrulation	1.14636e-14	2.48974e-06	2.87225e-08	0.00352539	7.21024e-09	1.50235e-07	1.80817e-10	0.996342	1.09682e-10	5.29925e-08	4.64325e-06	7.9812e-05	2.71709e-05	8.25315e-11	3.09396e-06	4.14768e-07	1.0979e-05	3.37062e-06	7.93288e-10	8.22672e-10	4.30753e-09	3.1636e-09	1.30753e-09	4.42979e-12	8.99515e-09	2.15653e-08	3.75672e-11	2.84001e-11	4.72102e-07	6.85587e-10	8.60401e-08	5.88246e-11	2.60324e-10	5.6237e-09	1.58169e-10	4.37955e-13	2.22819e-10	2.46372e-12	1.47416e-07
SS.sc7785288	Erythroid_ys	Erythroblasts_Yolk Sac_gastrulation	4.29452e-15	1.83664e-08	5.31175e-08	0.000224409	9.10112e-11	2.73602e-08	8.32309e-10	0.999694	7.03629e-11	1.99714e-08	8.79914e-07	6.99304e-05	3.70908e-06	1.0358e-11	1.13405e-06	3.3211e-06	7.4359e-07	6.51413e-07	2.47265e-10	1.18444e-09	1.42093e-08	5.90541e-11	4.83432e-11	7.19417e-13	6.61242e-10	3.69333e-10	4.18314e-12	2.01683e-11	1.17091e-06	3.13891e-10	3.77732e-08	3.90323e-11	6.43883e-10	2.58854e-08	2.20034e-10	7.36044e-14	3.34635e-13	8.53673e-13	3.70556e-10
SS.sc7786674	Endoderm_ys	YS Endoderm_Yolk Sac_gastrulation	1.53528e-11	1.46113e-15	5.97434e-19	3.05892e-14	1	8.92712e-17	6.22303e-17	3.01022e-12	7.46596e-13	1.02093e-14	1.21539e-13	1.08811e-17	2.07232e-11	8.26556e-13	1.96889e-17	3.15965e-18	2.45573e-17	2.90104e-16	2.19604e-17	4.17711e-20	1.28265e-18	2.78797e-16	7.24467e-09	2.96526e-14	2.88347e-11	2.10506e-07	5.83903e-16	2.74454e-21	1.98724e-17	8.88223e-19	2.09703e-16	1.20618e-17	1.29858e-16	4.92935e-15	4.15289e-18	3.94578e-15	1.26905e-13	1.52533e-14	2.56779e-14
SS.sc7785431	Fibroblast_ys	YS Mesoderm_Yolk Sac_gastrulation	1.37539e-16	7.47951e-16	4.20687e-18	1.65474e-14	5.02296e-15	2.1501e-15	4.92297e-15	3.46903e-14	0.997359	7.96676e-16	7.25746e-18	3.58879e-17	5.4078e-15	4.06061e-14	4.85969e-13	8.77708e-16	7.29865e-15	3.09098e-18	2.40662e-17	1.95253e-19	6.82255e-22	2.37424e-13	0.000402933	2.18495e-18	3.84288e-13	1.49777e-13	2.40589e-16	8.08265e-17	1.21062e-12	4.37795e-15	3.73702e-16	6.99596e-18	2.40209e-17	4.99723e-17	1.56488e-18	6.67847e-16	0.00223843	1.8156e-15	6.76164e-15
SS.sc7785402	Macrophage_ys	Myeloid Progenitors_Yolk Sac_gastrulation	1.36479e-09	1.34964e-08	2.4892e-05	4.1829e-10	3.81509e-18	1.40344e-14	2.13058e-10	1.15568e-16	1.12193e-12	1.25228e-10	8.35076e-09	1.65336e-12	1.0413e-08	1.5985e-10	8.06661e-16	1.24105e-11	3.65916e-16	1.05502e-09	3.24709e-10	5.44667e-05	0.999089	6.43593e-12	7.38668e-11	3.45398e-05	0.000769354	3.44069e-07	2.05922e-06	2.08702e-07	1.06422e-07	4.13486e-16	2.45319e-07	9.82998e-07	5.4599e-10	3.55908e-09	2.19083e-05	1.25478e-08	2.5664e-13	1.22423e-09	2.0702e-06
SS.sc7786573	Endoderm_ys	YS Endoderm_Yolk Sac_gastrulation	7.99151e-12	1.79114e-15	2.84328e-19	3.35717e-13	1	1.53883e-16	1.00749e-17	2.51154e-11	1.05747e-11	2.58075e-14	1.65723e-13	1.02124e-17	3.95746e-10	1.6045e-12	5.88587e-17	3.12816e-17	3.17204e-17	6.82089e-16	5.49512e-18	1.05821e-19	3.46443e-19	1.80956e-16	4.14728e-09	8.6592e-15	1.44339e-11	2.92168e-08	1.73277e-16	5.01158e-22	5.50368e-17	5.96944e-19	8.02156e-17	6.16987e-18	9.14775e-17	2.76085e-14	2.04142e-18	1.93389e-15	5.24046e-13	2.35434e-15	2.73755e-14
SS.sc7785644	Prolif_Sinusoidal_EC_ys	Hemogenic Endothelium_Yolk Sac_0_gastrulation	0.0970142	5.10142e-09	3.9057e-07	0.000301408	3.21786e-07	2.38004e-08	3.53647e-06	0.0382987	0.0264341	0.171988	0.000403587	1.62737e-06	0.000520269	0.114866	1.83049e-11	3.80512e-06	1.34385e-07	3.3186e-07	1.81719e-09	4.74985e-07	4.75301e-07	4.68385e-06	0.000111624	3.3166e-09	2.89083e-05	4.35905e-08	3.64304e-11	7.19507e-11	0.000118296	1.96414e-09	4.18088e-09	8.50467e-07	0.00541693	0.544204	2.93332e-09	1.61959e-05	2.19696e-06	0.000259115	2.74784e-10
SS.sc7785357	Endoderm_ys	YS Endoderm_Yolk Sac_gastrulation	7.30491e-19	3.30585e-25	2.91493e-30	7.90528e-25	1	3.04473e-28	3.8679e-29	2.65158e-22	3.43245e-26	8.92095e-26	2.33975e-24	7.69913e-30	8.4041e-23	8.23205e-25	2.42467e-28	3.47371e-34	3.95662e-27	9.16056e-26	3.28665e-24	3.50049e-29	2.15551e-28	1.73509e-26	1.02574e-21	1.3422e-21	7.43476e-20	7.68249e-13	1.87074e-24	6.44327e-32	2.83348e-30	1.33359e-29	2.15832e-26	2.53073e-29	3.80239e-27	2.99108e-24	6.95021e-26	6.7254e-24	1.74144e-27	8.67803e-27	1.47232e-26
SS.sc7785571	Mesothelium_ys	YS Mesoderm_Yolk Sac_gastrulation	1.48674e-15	1.44861e-14	6.67357e-17	5.12491e-12	7.11891e-13	4.0869e-18	6.74761e-15	5.78043e-16	0.00345032	1.42423e-15	4.22425e-17	1.25354e-18	2.51148e-12	4.75808e-16	2.18182e-16	1.01452e-15	3.21511e-15	1.84824e-16	4.5434e-18	4.91466e-18	3.89037e-19	3.95239e-15	0.995969	3.09792e-18	1.84871e-12	1.51395e-14	2.34319e-14	2.48333e-17	4.83193e-15	3.20224e-18	1.99807e-14	2.53275e-17	2.3896e-16	6.00046e-16	3.58543e-18	1.489e-16	0.000580799	1.26751e-16	4.62415e-15
SS.sc7786612	Fibroblast_ys	DE(P)_gastrulation	2.49708e-14	4.21506e-11	6.74577e-10	1.93833e-06	4.40094e-08	2.44312e-09	2.0056e-09	2.3723e-07	0.991325	6.39239e-12	1.81236e-11	5.98936e-09	4.6235e-07	3.79186e-12	1.98537e-09	3.75346e-07	3.0547e-09	6.60782e-11	9.60155e-12	2.10614e-12	1.61001e-13	3.31538e-14	0.00866798	6.31506e-15	1.26777e-07	9.54252e-09	1.36403e-13	2.85104e-15	3.54661e-11	3.05829e-14	1.9764e-11	4.60803e-11	4.72414e-08	2.30593e-06	4.3422e-13	2.17823e-16	1.24541e-06	1.64508e-12	1.14567e-11
SS.sc7785883	Fibroblast_ys	DE(P)_gastrulation	5.44643e-11	1.77202e-06	1.88716e-07	0.000197273	3.83041e-06	1.88964e-07	4.81255e-08	2.23938e-05	0.979587	9.29599e-08	7.08133e-08	6.18504e-07	4.42089e-05	1.81408e-08	4.31862e-07	5.28302e-06	1.90975e-07	1.69948e-08	4.47965e-09	3.8384e-09	1.12657e-09	7.61843e-09	0.0183928	2.21628e-10	6.34908e-05	2.00727e-06	2.30109e-10	4.19883e-11	4.77691e-09	7.48469e-10	8.73559e-08	1.73696e-08	1.03153e-07	4.27104e-06	2.3125e-09	9.03321e-12	0.00167343	1.02053e-09	1.41663e-08
SS.sc7785809	Fibroblast_ys	DE(P)_gastrulation	3.52788e-10	8.16758e-07	4.97808e-07	0.00191215	5.4679e-06	5.31086e-07	2.49289e-07	0.00190031	0.899744	1.30414e-07	5.76745e-07	6.76172e-06	0.000182279	1.32626e-06	3.98957e-06	0.000112108	6.90922e-07	1.66628e-08	4.61033e-09	3.61989e-09	5.72524e-10	1.36342e-08	0.0932121	7.04087e-11	2.95678e-05	3.05512e-06	2.33831e-10	4.21519e-11	1.99899e-08	9.45223e-09	4.71784e-07	1.72778e-08	6.06102e-07	3.68042e-05	2.37069e-10	5.87257e-10	0.00284518	9.39959e-08	4.55827e-08
SS.sc7785878	Endoderm_ys	Hypoblast_gastrulation	5.59774e-08	5.37837e-11	2.76025e-13	4.29569e-10	0.999981	1.53587e-12	5.92859e-14	4.34764e-08	1.49844e-08	4.93314e-09	6.14882e-09	5.52489e-14	3.88074e-08	3.33117e-08	2.35675e-12	7.36725e-13	1.27352e-12	6.91968e-12	1.7938e-13	8.53042e-15	3.65484e-13	4.68181e-12	5.56576e-08	4.63195e-10	3.8578e-07	1.83123e-05	1.24417e-11	1.44329e-15	2.4524e-11	1.87658e-13	4.61584e-12	1.25262e-13	5.679e-14	1.93938e-10	1.41658e-12	7.3216e-10	4.75948e-10	5.58227e-10	3.84662e-11
SS.sc7786655	Fibroblast_ys	DE(P)_gastrulation	5.14867e-11	2.55762e-10	7.98884e-08	7.04279e-08	6.16474e-08	2.59336e-09	3.0116e-09	6.23439e-06	0.899583	2.51404e-10	4.43173e-10	5.23647e-09	4.83909e-08	3.36389e-08	7.27272e-08	6.86895e-07	2.34202e-08	9.33002e-11	1.0057e-09	3.44469e-11	4.31873e-12	1.24074e-09	0.00056687	7.17227e-14	1.06883e-07	5.8665e-09	8.28194e-12	3.49262e-12	1.27011e-11	2.12379e-09	1.80069e-09	3.51462e-11	6.08163e-08	2.21539e-07	2.05887e-12	1.53904e-13	0.0998428	2.82048e-09	1.26811e-10
SS.sc7786233	Erythroid_ys	Hypoblast_gastrulation	6.64137e-06	6.05298e-06	1.40709e-07	0.000124583	0.0910226	7.13083e-07	4.82018e-07	0.885902	0.00470467	0.000845946	0.0094738	8.30294e-05	0.00498038	8.67046e-05	1.75179e-06	0.000124941	1.61451e-05	5.63645e-06	6.23013e-09	2.66647e-10	8.63829e-07	1.78868e-07	0.00116445	5.7032e-07	0.000375211	0.000541233	2.48461e-09	9.1494e-11	0.000114769	3.76015e-08	1.96439e-06	3.13689e-08	1.4765e-10	2.8888e-06	1.29396e-08	9.8795e-07	0.000392208	8.71264e-06	9.31402e-06
SS.sc7786316	Endoderm_ys	DE(P)_gastrulation	2.08027e-08	4.42468e-07	2.68858e-08	9.71827e-05	0.966952	8.26445e-07	1.71993e-08	0.00269813	1.01972e-05	1.49088e-05	5.27505e-05	4.63358e-06	2.86566e-06	5.557e-07	1.72685e-06	4.60417e-08	6.4935e-05	8.3825e-07	1.47379e-08	3.11713e-10	1.04115e-07	2.67661e-08	6.38032e-07	1.1721e-07	0.000596813	0.0294837	1.39456e-09	1.56386e-11	5.58473e-07	1.0876e-09	2.79329e-08	2.16021e-09	1.06016e-08	1.57025e-05	1.21224e-07	4.25165e-10	2.04797e-08	1.06983e-08	8.47291e-08
SS.sc7786649	Mesothelium_ys	DE(P)_gastrulation	3.0406e-08	3.92839e-09	3.21724e-10	2.76717e-06	0.000143813	2.08142e-09	6.07538e-09	7.302e-07	0.35279	1.58571e-09	1.2718e-08	5.47964e-10	0.000207528	3.14148e-07	2.19799e-10	1.25846e-06	8.80851e-11	3.24481e-10	3.07087e-11	5.14688e-12	2.28042e-12	4.95411e-10	0.600948	1.06645e-10	5.00695e-07	9.69939e-08	1.07365e-10	6.49889e-14	4.12719e-10	2.0596e-11	1.84434e-09	2.96923e-10	3.86427e-09	4.45079e-08	1.18702e-12	4.67574e-11	0.0459051	6.88905e-09	9.63503e-08
SS.sc7786540	Fibroblast_ys	DE(P)_gastrulation	2.34631e-13	1.20751e-09	2.94899e-09	2.56247e-05	2.3711e-07	2.20669e-08	2.14394e-08	2.12534e-06	0.973739	1.93969e-10	4.30326e-10	1.34822e-07	1.19636e-05	1.62114e-10	3.48842e-08	8.88713e-06	6.29148e-09	6.85074e-10	4.0744e-11	6.81765e-12	4.36959e-13	4.78816e-12	0.0261912	1.72655e-14	2.69271e-07	8.11985e-08	2.22682e-12	1.48098e-13	1.19824e-10	2.04469e-12	1.32602e-10	5.59228e-10	7.43869e-07	2.48214e-06	3.55944e-12	1.344e-15	1.68523e-05	5.80364e-12	2.32453e-10
SS.sc7786615	Endoderm_ys	Hypoblast_gastrulation	8.38237e-09	9.36621e-12	9.76452e-15	5.18136e-09	0.999859	1.60979e-12	1.81923e-13	6.46331e-08	2.78612e-08	1.06042e-09	3.63161e-09	5.79041e-13	4.70063e-08	2.5092e-08	3.37137e-12	3.2004e-12	2.58997e-12	3.66134e-12	1.18884e-13	2.24882e-15	8.29429e-14	7.59892e-12	3.56691e-06	3.09759e-10	1.01056e-07	0.000137216	2.804e-12	2.17199e-16	2.3442e-11	3.80722e-14	1.13061e-11	1.19614e-13	2.06487e-12	3.21104e-10	9.60654e-15	3.80203e-11	5.91006e-10	1.34754e-10	2.82773e-10
SS.sc7785366	Endoderm_ys	Hypoblast_gastrulation	5.9302e-08	4.59042e-11	3.88735e-14	7.09648e-09	0.999938	3.07922e-13	2.00861e-12	3.12974e-09	1.09845e-07	2.29185e-11	2.10374e-10	1.46154e-13	3.89939e-07	3.49185e-09	2.15773e-13	2.10269e-12	4.21192e-13	1.10527e-12	6.96827e-12	7.08006e-15	7.58695e-14	6.34883e-11	5.63637e-05	2.30572e-10	1.58287e-08	5.2402e-06	4.98577e-11	6.26641e-16	4.48495e-13	2.91431e-14	5.93635e-12	2.16457e-13	5.81343e-12	2.59102e-10	1.18543e-13	2.85799e-11	1.83522e-08	2.73261e-11	3.81336e-11
SS.sc7785485	Fibroblast_ys	DE(P)_gastrulation	1.53092e-09	6.27703e-06	3.49363e-06	0.000271054	7.85847e-06	1.66461e-07	5.18062e-08	9.0179e-05	0.912155	6.91795e-07	1.28854e-06	3.7304e-06	0.000215793	2.1276e-06	2.79484e-06	3.90628e-05	4.31396e-07	1.12366e-08	7.79574e-09	5.75096e-09	3.606e-09	6.05143e-09	0.0236975	1.07812e-10	2.91714e-05	1.785e-06	1.21067e-09	1.13205e-10	5.02617e-08	1.94846e-09	4.28208e-08	9.43321e-08	6.73936e-07	3.07832e-05	8.15575e-10	4.88917e-11	0.0634386	1.31747e-08	1.06368e-06
SS.sc7786656	Endoderm_ys	Hypoblast_gastrulation	6.51454e-10	1.77103e-10	7.36784e-14	1.08242e-09	0.999992	6.28314e-12	2.03721e-13	7.7169e-08	5.08793e-09	7.99572e-09	8.36633e-09	1.48956e-11	5.32522e-09	3.60145e-09	1.83798e-11	5.07493e-13	1.36161e-10	1.70191e-11	2.42281e-13	2.20586e-15	6.27939e-13	1.00701e-10	8.9568e-08	1.09362e-10	3.31382e-07	7.41484e-06	4.25621e-13	5.67434e-16	1.15029e-11	1.83115e-13	4.3264e-13	7.39001e-13	2.50979e-14	2.43175e-10	7.66245e-13	2.72931e-11	9.81286e-10	9.20823e-12	2.84934e-11
SS.sc7786688	Fibroblast_ys	DE(P)_gastrulation	2.75985e-07	1.23481e-07	2.20095e-08	1.51398e-05	0.00078054	4.43366e-08	3.33487e-09	3.14424e-05	0.617992	9.76971e-08	2.54937e-07	8.2329e-09	6.28486e-05	7.56296e-06	5.71596e-08	1.20489e-05	4.20082e-09	2.98819e-10	1.38502e-09	1.56199e-10	2.04215e-10	3.93286e-09	0.044903	3.41036e-09	4.03227e-06	3.13572e-05	2.28086e-09	1.69465e-11	3.73424e-09	7.30866e-09	5.28026e-07	3.08598e-09	3.56873e-08	1.37856e-06	4.77258e-11	8.59265e-09	0.336147	5.27059e-07	9.3453e-06
SS.sc7785513	Endoderm_ys	Hypoblast_gastrulation	1.80584e-09	1.74661e-11	1.6108e-14	1.41315e-09	0.999973	7.75689e-13	2.56731e-14	1.51896e-09	1.68357e-09	7.70937e-11	1.10662e-09	3.72609e-13	3.29026e-09	6.32999e-11	3.77317e-12	1.24237e-13	4.30437e-12	1.23032e-12	2.71042e-13	1.87634e-16	6.48082e-15	6.81718e-13	4.82553e-07	6.84016e-12	2.92849e-08	2.61875e-05	1.72356e-12	5.66026e-17	1.61593e-13	2.65118e-15	5.95427e-12	6.07687e-14	1.07423e-13	1.46518e-11	1.62363e-14	4.56826e-13	3.67458e-10	8.43357e-12	1.75349e-11
SS.sc7786023	Endoderm_ys	Hypoblast_gastrulation	4.71332e-10	8.1552e-13	1.84833e-15	4.52635e-10	0.999993	7.25554e-13	1.00572e-13	1.29506e-08	7.7336e-11	8.44854e-11	9.82339e-10	3.68829e-13	9.26749e-10	2.89719e-10	5.82135e-14	8.35391e-14	7.35835e-12	1.50775e-11	2.71535e-14	1.13313e-16	4.06625e-14	6.92484e-13	3.02261e-09	5.43479e-11	1.76055e-08	7.01575e-06	6.2862e-14	4.76985e-18	3.03801e-13	3.72273e-15	1.37049e-13	2.04591e-14	1.40229e-14	1.29146e-11	3.81467e-14	7.911e-13	7.43586e-12	2.11278e-12	7.54219e-12
SS.sc7785364	Smooth_Muscle_ys	DE(P)_gastrulation	1.45816e-09	1.60103e-05	6.22304e-07	9.07273e-05	4.46446e-06	1.07766e-07	6.03897e-08	7.56506e-06	0.0982442	1.89202e-07	2.45819e-07	9.05228e-08	3.03136e-05	1.20501e-07	1.42999e-07	1.13676e-05	3.76541e-07	3.36662e-09	4.90903e-09	2.79688e-09	8.3361e-10	1.08903e-08	0.170656	2.91747e-10	2.81466e-05	3.84022e-06	7.32767e-10	2.24047e-11	1.10587e-08	3.73853e-10	3.26206e-07	3.68572e-08	2.37531e-08	5.80867e-07	3.43021e-10	3.28854e-11	0.730903	7.03334e-09	1.97261e-06
SS.sc7786773	Endoderm_ys	Hypoblast_gastrulation	7.09072e-06	1.72411e-09	5.23535e-11	3.83557e-08	0.999634	1.84398e-10	3.14189e-11	3.83345e-05	3.05785e-07	1.63595e-06	9.44925e-07	2.05191e-10	4.00937e-08	2.03281e-06	2.80629e-10	3.84666e-11	2.69092e-08	1.6606e-09	1.49212e-10	8.03739e-12	2.2604e-10	1.20263e-09	2.79986e-07	4.83553e-07	2.15749e-05	0.000293488	1.58296e-10	8.00378e-14	5.1701e-09	2.67467e-10	2.20482e-09	1.60536e-11	1.09474e-11	1.55167e-08	4.44644e-10	6.33285e-08	3.26692e-08	3.82953e-08	1.61579e-09
SS.sc7785510	Endoderm_ys	DE(P)_gastrulation	4.46404e-12	3.32573e-12	6.34223e-15	3.37105e-09	0.999913	2.23081e-12	1.46152e-13	5.29923e-08	4.0373e-08	1.88714e-11	3.45782e-11	7.23854e-13	1.65588e-08	4.68117e-11	6.76854e-13	5.60613e-13	6.92539e-13	5.45229e-13	2.39237e-14	9.85444e-16	7.39174e-15	1.36381e-14	8.82747e-07	1.66396e-12	4.60744e-08	8.57208e-05	1.53093e-14	8.71031e-19	7.8505e-14	7.51771e-17	1.4894e-13	3.59891e-14	7.89278e-12	5.5062e-09	1.02484e-14	1.27808e-14	1.31924e-12	7.54913e-14	3.48567e-12
SS.sc7786505	Endoderm_ys	Hypoblast_gastrulation	2.00905e-10	1.45526e-12	3.3549e-16	1.66863e-11	0.999999	1.85868e-14	1.01921e-15	5.76051e-10	6.51353e-11	1.51927e-11	4.80748e-11	4.75222e-15	2.44404e-10	3.61253e-11	5.31671e-14	1.74896e-15	6.48059e-14	7.22291e-14	2.95573e-15	3.55984e-17	5.34457e-16	8.32044e-14	1.52347e-07	4.63981e-12	8.43599e-10	8.39958e-07	2.03364e-14	2.72753e-19	4.84848e-15	4.63794e-16	8.32713e-13	1.29259e-15	1.09912e-15	4.11088e-13	1.1419e-15	5.74005e-13	7.45304e-11	2.42758e-13	3.32248e-12
SS.sc7786158	Fibroblast_ys	DE(P)_gastrulation	2.64378e-10	2.73133e-08	1.32943e-09	8.61382e-05	0.000266234	2.04727e-08	1.5589e-08	1.13674e-06	0.548741	1.02636e-10	5.91246e-10	1.23257e-08	0.000161976	6.98969e-09	8.81741e-10	6.04182e-07	2.97506e-10	6.34802e-10	2.60678e-09	1.17609e-10	4.77025e-12	6.46171e-10	0.449582	2.37688e-11	2.42425e-07	1.49661e-07	3.21171e-10	5.98709e-13	5.77852e-11	3.08987e-11	5.89157e-09	1.71963e-09	5.0365e-07	1.79533e-06	1.06609e-11	1.34892e-12	0.00115791	1.40965e-10	4.1128e-08
SS.sc7786502	Smooth_Muscle_ys	DE(NP)_gastrulation	5.39678e-07	1.46963e-07	1.12684e-09	2.17627e-05	0.00506155	2.1241e-07	9.31512e-08	0.000101632	0.112454	1.74715e-07	2.61728e-06	4.77376e-08	0.000465436	3.79837e-05	5.57359e-08	6.09796e-05	2.01433e-08	1.79206e-09	9.34328e-10	2.07965e-11	9.70636e-11	5.08475e-08	0.0116413	1.34994e-08	8.74654e-07	7.64038e-06	1.22079e-09	3.7536e-12	2.74719e-09	9.87068e-09	1.70118e-08	3.88704e-09	1.76578e-08	9.24031e-08	1.25052e-11	1.26822e-08	0.870127	6.66839e-07	1.55323e-05
SS.sc7786601	Smooth_Muscle_ys	DE(NP)_gastrulation	1.89221e-07	3.68025e-08	1.73279e-09	2.74416e-05	0.000229728	2.11129e-08	1.1431e-07	0.000132748	0.0962985	1.3001e-07	4.56718e-07	3.29249e-08	0.000253028	2.61988e-05	1.72446e-08	7.98213e-05	1.17657e-08	5.09147e-10	4.60845e-10	8.7232e-12	1.64192e-11	1.21154e-08	0.185616	2.90525e-09	6.64421e-07	4.32124e-06	5.14673e-10	8.67619e-13	1.88332e-09	8.21178e-10	1.71001e-08	9.91222e-10	5.94914e-09	6.63728e-08	1.6614e-12	1.02683e-08	0.717325	1.04559e-06	4.43454e-06
SS.sc7786632	Endoderm_ys	Hypoblast_gastrulation	7.43582e-09	4.46239e-11	8.99409e-15	2.63552e-10	0.999974	2.30201e-12	1.55925e-13	2.32565e-09	9.89283e-09	6.35032e-10	2.85592e-10	5.08354e-14	3.13742e-09	8.32898e-10	5.28773e-13	9.20727e-15	4.72276e-12	3.44169e-12	1.99073e-13	6.02302e-16	2.7279e-14	1.53188e-11	1.82602e-06	3.70057e-10	7.1781e-08	2.44661e-05	4.098e-12	2.46449e-16	1.00558e-12	2.4774e-14	1.3787e-12	3.13111e-14	9.91763e-14	1.6231e-11	4.21575e-13	1.69299e-11	8.85239e-10	2.56192e-11	3.92811e-11
SS.sc7786727	Mesothelium_ys	Hypoblast_gastrulation	3.07404e-07	1.45827e-08	2.79642e-10	2.79073e-05	0.0065717	4.21748e-08	2.38314e-08	0.000137221	0.0954166	2.4298e-08	2.00078e-07	1.63287e-09	0.0154027	1.79458e-06	2.46812e-09	4.15384e-05	3.40336e-10	2.58708e-09	3.22801e-11	8.49749e-13	1.16813e-12	2.90769e-09	0.70344	6.5679e-10	2.4438e-07	2.92615e-06	1.08991e-10	5.87097e-14	7.55353e-10	6.97773e-11	2.50716e-08	2.75008e-10	1.94101e-09	1.02739e-08	5.37078e-12	2.92721e-09	0.178947	1.18945e-07	9.96693e-06
SS.sc7785694	Fibroblast_ys	DE(P)_gastrulation	1.0891e-09	1.4576e-09	3.0595e-09	1.22987e-05	1.14734e-06	8.88187e-09	1.67454e-08	7.98133e-06	0.780825	1.07616e-09	8.19631e-09	3.01514e-08	2.08474e-05	9.30559e-08	2.48549e-09	2.73954e-06	2.02703e-08	6.40579e-09	4.50141e-11	3.0183e-11	1.44269e-11	2.33103e-10	0.0232757	4.50497e-12	3.12998e-07	9.4641e-08	5.69093e-11	3.68068e-13	4.23126e-10	8.08504e-11	3.84667e-09	1.51721e-10	3.0317e-09	2.89384e-07	4.63425e-12	7.00956e-11	0.195854	2.20512e-09	2.21246e-08
SS.sc7786790	Endoderm_ys	DE(NP)_gastrulation	3.17904e-08	6.57312e-10	6.621e-13	1.11406e-07	0.999811	2.71672e-11	5.41817e-12	4.51233e-07	6.3789e-07	8.79877e-09	4.31308e-09	1.24373e-11	2.0295e-07	8.15027e-08	1.18862e-11	2.90023e-12	5.34303e-11	5.87209e-12	4.7119e-12	5.39352e-14	1.19205e-12	1.15542e-10	4.70493e-05	6.80017e-09	4.91934e-06	0.000134982	7.91514e-11	2.82822e-15	2.58804e-10	1.01245e-13	6.47092e-12	1.3808e-12	4.93462e-10	1.04975e-08	9.60365e-13	9.55623e-11	3.90738e-09	1.89526e-10	1.24457e-10
SS.sc7786264	Fibroblast_ys	DE(P)_gastrulation	6.39206e-14	1.25764e-10	2.75205e-09	1.50051e-05	2.38719e-09	4.37397e-09	4.76288e-09	4.02958e-07	0.998873	4.75062e-12	3.35352e-11	8.6678e-09	5.36436e-07	3.84214e-10	6.82915e-09	7.88002e-07	1.53706e-08	2.02855e-11	5.37608e-11	4.00675e-11	1.16931e-12	2.29893e-13	0.00108492	3.51524e-14	5.18732e-08	6.7873e-09	1.95971e-12	5.3915e-14	3.58923e-11	2.53037e-12	5.04018e-11	4.86318e-11	2.05705e-07	5.6739e-06	6.22294e-13	6.48449e-15	1.93256e-05	2.37835e-11	7.82424e-11
SS.sc7786570	Fibroblast_ys	DE(P)_gastrulation	2.25028e-11	1.1957e-07	2.25028e-08	0.00010272	1.98677e-06	6.65698e-08	2.71507e-08	4.9988e-06	0.889066	7.95966e-09	5.48943e-09	2.74798e-07	3.89287e-05	1.35337e-08	5.50271e-08	1.88551e-06	2.13966e-08	1.6759e-09	7.31017e-10	9.49238e-10	3.62566e-11	5.18718e-10	0.109666	9.51276e-12	3.51328e-06	6.90787e-07	1.59068e-10	5.84031e-12	1.18552e-09	1.38985e-10	1.78734e-08	3.59482e-09	1.03845e-06	2.95689e-06	6.83607e-11	6.45836e-13	0.00110896	5.53015e-10	1.22804e-08
SS.sc7786776	Endoderm_ys	Hypoblast_gastrulation	7.307e-08	3.56305e-10	2.99813e-12	1.91417e-10	0.99993	5.65273e-11	2.90383e-12	8.57962e-08	1.50959e-08	1.8669e-07	1.3778e-07	3.56719e-11	3.60644e-10	2.23155e-08	1.58768e-10	4.41468e-12	6.87177e-09	4.26756e-10	4.58478e-12	3.29738e-14	2.39285e-11	1.37194e-10	1.69014e-08	1.34144e-09	1.60921e-06	6.78474e-05	1.22492e-12	1.34051e-14	5.70719e-11	8.82121e-12	3.10805e-11	3.47251e-12	1.07765e-13	2.39778e-10	1.26862e-11	1.98417e-10	3.54539e-09	3.19297e-10	2.9572e-10
SS.sc7785575	Endoderm_ys	DE(NP)_gastrulation	7.12094e-10	9.81833e-14	1.26755e-16	3.50937e-12	1	3.08916e-15	9.47702e-16	6.50744e-10	3.96034e-10	3.5874e-12	9.37719e-12	2.8627e-16	4.1123e-10	6.0649e-10	2.11258e-14	1.55911e-15	8.12669e-15	5.96615e-15	6.49039e-15	3.86704e-17	4.49854e-16	2.28418e-14	5.1836e-08	6.22251e-12	2.04084e-10	2.48314e-07	6.4259e-14	3.02224e-18	8.51881e-15	1.88296e-15	4.32841e-14	9.29893e-16	6.55811e-15	2.43549e-12	6.50114e-16	1.40123e-12	3.08419e-11	3.26434e-12	6.49109e-13
SS.sc7786685	Endoderm_ys	Hypoblast_gastrulation	3.88301e-08	1.79146e-10	2.85189e-12	8.64106e-09	0.999412	3.9922e-11	2.46946e-12	3.60391e-06	2.43414e-08	3.74024e-08	2.15603e-08	2.33791e-12	1.04161e-08	7.88308e-08	4.9511e-12	3.41389e-13	6.01665e-10	5.67461e-10	5.18878e-12	1.06402e-13	9.38207e-12	1.53863e-09	1.10771e-06	4.73898e-09	1.06252e-05	0.000572307	6.27586e-12	1.677e-15	1.58928e-10	9.92507e-13	2.62265e-11	1.91308e-13	1.38062e-13	3.78229e-10	1.83632e-11	2.47995e-10	1.04677e-08	3.02246e-10	2.29625e-10
SS.sc7786634	Fibroblast_ys	DE(P)_gastrulation	4.06931e-13	1.37529e-10	1.10933e-09	8.23583e-06	1.01733e-07	1.29245e-08	1.28227e-08	1.47544e-05	0.991861	3.10739e-11	1.59974e-10	4.57074e-08	4.15336e-06	3.39742e-10	1.00865e-08	7.14554e-07	4.93584e-09	4.95624e-11	2.27822e-11	4.66192e-12	1.94525e-12	4.47328e-13	0.00809037	5.15013e-14	7.81053e-08	2.95899e-08	6.42191e-13	1.23169e-14	1.27224e-11	2.23158e-12	1.65873e-11	6.61532e-11	7.16205e-07	1.89152e-05	1.26372e-12	2.7838e-14	1.19219e-06	3.75873e-11	7.59105e-11
SS.sc7786272	Mesothelium_ys	DE(NP)_gastrulation	9.34015e-08	2.50892e-07	4.28643e-09	0.000326414	0.000437681	1.78941e-07	6.08472e-08	5.42505e-05	0.163998	6.2481e-07	3.93689e-06	2.68247e-08	0.000355665	4.122e-06	1.94371e-07	2.59339e-05	1.00199e-07	6.8334e-09	1.16597e-10	1.32036e-11	1.23094e-11	2.16431e-08	0.424301	9.95117e-10	2.94789e-06	2.29897e-06	3.67883e-10	9.26862e-13	1.09037e-08	5.10861e-10	5.76347e-08	4.86841e-09	1.17482e-09	7.74938e-08	5.06304e-11	7.47645e-09	0.410484	3.6873e-07	1.0878e-06
SS.sc7785899	Fibroblast_ys	DE(NP)_gastrulation	2.24203e-08	8.35518e-08	6.76802e-09	0.000759089	4.31813e-05	1.4563e-06	1.06337e-06	0.000361894	0.931448	2.03226e-07	1.13022e-06	1.68861e-06	0.00048252	9.81295e-06	2.4677e-07	0.000840945	1.78672e-07	4.17716e-09	1.27824e-09	1.11308e-10	1.21474e-09	3.71645e-08	0.0278164	4.23497e-09	1.10819e-05	3.4182e-05	5.67317e-10	1.718e-11	8.06685e-09	8.61345e-09	1.40134e-08	1.86022e-08	2.12593e-07	5.15157e-06	1.64613e-11	4.99102e-09	0.0381805	8.05362e-07	4.72063e-07
SS.sc7785895	Smooth_Muscle_ys	DE(NP)_gastrulation	1.94321e-09	1.36158e-07	1.05112e-08	1.39636e-05	2.17315e-05	1.70004e-07	7.1233e-08	0.0001409	0.320404	2.47467e-08	1.94024e-07	8.83131e-08	5.47447e-05	1.12524e-06	1.02253e-07	9.32801e-06	1.30712e-07	1.84939e-09	1.06448e-09	4.94176e-11	6.29264e-11	2.22717e-08	0.00561614	3.1634e-10	7.37303e-07	5.6969e-07	2.02881e-10	6.21057e-12	2.70351e-09	8.4871e-09	1.71106e-08	5.07761e-10	2.85591e-10	2.67362e-08	8.5626e-11	5.77962e-10	0.673735	8.06843e-08	1.93847e-07
SS.sc7786586	Fibroblast_ys	DE(NP)_gastrulation	7.3257e-09	1.12102e-05	1.35185e-06	0.000191295	2.16428e-05	2.41191e-06	1.22393e-06	0.000595384	0.763431	6.38344e-06	1.1526e-05	4.77686e-05	4.12647e-05	7.77039e-07	2.06821e-06	0.000226294	0.000133065	2.57883e-06	3.62911e-08	1.37222e-08	8.80454e-08	9.03195e-08	0.00998957	5.90608e-09	6.66301e-05	1.27312e-06	1.64664e-09	7.6338e-10	1.22393e-07	8.17346e-07	6.60222e-07	7.83649e-08	1.03748e-08	2.54599e-06	1.15921e-08	3.01484e-09	0.225211	8.19909e-08	4.2293e-07
SS.sc7786677	Smooth_Muscle_ys	DE(NP)_gastrulation	1.21188e-07	1.03977e-07	3.51696e-09	6.32913e-05	0.00172177	2.48798e-08	2.10243e-08	1.55901e-05	0.194538	2.30611e-07	2.36111e-06	5.09931e-08	0.00133294	6.67423e-06	1.97942e-07	5.53677e-05	7.11382e-09	7.84802e-10	1.13743e-10	7.24633e-12	3.26677e-11	7.24951e-09	0.332692	3.31257e-09	3.41851e-06	6.17451e-06	1.29916e-09	2.15624e-12	3.71885e-09	4.25411e-10	9.16417e-09	8.47552e-09	3.95571e-09	6.84668e-08	2.32451e-11	3.36955e-09	0.46956	1.06963e-07	1.35987e-06
SS.sc7786715	Endoderm_ys	Hypoblast_gastrulation	4.4425e-07	2.28022e-08	1.65867e-10	1.42881e-06	0.996099	7.02977e-09	2.49985e-09	3.55453e-05	5.85718e-06	3.30908e-06	5.47358e-06	5.45394e-09	2.98895e-06	1.26126e-05	3.27491e-09	1.13381e-09	7.99476e-08	1.81238e-08	5.70861e-11	1.79203e-12	6.03321e-10	8.39107e-09	2.47709e-05	1.93096e-07	6.79968e-05	0.00373927	2.34846e-10	5.85781e-13	1.41909e-08	1.85433e-11	4.66212e-10	1.93366e-10	2.2841e-11	1.37843e-08	3.46197e-10	1.39542e-08	4.41373e-07	5.81599e-08	7.99397e-08
SS.sc7786671	Endoderm_ys	Hypoblast_gastrulation	1.89961e-08	1.36011e-11	2.33696e-14	6.54945e-09	0.999988	9.37248e-11	1.02485e-11	4.03314e-08	1.84157e-07	3.29947e-09	5.29161e-09	2.84482e-12	1.98523e-08	6.12151e-09	1.246e-12	1.46748e-12	1.19555e-10	3.78328e-11	1.97478e-13	6.14674e-15	1.98215e-13	3.09993e-10	4.48433e-06	2.72085e-10	1.606e-07	6.99105e-06	1.99296e-12	6.35483e-16	2.12618e-10	1.73638e-14	9.40027e-13	5.91589e-13	3.85185e-13	1.59217e-10	7.31398e-14	6.03581e-11	6.03566e-09	4.50743e-10	7.69575e-11
SS.sc7785412	Smooth_Muscle_ys	DE(NP)_gastrulation	1.83023e-08	1.36719e-06	2.63009e-08	0.000284274	9.81328e-05	8.77127e-07	1.34225e-07	0.000116643	0.0555201	9.99151e-07	1.60558e-05	1.60527e-06	0.000176579	4.5306e-06	2.138e-06	0.00024422	1.86206e-06	2.0848e-08	6.84357e-10	4.52937e-11	3.83557e-10	3.52739e-08	0.0140644	3.72924e-09	9.7483e-06	3.2392e-06	7.58987e-10	1.44829e-11	2.85658e-08	7.36985e-09	3.34703e-08	2.17622e-08	5.13828e-10	6.81954e-08	8.94908e-11	7.48686e-09	0.92945	3.58678e-07	2.47873e-06
SS.sc7786803	Smooth_Muscle_ys	DE(NP)_gastrulation	7.44826e-09	7.43208e-07	2.17888e-07	0.000180955	1.24394e-05	2.36643e-07	5.67661e-08	0.000390975	0.264398	1.20938e-06	7.38803e-06	2.65204e-07	0.000124827	4.06827e-06	2.63983e-07	3.30467e-05	2.5589e-06	4.45255e-08	7.62011e-10	3.43083e-10	6.94085e-10	2.16985e-08	0.0667516	6.02363e-10	1.65731e-05	1.44112e-06	4.52411e-10	1.0286e-11	4.22558e-08	4.99947e-09	3.06449e-08	8.46758e-09	8.83867e-10	2.29094e-07	2.77677e-10	2.3428e-09	0.66807	2.51855e-07	3.063e-06
SS.sc7785628	Fibroblast_ys	DE(P)_gastrulation	6.71945e-09	3.31803e-07	2.0587e-08	0.000201852	6.80627e-05	3.85685e-08	3.71836e-08	3.26806e-05	0.86557	4.45189e-07	1.20919e-06	1.36221e-06	0.0004523	5.66734e-07	1.38118e-07	7.45176e-05	5.34508e-08	1.02036e-09	1.01591e-09	8.65529e-11	1.38428e-10	4.62077e-09	0.0968678	3.95377e-10	4.73461e-06	4.76763e-06	3.67502e-10	5.64992e-12	1.45519e-07	1.46174e-10	6.01594e-08	2.38342e-08	1.84216e-07	3.33498e-06	2.7985e-11	3.74527e-11	0.0367138	2.10824e-08	1.19882e-06
SS.sc7786269	Fibroblast_ys	DE(P)_gastrulation	5.19443e-11	8.33356e-08	9.05186e-08	0.00028488	6.98357e-07	8.29828e-08	3.262e-08	6.29477e-06	0.91601	1.25834e-08	1.59995e-08	1.83798e-07	8.92079e-06	1.9401e-08	7.70057e-08	2.14693e-06	2.14188e-07	5.12623e-09	2.7345e-09	1.88212e-09	2.06081e-10	1.35102e-09	0.082401	3.1111e-11	5.4271e-06	3.19565e-07	1.73557e-10	1.3009e-11	7.40586e-09	1.61952e-10	9.05811e-09	9.0758e-09	3.25305e-07	1.40388e-05	1.07527e-10	6.92532e-12	0.00126542	8.59715e-10	1.86165e-08
SS.sc7785772	Endoderm_ys	Hypoblast_gastrulation	9.47997e-10	7.22367e-13	2.10096e-15	1.15113e-10	0.999991	2.37022e-13	3.09778e-14	4.11141e-09	9.06924e-10	1.78395e-10	3.52611e-10	2.91042e-14	5.07253e-10	3.81236e-10	9.53115e-15	2.31627e-15	7.03238e-13	1.84168e-12	4.66464e-15	4.47512e-17	1.55072e-14	3.54459e-12	9.43886e-07	1.92113e-11	3.136e-08	7.76798e-06	3.60487e-14	3.08234e-18	1.39924e-13	2.16973e-16	2.98184e-14	2.26921e-15	2.54531e-15	3.51614e-12	5.88244e-15	3.8573e-12	7.35993e-11	1.97422e-12	1.57651e-12
SS.sc7786713	Fibroblast_ys	DE(P)_gastrulation	7.95428e-09	1.00199e-08	5.37259e-09	3.16647e-05	0.000248496	4.57672e-09	9.84184e-09	0.000119173	0.599041	1.14987e-08	1.30753e-07	4.34416e-08	0.0138348	1.91418e-07	7.69235e-08	2.64572e-05	1.81079e-09	1.60841e-09	4.88419e-11	7.42585e-12	4.24538e-12	2.91686e-11	0.379319	2.02897e-11	1.0579e-06	1.01837e-06	3.92933e-10	2.42091e-13	3.70122e-10	4.75899e-10	1.67202e-08	1.75035e-10	1.26971e-08	5.30984e-07	6.02184e-11	7.54707e-11	0.00737625	2.35963e-08	4.09149e-08
SS.sc7786623	Endoderm_ys	Hypoblast_gastrulation	1.24917e-06	2.44879e-09	4.23277e-11	7.97331e-07	0.999575	2.00369e-10	3.93886e-10	7.33005e-06	1.02471e-05	2.73392e-07	5.24844e-07	1.25415e-10	1.64007e-06	4.12204e-06	4.23785e-10	5.73229e-10	5.09818e-09	1.84746e-09	1.03918e-10	5.87802e-12	3.20725e-10	3.78626e-09	7.60411e-05	2.04104e-07	8.92757e-06	0.000313469	1.26757e-09	2.26963e-13	3.67332e-09	2.24618e-11	5.27725e-09	3.12028e-11	1.26291e-10	4.56559e-08	1.73003e-10	1.14135e-08	5.8226e-07	3.44452e-08	7.82097e-09
SS.sc7786760	Fibroblast_ys	DE(P)_gastrulation	3.69998e-11	3.18925e-09	3.66808e-09	4.63233e-05	0.000239131	2.6178e-09	7.96268e-09	1.01702e-05	0.887197	7.51891e-09	5.33334e-09	1.32631e-08	5.68643e-05	5.94861e-09	2.18225e-09	8.53906e-08	2.69225e-09	8.44039e-10	1.35833e-10	6.17699e-11	3.79978e-12	2.56087e-10	0.111401	3.15031e-12	1.79518e-06	4.36439e-08	4.73312e-11	4.36943e-13	1.04277e-09	4.04212e-12	1.98732e-10	8.2102e-10	5.37536e-08	1.01747e-06	2.82382e-11	2.72844e-13	0.0010466	1.46085e-10	8.36605e-10
SS.sc7786774	Endoderm_ys	Hypoblast_gastrulation	9.17508e-09	2.79077e-09	1.02983e-12	3.00258e-08	0.999907	3.29441e-10	1.0889e-11	1.07716e-07	6.94581e-08	2.88649e-08	6.33125e-08	1.31056e-10	3.82358e-09	1.69433e-08	1.33481e-10	7.91144e-12	1.63395e-08	5.79041e-11	2.62051e-11	3.59186e-14	3.52043e-12	1.11711e-09	6.01904e-07	2.13781e-09	4.67891e-07	9.16092e-05	1.07784e-11	1.84805e-14	2.35719e-11	2.08913e-12	1.27243e-10	2.47748e-12	2.71923e-12	5.44764e-10	1.42734e-12	2.60042e-11	5.84727e-08	5.49175e-10	7.74794e-10
SS.sc7788380	Endoderm_ys	DE(P)_gastrulation	2.38781e-11	7.54494e-10	1.49581e-10	2.14485e-07	0.999955	1.50419e-10	5.08072e-12	1.01633e-06	7.01565e-08	1.27668e-08	2.59033e-09	2.22666e-10	2.60263e-07	2.02409e-10	1.01154e-11	1.8096e-12	2.95845e-10	1.30498e-09	1.80968e-11	1.41536e-11	3.39522e-10	3.15278e-12	4.7291e-06	2.1041e-11	4.98205e-06	3.27161e-05	5.43384e-12	1.4154e-14	5.32278e-11	6.99793e-15	1.44581e-11	7.69898e-11	2.24769e-09	7.43079e-07	3.6022e-10	1.26597e-14	1.41614e-12	2.65048e-13	4.85203e-11
SS.sc7786800	Endoderm_ys	Hypoblast_gastrulation	1.31223e-06	8.1247e-08	3.86461e-10	1.57254e-06	0.993448	2.44673e-08	1.17064e-09	1.78543e-05	9.68559e-06	1.03439e-06	1.16694e-06	3.38348e-09	4.2113e-08	2.25808e-07	2.45048e-09	1.61086e-10	3.66688e-07	2.20963e-08	1.62075e-08	1.90025e-11	1.47473e-08	1.33928e-07	2.35142e-05	2.88824e-06	0.000204979	0.00628543	3.12861e-09	8.84044e-12	2.29557e-07	1.753e-09	3.20244e-08	1.76384e-10	3.69775e-11	2.38438e-08	2.3244e-09	2.74295e-09	1.6369e-06	2.45832e-08	2.7668e-08
SS.sc7786543	Mesothelium_ys	Hypoblast_gastrulation	5.91494e-08	2.1559e-08	3.15978e-09	6.80389e-05	8.81389e-05	7.96916e-08	1.57012e-08	3.54038e-05	0.139698	6.11064e-08	9.59188e-07	2.96414e-08	0.000641331	2.02403e-06	2.48987e-08	3.72704e-05	7.39036e-09	1.52582e-09	5.60707e-11	2.3643e-12	3.98024e-12	2.1817e-08	0.51416	3.00499e-10	1.20341e-06	5.62191e-07	2.9849e-10	5.61624e-13	2.31628e-09	3.24431e-10	2.90584e-08	6.77897e-10	1.30486e-09	2.10299e-08	4.80714e-12	1.65002e-09	0.345267	1.3255e-07	3.15511e-07
SS.sc7785630	Fibroblast_ys	DE(P)_gastrulation	4.18828e-10	6.99074e-08	3.01648e-08	0.000101451	0.000469541	2.59875e-08	6.28433e-08	6.09657e-05	0.973762	7.48044e-08	1.61073e-07	6.56853e-07	0.000549725	3.14551e-07	7.36603e-08	8.91995e-06	2.83965e-08	7.25716e-09	3.47664e-10	3.72517e-10	4.1882e-11	3.66332e-10	0.021351	1.88268e-11	3.1149e-06	6.12235e-07	9.74577e-11	3.39428e-12	3.95758e-09	5.73533e-11	1.76791e-09	9.71226e-09	5.24284e-07	5.56283e-06	5.30029e-11	1.10493e-11	0.0036847	1.15368e-09	7.82401e-08
SS.sc7786801	Endoderm_ys	Hypoblast_gastrulation	7.12296e-10	5.61078e-11	7.05203e-15	1.16748e-09	0.999984	4.68933e-12	1.21902e-13	5.56602e-09	3.70994e-09	7.30119e-10	1.1285e-09	3.3134e-13	1.02467e-08	7.34255e-10	5.90129e-12	5.50322e-13	6.6661e-12	4.02403e-12	4.43695e-14	3.17894e-16	5.9624e-15	8.45069e-12	3.19487e-07	3.33839e-11	4.49873e-08	1.54396e-05	3.43993e-13	2.68795e-17	4.9871e-13	4.41943e-15	1.71252e-12	7.8512e-14	1.11682e-13	1.62495e-11	1.61984e-14	1.22252e-12	1.15354e-09	6.81708e-12	5.83863e-11
SS.sc7786755	Mesothelium_ys	DE(P)_gastrulation	1.66276e-12	2.5846e-09	1.38023e-09	2.00738e-05	1.95742e-05	1.20724e-09	1.60202e-09	1.64445e-06	0.479965	4.10567e-10	2.34509e-10	1.08375e-08	0.000205294	1.38968e-10	2.73137e-09	6.99158e-08	1.45675e-10	5.37636e-10	5.5905e-11	2.64963e-11	8.46704e-13	3.28416e-11	0.519713	1.85398e-13	2.63191e-07	1.00848e-08	2.18217e-11	5.88708e-13	1.5851e-10	1.0464e-12	3.0727e-10	1.51697e-10	7.46657e-08	4.53546e-07	9.41243e-12	6.04683e-15	7.54068e-05	9.21138e-12	3.14736e-11
SS.sc7786550	Endoderm_ys	Hypoblast_gastrulation	2.68237e-07	2.13267e-10	2.11628e-13	2.37044e-08	0.999906	1.49108e-10	1.52136e-11	5.7294e-08	6.3586e-07	1.41139e-08	1.72617e-08	6.33629e-12	1.07463e-07	4.31971e-08	1.47616e-11	9.88082e-12	2.80622e-10	2.99556e-10	4.18138e-12	3.83112e-14	5.04649e-13	1.37027e-09	6.78334e-05	4.30878e-10	1.87452e-07	2.45197e-05	1.40629e-10	8.86206e-15	2.51883e-11	7.14083e-13	1.10999e-10	3.31817e-12	1.5417e-11	7.03776e-10	1.55332e-12	8.2249e-11	1.24268e-07	4.73974e-10	3.19074e-10
SS.sc7785665	Fibroblast_ys	DE(P)_gastrulation	4.89259e-14	3.12283e-10	2.53993e-09	4.78112e-05	6.16416e-07	2.43592e-07	2.22706e-08	1.81701e-06	0.990105	1.86588e-10	6.44343e-10	4.62696e-07	4.75015e-06	8.03243e-11	2.07311e-07	9.02761e-06	2.36562e-08	2.1314e-09	2.25324e-11	2.59459e-11	5.5879e-12	1.10907e-11	0.00979652	9.50626e-15	3.64591e-07	9.82869e-08	1.65833e-12	5.27479e-13	8.10776e-11	1.28674e-12	2.31317e-10	5.43414e-09	3.8309e-06	2.84164e-05	7.81267e-12	1.81521e-14	5.44826e-07	8.98854e-12	6.62828e-11
SS.sc7786501	Endoderm_ys	DE(NP)_gastrulation	2.69937e-08	1.18803e-10	8.94783e-14	2.82682e-09	0.999835	3.0309e-12	7.9842e-13	2.98151e-08	2.40153e-08	2.3954e-09	1.20926e-08	7.42007e-12	4.506e-07	2.99604e-08	4.04812e-12	1.73194e-12	3.64669e-12	1.63052e-11	2.9355e-13	3.50582e-15	2.30234e-13	8.45744e-11	3.90868e-05	1.73169e-10	1.39202e-07	0.000125561	4.12576e-12	6.77023e-16	2.28131e-11	3.27147e-14	1.80834e-11	4.37825e-13	2.48136e-13	4.57737e-11	1.31722e-13	7.14447e-11	6.27447e-09	1.0078e-10	4.97658e-10
SS.sc7786620	Endoderm_ys	Hypoblast_gastrulation	1.2489e-08	3.45721e-11	3.31355e-14	5.72853e-10	0.999985	8.33579e-14	5.76607e-14	4.13769e-09	1.17875e-08	7.49955e-10	8.7129e-10	6.6073e-14	1.70392e-08	1.87318e-09	8.71e-13	1.41443e-13	1.14599e-12	4.8193e-13	1.62658e-13	1.14203e-15	3.72914e-14	2.03093e-12	1.34582e-05	3.96765e-11	1.35403e-08	1.9993e-06	2.23436e-12	6.91718e-17	5.42108e-13	1.09393e-14	6.64556e-12	2.17113e-14	1.78248e-13	2.5342e-11	2.31994e-14	1.68927e-12	9.63795e-09	3.09696e-11	1.03265e-11
SS.sc7785292	Endoderm_ys	Hypoblast_gastrulation	2.68382e-09	6.86641e-10	1.51945e-12	5.31256e-10	0.999953	1.34422e-12	3.03039e-13	1.60647e-08	1.47017e-10	6.79587e-09	2.35653e-08	3.7638e-12	9.74089e-11	8.60461e-10	7.85983e-12	7.70424e-14	4.50304e-09	4.34857e-11	4.02804e-12	4.60174e-14	1.86455e-11	3.08895e-11	3.06625e-09	1.98664e-09	3.62731e-06	4.29597e-05	1.94388e-13	1.9204e-16	3.08564e-11	1.83847e-14	1.22269e-11	1.08939e-12	2.84188e-15	1.02965e-10	2.12034e-11	1.13324e-11	2.64001e-10	7.91742e-12	6.13634e-12
SS.sc7785635	Endoderm_ys	Hypoblast_gastrulation	3.51812e-06	2.36562e-09	1.92052e-11	4.3131e-08	0.999859	4.20519e-10	9.75851e-10	2.84143e-06	9.47126e-06	7.34284e-07	3.86719e-07	8.30095e-10	3.10328e-07	3.12572e-06	3.63443e-10	3.25549e-10	1.33142e-08	2.19194e-09	4.67504e-11	1.22976e-13	2.96802e-11	2.11733e-08	3.48505e-05	5.63435e-08	7.16625e-06	7.72701e-05	4.09954e-11	5.45079e-14	2.22706e-09	7.51615e-12	1.83618e-10	7.16988e-12	3.01206e-11	5.01864e-09	1.83453e-11	1.93571e-09	1.05305e-06	1.6636e-08	1.32118e-09
SS.sc7786514	Fibroblast_ys	DE(P)_gastrulation	3.7848e-10	3.7394e-07	6.89559e-06	0.000351081	2.5103e-06	9.37578e-07	5.59421e-07	0.000222217	0.993083	1.67914e-06	6.47977e-07	2.16193e-06	5.2918e-05	5.74302e-08	2.24859e-07	4.37971e-05	2.32303e-06	5.88451e-07	8.46653e-09	2.05583e-08	2.58251e-08	1.09331e-07	0.00354348	6.24861e-11	0.000237397	2.39667e-06	2.34555e-10	3.69266e-10	1.86676e-07	1.42498e-09	1.85706e-07	2.60278e-08	6.46163e-08	2.00439e-05	2.8618e-08	2.26854e-11	0.00242427	1.50337e-08	5.21458e-08
SS.sc7786687	Endoderm_ys	DE(NP)_gastrulation	2.15769e-07	3.11207e-10	2.72948e-12	3.82583e-08	0.999701	8.34515e-11	1.43154e-11	2.35177e-08	1.47211e-07	2.72028e-08	4.26056e-08	9.59046e-12	1.22427e-08	1.70544e-07	2.07686e-11	1.46645e-11	1.68844e-09	3.71378e-10	4.15905e-12	3.79528e-14	1.87887e-12	4.88075e-10	1.54806e-05	2.21711e-09	5.45678e-06	0.000277149	3.83825e-11	3.9909e-15	4.0868e-12	3.75907e-13	1.28436e-10	8.28039e-12	1.04909e-11	1.19847e-09	1.27237e-12	5.53725e-10	9.14783e-08	1.97015e-09	1.20043e-09
SS.sc7786105	Fibroblast_ys	DE(P)_gastrulation	3.21338e-09	1.11851e-05	6.16001e-07	0.000876192	0.000173045	3.37335e-07	5.71355e-07	0.00013592	0.870849	1.06766e-06	3.91267e-06	8.03863e-06	0.000396222	2.31578e-07	5.43568e-07	0.000113127	1.23414e-06	9.48242e-08	1.7089e-08	2.3303e-09	2.8425e-09	1.81847e-08	0.052141	1.24347e-09	6.80679e-05	7.28258e-06	5.50597e-10	2.0549e-11	7.89629e-08	6.84856e-10	5.50106e-07	4.63087e-08	5.47389e-08	7.7964e-06	5.05819e-10	9.44e-11	0.0752006	3.22586e-08	2.5917e-06
SS.sc7785560	Mesothelium_ys	DE(P)_gastrulation	9.03339e-09	3.16094e-08	1.07332e-09	1.26803e-05	0.000146476	4.55564e-09	8.42997e-09	7.83193e-06	0.0239125	2.11572e-08	1.03033e-07	1.75529e-09	0.000843228	1.73705e-07	2.63784e-09	7.85109e-07	5.28562e-10	2.24606e-10	6.66071e-11	1.13442e-11	5.50222e-12	1.94583e-09	0.932681	6.43759e-11	2.29728e-07	7.17071e-07	4.40435e-10	4.66659e-13	6.08349e-10	2.08139e-11	7.08943e-09	4.09246e-10	2.30929e-09	1.88676e-08	2.30366e-11	1.83587e-11	0.0423936	8.32404e-09	7.2284e-07
SS.sc7786580	Endoderm_ys	Hypoblast_gastrulation	3.10596e-07	7.7394e-11	4.62229e-13	1.35839e-07	0.999899	7.06266e-10	6.74095e-11	8.11016e-07	3.74344e-06	1.24799e-08	1.13779e-08	9.30302e-12	1.01977e-07	2.71599e-07	4.0948e-11	4.37011e-12	5.32067e-10	1.87703e-10	5.04785e-12	4.32913e-14	6.75459e-13	1.49127e-08	7.33321e-05	2.17352e-09	5.04584e-07	2.18014e-05	4.43871e-11	9.09589e-15	5.99695e-10	3.95547e-13	1.24882e-11	1.30653e-12	5.60622e-11	2.73422e-09	1.37963e-12	4.06242e-10	2.91302e-07	2.90022e-09	3.13515e-10
SS.sc7786244	Fibroblast_ys	DE(P)_gastrulation	3.52696e-14	5.82888e-09	1.5246e-08	0.000228725	7.47533e-08	1.37701e-07	2.34491e-08	2.05371e-06	0.97754	2.82328e-10	8.10646e-10	1.612e-06	6.40845e-06	4.96118e-11	1.5893e-06	2.65678e-05	1.97191e-07	3.10003e-10	2.50795e-11	5.25246e-11	9.60104e-12	3.98236e-13	0.0220343	7.51708e-15	2.16494e-07	5.23682e-08	3.36493e-12	1.40695e-13	2.57768e-11	4.34482e-12	3.84065e-10	1.62445e-09	8.8652e-06	0.000146878	5.6864e-12	1.69668e-15	2.58055e-06	1.96959e-12	5.43315e-11
SS.sc7785541	Smooth_Muscle_ys	DE(NP)_gastrulation	5.55599e-08	3.13504e-07	4.00152e-08	0.000135117	3.87468e-06	2.79608e-07	1.53015e-07	6.71964e-05	0.124616	8.26634e-07	1.42507e-06	7.18354e-08	7.61915e-05	3.55623e-05	4.88719e-08	8.55006e-06	2.41035e-07	4.70914e-09	5.6617e-10	1.68711e-10	1.03863e-09	1.26465e-07	0.0635561	3.79876e-08	1.39137e-05	4.22861e-06	1.75941e-09	1.1328e-11	4.34593e-08	2.11581e-09	2.96293e-08	8.11583e-09	1.08494e-09	1.06464e-07	2.74668e-10	7.1981e-08	0.811472	1.1634e-06	6.31923e-06
SS.sc7786125	Smooth_Muscle_ys	DE(NP)_gastrulation	8.68463e-08	7.18032e-08	1.24625e-09	5.14477e-05	7.03953e-05	3.34753e-08	2.97472e-08	6.77977e-06	0.0198175	1.62913e-07	8.45437e-07	4.02306e-08	0.000215145	2.72342e-06	3.89563e-08	5.88927e-06	2.21497e-08	2.32892e-09	3.98613e-11	1.42644e-12	1.05331e-11	3.05872e-08	0.258311	1.70102e-09	1.71416e-06	6.3028e-07	5.44363e-10	6.79656e-13	1.50622e-10	2.13821e-10	1.20539e-09	1.74818e-09	2.43311e-10	6.82419e-09	5.33857e-12	6.27664e-09	0.721515	4.83213e-08	2.82616e-07
SS.sc7786477	Fibroblast_ys	DE(P)_gastrulation	6.22234e-10	2.3854e-07	2.92432e-06	1.66179e-05	2.60518e-06	1.20783e-06	1.03702e-07	0.00022541	0.971294	4.93764e-08	5.48176e-08	1.71637e-06	1.44909e-05	2.82352e-07	4.31221e-07	2.13771e-05	2.08553e-06	2.68606e-07	2.08506e-08	5.00936e-09	9.88029e-10	6.58065e-08	0.0228021	4.12601e-11	0.000139431	9.20445e-07	7.8014e-11	1.19506e-10	3.71042e-09	9.88132e-08	5.30958e-07	2.71382e-08	2.84881e-07	3.47815e-06	8.8138e-09	1.30658e-11	0.00546965	4.56297e-09	4.11742e-08
SS.sc7786567	Fibroblast_ys	DE(P)_gastrulation	1.44097e-12	6.06151e-10	1.05308e-08	9.83088e-07	1.18651e-08	6.43115e-09	2.23593e-08	1.65361e-05	0.999373	6.84416e-11	6.04919e-10	2.43058e-08	4.18394e-07	1.28962e-09	1.21504e-08	6.43248e-06	5.43198e-08	1.3449e-10	1.36844e-10	1.88465e-11	6.27382e-12	1.61832e-12	0.000511404	2.61931e-13	3.0856e-07	1.70921e-08	2.72529e-12	3.39925e-14	2.65526e-10	2.91592e-11	9.20478e-11	1.82564e-10	3.92573e-08	4.17592e-06	6.48099e-12	6.52482e-14	8.68343e-05	1.27592e-10	2.36263e-10
SS.sc7786722	Fibroblast_ys	DE(NP)_gastrulation	1.85957e-08	4.45733e-06	1.07836e-07	0.000373768	0.0016211	2.53379e-08	7.45886e-08	0.00025566	0.471644	3.26266e-07	1.73403e-06	4.36163e-07	0.0106758	8.9852e-07	2.7511e-07	0.000118744	2.24568e-08	3.31239e-09	5.58044e-09	4.72481e-10	3.0525e-10	2.40339e-09	0.449792	1.66373e-09	2.93471e-05	4.31491e-06	5.70218e-09	1.56038e-11	1.36666e-08	1.56518e-09	8.68428e-08	1.67033e-08	1.12259e-07	2.09594e-06	4.24603e-10	2.59302e-10	0.0654738	3.21103e-08	7.66774e-07
SS.sc7785779	Fibroblast_ys	DE(P)_gastrulation	4.85563e-10	1.39903e-07	1.58857e-08	0.000326921	7.13884e-06	3.081e-08	4.29077e-08	2.2872e-05	0.954115	2.6433e-08	2.75748e-08	1.68244e-07	8.9529e-05	3.22301e-08	1.38665e-08	7.57708e-06	8.69614e-09	1.3991e-09	1.86489e-09	7.81449e-10	1.04991e-10	2.21938e-09	0.0414582	9.02872e-11	1.73708e-06	4.79034e-07	3.18908e-10	7.51983e-12	3.16778e-09	4.18401e-10	2.5202e-08	1.90059e-09	1.1322e-06	5.43756e-06	6.34371e-11	2.362e-12	0.00396286	4.432e-10	4.59753e-08
SS.sc7786591	Mesothelium_ys	Hypoblast_gastrulation	9.26228e-09	4.69137e-10	1.15104e-10	2.62218e-06	0.000369755	2.86945e-09	3.64613e-09	8.11069e-06	0.113756	3.65537e-10	8.39269e-09	5.68568e-10	0.000554113	6.59839e-08	2.39913e-10	1.50815e-07	1.36593e-10	1.18927e-09	1.10027e-11	3.29147e-13	1.54902e-13	3.88234e-10	0.83009	8.24556e-12	1.10129e-07	3.72094e-08	8.13278e-11	1.49081e-14	4.7286e-11	1.48089e-11	1.80757e-10	3.29905e-11	3.39968e-10	4.53123e-09	1.7849e-12	5.06308e-11	0.0552195	5.05467e-09	9.32615e-09
SS.sc7786589	Endoderm_ys	Hypoblast_gastrulation	1.00823e-07	6.30671e-10	3.67861e-12	3.5654e-09	0.99976	1.7937e-11	1.2466e-11	1.41901e-07	1.77244e-07	2.45212e-08	3.87266e-08	9.18858e-12	1.61448e-07	9.77629e-08	1.93603e-11	3.79387e-11	9.85637e-11	5.00418e-10	1.76218e-12	5.44692e-14	6.60663e-12	2.85761e-10	1.20858e-05	7.60878e-10	3.61966e-06	0.000223875	6.74212e-12	2.3308e-15	1.81683e-10	1.29962e-13	4.91117e-11	3.97704e-12	1.95611e-12	1.98283e-09	1.25573e-12	2.23327e-10	1.13529e-07	1.34699e-09	1.69355e-09
SS.sc7786673	Smooth_Muscle_ys	Hypoblast_gastrulation	7.80625e-07	1.61729e-07	2.75158e-08	0.000125585	0.000420962	8.89907e-08	7.14102e-08	0.000372027	0.0866806	4.24521e-07	5.31915e-06	8.74648e-08	0.00214696	0.000109467	1.43346e-07	5.47841e-05	7.02675e-08	5.01203e-09	2.06901e-09	1.11892e-10	1.88862e-09	1.95942e-07	0.34646	1.07453e-08	2.48179e-06	4.74542e-06	3.55945e-09	3.32925e-11	9.59726e-10	4.52949e-08	2.38029e-07	3.75604e-09	3.76378e-09	3.19226e-07	3.81522e-10	5.02746e-08	0.56361	1.97477e-06	1.70718e-06
SS.sc7786694	Smooth_Muscle_ys	DE(NP)_gastrulation	4.6983e-08	3.57803e-08	1.68712e-09	1.78767e-05	5.09167e-05	3.34003e-07	2.77035e-07	2.12398e-05	0.461057	3.00968e-07	4.73963e-07	1.10821e-07	1.57239e-05	2.93312e-06	2.67322e-07	3.32205e-05	8.56044e-08	3.2552e-10	1.4992e-10	1.13024e-12	4.30624e-12	6.9078e-08	0.0465294	8.10413e-10	1.02566e-06	1.64308e-06	1.23776e-10	5.81345e-12	2.0677e-08	7.92063e-10	1.92793e-09	2.30244e-09	1.97553e-09	2.6611e-08	8.22794e-12	1.54797e-08	0.492265	1.68427e-06	1.55282e-07
SS.sc7786002	Smooth_Muscle_ys	DE(P)_gastrulation	2.38737e-09	1.42109e-07	2.59075e-08	0.000118646	4.71611e-06	3.95322e-07	8.43172e-08	3.46016e-05	0.231529	8.28089e-08	7.66061e-07	1.16862e-07	0.000104939	2.00581e-07	7.53481e-08	1.28564e-05	2.15283e-06	1.26234e-07	1.0141e-10	4.83334e-11	1.59666e-10	5.37925e-08	0.0312138	5.20345e-11	3.98324e-06	3.59376e-07	9.5258e-11	5.19239e-12	1.22128e-09	2.78161e-10	7.07943e-08	1.05533e-09	6.85581e-11	1.93069e-08	2.43926e-10	3.41543e-10	0.736973	1.83202e-08	2.06543e-07
SS.sc7786796	Fibroblast_ys	DE(P)_gastrulation	1.72857e-15	8.35354e-11	7.16059e-10	2.07689e-06	1.00503e-08	7.4558e-09	4.64961e-09	4.01563e-07	0.993633	9.44484e-12	1.02539e-11	1.096e-07	9.75208e-07	1.67813e-12	4.63457e-09	1.96153e-07	1.05859e-09	5.8685e-11	3.99601e-12	3.16055e-12	2.38085e-13	5.72788e-14	0.00635862	5.73721e-16	3.7312e-08	3.84385e-09	1.87911e-13	1.89091e-14	3.33781e-11	8.73141e-14	1.06235e-11	8.46194e-11	8.48484e-07	3.50461e-06	2.07279e-12	1.03642e-17	5.82282e-08	7.68105e-14	1.09483e-12
SS.sc7786732	Fibroblast_ys	DE(NP)_gastrulation	4.74132e-08	1.0574e-07	2.32759e-08	5.39346e-05	1.14625e-05	5.52242e-07	8.08723e-08	0.000401418	0.625021	2.72603e-06	3.11415e-06	1.41337e-07	0.000101292	3.21597e-06	5.22682e-07	0.000267957	9.97797e-08	5.33123e-09	1.19045e-10	2.73947e-11	5.29262e-11	3.11476e-08	0.171665	1.39215e-09	4.63192e-06	5.11527e-07	9.40644e-11	4.75735e-12	1.53766e-07	3.78887e-09	2.35124e-07	3.3055e-09	4.0824e-10	6.17474e-08	1.28238e-10	3.07978e-09	0.202461	4.22907e-07	2.13438e-07
SS.sc7785486	Fibroblast_ys	DE(P)_gastrulation	2.13164e-12	4.11909e-10	2.18162e-09	1.12616e-05	1.42148e-06	3.61852e-09	4.28996e-09	1.31772e-06	0.895899	1.15136e-10	2.53061e-10	8.12162e-09	5.78524e-05	1.81612e-10	1.63941e-09	1.48755e-07	3.14e-10	2.06653e-10	1.52879e-11	2.53334e-11	3.67315e-12	2.10341e-12	0.10402	1.01497e-13	8.10017e-08	1.56107e-08	5.15443e-12	6.79089e-14	1.96534e-11	1.52423e-12	1.95884e-10	1.1883e-10	1.77642e-07	2.52503e-06	1.58044e-11	1.9712e-14	5.75216e-06	1.02199e-11	1.26067e-10
SS.sc7786714	Fibroblast_ys	DE(P)_gastrulation	4.24892e-09	7.68445e-09	7.80164e-08	6.87672e-06	2.82203e-05	8.59601e-08	9.4496e-07	4.51164e-05	0.913081	1.60752e-09	5.79968e-09	6.13013e-07	6.41125e-06	1.93539e-07	1.62368e-07	3.14997e-06	8.73651e-08	3.67804e-08	6.09541e-09	8.01221e-11	1.13422e-11	1.09352e-07	0.0526754	6.70589e-13	4.79367e-07	3.6737e-08	1.05636e-10	2.1488e-11	2.31005e-11	2.74087e-08	7.18896e-09	7.55404e-10	2.00136e-06	1.30427e-06	1.78314e-11	9.57098e-12	0.034148	2.22186e-09	6.97518e-11
