# Supplementary material for: Yolk sac cell atlas reveals multiorgan functions during human early development
Source: Science. Author manuscript; Available in PMC 2023 Aug 26. (PMC7614978; doi:10.1126/science.add7564)
Supplement: Table S16 [file EMS185071-supplement-Table_S16.xlsx]

## Sheet: T_16 YS Mouse hem lineage
LR: YS scRNAseq trained_Mouse_YS_scRNAseq haem ElasticNet prediction probabilities
Barcodes	predicted	orig_labels	AEC_ys	CMP_ys	DC2_ys	DC_precursor_ys	Early_Erythroid_ys	Endoderm_ys	Eo_Baso_Mast_precursor_ys	Eo_Basophil_ys	Erythroid_ys	Fibroblast_ys	HE_ys	HSPC_1_ys	HSPC_2_ys	ILC_precursor_ys	Immature_EC_ys	LMPP_ys	Lymphoid_progenitor_ys	MEMP_ys	MK_ys	MOP_ys	Macrophage_ys	Mast_cell_ys	Mesothelium_ys	Microglia_ys	Monocyte_Macrophage_ys	Monocyte_ys	NK_ys	Neutrophil_precursor_ys	Pre_Macrophage_ys	Prolif_AEC_ys	Prolif_Sinusoidal_EC_ys	Promonocyte_ys	Sinusoidal_EC_ys	Smooth_Muscle_ys	VWF_EC_ys
cell_160	Macrophage_ys	ExE endoderm_2_mouse_gastrulation	2.35704e-07	1.02255e-07	2.84508e-06	8.34279e-09	4.41039e-08	2.0958e-08	5.56793e-08	5.23587e-09	5.95384e-07	9.91233e-14	5.03383e-09	0.000443902	5.00373e-09	3.86803e-07	5.92794e-09	9.35261e-08	1.01712e-06	1.42236e-06	2.24228e-08	2.8232e-07	0.996133	1.47462e-06	4.80902e-12	0.00328415	3.02447e-06	1.08291e-07	2.78541e-08	4.80199e-08	0.000121805	3.05504e-09	1.40961e-08	4.91314e-06	3.48759e-07	1.41816e-12	1.72365e-08
cell_184	Macrophage_ys	ExE endoderm_2_mouse_gastrulation	2.38479e-06	4.36263e-06	2.29256e-05	1.51981e-07	6.38121e-07	8.72259e-08	3.97275e-07	2.99543e-08	1.81619e-06	1.19307e-12	3.23684e-08	0.00118387	1.51541e-07	9.29393e-07	7.03639e-08	5.87111e-07	1.20807e-05	9.00499e-06	3.20695e-07	4.93299e-06	0.994618	1.38767e-05	7.39323e-11	0.00379876	1.06768e-05	3.40962e-06	5.92811e-07	7.22072e-07	0.000226637	5.57283e-08	7.36998e-08	8.00289e-05	1.96943e-06	6.91935e-11	1.3682e-07
cell_231	Macrophage_ys	ExE endoderm_2_mouse_gastrulation	3.18801e-07	2.55567e-07	1.76935e-06	5.41783e-09	1.26754e-08	2.93062e-10	9.2597e-08	1.0854e-08	7.82178e-07	4.77703e-13	4.9331e-10	0.000224483	3.19853e-09	6.98049e-07	5.61063e-09	4.41327e-08	1.57471e-06	3.08468e-06	1.66653e-08	6.75236e-07	0.998001	6.27117e-06	1.26146e-10	0.00131201	2.76608e-06	2.07994e-07	1.53832e-08	1.94099e-08	0.000441835	1.08535e-08	2.01139e-08	1.87953e-06	9.00918e-08	4.91791e-12	3.64472e-09
cell_265	Macrophage_ys	Visceral endoderm_3_mouse_gastrulation	1.38689e-06	2.75624e-06	1.61938e-05	3.64173e-08	2.70734e-07	8.00407e-07	5.78478e-07	4.45666e-08	3.41915e-07	5.76997e-12	1.36236e-08	0.000799715	2.02221e-07	3.62479e-07	1.21987e-08	9.83807e-07	2.08819e-05	0.000148911	9.05775e-07	5.22789e-06	0.989582	1.03546e-05	3.30451e-11	0.00864067	3.38753e-05	8.83334e-07	2.72339e-07	9.09971e-07	0.000686948	1.3505e-07	1.75994e-07	4.35497e-05	2.24815e-07	3.66884e-10	4.76992e-07
cell_347	Macrophage_ys	ExE endoderm_4_mouse_gastrulation	5.15673e-07	1.71282e-07	1.16373e-05	1.56458e-08	1.6401e-08	2.98819e-10	2.07989e-08	9.14474e-09	5.66967e-08	1.19475e-13	3.38631e-09	0.000382988	4.14853e-09	1.09541e-07	8.47493e-09	9.93965e-09	1.027e-06	5.30853e-07	5.70461e-08	2.15553e-07	0.995987	4.03568e-06	2.94572e-11	0.00357092	2.08156e-06	3.53026e-07	1.76814e-08	2.74901e-08	3.09773e-05	1.64166e-09	5.05497e-10	7.2218e-06	1.92337e-07	4.80572e-12	5.78994e-09
cell_363	HSPC_1_ys	Blood progenitors 2_2_mouse_gastrulation	0.000249308	0.00429519	0.0263794	0.00647629	0.00312823	0.00013348	0.00100596	0.000650635	0.00120678	4.43621e-06	0.00362886	0.681547	0.106786	0.0220277	0.000146418	0.0145033	0.0360904	0.00542358	0.0190865	0.000168438	0.0464494	0.000358139	2.71513e-07	0.00474648	0.00207963	0.000963299	0.00959351	0.000211326	0.000614763	6.16654e-05	6.02907e-05	0.00169956	0.000167379	1.18903e-07	5.57644e-05
cell_382	Macrophage_ys	Blood progenitors 2_2_mouse_gastrulation	0.00080782	0.000531972	0.000496023	1.38602e-05	0.000857846	1.20131e-05	6.84217e-05	0.00217262	1.14688e-05	7.2438e-08	8.2507e-05	0.019736	0.110626	0.000659741	1.7052e-05	0.000314535	0.000864207	0.00105472	0.027263	1.72397e-05	0.613586	0.000514886	9.43589e-10	0.18229	0.0032267	0.000147461	0.000248887	8.88047e-05	0.031805	1.4635e-05	9.96229e-07	0.00168237	0.000748195	5.3135e-11	3.89784e-05
cell_385	HSPC_1_ys	Blood progenitors 2_2_mouse_gastrulation	0.000314748	0.00582411	0.0111231	0.00425097	0.00280846	2.80422e-05	0.000520831	0.000283961	0.000248397	2.78698e-06	0.0021848	0.698994	0.0934482	0.0126923	0.000193977	0.0159159	0.11091	0.00262822	0.0198831	8.2116e-05	0.00716387	0.000154109	2.97348e-07	0.000574459	0.00216055	0.00134548	0.00486132	0.000140518	9.48219e-05	6.55886e-05	4.6696e-05	0.000867546	0.000131178	8.30378e-08	5.47678e-05
cell_393	HSPC_1_ys	Blood progenitors 2_3_mouse_gastrulation	5.73986e-05	0.00167833	0.00792254	0.00886784	0.00757927	0.000810843	0.000374875	0.000396363	0.00192951	3.33202e-07	0.00220262	0.859369	0.0522617	0.0126027	1.54803e-05	0.00588052	0.00514576	0.00108312	0.00165286	6.35675e-05	0.020173	0.000564118	8.39603e-08	0.000592106	0.000410232	0.000169479	0.00396396	7.17776e-05	0.00210409	7.35572e-06	7.28125e-06	0.00199945	2.16161e-05	3.72725e-08	2.05724e-05
cell_407	Microglia_ys	Haematoendothelial progenitors_4_mouse_gastrulation	0.00697672	0.00206112	0.00140981	1.47966e-05	3.92628e-05	4.9956e-06	0.000528105	0.000489667	1.10028e-05	7.6568e-07	0.000211126	0.0569245	0.0569369	0.00030465	0.000468035	0.000696981	0.00554111	0.00406977	0.0253193	6.11843e-05	0.267579	0.000574345	6.18798e-08	0.511174	0.0325728	0.0015936	0.00130005	0.000219727	0.00288807	2.64537e-05	4.3674e-06	0.00123375	0.0153176	6.26759e-09	0.00344672
cell_410	Macrophage_ys	Blood progenitors 1_0_mouse_gastrulation	9.41518e-05	0.000103694	0.00107175	5.97113e-06	0.000369089	6.10504e-06	5.10863e-05	0.000833374	3.27547e-05	1.04267e-07	2.23518e-05	0.00399564	0.0329616	0.00110821	6.0866e-06	0.000180271	0.00123875	0.00123865	0.0300663	1.09028e-05	0.757944	8.6315e-05	2.45504e-09	0.139465	0.00155558	4.9669e-05	5.65082e-05	1.24835e-05	0.0252897	2.95546e-05	3.89383e-06	0.0018298	0.000274984	1.25038e-11	5.32102e-06
cell_498	HSPC_1_ys	Blood progenitors 2_3_mouse_gastrulation	0.000124579	0.00874776	0.0256765	0.00776561	0.00276204	9.07159e-05	0.000419992	0.000392061	0.000613535	8.81604e-07	0.00280013	0.771504	0.0626251	0.00672749	5.65549e-05	0.0114149	0.0189745	0.00277291	0.00967566	0.000133155	0.0482911	0.000265109	9.86686e-08	0.002358	0.00133393	0.000798392	0.00824138	0.000130225	0.00211454	0.000128103	6.79761e-05	0.00290745	5.39103e-05	2.48663e-08	3.14162e-05
cell_515	Microglia_ys	Haematoendothelial progenitors_3_mouse_gastrulation	0.00161665	0.000328953	0.00321334	1.63995e-05	2.77588e-05	1.24628e-06	7.65811e-05	0.000971309	6.99726e-06	1.51999e-07	7.43431e-05	0.00836264	0.133225	0.000181858	7.83782e-05	0.000391012	0.00102279	0.000328604	0.0090838	1.91453e-05	0.345608	0.000171051	6.57922e-09	0.48011	0.00561553	0.000199434	0.000455532	3.00296e-05	0.00354912	8.84818e-06	1.71335e-06	0.00137995	0.00368032	8.07146e-11	0.000164453
cell_592	MK_ys	Erythroid1_2_mouse_gastrulation	9.98772e-10	1.3517e-10	6.80128e-12	6.03463e-08	7.0501e-06	5.08001e-08	5.86108e-06	2.67444e-07	0.000228048	8.60328e-08	1.23894e-09	4.91132e-10	1.83703e-10	7.6841e-09	4.19828e-11	3.01066e-14	2.91873e-10	0.001029	0.998721	4.48511e-07	7.06428e-06	4.62643e-07	1.73378e-10	8.15413e-10	2.72931e-10	8.23055e-09	1.66824e-08	3.22648e-08	3.51229e-08	4.45117e-09	4.39958e-09	2.19751e-08	2.66175e-11	1.01785e-08	2.2122e-09
cell_609	MK_ys	Blood progenitors 1_1_mouse_gastrulation	5.78689e-09	7.51612e-11	2.70819e-13	1.70419e-09	4.00798e-09	1.68654e-09	0.000166464	1.04898e-07	7.70702e-06	3.37825e-05	1.09278e-09	1.42252e-11	1.77296e-10	3.77262e-09	8.75143e-09	1.30648e-13	4.29955e-10	0.00137514	0.998414	1.59479e-07	2.48604e-08	4.30561e-07	1.39759e-08	5.63521e-10	2.67211e-10	3.46928e-08	1.36857e-07	1.28051e-08	8.37323e-11	7.48227e-09	2.11986e-07	2.19332e-10	2.70309e-09	1.45367e-06	2.64526e-07
cell_642	MK_ys	Blood progenitors 2_2_mouse_gastrulation	2.86562e-05	2.62927e-06	1.99039e-06	2.43882e-07	7.8747e-05	6.91429e-06	0.263133	0.0242223	3.06674e-05	3.26873e-06	4.43081e-05	0.00149745	0.010834	7.56186e-05	6.35319e-06	3.83636e-05	2.64085e-06	0.00575704	0.417572	1.24461e-06	3.25369e-05	0.276495	4.73362e-07	8.13884e-06	1.39819e-05	1.59951e-05	8.13611e-05	1.49597e-06	7.98787e-07	1.11786e-06	1.99876e-06	2.14839e-06	2.67998e-06	7.41491e-08	3.59697e-06
cell_709	Macrophage_ys	Blood progenitors 2_2_mouse_gastrulation	4.48643e-05	2.06778e-06	1.93087e-05	8.98041e-07	0.000138549	2.59979e-06	1.18128e-06	2.72332e-05	3.74231e-06	4.81242e-09	3.26634e-06	0.00164855	0.000612033	4.56299e-05	7.03794e-07	1.19358e-06	1.54905e-05	0.000176068	0.000667521	1.54638e-06	0.968143	7.30385e-06	9.04929e-11	0.023502	0.000145551	1.49904e-05	6.12271e-06	3.20009e-06	0.00453685	4.10961e-07	6.05343e-08	0.000168075	5.86517e-05	3.3494e-12	8.65141e-07
cell_712	Macrophage_ys	Blood progenitors 2_2_mouse_gastrulation	5.07466e-05	4.85131e-05	0.00212114	1.03374e-05	0.000711627	1.91957e-06	5.15886e-06	0.000207685	8.7097e-05	3.09968e-09	4.1521e-05	0.00977474	0.00542988	0.00115245	4.66794e-06	4.73105e-05	0.00064499	9.87867e-06	0.00106992	2.64333e-06	0.966601	3.98118e-05	1.40547e-09	0.00732756	0.000480112	4.66281e-05	3.30232e-05	5.42162e-06	0.00344597	9.11229e-06	4.07957e-06	0.000546878	3.76691e-05	5.89883e-12	5.39838e-07
cell_716	HSPC_1_ys	Blood progenitors 2_2_mouse_gastrulation	0.000159739	0.00129522	0.00196424	0.000814323	0.000337838	0.000141445	0.000652033	0.000240494	0.000319105	1.94433e-06	0.00152045	0.825674	0.0911296	0.0111338	0.000119359	0.0149147	0.014603	0.00135579	0.00302477	2.94605e-05	0.0181779	0.000185472	1.30552e-07	0.00483099	0.000790852	0.000551179	0.00512695	3.51398e-05	0.000269964	2.10839e-05	2.34629e-05	0.000267361	0.000244429	3.56922e-08	4.41208e-05
cell_811	Macrophage_ys	Blood progenitors 2_2_mouse_gastrulation	0.000360513	2.2224e-06	9.0057e-06	3.10307e-06	4.13413e-05	3.94539e-06	2.39071e-06	4.65813e-05	1.50082e-05	2.65419e-09	1.18723e-05	0.00411955	0.000267633	2.63682e-05	6.91014e-06	3.04229e-06	8.72803e-06	8.77374e-05	0.00718038	1.11304e-06	0.939159	0.000115501	2.63167e-10	0.0438802	0.000531679	7.32884e-05	1.56268e-05	9.31818e-06	0.00293535	3.72507e-07	1.88274e-08	0.000521267	0.000558668	8.12094e-12	2.57228e-06
cell_821	MK_ys	Blood progenitors 1_0_mouse_gastrulation	1.00308e-08	5.30787e-11	9.65072e-13	1.17188e-09	7.9085e-08	1.27551e-09	1.41705e-05	2.70936e-08	7.69896e-07	4.67445e-05	7.60081e-10	1.23955e-11	1.48249e-11	5.07714e-10	5.54013e-09	2.09795e-14	2.94871e-10	0.000150494	0.999743	4.40534e-07	2.41266e-08	9.75769e-07	4.98085e-08	2.39574e-10	3.93546e-10	8.58533e-08	7.76789e-09	2.77081e-08	2.77475e-11	1.02929e-08	8.32087e-09	1.61421e-09	2.53546e-10	4.31739e-05	5.34889e-08
cell_871	Macrophage_ys	ExE endoderm_0_mouse_gastrulation	2.47787e-08	6.04241e-08	8.76594e-07	1.83972e-09	2.02298e-10	2.07674e-11	2.82042e-09	9.75819e-10	2.04967e-08	4.55246e-14	1.07765e-10	0.000106421	6.45257e-11	6.93895e-08	1.55985e-09	1.12934e-09	3.71834e-07	5.20061e-08	1.81671e-09	4.20131e-08	0.998961	1.06577e-06	1.46511e-11	0.000868202	1.70279e-07	3.13246e-08	9.31614e-10	3.00263e-09	6.15924e-05	1.90941e-10	1.81267e-10	2.83084e-07	1.09469e-07	3.22224e-13	3.97439e-10
cell_896	Macrophage_ys	Blood progenitors 2_2_mouse_gastrulation	0.000367686	2.45145e-05	8.34713e-05	3.12691e-06	3.57239e-05	1.0795e-06	1.98552e-05	0.000619901	2.43287e-05	1.33026e-08	1.54679e-05	0.00594296	0.0118409	0.000266744	3.79528e-06	3.79772e-06	9.54827e-05	0.000488185	0.0163714	3.52254e-06	0.785295	0.000163512	4.24192e-10	0.165326	0.000245123	7.04111e-05	0.000148029	8.76514e-06	0.0102363	9.05034e-06	7.25132e-07	0.00206126	0.000220317	5.27249e-12	3.28538e-06
cell_962	Macrophage_ys	Haematoendothelial progenitors_2_mouse_gastrulation	0.00619408	0.000537142	0.00135705	6.09374e-06	3.94299e-05	1.88655e-06	7.97251e-05	0.000319483	2.28864e-05	2.98331e-07	6.82976e-05	0.0100208	0.207083	0.000190246	0.000226776	0.00043142	0.000576538	0.000301047	0.0336349	3.63887e-05	0.45575	0.000109435	1.00825e-08	0.249868	0.0114149	0.00113221	0.00103002	6.68017e-05	0.00506479	0.000166156	3.73278e-05	0.00263183	0.0113607	1.10154e-10	0.000240411
cell_1039	HSPC_1_ys	Blood progenitors 2_2_mouse_gastrulation	0.000450837	0.00355853	0.00562762	0.00158195	0.000195486	0.000287986	0.000254327	9.68433e-05	0.000646588	1.90154e-06	0.00259303	0.764045	0.0872829	0.0137218	0.000236864	0.0154997	0.0148927	0.000704778	0.00377153	0.000164228	0.0530047	0.000223138	5.83314e-08	0.00675878	0.00936467	0.00331628	0.0076851	0.00013413	0.00167955	3.68033e-05	6.10338e-05	0.000875007	0.00112342	2.11738e-08	0.000122677
cell_1129	Macrophage_ys	Blood progenitors 2_2_mouse_gastrulation	0.000869129	5.96977e-05	0.000157552	8.89891e-06	0.000214649	2.34355e-05	8.08135e-06	9.84516e-05	1.11403e-05	1.22212e-08	8.68315e-05	0.0963183	0.00622883	0.000288759	4.6397e-05	0.000168878	0.000593977	0.000178172	0.000799436	5.08886e-06	0.520596	0.000124963	3.74787e-10	0.359546	0.000792187	8.65242e-05	8.27291e-05	2.56281e-05	0.00996363	3.24138e-06	3.32841e-07	0.000225136	0.00235837	1.60309e-10	2.97301e-05
cell_1138	Macrophage_ys	Blood progenitors 2_5_mouse_gastrulation	0.000864781	0.000516211	0.00340762	5.55743e-05	0.00771698	4.99255e-06	0.000886989	0.0109665	0.000126636	3.18064e-07	0.000376025	0.0744982	0.248029	0.00291756	5.56125e-05	0.00183597	0.0121291	0.00818784	0.185185	6.15727e-05	0.376981	0.00339582	7.77201e-08	0.0415516	0.00437479	0.000763626	0.00163496	5.98879e-05	0.0106061	0.000243623	4.08016e-05	0.00192857	0.000541872	8.32995e-10	5.48479e-05
cell_1167	Macrophage_ys	Blood progenitors 2_2_mouse_gastrulation	0.000823984	0.00110434	0.00308085	6.63883e-05	0.000756323	0.000196484	0.000146151	0.00542495	6.1746e-05	1.71612e-07	0.000289343	0.132982	0.245558	0.00401388	5.28673e-05	0.00137758	0.00159946	0.000636225	0.0266301	3.82361e-05	0.429813	0.00101677	9.44071e-09	0.127381	0.00273421	0.000676174	0.000448894	9.64237e-05	0.00998649	6.78452e-05	1.18946e-05	0.00240386	0.000510668	2.09097e-10	1.30659e-05
cell_1236	Macrophage_ys	ExE endoderm_2_mouse_gastrulation	6.65732e-07	1.20147e-07	1.84222e-07	1.22817e-08	3.28156e-07	1.89686e-07	5.18823e-07	1.39463e-08	9.77011e-07	2.55289e-14	6.58286e-09	0.000735555	2.18065e-10	4.81014e-07	3.20537e-08	2.74567e-07	2.17475e-06	3.55887e-06	3.28082e-07	1.2172e-05	0.995972	7.53094e-05	2.69169e-12	0.00306125	5.84358e-05	1.96869e-06	2.2565e-08	3.36057e-07	5.85501e-05	1.98104e-08	1.5147e-08	1.29482e-05	8.27107e-07	1.7349e-10	2.17384e-07
cell_1273	Macrophage_ys	ExE endoderm_2_mouse_gastrulation	1.34162e-06	3.74914e-07	3.07988e-07	1.81862e-08	1.58679e-07	3.16395e-07	2.70408e-07	1.42532e-08	4.69839e-07	4.9941e-14	9.63468e-09	0.000943994	1.96635e-09	3.758e-07	4.52235e-08	2.6267e-07	4.15574e-06	2.14263e-06	7.22173e-07	1.42826e-05	0.996643	6.14427e-05	1.31436e-11	0.00207477	9.70417e-05	1.72957e-06	4.66321e-08	2.04659e-07	0.000144119	8.24397e-08	1.10193e-07	7.32053e-06	7.71004e-07	4.50094e-10	2.79271e-07
cell_1302	Macrophage_ys	Blood progenitors 1_1_mouse_gastrulation	0.000528211	6.58218e-05	0.000721779	2.20999e-06	7.13899e-05	8.98216e-07	2.52788e-05	0.000559495	8.14619e-06	1.02999e-08	8.38431e-05	0.0174645	0.0161801	0.0002555	3.40455e-05	0.000129402	0.000175579	0.000551175	0.0111267	6.62029e-06	0.747615	0.000167726	7.84027e-10	0.192886	0.00150336	8.25463e-05	0.000214919	2.29169e-05	0.00802646	1.05551e-05	2.19365e-06	0.000919749	0.00054492	9.3944e-12	1.23763e-05
cell_1319	Microglia_ys	Blood progenitors 1_0_mouse_gastrulation	0.00147512	0.000211875	0.000395992	1.50302e-05	2.83478e-05	5.77236e-06	2.6019e-05	0.00039709	2.11971e-06	1.79564e-08	8.27652e-05	0.0485516	0.00971063	0.000140487	5.97428e-05	0.000126505	0.000847334	0.000332485	0.00491654	1.41698e-05	0.390671	0.000833596	1.50844e-08	0.52894	0.00240375	0.00018148	0.000133813	4.22991e-05	0.0074072	5.51841e-06	3.63213e-07	0.000577939	0.00139678	3.09611e-10	6.61005e-05
cell_1403	Macrophage_ys	ExE endoderm_4_mouse_gastrulation	7.0648e-08	5.93336e-08	4.23585e-07	3.29959e-09	2.56263e-10	9.23382e-12	8.30381e-10	1.69542e-09	1.03945e-08	1.91852e-14	1.43587e-10	0.00022271	2.36499e-10	2.68219e-07	9.19044e-10	6.50901e-10	6.98383e-07	2.98236e-09	1.38753e-09	4.49661e-08	0.998389	1.62083e-06	1.36682e-11	0.00127684	2.56871e-07	1.87395e-08	8.34133e-10	1.46499e-09	0.000107572	2.90702e-10	1.64299e-10	3.95554e-07	6.68376e-08	3.5574e-13	4.10255e-10
cell_1409	MK_ys	Blood progenitors 2_5_mouse_gastrulation	1.16852e-09	4.54391e-11	1.47209e-12	7.75664e-10	1.18425e-07	2.42495e-09	1.48175e-05	9.46061e-08	1.77681e-06	2.54162e-06	8.25764e-10	2.83513e-11	2.64152e-10	9.21239e-10	6.32477e-10	8.5836e-14	4.39248e-11	0.000525803	0.999453	8.51923e-08	7.50011e-08	1.18786e-06	9.89092e-10	4.42199e-10	1.09715e-10	2.19489e-08	2.4237e-08	8.0676e-09	1.42674e-10	6.01442e-09	6.74098e-09	8.22861e-10	9.69362e-11	2.20057e-07	7.97464e-09
cell_1433	Microglia_ys	Haematoendothelial progenitors_3_mouse_gastrulation	0.000653761	0.000606427	0.0056523	4.20149e-06	6.98903e-05	1.7217e-06	0.000120453	0.000832043	1.15549e-05	3.04674e-07	2.1934e-05	0.00809684	0.032625	0.000591924	6.84286e-05	0.000305716	0.00200631	0.000890135	0.0342338	3.25549e-05	0.418363	0.000426141	1.03342e-07	0.47216	0.0131958	0.000447969	0.000524115	3.55533e-05	0.00408661	4.50552e-05	9.62773e-06	0.00252041	0.00129859	1.93155e-10	6.2184e-05
cell_1441	MK_ys	Haematoendothelial progenitors_3_mouse_gastrulation	2.02708e-08	1.00448e-10	7.38874e-13	1.82088e-09	4.31416e-08	4.09014e-10	0.000126771	6.85443e-07	3.18625e-06	0.000332473	1.1808e-09	2.3554e-11	1.31032e-10	2.88332e-09	4.94461e-09	1.35272e-13	8.81783e-10	0.000177114	0.999338	6.41074e-07	6.69321e-08	1.26744e-06	8.61872e-08	8.89867e-10	6.8546e-10	7.67245e-08	4.75394e-08	1.74364e-08	1.91559e-10	3.39938e-08	1.77462e-07	7.12064e-10	1.91506e-09	1.87517e-05	2.1001e-07
cell_1722	Macrophage_ys	ExE endoderm_6_mouse_gastrulation	6.3465e-08	1.57407e-07	4.29661e-06	1.48378e-09	4.44027e-09	3.90948e-11	1.68409e-09	1.77867e-09	2.39768e-08	4.83621e-13	5.01519e-10	2.04904e-05	4.01584e-09	7.37894e-08	3.7099e-10	3.16811e-08	1.27384e-06	1.49661e-07	2.07144e-09	4.06934e-08	0.998184	1.65531e-07	1.25835e-11	0.00120665	6.17053e-07	3.10054e-08	8.92746e-09	7.1948e-09	0.000580303	3.01853e-09	3.28992e-09	1.85324e-06	3.49993e-08	8.82061e-13	3.94505e-10
cell_1869	Macrophage_ys	ExE endoderm_2_mouse_gastrulation	1.88952e-06	3.25182e-07	6.06735e-06	1.08402e-07	5.80365e-08	1.58205e-07	1.51466e-07	3.29457e-08	3.95131e-07	2.01356e-12	1.50594e-08	0.000823913	1.24516e-08	5.95363e-07	2.81109e-08	1.87974e-07	1.13448e-06	7.72095e-06	7.30881e-08	7.83215e-07	0.983457	5.99881e-05	4.16955e-11	0.0150586	9.01853e-06	5.23325e-07	2.86383e-07	2.60755e-07	0.000542234	2.77482e-09	3.82462e-09	2.71112e-05	1.31409e-06	1.00443e-10	6.00756e-08
cell_1915	Macrophage_ys	Visceral endoderm_2_mouse_gastrulation	4.46621e-05	4.64473e-05	0.000102775	5.05106e-06	3.07496e-06	0.00123664	3.52046e-06	2.46757e-07	3.13738e-06	7.09172e-11	8.4734e-07	0.0596145	5.62399e-06	1.38631e-06	5.21367e-07	2.36985e-06	3.45301e-05	0.00053868	9.50886e-06	1.48466e-05	0.768277	2.61646e-05	9.20223e-11	0.16877	0.000171855	9.74393e-06	1.75716e-05	1.56931e-05	0.000528954	3.60209e-08	3.30072e-08	0.000486967	1.54757e-05	5.99132e-09	1.22565e-05
cell_1949	Macrophage_ys	ExE endoderm_2_mouse_gastrulation	3.68445e-06	3.78956e-06	4.43535e-05	9.47421e-07	2.44411e-07	2.5791e-07	1.55793e-06	2.27641e-07	2.43091e-06	1.66509e-12	7.42525e-08	0.00676871	4.97734e-08	4.63347e-06	2.59665e-07	1.17533e-06	3.04758e-06	3.02118e-05	3.79211e-07	2.02899e-05	0.960571	0.000220374	2.94533e-11	0.0305812	0.000130755	9.7195e-06	3.94019e-07	3.30603e-06	0.00120104	2.31489e-08	2.48153e-08	0.000390329	4.88283e-06	1.065e-09	5.91525e-07
cell_2230	Macrophage_ys	ExE endoderm_4_mouse_gastrulation	4.16768e-08	2.08211e-08	7.14129e-07	1.87126e-09	3.06074e-09	5.41189e-11	1.24136e-09	5.4938e-10	1.80657e-08	1.69455e-14	4.17087e-10	5.90987e-05	6.40898e-10	4.65611e-08	3.27557e-10	1.1616e-09	3.74874e-07	4.28754e-08	7.00708e-09	8.43404e-09	0.998473	1.98798e-07	2.09035e-12	0.00122776	1.37679e-07	5.5765e-09	1.47773e-09	2.53794e-09	0.000237832	6.69342e-11	5.57972e-11	3.5292e-07	6.17296e-08	6.80668e-14	5.67171e-10
cell_2312	Macrophage_ys	ExE endoderm_4_mouse_gastrulation	1.33224e-06	1.95979e-07	1.00624e-05	2.64195e-08	3.43019e-08	1.63886e-08	2.49684e-08	9.62461e-09	2.83741e-07	1.2089e-12	1.36852e-08	0.000332247	1.00193e-08	9.15459e-08	7.96457e-09	2.67305e-08	3.34334e-06	6.89246e-07	5.70638e-08	6.99879e-08	0.993623	1.63358e-06	1.72165e-11	0.00589852	2.85066e-06	1.44927e-07	1.1475e-07	1.52442e-07	0.00010883	8.95134e-10	3.80102e-10	1.57131e-05	8.5345e-07	9.61846e-12	2.12553e-08
cell_2372	Macrophage_ys	ExE endoderm_4_mouse_gastrulation	2.78402e-07	2.94152e-07	4.64033e-06	1.90674e-07	1.3094e-08	6.11787e-09	3.28513e-08	6.24018e-09	5.65951e-07	1.24463e-13	3.88564e-09	0.00114585	9.93601e-10	5.60727e-07	1.04415e-08	1.59193e-08	1.55562e-06	2.35075e-06	1.01395e-08	1.7562e-07	0.995092	1.19615e-05	5.4104e-11	0.00361897	2.03103e-06	1.42516e-07	2.97209e-08	4.62069e-08	0.00011388	4.29659e-10	1.1991e-09	3.62242e-06	5.62929e-07	8.62323e-12	7.17266e-09
cell_2459	Macrophage_ys	ExE endoderm_2_mouse_gastrulation	2.6504e-06	1.21134e-06	7.67643e-06	7.94907e-07	8.66804e-08	1.82174e-06	6.41046e-07	7.31069e-08	2.09248e-06	2.26522e-12	2.54488e-08	0.00524154	1.55811e-08	7.67806e-07	1.07539e-07	5.95624e-07	3.94225e-06	2.06146e-05	2.53795e-07	3.6127e-06	0.973433	3.56362e-05	2.34764e-11	0.0208747	2.53871e-05	3.53729e-06	5.36752e-07	7.88335e-07	0.000292636	1.80328e-08	3.54263e-08	4.38907e-05	1.7891e-06	2.57395e-10	1.4387e-07
cell_2600	Macrophage_ys	Visceral endoderm_2_mouse_gastrulation	4.69594e-05	0.00020429	0.00059649	1.25368e-05	3.59699e-05	7.4581e-05	4.00869e-05	5.00686e-06	1.06848e-05	5.41745e-10	1.72808e-06	0.0256467	0.000247918	4.25159e-05	9.75534e-07	0.000100236	0.000609367	0.00108721	2.45506e-05	7.60427e-05	0.857135	0.000192913	1.14439e-09	0.102058	0.00154888	4.98529e-05	2.01964e-05	6.71682e-05	0.00889777	1.72039e-06	7.62531e-07	0.0010988	3.10609e-05	5.12706e-09	3.37182e-05
cell_2619	Macrophage_ys	ExE endoderm_4_mouse_gastrulation	1.69592e-06	8.6629e-07	1.55675e-05	9.16249e-08	5.01087e-08	1.01717e-08	2.23031e-07	2.63515e-08	7.07408e-07	1.95905e-12	1.35611e-08	0.00103095	1.10898e-08	3.37985e-06	1.68655e-07	1.83331e-07	9.52356e-06	7.5706e-07	3.36465e-08	5.24171e-07	0.988527	1.35466e-05	8.56154e-11	0.00997607	5.16985e-06	2.30358e-07	1.17443e-07	2.03715e-07	0.00040492	2.16529e-09	8.85516e-09	3.55178e-06	4.72633e-06	2.9676e-11	4.14317e-08
cell_2699	HSPC_1_ys	Blood progenitors 2_1_mouse_gastrulation	0.000224364	0.00210365	0.0129774	0.000968801	0.0126965	0.000830279	9.37176e-05	0.000325517	0.000414459	1.35288e-06	0.000925597	0.43468	0.110861	0.00696652	1.98463e-05	0.00333821	0.0127757	0.00142521	0.0124983	0.000154062	0.324705	0.000144625	1.23472e-07	0.0353483	0.00364758	0.00035237	0.0029173	7.40899e-05	0.0146715	4.21832e-05	1.4428e-05	0.00364045	0.000131025	1.26153e-08	3.06485e-05
cell_2719	Microglia_ys	Blood progenitors 1_0_mouse_gastrulation	0.00110073	0.000743705	0.00176832	3.31946e-05	0.000149005	3.86106e-06	0.000100707	0.000690222	1.76761e-05	8.90372e-08	0.000287224	0.0911382	0.103868	0.000410326	0.000125906	0.00116755	0.00184742	0.000507063	0.00566654	3.04269e-05	0.34847	0.000371115	4.28599e-09	0.418839	0.00468286	0.000232327	0.00106558	8.61407e-05	0.00867264	1.33278e-05	2.3461e-06	0.000711313	0.00700297	2.91413e-10	0.000194439
cell_2757	Microglia_ys	Haematoendothelial progenitors_3_mouse_gastrulation	0.00179906	0.000313717	0.00107578	6.17328e-06	2.90773e-05	5.78063e-06	5.315e-05	0.00123062	1.86893e-05	3.86258e-06	6.74247e-05	0.00693428	0.162892	0.000142086	0.000146076	0.000456153	0.00194684	0.000122274	0.00167998	3.25308e-05	0.31081	4.45992e-05	2.87223e-08	0.490029	0.00686274	0.000552083	0.000771038	4.94104e-05	0.00612208	0.000119598	3.40186e-05	0.00159033	0.00374975	6.64284e-10	0.000309751
cell_2826	Microglia_ys	Haematoendothelial progenitors_3_mouse_gastrulation	0.00314487	0.000922584	0.00344337	7.46045e-05	0.000411112	6.76221e-06	1.40517e-05	0.000259175	1.01377e-05	1.03596e-06	0.000217003	0.0664104	0.0793873	0.000170371	0.000229641	0.000282158	0.0111107	0.000147253	0.00134739	1.20783e-05	0.399455	0.000124203	3.61746e-08	0.41467	0.00376126	0.000320388	0.000379982	8.68358e-05	0.00679383	8.09231e-06	2.22795e-06	0.00103157	0.00464147	6.89855e-09	0.00112305
cell_2894	Macrophage_ys	Haematoendothelial progenitors_3_mouse_gastrulation	0.00425374	0.000463746	0.000492174	4.11972e-05	0.000126212	1.82569e-05	4.95833e-05	0.000370631	6.85594e-05	3.5616e-07	0.000447848	0.158817	0.0788095	0.000413734	0.000625573	0.000547956	0.00204002	0.000410257	0.00841873	3.0636e-05	0.4419	0.000250941	2.01246e-08	0.26714	0.00309921	0.000475426	0.00234846	0.000104517	0.0137373	3.24355e-05	2.76133e-05	0.00112983	0.0130216	1.07298e-09	0.000286606
cell_2896	Macrophage_ys	Blood progenitors 1_0_mouse_gastrulation	0.00219609	0.00104679	0.00327126	0.000175965	0.000695663	2.48081e-05	6.12789e-05	0.00187016	4.21807e-05	1.04448e-06	0.000908798	0.0718736	0.106629	0.000510403	0.000286718	0.00111959	0.00132487	0.000477855	0.0339775	4.95004e-05	0.515431	0.000345535	4.79092e-08	0.199303	0.00253828	0.000918229	0.00463824	0.000140575	0.0424485	0.000192498	3.41444e-05	0.00355133	0.00376364	1.3833e-09	0.000152641
cell_3014	HSPC_2_ys	Blood progenitors 1_0_mouse_gastrulation	0.000826839	0.00557641	0.011052	0.000629796	0.000356854	0.000127174	0.000573767	0.00159033	0.000339687	1.25218e-05	0.00208997	0.211869	0.43486	0.0144703	0.000542322	0.0365354	0.0708482	0.00193509	0.0157867	0.000190975	0.10462	0.000441596	7.86488e-08	0.0429528	0.0141373	0.00481517	0.0127242	0.000256885	0.00112923	0.000267249	0.000125382	0.00308412	0.0047848	1.19461e-08	0.00044741
cell_3027	Microglia_ys	Blood progenitors 1_0_mouse_gastrulation	0.000652746	0.000258808	0.00122165	7.79009e-06	8.68208e-05	1.01535e-05	4.47573e-05	0.00124929	1.24725e-05	3.03964e-07	9.5582e-05	0.00899167	0.165149	0.00074582	7.69327e-05	0.000619554	0.00240507	0.00021798	0.00292969	1.09126e-05	0.386888	0.000201793	4.36179e-09	0.406241	0.00140724	0.000100791	0.000454725	3.55993e-05	0.0174159	8.4882e-05	8.38803e-06	0.00119674	0.00111654	1.6576e-10	6.1628e-05
cell_3044	Microglia_ys	Blood progenitors 1_0_mouse_gastrulation	0.000770925	0.000505057	0.000866352	1.27499e-05	0.000356031	2.26372e-05	0.000107889	0.00103231	2.39627e-05	8.7799e-07	0.000153353	0.0349456	0.336651	0.00110444	7.61909e-05	0.00105362	0.00487403	0.000212024	0.00565899	4.14664e-05	0.239884	0.000170802	4.03069e-08	0.354385	0.0023871	0.000154805	0.0008056	4.72481e-05	0.0113545	0.000109025	4.52266e-05	0.000390973	0.00168865	6.48955e-10	0.000107129
cell_3106	Macrophage_ys	ExE endoderm_2_mouse_gastrulation	2.83328e-06	3.68383e-07	3.37473e-06	2.76551e-08	1.02417e-07	4.39093e-08	5.76015e-07	1.35671e-08	1.52711e-06	7.81019e-14	2.0445e-08	0.000404838	6.29694e-10	1.65261e-07	3.17805e-08	7.8746e-07	1.44993e-06	1.64584e-06	1.12728e-07	6.13068e-06	0.996624	2.40749e-05	1.46924e-11	0.00275213	2.86572e-05	1.33571e-06	9.72808e-08	5.05113e-07	0.000129305	7.30698e-08	2.70169e-07	1.3895e-05	1.68216e-06	1.7716e-10	1.14139e-07
cell_3155	Macrophage_ys	Blood progenitors 2_2_mouse_gastrulation	0.000136087	1.04928e-05	4.03839e-05	1.01783e-05	1.6888e-05	6.59156e-06	2.83001e-07	3.33681e-06	4.44796e-06	1.82742e-10	3.76914e-05	0.0588437	0.000419443	2.53669e-05	1.41148e-06	5.93451e-06	2.69617e-05	1.67836e-05	3.61844e-05	5.3781e-07	0.901897	1.10545e-05	1.6325e-11	0.0367627	5.91244e-05	1.78647e-05	1.95643e-05	1.02962e-05	0.00130235	6.16414e-08	4.02474e-09	0.00016675	0.000108441	6.00489e-12	1.68989e-06
cell_3164	HSPC_1_ys	Blood progenitors 2_2_mouse_gastrulation	0.000190933	0.0065764	0.00957633	0.00201286	0.000114049	0.00102745	0.000854525	0.000278281	0.000276538	1.98614e-05	0.0023423	0.547389	0.303642	0.00579392	0.00031283	0.0528083	0.0436511	0.00105529	0.00211037	4.09387e-05	0.00279228	0.000195479	1.0313e-06	0.00146279	0.00153653	0.000543817	0.0113924	5.15575e-05	0.000948698	0.000155034	0.000407478	0.000284975	7.07069e-05	6.92574e-07	8.29133e-05
cell_3186	Macrophage_ys	Blood progenitors 1_0_mouse_gastrulation	0.000156542	3.2642e-05	0.000200148	2.63921e-06	3.55896e-05	2.39777e-06	9.84333e-06	0.0001451	7.41723e-06	7.57467e-09	2.52968e-05	0.018655	0.0128011	0.000127756	1.29499e-05	4.24218e-05	0.000243888	0.00026001	0.00194793	1.98921e-06	0.775878	0.000124151	8.04541e-10	0.186164	0.000246548	2.50617e-05	6.9063e-05	1.23934e-05	0.00199743	2.15368e-06	5.76713e-07	0.000313334	0.000441841	2.37563e-11	1.49918e-05
cell_3190	Macrophage_ys	Blood progenitors 1_0_mouse_gastrulation	0.000701661	6.70395e-05	0.000141074	6.98517e-06	1.88007e-05	3.27577e-05	6.60376e-05	0.000921619	4.19815e-05	1.03115e-07	0.000120954	0.0116241	0.0115656	0.000714401	3.59461e-05	0.000120079	0.000277781	0.000539269	0.0197144	4.6809e-06	0.659063	0.000191227	3.87419e-09	0.27926	0.00170335	5.54908e-05	0.000384135	2.51528e-05	0.0103698	7.81215e-06	7.85599e-07	0.000983186	0.00121689	1.25334e-10	2.42112e-05
cell_3273	HSPC_1_ys	Blood progenitors 2_1_mouse_gastrulation	0.00016485	0.00629196	0.0402252	0.00823438	0.0255742	0.000207262	0.000552717	0.000380019	0.00121189	7.77901e-06	0.0049488	0.628944	0.128554	0.0152104	0.000146288	0.0257314	0.0544611	0.00541154	0.0123473	0.000125744	0.0204624	0.000172332	1.67847e-06	0.000858656	0.00193058	0.000764645	0.0119216	0.000141607	0.00141845	8.09092e-05	0.000112395	0.0033229	3.43845e-05	2.93877e-07	4.58572e-05
cell_3449	Microglia_ys	Haematoendothelial progenitors_3_mouse_gastrulation	0.00088323	0.000343008	0.000384087	1.41976e-05	1.60758e-05	9.37558e-05	1.00893e-05	2.98829e-05	5.25535e-06	4.61532e-07	6.29778e-05	0.0284312	0.00494339	0.000346608	9.33105e-05	0.000153641	0.000570673	0.000216168	0.00306068	7.32673e-06	0.291326	6.37452e-05	1.13152e-08	0.650754	0.00189039	0.00016917	0.000354129	3.6177e-05	0.0111291	2.04015e-06	1.1869e-06	0.0007085	0.00363577	2.41131e-09	0.000264364
cell_3480	Macrophage_ys	Blood progenitors 1_0_mouse_gastrulation	0.00069118	0.000130353	0.000798638	2.41417e-06	8.84784e-05	5.21785e-06	2.65694e-05	0.00145982	5.44721e-06	3.35646e-07	0.000103393	0.0109482	0.0361145	0.000255326	6.31429e-05	0.000267325	0.000598873	0.00023229	0.00418105	5.39707e-06	0.682565	0.000214816	1.79161e-08	0.253922	0.00115208	0.000152363	0.000227659	3.31438e-05	0.00353402	8.48473e-06	1.69898e-06	0.00110751	0.00100183	3.51245e-10	0.000101015
cell_3564	Macrophage_ys	ExE endoderm_2_mouse_gastrulation	2.0348e-06	1.08547e-07	1.15448e-06	9.98922e-08	1.89401e-07	5.34874e-07	3.06712e-07	3.16797e-08	9.01435e-07	5.4851e-14	1.9644e-08	0.00132743	1.26361e-09	1.0123e-06	4.41394e-08	1.32043e-07	9.90421e-07	1.01746e-06	2.00038e-07	1.66446e-06	0.994447	0.000109849	1.15777e-11	0.00380526	1.44477e-05	2.68309e-06	1.00587e-07	1.8063e-07	0.000259362	6.17766e-09	7.60817e-09	2.05648e-05	2.51723e-06	6.25972e-11	6.04776e-08
cell_3600	Microglia_ys	Haematoendothelial progenitors_0_mouse_gastrulation	0.00377565	0.000457725	0.00085114	9.10033e-05	9.24959e-05	0.000156918	3.23348e-05	7.30728e-05	7.03995e-06	2.66821e-07	0.000163312	0.135834	0.0155497	0.000333256	0.000183977	0.000247891	0.00660945	0.000421055	0.0016735	2.19082e-05	0.271771	0.000138212	1.58112e-08	0.537218	0.00862953	0.000300746	0.000526157	9.37824e-05	0.00760617	1.02651e-05	4.61937e-06	0.00102782	0.00541634	7.45162e-09	0.00068189
cell_3601	HSPC_2_ys	Blood progenitors 2_2_mouse_gastrulation	0.000203744	0.00162542	0.0060679	0.000223404	0.00163411	1.07793e-05	0.00057685	0.00177647	0.000284454	4.11679e-06	0.00117566	0.113631	0.664296	0.0121536	0.000134712	0.0372942	0.0195387	0.00466331	0.0197969	4.54853e-05	0.0834547	0.000208438	1.31845e-07	0.0180057	0.00278987	0.000387896	0.00386968	4.86612e-05	0.003855	0.00040994	0.000625021	0.00083516	0.000351439	2.62117e-09	2.22395e-05
cell_3654	HSPC_2_ys	Blood progenitors 1_0_mouse_gastrulation	0.00029912	0.00374721	0.00716729	0.000257238	0.00120256	1.11992e-05	0.000812074	0.00325985	0.000169262	4.67759e-05	0.0011046	0.0766783	0.600536	0.00658071	0.000227104	0.0564654	0.0621514	0.00207601	0.0191954	0.000197565	0.0955739	0.000380417	1.34923e-06	0.0375005	0.0078251	0.00116072	0.00891125	0.000162253	0.00285098	0.00067774	0.000852695	0.00130436	0.000505044	1.93757e-08	0.000108117
cell_3669	Macrophage_ys	Haematoendothelial progenitors_0_mouse_gastrulation	0.00386154	0.000561002	0.00319339	2.00592e-05	0.000263164	2.07617e-06	0.000446406	0.00208282	3.42959e-05	1.3789e-06	0.000237165	0.0186676	0.0690978	0.00129896	0.0017095	0.000728306	0.0117173	0.00114697	0.0376725	3.53042e-05	0.460781	0.000513459	3.07177e-08	0.35003	0.0166927	0.00182776	0.000512012	0.000291738	0.00238995	2.57535e-05	4.2781e-06	0.00262988	0.0109333	5.25445e-09	0.000590086
cell_3672	Macrophage_ys	Blood progenitors 1_0_mouse_gastrulation	0.000490123	0.000514172	0.00286366	6.98309e-06	0.000364477	3.78392e-06	3.20426e-05	0.000853469	6.6019e-06	8.07862e-07	8.50398e-05	0.00385227	0.07442	0.000386687	2.61339e-05	0.000311818	0.00104763	0.000550461	0.00815137	3.40595e-05	0.619118	0.000104466	2.185e-08	0.25222	0.00212353	7.9105e-05	0.000158618	4.82816e-05	0.0295949	4.82972e-05	1.5386e-05	0.00193443	0.000516545	1.46025e-10	3.65769e-05
cell_3741	HSPC_2_ys	Blood progenitors 2_2_mouse_gastrulation	3.34915e-05	0.00253065	0.00673278	0.0038438	0.00197004	7.68134e-05	0.000624663	0.000604235	0.00042669	5.30159e-06	0.00221142	0.33067	0.403255	0.0124487	5.64017e-05	0.0459945	0.144396	0.00108613	0.0272514	4.56404e-05	0.00247503	5.83071e-05	9.7378e-08	0.00091169	0.000726961	0.000133938	0.0108547	2.75633e-05	0.000163629	0.000116369	0.000113219	9.12377e-05	4.08049e-05	4.32586e-08	2.21163e-05
cell_3755	Macrophage_ys	Visceral endoderm_0_mouse_gastrulation	2.17232e-05	3.38826e-05	8.20171e-06	4.98021e-07	5.20569e-07	0.00050347	1.44656e-05	2.98371e-07	1.29999e-05	3.72831e-10	1.72752e-07	0.0119016	4.09999e-07	1.98221e-05	3.10009e-06	2.96655e-05	0.000655703	0.000197817	6.39181e-06	9.46772e-05	0.854073	0.000239536	2.15112e-09	0.117213	0.00230945	1.50638e-05	4.81824e-06	6.83541e-06	0.0123901	1.12412e-06	1.35401e-05	0.000105436	8.83158e-05	1.30637e-07	3.41977e-05
cell_3764	HSPC_1_ys	Blood progenitors 2_2_mouse_gastrulation	5.09259e-05	0.0243296	0.0217083	0.0102212	0.00174249	0.00018889	0.00125661	0.00073444	0.000331746	3.7246e-06	0.0019907	0.565107	0.244392	0.00738511	6.31605e-05	0.0180465	0.0696073	0.00178682	0.00943151	0.000253467	0.00557221	0.000465399	7.45463e-08	0.00057765	0.000825365	0.000413352	0.0118034	0.0002316	0.000697147	9.17921e-05	8.40255e-05	0.000405959	8.72214e-05	1.62052e-07	0.000113329
cell_3855	Macrophage_ys	Blood progenitors 2_2_mouse_gastrulation	0.00082081	7.1337e-05	0.000119323	4.18534e-05	8.72172e-05	0.000107726	2.35301e-06	0.000221445	1.0983e-05	7.85042e-09	0.000126369	0.0616949	0.0016741	0.000228094	4.28379e-05	3.32567e-05	0.000159399	0.000121234	0.00253198	2.62876e-05	0.649219	0.000367594	8.90336e-10	0.266381	0.00366208	0.000692057	0.000169314	0.000105115	0.00680965	2.16486e-06	1.06411e-07	0.00319017	0.00124301	7.22051e-11	3.76524e-05
cell_3978	Microglia_ys	Haematoendothelial progenitors_0_mouse_gastrulation	0.00166753	0.00021438	0.000354585	8.56555e-05	0.000230908	8.56769e-05	2.79658e-05	0.000549731	9.71757e-06	1.06205e-06	0.00012246	0.0447802	0.0400928	0.00085376	0.000443678	0.000267411	0.0211669	0.000329653	0.00955453	1.40104e-05	0.115775	0.000199851	3.20164e-07	0.739805	0.0151919	0.000293602	0.000458215	5.00717e-05	0.00184624	3.83478e-06	1.95761e-06	0.000326619	0.00462856	3.34061e-09	0.000566465
cell_3999	HSPC_1_ys	Blood progenitors 1_0_mouse_gastrulation	0.000314518	0.00843747	0.0232829	0.0027599	0.000776773	0.000110439	0.000222506	8.82067e-05	0.000128568	1.41049e-05	0.00207458	0.630924	0.0894563	0.00894547	0.0004363	0.0210135	0.176066	0.000675832	0.00325815	0.000107377	0.0104734	0.000194104	1.78909e-06	0.00549487	0.00245322	0.000949475	0.0100018	0.000255524	4.90301e-05	3.02652e-05	3.27524e-05	0.000520313	0.000253079	1.2455e-06	0.00019631
cell_4039	Macrophage_ys	Visceral endoderm_4_mouse_gastrulation	4.81371e-05	8.57795e-06	5.96395e-06	4.69019e-06	2.70788e-06	0.00108874	3.34609e-06	1.18675e-07	2.40558e-06	8.43746e-12	8.21145e-07	0.0065313	1.71757e-07	2.73746e-07	4.05535e-07	2.52316e-05	2.94095e-05	0.00125678	1.9333e-05	5.22049e-05	0.880151	2.64766e-05	2.79505e-11	0.107953	0.00202678	1.2985e-05	1.34085e-05	4.08565e-05	0.000365862	2.0184e-07	6.36232e-08	0.000258014	1.45569e-05	1.59176e-07	5.63159e-05
cell_4074	Macrophage_ys	Blood progenitors 1_1_mouse_gastrulation	0.00977194	0.00180928	0.00370772	0.000645807	0.00136437	8.73569e-05	0.000385326	0.000915022	0.000147989	1.87759e-06	0.00278458	0.179623	0.0687525	0.000728703	0.000689327	0.00178711	0.00931391	0.00557263	0.1496	0.000408638	0.350384	0.0016056	2.96459e-07	0.107836	0.0561478	0.0111362	0.00562234	0.000452109	0.00584403	0.000160155	3.9462e-05	0.0133673	0.00741536	5.63117e-08	0.00189118
cell_4097	Macrophage_ys	Blood progenitors 1_1_mouse_gastrulation	0.000339928	0.00057978	0.000811975	1.03126e-05	1.15504e-05	9.13786e-07	7.34751e-05	0.000393818	6.49335e-06	4.30709e-08	6.63998e-05	0.0180949	0.0337728	0.000156295	2.44014e-05	0.000277615	0.000557393	0.000575319	0.00382623	2.04121e-05	0.663118	0.000334042	1.2333e-09	0.262907	0.00110106	0.00023758	0.000596067	2.93347e-05	0.00821332	1.16531e-05	1.76985e-06	0.00130364	0.00237465	8.65173e-11	0.000171777
cell_4336	Microglia_ys	Haematoendothelial progenitors_3_mouse_gastrulation	0.00734327	0.000655498	0.00126924	8.54595e-06	5.69782e-05	2.31399e-06	3.66287e-05	0.000250124	1.80686e-05	1.43828e-07	0.000437071	0.0294646	0.0517209	0.000337714	0.000572831	0.000619443	0.00109837	7.3467e-05	0.00227287	2.2177e-05	0.385529	0.000284564	2.7755e-09	0.495444	0.00328007	0.000236145	0.000385926	6.16239e-05	0.00894843	4.68368e-05	8.31675e-06	0.000769284	0.00853915	1.70911e-10	0.000206291
cell_4419	Macrophage_ys	Blood progenitors 1_0_mouse_gastrulation	0.000309956	9.35397e-05	0.000549372	6.41223e-06	8.97102e-05	5.25462e-06	1.33922e-05	0.000207865	1.53588e-05	3.16488e-09	0.000102114	0.0239225	0.0297447	0.000510515	1.57385e-05	0.000114112	0.000104569	0.000298571	0.0101615	1.32462e-05	0.519093	0.000194847	3.65535e-10	0.407656	0.00117361	0.000109237	0.000174398	4.33241e-05	0.00370306	6.60991e-06	6.55057e-07	0.000950859	0.000584064	1.40242e-11	3.18188e-05
cell_4420	Macrophage_ys	Blood progenitors 1_0_mouse_gastrulation	0.000584232	7.26977e-05	0.00029771	2.20099e-05	4.40133e-05	8.90433e-06	9.43753e-06	0.000291733	3.7204e-06	1.52526e-08	7.73017e-05	0.0220971	0.00454516	2.96601e-05	1.23511e-05	7.37959e-05	0.000342814	0.000198626	0.00157264	7.7828e-06	0.701698	0.000267274	3.9813e-10	0.259329	0.000981559	0.000182228	0.000192888	3.26661e-05	0.00430771	1.932e-06	1.49438e-07	0.00129326	0.00136288	1.648e-10	5.91415e-05
cell_4522	Macrophage_ys	Haematoendothelial progenitors_0_mouse_gastrulation	0.0040388	0.00330925	0.00685604	0.000127514	0.000108201	1.87651e-06	0.000354404	0.00139637	3.91776e-05	8.42575e-07	0.000449566	0.0537313	0.0857773	0.00121098	0.000773348	0.0027261	0.00442791	0.00068893	0.00987512	8.69005e-05	0.421375	0.000650953	6.5935e-08	0.353671	0.0151732	0.00194402	0.00266171	0.000357296	0.00224964	2.12012e-05	1.26023e-05	0.00261619	0.0220926	2.90129e-09	0.00119428
cell_4531	HSPC_1_ys	Blood progenitors 2_2_mouse_gastrulation	0.00033749	0.000605356	0.00216525	0.000525772	0.000443298	7.77337e-05	3.04905e-05	0.000257489	4.70312e-05	8.11746e-08	0.000468141	0.743945	0.0145136	0.00140949	5.19986e-05	0.00129208	0.0050831	0.000344654	0.0029068	1.77668e-05	0.195844	0.000185253	1.17865e-08	0.0236339	0.00115878	0.000327959	0.000975051	7.12396e-05	0.00208749	7.21496e-06	1.97088e-06	0.000798847	0.000334968	4.42125e-09	4.99214e-05
cell_4584	Macrophage_ys	Visceral endoderm_0_mouse_gastrulation	3.32529e-06	4.95928e-06	6.68906e-06	1.62177e-07	2.26763e-06	0.000101699	1.60045e-06	1.11716e-07	2.38111e-06	1.42471e-12	5.72017e-08	0.000766278	1.11182e-07	5.78277e-07	4.67812e-08	9.91171e-06	1.94065e-05	9.72773e-05	5.98452e-07	3.94553e-05	0.974078	5.53294e-05	2.37091e-12	0.0230637	0.000276523	3.23538e-06	8.1129e-07	3.63985e-06	0.00130911	6.89411e-07	1.67796e-06	0.000144807	2.29168e-06	3.33283e-09	3.04391e-06
cell_4688	Microglia_ys	Haematoendothelial progenitors_0_mouse_gastrulation	0.00281755	0.000190248	0.000339599	2.53312e-05	1.67362e-05	5.98845e-06	3.21147e-05	0.00010054	1.07459e-05	2.25589e-07	0.000143511	0.0350494	0.0212441	0.000241142	0.000215261	0.000456605	0.00229366	0.000269706	0.0161576	1.30928e-05	0.36187	4.44244e-05	9.29474e-09	0.535575	0.0090372	0.000208572	0.0013744	7.64332e-05	0.00584355	1.43427e-05	8.08528e-06	0.000240171	0.00580096	8.4721e-10	0.000283871
cell_4842	Macrophage_ys	Visceral endoderm_0_mouse_gastrulation	2.48999e-05	5.875e-06	9.1778e-07	1.59891e-06	1.17192e-07	0.00029002	1.32729e-06	4.31868e-08	6.91184e-07	8.92474e-12	1.04505e-07	0.0168654	1.01243e-08	1.80054e-06	8.72873e-07	6.2052e-06	9.07814e-05	3.76814e-05	1.26014e-06	4.03183e-05	0.871552	0.000300862	6.54042e-11	0.1095	0.000446253	6.44939e-06	8.28325e-07	6.27954e-06	0.000718717	1.59791e-08	2.54875e-08	5.41173e-05	3.8545e-05	2.58309e-07	5.38183e-06
cell_4877	Macrophage_ys	Haematoendothelial progenitors_3_mouse_gastrulation	0.000543206	0.000476977	0.00145941	5.75458e-06	4.68938e-05	4.45493e-06	2.94634e-05	0.000292209	1.28179e-05	2.67431e-07	0.000100427	0.00771648	0.084998	0.000291596	0.000118332	0.00107325	0.0011872	0.000204972	0.00461506	2.0181e-05	0.606211	5.53304e-05	1.33271e-08	0.266569	0.00334444	0.000113759	0.000353052	5.54141e-05	0.0156314	5.6676e-05	5.65864e-05	0.000931016	0.00335308	6.32001e-11	7.2841e-05
cell_4984	Macrophage_ys	Visceral endoderm_1_mouse_gastrulation	2.36704e-05	5.27324e-05	9.00131e-05	2.98666e-06	7.65196e-06	0.000105491	2.48966e-06	2.95326e-07	6.62406e-07	1.92122e-11	5.56923e-07	0.00620933	3.8446e-07	2.23168e-06	1.42557e-06	1.06465e-05	0.00013859	0.000248409	5.04189e-06	0.000127331	0.955816	3.27046e-05	2.63338e-10	0.0330117	0.00158368	6.3081e-05	3.03604e-06	5.40005e-05	0.00148512	1.11316e-06	1.25712e-06	0.000883433	1.20154e-05	1.14487e-07	2.33976e-05
cell_4987	Macrophage_ys	Haematoendothelial progenitors_3_mouse_gastrulation	0.00305415	0.00063138	0.000677046	2.31781e-05	2.60773e-05	1.91709e-06	2.96095e-05	0.000209765	1.58947e-05	3.12141e-07	0.000194459	0.0239109	0.0187881	0.00010987	0.000488011	0.000228831	0.000580862	0.00026436	0.016317	5.76418e-05	0.694897	6.15435e-05	9.05009e-09	0.198061	0.00425929	0.000648296	0.00100312	9.44183e-05	0.0115108	1.78622e-05	6.79378e-06	0.00129651	0.0221304	6.25715e-10	0.000402513
cell_5102	Macrophage_ys	Blood progenitors 2_2_mouse_gastrulation	0.000142493	4.2253e-05	0.000375382	6.41865e-06	0.000127214	4.30275e-06	1.84285e-05	0.00101258	3.57911e-05	6.05622e-09	3.41575e-05	0.0147722	0.00809255	0.00146316	3.75381e-06	3.65855e-05	0.000169506	0.00011582	0.00319416	5.28162e-06	0.840842	0.000460585	1.46029e-10	0.100351	0.000357447	5.17549e-05	7.25491e-05	8.67635e-06	0.0260357	4.50586e-06	8.3084e-07	0.00175015	0.000407884	5.94519e-12	4.63692e-06
cell_5128	Macrophage_ys	Haematoendothelial progenitors_3_mouse_gastrulation	0.000481097	0.000271676	0.000796403	1.40244e-05	5.08881e-05	1.57479e-06	2.90944e-05	0.000349006	6.08064e-06	6.37162e-07	7.1846e-05	0.029783	0.0118052	0.000153787	0.000106814	0.000315905	0.000848692	0.000551167	0.00312632	1.64918e-05	0.516954	0.000242802	1.96009e-08	0.418084	0.00121869	0.000122243	0.000526689	4.20374e-05	0.00932389	2.2173e-06	2.14103e-06	0.000744058	0.00381634	1.56947e-09	0.0001409
cell_5147	Microglia_ys	Haematoendothelial progenitors_3_mouse_gastrulation	0.00318066	0.00166334	0.00145278	3.10644e-05	4.33113e-05	2.01752e-05	0.000295162	0.00113387	1.47994e-05	5.06938e-06	0.000244211	0.0176654	0.115487	0.000749041	0.000666861	0.000606139	0.00228604	0.00118201	0.027833	0.000125761	0.0553211	0.000434245	1.79615e-07	0.728556	0.00537662	0.000637142	0.00494229	0.000234193	0.00114311	2.08324e-05	1.11505e-05	0.00140971	0.0255863	1.66831e-08	0.00164069
cell_5234	Macrophage_ys	ExE endoderm_6_mouse_gastrulation	3.85816e-08	2.60149e-08	1.97318e-06	8.2221e-10	1.04288e-08	4.00835e-11	1.78789e-10	6.66891e-10	3.71032e-09	7.5124e-14	5.14818e-10	8.7826e-06	1.44918e-10	3.69704e-08	2.328e-10	1.09512e-08	8.38902e-07	6.2411e-09	1.4395e-08	1.5457e-08	0.999114	5.00798e-08	1.49201e-12	0.000729304	1.39066e-07	2.54896e-09	1.72158e-09	1.40553e-09	0.000143994	7.52517e-10	3.15449e-10	5.83836e-07	1.90609e-08	3.06573e-13	8.03061e-11
cell_5287	Macrophage_ys	Blood progenitors 2_2_mouse_gastrulation	0.00020818	0.000270018	0.00160815	9.60856e-06	0.000611833	2.53715e-06	0.00015947	0.00129071	0.000165445	1.42182e-07	0.000148454	0.023803	0.250409	0.00201183	1.48654e-05	0.00198598	0.000992805	0.000647501	0.00874598	2.10498e-05	0.657872	0.000237981	3.2222e-09	0.026338	0.00108407	0.000145184	0.000993725	2.05188e-05	0.017967	0.000171597	7.36326e-05	0.00180433	0.000180501	2.27823e-11	4.76347e-06
cell_5298	Macrophage_ys	Blood progenitors 2_2_mouse_gastrulation	0.00198018	0.000463611	0.000289608	3.66601e-05	0.000154088	4.56906e-05	3.22276e-05	0.000641357	6.66095e-05	1.1438e-07	0.000313514	0.0560164	0.0835778	0.00122374	8.17121e-05	0.000396751	0.00162065	0.000292963	0.0105378	4.96915e-05	0.568027	0.000463888	5.74993e-09	0.203816	0.0075251	0.00040878	0.0003239	8.66384e-05	0.0573787	4.10249e-05	8.17057e-06	0.00140379	0.00265275	8.50199e-11	4.38177e-05
cell_5341	HSPC_1_ys	Blood progenitors 1_0_mouse_gastrulation	0.00251411	0.00583668	0.00918915	0.000706506	0.00105116	0.000123497	0.00277309	0.00141907	0.00125846	2.26415e-05	0.00641128	0.446147	0.171533	0.0208855	0.00301097	0.0717648	0.0092911	0.00445967	0.124176	0.000489013	0.0266971	0.00308593	4.99857e-06	0.019322	0.0196126	0.016044	0.0209793	0.000609627	0.000172857	0.000350885	0.000686679	0.00577289	0.00258585	4.99929e-07	0.00101238
cell_5621	Macrophage_ys	ExE endoderm_4_mouse_gastrulation	6.2452e-09	4.20598e-09	6.10242e-07	1.72322e-10	5.02837e-10	7.22092e-11	1.75907e-09	3.23253e-10	4.64186e-08	7.83891e-15	1.94867e-10	9.97964e-06	9.24973e-11	2.09315e-08	1.56455e-10	4.23208e-09	2.4108e-08	1.24904e-07	5.17307e-10	8.25536e-09	0.999602	1.81487e-07	6.56503e-13	0.000373636	3.24633e-08	2.22773e-09	1.17535e-09	2.99927e-09	1.31908e-05	2.14645e-10	6.84838e-10	3.85302e-07	4.8778e-09	4.26154e-14	2.66228e-11
cell_5818	Macrophage_ys	Visceral endoderm_3_mouse_gastrulation	1.86364e-05	9.73729e-05	0.000711778	1.90671e-06	2.92488e-06	0.00022549	2.78087e-06	2.40506e-07	4.86256e-06	1.6349e-10	8.19217e-07	0.0104304	5.69641e-06	4.316e-06	8.81591e-07	5.69425e-06	3.49029e-05	0.000512947	1.03595e-06	5.4074e-05	0.893118	0.000100466	3.44572e-10	0.0856936	0.000452316	2.00006e-05	5.8277e-06	3.29363e-05	0.00603621	2.94308e-07	3.31632e-07	0.00239501	1.13811e-05	8.0843e-09	1.70501e-05
cell_5832	Macrophage_ys	Visceral endoderm_0_mouse_gastrulation	0.000115125	1.66882e-05	1.75991e-05	1.32749e-06	6.10622e-07	0.00342026	1.02157e-05	2.16867e-06	1.75616e-05	2.45821e-09	4.87492e-07	0.00443968	1.66402e-06	4.27195e-06	9.01549e-07	5.74623e-06	4.21267e-05	0.000543358	4.16586e-05	1.42466e-05	0.841261	0.000146383	7.67483e-10	0.143846	0.0002039	9.31078e-06	6.03773e-05	1.35073e-05	0.00505777	2.81544e-07	2.58003e-07	0.000678202	1.63581e-05	2.16328e-08	1.05489e-05
cell_5861	Macrophage_ys	Visceral endoderm_0_mouse_gastrulation	1.38707e-05	6.47428e-06	9.71219e-06	7.49769e-07	1.86664e-06	0.00142918	6.44441e-06	1.33266e-07	1.66156e-06	2.07064e-10	3.17365e-07	0.0018659	4.34947e-07	2.56033e-06	2.23916e-07	5.69402e-06	3.10399e-05	0.000676098	1.80545e-06	3.71403e-06	0.904025	2.76216e-05	4.812e-11	0.0906338	0.00012623	4.16613e-06	3.3541e-06	5.90854e-06	0.000985554	1.18633e-07	2.17242e-07	0.000111997	8.15239e-06	6.4924e-08	1.01332e-05
cell_5872	Macrophage_ys	Visceral endoderm_0_mouse_gastrulation	3.56723e-05	2.4835e-05	6.09056e-05	1.27114e-06	3.40283e-06	3.85863e-05	7.66193e-06	7.73001e-07	5.73168e-06	9.63201e-11	9.25039e-07	0.00927123	5.41219e-06	5.88357e-06	3.80508e-07	5.19172e-06	7.79163e-05	0.00124347	2.00463e-05	1.53531e-05	0.918996	0.000189249	4.01097e-10	0.0665191	0.000314163	3.25144e-05	7.13894e-06	2.46927e-05	0.0022265	7.86892e-08	5.0733e-08	0.000841637	1.57217e-05	7.91247e-09	8.35237e-06
cell_5974	Macrophage_ys	ExE endoderm_2_mouse_gastrulation	1.56285e-06	8.50196e-07	1.71143e-05	1.17446e-07	1.18784e-07	2.91741e-07	3.89322e-07	2.16999e-08	2.22066e-06	6.7907e-13	3.39072e-08	0.00119097	2.1469e-08	1.31227e-06	1.01819e-07	5.39729e-07	4.43253e-06	4.7014e-06	8.8129e-08	1.34032e-06	0.98652	2.20483e-05	7.1991e-12	0.0120167	1.37914e-05	8.52476e-07	1.95087e-07	2.66359e-07	0.000161624	1.54002e-08	6.36871e-08	3.60084e-05	2.24206e-06	1.22397e-10	1.3484e-07
cell_6099	Macrophage_ys	ExE endoderm_0_mouse_gastrulation	2.51832e-09	1.79256e-08	1.73261e-06	2.11651e-10	6.40678e-09	2.6392e-12	3.98505e-10	5.45553e-10	2.66839e-08	1.47323e-14	1.72124e-10	5.72003e-06	3.60682e-10	3.85803e-08	1.87423e-10	1.04967e-08	3.02354e-07	2.10956e-09	1.01603e-09	4.68317e-09	0.999801	1.14883e-07	6.27824e-13	0.000153141	8.83295e-08	4.00429e-09	8.49319e-10	1.36392e-09	3.78459e-05	9.9932e-10	1.91043e-09	1.8143e-07	1.27757e-08	2.04555e-14	1.91615e-11
cell_6126	Macrophage_ys	ExE endoderm_2_mouse_gastrulation	1.13973e-05	4.80322e-06	7.68509e-06	2.26123e-07	5.81526e-07	4.37945e-05	2.36663e-06	2.57004e-07	3.298e-06	1.32762e-10	8.83617e-08	0.00721543	3.11758e-07	4.2165e-06	2.40925e-07	1.90257e-06	2.50505e-05	0.000114206	2.76736e-07	1.64132e-05	0.962897	0.000108983	1.89664e-09	0.0281621	7.47325e-05	9.62614e-06	3.01843e-06	1.6758e-06	0.0011293	1.16582e-07	4.78731e-07	0.00015471	4.68915e-06	7.57119e-09	1.36216e-06
cell_6177	Macrophage_ys	ExE endoderm_2_mouse_gastrulation	1.20124e-06	7.54082e-06	0.000125967	1.5241e-07	1.25491e-07	1.70616e-05	1.75667e-06	5.444e-08	2.88332e-06	6.29097e-12	3.39517e-08	0.0014112	2.07878e-07	2.29328e-07	1.55496e-07	2.4082e-06	3.24448e-06	8.07731e-05	4.92558e-07	6.9171e-06	0.979828	1.8417e-05	4.14428e-11	0.0174145	6.18777e-05	3.84185e-06	1.05528e-06	2.31001e-06	0.00076462	7.17764e-08	2.69753e-07	0.000240953	1.21623e-06	3.27997e-10	3.89728e-07
cell_6262	Macrophage_ys	ExE endoderm_2_mouse_gastrulation	6.27257e-06	4.30113e-06	7.0798e-05	6.79383e-07	1.35395e-06	8.62633e-06	5.1008e-06	6.07209e-08	1.00808e-05	2.70794e-12	2.10719e-07	0.00456729	1.57652e-07	1.67306e-06	2.79138e-07	6.95813e-06	2.97083e-06	6.00706e-05	9.24773e-07	2.08054e-05	0.984244	9.6856e-05	3.56953e-11	0.00988347	0.000111098	5.40398e-06	1.88029e-06	3.53653e-06	0.00067533	1.18035e-07	2.52067e-07	0.000201522	6.24868e-06	7.14795e-10	1.22389e-06
cell_6265	Macrophage_ys	Visceral endoderm_0_mouse_gastrulation	2.8794e-05	3.23067e-05	0.000157914	7.69165e-06	1.5709e-05	0.00206452	1.14336e-05	8.47412e-07	2.63231e-05	2.70217e-11	1.81183e-06	0.0150846	3.31592e-05	5.98168e-06	1.87618e-06	2.04544e-05	6.13926e-05	0.000715613	3.69847e-06	5.92962e-05	0.819365	9.49711e-05	2.33553e-11	0.158047	0.000389786	8.07639e-05	4.56275e-05	3.8161e-05	0.000477559	7.48911e-07	2.16871e-06	0.00297664	3.60641e-05	9.50206e-09	0.000111884
cell_6280	Macrophage_ys	ExE endoderm_2_mouse_gastrulation	2.02033e-06	4.58221e-06	3.37619e-05	5.11961e-07	3.67904e-07	1.01621e-05	4.48758e-07	1.64599e-08	1.08611e-06	1.67866e-13	1.69215e-07	0.00261369	2.11308e-07	2.14429e-07	1.72603e-07	2.67153e-06	7.58936e-07	1.34524e-05	1.292e-07	3.87524e-06	0.97776	5.31461e-05	5.06195e-12	0.0191815	2.49777e-05	2.97939e-06	1.23245e-06	3.11976e-06	4.26822e-05	1.18458e-08	6.90785e-08	0.000234692	5.6269e-06	2.94534e-10	2.10731e-06
cell_6374	Macrophage_ys	ExE endoderm_2_mouse_gastrulation	1.45638e-06	2.22768e-06	2.143e-05	2.65319e-08	1.18309e-07	2.35399e-06	1.78904e-06	1.44054e-08	2.22991e-06	1.73782e-13	1.74765e-08	0.000545844	6.04929e-08	2.19497e-07	1.37152e-07	1.97086e-06	3.13989e-06	2.63259e-05	3.3574e-08	8.04657e-06	0.993702	0.000284442	7.88176e-12	0.00520774	3.49945e-05	9.29885e-06	7.75444e-07	2.23255e-06	8.40989e-05	3.07197e-08	5.16978e-07	4.86931e-05	4.8064e-06	3.57283e-10	2.68551e-06
cell_6376	Macrophage_ys	Visceral endoderm_3_mouse_gastrulation	1.87526e-06	1.03801e-06	2.77346e-05	2.48519e-08	7.69556e-08	9.12808e-07	1.63462e-06	5.1011e-08	9.31325e-07	2.39073e-13	1.67774e-08	0.000290895	7.39275e-08	1.31015e-07	9.76329e-08	1.95896e-06	1.26983e-06	0.00014865	5.6374e-07	1.19852e-05	0.992107	1.64544e-05	1.12582e-12	0.00698701	9.4263e-05	5.4181e-06	1.28421e-07	2.1616e-06	4.37939e-05	1.78386e-07	4.40793e-07	0.000252463	4.92723e-07	9.77272e-11	3.80034e-07
cell_6379	Macrophage_ys	Visceral endoderm_3_mouse_gastrulation	4.31671e-06	3.23411e-06	6.31823e-05	1.2873e-07	4.29334e-06	9.83011e-07	2.55355e-06	2.05783e-07	5.24924e-06	3.00803e-12	1.1743e-07	0.000818901	1.05075e-06	1.92295e-06	4.35425e-07	9.07823e-06	3.97329e-05	3.99958e-05	1.83884e-06	1.33484e-05	0.982123	2.33095e-05	4.55748e-11	0.0161861	6.04978e-05	4.89809e-06	1.05492e-06	1.56157e-06	0.000427831	3.82995e-07	1.02942e-06	0.000155422	3.29976e-06	8.67485e-11	1.11679e-06
cell_6397	Macrophage_ys	ExE endoderm_2_mouse_gastrulation	5.97318e-07	9.20735e-08	1.58697e-06	2.46139e-08	2.60147e-08	7.46075e-08	3.34109e-08	5.04322e-09	5.84023e-07	1.81198e-13	2.12704e-08	0.000789367	1.36417e-09	2.81312e-07	3.53339e-08	7.84741e-08	2.21776e-07	4.84431e-07	3.21596e-08	1.32391e-07	0.995314	2.99596e-06	1.38568e-11	0.00380903	2.89045e-06	3.3646e-07	1.14863e-07	5.79147e-08	7.05937e-05	7.68013e-10	2.96998e-09	4.93017e-06	1.01383e-06	8.0213e-12	3.68654e-08
cell_6433	Macrophage_ys	ExE endoderm_4_mouse_gastrulation	3.08867e-08	3.75936e-08	3.28976e-06	5.53096e-09	6.50785e-09	2.81796e-09	1.07298e-08	3.10647e-09	2.62902e-07	7.06454e-14	9.38927e-10	0.000181152	1.53792e-09	1.53239e-07	2.00656e-09	1.37534e-08	4.74424e-07	1.62825e-07	6.2058e-09	4.53478e-08	0.998886	1.42227e-06	5.81266e-12	0.000852129	1.4147e-07	3.78779e-08	4.17633e-08	4.89939e-09	7.19786e-05	9.55138e-10	2.61148e-09	2.22205e-06	8.37621e-08	2.17669e-13	7.24364e-10
cell_6464	Macrophage_ys	Visceral endoderm_0_mouse_gastrulation	0.000188387	1.67777e-05	1.02664e-05	7.21534e-06	2.02729e-06	0.00173862	1.53648e-05	4.38177e-07	9.24139e-06	1.06967e-11	8.53391e-07	0.0264931	1.86212e-06	2.29577e-06	1.96868e-06	1.57941e-05	1.67286e-05	0.000257835	4.4693e-06	3.86423e-05	0.651246	0.000915104	1.53522e-11	0.316106	0.000689218	5.49965e-05	2.37061e-05	3.76939e-05	0.000308555	1.65225e-07	1.40341e-07	0.00162937	0.000102411	1.34332e-07	6.43811e-05
cell_6569	Macrophage_ys	Visceral endoderm_3_mouse_gastrulation	1.45976e-05	6.07268e-06	1.66562e-05	1.50045e-07	4.55756e-06	0.000216835	4.12521e-06	2.87325e-07	1.03874e-05	3.86705e-11	3.43227e-07	0.00132199	5.50573e-07	6.93389e-07	2.091e-07	2.00794e-06	1.52214e-05	0.000712458	7.16309e-06	2.92811e-05	0.975631	3.29116e-05	1.79629e-11	0.0189543	0.000438018	2.11195e-05	6.41878e-06	1.93334e-05	0.000959884	3.97105e-07	1.94681e-07	0.00156159	1.54661e-06	6.07059e-09	9.58488e-06
cell_6722	Macrophage_ys	Visceral endoderm_0_mouse_gastrulation	9.74015e-06	5.50098e-06	5.78001e-06	2.16216e-07	3.6116e-06	9.66708e-05	1.32832e-06	4.09707e-08	4.40924e-06	4.53656e-12	1.54765e-07	0.0112638	2.73961e-07	2.96291e-07	1.66837e-07	8.1322e-07	4.38316e-06	0.000215066	1.07851e-06	8.4411e-06	0.944253	4.89309e-05	2.77375e-11	0.0433943	0.000140012	2.05344e-05	2.57957e-06	3.32229e-06	0.00035378	2.75651e-08	1.06067e-08	0.000153174	3.62587e-06	2.15537e-09	4.70295e-06
cell_6809	Macrophage_ys	Visceral endoderm_2_mouse_gastrulation	8.8187e-06	5.10706e-05	0.00113622	3.44094e-06	1.52068e-05	0.000280691	8.83321e-06	7.63069e-07	2.82682e-06	1.41647e-10	4.15369e-07	0.00238457	3.88904e-05	2.65232e-06	4.05947e-07	2.65041e-05	4.71711e-05	0.000555666	1.13315e-05	5.21422e-05	0.934969	1.84428e-05	8.32333e-11	0.0556824	0.000512036	2.53261e-05	1.76362e-05	2.02501e-05	0.000982101	1.27539e-06	7.95375e-07	0.00312868	2.99567e-06	2.3566e-09	1.14223e-05
cell_6821	Macrophage_ys	Visceral endoderm_2_mouse_gastrulation	7.38961e-05	3.41256e-05	0.000217361	1.0607e-05	5.96795e-06	7.87546e-05	5.48434e-06	4.58275e-07	2.62978e-06	6.85488e-12	9.47944e-07	0.040601	5.41372e-06	4.52346e-06	2.01494e-06	1.84301e-05	0.00010219	0.000173307	4.8048e-06	3.49436e-05	0.787071	0.000139224	3.23541e-11	0.169034	0.000503617	4.33535e-05	1.36666e-05	2.17742e-05	0.00101864	3.37541e-07	2.12717e-07	0.000715961	3.88835e-05	1.72339e-08	2.24251e-05
cell_6876	Macrophage_ys	ExE endoderm_2_mouse_gastrulation	3.1263e-06	4.33834e-06	1.01571e-05	3.0434e-07	7.35379e-07	9.60864e-06	2.33812e-06	3.94973e-08	3.75641e-06	9.62579e-13	3.38723e-08	0.00232664	1.81292e-08	2.42689e-07	7.41225e-08	3.33786e-06	4.69873e-06	0.000125172	1.26535e-06	4.09587e-05	0.986567	6.18943e-05	8.70359e-11	0.00969694	0.000108927	3.43051e-06	9.39099e-07	3.71248e-06	0.000880488	1.53089e-07	7.06632e-07	0.000137586	1.29416e-06	4.59057e-09	4.89295e-07
cell_6952	Macrophage_ys	ExE endoderm_2_mouse_gastrulation	1.96262e-07	1.22713e-08	7.48897e-07	1.52898e-09	1.43838e-08	2.53048e-10	2.57798e-08	1.64692e-09	3.4673e-07	2.20717e-15	1.18849e-09	6.47583e-05	8.21877e-10	8.09553e-08	3.83949e-09	2.98496e-08	8.52506e-07	9.23264e-08	2.98165e-09	7.27984e-08	0.999525	7.06187e-07	3.3924e-13	0.000392464	3.67252e-07	1.9794e-08	6.17525e-09	8.49809e-09	1.40306e-05	4.06737e-09	1.5359e-08	4.69438e-07	7.82977e-08	1.96388e-13	1.91659e-09
cell_7013	Macrophage_ys	Visceral endoderm_2_mouse_gastrulation	5.77027e-05	4.62182e-05	0.000125955	3.77242e-06	3.55788e-05	0.000738296	1.74728e-05	1.44769e-06	8.92217e-06	4.27611e-11	1.14965e-06	0.00957618	2.05529e-05	5.10057e-06	4.79179e-06	0.000100525	0.000210097	0.000382061	2.54815e-05	8.81619e-05	0.907564	0.000106463	3.5414e-11	0.0729299	0.00485648	0.000253692	1.85877e-05	8.9612e-05	0.000317355	2.0603e-06	9.35404e-07	0.00234735	3.21537e-05	5.76348e-09	3.2485e-05
cell_7026	Macrophage_ys	Haematoendothelial progenitors_0_mouse_gastrulation	0.00114705	6.18816e-05	0.000865617	5.52558e-06	1.44343e-05	6.6474e-07	7.53545e-06	9.76516e-05	7.35335e-06	3.51146e-07	7.05533e-05	0.00586686	0.0133742	7.15276e-05	0.000101625	5.41828e-05	0.000884477	0.000113123	0.0012371	2.6947e-06	0.668693	9.36037e-06	5.93123e-09	0.300829	0.00200867	0.000180382	0.000897347	1.89115e-05	0.000359743	8.94785e-06	4.14428e-06	0.000272879	0.00267579	1.92839e-10	5.75699e-05
cell_7054	Macrophage_ys	Visceral endoderm_2_mouse_gastrulation	0.000128224	5.05328e-05	0.000114994	7.77537e-06	1.78567e-05	0.0432548	8.1233e-06	8.58189e-07	2.22862e-05	6.72973e-10	3.60721e-06	0.0278832	5.23589e-05	9.22586e-06	3.58509e-06	2.43564e-05	7.82428e-05	0.00177331	7.7382e-06	2.82901e-05	0.670473	0.000103083	1.72957e-10	0.246086	0.000555214	3.45332e-05	2.47316e-05	6.63861e-05	0.00532998	2.08554e-07	2.93387e-07	0.0036902	7.50273e-05	4.90727e-08	9.25707e-05
cell_7101	Macrophage_ys	Visceral endoderm_0_mouse_gastrulation	1.16597e-05	6.69227e-05	7.26796e-05	1.85997e-06	6.60122e-06	0.00756737	6.18838e-06	1.97525e-07	4.79312e-06	1.17626e-10	5.31616e-07	0.00836981	1.52817e-05	6.05621e-06	3.41223e-07	3.93478e-05	5.73263e-05	0.000444479	1.29262e-06	1.8552e-05	0.833589	4.10713e-05	1.42199e-10	0.146045	0.000291169	7.26455e-06	2.10717e-05	2.4724e-05	0.00240128	4.71472e-07	1.09931e-06	0.000862681	1.04254e-05	1.92297e-08	1.31103e-05
cell_7156	Macrophage_ys	ExE endoderm_2_mouse_gastrulation	2.1645e-06	1.02397e-06	6.033e-06	4.52966e-08	1.27028e-07	3.59626e-07	1.61516e-07	7.66589e-09	1.08276e-06	4.33326e-13	1.77225e-08	0.000425852	2.24521e-09	1.01725e-07	3.69794e-08	1.74339e-07	9.36558e-07	1.05705e-05	1.66187e-08	2.93334e-06	0.995721	3.19729e-05	3.7917e-11	0.00368501	1.89283e-05	5.62856e-06	1.84237e-07	5.95173e-07	2.91491e-05	2.32584e-08	1.02037e-08	5.51915e-05	8.10907e-07	5.06108e-10	5.02555e-08
cell_7262	Macrophage_ys	Visceral endoderm_2_mouse_gastrulation	2.74671e-05	5.32852e-05	4.30291e-05	2.7396e-06	1.0244e-05	0.0161937	5.96677e-06	3.94365e-07	7.5846e-06	3.24542e-10	1.46345e-06	0.00591967	1.74126e-05	5.67795e-06	1.08313e-06	0.00017377	0.000158623	0.000769195	5.79857e-06	0.000120858	0.781185	0.000139185	2.13009e-10	0.184905	0.0042542	0.000162445	0.000117858	0.000131652	0.000837847	2.99266e-06	6.5862e-06	0.00459908	2.58656e-05	1.50926e-07	0.000114286
cell_7406	Macrophage_ys	ExE endoderm_6_mouse_gastrulation	1.43545e-08	1.27537e-08	4.68976e-07	4.52726e-11	1.89014e-09	3.97193e-11	1.38442e-10	2.43155e-10	8.50339e-10	6.57562e-14	7.80131e-11	2.81207e-07	7.7369e-10	1.45743e-09	1.87259e-11	2.87361e-09	5.16815e-07	1.05975e-08	2.08784e-09	6.72212e-09	0.999677	1.2109e-08	3.09678e-12	0.000104268	8.27482e-08	9.57514e-10	7.94355e-10	1.36281e-09	0.000217132	3.34862e-09	4.20189e-10	3.31694e-07	8.5743e-10	1.45988e-13	5.16558e-11
cell_7475	Macrophage_ys	Haematoendothelial progenitors_0_mouse_gastrulation	0.00193586	0.000342947	0.000648253	1.51146e-05	5.11751e-05	5.93697e-06	1.57102e-05	5.29026e-05	6.74985e-06	3.195e-08	9.71933e-05	0.0406886	0.0197916	5.14489e-05	7.30048e-05	0.000206997	0.000276133	0.000279729	0.00522626	1.025e-05	0.611357	3.55049e-05	2.68317e-09	0.296526	0.00830914	0.000856376	0.000550581	0.000145749	0.0020296	2.86267e-06	3.69206e-07	0.00371456	0.00632073	2.58511e-10	0.000375409
cell_7632	Macrophage_ys	Blood progenitors 1_0_mouse_gastrulation	0.000362636	7.99411e-05	0.000684007	3.59532e-06	0.000118615	4.46834e-07	8.25946e-06	0.000166101	1.32906e-05	9.60408e-09	4.73431e-05	0.00609521	0.0450819	7.14982e-05	1.24479e-05	0.00010101	0.000709437	0.000233374	0.0019845	5.02602e-06	0.840154	1.49453e-05	6.95832e-11	0.0900986	0.00127488	5.80314e-05	0.000150753	7.10889e-06	0.0111666	2.55966e-05	1.5009e-05	0.000387277	0.000848246	1.65471e-12	2.04926e-05
cell_7640	MK_ys	Blood progenitors 2_2_mouse_gastrulation	2.0357e-09	3.90212e-10	2.64132e-11	1.49059e-09	1.27815e-06	4.19966e-08	2.07726e-05	6.30753e-07	1.62699e-05	1.0159e-05	4.28246e-09	1.118e-10	1.03369e-09	1.45098e-08	4.30341e-10	9.92411e-13	1.81964e-10	0.000999154	0.99895	2.1614e-07	7.69783e-07	5.751e-07	2.55417e-09	1.68776e-09	3.7896e-10	1.62456e-08	2.25076e-08	1.50882e-08	3.9778e-09	3.86299e-08	7.28801e-08	1.39523e-08	1.03082e-10	5.92996e-08	3.52562e-09
cell_7675	MK_ys	Blood progenitors 2_2_mouse_gastrulation	1.91992e-09	2.29852e-11	3.72172e-13	2.30961e-10	1.82787e-07	1.9474e-09	5.68867e-06	5.69501e-08	3.64748e-06	3.33447e-07	4.62411e-10	5.41898e-11	3.58788e-11	9.28152e-10	4.38465e-10	3.49255e-14	2.69829e-10	0.000129076	0.99986	2.56569e-08	1.18004e-07	4.73136e-07	8.62615e-11	1.96524e-10	2.69061e-11	1.77073e-09	2.69101e-09	3.73044e-09	8.69848e-10	1.64478e-09	2.73861e-09	1.33227e-10	7.05489e-11	1.84191e-07	3.12796e-09
cell_7677	HSPC_1_ys	Blood progenitors 2_2_mouse_gastrulation	0.000167726	0.00478464	0.0207008	0.0077941	0.00346434	0.000133943	0.000446949	0.000448307	0.00206834	1.62473e-06	0.00451251	0.536379	0.157316	0.0556722	0.000318333	0.0348362	0.089667	0.000593562	0.0249577	0.000179177	0.0135372	0.000193133	1.01403e-07	0.00228762	0.00253698	0.000965856	0.0317015	0.000118512	0.00077016	0.000314787	0.000546223	0.00236821	0.00015499	5.33113e-08	6.26808e-05
cell_7749	HSPC_1_ys	Blood progenitors 2_1_mouse_gastrulation	0.000125945	0.00623387	0.0264417	0.00392499	0.00303544	0.000326366	0.000361025	0.00085615	0.00196217	1.63901e-06	0.00175856	0.6265	0.081083	0.0468766	6.85715e-05	0.0150542	0.0374481	0.00315426	0.0149534	0.000313402	0.0938698	0.000287847	1.55242e-07	0.00901444	0.007538	0.00154331	0.00629844	0.0001751	0.00332978	0.000111045	7.39811e-05	0.00708946	0.000127626	2.4371e-08	6.17732e-05
cell_7760	MK_ys	Blood progenitors 2_3_mouse_gastrulation	1.37102e-09	4.52355e-11	6.23582e-12	7.38106e-09	1.31737e-06	4.33373e-08	3.36612e-06	8.30725e-08	3.21226e-05	6.34806e-07	9.02749e-10	6.56511e-11	7.49192e-11	4.6666e-09	1.14687e-10	1.96916e-14	3.85791e-10	0.000489358	0.999468	2.0809e-07	4.13352e-06	5.71341e-07	6.29179e-11	1.84069e-09	2.0551e-10	8.03143e-09	8.08038e-09	1.70199e-08	5.44877e-09	3.22174e-09	2.65432e-09	9.71073e-09	2.79945e-11	5.7165e-08	4.28574e-09
cell_7790	Macrophage_ys	Blood progenitors 1_0_mouse_gastrulation	0.000525542	3.20985e-05	0.000152585	6.30755e-06	6.77195e-05	3.03522e-06	2.18655e-05	0.00054438	2.10536e-05	2.69427e-09	3.23118e-05	0.0146606	0.0136554	0.00028454	4.37761e-05	4.43475e-05	0.000671405	0.000160405	0.00497841	4.49291e-06	0.817571	0.000249048	6.66353e-10	0.138842	0.00116586	7.26961e-05	0.000228266	2.10358e-05	0.00388194	3.20236e-06	3.89534e-07	0.000694903	0.00132993	9.24842e-12	2.91661e-05
cell_7799	Macrophage_ys	Haematoendothelial progenitors_4_mouse_gastrulation	0.000879987	0.00055819	0.00260963	2.61804e-05	0.000105447	1.27317e-06	3.74222e-05	8.17399e-05	2.11699e-05	2.59684e-07	5.25352e-05	0.0196734	0.0327587	0.00021465	0.000125528	0.000116265	0.00438005	0.00028987	0.00201707	3.22876e-05	0.769985	0.000106905	2.89642e-08	0.158024	0.00283598	0.00039758	0.000372129	7.66297e-05	0.00114082	1.22347e-05	2.46028e-06	0.000925837	0.00188774	1.28997e-09	0.000251028
cell_7813	Macrophage_ys	Blood progenitors 2_1_mouse_gastrulation	3.9585e-06	5.58321e-06	9.62758e-05	1.8641e-06	0.000191505	1.95083e-06	1.44215e-07	5.73316e-05	3.19397e-06	1.34004e-10	2.37869e-06	0.000739133	0.00039834	4.10521e-05	1.90665e-08	5.39223e-06	8.81228e-06	8.2645e-06	0.000311323	2.64914e-06	0.920033	2.15941e-06	4.7195e-12	0.00721613	0.000119388	4.47658e-06	1.08524e-05	1.81827e-06	0.0688517	1.21857e-06	3.26444e-08	0.00187799	1.98695e-06	4.2758e-14	2.78203e-08
cell_7820	HSPC_1_ys	Blood progenitors 2_1_mouse_gastrulation	8.60389e-05	0.00407772	0.0109188	0.0030172	0.00429208	0.000493691	0.000602557	0.00135469	0.00164421	1.26943e-06	0.00242436	0.526673	0.312074	0.0147138	4.68255e-05	0.0292453	0.0145527	0.000742313	0.0175898	0.000141944	0.0331125	0.000498601	1.42864e-07	0.00168712	0.00346649	0.000847071	0.0113735	0.000139802	0.00221247	0.000219061	0.000189861	0.00145219	7.02732e-05	1.21143e-08	3.93083e-05
cell_7833	HSPC_2_ys	Blood progenitors 1_0_mouse_gastrulation	0.000435418	0.0030641	0.00795043	0.00013547	0.000749967	2.26396e-05	0.00126514	0.00208126	0.000684792	2.78192e-06	0.000625251	0.207562	0.356945	0.0108318	0.000163639	0.0220199	0.0249289	0.00224769	0.0184942	0.000174671	0.280593	0.000379076	8.4074e-08	0.0254198	0.00777509	0.00138368	0.0117948	8.91548e-05	0.00715308	0.000972903	0.000497676	0.0030604	0.000446683	3.09617e-09	4.99513e-05
cell_7891	HSPC_1_ys	Blood progenitors 2_1_mouse_gastrulation	0.000118404	0.00338976	0.0134406	0.00426982	0.00585187	0.00089567	0.000681903	0.000301578	0.00115975	5.87451e-07	0.00171678	0.696588	0.117955	0.0209825	4.41649e-05	0.0271663	0.0660081	0.00157441	0.00840217	0.000164065	0.0179468	0.000384145	3.30921e-08	0.000945082	0.00229555	0.000875921	0.00354478	6.53568e-05	0.00102274	0.000241814	9.36722e-05	0.00179699	4.81728e-05	2.33694e-08	2.68147e-05
cell_7899	Macrophage_ys	ExE endoderm_6_mouse_gastrulation	6.74371e-08	1.79917e-07	3.52869e-06	2.18315e-09	1.75644e-09	1.53193e-11	3.49682e-09	3.27164e-09	7.33582e-09	4.24651e-14	4.90021e-10	4.05051e-05	9.05239e-10	1.33954e-07	5.21309e-10	2.02867e-08	1.96517e-07	1.55386e-08	1.17539e-08	6.5557e-08	0.998594	1.06713e-06	1.41815e-11	0.00129195	3.64685e-07	2.5209e-08	3.89764e-09	7.52409e-09	6.68437e-05	8.63505e-10	1.68909e-10	1.24617e-06	5.18286e-08	1.05936e-12	3.77571e-10
cell_7909	HSPC_2_ys	Blood progenitors 1_0_mouse_gastrulation	0.0001075	0.0053637	0.0622975	0.000467471	0.00514694	2.27366e-05	0.000292236	0.000333254	0.000404604	6.03937e-06	0.00121077	0.15433	0.27628	0.00967506	5.76008e-05	0.0149355	0.185169	0.00390492	0.0081898	0.000196393	0.242896	8.08399e-05	5.17241e-07	0.00997406	0.0047955	0.000849627	0.00604351	0.000102948	0.00246757	0.000784845	0.00102398	0.00237268	0.000138483	9.19591e-09	7.94819e-05
cell_7911	HSPC_2_ys	Blood progenitors 2_2_mouse_gastrulation	0.000357815	0.00821989	0.031005	0.000506522	0.00282347	0.000178885	0.0017786	0.00135771	0.000613925	2.7671e-05	0.00126561	0.244152	0.407978	0.012242	0.000358746	0.0520508	0.0613483	0.00359136	0.0237106	0.000413464	0.096024	0.00169584	9.56149e-07	0.00723822	0.00654302	0.00249326	0.0263364	0.000131915	0.00212527	0.000455565	0.00038308	0.00221021	0.000294227	1.18335e-07	8.6906e-05
cell_7935	HSPC_1_ys	Blood progenitors 2_0_mouse_gastrulation	0.000120104	0.00572347	0.0184941	0.0066434	0.00830449	0.000179108	0.000961417	0.000545373	0.0016534	9.79457e-06	0.00299283	0.624496	0.125989	0.0169896	0.000194569	0.0463212	0.0938292	0.00218744	0.00706597	0.000181397	0.0158462	0.000444417	1.1614e-06	0.000760188	0.00112193	0.0013583	0.0148107	0.000155336	0.000546839	8.32969e-05	0.00019827	0.00161011	0.000121867	4.33459e-07	5.94106e-05
cell_7941	Macrophage_ys	Blood progenitors 1_0_mouse_gastrulation	0.000671873	0.000368808	0.00203116	5.44701e-05	0.000388598	1.08291e-05	0.00010163	0.000879147	0.000107823	7.43354e-08	0.000613193	0.0988124	0.0360257	0.00105751	0.0001662	0.00117483	0.00335474	0.000860335	0.0127283	6.75168e-05	0.688272	0.000320871	1.84316e-09	0.128375	0.00385868	0.00067791	0.00117742	0.000100822	0.012128	6.47328e-05	1.68908e-05	0.00246992	0.00280246	1.74914e-10	0.000259492
cell_7963	Macrophage_ys	Blood progenitors 2_2_mouse_gastrulation	0.00067559	0.000983304	0.00553854	0.00028366	0.00319506	4.00893e-05	0.000256714	0.000801769	0.000487838	3.40708e-07	0.000727806	0.188999	0.0475336	0.00548558	5.83099e-05	0.000962771	0.0032667	0.00132723	0.0131823	8.84858e-05	0.66439	0.000674206	3.98738e-08	0.0451884	0.00270104	0.00131075	0.00135652	0.000105031	0.00523891	3.22376e-05	1.58869e-05	0.00357311	0.00145207	1.79411e-09	6.68157e-05
cell_7980	Macrophage_ys	Blood progenitors 2_2_mouse_gastrulation	0.000167937	0.00090102	0.019864	0.000101367	0.00116781	1.40546e-05	0.000399874	0.00031707	0.000653513	2.50036e-07	0.000288564	0.0648785	0.0476437	0.00421995	1.95112e-05	0.00217369	0.00594471	0.0084583	0.00769927	8.37919e-05	0.811913	0.000300734	2.01223e-08	0.0105351	0.00243821	0.000620502	0.00122279	3.40771e-05	0.0021783	7.68635e-05	3.85805e-05	0.00551622	0.000113236	9.83933e-10	1.53522e-05
cell_7987	HSPC_1_ys	Blood progenitors 2_1_mouse_gastrulation	5.36012e-05	0.00176214	0.00881754	0.0158643	0.00361349	0.000640763	6.50994e-05	3.92346e-05	0.000688122	5.19466e-07	0.00169707	0.785161	0.0600991	0.00768733	1.60684e-05	0.0134657	0.0783633	0.00064729	0.000637299	2.85718e-05	0.0100804	3.45399e-05	1.12278e-07	0.000380803	0.000584862	7.29057e-05	0.00480081	2.22909e-05	0.00414339	3.1497e-05	3.52987e-05	0.000439961	1.44311e-05	1.87052e-08	1.19191e-05
cell_7997	Macrophage_ys	Haematoendothelial progenitors_3_mouse_gastrulation	0.000439742	0.000533484	0.0024948	3.34003e-06	0.00083108	3.1522e-06	9.07722e-05	0.000908281	1.43141e-05	7.21368e-07	8.53454e-05	0.00780882	0.23292	0.00018865	2.04703e-05	0.000456912	0.00498745	0.00426674	0.0431629	3.73605e-05	0.483254	0.000131323	7.66281e-09	0.19457	0.00379548	0.000193741	0.000390629	4.30527e-05	0.0159699	0.000177102	3.13182e-05	0.00163167	0.000518889	9.68354e-11	3.83077e-05
cell_8000	Macrophage_ys	Blood progenitors 1_0_mouse_gastrulation	0.000235778	3.0304e-05	0.000272717	1.45107e-06	0.000735194	3.35051e-06	3.27824e-05	0.00128433	2.25851e-05	4.23854e-08	4.27307e-05	0.00435482	0.306725	0.000201963	1.83035e-05	0.000168908	0.00130924	0.000227918	0.0190449	9.89831e-06	0.56342	0.000126922	1.02029e-09	0.0684661	0.00477945	0.000221034	0.000176869	1.77187e-05	0.0267382	0.00011504	2.38548e-05	0.000826275	0.00034401	5.06649e-12	2.21553e-05
cell_8006	HSPC_1_ys	Blood progenitors 2_2_mouse_gastrulation	0.00019019	0.00402894	0.00748225	0.00358825	0.00093714	0.000120428	0.000115904	0.000180747	0.000205851	4.07786e-07	0.0030696	0.812066	0.106927	0.00407496	9.61737e-05	0.0165838	0.0124201	0.000372852	0.00235379	0.00010963	0.010343	8.34937e-05	3.01986e-08	0.00153511	0.000531338	0.000848337	0.00958196	0.00010523	0.000350948	9.40154e-05	7.61859e-05	0.00137481	9.32155e-05	1.70066e-08	5.84122e-05
cell_8038	Macrophage_ys	ExE endoderm_6_mouse_gastrulation	2.19387e-08	5.34121e-09	1.76932e-07	3.78636e-10	9.72659e-09	9.65641e-12	1.07829e-10	2.25842e-10	9.87633e-09	1.4017e-14	2.62997e-10	1.50898e-05	1.22874e-10	4.54161e-08	9.80545e-11	1.94699e-09	3.38008e-07	3.8233e-09	1.20375e-08	6.92557e-09	0.999682	8.44718e-08	1.0351e-12	0.000255778	8.78596e-08	2.96302e-09	2.23059e-10	1.81941e-09	4.6732e-05	8.03928e-11	4.55376e-11	8.50668e-08	4.66231e-08	1.83635e-13	6.95585e-11
cell_8080	Macrophage_ys	Blood progenitors 1_0_mouse_gastrulation	0.00052743	6.23628e-05	0.000233459	3.59887e-06	5.58118e-05	1.3769e-06	1.89884e-05	0.000355429	7.5862e-06	1.91026e-08	6.29219e-05	0.0187134	0.0206771	0.000172572	2.88718e-05	0.000128685	0.000580024	0.000199564	0.00239951	6.08645e-06	0.76116	0.000153688	7.58363e-10	0.165294	0.000718383	5.11542e-05	7.78453e-05	1.1612e-05	0.026917	2.33818e-05	1.42622e-05	0.000314504	0.000997375	3.47035e-11	3.23704e-05
cell_8088	Macrophage_ys	Haematoendothelial progenitors_3_mouse_gastrulation	0.00360527	0.000172371	0.000344282	5.54557e-06	6.37121e-05	3.54033e-06	6.04934e-05	0.00042925	1.43134e-05	2.78664e-07	0.00023643	0.00975358	0.0390966	0.000108263	0.000552981	0.000204199	0.000676118	0.000129116	0.00492933	9.28198e-06	0.580063	0.000280285	3.69804e-09	0.33762	0.0057086	0.000677751	0.000827135	2.86565e-05	0.00342629	2.95114e-05	2.26429e-05	0.000411922	0.00994168	4.23293e-10	0.000567429
cell_8091	Macrophage_ys	Blood progenitors 1_0_mouse_gastrulation	0.00028818	0.000630059	0.00216486	3.27627e-05	0.000373372	3.79132e-06	1.5263e-05	0.000229787	1.38644e-05	1.80979e-08	2.71206e-05	0.0254905	0.0112508	0.000299055	2.73071e-05	7.58032e-05	0.000854292	0.000550856	0.00620007	3.20371e-05	0.686111	0.000412762	2.47183e-09	0.246893	0.0019245	0.000240444	0.00011095	6.9284e-05	0.0133398	3.22423e-06	1.39042e-06	0.00152044	0.000755801	4.12403e-10	5.7646e-05
cell_8127	HSPC_1_ys	Blood progenitors 2_2_mouse_gastrulation	8.99945e-05	0.00643395	0.0454632	0.00475288	0.00102524	5.95938e-05	0.000642168	0.00055293	0.000933493	2.81425e-06	0.00258236	0.377613	0.342781	0.0222495	0.000113312	0.0502219	0.104244	0.000846485	0.00341455	8.00985e-05	0.018065	0.000154716	1.33819e-07	0.00103943	0.00124608	0.00120932	0.0118795	7.29863e-05	0.000126414	0.00011343	0.000254553	0.00157156	0.000102414	3.92372e-08	6.23748e-05
cell_8151	Macrophage_ys	Blood progenitors 2_2_mouse_gastrulation	8.78499e-05	4.68881e-05	0.00017495	2.52026e-06	0.000706588	7.98531e-06	9.57195e-06	0.000370002	3.19091e-05	1.35413e-08	2.17327e-05	0.00520088	0.038295	0.000172809	9.75107e-07	4.64188e-05	0.000254161	0.000366815	0.00281783	1.32383e-05	0.85969	2.03468e-05	1.80361e-10	0.0326411	0.000323068	3.62761e-05	6.95792e-05	6.20116e-06	0.0566926	3.88149e-05	5.82275e-06	0.00179469	5.21952e-05	3.18591e-12	1.55575e-06
cell_8162	HSPC_1_ys	Blood progenitors 2_0_mouse_gastrulation	0.000145077	0.00318271	0.00718018	0.00126003	0.00318546	5.30021e-05	0.000182187	0.000349146	0.000283548	1.83341e-07	0.00157718	0.768788	0.0804933	0.00470734	4.40355e-05	0.0127802	0.00754742	0.0028056	0.00654255	8.22554e-05	0.0847322	0.000328479	2.43272e-08	0.00361664	0.00179019	0.000503334	0.00275742	6.56223e-05	0.00279198	4.30592e-05	2.30311e-05	0.00204454	8.79949e-05	1.01662e-08	2.66301e-05
cell_8205	Macrophage_ys	Blood progenitors 2_1_mouse_gastrulation	0.00105419	7.44066e-05	0.000292226	3.45717e-05	6.61302e-05	1.39652e-05	2.99546e-06	9.86801e-05	9.16278e-06	3.1816e-09	9.40638e-05	0.0197842	0.00147624	0.000561346	2.26918e-05	1.66805e-05	0.000345439	0.0002436	0.00422949	7.00293e-06	0.801534	3.99204e-05	2.96207e-10	0.156286	0.000684008	4.71287e-05	5.71764e-05	1.87778e-05	0.0115655	3.85544e-06	2.48125e-07	0.000633235	0.000692815	2.00772e-11	1.06771e-05
cell_8216	Macrophage_ys	Blood progenitors 1_0_mouse_gastrulation	0.000576316	0.00040533	0.00309917	2.65814e-05	0.00130301	5.35373e-05	0.000188222	0.00137166	0.000255797	4.01482e-07	0.000332689	0.0837128	0.142448	0.00134716	5.75351e-05	0.00136657	0.00292452	0.00146305	0.0288448	5.70071e-05	0.659782	0.000243453	1.68148e-08	0.0572222	0.00395625	0.000702136	0.000691797	7.18051e-05	0.00473723	0.000150629	7.71128e-05	0.00195649	0.000540743	7.45762e-10	3.37311e-05
cell_8218	MK_ys	Blood progenitors 2_2_mouse_gastrulation	6.46424e-10	9.59053e-11	3.23278e-12	4.7692e-10	3.04831e-06	2.78341e-09	9.08726e-05	7.79495e-07	2.83563e-05	3.70095e-06	5.43017e-10	2.55059e-11	1.82968e-09	1.64769e-08	8.31928e-11	3.04072e-13	1.31628e-10	0.000669822	0.999201	3.37165e-07	2.69878e-07	1.00794e-06	8.12381e-10	1.83023e-10	9.21226e-11	6.8588e-09	1.25063e-08	5.57764e-09	3.93007e-09	1.33067e-07	2.89741e-07	5.22613e-09	1.42011e-11	2.24648e-08	1.27572e-09
cell_8226	HSPC_1_ys	Blood progenitors 2_1_mouse_gastrulation	0.00019409	0.0017117	0.00569729	0.00230313	0.00480824	0.000149938	0.000238507	0.000823141	0.00188442	1.0347e-06	0.00130819	0.551516	0.133745	0.0102551	5.25389e-05	0.00561238	0.0173016	0.000850981	0.0100874	0.000158862	0.220343	0.000289383	3.4408e-08	0.00362022	0.00340464	0.00193978	0.00588997	0.000162874	0.00531545	0.000103381	7.96838e-05	0.00993475	0.000134328	7.80933e-09	8.25844e-05
cell_8266	Macrophage_ys	Haematoendothelial progenitors_3_mouse_gastrulation	0.00072969	0.000224482	0.000667105	9.66515e-06	5.58021e-05	2.69764e-06	5.41225e-05	0.000520306	5.1975e-06	3.64516e-07	9.35014e-05	0.0236088	0.0339919	0.000400285	8.65138e-05	0.000501277	0.000463728	0.00024313	0.00631503	3.59958e-05	0.678301	0.000261003	1.37813e-08	0.242034	0.00150618	0.000264937	0.000743354	4.86123e-05	0.00376445	1.15689e-05	3.16666e-06	0.00167995	0.00324847	5.88395e-10	0.000123459
cell_8351	MK_ys	Blood progenitors 2_1_mouse_gastrulation	2.03677e-09	4.47318e-09	5.67489e-10	7.69897e-09	4.04261e-05	6.55243e-08	4.07804e-05	3.60488e-07	8.97882e-05	1.03435e-06	1.11752e-08	2.23771e-09	1.41018e-08	5.62613e-08	2.69345e-10	1.13649e-11	4.25306e-10	0.00320672	0.996616	5.31623e-07	3.07766e-06	7.20926e-07	3.60736e-09	1.86254e-09	4.61161e-10	5.53111e-09	5.65214e-08	1.59074e-08	6.2268e-08	7.0323e-08	1.64595e-07	7.3798e-08	6.01392e-11	1.81496e-08	1.22282e-09
cell_8354	Macrophage_ys	Haematoendothelial progenitors_3_mouse_gastrulation	0.00267232	0.0001316	0.000162708	3.31636e-06	0.000119339	7.40969e-06	0.000131588	0.000315491	1.90309e-05	4.08784e-08	0.000123662	0.0480621	0.00984773	0.00024561	0.000399999	0.000141253	0.000321688	0.0011309	0.0108393	8.68689e-06	0.649366	0.000927798	3.10243e-09	0.260196	0.00172654	0.000350703	0.000216703	5.92265e-05	0.00376134	6.63523e-06	1.26875e-06	0.000442311	0.00794072	4.03787e-10	0.000320832
cell_8364	Macrophage_ys	Haematoendothelial progenitors_3_mouse_gastrulation	0.00159195	0.000222957	0.000459478	1.07772e-05	0.00162823	5.79223e-06	3.50497e-05	0.000716293	6.65529e-06	1.26331e-06	5.91789e-05	0.0199512	0.0193926	0.000172313	0.00020654	4.96742e-05	0.0029579	0.00258842	0.0150332	7.94672e-06	0.650939	0.000576565	5.94391e-08	0.271721	0.00194809	0.000311059	0.000145395	6.68384e-05	0.0063458	6.18711e-06	1.60109e-06	0.000341896	0.0023056	4.62603e-09	0.000193613
cell_8448	Macrophage_ys	Blood progenitors 1_0_mouse_gastrulation	0.00118146	7.94661e-05	0.00022283	1.06619e-05	0.000110911	1.55492e-06	1.60321e-05	0.000177201	3.38454e-05	1.17676e-08	3.64411e-05	0.0301241	0.00339131	0.00010792	6.79896e-05	0.000187268	0.000446525	0.000186313	0.00304314	1.64482e-05	0.80447	0.000458752	2.50958e-09	0.149667	0.00100455	0.000116011	0.000143974	2.9556e-05	0.00313177	7.62068e-06	4.40968e-06	0.000315807	0.00119784	2.97977e-10	1.09566e-05
cell_8493	Macrophage_ys	ExE endoderm_6_mouse_gastrulation	5.52435e-08	1.17725e-07	5.64919e-06	1.53177e-09	9.51882e-09	1.42673e-11	2.80621e-09	4.27622e-09	7.14734e-09	1.1434e-13	5.11134e-10	1.38184e-05	4.06093e-09	1.73037e-07	6.05355e-10	2.43716e-08	9.33239e-07	1.0158e-08	2.40302e-08	3.3551e-08	0.998741	1.55813e-06	1.65292e-12	0.00110599	6.17006e-07	1.52396e-08	6.45431e-09	3.38192e-09	0.000128422	2.04154e-09	1.30014e-09	1.55023e-06	1.0598e-07	3.21219e-13	6.88387e-10
cell_8506	HSPC_1_ys	Blood progenitors 2_1_mouse_gastrulation	0.000202851	0.00400277	0.0176128	0.00305891	0.0185162	0.000521204	0.000490198	0.000272458	0.00175034	2.27671e-06	0.00212222	0.65504	0.104351	0.00760364	4.8236e-05	0.0193731	0.0143312	0.00124329	0.021137	0.00019213	0.0976385	0.000284535	1.28729e-07	0.00365153	0.00573021	0.00326619	0.00899505	7.77837e-05	0.00404143	0.000249204	0.000212446	0.00380264	0.000142773	5.24265e-08	3.57036e-05
cell_8510	Macrophage_ys	Blood progenitors 2_2_mouse_gastrulation	0.000103048	0.00115527	0.00924741	0.000222212	0.00193428	2.6755e-05	0.000140794	0.00172772	0.000192521	1.9894e-07	0.000515342	0.161887	0.140309	0.00612758	4.58864e-05	0.00567572	0.00717803	0.000477808	0.00710564	9.004e-05	0.616584	0.000403145	2.49112e-08	0.0254739	0.0024539	0.00102018	0.00380306	8.79044e-05	0.00313625	0.000113776	6.04283e-05	0.00245069	0.000222025	4.0343e-10	2.85092e-05
cell_8518	MK_ys	Blood progenitors 1_2_mouse_gastrulation	1.56236e-09	1.77963e-11	4.17463e-13	4.10374e-11	1.57706e-07	1.10256e-10	1.19152e-05	2.58451e-07	3.19524e-06	5.91072e-06	6.408e-10	7.1256e-12	2.70988e-10	1.79586e-09	3.43993e-10	2.65713e-13	1.14461e-10	7.10695e-05	0.999907	5.87197e-08	5.99717e-08	1.70494e-07	1.77924e-09	1.1788e-10	1.66855e-10	4.77604e-09	1.01165e-08	3.54801e-09	4.64755e-10	3.66489e-08	1.43645e-07	4.3976e-10	5.12967e-11	2.99163e-08	7.13566e-10
cell_8564	HSPC_1_ys	Blood progenitors 2_1_mouse_gastrulation	4.62184e-05	0.00384657	0.0192713	0.00358985	0.0235738	9.3021e-05	0.000565943	0.000748539	0.0045326	1.27538e-06	0.00177146	0.498324	0.210767	0.0204829	2.72282e-05	0.0265472	0.0191449	0.00128881	0.00804632	0.000152709	0.134978	0.000232243	1.73312e-07	0.000613742	0.00127314	0.000455443	0.0108549	9.81772e-05	0.00520174	0.00014652	0.000228828	0.00304796	3.37611e-05	6.7044e-09	1.3616e-05
cell_8567	HSPC_1_ys	Blood progenitors 2_1_mouse_gastrulation	3.09506e-05	0.00201612	0.00646806	0.00629289	0.00207958	0.000951243	0.00028132	0.000363012	0.00434556	7.72866e-07	0.00222672	0.757326	0.0635916	0.0216779	4.47809e-05	0.00626901	0.0425953	0.000895262	0.00411264	9.50697e-05	0.0638661	0.000265783	3.78783e-08	0.00190949	0.000430871	0.000140139	0.00694825	5.58666e-05	0.00355199	5.83022e-05	8.33567e-05	0.000935182	6.24844e-05	3.15956e-08	2.83546e-05
cell_8587	Macrophage_ys	Blood progenitors 2_2_mouse_gastrulation	8.19954e-05	5.40709e-06	2.29159e-05	1.11419e-05	5.12074e-05	3.26351e-06	3.63084e-07	1.44303e-05	1.48018e-06	3.25968e-10	9.24021e-06	0.0089675	0.000350618	0.000126347	4.67774e-07	5.28316e-06	8.30709e-05	1.72291e-05	0.00114745	1.32438e-06	0.919688	2.09779e-05	5.4893e-11	0.0628752	6.25898e-05	7.67444e-06	1.22027e-05	2.74126e-06	0.0062185	3.42676e-07	9.92259e-09	0.000145944	6.46852e-05	4.18961e-12	5.50674e-07
cell_8589	Macrophage_ys	Blood progenitors 1_0_mouse_gastrulation	0.000496583	0.00016324	0.00083583	4.18725e-05	0.00048137	1.89e-05	2.44723e-05	9.9854e-05	1.87122e-05	2.51675e-08	7.6037e-05	0.0321855	0.00247397	0.000106314	5.34081e-05	9.76985e-05	0.00113911	0.00091335	0.0186478	1.26113e-05	0.77423	0.000317775	7.3886e-09	0.154183	0.00157856	0.000147653	0.000386257	7.72917e-05	0.00904628	2.79484e-06	8.5811e-07	0.00070014	0.00133391	8.69003e-10	0.000109267
cell_8607	HSPC_2_ys	Blood progenitors 2_1_mouse_gastrulation	5.64082e-05	0.00496753	0.0709245	0.0026263	0.0180824	0.000262826	0.000624757	0.000743329	0.00361924	5.5078e-06	0.00289257	0.290916	0.351521	0.0237459	1.36647e-05	0.03487	0.0843686	0.00231857	0.00970736	0.000194727	0.0613418	0.000105244	2.66262e-07	0.00086367	0.00254367	0.000485707	0.020116	8.38593e-05	0.00561014	0.00050727	0.00071753	0.00513497	1.87872e-05	1.89485e-08	9.46643e-06
cell_8699	Macrophage_ys	Blood progenitors 2_2_mouse_gastrulation	0.000159375	0.000134891	0.00174001	8.32859e-06	0.000225688	1.70231e-06	1.27819e-05	0.000492266	4.51056e-06	5.52158e-09	2.81862e-05	0.013698	0.0151895	0.000166065	2.49539e-06	7.23745e-05	6.05915e-05	0.00015681	0.00334998	9.80165e-06	0.877906	0.00010511	3.43893e-10	0.0510767	0.000427946	4.29116e-05	0.00017575	8.60206e-06	0.0319807	8.24985e-06	6.40925e-07	0.00261116	0.000137277	5.24039e-12	5.21136e-06
cell_8705	MK_ys	Blood progenitors 2_4_mouse_gastrulation	2.46382e-09	1.64239e-11	1.81769e-13	1.55338e-10	4.85508e-08	2.83383e-09	1.90048e-05	7.75895e-08	2.01069e-06	6.02025e-07	9.40578e-10	3.78295e-11	9.45189e-11	9.53115e-10	2.64668e-10	9.82543e-14	3.15141e-11	0.000270102	0.999707	1.76415e-08	1.06056e-07	1.0997e-06	5.76111e-10	6.76573e-10	3.19202e-11	1.15144e-09	7.16045e-09	3.72942e-09	2.24865e-10	3.57449e-09	3.22277e-09	1.28561e-10	6.00677e-11	5.06287e-08	5.00831e-10
cell_8727	HSPC_1_ys	Blood progenitors 2_1_mouse_gastrulation	8.55145e-05	0.00120383	0.00220691	0.0026507	0.000310891	6.49118e-05	6.09398e-05	6.68569e-05	0.00043731	3.27141e-08	0.000740934	0.946563	0.00965942	0.00254848	4.17006e-05	0.00115659	0.00429947	0.000188481	0.000883445	3.85996e-05	0.0200313	0.000323923	1.48149e-08	0.00163533	0.000881851	0.000655558	0.00211065	9.22445e-05	0.000220625	3.37606e-06	2.86213e-06	0.000649683	0.000143254	1.20649e-08	4.14163e-05
cell_8734	Macrophage_ys	Blood progenitors 2_2_mouse_gastrulation	0.00056647	0.00123313	0.00942181	0.000247825	0.00360793	4.50081e-05	4.4193e-05	0.00021256	0.000271617	1.50553e-07	0.000654692	0.2151	0.033046	0.00676968	2.19513e-05	0.0025231	0.00440939	0.00129432	0.00246829	6.31797e-05	0.672568	0.000179364	1.08426e-08	0.0206664	0.0037615	0.000638901	0.00208524	9.81034e-05	0.0111856	7.49673e-05	6.87928e-06	0.00662189	9.78532e-05	1.36161e-09	1.35307e-05
cell_8793	HSPC_1_ys	Blood progenitors 2_1_mouse_gastrulation	0.000313827	0.00194693	0.0132465	0.00521984	0.0013792	9.18103e-05	0.000318645	0.000861709	0.00180167	6.85157e-07	0.00305653	0.46655	0.230647	0.0104937	0.000112365	0.00914761	0.0317611	0.00104568	0.0163334	8.83366e-05	0.174778	0.000256786	2.48225e-08	0.00763013	0.00354936	0.00122255	0.0116447	0.000132001	0.00235595	0.000169755	0.000102411	0.00334518	0.00035195	2.56728e-09	4.49914e-05
cell_8815	HSPC_1_ys	Blood progenitors 2_2_mouse_gastrulation	0.000130877	0.00113425	0.00117738	0.000341213	0.000705317	0.000361533	0.000565498	0.000532547	0.000380648	5.76436e-07	0.00116226	0.789706	0.159123	0.00733119	8.45041e-05	0.0130586	0.00548062	0.000373139	0.00149522	2.49335e-05	0.00877865	0.0010441	5.41599e-08	0.00121943	0.000255484	0.000157418	0.0033262	2.67219e-05	0.00158138	4.97677e-05	0.00010075	0.000169445	9.68885e-05	1.80695e-08	2.43498e-05
cell_8864	Macrophage_ys	Blood progenitors 1_0_mouse_gastrulation	3.94173e-06	6.00936e-06	0.000156298	4.71089e-07	1.9741e-05	4.80151e-08	3.77611e-07	2.55253e-06	1.41394e-06	1.01979e-10	8.13985e-07	0.00235065	4.32726e-05	9.10308e-06	2.59321e-07	4.931e-06	2.20129e-05	6.66439e-06	4.71547e-05	1.2118e-06	0.975533	1.01789e-05	1.13061e-10	0.0197518	3.95041e-05	6.0122e-06	1.81932e-06	8.25556e-07	0.00186453	8.03789e-07	2.1997e-07	9.8179e-05	1.63884e-05	5.23792e-12	2.03217e-07
cell_8883	HSPC_2_ys	Blood progenitors 2_2_mouse_gastrulation	0.000254094	0.000555222	0.000988918	0.000153733	0.00315765	0.00301055	0.050489	0.0638794	0.00203908	8.67934e-05	0.00364672	0.189151	0.238161	0.0688904	7.80954e-05	0.0274399	0.00595294	0.0240077	0.148956	0.000115228	0.0968874	0.0403381	1.25462e-06	0.00419336	0.000924188	0.00111893	0.0213595	0.000192961	0.000798003	0.000725403	0.00107837	0.0012995	4.398e-05	4.51868e-07	2.51949e-05
cell_8887	HSPC_1_ys	Blood progenitors 2_1_mouse_gastrulation	6.86283e-05	0.00476104	0.0368766	0.00823526	0.0109856	7.66581e-05	0.00017801	0.0017456	0.00465011	7.66496e-07	0.00252462	0.385229	0.121585	0.0250449	2.77184e-05	0.0254796	0.0433224	0.00106185	0.0083084	0.000294636	0.285955	0.000196548	6.87355e-08	0.0012289	0.00277662	0.00103857	0.0086501	0.000185136	0.00837693	0.00030193	0.000203125	0.0105796	3.78574e-05	5.62333e-09	1.33155e-05
cell_8896	Macrophage_ys	Blood progenitors 2_1_mouse_gastrulation	0.00011131	2.85248e-05	0.000273614	2.5276e-05	7.96881e-05	1.40258e-06	1.00637e-06	4.00183e-05	1.95406e-05	1.49514e-09	1.59837e-05	0.00454543	0.000602014	7.20412e-05	6.11902e-07	6.98212e-06	8.60163e-05	4.7155e-05	0.000358777	6.62451e-06	0.96667	1.30161e-05	2.70218e-10	0.0135235	0.000274223	3.80506e-05	6.53144e-05	7.78449e-06	0.0114181	1.30229e-06	1.37677e-07	0.00161913	4.61667e-05	4.21183e-12	8.29596e-07
cell_8936	Macrophage_ys	Blood progenitors 1_0_mouse_gastrulation	0.000227394	0.00014222	0.000524005	1.01802e-06	2.3693e-05	1.36803e-05	3.1551e-05	0.000385466	1.53816e-05	8.65139e-08	2.39183e-05	0.00564139	0.0203086	0.000132578	8.74708e-06	8.10272e-05	5.82924e-05	0.000400085	0.0176133	1.75967e-05	0.697306	6.68306e-05	1.80148e-09	0.18189	0.00169677	8.26336e-05	0.000206455	1.64413e-05	0.0708459	3.67343e-05	6.61837e-06	0.00155056	0.000637897	6.16354e-12	7.88413e-06
cell_8955	HSPC_2_ys	Blood progenitors 1_0_mouse_gastrulation	0.0014873	0.00163565	0.0083482	6.94741e-05	0.00102753	2.29549e-05	0.000300912	0.00153854	5.59455e-05	1.28618e-06	0.00280915	0.214369	0.361675	0.00215346	0.000322519	0.00554166	0.00452427	0.00239094	0.0740516	3.42573e-05	0.237046	0.000761076	2.69329e-07	0.0679831	0.00253988	0.000514054	0.00237439	0.000196734	0.00374271	0.000187629	0.000113325	0.00130003	0.000821555	7.32669e-09	5.93975e-05
cell_8957	HSPC_1_ys	Blood progenitors 2_2_mouse_gastrulation	0.000749848	0.00418724	0.00562304	0.00123441	0.00127767	8.0574e-05	0.000735178	0.000597973	0.000541248	1.84093e-06	0.00405272	0.663713	0.209944	0.00888931	0.000320253	0.0104213	0.0179495	0.00181021	0.0267832	0.000141147	0.0168594	0.000482846	1.16957e-07	0.0023772	0.00490375	0.00314759	0.00883655	0.000122819	0.000696164	0.000207795	0.000242265	0.00247726	0.000448371	2.98911e-08	0.000144171
cell_9004	HSPC_1_ys	Blood progenitors 2_1_mouse_gastrulation	0.000113915	0.00869311	0.0303395	0.00733814	0.0107569	0.000318708	0.00111591	0.00142468	0.00234386	2.03491e-06	0.00365526	0.615966	0.092637	0.00807548	8.15083e-05	0.0236098	0.047022	0.00300256	0.00707137	0.000486336	0.105799	0.000647745	2.18334e-07	0.00280838	0.00171043	0.00103579	0.0164667	0.000370704	0.00306441	0.000158933	0.000136365	0.00364035	7.19835e-05	1.60864e-07	3.44644e-05
cell_9052	Macrophage_ys	Blood progenitors 1_0_mouse_gastrulation	9.32827e-05	9.27235e-05	0.000849743	2.00842e-06	0.000107659	9.09729e-07	1.21055e-05	0.000192936	1.25685e-05	3.68592e-08	5.7233e-05	0.00632573	0.0900176	0.000412335	4.1201e-06	0.000237971	0.000558408	0.000319757	0.00169002	6.86675e-06	0.802001	2.97407e-05	1.14982e-09	0.0882114	0.000406955	2.78712e-05	0.000188233	6.26727e-06	0.00746203	4.87353e-05	1.11859e-05	0.000479922	0.000130843	4.34282e-12	1.68501e-06
cell_9096	Macrophage_ys	Blood progenitors 1_0_mouse_gastrulation	0.0011439	0.000236194	0.000283032	1.19677e-05	8.23669e-05	6.08958e-06	0.000102969	0.000630578	3.09338e-05	2.96649e-07	6.51021e-05	0.0490044	0.0273982	0.000592086	4.74347e-05	0.000538514	0.000640234	0.000444988	0.0025051	3.11701e-05	0.587633	0.00144467	1.1707e-08	0.306877	0.00288677	0.000272437	0.00033147	5.49427e-05	0.0143018	9.67678e-06	2.62773e-06	0.00138062	0.000929027	4.2842e-10	8.01446e-05
cell_9106	Macrophage_ys	Blood progenitors 1_0_mouse_gastrulation	0.00029918	8.34713e-05	0.000503133	6.03421e-06	0.000176413	1.71819e-06	5.09918e-05	0.000788963	2.15386e-05	1.74537e-08	2.70131e-05	0.00749934	0.0200594	0.000154509	1.71573e-05	0.000171062	0.000222292	0.000201623	0.0097701	5.73125e-06	0.865785	0.000302239	3.05783e-09	0.0829238	0.000987199	8.1099e-05	0.00011278	1.51746e-05	0.00808383	1.12333e-05	4.49399e-06	0.000748909	0.000858523	1.70604e-11	2.61015e-05
cell_9142	HSPC_2_ys	Blood progenitors 2_1_mouse_gastrulation	4.10041e-05	0.0083447	0.0851228	0.00334106	0.0190768	4.07877e-05	0.000579381	0.00093716	0.000822204	4.87456e-06	0.00181513	0.313545	0.33867	0.0243036	2.85882e-05	0.0748788	0.0377334	0.00161756	0.0160326	0.000255767	0.049788	0.000150018	4.50881e-07	0.000655526	0.00215619	0.00072644	0.012068	5.79715e-05	0.00200118	0.000312275	0.000356712	0.00449	3.23886e-05	1.34955e-08	1.35361e-05
cell_9220	HSPC_1_ys	Blood progenitors 2_1_mouse_gastrulation	0.00026836	0.00230299	0.0085982	0.0163328	0.000546002	0.000965796	0.000220574	0.00035539	0.000495166	6.02179e-06	0.0025781	0.832272	0.0242389	0.0149383	8.95714e-05	0.00628166	0.0687159	0.000253567	0.00113392	5.34845e-05	0.00578729	0.000281288	9.7769e-08	0.00115096	0.000949276	0.00194895	0.0071398	0.000140371	9.71916e-05	3.24095e-05	1.8573e-05	0.00163512	9.81625e-05	3.32033e-07	7.39624e-05
cell_9230	HSPC_1_ys	Blood progenitors 2_1_mouse_gastrulation	0.000289109	0.00236075	0.00857102	0.00386156	0.000370351	0.000136533	0.000800793	0.000194016	0.00172482	8.81043e-07	0.00280015	0.780091	0.0542056	0.00548271	0.000266571	0.0137441	0.0588636	0.00422195	0.0109266	0.00012953	0.0266553	0.000303664	3.55424e-08	0.00621137	0.00209274	0.00137791	0.0121211	0.000152523	0.00013028	5.16252e-05	3.33103e-05	0.00132405	0.000322686	8.66708e-08	0.00018115
cell_9246	Macrophage_ys	Haematoendothelial progenitors_3_mouse_gastrulation	0.00126276	0.00138131	0.00552	3.01261e-05	0.000398611	2.51336e-06	0.000136508	0.000819031	3.05105e-05	2.08073e-07	0.000117978	0.0280255	0.182379	0.000852795	0.000191891	0.000764403	0.00715862	0.00138034	0.0318012	0.00010192	0.367919	0.000450041	9.2249e-08	0.330162	0.0189683	0.00142857	0.00128625	0.00012231	0.00926352	9.18248e-05	2.37563e-05	0.00361192	0.00382961	3.47016e-10	0.000487128
cell_9295	HSPC_1_ys	Blood progenitors 2_2_mouse_gastrulation	0.000306547	0.00334457	0.00935044	0.000395831	0.00182407	7.65628e-05	0.00283966	0.00472326	0.000631617	3.00998e-05	0.00206997	0.371098	0.232525	0.0152571	6.05613e-05	0.0478332	0.0479302	0.00331679	0.00427812	0.000195835	0.209922	0.00158323	2.38673e-07	0.00913084	0.00288723	0.00149359	0.0174423	0.000115659	0.00554096	0.000435798	0.000300144	0.00269039	0.000241747	8.63796e-08	0.000128835
cell_9304	HSPC_1_ys	Blood progenitors 2_2_mouse_gastrulation	0.00102465	0.00608608	0.012518	0.00644692	0.000751162	9.05137e-05	0.00072166	0.000499878	0.000611413	3.04982e-05	0.00459695	0.696006	0.0818981	0.0137435	0.000704727	0.029692	0.0243613	0.00192998	0.0136048	0.000281201	0.0329664	0.000501182	1.24171e-06	0.00949885	0.00741373	0.00645945	0.0412024	0.000484877	0.000337132	0.000133442	0.000144456	0.00370572	0.00116393	8.27222e-07	0.000386729
cell_9312	HSPC_1_ys	Blood progenitors 2_1_mouse_gastrulation	7.71021e-05	0.00634668	0.0821613	0.0124739	0.00557539	0.00023951	0.000137482	0.000227257	0.00162953	5.87546e-06	0.0029762	0.529651	0.141601	0.0466127	5.54145e-05	0.045894	0.0816942	0.000823701	0.00339102	7.66965e-05	0.019704	5.66149e-05	4.68897e-07	0.000859897	0.00106226	0.000289906	0.0123407	5.75727e-05	0.00169066	9.80961e-05	0.00024155	0.00186293	7.14603e-05	2.56473e-08	1.37683e-05
cell_9350	HSPC_2_ys	Blood progenitors 2_2_mouse_gastrulation	0.000589115	0.000900662	0.000865106	2.27667e-05	0.000688324	1.59595e-05	0.0354757	0.0125067	0.000474401	9.14849e-05	0.0024426	0.0366051	0.75587	0.00974938	0.000448331	0.0332412	0.00442042	0.00446188	0.0707772	5.24148e-05	0.00566405	0.005274	8.69838e-07	0.00171675	0.000785649	0.000417958	0.0129723	3.62267e-05	0.00049347	0.000730743	0.00151708	0.000205358	0.000417369	1.23626e-07	6.89383e-05
cell_9371	Macrophage_ys	Haematoendothelial progenitors_3_mouse_gastrulation	0.000170799	0.000476614	0.00210464	3.09379e-05	0.00381209	1.24525e-05	1.03142e-05	0.000381915	1.50798e-05	1.59653e-07	5.72577e-05	0.0225309	0.207089	0.00073075	9.72208e-06	0.000135804	0.0102013	0.000490196	0.00150469	2.72354e-05	0.605337	3.80132e-05	1.17319e-08	0.0739974	0.00209149	6.3123e-05	0.000137163	2.0529e-05	0.067424	2.49085e-05	5.74013e-06	0.000942852	9.49864e-05	8.10177e-11	3.16884e-05
cell_9376	MK_ys	Blood progenitors 2_1_mouse_gastrulation	1.60884e-10	5.91371e-11	2.70532e-12	1.63408e-08	6.75356e-07	7.25386e-08	3.75381e-06	6.68786e-08	3.53501e-05	1.9976e-07	1.20198e-09	8.74127e-11	2.10574e-11	5.8393e-09	1.62183e-10	1.86344e-14	6.35343e-11	0.000621318	0.999336	1.89149e-07	2.20158e-06	4.42123e-07	1.32014e-10	9.23809e-10	2.43995e-10	1.09207e-08	5.36956e-09	1.35214e-08	1.40074e-09	2.23825e-09	2.57777e-09	6.68157e-09	5.15889e-11	1.56906e-08	2.22265e-09
cell_9401	Macrophage_ys	Blood progenitors 1_0_mouse_gastrulation	0.000494093	0.00016685	0.00223076	1.56188e-05	0.000161924	3.12573e-06	2.94985e-05	0.000440594	1.58478e-05	4.29358e-08	4.807e-05	0.00716364	0.00634673	0.000322895	2.37252e-05	9.36873e-05	0.00052986	0.000721609	0.00381383	3.61705e-05	0.753243	0.000201353	4.81352e-09	0.207111	0.00256182	0.000232808	0.000156474	4.41729e-05	0.00695879	1.6972e-05	1.6169e-06	0.00629739	0.000475687	1.46505e-10	4.04874e-05
cell_9416	Macrophage_ys	Haematoendothelial progenitors_3_mouse_gastrulation	0.00160327	0.0036008	0.016311	0.00035422	0.00261324	1.31108e-05	0.00020506	0.00220783	7.59011e-05	7.76219e-07	0.000592614	0.137154	0.128832	0.0045836	0.000179981	0.00281084	0.0149453	0.00178617	0.0344351	0.000376028	0.341237	0.00072963	6.20936e-08	0.246238	0.0221617	0.00162052	0.00227881	0.000238995	0.0212469	0.000131035	3.0272e-05	0.00925149	0.00184343	2.77129e-09	0.000312226
cell_9417	HSPC_1_ys	Blood progenitors 2_1_mouse_gastrulation	5.81866e-05	0.00379893	0.0133252	0.00588206	0.00584443	0.000227861	0.000355552	0.000263571	0.000828247	7.77267e-07	0.0017403	0.772412	0.108399	0.010057	3.60134e-05	0.009923	0.0197332	0.00237248	0.00254375	6.96327e-05	0.030366	0.00012842	1.03063e-07	0.000751432	0.000894385	0.000982173	0.00607689	6.96785e-05	0.000591821	3.30445e-05	2.23569e-05	0.00214159	3.59884e-05	3.31961e-08	3.58075e-05
cell_9430	HSPC_1_ys	Blood progenitors 2_1_mouse_gastrulation	0.000251001	0.00276338	0.00789308	0.00371315	0.00270444	0.000314669	0.000176944	0.000242057	0.00111588	2.77563e-07	0.0021205	0.784438	0.0437541	0.00878378	0.000112569	0.00708022	0.0118919	0.00060757	0.00401974	0.00028983	0.0894897	0.000616935	3.05967e-08	0.00636673	0.00271962	0.00143305	0.00627792	0.00014881	0.00676185	9.33983e-05	8.46095e-05	0.00346255	0.000215259	1.86186e-08	5.61013e-05
cell_9463	HSPC_1_ys	Blood progenitors 2_1_mouse_gastrulation	7.32438e-05	0.00792479	0.059475	0.0183937	0.020961	7.06575e-05	0.000246396	0.000265173	0.00318296	6.71684e-07	0.00456218	0.648252	0.0369142	0.0273215	5.77564e-05	0.0122035	0.0843715	0.00233739	0.00774357	0.000226125	0.0452659	0.000171285	1.1546e-07	0.000907126	0.00144726	0.000711528	0.011498	0.000141156	0.0014119	5.47002e-05	7.44159e-05	0.00359523	8.52639e-05	8.13705e-08	5.33335e-05
cell_9485	HSPC_1_ys	Blood progenitors 2_2_mouse_gastrulation	0.000124341	0.00395426	0.00651157	0.0023639	0.000590774	0.000197365	0.0018646	0.000895438	0.00117854	1.13476e-06	0.00168478	0.794926	0.0793265	0.011861	0.000117316	0.0309536	0.0220794	0.000962289	0.00946525	0.000220147	0.00927496	0.00170084	1.48973e-07	0.00171903	0.00144921	0.00256643	0.0120622	8.96418e-05	0.000173366	0.000117353	0.00017533	0.00111298	0.000201945	9.32045e-08	7.85918e-05
cell_9494	HSPC_1_ys	Blood progenitors 2_2_mouse_gastrulation	0.000249447	0.00528641	0.00727503	0.00246453	0.00289212	9.23666e-05	0.00101397	0.000468789	0.000878669	5.66317e-06	0.00242752	0.662366	0.132025	0.0125491	0.000260741	0.0389963	0.0845986	0.00260641	0.0034108	0.00013202	0.0151673	0.000344462	4.78678e-07	0.00187951	0.0021505	0.000665148	0.0143745	8.93729e-05	0.00378038	0.000109142	0.000449559	0.000551133	0.000225197	2.16757e-07	0.00021315
cell_9541	MK_ys	Blood progenitors 2_2_mouse_gastrulation	1.33789e-09	4.16764e-11	7.90972e-13	1.74261e-09	1.34166e-07	1.45287e-08	1.74767e-05	2.46901e-07	5.83399e-06	3.38371e-06	7.54198e-10	3.95023e-11	6.46394e-11	4.41929e-09	1.73958e-10	8.87172e-14	8.16441e-11	0.000113123	0.999858	7.26055e-08	1.47822e-07	1.11868e-06	2.1482e-09	4.2467e-10	5.62499e-11	7.62469e-09	1.13378e-08	9.55583e-09	5.57721e-10	5.90646e-09	8.51587e-09	1.78825e-09	5.05027e-11	3.91514e-07	2.26082e-09
cell_9547	Macrophage_ys	Blood progenitors 2_1_mouse_gastrulation	5.98967e-05	0.00109298	0.0232854	0.000676133	0.015821	2.23036e-05	0.000319006	0.00226186	0.00195429	3.04055e-07	0.000692695	0.0807954	0.228335	0.0227515	1.02744e-05	0.00539641	0.020622	0.00267574	0.0376203	0.000107832	0.516337	0.000188766	1.80012e-08	0.0116829	0.00402104	0.000584846	0.00468606	4.9432e-05	0.00726784	0.00056533	0.000183011	0.00989706	3.17792e-05	1.66584e-10	5.31638e-06
cell_9560	HSPC_1_ys	Blood progenitors 2_2_mouse_gastrulation	0.000181792	0.000758315	0.00165823	0.00150035	0.00475831	0.00010445	0.000283406	0.000651485	0.00139703	3.02014e-07	0.00118115	0.771447	0.0784257	0.00803348	6.41248e-05	0.00719965	0.0167088	0.000764638	0.00808594	5.42427e-05	0.0806141	0.000241187	5.55091e-08	0.00260993	0.000595466	0.000460654	0.00940083	4.43092e-05	0.00192745	5.81219e-05	3.27487e-05	0.000662595	7.86996e-05	1.44534e-08	1.48741e-05
cell_9575	MK_ys	Blood progenitors 2_2_mouse_gastrulation	2.60111e-05	0.000204005	0.000494519	1.84239e-05	0.0022821	1.93178e-05	0.123352	0.0284981	0.000972243	0.00019086	0.0003381	0.00681367	0.228791	0.00387816	7.13191e-05	0.00543187	0.00300243	0.0682981	0.516622	3.1212e-05	0.00128442	0.00390495	3.56672e-06	0.000179833	0.000119042	0.000124379	0.00381777	2.39636e-05	3.71058e-05	0.00024318	0.000824296	7.69863e-05	9.16568e-06	7.65271e-07	1.45155e-05
cell_9594	Mast_cell_ys	Blood progenitors 2_2_mouse_gastrulation	0.000768247	0.000842866	0.000336834	0.00036027	0.00229868	0.000318765	0.117372	0.0293757	0.00109371	1.72748e-05	0.00243452	0.183273	0.107741	0.00428048	0.000428178	0.0136368	0.0046553	0.0417283	0.210033	0.000184183	0.00703142	0.246486	6.27878e-07	0.00232023	0.00247765	0.00373352	0.0136719	0.000285168	0.000166642	7.95807e-05	6.28149e-05	0.00116687	0.000339486	2.65763e-06	0.00099735
cell_9616	HSPC_1_ys	Blood progenitors 2_1_mouse_gastrulation	2.68013e-05	0.00826148	0.129425	0.00985965	0.0335396	0.000546725	0.000509363	0.000737568	0.00492515	4.80044e-06	0.00198375	0.317097	0.216007	0.051822	1.60466e-05	0.0259586	0.0877708	0.00500384	0.00450416	0.000353744	0.0769965	0.000123842	3.01808e-07	0.00108847	0.0016618	0.000386894	0.00590235	9.09521e-05	0.00858793	0.000308142	0.00032308	0.0061539	1.09232e-05	2.96299e-08	1.14997e-05
cell_9637	HSPC_2_ys	Blood progenitors 2_2_mouse_gastrulation	0.000119162	0.00499018	0.01164	0.00201352	0.00138386	9.44072e-05	0.00311136	0.00175404	0.00062562	8.08341e-06	0.0020805	0.371398	0.422266	0.019446	0.00044639	0.0554594	0.0395894	0.00225947	0.0284892	7.37737e-05	0.00907435	0.00194678	7.36775e-07	0.00116587	0.00195108	0.00112653	0.0158727	0.000102449	0.00016821	8.83249e-05	0.000294707	0.000647592	0.000236619	1.01688e-07	7.57215e-05
cell_9647	Macrophage_ys	Blood progenitors 2_2_mouse_gastrulation	4.12498e-05	9.7217e-06	0.000158931	2.13921e-06	0.000115075	3.76833e-06	1.22411e-06	9.58838e-05	1.21935e-05	1.69351e-08	7.27391e-06	0.00288329	0.0016661	4.70172e-05	1.15081e-06	7.08794e-06	8.68141e-05	2.96579e-05	0.000471757	1.80139e-06	0.972834	1.57489e-05	5.83462e-09	0.0178266	0.000131684	2.78648e-05	3.96784e-05	9.12217e-06	0.00226283	1.58559e-06	2.08509e-07	0.00118533	2.27882e-05	1.96881e-11	2.90759e-07
cell_9652	Macrophage_ys	Blood progenitors 2_2_mouse_gastrulation	0.000308964	6.74494e-05	7.01815e-05	1.17572e-05	9.20028e-05	1.49638e-05	2.61249e-05	0.000298055	1.36756e-05	3.7066e-09	7.68865e-05	0.025899	0.0339946	0.000187147	6.08935e-06	9.05581e-05	0.000143929	0.000492748	0.00760552	4.41342e-06	0.574379	0.000204298	6.04585e-11	0.34252	0.000491755	0.000125758	0.000143853	2.03916e-05	0.0112463	8.79516e-06	1.02492e-06	0.000432576	0.000988296	1.57782e-11	3.32517e-05
cell_9657	Macrophage_ys	Blood progenitors 1_0_mouse_gastrulation	0.000150719	8.58736e-05	0.000410714	6.39311e-06	4.9529e-05	1.85698e-06	3.40582e-06	3.61271e-05	3.39163e-06	7.02185e-09	1.87027e-05	0.00695917	0.00339139	1.95796e-05	6.30455e-06	3.92108e-05	0.000126115	7.63456e-05	0.00145499	3.29367e-06	0.895557	4.79111e-05	5.58862e-10	0.079078	0.000371276	5.43247e-05	6.83499e-05	1.53913e-05	0.0107337	1.37552e-06	4.09129e-07	0.000512357	0.000692657	4.77622e-11	2.43106e-05
cell_9659	MK_ys	Blood progenitors 2_1_mouse_gastrulation	1.72918e-09	1.0131e-10	4.89633e-12	2.89862e-09	4.43059e-06	1.26534e-08	5.06468e-06	9.77361e-08	5.67115e-05	2.49461e-07	2.57834e-09	6.77711e-11	9.31458e-11	6.6902e-09	1.70985e-10	5.33171e-14	1.36516e-10	0.00052869	0.999403	2.15603e-07	1.17514e-06	2.68381e-07	7.3598e-11	2.76692e-10	2.23564e-10	1.02484e-08	9.10515e-09	1.73536e-08	1.68349e-08	9.08072e-09	1.20291e-08	1.54261e-08	4.82612e-11	8.60357e-09	4.61217e-09
cell_9744	Microglia_ys	Haematoendothelial progenitors_3_mouse_gastrulation	0.00369466	0.000346554	0.000376301	1.95407e-05	0.000240667	2.45509e-06	8.79572e-05	0.000341487	1.09287e-05	3.12508e-07	0.000185832	0.0581172	0.0904408	0.00112296	0.000212698	0.000376039	0.00478971	0.000690957	0.00664037	2.79866e-05	0.396764	0.000298501	1.55778e-08	0.407895	0.00360169	0.000455197	0.000985186	7.05302e-05	0.0110405	4.23795e-05	9.8709e-06	0.00068381	0.0100368	1.0695e-09	0.000390622
cell_9757	Macrophage_ys	Blood progenitors 2_2_mouse_gastrulation	0.000421478	0.00312406	0.0224799	0.000594227	0.0255872	8.04009e-05	0.00104881	0.0049894	0.00110448	2.33001e-06	0.00275086	0.188325	0.217424	0.0268467	6.94082e-05	0.0158793	0.0276726	0.0175204	0.155539	0.000336008	0.24066	0.000724115	6.69592e-08	0.00735394	0.00607331	0.00242567	0.00737972	0.000189102	0.00703708	0.000392602	0.000175062	0.0156061	0.000133397	5.96671e-09	5.48351e-05
cell_9758	HSPC_1_ys	Blood progenitors 2_1_mouse_gastrulation	3.91989e-05	0.00472833	0.00721059	0.00181443	0.00301652	0.000236808	0.000908681	0.000197813	0.000350843	7.38843e-06	0.000801755	0.739971	0.141788	0.0102932	3.70368e-05	0.0196248	0.0515898	0.00201846	0.00355301	3.61968e-05	0.00524285	0.000261129	1.51195e-07	0.000430215	0.000347659	0.000285389	0.00417853	4.53807e-05	0.000595499	6.0545e-05	9.96483e-05	0.000187746	2.71744e-05	1.72135e-07	1.4696e-05
cell_9781	HSPC_1_ys	Blood progenitors 2_1_mouse_gastrulation	3.76752e-05	0.00578557	0.0178316	0.00605934	0.00831634	0.000295914	0.000405883	0.00118989	0.00597831	2.66638e-06	0.00169016	0.369926	0.354261	0.0370206	5.28919e-05	0.0108351	0.076871	0.00134613	0.0157002	0.000279554	0.070889	0.000107227	2.17451e-07	0.00204312	0.00170784	0.000590496	0.00579626	0.000152435	0.00159691	0.000268008	0.000217077	0.00267201	4.3595e-05	3.33017e-08	2.97324e-05
cell_9795	Macrophage_ys	ExE endoderm_2_mouse_gastrulation	8.81542e-08	5.84322e-08	7.27019e-07	1.32805e-09	1.26748e-06	1.80561e-08	3.08493e-07	2.37243e-08	1.83404e-06	4.99691e-13	2.56112e-09	0.000119589	4.43788e-09	5.86037e-07	3.99476e-09	6.89032e-07	2.54213e-06	7.74481e-07	4.56598e-07	2.33733e-06	0.99917	3.47289e-06	8.77079e-12	0.000574333	2.03769e-05	5.60689e-07	3.45467e-08	5.99145e-08	8.99087e-05	1.27359e-07	4.16568e-07	9.48441e-06	1.44874e-07	1.22065e-11	3.60099e-09
cell_9802	Microglia_ys	Haematoendothelial progenitors_2_mouse_gastrulation	0.00369847	0.000172905	0.000225807	2.03652e-05	2.85711e-05	5.6345e-06	1.16382e-05	7.88484e-05	1.17147e-05	5.84219e-08	0.000260263	0.0519185	0.00750804	0.000236339	0.000411959	9.77054e-05	0.000995552	0.000260725	0.00740034	1.49564e-05	0.318285	7.45789e-05	2.9801e-09	0.589794	0.0044759	0.000192977	0.00112328	5.65001e-05	0.00473223	7.94538e-06	3.29758e-06	0.000297585	0.00719501	6.32889e-10	0.000402403
cell_9864	Macrophage_ys	Haematoendothelial progenitors_3_mouse_gastrulation	0.000916248	9.15872e-05	0.000278962	6.30326e-06	5.47767e-05	4.6446e-07	1.54638e-05	0.000242429	2.21103e-05	2.35243e-08	5.85602e-05	0.013281	0.0230886	0.000406967	4.92075e-05	8.0311e-05	0.00136942	0.000103134	0.00551937	1.73209e-05	0.838545	0.000181487	3.20019e-09	0.101098	0.00123935	0.000188055	0.000144851	3.20732e-05	0.010547	1.84724e-05	4.74798e-06	0.000592183	0.00178197	8.75858e-11	2.43406e-05
cell_9890	HSPC_1_ys	Blood progenitors 2_1_mouse_gastrulation	0.000377062	0.00382226	0.0171979	0.00116823	0.0117729	4.44714e-05	0.000519336	0.00139089	0.00141438	8.26164e-07	0.00239811	0.467847	0.241725	0.00234402	7.24673e-05	0.0125983	0.021073	0.00328245	0.017144	0.000218566	0.164009	0.00046765	3.16533e-08	0.00279552	0.00454501	0.0028537	0.00550512	0.000272536	0.00339972	0.000219847	0.00015954	0.00916716	0.000124434	1.36498e-08	6.98546e-05
cell_9896	HSPC_1_ys	Blood progenitors 2_1_mouse_gastrulation	0.000582233	0.00514133	0.0108242	0.00222212	0.00426644	0.000389295	0.00126471	0.00225776	0.00542181	6.20256e-06	0.00417247	0.715503	0.0274316	0.0211579	0.000165844	0.00883834	0.00782631	0.00107633	0.0122671	0.00123291	0.101833	0.00272956	4.51782e-07	0.00319722	0.00754688	0.0161296	0.0160686	0.000705229	0.00129914	0.000109901	6.55862e-05	0.0178402	0.000263091	2.76039e-07	0.000163486
cell_9914	HSPC_1_ys	Blood progenitors 2_1_mouse_gastrulation	0.000101561	0.000551658	0.00237644	0.00127081	0.000245314	1.68757e-05	9.59671e-06	1.35047e-05	3.56648e-05	4.82198e-08	0.000243486	0.965551	0.00707266	0.000578026	2.45153e-05	0.00112497	0.00426781	0.000138728	0.000481541	2.01976e-05	0.0121413	1.34015e-05	3.28708e-08	0.00119775	0.000676609	0.000343515	0.000968792	2.75103e-05	7.54594e-05	2.51717e-06	1.16878e-06	0.000360188	4.83189e-05	8.39083e-09	1.94491e-05
cell_9929	Macrophage_ys	ExE endoderm_2_mouse_gastrulation	4.87323e-07	1.55143e-07	7.2597e-07	1.32923e-08	1.28292e-07	2.27304e-07	1.88e-07	1.7208e-08	8.05401e-07	4.30143e-14	9.28266e-09	0.000577406	6.08665e-09	2.63242e-07	2.30111e-08	6.26947e-07	3.24864e-06	1.01596e-06	6.7348e-08	2.97273e-06	0.997239	1.52314e-05	2.3445e-12	0.00205092	1.51953e-05	3.67923e-07	4.29245e-08	7.8409e-08	8.57225e-05	2.14942e-08	2.92795e-08	3.6813e-06	9.70822e-07	1.26689e-11	3.8724e-08
cell_10019	Macrophage_ys	Blood progenitors 2_2_mouse_gastrulation	0.00051498	0.000157723	0.0013986	1.40156e-05	8.95847e-05	2.36777e-05	8.78166e-05	0.00129537	4.57416e-05	2.12308e-08	4.72184e-05	0.0191337	0.0051508	0.000129231	1.10722e-05	4.88863e-05	0.000319073	0.000650075	0.00197165	2.10371e-05	0.823896	0.000650288	6.10062e-09	0.113126	0.00105855	6.56605e-05	8.1203e-05	3.35333e-05	0.0280176	1.16535e-05	1.049e-06	0.00176972	0.000169174	6.69158e-11	8.80934e-06
cell_10038	MK_ys	Blood progenitors 2_2_mouse_gastrulation	1.56801e-10	1.75749e-11	1.26037e-12	7.63841e-11	5.48758e-07	1.96639e-09	2.01493e-05	8.71961e-08	6.94199e-06	1.46549e-06	1.92825e-10	5.43007e-12	1.7413e-10	5.49044e-10	3.38477e-11	5.62874e-14	6.10336e-11	0.00114904	0.998821	5.17198e-08	1.39279e-07	7.61718e-08	1.50856e-09	1.44159e-10	3.51282e-11	6.48429e-10	2.34765e-09	2.16378e-09	2.92296e-10	1.31466e-08	7.88996e-08	3.71647e-10	7.86481e-12	7.06116e-09	3.85917e-10
cell_10049	Macrophage_ys	Blood progenitors 2_2_mouse_gastrulation	0.000425443	0.000325519	0.00138934	0.00033113	0.000206664	7.71811e-05	0.000143335	0.00106893	0.000409533	1.59699e-06	0.00010983	0.036906	0.00376418	0.00148538	4.78444e-05	0.000259759	0.000486244	0.000391466	0.0160183	3.5726e-05	0.852356	0.000596769	4.84867e-08	0.0355453	0.00308219	0.00395992	0.00285192	0.000233029	0.00471908	1.00515e-05	3.9023e-06	0.0322048	0.000498399	1.01435e-08	5.54488e-05
cell_10065	HSPC_1_ys	Blood progenitors 2_2_mouse_gastrulation	0.000710419	0.00381222	0.0204775	0.00736885	0.0133364	0.000609232	0.00117106	0.0013818	0.00203436	4.42044e-05	0.00279634	0.499353	0.0284785	0.0360563	0.00028288	0.018835	0.197993	0.00748042	0.0525152	0.000370589	0.0638731	0.00107558	1.31927e-06	0.0110456	0.00594011	0.00482685	0.0107728	0.000226349	0.00353748	0.000126879	4.56168e-05	0.00291598	0.000420548	9.05684e-07	8.36476e-05
cell_10090	HSPC_1_ys	Blood progenitors 2_1_mouse_gastrulation	5.75699e-05	0.00385462	0.00755895	0.00559193	0.0140122	2.74468e-05	0.000200102	0.000116819	0.00177776	4.14127e-06	0.00116163	0.709059	0.0746108	0.00369071	5.58813e-05	0.016523	0.0845248	0.00137052	0.00587674	6.94554e-05	0.0475229	6.96183e-05	2.80897e-07	0.000390803	0.000833499	0.000799363	0.0180919	8.5478e-05	0.0012592	5.33569e-05	7.46061e-05	0.000579416	6.8652e-05	2.17726e-07	2.65846e-05
cell_10093	Macrophage_ys	Blood progenitors 2_2_mouse_gastrulation	0.000102241	2.46176e-05	7.54919e-05	4.53495e-06	1.92655e-05	1.23984e-05	3.12066e-06	9.50456e-05	1.86602e-05	1.35409e-10	1.66218e-05	0.0206427	0.00623871	9.86824e-05	1.37458e-06	3.35858e-05	4.34302e-05	2.15862e-05	0.00159147	2.57075e-06	0.889597	8.75488e-05	1.50126e-11	0.0529786	0.000235924	2.74641e-05	3.68656e-05	7.13159e-06	0.0267469	1.41556e-06	2.04847e-07	0.00112247	0.000110142	4.34847e-13	2.58457e-06
cell_10105	Macrophage_ys	Blood progenitors 2_2_mouse_gastrulation	0.000222473	1.84283e-05	3.32375e-05	5.708e-06	4.63322e-05	1.39646e-05	2.57578e-06	6.10378e-05	8.08187e-06	1.04893e-09	3.89281e-05	0.0280794	0.00202677	5.37151e-05	9.33554e-06	3.46129e-05	4.56446e-05	0.000153828	0.00118904	2.32648e-06	0.836373	0.000123449	2.13741e-10	0.116341	0.000194378	2.21614e-05	3.57442e-05	8.60845e-06	0.0144591	1.06038e-06	1.3061e-07	0.000192973	0.000199517	1.45631e-11	2.92593e-06
cell_10143	Macrophage_ys	Blood progenitors 1_2_mouse_gastrulation	0.00152015	6.14973e-05	8.00174e-05	3.45498e-06	3.94159e-05	4.39854e-07	4.1865e-05	0.000174171	1.45614e-05	3.16965e-08	0.000114039	0.0295546	0.0101781	8.81747e-05	0.000171467	0.000133636	8.39988e-05	0.000133682	0.00327786	5.11736e-06	0.808352	0.000811229	2.59561e-09	0.125258	0.000798011	0.00015931	0.000630543	2.3215e-05	0.0137151	6.89699e-06	5.79485e-06	0.000277772	0.00425097	8.47311e-11	3.42727e-05
cell_10155	MK_ys	Blood progenitors 2_2_mouse_gastrulation	1.68788e-09	2.22097e-11	2.55652e-13	1.05613e-09	8.99927e-07	1.94778e-09	9.56394e-06	2.08115e-07	2.02166e-05	6.40183e-07	5.00082e-10	1.4019e-11	5.16237e-10	6.84789e-09	2.47856e-10	2.4387e-13	1.73249e-10	0.000165975	0.999802	2.14247e-07	1.3713e-07	1.3614e-07	1.94707e-10	2.32361e-10	1.14863e-10	6.78028e-09	6.44724e-09	6.76969e-09	1.63361e-09	4.5927e-08	6.43481e-08	1.88276e-09	4.2443e-11	4.98402e-09	9.36636e-10
cell_10192	HSPC_1_ys	Blood progenitors 2_1_mouse_gastrulation	0.000283628	0.00555988	0.0176684	0.00225913	0.0101219	4.71619e-05	0.000519469	0.00032695	0.00126745	6.72693e-07	0.00100407	0.603965	0.14173	0.00718064	3.2445e-05	0.0153495	0.0143179	0.00606733	0.017186	0.000551604	0.120644	0.000176152	1.49692e-07	0.00606653	0.00676271	0.00148781	0.00548001	0.000197916	0.00482414	0.000226475	9.96737e-05	0.00850051	7.1518e-05	6.74284e-09	2.35262e-05
cell_10239	HSPC_1_ys	Blood progenitors 2_1_mouse_gastrulation	0.000102591	0.00273345	0.0146401	0.00349085	0.0818182	0.000253073	0.0028944	0.00529084	0.0094368	3.345e-06	0.00130505	0.405514	0.231997	0.0365845	2.11354e-05	0.0216815	0.0496171	0.0156605	0.0372324	0.000133427	0.0543156	0.000977616	8.81546e-08	0.00126119	0.00104676	0.000187252	0.0074564	6.06544e-05	0.0124998	8.99339e-05	0.00013786	0.00149915	4.07807e-05	1.65376e-08	1.62671e-05
cell_10242	HSPC_2_ys	Blood progenitors 2_1_mouse_gastrulation	4.38901e-05	0.00209307	0.0163812	0.00229413	0.0146939	0.000102993	0.00149814	0.00173409	0.00234958	4.83083e-05	0.00152644	0.154935	0.450439	0.0221155	3.69668e-05	0.116371	0.169174	0.00294101	0.00317361	3.01676e-05	0.0145094	9.9531e-05	5.74009e-07	0.000441684	0.000616765	0.000278998	0.0198389	6.44615e-05	0.000542294	0.000307995	0.000712777	0.000573689	2.01264e-05	8.34993e-08	1.05166e-05
cell_10304	HSPC_1_ys	Blood progenitors 2_1_mouse_gastrulation	4.66656e-05	0.00730061	0.0324916	0.00562576	0.0275426	0.000141868	0.00132549	0.000884415	0.00367706	2.22666e-06	0.0022245	0.572881	0.148321	0.0251665	2.9444e-05	0.037888	0.0538173	0.00389692	0.012399	0.000523533	0.0447439	0.000533021	4.45935e-07	0.000875589	0.00111416	0.00058571	0.00996276	0.000179521	0.0023802	0.000259293	0.000135985	0.00301289	1.99845e-05	5.36139e-08	1.08275e-05
cell_10342	Macrophage_ys	Blood progenitors 1_0_mouse_gastrulation	0.000918701	0.000290565	0.00154378	0.000107398	0.000476016	1.00085e-05	4.96558e-05	0.000360951	6.28381e-05	3.9319e-08	0.000171997	0.161729	0.0220238	0.000526205	3.36325e-05	0.000271146	0.000715806	0.000702915	0.00956416	3.85186e-05	0.638833	0.000571055	3.79904e-09	0.15053	0.00243818	0.00044159	0.000938151	8.45877e-05	0.00326539	6.43988e-06	9.03617e-07	0.00214846	0.00109752	4.88342e-10	4.73795e-05
cell_10351	Macrophage_ys	Haematoendothelial progenitors_3_mouse_gastrulation	0.000862925	0.000100219	0.000216094	5.26015e-06	3.34366e-05	7.96017e-06	4.45505e-05	0.000635109	1.29285e-05	1.1062e-06	8.43736e-05	0.0123742	0.00585759	0.000328507	0.000166213	0.000110153	0.000842028	0.000379324	0.00370136	1.10688e-05	0.494986	0.000294306	1.131e-08	0.469721	0.0014636	0.000268943	0.000213159	3.21761e-05	0.00428117	8.14497e-06	2.6944e-06	0.000405008	0.00245227	1.20621e-09	9.7265e-05
cell_10384	HSPC_1_ys	Blood progenitors 1_0_mouse_gastrulation	0.00014469	0.00686639	0.00794062	0.00156641	0.00102549	5.72679e-05	0.00239917	0.000349699	0.000485668	7.62977e-06	0.00232283	0.391179	0.223716	0.00895417	0.00070042	0.0876371	0.23736	0.00303934	0.00654842	6.28889e-05	0.00130844	0.000306491	1.11202e-07	0.000646457	0.00184979	0.000420633	0.0116898	4.15388e-05	0.000165837	0.000136129	0.000443405	6.46365e-05	0.000319365	1.33518e-07	0.000244718
cell_10391	HSPC_1_ys	Blood progenitors 2_1_mouse_gastrulation	8.36402e-05	0.00398659	0.0177183	0.00400637	0.0244577	0.000319793	0.00208326	0.00154295	0.00520301	5.28817e-06	0.0019895	0.472749	0.128479	0.0655691	4.2392e-05	0.0373599	0.0812708	0.00549831	0.020492	0.000286506	0.0953083	0.000531706	2.22432e-07	0.00119044	0.00303925	0.000528694	0.0115443	0.000122732	0.0112158	0.000225328	0.000271243	0.00279366	5.24299e-05	5.6262e-08	3.21363e-05
cell_10401	HSPC_1_ys	Blood progenitors 1_1_mouse_gastrulation	0.00236197	0.00474741	0.00408144	0.000333045	0.00155183	0.000591584	0.00107075	0.00137307	0.000299459	4.80357e-06	0.00179168	0.459634	0.117528	0.00231806	0.00114277	0.00703099	0.0168791	0.00953487	0.0290589	0.000170355	0.169436	0.000836611	8.87558e-07	0.136388	0.00715606	0.00258157	0.00584838	0.00048411	0.00348576	7.34584e-05	0.000110006	0.00221177	0.00860776	6.47645e-08	0.00127635
cell_10409	HSPC_1_ys	Blood progenitors 2_1_mouse_gastrulation	2.62849e-05	0.00322987	0.0156012	0.00488655	0.00404523	5.47543e-05	0.000233489	0.000173474	0.00120041	7.70159e-07	0.0013315	0.45608	0.200798	0.017483	2.19665e-05	0.054957	0.22275	0.000423653	0.00152637	2.79141e-05	0.00701107	3.71234e-05	1.46026e-07	0.000163758	0.000473709	0.000133885	0.00622781	3.32289e-05	0.000595685	4.90933e-05	0.000126885	0.000274162	1.26293e-05	1.16322e-08	8.9833e-06
cell_10422	Macrophage_ys	ExE endoderm_2_mouse_gastrulation	1.68392e-05	7.27641e-07	1.13143e-06	1.31166e-07	1.6488e-07	6.48827e-07	2.21675e-06	5.79347e-08	2.35318e-06	1.68101e-13	1.98501e-08	0.00338476	8.63287e-09	1.20631e-07	2.22313e-07	3.44612e-06	2.94129e-05	2.42209e-06	1.48389e-06	2.42057e-06	0.990417	0.000274972	9.65913e-12	0.00530994	0.000138266	2.91198e-06	1.85773e-07	6.68379e-07	0.000393808	8.796e-08	1.6426e-07	6.8746e-06	5.95404e-06	9.96087e-10	4.33328e-07
cell_10451	HSPC_2_ys	Blood progenitors 2_2_mouse_gastrulation	0.000123885	0.00881713	0.0132158	0.000495051	0.00129094	8.60528e-05	0.00142807	0.00167647	0.000448443	2.57997e-05	0.00247135	0.247935	0.520504	0.0132914	0.000277456	0.0558819	0.044692	0.00362233	0.0247849	0.000466161	0.0235544	0.000698749	9.46804e-07	0.00547794	0.00459057	0.00239343	0.0177697	0.000238172	0.000637814	0.000749359	0.000665051	0.0014227	0.00018943	1.56121e-07	7.65691e-05
cell_10468	Macrophage_ys	Blood progenitors 1_0_mouse_gastrulation	0.00062955	0.000175672	0.00259194	2.08058e-05	0.000559597	7.18916e-06	9.94239e-06	0.000151707	4.16548e-06	2.233e-08	8.04359e-05	0.0182755	0.0155604	9.10682e-05	3.10631e-05	0.000121889	0.000981152	0.000454465	0.00429192	8.554e-06	0.653703	0.000128473	5.26828e-09	0.294673	0.00198994	0.000136923	0.000144402	2.46715e-05	0.0029398	4.28818e-06	1.07525e-06	0.00101552	0.00113719	1.00242e-10	5.54721e-05
cell_10487	HSPC_2_ys	Blood progenitors 2_1_mouse_gastrulation	0.000147223	0.0010441	0.00760313	0.000501505	0.0199914	0.000257846	0.01185	0.013131	0.00406892	2.85056e-06	0.00296871	0.223699	0.439281	0.00515973	2.46736e-05	0.0135651	0.00350538	0.0176123	0.195809	0.000111816	0.022363	0.00304108	1.42412e-07	0.00104732	0.00106775	0.00068733	0.00646383	0.000101307	0.000928848	0.000217035	0.000237059	0.00345657	2.80459e-05	1.57235e-08	2.55983e-05
cell_10524	HSPC_2_ys	Blood progenitors 2_1_mouse_gastrulation	2.79372e-05	0.00332234	0.0300171	0.000976547	0.0248516	0.000650349	0.000843662	0.00191482	0.00345554	2.03997e-06	0.00158626	0.188321	0.566259	0.0258267	8.16494e-06	0.0265887	0.0222406	0.00593005	0.0146286	9.43875e-05	0.0640366	7.13063e-05	1.14859e-07	0.000352276	0.000603361	0.00021708	0.00386069	4.40699e-05	0.00809965	0.000521653	0.000591937	0.00404857	3.19563e-06	2.40434e-09	4.03756e-06
cell_10531	HSPC_1_ys	Blood progenitors 2_1_mouse_gastrulation	0.000177208	0.0110456	0.0427388	0.0157282	0.00846636	0.00093942	0.000677881	0.000639371	0.00199211	1.08521e-05	0.00507909	0.591532	0.0993154	0.0189168	8.54015e-05	0.0561186	0.0823652	0.00367978	0.00224309	0.000251484	0.0335968	0.000322669	3.89935e-07	0.00141196	0.00272184	0.00140346	0.00974516	0.000227597	0.00381817	0.000243809	0.000242245	0.00410683	7.9103e-05	1.28693e-07	7.74544e-05
cell_10540	Macrophage_ys	Blood progenitors 2_2_mouse_gastrulation	0.00121943	0.000958254	0.00793636	0.000774468	0.00432719	0.000111687	0.000215296	0.00154994	0.000560528	5.67098e-07	0.00183071	0.308601	0.0466308	0.00391317	6.41445e-05	0.00137	0.00557933	0.00235086	0.0247845	7.28556e-05	0.531647	0.00113736	4.71226e-08	0.036467	0.00265276	0.00190832	0.0021995	0.000196284	0.00515675	6.37169e-05	2.18379e-05	0.00519141	0.000423317	1.01475e-08	8.29139e-05
cell_10579	Macrophage_ys	Haematoendothelial progenitors_2_mouse_gastrulation	0.0116841	0.00106232	0.000651122	9.38308e-06	8.49014e-05	1.61747e-06	3.47319e-05	0.000241182	1.7942e-05	3.33063e-08	0.000725564	0.053253	0.0392052	0.000178206	0.000202908	0.000453476	0.000625593	0.000225655	0.0171172	2.40247e-05	0.666995	0.000207311	1.38169e-09	0.150127	0.00674176	0.000294107	0.00022332	6.51533e-05	0.0341439	9.03872e-05	1.62342e-05	0.000656176	0.0145329	8.67075e-11	0.000108289
cell_10597	HSPC_1_ys	Blood progenitors 1_0_mouse_gastrulation	0.000179658	0.0173381	0.0406869	0.00690322	0.00728526	0.000474249	0.00128226	0.000136697	0.00212356	6.59267e-05	0.00202685	0.391704	0.151467	0.0163161	0.000196145	0.0627604	0.238798	0.0140829	0.00888122	0.00035254	0.0140215	0.000130696	3.91867e-06	0.00124097	0.00495333	0.00130988	0.0118741	0.00026609	0.000146006	0.000160076	0.000537622	0.00203759	5.00004e-05	2.0107e-06	0.00020491
cell_10605	Macrophage_ys	Blood progenitors 1_0_mouse_gastrulation	0.00164308	0.00057774	0.00113275	5.23319e-05	0.000505061	8.44442e-06	5.58363e-05	0.00065588	0.000114443	4.19258e-08	0.000276132	0.0277595	0.0155627	0.00124858	0.000254227	0.000500664	0.00174143	0.00160177	0.057905	0.000124062	0.645074	0.000468112	1.95211e-08	0.212732	0.00783329	0.000637197	0.000760691	0.00014745	0.0132471	1.6402e-05	4.62485e-06	0.00448106	0.00273249	3.69986e-10	0.000145899
cell_10611	Macrophage_ys	Blood progenitors 2_2_mouse_gastrulation	0.000722677	0.000633963	0.00246622	0.00022856	0.00092536	0.00010893	0.000256673	0.00103901	0.000290021	6.85414e-08	0.000566014	0.0976367	0.0536185	0.000773732	2.08923e-05	0.000798888	0.000413342	0.00298873	0.0401369	0.000149369	0.69351	0.000508198	1.36817e-08	0.0515235	0.00812811	0.00139384	0.001097	8.87874e-05	0.0243249	4.89825e-05	1.43394e-05	0.0150228	0.00049995	2.96672e-10	6.51457e-05
cell_10669	HSPC_1_ys	Blood progenitors 2_2_mouse_gastrulation	0.000489194	0.00578799	0.00890955	0.00284846	0.00754914	4.46861e-05	0.00121196	0.000605907	0.000456568	7.06037e-06	0.0033082	0.701005	0.107281	0.00769065	0.000399681	0.064438	0.0258707	0.00197483	0.0212617	0.000345693	0.00755192	0.000622394	1.38838e-06	0.00134766	0.00452315	0.00354827	0.0169652	0.000261156	0.000697711	9.93471e-05	0.000133743	0.00236519	0.000236123	1.1012e-06	0.000159966
cell_10697	HSPC_2_ys	Blood progenitors 2_2_mouse_gastrulation	0.000367029	0.00493072	0.0175998	0.00120497	0.0269695	0.000154477	0.00112418	0.00184801	0.001447	8.71565e-06	0.00147716	0.297914	0.361907	0.0191936	3.16117e-05	0.0202655	0.0617175	0.00640315	0.0780411	0.000214814	0.0605427	0.000231382	1.01151e-06	0.0039525	0.0113551	0.00114971	0.00608588	0.000160006	0.00731233	0.000729145	0.00053984	0.00500321	8.80556e-05	3.578e-08	2.88768e-05
cell_10712	MK_ys	Erythroid1_1_mouse_gastrulation	1.42112e-06	0.00043761	0.00029902	1.47586e-05	0.20368	0.000191605	0.0173322	0.00136023	0.0126155	6.24789e-06	0.000184395	0.00316534	0.0223602	0.000190124	1.91907e-06	0.000196381	8.43779e-05	0.358771	0.374196	5.65256e-05	0.00323636	0.000383888	3.64367e-07	1.35149e-05	8.26211e-06	3.87549e-06	0.000163902	1.84712e-05	0.000734693	4.05155e-05	0.000140234	0.000108306	4.61889e-07	8.41751e-08	1.68553e-06
cell_10748	Macrophage_ys	Haematoendothelial progenitors_2_mouse_gastrulation	0.00277686	0.000163876	0.000104704	1.13891e-05	2.51298e-05	8.85544e-06	3.4643e-05	0.000276125	2.21356e-05	2.50778e-07	0.000165352	0.0225636	0.0103764	7.30977e-05	0.000287686	0.000207912	0.000700503	0.000246439	0.0111887	2.95981e-05	0.516034	0.000133763	4.83618e-09	0.407666	0.0029256	0.000297574	0.00046351	0.000118165	0.0102916	1.95276e-05	4.99139e-06	0.000468099	0.0121691	2.95295e-10	0.000145499
cell_10763	HSPC_1_ys	Blood progenitors 2_3_mouse_gastrulation	0.000390569	0.0011247	0.00159039	0.00657585	0.00226242	0.000417382	0.0001232	0.000490343	0.000906885	5.41835e-07	0.00148913	0.835415	0.0216752	0.00603905	0.000109429	0.00991249	0.011167	0.00100367	0.00301888	6.96755e-05	0.0732651	0.000707187	8.78251e-08	0.00477266	0.00132844	0.000857731	0.00686159	0.000131164	0.00587489	1.93016e-05	1.20669e-05	0.00207072	0.000258118	2.83461e-08	5.90797e-05
cell_10770	HSPC_1_ys	Blood progenitors 2_1_mouse_gastrulation	4.65168e-05	0.00447321	0.0230171	0.0123566	0.00625794	0.000141639	0.000156588	0.000133277	0.000933926	2.25492e-07	0.00121792	0.812051	0.044431	0.00826527	4.88353e-05	0.00761649	0.0571416	0.00101697	0.00286521	0.000111751	0.00857075	5.08274e-05	6.50615e-08	0.000499849	0.00138682	0.000472879	0.00471193	3.84316e-05	0.000464527	3.63968e-05	2.08798e-05	0.00138465	4.57385e-05	2.48909e-08	3.36265e-05
cell_10813	HSPC_1_ys	Blood progenitors 2_2_mouse_gastrulation	0.000231163	0.00393191	0.0150568	0.00202618	0.000822186	1.89411e-05	0.00113378	0.000701535	0.000829008	1.43313e-06	0.00252435	0.498103	0.310022	0.00539231	0.00032225	0.0649151	0.0556679	0.000857787	0.00585696	0.00011563	0.0111269	0.000542879	3.75104e-08	0.00114779	0.00206278	0.00157768	0.0129583	8.65563e-05	0.000169274	0.000153925	0.000230733	0.000877531	0.000284458	3.61106e-08	0.000251572
cell_10818	HSPC_1_ys	Blood progenitors 2_2_mouse_gastrulation	9.80197e-05	0.00208453	0.00642441	0.00527264	0.00116673	0.000177497	0.000353848	0.000366181	0.000476837	1.3967e-06	0.00316195	0.796614	0.0955809	0.0136345	6.6238e-05	0.0233852	0.0238634	0.000215926	0.00121636	6.64116e-05	0.0102343	0.000153465	1.00707e-07	0.00224756	0.000667901	0.000375934	0.0108874	3.89499e-05	0.000484847	6.1216e-05	4.79145e-05	0.000426638	0.00010994	8.55803e-08	3.7017e-05
cell_10842	HSPC_1_ys	Blood progenitors 2_1_mouse_gastrulation	5.61599e-05	0.00648353	0.0320014	0.00436289	0.0229425	0.000293313	0.00243072	0.00236597	0.0087678	1.29994e-05	0.000996502	0.315734	0.28464	0.044453	3.65048e-05	0.0505298	0.0765749	0.0108595	0.0224624	0.00038136	0.0817995	0.000545987	1.15308e-06	0.00183905	0.00438875	0.000551419	0.0139763	0.00017307	0.00581863	0.000308211	0.000253484	0.0039029	3.68596e-05	7.35801e-08	1.98528e-05
cell_10853	Macrophage_ys	Blood progenitors 1_1_mouse_gastrulation	0.000484557	7.77564e-05	0.000243576	2.33195e-05	0.000206999	1.22134e-05	1.4284e-05	8.7457e-05	2.02426e-05	1.22624e-08	0.000104566	0.0317025	0.00638539	0.000435934	5.89915e-05	8.10392e-05	0.000413515	0.000243457	0.0159725	1.11255e-05	0.708099	0.000161957	3.54941e-09	0.225483	0.001205	0.000142153	0.000194764	1.77696e-05	0.00610177	3.08616e-06	1.06328e-06	0.00037363	0.00161909	1.46459e-10	1.87347e-05
cell_10863	MK_ys	Blood progenitors 2_2_mouse_gastrulation	7.17537e-10	4.48045e-11	1.85244e-12	2.52411e-10	1.1611e-07	5.91789e-10	1.61112e-05	1.37419e-07	6.79381e-06	3.18179e-06	5.95979e-10	1.46632e-11	2.56556e-10	1.80265e-09	2.35199e-10	7.39533e-14	1.06937e-10	0.000556269	0.999416	1.06058e-07	3.76646e-07	3.35106e-07	3.63006e-10	3.80334e-10	4.03426e-11	9.7415e-09	1.6537e-08	4.1719e-09	3.70678e-10	1.59433e-08	1.07442e-07	2.19409e-09	6.05152e-11	7.81087e-08	2.49583e-09
cell_10875	MK_ys	Blood progenitors 2_1_mouse_gastrulation	1.31786e-09	1.77527e-09	3.06034e-10	6.35487e-09	4.58056e-06	6.96662e-08	3.12408e-05	4.04901e-07	6.96766e-05	2.2125e-06	1.12447e-08	6.80853e-10	5.1741e-09	6.42945e-08	5.46781e-10	9.59037e-12	8.91796e-10	0.00111883	0.998769	2.66287e-07	3.10494e-06	2.95402e-07	1.45476e-09	2.83206e-09	8.35815e-10	7.71865e-09	3.31247e-08	1.81868e-08	1.56454e-08	5.57175e-08	1.73249e-07	3.74998e-08	1.11219e-10	1.20378e-08	2.49976e-09
cell_10887	HSPC_2_ys	Blood progenitors 2_1_mouse_gastrulation	2.23354e-05	0.00639791	0.0438654	0.00171112	0.00983764	3.53219e-05	0.000569562	0.000672296	0.00169437	2.13908e-06	0.00081276	0.110972	0.640271	0.0258663	1.47069e-05	0.0824118	0.0284058	0.0015751	0.00460516	0.000242797	0.0220782	0.000104167	6.03335e-08	0.000267605	0.000935936	0.000346768	0.00973202	2.96591e-05	0.00218587	0.000751015	0.0014536	0.00210977	1.49793e-05	1.75428e-09	5.30568e-06
cell_10916	MK_ys	Erythroid1_1_mouse_gastrulation	2.79833e-06	0.00151444	0.00227855	0.000109557	0.183204	0.00281343	0.0129695	0.00759405	0.137544	8.92742e-06	0.000933421	0.0225716	0.212582	0.0030855	1.30103e-05	0.00223478	0.00112729	0.153193	0.240848	0.000263915	0.0100262	0.000640822	2.76453e-07	0.000207831	3.06545e-05	7.37313e-06	0.000525356	8.41976e-05	0.0012567	0.000329996	0.00149376	0.00049702	4.87031e-06	4.43778e-08	3.64764e-06
cell_10934	HSPC_1_ys	Erythroid1_0_mouse_gastrulation	4.78265e-05	0.0028621	0.0172317	0.0152842	0.00704117	0.000103111	8.27344e-05	0.000121162	0.00084068	2.73467e-07	0.00114182	0.826889	0.0265202	0.0189941	1.71898e-05	0.00558577	0.0395831	0.000470658	0.00122257	6.43177e-05	0.0276357	0.000128226	5.9962e-08	0.000376222	0.000361303	0.000393569	0.00352929	2.9879e-05	0.00187742	2.12801e-05	1.19435e-05	0.00148832	2.99576e-05	2.22225e-08	1.32142e-05
cell_10939	HSPC_1_ys	Blood progenitors 2_1_mouse_gastrulation	6.06228e-05	0.00454835	0.0131546	0.00601516	0.0206978	0.000545229	0.00175646	0.00155244	0.00463654	3.66778e-06	0.00153481	0.416739	0.368248	0.0267713	2.71362e-05	0.0240148	0.0222624	0.00824342	0.0250878	0.000259577	0.0326213	0.0003676	3.32661e-07	0.00051063	0.00118308	0.000332989	0.0120703	8.14658e-05	0.00406675	0.000167907	0.000172523	0.00223053	1.99965e-05	1.82881e-08	1.48314e-05
cell_10945	HSPC_1_ys	Blood progenitors 2_1_mouse_gastrulation	4.01424e-05	0.00650913	0.0170069	0.00293536	0.0858013	0.000162933	0.000911334	0.0010196	0.00327956	1.82465e-06	0.00163381	0.486381	0.286246	0.0113432	1.39461e-05	0.0257899	0.0204079	0.00517714	0.00721367	0.000106372	0.0268064	0.000398191	2.60479e-07	0.000348134	0.000424826	0.000324671	0.00545999	7.03668e-05	0.0020744	0.000155425	0.000137086	0.00179742	1.11383e-05	1.97806e-08	9.85956e-06
cell_10995	HSPC_2_ys	Erythroid1_1_mouse_gastrulation	8.18827e-06	0.00541631	0.0066689	0.000333568	0.0617699	0.0106628	0.0249858	0.00598163	0.181812	1.22299e-05	0.00211422	0.0912089	0.378504	0.00314931	5.08787e-05	0.00305405	0.000435231	0.105943	0.101595	0.000304771	0.00591565	0.00504979	5.83824e-07	0.000540894	6.11952e-05	4.05411e-05	0.00122351	0.000240594	0.000444063	0.000279725	0.00093965	0.00122996	1.26512e-05	3.51619e-07	9.65008e-06
cell_11002	HSPC_1_ys	Blood progenitors 2_1_mouse_gastrulation	7.69696e-05	0.0020937	0.0175106	0.00749761	0.0130242	0.000255458	7.06582e-05	0.000110354	0.00129139	1.01714e-07	0.00152918	0.84859	0.0226696	0.00594689	2.10136e-05	0.017701	0.0149132	0.000241089	0.00171548	2.83749e-05	0.0363755	0.000177773	2.3972e-08	0.000492285	0.00101746	0.000349967	0.00270528	5.87211e-05	0.00174999	1.58383e-05	8.46522e-06	0.00170817	4.53788e-05	6.27415e-09	8.33825e-06
cell_11021	MK_ys	Blood progenitors 2_1_mouse_gastrulation	2.55926e-10	4.99129e-10	5.34794e-11	1.66984e-08	5.7612e-05	1.0479e-08	8.56231e-06	5.19815e-07	4.08225e-05	4.11089e-07	1.41138e-09	2.20194e-10	1.62544e-09	2.54127e-08	2.14997e-11	1.72443e-12	2.80051e-10	0.000375847	0.999513	2.89658e-07	2.21391e-06	1.83518e-07	4.4686e-10	4.05084e-10	2.43343e-10	2.30977e-09	1.56497e-08	3.54089e-09	4.52656e-08	2.20952e-08	2.48569e-08	1.61815e-08	1.84834e-11	2.50963e-09	2.80016e-10
cell_11028	MK_ys	Blood progenitors 2_2_mouse_gastrulation	6.72549e-09	2.14618e-10	2.62298e-12	7.13193e-10	1.74358e-06	1.43496e-08	3.35373e-05	2.83231e-07	1.16967e-05	3.38499e-05	2.75715e-09	1.62744e-10	1.05437e-09	2.51816e-09	1.04483e-09	2.22906e-13	4.00388e-10	0.00128615	0.99863	1.31062e-07	2.5746e-07	7.89262e-07	5.72515e-08	5.86491e-10	2.39146e-10	7.7532e-09	1.42036e-08	1.22033e-08	2.11047e-09	4.42696e-08	8.75877e-08	2.43663e-09	7.86242e-11	1.02303e-06	2.36519e-09
cell_11030	HSPC_1_ys	Blood progenitors 2_1_mouse_gastrulation	8.25131e-05	0.000664679	0.0023793	0.00775108	0.00120937	0.000266766	8.08798e-05	0.000115054	0.00105911	5.30541e-08	0.000892419	0.811811	0.0169438	0.00211149	1.48369e-05	0.00300786	0.0129835	0.000576371	0.000743336	3.16197e-05	0.12888	9.33047e-05	7.56676e-09	0.00185787	0.000487714	0.000372285	0.00268452	7.0133e-05	0.0017511	7.96843e-06	1.53267e-06	0.000995698	5.69452e-05	5.14326e-09	1.62119e-05
cell_11047	HSPC_1_ys	Blood progenitors 2_2_mouse_gastrulation	0.000471336	0.00773443	0.0435894	0.00545286	0.00519689	0.000245222	0.000379628	0.000454127	0.000655084	9.95207e-06	0.00401649	0.426024	0.333621	0.0246075	0.000123408	0.0324369	0.0704022	0.0022438	0.00483649	0.000150905	0.0180657	0.000171744	2.3801e-07	0.00159159	0.00316083	0.00241543	0.00729345	0.000111209	0.00070982	0.000172233	0.000159004	0.00300542	0.000387324	3.71403e-08	0.000103658
cell_11108	HSPC_1_ys	Erythroid1_1_mouse_gastrulation	7.01916e-05	0.00154169	0.00995171	0.0716277	0.0107118	0.000227472	0.000234835	0.000150139	0.00364959	2.6387e-07	0.0018213	0.749174	0.00924048	0.00915941	2.19543e-05	0.00253081	0.0426194	0.00131035	0.00566923	8.45059e-05	0.0696205	0.000168345	4.05851e-08	0.000747156	0.000820847	0.000429964	0.00413263	5.91026e-05	0.00287078	3.58958e-05	1.9139e-05	0.00124686	3.58752e-05	3.36585e-08	1.62411e-05
cell_11115	HSPC_1_ys	Blood progenitors 2_2_mouse_gastrulation	2.76489e-05	0.00278277	0.00769291	0.00130809	0.00373029	5.09793e-05	0.000832561	0.000424154	0.000339244	1.79812e-06	0.00135963	0.474029	0.414254	0.00961549	1.86506e-05	0.0260199	0.0348019	0.00303245	0.00361351	2.79988e-05	0.0074155	0.000129642	8.6932e-08	0.000326445	0.000429205	0.000141154	0.00681625	1.95962e-05	0.000349784	0.000108694	6.49186e-05	0.000209488	1.3219e-05	2.23217e-08	1.25061e-05
cell_11121	HSPC_2_ys	Blood progenitors 2_1_mouse_gastrulation	2.70572e-05	0.00357899	0.0495405	0.00222614	0.0619359	3.98786e-05	0.000678252	0.00101225	0.00401568	3.15054e-06	0.00160969	0.189868	0.384424	0.0746537	1.27212e-05	0.0313964	0.0574247	0.00452085	0.0223203	0.000160433	0.0900013	8.93523e-05	1.6513e-07	0.000591112	0.00114358	0.000342949	0.00710798	5.8558e-05	0.00715615	0.000639555	0.000806645	0.00259518	1.40808e-05	4.3744e-09	4.458e-06
cell_11152	HSPC_1_ys	Blood progenitors 2_1_mouse_gastrulation	0.000135468	0.00403128	0.0069065	0.0109297	0.00711132	0.000705014	0.00265072	0.0017143	0.00305316	3.53318e-06	0.00354112	0.69577	0.105164	0.0268385	4.47752e-05	0.0284694	0.0111534	0.00626527	0.021529	0.000434884	0.0338333	0.00121669	2.36428e-07	0.00151717	0.00127462	0.00117341	0.0177641	0.000154785	0.00247713	0.000165464	8.72783e-05	0.0037717	7.56987e-05	8.47108e-08	3.62439e-05
cell_11160	HSPC_1_ys	Blood progenitors 2_1_mouse_gastrulation	0.000119507	0.00635875	0.0250662	0.00291903	0.00183641	9.27269e-05	0.00115043	0.000676691	0.00109563	5.52399e-06	0.00225107	0.584121	0.213697	0.0123359	7.7831e-05	0.0540233	0.0307205	0.00188525	0.00896801	6.34471e-05	0.0338189	0.000503504	4.64179e-07	0.00141271	0.000982196	0.000702416	0.012058	9.83309e-05	0.000733897	0.00011972	0.000184554	0.00183639	6.06036e-05	9.79232e-08	2.37136e-05
cell_11184	HSPC_1_ys	Blood progenitors 2_2_mouse_gastrulation	0.00138281	0.00184397	0.00672852	0.00170637	0.00225694	6.84471e-05	0.000495151	0.00172153	0.000449167	4.30028e-07	0.00284644	0.417328	0.139911	0.00594529	0.00023421	0.00427798	0.0100903	0.00191766	0.0659906	0.000141514	0.257355	0.00124823	5.8461e-08	0.0388397	0.00630706	0.00295033	0.0130762	0.000173508	0.00452447	8.72564e-05	2.82925e-05	0.00812863	0.00170384	6.21965e-09	0.000241089
cell_11187	Microglia_ys	Haematoendothelial progenitors_3_mouse_gastrulation	0.0041187	7.44711e-05	0.000181699	5.66251e-06	9.28853e-05	3.00456e-06	6.68325e-05	0.00120026	2.50617e-05	3.08698e-06	0.000117476	0.00764691	0.0303266	0.000282944	0.000171258	0.000108095	0.000514326	0.000432037	0.012593	2.62367e-05	0.420445	0.000104548	4.57846e-08	0.489737	0.00852391	0.00086285	0.000776002	5.44473e-05	0.0106097	8.11487e-05	1.62124e-05	0.00450948	0.00613411	1.39645e-09	0.000155007
cell_11291	HSPC_1_ys	Blood progenitors 2_1_mouse_gastrulation	7.53921e-05	0.00159667	0.0126224	0.00471684	0.00144405	0.00011366	0.000245163	0.000187487	0.00100426	1.27919e-07	0.00244228	0.799151	0.0401398	0.00473068	7.80227e-05	0.00412308	0.00924604	0.000913043	0.00427478	6.31465e-05	0.0964851	0.000383909	3.18102e-08	0.00261318	0.000868099	0.00122489	0.0077848	0.000101528	0.000517057	1.30411e-05	1.08422e-05	0.0025268	0.000226508	1.5918e-08	7.61252e-05
cell_11292	Macrophage_ys	Blood progenitors 1_0_mouse_gastrulation	0.00038609	5.46607e-05	0.000254539	7.86154e-06	0.000139173	1.705e-05	4.36711e-05	0.000518256	1.4021e-05	1.1756e-07	5.36815e-05	0.00867216	0.00646533	0.000204129	2.62749e-05	7.45626e-05	0.000353227	0.00112015	0.0225443	9.12148e-06	0.748219	0.000207786	8.03227e-09	0.201164	0.00119206	0.000132339	0.000162094	3.56078e-05	0.00661285	7.48051e-06	1.09164e-06	0.000880767	0.000413304	2.14138e-10	1.30607e-05
cell_11329	MK_ys	Erythroid1_1_mouse_gastrulation	1.44189e-07	3.12943e-06	8.05009e-07	4.39012e-07	0.00228452	9.10877e-06	0.00230703	7.87141e-05	0.00154384	2.08834e-06	6.14481e-06	1.35889e-05	0.000381387	8.23284e-06	2.87677e-08	4.26062e-07	2.68374e-07	0.0395166	0.953294	5.50041e-06	0.000407764	5.81275e-05	3.89259e-08	6.17145e-07	1.6819e-07	1.20524e-07	1.00343e-05	7.664e-07	4.05384e-05	7.39015e-06	1.35322e-05	5.10789e-06	1.80624e-08	1.18028e-08	8.423e-08
cell_11332	Erythroid_ys	Erythroid1_0_mouse_gastrulation	8.34258e-06	0.000730385	0.00129998	4.84175e-05	0.0471481	0.00085314	0.0032847	0.000338162	0.632791	1.08316e-06	0.000939581	0.0975581	0.169952	0.00117325	0.000209452	0.00476507	0.000688421	0.00884722	0.0118595	4.07117e-05	0.0148799	0.00102795	1.55036e-07	0.000153676	4.42233e-05	2.38732e-05	0.000574567	0.000126905	1.99603e-05	2.49384e-05	9.53127e-05	0.000439939	4.56638e-05	5.17896e-08	6.22806e-06
cell_11365	Macrophage_ys	Blood progenitors 2_2_mouse_gastrulation	0.00107982	2.62134e-05	0.000127178	1.97452e-05	4.19298e-05	1.18629e-06	4.09969e-06	0.000150841	8.45584e-06	1.41156e-08	5.40651e-05	0.00796929	0.0033573	0.00025109	8.19053e-06	1.02905e-05	0.000159898	7.26216e-05	0.00213682	2.43571e-06	0.834134	4.85186e-05	5.24883e-10	0.131494	0.000308496	7.38339e-05	0.000182226	4.81701e-06	0.0163925	2.68216e-06	3.69763e-07	0.000649514	0.00121415	3.61673e-11	1.33127e-05
cell_11379	HSPC_1_ys	Blood progenitors 2_1_mouse_gastrulation	5.85332e-05	0.00393705	0.0086218	0.00662634	0.0320941	4.47939e-05	0.000482139	0.000425518	0.00232934	1.08475e-06	0.00126393	0.643612	0.115836	0.00695372	2.61091e-05	0.0108932	0.0427614	0.0146758	0.0205188	0.000265805	0.0636523	0.000163473	2.13358e-07	0.000703611	0.00141069	0.000420606	0.0119991	0.000122653	0.00789841	5.0172e-05	5.45821e-05	0.00201558	5.12558e-05	3.27407e-08	3.00453e-05
cell_11386	HSPC_1_ys	Erythroid1_0_mouse_gastrulation	8.15813e-05	0.00153937	0.00702734	0.0823984	0.0062919	0.000314397	0.000167995	0.000121366	0.00274505	4.08572e-07	0.00119923	0.759688	0.0193344	0.00605384	1.09462e-05	0.00639209	0.0437005	0.000919796	0.0028666	9.43599e-05	0.0466547	8.12301e-05	2.29289e-08	0.000911294	0.000579176	0.000496559	0.00701378	8.03006e-05	0.00228006	2.14921e-05	6.50195e-06	0.000877769	3.3e-05	4.49543e-08	1.61086e-05
cell_11413	HSPC_1_ys	Blood progenitors 2_1_mouse_gastrulation	8.06348e-05	0.00633701	0.0156744	0.0211417	0.00462087	0.000402821	7.40897e-05	0.000143187	0.00118361	3.2477e-06	0.00125364	0.795543	0.0335842	0.0449542	3.00963e-05	0.00531514	0.0324278	0.00114965	0.00240113	0.000175443	0.0203397	6.56089e-05	6.68974e-07	0.00125382	0.00157242	0.000847213	0.00667805	0.000101331	0.000438093	4.98665e-05	3.57601e-05	0.00206467	4.53834e-05	7.1516e-08	1.17513e-05
cell_11417	HSPC_1_ys	Blood progenitors 2_1_mouse_gastrulation	3.65217e-05	0.00139225	0.00307504	0.0414452	0.00606171	0.000547816	0.000196133	0.000202768	0.00257445	6.52049e-07	0.00118013	0.753564	0.0247195	0.0192189	2.53483e-05	0.00568424	0.0603168	0.0005852	0.0051785	0.000115618	0.0540906	0.000146528	4.62155e-08	0.00123628	0.000600089	0.000381287	0.011818	5.50647e-05	0.00440666	1.58802e-05	1.8008e-05	0.000950498	0.000130648	3.64717e-08	2.99247e-05
cell_11429	Early_Erythroid_ys	Blood progenitors 2_1_mouse_gastrulation	7.23683e-06	0.00372373	0.00222403	0.000183254	0.301665	0.000548337	0.0114009	0.00250019	0.25816	1.21198e-05	0.00133442	0.0281647	0.1043	0.00194965	3.27928e-05	0.00274033	0.000408954	0.121152	0.13998	0.000476977	0.0128674	0.000901297	9.40514e-06	8.21046e-05	5.58126e-05	3.11903e-05	0.00110625	0.000138701	0.000705527	0.00029562	0.00186855	0.000957424	7.72781e-06	2.22926e-07	7.24158e-06
cell_11437	HSPC_1_ys	Blood progenitors 2_1_mouse_gastrulation	0.00014389	0.00529647	0.029967	0.00406599	0.0131661	0.000324584	0.00040364	0.00128697	0.00375193	1.91238e-06	0.00302302	0.547341	0.109151	0.0128349	2.37448e-05	0.0439199	0.0298555	0.00152586	0.00252774	0.000301216	0.105409	0.00044876	2.75722e-07	0.00181385	0.00322796	0.000935381	0.00834299	0.000215777	0.0552026	0.000293715	0.000317015	0.0147986	5.02549e-05	8.30629e-09	3.12088e-05
cell_11446	HSPC_1_ys	Blood progenitors 2_1_mouse_gastrulation	6.13629e-05	0.000528252	0.00132548	0.00243237	0.00167339	0.000881135	0.000718387	0.000520847	0.00248442	1.03719e-06	0.00053072	0.485765	0.0166276	0.0074982	2.87523e-05	0.00293075	0.0046442	0.00301301	0.00209177	0.000111058	0.439543	0.000798898	7.65007e-08	0.00564547	0.0015277	0.00135966	0.00658932	0.000112208	0.00806401	1.36734e-05	1.14189e-05	0.00233042	0.000106701	3.65668e-08	2.95271e-05
cell_11452	MK_ys	Erythroid1_1_mouse_gastrulation	6.00247e-06	0.000349936	0.000146886	3.40364e-05	0.020986	8.60584e-05	0.0240987	0.000840639	0.0197548	1.81188e-05	0.000154869	0.00245534	0.00768727	0.000226481	1.24459e-05	9.19109e-05	0.00014556	0.244885	0.671841	4.6252e-05	0.00282834	0.00246399	7.59157e-07	5.0306e-05	9.37718e-06	9.64771e-06	0.000432319	3.21921e-05	5.08116e-05	2.0256e-05	8.11871e-05	0.000140438	3.12752e-06	1.11558e-06	8.58184e-06
cell_11474	HSPC_1_ys	Blood progenitors 2_1_mouse_gastrulation	0.000104825	0.0112261	0.0179963	0.0080353	0.0413351	0.000638598	0.000843701	0.000756167	0.00260074	1.69499e-06	0.00397469	0.59876	0.214032	0.00966598	4.40099e-05	0.0144517	0.019284	0.00416198	0.0126453	0.000317843	0.022445	0.000762644	1.58934e-07	0.000703029	0.00221692	0.00141358	0.00526868	0.000154932	0.00291603	0.000249916	0.000141049	0.00278777	3.67436e-05	3.70034e-08	2.80208e-05
cell_11495	HSPC_1_ys	Erythroid1_1_mouse_gastrulation	3.50853e-05	0.00418503	0.0346822	0.0100135	0.0361114	0.000218602	0.000585649	0.000594437	0.00582382	1.32239e-06	0.00188021	0.482388	0.235434	0.0200698	9.96998e-06	0.0286283	0.0573554	0.00654074	0.00689598	0.000164099	0.0422583	0.000140992	1.37501e-07	0.000552626	0.0011689	0.000283746	0.0184361	8.35735e-05	0.00253139	0.00016617	0.000146514	0.00259428	8.04321e-06	1.01401e-08	1.22084e-05
cell_11499	Macrophage_ys	Blood progenitors 2_2_mouse_gastrulation	9.26291e-05	2.84017e-05	0.000707908	3.89348e-06	0.000111367	2.71473e-07	1.3171e-06	4.15611e-05	7.61547e-06	1.04171e-09	2.20234e-05	0.0108675	0.00537804	5.34253e-05	5.70241e-06	2.61115e-05	0.000508458	2.8544e-05	0.000360961	2.56339e-06	0.924241	1.11927e-05	3.22579e-11	0.0481876	0.000286511	1.79037e-05	3.01723e-05	4.65746e-06	0.00848508	4.30114e-06	1.58663e-06	0.000235516	0.000241474	9.42338e-13	4.71876e-06
cell_11570	HSPC_2_ys	Blood progenitors 2_2_mouse_gastrulation	0.00021965	0.0043271	0.0130049	0.000692523	0.00150618	0.000115085	0.000576654	0.000981073	0.000283033	8.19308e-06	0.00119615	0.321942	0.492319	0.0139757	9.3001e-05	0.0513285	0.0392403	0.00149336	0.00429358	4.872e-05	0.0301972	0.000393656	1.01196e-06	0.0021342	0.0029093	0.00117646	0.0121478	5.48014e-05	0.00146337	0.000253834	0.000248982	0.0011166	0.000213432	2.77715e-08	4.45561e-05
cell_11657	MEMP_ys	Erythroid1_1_mouse_gastrulation	1.31952e-06	0.000232174	0.000172977	1.94147e-05	0.0423242	0.000271613	0.0139508	0.00116852	0.0106674	2.19596e-05	5.88175e-05	0.000560805	0.00705769	0.000276103	5.02575e-07	6.07271e-05	2.60071e-05	0.493559	0.423542	9.09554e-05	0.00440377	0.000160839	4.98865e-07	1.19575e-05	4.68317e-06	1.14267e-06	5.60339e-05	1.13712e-05	0.000963318	0.000104232	0.000138581	7.97548e-05	6.96703e-08	4.35498e-08	3.35628e-07
cell_11667	HSPC_1_ys	Blood progenitors 2_1_mouse_gastrulation	0.0001967	0.00449071	0.0101354	0.00254201	0.00382068	0.000261363	0.000202402	0.000684402	0.00217878	1.08657e-06	0.00268201	0.738207	0.0275198	0.00932104	0.000111935	0.00330247	0.00620343	0.00127283	0.0090783	0.000535291	0.155474	0.000517533	2.82148e-07	0.00315313	0.00160363	0.00122612	0.00469827	0.00037656	0.00415126	5.79534e-05	4.93533e-05	0.00575223	0.000161264	6.09705e-08	3.05627e-05
cell_11680	HSPC_1_ys	Blood progenitors 2_1_mouse_gastrulation	3.44774e-05	0.00450808	0.0194963	0.00941088	0.0213121	0.000389425	0.00038345	0.000954217	0.00280675	8.1687e-07	0.0027284	0.639658	0.179106	0.0186686	1.05905e-05	0.0191073	0.0177712	0.00200004	0.00663347	0.000177252	0.0386419	0.000271988	6.62254e-08	0.000701804	0.00104304	0.000223003	0.00556719	8.18225e-05	0.00582842	0.000115023	5.38697e-05	0.00229112	1.42765e-05	6.3976e-09	9.68517e-06
cell_11685	MK_ys	Blood progenitors 2_4_mouse_gastrulation	4.52677e-09	1.56851e-10	2.25151e-12	1.39392e-09	3.04158e-07	6.33337e-09	8.38045e-05	7.01647e-07	1.58211e-05	2.64781e-06	2.25339e-09	1.07922e-10	1.13359e-09	1.75971e-08	3.77478e-10	1.11819e-12	5.50146e-10	0.000929561	0.998965	1.03357e-07	5.88844e-07	1.16637e-06	7.86841e-10	7.32995e-10	1.49338e-10	5.7536e-09	1.96165e-08	4.90491e-09	1.01967e-08	9.58812e-08	2.61491e-07	1.10099e-09	1.43599e-10	4.06386e-08	1.4818e-09
cell_11724	Macrophage_ys	Blood progenitors 2_1_mouse_gastrulation	2.26988e-05	4.52791e-05	0.00173278	3.03556e-05	0.000334313	1.93852e-05	3.47388e-06	5.73626e-05	6.61123e-05	1.51313e-08	3.60898e-05	0.0138143	0.00271945	0.000144346	1.57696e-06	6.59654e-05	0.00023048	0.000103384	0.000380658	6.14098e-06	0.96618	1.0593e-05	3.91405e-10	0.00699096	0.000201854	8.77117e-05	0.000124234	1.52986e-05	0.00343764	2.35042e-06	2.77119e-07	0.00311067	2.25533e-05	5.13406e-11	1.66175e-06
cell_11737	HSPC_1_ys	Blood progenitors 2_1_mouse_gastrulation	3.41256e-05	0.0022458	0.00761697	0.0108832	0.0140125	0.000420569	0.00020225	0.000265125	0.00111029	2.87152e-07	0.00106618	0.855006	0.0374777	0.00363356	9.14518e-06	0.00719319	0.0220248	0.00114698	0.00393268	0.000165924	0.0174702	0.00018836	2.6167e-08	0.000447586	0.00100831	0.000267227	0.00720923	7.28271e-05	0.00298782	1.52493e-05	8.18491e-06	0.00183803	2.65015e-05	1.33986e-08	1.29482e-05
cell_11743	Microglia_ys	Haematoendothelial progenitors_3_mouse_gastrulation	0.000740998	4.0428e-05	9.17816e-05	2.42716e-05	2.22588e-05	4.07777e-05	2.62118e-06	8.61876e-05	3.82863e-06	7.23624e-08	6.46862e-05	0.00829222	0.00338327	0.00034746	1.47679e-05	3.69242e-05	0.000464357	2.294e-05	0.00110565	4.88319e-06	0.170955	0.000130948	5.26162e-10	0.804739	0.00162357	8.69233e-05	7.62853e-05	1.81486e-05	0.00467798	1.74484e-06	1.03181e-07	0.000670166	0.0021023	2.98461e-10	0.000126861
cell_11751	HSPC_1_ys	Blood progenitors 2_1_mouse_gastrulation	0.000164535	0.00670695	0.0315523	0.00265208	0.00277896	0.000198774	0.00195278	0.000990168	0.00180847	2.73715e-06	0.0024046	0.549038	0.249563	0.00545223	0.000116421	0.0392	0.0258833	0.0026307	0.0179242	0.000207741	0.0376093	0.000788667	2.91474e-07	0.00222972	0.002088	0.00140007	0.0100333	0.000106817	0.000772457	0.000229944	0.000310374	0.00299922	0.000126638	7.1454e-08	7.67805e-05
cell_11776	HSPC_1_ys	Erythroid1_1_mouse_gastrulation	7.59763e-05	0.00119996	0.00412068	0.0170528	0.0128462	0.000563897	0.000163835	0.00026671	0.00290414	4.10434e-07	0.00225077	0.823907	0.027467	0.00658642	4.64861e-05	0.0122807	0.0527694	0.000412095	0.00432455	5.07189e-05	0.0179779	0.000128991	7.16682e-08	0.000789544	0.000770086	0.00020479	0.00828921	6.43195e-05	0.00165087	1.48405e-05	1.53714e-05	0.000713905	5.99871e-05	2.95149e-08	3.0184e-05
cell_11783	Macrophage_ys	Blood progenitors 2_2_mouse_gastrulation	0.00125488	0.00108883	0.00284434	0.000177571	0.000331911	9.47982e-06	0.000175709	0.00165275	6.73468e-05	5.73273e-07	0.00031159	0.116685	0.0803352	0.00192675	0.000163292	0.000644226	0.00317902	0.00052122	0.00473366	7.01609e-05	0.546018	0.00100711	3.02766e-08	0.20261	0.00663597	0.000720783	0.00103055	0.000125616	0.0180255	1.10778e-05	2.98428e-06	0.00255181	0.00444037	9.89985e-10	0.000646541
cell_11796	HSPC_1_ys	Blood progenitors 2_1_mouse_gastrulation	3.59379e-05	0.00623738	0.0161935	0.014167	0.0642026	7.02939e-05	0.000202856	0.000180218	0.0031529	1.69529e-06	0.00210149	0.566411	0.111819	0.00786304	3.62771e-05	0.0209622	0.150482	0.00140335	0.001837	3.17599e-05	0.0222685	7.73134e-05	3.24496e-07	0.000181844	0.000780947	0.000299453	0.00618569	7.1604e-05	0.00169504	3.59139e-05	7.73951e-05	0.000869994	4.21194e-05	2.4714e-08	2.26229e-05
cell_11799	HSPC_1_ys	Blood progenitors 2_1_mouse_gastrulation	4.03798e-05	0.00485647	0.0117111	0.0149401	0.0254036	0.00148514	0.000723256	0.000458601	0.00357371	2.09692e-06	0.00205001	0.634372	0.116372	0.0311699	2.6825e-05	0.028183	0.0670133	0.00507013	0.0151654	0.000128234	0.0224794	0.000105296	2.02249e-07	0.000761844	0.00056936	0.000209927	0.00666573	4.5974e-05	0.00463743	9.8609e-05	0.00010532	0.00153093	2.7613e-05	3.52227e-08	1.74154e-05
cell_11800	Macrophage_ys	Blood progenitors 1_0_mouse_gastrulation	0.0001649	4.30542e-05	0.000128704	1.60721e-06	0.000246904	3.17993e-06	1.06067e-05	0.00027823	1.73765e-05	4.47414e-08	2.42223e-05	0.00478252	0.00487775	0.000111056	4.39242e-06	3.07014e-05	0.000153338	0.000653428	0.00359441	6.26015e-06	0.85549	6.12036e-05	6.61652e-10	0.067002	0.000673402	9.70255e-05	0.00013164	2.31252e-05	0.0595479	5.63367e-06	1.51169e-06	0.00136608	0.000460365	1.13022e-11	7.87465e-06
cell_11802	HSPC_1_ys	Blood progenitors 2_1_mouse_gastrulation	0.000228883	0.000675813	0.00194237	0.00132852	0.00212307	0.00178326	0.000147501	5.38588e-05	0.000778615	3.2803e-07	0.000912457	0.818935	0.0228708	0.00379433	2.92762e-05	0.00641466	0.0341121	0.00184841	0.00142727	1.05913e-05	0.0902669	8.88841e-05	3.36782e-08	0.00438915	0.00064242	0.000252108	0.00380937	5.27082e-05	0.000695981	7.1186e-06	1.62316e-06	0.000244893	0.000116931	7.96697e-09	1.46302e-05
cell_11821	MK_ys	Blood progenitors 2_1_mouse_gastrulation	1.99245e-05	0.00136316	0.0021739	0.000248769	0.0700677	0.000394161	0.0237945	0.0071578	0.0235436	4.26626e-05	0.00135113	0.023487	0.377144	0.00977344	1.55908e-05	0.00362445	0.00244823	0.0379926	0.388431	0.000145884	0.0183871	0.000820889	9.96535e-07	0.000146478	0.000230811	8.0843e-05	0.00308731	5.88074e-05	0.00137128	0.000487642	0.00127795	0.000811937	7.80383e-06	6.89619e-08	1.12572e-05
cell_11835	HSPC_1_ys	Blood progenitors 2_2_mouse_gastrulation	0.000252812	0.00616992	0.0083249	0.00279738	0.00239429	0.000168086	0.00221537	0.00269439	0.00253741	2.37844e-05	0.00364094	0.412325	0.287763	0.0104961	0.00061082	0.054077	0.0278265	0.00370651	0.118062	0.000440236	0.0164534	0.000793284	1.14981e-06	0.00150234	0.0055818	0.00257582	0.0221943	0.000363855	0.00119462	0.000237143	0.000348463	0.00176765	0.000299766	2.53054e-07	0.000159177
cell_11841	HSPC_2_ys	Erythroid1_1_mouse_gastrulation	4.64432e-06	0.00294612	0.00366152	0.000187938	0.180379	0.000897993	0.0111668	0.00259226	0.196475	8.36782e-06	0.000984851	0.0452172	0.305826	0.00164405	2.38835e-05	0.00669843	0.00214759	0.118733	0.0932187	0.000151837	0.0215358	0.000696787	7.43448e-07	8.89971e-05	8.81741e-05	2.69884e-05	0.000924692	0.000118433	0.00144697	0.000209742	0.00123024	0.000650759	1.16878e-05	8.38459e-08	6.61722e-06
cell_11851	HSPC_2_ys	Blood progenitors 2_2_mouse_gastrulation	8.54866e-05	0.00354848	0.0143542	0.00458897	0.0100483	7.70796e-05	0.00197577	0.0018063	0.00270634	4.83585e-06	0.00143455	0.294841	0.300643	0.058108	4.63229e-05	0.0980909	0.103324	0.00343776	0.0429419	0.000227703	0.0300754	0.000318196	2.16425e-07	0.00148516	0.00287032	0.000950711	0.0156534	4.93207e-05	0.00257554	0.000805069	0.0011073	0.0017394	6.15888e-05	2.19454e-08	1.73033e-05
cell_11896	MK_ys	Blood progenitors 2_1_mouse_gastrulation	1.99727e-09	9.50523e-10	8.46334e-11	1.19259e-08	2.041e-05	6.68514e-08	5.01134e-05	3.27071e-06	0.000106486	1.65641e-06	6.32646e-09	4.74371e-10	6.21034e-09	1.05692e-07	1.63218e-10	2.57206e-12	6.74719e-10	0.00110601	0.998705	3.06466e-07	4.50806e-06	1.97231e-06	6.9577e-10	2.27931e-09	2.56052e-10	4.98972e-09	3.43417e-08	1.27748e-08	7.93035e-08	6.44385e-08	9.95491e-08	4.06197e-08	5.79661e-11	1.43015e-08	1.50216e-09
cell_11900	HSPC_1_ys	Blood progenitors 2_1_mouse_gastrulation	5.36265e-05	0.0101553	0.0514198	0.0109414	0.016686	0.000181687	0.000508533	0.000363825	0.00506708	3.63763e-06	0.00187595	0.395922	0.212719	0.0375827	3.40982e-05	0.043965	0.13252	0.00191734	0.00885822	0.000302136	0.0449582	0.000118625	2.1986e-07	0.0006107	0.00285988	0.00039492	0.011876	0.000132024	0.00409492	0.000552774	0.000909174	0.00238288	1.93876e-05	2.97492e-08	1.28237e-05
cell_11903	HSPC_1_ys	Blood progenitors 2_1_mouse_gastrulation	6.0238e-05	0.00242101	0.004583	0.0220128	0.013717	0.000346245	0.000182819	0.000217543	0.00194732	3.62315e-07	0.00179116	0.79474	0.0319888	0.0162331	2.51124e-05	0.0106485	0.066909	0.00120292	0.00441981	6.71423e-05	0.0138717	0.000105618	1.02203e-07	0.000582676	0.00043992	0.000195082	0.00846622	5.56074e-05	0.00207131	2.59982e-05	1.45662e-05	0.000609205	3.41466e-05	4.88383e-08	1.42621e-05
cell_11914	HSPC_1_ys	Blood progenitors 2_1_mouse_gastrulation	5.05639e-05	0.00241068	0.00494563	0.00286414	0.0063757	0.000208115	0.000146198	0.000163055	0.00139938	2.92019e-07	0.000372418	0.867428	0.0232489	0.00881582	1.35857e-05	0.0046198	0.0129551	0.00090415	0.00131201	9.57222e-05	0.0484089	0.00034377	6.49005e-08	0.00102431	0.00166363	0.000602679	0.00302077	5.01366e-05	0.00381202	4.00413e-05	2.50755e-05	0.00265	2.26707e-05	1.48229e-08	6.93239e-06
cell_11921	HSPC_1_ys	Blood progenitors 2_2_mouse_gastrulation	0.000403632	0.00354825	0.0128184	0.00621712	0.0101356	0.000528297	0.00100333	0.00126822	0.000579106	8.70248e-06	0.00461852	0.631061	0.117731	0.0186511	0.000307478	0.0141225	0.0679692	0.00570543	0.031238	0.000133493	0.039117	0.000575159	4.8986e-07	0.0049118	0.00247021	0.00236223	0.0182459	0.000101306	0.00126328	8.82253e-05	0.000146934	0.00190003	0.000566861	2.26483e-07	0.000201799
cell_11932	HSPC_2_ys	Blood progenitors 2_1_mouse_gastrulation	3.53504e-05	0.00418703	0.0100165	0.00428368	0.00720844	7.66726e-05	0.000298797	0.000539509	0.00182102	2.95065e-06	0.001984	0.347091	0.349233	0.0521177	5.03276e-05	0.076894	0.0934433	0.000708775	0.00809047	0.000125311	0.0201951	8.20008e-05	2.63728e-07	0.000684202	0.00130562	0.000658175	0.0163681	5.23597e-05	0.000538567	0.000356076	0.000448012	0.00106595	2.93229e-05	1.28119e-08	9.14326e-06
cell_11976	MK_ys	Blood progenitors 2_1_mouse_gastrulation	2.54298e-07	2.4112e-06	4.94149e-07	7.79304e-07	0.00593896	2.40094e-05	0.00734143	0.000305171	0.00210047	1.86229e-06	7.9548e-06	2.63535e-05	0.000361862	9.76366e-06	6.64216e-08	4.86214e-07	8.55879e-07	0.123139	0.860507	4.78827e-06	7.99556e-05	0.000100436	1.3805e-08	3.89009e-07	1.90283e-07	2.0427e-07	9.94511e-06	8.15451e-07	2.06052e-05	3.72312e-06	4.91583e-06	4.67102e-06	1.66802e-08	1.41572e-08	1.84264e-07
cell_12076	HSPC_1_ys	Blood progenitors 2_1_mouse_gastrulation	0.000283326	0.0167863	0.0402498	0.00575348	0.0109649	0.000124461	0.000822674	0.00112674	0.0011005	1.07869e-05	0.00202193	0.385045	0.235743	0.0357533	0.000159439	0.0398528	0.0799497	0.00488788	0.0524547	0.000668182	0.0527803	0.000436671	3.64176e-07	0.0037971	0.00344369	0.0019648	0.0182279	0.000140939	0.00191853	0.000293822	0.000152997	0.00277617	0.000191414	2.05216e-07	0.000115929
cell_12079	HSPC_1_ys	Blood progenitors 2_1_mouse_gastrulation	6.3441e-05	0.00296293	0.0181443	0.0174402	0.0046676	0.000435999	0.000101168	0.000189628	0.000650678	3.57967e-07	0.0018735	0.807434	0.0478033	0.0125106	1.78369e-05	0.0062967	0.0292387	0.00123898	0.000803209	8.01077e-05	0.0377013	0.000171663	2.39527e-08	0.00186852	0.000570779	0.000307498	0.00322788	7.16885e-05	0.00256037	3.82788e-05	1.33307e-05	0.00146509	3.26269e-05	2.81002e-08	1.77493e-05
cell_12083	HSPC_1_ys	Blood progenitors 2_1_mouse_gastrulation	1.2392e-05	0.00233715	0.0215531	0.0100434	0.0384583	0.000304965	0.000185396	0.000327466	0.004386	2.95949e-07	0.00154229	0.448143	0.267536	0.0651108	5.59324e-06	0.022474	0.0546465	0.00135637	0.00632748	6.16119e-05	0.0395665	4.81658e-05	2.84044e-08	0.000448125	0.000765192	0.000169635	0.00849584	2.27711e-05	0.00374836	0.000124991	0.000121484	0.00166169	1.09208e-05	1.71269e-09	4.60665e-06
cell_12087	HSPC_2_ys	Erythroid1_1_mouse_gastrulation	5.38959e-06	0.00390344	0.00305421	0.000123545	0.0563266	9.27374e-05	0.00324213	0.00078923	0.377652	3.20286e-06	0.00185922	0.0983471	0.402064	0.00389063	0.000465865	0.0199894	0.0008132	0.00901831	0.0109672	0.000141783	0.00284026	0.00161791	1.39577e-06	6.92022e-05	6.5086e-05	4.65279e-05	0.000743582	0.000275906	3.62218e-05	3.28078e-05	0.000658996	0.000671319	0.000180064	9.19028e-08	1.11061e-05
cell_12101	HSPC_1_ys	Blood progenitors 2_0_mouse_gastrulation	5.39983e-05	0.00537054	0.0246551	0.00158482	0.00383733	8.02782e-05	0.0003497	0.000249979	0.00056771	1.00203e-05	0.00185875	0.344162	0.327586	0.0399296	6.59967e-05	0.0843319	0.14739	0.00110004	0.00346458	6.76469e-05	0.00396289	7.59396e-05	4.87838e-07	0.000745271	0.000926963	0.000193218	0.00603557	4.27782e-05	0.000315588	0.00011169	0.000397657	0.000426958	3.16583e-05	3.63718e-08	1.6857e-05
cell_12112	HSPC_1_ys	Blood progenitors 2_1_mouse_gastrulation	3.47734e-05	0.00237532	0.0100307	0.00661023	0.00425254	0.00012401	0.000197851	0.000363559	0.00162681	9.77304e-07	0.0011967	0.754963	0.0836695	0.0445983	6.31749e-05	0.0114657	0.051351	0.000271671	0.00103525	2.61547e-05	0.0135083	0.000208361	6.3974e-08	0.000541656	0.000444273	0.000390312	0.00974497	4.71596e-05	0.000209247	1.94414e-05	1.43503e-05	0.000538758	6.78397e-05	3.60762e-08	8.21897e-06
cell_12128	Microglia_ys	Haematoendothelial progenitors_3_mouse_gastrulation	0.00165198	0.000813977	0.000557303	0.000615136	0.000162112	8.55642e-05	1.35837e-05	0.000223167	1.4811e-05	4.97916e-06	4.73566e-05	0.0383998	0.0122658	0.000370883	0.000512899	0.000181426	0.172679	0.000151292	0.000305175	5.10461e-05	0.158681	9.19274e-05	8.93172e-09	0.593547	0.00832307	0.000618251	0.00084078	8.16835e-05	0.00359326	1.21191e-05	3.80119e-06	0.000375883	0.00212359	1.29962e-07	0.00260045
cell_12135	HSPC_1_ys	Blood progenitors 2_2_mouse_gastrulation	0.000194236	0.00610831	0.0462216	0.00208098	0.0026815	6.89845e-05	0.000410611	0.0014965	0.000973975	5.7756e-07	0.00292994	0.579382	0.180254	0.00682436	0.00010435	0.0277419	0.027028	0.000385384	0.00725272	0.000196999	0.0859821	0.000343606	3.31256e-08	0.00448468	0.0024955	0.00124771	0.00483793	0.000146088	0.00224766	0.000221736	0.000141466	0.00526267	0.000204288	9.6549e-09	4.70167e-05
cell_12145	HSPC_1_ys	Blood progenitors 2_1_mouse_gastrulation	5.368e-05	0.00469884	0.0732267	0.0185162	0.00555286	8.14667e-05	0.000380614	0.000317953	0.00150326	2.31365e-07	0.00187134	0.718333	0.0569414	0.00556922	4.24331e-05	0.0105268	0.0463586	0.00337561	0.00381585	8.54325e-05	0.0359178	0.000174748	3.42585e-08	0.0015288	0.00123633	0.000388189	0.005028	7.02156e-05	0.00113789	2.57487e-05	2.42788e-05	0.00310776	7.05438e-05	7.42728e-09	3.83338e-05
cell_12178	HSPC_1_ys	Blood progenitors 2_2_mouse_gastrulation	0.00013855	0.00344627	0.00762195	0.00544867	0.00202269	0.000180862	0.000717772	0.00050364	0.000436997	5.04487e-06	0.00119326	0.466412	0.188972	0.0199019	0.000150431	0.022505	0.236371	0.000935771	0.00772818	0.00014918	0.00539409	0.0003393	6.76827e-07	0.00237115	0.00184924	0.000648443	0.0220286	4.88282e-05	0.000978368	0.000216964	0.000426608	0.000595533	0.000168771	1.2632e-07	9.18807e-05
cell_12182	HSPC_1_ys	Blood progenitors 2_1_mouse_gastrulation	3.44588e-05	0.0018858	0.00354264	0.00420213	0.00157145	0.000518042	6.74591e-05	2.5593e-05	0.00168919	3.04274e-07	0.000688901	0.904755	0.0118151	0.00438954	2.38606e-05	0.0025568	0.010718	0.000531714	0.00155882	5.63348e-05	0.0425758	0.000131968	2.75865e-08	0.00047806	0.000319766	0.000445023	0.00442202	7.15718e-05	0.000194073	3.66053e-06	2.37992e-06	0.000661693	4.22806e-05	5.84941e-08	2.0012e-05
cell_12194	MK_ys	Blood progenitors 2_1_mouse_gastrulation	1.61144e-06	0.000126472	6.88546e-05	9.70445e-06	0.0082555	7.46359e-05	0.0149603	0.00390412	0.00730769	1.08384e-05	0.000116594	0.000573396	0.00819192	0.000222299	1.20438e-06	3.32228e-05	1.31128e-05	0.122229	0.830966	3.67557e-05	0.00181174	0.000514867	6.08847e-07	1.26026e-05	3.35578e-06	1.65331e-06	9.42676e-05	1.00218e-05	0.000219071	6.36789e-05	0.000103747	6.00646e-05	2.63892e-07	5.81129e-08	5.41649e-07
cell_12199	HSPC_2_ys	Blood progenitors 2_1_mouse_gastrulation	2.12506e-05	0.00384828	0.0189206	0.00425475	0.0136052	8.00925e-05	0.00260639	0.00305245	0.00124634	4.47664e-06	0.00156328	0.284369	0.482032	0.0310487	2.01469e-05	0.0886836	0.0322702	0.00176129	0.00497295	9.39186e-05	0.00669891	0.000447122	5.19429e-07	0.00036179	0.000978205	0.00021706	0.0130021	2.00291e-05	0.0020246	0.000243895	0.000309217	0.00121229	1.7857e-05	1.49642e-08	1.11132e-05
cell_12200	HSPC_1_ys	Erythroid1_1_mouse_gastrulation	5.47963e-05	0.00777145	0.0461908	0.0110038	0.0412331	0.00083301	0.000312947	0.00046726	0.00193777	4.1694e-06	0.00234249	0.529598	0.153455	0.0245167	1.70353e-05	0.0193657	0.0661825	0.00298195	0.0036795	0.000150036	0.0631589	7.249e-05	2.33413e-07	0.00116361	0.000714453	0.000282541	0.0161406	6.37481e-05	0.00378004	0.000146807	9.9675e-05	0.00224017	2.61985e-05	3.43055e-08	1.25947e-05
cell_12208	HSPC_1_ys	Blood progenitors 2_1_mouse_gastrulation	0.000145547	0.00448226	0.0118831	0.00866086	0.00535439	0.000406135	0.00027211	0.000323532	0.000637108	5.83835e-06	0.00179275	0.521419	0.166974	0.0522407	8.95866e-05	0.0213916	0.125478	0.000299692	0.00452167	0.000115865	0.0374686	0.000178306	6.2528e-07	0.00286952	0.0049178	0.000936397	0.0225251	0.000117671	0.00296361	7.68034e-05	0.0001115	0.00118879	8.6131e-05	1.81713e-07	6.49333e-05
cell_12211	HSPC_1_ys	Blood progenitors 2_1_mouse_gastrulation	0.000156361	0.0108526	0.060741	0.0112164	0.0233128	6.21171e-05	0.00128243	0.00129527	0.00369307	9.8829e-07	0.00243629	0.515021	0.0785962	0.0311798	4.78258e-05	0.0191287	0.119074	0.00832689	0.0320384	0.000460127	0.0529236	0.00108391	1.78378e-07	0.000445536	0.00131668	0.000741054	0.0151584	0.000225011	0.00432245	0.000135405	8.61586e-05	0.00456792	4.42363e-05	3.58628e-08	2.61994e-05
cell_12234	HSPC_1_ys	Blood progenitors 2_1_mouse_gastrulation	9.01053e-05	0.00166755	0.00401578	0.00264793	0.00627734	0.000266927	0.000274096	0.000473657	0.00125019	2.7689e-07	0.00122815	0.732631	0.0374302	0.0076409	4.35911e-05	0.00443724	0.00854959	0.00169033	0.00880782	0.000148101	0.163353	0.000452244	1.00102e-07	0.00430993	0.00208471	0.000472895	0.00334286	6.99754e-05	0.00377102	1.57481e-05	7.68206e-06	0.00241827	0.000104518	2.21682e-08	2.59391e-05
cell_12241	HSPC_1_ys	Blood progenitors 2_1_mouse_gastrulation	3.4537e-05	0.00401532	0.0120547	0.00838153	0.00840817	8.83466e-05	7.28055e-05	0.000108312	0.00113612	9.36253e-08	0.000885335	0.86895	0.0508745	0.0039471	1.31017e-05	0.00490218	0.0161795	0.000745548	0.00122426	0.000116133	0.0121897	7.74228e-05	3.96031e-08	0.000485538	0.000654141	0.000330273	0.00189705	4.45963e-05	0.000703827	1.70205e-05	1.04993e-05	0.0014212	2.08865e-05	6.13206e-09	1.01796e-05
cell_12256	HSPC_2_ys	Haematoendothelial progenitors_3_mouse_gastrulation	0.000567574	0.000427471	0.00107586	9.27254e-06	0.000135674	1.3345e-06	0.000406105	0.00472512	4.1805e-05	1.24427e-06	5.87918e-05	0.00727252	0.342818	0.000521313	9.29757e-05	0.00153413	0.00147023	0.000699614	0.023922	5.95842e-05	0.275531	0.000261971	9.87573e-09	0.298169	0.00761012	0.000340648	0.0010166	5.63747e-05	0.0264045	0.000265562	0.000167709	0.000962464	0.00322344	5.97457e-11	0.000150516
cell_12276	Macrophage_ys	Blood progenitors 2_1_mouse_gastrulation	5.85382e-05	0.000106936	0.000568506	4.90567e-05	0.0011401	5.59753e-06	9.8538e-06	0.000134985	2.57253e-05	1.67407e-09	3.78511e-05	0.0378318	0.00890583	0.000331367	7.75548e-07	9.39499e-05	0.000528181	0.000251426	0.000758184	4.45908e-06	0.884473	7.75647e-05	2.31039e-10	0.0300687	0.000288897	2.09047e-05	6.1349e-05	1.61436e-05	0.0329755	1.5217e-06	1.51523e-07	0.00110002	7.01976e-05	6.65163e-12	2.54828e-06
cell_12287	HSPC_1_ys	Blood progenitors 2_1_mouse_gastrulation	5.5545e-05	0.000938544	0.00216494	0.00331174	0.00232888	0.000253956	0.000219651	0.000138766	0.000370543	2.83219e-07	0.00126059	0.911534	0.0354906	0.00613989	2.02239e-05	0.0119234	0.0059707	0.000727939	0.00408035	2.58667e-05	0.004937	0.000197095	1.42856e-07	0.000599729	0.000334824	0.000151691	0.00599245	1.76695e-05	0.000519442	1.14852e-05	9.09779e-06	0.000248047	1.97877e-05	2.7395e-08	5.32172e-06
cell_12289	HSPC_2_ys	Blood progenitors 2_2_mouse_gastrulation	0.000266888	0.00430054	0.00975683	0.00246036	0.00345154	5.30841e-05	0.000999044	0.00198721	0.000146447	3.11059e-05	0.0036607	0.372042	0.429247	0.00699409	0.000636064	0.0250531	0.0821115	0.00179569	0.0182326	7.06986e-05	0.00776749	0.000696916	2.22985e-06	0.00439051	0.00228695	0.00165725	0.0180854	6.01339e-05	0.000297515	0.000106705	0.000126048	0.000376138	0.000579469	5.39766e-07	0.000270289
cell_12299	HSPC_1_ys	Blood progenitors 2_1_mouse_gastrulation	4.19494e-05	0.00317266	0.00736434	0.0045671	0.0103107	0.000111615	9.7439e-05	8.23066e-05	0.000701196	6.31504e-08	0.00105838	0.837872	0.049749	0.00248	7.39367e-06	0.00400811	0.0237623	0.00409519	0.00225784	5.31602e-05	0.0395671	0.000114791	1.13549e-08	0.000334105	0.000541542	0.000180652	0.00505562	4.87814e-05	0.00157581	2.71662e-05	1.93315e-05	0.000713446	1.62527e-05	1.04513e-08	1.27321e-05
cell_12322	HSPC_1_ys	Blood progenitors 2_1_mouse_gastrulation	4.68833e-05	0.0024753	0.00418505	0.00167628	0.0576624	0.00186347	0.0161253	0.00745218	0.0166034	2.73649e-06	0.00196281	0.496539	0.115174	0.0196378	2.68996e-05	0.0074151	0.00444048	0.0339148	0.144322	0.000356745	0.0467707	0.00466562	5.67679e-07	0.000870589	0.000881429	0.00031839	0.0040235	0.000201585	0.00708111	9.53901e-05	0.000168617	0.00296886	2.38051e-05	1.06573e-07	4.7035e-05
cell_12332	HSPC_1_ys	Blood progenitors 2_1_mouse_gastrulation	5.24134e-05	0.00599938	0.00911031	0.0073534	0.00605401	7.70576e-05	0.000229751	0.000165906	0.00102158	5.08177e-07	0.00214851	0.765996	0.13225	0.00309719	2.58694e-05	0.00889857	0.022039	0.000995646	0.00166322	0.000214139	0.019041	0.000172079	4.79498e-08	0.00040051	0.000658449	0.00038028	0.00973653	0.000115606	0.00139065	4.52653e-05	7.90281e-05	0.000503573	5.15571e-05	2.01732e-08	3.31519e-05
cell_12338	HSPC_1_ys	Blood progenitors 2_1_mouse_gastrulation	6.01728e-05	0.00372482	0.0329815	0.00311962	0.0270471	0.000194548	0.00147144	0.00175136	0.00624922	4.72262e-06	0.00215032	0.441831	0.147849	0.0277075	5.08905e-05	0.0308425	0.0419006	0.00866509	0.0215694	0.000207662	0.162233	0.000292363	3.3102e-07	0.00168368	0.00238361	0.0010466	0.0165714	6.52372e-05	0.00574589	0.000160276	0.000301393	0.0100547	4.32448e-05	2.7482e-08	3.87709e-05
cell_12354	Macrophage_ys	Blood progenitors 2_2_mouse_gastrulation	5.01434e-05	1.21629e-05	0.000114792	3.37439e-07	3.6247e-05	1.19231e-06	1.04906e-05	0.00042933	9.44279e-06	1.46101e-09	9.59988e-06	0.00403635	0.00626708	0.000115586	1.12358e-06	3.65951e-05	6.22276e-05	0.000117076	0.00266344	2.99808e-06	0.938233	6.04873e-05	5.82183e-11	0.0392155	0.000191745	1.64586e-05	3.09557e-05	2.69205e-06	0.00761918	7.70262e-06	5.54221e-07	0.000586341	5.85517e-05	7.43604e-13	9.94948e-07
cell_12361	HSPC_1_ys	Blood progenitors 2_1_mouse_gastrulation	0.000161722	0.00196954	0.00571832	0.00543332	0.00492308	9.54239e-05	0.000331516	0.000356989	0.000981604	6.96942e-07	0.00286041	0.830688	0.0480821	0.0158629	6.12552e-05	0.00957929	0.025239	0.00164609	0.00807266	0.000117712	0.0254201	0.000156958	6.91896e-08	0.000718391	0.000859735	0.00104964	0.0079262	7.81234e-05	0.000283862	2.32828e-05	1.83168e-05	0.00117601	8.39124e-05	4.04215e-08	2.37543e-05
cell_12374	HSPC_1_ys	Blood progenitors 2_1_mouse_gastrulation	6.50497e-05	0.00296515	0.0190175	0.00885078	0.00741155	5.26091e-05	0.00021102	9.67986e-05	0.00159487	4.32938e-07	0.00268351	0.81875	0.0486978	0.00169308	3.77082e-05	0.00590101	0.0180386	0.00136089	0.00502266	3.81108e-05	0.0425814	0.000142652	5.88913e-08	0.000891351	0.0008688	0.000432582	0.00995658	6.02545e-05	0.0011339	4.35785e-05	4.28017e-05	0.00126146	7.61482e-05	2.38045e-08	1.93257e-05
cell_12385	Microglia_ys	Haematoendothelial progenitors_3_mouse_gastrulation	0.000637319	0.000233209	0.000689703	7.62944e-06	0.000227085	2.64499e-05	6.88639e-05	0.000963335	2.87597e-06	1.64191e-06	6.37613e-05	0.015861	0.0322024	0.00210434	6.56183e-05	0.000327814	0.00122796	0.000309356	0.0112595	3.46714e-05	0.22485	0.000842067	4.21543e-08	0.701461	0.00131439	0.000213489	0.000498114	3.24148e-05	0.00241917	1.21246e-05	1.75729e-06	0.00122743	0.000682101	6.01389e-09	0.000130858
cell_12422	HSPC_1_ys	Blood progenitors 2_1_mouse_gastrulation	8.84883e-05	0.00162547	0.00107791	0.00176857	0.0125889	0.00135962	0.0375745	0.0125437	0.00305758	4.71553e-06	0.00211717	0.413155	0.121318	0.0144496	4.16695e-05	0.0143629	0.00197702	0.0504469	0.245624	0.000125564	0.0208732	0.0275102	4.2305e-07	0.000864642	0.000471046	0.000347758	0.010792	0.000131067	0.00228937	2.62698e-05	2.46091e-05	0.00126536	4.07494e-05	1.91455e-07	5.61702e-05
cell_12423	HSPC_1_ys	Erythroid1_1_mouse_gastrulation	6.77656e-05	0.000513955	0.00331999	0.00821432	0.00707138	0.000492297	4.07036e-05	3.47015e-05	0.00141873	3.2146e-08	0.000601576	0.752301	0.0148904	0.00495969	3.96811e-06	0.00703971	0.00530157	0.000696763	0.00186698	4.12908e-05	0.176123	3.84093e-05	4.63691e-09	0.00383999	0.00112671	0.000141166	0.00387958	3.49414e-05	0.00367695	1.06362e-05	1.96063e-06	0.00221215	3.5012e-05	1.60686e-09	3.31974e-06
cell_12424	Macrophage_ys	Blood progenitors 1_2_mouse_gastrulation	0.000812661	5.96974e-05	3.72765e-05	3.2777e-07	2.50183e-05	8.37731e-07	4.39345e-05	0.000459288	2.0464e-05	1.15772e-07	3.96974e-05	0.00533831	0.0431231	0.000181254	1.24435e-05	0.000299682	0.000146251	0.000209155	0.00254702	8.3077e-06	0.884818	8.85755e-05	1.19696e-09	0.0427723	0.000501589	8.20893e-05	0.000221127	6.21614e-06	0.0170851	8.2611e-05	4.13198e-05	0.000262157	0.000670091	4.71046e-12	3.89285e-06
cell_12443	HSPC_1_ys	Blood progenitors 2_1_mouse_gastrulation	4.26761e-05	0.00524915	0.0195946	0.00400679	0.0340762	4.42008e-05	0.000970007	0.000674357	0.00434247	7.76074e-07	0.0013022	0.428019	0.289575	0.034805	1.55628e-05	0.0289368	0.02871	0.004908	0.0121645	0.000264356	0.0748941	0.000320591	9.1855e-08	0.000633356	0.00194391	0.000468361	0.0144639	4.96741e-05	0.00589513	0.000350956	0.000384788	0.00286108	2.16983e-05	4.51417e-09	1.03188e-05
cell_12445	HSPC_2_ys	Blood progenitors 2_1_mouse_gastrulation	3.90037e-05	0.00474583	0.0172938	0.00428278	0.153278	0.00099608	0.00437627	0.00312006	0.0120085	6.3929e-06	0.00231997	0.208787	0.318907	0.026175	8.66374e-06	0.00941455	0.0239083	0.0411732	0.0906256	0.000325999	0.0547508	0.000478206	4.80195e-07	0.000431876	0.000507827	0.00022594	0.0111403	8.04537e-05	0.00626237	0.000274806	0.000202685	0.00383026	8.15113e-06	3.03627e-08	1.30528e-05
cell_12446	HSPC_1_ys	Blood progenitors 2_1_mouse_gastrulation	4.11807e-05	0.0040456	0.0107074	0.00512714	0.0162879	0.000267364	0.000603407	0.000705758	0.00329889	3.26851e-07	0.00165376	0.747389	0.0995111	0.00907736	1.74115e-05	0.0202725	0.0318149	0.00331816	0.00532575	0.000166211	0.0284373	0.000323766	4.30335e-08	0.000399424	0.000645883	0.000251751	0.00549234	5.99991e-05	0.00359459	8.51939e-05	6.10283e-05	0.000985639	1.98449e-05	1.13776e-08	1.25671e-05
cell_12454	Erythroid_ys	Erythroid1_1_mouse_gastrulation	5.72073e-06	0.00162098	0.000933544	8.81124e-05	0.0547974	0.000859056	0.00351036	0.001345	0.597945	7.45227e-06	0.000765939	0.0319702	0.196884	0.00547468	8.47198e-05	0.00633273	0.00333577	0.0412222	0.03721	0.000198713	0.0126527	0.000767333	5.05148e-07	0.000139269	6.08603e-05	1.7565e-05	0.000341882	0.000119365	0.000235757	0.000134889	0.000526122	0.00036618	3.87928e-05	6.41708e-08	6.70106e-06
cell_12469	HSPC_1_ys	Blood progenitors 2_1_mouse_gastrulation	3.05984e-05	0.00374746	0.0086319	0.00985416	0.00919397	0.000282812	0.000295031	0.000217417	0.00303116	2.0043e-07	0.000707673	0.813484	0.0348447	0.0170075	1.35476e-05	0.00964895	0.0303798	0.00250902	0.00245727	0.000272495	0.0369717	0.000176972	5.43433e-08	0.000583965	0.00141724	0.000470527	0.00806424	3.43889e-05	0.00346955	6.31547e-05	6.07027e-05	0.00201311	4.17021e-05	1.02055e-08	2.34166e-05
cell_12475	MK_ys	Erythroid1_0_mouse_gastrulation	3.54399e-07	3.16059e-05	1.46924e-05	1.36104e-06	0.0385295	8.26979e-05	0.00714141	0.000339274	0.00481547	3.08705e-06	2.13484e-05	0.000113237	0.00148375	1.86725e-05	1.2419e-07	6.93035e-06	3.23819e-06	0.424556	0.522068	1.81535e-05	0.000364672	9.09057e-05	9.0516e-08	1.36383e-06	1.20819e-06	2.86232e-07	1.05467e-05	3.35745e-06	0.000221925	9.54367e-06	1.98603e-05	2.70697e-05	1.78469e-08	1.3257e-08	1.82323e-07
cell_12511	Erythroid_ys	Erythroid1_1_mouse_gastrulation	3.00142e-06	0.000518388	0.000541544	4.37379e-05	0.0560884	0.000811063	0.00436882	0.000941783	0.707312	9.92103e-06	0.000595877	0.024076	0.145462	0.00120408	6.39184e-05	0.0027858	0.000639488	0.0264904	0.0205457	0.000161814	0.00373303	0.000528835	1.21159e-06	0.000123782	3.18137e-05	2.31094e-05	0.000861113	0.000122687	3.35968e-05	9.21261e-05	0.00111934	0.000644547	1.59393e-05	1.88665e-07	4.31244e-06
cell_12537	HSPC_1_ys	Blood progenitors 2_1_mouse_gastrulation	0.000184319	0.00288958	0.00750063	0.00426655	0.00155707	0.000123891	0.000476012	0.000146716	0.000508075	2.38428e-06	0.00363246	0.870742	0.0418312	0.00376911	0.000128391	0.00631936	0.0135809	0.00208725	0.0136097	6.00687e-05	0.0167033	0.000240489	1.74207e-07	0.0014994	0.00110424	0.00124466	0.00408725	9.89678e-05	0.000147697	3.80958e-05	4.43498e-05	0.00114991	0.000139689	2.81295e-07	8.5886e-05
cell_12555	HSPC_1_ys	Erythroid1_1_mouse_gastrulation	0.000126297	0.00276574	0.00350247	0.0159501	0.0192934	0.000815747	0.000369972	0.000442781	0.00677245	1.22972e-06	0.00196203	0.739268	0.0181239	0.00753433	2.82665e-05	0.00664321	0.0145016	0.00170425	0.01588	0.000215547	0.121531	0.000362709	2.8619e-07	0.00118209	0.00153143	0.000892247	0.00847037	0.00018449	0.00523819	2.91203e-05	3.02533e-05	0.00451147	8.50483e-05	8.52262e-08	5.0795e-05
cell_12560	HSPC_1_ys	Blood progenitors 2_1_mouse_gastrulation	0.000126239	0.00463424	0.0318459	0.0050608	0.00894608	5.12412e-05	0.000177759	0.000308637	0.00150288	3.24173e-07	0.00276617	0.627406	0.0356324	0.00675999	3.26075e-05	0.0305628	0.0156159	0.00208844	0.00344174	0.000199905	0.195898	0.000146952	3.91917e-08	0.00175537	0.00348066	0.00188588	0.0061841	0.000171514	0.00314195	6.66163e-05	4.14484e-05	0.0099541	9.24546e-05	7.16514e-09	2.04e-05
cell_12567	HSPC_1_ys	Blood progenitors 2_1_mouse_gastrulation	8.31705e-05	0.00171884	0.00486709	0.00102141	0.0559066	0.00122966	0.0141093	0.00902743	0.00621967	9.86531e-06	0.00341585	0.393756	0.162981	0.0319465	4.05515e-05	0.0269487	0.0039856	0.037213	0.159034	0.000254167	0.0565889	0.00907849	9.41148e-07	0.00172481	0.000820456	0.000249649	0.00425114	0.000136888	0.0110594	0.000146848	0.000231849	0.00188852	2.94263e-05	1.72065e-07	2.36524e-05
cell_12578	MK_ys	Haematoendothelial progenitors_0_mouse_gastrulation	6.59158e-08	8.06471e-10	9.21927e-12	4.26247e-09	1.27844e-06	1.97772e-08	9.50661e-05	4.37503e-07	0.000123337	0.000953454	6.76146e-09	8.90614e-11	6.81923e-10	2.82802e-08	9.24124e-09	5.11519e-13	3.44159e-09	0.00133628	0.997478	1.39099e-06	2.32403e-06	2.12571e-07	7.13174e-08	1.79019e-09	1.77374e-09	7.18214e-08	1.32346e-07	6.49676e-08	6.76466e-09	2.84718e-07	2.25906e-06	6.05065e-09	1.11725e-09	5.36231e-06	1.3301e-07
cell_12583	HSPC_1_ys	Blood progenitors 2_1_mouse_gastrulation	0.000329747	0.004782	0.00459494	0.0153532	0.00309847	0.000945099	0.00101404	0.000442413	0.00134496	2.86592e-06	0.00308257	0.773386	0.0431812	0.0230978	5.96968e-05	0.00844428	0.021397	0.00378512	0.033876	0.000513181	0.0252254	0.000572315	3.13847e-07	0.00475154	0.00544605	0.00246218	0.0129513	0.000222671	0.00151746	0.000156194	4.17402e-05	0.00373675	0.000125882	2.08485e-07	5.97406e-05
cell_12590	Macrophage_ys	Haematoendothelial progenitors_3_mouse_gastrulation	0.00237528	0.000419737	0.00071343	5.1711e-05	0.000280033	9.11914e-06	0.000169331	0.000747047	8.50889e-05	4.89974e-07	0.000395313	0.0430515	0.0935018	0.000701518	0.000155479	0.00135783	0.00253919	0.00209161	0.0744271	6.10156e-05	0.489121	0.000210569	1.61876e-08	0.246728	0.00812971	0.000812212	0.00235446	0.000102272	0.0216821	0.00010595	7.0154e-05	0.00101841	0.00631466	2.48803e-10	0.000216546
cell_12594	MK_ys	Blood progenitors 2_1_mouse_gastrulation	8.175e-10	4.84723e-10	1.87561e-11	3.31465e-09	1.02899e-05	6.76851e-08	1.15011e-05	2.79906e-07	5.64179e-05	4.23735e-07	2.64792e-09	2.20032e-10	1.20838e-09	5.77008e-09	7.11699e-11	3.24473e-13	4.89834e-11	0.000759509	0.999158	5.95118e-07	2.14363e-06	7.26895e-07	3.14359e-10	1.13332e-09	1.79565e-10	3.51909e-09	1.75194e-08	2.5069e-08	3.7505e-08	1.8607e-08	2.5532e-08	3.33336e-08	2.45757e-11	9.32544e-09	9.20044e-10
cell_12598	HSPC_1_ys	Erythroid1_0_mouse_gastrulation	7.29522e-05	0.0061283	0.00696256	0.00353053	0.00832188	0.0148093	0.00573621	0.00296442	0.0219803	7.56556e-06	0.00258044	0.604489	0.0584537	0.00427801	4.00655e-05	0.00531576	0.00771725	0.0468564	0.115084	0.000447356	0.0588156	0.00519521	7.23775e-07	0.00234594	0.000465026	0.000118422	0.00356613	0.000362248	0.0107902	6.67225e-05	5.28512e-05	0.00239474	2.69096e-05	5.20094e-07	2.25397e-05
cell_12601	HSPC_1_ys	Blood progenitors 2_1_mouse_gastrulation	7.20817e-05	0.00420891	0.0141858	0.0029005	0.0185424	0.000306035	0.00238174	0.00518784	0.00393986	5.45454e-06	0.00326334	0.401725	0.247309	0.0692584	2.74971e-05	0.0291207	0.015685	0.00497804	0.0147806	0.000333502	0.129986	0.000612177	3.47682e-07	0.00171523	0.00232092	0.00109042	0.0101962	0.000195673	0.00852543	0.000209241	0.000207368	0.00665873	4.74289e-05	1.645e-08	2.30679e-05
cell_12602	HSPC_1_ys	Blood progenitors 2_2_mouse_gastrulation	0.000146683	0.00566068	0.0254284	0.00242334	0.00362059	0.00018027	0.00201396	0.00122958	0.0010575	1.69219e-05	0.00167345	0.572943	0.208655	0.00754096	9.27533e-05	0.0426156	0.0354634	0.00916948	0.0140066	0.000233082	0.0425313	0.00065896	5.79059e-07	0.00502442	0.00543265	0.00126017	0.00695536	0.000177119	0.000640472	0.000290129	0.000257262	0.002381	0.000107577	3.57175e-07	0.000110891
cell_12605	HSPC_1_ys	Blood progenitors 2_1_mouse_gastrulation	0.000110217	0.00254338	0.00237792	0.00623474	0.00104305	4.74164e-05	0.000174702	0.000100143	0.000333333	1.23837e-06	0.00140727	0.863879	0.0243753	0.0175109	7.36019e-05	0.00937276	0.0477577	0.000385122	0.0023726	4.60827e-05	0.0107262	0.000196127	1.21796e-07	0.0007819	0.000739724	0.000385345	0.00625684	4.07693e-05	0.000287712	1.73944e-05	3.27374e-05	0.000238975	0.000114708	1.92534e-07	3.43754e-05
cell_12612	HSPC_1_ys	Blood progenitors 2_1_mouse_gastrulation	0.000103892	0.00342768	0.0228059	0.00645722	0.0353874	0.00019422	0.00102708	0.000439783	0.00416518	9.19371e-06	0.0015062	0.452246	0.0939167	0.0156181	4.15948e-05	0.0209972	0.279036	0.00634435	0.00351021	0.000115517	0.0343731	8.85062e-05	3.60136e-07	0.00058086	0.00124365	0.000327884	0.0116082	4.18943e-05	0.00261083	0.000202873	0.000211804	0.00127802	5.02954e-05	6.20324e-08	3.29284e-05
cell_12623	HSPC_1_ys	Blood progenitors 2_1_mouse_gastrulation	6.20009e-05	0.00377558	0.0128384	0.00355187	0.00414901	0.000461028	0.000753149	0.00138607	0.000947194	3.16672e-06	0.0017232	0.761866	0.0887163	0.0229154	1.7265e-05	0.0184252	0.0133184	0.00120324	0.00620783	0.000186323	0.0402416	0.000487182	2.05535e-07	0.00175979	0.00110532	0.000562334	0.00672015	8.21452e-05	0.00426955	5.9926e-05	5.28228e-05	0.00207362	4.9969e-05	5.40061e-08	2.82529e-05
cell_12630	HSPC_1_ys	Blood progenitors 2_1_mouse_gastrulation	1.6673e-05	0.00568763	0.0175267	0.00582159	0.0117549	0.000316272	0.00042881	0.000466205	0.00354515	8.32349e-07	0.000941267	0.57876	0.221261	0.0329507	7.52291e-06	0.0303972	0.042803	0.00160424	0.00507613	0.000146834	0.0224811	9.97791e-05	6.01589e-08	0.000396735	0.00077612	0.000111291	0.00571564	3.25333e-05	0.00922712	0.000116719	0.000142701	0.00137098	1.12265e-05	4.89721e-09	4.74287e-06
cell_12631	Macrophage_ys	Haematoendothelial progenitors_3_mouse_gastrulation	0.00041904	4.86179e-05	0.0004668	8.92645e-07	1.56476e-05	6.68323e-07	1.02605e-05	0.000330203	7.961e-06	3.85836e-07	3.4191e-05	0.00235491	0.0161586	5.43998e-05	9.21312e-05	0.000139102	0.000278312	5.64216e-05	0.000953434	5.27775e-06	0.678422	2.58125e-05	3.2375e-09	0.293705	0.000777419	5.38534e-05	0.000133296	2.1658e-05	0.00328931	1.10427e-05	6.45581e-06	0.000370244	0.00174433	7.9154e-11	1.2633e-05
cell_12638	HSPC_1_ys	Blood progenitors 2_2_mouse_gastrulation	6.43535e-05	0.00211595	0.0104845	0.00207939	0.00305593	7.5211e-05	0.001423	0.00161635	0.000884441	2.27517e-06	0.00118514	0.42918	0.354285	0.0356138	4.0561e-05	0.0248995	0.0389064	0.00730659	0.0390171	0.000146771	0.0254869	0.000354377	1.82827e-07	0.00238743	0.00196654	0.000541542	0.01427	4.27203e-05	0.000996986	0.000290587	0.000191741	0.00103557	3.8487e-05	1.3858e-08	1.51006e-05
cell_12644	HSPC_1_ys	Erythroid1_1_mouse_gastrulation	8.5666e-05	0.00355742	0.0190851	0.0122257	0.0564755	0.00199364	0.000639072	0.00048492	0.00829673	1.26128e-05	0.00229133	0.574257	0.131902	0.00785005	2.40211e-05	0.0132673	0.0268713	0.00725633	0.02315	0.000183975	0.0808714	9.94051e-05	1.32395e-06	0.000806425	0.00121581	0.000626853	0.0176347	0.000155416	0.00449787	0.000129232	0.000130172	0.00388649	2.34056e-05	1.11899e-07	1.15158e-05
cell_12659	HSPC_1_ys	Blood progenitors 2_1_mouse_gastrulation	9.4272e-05	0.00249201	0.0129263	0.00481242	0.00498256	0.000338984	0.00018693	0.000298559	0.00124309	5.59624e-07	0.0019313	0.766226	0.0405272	0.00704255	6.2712e-05	0.0080269	0.0210197	0.00234378	0.0187361	0.000102953	0.0901444	0.000165485	6.13484e-08	0.00146615	0.000954181	0.000743768	0.00843523	0.000115157	0.00185945	4.81821e-05	2.97192e-05	0.00256654	4.66769e-05	3.78732e-08	2.97907e-05
cell_12669	Macrophage_ys	Haematoendothelial progenitors_3_mouse_gastrulation	0.000235427	3.19199e-05	0.000184559	3.48196e-06	9.78428e-06	3.46138e-07	1.27534e-05	0.000190269	5.47967e-06	8.71786e-08	1.2274e-05	0.00152764	0.0063989	0.000133238	1.59836e-05	3.43175e-05	0.000198	4.45812e-05	0.000693714	2.5796e-06	0.860844	3.50026e-05	3.37598e-10	0.119095	0.000343544	6.08937e-05	0.000116569	9.09661e-06	0.00764362	5.33164e-06	1.94874e-06	0.000319651	0.00176132	2.36306e-11	2.8215e-05
cell_12717	Macrophage_ys	Blood progenitors 2_1_mouse_gastrulation	0.000131738	0.000900809	0.00909337	0.00124358	0.0058957	7.96486e-05	6.55012e-05	0.000529996	0.000713903	2.0731e-07	0.000879034	0.171849	0.0295822	0.00409104	9.74065e-06	0.000975652	0.00362183	0.000976247	0.017068	5.23796e-05	0.718378	0.000134909	2.87225e-08	0.00836338	0.00244661	0.000415224	0.00294818	7.66117e-05	0.0136308	3.28134e-05	1.22669e-05	0.00570101	9.15712e-05	8.68753e-10	8.6781e-06
cell_12724	Early_Erythroid_ys	Erythroid1_1_mouse_gastrulation	1.22925e-05	0.00616773	0.00616427	0.000623594	0.361589	0.00130923	0.00824583	0.00301779	0.130801	1.25959e-05	0.00543431	0.084811	0.157503	0.00227397	0.000148507	0.0169186	0.00142631	0.10325	0.0660208	0.000382199	0.0325977	0.00210966	3.07675e-06	0.000370831	0.000100797	2.73404e-05	0.00195655	0.00044601	0.00352481	0.000222192	0.00127555	0.00121815	2.53731e-05	2.85708e-07	1.09238e-05
cell_12740	HSPC_1_ys	Blood progenitors 2_1_mouse_gastrulation	0.000135859	0.00641424	0.00862308	0.0180358	0.00155719	0.000103501	0.00048554	0.00022037	0.00095903	8.35453e-07	0.00146988	0.825423	0.0229381	0.0138351	4.89492e-05	0.0109184	0.0286115	0.00246366	0.00668116	0.000152408	0.0208321	0.00029477	5.30288e-07	0.00164856	0.00169715	0.00062758	0.0243723	9.30353e-05	0.000489271	3.13432e-05	2.18916e-05	0.000715695	6.75738e-05	8.81183e-08	2.98753e-05
cell_12762	Macrophage_ys	Haematoendothelial progenitors_0_mouse_gastrulation	0.00317738	6.53293e-05	0.000117896	3.05227e-05	3.30713e-05	2.16845e-06	3.10514e-05	0.000273498	3.75023e-05	1.30982e-08	0.000154893	0.0347584	0.0282861	0.000359527	0.000361631	0.000109661	0.000465316	7.04052e-05	0.0139629	7.0131e-06	0.43315	0.000355919	4.29379e-10	0.419635	0.00162677	0.000356863	0.000863424	1.4959e-05	0.0111644	3.59838e-06	1.93469e-06	0.000281577	0.0499177	5.02824e-11	0.000324492
cell_12785	HSPC_1_ys	Blood progenitors 2_1_mouse_gastrulation	9.90379e-05	0.00796329	0.0267234	0.00978373	0.00388132	0.000488509	0.000660016	0.000347818	0.00219596	4.32226e-06	0.00215607	0.612855	0.171958	0.0152853	0.000146425	0.0311173	0.062481	0.00327315	0.00527279	0.000309141	0.0133301	0.000509951	4.65321e-07	0.00164665	0.00317602	0.00125669	0.0201993	0.000156898	0.000758483	0.000267351	0.000486799	0.0011106	5.82564e-05	2.94341e-07	4.04816e-05
cell_12786	HSPC_1_ys	Blood progenitors 2_1_mouse_gastrulation	7.25027e-05	0.00365539	0.0125068	0.0132936	0.00639203	0.000720679	0.000270058	0.000218833	0.00309071	3.05169e-06	0.00176583	0.733233	0.0500582	0.0437884	5.38779e-05	0.020665	0.0356901	0.000928786	0.00286137	0.000223756	0.0485118	0.000161166	4.50133e-07	0.00162212	0.00156709	0.000397997	0.0108587	8.47489e-05	0.00480906	8.9194e-05	0.00011618	0.00221693	5.79161e-05	5.15865e-08	1.39425e-05
cell_12804	Erythroid_ys	Erythroid1_1_mouse_gastrulation	1.00958e-05	0.000896969	0.00165509	0.00012965	0.0214295	0.00090501	0.00314915	0.00217457	0.69201	2.40734e-06	0.00152483	0.0936464	0.146925	0.00526103	0.00030877	0.00345941	0.0014368	0.00393388	0.00797285	9.80065e-05	0.00763555	0.00224201	3.15018e-07	0.000276317	5.37526e-05	5.14722e-05	0.0010364	0.000212085	1.23645e-05	3.8281e-05	0.000483076	0.00087944	0.000141826	1.09302e-07	8.06262e-06
cell_12824	HSPC_2_ys	Erythroid1_1_mouse_gastrulation	5.52435e-05	0.00748206	0.0357311	0.00771124	0.123746	0.000974975	0.00237242	0.0039348	0.0150308	1.00867e-05	0.00205011	0.206198	0.283379	0.0391861	8.45398e-06	0.0646844	0.0586154	0.0110335	0.022529	0.000550184	0.0707952	0.000300342	5.61767e-07	0.000564061	0.00204142	0.000341745	0.012378	0.000201578	0.0190076	0.000734135	0.000543725	0.0077911	1.05869e-05	1.78399e-08	7.0001e-06
cell_12829	HSPC_2_ys	Blood progenitors 2_2_mouse_gastrulation	0.000160129	0.00499193	0.0618986	0.00140116	0.00402305	3.15162e-05	0.00208823	0.00380144	0.00112728	2.48502e-05	0.00318936	0.184707	0.529824	0.0153001	9.27425e-05	0.0318792	0.0440579	0.00506547	0.0267703	0.000287766	0.0336791	0.000474483	5.19357e-07	0.00197709	0.003394	0.00171016	0.0306821	0.000156157	0.000602441	0.000736394	0.000933454	0.00476916	0.000113173	3.40913e-08	4.90121e-05
cell_12846	HSPC_1_ys	Blood progenitors 2_2_mouse_gastrulation	0.000536431	0.00597071	0.00463922	0.00323567	0.00286889	0.000402341	0.00118866	0.000374881	0.000302695	1.89438e-05	0.00249281	0.561212	0.241056	0.00903474	0.00046371	0.03807	0.045378	0.00602757	0.0393505	0.000220078	0.0047603	0.000558434	9.29685e-07	0.00842449	0.00505532	0.00229827	0.0137939	0.000140227	0.000347571	6.80013e-05	8.39134e-05	0.00053043	0.000493251	1.53616e-06	0.000599347
cell_12857	HSPC_1_ys	Blood progenitors 2_1_mouse_gastrulation	4.16377e-05	0.00652994	0.00314714	0.00141129	0.0953666	0.00124487	0.0118479	0.00506037	0.0831426	6.23433e-06	0.00374224	0.313033	0.292761	0.0105674	0.000136557	0.0290985	0.00422128	0.0505288	0.0583891	0.000269436	0.0143186	0.00493429	2.45831e-06	0.000467554	0.000286172	0.000111746	0.00442579	0.000357113	0.002153	0.000152982	0.000425888	0.00174606	4.57155e-05	1.48972e-07	2.7001e-05
cell_12909	HSPC_2_ys	Blood progenitors 2_2_mouse_gastrulation	0.000703051	0.00162703	0.00308647	0.000154061	0.00186091	0.000567849	0.030941	0.020228	0.000548632	0.000124012	0.00401519	0.130856	0.512603	0.00608575	0.000423976	0.0111635	0.00283684	0.00817794	0.210108	0.000264566	0.00552273	0.0184902	5.99108e-06	0.00462714	0.00412943	0.00234534	0.0150734	0.000203307	0.000228699	0.000513047	0.00102761	0.000821165	0.000256469	2.14454e-06	0.000377346
cell_12919	HSPC_1_ys	Blood progenitors 2_1_mouse_gastrulation	3.78391e-05	0.00422707	0.0512844	0.00581671	0.00820001	6.56516e-05	0.000144764	0.000266228	0.0016997	1.08204e-06	0.00158354	0.485583	0.108934	0.0236052	2.69657e-05	0.0441747	0.117883	0.000769239	0.00139124	0.000126728	0.116207	5.99272e-05	7.3704e-08	0.00112956	0.00109449	0.000389387	0.0145944	5.80642e-05	0.00618308	0.000120585	0.000173526	0.0041155	3.97418e-05	6.89498e-09	1.42858e-05
cell_12958	HSPC_1_ys	Blood progenitors 2_1_mouse_gastrulation	5.81912e-05	0.00322988	0.00372011	0.00086554	0.0328575	0.00281293	0.0281803	0.0161471	0.0208066	1.35381e-05	0.00273246	0.377849	0.265172	0.0342459	3.1095e-05	0.0275705	0.00432567	0.0227318	0.0786335	0.000206103	0.0564455	0.00722553	2.9585e-07	0.000980807	0.000572241	0.000230989	0.0032161	0.000220501	0.00651278	0.00021578	0.000241391	0.00191298	2.26781e-05	1.04318e-07	1.19874e-05
cell_12979	HSPC_1_ys	Blood progenitors 2_1_mouse_gastrulation	8.41272e-05	0.00222837	0.0211176	0.00265725	0.0407181	0.000386598	0.0011748	0.00146919	0.00137583	2.44178e-06	0.00276318	0.581225	0.218631	0.00864633	1.78525e-05	0.0133505	0.0265803	0.0090621	0.00958314	0.000117575	0.0431303	0.000816299	1.60998e-07	0.00154211	0.000967041	0.000277206	0.00642252	7.55912e-05	0.0035822	0.000102539	6.65151e-05	0.00177971	1.26753e-05	5.725e-08	3.41403e-05
cell_12981	Macrophage_ys	Blood progenitors 1_0_mouse_gastrulation	0.000892006	0.000342854	0.000289749	2.88782e-05	0.000149097	2.42322e-06	2.45504e-05	0.000188684	2.04394e-05	5.06436e-08	0.000122926	0.0337267	0.0265005	0.000455108	2.96302e-05	6.35609e-05	0.000415359	0.000340928	0.0255356	1.45359e-05	0.723938	0.000170216	2.77799e-09	0.175876	0.00174142	0.000294516	0.000209413	3.52149e-05	0.00529223	1.10153e-05	1.16499e-06	0.00101555	0.0022309	1.6642e-10	4.02704e-05
cell_12985	HSPC_1_ys	Blood progenitors 2_3_mouse_gastrulation	6.8846e-05	0.00248749	0.031351	0.00123531	0.00368994	9.95606e-05	0.000188401	0.000174099	0.00167009	7.91632e-07	0.00163673	0.579764	0.13222	0.0140305	9.56937e-05	0.0164095	0.0640027	0.000954032	0.00347276	6.38335e-05	0.12372	0.000137911	3.54281e-08	0.00175049	0.00195888	0.000994778	0.0139499	0.0001344	0.000454529	7.43705e-05	9.95564e-05	0.00302686	5.67283e-05	8.77647e-09	2.59962e-05
cell_13015	HSPC_1_ys	Blood progenitors 2_1_mouse_gastrulation	2.54086e-05	0.00533423	0.0251799	0.00138149	0.0114635	0.00111565	0.000890779	0.00100937	0.00227384	2.89914e-06	0.00190361	0.46192	0.29227	0.00719715	2.90746e-05	0.0110972	0.0100854	0.00973291	0.0110535	0.000178022	0.125017	0.000220293	4.09693e-07	0.00173391	0.00161046	0.0005465	0.00411405	5.83572e-05	0.00823496	0.000167944	0.000326072	0.00378227	1.21522e-05	2.48425e-08	3.178e-05
cell_13020	Macrophage_ys	Blood progenitors 2_2_mouse_gastrulation	3.1929e-05	7.56358e-06	7.42408e-05	2.14383e-06	5.99365e-05	2.19672e-07	5.92397e-07	4.16017e-05	2.99126e-06	8.92062e-10	9.81744e-06	0.00189397	0.0031877	3.18484e-05	8.83026e-07	6.0523e-06	5.12688e-05	1.69872e-05	0.00061681	1.20576e-06	0.967287	6.52265e-06	1.92487e-11	0.0241511	4.43533e-05	1.06101e-05	2.50525e-05	1.71373e-06	0.00219936	6.25774e-07	4.60134e-08	0.000167022	6.75408e-05	6.94483e-13	1.0808e-06
cell_13033	HSPC_1_ys	Blood progenitors 2_1_mouse_gastrulation	0.000124312	0.00332748	0.0133786	0.00252395	0.00437912	0.000294426	0.000118127	0.000227726	0.000639042	1.1363e-07	0.000983105	0.605331	0.0746924	0.00297282	1.93515e-05	0.00237546	0.00994063	0.00345534	0.00657666	7.0393e-05	0.244411	0.0001914	1.42796e-08	0.00671524	0.00210283	0.00096286	0.00248685	0.000114298	0.00494578	1.57193e-05	6.20805e-06	0.00644365	0.000137703	6.70569e-09	3.69212e-05
cell_13039	MK_ys	Blood progenitors 2_1_mouse_gastrulation	1.9087e-07	1.20136e-07	2.43831e-08	3.84584e-07	0.000406217	2.29893e-06	0.00073949	2.93431e-05	0.00110744	1.09938e-05	1.1086e-06	1.1724e-06	1.64446e-06	2.62989e-06	3.48517e-08	1.10074e-08	5.32248e-08	0.0107826	0.986754	3.9699e-06	0.000119455	2.731e-05	3.06299e-08	1.74321e-07	7.3689e-08	5.48486e-07	2.21363e-06	7.6633e-07	9.70378e-07	8.2049e-07	1.27729e-06	2.64938e-06	1.45482e-08	1.3416e-07	6.48377e-08
cell_13077	HSPC_1_ys	Blood progenitors 2_1_mouse_gastrulation	6.71526e-05	0.00513527	0.0173505	0.0128736	0.00692894	0.000105692	0.000882483	0.000837193	0.00400493	1.11859e-06	0.00157509	0.40466	0.124303	0.0185339	4.50338e-05	0.0631746	0.268678	0.0021129	0.00743038	0.000124764	0.0400084	0.000284362	3.25084e-08	0.000912348	0.00168388	0.000454756	0.0129958	0.000176884	0.00290065	0.00014925	0.000161524	0.00130376	0.000112154	6.63273e-09	3.10483e-05
cell_13081	HSPC_1_ys	Blood progenitors 2_1_mouse_gastrulation	4.68092e-05	0.00476811	0.00973455	0.00965886	0.00267549	7.99897e-05	0.000463695	0.000226455	0.00183997	4.45591e-07	0.00158763	0.753688	0.0944123	0.00792814	3.45008e-05	0.0218418	0.0370436	0.00126386	0.00373304	0.000190414	0.0354848	0.000164889	3.84083e-08	0.000602934	0.000857557	0.000628951	0.00827347	0.000100921	0.00139093	5.85547e-05	4.37914e-05	0.00111166	3.89772e-05	1.2208e-08	2.46327e-05
cell_13083	MK_ys	Blood progenitors 2_2_mouse_gastrulation	4.32005e-10	7.21111e-11	2.38227e-12	1.94403e-10	1.01034e-06	5.28979e-09	1.15083e-05	6.12325e-08	6.14454e-06	9.15298e-07	8.82891e-10	4.3528e-11	3.09646e-10	2.91761e-09	1.01091e-10	1.13544e-13	1.31935e-10	0.000810454	0.999169	5.75609e-08	8.72366e-08	1.33791e-07	1.58746e-09	2.36476e-10	5.99919e-11	1.13821e-09	5.10922e-09	2.43271e-09	1.42622e-10	7.55749e-09	1.52133e-08	8.33403e-10	6.95106e-12	2.88342e-08	5.22068e-10
cell_13110	MK_ys	Erythroid1_1_mouse_gastrulation	4.60503e-06	0.000763992	0.000721213	8.5481e-05	0.141136	0.000765762	0.0177729	0.00257236	0.0980799	7.07402e-06	0.000492979	0.0117699	0.0360711	0.0016665	1.64938e-05	0.000846878	0.000255338	0.321351	0.352544	0.000147075	0.00903674	0.00189781	1.42134e-06	5.63303e-05	3.0885e-05	8.92702e-06	0.000226743	0.000106913	0.000744943	5.25237e-05	0.000270181	0.000488644	2.68477e-06	1.30605e-07	3.34351e-06
cell_13113	HSPC_1_ys	Blood progenitors 2_1_mouse_gastrulation	6.62635e-05	0.00432289	0.0194015	0.00932293	0.0034355	0.000270443	0.000933975	0.000895209	0.00253196	1.77058e-06	0.00121429	0.705528	0.0671258	0.0178595	4.03196e-05	0.00862415	0.0204345	0.00167659	0.0169043	0.000134165	0.0991381	0.0018499	2.60498e-07	0.00100263	0.000669025	0.000675753	0.0113684	0.00012451	0.00209637	9.31447e-05	7.12302e-05	0.00214411	2.42149e-05	9.55374e-08	1.83762e-05
cell_13114	HSPC_2_ys	Blood progenitors 1_0_mouse_gastrulation	0.000145656	0.0112172	0.02359	0.00072923	0.00384284	1.18965e-05	0.00117785	0.000779368	0.000361317	1.45084e-05	0.00237294	0.219851	0.504698	0.00293732	6.51971e-05	0.0528543	0.108895	0.00896794	0.0204189	0.000303085	0.0173768	0.000146625	8.8868e-07	0.00117735	0.00400426	0.000942687	0.00952818	0.000208914	0.000919063	0.000349771	0.000257534	0.00169349	4.33203e-05	2.23642e-07	0.00011785
cell_13131	MK_ys	Blood progenitors 2_1_mouse_gastrulation	7.5474e-09	1.80262e-07	4.61056e-08	1.16258e-07	0.00119282	8.69163e-07	0.000166996	9.52909e-06	0.00260053	1.30659e-06	2.92242e-07	8.64001e-08	2.70766e-06	1.54696e-06	2.20148e-09	2.52511e-09	4.02781e-08	0.00912946	0.986786	2.53098e-06	8.21716e-05	3.34116e-06	8.70138e-09	3.41507e-08	9.81588e-09	2.60456e-08	1.05579e-06	1.23108e-07	7.0322e-06	2.73881e-06	6.65993e-06	1.37948e-06	6.87215e-10	3.08624e-09	4.67298e-09
cell_13142	HSPC_2_ys	Blood progenitors 2_2_mouse_gastrulation	0.000445465	0.000783077	0.000943638	0.000140079	0.00369112	0.000491302	0.166366	0.0255847	0.000847958	1.35257e-05	0.00527622	0.131169	0.260805	0.00201655	0.000212759	0.00782779	0.000471377	0.0439399	0.251247	3.03874e-05	0.00172096	0.0922193	4.55029e-07	0.000588022	0.00029342	0.00020621	0.00190291	0.000121014	0.000107276	2.78198e-05	2.8106e-05	0.000283014	5.30741e-05	4.63311e-07	0.000144999
cell_13184	HSPC_1_ys	Blood progenitors 2_1_mouse_gastrulation	0.000238335	0.00116497	0.0020252	0.000832506	0.00132665	4.65036e-05	7.27195e-05	0.000378579	0.000277971	5.14304e-08	0.000956446	0.498128	0.0675235	0.00224299	2.1622e-05	0.00263234	0.000936355	0.000146799	0.00363776	7.87981e-05	0.386633	0.00085019	7.28352e-09	0.0146713	0.00144381	0.000834802	0.00172377	5.79915e-05	0.0076765	2.12172e-05	5.31784e-06	0.00306542	0.000300253	2.19197e-09	4.76929e-05
cell_13218	HSPC_1_ys	Blood progenitors 2_1_mouse_gastrulation	0.000183823	0.00746989	0.0157045	0.0182269	0.0106935	0.000258348	0.000400658	0.00071782	0.00186779	2.13498e-06	0.00200527	0.683066	0.0704781	0.00998844	8.86568e-05	0.0063305	0.0414984	0.0029314	0.0135654	0.000509451	0.0594395	0.000381278	3.35833e-07	0.00199716	0.00238662	0.0021394	0.0392435	0.000216296	0.00172409	0.000125468	5.97596e-05	0.00612531	4.93291e-05	7.95633e-08	0.000124917
cell_13222	HSPC_1_ys	Blood progenitors 2_1_mouse_gastrulation	4.43744e-05	0.00990341	0.05642	0.00629284	0.0232507	0.000278617	0.000259901	0.000652349	0.00176288	9.16629e-07	0.00236536	0.605575	0.103144	0.0336706	2.00103e-05	0.0199288	0.0239638	0.00179601	0.00420062	0.000175992	0.0874026	0.000199724	1.54426e-07	0.00119986	0.000956139	0.000269683	0.00326724	0.000111773	0.00821784	0.000114262	0.000123236	0.00438928	3.22745e-05	1.19615e-08	1.05283e-05
cell_13225	HSPC_1_ys	Blood progenitors 2_1_mouse_gastrulation	0.00015485	0.00139577	0.00663319	0.00375532	0.0013699	0.000106774	7.35234e-05	0.000108873	0.000331398	3.76859e-07	0.00119953	0.878852	0.0166901	0.00229733	3.67434e-05	0.00337261	0.00755113	0.000341012	0.0026799	5.8836e-05	0.0607091	0.000329192	4.17078e-08	0.00352332	0.000626662	0.000534188	0.00353699	4.83625e-05	0.00128101	9.75941e-06	4.88803e-06	0.0021923	0.000161599	7.80021e-08	3.36595e-05
cell_13226	HSPC_1_ys	Blood progenitors 2_2_mouse_gastrulation	0.000137012	0.005757	0.0167484	0.00416955	0.0112027	0.000147877	0.000706103	0.000889053	0.00133197	8.25274e-06	0.0033191	0.438492	0.175898	0.0341853	0.0002379	0.06328	0.146011	0.0020614	0.00467	0.000210921	0.0609844	0.000277149	4.70391e-07	0.00289101	0.000883967	0.000728861	0.0190744	8.56803e-05	0.00315094	0.00041088	0.000829387	0.000987013	0.000188252	1.05202e-07	4.36621e-05
cell_13228	Macrophage_ys	Blood progenitors 2_2_mouse_gastrulation	3.75827e-05	4.44801e-05	0.000323145	6.19085e-06	0.00040366	2.67477e-06	1.09879e-06	3.45283e-05	1.10474e-05	2.70199e-10	1.56248e-05	0.00938848	0.00349063	0.000354374	7.86236e-07	1.36621e-05	5.63615e-05	5.88182e-05	0.00124302	4.13354e-06	0.926995	1.57721e-05	2.90267e-11	0.0374227	0.000246273	1.3563e-05	2.67145e-05	2.99132e-06	0.0185964	1.39021e-06	9.68751e-08	0.00113555	5.27808e-05	4.48538e-13	9.0147e-07
cell_13229	HSPC_1_ys	Blood progenitors 2_1_mouse_gastrulation	4.19698e-05	0.00288326	0.0117429	0.0156525	0.043992	0.00147359	0.000613396	0.00084167	0.00635233	2.35493e-07	0.00239728	0.680244	0.0957859	0.0164889	2.26629e-05	0.0136243	0.0242122	0.00343565	0.023312	0.000118918	0.0405548	0.000299951	2.22744e-08	0.000593023	0.000926483	0.000247214	0.00474328	0.000110917	0.00691503	8.02076e-05	4.20271e-05	0.00220063	3.39263e-05	1.03848e-08	1.72622e-05
cell_13231	MK_ys	Erythroid1_0_mouse_gastrulation	9.78535e-10	1.21982e-09	1.24688e-10	1.08499e-08	0.000105243	6.42764e-08	1.11359e-05	6.49755e-07	0.000203446	8.4159e-08	5.71727e-09	1.45006e-09	4.8024e-09	2.09247e-08	3.89543e-11	1.86486e-12	5.13502e-10	0.00144116	0.998224	5.91327e-07	1.22118e-05	5.6995e-07	2.71388e-10	7.18619e-10	3.65461e-10	3.58915e-09	2.19404e-08	3.81589e-08	3.59246e-07	4.58242e-08	4.45292e-08	1.0235e-07	2.10326e-11	1.95433e-09	7.24423e-10
cell_13235	HSPC_1_ys	Blood progenitors 2_3_mouse_gastrulation	7.64083e-05	0.000933894	0.00265203	0.0108856	0.0013873	0.000385562	0.000153391	0.000123214	0.00062982	5.12409e-07	0.000780409	0.876244	0.0120734	0.005446	2.12668e-05	0.00404221	0.0369145	0.00173778	0.000769268	4.74594e-05	0.0354628	7.84114e-05	4.50196e-08	0.00097017	0.00128875	0.000623121	0.00318129	9.30779e-05	0.00161766	3.66409e-06	3.81275e-06	0.00128627	4.36178e-05	5.17424e-08	4.31733e-05
cell_13290	MK_ys	Blood progenitors 2_2_mouse_gastrulation	3.48117e-10	9.58781e-12	3.89614e-13	4.96012e-10	3.15972e-07	3.01679e-09	4.79376e-06	3.54798e-08	5.55823e-06	6.11501e-07	2.91368e-10	6.58668e-12	3.0558e-11	1.02475e-09	1.73292e-10	1.17801e-14	4.34331e-11	0.000243368	0.999745	3.87718e-08	6.9047e-08	6.9562e-08	2.22525e-10	1.37282e-10	4.76391e-11	2.20605e-09	2.17238e-09	2.55242e-09	1.76325e-10	1.76143e-09	5.81114e-09	6.1795e-10	3.21959e-11	3.02617e-08	1.42689e-09
cell_13300	Macrophage_ys	Blood progenitors 2_1_mouse_gastrulation	0.000160663	0.000122223	0.000623642	4.21881e-05	0.000153242	1.83257e-05	2.01261e-06	0.000132169	2.74892e-05	1.38914e-09	6.54353e-05	0.0157527	0.00212221	0.000762744	3.9767e-06	2.25585e-05	0.000128153	7.04122e-05	0.000508972	5.53629e-06	0.910587	5.79228e-05	1.71231e-10	0.0569019	0.000397223	5.96888e-05	4.00269e-05	2.06654e-05	0.00842979	1.64611e-06	1.1824e-07	0.00267833	9.94234e-05	4.33591e-12	1.47564e-06
cell_13327	HSPC_1_ys	Blood progenitors 2_1_mouse_gastrulation	0.00019259	0.00105764	0.00265025	0.00260763	0.00111634	0.000511259	0.000195601	0.000250734	0.000657043	1.30712e-06	0.00120806	0.78215	0.0115231	0.00424988	0.000140877	0.00232416	0.00463592	0.00126705	0.00685566	8.20729e-05	0.156873	0.000366203	1.71035e-07	0.00656615	0.00195916	0.00319521	0.00281026	0.000164772	0.00038946	1.06794e-05	6.30156e-06	0.00365722	0.000274605	2.13993e-07	5.01033e-05
cell_13330	HSPC_1_ys	Blood progenitors 2_1_mouse_gastrulation	0.000129807	0.00626658	0.022126	0.00880879	0.00812857	0.000320835	0.000274443	0.000485131	0.00362174	3.84572e-06	0.00203222	0.633319	0.0287479	0.0110028	4.50799e-05	0.00859143	0.123389	0.00372216	0.00661926	0.000246478	0.108483	0.000303887	3.28646e-07	0.00200844	0.00372608	0.000560488	0.00567719	0.000290901	0.00815909	4.79189e-05	4.45889e-05	0.00272681	5.43778e-05	1.01449e-07	3.63253e-05
cell_13405	HSPC_1_ys	Blood progenitors 2_1_mouse_gastrulation	8.65412e-05	0.00370595	0.0114826	0.0098236	0.00859935	0.000118781	0.000487707	0.000419215	0.00388978	2.04314e-06	0.00355135	0.536515	0.24235	0.0116567	3.39905e-05	0.0265379	0.0501601	0.00138091	0.0144555	0.00014118	0.0398529	0.000125901	1.6714e-07	0.000812811	0.00265976	0.000886434	0.0254879	0.000164523	0.00170642	0.000162352	0.000153773	0.00252539	4.10187e-05	1.75969e-08	2.28056e-05
cell_13422	HSPC_2_ys	Blood progenitors 2_2_mouse_gastrulation	5.73887e-05	0.000617136	0.00842506	0.000130089	0.00273199	1.45434e-05	0.000113373	0.000803998	0.000377689	1.6976e-07	0.000310025	0.0428792	0.486807	0.00506192	1.00164e-05	0.0038611	0.00971416	0.000433837	0.00746104	3.31224e-05	0.406699	0.000100248	6.46609e-09	0.0099898	0.00103537	0.000191772	0.00286723	1.21775e-05	0.00710649	0.000262061	0.00013568	0.00167489	7.79805e-05	4.5253e-11	4.96937e-06
cell_13427	HSPC_1_ys	Blood progenitors 2_1_mouse_gastrulation	3.55474e-05	0.00355129	0.0116831	0.00618193	0.0166293	0.000124171	0.000568207	0.000544527	0.00100408	5.16186e-06	0.00123029	0.374583	0.318772	0.0168297	3.76788e-05	0.0262025	0.203918	0.00189762	0.00201167	0.000151042	0.0041128	0.000120882	3.08114e-07	0.000464519	0.00138705	0.00058865	0.00517536	3.42366e-05	0.00121807	0.000105312	0.000133085	0.000624021	2.19878e-05	2.45682e-08	5.35677e-05
cell_13434	Macrophage_ys	Blood progenitors 2_3_mouse_gastrulation	1.77194e-05	2.78056e-05	0.00046472	5.13584e-05	0.000206547	1.60499e-05	2.84039e-06	3.8658e-05	6.23575e-05	7.87264e-10	2.38893e-05	0.0161886	0.00408418	0.000244365	4.12679e-07	8.56186e-06	4.47907e-05	0.000180253	0.000154703	2.54128e-06	0.965236	3.80599e-05	1.74503e-10	0.00590693	5.6383e-05	3.30481e-05	0.000108455	5.977e-06	0.00508828	1.01516e-06	1.42986e-07	0.00169202	1.26504e-05	4.12656e-12	8.16336e-07
cell_13453	MK_ys	Blood progenitors 2_2_mouse_gastrulation	4.7461e-10	1.97089e-11	7.50396e-13	2.73467e-10	3.58028e-07	2.30861e-09	7.9186e-06	1.87701e-07	1.13746e-05	1.00727e-06	4.36705e-10	6.26282e-12	1.10482e-10	7.93068e-09	2.26096e-10	8.35493e-14	7.36332e-11	0.000166274	0.999813	3.60604e-08	3.72806e-08	1.70878e-07	3.3866e-10	1.10949e-10	4.77599e-11	1.16527e-09	2.08597e-09	2.64812e-09	4.18963e-10	3.63273e-09	1.44952e-08	6.41416e-10	1.59012e-11	8.0353e-09	5.32774e-10
cell_13454	HSPC_1_ys	Blood progenitors 2_2_mouse_gastrulation	0.000127914	0.00490732	0.00865414	0.012345	0.00287643	5.32091e-05	0.000784637	0.000760829	0.000902292	9.21117e-07	0.00234618	0.635384	0.0426171	0.0459464	0.000127236	0.0239513	0.121703	0.00122979	0.0200243	0.000210896	0.0392069	0.000431613	9.8765e-08	0.0016062	0.00195708	0.00113201	0.0252571	0.000114184	0.00364244	0.0001858	0.000149746	0.0011527	0.000160235	4.01678e-08	5.14271e-05
cell_13462	MK_ys	Blood progenitors 2_1_mouse_gastrulation	1.06035e-05	0.000649188	0.000385159	5.5619e-05	0.0362295	0.000171186	0.0370379	0.00387104	0.00952182	6.30314e-06	0.000760795	0.0119367	0.0619387	0.000695949	4.44692e-06	0.000824395	0.000104779	0.358439	0.469121	9.73027e-05	0.00328872	0.00312525	3.48009e-07	7.25153e-05	3.74723e-05	1.26641e-05	0.000318894	5.03102e-05	0.00076483	5.91428e-05	0.000120795	0.000281339	2.01164e-06	8.9452e-08	4.78393e-06
cell_13513	HSPC_2_ys	Blood progenitors 2_1_mouse_gastrulation	3.15036e-05	0.00476118	0.0113569	0.00223076	0.00699431	0.000166012	0.00132726	0.00113434	0.006396	3.55891e-06	0.00150563	0.26526	0.292408	0.0735797	1.65535e-05	0.0892813	0.0740384	0.00259992	0.0214776	0.000247162	0.110892	0.000131314	2.31899e-07	0.00101876	0.00174877	0.000307509	0.0232914	6.01959e-05	0.00399861	0.000779104	0.00108549	0.00184919	1.32004e-05	1.86683e-08	8.00055e-06
cell_13516	Early_Erythroid_ys	Erythroid1_0_mouse_gastrulation	2.84767e-06	0.00101575	0.00203311	6.88612e-05	0.343677	0.000606966	0.00540185	0.000826615	0.0396753	3.41198e-06	0.000461646	0.0185783	0.126029	0.00128834	4.97046e-06	0.00165396	0.000585195	0.30348	0.143876	6.02754e-05	0.00744495	0.00023549	7.09554e-07	7.29053e-05	3.7286e-05	3.81546e-06	0.000357613	2.81677e-05	0.00162498	0.000152352	0.000446404	0.000264001	1.12955e-06	3.51323e-08	1.14084e-06
cell_13517	HSPC_1_ys	Blood progenitors 2_1_mouse_gastrulation	0.000117328	0.00327618	0.00759159	0.0148282	0.0072275	0.000263527	0.000515971	0.00048229	0.00137327	7.23174e-06	0.00272592	0.664771	0.0905733	0.0165899	0.000107078	0.0539879	0.0968587	0.0016183	0.00266566	9.02754e-05	0.0180361	0.000109605	6.96633e-07	0.000725216	0.000888413	0.000469532	0.0119894	8.64878e-05	0.00109923	0.000109763	0.000172309	0.000534345	8.12488e-05	1.24567e-07	2.6811e-05
cell_13522	Macrophage_ys	Blood progenitors 1_0_mouse_gastrulation	0.00153764	1.61941e-05	6.77898e-05	1.60109e-05	0.000118822	1.29846e-05	3.73752e-05	0.000553014	2.08151e-05	2.74861e-07	4.37426e-05	0.0217944	0.0202728	0.000243065	0.0001326	4.52651e-05	0.000363254	0.000377086	0.0162614	4.05423e-06	0.658704	0.000114945	5.29136e-09	0.268657	0.00128726	0.000209703	0.000327651	1.42777e-05	0.00353781	9.24141e-06	2.11552e-06	0.000524537	0.00466527	2.25201e-10	2.79282e-05
cell_13565	Erythroid_ys	Erythroid1_1_mouse_gastrulation	3.12163e-05	0.00181795	0.00283731	0.000224564	0.0158301	0.00106852	0.00624607	0.000762702	0.724678	7.85222e-06	0.00226909	0.128002	0.0483318	0.0019247	0.00142844	0.00815916	0.000844113	0.0208643	0.0141102	0.000165916	0.0107746	0.00538335	4.48801e-06	0.000445585	0.000124967	0.000138192	0.00102921	0.000558052	1.89278e-05	3.14803e-05	0.00036015	0.00120814	0.000289283	1.78817e-06	2.78963e-05
cell_13641	HSPC_1_ys	Blood progenitors 2_1_mouse_gastrulation	5.41903e-05	0.00511603	0.0812828	0.0278991	0.0228609	0.000414799	0.00047294	0.000865772	0.00634761	4.81843e-06	0.00334246	0.444715	0.07281	0.0445398	3.69591e-05	0.0246527	0.108917	0.00352417	0.00397048	0.00030466	0.107178	0.000168692	1.80332e-07	0.000889836	0.00157229	0.000605673	0.0266716	0.000253065	0.00618106	0.00017712	0.000138471	0.0039837	2.83324e-05	2.78848e-08	1.90854e-05
cell_13679	HSPC_2_ys	Erythroid1_1_mouse_gastrulation	1.48094e-05	0.00472664	0.0461036	0.00297534	0.0635156	0.00027708	0.000530255	0.000682807	0.00950579	1.76252e-06	0.00153957	0.11565	0.55705	0.011954	5.04771e-06	0.0327172	0.028109	0.00291312	0.00828185	0.000168703	0.0876173	8.59591e-05	1.00423e-07	0.000239425	0.000786302	8.65827e-05	0.0105376	7.07204e-05	0.0100616	0.000484451	0.000514618	0.00278603	3.85021e-06	2.97302e-09	3.24598e-06
cell_13686	Macrophage_ys	Blood progenitors 2_2_mouse_gastrulation	0.000121183	3.78365e-05	0.000712342	7.69913e-06	0.000181227	2.83224e-05	3.98249e-06	0.000182211	8.53363e-06	1.22358e-09	4.42221e-05	0.0183896	0.0047012	0.000161946	4.46618e-06	1.79559e-05	0.000130052	7.23937e-05	0.0006419	2.43048e-06	0.859936	5.97825e-05	3.42873e-11	0.0928954	0.000339761	3.60618e-05	5.75578e-05	7.04001e-06	0.0191813	1.26532e-06	7.52153e-08	0.00169221	0.000332058	3.91592e-12	1.15928e-05
cell_13698	Macrophage_ys	Blood progenitors 2_2_mouse_gastrulation	8.22521e-05	0.00043629	0.0113161	3.72381e-05	0.00384883	6.01694e-06	0.00017423	0.00162896	0.000216855	3.04253e-07	0.000190555	0.0220182	0.164183	0.00413367	9.24845e-06	0.00110603	0.00684653	0.00113033	0.0120988	3.50605e-05	0.744429	8.52818e-05	2.77618e-09	0.00831675	0.00115503	0.000243127	0.00160275	2.2854e-05	0.0107317	0.000125254	3.36994e-05	0.00367398	7.13485e-05	6.28768e-11	1.10553e-05
cell_13734	HSPC_1_ys	Blood progenitors 2_1_mouse_gastrulation	3.19063e-05	0.00469932	0.0117885	0.00258977	0.00854765	0.000178182	0.000240888	0.000218648	0.00120826	1.8288e-07	0.00110275	0.633648	0.25444	0.00336395	1.16641e-05	0.0158338	0.0179558	0.000882644	0.0029473	0.000222756	0.0268488	0.000156625	2.33625e-08	0.000835785	0.00117248	0.000370727	0.00631153	4.59985e-05	0.00237555	7.2072e-05	8.03839e-05	0.00176152	3.64697e-05	5.60689e-09	2.02125e-05
cell_13737	HSPC_1_ys	Blood progenitors 2_1_mouse_gastrulation	8.20763e-05	0.0017119	0.00629078	0.00539913	0.0142883	0.0022942	0.000492122	0.0011179	0.00256534	6.284e-06	0.00120972	0.665591	0.0746916	0.0658715	2.52543e-05	0.0193172	0.0568718	0.00153365	0.00590128	6.7999e-05	0.0544546	0.000144817	6.45263e-07	0.00178104	0.00112085	0.000515865	0.0109058	4.97363e-05	0.0043912	0.000109225	9.22907e-05	0.00105236	3.9013e-05	1.28027e-07	1.35932e-05
cell_13785	HSPC_1_ys	Blood progenitors 2_2_mouse_gastrulation	0.000161067	0.00851612	0.0145123	0.00692805	0.0206866	0.000117843	0.000529886	0.000457659	0.00271261	2.45085e-06	0.00262125	0.563045	0.120039	0.0179128	9.61918e-05	0.0327635	0.12001	0.00474476	0.0251848	0.000270479	0.0366291	0.000182923	7.99282e-08	0.00138245	0.00182855	0.00110037	0.0133061	0.000140401	0.00231737	0.000139738	0.000118306	0.00128854	0.000197432	4.66306e-08	5.60204e-05
cell_13789	HSPC_1_ys	Blood progenitors 2_1_mouse_gastrulation	6.96908e-05	0.00351229	0.00995972	0.0092075	0.00334302	0.00107564	0.000255467	6.89156e-05	0.00150515	2.46872e-06	0.00134903	0.898394	0.0188543	0.0061526	7.1426e-05	0.00228163	0.0155999	0.00673655	0.00385807	3.15968e-05	0.0118936	5.85256e-05	8.17505e-07	0.000935414	0.000668928	0.000301071	0.00267978	7.41504e-05	0.000379126	7.67496e-06	7.52634e-06	0.000593231	2.93672e-05	4.19576e-07	4.13822e-05
cell_13803	HSPC_1_ys	Blood progenitors 2_1_mouse_gastrulation	0.000126853	0.00189267	0.00701424	0.00212821	0.00513684	9.33285e-05	0.00029487	0.000806916	0.000916796	3.00279e-07	0.00265122	0.835284	0.0682487	0.00631224	9.80021e-05	0.00590925	0.00401972	0.000996038	0.00520147	0.000122407	0.0393914	0.000538649	3.84731e-08	0.00185307	0.00100408	0.000991984	0.00358366	6.96081e-05	0.00137489	3.0407e-05	2.82028e-05	0.00370178	0.000123249	1.58763e-08	5.50323e-05
cell_13905	HSPC_1_ys	Blood progenitors 2_1_mouse_gastrulation	0.000147478	0.00540147	0.0114926	0.0203037	0.034575	0.000638894	0.00164575	0.0010649	0.00306659	1.86241e-06	0.0050945	0.728881	0.075297	0.0110692	0.000118509	0.0138936	0.0197632	0.00510513	0.0334011	0.000235744	0.0123738	0.000551028	2.3837e-07	0.000501528	0.0018979	0.000643782	0.00968618	0.000212999	0.000928242	5.7195e-05	6.26393e-05	0.00170254	9.83895e-05	2.5676e-07	8.58136e-05
cell_13929	HSPC_1_ys	Blood progenitors 2_2_mouse_gastrulation	8.0907e-05	0.00135206	0.00316344	0.00338352	0.000403687	0.000204033	0.000329312	0.000118481	0.000397268	1.2519e-06	0.00126373	0.863099	0.0374051	0.00890346	0.000261848	0.0132939	0.0452119	0.00051974	0.00478616	4.52533e-05	0.00610637	0.000211132	2.00648e-07	0.00090552	0.000892738	0.000427493	0.00648532	3.77917e-05	0.000172022	1.36637e-05	4.01517e-05	0.000231979	0.000161364	1.64199e-07	8.95592e-05
cell_13942	HSPC_1_ys	Blood progenitors 2_1_mouse_gastrulation	5.73905e-05	0.00479458	0.0308817	0.0148091	0.00363933	5.35061e-05	0.000209418	0.000393828	0.00178411	5.01829e-07	0.00177582	0.59226	0.179761	0.00913854	3.63036e-05	0.0132797	0.0753369	0.00071092	0.00275688	0.000238666	0.041209	0.00016447	6.70605e-08	0.000858345	0.00127087	0.00075852	0.0178997	5.76439e-05	0.00200494	0.000422983	0.000378524	0.00298872	3.61383e-05	1.5789e-08	3.23256e-05
cell_13969	HSPC_1_ys	Blood progenitors 2_1_mouse_gastrulation	0.000339329	0.00979702	0.0284294	0.00425357	0.00245746	0.000228223	0.000329723	0.000600162	0.000731366	5.70505e-06	0.00270988	0.664598	0.0631343	0.0210185	0.00019555	0.0153898	0.043667	0.00120777	0.00674117	0.000162496	0.0938697	0.000896974	4.94808e-07	0.00889365	0.00329222	0.00308113	0.013005	0.000302293	0.00480096	6.96177e-05	4.55246e-05	0.00551893	0.000168958	2.81988e-07	5.75239e-05
cell_14015	Macrophage_ys	Visceral endoderm_0_mouse_gastrulation	3.26805e-06	1.12194e-05	4.97284e-05	1.52054e-07	1.03627e-06	3.83401e-06	5.99717e-06	1.13105e-07	2.52974e-06	9.65454e-12	1.91436e-08	0.00149859	3.77147e-07	2.61367e-06	5.67048e-08	9.36785e-06	6.60459e-05	0.000116096	1.12207e-07	1.94039e-05	0.96634	0.000162317	1.20629e-10	0.0283012	8.96619e-05	2.36596e-06	1.57131e-06	1.19441e-06	0.00319986	7.6838e-07	4.72834e-06	0.000101546	2.50446e-06	1.81016e-09	1.77285e-06
cell_14023	Macrophage_ys	Visceral endoderm_3_mouse_gastrulation	2.90406e-05	6.70188e-05	0.000487644	2.45614e-05	6.64372e-06	0.00223259	1.50645e-05	1.53452e-06	3.90565e-06	3.01486e-10	1.303e-06	0.00937299	8.08397e-06	1.14088e-06	4.42065e-06	1.15571e-05	6.93453e-05	0.000353905	6.08051e-06	0.000156875	0.836081	0.000448674	3.56678e-11	0.142349	0.00210878	0.000184238	2.92507e-05	0.000106456	0.0016517	5.36611e-07	1.61892e-06	0.00378272	4.20256e-05	4.62453e-08	0.000359657
cell_14066	Macrophage_ys	ExE endoderm_0_mouse_gastrulation	1.03884e-08	4.08631e-09	6.25765e-07	4.63329e-10	4.36385e-09	1.75131e-11	6.14572e-10	2.50309e-10	1.95216e-08	2.38388e-15	3.5986e-10	1.57503e-05	2.5863e-10	1.18992e-08	1.44285e-10	8.36924e-10	5.53177e-08	1.77845e-08	2.65924e-09	1.05629e-08	0.999613	5.23103e-08	8.67924e-14	0.000337621	6.23087e-08	6.66898e-09	1.5948e-09	1.10527e-09	3.18676e-05	2.59656e-10	2.78265e-10	4.13724e-07	1.45975e-08	1.09779e-14	6.46902e-11
cell_14162	Macrophage_ys	ExE endoderm_2_mouse_gastrulation	2.12578e-07	1.70708e-07	2.45181e-06	8.47391e-09	4.86797e-08	5.17121e-07	2.76613e-07	2.78266e-08	5.00979e-07	1.23949e-12	7.7822e-09	0.000816368	8.49852e-09	1.21034e-06	6.05325e-08	1.72598e-07	1.28169e-06	3.30877e-06	9.01628e-08	2.59668e-07	0.981995	1.1152e-05	1.23847e-11	0.0166234	2.6168e-06	2.54914e-07	3.57511e-08	4.88208e-08	0.000528124	2.79729e-09	9.1144e-09	1.09017e-05	1.91647e-06	1.10447e-11	2.83655e-08
cell_14251	Macrophage_ys	Visceral endoderm_0_mouse_gastrulation	4.23277e-06	6.73355e-06	3.01621e-05	2.43676e-07	6.06317e-06	1.01802e-05	3.69208e-06	8.73338e-08	8.33313e-06	2.57588e-11	7.96662e-08	0.000801497	2.02859e-06	6.57901e-07	2.42083e-07	1.10969e-05	1.61814e-05	0.000299397	1.13978e-06	2.56035e-05	0.98034	5.08367e-05	2.12493e-11	0.0167972	0.0002096	1.44681e-05	5.08142e-06	5.83868e-06	0.000755833	3.79184e-07	1.9174e-06	0.000583016	2.91382e-06	7.19444e-09	4.96136e-06
cell_14299	CMP_ys	Haematoendothelial progenitors_0_mouse_gastrulation	1.12089e-07	0.756896	5.29705e-05	1.97354e-08	8.78784e-10	1.31004e-09	1.01656e-05	8.31789e-07	3.53047e-07	5.90454e-06	2.23035e-05	0.000166064	0.00275213	5.7393e-08	0.000159935	2.15043e-05	9.29677e-08	6.84842e-07	4.64934e-08	0.152061	4.35915e-09	2.29354e-05	2.85088e-08	2.26868e-07	2.59942e-06	1.71231e-05	3.29461e-05	0.0877412	6.09255e-11	2.71878e-07	1.13977e-06	1.59487e-06	2.58762e-06	4.84272e-07	2.66101e-05
cell_14344	Macrophage_ys	Visceral endoderm_2_mouse_gastrulation	1.0044e-05	2.58938e-05	7.59483e-05	3.67644e-06	5.86456e-06	0.00143186	2.12978e-06	1.86052e-07	1.03676e-06	1.82745e-11	4.94132e-07	0.00485941	1.10887e-06	1.6886e-06	8.42025e-07	1.11856e-05	3.22507e-05	0.000203991	1.02367e-05	4.12365e-05	0.889746	3.41335e-05	2.31361e-11	0.100786	0.000672981	1.50792e-05	4.98493e-06	2.0054e-05	0.00117524	4.87097e-07	1.40197e-06	0.000792928	1.39437e-05	2.45648e-08	1.77117e-05
cell_14376	Macrophage_ys	ExE endoderm_2_mouse_gastrulation	2.78195e-06	2.11076e-06	1.57109e-05	7.00989e-08	6.28579e-07	6.90036e-07	1.35235e-06	5.24099e-08	2.86322e-06	2.58641e-13	1.09075e-07	0.00562824	9.56792e-08	4.18582e-06	2.51078e-07	1.16946e-06	4.43933e-06	1.34199e-05	1.42549e-06	1.0061e-05	0.984195	5.1733e-05	1.29352e-11	0.00973562	3.01535e-05	2.17373e-06	3.97283e-07	1.05732e-06	0.000248345	4.71247e-08	2.30888e-07	4.14947e-05	3.39674e-06	4.14956e-10	6.55373e-07
cell_14437	Macrophage_ys	ExE endoderm_2_mouse_gastrulation	7.83958e-07	1.13912e-07	1.15908e-06	1.48529e-08	9.50028e-08	4.87006e-09	1.95463e-07	3.5808e-08	2.05433e-06	9.83587e-14	3.69981e-09	0.000342037	1.98247e-09	1.29356e-06	1.37505e-08	1.40341e-07	5.88652e-07	5.32315e-07	6.8807e-08	1.56961e-06	0.997366	6.20973e-05	6.52826e-12	0.0021102	7.40296e-06	8.40998e-07	6.35056e-08	6.76262e-08	8.37336e-05	1.31544e-08	1.93298e-08	1.82354e-05	1.13052e-06	9.20785e-12	4.82361e-09
cell_14532	Macrophage_ys	Visceral endoderm_0_mouse_gastrulation	1.51796e-06	7.23835e-06	1.93354e-05	8.76327e-08	3.24908e-06	2.13284e-06	1.14184e-06	9.18665e-08	1.3023e-06	5.5007e-12	7.1934e-08	0.000554779	2.00181e-06	1.24883e-06	1.07474e-07	1.29795e-05	2.08841e-05	4.92874e-05	3.07234e-07	1.54572e-05	0.989947	1.30285e-05	5.32994e-12	0.00848057	7.90752e-05	6.58957e-06	2.29113e-06	5.01771e-06	0.000363573	1.43389e-06	5.1992e-06	0.000401355	9.64922e-07	8.69714e-10	6.65108e-07
cell_14556	Macrophage_ys	ExE endoderm_0_mouse_gastrulation	2.03052e-08	2.01631e-08	8.82524e-07	3.12423e-10	1.32405e-09	1.48792e-11	2.9507e-09	1.17063e-09	1.08829e-08	3.59169e-14	1.51757e-10	1.50216e-05	2.14841e-10	3.33049e-08	2.16493e-10	2.96155e-09	2.92161e-07	1.84499e-08	7.48295e-10	1.20384e-08	0.99946	2.00681e-07	2.31436e-12	0.000478471	7.31645e-08	4.96759e-09	1.14742e-09	6.40012e-10	4.46999e-05	7.04006e-10	3.37633e-10	2.71131e-07	1.3212e-08	9.14164e-14	8.39586e-11
cell_14680	Macrophage_ys	ExE endoderm_2_mouse_gastrulation	9.09864e-07	5.90119e-07	3.70397e-06	3.40094e-08	4.62211e-07	2.34332e-08	2.67976e-07	2.36649e-08	9.71847e-07	9.7457e-14	2.38631e-08	0.00591948	5.42663e-08	1.5979e-06	1.33242e-07	8.97095e-07	1.1428e-06	1.55476e-06	4.43128e-08	1.73794e-06	0.98858	7.68039e-05	5.52655e-12	0.00517169	1.3022e-05	1.54783e-06	1.11338e-07	1.74166e-07	0.000198447	1.02073e-08	3.37694e-08	1.89625e-05	4.75839e-06	1.50987e-11	2.06389e-07
cell_14883	MOP_ys	ExE endoderm_4_mouse_gastrulation	2.96415e-09	0.0713262	1.61612e-05	1.39249e-09	5.12564e-11	3.35948e-11	4.02521e-06	7.83714e-09	1.89455e-06	4.12491e-10	2.53894e-08	0.000929761	1.54553e-08	7.21017e-09	3.00422e-07	3.19153e-07	6.3558e-09	7.29365e-07	1.15397e-10	0.906413	5.56898e-06	0.00146247	2.39527e-08	1.17297e-06	1.8528e-07	4.93955e-07	6.16913e-08	0.0198366	2.12917e-09	3.45414e-08	2.97611e-07	4.92438e-07	3.50106e-08	5.30769e-07	3.50107e-09
cell_14897	Macrophage_ys	Visceral endoderm_3_mouse_gastrulation	1.34479e-05	2.45156e-06	1.24904e-05	4.56001e-07	3.44368e-07	9.94852e-06	3.95673e-06	1.45042e-07	9.96424e-06	5.49654e-12	1.02313e-07	0.0103476	3.00364e-07	2.05707e-06	1.01219e-06	4.45158e-06	5.37367e-05	7.98543e-05	7.09251e-07	7.70844e-06	0.950669	0.000111003	1.64391e-10	0.0380318	0.000140841	1.16509e-05	1.15263e-06	5.45764e-06	0.000385754	1.05944e-07	1.01114e-06	7.72186e-05	7.67489e-06	5.86396e-09	6.6244e-06
cell_14902	Macrophage_ys	ExE endoderm_6_mouse_gastrulation	9.80171e-08	3.76914e-08	2.71508e-06	4.8547e-09	4.3554e-09	1.35381e-11	9.23067e-10	1.72113e-09	1.77835e-08	6.67619e-14	1.22421e-09	6.0193e-05	5.36395e-10	5.10594e-08	1.07874e-09	6.79619e-09	6.32483e-07	4.37538e-08	4.96115e-09	1.27383e-08	0.998996	2.58264e-07	5.69197e-12	0.000744409	2.42999e-07	1.75575e-08	2.81354e-09	4.94848e-09	0.000193148	1.17804e-10	7.89268e-11	1.75723e-06	9.31567e-08	4.71202e-13	9.93148e-10
cell_15134	Macrophage_ys	Visceral endoderm_0_mouse_gastrulation	2.40934e-05	8.04557e-06	3.0252e-05	6.57689e-07	6.89673e-07	8.29289e-06	1.96976e-06	6.64068e-08	2.16821e-06	2.21304e-12	1.86267e-07	0.00222931	5.67545e-08	1.33496e-06	4.47157e-07	2.40494e-06	5.08083e-06	4.17619e-05	2.71112e-07	1.43531e-05	0.959974	0.00026319	2.48129e-11	0.0368966	5.14277e-05	8.81492e-06	1.74011e-06	3.40255e-06	0.000205618	1.4346e-07	1.83749e-07	0.000212277	8.13261e-06	9.36776e-09	2.93524e-06
cell_15348	Macrophage_ys	ExE endoderm_2_mouse_gastrulation	5.48134e-06	1.63516e-06	2.35399e-05	1.43194e-07	1.02657e-06	3.60711e-07	8.1503e-07	6.72259e-08	4.6037e-06	7.19098e-14	5.48976e-08	0.00498552	1.2622e-08	5.93815e-07	1.66014e-07	7.27029e-07	1.26017e-06	1.31687e-05	4.91981e-07	1.52107e-05	0.978428	0.000117959	1.66749e-11	0.0159563	5.14701e-05	5.08454e-06	2.61715e-07	1.28217e-06	0.000288486	3.84169e-08	2.29381e-07	9.13959e-05	4.42882e-06	8.92984e-11	2.34178e-07
cell_15480	Macrophage_ys	ExE endoderm_2_mouse_gastrulation	3.54118e-07	2.03452e-07	5.21277e-06	2.41154e-08	1.77241e-07	1.02224e-07	4.74742e-07	1.44672e-08	9.94084e-07	3.04309e-14	7.03968e-09	0.000229274	2.94091e-09	1.38929e-07	2.46898e-08	2.69167e-07	5.39996e-07	7.35059e-06	9.93251e-08	4.89867e-06	0.995688	2.68814e-05	2.34148e-12	0.00386166	6.25794e-06	3.43738e-07	7.99292e-08	1.70062e-07	0.000137577	2.57555e-08	1.29912e-07	2.79541e-05	4.00523e-07	6.55835e-11	9.85604e-08
cell_15656	Macrophage_ys	ExE endoderm_6_mouse_gastrulation	1.23751e-07	4.63899e-09	1.70365e-07	1.17295e-10	4.97633e-08	5.52056e-11	3.88875e-10	9.80243e-10	1.93845e-09	6.79122e-14	5.33457e-10	2.51959e-06	6.26836e-10	7.91752e-09	1.50652e-10	3.34e-09	5.60469e-08	4.83311e-08	2.8275e-07	4.10658e-09	0.999571	5.85057e-08	8.01829e-13	0.000395965	3.14828e-07	5.8892e-09	1.80152e-09	6.75478e-09	2.7582e-05	3.72256e-10	9.93248e-12	1.75854e-06	8.04231e-09	4.81999e-13	1.71978e-10
cell_15661	Macrophage_ys	Visceral endoderm_2_mouse_gastrulation	3.93481e-05	0.000212086	0.000745477	1.18499e-05	1.95158e-05	0.00148565	1.8063e-05	1.50675e-06	3.99312e-06	2.58202e-11	1.66224e-06	0.00717267	3.20271e-05	2.57217e-06	2.42933e-06	0.000147152	0.000313605	0.000708765	2.62078e-05	0.000183685	0.865156	6.1769e-05	4.72032e-11	0.117483	0.00209872	5.99603e-05	3.49283e-05	4.00871e-05	0.00209381	7.78909e-06	5.41671e-06	0.00172941	1.3585e-05	1.59301e-08	8.7251e-05
cell_15712	Macrophage_ys	ExE endoderm_2_mouse_gastrulation	8.68171e-07	5.88517e-07	6.72057e-06	5.95226e-08	6.65832e-08	8.74909e-08	1.29213e-07	1.71833e-08	1.23379e-06	1.49983e-13	2.2046e-08	0.00119153	1.12066e-08	2.1586e-07	5.54466e-08	1.52062e-07	6.40733e-07	3.6468e-06	2.77264e-08	2.91558e-06	0.991267	9.60675e-06	2.5032e-12	0.00731268	1.39396e-05	2.23681e-06	1.68106e-07	7.24617e-07	0.000101094	1.32343e-08	4.39467e-08	8.08004e-05	1.95102e-06	3.87697e-11	1.98504e-07
cell_15953	Macrophage_ys	ExE endoderm_2_mouse_gastrulation	3.73989e-07	6.40288e-08	4.91599e-06	8.80638e-09	2.72171e-07	1.49025e-08	1.83378e-07	3.08469e-08	1.32476e-06	5.82126e-14	6.88063e-09	0.00019114	2.91472e-08	5.20087e-07	3.1308e-09	1.75666e-07	4.88743e-07	6.81369e-07	3.07669e-07	2.32051e-07	0.998837	7.21263e-06	1.29974e-12	0.000907102	1.74341e-06	2.44267e-07	1.2052e-07	1.86136e-08	3.93947e-05	3.9038e-08	2.27091e-08	6.33101e-06	6.94736e-08	4.63712e-13	2.44499e-09
cell_16025	Macrophage_ys	ExE endoderm_2_mouse_gastrulation	2.95845e-06	2.19777e-06	1.72112e-05	8.07419e-08	1.04065e-06	7.12264e-08	1.95997e-07	3.2956e-08	3.83369e-07	8.26485e-13	1.256e-07	0.00161526	1.43378e-07	9.22529e-07	5.91172e-08	2.19551e-06	4.5284e-06	1.07881e-05	1.04866e-07	2.3803e-06	0.978166	1.75986e-05	5.52167e-11	0.0195426	3.32786e-05	3.05558e-06	3.07025e-07	1.12577e-06	0.00047219	1.16327e-08	6.14541e-09	9.63149e-05	6.48398e-06	1.87092e-10	4.27524e-07
cell_16114	Macrophage_ys	ExE endoderm_4_mouse_gastrulation	8.45962e-08	3.83028e-08	2.13952e-06	2.28444e-09	1.5189e-09	8.79993e-12	2.51795e-09	2.44039e-09	1.31763e-08	3.23831e-14	3.50858e-10	0.000137158	2.65356e-09	1.1209e-07	2.69606e-10	2.36847e-09	6.36107e-07	5.02159e-08	3.28136e-09	2.22037e-08	0.998478	3.92956e-07	4.21169e-12	0.00133567	3.06435e-07	2.50929e-08	3.0443e-09	2.0762e-09	4.40075e-05	8.35361e-10	5.4141e-10	1.195e-06	7.7175e-08	2.7939e-14	1.90952e-10
cell_16133	Macrophage_ys	ExE endoderm_6_mouse_gastrulation	9.86131e-08	1.32896e-08	3.73358e-07	1.64598e-10	5.2858e-09	2.46083e-11	3.89548e-10	8.98487e-10	9.29664e-10	1.06308e-13	2.63317e-10	2.45191e-06	3.15793e-10	4.94608e-09	3.88196e-11	5.76217e-10	4.23667e-08	3.71583e-08	3.52054e-08	5.47333e-09	0.999569	8.24181e-08	6.38378e-13	0.000328296	1.70815e-07	1.53518e-08	9.84555e-10	2.97939e-09	9.72007e-05	2.57681e-10	8.39443e-12	2.23476e-06	8.11338e-09	1.6491e-13	7.51959e-11
cell_16331	MK_ys	Blood progenitors 2_3_mouse_gastrulation	1.45673e-08	6.53886e-08	8.59285e-09	1.30922e-07	0.000241999	5.24591e-06	0.000115985	2.64663e-06	0.000534808	7.27702e-06	1.78751e-07	5.85546e-08	5.04577e-07	1.4481e-07	4.55253e-09	3.21005e-10	1.43814e-08	0.0333903	0.965662	1.77249e-06	3.11804e-05	2.08967e-06	1.49509e-08	3.27853e-08	1.15521e-08	6.4233e-08	3.06776e-07	2.68838e-07	1.26e-06	2.51925e-07	6.10307e-07	7.71418e-07	1.19219e-09	8.29949e-08	3.36845e-08
cell_16349	Erythroid_ys	Erythroid1_3_mouse_gastrulation	4.52978e-06	0.000518197	0.000315235	8.50297e-05	0.0119728	0.000462558	0.00229303	0.000348992	0.847263	2.17853e-06	0.000468332	0.0475131	0.0615198	0.000778217	0.000158325	0.00158703	0.000292983	0.01095	0.00778044	9.08527e-05	0.002986	0.00112161	8.11006e-07	9.68314e-05	2.97422e-05	3.17028e-05	0.000536983	0.000183233	1.56806e-05	1.30675e-05	0.000165741	0.000371077	3.47454e-05	1.64165e-07	7.66825e-06
cell_16354	Erythroid_ys	Erythroid1_2_mouse_gastrulation	1.90024e-06	0.00124629	0.00256098	4.40692e-05	0.0203466	0.000574299	0.00235013	0.000689035	0.667738	5.9332e-06	0.0003853	0.0238289	0.258055	0.0013737	0.000130581	0.0048035	0.000852314	0.00702499	0.00384325	0.000123727	0.00171816	0.000608252	9.07065e-07	4.38769e-05	4.36312e-05	1.41598e-05	0.000201303	0.000183894	4.32055e-05	3.27212e-05	0.00066591	0.000437406	2.3937e-05	5.42506e-08	4.23143e-06
cell_16367	HSPC_1_ys	Blood progenitors 2_3_mouse_gastrulation	6.59675e-05	0.00219296	0.00290997	0.00213275	0.000698613	9.97999e-05	0.000194775	0.000113525	0.000386037	6.80303e-07	0.00103361	0.861172	0.0529084	0.00290651	2.22296e-05	0.0131936	0.0238798	0.000848704	0.00102242	6.89422e-05	0.0268398	8.86691e-05	9.22696e-08	0.000435536	0.000735075	0.000297231	0.00342705	5.02495e-05	0.00161871	2.36067e-05	1.43697e-05	0.000562667	3.23024e-05	1.887e-08	2.35025e-05
cell_16389	HSPC_1_ys	Blood progenitors 2_3_mouse_gastrulation	0.000149601	0.0049722	0.0118381	0.00428229	0.00348432	0.00022076	0.00177664	0.000537928	0.000777141	5.52533e-06	0.00172188	0.81937	0.0503113	0.00916915	4.61583e-05	0.0145619	0.0332677	0.0103722	0.00402046	0.000136456	0.0163278	0.000635253	4.35717e-07	0.00152141	0.00141949	0.000601459	0.0043742	9.2149e-05	0.0023758	3.46587e-05	4.19723e-05	0.00141599	5.84769e-05	3.69025e-07	7.90004e-05
cell_16430	MEMP_ys	Erythroid1_2_mouse_gastrulation	1.29677e-06	0.000739794	0.00017241	2.13384e-05	0.10191	0.00143404	0.0167521	0.00214806	0.0197784	6.22074e-06	0.000143225	0.00650464	0.12288	0.000833152	7.16824e-07	0.000507531	0.00011253	0.449319	0.269224	0.00010068	0.0023545	0.000326277	5.42073e-07	2.1624e-05	8.30406e-06	2.05674e-06	0.000128237	2.08518e-05	0.00397084	0.000155712	0.000307908	0.00011389	2.04825e-07	1.38534e-08	4.74481e-07
cell_16433	MK_ys	Blood progenitors 2_2_mouse_gastrulation	2.02068e-09	1.2917e-10	4.53753e-12	7.64971e-10	6.99239e-07	5.50749e-09	7.10426e-05	4.24928e-07	5.35552e-06	1.5748e-05	7.49602e-10	5.10443e-11	1.23929e-09	3.57438e-09	2.07508e-10	1.59879e-13	2.33977e-10	0.00298354	0.996922	1.10516e-07	1.94873e-07	5.20409e-07	4.02253e-09	4.93874e-10	1.02653e-10	4.11311e-09	6.39514e-09	4.83382e-09	4.10928e-09	2.59265e-08	7.22841e-08	1.70825e-09	3.59307e-11	2.27389e-07	2.96013e-09
cell_16434	Macrophage_ys	Blood progenitors 2_2_mouse_gastrulation	0.000270162	4.35911e-05	0.000104726	9.65746e-06	4.27322e-05	2.99e-06	1.96853e-05	0.000164241	4.71686e-06	9.14574e-09	3.10539e-05	0.0229497	0.0114868	0.000151418	1.00551e-05	5.26876e-05	0.000133284	0.000359413	0.00964439	2.69078e-06	0.718178	0.000180923	5.28448e-10	0.207917	0.000268071	2.44137e-05	0.000148849	7.24975e-06	0.0265547	2.57751e-06	6.72567e-07	0.00018757	0.00103709	9.25155e-12	9.19965e-06
cell_16454	Microglia_ys	Haematoendothelial progenitors_4_mouse_gastrulation	0.00584937	0.000842638	0.000192786	0.0011201	3.63412e-05	0.000204522	0.000137923	0.00029393	1.16195e-05	1.02744e-05	0.000297395	0.0554418	0.00110853	0.00165351	8.28843e-05	0.000927277	0.0158264	0.00179382	0.0080087	8.3501e-05	0.199521	0.000586078	2.10748e-07	0.639779	0.0197413	0.000361826	0.00305412	0.000294795	0.0243586	3.69536e-06	7.73887e-07	0.000352461	0.0160151	5.56208e-07	0.00200697
cell_16467	Macrophage_ys	Blood progenitors 2_2_mouse_gastrulation	0.000235272	0.000575801	0.00995137	0.000297799	0.00249445	5.87992e-05	0.000104937	0.0010222	8.45705e-05	3.37058e-08	0.000237357	0.11558	0.294752	0.00137451	1.71482e-05	0.000366253	0.00408916	0.00193169	0.059808	5.52633e-05	0.383892	0.000386195	3.19838e-09	0.100499	0.00446079	0.000420931	0.00134811	4.29767e-05	0.008071	4.73648e-05	5.32503e-06	0.0074159	0.000332621	9.45832e-11	4.16709e-05
cell_16475	Erythroid_ys	Erythroid2_0_mouse_gastrulation	4.33259e-06	0.000552147	0.000288699	7.73756e-05	0.0279561	0.000272433	0.00394617	0.000367578	0.837701	6.84936e-06	0.000462399	0.0382164	0.050582	0.00112307	0.000101029	0.00250587	0.000570263	0.0165683	0.00827879	0.00012126	0.00708694	0.00135138	5.5809e-06	0.000179165	8.04296e-05	1.83607e-05	0.000586217	0.000217083	0.000105718	1.56131e-05	0.000166513	0.000406644	7.26168e-05	1.70736e-07	5.50669e-06
cell_16504	HSPC_1_ys	Blood progenitors 2_3_mouse_gastrulation	6.4062e-05	0.00438671	0.0151462	0.0171346	0.00358697	0.000365329	0.000208314	0.000136687	0.00124262	2.97218e-06	0.00123236	0.796263	0.0260535	0.0137655	2.87519e-05	0.00614547	0.0557205	0.00527573	0.00186215	0.000171133	0.0351058	0.000107001	4.83272e-07	0.00204147	0.0024033	0.000557076	0.00497155	0.000182693	0.00314377	2.43994e-05	3.1153e-05	0.00254785	3.658e-05	2.38163e-07	5.42534e-05
cell_16506	HSPC_1_ys	Blood progenitors 2_3_mouse_gastrulation	0.000114136	0.00668571	0.00886319	0.00330899	0.00184672	7.24487e-05	0.00067574	0.000306232	0.000632058	2.2696e-05	0.00249642	0.443602	0.385484	0.0108209	8.00264e-05	0.023427	0.0631585	0.00285264	0.0105014	6.23031e-05	0.0104094	0.000180288	7.3287e-07	0.000799513	0.00228641	0.00198065	0.0172247	8.37735e-05	0.000549549	0.000101299	0.000129168	0.00108883	9.98977e-05	1.98694e-07	5.20794e-05
cell_16557	Erythroid_ys	Erythroid1_2_mouse_gastrulation	8.43437e-06	0.00337134	0.00393326	0.000276543	0.104846	0.00252014	0.00534191	0.00125672	0.375719	2.71724e-05	0.00191937	0.0565179	0.246624	0.00252957	9.37419e-05	0.00279695	0.000735735	0.140864	0.0366908	0.000235865	0.0077858	0.000961621	7.64567e-06	0.000288714	8.29308e-05	3.86036e-05	0.000964574	0.000270393	0.000445804	8.38914e-05	0.00144689	0.00126464	4.11357e-05	4.5662e-07	8.54651e-06
cell_16561	HSPC_1_ys	Blood progenitors 2_3_mouse_gastrulation	0.00032214	0.00278252	0.00866455	0.012941	0.0019789	0.000686599	0.000194489	0.000366967	0.00105153	5.79206e-06	0.00158382	0.844947	0.0124959	0.00939301	7.44073e-05	0.00306503	0.0113959	0.00281108	0.0138273	0.000124642	0.0501896	0.000403792	8.06285e-07	0.00277946	0.00241372	0.00157159	0.00799561	0.000268111	0.00175504	1.31337e-05	1.30408e-05	0.00369308	0.000135946	3.69314e-07	5.41042e-05
cell_16562	HSPC_1_ys	Blood progenitors 2_2_mouse_gastrulation	0.000406907	0.00631968	0.00656413	0.00305539	0.00025764	0.000161166	0.00255644	0.000918296	0.000991824	0.000104027	0.00221351	0.589726	0.174141	0.0300194	0.000454658	0.040387	0.0733592	0.00269818	0.00566129	0.000371734	0.00711092	0.00106681	7.82879e-06	0.00295757	0.0033038	0.00203782	0.0402839	0.000318936	0.000358839	0.000117692	0.000287722	0.0011297	0.000473633	1.50784e-06	0.000176455
cell_16616	Macrophage_ys	Blood progenitors 2_2_mouse_gastrulation	0.000414799	9.34515e-05	0.00060482	4.29116e-05	9.538e-05	1.89012e-05	2.41431e-06	4.3866e-05	1.41858e-05	7.05426e-09	7.03567e-05	0.0602646	0.00222049	0.000641578	7.59249e-06	6.01726e-05	0.000755156	0.000501984	0.000634762	7.3031e-06	0.790034	6.05447e-05	9.49338e-10	0.126695	0.00148294	9.00483e-05	6.4682e-05	2.41306e-05	0.0128077	5.50951e-07	6.24606e-08	0.00186329	0.000376434	4.68837e-11	6.05526e-06
cell_16618	Erythroid_ys	Erythroid1_3_mouse_gastrulation	3.44028e-05	0.000234559	0.00010359	9.4084e-05	0.00803481	0.00020941	0.00227162	0.000125146	0.669505	7.7975e-07	0.000626969	0.241059	0.0478943	0.000233417	0.00040645	0.000548262	0.00148158	0.0113014	0.00460419	3.14448e-05	0.00774205	0.00191032	4.41329e-07	0.000209336	4.98647e-05	5.24138e-05	0.000395634	0.000282826	6.42432e-06	1.22289e-06	6.07283e-06	0.000244207	0.000268328	4.13258e-07	3.05809e-05
cell_16627	HSPC_1_ys	Blood progenitors 2_3_mouse_gastrulation	7.62673e-05	0.00244639	0.00887613	0.00557558	0.00222475	0.000288178	0.00048437	0.000199992	0.00058989	1.4039e-06	0.00115839	0.879289	0.0205909	0.00918054	5.1094e-05	0.0096494	0.0180627	0.00208575	0.00115165	5.89789e-05	0.0290491	0.000165394	1.31937e-07	0.00108873	0.000610781	0.000380908	0.00463738	6.97951e-05	0.000688874	1.11746e-05	1.01938e-05	0.00117954	4.6009e-05	7.3092e-08	2.03042e-05
cell_16633	HSPC_1_ys	Erythroid1_3_mouse_gastrulation	3.68717e-05	0.000519999	0.0016638	0.0141361	0.0013072	0.00253682	3.28008e-05	2.08772e-05	0.000935451	2.36472e-07	0.00116333	0.890159	0.0043195	0.00354227	2.86903e-05	0.00184496	0.0142959	0.000752079	0.00177034	1.9583e-05	0.0533345	5.23074e-05	2.55365e-08	0.000640345	0.000535787	0.000384223	0.00327107	9.80981e-05	0.00139015	1.38467e-06	1.19915e-06	0.0011154	4.76774e-05	6.21367e-08	4.20786e-05
cell_16634	Erythroid_ys	Erythroid1_2_mouse_gastrulation	3.2922e-06	0.00211112	0.00303544	7.49704e-05	0.0129626	0.000476798	0.00360429	0.000265731	0.826534	3.21882e-06	0.000374777	0.0750566	0.0403326	0.00108335	0.000163897	0.00255617	0.000857815	0.0157221	0.00297528	0.000405237	0.00658234	0.0014208	1.22315e-06	0.000111998	4.20275e-05	2.75627e-05	0.000367988	0.000269588	3.15412e-05	6.24833e-05	0.00197725	0.000479549	2.04874e-05	3.5751e-07	5.40226e-06
cell_16655	HSPC_1_ys	Erythroid1_2_mouse_gastrulation	0.000137245	0.00235837	0.00246245	0.00852267	0.0161829	0.00123872	0.000364497	0.000319738	0.00276359	1.11813e-06	0.00223143	0.852125	0.0189661	0.00235566	2.77942e-05	0.00184001	0.00306259	0.00324602	0.0217934	0.000297738	0.0396034	0.000349542	3.54901e-07	0.000813773	0.00181919	0.00119607	0.00616239	0.00027996	0.00463886	2.7872e-05	7.02248e-06	0.00472835	3.39071e-05	1.81749e-07	4.16804e-05
cell_16677	HSPC_1_ys	Erythroid1_2_mouse_gastrulation	4.84274e-05	0.00644602	0.0099923	0.0108291	0.0367196	0.0040494	0.0032446	0.00318911	0.0146314	5.71088e-06	0.00169875	0.494404	0.254659	0.00761593	1.99221e-05	0.0093867	0.0196968	0.0157486	0.0315976	0.000375202	0.048656	0.000656661	5.52336e-07	0.000596992	0.000846907	0.000384453	0.00489204	0.000372664	0.0160757	6.9646e-05	8.73334e-05	0.00294308	2.09471e-05	5.30712e-08	3.79569e-05
cell_16725	HSPC_1_ys	Erythroid1_3_mouse_gastrulation	9.30982e-05	0.00144209	0.00479749	0.0291736	0.00620588	0.000161229	0.000119682	0.000116628	0.00172119	6.69092e-07	0.00153777	0.835636	0.0152143	0.00528199	2.41502e-05	0.00708561	0.0485007	0.000890209	0.00278663	6.56228e-05	0.0265543	9.30147e-05	1.08181e-07	0.000913176	0.00118789	0.000197418	0.00561467	0.000105281	0.00348962	8.86869e-06	5.89536e-06	0.000912093	3.70453e-05	7.56797e-08	2.60649e-05
cell_16783	MEMP_ys	Erythroid1_2_mouse_gastrulation	1.99939e-06	0.000232125	0.000111335	1.28579e-05	0.0590136	0.00057061	0.00990214	0.000436253	0.0202778	2.4561e-05	8.90228e-05	0.00273374	0.0161453	0.00025348	1.41996e-06	0.000233684	0.000107231	0.775792	0.107131	5.93445e-05	0.00489913	0.000163401	8.31561e-07	2.78715e-05	1.44353e-05	2.37748e-06	9.86381e-05	2.39687e-05	0.00129474	4.45267e-05	0.000155763	0.000143437	2.33756e-07	6.80023e-08	1.04644e-06
cell_16801	HSPC_1_ys	Erythroid1_2_mouse_gastrulation	0.00011095	0.00285915	0.0026305	0.00497068	0.0153396	0.000985721	0.000869605	0.000495606	0.00603052	1.27751e-06	0.00205051	0.808686	0.0521029	0.0179928	3.53164e-05	0.0156041	0.0139149	0.00391807	0.00398766	0.000134286	0.0358163	0.000463499	3.10548e-07	0.000584706	0.000909239	0.000585347	0.0039271	0.000114139	0.00290161	1.44047e-05	1.69173e-05	0.00182106	9.06577e-05	4.50546e-08	3.45598e-05
cell_16808	HSPC_1_ys	Blood progenitors 2_3_mouse_gastrulation	0.000124893	0.00299985	0.0181761	0.00280054	0.00547899	0.000521849	0.000434282	0.000605679	0.00118723	8.56546e-06	0.0024958	0.689784	0.163598	0.0106852	3.84124e-05	0.00817811	0.0364353	0.00351624	0.0011668	0.000142532	0.0340903	9.47458e-05	5.67816e-07	0.00142369	0.00108697	0.000413483	0.00869047	7.56282e-05	0.00339207	8.78932e-05	0.000146858	0.00206563	3.16352e-05	1.02699e-07	2.11473e-05
cell_16810	HSPC_1_ys	Blood progenitors 2_3_mouse_gastrulation	0.000131252	0.00320323	0.00784605	0.00760309	0.0017181	0.00140088	0.000213687	0.000205515	0.000742602	3.91323e-07	0.00149956	0.818834	0.0777652	0.00671459	2.34911e-05	0.00838638	0.0322578	0.00203015	0.00185946	9.74895e-05	0.0167959	0.000117828	4.70153e-08	0.000910939	0.00118059	0.000200394	0.00267213	6.26332e-05	0.00456749	2.72796e-05	1.33154e-05	0.000856551	3.00715e-05	1.32265e-08	3.24526e-05
cell_16821	HSPC_1_ys	Blood progenitors 2_3_mouse_gastrulation	0.000250508	0.00448538	0.00676739	0.00900584	0.0123478	0.000418626	0.00636844	0.00195112	0.00874126	6.18638e-06	0.00390596	0.548231	0.1542	0.00708126	3.44941e-05	0.0109258	0.0140922	0.021185	0.0571641	0.000409515	0.088618	0.00201584	4.51587e-07	0.000931285	0.00143409	0.000736941	0.0287648	0.000232233	0.0058979	0.000210821	9.48592e-05	0.0033514	5.96337e-05	1.46141e-07	8.06098e-05
cell_16860	HSPC_1_ys	Erythroid1_2_mouse_gastrulation	7.46961e-05	0.00793664	0.0227596	0.00607415	0.0545858	0.00166259	0.00282065	0.00197938	0.0121996	1.03683e-05	0.0028521	0.363128	0.293587	0.0172359	2.5509e-05	0.0245191	0.0446533	0.0287428	0.022584	0.000206615	0.0637082	0.000441708	7.70919e-07	0.000751767	0.00101314	0.00024248	0.00708902	0.000304189	0.0139637	0.000331683	0.000247668	0.00424072	1.28926e-05	5.26999e-08	1.45219e-05
cell_16863	HSPC_1_ys	Erythroid1_3_mouse_gastrulation	0.000111747	0.00440667	0.00345529	0.0131458	0.038721	0.00188105	0.00182181	0.000533696	0.0109161	5.03855e-06	0.00331117	0.690611	0.0453246	0.0100215	2.15432e-05	0.00533003	0.00876794	0.0225691	0.0576557	0.000199084	0.0619697	0.000643537	8.14114e-07	0.000655263	0.000980397	0.000623159	0.00702611	0.000192828	0.00614589	3.23799e-05	2.23396e-05	0.00280574	4.77882e-05	1.92145e-07	4.47323e-05
cell_16872	MK_ys	Erythroid1_2_mouse_gastrulation	8.3789e-10	2.57723e-11	1.88152e-12	1.50546e-08	7.56768e-06	3.88144e-09	3.69777e-06	9.69058e-08	7.48953e-05	8.90118e-08	1.17933e-09	3.48946e-11	9.33564e-12	1.0179e-09	2.55947e-11	2.94735e-15	2.8816e-11	0.00100048	0.998908	9.81602e-08	4.50409e-06	5.51346e-07	1.50595e-10	2.8637e-10	5.32227e-11	3.02952e-09	2.71389e-09	1.73345e-08	2.74173e-08	4.94581e-10	4.65306e-10	1.35662e-08	2.23318e-11	1.03932e-08	7.30335e-10
cell_16873	Erythroid_ys	Erythroid2_0_mouse_gastrulation	1.97815e-06	0.000558719	0.000673829	2.27688e-05	0.0155767	0.000292004	0.00222299	0.000274866	0.807345	9.25533e-07	0.000271825	0.0221997	0.110006	0.000363549	5.1514e-05	0.00173842	0.00035468	0.0198931	0.0102517	0.000119864	0.00625103	0.000303378	3.51003e-07	6.03492e-05	3.28439e-05	1.34405e-05	0.000255277	0.000109456	2.06365e-05	2.31755e-05	0.000207357	0.000489051	1.18482e-05	1.57298e-08	2.25699e-06
cell_16920	HSPC_1_ys	Blood progenitors 2_3_mouse_gastrulation	6.45626e-05	0.00352469	0.0345942	0.0186707	0.0108892	9.04836e-05	8.50372e-05	0.000110221	0.000959471	4.36088e-07	0.00163958	0.772784	0.0694259	0.0101538	1.37791e-05	0.00789677	0.0248382	0.000562009	0.00205027	0.000120531	0.0304786	6.43263e-05	1.63445e-07	0.000657439	0.000847773	0.000444773	0.00592461	4.09683e-05	0.0011696	3.20791e-05	2.58282e-05	0.00179108	3.13125e-05	1.07485e-08	1.74189e-05
cell_16954	HSPC_1_ys	Erythroid1_2_mouse_gastrulation	1.90498e-05	0.00547349	0.0460232	0.0118384	0.0181628	0.00013168	0.000217175	0.000432699	0.00353563	9.04663e-07	0.00155152	0.583365	0.157519	0.0106243	1.4109e-05	0.0246709	0.0510728	0.00110867	0.00140276	0.000144998	0.0664221	9.75587e-05	1.33219e-07	0.00041079	0.000873424	0.00029135	0.00686598	8.14113e-05	0.00515009	0.000130579	0.000128382	0.00221508	1.68808e-05	7.04282e-09	7.28096e-06
cell_16968	HSPC_2_ys	Blood progenitors 1_0_mouse_gastrulation	0.000769871	0.00343347	0.0136822	0.000288848	0.000671399	0.000106005	0.000686582	0.00137453	0.000202536	1.79526e-06	0.00146512	0.352992	0.354741	0.00288139	0.000296773	0.00602116	0.0171287	0.0087687	0.0153496	0.000202309	0.122784	0.000546617	2.29328e-07	0.0712353	0.00749556	0.00124065	0.00480581	0.000134325	0.0042913	0.000143234	8.66136e-05	0.00519094	0.000741334	9.33309e-09	0.000240319
cell_16973	HSPC_1_ys	Blood progenitors 2_3_mouse_gastrulation	0.000215567	0.00304428	0.00732958	0.00689796	0.00724185	0.000294165	0.000491948	0.000490632	0.00171598	7.00507e-06	0.0018486	0.789623	0.0248065	0.0137377	4.21575e-05	0.0025879	0.0208706	0.00459709	0.0225615	0.000199634	0.0696728	0.0007454	1.27696e-06	0.00117776	0.00152287	0.00100605	0.0129213	0.00024451	0.00135675	2.62379e-05	1.32418e-05	0.00264309	4.66152e-05	4.71481e-07	1.76811e-05
cell_16978	MK_ys	Blood progenitors 2_3_mouse_gastrulation	8.86559e-10	2.03119e-10	4.16753e-12	8.81846e-09	1.76536e-06	3.95008e-08	7.37099e-06	7.38117e-08	3.58507e-05	3.62083e-07	8.23594e-10	2.24935e-10	6.43755e-11	3.18185e-09	6.1844e-11	3.78577e-14	5.48899e-11	0.00173164	0.99822	1.93231e-07	1.86642e-06	3.14173e-07	6.06897e-10	8.53446e-10	1.72417e-10	3.55792e-09	5.48038e-09	1.37949e-08	1.34655e-08	1.10917e-09	1.81085e-09	1.56202e-08	1.79625e-11	6.02323e-08	1.20794e-09
cell_16994	HSPC_1_ys	Blood progenitors 2_3_mouse_gastrulation	5.06441e-05	0.00252346	0.00253981	0.00850133	0.00301797	0.00245043	0.000178864	0.000198792	0.000424112	1.10571e-06	0.00152911	0.831758	0.0781894	0.00314507	1.12963e-05	0.0149407	0.0287884	0.000606033	0.00297948	5.01203e-05	0.0105494	4.77088e-05	9.12769e-08	0.000558573	0.000948771	0.000211253	0.00366155	6.05712e-05	0.00158287	2.21015e-05	7.37679e-06	0.000428087	2.35497e-05	2.85143e-08	1.42557e-05
cell_17007	Macrophage_ys	Blood progenitors 1_1_mouse_gastrulation	0.00641372	8.23354e-05	0.000175017	1.28357e-05	2.68815e-05	1.07369e-06	1.91457e-05	0.000235211	1.19048e-05	8.53001e-08	0.00015638	0.0490764	0.0163242	4.68944e-05	0.000114694	4.07121e-05	0.000195464	0.000161949	0.00213426	6.38434e-06	0.553285	0.000101525	8.46524e-10	0.348339	0.00109951	0.000244348	0.000331045	2.64786e-05	0.00876281	3.64953e-06	1.67516e-06	0.000631011	0.0116199	2.17314e-10	0.0003181
cell_17022	HSPC_1_ys	Erythroid1_2_mouse_gastrulation	8.742e-05	0.00235708	0.00983716	0.00675129	0.00432862	0.000322333	0.000137992	0.000227141	0.00112662	9.55587e-07	0.00186842	0.730519	0.039781	0.0160878	2.03597e-05	0.0148315	0.0233661	0.00159273	0.00274475	0.000153227	0.115965	0.000135888	1.11503e-07	0.00260384	0.00142344	0.00039207	0.00778422	8.42637e-05	0.0123272	2.34187e-05	1.41049e-05	0.00303754	5.0239e-05	1.83818e-08	1.60784e-05
cell_17077	Erythroid_ys	Erythroid2_0_mouse_gastrulation	4.32986e-06	0.000542298	0.000157022	4.02382e-05	0.0285782	0.00227635	0.00329396	0.000189686	0.800617	3.01178e-06	0.000383402	0.0322173	0.0542737	0.00140832	6.3645e-05	0.00191182	0.000354687	0.0407545	0.0292184	8.23512e-05	0.00230063	0.00041803	1.2832e-06	6.69908e-05	4.62146e-05	1.38583e-05	0.000205717	0.000120024	3.48441e-05	1.47909e-05	9.73624e-05	0.000292269	1.40006e-05	7.57125e-08	4.00265e-06
cell_17080	Erythroid_ys	Erythroid1_3_mouse_gastrulation	1.3927e-05	0.000690574	0.000862337	5.22381e-05	0.00938662	0.000830303	0.00757365	0.000588287	0.691481	1.56281e-05	0.000727426	0.0700721	0.156645	0.000929168	0.000646409	0.0045607	0.00085269	0.0153355	0.0251531	6.96447e-05	0.0078916	0.00282781	4.00404e-06	0.00029544	5.2068e-05	5.63106e-05	0.000983357	0.000330056	1.62052e-05	2.34904e-05	0.000422316	0.000492567	0.000101139	3.96499e-07	1.72352e-05
cell_17092	Erythroid_ys	Erythroid1_2_mouse_gastrulation	3.21042e-05	0.00155421	0.00139631	0.000283931	0.00459368	0.00402269	0.00219865	0.000306794	0.840736	1.71167e-05	0.00201973	0.0874247	0.0152268	0.00234145	0.00130044	0.00128157	0.000116317	0.00727561	0.0134392	0.000134249	0.00934977	0.00142722	4.04385e-06	0.000533258	9.82821e-05	0.000110409	0.000442293	0.000576026	2.18129e-05	8.49049e-06	8.82148e-05	0.00132432	0.000297705	1.30779e-06	1.52756e-05
cell_17116	HSPC_1_ys	Blood progenitors 2_2_mouse_gastrulation	0.00038634	0.00192148	0.00164732	0.00255937	0.000243569	0.000229172	0.00108832	0.000634771	0.00085085	1.64997e-05	0.00274398	0.839896	0.04687	0.00905938	0.000366012	0.0136937	0.0234458	0.00128878	0.00435633	0.000143273	0.00978911	0.00169355	1.75962e-06	0.00175637	0.00273799	0.0015138	0.0285554	0.00015461	0.00114673	8.84634e-05	0.000291015	0.000488466	0.000234658	5.22773e-07	0.000106711
cell_17118	Erythroid_ys	Erythroid1_2_mouse_gastrulation	3.55203e-06	0.00150308	0.00149935	9.65788e-05	0.016419	0.000218425	0.00157161	0.000552787	0.818913	1.53323e-06	0.000798157	0.0592464	0.0572221	0.00335867	5.28737e-05	0.00214851	0.000149162	0.00774467	0.00630392	0.000227749	0.0148896	0.00214508	2.58488e-06	0.000127537	9.16988e-05	6.36612e-05	0.000650171	0.000368246	4.29628e-05	3.37164e-05	0.000150852	0.00337812	2.20766e-05	4.56718e-08	2.48017e-06
cell_17130	HSPC_1_ys	Blood progenitors 2_4_mouse_gastrulation	0.000124407	0.00213338	0.00241935	0.0020958	0.000368292	0.000107523	0.000177149	8.95711e-05	0.000132802	1.90228e-06	0.00133695	0.889801	0.0371964	0.00155895	5.43439e-05	0.0113334	0.0135319	0.000880149	0.00241569	8.5438e-05	0.020572	0.000118453	2.19937e-07	0.00133475	0.000689716	0.000634145	0.00935968	9.87899e-05	0.000609245	2.26777e-05	2.56247e-05	0.00058987	5.61115e-05	1.81291e-07	4.43919e-05
cell_17140	HSPC_1_ys	Erythroid1_2_mouse_gastrulation	3.1193e-05	0.00570207	0.00214657	0.00529359	0.0141307	0.000778781	0.00241194	0.000534644	0.0112794	2.66273e-06	0.00119559	0.677311	0.131342	0.0124553	7.40341e-06	0.00777385	0.0212451	0.024095	0.0138697	0.000285894	0.0490643	0.00027604	4.53179e-07	0.000556311	0.000603269	0.000181114	0.00411025	0.000148243	0.011709	9.65564e-05	5.17718e-05	0.00129167	1.10841e-05	7.88229e-08	8.16445e-06
cell_17147	HSPC_1_ys	Erythroid1_2_mouse_gastrulation	2.75734e-05	0.00208195	0.00857473	0.00444956	0.00361355	0.000934837	0.00016119	0.000101711	0.0020587	7.00321e-07	0.000652452	0.829556	0.0347478	0.00365874	6.81582e-06	0.00334266	0.0273213	0.00250786	0.00288092	7.59813e-05	0.0611907	6.87001e-05	1.48256e-07	0.00139208	0.0007787	0.000109966	0.00179477	4.21067e-05	0.0066721	2.66549e-05	2.49103e-05	0.00112794	8.58758e-06	2.82015e-08	7.52112e-06
cell_17158	Erythroid_ys	Erythroid1_3_mouse_gastrulation	6.4469e-06	0.00196983	0.00252444	0.000133434	0.0411668	0.00199553	0.00190311	0.000259347	0.646268	5.61345e-06	0.0017096	0.123862	0.131562	0.000801234	0.000264002	0.00280378	0.00187351	0.014484	0.0140206	0.000149648	0.00876436	0.00109809	2.50354e-06	0.000133165	6.68342e-05	4.80125e-05	0.000643804	0.000387104	4.90911e-05	3.32175e-05	0.000433596	0.000519403	4.22757e-05	4.23461e-07	1.58077e-05
cell_17210	Erythroid_ys	Erythroid2_1_mouse_gastrulation	2.52134e-05	0.00271241	0.00176623	0.000296213	0.0252508	0.00102067	0.00231417	0.000336317	0.602779	8.70654e-06	0.00161747	0.198268	0.111155	0.00111594	0.00165723	0.00285158	0.00105746	0.0102035	0.0185943	0.000134822	0.0107063	0.00232897	1.12265e-05	0.000562941	0.000190885	9.22783e-05	0.00134085	0.000778682	1.79447e-05	8.3532e-06	5.81875e-05	0.000471489	0.000220404	1.61709e-06	4.50554e-05
cell_17220	HSPC_1_ys	Blood progenitors 2_2_mouse_gastrulation	0.000288387	0.00775992	0.0125636	0.00289782	0.0029902	1.91733e-05	0.00274431	0.00118633	0.000438728	5.726e-05	0.00345737	0.260065	0.257609	0.0158384	0.000379129	0.0784129	0.254461	0.00719929	0.049568	0.000225029	0.00677811	0.000342038	1.27967e-06	0.00174608	0.00232863	0.000690732	0.0259493	0.000156373	0.00149621	0.000418193	0.000973223	0.00059556	0.000268078	2.53173e-07	9.49352e-05
cell_17262	Macrophage_ys	Blood progenitors 1_0_mouse_gastrulation	0.000371719	0.000188746	0.00164008	1.35601e-05	5.93417e-05	1.43088e-06	2.08599e-05	0.000229036	7.17469e-06	2.46076e-08	5.76673e-05	0.0203743	0.0415365	0.000229564	3.30626e-05	0.000176332	0.00055727	0.000491798	0.00548884	1.5718e-05	0.569107	9.62528e-05	4.53499e-09	0.343458	0.00236852	0.000177676	0.000302847	2.08774e-05	0.0107769	1.25953e-05	2.27776e-06	0.00126378	0.000891037	9.8774e-11	2.94945e-05
cell_17273	Erythroid_ys	Erythroid1_3_mouse_gastrulation	1.41864e-05	0.00139172	0.00042482	0.000331377	0.0417991	0.00044514	0.00381038	0.000536286	0.530797	3.67829e-06	0.00146308	0.167416	0.209262	0.00209189	0.000209584	0.0016987	0.00122449	0.024108	0.00635938	6.04172e-05	0.00193005	0.00257028	1.31141e-06	0.00019759	6.49935e-05	6.21312e-05	0.000915798	0.000257933	1.5542e-05	1.04889e-05	7.71491e-05	0.000319838	0.000114566	5.30209e-07	1.48331e-05
cell_17292	HSPC_2_ys	Erythroid1_2_mouse_gastrulation	3.56686e-06	0.00258013	0.00484822	7.52901e-05	0.125497	0.00208473	0.0126243	0.00128478	0.274664	3.70017e-05	0.00105017	0.0355331	0.310436	0.00166489	3.18515e-05	0.00870262	0.00176309	0.159003	0.0330374	0.000115649	0.0195363	0.000598695	1.46229e-06	0.00011904	7.73679e-05	1.79358e-05	0.000743787	0.000167774	0.00111091	0.000170142	0.00158895	0.000817668	7.9981e-06	1.39804e-07	5.61357e-06
cell_17308	HSPC_1_ys	Blood progenitors 2_4_mouse_gastrulation	5.48102e-05	0.00295378	0.00699157	0.0062516	0.00128085	0.00228855	0.000520019	0.000178062	0.00124681	1.26226e-06	0.000437552	0.775818	0.020774	0.0124324	1.4689e-05	0.00619664	0.0112644	0.00744448	0.00338164	0.000320694	0.115225	0.000290461	6.86043e-08	0.00375479	0.00124807	0.000639149	0.00429159	5.72016e-05	0.0111754	2.2766e-05	9.59026e-06	0.00337805	3.44004e-05	4.23708e-08	2.151e-05
cell_17326	HSPC_1_ys	Blood progenitors 2_2_mouse_gastrulation	0.000320779	0.0091982	0.0348026	0.00119479	0.00131714	0.000364093	0.000763973	0.000642169	0.000285539	7.99063e-05	0.00305464	0.470442	0.246579	0.00358455	0.000202487	0.0518115	0.0474242	0.00520282	0.0103512	0.000149768	0.0607188	0.000192181	6.88124e-06	0.0137084	0.00375103	0.000819536	0.0265491	0.000188366	0.00383936	0.000223657	0.000403602	0.00152899	0.000192605	5.75115e-07	0.00010571
cell_17353	HSPC_1_ys	Blood progenitors 2_3_mouse_gastrulation	5.37985e-05	0.00230327	0.00425029	0.0227944	0.00204847	0.000176721	0.000238471	0.000220768	0.000661288	6.27284e-07	0.00133646	0.860537	0.028574	0.00693664	2.6883e-05	0.0105422	0.0298811	0.00112789	0.00197562	5.64575e-05	0.0168918	0.000270428	1.10898e-07	0.00080946	0.00101881	0.000380913	0.00466895	5.71838e-05	0.00133941	1.01177e-05	1.05851e-05	0.000721358	4.4166e-05	6.18773e-08	3.41147e-05
cell_17362	Erythroid_ys	Erythroid1_2_mouse_gastrulation	3.63203e-05	0.00224292	0.00136757	0.000216226	0.00602438	0.00149727	0.00492246	0.000525361	0.489499	1.36216e-05	0.00225143	0.295455	0.142002	0.00101365	0.00256542	0.00357661	0.00107811	0.0150903	0.0175324	0.000157532	0.00413545	0.00363909	1.00369e-05	0.00044794	0.000256412	0.000246959	0.00223329	0.000406253	1.0341e-05	1.5506e-05	0.000231987	0.000823319	0.000362379	1.89899e-06	0.000112143
cell_17381	Erythroid_ys	Erythroid1_2_mouse_gastrulation	1.03609e-05	0.00529904	0.0110412	0.000173563	0.0563276	0.000538564	0.0042287	0.000702987	0.558527	2.13755e-05	0.00306761	0.06108	0.168727	0.00107559	0.00018683	0.00720321	0.00103138	0.0577954	0.0295881	0.000295734	0.0264117	0.000909758	7.2036e-06	0.00034874	0.000108206	4.50105e-05	0.00112321	0.000860122	0.000107168	8.93924e-05	0.00131093	0.00170006	4.7789e-05	2.41796e-07	8.83978e-06
cell_17394	HSPC_1_ys	Erythroid1_2_mouse_gastrulation	5.49951e-05	0.00526186	0.0148122	0.014845	0.0120617	0.000188927	0.000152086	8.9127e-05	0.00152634	3.82382e-07	0.0016905	0.827216	0.0589665	0.00601784	1.77079e-05	0.00436919	0.0181437	0.00139939	0.002269	0.000124289	0.0183012	0.00016825	2.27593e-07	0.000441108	0.000688686	0.000313768	0.00767136	0.000107639	0.00109377	1.8081e-05	1.12775e-05	0.00192814	2.2138e-05	4.44074e-08	2.73095e-05
cell_17421	Erythroid_ys	Erythroid1_3_mouse_gastrulation	2.84824e-05	0.000288711	0.000326883	0.000178583	0.0140364	0.004262	0.000839363	0.000455321	0.769475	4.07037e-06	0.00179758	0.116315	0.0281363	0.00245881	0.0004162	0.000847043	0.00053345	0.00729114	0.0355258	4.52127e-05	0.0127954	0.00150526	1.63489e-06	0.000227771	5.23517e-05	6.51092e-05	0.000627884	0.000495395	1.98699e-05	9.42273e-06	4.67749e-05	0.000768842	0.000114811	2.24264e-07	7.81703e-06
cell_17443	MEMP_ys	Erythroid1_2_mouse_gastrulation	7.87262e-06	0.00161912	0.000254571	0.000304424	0.0471179	0.00300278	0.0158686	0.00285191	0.0128536	1.08267e-05	0.000459482	0.0418227	0.0430077	0.000789054	4.2267e-06	0.001325	0.000390792	0.484114	0.326332	0.000202926	0.010348	0.000996018	8.12707e-07	7.30201e-05	7.45262e-05	1.56334e-05	0.000655733	9.50161e-05	0.00505561	2.9989e-05	4.12245e-05	0.000262345	2.36289e-06	2.05518e-07	9.98967e-06
cell_17494	Erythroid_ys	Erythroid1_2_mouse_gastrulation	7.57641e-06	0.00114261	0.00169774	8.88147e-05	0.0351339	0.000687297	0.00481544	0.00108383	0.70156	2.64624e-05	0.000919383	0.0248513	0.14547	0.00170188	0.000278093	0.00400011	0.000543516	0.0418181	0.0201055	0.00020011	0.00887364	0.00122834	3.7573e-06	0.000155153	0.000109136	5.51112e-05	0.00100844	0.000478075	4.90276e-05	4.78583e-05	0.000489805	0.00132549	3.48814e-05	3.32766e-07	8.95134e-06
cell_17509	Erythroid_ys	Erythroid1_2_mouse_gastrulation	6.59059e-06	0.000860245	0.000883229	3.04902e-05	0.0194955	0.00143697	0.00406652	0.000776845	0.557275	2.48598e-06	0.000591373	0.0454009	0.29115	0.00111212	9.13588e-05	0.000984337	0.000391075	0.0313673	0.0388369	5.71777e-05	0.00288399	0.00087899	1.0907e-06	0.000118003	3.57021e-05	1.25689e-05	0.000368393	9.09656e-05	4.11279e-05	2.98393e-05	0.000193065	0.000502945	2.05431e-05	1.21977e-07	6.21292e-06
cell_17543	HSPC_1_ys	Blood progenitors 2_3_mouse_gastrulation	0.00015982	0.00408367	0.0112202	0.010547	0.00719378	0.000964922	0.000681502	0.000400157	0.00216654	2.04248e-06	0.0020347	0.74327	0.0419538	0.00900141	2.56089e-05	0.0135473	0.0282242	0.0047794	0.00508228	7.62449e-05	0.091273	0.000265703	5.04663e-08	0.00133085	0.00102367	0.000260387	0.00389221	0.000200745	0.0133998	4.31663e-05	1.23672e-05	0.00277743	6.52432e-05	3.20004e-08	4.06657e-05
cell_17560	Erythroid_ys	Erythroid1_3_mouse_gastrulation	1.77922e-06	0.000225275	0.000219845	4.39974e-05	0.0300903	0.000246747	0.00119651	0.000323451	0.893939	7.6714e-07	0.000186958	0.0122241	0.0279053	0.000308303	3.40313e-05	0.000357825	0.000234766	0.0112469	0.0156654	6.95115e-05	0.00390889	0.000573686	2.20927e-07	5.4588e-05	2.61957e-05	1.56383e-05	0.000302317	9.76817e-05	2.8138e-05	8.23942e-06	6.77351e-05	0.000375216	1.68099e-05	2.32778e-08	3.22967e-06
cell_17600	Erythroid_ys	Erythroid1_2_mouse_gastrulation	4.80506e-06	0.00225721	0.00167552	8.64881e-05	0.0839338	0.00153017	0.00311726	0.000442518	0.497197	3.89783e-06	0.000789969	0.0799724	0.188703	0.000628461	3.92356e-05	0.00219482	0.00069555	0.0552672	0.0634958	0.000138018	0.0143998	0.000781822	1.44861e-06	0.00010819	6.15169e-05	1.87118e-05	0.000705734	0.000165736	0.000306045	5.77558e-05	0.000428484	0.000765337	1.96549e-05	9.21961e-08	6.63428e-06
cell_17647	Macrophage_ys	Blood progenitors 2_4_mouse_gastrulation	6.58168e-05	1.20807e-05	1.82422e-05	7.06448e-07	3.85291e-06	1.78062e-06	1.40098e-06	1.99733e-05	1.79865e-06	4.98499e-10	4.94332e-06	0.0141241	0.00108622	2.88339e-05	4.62863e-07	4.55396e-06	7.75348e-06	2.16223e-05	0.000193811	1.09475e-06	0.901374	4.96965e-05	1.64817e-11	0.0447244	6.53002e-05	4.56591e-06	1.04929e-05	3.56292e-06	0.0379189	1.67701e-07	3.47299e-08	0.000187098	6.16659e-05	1.23134e-12	1.30646e-06
cell_17662	MEMP_ys	Erythroid1_2_mouse_gastrulation	1.63594e-06	0.000618277	0.000362681	3.85716e-05	0.0576614	0.000709857	0.0142947	0.00113759	0.0321328	4.52046e-05	0.000147367	0.00254165	0.0201641	0.000282603	2.80712e-06	0.000166688	0.000125254	0.635877	0.227628	0.000103188	0.00375989	0.000407558	2.29307e-06	2.60007e-05	1.2944e-05	3.92123e-06	0.00014052	5.03058e-05	0.000889348	8.28171e-05	0.000382643	0.000197551	5.50193e-07	2.31309e-07	2.09991e-06
cell_17676	Macrophage_ys	Blood progenitors 2_2_mouse_gastrulation	0.000150461	4.20497e-05	0.00022268	6.25256e-06	0.000659158	3.60593e-05	1.04792e-05	0.000143184	2.31691e-05	7.43651e-08	4.28186e-05	0.0195122	0.00402759	0.000242981	1.83423e-06	1.76236e-05	0.000525629	0.00138827	0.000541498	3.56871e-06	0.917386	6.35872e-05	1.38447e-08	0.0454237	0.000495471	2.26658e-05	5.31332e-05	1.16537e-05	0.0083109	2.2561e-06	8.96098e-08	0.000598661	3.18748e-05	1.09209e-10	2.1596e-06
cell_17682	HSPC_1_ys	Blood progenitors 2_3_mouse_gastrulation	0.000328685	0.0070491	0.00756526	0.00856029	0.00126738	0.000174934	0.000525127	0.000206448	0.00117241	2.37077e-05	0.0024412	0.798991	0.0476939	0.0082753	9.51154e-05	0.010204	0.0511866	0.00270771	0.0038372	0.00029742	0.0203609	0.000519421	2.35787e-06	0.00142236	0.00400304	0.00367964	0.0128762	0.000446135	0.000459492	3.25909e-05	3.71792e-05	0.00335003	9.70896e-05	2.38916e-06	0.000108046
cell_17691	Erythroid_ys	Erythroid1_2_mouse_gastrulation	4.61825e-06	0.00106354	0.00115005	4.51503e-05	0.0173494	0.000467899	0.00348413	0.000350567	0.648145	3.57021e-06	0.000514164	0.0490315	0.233693	0.00155085	0.000114012	0.00420099	0.00128176	0.0219351	0.00332509	8.83855e-05	0.009066	0.00105682	1.15025e-06	0.000181718	5.96675e-05	2.68212e-05	0.000394949	0.00015896	5.70859e-05	2.95713e-05	0.000560889	0.00056743	3.29252e-05	4.17306e-08	6.82255e-06
cell_17713	HSPC_1_ys	Blood progenitors 2_2_mouse_gastrulation	0.000414518	0.00936453	0.0293052	0.00445848	0.00360115	7.94431e-05	0.00183216	0.00150264	0.00118048	1.93253e-05	0.00315997	0.578993	0.108559	0.0407603	0.000152955	0.03122	0.0520667	0.00414449	0.0438886	0.000389574	0.0434405	0.00106022	1.54373e-06	0.00331304	0.00420916	0.00203837	0.0226479	0.000199202	0.00253734	0.000163314	0.000208833	0.00471954	0.000232791	3.35945e-07	0.000135401
cell_17745	Erythroid_ys	Erythroid1_3_mouse_gastrulation	4.46632e-05	0.00369664	0.00117153	0.000246613	0.0107221	0.00188967	0.0143548	0.00196918	0.480403	2.96381e-05	0.00434863	0.102305	0.184046	0.00495404	0.00126987	0.00656417	0.00192848	0.0973188	0.0633077	0.000160465	0.00769905	0.00617238	5.29727e-06	0.000498747	0.000102123	0.000127362	0.00190038	0.00143001	2.04112e-05	4.89379e-05	0.000322215	0.000627654	0.00027029	1.06156e-06	4.26125e-05
cell_17761	MK_ys	Erythroid1_2_mouse_gastrulation	9.74318e-08	6.68253e-07	5.07379e-08	6.0497e-07	0.000563359	5.87428e-06	0.00243168	6.78297e-05	0.00374236	1.47082e-05	1.19654e-06	6.91575e-07	7.04294e-06	4.97358e-06	1.40544e-08	6.91485e-09	7.76841e-08	0.0735943	0.919232	1.86201e-05	0.000186577	8.10896e-05	5.08762e-08	2.64375e-07	7.44412e-08	5.02861e-07	5.48707e-06	1.89834e-06	2.25662e-05	2.17054e-06	4.36371e-06	9.03321e-06	8.97482e-09	8.03133e-08	1.29973e-07
cell_17785	HSPC_1_ys	Blood progenitors 2_2_mouse_gastrulation	0.000151911	0.00466629	0.0163002	0.000672518	0.00187246	3.12322e-05	0.00163884	0.000551541	0.00103421	4.38989e-06	0.00207993	0.485047	0.374634	0.00481631	0.000248665	0.0147565	0.0153152	0.00674159	0.0242965	0.000293472	0.014033	0.000147979	4.70554e-07	0.00266904	0.00350336	0.00285535	0.0177525	0.000110411	0.00033824	0.000119327	0.000207867	0.00248141	0.000456435	4.23845e-08	0.000171607
cell_17788	HSPC_1_ys	Erythroid1_2_mouse_gastrulation	4.71189e-05	0.00727127	0.0124712	0.0230405	0.0024177	0.00114749	0.000147062	0.000170708	0.00245158	6.82898e-07	0.000955616	0.80735	0.0687519	0.00816186	1.76222e-05	0.00634553	0.0142862	0.00132864	0.00172492	0.000120769	0.0275736	0.000144295	1.71666e-07	0.000492184	0.00042101	0.000291526	0.0065011	9.89652e-05	0.00306749	2.92523e-05	3.07083e-05	0.00311521	1.29236e-05	4.10554e-08	1.31871e-05
cell_17798	HSPC_1_ys	Blood progenitors 2_2_mouse_gastrulation	0.00026215	0.00386478	0.0100856	0.0159164	0.00367139	0.000250531	0.000173771	0.000117677	0.00046101	1.98714e-05	0.00228447	0.721473	0.0417239	0.010904	0.00019712	0.0171636	0.128869	0.00149322	0.00648676	6.70797e-05	0.00463157	0.000213299	2.09856e-06	0.000662879	0.0038796	0.000847397	0.0232266	8.04902e-05	0.000291151	3.51441e-05	9.37224e-05	0.000358457	0.000126545	5.82438e-07	6.50989e-05
cell_17802	HSPC_2_ys	Erythroid1_2_mouse_gastrulation	9.16345e-06	0.00226088	0.00192278	8.91029e-05	0.0445606	0.00103135	0.0143228	0.00287672	0.326263	2.30735e-05	0.00114915	0.0374875	0.425137	0.00168551	7.88427e-05	0.00425157	0.000902546	0.0692593	0.0519306	0.000272612	0.0106369	0.000879719	1.80457e-06	0.000177684	7.40922e-05	1.77213e-05	0.000819445	0.000264249	0.000161314	0.000125954	0.000686286	0.000615869	1.33351e-05	2.07084e-07	1.12732e-05
cell_17827	MK_ys	Blood progenitors 2_4_mouse_gastrulation	2.03199e-09	4.80577e-11	5.18227e-13	2.56778e-10	7.86355e-08	1.65146e-09	2.48303e-05	1.07247e-07	4.87476e-06	4.06758e-06	3.40208e-10	2.25603e-11	1.83547e-10	4.13582e-09	7.72469e-11	1.52232e-14	1.79185e-11	0.000789216	0.999176	1.20632e-07	2.87686e-07	5.57566e-07	4.55564e-10	2.90498e-10	6.31536e-11	3.61675e-09	1.13096e-08	2.72424e-09	4.38469e-09	2.3641e-08	3.84638e-08	9.91759e-10	2.27669e-11	3.31582e-08	4.83243e-10
cell_17830	HSPC_1_ys	Blood progenitors 2_2_mouse_gastrulation	0.00110616	0.00175381	0.00202662	0.00264175	0.000251492	5.07228e-05	0.000497505	0.000601792	0.000270253	7.4335e-06	0.00386441	0.83885	0.0684413	0.00559481	0.000449586	0.028231	0.0145946	0.000327622	0.00131061	4.00377e-05	0.00650786	0.000577185	6.48635e-07	0.00337894	0.00168697	0.000957269	0.0137839	0.000136084	0.000500233	4.77007e-05	0.000104362	0.000531676	0.000785763	1.96189e-07	8.94871e-05
cell_17834	HSPC_1_ys	Blood progenitors 2_3_mouse_gastrulation	2.73706e-05	0.00221034	0.00302765	0.0213667	0.00412427	0.00102218	0.000143379	9.24157e-05	0.000614233	3.15454e-07	0.00100049	0.859478	0.0391055	0.00632805	7.15888e-06	0.00927074	0.023407	0.00122361	0.0022895	5.0505e-05	0.0143992	5.99533e-05	1.57584e-07	0.000516428	0.000411847	0.00011607	0.00637716	8.17458e-05	0.00270595	1.48627e-05	9.14105e-06	0.000487771	1.76158e-05	2.07105e-08	1.26422e-05
cell_17852	HSPC_1_ys	Erythroid1_2_mouse_gastrulation	0.000276233	0.00731292	0.02146	0.00394596	0.00820051	0.00102161	0.000909035	0.000647309	0.00355508	5.11952e-06	0.00209815	0.557846	0.151081	0.00607208	4.41552e-05	0.0141594	0.0292965	0.0106588	0.00842434	0.000488163	0.126193	0.000526081	1.41022e-06	0.00321658	0.00437963	0.00185443	0.0104952	0.00076082	0.0080193	0.000121659	0.000127494	0.016673	3.72321e-05	9.97717e-08	9.18746e-05
cell_17857	HSPC_1_ys	Blood progenitors 2_2_mouse_gastrulation	0.000173381	0.00989927	0.0131117	0.00281242	0.00130452	0.000213127	0.000599242	0.000293805	0.000187836	1.19544e-05	0.00344028	0.787928	0.0949755	0.0031195	0.000174938	0.0205902	0.0277063	0.00324678	0.00744212	8.89537e-05	0.0107453	0.000416355	9.59506e-07	0.00238014	0.00212736	0.000863602	0.00407449	0.000256417	0.000465025	2.24369e-05	3.12755e-05	0.000990279	0.000156262	5.92671e-07	0.000149061
cell_17867	HSPC_2_ys	Erythroid1_2_mouse_gastrulation	7.59616e-06	0.00244739	0.00302068	8.31239e-05	0.0889887	0.000717748	0.00984101	0.00092195	0.316706	1.55525e-05	0.00150731	0.0735372	0.42509	0.00114483	0.000465407	0.0123117	0.00320043	0.0452518	0.00854795	0.000260687	0.00179323	0.00114962	5.76254e-06	0.000102732	0.000193134	5.78353e-05	0.000738193	0.000348355	2.23927e-05	5.05276e-05	0.000686502	0.000707134	4.70794e-05	3.26091e-07	3.03932e-05
cell_17892	MEMP_ys	Erythroid1_2_mouse_gastrulation	1.3307e-05	0.00164168	0.000583935	5.86249e-05	0.0515071	0.000748456	0.036681	0.00329574	0.0629743	9.04646e-05	0.00036503	0.0119466	0.118467	0.0007759	3.22327e-05	0.00191648	0.000257744	0.515948	0.181762	0.000218963	0.00592846	0.00208313	6.22878e-06	0.000122937	7.00221e-05	2.47934e-05	0.000883388	0.000154692	0.000443157	8.6508e-05	0.000374906	0.0005245	4.38779e-06	8.16059e-07	7.5212e-06
cell_17960	MEMP_ys	Erythroid1_2_mouse_gastrulation	3.60752e-06	0.00103851	0.000573705	0.000110567	0.0677206	0.000722116	0.0186417	0.00225386	0.0426546	2.01736e-05	0.000264846	0.009634	0.0388984	0.00128312	2.58123e-06	0.000762793	0.000283474	0.512262	0.283704	0.000276523	0.0111677	0.00085776	1.65777e-06	7.69804e-05	3.29299e-05	8.28098e-06	0.000399829	5.42797e-05	0.00531129	0.000138014	0.000281028	0.000556691	7.82644e-07	1.34996e-07	2.15897e-06
cell_17991	HSPC_1_ys	Erythroid1_2_mouse_gastrulation	4.76566e-05	0.00157625	0.00138919	0.0102955	0.00305761	0.000870894	6.67325e-05	4.60778e-05	0.000797494	4.26599e-07	0.000787009	0.918447	0.0248059	0.00179231	3.09356e-06	0.00113444	0.00662955	0.00113642	0.00106026	5.43455e-05	0.0200727	6.38077e-05	6.97546e-08	0.000329561	0.000239063	0.000172626	0.00300376	6.23407e-05	0.00135388	9.08813e-06	4.77485e-06	0.00067455	9.89217e-06	3.92995e-08	5.73002e-06
cell_18020	Erythroid_ys	Erythroid1_3_mouse_gastrulation	1.91438e-05	0.00876321	0.00553936	0.000431228	0.125981	0.00136181	0.0178773	0.00351509	0.276075	1.47683e-05	0.00288757	0.0874224	0.14729	0.00323463	0.000191446	0.00808558	0.00153509	0.205963	0.085778	0.000817574	0.00767008	0.00293877	3.43752e-06	0.000257553	0.000185875	0.00012958	0.00146978	0.000406659	0.000449108	0.000292563	0.00136661	0.00199162	3.30309e-05	5.3985e-07	2.19863e-05
cell_18071	Erythroid_ys	Erythroid1_2_mouse_gastrulation	1.22982e-05	0.00497844	0.00417884	0.000144961	0.0456693	0.002454	0.0136831	0.00134777	0.496019	9.61295e-05	0.00173427	0.0840442	0.232235	0.00254586	0.000408313	0.00426595	0.00178711	0.0767599	0.015405	0.000448497	0.00454897	0.00179492	2.2251e-05	0.000308134	0.000138738	6.51436e-05	0.00110384	0.000378157	7.33983e-05	5.60347e-05	0.00182941	0.00128218	9.81388e-05	1.46077e-06	8.13308e-05
cell_18115	HSPC_1_ys	Blood progenitors 2_4_mouse_gastrulation	0.000194497	0.0061295	0.003927	0.0126912	0.000282617	0.000357516	0.000469544	0.000271701	0.000148517	6.89153e-06	0.00231725	0.800048	0.0277084	0.0216073	0.000136451	0.0343047	0.0642381	0.0020815	0.00275349	0.000109448	0.00456822	0.000647345	2.63178e-07	0.00145194	0.00201262	0.000631492	0.00952201	0.000130912	0.000742898	2.85673e-05	3.18711e-05	0.000244454	0.000118259	4.26689e-07	8.54604e-05
cell_18129	Erythroid_ys	Erythroid1_2_mouse_gastrulation	1.49491e-05	0.00160833	0.00192089	0.000102269	0.0206699	0.000804455	0.00632924	0.000722861	0.454954	9.31381e-06	0.000875526	0.0827329	0.345665	0.0015902	0.000321791	0.00663207	0.00142967	0.0337918	0.0191724	0.000101537	0.0159429	0.00158045	1.85349e-06	0.000254513	9.15882e-05	3.78365e-05	0.000656719	0.000288412	0.000147199	4.46441e-05	0.000462312	0.000925295	9.16111e-05	1.63556e-07	2.48197e-05
cell_18135	HSPC_1_ys	Erythroid1_2_mouse_gastrulation	9.34236e-05	0.00405215	0.0102205	0.00717865	0.00304296	0.000286376	0.000368772	0.000228869	0.00236875	2.8034e-06	0.00160675	0.666019	0.126248	0.0210153	3.64894e-05	0.0119703	0.0381116	0.00291201	0.00502936	0.00011056	0.0761514	0.000183396	2.00245e-07	0.0012937	0.00169292	0.000419665	0.00958445	9.77335e-05	0.0074384	6.42885e-05	7.90821e-05	0.00201893	5.14732e-05	2.26821e-08	2.16769e-05
cell_18140	HSPC_2_ys	Erythroid1_2_mouse_gastrulation	1.24489e-05	0.00424941	0.0067761	0.000130553	0.0338945	9.86646e-05	0.0046549	0.00173823	0.414702	1.41168e-05	0.000896538	0.0498408	0.421597	0.00149342	0.000609044	0.00693989	0.00133421	0.0124969	0.0255161	0.000208761	0.0055939	0.00289345	2.44829e-06	0.000165545	0.000189581	7.78836e-05	0.00061163	0.000429127	5.1262e-05	5.86408e-05	0.000784286	0.00179773	0.000110236	1.37911e-07	3.04316e-05
cell_18202	HSPC_1_ys	Blood progenitors 2_2_mouse_gastrulation	6.85489e-05	0.00660557	0.0377191	0.00145173	0.00728344	5.75174e-05	0.000758166	0.00071198	0.00129396	2.5417e-06	0.00194185	0.416051	0.332303	0.0109282	4.05066e-05	0.0694149	0.0341675	0.00262081	0.00476437	0.000207982	0.0470616	0.000222905	1.21139e-07	0.00102933	0.0029871	0.00115486	0.0119664	0.00010892	0.00250246	0.000176736	0.000295129	0.00401463	5.4024e-05	9.77004e-09	3.29528e-05
cell_18203	Macrophage_ys	Blood progenitors 1_1_mouse_gastrulation	0.00204102	0.000208151	0.000523087	1.86323e-05	2.21931e-05	1.28788e-06	2.32457e-05	0.000285391	2.42187e-05	3.74152e-08	0.000315824	0.0273945	0.0242935	0.000615442	7.68516e-05	0.0001881	0.000189843	0.000153277	0.00202072	1.08238e-05	0.666766	9.7217e-05	1.77532e-09	0.243674	0.00115269	0.00029102	0.000930238	2.72624e-05	0.0199667	1.52841e-05	2.9805e-06	0.00140499	0.00722054	5.01422e-11	4.49168e-05
cell_18221	HSPC_1_ys	Blood progenitors 2_2_mouse_gastrulation	0.00111713	0.00212796	0.00456066	0.00103385	0.0010864	0.000326617	0.000609843	0.0013356	0.00026584	4.65335e-06	0.0013501	0.529383	0.0564939	0.0131552	0.000271361	0.00356916	0.0126008	0.00729055	0.066077	0.000141207	0.172209	0.0020261	1.01837e-07	0.0952428	0.0035039	0.00139245	0.0105251	0.000224589	0.00678982	3.24792e-05	1.23211e-05	0.00318575	0.00184573	7.90806e-08	0.000208564
cell_18244	HSPC_1_ys	Blood progenitors 2_3_mouse_gastrulation	7.7301e-05	0.00482184	0.0322539	0.00696876	0.00851309	7.784e-05	0.000179249	0.000427964	0.00150796	5.36437e-07	0.00104192	0.521993	0.124564	0.0140664	1.86077e-05	0.0205625	0.0317363	0.000922895	0.00234877	0.000175118	0.198444	0.000106353	2.79012e-08	0.00127961	0.00162417	0.000795697	0.00638888	0.000155999	0.0127392	0.000200042	0.000135656	0.00581092	5.08982e-05	2.75026e-09	1.08976e-05
cell_18266	MK_ys	Blood progenitors 2_4_mouse_gastrulation	6.3219e-09	1.74441e-11	1.92428e-13	9.55514e-10	2.05662e-07	1.38141e-07	1.19104e-05	5.55444e-08	9.08674e-06	6.93079e-06	2.52148e-09	1.76861e-10	7.70758e-11	1.20626e-09	3.60707e-10	2.43894e-14	6.53978e-11	0.00104225	0.998927	8.14741e-08	2.48056e-07	9.17428e-07	4.77119e-09	1.2494e-09	1.00165e-10	8.80869e-09	1.35388e-08	1.36827e-08	1.63745e-09	1.86708e-09	5.77548e-09	1.51063e-09	7.62424e-11	1.1699e-06	6.68336e-09
cell_18275	HSPC_1_ys	Blood progenitors 2_3_mouse_gastrulation	6.97148e-05	0.00223569	0.00533026	0.00844533	0.00260686	0.0002376	0.00019299	0.000214674	0.000458648	3.28467e-06	0.000920331	0.785361	0.0179717	0.0233798	5.63681e-05	0.0151678	0.0861552	0.00118852	0.00296009	0.000103374	0.0301381	0.00017961	4.1675e-07	0.00184998	0.00154331	0.000696302	0.0104015	7.1924e-05	0.00104536	2.37511e-05	1.25995e-05	0.000912852	3.87007e-05	1.68379e-07	2.63933e-05
cell_18293	Macrophage_ys	Blood progenitors 2_4_mouse_gastrulation	0.000124089	2.22839e-05	5.79203e-05	4.97044e-06	1.64529e-05	6.89301e-06	3.26688e-06	3.55083e-05	6.59487e-06	2.74757e-09	1.49433e-05	0.015142	0.000270196	3.19701e-05	2.26665e-06	1.099e-05	2.36874e-05	0.00013417	0.00120162	2.81851e-06	0.919172	8.66872e-05	1.36744e-10	0.0419756	0.000235658	2.10721e-05	3.71569e-05	1.37484e-05	0.0204737	5.64157e-07	1.09717e-07	0.000661753	0.000204647	3.09556e-11	4.64073e-06
cell_18334	HSPC_1_ys	Blood progenitors 2_1_mouse_gastrulation	8.74235e-05	0.00150053	0.00224301	0.0147173	0.000508301	0.000192142	7.80036e-05	4.14078e-05	0.000598179	1.87675e-07	0.000915364	0.920476	0.0122437	0.00428622	1.70813e-05	0.00464425	0.0121439	0.000240331	0.00229339	4.68987e-05	0.0172099	8.35833e-05	3.80956e-08	0.000332332	0.000359501	0.000199274	0.00362379	4.59744e-05	0.000459938	9.94788e-06	6.74464e-06	0.000360268	2.69249e-05	2.56172e-08	8.6613e-06
cell_18383	Erythroid_ys	Erythroid1_2_mouse_gastrulation	3.64143e-06	0.000819671	0.00166539	3.62249e-05	0.0771635	0.00178755	0.0047877	0.00131961	0.635808	1.07252e-05	0.000636476	0.0250349	0.151561	0.000926614	5.38967e-05	0.00262559	0.000288523	0.0515786	0.0243161	0.000133387	0.0159312	0.00105033	2.24342e-06	0.000170182	4.71349e-05	3.38691e-05	0.000549358	0.000192584	3.97591e-05	6.70469e-05	0.000451164	0.000885352	1.94523e-05	7.41403e-08	3.35018e-06
cell_18390	HSPC_1_ys	Erythroid1_3_mouse_gastrulation	2.89306e-05	0.00266016	0.00847348	0.0107158	0.00992986	0.000832119	9.155e-05	6.93088e-05	0.00227978	3.81834e-07	0.00089843	0.806492	0.0188889	0.00837015	6.19454e-06	0.00843921	0.0341388	0.00249295	0.00103441	4.50786e-05	0.0633312	7.56582e-05	1.42931e-07	0.000621322	0.000633304	0.000181685	0.00344947	5.75584e-05	0.0145832	9.39805e-06	4.88024e-06	0.00114855	8.33522e-06	2.91388e-08	8.06104e-06
cell_18407	HSPC_1_ys	Blood progenitors 2_3_mouse_gastrulation	0.000377077	0.00330267	0.0244669	0.00144006	0.00059919	5.02318e-05	0.0002339	0.000400079	0.000207802	5.18795e-07	0.0016708	0.764838	0.0829666	0.00385533	0.000198376	0.00433069	0.0180179	0.00135848	0.00707922	0.000107077	0.06314	0.000336589	8.28645e-08	0.0100783	0.00193567	0.00114985	0.00336588	0.000114851	0.0017876	3.26817e-05	4.15372e-05	0.00214658	0.00030859	2.15407e-08	6.13052e-05
cell_18430	MK_ys	Erythroid1_2_mouse_gastrulation	5.64219e-06	0.000266845	3.34026e-05	6.99939e-05	0.0138847	0.000763516	0.0190486	0.00116035	0.00803861	2.09917e-05	0.000223479	0.00484089	0.00268066	0.000373188	2.27676e-06	8.31033e-05	8.65691e-05	0.390856	0.550799	6.44133e-05	0.00239377	0.00166105	5.48731e-07	4.62045e-05	2.2872e-05	8.96245e-06	0.000263442	6.74349e-05	0.00212201	8.91432e-06	2.13808e-05	7.24377e-05	1.21412e-06	7.0909e-07	6.22513e-06
cell_18436	Macrophage_ys	Blood progenitors 2_3_mouse_gastrulation	0.000353265	1.78735e-05	9.08519e-05	4.21151e-06	7.13369e-05	5.13338e-05	3.4534e-06	8.57289e-05	9.75396e-06	2.95862e-08	3.67327e-05	0.0265461	0.00285111	0.000187334	9.53105e-06	1.29607e-05	9.3634e-05	0.000152971	0.000821806	1.5607e-06	0.79501	4.15115e-05	2.15401e-09	0.147063	0.000260505	2.04718e-05	0.000106097	1.48297e-05	0.0249297	1.58344e-07	3.61057e-08	0.000459244	0.000681232	6.20414e-11	1.20268e-05
cell_18446	HSPC_1_ys	Blood progenitors 2_3_mouse_gastrulation	7.94915e-05	0.00295162	0.013186	0.00974589	0.0038042	0.000201549	0.000133691	9.13042e-05	0.000575539	3.06313e-07	0.00170417	0.866968	0.0292636	0.00126009	1.53103e-05	0.00369355	0.0085829	0.00242752	0.00141277	6.85905e-05	0.0434427	0.000122124	5.35444e-08	0.000987531	0.000779391	0.000622837	0.00274768	5.45878e-05	0.00300469	1.81535e-05	1.02774e-05	0.00200474	2.03111e-05	3.18565e-08	1.87004e-05
cell_18491	HSPC_1_ys	Blood progenitors 2_3_mouse_gastrulation	3.562e-05	0.00457698	0.0184225	0.0111145	0.00746555	0.00024802	0.00012328	0.000117027	0.000540144	3.58465e-07	0.00128038	0.851942	0.0571548	0.00628008	8.45541e-06	0.0033863	0.0100339	0.00211731	0.000813989	5.96098e-05	0.0178757	6.66224e-05	6.26626e-08	0.000495651	0.000549298	0.000146915	0.00220789	5.17223e-05	0.00187492	1.14047e-05	8.85398e-06	0.000965102	1.47367e-05	1.23288e-08	1.04799e-05
cell_18511	HSPC_2_ys	Erythroid1_2_mouse_gastrulation	5.25766e-05	0.00396787	0.00285002	0.000191164	0.0166975	0.00174683	0.0193696	0.00260292	0.282957	3.72111e-05	0.00366523	0.113327	0.316156	0.00284368	0.000476226	0.00469634	0.00134967	0.13289	0.0712446	0.000280033	0.0100252	0.00559264	1.18694e-05	0.000571197	0.000100667	7.69395e-05	0.00107352	0.000887072	0.000168857	0.00013441	0.00218862	0.00156642	0.000145938	1.25555e-06	5.33924e-05
cell_18514	HSPC_1_ys	Erythroid1_2_mouse_gastrulation	0.000125049	0.00397436	0.00607856	0.00233493	0.0172888	0.00213224	0.0330454	0.027394	0.0104029	3.39381e-05	0.00213998	0.312227	0.304551	0.0229936	2.56514e-05	0.00804517	0.00540602	0.0645989	0.0620469	0.000377973	0.0740017	0.0188428	2.4414e-06	0.00197961	0.000627935	0.000387595	0.0065882	0.00038706	0.00726924	0.000182563	0.000136611	0.00431728	2.15832e-05	3.78467e-07	3.25849e-05
cell_18551	HSPC_1_ys	Blood progenitors 2_3_mouse_gastrulation	7.02385e-05	0.00249043	0.00686409	0.0131285	0.00174746	0.000701726	0.000141721	0.000262231	0.000635544	7.88066e-07	0.00125067	0.846242	0.0415981	0.00896813	2.26337e-05	0.0107347	0.01651	0.000463491	0.00126334	0.000125216	0.0268558	0.000181116	1.54731e-07	0.00121632	0.00168123	0.000605914	0.00970207	0.000120281	0.00410667	3.00362e-05	1.69831e-05	0.0021968	3.57694e-05	3.71785e-08	3.02075e-05
cell_18559	HSPC_1_ys	Blood progenitors 2_3_mouse_gastrulation	6.81456e-05	0.00264868	0.0116138	0.0019473	0.00119016	0.000171785	0.000276394	0.000624108	0.000886728	1.40468e-06	0.00114514	0.495769	0.195031	0.0173119	2.21497e-05	0.0153873	0.0237998	0.00101778	0.00237662	0.000123865	0.201252	0.000122823	8.26241e-08	0.00417331	0.0017302	0.000426	0.00549925	8.26425e-05	0.011616	0.000277448	0.000111253	0.00325224	3.38887e-05	4.93452e-09	9.78235e-06
cell_18561	Macrophage_ys	Haematoendothelial progenitors_3_mouse_gastrulation	0.00143833	0.000656323	0.00124902	3.73004e-05	0.000111963	1.02146e-05	3.03727e-05	0.000508847	2.67931e-05	1.75696e-07	0.000110899	0.0391241	0.029267	0.000377944	5.04717e-05	0.00029448	0.00100138	0.00049381	0.00676751	5.44406e-05	0.627419	0.000217014	4.32324e-08	0.257243	0.00461474	0.000403016	0.00102898	7.24728e-05	0.0228376	1.57755e-05	1.78934e-06	0.00197376	0.00246247	4.30605e-10	9.9906e-05
cell_18567	HSPC_1_ys	Erythroid1_2_mouse_gastrulation	0.000106311	0.00273107	0.0043564	0.00819361	0.00361249	0.000918254	0.00035506	0.00031886	0.00243019	1.05841e-06	0.00150122	0.79529	0.0224199	0.0121375	1.12806e-05	0.00516342	0.0143753	0.00609423	0.00480289	0.000211217	0.0967274	0.000282713	1.71136e-07	0.0016467	0.00119143	0.000457818	0.00451497	0.000273792	0.00584348	2.25401e-05	6.23281e-06	0.00396558	2.44443e-05	3.95975e-08	1.2526e-05
cell_18598	HSPC_1_ys	Erythroid1_2_mouse_gastrulation	6.17289e-05	0.00172235	0.00199263	0.00816813	0.00309796	0.000384674	0.00016918	0.000311871	0.00181525	2.46225e-07	0.00127157	0.853569	0.0433233	0.003525	1.42754e-05	0.00956821	0.00813451	0.00130683	0.00450981	0.000159514	0.0451824	0.000101102	5.06022e-08	0.000385718	0.00139434	0.000578136	0.00487173	0.000209366	0.00200791	1.55642e-05	4.42857e-06	0.00210256	2.21229e-05	5.328e-09	1.80485e-05
cell_18610	Erythroid_ys	Erythroid2_0_mouse_gastrulation	5.05341e-06	0.000510199	0.000348707	2.62519e-05	0.0265335	0.00116556	0.00408499	0.000513952	0.701056	7.65868e-06	0.000567217	0.0542356	0.107186	0.000744111	6.36303e-05	0.00234269	0.000321981	0.0763744	0.0136485	0.000108222	0.0073152	0.00109404	2.66557e-06	0.000167808	3.73631e-05	1.71727e-05	0.000533987	0.00018107	8.60573e-05	1.9097e-05	0.000206498	0.000466567	2.4812e-05	1.23101e-07	3.3485e-06
cell_18611	HSPC_1_ys	Blood progenitors 1_0_mouse_gastrulation	0.000431112	0.00987484	0.00752394	0.00481764	0.00018447	8.2306e-05	0.000420919	0.000177741	0.000102097	0.000100252	0.00145625	0.413072	0.176643	0.00821179	0.00108741	0.0229929	0.321852	0.00280016	0.00644447	0.000107284	0.0020368	8.61953e-05	6.15503e-06	0.00553144	0.0025501	0.000629986	0.00891315	0.000128035	0.000146546	5.78943e-05	0.00019148	0.00015918	0.000708797	2.04084e-06	0.000470516
cell_18622	HSPC_1_ys	Erythroid1_2_mouse_gastrulation	4.99395e-05	0.00362613	0.0117083	0.0105312	0.00840443	0.000170494	8.55229e-05	0.00012409	0.00231123	2.48148e-07	0.00146687	0.832177	0.0542408	0.0059132	1.19355e-05	0.00659663	0.0138685	0.00059985	0.00227899	8.80893e-05	0.0333815	0.000109439	7.96906e-08	0.000344588	0.000721001	0.000289098	0.00451597	0.00010444	0.00391681	2.34508e-05	2.64365e-05	0.00228461	1.55947e-05	1.27769e-08	1.33957e-05
cell_18674	HSPC_1_ys	Blood progenitors 2_3_mouse_gastrulation	5.01984e-05	0.00714668	0.00744406	0.00345898	0.0448816	0.000127035	0.000669901	0.000330942	0.00326008	3.42917e-06	0.00199027	0.450893	0.266626	0.00440891	2.17047e-05	0.0448483	0.076744	0.00755863	0.0123286	0.000113882	0.0361692	0.000247725	4.32479e-07	0.000752046	0.00232702	0.000537232	0.00749094	0.000194234	0.0173672	6.05563e-05	0.000127014	0.00173904	4.2738e-05	4.77473e-08	3.85533e-05
cell_18678	Erythroid_ys	Erythroid1_2_mouse_gastrulation	1.37352e-06	0.000329818	9.63355e-05	2.3611e-05	0.0077648	0.00190323	0.00274462	0.000192571	0.838571	2.95559e-06	0.000148846	0.0174168	0.102273	0.000578492	2.50346e-05	0.000819279	0.000250686	0.0144676	0.00984142	6.28645e-05	0.000967752	0.000658041	1.56608e-06	3.48177e-05	1.58285e-05	1.37581e-05	0.000370929	7.00564e-05	1.22418e-05	1.56644e-05	0.000140446	0.000175767	6.60045e-06	5.5367e-08	2.21114e-06
cell_18686	HSPC_2_ys	Blood progenitors 2_2_mouse_gastrulation	0.000463872	0.00680884	0.0121983	0.00171382	0.00172931	6.78326e-05	0.00164755	0.00143602	0.00046422	3.46488e-06	0.00132187	0.232202	0.602585	0.0156016	9.09268e-05	0.0158126	0.0314563	0.00392391	0.0219642	0.000188707	0.0224609	0.000744401	2.89897e-07	0.00726169	0.00450116	0.00072749	0.00604015	0.000104646	0.00395734	0.000378493	0.000288814	0.00165209	0.000146648	1.19828e-08	5.52481e-05
cell_18707	HSPC_1_ys	Blood progenitors 2_3_mouse_gastrulation	5.29676e-05	0.0034922	0.0149211	0.00537428	0.00261311	0.000264837	0.000113432	0.000101018	0.000848503	6.43149e-07	0.00115162	0.807977	0.0744868	0.00640626	1.43583e-05	0.00467034	0.0214713	0.000666386	0.000958092	8.98776e-05	0.041254	7.75149e-05	3.24634e-08	0.00186599	0.00132424	0.000576164	0.00473574	7.30372e-05	0.0021744	4.6253e-05	6.50084e-05	0.00204947	6.02015e-05	1.22712e-08	2.36866e-05
cell_18719	Macrophage_ys	Blood progenitors 2_3_mouse_gastrulation	9.34694e-06	4.73947e-06	6.00698e-05	2.24322e-06	1.72588e-05	3.84159e-07	3.10506e-08	3.31793e-06	9.11739e-07	3.4644e-11	1.87159e-06	0.00131545	6.77927e-05	6.57209e-06	6.06075e-08	4.6377e-07	6.3745e-06	1.39707e-05	4.68693e-05	7.65674e-07	0.960553	2.09808e-06	3.979e-12	0.0119406	4.4253e-05	2.60809e-06	2.65527e-06	1.86375e-06	0.0252592	4.04624e-08	1.85321e-09	0.000626623	7.8214e-06	1.27529e-13	1.99899e-07
cell_18720	Macrophage_ys	Blood progenitors 1_0_mouse_gastrulation	0.00225164	0.000461832	0.000694268	0.000114499	0.000245728	6.10997e-05	4.24131e-05	0.000467622	6.65436e-05	2.64852e-07	0.00035704	0.142415	0.0216798	0.000485081	0.000191746	0.000401577	0.00209165	0.00127897	0.00976139	6.74345e-05	0.572742	0.000386082	2.11415e-08	0.202895	0.00377077	0.000825032	0.00163458	0.000260748	0.026916	1.51022e-05	2.88905e-06	0.00422451	0.00306825	2.2042e-09	0.000123067
cell_18736	MEMP_ys	Erythroid1_2_mouse_gastrulation	8.64193e-06	0.00247105	0.00199264	0.000249289	0.0898671	0.000913484	0.0185822	0.001715	0.0209791	2.54108e-05	0.00118147	0.0369253	0.31593	0.00122445	1.42381e-05	0.00702155	0.00198473	0.362931	0.123486	0.000130312	0.00746563	0.000348832	9.23109e-07	0.000134294	0.00014216	2.99217e-05	0.000984935	0.000124092	0.00177191	0.000144245	0.000418033	0.000787716	4.84815e-06	1.12956e-07	9.37147e-06
cell_18814	Erythroid_ys	Erythroid1_3_mouse_gastrulation	8.66701e-06	0.00149489	0.0011006	0.000153249	0.0404671	0.0013484	0.00253736	0.000355838	0.583894	1.78404e-06	0.00159331	0.160061	0.137255	0.000873994	0.000264851	0.00277863	0.00079277	0.0488112	0.00930546	5.16794e-05	0.00395664	0.00118123	4.95694e-07	0.000183998	4.95171e-05	3.25719e-05	0.000579812	0.000342815	1.71696e-05	8.45555e-06	0.000111747	0.000297567	7.30089e-05	1.28666e-07	1.41254e-05
cell_18847	MK_ys	Erythroid1_2_mouse_gastrulation	4.50215e-06	0.00104078	0.000155933	1.48706e-05	0.0260452	0.000862564	0.0557702	0.00878546	0.0282269	1.31967e-05	0.000178583	0.00879398	0.13815	0.000902005	1.76657e-06	0.000205273	5.78701e-05	0.226801	0.483354	0.000364375	0.00700342	0.00914717	1.36839e-06	5.97971e-05	2.28139e-05	7.12239e-06	0.000209896	0.000103913	0.0032811	8.63743e-05	0.000135189	0.000210302	5.39853e-07	7.31199e-08	1.5426e-06
cell_18910	HSPC_1_ys	Blood progenitors 2_3_mouse_gastrulation	5.79293e-05	0.0027928	0.00617004	0.0036182	0.00159669	0.000183413	0.000189103	0.000113301	0.00107806	4.0394e-07	0.000736037	0.851554	0.0353648	0.00360627	4.10373e-05	0.00535711	0.0189735	0.000636343	0.00136908	5.61477e-05	0.0552144	0.00016844	1.44373e-07	0.000470893	0.000749232	0.000399064	0.00626636	0.00011375	0.00165867	1.07858e-05	8.54168e-06	0.00139125	3.36899e-05	3.90062e-08	2.04472e-05
cell_18924	HSPC_1_ys	Erythroid1_2_mouse_gastrulation	9.831e-05	0.00247083	0.00263648	0.00739504	0.00274574	0.000235665	7.79843e-05	5.98301e-05	0.00114307	2.59504e-07	0.00142763	0.901637	0.00773538	0.00226609	3.43143e-05	0.00796738	0.0119915	0.00126366	0.00217032	7.2313e-05	0.0329512	0.000134673	2.04819e-07	0.000557258	0.00105815	0.000232464	0.00456142	0.000128272	0.00622733	6.9656e-06	3.85596e-06	0.000630169	6.13616e-05	4.43236e-08	1.74594e-05
cell_18939	HSPC_1_ys	Blood progenitors 2_4_mouse_gastrulation	0.000137051	0.00178	0.00575046	0.00458438	0.00155744	6.01065e-05	0.000229152	0.000192371	0.00062836	1.38925e-06	0.000991207	0.838184	0.0263961	0.0132909	8.98626e-05	0.00564377	0.0608035	0.00109738	0.00336849	6.2848e-05	0.0218607	0.000125835	8.71481e-08	0.00158426	0.000851122	0.000270032	0.00872155	4.66044e-05	0.000986615	3.55901e-05	3.61126e-05	0.000530979	8.32406e-05	5.52957e-08	1.81116e-05
cell_18984	MK_ys	Blood progenitors 2_3_mouse_gastrulation	4.75591e-05	2.30003e-05	1.77479e-05	3.85518e-06	0.000258676	6.38239e-05	0.262053	0.0398931	0.000127451	1.54233e-05	0.000242558	0.00414327	0.00379491	8.53038e-05	3.95941e-05	8.35096e-05	3.91908e-06	0.128592	0.323378	8.21297e-06	0.000206111	0.236326	6.87755e-06	8.08926e-05	4.01515e-05	4.47956e-05	0.000301866	2.6954e-05	7.05866e-06	1.20283e-06	6.43406e-06	3.61068e-05	8.25989e-06	2.28265e-06	3.10192e-05
cell_18991	Macrophage_ys	Blood progenitors 1_0_mouse_gastrulation	0.00288946	0.000174323	0.000618172	1.5158e-05	1.75478e-05	3.95548e-07	6.24373e-05	0.000514074	4.45654e-05	5.16776e-08	7.20046e-05	0.020432	0.00414108	0.000477973	0.000362303	0.000246316	0.000599748	0.000317473	0.00237511	2.94129e-05	0.713027	0.000573095	1.33967e-09	0.219485	0.00383215	0.000686629	0.000975431	6.22929e-05	0.0131185	1.84732e-05	4.19467e-06	0.00291887	0.0117735	7.49945e-11	0.000134952
cell_19017	Macrophage_ys	Blood progenitors 2_3_mouse_gastrulation	3.46313e-05	6.9895e-06	5.49239e-05	4.25861e-06	0.000128276	2.64904e-05	8.32363e-07	3.5804e-05	1.21745e-05	3.21084e-10	1.08595e-05	0.0104056	0.000702789	2.35975e-05	4.49295e-07	8.03133e-06	5.83147e-05	0.000264124	0.000458596	1.64059e-06	0.936951	1.53665e-05	5.00475e-11	0.0443542	0.000204454	9.2533e-06	3.80732e-05	3.89465e-06	0.00563992	3.03803e-07	1.54176e-08	0.000513864	3.05142e-05	2.43773e-12	7.28803e-07
cell_19020	HSPC_1_ys	Blood progenitors 2_3_mouse_gastrulation	5.86192e-05	0.00306467	0.00234297	0.0110535	0.000824619	0.000233618	0.000415668	4.77216e-05	0.00118169	2.13932e-06	0.000556114	0.879001	0.0152087	0.00276378	2.71625e-05	0.00380579	0.0175721	0.00203468	0.00718339	9.00922e-05	0.0368598	0.000231796	1.7046e-07	0.00104311	0.000925559	0.00053275	0.0101212	6.62687e-05	0.00189997	1.59472e-05	2.14038e-05	0.000693817	6.8735e-05	3.24059e-07	5.17348e-05
cell_19043	Macrophage_ys	Haematoendothelial progenitors_3_mouse_gastrulation	0.00215104	0.000232097	0.000554351	7.082e-05	9.33395e-05	4.25789e-06	1.00195e-05	0.000328027	1.00351e-05	4.6341e-08	0.000214533	0.0995454	0.0236356	7.94435e-05	0.000127556	6.61777e-05	0.000600388	6.52898e-05	0.00156971	1.36333e-05	0.447449	0.000152385	7.2281e-09	0.403005	0.00390803	0.000677263	0.000445413	0.000100944	0.00212546	2.65406e-06	6.02959e-07	0.00168546	0.0108171	3.17731e-10	0.000258083
cell_19085	HSPC_1_ys	Blood progenitors 2_3_mouse_gastrulation	8.81679e-05	0.00518665	0.0142877	0.00832926	0.00227307	0.000159282	0.000372975	0.000383887	0.00137769	1.07465e-06	0.00121535	0.754869	0.0491574	0.0143129	3.97006e-05	0.0355934	0.073927	0.00346571	0.00188304	0.000199288	0.0151732	0.000167399	1.17784e-07	0.00113737	0.00331479	0.000840107	0.00679122	0.000111687	0.00281063	5.46672e-05	3.44903e-05	0.00235161	4.11198e-05	5.07062e-08	4.85018e-05
cell_19092	Erythroid_ys	Erythroid1_2_mouse_gastrulation	4.83456e-05	0.00308858	0.00229933	0.000249133	0.0298351	0.00269909	0.00689731	0.000499361	0.505228	0.000126355	0.00291035	0.110619	0.149057	0.00240637	0.00106343	0.00252499	0.00181666	0.112066	0.0487159	0.000153848	0.0103769	0.000955656	2.77551e-05	0.000730961	0.000147645	0.00010528	0.00193136	0.00114995	1.72102e-05	2.99803e-05	0.000352628	0.00154832	0.000277113	4.40161e-06	4.05513e-05
cell_19177	Macrophage_ys	Blood progenitors 2_2_mouse_gastrulation	0.000189374	2.08976e-05	0.000383998	2.07383e-06	3.19107e-05	8.0807e-07	8.7174e-07	2.10045e-05	2.41181e-06	1.76464e-09	1.53126e-05	0.00625959	0.00163115	4.09877e-05	3.14568e-06	4.53902e-06	3.58419e-05	7.83921e-05	0.00083464	3.11549e-06	0.88882	2.18519e-05	2.94831e-10	0.0967019	0.000309966	5.67091e-05	9.77291e-06	1.80697e-05	0.00294428	3.71403e-07	1.961e-08	0.00125207	0.000301727	1.12426e-11	3.49852e-06
cell_19201	HSPC_1_ys	Erythroid1_2_mouse_gastrulation	3.41375e-05	0.00107193	0.00107626	0.0063317	0.00616326	0.00153339	0.000193914	0.00014366	0.00169305	1.27217e-07	0.00072258	0.901362	0.0406106	0.00431448	5.60131e-06	0.00185781	0.00373283	0.00260361	0.00172903	4.16e-05	0.0167471	0.00014757	3.23724e-08	0.000364781	0.000354756	0.000137968	0.00252878	2.69118e-05	0.00352757	5.78485e-06	2.22498e-06	0.000914559	7.88637e-06	9.34783e-09	1.26159e-05
cell_19202	HSPC_1_ys	Blood progenitors 1_0_mouse_gastrulation	0.00753797	0.00609808	0.00411913	0.000559202	0.0016469	0.000647619	0.000895661	0.00158883	0.000203924	0.000223645	0.00402898	0.401051	0.195204	0.00299817	0.00188548	0.0345729	0.0735171	0.00235408	0.0202686	0.000192892	0.112561	0.00128681	2.66708e-05	0.0616898	0.026208	0.00844503	0.015824	0.00146032	0.0052945	0.000291577	0.000166792	0.0022751	0.00406224	4.70118e-06	0.000809038
cell_19207	Erythroid_ys	Erythroid1_2_mouse_gastrulation	2.44505e-05	0.00151836	0.00296208	0.000190923	0.0129647	0.00338484	0.0174707	0.000388932	0.642379	2.19344e-05	0.00158163	0.152683	0.0254189	0.000847597	0.00204927	0.00314282	0.000876092	0.0920061	0.022394	0.000152355	0.00728042	0.00556183	2.41199e-06	0.000619332	0.000136582	0.000172273	0.00156994	0.000515902	1.58253e-05	5.09438e-06	6.0598e-05	0.000865692	0.000478573	5.36987e-06	0.000252783
cell_19231	HSPC_1_ys	Blood progenitors 2_2_mouse_gastrulation	0.000146418	0.00340116	0.00810982	0.00574381	0.00089517	0.000482457	0.000613409	0.000416961	0.000526932	5.65184e-06	0.00197726	0.792288	0.0904916	0.00883412	0.000250369	0.0150349	0.0425329	0.0020797	0.00474644	7.67922e-05	0.00649028	0.00034181	3.92116e-07	0.00193953	0.00175742	0.000774791	0.00849158	0.000151256	0.000238826	1.56382e-05	2.57617e-05	0.00067944	0.000245509	2.62119e-07	0.000193574
cell_19260	HSPC_1_ys	Erythroid1_2_mouse_gastrulation	6.93834e-05	0.0017659	0.00807907	0.00576729	0.0257054	0.00109782	0.00324132	0.00103651	0.00444502	4.16158e-06	0.00106516	0.753645	0.0525085	0.00343375	1.2441e-05	0.0068483	0.012273	0.020294	0.017172	0.000106996	0.053817	0.00152131	5.38014e-07	0.00208027	0.000894101	0.000713398	0.014851	0.000149636	0.00327984	1.61537e-05	9.44538e-06	0.00404657	1.99719e-05	2.61035e-07	2.9183e-05
cell_19275	Erythroid_ys	Erythroid1_2_mouse_gastrulation	2.99763e-05	0.00668842	0.00549438	0.000122234	0.0278369	0.00252926	0.00684189	0.0010107	0.355588	3.55408e-05	0.0048587	0.109121	0.30943	0.00172673	0.00130569	0.0060015	0.000885998	0.0811318	0.0621406	0.000302844	0.00814045	0.00243093	1.15291e-05	0.000517803	0.000198252	0.000125729	0.00113641	0.00116898	7.13349e-05	4.83435e-05	0.000868014	0.00192401	0.000209578	1.32245e-06	6.53139e-05
cell_19316	HSPC_1_ys	Blood progenitors 2_2_mouse_gastrulation	6.28134e-05	0.0034593	0.00329	0.00762624	0.0021823	0.00142539	0.00283956	0.00177478	0.00309805	1.64193e-05	0.000827909	0.641524	0.107704	0.0442154	9.4136e-05	0.0281294	0.120655	0.00395732	0.00858652	0.000122369	0.00509957	0.000771827	1.56157e-06	0.00124556	0.000701566	0.000360585	0.00830887	8.25008e-05	0.00116883	5.10718e-05	9.18932e-05	0.000479582	2.66459e-05	7.8047e-07	1.85429e-05
cell_19329	HSPC_1_ys	Blood progenitors 2_2_mouse_gastrulation	0.000104453	0.00428319	0.0187175	0.00220913	0.00737251	9.15991e-05	0.00150406	0.00124457	0.00245479	1.49097e-05	0.00207583	0.49539	0.248229	0.0309269	7.70202e-05	0.0538049	0.0588911	0.00354319	0.0115929	0.000201844	0.0287307	0.000298602	6.49302e-07	0.00136469	0.00194393	0.000804265	0.018017	0.000181811	0.00254655	0.000136848	0.00029679	0.0028466	7.4063e-05	5.45296e-08	2.81749e-05
cell_19341	Erythroid_ys	Erythroid1_2_mouse_gastrulation	1.08315e-05	0.000911106	0.000560702	3.47469e-05	0.0210382	0.000150524	0.00185675	0.000372652	0.810133	2.49123e-06	0.00126983	0.0682537	0.0465873	0.000309198	0.000359551	0.00269261	0.000400488	0.0164923	0.0162592	5.98044e-05	0.00914402	0.000659512	9.6902e-07	6.63103e-05	6.02689e-05	6.2681e-05	0.00060511	0.000393645	2.26934e-05	6.89573e-06	0.000167823	0.000920868	0.000119482	1.49921e-07	1.46898e-05
cell_19348	Macrophage_ys	Blood progenitors 2_4_mouse_gastrulation	0.000134365	1.9251e-05	6.66941e-05	6.12529e-06	2.27032e-05	5.97811e-06	6.70609e-07	1.91373e-05	2.78832e-06	7.15403e-10	1.03123e-05	0.0161203	0.00174505	3.25777e-05	1.0525e-06	3.52692e-06	4.30066e-05	6.13837e-05	0.000329203	1.10263e-06	0.907001	1.58337e-05	4.29799e-11	0.0568585	0.000168024	9.02954e-06	1.44131e-05	5.18227e-06	0.0169887	1.98153e-07	7.40743e-09	0.000227187	8.49039e-05	4.74212e-12	2.10229e-06
cell_19382	HSPC_1_ys	Blood progenitors 2_3_mouse_gastrulation	0.000105751	0.00646637	0.0124847	0.0335671	0.0158063	0.00182393	0.000411246	0.000145512	0.00373082	3.88259e-06	0.00161555	0.718769	0.0314972	0.00953001	3.6461e-05	0.00887114	0.0574824	0.00708329	0.013911	0.000272783	0.0528782	0.000183454	4.0048e-07	0.000776034	0.00171654	0.000902909	0.0123628	0.000134702	0.00514569	6.99595e-05	5.39839e-05	0.00209276	3.64951e-05	1.46837e-07	3.15072e-05
cell_19394	HSPC_1_ys	Erythroid1_2_mouse_gastrulation	7.68701e-05	0.00333076	0.00677318	0.0188378	0.050129	0.000508696	0.000471484	0.000304204	0.00377577	1.57201e-06	0.00120146	0.747655	0.0515656	0.00599947	1.57234e-05	0.00454536	0.0225891	0.00620615	0.0118697	0.000137275	0.0472565	0.000169969	2.28222e-07	0.000967527	0.00136294	0.000320222	0.00779986	8.55014e-05	0.00366715	4.19514e-05	1.54684e-05	0.00227768	2.4468e-05	4.28197e-08	1.69394e-05
cell_19416	Erythroid_ys	Erythroid1_2_mouse_gastrulation	4.30105e-05	0.00169292	0.000852578	0.000146361	0.00531125	0.00185398	0.0019616	0.000314961	0.704206	5.39221e-06	0.00149235	0.209822	0.0246492	0.000836938	0.000635349	0.0013977	0.000646467	0.0151606	0.00985302	0.000208142	0.00893901	0.0038524	3.1234e-06	0.000500978	0.000210299	0.000200985	0.001288	0.000739456	2.23551e-05	5.39612e-06	5.60938e-05	0.00274067	0.000294162	1.22081e-06	5.57903e-05
cell_19462	HSPC_1_ys	Erythroid1_2_mouse_gastrulation	0.000114438	0.0016252	0.008181	0.0338352	0.00941415	0.00205874	0.000172209	0.000190645	0.00334794	1.36776e-06	0.00226812	0.733341	0.0555608	0.0087252	1.50799e-05	0.00229456	0.0183456	0.00344433	0.00901938	9.45974e-05	0.086612	8.71001e-05	2.13906e-07	0.00213028	0.000968821	0.000638907	0.008243	6.70659e-05	0.00537186	2.70941e-05	1.29744e-05	0.00371645	4.22557e-05	3.14907e-08	3.19809e-05
cell_19485	HSPC_1_ys	Blood progenitors 2_3_mouse_gastrulation	5.4646e-05	0.00436451	0.0133725	0.0228194	0.00234042	0.000222347	0.000370265	0.000230408	0.00148839	8.47758e-07	0.00151723	0.791688	0.0438997	0.0138881	1.89574e-05	0.00861182	0.0401593	0.0024123	0.00214711	0.000147425	0.0335393	0.00035285	6.25661e-08	0.00147546	0.00112809	0.000382603	0.00704917	0.000102739	0.00423432	2.37978e-05	1.83693e-05	0.00186094	4.78686e-05	4.03251e-08	3.02692e-05
cell_19563	MK_ys	Blood progenitors 2_4_mouse_gastrulation	1.08408e-08	5.41007e-11	4.94157e-13	6.59763e-10	7.68185e-09	2.37419e-08	2.15486e-05	1.15186e-07	4.47309e-06	8.30226e-06	1.21926e-09	5.46387e-11	3.97728e-11	6.5739e-09	1.00933e-09	6.87401e-14	8.12808e-11	0.000363886	0.999601	4.20318e-08	7.4031e-08	4.21774e-07	4.43244e-09	4.96347e-10	2.4495e-10	6.93218e-09	1.43805e-08	1.58156e-08	8.66348e-10	6.41022e-09	4.33614e-08	1.80977e-09	2.02164e-10	2.92381e-07	3.89162e-09
cell_19585	HSPC_1_ys	Blood progenitors 2_3_mouse_gastrulation	0.000103967	0.00441492	0.0308156	0.00566438	0.0119422	0.000429753	0.000380439	0.000812089	0.00174375	2.06839e-06	0.00152333	0.642622	0.120232	0.00767992	2.73786e-05	0.0151999	0.0259014	0.0024636	0.00221085	0.000214301	0.102925	0.000191052	1.21887e-07	0.00212059	0.00288641	0.000985495	0.00637401	9.8583e-05	0.00599795	0.000127232	0.000107803	0.00371621	7.04765e-05	9.18745e-09	1.50611e-05
cell_19606	Erythroid_ys	Erythroid1_2_mouse_gastrulation	2.54565e-05	0.00261754	0.0031952	0.000156495	0.0454869	0.000662587	0.00348152	0.000527604	0.464568	4.15919e-06	0.00413143	0.2535	0.109493	0.00186094	0.00099123	0.00314628	0.000997442	0.0757119	0.0168426	0.000204943	0.00694291	0.00157992	2.08581e-06	0.000378328	0.000150447	0.000106337	0.000953585	0.000565289	1.62292e-05	8.48752e-06	0.000120762	0.00133853	0.00017892	6.87528e-07	5.34352e-05
cell_19640	Erythroid_ys	Blood progenitors 2_3_mouse_gastrulation	1.48601e-05	0.00291031	0.0062866	0.000103837	0.0311594	0.00410991	0.0129319	0.00192058	0.554813	8.29773e-05	0.000874449	0.0448286	0.195039	0.00491614	0.000226697	0.00410567	0.00274021	0.0720594	0.0409277	0.000348348	0.0119173	0.00110358	3.59882e-06	0.000553884	0.000198277	6.03037e-05	0.000712667	0.000844538	0.000254973	0.000166125	0.00204317	0.00167903	4.47372e-05	1.00367e-06	1.79863e-05
cell_19698	HSPC_1_ys	Blood progenitors 2_3_mouse_gastrulation	8.81994e-05	0.00567345	0.0191737	0.0162957	0.00189771	0.000573081	0.000284863	0.000141645	0.00157685	4.08437e-06	0.0018377	0.845879	0.020944	0.0138615	3.58587e-05	0.0130947	0.0301992	0.00143043	0.00145617	0.000100163	0.01172	0.000244966	4.21165e-07	0.00171015	0.00102219	0.000480961	0.0058379	0.000106498	0.00191022	2.14166e-05	2.47391e-05	0.00228393	6.84695e-05	1.80009e-07	1.99319e-05
cell_19699	MK_ys	Blood progenitors 2_3_mouse_gastrulation	1.60395e-05	0.000505288	0.000210985	0.000203453	0.0311459	0.0022545	0.0242436	0.00334065	0.0104982	1.55747e-05	0.000524557	0.0297037	0.0339284	0.00311589	6.39153e-06	0.000174921	0.000202062	0.291239	0.559882	7.22578e-05	0.00418641	0.0021671	7.54702e-07	0.000103791	3.18279e-05	2.58515e-05	0.000494572	4.8382e-05	0.00124992	3.22882e-05	7.10976e-05	0.000294497	2.96452e-06	2.60256e-07	7.11572e-06
cell_19716	Macrophage_ys	Haematoendothelial progenitors_3_mouse_gastrulation	0.0019289	0.000399327	0.000951562	5.5681e-06	5.01699e-05	8.30896e-06	9.47233e-05	0.000394406	1.65813e-05	2.47508e-06	7.56426e-05	0.0153438	0.0426424	0.000299075	0.000125342	0.000273282	0.00235929	0.00185809	0.0103863	4.71633e-05	0.498231	0.000128284	3.81716e-08	0.396851	0.00794866	0.000399929	0.000429378	5.8166e-05	0.0140833	3.40206e-05	1.2246e-05	0.00101516	0.00311249	6.27274e-10	0.000433236
cell_19742	HSPC_1_ys	Erythroid1_2_mouse_gastrulation	7.41637e-05	0.00156531	0.00241644	0.0131401	0.00219078	0.00288186	0.000347257	0.000104944	0.00217128	1.01916e-06	0.00181452	0.8872	0.0150626	0.00464532	1.92462e-05	0.00454193	0.0380343	0.00435709	0.00146453	7.21721e-05	0.00931233	0.000220627	1.02993e-07	0.000495129	0.000433418	0.000260241	0.00482127	7.40352e-05	0.00170349	1.23092e-05	4.66582e-06	0.00051967	1.69852e-05	1.13208e-07	2.09319e-05
cell_19748	Macrophage_ys	Blood progenitors 2_2_mouse_gastrulation	0.000430492	4.25335e-05	7.45875e-05	6.57868e-06	1.86254e-05	5.66064e-06	5.73007e-06	0.000103389	5.93853e-06	9.35283e-09	3.60675e-05	0.0189643	0.00487918	0.000282814	2.19888e-06	4.62099e-05	0.000110483	0.000136723	0.000554047	2.90236e-06	0.743668	9.68915e-05	7.33573e-11	0.17552	0.000476183	4.6968e-05	9.50727e-05	6.03993e-06	0.0535412	5.93997e-06	3.29951e-07	0.000515332	0.000316811	7.29295e-12	2.69756e-06
cell_19763	Erythroid_ys	Erythroid1_2_mouse_gastrulation	5.44478e-06	0.00127839	0.000333357	0.000120161	0.0102808	0.00235824	0.0034863	0.000341783	0.756469	1.2668e-05	0.00117609	0.0755029	0.0780014	0.000529819	0.000299687	0.00141309	0.00019889	0.0402752	0.0192279	0.000279707	0.00315381	0.00207613	7.52864e-06	0.000164104	5.51649e-05	0.000129883	0.000856764	0.00076083	1.46742e-05	1.15663e-05	0.000129581	0.000963155	6.82053e-05	9.62064e-07	1.68671e-05
cell_19772	HSPC_2_ys	Erythroid1_2_mouse_gastrulation	7.11866e-06	0.00347809	0.00215578	0.000163533	0.11575	0.00148157	0.0296536	0.00538034	0.132744	4.41682e-05	0.00127598	0.0312865	0.246107	0.00411455	2.95391e-05	0.00684507	0.00123314	0.244622	0.15101	0.000341345	0.00976775	0.00188248	2.07221e-06	0.000106338	6.34969e-05	1.66049e-05	0.00184778	0.000140398	0.00377189	0.000294638	0.00393229	0.000435603	8.61515e-06	2.36803e-07	7.112e-06
cell_19777	HSPC_1_ys	Erythroid1_2_mouse_gastrulation	5.4531e-05	0.00807933	0.0196311	0.00412017	0.0082164	0.000764911	0.000568739	0.000359998	0.00417926	2.17251e-06	0.00136702	0.597848	0.253649	0.0104877	2.56874e-05	0.0223198	0.0195434	0.00266418	0.00288826	0.000243219	0.025581	0.000169032	2.13096e-07	0.000764105	0.00236117	0.000602353	0.00498167	0.000106056	0.00389287	9.51261e-05	0.00015375	0.00421201	3.6146e-05	2.49711e-08	3.13965e-05
cell_19825	Eo_Baso_Mast_precursor_ys	Blood progenitors 2_3_mouse_gastrulation	3.11765e-05	0.000213779	0.000532726	1.41653e-05	0.000970662	7.33813e-05	0.374354	0.0798205	0.000333071	6.91896e-06	0.000429142	0.0257711	0.184422	0.00109858	6.67281e-06	0.00196342	8.69704e-05	0.125948	0.104459	2.23107e-05	0.00131108	0.0967169	3.74621e-07	0.000166907	0.000124382	6.26453e-05	0.000680029	1.60112e-05	0.000102999	2.50681e-05	3.8413e-05	0.000181354	3.54406e-06	7.05183e-08	1.26625e-05
cell_19858	Macrophage_ys	Haematoendothelial progenitors_2_mouse_gastrulation	0.000358526	3.01153e-05	6.93507e-05	3.81322e-07	1.14132e-06	2.46872e-06	2.43722e-05	4.53592e-05	9.16618e-06	1.90483e-07	4.89561e-06	0.00133073	0.00227509	5.98606e-05	9.12166e-06	6.7995e-05	0.000581639	0.000479964	0.00221997	2.45202e-06	0.675786	8.65331e-06	2.37463e-10	0.298254	0.00133378	2.62994e-05	7.03942e-05	3.64854e-06	0.0160526	1.27912e-05	5.69507e-06	0.00017595	0.000688011	1.68422e-11	1.00039e-05
cell_19872	HSPC_1_ys	Blood progenitors 2_3_mouse_gastrulation	0.000211977	0.00469871	0.0244921	0.00700714	0.00228954	0.000702214	0.000241431	0.000233842	0.0011569	3.72829e-06	0.00209081	0.74039	0.044593	0.0102307	5.08758e-05	0.00741146	0.0208503	0.00189727	0.00827669	0.000279585	0.0921042	0.000130426	4.09757e-07	0.00390748	0.00382445	0.00153508	0.0105351	0.000165768	0.00355313	9.87691e-05	7.44158e-05	0.00684453	8.62207e-05	3.96633e-08	3.19429e-05
cell_19880	Erythroid_ys	Erythroid1_3_mouse_gastrulation	9.50563e-06	0.000739901	0.00161262	0.000111866	0.00930781	0.000762929	0.000833583	0.000170286	0.749491	5.16532e-07	0.000823185	0.14852	0.0455217	0.00182221	0.000174381	0.00107476	0.000766363	0.01056	0.0061135	7.06664e-05	0.019401	0.000628111	1.93856e-07	0.000210463	2.3343e-05	2.13662e-05	0.000492737	0.000172278	1.18582e-05	6.82243e-06	5.88788e-05	0.000400082	8.14764e-05	3.40704e-08	5.62039e-06
cell_19885	HSPC_1_ys	Erythroid1_2_mouse_gastrulation	4.17609e-05	0.00613296	0.0119761	0.00487994	0.0212298	0.000566851	0.00136525	0.000850698	0.00460416	6.06154e-06	0.00159056	0.56159	0.249976	0.0121114	1.61038e-05	0.0204887	0.0232826	0.0117136	0.00482985	0.000353207	0.0339936	0.000446373	6.1807e-07	0.00117489	0.000968854	0.000217297	0.00410007	0.000199005	0.0185314	0.00011686	0.000124838	0.00248285	1.60296e-05	7.02652e-08	2.16735e-05
cell_19935	HSPC_1_ys	Blood progenitors 2_3_mouse_gastrulation	0.000279912	0.0019098	0.00362429	0.001668	0.00142288	0.000541067	0.00148408	0.000292602	0.000569109	1.14763e-05	0.00100124	0.743914	0.0638418	0.00477026	3.13953e-05	0.0042903	0.00817814	0.0134585	0.0347646	0.000116584	0.0899525	0.000417225	4.62417e-07	0.00462325	0.00154367	0.00033197	0.0122397	7.66115e-05	0.0037207	5.45538e-05	2.75471e-05	0.000751191	4.04812e-05	2.67056e-07	5.03826e-05
cell_19940	HSPC_1_ys	Erythroid1_2_mouse_gastrulation	4.90505e-05	0.00509021	0.00683922	0.0125671	0.0238414	0.00527207	0.000826932	0.000453609	0.00635768	4.43754e-06	0.00172817	0.656418	0.103281	0.0215964	1.13844e-05	0.0149864	0.054644	0.0134609	0.00974434	0.000328279	0.0357643	0.000137423	6.62824e-07	0.000699101	0.000855865	0.000148888	0.00403403	0.000135918	0.0193287	8.79666e-05	4.83992e-05	0.00123032	1.49361e-05	3.49976e-08	1.25725e-05
cell_19949	HSPC_1_ys	Blood progenitors 2_3_mouse_gastrulation	0.00010548	0.00533649	0.0181692	0.00146417	0.00550435	0.000787817	0.0023328	0.00106281	0.00240515	1.52591e-05	0.00157559	0.568616	0.259273	0.0220459	2.47299e-05	0.0299769	0.0287011	0.00305444	0.0080433	0.000218464	0.0210566	0.00061619	6.39189e-07	0.00102421	0.00399044	0.000612844	0.00450712	9.38596e-05	0.00709262	0.000171877	0.000249144	0.00181846	3.35984e-05	4.44526e-08	1.87801e-05
cell_19972	HSPC_1_ys	Erythroid1_2_mouse_gastrulation	7.84733e-05	0.00205121	0.00320661	0.00831996	0.00516997	0.000190043	0.000105413	7.9592e-05	0.00397238	9.34682e-07	0.00185368	0.804583	0.0131109	0.00785309	3.71785e-05	0.002554	0.0176279	0.00154886	0.00410206	7.65931e-05	0.108789	0.000154603	6.006e-08	0.000992402	0.000531671	0.000429274	0.00567083	0.000187597	0.004594	1.74828e-05	1.94723e-05	0.00199764	7.67546e-05	4.27949e-08	1.76423e-05
cell_20054	MK_ys	Blood progenitors 1_2_mouse_gastrulation	3.27524e-08	2.95756e-11	1.50131e-13	7.34835e-10	1.43953e-07	1.43653e-09	2.19367e-05	9.07051e-08	6.29334e-06	3.62975e-05	2.60841e-09	4.21066e-11	9.52168e-11	1.22149e-09	5.18557e-09	2.37112e-13	3.43214e-10	0.000843303	0.999089	2.32073e-07	1.09119e-07	6.62722e-07	5.26766e-09	7.07612e-10	3.44452e-10	3.63755e-08	4.40724e-08	1.91967e-08	1.92707e-09	1.2316e-08	1.33002e-07	8.1457e-10	1.64007e-09	1.28635e-06	5.04284e-08
cell_20088	HSPC_1_ys	Blood progenitors 2_3_mouse_gastrulation	0.000243427	0.00207482	0.00377562	0.0011595	0.0331564	0.00175891	0.0222938	0.0134091	0.00225982	1.00052e-05	0.00329569	0.546501	0.178884	0.0149906	4.89253e-05	0.00996138	0.00350186	0.040135	0.0652298	0.00012607	0.0158002	0.0267351	5.82052e-07	0.00108701	0.000527374	0.000751126	0.00469378	0.000139256	0.00504333	5.3161e-05	4.22112e-05	0.00216135	6.81065e-05	3.47997e-07	8.13198e-05
cell_20131	HSPC_1_ys	Erythroid1_2_mouse_gastrulation	6.31964e-05	0.000842004	0.00303939	0.00860586	0.0270688	0.000207427	4.75594e-05	3.39107e-05	0.0026295	1.24458e-07	0.00074783	0.788312	0.00638254	0.00636959	8.63864e-06	0.00110564	0.0167422	0.00194565	0.0039451	5.39545e-05	0.116194	2.00336e-05	3.50974e-08	0.000669596	0.000700809	0.000189856	0.00186854	4.84543e-05	0.0105061	5.37251e-06	1.04763e-06	0.00161846	1.73364e-05	1.53202e-08	9.29629e-06
cell_20180	HSPC_1_ys	Erythroid1_2_mouse_gastrulation	0.000148939	0.00212063	0.00665046	0.0351198	0.00559586	0.0012725	0.000101119	0.000113366	0.00151712	9.06895e-07	0.00253862	0.832789	0.0304675	0.00386032	3.73738e-05	0.00461468	0.021248	0.00142381	0.00440431	6.97886e-05	0.0282188	9.80437e-05	1.21388e-07	0.00148337	0.00111669	0.000729155	0.00923453	0.000176831	0.00107887	1.78158e-05	9.25043e-06	0.00364894	3.92652e-05	7.20937e-08	5.44276e-05
cell_20183	HSPC_1_ys	Erythroid1_2_mouse_gastrulation	4.66196e-05	0.00169169	0.00715079	0.0134136	0.00467366	0.000344578	0.000166213	0.000300788	0.00124891	1.63164e-07	0.00125209	0.856308	0.038038	0.0039602	8.43327e-06	0.00499502	0.0345842	0.00153457	0.00101377	4.62778e-05	0.0217182	5.51374e-05	4.32038e-08	0.000549913	0.00051199	0.00015536	0.00322861	4.62713e-05	0.00213867	1.74138e-05	6.81579e-06	0.000774478	9.23381e-06	1.19427e-08	1.03213e-05
cell_20208	Erythroid_ys	Erythroid1_2_mouse_gastrulation	6.79293e-06	0.00075146	0.000602433	9.04683e-05	0.0186928	0.000383198	0.00336281	0.000487291	0.779874	6.0344e-06	0.000615335	0.0546241	0.0725141	0.000907382	0.000134703	0.00129102	0.000648841	0.0360235	0.0199625	0.000156796	0.00638135	0.000691713	4.00991e-06	0.000135124	6.443e-05	2.67989e-05	0.000492273	0.000198209	5.26069e-05	2.94092e-05	0.000274296	0.000451859	4.91091e-05	2.24546e-07	1.3015e-05
cell_20221	HSPC_1_ys	Erythroid1_2_mouse_gastrulation	4.17092e-05	0.00220156	0.00970571	0.0124234	0.00758974	0.000200978	8.2275e-05	0.000139852	0.00076785	2.6656e-07	0.00148044	0.798065	0.0391143	0.0102425	1.74495e-05	0.00644624	0.0321878	0.000519214	0.00355902	5.02489e-05	0.0652013	5.55946e-05	5.70501e-08	0.000969126	0.000592066	0.000215001	0.00376507	5.35406e-05	0.00221073	9.51078e-06	1.67179e-05	0.00200802	4.61387e-05	1.25333e-08	2.19193e-05
cell_20234	HSPC_1_ys	Erythroid1_2_mouse_gastrulation	3.20795e-05	0.00202393	0.00392655	0.00809773	0.00332602	0.00277065	0.00015153	0.000130383	0.00228612	1.33047e-06	0.000944482	0.733796	0.084271	0.0159931	3.69162e-06	0.0158152	0.0423436	0.00173149	0.00107591	6.24433e-05	0.0582507	9.50956e-05	1.13393e-07	0.000898884	0.000556945	0.000166177	0.00691654	5.61678e-05	0.0126992	2.54948e-05	1.26863e-05	0.00151653	1.5633e-05	1.11887e-08	7.00425e-06
cell_20240	HSPC_1_ys	Blood progenitors 2_2_mouse_gastrulation	0.000145958	0.00473494	0.00767798	0.00484642	0.000404759	0.000115132	0.000275077	9.50714e-05	0.000325312	3.6383e-06	0.00305331	0.747494	0.130929	0.0133489	5.47915e-05	0.0170417	0.0385983	0.000522942	0.00321691	0.000104278	0.00584785	0.000111684	4.26049e-07	0.00153193	0.00122439	0.000974737	0.0158999	8.03649e-05	0.000458528	0.000126929	0.000117889	0.000461068	0.000142937	2.01856e-07	3.19979e-05
cell_20287	Erythroid_ys	Erythroid1_2_mouse_gastrulation	6.78153e-06	0.000804843	0.000495886	8.5818e-05	0.0119136	0.00320687	0.0106321	0.00145775	0.575249	4.16092e-06	0.000705998	0.207428	0.115343	0.00269937	0.00030401	0.00300871	0.000401517	0.016634	0.0236386	0.000133638	0.00235666	0.0212525	3.19809e-06	0.000304252	4.80341e-05	4.67215e-05	0.000986912	0.00026251	7.95705e-06	7.87259e-06	0.000100495	0.000327382	0.00012805	6.26351e-07	1.29778e-05
cell_20322	HSPC_1_ys	Blood progenitors 2_3_mouse_gastrulation	6.92125e-05	0.00413225	0.015599	0.0137966	0.0055162	0.00222169	0.000140539	0.000181109	0.00113726	1.30328e-06	0.00196814	0.824883	0.0472052	0.00933779	1.26181e-05	0.00615641	0.0225712	0.00311498	0.00240588	0.000103294	0.0236167	8.30028e-05	2.01441e-07	0.000704562	0.0010385	0.000524797	0.00664235	0.000102872	0.00331462	2.17526e-05	1.11541e-05	0.00334608	1.77044e-05	5.17362e-08	2.239e-05
cell_20338	HSPC_1_ys	Blood progenitors 2_3_mouse_gastrulation	8.92002e-05	0.00494556	0.0213637	0.0160356	0.00403474	0.000203693	0.000137224	0.00015992	0.000747173	1.39403e-06	0.00127957	0.769623	0.0417044	0.00935501	3.27502e-05	0.0050353	0.090079	0.00257474	0.00156943	8.82044e-05	0.0209678	9.03905e-05	2.96888e-07	0.00106232	0.00121884	0.000332498	0.00452601	7.09485e-05	0.0011353	3.25969e-05	2.25809e-05	0.00140815	3.86382e-05	5.01534e-08	3.38519e-05
cell_20345	HSPC_1_ys	Blood progenitors 2_3_mouse_gastrulation	8.18524e-05	0.00526889	0.0277697	0.00801725	0.00226822	0.0001582	0.00102988	0.000813521	0.000564504	1.33223e-05	0.00163864	0.53649	0.192272	0.0325845	5.83848e-05	0.0371349	0.116472	0.00139376	0.00308156	8.70826e-05	0.0117339	0.000450487	3.91112e-07	0.00121691	0.000713646	0.000762899	0.0154749	7.36675e-05	0.000650108	5.30778e-05	7.37045e-05	0.00144261	0.000108563	1.3126e-07	4.73182e-05
cell_20346	HSPC_1_ys	Erythroid1_2_mouse_gastrulation	0.00015377	0.00408484	0.00751446	0.0267532	0.00160244	0.000846488	0.000226928	0.000123806	0.00175092	4.97602e-06	0.00166856	0.792434	0.0359911	0.0142353	3.63829e-05	0.00954301	0.0431803	0.00126041	0.0017118	0.000104257	0.0356376	0.000226095	7.42523e-07	0.00250017	0.00183107	0.000881368	0.0110587	0.000168869	0.00214578	2.7293e-05	1.40905e-05	0.00216029	8.12688e-05	2.55757e-07	3.94022e-05
cell_20365	MEMP_ys	Erythroid1_3_mouse_gastrulation	8.49026e-07	0.00242052	0.00120595	2.00266e-05	0.0747048	0.000746909	0.0124964	0.00105766	0.0315939	2.70665e-05	0.000201612	0.00848465	0.217182	0.000593913	1.55554e-06	0.00319442	0.000667924	0.593923	0.0403194	0.000154706	0.00538551	0.000253857	3.12557e-06	3.80266e-05	5.64991e-05	4.24972e-06	0.000134514	5.57256e-05	0.00361003	0.000245336	0.000949829	0.000264976	2.56383e-07	3.62952e-08	7.71616e-07
cell_20375	Erythroid_ys	Erythroid1_3_mouse_gastrulation	4.38992e-06	0.000871884	0.000740358	5.65411e-05	0.0580449	0.00120537	0.0051458	0.0004974	0.551299	3.31674e-06	0.000817965	0.0526384	0.269164	0.000389462	8.80805e-05	0.00297836	0.00040778	0.0268171	0.022273	9.4258e-05	0.00461178	0.000423416	9.30936e-07	6.15231e-05	3.68735e-05	2.17936e-05	0.000378002	0.000164951	4.75025e-05	2.95495e-05	0.000321209	0.000334814	2.13349e-05	7.04544e-08	8.43928e-06
cell_20378	HSPC_1_ys	Blood progenitors 2_3_mouse_gastrulation	4.46341e-05	0.00335768	0.0179546	0.0060085	0.00319144	0.000547613	0.000547073	0.000297522	0.000820793	2.15197e-06	0.00127102	0.740243	0.115551	0.0229395	3.96786e-05	0.0201641	0.0296904	0.00326037	0.00300384	7.56303e-05	0.0181084	0.000256983	2.09058e-07	0.00173009	0.000813656	0.000255133	0.00491562	4.51912e-05	0.00395605	6.46759e-05	8.11809e-05	0.00069454	4.50073e-05	5.57662e-08	2.28788e-05
cell_20403	HSPC_1_ys	Erythroid1_2_mouse_gastrulation	0.000106507	0.00423704	0.00287093	0.00770669	0.0096952	0.00377835	0.00214103	0.00056097	0.00343688	2.1499e-05	0.00146139	0.681353	0.113262	0.0155484	1.97655e-05	0.0257355	0.0145104	0.00672728	0.0132548	0.000208737	0.0542027	0.000462408	1.65525e-06	0.000890025	0.00176987	0.000531146	0.010665	9.6564e-05	0.0212626	9.09616e-05	4.76605e-05	0.00328341	3.68793e-05	1.6953e-07	2.32231e-05
cell_20435	HSPC_2_ys	Erythroid1_2_mouse_gastrulation	8.95142e-06	0.00219766	0.00123875	6.64696e-05	0.0497177	0.00107377	0.0084829	0.000675228	0.293693	2.56895e-05	0.00106123	0.0751883	0.405662	0.00171505	0.000221598	0.00499902	0.000977188	0.0935418	0.0520593	0.000131514	0.00358167	0.00115544	2.27615e-06	0.000188042	9.78758e-05	4.28188e-05	0.000690037	0.000334491	7.31947e-05	3.96402e-05	0.000377302	0.000612809	5.00859e-05	4.41791e-07	1.59205e-05
cell_20439	Macrophage_ys	Blood progenitors 2_4_mouse_gastrulation	0.00253382	3.53762e-05	9.43398e-05	5.93988e-06	2.88019e-05	4.24401e-07	6.2994e-06	8.14124e-05	5.47235e-06	2.39432e-08	7.89064e-05	0.0197736	0.00945619	2.88127e-05	1.49229e-05	2.93606e-05	0.000116513	0.000165246	0.00508633	2.85771e-06	0.78918	5.47548e-05	8.28468e-10	0.141303	0.000585875	7.18397e-05	0.000171324	1.56083e-05	0.0294051	7.22145e-06	6.07489e-07	0.000435592	0.00121085	7.23092e-11	1.30157e-05
cell_20464	Microglia_ys	Haematoendothelial progenitors_1_mouse_gastrulation	0.00332781	0.000293359	0.000949944	2.02466e-05	1.461e-05	4.90327e-06	2.59246e-05	0.000168454	4.11727e-06	1.55108e-07	0.000201278	0.0390663	0.0454515	0.000116763	0.000676947	0.000124511	0.000754651	6.18346e-05	0.000740247	2.82347e-06	0.139945	0.000101335	1.70601e-09	0.744185	0.00286608	0.000477766	0.000671196	4.57914e-05	0.0017027	1.19582e-06	5.18241e-07	0.00119023	0.0155091	1.20064e-09	0.00129765
cell_20477	HSPC_1_ys	Blood progenitors 2_2_mouse_gastrulation	0.000700313	0.0013553	0.00483198	0.000389614	0.00137229	0.000278223	0.000239761	0.000784865	0.00016148	1.52191e-06	0.00241013	0.671569	0.17145	0.00324511	0.000200598	0.00512845	0.00958696	0.00109342	0.00610677	6.0566e-05	0.0742608	0.00121318	6.63414e-08	0.0262337	0.00293774	0.00259809	0.0042964	0.0001429	0.00197995	3.35829e-05	1.48571e-05	0.00381681	0.00113351	1.475e-08	0.000371527
cell_20501	HSPC_1_ys	Erythroid1_2_mouse_gastrulation	6.18488e-05	0.00376806	0.00804661	0.0155086	0.00648287	0.000568739	0.000138012	0.000136856	0.00113255	2.00356e-07	0.000775844	0.797961	0.0380878	0.00437356	1.07098e-05	0.00729919	0.0136649	0.00173589	0.00295712	0.000121513	0.0795466	0.000166307	8.75554e-08	0.000492041	0.0017862	0.000444292	0.00680697	8.73609e-05	0.00572427	1.58029e-05	4.83288e-06	0.00205845	2.07084e-05	8.21989e-09	1.39101e-05
cell_20546	HSPC_1_ys	Erythroid1_2_mouse_gastrulation	8.88171e-05	0.00682447	0.0100113	0.0052082	0.0248854	0.00150047	0.000943403	0.000584518	0.00438011	3.67261e-06	0.00190106	0.638443	0.0701529	0.00592383	7.02498e-06	0.0261537	0.0322927	0.0126402	0.0139859	0.000550528	0.101746	0.000299717	3.94928e-07	0.00106565	0.0022516	0.00046325	0.00801888	0.000192842	0.023202	0.00015642	5.02147e-05	0.00605204	1.11933e-05	4.21e-08	8.66349e-06
cell_20547	MK_ys	Erythroid1_2_mouse_gastrulation	1.36161e-07	6.08212e-07	6.50362e-08	5.06901e-07	0.000144381	6.74874e-06	0.00296617	4.11661e-05	0.000716442	2.59554e-06	1.43877e-06	5.12462e-06	1.45782e-05	5.08367e-06	3.56417e-08	2.17081e-08	7.73584e-08	0.0198059	0.976051	4.61892e-06	9.94298e-05	0.000111883	2.10632e-08	4.51731e-07	6.28573e-08	7.67085e-08	3.17851e-06	4.2907e-07	1.42688e-05	6.7656e-07	8.56665e-07	1.59437e-06	9.75757e-09	7.81508e-08	1.05351e-07
cell_20556	HSPC_1_ys	Erythroid1_2_mouse_gastrulation	3.40399e-05	0.00252829	0.00739982	0.0539207	0.00364709	0.000371675	0.000180649	0.000145437	0.00244963	1.55851e-06	0.00068142	0.720756	0.0245346	0.0107654	9.18112e-06	0.00904562	0.0911078	0.00156344	0.00377801	0.000163303	0.0473402	9.599e-05	1.1327e-07	0.000728134	0.00107603	0.000194718	0.00756386	4.83307e-05	0.00898693	2.66127e-05	9.93127e-06	0.000816186	2.14593e-05	3.35421e-08	8.11986e-06
cell_20601	HSPC_1_ys	Erythroid1_2_mouse_gastrulation	4.66972e-05	0.00348549	0.00299992	0.011827	0.00961041	0.00231387	0.000939546	0.000655614	0.0128852	1.46611e-06	0.000985092	0.787745	0.0527813	0.0067602	5.19652e-06	0.0165337	0.0100197	0.0121506	0.00615407	0.00019645	0.0485693	0.000244159	5.21761e-07	0.000370707	0.000793746	0.000260377	0.00459196	0.000134586	0.0043245	2.81566e-05	2.14987e-05	0.0025513	5.8295e-06	2.8328e-08	6.70357e-06
cell_20602	HSPC_1_ys	Erythroid1_2_mouse_gastrulation	9.60038e-05	0.00332766	0.00536071	0.0126075	0.00560701	0.00137983	0.000398748	0.000250198	0.00339342	2.20441e-06	0.00100711	0.718323	0.0441067	0.00671056	1.36218e-05	0.00999707	0.0894356	0.00428197	0.0031294	0.000342276	0.0569914	0.000202282	1.23226e-07	0.00112683	0.00246047	0.000473233	0.0125212	0.000143254	0.0143791	6.7311e-05	3.21113e-05	0.00174028	3.35565e-05	5.76726e-08	5.87835e-05
cell_20606	Microglia_ys	Haematoendothelial progenitors_4_mouse_gastrulation	0.00135259	0.000235759	0.000932015	3.2548e-05	6.09401e-06	4.54331e-06	1.80914e-05	6.41184e-05	6.28707e-07	1.56231e-06	4.62403e-05	0.0136705	0.00567431	3.62569e-05	0.00016395	6.4101e-05	0.000583601	9.7631e-05	0.00100611	1.4229e-05	0.0576152	9.79097e-05	8.413e-08	0.907167	0.00275846	0.000222959	0.000660931	3.31986e-05	0.000631533	9.1779e-07	3.25019e-07	0.000229149	0.00517665	9.26575e-09	0.00140034
cell_20685	HSPC_1_ys	Blood progenitors 2_3_mouse_gastrulation	4.97316e-05	0.00433137	0.00367146	0.0206564	0.000173339	0.000192337	0.000114474	7.83859e-05	0.000378643	1.77575e-06	0.00128599	0.904664	0.0235286	0.00358387	2.22941e-05	0.0127723	0.00813733	0.000327179	0.000298014	5.50627e-05	0.00659436	0.000125003	5.04386e-07	0.000513861	0.000239831	0.000346643	0.00664408	0.000113315	0.000537869	1.02582e-05	1.65369e-05	0.000411563	9.87571e-05	1.32796e-07	2.43657e-05
cell_20725	Macrophage_ys	Haematoendothelial progenitors_3_mouse_gastrulation	0.00146891	0.00129147	0.00675518	6.32963e-05	0.000333827	1.40042e-05	2.3073e-05	0.000405335	2.28725e-05	1.04488e-06	0.000231863	0.0678257	0.140439	0.000365421	0.000189012	0.000154189	0.00830642	0.000726236	0.00453012	3.70541e-05	0.370592	3.45158e-05	4.98644e-08	0.365456	0.0140405	0.000722178	0.000496325	8.70029e-05	0.00694119	3.89459e-05	6.92202e-06	0.00565769	0.00236525	4.56711e-10	0.000377542
cell_20756	HSPC_1_ys	Blood progenitors 2_3_mouse_gastrulation	0.000198836	0.00229881	0.0103119	0.00152166	0.00223327	0.000206352	0.00134805	0.00136784	0.0011021	7.98465e-06	0.00081759	0.51465	0.0390952	0.00928571	1.91183e-05	0.00402101	0.00898448	0.0123699	0.0231192	0.000353297	0.309766	0.00152278	8.86975e-07	0.00817998	0.00313173	0.00230453	0.0125873	0.000184346	0.0144485	8.27583e-05	5.90466e-05	0.0143088	7.44368e-05	1.82074e-07	3.63447e-05
cell_20773	HSPC_1_ys	Blood progenitors 2_2_mouse_gastrulation	0.000307314	0.00678842	0.00443565	0.0034748	0.000154483	0.00158942	0.000332213	0.000159002	0.000651964	4.0641e-05	0.00239939	0.775095	0.0343016	0.00695039	0.000487032	0.0366017	0.0903692	0.000675596	0.00170867	9.06182e-05	0.011957	0.0001718	1.09847e-06	0.00594276	0.00250072	0.00179387	0.00832978	0.000232209	0.000264589	3.1761e-05	6.63863e-05	0.000726268	0.000903905	8.52215e-07	0.000463354
cell_20793	HSPC_1_ys	Blood progenitors 2_3_mouse_gastrulation	0.000136113	0.00559115	0.0117562	0.0243828	0.00129731	0.00016025	0.000160107	6.17782e-05	0.00171375	2.72561e-06	0.00154473	0.8436	0.0258853	0.00617089	5.62368e-05	0.0144768	0.0267271	0.000903212	0.00244274	0.000213509	0.0188769	4.76907e-05	3.0609e-07	0.00063331	0.00202367	0.000695743	0.0068661	0.000109511	0.00198288	4.62448e-05	4.31608e-05	0.00129621	5.70064e-05	1.38903e-07	3.80702e-05
cell_20795	Macrophage_ys	ExE endoderm_4_mouse_gastrulation	8.87302e-05	1.09415e-06	7.87109e-07	9.40451e-08	6.40141e-09	1.13287e-08	7.96633e-07	1.38803e-07	9.27875e-07	3.84685e-11	3.37573e-08	0.0341382	5.38032e-08	3.82739e-06	1.31701e-06	6.8339e-08	8.25116e-06	7.58493e-07	2.56546e-07	1.20056e-06	0.942487	0.000221117	1.76795e-09	0.0226339	5.26185e-05	1.00859e-05	2.42894e-07	8.2828e-07	0.000245141	4.11685e-09	5.39975e-09	1.44678e-06	0.000100345	1.36037e-10	5.97313e-07
cell_20800	Erythroid_ys	Erythroid1_2_mouse_gastrulation	7.19386e-06	0.00130483	0.000779377	0.000108697	0.0255731	0.000851325	0.00323986	0.000299834	0.801352	8.40222e-06	0.00110102	0.0701212	0.0366105	0.00277909	0.000217688	0.00275039	0.000831348	0.0135727	0.0190359	0.000129023	0.0164707	0.000763814	3.47923e-06	0.000192562	5.10098e-05	4.17244e-05	0.000446673	0.000324132	6.34029e-05	1.91459e-05	0.000276408	0.000576037	9.0315e-05	2.33141e-07	7.25131e-06
cell_20801	HSPC_1_ys	Blood progenitors 2_0_mouse_gastrulation	0.000259319	0.0047339	0.00935811	0.0382798	0.00439673	0.000377317	0.000398021	0.000203708	0.00763426	7.54727e-07	0.00192848	0.728373	0.0108511	0.00909293	2.7268e-05	0.00277568	0.0265584	0.0112849	0.0224504	0.000430293	0.0925061	0.000168794	5.40465e-08	0.00119093	0.00189117	0.00126283	0.0110699	0.000205404	0.00642668	3.70844e-05	2.30184e-05	0.00573349	4.39844e-05	7.74351e-08	2.52513e-05
cell_20805	HSPC_1_ys	Blood progenitors 2_3_mouse_gastrulation	7.31377e-05	0.00252186	0.0111643	0.00398715	0.00248167	0.000182368	0.000162939	0.00013228	0.0010381	8.9365e-07	0.00188075	0.816859	0.0748097	0.00631988	2.94858e-05	0.0123473	0.0245834	0.00131232	0.00160723	6.7329e-05	0.0239761	8.0295e-05	3.20404e-07	0.000636366	0.000877054	0.000186465	0.00864171	5.38137e-05	0.00269588	2.43454e-05	3.57547e-05	0.00119426	2.24808e-05	3.01776e-08	1.37243e-05
cell_20845	HSPC_1_ys	Erythroid1_3_mouse_gastrulation	3.39815e-05	0.00175959	0.00282833	0.0125459	0.0116294	0.00486016	0.000445224	0.000446047	0.0102422	1.67938e-06	0.00123777	0.701315	0.0492643	0.0243745	5.88078e-06	0.00614023	0.0142729	0.00212558	0.0164264	0.000132511	0.121391	0.000258084	1.58025e-07	0.00117116	0.000987454	0.000256679	0.00362451	9.17922e-05	0.0094039	5.75764e-05	1.94609e-05	0.00263124	8.90771e-06	2.20292e-08	1.08773e-05
cell_20853	HSPC_1_ys	Blood progenitors 2_2_mouse_gastrulation	0.000102189	0.00358654	0.00546384	0.00364874	0.000674749	0.000176749	0.00100797	0.000457813	0.000433091	1.01775e-05	0.00136306	0.617614	0.259096	0.0117113	0.00011182	0.023176	0.052829	0.00285285	0.00243493	3.21516e-05	0.00254882	0.000159024	3.16706e-07	0.000540912	0.000751825	0.000334879	0.0077113	5.55176e-05	0.000514844	6.55606e-05	0.000101974	0.000336644	5.10629e-05	2.75279e-07	4.34118e-05
cell_20855	HSPC_1_ys	Blood progenitors 2_0_mouse_gastrulation	0.000639257	0.00107214	0.00399066	0.00368699	0.000500304	0.000416058	0.00010097	0.000155502	0.000322267	3.58754e-07	0.000988192	0.74516	0.0360108	0.00258498	9.49175e-05	0.00150732	0.00855718	0.000676734	0.00299551	4.92362e-05	0.164662	0.000256794	3.67349e-08	0.0171088	0.00125438	0.000745446	0.00240998	0.000114742	0.00167284	1.1595e-05	3.31244e-06	0.0015129	0.000662582	9.96424e-09	7.48339e-05
cell_20856	Erythroid_ys	Erythroid1_3_mouse_gastrulation	2.11945e-05	0.00118604	0.00100361	0.000127444	0.0262036	0.000843463	0.00562381	0.000334819	0.602255	4.14438e-06	0.0015788	0.219822	0.0891179	0.00087996	0.000340633	0.00332569	0.000871431	0.0286254	0.00987294	9.11683e-05	0.00424061	0.00174567	3.25604e-06	0.000240688	6.10122e-05	2.52077e-05	0.000786696	0.000222987	1.30431e-05	1.05747e-05	6.2778e-05	0.000361867	8.08474e-05	8.20735e-07	1.47147e-05
cell_20861	HSPC_1_ys	Erythroid1_3_mouse_gastrulation	5.76313e-05	0.00199245	0.00204621	0.000125967	0.0398948	0.00472021	0.00384223	0.000403608	0.299681	2.58319e-05	0.00346	0.303414	0.198567	0.00141777	0.00103017	0.00616295	0.0040578	0.093307	0.00923269	6.80319e-05	0.0197538	0.00212311	6.38334e-06	0.00168393	0.000122825	4.24145e-05	0.000699725	0.00114151	5.12088e-05	5.24753e-06	4.25324e-05	0.000510617	0.000267777	3.53068e-06	3.73854e-05
cell_20867	HSPC_1_ys	Blood progenitors 2_2_mouse_gastrulation	0.000653117	0.0125585	0.0360349	0.0125251	0.000419141	5.76432e-05	0.00156621	0.00054714	0.000960193	1.54338e-05	0.00397841	0.721075	0.0528809	0.00527084	0.000429673	0.0176229	0.0658969	0.00297363	0.00783515	0.000473658	0.0156941	0.000449949	3.49147e-07	0.00510088	0.00740371	0.00342509	0.0200037	0.000403051	0.000528733	0.000139754	0.000145717	0.00195104	0.000633222	8.8319e-07	0.000345624
cell_20902	Erythroid_ys	Erythroid1_2_mouse_gastrulation	9.17274e-06	0.000818105	0.000848255	4.53824e-05	0.0268397	0.00156725	0.00604785	0.00067452	0.620032	5.75835e-06	0.00134442	0.0856331	0.123452	0.00122007	0.000105836	0.00204364	0.000479311	0.0875876	0.0253815	0.000142446	0.0127979	0.0008096	8.71855e-07	0.000188673	5.69158e-05	2.80825e-05	0.000364812	0.000265535	5.32752e-05	3.37836e-05	0.000320577	0.000782942	1.38551e-05	1.90885e-07	4.9588e-06
cell_20919	HSPC_1_ys	Erythroid1_2_mouse_gastrulation	0.000101472	0.00478992	0.0151824	0.0248686	0.0157019	0.000231466	0.000667933	0.000456308	0.00792975	3.44311e-06	0.00125386	0.559529	0.0813393	0.0201172	3.17089e-05	0.0154084	0.0438764	0.0090702	0.0237303	0.000388676	0.151152	0.000229579	4.88309e-07	0.00108295	0.00222212	0.00069183	0.00878716	0.000176015	0.00620523	7.54378e-05	3.78864e-05	0.00462112	2.95575e-05	3.45824e-08	1.07578e-05
cell_20921	Erythroid_ys	Erythroid1_3_mouse_gastrulation	7.38697e-06	0.000615402	0.000300005	9.98131e-05	0.00678046	0.000344152	0.00217921	0.000289589	0.885817	2.64363e-06	0.000626722	0.0542024	0.0196547	0.00184284	0.000300964	0.00106999	0.000653091	0.0118815	0.00637984	8.00028e-05	0.00346007	0.00184617	1.25065e-06	8.05487e-05	4.8428e-05	6.50125e-05	0.000486971	0.00028601	5.13886e-06	4.76454e-06	6.09808e-05	0.000414302	0.000100745	3.60115e-07	1.1387e-05
cell_20963	HSPC_1_ys	Erythroid1_2_mouse_gastrulation	2.34834e-05	0.00311013	0.00728804	0.000380782	0.00854078	0.000909905	0.000477654	0.000171714	0.0793138	8.44215e-06	0.0029604	0.581567	0.280766	0.00206489	0.000521541	0.00310273	0.00257413	0.00906073	0.00238576	9.17044e-05	0.00938969	0.000552843	4.21707e-06	0.000923839	0.000135532	8.81883e-05	0.00240717	0.000333765	1.7483e-05	2.07207e-05	0.000111688	0.000539465	0.000136209	9.23957e-07	1.92327e-05
cell_20983	HSPC_1_ys	Blood progenitors 2_3_mouse_gastrulation	6.14888e-05	0.00224976	0.00176513	0.00559625	0.00222469	0.000866494	0.000108735	0.000141357	0.000794704	1.52657e-06	0.00144871	0.906278	0.0298272	0.00666206	1.44381e-05	0.00712067	0.0197191	0.000775995	0.0013786	5.60163e-05	0.00727119	0.000131287	1.34478e-07	0.000220541	0.000216897	9.0333e-05	0.00230906	8.72655e-05	0.00226303	1.49382e-05	1.32226e-05	0.000271979	8.86233e-06	1.16099e-07	1.04345e-05
cell_21000	HSPC_1_ys	Blood progenitors 2_4_mouse_gastrulation	0.000146479	0.00278461	0.01936	0.00223041	0.0136578	0.000294402	0.00369794	0.00281614	0.002506	9.6807e-06	0.00187541	0.411527	0.196441	0.0187827	3.22829e-05	0.0326704	0.0202164	0.0141479	0.0646805	0.000228631	0.126061	0.000715592	1.03391e-06	0.00311694	0.00237387	0.000558113	0.0399281	7.12856e-05	0.0140906	0.000361957	0.000439413	0.0041169	4.02428e-05	4.80626e-08	1.87141e-05
cell_21009	MK_ys	Blood progenitors 1_2_mouse_gastrulation	3.31132e-08	2.54946e-11	2.86204e-13	1.54141e-09	3.64474e-07	5.53505e-08	4.65787e-05	2.48321e-07	9.70819e-06	4.02671e-05	1.40039e-09	6.66028e-11	4.94841e-10	2.46057e-09	4.7179e-10	4.72177e-14	1.71708e-10	0.0014357	0.998465	7.90639e-08	1.11786e-07	8.54141e-07	9.87904e-09	9.10664e-10	2.04793e-10	8.88161e-09	2.23053e-08	5.05332e-09	1.22451e-08	2.71627e-08	4.22972e-08	8.99031e-10	1.0835e-10	8.15857e-07	8.45812e-09
cell_21026	HSPC_1_ys	Erythroid1_2_mouse_gastrulation	4.08282e-05	0.0052779	0.00165083	0.0015478	0.0402708	0.0047787	0.0120804	0.00209964	0.0224441	7.06587e-06	0.00232662	0.555482	0.119239	0.003729	2.5743e-05	0.00274074	0.00226288	0.122545	0.0628969	0.00042395	0.0258458	0.00338714	9.05563e-07	0.000447083	0.000342476	0.000113847	0.00189403	0.000303172	0.00454706	7.97484e-05	0.000103177	0.00102689	1.2576e-05	3.90429e-07	2.5862e-05
cell_21040	Erythroid_ys	Erythroid1_2_mouse_gastrulation	2.30137e-05	0.00297493	0.00541916	0.000240473	0.0449892	0.00126533	0.00395132	0.000745863	0.552664	8.61712e-06	0.00129072	0.122637	0.126795	0.00256538	0.000411252	0.00142543	0.00331978	0.0509438	0.0546363	0.000205236	0.0178175	0.00122953	1.74121e-06	0.000309224	0.000171555	9.49054e-05	0.000924013	0.000524914	4.10178e-05	0.000125767	0.000557133	0.0016014	7.21468e-05	2.34614e-07	1.75214e-05
cell_21068	MK_ys	Blood progenitors 2_3_mouse_gastrulation	1.85951e-05	3.38892e-05	2.24914e-05	6.29584e-06	0.00104727	7.41169e-05	0.281993	0.0404559	9.49072e-05	4.09465e-06	9.10193e-05	0.00902535	0.0480773	0.000288771	6.98806e-06	0.000192311	7.01755e-06	0.0450893	0.414677	3.94731e-06	0.000205588	0.158165	1.32412e-07	3.46226e-05	2.29491e-05	3.0813e-05	0.000253816	6.99673e-06	2.71421e-05	2.42006e-06	2.58587e-06	2.25637e-05	3.37638e-06	1.36274e-07	1.18923e-05
cell_21084	HSPC_1_ys	Blood progenitors 2_3_mouse_gastrulation	0.000115858	0.00250444	0.00389066	0.0137369	0.0010506	0.000269519	0.000229673	9.00904e-05	0.00142561	1.06552e-06	0.000734032	0.826445	0.031349	0.0092271	7.27167e-05	0.00556733	0.0384007	0.00138531	0.00742861	5.75639e-05	0.0419702	0.000165213	1.81607e-07	0.00159415	0.00129096	0.000425166	0.00854758	5.47721e-05	0.000939502	1.14581e-05	1.25953e-05	0.00089141	7.5016e-05	3.87993e-08	4.03896e-05
cell_21106	MEMP_ys	Erythroid1_2_mouse_gastrulation	1.36048e-05	0.00400733	0.0038755	0.000114453	0.0786222	0.000556535	0.0262872	0.00493483	0.0971744	0.00011685	0.00105732	0.0436489	0.128912	0.00406275	4.0787e-05	0.00585541	0.000796444	0.397549	0.164582	0.000418085	0.0287298	0.00195305	5.51938e-06	0.000171436	7.772e-05	3.4345e-05	0.000954931	0.000225171	0.00248899	0.000248373	0.00109711	0.00137372	1.15084e-05	3.53344e-07	2.84503e-06
cell_21128	Erythroid_ys	Erythroid1_2_mouse_gastrulation	3.17793e-06	0.00152042	0.00106394	0.000122083	0.0145433	0.000360382	0.00300714	0.000337332	0.732394	2.73697e-06	0.000610295	0.0695057	0.145609	0.00201855	0.000186583	0.00352979	0.000345113	0.0107693	0.00761155	0.00021494	0.00281635	0.00147534	4.93117e-07	0.00012577	4.62272e-05	4.75936e-05	0.000550122	0.000290545	1.41306e-05	1.44272e-05	0.000151092	0.000651709	5.19718e-05	1.26589e-07	8.42966e-06
cell_21132	HSPC_1_ys	Blood progenitors 2_3_mouse_gastrulation	4.26935e-05	0.00790937	0.0224541	0.00724632	0.0138157	0.000161178	0.000752752	0.00040504	0.00425693	9.504e-06	0.000561792	0.387831	0.237052	0.0218403	1.65265e-05	0.0591499	0.113862	0.00669192	0.0135897	0.00039913	0.0689257	0.0001543	1.00154e-06	0.000794632	0.00262913	0.000239179	0.0121996	8.55448e-05	0.0143995	0.000194286	0.000262561	0.00204032	1.48326e-05	6.54653e-08	1.16086e-05
cell_21149	Macrophage_ys	Blood progenitors 1_2_mouse_gastrulation	0.00224057	1.27876e-05	1.2035e-05	4.12125e-06	1.14597e-05	1.384e-06	8.20914e-06	0.000103983	1.10231e-05	5.21375e-09	3.04332e-05	0.0166124	0.00191858	4.78617e-05	1.81072e-05	7.16285e-06	8.09956e-05	3.3243e-05	0.000552198	3.50447e-06	0.782037	0.000115181	1.4778e-10	0.126132	0.000256437	3.45081e-05	7.59893e-05	7.7001e-06	0.0679989	4.56552e-06	7.48329e-07	0.000252946	0.00136605	9.95923e-12	7.52004e-06
cell_21212	Macrophage_ys	Haematoendothelial progenitors_3_mouse_gastrulation	0.00209275	0.000271891	0.000245289	3.22025e-05	0.000136446	1.34722e-05	2.36757e-05	0.000341892	2.87142e-05	2.16313e-07	0.000169059	0.0456394	0.0250887	0.000226395	0.000155347	0.000103112	0.000840682	0.00028201	0.0117555	2.45624e-05	0.602112	8.4351e-05	1.87519e-08	0.280868	0.00488325	0.000431122	0.00041296	0.000107996	0.0135203	6.40394e-06	2.66069e-06	0.000956826	0.00895469	2.64016e-10	0.000188099
cell_21232	HSPC_1_ys	Erythroid1_2_mouse_gastrulation	2.6017e-05	0.00299648	0.00397642	0.0147791	0.0123608	0.00176883	0.000204018	0.00017194	0.00720774	5.03979e-07	0.00121193	0.838242	0.0272228	0.0117086	1.83682e-05	0.00729185	0.0299739	0.00436434	0.00211706	0.000118906	0.0218255	8.87494e-05	1.10499e-07	0.000306797	0.00076418	0.000220559	0.00289643	7.63787e-05	0.00664391	8.82102e-06	1.48866e-05	0.00135674	1.8278e-05	2.47948e-08	1.67131e-05
cell_21237	Erythroid_ys	Erythroid1_2_mouse_gastrulation	1.314e-05	0.000801964	0.000568305	0.000126763	0.0244467	0.00233194	0.00316999	0.000309813	0.769571	5.99448e-06	0.000831629	0.0765185	0.0587241	0.00142021	0.000264977	0.00184925	0.000891442	0.0212042	0.028418	0.00010004	0.00541994	0.0010432	3.32011e-06	0.000106657	6.0753e-05	4.48246e-05	0.000514807	0.000229368	2.75315e-05	2.6998e-05	0.000133595	0.000761791	5.19315e-05	2.69115e-07	7.56415e-06
cell_21240	HSPC_1_ys	Haematoendothelial progenitors_3_mouse_gastrulation	0.00049199	0.00624215	0.0121564	0.00430825	0.000679128	9.06386e-05	0.000764524	0.000211899	0.000422848	1.25159e-05	0.00159939	0.660658	0.102725	0.00575117	0.00106211	0.0224074	0.119491	0.00397517	0.00829947	0.000134755	0.0169978	0.000165573	8.42889e-07	0.00782602	0.00562332	0.00219606	0.0116657	0.000138022	0.000417585	4.05564e-05	0.000110347	0.000710865	0.00180977	3.30662e-07	0.000813145
cell_21273	HSPC_1_ys	Erythroid1_2_mouse_gastrulation	7.68682e-05	0.00094818	0.0018278	0.0128159	0.0033989	0.00033316	7.47162e-05	0.000117692	0.00152435	3.77022e-07	0.00100708	0.901716	0.0178235	0.00211537	9.37041e-06	0.00154373	0.00980119	0.000498623	0.00546136	7.32333e-05	0.0271028	0.000127589	1.02569e-07	0.000322358	0.000689826	0.000367388	0.00704243	8.39393e-05	0.00091274	9.5726e-06	5.41324e-06	0.00213254	2.3598e-05	1.9474e-08	1.22631e-05
cell_21362	Erythroid_ys	Erythroid1_2_mouse_gastrulation	4.24363e-06	0.00183862	0.00138159	0.00013785	0.0127681	7.53642e-05	0.00190136	0.000570546	0.694826	1.12374e-06	0.00104329	0.0943924	0.157081	0.00136257	0.000297426	0.00331053	0.000611172	0.0151543	0.00518944	0.00010543	0.00419348	0.00125634	9.08149e-07	6.72529e-05	4.74976e-05	4.82799e-05	0.000495177	0.00027508	2.36368e-05	2.89186e-05	0.000719179	0.000723252	5.87021e-05	5.54637e-08	9.59848e-06
cell_21366	Erythroid_ys	Erythroid1_2_mouse_gastrulation	2.16407e-05	0.00105164	0.00043361	8.18379e-05	0.0277995	0.00462029	0.00347298	0.000507324	0.726065	2.13272e-05	0.00098242	0.104572	0.0957641	0.00143787	0.000459237	0.00178848	0.000388003	0.0133038	0.00977883	0.000146683	0.00325729	0.00136747	6.29611e-06	0.000268899	6.21667e-05	4.86412e-05	0.000727572	0.000348124	6.34175e-05	2.4412e-05	0.000334633	0.000648436	0.000118126	6.99584e-07	2.70753e-05
cell_21367	HSPC_1_ys	Blood progenitors 2_3_mouse_gastrulation	6.9162e-05	0.00316938	0.0110609	0.00873173	0.00458458	0.000150304	0.000277285	0.000197989	0.00117044	7.69762e-07	0.000785784	0.80599	0.0540951	0.0129594	3.27313e-05	0.0105813	0.0432609	0.00199876	0.00201621	0.000107575	0.0264533	0.000269884	1.75147e-07	0.000907444	0.00160554	0.000492587	0.00489394	7.76232e-05	0.00260926	3.145e-05	2.47045e-05	0.00132469	3.77008e-05	4.12474e-08	3.10525e-05
cell_21390	HSPC_1_ys	Erythroid1_2_mouse_gastrulation	8.19089e-05	0.00420522	0.00561977	0.021511	0.00548803	0.000645048	0.000222519	0.000206411	0.00207911	3.30031e-06	0.000968736	0.848873	0.0300617	0.020056	4.6701e-05	0.00709071	0.024001	0.0011191	0.00261524	0.00013002	0.0120508	0.000218375	4.80744e-07	0.000862129	0.00207059	0.000597094	0.00552469	0.000132715	0.00194305	2.10201e-05	2.56983e-05	0.00144247	6.14364e-05	1.23848e-07	2.47263e-05
cell_21409	MEMP_ys	Erythroid1_2_mouse_gastrulation	3.73032e-06	0.00263426	0.00360504	0.000122317	0.104899	0.00284472	0.0252931	0.00234649	0.125312	7.12866e-05	0.000567634	0.020149	0.190282	0.00298105	1.32395e-05	0.00158319	0.000393855	0.373876	0.127796	0.000383746	0.00739834	0.00134914	3.6403e-06	0.000187421	6.37463e-05	2.39535e-05	0.000414095	0.00015126	0.00146017	0.000298561	0.00211733	0.00136497	3.36489e-06	3.7726e-07	5.02143e-06
cell_21415	HSPC_1_ys	Blood progenitors 2_3_mouse_gastrulation	9.65181e-05	0.00245735	0.0211873	0.0169234	0.00930998	0.000787336	0.000260509	0.000248169	0.00183793	5.70717e-07	0.00173601	0.737866	0.077105	0.0150891	1.31662e-05	0.00829212	0.0185408	0.00236018	0.00683821	0.000136456	0.0528888	0.000123699	1.05128e-07	0.00280301	0.00195642	0.000301727	0.00906657	5.68003e-05	0.00753486	3.42913e-05	2.11288e-05	0.00405221	4.65316e-05	1.62368e-08	2.80818e-05
cell_21462	HSPC_2_ys	Erythroid1_2_mouse_gastrulation	2.74011e-05	0.0038339	0.0011388	0.00137323	0.0848063	0.00946031	0.00911733	0.00338454	0.0745194	1.08164e-05	0.00272287	0.276794	0.380427	0.00634254	1.35509e-05	0.00730951	0.00495124	0.0395924	0.0608694	0.000340309	0.0238855	0.00112046	2.1943e-06	0.000192129	0.000221247	6.84393e-05	0.00277706	0.000272744	0.00292719	0.000160201	0.000307026	0.00100888	8.48931e-06	1.5625e-07	1.32993e-05
cell_21473	HSPC_1_ys	Blood progenitors 2_3_mouse_gastrulation	6.91702e-05	0.00345814	0.00317549	0.00327293	0.000363358	0.000376749	3.7397e-05	1.60473e-05	0.000272398	1.52287e-06	0.000787181	0.916916	0.0102494	0.0013095	1.12758e-05	0.00768266	0.0116658	0.000805857	0.000105209	4.20438e-05	0.0331664	5.49039e-05	1.04796e-07	0.00106709	0.00103204	0.000382742	0.00212557	0.000136014	0.000465577	9.62863e-06	2.55713e-06	0.0008907	3.86955e-05	5.88187e-08	1.00392e-05
cell_21500	HSPC_1_ys	Blood progenitors 2_4_mouse_gastrulation	0.000170557	0.00146477	0.00637272	0.00697272	0.00031367	0.000778172	0.000314268	0.000537567	0.00121805	8.57788e-07	0.00127418	0.68755	0.0467011	0.0192898	1.54313e-05	0.00221191	0.00658581	0.00204609	0.00868868	0.000215987	0.184199	0.000449421	1.04309e-07	0.00428252	0.00177254	0.00065444	0.00673898	8.36983e-05	0.00466445	7.67056e-05	3.33288e-05	0.0042584	4.26921e-05	2.9857e-08	2.15621e-05
cell_21530	Macrophage_ys	Blood progenitors 2_2_mouse_gastrulation	0.000119847	2.66335e-05	0.000205304	1.5815e-06	9.32202e-05	3.61201e-06	2.55578e-06	0.00016276	3.98939e-06	1.86821e-08	1.57558e-05	0.0058512	0.00270563	4.76939e-05	2.54813e-06	2.5469e-05	6.73388e-05	0.000343384	0.000754633	1.54635e-06	0.861707	4.16138e-05	3.77856e-10	0.0654619	0.000423035	2.63684e-05	4.4675e-05	6.93651e-06	0.061302	3.06806e-06	5.20157e-07	0.000457131	8.92758e-05	1.72518e-11	2.14512e-06
cell_21544	HSPC_1_ys	Blood progenitors 2_2_mouse_gastrulation	0.000809305	0.00261017	0.00750708	0.00290145	0.000993969	0.000159209	0.00131164	0.00135781	0.000289157	2.65382e-06	0.0018258	0.654985	0.0897483	0.0073425	0.000193879	0.00335841	0.00867423	0.0089132	0.0560373	0.000123277	0.0920586	0.000862745	1.51624e-07	0.0390294	0.00392382	0.0019195	0.00766242	0.000208197	0.00132544	3.17846e-05	1.9755e-05	0.00199487	0.00157033	4.72454e-08	0.00024839
cell_21562	HSPC_1_ys	Blood progenitors 2_3_mouse_gastrulation	0.000233056	0.00787928	0.0468001	0.00274722	0.013035	0.000227403	0.00120636	0.00210778	0.0027347	1.4029e-05	0.00157317	0.321525	0.281082	0.0125842	3.83956e-05	0.0179522	0.025779	0.0106525	0.0117864	0.000619137	0.18687	0.00064407	2.84637e-07	0.00330332	0.00603718	0.00146074	0.00952114	0.000304109	0.0143171	0.000307664	0.000216642	0.0163348	5.80839e-05	2.89184e-08	4.72368e-05
cell_21567	Erythroid_ys	Erythroid1_3_mouse_gastrulation	2.09431e-05	0.00186861	0.000847579	0.000389546	0.00983812	0.00105734	0.00638069	0.000880995	0.618102	1.42615e-05	0.00148716	0.202623	0.103941	0.00309639	0.00118096	0.00312648	0.00104634	0.0153587	0.0148146	0.000161601	0.00377365	0.00572055	4.40656e-06	0.000287251	8.29868e-05	0.00013141	0.00151677	0.000666997	1.69236e-05	1.33268e-05	0.000232717	0.000956097	0.000315419	1.29056e-06	4.40506e-05
cell_21577	Erythroid_ys	Erythroid1_3_mouse_gastrulation	1.12961e-05	0.000617527	0.000509775	0.000109054	0.0733247	0.000951284	0.00642388	0.000501696	0.601772	7.10736e-06	0.000979358	0.0821328	0.149126	0.00186747	0.000312876	0.00125162	0.000681347	0.038661	0.0321759	5.16284e-05	0.00345456	0.0031127	2.22889e-06	0.000209275	8.49667e-05	5.33008e-05	0.000513921	0.000199	1.83684e-05	7.06004e-06	6.52124e-05	0.000714024	8.18811e-05	4.83916e-07	1.46967e-05
cell_21622	Erythroid_ys	Erythroid1_2_mouse_gastrulation	4.91402e-06	0.00129944	0.0020568	0.000149	0.0273538	0.000809211	0.00172822	0.000664111	0.660038	1.38206e-06	0.00109532	0.078874	0.195011	0.00169187	0.00015703	0.00318404	0.000555729	0.00851946	0.00728714	9.4148e-05	0.00559531	0.000861858	7.89923e-07	0.000120172	7.38209e-05	4.61302e-05	0.000861982	0.000254158	1.63375e-05	2.33186e-05	0.000211376	0.00132085	3.25555e-05	3.60577e-08	6.83308e-06
cell_21640	HSPC_1_ys	Blood progenitors 2_2_mouse_gastrulation	0.000513276	0.0011266	0.00438253	0.000446851	0.00379596	0.000355885	0.0013995	0.00272975	0.000385859	3.23213e-06	0.0019308	0.572502	0.179299	0.00727316	7.72992e-05	0.00278793	0.00640127	0.00476323	0.119315	6.22408e-05	0.0604356	0.00171376	5.30037e-07	0.0151933	0.0026135	0.00107231	0.00576142	9.6951e-05	0.00148722	4.60592e-05	2.41978e-05	0.00164649	0.000274605	5.88608e-08	8.32694e-05
cell_21657	Erythroid_ys	Erythroid1_2_mouse_gastrulation	3.68576e-05	0.000744107	0.000558081	7.27506e-05	0.00695862	0.00314007	0.0086066	0.000513315	0.677141	1.75058e-05	0.00189007	0.172352	0.0429227	0.00250181	0.00133684	0.00599653	0.00131088	0.030652	0.0283115	0.000141174	0.00791683	0.00369417	5.94204e-06	0.00077351	0.000106865	9.24306e-05	0.000869664	0.000420201	9.36731e-06	1.05795e-05	9.72805e-05	0.000576506	0.000187905	2.68164e-06	3.10387e-05
cell_21676	HSPC_1_ys	Erythroid1_2_mouse_gastrulation	5.55786e-05	0.00703252	0.0326049	0.00807867	0.00300218	0.000598855	0.000243192	0.000251213	0.00214718	1.66499e-06	0.00111816	0.772934	0.0231504	0.00662535	1.59977e-05	0.0127293	0.0263168	0.00311932	0.0014968	0.000281153	0.0795787	0.000105141	3.90491e-07	0.000939819	0.00091981	0.000330029	0.00597505	0.000113717	0.006281	8.4498e-05	9.82817e-05	0.00374835	1.16586e-05	4.72492e-08	1.00814e-05
cell_21677	HSPC_1_ys	Blood progenitors 2_4_mouse_gastrulation	0.000492222	0.00241691	0.00772242	0.000811059	0.00263996	3.4406e-05	0.00134918	0.00194157	0.000577158	5.4041e-06	0.00139425	0.73761	0.115156	0.0230655	0.000107012	0.0074527	0.0106426	0.00489076	0.0168929	0.00011208	0.0459264	0.00177836	5.12876e-07	0.00488393	0.00152764	0.00083306	0.00566189	0.000103276	0.00176687	0.000115404	0.00017868	0.00166082	0.000220669	1.21836e-07	2.82088e-05
cell_21709	HSPC_1_ys	Erythroid1_3_mouse_gastrulation	6.681e-05	0.00230702	0.00831096	0.0300411	0.00866698	0.000863702	5.73787e-05	0.000155264	0.00127524	1.40013e-07	0.00120669	0.861255	0.00999279	0.00483069	8.77563e-06	0.00233602	0.00994746	0.00124233	0.00475045	0.000177158	0.0394618	0.000104688	2.33837e-08	0.00139215	0.000493986	0.000277861	0.00319785	0.000124085	0.00516135	1.0679e-05	4.12562e-06	0.00224878	1.64603e-05	2.22852e-08	1.44912e-05
cell_21710	HSPC_2_ys	Erythroid1_2_mouse_gastrulation	7.5033e-06	0.00357135	0.00142394	0.000144692	0.106179	0.000851855	0.00545356	0.000832502	0.158857	2.86202e-05	0.000823351	0.0460188	0.339016	0.00147761	2.88899e-05	0.00362464	0.00171033	0.212908	0.0960374	0.000158131	0.0144713	0.000841956	5.10998e-06	0.000187767	0.00014742	1.67798e-05	0.00101787	0.000193073	0.00239171	0.000128218	0.000946987	0.000484982	7.92012e-06	1.64299e-07	5.65247e-06
cell_21718	Erythroid_ys	Erythroid1_2_mouse_gastrulation	8.92946e-06	0.00100538	0.00118613	6.04351e-05	0.0188047	0.000514948	0.002038	0.000237265	0.831832	6.49625e-06	0.000763332	0.0475219	0.0580182	0.00107488	0.000192436	0.00336135	0.000614827	0.0109377	0.0100767	7.95246e-05	0.00820182	0.000787881	3.08392e-06	0.000120641	3.78214e-05	2.82001e-05	0.000734201	0.000173497	3.82496e-05	3.11676e-05	0.000675316	0.000763927	6.41383e-05	2.89185e-07	4.51868e-06
cell_21741	HSPC_2_ys	Blood progenitors 2_2_mouse_gastrulation	0.000343515	0.00252336	0.0052016	0.000495426	0.00171633	7.22266e-05	0.00329959	0.00171376	0.000691521	2.87376e-05	0.00267859	0.242408	0.513819	0.0170086	0.00024334	0.061364	0.0110127	0.00357874	0.0812657	0.000190046	0.0211108	0.00102929	1.31099e-06	0.00513811	0.00357369	0.0013315	0.0149417	0.000128371	0.00042201	0.000364233	0.000301235	0.00169222	0.000237616	1.02296e-07	7.37542e-05
cell_21791	MEMP_ys	Erythroid1_2_mouse_gastrulation	1.18242e-06	0.00108928	0.00050388	2.91606e-05	0.0617854	0.000563121	0.0268456	0.00129433	0.0247996	2.97307e-05	0.000141068	0.00319332	0.0416146	0.000238363	1.84208e-06	0.000215674	0.000106447	0.428816	0.396622	0.000297689	0.00725147	0.000891031	1.9679e-06	2.79718e-05	2.0137e-05	8.72528e-06	0.000371551	4.0291e-05	0.00202147	0.000102104	0.000768077	0.000304406	4.38672e-07	1.76052e-07	2.27526e-06
cell_21794	HSPC_1_ys	Blood progenitors 2_3_mouse_gastrulation	4.7181e-05	0.00223347	0.00797629	0.00544185	0.0034573	0.000114777	0.000179882	0.000226332	0.000713293	3.66336e-07	0.00064344	0.80009	0.0833822	0.0103942	2.20899e-05	0.0142036	0.0274647	0.000487671	0.00130189	5.82121e-05	0.0299259	0.000289326	1.19065e-07	0.000525835	0.000977155	0.000742945	0.00606268	9.26531e-05	0.0011658	1.5115e-05	6.40878e-06	0.00172626	1.78741e-05	1.50329e-08	1.36007e-05
cell_21827	HSPC_1_ys	Erythroid1_3_mouse_gastrulation	3.69564e-05	0.00485689	0.00256506	0.00131911	0.0748282	0.00247016	0.00399448	0.000906585	0.0730665	1.87668e-06	0.00545052	0.501139	0.156129	0.00446562	0.000162677	0.016609	0.00566183	0.0522235	0.0544922	0.000265995	0.0301756	0.00269583	4.58202e-07	0.00034422	0.00024566	0.000113476	0.00145272	0.000899998	0.00192851	6.03597e-05	0.000102743	0.00122968	7.23563e-05	2.53939e-07	3.30041e-05
cell_21869	HSPC_1_ys	Erythroid1_0_mouse_gastrulation	3.35765e-05	0.00856102	0.0203984	0.0101363	0.0497238	0.000794329	0.00242933	0.00101117	0.00952021	2.57485e-06	0.00209179	0.541743	0.198081	0.00668207	2.51132e-05	0.019925	0.0141965	0.0140195	0.0226134	0.000387821	0.0477543	0.00131605	2.19105e-07	0.000358621	0.000974978	0.000401614	0.0129222	0.000149153	0.00961525	8.45456e-05	0.000129937	0.00385484	2.47525e-05	4.2178e-08	3.7551e-05
cell_21937	HSPC_1_ys	Blood progenitors 2_3_mouse_gastrulation	4.69188e-05	0.00522266	0.024281	0.0091309	0.0118532	0.00058149	0.000302234	0.000267054	0.0022927	1.02433e-06	0.00147971	0.612235	0.135167	0.0090914	2.12005e-05	0.00901075	0.0552084	0.00270796	0.00549595	0.000168332	0.0913897	0.000229375	8.47572e-08	0.00110151	0.000561384	0.000406496	0.0140837	0.000108905	0.00490996	0.00015702	0.000140241	0.00231463	1.85014e-05	2.45496e-08	1.38814e-05
cell_21962	HSPC_1_ys	Erythroid1_2_mouse_gastrulation	4.74605e-05	0.00561287	0.00689033	0.0103772	0.0436907	0.00133829	0.00190805	0.000596279	0.00637349	1.94272e-06	0.00191609	0.682628	0.109627	0.00789377	9.32845e-06	0.00624159	0.00787755	0.0339137	0.0264146	0.000184732	0.027221	0.000450545	7.2813e-07	0.00029708	0.000557256	0.000135688	0.00738532	0.000107573	0.00840044	4.72149e-05	4.31209e-05	0.00178888	8.91511e-06	1.05498e-07	1.26848e-05
cell_21971	HSPC_2_ys	Blood progenitors 1_0_mouse_gastrulation	0.00072658	0.00146005	0.00310255	0.000120064	0.00162501	4.02898e-05	0.000930641	0.00188859	0.000931499	7.27657e-06	0.00153531	0.185908	0.488401	0.00772336	0.000195898	0.0129743	0.0261317	0.0113531	0.0548598	0.000328275	0.144673	0.000690735	3.5157e-07	0.0182998	0.0116509	0.00272074	0.0111076	0.000185798	0.00547462	0.00045101	0.000399923	0.00338951	0.000631947	6.30503e-09	8.05563e-05
cell_21997	Erythroid_ys	Erythroid1_2_mouse_gastrulation	3.03452e-06	0.00132179	0.00159428	6.87111e-05	0.0339399	0.00150133	0.0026365	0.000438319	0.689013	4.93452e-06	0.000670721	0.0797349	0.115899	0.0018141	0.000216492	0.00389938	0.0024798	0.0426065	0.0122187	8.89385e-05	0.0070572	0.000644539	8.99031e-07	0.000180783	0.000121353	1.84595e-05	0.000436188	0.000259341	8.0677e-05	1.83408e-05	0.000311217	0.000628678	8.22835e-05	1.45454e-07	9.71008e-06
cell_22013	MK_ys	Blood progenitors 2_3_mouse_gastrulation	8.12257e-09	2.20873e-09	3.61358e-11	6.41766e-08	3.93136e-05	3.09848e-07	3.60146e-05	3.36103e-07	0.000207598	3.94029e-07	1.35869e-08	3.18324e-09	1.18128e-09	4.21192e-08	7.11918e-10	1.50492e-12	1.14223e-09	0.00360089	0.9961	2.31987e-06	6.41765e-06	5.45524e-06	6.90965e-10	4.18438e-09	2.97233e-09	5.03417e-08	3.74779e-08	1.17386e-07	4.46342e-07	2.10498e-08	3.435e-08	1.51946e-07	5.8438e-10	1.05679e-07	3.43021e-08
cell_22014	HSPC_2_ys	Erythroid1_2_mouse_gastrulation	1.45992e-06	0.00220164	0.00266205	2.70093e-05	0.137123	0.000357644	0.0124019	0.00229861	0.0593397	1.60782e-05	0.00044262	0.00511666	0.375667	0.00159246	3.57682e-06	0.00185987	0.000213078	0.322404	0.0680073	0.000136068	0.00370817	0.000380804	1.89255e-06	4.83454e-05	3.3694e-05	3.82568e-06	0.000215043	4.22032e-05	0.00170234	0.000328368	0.0011908	0.000470732	6.91189e-07	1.56295e-08	1.09805e-06
cell_22015	HSPC_1_ys	Blood progenitors 2_3_mouse_gastrulation	0.000144549	0.00248542	0.0332499	0.0108974	0.00882197	0.0005274	0.000215232	0.000366775	0.00214793	2.36892e-06	0.00189264	0.688221	0.0436467	0.0117995	3.0012e-05	0.0128631	0.0613657	0.00273439	0.00376294	5.97395e-05	0.0938513	0.000135758	5.90215e-07	0.0011624	0.00201065	0.000421429	0.00892829	9.76777e-05	0.00382002	5.19756e-05	3.15103e-05	0.00421708	2.05323e-05	3.918e-08	1.64854e-05
cell_22054	HSPC_1_ys	Erythroid1_2_mouse_gastrulation	7.57606e-05	0.00186305	0.00464907	0.0252489	0.00261131	0.000445574	0.000289961	0.00022594	0.00105127	5.94914e-07	0.000433854	0.858288	0.0103493	0.00948964	8.03456e-06	0.00521492	0.01745	0.0015103	0.00314552	8.6013e-05	0.0425007	0.000282687	1.75512e-07	0.00124638	0.000575929	0.000261424	0.00755686	3.15824e-05	0.00370823	2.09477e-05	5.57966e-06	0.00134199	1.83378e-05	7.82735e-08	1.17393e-05
cell_22067	Macrophage_ys	Blood progenitors 2_3_mouse_gastrulation	1.34037e-05	1.56224e-05	0.000133507	6.08489e-06	5.9878e-05	1.36386e-06	5.13357e-07	1.40599e-05	7.85302e-06	8.3894e-11	1.71894e-06	0.0053276	0.00126624	2.68732e-05	6.28547e-08	1.22866e-06	1.62738e-05	4.6461e-05	0.000451187	6.39681e-07	0.92957	6.14535e-06	5.17447e-12	0.00594396	5.57672e-05	3.3122e-06	4.57119e-06	1.3125e-06	0.0563984	3.30264e-07	8.78859e-09	0.00061725	8.797e-06	1.63675e-13	1.83068e-07
cell_22072	HSPC_1_ys	Blood progenitors 1_0_mouse_gastrulation	0.000320097	0.00773847	0.00815673	0.00250899	0.00101131	3.5116e-05	0.00114379	0.000734014	0.000303994	1.26647e-05	0.00141261	0.398279	0.276732	0.00796794	0.000271934	0.0370219	0.178057	0.0021877	0.0356388	0.000300621	0.00671106	0.000276912	1.03436e-06	0.00284428	0.00769513	0.00203731	0.0177486	0.000211727	0.000333379	0.000238676	0.000419117	0.000920279	0.000403476	2.33394e-07	0.000324015
cell_22079	HSPC_1_ys	Blood progenitors 2_3_mouse_gastrulation	0.00013027	0.00620553	0.0170091	0.0110647	0.00316314	0.000226863	0.000804708	0.000547547	0.003791	5.42916e-06	0.0010925	0.60689	0.110739	0.0330125	4.98447e-05	0.00800084	0.0526648	0.00899683	0.00792781	0.000110726	0.10227	0.000232573	6.23268e-07	0.00195617	0.00154535	0.000594102	0.0136771	0.000156651	0.00390544	7.72987e-05	0.000195087	0.00283825	8.73413e-05	4.97574e-08	3.13583e-05
cell_22081	Erythroid_ys	Erythroid1_3_mouse_gastrulation	1.73926e-05	0.000703754	0.000315064	0.000181156	0.0198055	0.00105174	0.00274862	0.000261917	0.607327	5.63395e-06	0.000959942	0.28438	0.0358458	0.00214008	0.000385997	0.00161225	0.000629621	0.0202234	0.00966786	7.5321e-05	0.00837882	0.000921854	1.89411e-06	0.000354487	7.21754e-05	5.79594e-05	0.000765477	0.000287434	2.6004e-05	9.60013e-06	0.000127345	0.000458844	0.000184924	1.37062e-06	1.39974e-05
cell_22099	Erythroid_ys	Erythroid1_2_mouse_gastrulation	2.98e-06	0.000528147	0.000634706	3.12897e-05	0.0360891	0.000404079	0.00561362	0.00127356	0.529851	5.83657e-06	0.000451624	0.0262901	0.35043	0.00160157	0.000101023	0.00396131	0.000395847	0.00938326	0.0262315	7.86128e-05	0.00369165	0.000670625	4.28853e-07	6.6261e-05	3.40528e-05	3.9363e-05	0.000745262	8.67506e-05	1.71602e-05	4.39064e-05	0.000583719	0.000636147	2.04423e-05	3.46573e-08	5.00513e-06
cell_22117	MEMP_ys	Erythroid1_3_mouse_gastrulation	1.49183e-05	0.00210142	0.00153523	0.000148979	0.111721	0.0028115	0.0122459	0.00113467	0.195941	3.18666e-05	0.000988568	0.0347152	0.0426596	0.00209947	4.71071e-05	0.00100804	0.00150056	0.448324	0.121637	0.000298803	0.0150582	0.00144765	4.24391e-06	0.000209642	6.6602e-05	2.20036e-05	0.000482948	0.000324458	0.000516749	7.29943e-05	0.000295428	0.000517595	1.04041e-05	4.12299e-07	6.22835e-06
cell_22180	HSPC_1_ys	Blood progenitors 2_3_mouse_gastrulation	0.00010416	0.00354166	0.00802195	0.00274018	0.0147662	0.000352661	0.00106016	0.000484605	0.00271428	5.65849e-06	0.00290077	0.579765	0.280279	0.0205845	2.68945e-05	0.00989209	0.0110069	0.00458589	0.0127558	8.84919e-05	0.0299883	0.000285385	2.53214e-07	0.000583851	0.000700852	0.000652304	0.00841364	6.96153e-05	0.00171564	6.55921e-05	6.73544e-05	0.00171485	4.62455e-05	5.45701e-08	1.96436e-05
cell_22215	HSPC_1_ys	Erythroid1_0_mouse_gastrulation	3.74224e-05	0.00181969	0.0106363	0.00758301	0.0232094	0.000786316	0.000425165	0.000344355	0.00414394	1.16736e-06	0.00120152	0.709166	0.0530935	0.0071177	7.40334e-06	0.00845462	0.0180017	0.00305954	0.00750374	0.000216116	0.106277	0.000253682	9.46368e-08	0.00119036	0.000882103	0.000273203	0.00730306	5.50076e-05	0.0235488	6.11779e-05	4.29569e-05	0.00326199	2.47255e-05	3.21434e-08	1.7145e-05
cell_22241	MEMP_ys	Erythroid1_3_mouse_gastrulation	6.05017e-06	0.00191715	0.00121117	0.000119848	0.0838074	0.00167063	0.0246794	0.0027943	0.0383484	9.86115e-06	0.000374754	0.0260475	0.0694177	0.000903944	4.33182e-06	0.000857763	0.000413577	0.61523	0.104497	0.000174291	0.0135358	0.000876805	2.14622e-06	0.000191482	5.41356e-05	7.48243e-06	0.000143932	6.39821e-05	0.011555	0.000222766	0.000443936	0.000414072	1.58681e-06	1.3464e-07	1.81091e-06
cell_22244	Erythroid_ys	Erythroid2_0_mouse_gastrulation	1.10645e-05	0.00213527	0.000588127	0.00043037	0.0432724	0.000690492	0.00462262	0.000660331	0.553299	9.99304e-07	0.00139068	0.208558	0.12762	0.000673912	0.000219051	0.00276741	0.000401729	0.0281381	0.0116421	0.000160239	0.00732711	0.00251185	3.19751e-07	0.00013955	4.22286e-05	4.43394e-05	0.00135102	0.000480646	8.05215e-05	1.19417e-05	0.000103345	0.000471589	0.000121928	1.06433e-07	3.04716e-05
cell_22277	HSPC_1_ys	Blood progenitors 2_3_mouse_gastrulation	7.49323e-05	0.00177319	0.00687651	0.0132943	0.00301867	0.000205086	0.000119926	5.55063e-05	0.000679233	2.75326e-07	0.00148326	0.894947	0.0132131	0.00377113	4.62608e-05	0.00578839	0.0103384	0.00108743	0.00262379	7.92917e-05	0.0305618	0.000145447	7.2686e-08	0.00120966	0.000529659	0.000260321	0.00605423	9.12416e-05	0.000914497	1.04829e-05	1.61562e-05	0.000636781	6.81103e-05	3.17002e-08	2.62961e-05
cell_22291	HSPC_1_ys	Blood progenitors 2_3_mouse_gastrulation	0.000251374	0.00133659	0.00359442	0.0198533	0.00351846	0.000933022	0.000721961	0.000565076	0.0016028	2.93662e-06	0.00215612	0.771489	0.034416	0.00592393	9.68975e-05	0.0152464	0.0644463	0.00740332	0.0210536	7.14916e-05	0.0101779	0.000329642	4.55259e-07	0.00172809	0.00199981	0.000647556	0.0280669	0.000109005	0.000853942	1.40651e-05	1.58684e-05	0.00120704	0.000108557	1.79693e-07	5.81753e-05
cell_22305	Erythroid_ys	Erythroid1_2_mouse_gastrulation	1.94422e-05	0.000859129	0.000681742	0.000260489	0.0314929	0.00100078	0.00396233	0.000529269	0.647978	1.91487e-05	0.0015106	0.140915	0.0726337	0.00399448	0.000626558	0.0030033	0.00230644	0.0410896	0.0357826	0.000122143	0.00678817	0.00114899	7.05179e-06	0.000421393	0.000107582	5.82036e-05	0.00131459	0.000330096	2.36721e-05	1.07381e-05	0.000156462	0.000609398	0.000222449	8.24145e-07	1.33245e-05
cell_22309	Microglia_ys	Haematoendothelial progenitors_3_mouse_gastrulation	0.00280073	0.000281691	0.000366249	1.49806e-05	6.33556e-05	1.47472e-05	2.2339e-05	0.000161994	3.50819e-06	3.63255e-06	7.27928e-05	0.0418718	0.0247231	0.000107891	0.000237589	0.000203375	0.00353626	0.000671489	0.00349564	2.62697e-05	0.17539	7.67577e-05	2.33559e-07	0.730045	0.00456223	0.000269033	0.00041428	4.84685e-05	0.00712441	1.26484e-05	2.28755e-06	0.000688625	0.00235327	6.93289e-09	0.000333517
cell_22354	HSPC_1_ys	Blood progenitors 2_2_mouse_gastrulation	0.00173101	0.0013237	0.00935172	0.00134416	0.000736764	4.92155e-05	0.000392429	0.00066383	0.000299733	2.42027e-06	0.00183272	0.635243	0.0260434	0.00741732	0.00017476	0.00180542	0.00610715	0.00320391	0.0284016	0.000148267	0.221726	0.00105466	4.72171e-07	0.0315766	0.00371129	0.00184556	0.00607962	0.000118874	0.00339575	4.40981e-05	2.89436e-05	0.00321679	0.00080952	8.6919e-08	0.000118793
cell_22364	Early_Erythroid_ys	Erythroid1_2_mouse_gastrulation	9.17002e-07	0.000452929	0.000978798	1.0271e-05	0.321139	0.000238058	0.00504509	0.00138652	0.0442626	1.1637e-05	0.000215738	0.00194513	0.0801154	0.000377858	1.38604e-06	0.000679006	9.10285e-05	0.310763	0.223492	7.42142e-05	0.00638264	0.000124874	7.49148e-07	1.95673e-05	1.32138e-05	2.60106e-06	0.000145917	2.3895e-05	0.000800674	0.000159001	0.000623913	0.000421739	2.48145e-07	1.04414e-08	2.97004e-07
cell_22377	Macrophage_ys	Haematoendothelial progenitors_7_mouse_gastrulation	0.00373632	6.30371e-05	0.00011303	2.33638e-06	5.35688e-05	2.95668e-05	2.58569e-05	0.000260102	7.82902e-06	1.55582e-07	5.27822e-05	0.0267965	0.00561242	4.93207e-05	0.000120219	8.65946e-05	0.000607503	0.000145258	0.00114634	1.90368e-05	0.477847	9.83682e-05	6.54668e-09	0.461407	0.00282452	0.000107891	0.000106824	4.02523e-05	0.0165987	2.02721e-05	7.91272e-06	0.000643563	0.00132689	4.54513e-10	4.29732e-05
cell_22378	Erythroid_ys	Erythroid2_0_mouse_gastrulation	1.20556e-06	0.00100251	0.000848898	2.49737e-05	0.178557	0.000150989	0.00331991	0.000534278	0.36395	1.56768e-06	0.000347579	0.0175336	0.338862	0.000588969	1.22804e-05	0.00248125	0.00023008	0.0363178	0.0493482	7.37069e-05	0.00430484	0.000252418	4.10523e-07	2.88754e-05	3.69143e-05	7.35722e-06	0.000218605	6.41579e-05	0.000146307	5.47423e-05	0.000426333	0.000265889	3.95951e-06	6.28845e-09	1.29157e-06
cell_22384	HSPC_2_ys	Erythroid1_2_mouse_gastrulation	2.55199e-06	0.00224426	0.00161879	8.14687e-05	0.138633	0.00238866	0.0182396	0.00454245	0.0602056	5.01208e-06	0.000593421	0.0330557	0.363023	0.00152477	7.26012e-06	0.00165842	0.000542661	0.247158	0.110508	0.000182248	0.00685794	0.00101245	5.60215e-07	5.45425e-05	2.71923e-05	7.02603e-06	0.000519616	9.25885e-05	0.00393431	0.000233536	0.000646923	0.000394434	1.61005e-06	3.10083e-08	3.47639e-06
cell_22404	HSPC_1_ys	Blood progenitors 2_3_mouse_gastrulation	8.98243e-05	0.00130433	0.00292476	0.00150961	0.000538167	4.55273e-05	0.000327579	0.0004832	0.000188309	3.38285e-07	0.000522884	0.883512	0.0539094	0.00745637	2.22076e-05	0.00448963	0.00664325	0.000448726	0.00135871	2.96305e-05	0.0238984	0.000860068	7.90197e-08	0.00109098	0.000513875	0.000207223	0.0057675	2.03273e-05	0.00135472	9.85616e-06	4.43601e-06	0.000396872	5.00828e-05	1.81867e-08	2.07504e-05
cell_22437	HSPC_1_ys	Blood progenitors 2_3_mouse_gastrulation	0.000162612	0.00435708	0.0100325	0.00278562	0.00246362	0.000193333	0.000835331	0.000370739	0.000874826	8.71741e-06	0.0011362	0.753108	0.121433	0.00572424	0.000155927	0.0146531	0.0352022	0.00300609	0.0178084	0.000117031	0.0131839	0.000235844	3.88776e-07	0.00111075	0.00274225	0.000828215	0.00506911	0.000122474	0.000595512	8.07999e-05	6.18858e-05	0.00139047	9.55665e-05	1.20466e-07	5.43618e-05
cell_22449	MK_ys	Blood progenitors 1_2_mouse_gastrulation	3.80888e-08	4.0824e-11	7.86889e-14	2.07369e-10	2.99897e-08	3.44708e-09	4.0652e-05	1.06048e-07	9.92956e-06	1.23257e-05	9.71819e-10	1.73752e-11	5.25466e-11	8.91161e-10	1.13026e-09	9.75496e-14	7.16119e-11	0.000405785	0.99953	2.36053e-07	9.0107e-08	3.30221e-07	1.21896e-09	4.57862e-10	2.98958e-10	1.456e-08	1.55794e-08	7.75574e-09	2.64356e-09	9.55492e-08	3.16673e-07	4.65634e-10	4.29275e-10	2.05741e-07	4.42004e-09
cell_22451	HSPC_1_ys	Blood progenitors 2_3_mouse_gastrulation	0.000100369	0.00321853	0.00591235	0.00672501	0.0400371	0.000188783	0.000607625	0.000186326	0.00141359	9.43138e-07	0.00165032	0.82437	0.0375226	0.00209442	7.98803e-06	0.00278909	0.0152171	0.0173091	0.00913178	0.000113204	0.0234234	0.000211714	2.18151e-07	0.0002138	0.000278611	0.000154353	0.00306017	6.48644e-05	0.00320572	1.53326e-05	8.27843e-06	0.000734261	1.01974e-05	8.23795e-08	2.24187e-05
cell_22469	Microglia_ys	Haematoendothelial progenitors_0_mouse_gastrulation	0.00309914	0.000314316	0.000245134	1.52304e-05	8.50643e-05	4.4453e-05	5.71508e-05	0.000416558	2.38182e-05	1.07165e-07	0.000345404	0.0531704	0.111423	0.000338208	7.19625e-05	0.000506625	0.00130349	0.000518129	0.0266508	1.01717e-05	0.354779	0.000214807	1.30694e-09	0.408224	0.00773721	0.000268506	0.000290871	5.00913e-05	0.0254947	7.31497e-05	1.05473e-05	0.000815598	0.00332001	6.2401e-11	8.20472e-05
cell_22472	HSPC_1_ys	Blood progenitors 2_3_mouse_gastrulation	8.33696e-05	0.00185016	0.00708525	0.00164196	0.008837	0.000122486	0.000217762	0.000252899	0.00168463	1.64062e-07	0.00104967	0.790153	0.0301382	0.00234331	1.3783e-05	0.00493459	0.0139667	0.00261139	0.00357379	0.000134985	0.113421	0.000151537	4.49356e-08	0.00099568	0.00132178	0.000565457	0.00538615	6.839e-05	0.00493575	3.70962e-05	2.33509e-05	0.00236085	2.48729e-05	4.89549e-09	1.34278e-05
cell_22482	HSPC_1_ys	Erythroid1_0_mouse_gastrulation	3.30165e-05	0.00135568	0.00639034	0.0157506	0.00167059	0.000407507	4.10903e-05	6.19587e-05	0.000674161	2.51274e-08	0.000649144	0.914238	0.00911926	0.001702	6.5021e-06	0.00104649	0.00349217	0.00064057	0.000953249	4.77373e-05	0.0353055	6.55007e-05	7.83539e-09	0.000600864	0.000386164	0.00014054	0.00188212	4.42406e-05	0.00187045	5.16626e-06	1.40338e-06	0.00140309	7.46539e-06	6.02671e-09	7.56183e-06
cell_22553	HSPC_2_ys	Blood progenitors 2_2_mouse_gastrulation	0.000178018	0.00390899	0.0305785	0.00153391	0.00182402	0.00040448	0.00222115	0.00139149	0.00110795	3.9681e-06	0.00216896	0.406572	0.407864	0.0272467	9.33505e-05	0.0338599	0.0253122	0.00452414	0.00804003	9.22463e-05	0.0202206	0.000802974	1.54162e-07	0.00602856	0.00266729	0.000603296	0.00641111	6.26807e-05	0.00154711	0.000220916	0.000521802	0.00184413	9.72543e-05	1.96397e-08	4.66367e-05
cell_22584	HSPC_1_ys	Blood progenitors 2_2_mouse_gastrulation	0.00037894	0.0047347	0.0100194	0.00137347	0.000476972	4.91593e-05	0.000516297	0.000814793	0.000668831	8.29103e-06	0.00279531	0.763787	0.0674551	0.0121361	0.000279525	0.0351036	0.0167943	0.000869156	0.00489325	0.000189371	0.035328	0.00124368	8.39524e-07	0.00567946	0.00578277	0.0035062	0.0205705	0.000315454	0.000558305	6.58767e-05	0.000138076	0.00271916	0.000563507	2.67595e-07	0.000183709
cell_22632	HSPC_1_ys	Blood progenitors 2_4_mouse_gastrulation	0.000440043	0.00253515	0.00158065	0.00555236	0.000547862	9.21221e-05	0.000706364	0.000588813	0.000240174	6.14895e-06	0.00128132	0.822673	0.0470794	0.00845588	0.000240899	0.00679785	0.028283	0.00423447	0.0200401	9.004e-05	0.0144202	0.000580964	4.85223e-07	0.00412153	0.00179289	0.00102136	0.0246018	9.23909e-05	0.000741269	3.52799e-05	2.24821e-05	0.000640942	0.000367854	2.89938e-07	9.46883e-05
cell_22635	Macrophage_ys	Haematoendothelial progenitors_4_mouse_gastrulation	0.00416897	0.000239816	0.000382205	1.15618e-05	0.000151474	6.73543e-06	0.000192594	0.000439338	1.4101e-05	7.08892e-07	8.14398e-05	0.0255543	0.172462	0.000125402	0.00054304	0.000359271	0.00161595	0.000532864	0.0214182	1.1973e-05	0.44365	0.000185683	3.28495e-08	0.305012	0.00686511	0.000987012	0.00186984	2.5636e-05	0.00222335	1.00788e-05	5.31755e-06	0.000788398	0.00910339	2.33981e-09	0.00096254
cell_22656	HSPC_1_ys	Erythroid1_0_mouse_gastrulation	6.7321e-05	0.000896566	0.000362607	0.00368161	0.0105372	0.000615715	0.000535488	0.000610551	0.00101945	2.4152e-07	0.000883367	0.911708	0.0101779	0.00158693	5.64665e-06	0.00109409	0.00148883	0.00566187	0.0125272	5.3032e-05	0.0289698	0.000352234	9.77363e-08	0.000495657	0.000349884	0.000150187	0.00122829	8.91249e-05	0.00346065	2.91449e-06	7.99442e-07	0.00136454	9.84331e-06	5.22763e-08	1.23426e-05
cell_22702	Erythroid_ys	Erythroid1_2_mouse_gastrulation	3.97276e-06	0.00112278	0.00178454	4.89845e-05	0.0917225	0.000318173	0.00793013	0.00138182	0.47748	9.34173e-06	0.000639928	0.0371492	0.247722	0.000833025	0.000108419	0.00263232	0.000814949	0.0868574	0.0278506	0.000164934	0.00915038	0.00108438	6.20113e-07	8.83808e-05	4.20012e-05	2.86166e-05	0.000728462	8.95179e-05	6.90795e-05	0.000162368	0.00139064	0.000572114	1.54856e-05	7.93597e-08	3.09957e-06
cell_22729	MK_ys	Erythroid1_2_mouse_gastrulation	1.77381e-05	0.00418485	0.0023119	0.000272906	0.0511938	0.00546022	0.021377	0.00384531	0.126873	6.60069e-05	0.0011859	0.0866264	0.244404	0.00337648	7.26603e-05	0.00245301	0.000698316	0.155107	0.260262	0.00037663	0.0219151	0.00164389	1.02923e-05	0.0004701	9.78367e-05	4.49741e-05	0.00219092	0.000193478	0.000782991	0.00022111	0.00107209	0.0011667	1.30908e-05	1.67926e-06	1.14831e-05
cell_22735	HSPC_1_ys	Blood progenitors 2_2_mouse_gastrulation	0.00110661	0.00129072	0.00160516	0.000406183	0.00107182	0.000223604	0.000219619	0.000467313	8.64424e-05	3.19667e-07	0.000580461	0.528294	0.108482	0.00326088	0.000126609	0.0016819	0.00555228	0.00239842	0.0214203	2.9763e-05	0.23733	0.000702257	1.82373e-08	0.0658053	0.00389998	0.000726526	0.00104524	5.17529e-05	0.0092227	2.484e-05	2.94312e-06	0.00161059	0.00114984	4.9651e-09	0.000123244
cell_22773	Erythroid_ys	Erythroid1_2_mouse_gastrulation	8.30626e-06	0.00162901	0.0021837	9.69897e-05	0.0285791	0.000948552	0.00629943	0.00107524	0.485013	6.27327e-05	0.00109827	0.0572182	0.28565	0.0012745	0.000320784	0.0034518	0.0017314	0.0419771	0.0633922	0.000273523	0.0110713	0.00159951	6.70301e-06	0.000296149	8.85183e-05	8.81639e-05	0.00143367	0.000395519	7.79224e-05	0.000101448	0.00131207	0.00118503	4.58148e-05	1.39011e-06	1.29116e-05
cell_22781	HSPC_1_ys	Blood progenitors 2_3_mouse_gastrulation	0.000239019	0.00332287	0.00889002	0.00411861	0.00435583	0.000430297	0.00524088	0.00336071	0.0011284	2.12459e-05	0.0024613	0.640577	0.191367	0.028014	9.61402e-05	0.0112693	0.0165258	0.00519471	0.0273318	9.50715e-05	0.0195625	0.00530244	1.29024e-06	0.0014166	0.000782121	0.000667795	0.0149678	0.000138111	0.00132759	5.6025e-05	6.82885e-05	0.00149424	0.000110671	4.01146e-07	6.40527e-05
cell_22783	HSPC_2_ys	Blood progenitors 2_2_mouse_gastrulation	0.00512417	0.0031123	0.00220668	0.000201163	0.000195716	0.000100745	0.00127439	0.00149521	0.000506831	7.48225e-06	0.00279926	0.338852	0.36448	0.00333861	0.00157152	0.00869519	0.00985507	0.00367248	0.0270795	0.00010913	0.15611	0.000985804	2.56296e-07	0.0333702	0.00630682	0.00205417	0.0131433	0.000294077	0.0060796	0.000165887	0.000205783	0.00224337	0.0039888	1.22325e-08	0.000375359
cell_22796	Macrophage_ys	Blood progenitors 2_4_mouse_gastrulation	0.000359605	2.35096e-05	5.84749e-05	3.29258e-06	2.0211e-05	9.07128e-06	4.08498e-05	0.000118994	1.57527e-05	2.78523e-08	2.88987e-05	0.0168427	0.00492663	0.000111036	3.70225e-06	4.6691e-05	0.000158879	0.000989096	0.0050245	4.55778e-06	0.910581	0.000132712	5.86079e-10	0.0429471	0.00035463	3.93273e-05	0.000142689	9.61904e-06	0.016497	3.93677e-06	5.90092e-07	0.00038582	0.000114181	3.24402e-11	4.72505e-06
cell_22799	MK_ys	Erythroid1_2_mouse_gastrulation	4.14913e-07	3.46125e-06	9.9744e-08	2.47875e-06	0.000395563	9.92867e-05	0.00157677	1.28255e-05	0.00372093	3.53413e-06	4.439e-06	3.96652e-05	1.15178e-05	2.61312e-06	3.03182e-07	3.33641e-08	7.79516e-07	0.0909562	0.902594	4.9186e-06	0.000371864	0.00016547	6.46548e-08	1.8642e-06	2.10855e-07	5.32682e-07	5.62097e-06	6.20365e-06	1.25102e-05	3.25844e-07	1.00542e-06	1.72971e-06	9.37543e-08	1.05031e-06	1.06527e-06
cell_22806	Macrophage_ys	Haematoendothelial progenitors_2_mouse_gastrulation	0.00199285	0.000122877	0.000237606	7.58036e-06	3.17097e-05	1.86246e-06	2.04745e-05	0.000581236	2.25598e-05	4.8603e-07	7.35419e-05	0.00806057	0.0163973	0.000393482	4.98066e-05	8.35946e-05	0.000914929	0.000291216	0.0152834	7.34589e-06	0.675955	9.45285e-05	4.60717e-09	0.261765	0.00233048	0.000193452	0.000127671	3.22726e-05	0.0123811	3.39391e-05	6.47972e-06	0.000448	0.00202627	1.4269e-10	3.05282e-05
cell_22821	Macrophage_ys	Blood progenitors 2_2_mouse_gastrulation	0.00215942	0.00216354	0.00324209	0.000305739	0.000488817	2.02464e-05	0.000399917	0.00174659	0.000375312	6.23643e-06	0.00196644	0.1425	0.0877533	0.00121564	0.000250852	0.00121293	0.00125343	0.00173868	0.0505346	0.00020042	0.622883	0.00171805	5.24284e-07	0.0379636	0.00286796	0.00272699	0.0104557	0.000379469	0.011825	0.000110186	8.59589e-05	0.00637034	0.00298607	3.01768e-08	9.30782e-05
cell_22829	Erythroid_ys	Erythroid1_3_mouse_gastrulation	8.85934e-06	0.00160524	0.00206236	6.99035e-05	0.0310628	0.000248849	0.00272402	0.000956313	0.487341	2.3571e-06	0.00143256	0.0960678	0.338941	0.000551291	0.000308533	0.00458574	0.000317411	0.00913803	0.009766	0.000126386	0.00716308	0.00203012	1.56464e-06	0.000141175	6.68559e-05	6.64593e-05	0.000601574	0.00062848	1.44734e-05	2.93107e-05	0.000394172	0.0014738	5.99999e-05	1.44052e-07	1.21177e-05
cell_22833	MK_ys	Blood progenitors 2_2_mouse_gastrulation	3.07064e-09	2.08157e-10	7.91283e-12	2.46694e-09	1.05347e-06	8.54464e-09	1.65197e-05	1.00961e-07	8.45682e-06	1.42744e-06	3.11424e-09	1.83251e-10	2.8245e-10	3.65319e-09	7.07903e-10	2.97922e-13	1.66888e-10	0.00133711	0.998634	1.21288e-07	3.09921e-07	5.26292e-07	2.44062e-09	1.97476e-09	1.60222e-10	4.01899e-09	1.27972e-08	1.19277e-08	2.05169e-09	6.96417e-09	1.26092e-08	3.5794e-09	8.55681e-11	1.22812e-07	3.91636e-09
cell_22880	HSPC_1_ys	Erythroid1_2_mouse_gastrulation	6.91338e-05	0.00249459	0.00505492	0.0133616	0.00845629	0.000361556	0.000710192	0.000424096	0.00249716	6.8167e-07	0.00194452	0.900737	0.0129515	0.00184919	4.27598e-05	0.00212755	0.00259855	0.00474548	0.0128621	0.000172434	0.0186889	0.00132065	3.01389e-07	0.000798124	0.000632741	0.000301022	0.002144	0.000197945	0.000813388	5.28368e-06	3.39864e-06	0.00155197	4.48283e-05	1.22617e-07	3.56044e-05
cell_22884	Macrophage_ys	Erythroid1_2_mouse_gastrulation	0.000124742	0.00194807	0.00925692	0.00495533	0.00459182	2.13729e-05	0.000150775	0.00012321	0.0015256	7.45882e-07	0.000420941	0.447259	0.00994603	0.00395524	1.15779e-05	0.00131616	0.0140202	0.00298174	0.00248999	0.000179476	0.47655	0.000178555	9.69291e-08	0.00322918	0.00145445	0.000947874	0.00410543	9.02225e-05	0.00403679	2.38154e-05	1.02261e-05	0.00400788	7.87771e-05	1.71666e-08	7.93558e-06
cell_22922	Macrophage_ys	Blood progenitors 2_2_mouse_gastrulation	0.00154761	4.00972e-05	3.61663e-05	2.26059e-05	2.25594e-05	1.34141e-06	1.21993e-05	0.00011693	1.16697e-05	3.31183e-08	6.47205e-05	0.0313122	0.00295324	0.000104562	4.9893e-05	1.92699e-05	0.000171506	0.000397713	0.0122126	9.07395e-06	0.88679	0.000231513	1.17966e-09	0.0521217	0.000576386	0.000116892	0.000219636	2.94341e-05	0.00610757	1.17243e-06	1.92748e-07	0.000394141	0.00428759	1.42514e-10	1.81459e-05
cell_22923	HSPC_1_ys	Blood progenitors 2_3_mouse_gastrulation	3.64943e-05	0.00329253	0.0103924	0.00849913	0.00474908	0.000353243	6.90589e-05	0.000100361	0.000333883	4.60277e-07	0.00124268	0.837423	0.0616669	0.00528643	1.64375e-05	0.00869862	0.0366507	0.000412394	0.000842016	3.43861e-05	0.0104204	4.14208e-05	7.14147e-08	0.000405974	0.000506741	8.7649e-05	0.00588141	3.0536e-05	0.00213639	1.58122e-05	1.17613e-05	0.000339055	1.23125e-05	1.77307e-08	1.04354e-05
cell_22942	HSPC_1_ys	Blood progenitors 2_3_mouse_gastrulation	2.35976e-05	0.00462964	0.012478	0.012478	0.00836913	0.000364564	0.00100359	0.000844996	0.00159447	4.03595e-06	0.0015892	0.585266	0.201396	0.0194727	2.35038e-05	0.0257094	0.0597577	0.00501953	0.00803257	0.000168864	0.0327221	0.000251268	1.73692e-07	0.000805793	0.000756965	0.000323184	0.0119726	7.6889e-05	0.00359004	9.24796e-05	0.000127364	0.00100682	2.41435e-05	5.2536e-08	2.52374e-05
cell_22968	Erythroid_ys	Erythroid1_3_mouse_gastrulation	4.0715e-06	0.00248449	0.00133168	4.74965e-05	0.117687	0.00268013	0.00641478	0.000925017	0.384207	6.30568e-05	0.000574948	0.0392902	0.29339	0.00114234	0.000120549	0.00326755	0.00065989	0.105719	0.0281391	0.000192548	0.0074324	0.000910383	5.53768e-06	8.95065e-05	7.64346e-05	2.52486e-05	0.000557506	0.000279765	0.000330001	9.02559e-05	0.0012111	0.00062219	1.68567e-05	5.9626e-07	1.19528e-05
cell_22981	Microglia_ys	Haematoendothelial progenitors_3_mouse_gastrulation	0.00542697	0.000214331	9.81965e-05	3.80816e-05	4.2314e-05	0.000116967	3.80954e-05	0.000107447	4.04052e-06	7.11805e-07	8.26498e-05	0.130415	0.002662	0.000337322	0.000155317	7.34325e-05	0.00400318	0.000552374	0.0033672	2.22939e-05	0.142124	0.00042839	1.0435e-07	0.680243	0.0204184	0.00123582	7.67252e-05	9.63009e-05	0.00148007	6.00181e-07	4.30441e-08	0.00138014	0.0037575	3.33123e-08	0.00100071
cell_22999	HSPC_1_ys	Erythroid1_2_mouse_gastrulation	2.06905e-05	0.00258033	0.0107408	0.00669728	0.0139966	0.000388339	0.00017769	0.000205307	0.001717	5.01148e-07	0.000645807	0.558116	0.284547	0.00738767	4.13488e-06	0.0127933	0.0450056	0.00229957	0.00177965	6.6679e-05	0.0402362	4.97261e-05	6.00394e-08	0.000305522	0.000486732	0.000116836	0.00243554	3.11046e-05	0.00611094	8.2986e-05	5.87544e-05	0.00090609	4.63945e-06	2.65492e-09	4.56538e-06
cell_23004	Erythroid_ys	Erythroid1_3_mouse_gastrulation	7.73326e-06	0.0014288	0.00106546	0.000118281	0.0160526	0.000702338	0.00165806	0.000321075	0.593961	5.62072e-06	0.00196549	0.111343	0.224931	0.00156724	0.000572966	0.00760649	0.00138241	0.0199414	0.00711601	7.98292e-05	0.00479194	0.000633722	1.86911e-06	0.0002525	8.8126e-05	4.2505e-05	0.00081865	0.00048721	1.94921e-05	3.07987e-05	0.000562836	0.000337746	9.19154e-05	1.85387e-07	1.26865e-05
cell_23011	Erythroid_ys	Erythroid1_2_mouse_gastrulation	1.33438e-05	0.00119929	0.00151171	0.000100505	0.00511461	0.000588961	0.00663026	0.000964812	0.688229	3.10584e-05	0.00116627	0.0833175	0.17018	0.00239435	0.000524149	0.00203921	0.0007326	0.0101169	0.0109666	0.000232854	0.00783667	0.00165292	3.7381e-06	0.000377333	6.66656e-05	0.000124903	0.00144335	0.000307613	3.28665e-06	6.05859e-05	0.000769088	0.00115919	0.000121461	1.25705e-06	1.8405e-05
cell_23020	Macrophage_ys	Blood progenitors 1_2_mouse_gastrulation	0.00103489	9.22699e-06	8.14559e-05	4.10851e-06	1.54064e-06	8.11925e-07	5.86798e-06	0.000112654	1.4731e-06	1.16724e-08	5.83602e-06	0.00538129	0.00048615	2.30545e-05	1.17607e-05	1.04713e-06	6.80637e-06	4.02864e-05	0.00213796	1.79126e-06	0.853783	0.000409499	9.6225e-10	0.127688	0.00013618	0.000124021	0.000156729	4.84345e-06	0.00613769	2.29478e-07	7.05673e-08	0.000840506	0.00134428	5.29912e-11	2.70941e-05
cell_23052	MK_ys	Blood progenitors 2_3_mouse_gastrulation	4.69929e-10	6.72665e-11	2.07382e-12	9.3406e-10	2.3911e-06	5.55643e-08	1.17646e-05	9.68441e-08	2.49429e-05	4.63567e-07	6.1682e-10	1.34347e-10	1.92923e-10	1.98878e-09	3.52451e-11	9.8224e-14	3.17582e-11	0.00147911	0.99848	1.28943e-07	1.0696e-06	1.83816e-07	2.65829e-10	1.08188e-09	1.80281e-10	1.70189e-09	3.86844e-09	6.29063e-09	9.11195e-09	2.13545e-09	1.77783e-09	7.85456e-09	1.61902e-11	4.2027e-09	5.0573e-10
cell_23083	HSPC_1_ys	Blood progenitors 2_3_mouse_gastrulation	2.70899e-05	0.00376703	0.00708834	0.00328443	0.0181873	0.00149226	0.000630369	0.000602562	0.00183586	5.30168e-07	0.00116736	0.697787	0.179645	0.00588217	6.25949e-06	0.019344	0.0187741	0.00401247	0.00861401	9.63251e-05	0.0156606	0.00028505	5.58146e-08	0.000370171	0.00104689	0.000266555	0.0040393	4.27756e-05	0.00507924	8.63728e-05	7.33829e-05	0.00078612	8.9318e-06	1.16538e-08	1.04246e-05
cell_23088	Erythroid_ys	Erythroid1_3_mouse_gastrulation	1.04513e-05	0.00222026	0.0013974	0.000128606	0.0193984	0.00220053	0.0020896	0.000659374	0.823185	8.44055e-06	0.000802613	0.0623289	0.0462812	0.00366882	0.000309176	0.00400964	0.0021103	0.00975394	0.00612774	0.000302047	0.00803939	0.00110124	2.94294e-06	0.000278292	0.00011895	3.52314e-05	0.00125525	0.000460738	9.1466e-05	4.87284e-05	0.000764774	0.000667014	0.000124804	3.7629e-07	1.8589e-05
cell_23132	MK_ys	Blood progenitors 2_4_mouse_gastrulation	2.53878e-09	6.07792e-12	6.74616e-14	1.99704e-10	4.08927e-08	1.51125e-10	4.76713e-06	1.66037e-08	1.1999e-06	2.75595e-07	1.89882e-10	2.01644e-11	5.44588e-12	5.714e-10	8.5358e-11	4.66658e-15	1.89303e-11	0.000204462	0.999789	2.8926e-08	1.3791e-07	1.92766e-07	1.0737e-10	9.52446e-11	3.97354e-11	4.68777e-09	3.17088e-09	2.30033e-09	7.8341e-11	5.08057e-10	7.24077e-10	3.64769e-10	4.69487e-11	6.77175e-08	1.10183e-09
cell_23156	HSPC_1_ys	Blood progenitors 2_3_mouse_gastrulation	0.000140699	0.00360287	0.0055678	0.00497622	0.00655908	0.00101592	0.00146864	0.00047681	0.000947278	3.33821e-06	0.00179063	0.811636	0.0957535	0.00910615	5.45833e-05	0.0134985	0.011293	0.00123073	0.0107494	8.57095e-05	0.00878061	0.000534953	1.69991e-07	0.00109924	0.00213541	0.000526532	0.00493882	7.41888e-05	0.000811069	3.8823e-05	3.80145e-05	0.000957094	6.02299e-05	9.9864e-08	4.76565e-05
cell_23220	Erythroid_ys	Erythroid1_3_mouse_gastrulation	8.53602e-06	0.00151125	0.00105774	8.56603e-05	0.0136042	0.000592132	0.00130548	0.000520786	0.613641	2.05925e-06	0.00125637	0.134129	0.191893	0.00150107	0.000354563	0.00280436	0.000378642	0.00522803	0.0218359	0.00011132	0.0038944	0.00115395	1.51563e-06	0.000123015	6.058e-05	5.41891e-05	0.00116283	0.000503015	8.83374e-06	2.03015e-05	0.000223582	0.000885912	7.79215e-05	1.08906e-07	8.75847e-06
cell_23308	Erythroid_ys	Erythroid1_2_mouse_gastrulation	7.83172e-06	0.00241543	0.00234411	5.81519e-05	0.0349105	0.000464722	0.00518276	0.00111921	0.560724	1.00891e-05	0.00168852	0.0899716	0.255298	0.00116491	0.000879711	0.0090056	0.00112436	0.00618804	0.00621183	0.000235032	0.0066352	0.00825714	3.43197e-06	0.00022349	9.0675e-05	0.000126393	0.00200005	0.000750856	1.80359e-05	7.52239e-05	0.00172669	0.000817086	0.000241807	2.44515e-07	2.89219e-05
cell_23330	Erythroid_ys	Erythroid1_1_mouse_gastrulation	3.09706e-05	0.00249964	0.0027833	0.000303265	0.0618412	0.000326164	0.00374912	0.00077802	0.570972	7.12269e-06	0.00255633	0.170854	0.0774299	0.00344064	0.000542833	0.00335368	0.000685067	0.0192027	0.0534416	0.000215995	0.0154773	0.00421152	2.55883e-06	0.000623795	0.000151835	0.000110241	0.00135542	0.000465881	4.57142e-05	4.12351e-05	0.000247928	0.00198865	0.000247058	8.25087e-07	1.55824e-05
cell_23356	HSPC_1_ys	Blood progenitors 2_3_mouse_gastrulation	5.33999e-05	0.00676513	0.0108592	0.0198799	0.0139771	0.000175	0.000365419	0.000608905	0.00102543	8.7991e-07	0.00173089	0.767924	0.0557091	0.0174722	1.88093e-05	0.0136626	0.0181782	0.00212929	0.00454971	0.000236684	0.0460714	0.00026382	6.60036e-08	0.000890708	0.00122225	0.000559916	0.00744354	9.02571e-05	0.00553774	4.13568e-05	2.59621e-05	0.00247039	4.04063e-05	2.35619e-08	2.00563e-05
cell_23403	HSPC_1_ys	Erythroid1_2_mouse_gastrulation	7.09594e-05	0.002168	0.00706961	0.00324149	0.00398101	0.000133323	0.000170306	0.000139554	0.00134209	1.19362e-06	0.000988052	0.651411	0.0638217	0.00359134	1.01569e-05	0.0111442	0.0377475	0.00192607	0.00450852	6.41345e-05	0.184444	8.97198e-05	1.31045e-07	0.00138745	0.000649677	0.000102079	0.00865188	5.59968e-05	0.00996618	4.47902e-05	4.08546e-05	0.000994611	3.10735e-05	1.16599e-08	1.2053e-05
cell_23414	HSPC_1_ys	Blood progenitors 2_2_mouse_gastrulation	0.000139246	0.00182	0.00794336	0.0020194	0.00109266	0.000423905	0.000160463	0.000211371	0.000262817	1.1551e-06	0.00222193	0.8434	0.0427955	0.0106283	3.04904e-05	0.00596262	0.0177033	0.00130999	0.00499201	7.19832e-05	0.041667	0.000103228	1.0646e-07	0.00394141	0.0019141	0.000711666	0.00435042	6.69192e-05	0.00134566	2.35911e-05	7.40761e-06	0.00257904	7.89457e-05	2.12845e-08	2.03619e-05
cell_23429	HSPC_1_ys	Blood progenitors 2_4_mouse_gastrulation	0.000642969	0.00144378	0.00528548	0.00388291	0.00173943	0.000184399	0.000784893	0.000382501	0.000795115	2.77199e-06	0.00250827	0.761106	0.0363579	0.00558165	0.000176072	0.00318945	0.0169453	0.0118928	0.0161039	0.000105751	0.106049	0.000392415	1.31411e-07	0.00574385	0.00150529	0.00140197	0.0127145	0.000147341	0.000770915	3.34095e-05	1.67498e-05	0.00192846	0.000121999	1.20326e-07	6.25989e-05
cell_23475	HSPC_2_ys	Erythroid1_2_mouse_gastrulation	7.95408e-06	0.00347834	0.00362176	0.00010239	0.0412352	0.000784616	0.0130471	0.00190276	0.221257	3.47095e-06	0.0010666	0.0841676	0.370319	0.00126668	7.2032e-05	0.00378691	0.000679434	0.15026	0.0898306	0.000184424	0.00799886	0.00148805	8.94807e-07	0.000213	0.000110918	3.79756e-05	0.000807409	0.000260962	0.000122399	7.44858e-05	0.000521894	0.00126581	1.39263e-05	1.40228e-07	9.96545e-06
cell_23505	Microglia_ys	Haematoendothelial progenitors_3_mouse_gastrulation	0.000950731	0.00029063	0.000985361	5.58608e-05	0.000213832	2.64934e-05	6.7447e-05	0.000740396	1.05912e-05	1.94154e-06	8.37157e-05	0.0285138	0.0337577	0.000405681	5.61058e-05	0.000238608	0.00294837	0.00356021	0.0108233	3.07453e-05	0.311275	0.000393395	1.55492e-07	0.593841	0.00363416	0.000388335	0.000698172	0.000102903	0.00310902	1.27842e-05	1.9206e-06	0.00208493	0.000571178	5.59868e-09	0.000125626
cell_23519	Erythroid_ys	Erythroid1_3_mouse_gastrulation	1.93156e-05	0.00405197	0.0019669	0.000148274	0.0519686	0.000228857	0.00339887	0.000343506	0.46621	3.69907e-06	0.00230756	0.223163	0.171504	0.000972632	0.00036082	0.0023309	0.000783323	0.039813	0.0207812	0.000152991	0.00516769	0.00170431	1.45883e-06	0.000135663	4.94811e-05	3.73443e-05	0.000688882	0.000371183	4.00758e-05	2.02534e-05	0.00026716	0.000873898	0.000109806	3.23395e-07	2.28731e-05
cell_23529	HSPC_1_ys	Blood progenitors 2_3_mouse_gastrulation	4.09885e-05	0.00202302	0.0062202	0.010383	0.00318711	0.000133234	0.000151924	0.000220256	0.000631486	1.58224e-07	0.00134025	0.895857	0.0214926	0.0121418	1.62262e-05	0.0086265	0.0151898	0.000621528	0.00264496	6.62004e-05	0.0129496	0.000254702	3.73725e-08	0.000490148	0.000329313	0.000104918	0.00200838	4.3954e-05	0.00235997	1.77934e-05	1.4277e-05	0.000403797	2.44006e-05	9.44241e-09	1.06311e-05
cell_23561	HSPC_1_ys	Blood progenitors 2_2_mouse_gastrulation	0.000108354	0.00542795	0.00985871	0.00414858	0.00127017	6.77245e-05	0.000539693	0.000530962	0.00024005	6.34238e-06	0.00206655	0.743075	0.126136	0.0169066	0.000184773	0.0177737	0.0341137	0.00189607	0.0162036	6.26704e-05	0.00752603	0.000503665	1.60073e-06	0.00133238	0.000685238	0.000575924	0.00752176	0.000120251	0.000290878	2.6567e-05	5.8677e-05	0.000570425	0.000113355	3.84399e-07	5.61067e-05
cell_23597	Macrophage_ys	Blood progenitors 1_2_mouse_gastrulation	0.00354758	7.38353e-05	5.10829e-05	7.87792e-06	1.08959e-05	1.12827e-05	6.39691e-06	3.12041e-05	6.84937e-06	1.70845e-08	0.000117848	0.0348784	0.00333982	3.04713e-05	5.11006e-05	2.35878e-05	5.60265e-05	0.000117645	0.00554029	9.08885e-06	0.482041	0.000116686	1.4101e-09	0.437164	0.00109496	9.76594e-05	0.000223055	2.90968e-05	0.0262504	2.27519e-06	3.43491e-07	0.000395604	0.00463304	8.98624e-11	4.07238e-05
cell_23603	HSPC_1_ys	Erythroid1_2_mouse_gastrulation	4.22151e-05	0.00235715	0.0030918	0.00800408	0.00741901	0.000467455	0.00039256	0.000236765	0.00120809	1.68591e-06	0.000522761	0.818783	0.0489222	0.00866744	1.74452e-05	0.00782969	0.0444192	0.00280296	0.00287792	8.2785e-05	0.0301474	0.000415201	2.09468e-07	0.000465811	0.000687312	0.000343111	0.00519758	8.25701e-05	0.00309807	1.3591e-05	9.03014e-06	0.00136242	1.60936e-05	5.3826e-08	1.51082e-05
cell_23641	HSPC_1_ys	Erythroid1_2_mouse_gastrulation	9.49966e-05	0.00458485	0.00142684	0.00136797	0.00561767	0.0361617	0.000561141	0.0002757	0.00754633	2.4069e-05	0.00153424	0.78469	0.0173028	0.00229363	5.58958e-05	0.00111532	0.00170899	0.0212255	0.0093144	0.000356645	0.089658	0.000717824	4.50996e-06	0.00114402	0.00046193	0.000377045	0.00217466	0.00115464	0.00553109	2.12386e-05	1.30201e-05	0.00142012	4.18065e-05	2.71987e-06	1.91401e-05
cell_23750	HSPC_1_ys	Blood progenitors 2_3_mouse_gastrulation	1.91521e-05	0.00140058	0.00212244	0.00660651	0.00256856	0.000515048	5.35455e-05	4.4413e-05	0.000758015	1.02497e-07	0.000525769	0.93232	0.0125988	0.00391173	6.54823e-06	0.00210421	0.00651505	0.00125444	0.00139121	4.12267e-05	0.0187971	4.0563e-05	2.59643e-08	0.000393411	0.000439539	0.000287808	0.0024148	4.59768e-05	0.00216971	5.20308e-06	2.87893e-06	0.000625421	1.09476e-05	1.79208e-08	9.00327e-06
cell_23751	HSPC_1_ys	Blood progenitors 2_3_mouse_gastrulation	8.71082e-05	0.00357099	0.0334796	0.0319118	0.00935268	4.58885e-05	0.000152009	0.000181244	0.00147645	1.76344e-07	0.00104583	0.575813	0.0269078	0.00443161	2.42595e-05	0.0020136	0.0284856	0.0027924	0.00743862	0.00018875	0.24086	0.000175506	9.47792e-09	0.0018383	0.00258314	0.00170954	0.0138055	8.55773e-05	0.00336723	4.90089e-05	2.16971e-05	0.00593695	0.000129182	4.81517e-09	3.82952e-05
cell_23759	HSPC_1_ys	Blood progenitors 2_3_mouse_gastrulation	7.78397e-05	0.0066084	0.0208312	0.00553876	0.00248048	0.000454743	0.000438384	0.000550242	0.000316492	5.23557e-06	0.00212211	0.658986	0.157232	0.0139608	2.94337e-05	0.0303989	0.071225	0.00206105	0.00203902	6.58369e-05	0.010517	0.000213658	6.46188e-07	0.00081263	0.000713743	0.000252219	0.00943347	4.90304e-05	0.00176867	7.78908e-05	7.59903e-05	0.000622927	2.31917e-05	4.70495e-08	1.62011e-05
cell_23798	HSPC_1_ys	Erythroid1_2_mouse_gastrulation	8.6183e-05	0.00789513	0.0199511	0.00999565	0.0246066	0.000155987	0.000495697	0.000389249	0.00426522	1.78968e-06	0.00114408	0.606788	0.165752	0.012669	1.37384e-05	0.0180947	0.0574986	0.00318641	0.00564796	0.00033761	0.0352621	9.32997e-05	1.81116e-07	0.000399801	0.00236949	0.000276002	0.00749413	8.67687e-05	0.0119111	0.000134721	0.000100558	0.00285572	2.3037e-05	1.83024e-08	1.88944e-05
cell_23802	Erythroid_ys	Erythroid1_3_mouse_gastrulation	4.26409e-06	0.000613342	0.000680641	5.9339e-05	0.0881435	0.000283551	0.00174573	0.00109234	0.748648	1.23424e-06	0.000684911	0.0416945	0.0655129	0.000744905	0.00012857	0.00192344	0.000463223	0.0192742	0.0165508	9.38363e-05	0.00881887	0.000901773	6.67516e-07	5.44961e-05	3.29647e-05	3.13395e-05	0.000359045	0.000278242	4.93642e-05	4.27266e-05	0.000407373	0.000656251	1.97346e-05	4.61903e-08	3.5904e-06
cell_23858	MK_ys	Blood progenitors 2_3_mouse_gastrulation	4.99397e-09	1.73098e-09	1.45236e-10	1.33415e-08	1.26115e-05	2.84822e-07	3.56253e-05	9.43683e-07	0.000104855	1.60179e-06	1.1832e-08	3.33697e-09	7.43407e-09	6.19881e-08	4.50899e-10	2.08904e-12	1.65979e-09	0.00362232	0.996206	2.33812e-07	1.44412e-05	1.08066e-06	2.14497e-09	8.79197e-09	6.19177e-10	6.73455e-09	2.10523e-08	4.33374e-08	1.09285e-07	4.03361e-08	5.7191e-08	4.65056e-08	9.27083e-11	1.78836e-08	2.08527e-09
cell_23884	Erythroid_ys	Erythroid1_2_mouse_gastrulation	7.28868e-06	0.000697946	0.000476916	9.74403e-05	0.0193696	0.00090714	0.0037348	0.000298556	0.837325	4.45374e-06	0.000711078	0.0521775	0.0361256	0.000474021	0.000216197	0.00181824	0.000601587	0.0253137	0.0141535	8.91757e-05	0.00254288	0.000904822	6.2435e-07	8.08691e-05	9.38836e-05	5.08476e-05	0.000626209	0.000270061	3.7394e-05	1.10263e-05	0.00012962	0.000525053	0.000100932	1.57586e-07	2.61766e-05
cell_23905	HSPC_1_ys	Erythroid1_2_mouse_gastrulation	0.000154854	0.00165968	0.00398989	0.0015682	0.0170569	0.000432396	0.000266953	0.000210178	0.00288945	4.39562e-07	0.00114295	0.812733	0.0335271	0.00219245	1.0129e-05	0.00153925	0.00748147	0.013327	0.00581745	0.000118126	0.0858586	0.000203791	9.62979e-08	0.000634223	0.00083044	0.000225114	0.00230155	0.000130339	0.00209233	2.5216e-05	4.93536e-06	0.00155497	1.06576e-05	1.70528e-08	9.81077e-06
cell_23936	HSPC_1_ys	Blood progenitors 2_3_mouse_gastrulation	7.14607e-05	0.00622398	0.0338508	0.00704357	0.0116669	0.000505252	0.000523855	0.00053453	0.00269312	1.66805e-06	0.00209042	0.692168	0.071715	0.0312377	1.49413e-05	0.0151289	0.0456588	0.00236246	0.00402781	0.000204394	0.0416346	0.000145329	9.3035e-08	0.000842307	0.00157302	0.000300875	0.0117823	7.24726e-05	0.0131191	0.000235913	0.000107176	0.00243667	1.65922e-05	1.36307e-08	1.04255e-05
cell_23944	Macrophage_ys	Blood progenitors 2_4_mouse_gastrulation	0.000507697	0.000240277	0.000292525	6.22893e-05	0.000337111	2.00814e-05	3.19896e-05	0.000189644	3.64294e-05	2.51111e-08	0.000164519	0.104589	0.0102015	0.000640804	1.38767e-05	0.000138081	0.000561809	0.00037285	0.00985873	3.18596e-05	0.798005	0.000312002	7.55573e-10	0.054857	0.000965038	0.000239462	0.000269745	3.8112e-05	0.0155393	8.21105e-06	1.27104e-06	0.00100624	0.000450514	3.67356e-10	1.72344e-05
cell_23981	Erythroid_ys	Erythroid1_3_mouse_gastrulation	1.57678e-05	0.00165842	0.000884927	7.58973e-05	0.037897	0.000494116	0.00264738	0.000252766	0.67225	4.50405e-06	0.00162877	0.0839187	0.158527	0.000528137	0.000312778	0.0056723	0.000396484	0.0116397	0.0155541	7.37698e-05	0.00177369	0.00127951	1.49033e-06	6.76139e-05	5.15314e-05	5.34142e-05	0.000956803	0.000269924	6.78274e-06	1.34391e-05	0.000271832	0.000733773	7.43209e-05	4.88891e-07	1.2323e-05
cell_24001	Erythroid_ys	Erythroid1_2_mouse_gastrulation	5.07338e-05	0.00231637	0.00137663	0.000471132	0.00922546	0.00146915	0.00646828	0.000834848	0.641038	1.57711e-05	0.00398852	0.243581	0.0386749	0.00259345	0.00140543	0.00177154	0.000899442	0.00812609	0.0167216	0.00011695	0.00611027	0.00652364	4.64132e-06	0.000826452	0.00016367	0.000161928	0.00109508	0.00120029	1.48891e-05	8.65927e-06	0.000151813	0.00162593	0.000852699	5.20998e-06	0.000108969
cell_24012	Macrophage_ys	Blood progenitors 2_3_mouse_gastrulation	0.000220716	0.000456187	0.00110041	0.000233915	0.000707382	0.000116589	2.56964e-05	0.000183296	8.94373e-05	1.17644e-08	0.000262758	0.246762	0.0136136	0.000744377	5.87334e-06	0.00017935	0.000275814	0.000482327	0.00599952	2.01191e-05	0.658487	0.000418165	2.50795e-09	0.0407549	0.000833778	0.000224725	0.000529483	4.36836e-05	0.0230982	5.27931e-06	1.47659e-06	0.00397934	0.000134315	1.60872e-10	1.08701e-05
cell_24046	MEMP_ys	Erythroid1_2_mouse_gastrulation	8.50112e-05	0.00437283	0.00216441	0.000968439	0.0707053	0.00527974	0.0340513	0.00457852	0.0542336	5.59582e-05	0.00277383	0.247692	0.0292599	0.00177319	0.000147516	0.00215432	0.00167159	0.360059	0.130365	0.000544018	0.0326978	0.00401775	2.80766e-06	0.00109622	0.000392327	0.000166423	0.00175588	0.00105484	0.00393116	5.2304e-05	5.60348e-05	0.00174766	3.37516e-05	2.24755e-06	5.7601e-05
cell_24069	Macrophage_ys	Blood progenitors 2_3_mouse_gastrulation	0.000383204	0.000794521	0.00245565	0.000100836	0.000218422	8.62441e-05	4.45603e-05	0.000271387	8.46836e-05	7.21168e-08	0.000234666	0.185378	0.0222611	0.0004592	1.64011e-05	0.000289959	0.00017618	0.000662709	0.00185543	8.39014e-05	0.71171	0.000393501	6.56647e-09	0.0346282	0.00213124	0.000731126	0.000585677	0.000120606	0.0177352	4.27554e-06	1.14987e-06	0.0158841	0.000182797	9.22853e-10	3.46178e-05
cell_24071	MEMP_ys	Erythroid1_2_mouse_gastrulation	1.69625e-05	0.00159531	0.000822147	0.000386834	0.12092	0.00141832	0.0130112	0.00374756	0.0176211	1.76381e-05	0.000484503	0.0277457	0.0515627	0.00118207	4.85654e-06	0.000602011	0.000556637	0.439941	0.293994	0.000337229	0.0155734	0.00120192	1.9368e-06	0.000100629	8.54258e-05	4.3564e-05	0.000873786	7.32155e-05	0.00509615	6.8324e-05	7.3227e-05	0.000832036	1.91235e-06	2.39545e-07	6.37389e-06
cell_24076	HSPC_1_ys	Blood progenitors 1_0_mouse_gastrulation	0.00181616	0.0108573	0.00850225	0.00481408	0.000246029	0.000129171	0.00136633	0.000622582	0.000626967	8.06011e-05	0.0043577	0.677017	0.0608678	0.017756	0.00203397	0.0329997	0.0878222	0.00206906	0.00998427	0.000539329	0.0182223	0.000714569	8.62107e-06	0.0117078	0.00969235	0.00563491	0.0239972	0.000478068	0.000526059	0.00023565	0.000235791	0.00124814	0.00201056	1.7457e-06	0.0007782
cell_24084	Erythroid_ys	Erythroid1_3_mouse_gastrulation	1.29337e-05	0.00217082	0.000166221	8.24986e-05	0.00767019	0.000468271	0.00246537	0.000451432	0.766575	2.36821e-06	0.00099316	0.114423	0.0775384	0.00137094	0.000128799	0.000917061	0.000173916	0.00905132	0.00616947	0.000463774	0.00259764	0.00385759	2.44763e-06	9.18612e-05	3.49407e-05	3.0833e-05	0.000653754	0.000859953	2.12941e-05	1.02607e-05	4.76969e-05	0.000434287	5.62362e-05	2.4608e-07	5.76912e-06
cell_24092	HSPC_1_ys	Blood progenitors 2_3_mouse_gastrulation	8.84501e-05	0.00458293	0.0204075	0.00971193	0.0129189	0.00229581	0.00146023	0.00114746	0.00774184	2.57732e-06	0.00248831	0.576885	0.0931743	0.0303181	1.72347e-05	0.0128872	0.0241437	0.0224973	0.0101411	0.000438498	0.114045	0.000594485	3.05551e-07	0.0023739	0.00161592	0.000505841	0.0227456	0.000209047	0.0153529	0.000171624	0.00013363	0.00886756	1.90944e-05	3.26055e-08	1.65077e-05
cell_24114	Erythroid_ys	Erythroid1_3_mouse_gastrulation	1.14377e-05	0.00049598	0.000295946	3.45386e-05	0.0828278	0.000481071	0.00414855	0.000803179	0.722508	1.36402e-06	0.000629863	0.0284827	0.0643772	0.000252766	5.98203e-05	0.00076642	0.000382946	0.0584119	0.0266585	8.87574e-05	0.00605312	0.00098614	6.3033e-07	7.78236e-05	4.04032e-05	1.16154e-05	0.000286739	0.00022402	5.27263e-05	4.4286e-05	0.000186726	0.000298263	1.50561e-05	5.1555e-08	3.60884e-06
cell_24162	Erythroid_ys	Erythroid1_3_mouse_gastrulation	4.62392e-06	0.00118432	0.000614756	7.98376e-05	0.0109543	0.000479429	0.00228505	0.000394546	0.847237	3.21771e-06	0.000698318	0.0539161	0.0457253	0.000547862	0.000128686	0.00163682	0.000325173	0.0150248	0.0127984	0.000108791	0.0033173	0.000707892	2.74078e-06	5.98717e-05	4.77274e-05	3.07115e-05	0.000455868	0.000269658	2.50833e-05	9.63922e-06	0.00013821	0.000743091	3.25986e-05	1.63561e-07	1.12679e-05
cell_24171	HSPC_1_ys	Blood progenitors 2_3_mouse_gastrulation	0.000180233	0.00265361	0.0119662	0.0108107	0.00352712	0.000232965	0.000250516	0.000340173	0.000604945	1.0599e-06	0.00261564	0.811204	0.043909	0.0058448	8.29954e-05	0.0130378	0.0266856	0.000897638	0.00452431	0.000165655	0.0378342	0.000322473	1.08746e-07	0.00166032	0.00127696	0.00106025	0.013652	0.000127139	0.00217592	6.31495e-05	5.38796e-05	0.00209063	8.87862e-05	1.10641e-07	5.94195e-05
cell_24248	Erythroid_ys	Erythroid1_2_mouse_gastrulation	1.09931e-05	0.000879573	0.000723272	0.000136637	0.017959	0.000685105	0.0112502	0.00121103	0.646397	2.91127e-06	0.00138184	0.150063	0.10767	0.000888919	0.000246731	0.00563567	0.000582121	0.0239001	0.0224518	0.000138357	0.00417782	0.00152737	3.74109e-07	0.000160801	6.15663e-05	3.74908e-05	0.000710055	0.000268074	2.95792e-05	1.5278e-05	0.000210012	0.000466327	0.000104944	1.59837e-07	1.62088e-05
cell_24264	HSPC_1_ys	Blood progenitors 2_2_mouse_gastrulation	2.99823e-05	0.00352305	0.016633	0.00194125	0.00426762	4.11251e-05	0.000655213	0.000330507	0.000265171	1.32669e-06	0.00103051	0.463748	0.422189	0.00388966	4.27496e-05	0.0305984	0.0300146	0.00238277	0.00513474	4.55222e-05	0.00435736	8.78559e-05	2.99888e-07	0.000413842	0.000675849	0.000125321	0.00652125	1.49672e-05	0.000434275	0.000113144	0.000269345	0.000187923	1.95129e-05	2.17895e-08	1.45485e-05
cell_24294	MK_ys	Blood progenitors 2_3_mouse_gastrulation	5.08483e-07	3.95239e-06	3.08721e-07	9.60458e-07	0.000309673	1.3841e-05	0.00383741	0.000110854	0.000161174	6.87511e-06	4.01819e-06	2.8891e-05	3.31307e-05	9.00323e-06	1.48326e-07	1.32416e-07	2.49932e-07	0.0616206	0.933165	8.15314e-06	7.4482e-05	0.000589707	1.07064e-07	1.15267e-06	2.0916e-07	6.05692e-07	8.10582e-06	1.255e-06	5.17899e-06	7.14466e-07	1.0667e-06	1.76339e-06	4.76038e-08	2.33223e-07	2.9632e-07
cell_24341	Erythroid_ys	Erythroid1_2_mouse_gastrulation	1.18372e-05	0.00307564	0.00160111	0.000137202	0.0160764	0.00173858	0.00976966	0.000533227	0.513914	6.76187e-06	0.00101729	0.261369	0.0911863	0.00105642	0.000468402	0.00344232	0.00136591	0.0587283	0.0165102	0.000242456	0.0103668	0.00329861	2.17801e-06	0.000665148	8.34589e-05	8.70365e-05	0.00116777	0.000518782	3.66995e-05	1.77911e-05	0.000277279	0.000955626	0.000232224	6.86585e-07	3.95941e-05
cell_24343	HSPC_1_ys	Blood progenitors 2_3_mouse_gastrulation	6.64241e-05	0.00345861	0.0116184	0.0141284	0.00150092	0.000177037	9.38655e-05	0.00011575	0.000557076	2.29159e-07	0.00106238	0.836186	0.0203815	0.0107259	2.13787e-05	0.00619496	0.0329419	0.00092434	0.00298933	6.82853e-05	0.04225	0.000144294	8.04186e-08	0.00182459	0.000645404	0.000220732	0.00710846	7.00391e-05	0.00338025	3.18108e-05	1.13105e-05	0.00105432	3.28209e-05	3.06699e-08	1.3348e-05
cell_24353	HSPC_1_ys	Erythroid1_2_mouse_gastrulation	9.56759e-05	0.00495609	0.0292366	0.0100155	0.0171169	0.000876976	0.000968917	0.000844376	0.00556869	3.71658e-06	0.0021679	0.610245	0.0924988	0.0198543	4.06235e-05	0.0225526	0.0319561	0.00322481	0.0131066	0.000311269	0.0975413	0.000590443	2.71019e-07	0.00134806	0.00198129	0.000763698	0.0177744	0.000181728	0.00773532	0.00016783	0.000139486	0.00606053	4.41059e-05	3.17262e-08	3.02192e-05
cell_24419	HSPC_1_ys	Blood progenitors 2_3_mouse_gastrulation	0.000261767	0.00438303	0.00387682	0.00927478	0.0011844	0.000141085	0.000686201	0.000486416	0.00123976	4.17987e-06	0.00130125	0.855364	0.0249258	0.00882458	6.28165e-05	0.0106723	0.00858356	0.000696554	0.0100655	0.000394111	0.0294122	0.000908473	4.20507e-07	0.00173608	0.00369608	0.00591391	0.0112594	0.000312747	0.00027627	4.66584e-05	2.05916e-05	0.00382807	0.000118948	2.86196e-07	4.06778e-05
cell_24432	Erythroid_ys	Erythroid1_3_mouse_gastrulation	3.45284e-06	0.00044599	0.000141097	2.7272e-05	0.0489388	0.000237439	0.00233668	0.000272731	0.763817	2.43324e-06	0.000254197	0.0337765	0.0717189	0.000403534	3.81503e-05	0.00236718	0.000576337	0.0233068	0.0384367	8.94225e-05	0.0106885	0.000596643	1.01155e-06	6.1997e-05	2.75186e-05	2.44794e-05	0.000582472	0.000119193	5.42246e-05	3.15268e-05	0.000198082	0.000403205	1.83749e-05	8.22704e-08	2.44325e-06
[truncated: 4,599 more rows]
