# Supplementary material for: Yolk sac cell atlas reveals multiorgan functions during human early development
Source: Science. Author manuscript; Available in PMC 2023 Aug 26. (PMC7614978; doi:10.1126/science.add7564)
Supplement: Table S17 [file EMS185071-supplement-Table_S17.xlsx]

## Sheet: T_17 DEGs scRNA-seq
Differentially expressed genes for scRNA-seq datasets
YS_scRNAseq					Embryonic_Liver_scRNAseq					IPSC_macrophage_lineage_scRNAseq					Combined YS and EL scRNAseq					12 organ fetal atlas HSPC degs					Pre-AGM macrophage degs (scVI bayesian degs)
cluster	gene	p_val_adj	logfc		cluster	gene	p_val_adj	logfc		cluster	gene	p_val_adj	logfc		cluster	gene	p_val	logfc		cluster	gene	p_val_adj	logfc		genes	proba_de	proba_not_de	bayes_factor	scale1	scale2	pseudocounts	delta	lfc_mean	lfc_median	lfc_std	lfc_min	lfc_max	raw_mean1	raw_mean2	non_zeros_proportion1	non_zeros_proportion2	raw_normalized_mean1	raw_normalized_mean2	is_de_fdr_0.05	comparison	group1	group2	genes.1
AEC	GJA5	0	9.6089		CMP	EEF1A1	4.6179e-202	197.486		AEC_IPSC	MDK	1.39296e-82	25.5302		AEC_ys	RAMP2	0	5.15595		AGM_HSC	GNB2L1	9.14418e-109	127.84		TTR	0.9748	0.0252	3.65539	0.00886563	0.000262385	0	0.25	5.21256	5.15957	4.02198	-9.47001	16.3891	35.6924	1.54494	0.737521	0.0947586	106.847	2.37126	TRUE	MACROPHAGE_PRE_AGM vs MAC	MACROPHAGE_PRE_AGM	MAC	TTR
AEC	IL33	0	9.15885		CMP	RPLP1	8.79497e-220	186.578		AEC_IPSC	CLDN5	3.5306e-88	22.4614		AEC_ys	VAMP5	0	4.15474		AGM_HSC	ATP5G2	1.82508e-108	41.0915		CGA	0.9772	0.0228	3.75793	0.0241803	0.00393511	0	0.25	4.51	4.97165	3.19909	-7.27591	11.6705	86.6425	15.0356	0.947071	0.2987	261.186	45.893	TRUE	MACROPHAGE_PRE_AGM vs MAC	MACROPHAGE_PRE_AGM	MAC	CGA
AEC	CLEC14A	0	7.7258		CMP	RPS3	3.363e-217	146.078		AEC_IPSC	TFPI	2.6673e-94	21.5762		AEC_ys	HSPG2	0	5.41614		AGM_HSC	ATP5B	3.96303e-108	21.7356		AGR2	0.9722	0.0278	3.55453	0.00454144	0.000962101	0	0.25	4.19958	4.58873	2.97945	-4.76305	11.4646	15.3428	2.64637	0.943021	0.289422	46.3205	9.59468	TRUE	MACROPHAGE_PRE_AGM vs MAC	MACROPHAGE_PRE_AGM	MAC	AGR2
AEC	TMEM100	0	7.59503		CMP	RPS12	5.13409e-212	139.356		AEC_IPSC	RAMP2	1.08546e-93	19.2056		AEC_ys	PLVAP	0	5.00478		AGM_HSC	GPX1	1.55808e-107	23.7346		FCGR1A	0.9718	0.0282	3.53983	0.00920805	0.000320799	0	0.25	4.599	4.5484	3.8814	-9.34795	15.6175	33.4178	0.744854	0.739028	0.0412776	101.828	1.52829	TRUE	MACROPHAGE_PRE_AGM vs MAC	MACROPHAGE_PRE_AGM	MAC	FCGR1A
AEC	GJA4	0	7.54008		CMP	RPS8	5.96395e-219	122.363		AEC_IPSC	GJA4	2.39025e-94	18.8886		AEC_ys	GJA5	0	9.0566		AGM_HSC	NGFRAP1	3.41705e-107	16.4863		TIMD4	0.9776	0.0224	3.77604	0.00123824	0.000184323	0	0.25	4.05979	4.29366	3.05708	-6.82938	11.5664	4.60032	0.0405043	0.613769	0.0050963	12.5775	0.111419	TRUE	MACROPHAGE_PRE_AGM vs MAC	MACROPHAGE_PRE_AGM	MAC	TIMD4
AEC	TM4SF1	0	7.06669		CMP	RPLP0	4.08178e-223	120.566		AEC_IPSC	GNG11	4.52231e-84	14.7576		AEC_ys	TM4SF1	0	5.8597		AGM_HSC	ATP5G3	6.6073e-107	18.4979		LYVE1	0.9798	0.0202	3.88167	0.00407487	0.000327425	0	0.25	4.54314	4.29199	3.28896	-8.60155	13.3684	13.3014	0.621476	0.589565	0.105554	37.9743	4.20717	TRUE	MACROPHAGE_PRE_AGM vs MAC	MACROPHAGE_PRE_AGM	MAC	LYVE1
AEC	DLL4	0	6.98684		CMP	RPS3A	5.74807e-216	112.426		AEC_IPSC	ID3	2.09127e-53	14.6757		AEC_ys	CRIP2	0	4.92347		AGM_HSC	ATP5E	8.07862e-107	27.7966		MRC1	0.9656	0.0344	3.33469	0.000795709	0.000180063	0	0.25	4.0152	4.15119	3.06054	-8.30581	13.9077	2.25838	0.322669	0.405444	0.0928364	6.63213	2.22305	TRUE	MACROPHAGE_PRE_AGM vs MAC	MACROPHAGE_PRE_AGM	MAC	MRC1
AEC	RAMP2	0	6.78917		CMP	RPS23	1.12541e-204	110.047		AEC_IPSC	MARCKSL1	3.87071e-78	13.9585		AEC_ys	CDH5	0	5.41989		AGM_HSC	C14orf2	8.25795e-107	21.9404		FOLR2	0.9662	0.0338	3.35291	0.00228329	0.000231811	0	0.25	3.88821	3.97941	3.55005	-8.41998	14.1878	7.8832	0.70504	0.515916	0.179346	22.4737	2.81835	TRUE	MACROPHAGE_PRE_AGM vs MAC	MACROPHAGE_PRE_AGM	MAC	FOLR2
AEC	FCGR2B	0	6.74117		CMP	RPL28	8.47512e-239	104.844		AEC_IPSC	BEX3	5.04925e-71	12.9654		AEC_ys	GNG11	0	4.11825		AGM_HSC	GLTSCR2	2.57571e-106	24.9376		NINJ1	0.9646	0.0354	3.305	0.00102235	9.19317e-05	0	0.25	3.95414	3.94796	3.20596	-8.02533	13.5983	3.25045	0.214406	0.414767	0.0859811	9.28171	0.972492	TRUE	MACROPHAGE_PRE_AGM vs MAC	MACROPHAGE_PRE_AGM	MAC	NINJ1
AEC	HSPG2	0	6.40554		CMP	RPL18A	5.20714e-214	104.509		AEC_IPSC	CLEC14A	3.29241e-75	12.6758		AEC_ys	CLEC14A	0	6.6771		AGM_HSC	SHFM1	5.76712e-106	13.5076		CSH1	0.966	0.034	3.3468	3.63696e-05	4.6051e-06	0	0.25	3.37701	3.79301	2.51922	-7.432	11.2063	0.100867	0.00152499	0.0850443	0.000539066	0.291412	0.00282427	TRUE	MACROPHAGE_PRE_AGM vs MAC	MACROPHAGE_PRE_AGM	MAC	CSH1
AEC	PLVAP	0	6.32939		CMP	RPS14	1.92526e-205	101.032		AEC_IPSC	BST2	3.13691e-59	12.5897		AEC_ys	ESAM	0	5.17209		AGM_HSC	ATP5C1	5.92008e-106	13.7112		PSG9	0.965	0.035	3.31678	2.14089e-05	2.4349e-06	0	0.25	3.44187	3.71395	2.42443	-7.1672	10.1615	0.0163873	0.000230522	0.0140328	0.000102848	0.0465377	0.00047671	TRUE	MACROPHAGE_PRE_AGM vs MAC	MACROPHAGE_PRE_AGM	MAC	PSG9
AEC	CDH5	0	6.25408		CMP	RPL32	8.91561e-200	99.6128		AEC_IPSC	CAV1	1.73276e-73	12.148		AEC_ys	PECAM1	0	4.76336		AGM_HSC	ATP5L	1.10712e-105	23.9466		PSG3	0.9698	0.0302	3.46925	1.47309e-05	1.84894e-06	0	0.25	3.31242	3.58503	2.02312	-5.59916	9.78567	0.0275004	0.000301451	0.0227915	0.000163139	0.0834043	0.000601365	TRUE	MACROPHAGE_PRE_AGM vs MAC	MACROPHAGE_PRE_AGM	MAC	PSG3
AEC	ADGRL4	0	6.25255		CMP	RPL7A	4.941e-212	96.1026		AEC_IPSC	IFITM3	1.76405e-70	12.1026		AEC_ys	GJA4	0	6.25844		AGM_HSC	ATP5O	1.11807e-105	18.2172		TREM2	0.9706	0.0294	3.49692	0.000733847	0.000174491	0	0.25	3.33958	3.53889	2.39737	-5.48651	11.3271	2.2805	0.393861	0.642306	0.131344	6.55316	1.31391	TRUE	MACROPHAGE_PRE_AGM vs MAC	MACROPHAGE_PRE_AGM	MAC	TREM2
AEC	EFNB2	0	6.17163		CMP	RPL19	2.19339e-213	93.5006		AEC_IPSC	ESAM	1.00498e-79	12.0511		AEC_ys	TFPI	0	3.50585		AGM_HSC	C11orf31	1.2723e-104	14.178		PSG4	0.9658	0.0342	3.34073	2.35581e-05	2.80476e-06	0	0.25	3.26572	3.43035	2.12058	-5.316	9.0256	0.0145037	0.000145406	0.0124317	8.15693e-05	0.0380406	0.000317804	TRUE	MACROPHAGE_PRE_AGM vs MAC	MACROPHAGE_PRE_AGM	MAC	PSG4
AEC	EFNA1	0	6.04531		CMP	RPS27A	1.86382e-208	82.0912		AEC_IPSC	ARGLU1	3.2964e-67	10.8055		AEC_ys	EFNB2	0	5.85914		AGM_HSC	ATP5A1	1.42393e-104	20.6807		AK1	0.9526	0.0474	3.00057	0.000179975	8.82197e-05	0	0.25	2.90172	3.4163	2.58448	-5.983	8.29793	0.568549	0.117005	0.393294	0.0888679	1.75192	0.782953	TRUE	MACROPHAGE_PRE_AGM vs MAC	MACROPHAGE_PRE_AGM	MAC	AK1
AEC	PROCR	0	5.88605		CMP	RPL11	1.15031e-200	81.2801		AEC_IPSC	VAMP5	2.1465e-71	10.7762		AEC_ys	EFNA1	0	4.82249		AGM_HSC	ATP5D	1.51794e-104	14.5894		AHSG	0.9586	0.0414	3.14219	0.000405183	6.3526e-05	0	0.25	3.32238	3.37417	3.28399	-8.23697	12.5228	1.3037	0.154155	0.361179	0.0738379	3.76376	0.616297	TRUE	MACROPHAGE_PRE_AGM vs MAC	MACROPHAGE_PRE_AGM	MAC	AHSG
AEC	MYCT1	0	5.84382		CMP	RPS24	7.5432e-214	79.6512		AEC_IPSC	GJA5	4.62579e-54	10.3094		AEC_ys	NPDC1	0	4.87739		AGM_HSC	TCEB2	3.22918e-103	14.565		DAB2	0.955	0.045	3.05505	0.00460235	0.0016789	0	0.25	3.10897	3.32052	2.63866	-5.9923	9.9318	15.422	6.07127	0.975042	0.517177	50.636	18.0816	TRUE	MACROPHAGE_PRE_AGM vs MAC	MACROPHAGE_PRE_AGM	MAC	DAB2
AEC	ESAM	0	5.77709		CMP	RPS13	5.796e-225	74.9659		AEC_IPSC	KDR	1.61522e-75	9.78813		AEC_ys	S100A16	0	4.62429		AGM_HSC	C19orf43	3.4357e-103	14.0647		CCDC85A	0.9724	0.0276	3.56195	1.43086e-05	5.39704e-06	0	0.25	2.89395	3.29306	2.5459	-6.4522	9.49228	0.0388019	0.0123453	0.0370126	0.0111856	0.138447	0.0491212	TRUE	MACROPHAGE_PRE_AGM vs MAC	MACROPHAGE_PRE_AGM	MAC	CCDC85A
AEC	CALCRL	0	5.65084		CMP	RPL30	5.35273e-242	73.8689		AEC_IPSC	ECSCR	4.2412e-78	9.55455		AEC_ys	KDR	0	5.24636		AGM_HSC	ATP5J2	6.64019e-103	13.4038		BMP2	0.9604	0.0396	3.18852	0.000187374	6.3825e-05	0	0.25	3.10353	3.28788	2.74954	-5.39478	10.5706	0.511482	0.108668	0.268883	0.0468562	1.581	0.33571	TRUE	MACROPHAGE_PRE_AGM vs MAC	MACROPHAGE_PRE_AGM	MAC	BMP2
AEC	KDR	0	5.58921		CMP	RPS7	8.68902e-211	67.7973		AEC_IPSC	SOX17	1.21511e-65	9.3133		AEC_ys	PRSS23	0	5.11243		AGM_HSC	ATP5J	5.24308e-102	14.2595		FCGR1A	0.9538	0.0462	3.02747	0.000516288	0.000147131	0	0.25	3.7488	3.24192	3.23054	-4.67026	14.4555	1.49882	0.382672	0.606046	0.196036	4.53338	1.37675	TRUE	MACROPHAGE_PRE_AGM vs MAC	MACROPHAGE_PRE_AGM	MAC	FCGR1A
AEC	CLDN5	0	5.54688		CMP	RPL14	1.39279e-200	64.6764		AEC_IPSC	MYCT1	1.69948e-57	9.00727		AEC_ys	IL33	0	7.87885		AGM_HSC	ATP5F1	5.32448e-102	13.0547		STC2	0.9632	0.0368	3.26476	7.74175e-05	1.41114e-05	0	0.25	3.20516	3.21673	2.22064	-3.53369	10.2498	0.11085	0.00801858	0.0823131	0.00663193	0.347683	0.0376919	TRUE	MACROPHAGE_PRE_AGM vs MAC	MACROPHAGE_PRE_AGM	MAC	STC2
AEC	PECAM1	0	5.53691		CMP	RPL18	2.21773e-206	62.7604		AEC_IPSC	SELENOW	5.43667e-54	8.80487		AEC_ys	CALCRL	0	5.1852		AGM_HSC	ATP5I	5.55448e-102	13.5565		KISS1	0.9618	0.0382	3.22597	0.000149651	2.90693e-05	0	0.25	3.02526	3.19884	2.20969	-5.52998	8.69933	0.538793	0.00645814	0.29045	0.00280882	1.48133	0.0164472	TRUE	MACROPHAGE_PRE_AGM vs MAC	MACROPHAGE_PRE_AGM	MAC	KISS1
AEC	VAMP5	0	5.48922		CMP	MPO	1.18397e-269	58.0208		AEC_IPSC	SPARC	1.86366e-57	8.7418		AEC_ys	FLT1	0	4.91977		AGM_HSC	ATPIF1	7.8107e-102	12.2699		ABCG2	0.9546	0.0454	3.04578	0.000813893	0.000194405	0	0.25	3.05746	3.19668	2.07284	-3.48015	9.65123	2.61961	0.563638	0.783763	0.251308	7.90613	1.6993	TRUE	MACROPHAGE_PRE_AGM vs MAC	MACROPHAGE_PRE_AGM	MAC	ABCG2
AEC	CD34	0	5.46628		CMP	RPS26	2.67845e-202	56.534		AEC_IPSC	CRIP2	8.16603e-66	8.73869		AEC_ys	ICAM2	0	3.8617		AGM_HSC	C14orf166	8.4131e-100	14.7317		KRTAP4-9	0.9648	0.0352	3.31087	4.43223e-05	2.54473e-05	0	0.25	2.97591	3.17777	3.05548	-7.13029	12.1307	0.00310793	0.00155691	0.00244867	0.000638368	0.010152	0.00557705	TRUE	MACROPHAGE_PRE_AGM vs MAC	MACROPHAGE_PRE_AGM	MAC	KRTAP4-9
AEC	TIE1	0	5.45177		CMP	RPL5	2.59444e-202	53.5086		AEC_IPSC	CDH5	7.02589e-66	8.70741		AEC_ys	CAV1	0	4.74909		AGM_HSC	USMG5	2.57717e-98	12.2409		CCL4L2	0.958	0.042	3.12718	0.00872498	0.00283506	0	0.25	3.21461	3.16908	2.98776	-5.5542	11.2415	31.4422	8.75697	0.932379	0.373754	98.1487	26.9463	TRUE	MACROPHAGE_PRE_AGM vs MAC	MACROPHAGE_PRE_AGM	MAC	CCL4L2
AEC	CRIP2	0	5.40386		CMP	EEF1B2	7.73943e-230	50.5581		AEC_IPSC	IGFBP4	1.2299e-68	8.66113		AEC_ys	FCGR2B	0	6.56815		AGM_HSC	ATP5G1	1.34504e-94	11.7451		ADGRG1	0.9636	0.0364	3.27611	9.33135e-05	4.22933e-05	0	0.25	2.86549	3.15727	3.07556	-9.0678	12.3042	0.323504	0.0683051	0.216331	0.0469555	1.01297	0.390215	TRUE	MACROPHAGE_PRE_AGM vs MAC	MACROPHAGE_PRE_AGM	MAC	ADGRG1
AEC	NPDC1	0	5.38893		CMP	CALR	4.17717e-225	27.2948		AEC_IPSC	MAGED2	1.94261e-69	8.52802		AEC_ys	DLL4	0	6.33511		AGM_HSC	SEPW1	9.74184e-94	9.3624		SLC28A1	0.9644	0.0356	3.29916	3.36371e-05	1.45121e-05	0	0.25	2.82225	3.15376	2.4553	-4.94503	10.0802	0.0993602	0.0355676	0.0909776	0.0298473	0.337452	0.125522	TRUE	MACROPHAGE_PRE_AGM vs MAC	MACROPHAGE_PRE_AGM	MAC	SLC28A1
AEC	S100A16	0	5.35074		CMP	ATP5G2	4.38257e-229	26.727		AEC_IPSC	PRSS23	1.173e-75	8.43334		AEC_ys	IGFBP4	0	3.44129		AGM_HSC	LINC00493	4.22675e-93	9.80712		RNASE1	0.9592	0.0408	3.15742	0.00699362	0.0045205	0	0.25	2.69351	3.12555	3.27844	-8.13837	9.67324	20.6202	14.0577	0.905349	0.453358	76.7771	51.9475	TRUE	MACROPHAGE_PRE_AGM vs MAC	MACROPHAGE_PRE_AGM	MAC	RNASE1
AEC	FLT1	0	5.31366		CMP	PABPC1	5.82538e-201	20.9334		AEC_IPSC	RHOC	1.3751e-68	8.26642		AEC_ys	ARGLU1	0	2.60573		AGM_HSC	ATP5H	2.21828e-92	9.4776		GAPLINC	0.9638	0.0362	3.28182	7.38622e-05	1.75932e-05	0	0.25	2.80044	3.10602	2.87376	-9.41117	11.533	0.228573	0.0347413	0.171125	0.0267831	0.7145	0.120023	TRUE	MACROPHAGE_PRE_AGM vs MAC	MACROPHAGE_PRE_AGM	MAC	GAPLINC
AEC	C10orf10	0	5.30757		CMP	PRSS57	2.98718e-280	19.4328		AEC_IPSC	EFNA1	1.59793e-67	8.24803		AEC_ys	TMEM100	0	7.37975		AGM_HSC	MYEOV2	2.91385e-90	10.0477		IGFBP4	0.954	0.046	3.03202	0.000585917	0.00020812	0	0.25	2.81713	3.08776	2.63513	-6.153	11.7446	1.7289	0.526774	0.664344	0.218719	5.99079	1.88404	TRUE	MACROPHAGE_PRE_AGM vs MAC	MACROPHAGE_PRE_AGM	MAC	IGFBP4
CMP	MPO	4.76474e-83	10.656		DC1	CD74	5.06016e-103	377.425		AdvancedMesoderm_IPSC	KRT18	2.30332e-147	95.0173		CMP_fliv	SMIM24	0	5.40641		AGM_MPP	ATP5B	1.65165e-63	28.5773		LYVE1	0.9508	0.0492	2.96141	0.00327961	0.00129014	0	0.25	3.06569	3.07642	2.9385	-5.95196	9.50725	9.79739	4.13132	0.925975	0.432388	32.9218	12.9644	TRUE	MACROPHAGE_PRE_AGM vs MAC	MACROPHAGE_PRE_AGM	MAC	LYVE1
CMP	PRSS57	1.20585e-65	6.85628		DC1	TMSB4X	1.37858e-63	288.753		AdvancedMesoderm_IPSC	KRT8	8.61998e-151	82.0216		CMP_fliv	PRSS57	1.52616e-306	5.72394		AGM_MPP	ATP5G2	3.5824e-63	43.3941		FRZB	0.967	0.033	3.37769	0.000123442	5.0264e-05	0	0.25	2.78164	3.07539	2.58545	-7.63748	11.9239	0.316064	0.0594248	0.218497	0.0360501	1.05961	0.370884	TRUE	MACROPHAGE_PRE_AGM vs MAC	MACROPHAGE_PRE_AGM	MAC	FRZB
CMP	PLAC8	2.76528e-62	6.01791		DC1	ACTB	2.31339e-68	238.237		AdvancedMesoderm_IPSC	MDK	1.67721e-148	75.4269		CMP_fliv	MPO	1.00937e-274	7.40938		AGM_MPP	TCEB2	3.19511e-62	18.3282		COLEC12	0.9556	0.0444	3.0691	0.000418706	0.000122778	0	0.25	2.73656	3.06829	2.17362	-5.28013	9.1801	1.234	0.306909	0.592767	0.157822	4.25713	1.05061	TRUE	MACROPHAGE_PRE_AGM vs MAC	MACROPHAGE_PRE_AGM	MAC	COLEC12
CMP	LYZ	3.69897e-57	5.89382		DC1	CST3	2.10332e-69	138.57		AdvancedMesoderm_IPSC	TPM1	1.94601e-150	50.0656		CMP_fliv	IGLL1	1.0803e-259	6.59507		AGM_MPP	ATP5D	4.03904e-62	17.3374		NMRK2	0.9596	0.0404	3.16769	5.69367e-05	1.24626e-05	0	0.25	2.96978	3.05971	2.73586	-6.09652	11.1885	0.000753437	0.00221656	0.000470898	0.000390114	0.00215614	0.00365694	TRUE	MACROPHAGE_PRE_AGM vs MAC	MACROPHAGE_PRE_AGM	MAC	NMRK2
CMP	RASGRP2	5.67034e-58	4.08456		DC1	HLA-DRA	1.23231e-94	126.645		AdvancedMesoderm_IPSC	KRT19	4.68482e-150	47.6427		CMP_fliv	PLAC8	2.11353e-253	4.31086		AGM_MPP	ATP5A1	4.30744e-62	24.4955		F13A1	0.9644	0.0356	3.29916	0.00116574	0.000685132	0	0.25	2.50453	2.95344	2.75819	-6.78565	10.3198	3.46665	1.82627	0.669712	0.259408	11.7968	6.67178	TRUE	MACROPHAGE_PRE_AGM vs MAC	MACROPHAGE_PRE_AGM	MAC	F13A1
CMP	CLEC11A	4.91237e-64	3.59593		DC1	HLA-DPA1	2.75116e-99	106.833		AdvancedMesoderm_IPSC	TMEM88	2.40923e-131	47.1768		CMP_fliv	CLEC11A	7.30212e-248	3.20723		AGM_MPP	GNB2L1	1.23896e-61	122.878		TMIGD3	0.9454	0.0546	2.85157	0.000778697	0.000222632	0	0.25	3.09717	2.95095	2.9067	-4.87976	9.99661	2.20657	0.727412	0.613769	0.192301	6.70015	1.4752	TRUE	MACROPHAGE_PRE_AGM vs MAC	MACROPHAGE_PRE_AGM	MAC	TMIGD3
CMP	CD44	1.91338e-50	3.36701		DC1	HLA-DPB1	4.11519e-93	95.2999		AdvancedMesoderm_IPSC	S100A10	4.27436e-123	45.9556		CMP_fliv	C1QTNF4	1.19125e-247	4.72985		AGM_MPP	GLTSCR2	1.38141e-61	23.3613		APOA1	0.9544	0.0456	3.04117	0.000959148	0.000132667	0	0.25	2.88255	2.92229	2.86446	-8.55938	11.5559	2.99965	0.31968	0.42541	0.114623	8.70096	1.39672	TRUE	MACROPHAGE_PRE_AGM vs MAC	MACROPHAGE_PRE_AGM	MAC	APOA1
CMP	MGST1	1.32153e-49	3.22056		DC1	ACTG1	3.77194e-57	66.4206		AdvancedMesoderm_IPSC	LUM	1.59948e-130	43.1032		CMP_fliv	CDCA7	1.85655e-247	3.64166		AGM_MPP	ATP5G1	3.07835e-61	16.7505		CGB5	0.968	0.032	3.4095	2.47996e-05	2.11905e-05	0	0.25	2.54009	2.91488	2.77095	-8.85899	9.33404	0.0127143	0.00107104	0.0126201	0.0004043	0.036645	0.00463238	TRUE	MACROPHAGE_PRE_AGM vs MAC	MACROPHAGE_PRE_AGM	MAC	CGB5
CMP	ARHGDIB	3.59075e-52	3.00061		DC1	TMSB10	1.91839e-46	60.7388		AdvancedMesoderm_IPSC	TUBB	4.60029e-111	36.1114		CMP_fliv	CD34	5.51869e-239	4.35125		AGM_MPP	C14orf2	4.26181e-61	28.9705		S100A1	0.966	0.034	3.3468	0.000184043	6.15033e-05	0	0.25	2.81226	2.90932	2.31595	-7.56796	10.9792	0.487279	0.114321	0.240817	0.0495835	1.54046	0.404591	TRUE	MACROPHAGE_PRE_AGM vs MAC	MACROPHAGE_PRE_AGM	MAC	S100A1
CMP	NUCB2	1.87378e-52	2.96968		DC1	HLA-DRB1	1.00598e-91	57.6618		AdvancedMesoderm_IPSC	BEX3	2.81977e-135	30.9738		CMP_fliv	TRH	1.10441e-238	6.13395		AGM_MPP	ATP5E	4.35518e-61	35.7732		CSH2	0.9626	0.0374	3.24797	4.14353e-05	7.62441e-06	0	0.25	2.75017	2.88783	2.47123	-5.8695	9.30533	0.12413	0.00122354	0.0994538	0.000673833	0.353004	0.00375113	TRUE	MACROPHAGE_PRE_AGM vs MAC	MACROPHAGE_PRE_AGM	MAC	CSH2
CMP	TAGLN2	2.50078e-54	2.91685		DC1	HLA-DQB1	1.98947e-96	39.1988		AdvancedMesoderm_IPSC	APOE	1.34848e-111	29.4704		CMP_fliv	ITM2A	5.11087e-235	3.83188		AGM_MPP	ATP5I	5.27185e-61	16.9038		GSTA4	0.958	0.042	3.12718	0.000220423	0.000133645	0	0.25	2.60822	2.88409	2.58935	-4.98242	8.33431	0.638899	0.158574	0.406009	0.119354	1.97046	1.28085	TRUE	MACROPHAGE_PRE_AGM vs MAC	MACROPHAGE_PRE_AGM	MAC	GSTA4
CMP	VAMP8	3.02802e-52	2.85982		DC1	VIM	4.13416e-60	28.7564		AdvancedMesoderm_IPSC	HAND1	2.10787e-145	29.3753		CMP_fliv	ITGA4	3.08873e-229	3.59096		AGM_MPP	ATP5G3	5.31058e-61	24.3641		STAB1	0.952	0.048	2.98736	0.000932451	0.000532318	0	0.25	2.95804	2.87496	3.50962	-7.03041	14.3104	2.97353	1.55575	0.815879	0.389592	10.3991	5.82877	TRUE	MACROPHAGE_PRE_AGM vs MAC	MACROPHAGE_PRE_AGM	MAC	STAB1
CMP	FXYD5	1.60048e-52	2.85092		DC1	S100B	7.99518e-100	28.6717		AdvancedMesoderm_IPSC	NPM1	1.89262e-95	26.8005		CMP_fliv	FXYD5	1.72976e-228	2.73929		AGM_MPP	ATP5L	5.52369e-61	29.7794		GABRP	0.966	0.034	3.3468	1.27889e-05	2.14675e-06	0	0.25	2.76621	2.86024	1.87092	-3.94793	8.28402	0.00301375	0.000148953	0.00103598	0.000145406	0.00549216	0.000740164	TRUE	MACROPHAGE_PRE_AGM vs MAC	MACROPHAGE_PRE_AGM	MAC	GABRP
CMP	HMGA1	2.47038e-55	2.8241		DC1	HLA-DRB5	4.35732e-82	28.2227		AdvancedMesoderm_IPSC	SPARC	6.83799e-137	26.0147		CMP_fliv	MATK	5.56447e-227	3.73869		AGM_MPP	ATP5J	5.58807e-61	17.6148		PCDH12	0.9562	0.0438	3.08333	0.000172695	6.87252e-05	0	0.25	2.54321	2.78806	2.61933	-5.9324	10.469	0.454409	0.207199	0.318516	0.136809	1.66874	0.682068	TRUE	MACROPHAGE_PRE_AGM vs MAC	MACROPHAGE_PRE_AGM	MAC	PCDH12
CMP	H2AFZ	7.00318e-55	2.71388		DC1	SNX3	1.03894e-74	27.5845		AdvancedMesoderm_IPSC	CALD1	1.82675e-138	23.5684		CMP_fliv	LSP1	1.12144e-225	3.81668		AGM_MPP	GPX1	2.19403e-60	21.4034		CCL3	0.9482	0.0518	2.90718	0.0116152	0.00384433	0	0.25	2.81438	2.78622	2.60143	-4.33446	10.8571	41.582	12.3289	0.973536	0.462008	125.841	36.7463	TRUE	MACROPHAGE_PRE_AGM vs MAC	MACROPHAGE_PRE_AGM	MAC	CCL3
CMP	C1QBP	6.99291e-62	2.71325		DC1	HLA-DQA1	4.60812e-88	27.3708		AdvancedMesoderm_IPSC	NME4	1.23458e-116	17.2919		CMP_fliv	SERPINB1	5.46132e-221	2.92922		AGM_MPP	ATP5J2	4.44389e-60	19.6245		SNCG	0.9692	0.0308	3.44896	0.000102158	6.36434e-05	0	0.25	2.40308	2.75937	2.13854	-5.38378	9.06241	0.285079	0.0284676	0.214824	0.0226727	0.82107	0.230294	TRUE	MACROPHAGE_PRE_AGM vs MAC	MACROPHAGE_PRE_AGM	MAC	SNCG
CMP	H2AFY	7.78776e-51	2.57488		DC1	H3F3B	1.021e-44	25.5381		AdvancedMesoderm_IPSC	CD24	6.96894e-114	17.1946		CMP_fliv	RASGRP2	2.10379e-219	3.71399		AGM_MPP	ATP5F1	9.15405e-60	15.5197		NBL1	0.9566	0.0434	3.09293	9.51675e-05	2.97117e-05	0	0.25	2.69035	2.75256	2.25531	-6.58225	9.51604	0.200791	0.0451715	0.157374	0.036731	0.713452	0.201365	TRUE	MACROPHAGE_PRE_AGM vs MAC	MACROPHAGE_PRE_AGM	MAC	NBL1
CMP	SNRPD1	8.26752e-51	2.3501		DC1	IDO1	1.99893e-76	15.9707		AdvancedMesoderm_IPSC	CTSV	2.32372e-100	16.5531		CMP_fliv	CD44	1.80178e-217	3.41712		AGM_MPP	KIAA0101	1.76937e-59	24.7854		RPS10	0.9472	0.0528	2.887	0.00532494	0.00186833	0	0.25	2.77122	2.74281	2.3075	-3.48019	10.4048	17.1899	5.03947	0.990111	0.633903	49.4748	19.3403	TRUE	MACROPHAGE_PRE_AGM vs MAC	MACROPHAGE_PRE_AGM	MAC	RPS10
CMP	RPS18	4.02189e-58	2.24869		DC1	IRF8	1.5028e-86	15.6209		AdvancedMesoderm_IPSC	MEST	8.64939e-127	16.2513		CMP_fliv	H2AFY	2.90201e-208	2.17554		AGM_MPP	USMG5	1.25556e-58	16.1299		PHKG1	0.9378	0.0622	2.71318	5.17947e-05	2.23274e-05	0	0.25	2.49831	2.73873	2.38582	-5.75502	12.1895	0.158128	0.0651523	0.11716	0.0475549	0.495225	0.229695	TRUE	MACROPHAGE_PRE_AGM vs MAC	MACROPHAGE_PRE_AGM	MAC	PHKG1
CMP	RPL7	8.33949e-50	2.22087		DC1	LSP1	2.66236e-84	15.0225		AdvancedMesoderm_IPSC	FBLN1	3.05428e-133	15.6214		CMP_fliv	SPINK2	7.36473e-206	5.11516		AGM_MPP	ATP5O	1.471e-58	23.1209		APOA4	0.9532	0.0468	3.01394	0.000120358	3.31401e-05	0	0.25	2.82507	2.73407	2.92382	-10.1201	13.0227	0.39781	0.0389049	0.230269	0.014115	1.23494	0.321129	TRUE	MACROPHAGE_PRE_AGM vs MAC	MACROPHAGE_PRE_AGM	MAC	APOA4
CMP	COX5A	2.23966e-52	2.18252		DC1	CLEC9A	1.37266e-67	13.9168		AdvancedMesoderm_IPSC	MYL9	5.72532e-111	15.6008		CMP_fliv	CSF3R	1.77149e-202	3.68272		AGM_MPP	HN1	4.9977e-58	14.8569		FGA	0.9476	0.0524	2.89503	3.79509e-05	1.22461e-05	0	0.25	2.76658	2.72059	2.97007	-8.92412	11.6943	0.113864	0.0180197	0.0941797	0.0104302	0.339177	0.128571	TRUE	MACROPHAGE_PRE_AGM vs MAC	MACROPHAGE_PRE_AGM	MAC	FGA
CMP	PTMA	7.07509e-59	2.14165		DC1	RGS10	2.4666e-73	12.354		AdvancedMesoderm_IPSC	MARCKSL1	1.10038e-114	15.4427		CMP_fliv	NUCB2	4.76432e-202	2.72753		AGM_MPP	ATPIF1	1.59551e-57	16.3126		S100A13	0.9474	0.0526	2.89101	0.000396987	0.000126148	0	0.25	2.54784	2.717	1.83779	-3.87269	8.71382	1.16864	0.29318	0.604916	0.189829	3.69295	1.19434	TRUE	MACROPHAGE_PRE_AGM vs MAC	MACROPHAGE_PRE_AGM	MAC	S100A13
CMP	RPS6	1.02216e-66	2.11794		DC1	HLA-B	1.20993e-51	11.4812		AdvancedMesoderm_IPSC	DSTN	1.10456e-113	15.1178		CMP_fliv	MYC	6.5974e-197	3.08522		AGM_MPP	C19orf43	2.17537e-57	17.8017		VTN	0.9524	0.0476	2.99615	0.000150739	2.86789e-05	0	0.25	2.77566	2.71395	2.64948	-7.83539	11.5427	0.490293	0.0573253	0.257958	0.0337094	1.44468	0.268476	TRUE	MACROPHAGE_PRE_AGM vs MAC	MACROPHAGE_PRE_AGM	MAC	VTN
CMP	EEF1B2	1.03887e-59	2.03962		DC1	ATP2B1	1.24168e-76	9.54042		AdvancedMesoderm_IPSC	BAMBI	5.65017e-121	13.9243		CMP_fliv	ZBTB16	2.35061e-190	4.59421		AGM_MPP	C11orf31	3.43036e-57	17.191		IGLC3	0.9552	0.0448	3.05971	0.000117091	2.95801e-05	0	0.25	2.50511	2.70298	2.37459	-8.84615	8.9833	0.00593332	0.0162748	0.00131852	0.00512468	0.011612	0.0440757	TRUE	MACROPHAGE_PRE_AGM vs MAC	MACROPHAGE_PRE_AGM	MAC	IGLC3
CMP	RPS3	1.90422e-68	1.96435		DC1	LCP1	6.47424e-74	9.48257		AdvancedMesoderm_IPSC	COL3A1	7.8899e-109	13.5363		CMP_fliv	2006-09-01	2.35746e-190	2.88854		AGM_MPP	C14orf166	3.8159e-57	16.0271		PPIC	0.958	0.042	3.12718	8.02531e-05	2.02072e-05	0	0.25	2.60991	2.67746	1.91221	-5.22446	9.62137	0.241287	0.0542611	0.190149	0.0381389	0.72108	0.145929	TRUE	MACROPHAGE_PRE_AGM vs MAC	MACROPHAGE_PRE_AGM	MAC	PPIC
CMP	RPL3	7.69863e-53	1.88094		DC1	HLA-DMA	2.62077e-71	9.2961		AdvancedMesoderm_IPSC	TCEAL9	1.38952e-122	12.8031		CMP_fliv	MYB	6.35973e-190	4.56106		AGM_MPP	MYEOV2	4.00213e-56	11.4737		CBLN3	0.9516	0.0484	2.97864	6.98959e-05	1.76567e-05	0	0.25	2.67664	2.65193	2.05492	-4.05183	8.65888	0.0060275	0.00264213	0.00452063	0.00226621	0.0177282	0.00811389	TRUE	MACROPHAGE_PRE_AGM vs MAC	MACROPHAGE_PRE_AGM	MAC	CBLN3
CMP	RPS19	4.91237e-64	1.82389		DC1	CD83	2.22876e-68	8.70255		AdvancedMesoderm_IPSC	YWHAE	1.33454e-102	12.5407		CMP_fliv	CYTL1	1.11443e-186	3.71251		AGM_MPP	NGFRAP1	6.37623e-56	18.67		KRTAP4-8	0.9686	0.0314	3.42904	2.15421e-05	2.29949e-05	0	0.25	2.31777	2.65073	3.0188	-9.39924	10.6565	0.000188359	0.00129092	0.000188359	0.000375928	0.000661	0.00466763	TRUE	MACROPHAGE_PRE_AGM vs MAC	MACROPHAGE_PRE_AGM	MAC	KRTAP4-8
CMP	RPL9	1.29796e-51	1.77887		DC1	C1orf54	8.01982e-62	8.55973		AdvancedMesoderm_IPSC	PPDPF	1.2206e-101	12.2445		CMP_fliv	IMPDH2	2.10522e-186	2.11557		AGM_MPP	SHFM1	6.59954e-56	14.8861		GPR42	0.9584	0.0416	3.13716	6.68175e-05	1.62306e-05	0	0.25	2.80938	2.6245	2.05147	-6.0858	10.1036	0.0334337	0.0107565	0.0231682	0.00766042	0.0989582	0.0251983	TRUE	MACROPHAGE_PRE_AGM vs MAC	MACROPHAGE_PRE_AGM	MAC	GPR42
CMP	RPS4X	2.43825e-52	1.73172		DC1	SPI1	5.14334e-59	7.78785		AdvancedMesoderm_IPSC	PRDX6	4.57588e-108	12.1298		CMP_fliv	PTPN7	9.0006e-186	3.79417		AGM_MPP	ATP5C1	9.47337e-55	14.7253		CRYBB1	0.948	0.052	2.90311	0.000247694	0.00010786	0	0.25	2.61938	2.62288	2.36162	-5.15606	9.67061	0.805873	0.295776	0.46553	0.173235	2.48301	0.972319	TRUE	MACROPHAGE_PRE_AGM vs MAC	MACROPHAGE_PRE_AGM	MAC	CRYBB1
CMP	RPL35	5.42634e-62	1.70765		DC1	RAB7B	1.09867e-61	7.78386		AdvancedMesoderm_IPSC	PHGDH	2.42208e-115	12.0859		CMP_fliv	GNA15	3.80057e-183	3.18786		AGM_MPP	C11orf73	5.4269e-54	9.48448		RPS17	0.9484	0.0516	2.91125	0.00854932	0.00402894	0	0.25	2.72814	2.62111	2.59953	-5.05163	10.7899	28.7284	7.73426	0.994538	0.74539	81.6676	42.3415	TRUE	MACROPHAGE_PRE_AGM vs MAC	MACROPHAGE_PRE_AGM	MAC	RPS17
Cycling DC2	PLAC8	3.10238e-36	6.65111		DC2	CD74	0	95.1339		CMP_IPSC	RPS2	8.0065e-230	213.902		CMP_ys	MPO	5.46738e-82	7.9404		BM_HSC	EIF3CL	4.56274e-166	5.61623		CRIM1	0.9506	0.0494	2.95714	7.75264e-05	1.89741e-05	0	0.25	2.48101	2.61227	2.0477	-5.97685	10.5639	0.242418	0.0360819	0.181955	0.0298614	0.74732	0.160118	TRUE	MACROPHAGE_PRE_AGM vs MAC	MACROPHAGE_PRE_AGM	MAC	CRIM1
Cycling DC2	CLEC10A	1.44235e-25	6.39753		DC2	CST3	0	76.2139		CMP_IPSC	RPL41	9.34958e-219	178.485		CMP_ys	PRSS57	4.05057e-59	4.95888		BM_HSC	EIF3C	2.15258e-148	5.19321		BIN1	0.9546	0.0454	3.04578	0.0012679	0.000443212	0	0.25	2.42987	2.60787	2.16866	-4.44407	9.58798	3.75274	1.19766	0.818422	0.378914	11.7001	4.15138	TRUE	MACROPHAGE_PRE_AGM vs MAC	MACROPHAGE_PRE_AGM	MAC	BIN1
Cycling DC2	ENHO	1.51973e-26	6.20901		DC2	TMSB10	0	63.5211		CMP_IPSC	RPLP1	2.03869e-246	172.497		CMP_ys	CLEC11A	4.27053e-57	3.16213		BM_HSC	U2AF1L5	2.71831e-141	5.20946		TM4SF19	0.9546	0.0454	3.04578	1.5883e-05	3.90042e-06	0	0.25	2.46863	2.60421	2.46389	-9.28302	10.7341	0.00150687	0.0050431	0.0014127	0.00219528	0.00329255	0.00873696	TRUE	MACROPHAGE_PRE_AGM vs MAC	MACROPHAGE_PRE_AGM	MAC	TM4SF19
Cycling DC2	S100B	7.1357e-31	6.06731		DC2	HLA-DRA	0	47.8305		CMP_IPSC	RPS18	4.23529e-227	161.507		CMP_ys	RASGRP2	6.82887e-51	3.66539		BM_HSC	AC084033.3	1.05147e-121	7.07866		MRC1	0.9466	0.0534	2.87507	0.001702	0.000609972	0	0.25	2.67342	2.58513	2.50452	-4.88452	10.4868	5.30934	2.02419	0.924185	0.424898	17.3201	6.09185	TRUE	MACROPHAGE_PRE_AGM vs MAC	MACROPHAGE_PRE_AGM	MAC	MRC1
Cycling DC2	CD1C	9.96602e-30	5.74874		DC2	HLA-DPA1	0	30.8703		CMP_IPSC	RPS3	7.02728e-244	147.696		CMP_ys	PLAC8	9.42585e-51	4.10125		BM_HSC	HNRNPA1P48	5.29013e-116	4.41807		CA4	0.959	0.041	3.15232	8.27112e-05	1.2862e-05	0	0.25	2.61651	2.5735	1.98537	-5.11956	9.25127	0.11829	0.00365287	0.0715766	0.0029294	0.349969	0.0155481	TRUE	MACROPHAGE_PRE_AGM vs MAC	MACROPHAGE_PRE_AGM	MAC	CA4
Cycling DC2	HLA-DRA	1.20478e-30	5.46186		DC2	B2M	7.18419e-226	26.0162		CMP_IPSC	RPS6	1.78484e-250	140.894		CMP_ys	LYZ	1.67703e-49	4.09464		BM_HSC	U2AF1	3.99853e-115	4.11307		HMGA2	0.9386	0.0614	2.72698	0.000381309	0.000175674	0	0.25	2.46415	2.56967	2.39947	-6.28089	9.08784	1.09876	0.322673	0.584856	0.164561	3.56438	1.47227	TRUE	MACROPHAGE_PRE_AGM vs MAC	MACROPHAGE_PRE_AGM	MAC	HMGA2
Cycling DC2	LSP1	1.92125e-35	5.38387		DC2	HLA-DRB1	0	22.981		CMP_IPSC	RPL13A	8.14657e-220	138.183		CMP_ys	RNASE2	9.14174e-44	5.6074		BM_HSC	ATP5MD	1.094e-113	5.07311		GAS6	0.9612	0.0388	3.20976	0.000518338	0.000201422	0	0.25	2.39106	2.56818	2.3786	-6.00292	10.8677	1.51361	0.521529	0.635995	0.243825	5.22668	1.96304	TRUE	MACROPHAGE_PRE_AGM vs MAC	MACROPHAGE_PRE_AGM	MAC	GAS6
Cycling DC2	CD74	5.38225e-36	5.33457		DC2	HLA-DPB1	0	22.1321		CMP_IPSC	RPL13	1.34875e-228	127.177		CMP_ys	CD44	2.03289e-41	3.05064		BM_HSC	2007-09-01	1.88732e-111	4.63281		CCL2	0.9638	0.0362	3.28182	0.00131709	0.000818813	0	0.25	2.32789	2.5642	2.60042	-5.98015	9.11319	3.78462	2.04705	0.606235	0.201699	12.1879	7.38124	TRUE	MACROPHAGE_PRE_AGM vs MAC	MACROPHAGE_PRE_AGM	MAC	CCL2
Cycling DC2	HLA-DRB1	2.14875e-28	4.99202		DC2	VIM	4.06321e-300	21.105		CMP_IPSC	RPS23	2.70184e-251	118.653		CMP_ys	SMIM24	6.91561e-41	4.1125		BM_HSC	ATP5MPL	5.72194e-111	7.63614		PSAT1	0.962	0.038	3.23143	0.000116851	7.76361e-05	0	0.25	2.23025	2.56012	2.41152	-6.71417	8.35333	0.116407	0.0513388	0.0666792	0.036809	0.291664	0.658055	TRUE	MACROPHAGE_PRE_AGM vs MAC	MACROPHAGE_PRE_AGM	MAC	PSAT1
Cycling DC2	JAML	8.74034e-30	4.58991		DC2	S100A4	6.9144e-305	20.1936		CMP_IPSC	RPS12	1.54249e-255	116.762		CMP_ys	MS4A3	6.91561e-41	6.59869		BM_HSC	2006-09-01	6.74333e-109	4.66314		HAND1	0.9536	0.0464	3.02294	1.45511e-05	4.61473e-06	0	0.25	2.43857	2.5541	2.34561	-7.31804	10.2542	0.0423807	0.0054332	0.038237	0.00432317	0.145329	0.026102	TRUE	MACROPHAGE_PRE_AGM vs MAC	MACROPHAGE_PRE_AGM	MAC	HAND1
Cycling DC2	FGL2	1.51973e-26	4.55786		DC2	AIF1	9.93348e-263	14.9582		CMP_IPSC	RPL18A	2.24833e-243	112.229		CMP_ys	NPM3	9.12579e-41	2.80064		BM_HSC	H2AFY	4.86551e-108	8.01198		RIN2	0.9624	0.0376	3.24243	0.000344748	8.71535e-05	0	0.25	2.56771	2.55226	1.60445	-2.85624	9.50595	0.99677	0.220162	0.528819	0.156251	3.1105	0.776876	TRUE	MACROPHAGE_PRE_AGM vs MAC	MACROPHAGE_PRE_AGM	MAC	RIN2
Cycling DC2	NKG7	4.32522e-28	4.48323		DC2	LGALS1	0	14.6886		CMP_IPSC	RPS14	2.24817e-225	108.424		CMP_ys	PTPN7	3.66163e-39	3.50237		BM_HSC	H3F3B	3.60098e-107	13.8959		MTUS1	0.9462	0.0538	2.86718	0.000324903	0.000102037	0	0.25	2.42604	2.54314	1.92379	-4.40056	7.34352	1.05836	0.232858	0.509701	0.124677	3.32401	0.891871	TRUE	MACROPHAGE_PRE_AGM vs MAC	MACROPHAGE_PRE_AGM	MAC	MTUS1
Cycling DC2	CYTIP	6.2412e-27	4.40016		DC2	PLAC8	0	13.4922		CMP_IPSC	RPS3A	2.31105e-231	101.97		CMP_ys	CDCA7	4.29758e-39	3.08244		BM_HSC	DARS	7.39865e-95	3.39246		IFI27	0.9504	0.0496	2.95289	0.00037743	0.000169285	0	0.25	2.32166	2.53947	2.1203	-5.06829	8.78095	0.30354	0.453155	0.0750612	0.0514312	0.889626	0.725759	TRUE	MACROPHAGE_PRE_AGM vs MAC	MACROPHAGE_PRE_AGM	MAC	IFI27
Cycling DC2	PTPRC	9.96602e-30	3.85813		DC2	SH3BGRL3	2.8919e-301	12.3907		CMP_IPSC	RPL21	2.33527e-221	99.7589		CMP_ys	SERPINB1	4.29758e-39	2.59457		BM_HSC	PLAC8	8.94747e-92	9.56972		CD36	0.944	0.056	2.82477	0.00290416	0.00101125	0	0.25	2.4995	2.53161	1.9985	-4.90801	8.8949	9.08964	3.3049	0.9725	0.551344	28.7629	10.3471	TRUE	MACROPHAGE_PRE_AGM vs MAC	MACROPHAGE_PRE_AGM	MAC	CD36
Cycling DC2	PLP2	5.53341e-28	3.70455		DC2	TYROBP	5.46124e-263	12.0537		CMP_IPSC	RPL32	3.24267e-237	97.977		CMP_ys	C1QBP	1.36245e-38	1.73196		BM_HSC	C8orf59	4.25269e-89	3.67269		CRYGA	0.9658	0.0342	3.34073	3.66964e-05	3.95307e-05	0	0.25	2.18194	2.51138	3.40502	-7.94018	10.649	0.000753438	0.000386567	0.000376719	9.22087e-05	0.00239904	0.000797945	TRUE	MACROPHAGE_PRE_AGM vs MAC	MACROPHAGE_PRE_AGM	MAC	CRYGA
Cycling DC2	SAMHD1	9.96602e-30	3.68027		DC2	SRGN	8.99207e-235	12.0519		CMP_IPSC	RPL7	9.05389e-224	97.8157		CMP_ys	SYNGR1	1.81522e-38	3.00921		BM_HSC	LARS	7.37531e-88	3.05172		DDIT4L	0.9534	0.0466	3.01843	0.000154905	3.04856e-05	0	0.25	2.47934	2.49833	2.3527	-7.26289	10.4565	0.391031	0.014991	0.171595	0.00860024	1.11255	0.0832116	TRUE	MACROPHAGE_PRE_AGM vs MAC	MACROPHAGE_PRE_AGM	MAC	DDIT4L
Cycling DC2	PAK1	3.90183e-28	3.54107		DC2	S100A11	0	11.1123		CMP_IPSC	RPS8	1.27263e-219	94.066		CMP_ys	NUCB2	2.53439e-38	2.4484		BM_HSC	TMEM173	1.18024e-81	2.90734		CCL8	0.9456	0.0544	2.85546	0.000288025	0.000154044	0	0.25	2.82978	2.47784	3.56112	-7.76302	13.399	0.269259	0.231287	0.0653607	0.043519	0.891028	0.707508	TRUE	MACROPHAGE_PRE_AGM vs MAC	MACROPHAGE_PRE_AGM	MAC	CCL8
Cycling DC2	LCP1	2.9564e-28	3.38961		DC2	CORO1A	0	10.3632		CMP_IPSC	RPL27A	4.91688e-221	92.5703		CMP_ys	LYST	9.61632e-38	3.3679		BM_HSC	H2AFZ	1.65237e-81	10.54		ACY3	0.9548	0.0452	3.0504	0.000384873	0.000178555	0	0.25	2.40479	2.45935	3.5942	-9.43501	13.0999	1.13664	0.433879	0.297419	0.121084	3.37692	1.63649	TRUE	MACROPHAGE_PRE_AGM vs MAC	MACROPHAGE_PRE_AGM	MAC	ACY3
Cycling DC2	H2AFZ	2.8754e-34	3.35518		DC2	CLEC10A	0	9.97409		CMP_IPSC	RPS27A	8.98226e-234	87.8697		CMP_ys	MGST1	2.14574e-37	2.82039		BM_HSC	HLA-DRA	1.26661e-79	11.0271		FAM89A	0.9624	0.0376	3.24243	0.000126153	3.5677e-05	0	0.25	2.41971	2.45783	1.72198	-4.78621	9.286	0.377935	0.0935596	0.279149	0.0751572	1.23874	0.333302	TRUE	MACROPHAGE_PRE_AGM vs MAC	MACROPHAGE_PRE_AGM	MAC	FAM89A
Cycling DC2	S100A4	3.03304e-30	3.30847		DC2	LSP1	0	9.85295		CMP_IPSC	MPO	4.80365e-285	84.4489		CMP_ys	DCTPP1	6.27468e-37	2.4743		BM_HSC	LSP1	4.23721e-76	8.53571		CCL4	0.9494	0.0506	2.93188	0.0092005	0.00504368	0	0.25	2.53463	2.45271	3.02567	-5.734	10.0777	33.6603	17.6891	0.947165	0.465502	101.566	52.7794	TRUE	MACROPHAGE_PRE_AGM vs MAC	MACROPHAGE_PRE_AGM	MAC	CCL4
Cycling DC2	GPX1	3.92841e-28	3.25246		DC2	HLA-DRB5	2.75797e-283	8.65341		CMP_IPSC	RPL19	4.9589e-219	82.764		CMP_ys	FABP5	2.03635e-36	2.04853		BM_HSC	C6orf48	5.14309e-76	3.73602		KL	0.9494	0.0506	2.93188	3.77056e-05	6.17475e-06	0	0.25	2.44531	2.45249	2.54758	-6.67216	10.7823	0.109155	0.00812853	0.0852326	0.0076285	0.342825	0.0321064	TRUE	MACROPHAGE_PRE_AGM vs MAC	MACROPHAGE_PRE_AGM	MAC	KL
Cycling DC2	PHF19	6.2412e-27	3.21318		DC2	LST1	5.81356e-279	7.32634		CMP_IPSC	RPLP2	5.54587e-226	81.631		CMP_ys	FXYD5	9.91859e-36	2.34312		BM_HSC	CD74	1.90305e-74	24.8365		SLC8A1-AS1	0.9636	0.0364	3.27611	4.46597e-05	1.11523e-05	0	0.25	2.34544	2.4467	1.5214	-3.92712	7.55291	0.051422	0.0107104	0.0438877	0.00925634	0.17842	0.0417427	TRUE	MACROPHAGE_PRE_AGM vs MAC	MACROPHAGE_PRE_AGM	MAC	SLC8A1-AS1
Cycling DC2	TAGLN2	6.2412e-27	2.92217		DC2	FCER1G	8.53979e-229	7.30208		CMP_IPSC	RPS15A	1.08682e-223	78.8987		CMP_ys	LCP1	1.45131e-35	2.56401		BM_HSC	SMN2	8.22923e-74	3.34275		TMEM207	0.9608	0.0392	3.19909	5.50097e-06	1.68789e-06	0	0.25	2.3905	2.44604	1.73271	-3.92013	8.611	0.0014127	0.000148953	0.0014127	0.000127674	0.00457389	0.00133435	TRUE	MACROPHAGE_PRE_AGM vs MAC	MACROPHAGE_PRE_AGM	MAC	TMEM207
Cycling DC2	SNRNP25	4.59914e-26	2.81236		DC2	CD1C	0	6.88512		CMP_IPSC	RPLP0	1.56357e-236	78.5551		CMP_ys	TAGLN2	1.57096e-35	2.25136		BM_HSC	H3F3A	3.81892e-72	17.2972		LUM	0.9544	0.0456	3.04117	0.000136627	4.99803e-05	0	0.25	2.35931	2.43625	2.79748	-7.61454	11.6538	0.411747	0.0609498	0.257111	0.0318936	1.35835	0.414832	TRUE	MACROPHAGE_PRE_AGM vs MAC	MACROPHAGE_PRE_AGM	MAC	LUM
Cycling DC2	C1QBP	6.48804e-30	2.63904		DC2	HLA-DQB1	0	6.83414		CMP_IPSC	RPL28	2.73868e-231	77.485		CMP_ys	ARHGDIB	1.27343e-34	2.25087		BM_HSC	PHB	1.24865e-70	2.65793		ADAMTS17	0.953	0.047	3.00947	1.51777e-05	4.41246e-06	0	0.25	2.2267	2.41677	1.9392	-5.86334	8.34105	0.0521754	0.010416	0.0483142	0.00952587	0.165293	0.0339082	TRUE	MACROPHAGE_PRE_AGM vs MAC	MACROPHAGE_PRE_AGM	MAC	ADAMTS17
Cycling DC2	H2AFY	6.21004e-27	2.61349		DC2	MNDA	0	6.68089		CMP_IPSC	RPL12	1.19662e-220	74.2687		CMP_ys	MATK	4.00712e-34	3.05489		BM_HSC	PRSS57	1.05944e-69	13.6067		GPR34	0.9348	0.0652	2.66287	0.00077014	0.000267417	0	0.25	2.47765	2.38813	2.12963	-3.69606	9.90095	2.4613	0.856394	0.77378	0.337211	7.75108	2.61804	TRUE	MACROPHAGE_PRE_AGM vs MAC	MACROPHAGE_PRE_AGM	MAC	GPR34
Cycling DC2	HMGN2	8.53409e-28	2.59866		DC2	HLA-DQA1	1.50329e-233	6.22319		CMP_IPSC	RPL23A	1.34724e-231	72.5362		CMP_ys	SET	8.27682e-34	1.73801		BM_HSC	SELL	6.6506e-69	4.01059		VSIG4	0.9026	0.0974	2.22645	0.00108463	0.00045047	0	0.25	2.62014	2.38153	2.53197	-5.45447	9.36565	3.1826	1.6667	0.797514	0.356968	9.73696	3.93153	FALSE	MACROPHAGE_PRE_AGM vs MAC	MACROPHAGE_PRE_AGM	MAC	VSIG4
Cycling DC2	COX5A	5.64398e-33	2.57346		DC2	ANXA1	0	6.20829		CMP_IPSC	RPS13	1.78248e-218	72.0225		CMP_ys	DDX21	9.17091e-34	2.06553		BM_HSC	AC004556.1	7.14269e-69	4.13945		SNHG25	0.9524	0.0476	2.99615	0.000319481	0.000234607	0	0.25	2.13079	2.36721	2.55504	-6.49421	9.35121	1.02135	0.586848	0.506875	0.224432	3.04175	2.46249	TRUE	MACROPHAGE_PRE_AGM vs MAC	MACROPHAGE_PRE_AGM	MAC	SNHG25
Cycling DC2	H2AFV	6.2412e-27	2.54923		DC2	CD37	0	6.19182		CMP_IPSC	RPL29	2.03591e-226	70.2048		CMP_ys	VAMP8	4.74651e-33	2.02657		BM_HSC	BOLA2B	2.14749e-68	3.62161		GABRA3	0.9422	0.0578	2.79123	3.50661e-05	1.46923e-05	0	0.25	2.38136	2.3493	2.34508	-6.09219	9.02989	0.0955929	0.0370359	0.0868337	0.0319929	0.316298	0.120553	TRUE	MACROPHAGE_PRE_AGM vs MAC	MACROPHAGE_PRE_AGM	MAC	GABRA3
Cycling DC2	ATP5G3	3.85058e-30	2.42377		DC2	JAML	0	6.101		CMP_IPSC	RPL9	9.55185e-238	64.0953		CMP_ys	KCNE5	1.1008e-32	4.62677		BM_HSC	ATP5F1E	1.69938e-67	10.5159		CD14	0.9378	0.0622	2.71318	0.00424332	0.00142354	0	0.25	2.92028	2.33398	2.80502	-5.32898	11.2513	14.657	4.89912	0.95404	0.563722	46.1521	15.1251	TRUE	MACROPHAGE_PRE_AGM vs MAC	MACROPHAGE_PRE_AGM	MAC	CD14
Early_Erythroid	GAL	5.56946e-175	6.74503		DC3	CST3	2.44116e-71	43.315		HE_IPSC	MDK	2.77908e-21	35.0389		DC1_fliv	CD74	2.20957e-98	4.29963		BM_MPP	U2AF1L5	7.3983e-138	8.70297		CCL13	0.9482	0.0518	2.90718	0.000143837	8.44814e-05	0	0.25	2.39267	2.32369	3.35601	-7.77517	11.8179	0.142023	0.143873	0.0577322	0.0526122	0.492034	0.413289	TRUE	MACROPHAGE_PRE_AGM vs MAC	MACROPHAGE_PRE_AGM	MAC	CCL13
Early_Erythroid	HMGA1	1.66591e-246	3.79986		DC3	CD74	1.37273e-101	40.6041		HE_IPSC	BST2	2.35842e-19	26.1655		DC1_fliv	HLA-DPA1	2.56883e-98	6.56714		BM_MPP	EIF3C	7.43221e-134	8.29268		IGF2	0.9536	0.0464	3.02294	0.000195868	7.53052e-05	0	0.25	2.07025	2.32172	2.93431	-9.79327	14.0434	0.583621	0.150786	0.327934	0.0852541	1.95772	0.586893	TRUE	MACROPHAGE_PRE_AGM vs MAC	MACROPHAGE_PRE_AGM	MAC	IGF2
Early_Erythroid	MGST1	9.36789e-188	3.78157		DC3	TMSB10	3.56085e-56	38.6064		HE_IPSC	TFPI	1.0752e-24	25.9246		DC1_fliv	S100B	4.46389e-97	7.38489		BM_MPP	U2AF1	3.60654e-132	7.76497		ATOH8	0.9512	0.0488	2.96999	9.09279e-05	1.75828e-05	0	0.25	2.29624	2.31485	2.03164	-4.95927	10.0861	0.204275	0.0190198	0.149557	0.0165586	0.619928	0.0786576	TRUE	MACROPHAGE_PRE_AGM vs MAC	MACROPHAGE_PRE_AGM	MAC	ATOH8
Early_Erythroid	LYAR	1.06498e-188	3.64706		DC3	HLA-DRA	9.4598e-116	26.1302		HE_IPSC	RAMP2	5.40699e-25	20.6802		DC1_fliv	HLA-DRA	4.94458e-97	6.03981		BM_MPP	EIF3CL	3.8554e-129	8.47319		LINC01094	0.945	0.055	2.84385	6.06399e-05	1.88914e-05	0	0.25	2.27627	2.29718	1.85558	-5.66111	7.50115	0.187888	0.047537	0.154266	0.0400682	0.613384	0.148742	TRUE	MACROPHAGE_PRE_AGM vs MAC	MACROPHAGE_PRE_AGM	MAC	LINC01094
Early_Erythroid	HMGN5	3.36038e-167	3.441		DC3	S100A4	1.81795e-75	16.909		HE_IPSC	CLDN5	1.42978e-22	20.481		DC1_fliv	HLA-DRB1	2.63932e-95	5.87801		BM_MPP	ATP5MD	8.95174e-126	10.7946		CARTPT	0.9524	0.0476	2.99615	1.17134e-05	7.691e-06	0	0.25	2.10513	2.29048	2.50015	-7.05223	13.1027	0.000753438	0.000875982	0.000753438	0.000195057	0.00319216	0.00570735	TRUE	MACROPHAGE_PRE_AGM vs MAC	MACROPHAGE_PRE_AGM	MAC	CARTPT
Early_Erythroid	PPA1	4.1945e-215	3.39949		DC3	TYROBP	5.48205e-80	16.1004		HE_IPSC	ID3	4.43792e-18	17.9827		DC1_fliv	HLA-DQB1	2.15609e-94	7.07959		BM_MPP	H2AFZ	1.05354e-125	45.3064		CCL15	0.945	0.055	2.84385	1.96424e-05	7.85821e-06	0	0.25	2.19008	2.28155	1.95381	-5.66154	8.62727	0.00386137	0.00149307	0.00376719	0.00121999	0.0131884	0.0101905	TRUE	MACROPHAGE_PRE_AGM vs MAC	MACROPHAGE_PRE_AGM	MAC	CCL15
Early_Erythroid	NPM3	1.26492e-172	3.25733		DC3	AIF1	5.68641e-66	14.6725		HE_IPSC	BEX3	5.40124e-21	17.1786		DC1_fliv	HLA-DPB1	4.49049e-93	6.17557		BM_MPP	H2AFV	5.14853e-120	11.9615		COL1A2	0.9566	0.0434	3.09293	0.000212283	0.000153292	0	0.25	2.01201	2.2739	1.86606	-6.79345	7.19644	0.56356	0.277994	0.330665	0.0761892	1.70629	1.24082	TRUE	MACROPHAGE_PRE_AGM vs MAC	MACROPHAGE_PRE_AGM	MAC	COL1A2
Early_Erythroid	MYL4	3.60411e-175	3.24515		DC3	HLA-DRB1	9.00384e-113	13.5487		HE_IPSC	GJA4	2.16535e-21	16.0518		DC1_fliv	LSP1	6.89514e-93	5.00642		BM_MPP	IGLL1	7.154e-119	45.8928		RASGRP3	0.9386	0.0614	2.72698	0.000105127	4.25737e-05	0	0.25	2.34044	2.26963	2.11552	-4.97512	9.13497	0.334521	0.139033	0.251366	0.100163	1.10103	0.42487	TRUE	MACROPHAGE_PRE_AGM vs MAC	MACROPHAGE_PRE_AGM	MAC	RASGRP3
Early_Erythroid	PAICS	5.00281e-189	3.05484		DC3	LGALS1	9.15764e-83	12.5252		HE_IPSC	MARCKSL1	1.79464e-19	15.8716		DC1_fliv	LCP1	3.27986e-85	3.62039		BM_MPP	AC084033.3	4.05457e-116	11.6609		MT1H	0.9608	0.0392	3.19909	0.000543649	0.000151505	0	0.25	1.90326	2.26758	2.75981	-8.23889	14.5186	2.22051	0.524134	0.524769	0.136448	5.77459	1.25499	TRUE	MACROPHAGE_PRE_AGM vs MAC	MACROPHAGE_PRE_AGM	MAC	MT1H
Early_Erythroid	C1QBP	1.9702e-225	3.04539		DC3	HLA-DPA1	1.51545e-109	12.2604		HE_IPSC	CLEC14A	4.43063e-16	14.7505		DC1_fliv	IRF8	6.72138e-85	4.45224		BM_MPP	HIST1H4C	6.40502e-115	134.389		MMP12	0.9668	0.0332	3.37144	8.96603e-05	0.000142071	0	0.25	2.02662	2.26707	3.81289	-10.2817	12.0603	0.00131852	0.0134624	0.000753438	0.00229458	0.0032236	0.0408179	TRUE	MACROPHAGE_PRE_AGM vs MAC	MACROPHAGE_PRE_AGM	MAC	MMP12
Early_Erythroid	EBNA1BP2	2.57114e-174	3.02243		DC3	PLAC8	6.49329e-91	11.7519		HE_IPSC	ARGLU1	2.72743e-15	14.3247		DC1_fliv	HLA-DRB5	6.76711e-85	6.26245		BM_MPP	NUCB2	2.24631e-114	14.6864		MT1A	0.9442	0.0558	2.82856	3.49036e-05	1.59514e-05	0	0.25	2.11008	2.26319	2.78036	-7.22547	12.3935	0.0137502	0.0105189	0.00395555	0.00246836	0.0275116	0.0161583	TRUE	MACROPHAGE_PRE_AGM vs MAC	MACROPHAGE_PRE_AGM	MAC	MT1A
Early_Erythroid	MCM7	2.43174e-176	3.02034		DC3	SH3BGRL3	3.51447e-71	11.3181		HE_IPSC	GNG11	3.35656e-25	13.5503		DC1_fliv	ATP2B1	1.13609e-78	3.01886		BM_MPP	ATP5MPL	3.76319e-113	14.9048		RAB3IL1	0.9224	0.0776	2.47541	0.000250937	9.42849e-05	0	0.25	2.22665	2.25681	1.92132	-3.74937	7.27107	0.79881	0.294634	0.473159	0.197593	2.45259	0.863584	FALSE	MACROPHAGE_PRE_AGM vs MAC	MACROPHAGE_PRE_AGM	MAC	RAB3IL1
Early_Erythroid	RPL22L1	5.31599e-190	2.96641		DC3	S100A11	9.24973e-74	9.66193		HE_IPSC	VAMP5	3.00593e-23	13.4528		DC1_fliv	CD37	5.63685e-78	4.20818		BM_MPP	H2AFY	1.05238e-111	15.5768		KRTAP4-11	0.949	0.051	2.92358	0.000110306	6.75452e-05	0	0.25	2.36037	2.23834	2.69161	-6.30247	9.85116	0.0209079	0.0149342	0.0114899	0.00492607	0.0696869	0.0512589	TRUE	MACROPHAGE_PRE_AGM vs MAC	MACROPHAGE_PRE_AGM	MAC	KRTAP4-11
Early_Erythroid	PSMG1	2.54058e-169	2.95833		DC3	CYBA	2.52531e-60	8.7646		HE_IPSC	IFITM3	2.08357e-20	12.588		DC1_fliv	PSMB9	5.33216e-77	5.07635		BM_MPP	H3F3B	1.48519e-111	27.6728		LINC01370	0.9544	0.0456	3.04117	5.83402e-06	1.63007e-06	0	0.25	2.23408	2.23591	1.53753	-3.4478	8.3416	0.00329629	0.00026244	0.00329629	0.000251801	0.00892981	0.00135933	TRUE	MACROPHAGE_PRE_AGM vs MAC	MACROPHAGE_PRE_AGM	MAC	LINC01370
Early_Erythroid	TRAP1	1.22086e-170	2.95349		DC3	HLA-DPB1	2.5426e-99	8.61708		HE_IPSC	MAGED2	2.08531e-20	10.3708		DC1_fliv	TAGLN2	4.81717e-76	2.87846		BM_MPP	2007-09-01	2.1484e-108	8.00834		NUAK1	0.9412	0.0588	2.77301	8.8825e-05	3.76935e-05	0	0.25	2.10253	2.23194	2.33409	-6.29799	8.50668	0.217648	0.0680888	0.167451	0.0505552	0.79095	0.288961	TRUE	MACROPHAGE_PRE_AGM vs MAC	MACROPHAGE_PRE_AGM	MAC	NUAK1
Early_Erythroid	DKC1	7.17996e-172	2.94709		DC3	FCER1G	2.18145e-61	8.12373		HE_IPSC	LAPTM4A	3.32215e-17	10.2535		DC1_fliv	HLA-DMA	1.44981e-75	5.42204		BM_MPP	ATP5F1E	2.65976e-101	21.3727		SLN	0.9492	0.0508	2.92772	2.12047e-05	8.26915e-06	0	0.25	2.07813	2.23024	2.16214	-6.49552	8.03304	0.00734601	0.00185836	0.00433227	0.00109941	0.0169364	0.00993888	TRUE	MACROPHAGE_PRE_AGM vs MAC	MACROPHAGE_PRE_AGM	MAC	SLN
Early_Erythroid	HMGB2	1.69209e-171	2.84745		DC3	CORO1A	8.30998e-84	7.98502		HE_IPSC	CD24	4.67114e-14	9.79449		DC1_fliv	SPI1	4.16496e-72	3.31308		BM_MPP	HIST1H1D	9.04056e-97	17.5018		ARSI	0.9526	0.0474	3.00057	7.39034e-06	2.492e-06	0	0.25	2.05197	2.22546	1.65078	-5.2278	6.99177	0.00621586	0.00123063	0.00621586	0.00115261	0.0207164	0.00686254	TRUE	MACROPHAGE_PRE_AGM vs MAC	MACROPHAGE_PRE_AGM	MAC	ARSI
Early_Erythroid	RPS2	2.70501e-183	2.80601		DC3	FCN1	7.86574e-91	7.87059		HE_IPSC	ESAM	1.155e-19	9.65206		DC1_fliv	CST3	2.76264e-69	1.91098		BM_MPP	PRSS57	4.07311e-96	23.4552		BIRC7	0.9456	0.0544	2.85546	6.40629e-05	1.86795e-05	0	0.25	2.16325	2.21574	2.1575	-6.42882	9.8509	0.115654	0.0312374	0.0896591	0.0235451	0.398316	0.0936837	TRUE	MACROPHAGE_PRE_AGM vs MAC	MACROPHAGE_PRE_AGM	MAC	BIRC7
Early_Erythroid	NPM1	6.52408e-207	2.78697		DC3	LST1	7.00995e-72	7.20679		HE_IPSC	PLVAP	4.37365e-15	9.41254		DC1_fliv	LIMD2	4.0817e-69	2.95311		BM_MPP	C8orf59	1.06464e-95	5.80603		SERPINA6	0.9466	0.0534	2.87507	1.63525e-05	4.47088e-06	0	0.25	2.34048	2.20609	2.71589	-8.2693	10.2865	0.0555658	0.00751144	0.0501036	0.0059049	0.153342	0.0392567	TRUE	MACROPHAGE_PRE_AGM vs MAC	MACROPHAGE_PRE_AGM	MAC	SERPINA6
Early_Erythroid	SNRPD1	4.13287e-212	2.76486		DC3	SRGN	1.98108e-46	7.05718		HE_IPSC	PRCP	5.40679e-16	9.01471		DC1_fliv	HLA-B	1.21963e-67	3.0331		BM_MPP	BOLA2B	3.07149e-95	5.62142		TPM1	0.9456	0.0544	2.85546	0.000562218	0.000245451	0	0.25	1.93035	2.20009	1.86652	-4.42129	6.4196	1.69188	0.571806	0.694952	0.267288	5.7187	2.43135	TRUE	MACROPHAGE_PRE_AGM vs MAC	MACROPHAGE_PRE_AGM	MAC	TPM1
Early_Erythroid	SNRPB	6.52408e-207	2.71849		DC3	MNDA	1.79273e-109	6.39758		HE_IPSC	ECSCR	7.21734e-20	8.98429		DC1_fliv	WDFY4	5.01038e-67	5.85348		BM_MPP	HNRNPA1P48	5.00626e-94	5.68708		RAB4B	0.963	0.037	3.25914	5.65499e-05	1.8635e-05	0	0.25	1.82349	2.18607	2.0093	-6.26968	8.3801	0.184404	0.0355073	0.157092	0.0319184	0.523431	0.145099	TRUE	MACROPHAGE_PRE_AGM vs MAC	MACROPHAGE_PRE_AGM	MAC	RAB4B
Early_Erythroid	RANBP1	9.68962e-204	2.69729		DC3	HLA-B	6.07589e-61	6.29176		HE_IPSC	SOX17	2.73074e-14	8.97922		DC1_fliv	ACTG1	1.39467e-66	1.6634		BM_MPP	MPO	1.29375e-93	70.0662		SERPINA7	0.9376	0.0624	2.70976	1.58959e-05	4.93751e-06	0	0.25	2.31867	2.18046	2.31811	-8.31485	10.0208	0.0432283	0.00347555	0.0387079	0.00255702	0.118891	0.0279796	TRUE	MACROPHAGE_PRE_AGM vs MAC	MACROPHAGE_PRE_AGM	MAC	SERPINA7
Early_Erythroid	H2AFZ	1.07428e-180	2.67389		DC3	LYZ	4.98646e-86	6.13708		HE_IPSC	PROCR	9.47615e-20	8.86252		DC1_fliv	CLEC9A	4.71924e-65	10.0761		BM_MPP	HMGB1	1.35364e-92	60.1862		KRT8	0.9482	0.0518	2.90718	0.000117453	3.65915e-05	0	0.25	2.18728	2.17455	1.98793	-6.16482	10.9787	0.347519	0.0519984	0.243643	0.038561	1.08351	0.22597	TRUE	MACROPHAGE_PRE_AGM vs MAC	MACROPHAGE_PRE_AGM	MAC	KRT8
Early_Erythroid	DUT	2.27147e-176	2.62972		DC3	RETN	2.82852e-95	6.05216		HE_IPSC	EFNB2	3.42999e-13	8.85012		DC1_fliv	TMSB4X	3.87853e-64	1.94032		BM_MPP	DARS	1.89184e-91	5.44897		FABP1	0.9508	0.0492	2.96141	0.000173814	5.80599e-05	0	0.25	2.12824	2.17216	2.98476	-7.78978	10.6095	0.56959	0.199546	0.260784	0.0929287	1.61605	0.546466	TRUE	MACROPHAGE_PRE_AGM vs MAC	MACROPHAGE_PRE_AGM	MAC	FABP1
Early_Erythroid	FBL	9.16482e-183	2.58202		DC3	LSP1	1.88396e-91	6.03892		HE_IPSC	RHOC	4.22068e-15	8.8119		DC1_fliv	MPEG1	3.87853e-64	3.90684		BM_MPP	2006-09-01	7.1377e-91	7.04896		FGL1	0.9606	0.0394	3.19379	7.16013e-05	4.79081e-05	0	0.25	1.94165	2.16258	2.28423	-5.15957	9.5387	0.229891	0.121027	0.190431	0.0784483	0.761019	0.398762	TRUE	MACROPHAGE_PRE_AGM vs MAC	MACROPHAGE_PRE_AGM	MAC	FGL1
Early_Erythroid	LDHB	3.89581e-174	2.55525		DC3	S100A9	1.4083e-55	5.7681		HE_IPSC	IGFBP4	7.24179e-19	8.60518		DC1_fliv	ARHGDIB	1.41215e-63	2.47455		BM_MPP	ATP5MF	7.40152e-91	10.5108		OTUD1	0.9346	0.0654	2.6596	0.000547881	0.000220031	0	0.25	2.11331	2.15291	2.07176	-4.05841	8.56808	1.80443	0.647013	0.65615	0.273597	5.8841	2.08291	TRUE	MACROPHAGE_PRE_AGM vs MAC	MACROPHAGE_PRE_AGM	MAC	OTUD1
Early_Erythroid	CYCS	6.03113e-182	2.53512		DC3	HCST	4.20411e-73	5.72365		HE_IPSC	MYCT1	2.50518e-13	8.3007		DC1_fliv	C1orf54	2.33333e-63	4.51258		BM_MPP	HIST1H1E	2.62392e-90	13.1411		EGFL7	0.9304	0.0696	2.59285	0.00179983	0.000764508	0	0.25	2.37134	2.13985	2.1249	-4.19808	8.56198	5.86533	2.29676	0.950556	0.483266	18.2835	7.12652	TRUE	MACROPHAGE_PRE_AGM vs MAC	MACROPHAGE_PRE_AGM	MAC	EGFL7
Early_Erythroid	HMGB1	1.88624e-210	2.47913		DC3	CD37	1.63886e-76	5.07635		HE_IPSC	EGFL7	1.73587e-13	8.12453		DC1_fliv	FGL2	4.6065e-63	4.87409		BM_MPP	FAM96A	5.30757e-90	4.99841		LINC00205	0.95	0.05	2.94444	1.03082e-05	7.49273e-06	0	0.25	1.747	2.13815	2.10422	-6.24968	7.12495	0.0235449	0.0054864	0.0228857	0.00523816	0.0741248	0.0531994	TRUE	MACROPHAGE_PRE_AGM vs MAC	MACROPHAGE_PRE_AGM	MAC	LINC00205
Early_Erythroid	SNRPE	3.6717e-175	2.38342		DC3	RNASE6	6.17683e-77	5.02741		HE_IPSC	KDR	6.43355e-16	8.06158		DC1_fliv	BID	1.13346e-62	2.85669		BM_MPP	PLAC8	1.18459e-89	12.1176		KRTAP4-4	0.9586	0.0414	3.14219	4.8686e-05	4.16923e-05	0	0.25	2.07292	2.13779	3.51455	-8.87611	11.5671	0.028819	0.0241019	0.0164814	0.0071249	0.10234	0.0902747	TRUE	MACROPHAGE_PRE_AGM vs MAC	MACROPHAGE_PRE_AGM	MAC	KRTAP4-4
Early_Erythroid	NCL	3.05255e-185	2.33401		DC3	CLEC10A	4.94362e-48	4.70089		HE_IPSC	TSC22D1	3.43132e-17	8.04261		DC1_fliv	PPT1	1.99457e-62	3.24089		BM_MPP	STMN1	1.67188e-89	41.218		MT1G	0.9476	0.0524	2.89503	0.000791953	0.000253362	0	0.25	1.80694	2.12795	2.32869	-7.88866	12.2643	3.24346	0.903587	0.606988	0.183155	8.45471	2.12766	TRUE	MACROPHAGE_PRE_AGM vs MAC	MACROPHAGE_PRE_AGM	MAC	MT1G
Endoderm	APOA2	0	9.53359		ELP	ACTG1	5.04935e-118	53.5664		HSPC_1_IPSC	RPS18	1.33216e-37	104.6		DC2_fliv	HLA-DPA1	0	6.20455		GASTRULA_HSPC_lineage	C11orf98	6.08694e-14	4.30643		EDNRB	0.945	0.055	2.84385	0.000219103	0.000121325	0	0.25	1.88469	2.11756	1.94654	-6.155	7.15838	0.500651	0.274806	0.301469	0.136363	1.62873	0.940321	TRUE	MACROPHAGE_PRE_AGM vs MAC	MACROPHAGE_PRE_AGM	MAC	EDNRB
Endoderm	TTR	0	9.46941		ELP	HIST1H4C	7.56402e-104	43.5537		HSPC_1_IPSC	EEF1A1	5.14379e-43	102.033		DC2_fliv	HLA-DRA	0	5.80862		GASTRULA_HSPC_lineage	MRPL38	2.88544e-12	3.16332		CD28	0.9388	0.0612	2.73046	0.000177803	0.000120164	0	0.25	1.95794	2.1113	2.48186	-5.41677	9.38598	0.497165	0.330081	0.338011	0.179906	1.74355	1.08838	TRUE	MACROPHAGE_PRE_AGM vs MAC	MACROPHAGE_PRE_AGM	MAC	CD28
Endoderm	RBP4	0	9.44621		ELP	STMN1	4.46017e-168	36.3055		HSPC_1_IPSC	RPL13A	8.74381e-35	84.965		DC2_fliv	CD74	0	3.91678		GASTRULA_HSPC_lineage	SARNP	3.13209e-12	3.01443		IL24	0.949	0.051	2.92358	0.000103777	3.03132e-05	0	0.25	2.1687	2.10929	2.58189	-4.90349	11.0927	0.00565078	0.00229812	0.00282539	0.00122709	0.0192058	0.00692737	TRUE	MACROPHAGE_PRE_AGM vs MAC	MACROPHAGE_PRE_AGM	MAC	IL24
Endoderm	SERPINA1	0	9.25142		ELP	HMGB1	2.48457e-99	35.9146		HSPC_1_IPSC	RPL3	2.68182e-47	72.8153		DC2_fliv	HLA-DRB1	0	5.59983		GASTRULA_HSPC_lineage	RNASEK	1.9999e-11	2.77425		SGSM1	0.9402	0.0598	2.75509	2.94417e-05	1.17306e-05	0	0.25	1.98821	2.10891	1.90911	-4.08858	8.08432	0.059898	0.0160017	0.0553777	0.0148633	0.203855	0.0627749	TRUE	MACROPHAGE_PRE_AGM vs MAC	MACROPHAGE_PRE_AGM	MAC	SGSM1
Endoderm	SMLR1	0	9.22964		ELP	TUBA1B	2.20295e-91	32.5678		HSPC_1_IPSC	RPS4X	1.62805e-43	52.375		DC2_fliv	HLA-DPB1	0	5.64841		GASTRULA_HSPC_lineage	BCKDHA	3.63864e-11	3.63229		TMEM236	0.9502	0.0498	2.94866	3.83215e-05	1.58686e-05	0	0.25	2.06682	2.10691	2.29451	-5.57271	10.1267	0.12865	0.039756	0.109248	0.0339044	0.433709	0.141893	TRUE	MACROPHAGE_PRE_AGM vs MAC	MACROPHAGE_PRE_AGM	MAC	TMEM236
Endoderm	FGB	0	9.19126		ELP	TUBB	1.51404e-113	31.7074		HSPC_1_IPSC	RPL15	7.3066e-38	51.8649		DC2_fliv	PLAC8	0	5.34262		GASTRULA_HSPC_lineage	SLX1A	8.10892e-11	2.65735		SLC12A5	0.942	0.058	2.78756	0.000232636	8.32574e-05	0	0.25	2.11033	2.10678	1.61175	-2.62471	7.12641	0.751533	0.199394	0.477397	0.140061	2.38927	0.754829	TRUE	MACROPHAGE_PRE_AGM vs MAC	MACROPHAGE_PRE_AGM	MAC	SLC12A5
Endoderm	APOA1	0	9.07534		ELP	IGLL1	2.25303e-99	29.7614		HSPC_1_IPSC	RPLP0	1.45663e-37	42.7344		DC2_fliv	LSP1	0	4.77205		GASTRULA_HSPC_lineage	SMN2	9.88102e-11	2.70769		RBP3	0.9488	0.0512	2.91946	2.98354e-06	1.13935e-06	0	0.25	2.00625	2.06854	1.84703	-6.81419	8.0601	0.00131852	0.000209243	0.00131852	0.000184417	0.00384169	0.00231045	TRUE	MACROPHAGE_PRE_AGM vs MAC	MACROPHAGE_PRE_AGM	MAC	RBP3
Endoderm	APOC3	0	9.06316		ELP	JCHAIN	5.53213e-159	23.6289		HSPC_1_IPSC	RPL10A	5.92647e-47	41.4003		DC2_fliv	JAML	0	4.93598		GASTRULA_HSPC_lineage	DDX39B	1.70431e-10	2.33735		MATK	0.9378	0.0622	2.71318	0.000254723	0.00011643	0	0.25	1.97108	2.05595	2.04747	-5.23015	9.21797	0.808889	0.28486	0.426446	0.149304	2.30612	0.918312	TRUE	MACROPHAGE_PRE_AGM vs MAC	MACROPHAGE_PRE_AGM	MAC	MATK
Endoderm	AHSG	0	9.05142		ELP	H3F3A	8.45945e-87	21.4796		HSPC_1_IPSC	RPL6	2.83689e-44	38.6186		DC2_fliv	CORO1A	0	3.25399		GASTRULA_HSPC_lineage	IFITM1	1.95375e-10	2.59351		ADAMTS9	0.9474	0.0526	2.89101	3.5605e-05	1.79277e-05	0	0.25	1.73586	2.05005	2.29168	-6.37222	9.04337	0.0897536	0.0349186	0.0791109	0.0286308	0.331166	0.140911	TRUE	MACROPHAGE_PRE_AGM vs MAC	MACROPHAGE_PRE_AGM	MAC	ADAMTS9
Endoderm	FGG	0	8.96102		ELP	H2AFZ	1.84237e-94	21.0107		HSPC_1_IPSC	RPL7A	1.57232e-36	35.5313		DC2_fliv	HLA-DQB1	0	5.89959		GASTRULA_HSPC_lineage	EIF3C	2.10652e-10	2.37176		BRI3	0.9362	0.0638	2.68608	0.00114588	0.000335268	0	0.25	2.1353	2.04916	1.99517	-5.21579	8.56798	3.77243	0.975889	0.830853	0.438832	12.3258	3.56908	TRUE	MACROPHAGE_PRE_AGM vs MAC	MACROPHAGE_PRE_AGM	MAC	BRI3
Endoderm	GJB1	0	8.95958		ELP	HMGN2	3.11935e-97	20.1313		HSPC_1_IPSC	RPL5	1.24386e-55	35.5072		DC2_fliv	CD37	0	4.12132		GASTRULA_HSPC_lineage	OPHN1	2.13265e-10	1.4277		TNFRSF11A	0.94	0.06	2.75154	9.17916e-05	3.70759e-05	0	0.25	2.27489	2.0482	2.7227	-5.34509	11.6359	0.273308	0.114885	0.212846	0.0862258	0.954802	0.340118	TRUE	MACROPHAGE_PRE_AGM vs MAC	MACROPHAGE_PRE_AGM	MAC	TNFRSF11A
Endoderm	F2	0	8.77407		ELP	LTB	8.72948e-155	20.0735		HSPC_1_IPSC	RACK1	1.05153e-45	32.6302		DC2_fliv	MNDA	0	5.38106		GASTRULA_HSPC_lineage	RBM34	2.18157e-10	2.28773		METTL7B	0.9376	0.0624	2.70976	0.000102062	3.86785e-05	0	0.25	2.1795	2.03879	2.05821	-4.2622	9.67969	0.190243	0.0653155	0.140139	0.049697	0.544736	0.175949	TRUE	MACROPHAGE_PRE_AGM vs MAC	MACROPHAGE_PRE_AGM	MAC	METTL7B
Endoderm	AFP	0	8.76973		ELP	HMGB2	1.77313e-104	19.1038		HSPC_1_IPSC	RPL14	4.60768e-38	31.8036		DC2_fliv	HLA-DMA	0	5.10397		GASTRULA_HSPC_lineage	TTLL5	2.65773e-10	1.71039		FETUB	0.939	0.061	2.73394	7.43634e-06	2.68301e-06	0	0.25	2.10393	2.03583	2.38789	-8.87914	9.19313	0.0175174	0.00210661	0.0168582	0.00168813	0.0493488	0.018889	TRUE	MACROPHAGE_PRE_AGM vs MAC	MACROPHAGE_PRE_AGM	MAC	FETUB
Endoderm	AGT	0	8.72064		ELP	LSP1	9.71328e-165	11.4992		HSPC_1_IPSC	RPL31	8.72097e-39	31.6511		DC2_fliv	CD48	0	4.87355		GASTRULA_HSPC_lineage	PCSK5	3.13226e-10	3.77114		CYP11A1	0.943	0.057	2.80601	2.24042e-05	7.12631e-06	0	0.25	1.87476	2.03536	1.77556	-6.46873	7.21717	0.00904125	0.00187963	0.00772273	0.00148243	0.0260098	0.00920507	TRUE	MACROPHAGE_PRE_AGM vs MAC	MACROPHAGE_PRE_AGM	MAC	CYP11A1
Endoderm	APOM	0	8.50385		ELP	UBE2C	3.03083e-91	10.8118		HSPC_1_IPSC	RPL4	2.77083e-42	26.7318		DC2_fliv	CST3	0	1.79557		GASTRULA_HSPC_lineage	MATR3	4.0443e-10	3.00123		LRRC75A	0.9468	0.0532	2.87903	7.14867e-05	3.56976e-05	0	0.25	1.88227	2.03167	2.30243	-5.46875	8.69881	0.232435	0.0667199	0.147203	0.0512716	0.681708	0.342695	TRUE	MACROPHAGE_PRE_AGM vs MAC	MACROPHAGE_PRE_AGM	MAC	LRRC75A
Endoderm	S100A14	0	8.43525		ELP	ARHGDIB	1.8666e-89	10.2654		HSPC_1_IPSC	RPSA	1.57694e-36	26.3044		DC2_fliv	LST1	0	3.13036		GASTRULA_HSPC_lineage	BEST1	9.17215e-10	1.75641		ENHO	0.9438	0.0562	2.821	0.00011744	5.60497e-05	0	0.25	2.02912	2.03057	2.3283	-6.33847	10.2859	0.315406	0.117793	0.132888	0.0462143	0.724569	0.313402	TRUE	MACROPHAGE_PRE_AGM vs MAC	MACROPHAGE_PRE_AGM	MAC	ENHO
Endoderm	GSTA2	0	8.3821		ELP	UHRF1	6.48099e-143	9.25453		HSPC_1_IPSC	RPL24	5.04286e-40	21.4934		DC2_fliv	LIMD2	0	2.87044		GASTRULA_HSPC_lineage	TRAPPC5	1.457e-09	2.08916		SPINK1	0.937	0.063	2.69955	9.66825e-05	1.67089e-05	0	0.25	2.30193	2.02769	2.6844	-7.60274	11.884	0.311355	0.0182218	0.18996	0.0105224	0.877308	0.0979996	TRUE	MACROPHAGE_PRE_AGM vs MAC	MACROPHAGE_PRE_AGM	MAC	SPINK1
Endoderm	VTN	0	8.30212		ELP	TYMS	4.30665e-113	8.90211		HSPC_1_IPSC	HNRNPA1	1.50163e-53	19.9416		DC2_fliv	CLEC10A	0	6.62568		GASTRULA_HSPC_lineage	UBE2V1	1.80224e-09	2.55341		RAB7B	0.9384	0.0616	2.72351	0.000180721	6.99526e-05	0	0.25	2.18961	2.0109	2.49794	-6.26442	10.518	0.581737	0.1569	0.321153	0.0891481	1.72696	0.444335	TRUE	MACROPHAGE_PRE_AGM vs MAC	MACROPHAGE_PRE_AGM	MAC	RAB7B
Endoderm	SPINK1	0	8.27221		ELP	SOX4	3.55658e-144	8.71091		HSPC_1_IPSC	NPM1	2.29415e-63	19.806		DC2_fliv	SRGN	0	3.12315		GASTRULA_HSPC_lineage	DNLZ	2.65786e-09	4.51865		CST6	0.947	0.053	2.88301	1.24843e-05	3.98677e-06	0	0.25	1.98108	2.00998	2.02004	-5.17769	9.33238	0.00725183	0.00215981	0.00517988	0.0015179	0.0168254	0.00732772	TRUE	MACROPHAGE_PRE_AGM vs MAC	MACROPHAGE_PRE_AGM	MAC	CST6
Endoderm	FABP1	0	8.20184		ELP	CD99	3.60454e-105	8.50885		HSPC_1_IPSC	NACA	2.59745e-37	16.6183		DC2_fliv	SAMHD1	0	3.42771		GASTRULA_HSPC_lineage	ACOT1	2.70758e-09	4.17981		UNC93A	0.9672	0.0328	3.38398	4.79202e-06	1.6026e-06	0	0.25	1.9789	2.00146	1.30265	-4.21942	7.46113	0.00254285	0.00026244	0.00254285	0.000251801	0.00804646	0.0017294	TRUE	MACROPHAGE_PRE_AGM vs MAC	MACROPHAGE_PRE_AGM	MAC	UNC93A
Endoderm	FGA	0	8.14737		ELP	CENPF	1.47793e-90	8.15211		HSPC_1_IPSC	EEF2	8.11452e-63	15.2399		DC2_fliv	SPI1	0	3.11046		GASTRULA_HSPC_lineage	DDX47	4.54958e-09	4.68155		SEMA3D	0.9454	0.0546	2.85157	2.21239e-05	1.00044e-05	0	0.25	1.78056	1.98384	1.95928	-5.62552	7.51228	0.0303258	0.00869242	0.0276888	0.00766042	0.101807	0.0395741	TRUE	MACROPHAGE_PRE_AGM vs MAC	MACROPHAGE_PRE_AGM	MAC	SEMA3D
Endoderm	APOA4	0	8.08483		ELP	CORO1A	2.82295e-124	7.8312		HSPC_1_IPSC	HMGA1	6.03825e-44	13.9352		DC2_fliv	PTPRC	0	3.4419		GASTRULA_HSPC_lineage	RBM4	6.48067e-09	2.13861		CABLES1	0.9318	0.0682	2.61467	9.19128e-05	4.21286e-05	0	0.25	1.93085	1.98351	2.07888	-3.99859	8.83882	0.276604	0.150736	0.21586	0.110948	0.861408	0.394614	TRUE	MACROPHAGE_PRE_AGM vs MAC	MACROPHAGE_PRE_AGM	MAC	CABLES1
Endoderm	LGALS2	0	7.99533		ELP	NAP1L1	2.12026e-87	7.81186		HSPC_1_IPSC	MDK	3.78692e-96	10.3809		DC2_fliv	CD1C	0	5.87185		GASTRULA_HSPC_lineage	GPS2	7.48503e-09	3.04729		CD276	0.9274	0.0726	2.54742	0.000160446	6.59593e-05	0	0.25	2.15456	1.98329	1.91933	-3.42423	8.19345	0.530879	0.197283	0.376342	0.143629	1.63635	0.644746	TRUE	MACROPHAGE_PRE_AGM vs MAC	MACROPHAGE_PRE_AGM	MAC	CD276
Endoderm	AMBP	0	7.92857		ELP	TOP2A	3.92354e-99	7.71092		HSPC_1_IPSC	EIF3E	4.04503e-61	9.98294		DC2_fliv	CFP	0	3.89466		GASTRULA_HSPC_lineage	SERF1B	7.79652e-09	2.13245		MAF	0.9112	0.0888	2.32838	0.00158576	0.000662843	0	0.25	2.14634	1.97548	2.00279	-4.01817	7.40775	4.84046	2.16409	0.94255	0.503265	15.8564	6.5426	FALSE	MACROPHAGE_PRE_AGM vs MAC	MACROPHAGE_PRE_AGM	MAC	MAF
Endoderm	PRAP1	0	7.71439		ELP	ACY3	5.3534e-127	7.37185		HSPC_1_IPSC	LDHB	2.37479e-53	8.49815		DC2_fliv	HLA-DRB5	0	5.17341		GASTRULA_HSPC_lineage	CBWD3	1.59238e-08	2.2302		CCDC136	0.9326	0.0674	2.62733	4.7899e-05	1.84892e-05	0	0.25	2.00011	1.97528	2.09989	-4.39771	9.60683	0.123188	0.0302373	0.102279	0.0267086	0.414669	0.144773	TRUE	MACROPHAGE_PRE_AGM vs MAC	MACROPHAGE_PRE_AGM	MAC	CCDC136
Endoderm	APOC1	0	7.5816		ELP	ADA	1.12977e-153	7.04595		HSPC_1_IPSC	HSP90AB1	3.66325e-50	7.48461		DC2_fliv	CLEC7A	0	3.84178		GASTRULA_HSPC_lineage	ASB3	1.84549e-08	2.36248		C2	0.9222	0.0778	2.47262	0.000260873	0.00017472	0	0.25	2.04405	1.97155	2.61401	-5.44371	9.8436	0.685705	0.708352	0.421831	0.253673	2.23735	1.48063	FALSE	MACROPHAGE_PRE_AGM vs MAC	MACROPHAGE_PRE_AGM	MAC	C2
Endoderm	GSTA1	0	7.52161		ELP	H2AFY	7.15636e-89	6.96513		HSPC_1_IPSC	NAP1L1	1.31325e-47	6.87039		DC2_fliv	MYO1F	0	3.46273		GASTRULA_HSPC_lineage	SLC2A3	2.04504e-08	2.33725		MMP14	0.924	0.076	2.49798	0.00025047	9.7208e-05	0	0.25	2.02853	1.9681	2.00281	-4.05741	7.95388	0.743623	0.284669	0.470616	0.191979	2.49023	0.869438	FALSE	MACROPHAGE_PRE_AGM vs MAC	MACROPHAGE_PRE_AGM	MAC	MMP14
Endoderm	APOE	0	7.04261		ELP	TRBC2	2.4615e-125	6.92492		HSPC_1_IPSC	ZFAS1	2.21559e-35	6.3934		DC2_fliv	HLA-B	0	2.74775		GASTRULA_HSPC_lineage	LINC00910	2.09398e-08	4.09661		DCN	0.9376	0.0624	2.70976	6.54842e-05	2.8526e-05	0	0.25	1.96417	1.96794	2.56254	-8.15223	14.2206	0.191467	0.0544136	0.144377	0.032876	0.612152	0.221872	TRUE	MACROPHAGE_PRE_AGM vs MAC	MACROPHAGE_PRE_AGM	MAC	DCN
Endoderm	ASGR2	0	6.89776		ELP	MKI67	2.01688e-99	6.57437		HSPC_1_IPSC	EIF3L	8.32935e-49	6.29184		DC2_fliv	LY86	0	3.30961		GASTRULA_HSPC_lineage	C17orf49	3.28941e-08	1.69412		HPGDS	0.9222	0.0778	2.47262	0.00141773	0.000641513	0	0.25	2.10358	1.96159	1.98613	-4.12691	7.94681	4.39577	1.91665	0.870785	0.441024	13.8688	5.96801	FALSE	MACROPHAGE_PRE_AGM vs MAC	MACROPHAGE_PRE_AGM	MAC	HPGDS
Endoderm	MGST1	0	6.50791		ELP	SMIM24	5.33538e-141	6.48151		HSPC_1_IPSC	NOP53	7.6096e-40	5.04599		DC2_fliv	ARPC1B	0	2.39157		GASTRULA_HSPC_lineage	CCZ1B	4.77382e-08	1.31432		ARHGAP23	0.942	0.058	2.78756	4.26762e-05	1.7318e-05	0	0.25	1.79508	1.96133	1.69924	-4.44612	6.50218	0.129781	0.0325992	0.117442	0.0295068	0.425459	0.124661	TRUE	MACROPHAGE_PRE_AGM vs MAC	MACROPHAGE_PRE_AGM	MAC	ARHGAP23
Eo_Baso_Mast_precursor	PRSS57	8.12949e-79	7.33659		ETP	PRSS2	5.41412e-57	15.5533		HSPC_2_IPSC	RPL3	2.86118e-37	122.995		DC2_ys	LSP1	5.73451e-191	4.21379		IPSC_CE_HSPC_1	SPARC	2.736e-40	2.87678		APOM	0.9328	0.0672	2.63052	0.000302427	3.71776e-05	0	0.25	2.38182	1.94173	2.46452	-6.68153	10.1656	1.0547	0.0808278	0.358448	0.0573893	3.02544	0.347654	TRUE	MACROPHAGE_PRE_AGM vs MAC	MACROPHAGE_PRE_AGM	MAC	APOM
Eo_Baso_Mast_precursor	GATA2	4.20051e-83	6.58548		ETP	JCHAIN	1.37593e-157	14.0058		HSPC_2_IPSC	RPS4X	3.49422e-34	87.6907		DC2_ys	S100B	8.0473e-181	5.40622		IPSC_CE_HSPC_1	S100A11	2.57642e-29	3.28397		TNFSF18	0.9412	0.0588	2.77301	6.96252e-05	4.61103e-05	0	0.25	2.16441	1.93764	3.13723	-7.77602	10.802	0.0423808	0.0231479	0.0290073	0.0136611	0.124817	0.0750855	TRUE	MACROPHAGE_PRE_AGM vs MAC	MACROPHAGE_PRE_AGM	MAC	TNFSF18
Eo_Baso_Mast_precursor	SMIM24	2.18724e-70	5.07199		ETP	ACY3	1.48834e-140	7.61258		HSPC_2_IPSC	PTMA	8.28393e-35	73.932		DC2_ys	PKIB	2.52589e-161	4.47524		IPSC_CE_HSPC_1	KRT8	2.46755e-26	3.58317		CCL18	0.9514	0.0486	2.97431	0.00017437	7.0545e-05	0	0.25	2.21814	1.92534	3.3501	-6.92859	12.5134	0.0250518	0.0391035	0.0108307	0.0116218	0.0699189	0.0763801	TRUE	MACROPHAGE_PRE_AGM vs MAC	MACROPHAGE_PRE_AGM	MAC	CCL18
Eo_Baso_Mast_precursor	LMO4	5.44444e-70	4.88065		ETP	LSP1	4.92791e-139	6.70659		HSPC_2_IPSC	RPL10A	1.11075e-34	64.6014		DC2_ys	ACY3	2.52589e-161	4.12388		IPSC_CE_HSPC_1	COL3A1	6.38534e-25	2.1824		CCL20	0.9532	0.0468	3.01394	0.000362604	0.000157182	0	0.25	1.80106	1.92013	3.14228	-8.19903	11.4656	0.396495	0.160858	0.076003	0.0262476	1.06785	0.56328	TRUE	MACROPHAGE_PRE_AGM vs MAC	MACROPHAGE_PRE_AGM	MAC	CCL20
Eo_Baso_Mast_precursor	CD37	3.38246e-73	4.50442		ETP	LTB	2.84355e-113	6.22131		HSPC_2_IPSC	RPSA	8.17628e-36	57.9047		DC2_ys	JAML	1.59198e-159	3.89857		IPSC_CE_HSPC_1	PTMS	4.24898e-23	1.29122		MIF-AS1	0.936	0.064	2.68273	2.34934e-05	9.59865e-06	0	0.25	1.73544	1.91798	1.93596	-5.52891	9.08789	0.0691278	0.0178494	0.0645131	0.0167926	0.200444	0.0768036	TRUE	MACROPHAGE_PRE_AGM vs MAC	MACROPHAGE_PRE_AGM	MAC	MIF-AS1
Eo_Baso_Mast_precursor	RAC2	1.31972e-72	3.84068		ETP	ZFP36L2	3.45273e-79	6.11071		HSPC_2_IPSC	TUBA1B	3.13631e-34	43.5405		DC2_ys	PLAC8	6.65323e-149	3.86934		IPSC_CE_HSPC_1	TPM1	5.20595e-20	2.19353		UGT2B11	0.9412	0.0588	2.77301	7.14768e-06	2.39357e-06	0	0.25	1.94031	1.91787	1.70466	-5.94908	8.91481	0.00847617	0.00071639	0.00819363	0.000634822	0.0233876	0.0066699	TRUE	MACROPHAGE_PRE_AGM vs MAC	MACROPHAGE_PRE_AGM	MAC	UGT2B11
Eo_Baso_Mast_precursor	SOX4	1.29164e-64	3.7399		ETP	CLNK	6.22993e-42	5.67996		HSPC_2_IPSC	H2AFZ	2.28841e-40	38.4672		DC2_ys	PLP2	1.92033e-147	3.1788		IPSC_CE_HSPC_1	APOE	1.15144e-19	2.87836		TMEM144	0.9438	0.0562	2.821	0.00016386	5.48608e-05	0	0.25	1.88937	1.91776	1.24327	-3.04541	6.91977	0.409956	0.124396	0.300339	0.0977838	1.2784	0.382309	TRUE	MACROPHAGE_PRE_AGM vs MAC	MACROPHAGE_PRE_AGM	MAC	TMEM144
Eo_Baso_Mast_precursor	CNRIP1	5.56535e-60	3.73011		ETP	MZB1	1.29332e-94	5.33505		HSPC_2_IPSC	HNRNPA1	1.55064e-46	35.5832		DC2_ys	PAK1	2.46302e-147	3.08715		IPSC_CE_HSPC_1	LUM	2.52904e-19	2.09158		RBP4	0.9362	0.0638	2.68608	0.00022997	3.5189e-05	0	0.25	2.28089	1.91306	3.0032	-9.39474	11.8572	0.811249	0.0728447	0.309757	0.0359117	2.37802	0.349187	TRUE	MACROPHAGE_PRE_AGM vs MAC	MACROPHAGE_PRE_AGM	MAC	RBP4
Eo_Baso_Mast_precursor	SERPINB1	1.46867e-63	3.54275		ETP	SLC2A5	2.39724e-35	5.24722		HSPC_2_IPSC	HMGB1	7.6112e-47	33.9066		DC2_ys	NKG7	7.62008e-144	3.78315		IPSC_CE_HSPC_1	TNNT1	2.89667e-18	3.49331		PTPRN2	0.918	0.082	2.41548	0.000149778	6.70994e-05	0	0.25	1.77777	1.90474	1.67855	-3.72224	7.42841	0.49123	0.13627	0.359296	0.104604	1.5921	0.608826	FALSE	MACROPHAGE_PRE_AGM vs MAC	MACROPHAGE_PRE_AGM	MAC	PTPRN2
Eo_Baso_Mast_precursor	ARHGDIB	1.86819e-67	3.2949		ETP	CD34	2.53533e-89	5.21642		HSPC_2_IPSC	HMGA1	6.47363e-46	33.64		DC2_ys	CYTIP	3.13811e-130	3.60167		IPSC_CE_HSPC_1	CRABP2	6.94224e-15	4.88557		ATP1B1	0.9436	0.0564	2.81723	0.000967456	0.000316624	0	0.25	2.11355	1.9039	1.71861	-3.45897	9.36814	3.37096	1.18377	0.823507	0.407946	10.5034	3.16851	TRUE	MACROPHAGE_PRE_AGM vs MAC	MACROPHAGE_PRE_AGM	MAC	ATP1B1
Eo_Baso_Mast_precursor	FXYD5	2.2266e-67	3.27536		ETP	CD7	6.14268e-105	5.04269		HSPC_2_IPSC	NPM1	9.24226e-39	32.4116		DC2_ys	SLC38A1	2.09119e-126	3.5542		IPSC_CE_HSPC_1	MEIS2	2.01641e-14	1.79713		TYRP1	0.9372	0.0628	2.70294	8.63953e-06	5.69212e-06	0	0.25	1.80365	1.89847	2.0238	-6.88814	9.94985	0.000565078	0.000886621	0.000565078	0.000258894	0.00203313	0.00325162	TRUE	MACROPHAGE_PRE_AGM vs MAC	MACROPHAGE_PRE_AGM	MAC	TYRP1
Eo_Baso_Mast_precursor	LIMD2	3.48316e-65	3.24714		ETP	TMEM200A	8.75945e-33	5.02364		HSPC_2_IPSC	TUBB	7.07613e-50	30.7874		DC2_ys	CD48	3.63156e-126	3.44853		IPSC_CE_HSPC_1	ANXA2	2.43655e-14	2.25634		MMP1	0.9308	0.0692	2.59904	5.54166e-05	1.39091e-05	0	0.25	1.97582	1.89544	2.21609	-5.16967	9.52781	0.0137502	0.0103486	0.00659258	0.00793704	0.034696	0.0237235	TRUE	MACROPHAGE_PRE_AGM vs MAC	MACROPHAGE_PRE_AGM	MAC	MMP1
Eo_Baso_Mast_precursor	TAGLN2	3.15955e-56	2.89401		ETP	TRBC2	1.02009e-97	4.89972		HSPC_2_IPSC	STMN1	2.33173e-45	23.9839		DC2_ys	PTPRC	2.94799e-124	2.8833		IPSC_CE_HSPC_1	CD24	3.06981e-14	-0.119071		TF	0.9384	0.0616	2.72351	8.05356e-05	4.57729e-05	0	0.25	2.00754	1.89502	2.41603	-9.81769	9.95823	0.248069	0.0591056	0.170559	0.0273222	0.742637	0.4689	TRUE	MACROPHAGE_PRE_AGM vs MAC	MACROPHAGE_PRE_AGM	MAC	TF
Eo_Baso_Mast_precursor	HMGA1	1.28125e-55	2.65762		ETP	CD37	2.50558e-104	4.8299		HSPC_2_IPSC	HMGN2	2.10665e-40	23.166		DC2_ys	CD74	4.73143e-122	2.70254		IPSC_CE_HSPC_1	PFN2	1.09681e-13	3.11899		STXBP6	0.9448	0.0552	2.84001	6.05737e-05	4.52729e-05	0	0.25	1.61683	1.89391	2.39954	-6.04752	8.65072	0.169995	0.0946413	0.139292	0.0639184	0.592179	0.370649	TRUE	MACROPHAGE_PRE_AGM vs MAC	MACROPHAGE_PRE_AGM	MAC	STXBP6
Eo_Baso_Mast_precursor	HNRNPA1	3.1265e-71	2.61561		ETP	CD52	1.70854e-107	4.74064		HSPC_2_IPSC	HMGB2	2.78417e-50	21.6177		DC2_ys	LCP1	3.06147e-120	2.68783		IPSC_CE_HSPC_1	FRZB	1.91508e-12	2.33587		PHLDB1	0.9406	0.0594	2.76222	4.11761e-05	2.20438e-05	0	0.25	1.79744	1.88994	2.12484	-6.22217	8.66485	0.137315	0.0365181	0.115182	0.0311063	0.400346	0.182441	TRUE	MACROPHAGE_PRE_AGM vs MAC	MACROPHAGE_PRE_AGM	MAC	PHLDB1
Eo_Baso_Mast_precursor	PTMA	4.10521e-81	2.5058		ETP	HS3ST1	2.0567e-28	4.67711		HSPC_2_IPSC	MDK	3.05904e-34	19.6408		DC2_ys	CORO1A	1.44732e-119	2.73587		IPSC_CE_HSPC_1	CALD1	4.01284e-12	1.63256		GPR183	0.9378	0.0622	2.71318	0.000731743	0.000420268	0	0.25	2.04575	1.8837	2.60852	-5.65992	11.0113	2.15873	1.14231	0.624976	0.283272	6.87859	3.6727	TRUE	MACROPHAGE_PRE_AGM vs MAC	MACROPHAGE_PRE_AGM	MAC	GPR183
Eo_Baso_Mast_precursor	ZFAS1	2.74232e-57	2.38787		ETP	HOXA9	3.85846e-34	4.30357		HSPC_2_IPSC	RAN	1.59375e-39	19.2988		DC2_ys	C12orf75	1.60007e-118	2.73328		IPSC_CE_HSPC_1	KRT19	8.68927e-12	4.44011		IGF1	0.9354	0.0646	2.67276	0.000284842	0.000139271	0	0.25	1.83915	1.88218	2.08558	-4.77157	7.83382	0.731287	0.36511	0.419665	0.190517	2.56003	1.11757	TRUE	MACROPHAGE_PRE_AGM vs MAC	MACROPHAGE_PRE_AGM	MAC	IGF1
Eo_Baso_Mast_precursor	EEF1B2	1.80396e-73	2.17578		ETP	ITGB7	2.22786e-43	4.19342		HSPC_2_IPSC	LDHB	2.00398e-40	17.4083		DC2_ys	LAT2	1.42495e-117	2.85345		IPSC_CE_HSPC_1	PKIB	1.5567e-11	1.57624		AMBP	0.95	0.05	2.94444	3.43725e-05	1.29962e-05	0	0.25	1.90808	1.87923	3.37004	-9.54207	11.193	0.123094	0.042274	0.102844	0.0261412	0.358587	0.149991	TRUE	MACROPHAGE_PRE_AGM vs MAC	MACROPHAGE_PRE_AGM	MAC	AMBP
Eo_Baso_Mast_precursor	RPL10A	5.54587e-57	2.13841		ETP	SOX4	6.77693e-90	4.06607		HSPC_2_IPSC	RANBP1	3.43158e-41	16.966		DC2_ys	DHRS9	3.26567e-117	4.00264		IPSC_CE_HSPC_1	DCN	2.21845e-11	2.66703		GSDMA	0.937	0.063	2.69955	1.59581e-05	5.66379e-06	0	0.25	1.88374	1.87104	2.44454	-5.77436	10.0422	0.0435109	0.0142923	0.0414391	0.0131043	0.126866	0.0297994	TRUE	MACROPHAGE_PRE_AGM vs MAC	MACROPHAGE_PRE_AGM	MAC	GSDMA
Eo_Baso_Mast_precursor	RPS18	8.56551e-57	2.04826		ETP	CD3E	1.04122e-45	3.91039		HSPC_2_IPSC	HMGN1	2.7187e-35	16.0314		DC2_ys	CXorf21	2.81222e-113	3.39175		IPSC_CE_HSPC_1	S100A10	1.69534e-09	1.01673		C1orf56	0.936	0.064	2.68273	0.000123936	6.26517e-05	0	0.25	1.78732	1.86979	1.79562	-4.74087	10.1666	0.374171	0.142125	0.223583	0.0984115	1.13994	0.625363	TRUE	MACROPHAGE_PRE_AGM vs MAC	MACROPHAGE_PRE_AGM	MAC	C1orf56
Eo_Baso_Mast_precursor	RPS4X	1.1597e-75	2.02572		ETP	HOPX	3.64118e-53	3.85708		HSPC_2_IPSC	HSP90AB1	8.2229e-37	13.8421		DC2_ys	SAMHD1	8.6133e-112	2.74682		IPSC_CE_HSPC_1	COL2A1	7.83688e-09	2.1941		TMEM100	0.941	0.059	2.76941	1.80387e-05	7.76069e-06	0	0.25	1.92206	1.86093	1.94258	-4.30978	10.1715	0.0112074	0.00309608	0.00988887	0.00269179	0.0356313	0.018358	TRUE	MACROPHAGE_PRE_AGM vs MAC	MACROPHAGE_PRE_AGM	MAC	TMEM100
Eo_Baso_Mast_precursor	RPS6	1.08728e-69	1.98199		ETP	ITM2A	3.17869e-71	3.65062		HSPC_2_IPSC	SUMO2	4.00779e-36	13.4563		DC2_ys	PHF19	1.73487e-109	2.63274		IPSC_CE_HSPC_1	COL1A1	1.18441e-08	1.10658		PRG3	0.9562	0.0438	3.08333	7.72968e-06	3.77826e-05	0	0.25	1.3602	1.85849	2.47771	-12.5128	8.51397	0.000941797	0.0120722	0.000941797	0.00152499	0.00230804	0.0618108	TRUE	MACROPHAGE_PRE_AGM vs MAC	MACROPHAGE_PRE_AGM	MAC	PRG3
Eo_Baso_Mast_precursor	RPL3	1.93379e-64	1.94616		ETP	SPINK2	5.82894e-58	3.40149		HSPC_2_IPSC	MARCKSL1	4.29401e-53	13.3872		DC2_ys	CLEC7A	3.81992e-108	2.8329		IPSC_CE_HSPC_1	FBLN1	2.64406e-08	1.13246		CD109	0.942	0.058	2.78756	8.81931e-05	4.18589e-05	0	0.25	1.82987	1.85821	2.35767	-5.29977	9.80038	0.283479	0.108675	0.208137	0.0706673	0.901095	0.307651	TRUE	MACROPHAGE_PRE_AGM vs MAC	MACROPHAGE_PRE_AGM	MAC	CD109
Eo_Baso_Mast_precursor	RPS3	3.38246e-73	1.83572		ETP	IL7R	2.61299e-44	3.30949		HSPC_2_IPSC	SRSF3	6.88739e-37	13.0394		DC2_ys	CX3CR1	3.19371e-106	3.52521		IPSC_CE_HSPC_1	NPDC1	1.05462e-07	1.11332		PXDC1	0.9232	0.0768	2.48664	8.21675e-05	3.92576e-05	0	0.25	1.93147	1.84859	2.03389	-5.36999	7.93567	0.248633	0.117573	0.199943	0.089602	0.819739	0.355489	FALSE	MACROPHAGE_PRE_AGM vs MAC	MACROPHAGE_PRE_AGM	MAC	PXDC1
Eo_Baso_Mast_precursor	RPL5	3.0495e-59	1.82257		ETP	RHOH	9.48249e-55	3.25361		HSPC_2_IPSC	SNRPE	3.23365e-34	12.6165		DC2_ys	NPM3	2.81466e-105	2.52851		IPSC_CE_HSPC_1	ANXA1	1.97637e-07	1.54791		MROH8	0.9486	0.0514	2.91535	8.39847e-05	3.53829e-05	0	0.25	1.78542	1.8464	2.33928	-6.59407	9.31411	0.0485025	0.0213533	0.0194952	0.0147676	0.131086	0.187391	TRUE	MACROPHAGE_PRE_AGM vs MAC	MACROPHAGE_PRE_AGM	MAC	MROH8
Eo_Baso_Mast_precursor	RPL34	1.43419e-60	1.80903		ETP	C1QTNF4	6.42238e-45	3.24443		HSPC_2_IPSC	NAP1L1	1.13268e-38	12.4508		DC2_ys	H2AFY	1.28908e-103	1.92084		IPSC_CE_HSPC_1	RPS4Y1	3.5647e-07	0.307307		SYT10	0.9446	0.0554	2.83618	7.11734e-06	6.79431e-06	0	0.25	1.64023	1.84598	2.20649	-8.13107	7.7304	0.00291957	0.00441537	0.00244867	0.00357486	0.0109583	0.0383371	TRUE	MACROPHAGE_PRE_AGM vs MAC	MACROPHAGE_PRE_AGM	MAC	SYT10
Eo_Baso_Mast_precursor	RPL39	2.14878e-55	1.77026		ETP	SMIM24	3.76922e-74	2.99283		HSPC_2_IPSC	UBE2C	3.78577e-42	12.4466		DC2_ys	ITGB7	8.41352e-101	4.91233		IPSC_CE_HSPC_1	LITAF	5.37714e-07	0.971286		FXYD3	0.9376	0.0624	2.70976	1.54896e-05	8.1282e-06	0	0.25	1.61928	1.83875	2.16126	-7.81712	6.99194	0.00734601	0.00596163	0.00678094	0.00458206	0.0195347	0.0319556	TRUE	MACROPHAGE_PRE_AGM vs MAC	MACROPHAGE_PRE_AGM	MAC	FXYD3
Eo_Baso_Mast_precursor	RPS8	3.1364e-74	1.72163		ETP	CD200	1.16778e-31	2.9273		HSPC_2_IPSC	SNRPD1	2.18958e-34	11.8106		DC2_ys	BID	8.41352e-101	2.24381		IPSC_CE_HSPC_1	TAGLN	6.41003e-07	4.03615		HS3ST2	0.9454	0.0546	2.85157	1.35699e-05	5.7793e-06	0	0.25	1.65547	1.83849	2.46511	-7.51001	10.5411	0.00565078	0.00404299	0.00442645	0.00283364	0.0197179	0.0111036	TRUE	MACROPHAGE_PRE_AGM vs MAC	MACROPHAGE_PRE_AGM	MAC	HS3ST2
Eo_Baso_Mast_precursor	RPS15A	9.41954e-61	1.71228		ETP	HLX	2.26233e-29	2.88958		HSPC_2_IPSC	CKS1B	2.50869e-50	10.9951		DC2_ys	HELLS	1.14788e-100	2.69694		IPSC_CE_HSPC_1	S100A13	8.62341e-07	0.7761		MKNK1	0.913	0.087	2.35083	0.000521069	0.000204529	0	0.25	1.81305	1.83362	1.47226	-2.60234	7.22336	1.77447	0.712616	0.73074	0.375357	5.49558	2.10824	FALSE	MACROPHAGE_PRE_AGM vs MAC	MACROPHAGE_PRE_AGM	MAC	MKNK1
Eo_Baso_Mast_precursor	RPL37	8.04196e-61	1.68847		ETP	SASH3	8.41853e-54	2.81621		HSPC_2_IPSC	CKS2	3.08983e-41	10.651		DC2_ys	POU2F2	1.33391e-100	2.8126		IPSC_CE_HSPC_1	FN1	9.47637e-07	1.40335		USP2	0.9448	0.0552	2.84001	4.40486e-05	2.70716e-05	0	0.25	1.64991	1.83348	1.91241	-4.52562	8.31931	0.134489	0.066461	0.118101	0.0503211	0.426083	0.214438	TRUE	MACROPHAGE_PRE_AGM vs MAC	MACROPHAGE_PRE_AGM	MAC	USP2
Eo_Basophil	CPA3	1.53662e-35	9.37188		Early_Erythroid	PTMA	0	231.42		MOP_IPSC	PRTN3	0	143.7		DC3_fliv	HLA-DRA	2.73927e-143	5.76605		IPSC_CE_HSPC_2	CKS1B	1.18934e-25	7.21995		SNHG19	0.9496	0.0504	2.93605	0.000110373	9.6118e-05	0	0.25	1.6484	1.83229	2.60979	-6.54212	9.86293	0.352699	0.20188	0.221416	0.126787	1.00577	0.975851	TRUE	MACROPHAGE_PRE_AGM vs MAC	MACROPHAGE_PRE_AGM	MAC	SNHG19
Eo_Basophil	HDC	8.21011e-42	9.08929		Early_Erythroid	RPL7A	0	163.941		MOP_IPSC	LYZ	0	107.309		DC3_fliv	CD74	1.69756e-140	3.87582		IPSC_CE_HSPC_2	BIRC5	2.34365e-23	3.93351		FCGR1B	0.9226	0.0774	2.47821	0.000123938	5.23238e-05	0	0.25	2.06395	1.8321	2.21521	-3.94723	10.0664	0.363435	0.119169	0.248634	0.0908611	1.08845	0.425669	FALSE	MACROPHAGE_PRE_AGM vs MAC	MACROPHAGE_PRE_AGM	MAC	FCGR1B
Eo_Basophil	IL5RA	5.24679e-28	8.99809		Early_Erythroid	RPL29	0	158.797		MOP_IPSC	S100A8	0	65.6597		DC3_fliv	HLA-DRB1	2.80356e-140	5.5687		IPSC_CE_HSPC_2	UBE2C	5.85297e-23	6.98961		SEPP1	0.9468	0.0532	2.87903	8.23254e-06	5.87227e-06	0	0.25	1.88228	1.82132	3.09686	-9.7251	10.3647	0	0.0109834	0	0.00321667	0	0.0320164	TRUE	MACROPHAGE_PRE_AGM vs MAC	MACROPHAGE_PRE_AGM	MAC	SEPP1
Eo_Basophil	C1orf186	1.04163e-40	8.80818		Early_Erythroid	RPL8	0	156.176		MOP_IPSC	SRGN	0	36.9563		DC3_fliv	HLA-DPA1	1.41055e-135	5.84869		IPSC_CE_HSPC_2	CENPV	1.56249e-22	3.72347		EPSTI1	0.947	0.053	2.88301	0.000292874	0.000100233	0	0.25	2.08063	1.82084	1.70403	-4.46883	10.1177	0.879615	0.347587	0.492654	0.207487	2.59428	0.856752	TRUE	MACROPHAGE_PRE_AGM vs MAC	MACROPHAGE_PRE_AGM	MAC	EPSTI1
Eo_Basophil	SLC18A2	1.5782e-39	8.48154		Early_Erythroid	RPL12	0	150.328		MOP_IPSC	MPO	0	30.7824		DC3_fliv	LSP1	7.89122e-128	4.738		IPSC_CE_HSPC_2	HMGB2	3.20649e-21	11.8239		SH3RF3	0.9472	0.0528	2.887	2.87706e-05	1.67874e-05	0	0.25	1.60452	1.81301	2.11799	-5.19657	8.1336	0.0756263	0.0341845	0.069693	0.0304111	0.252097	0.133346	TRUE	MACROPHAGE_PRE_AGM vs MAC	MACROPHAGE_PRE_AGM	MAC	SH3RF3
Eo_Basophil	IL1RL1	9.20862e-29	8.35225		Early_Erythroid	RPL14	0	141.63		MOP_IPSC	S100A9	2.02121e-237	28.6174		DC3_fliv	PLAC8	4.29284e-123	5.30504		IPSC_CE_HSPC_2	CENPF	9.69344e-21	3.20174		A2M	0.9328	0.0672	2.63052	0.00101077	0.000612529	0	0.25	1.78309	1.80884	2.37758	-5.69218	8.94999	2.91174	1.89199	0.812017	0.420319	9.87139	5.6382	TRUE	MACROPHAGE_PRE_AGM vs MAC	MACROPHAGE_PRE_AGM	MAC	A2M
Eo_Basophil	PRG2	6.54087e-27	8.10311		Early_Erythroid	RPS5	0	128.199		MOP_IPSC	AZU1	0	15.9794		DC3_fliv	HLA-DPB1	1.22739e-122	5.2966		IPSC_CE_HSPC_2	PGP	1.32007e-20	2.81484		PRSS36	0.9396	0.0604	2.74446	2.74054e-05	1.21519e-05	0	0.25	1.68125	1.80814	1.78024	-4.36321	8.2039	0.0705405	0.0292301	0.06602	0.0272335	0.242446	0.0977953	TRUE	MACROPHAGE_PRE_AGM vs MAC	MACROPHAGE_PRE_AGM	MAC	PRSS36
Eo_Basophil	TESPA1	1.11877e-28	7.9105		Early_Erythroid	HMGB1	0	117.659		MOP_IPSC	RETN	1.02341e-246	15.0515		DC3_fliv	CORO1A	1.99423e-121	3.35589		IPSC_CE_HSPC_2	TPM1	1.86872e-20	4.52475		RGS3	0.9318	0.0682	2.61467	0.000109726	5.9202e-05	0	0.25	1.65079	1.79722	1.59949	-4.00784	7.10171	0.22895	0.0793666	0.175457	0.0622728	0.717999	0.375298	TRUE	MACROPHAGE_PRE_AGM vs MAC	MACROPHAGE_PRE_AGM	MAC	RGS3
Eo_Basophil	GATA2	5.92767e-49	7.56721		Early_Erythroid	RPL35A	0	110.744		MOP_IPSC	AC020656.1	0	12.1617		DC3_fliv	MNDA	1.16568e-118	5.62028		IPSC_CE_HSPC_2	ODC1	1.97846e-20	3.83709		IFI6	0.9338	0.0662	2.64658	0.000676538	0.000255348	0	0.25	1.86166	1.7924	1.63639	-3.87894	9.12755	1.96454	0.897362	0.613016	0.283967	5.63373	1.9739	TRUE	MACROPHAGE_PRE_AGM vs MAC	MACROPHAGE_PRE_AGM	MAC	IFI6
Eo_Basophil	PRSS57	6.45485e-43	6.95694		Early_Erythroid	RPS16	0	107.274		MOP_IPSC	H2AFZ	6.9878e-139	5.8265		DC3_fliv	LYZ	3.45587e-118	4.69925		IPSC_CE_HSPC_2	PTMS	6.8875e-20	3.41058		LINC00671	0.9342	0.0658	2.65307	3.87797e-05	1.59994e-05	0	0.25	1.86757	1.78909	2.28753	-4.96636	10.1995	0.108025	0.0311097	0.0943681	0.0272548	0.385209	0.117578	TRUE	MACROPHAGE_PRE_AGM vs MAC	MACROPHAGE_PRE_AGM	MAC	LINC00671
Eo_Basophil	LMO4	1.90349e-50	6.01738		Early_Erythroid	NPM1	0	97.4462		MOP_IPSC	TSPO	3.01077e-199	5.66434		DC3_fliv	LST1	3.91078e-116	3.38245		IPSC_CE_HSPC_2	UBE2S	8.22914e-20	5.75472		GNG12	0.9328	0.0672	2.63052	5.15744e-05	2.70158e-05	0	0.25	1.91756	1.78332	2.346	-5.27665	7.95952	0.176869	0.0846189	0.157468	0.0698694	0.563171	0.254294	TRUE	MACROPHAGE_PRE_AGM vs MAC	MACROPHAGE_PRE_AGM	MAC	GNG12
Eo_Basophil	STXBP5	1.99433e-29	5.96163		Early_Erythroid	RPL4	0	95.5899		MOP_IPSC	CFD	1.58534e-194	5.42101		DC3_fliv	CST3	1.75504e-112	1.9094		IPSC_CE_HSPC_2	RNF26	8.35903e-19	3.14653		TNNI3	0.9516	0.0484	2.97864	2.92262e-05	1.54901e-05	0	0.25	1.68951	1.77871	1.5775	-6.21411	7.11039	0.0611224	0.0114409	0.0536824	0.00763559	0.176398	0.0753454	TRUE	MACROPHAGE_PRE_AGM vs MAC	MACROPHAGE_PRE_AGM	MAC	TNNI3
Eo_Basophil	ARHGAP15	3.98892e-28	5.54668		Early_Erythroid	HMGA1	0	77.0068		MOP_IPSC	NKG7	0	4.57605		DC3_fliv	CD37	1.21013e-110	4.19223		IPSC_CE_HSPC_2	MKI67	6.34265e-17	1.99462		BNC2	0.9314	0.0686	2.6084	2.4402e-05	1.29557e-05	0	0.25	1.63246	1.77627	1.95227	-6.05746	8.62232	0.0705405	0.0293116	0.0655491	0.026205	0.238507	0.114261	TRUE	MACROPHAGE_PRE_AGM vs MAC	MACROPHAGE_PRE_AGM	MAC	BNC2
Eo_Basophil	CD37	8.21011e-42	4.95575		Early_Erythroid	FAM178B	0	61.2548		MOP_IPSC	RNASE2	0	4.44173		DC3_fliv	CYBA	7.43285e-107	2.49893		IPSC_CE_HSPC_2	SPARC	1.10576e-16	2.36994		ATXN7	0.9286	0.0714	2.56538	4.2783e-05	1.89809e-05	0	0.25	1.5583	1.77598	1.92517	-5.08753	8.78579	0.139952	0.041093	0.122434	0.0367274	0.454853	0.16	TRUE	MACROPHAGE_PRE_AGM vs MAC	MACROPHAGE_PRE_AGM	MAC	ATXN7
Eo_Basophil	CD82	3.85249e-27	4.5433		Early_Erythroid	S100A6	0	54.3565		MOP_IPSC	RGL4	8.83958e-183	4.27409		DC3_fliv	SRGN	3.04893e-106	3.23965		IPSC_CE_HSPC_2	ASPM	2.66478e-16	1.91362		RETN	0.9388	0.0612	2.73046	0.0014308	0.00164593	0	0.25	1.84756	1.77393	2.73165	-6.9388	9.12191	4.43992	3.95849	0.802976	0.431363	13.7457	17.5842	TRUE	MACROPHAGE_PRE_AGM vs MAC	MACROPHAGE_PRE_AGM	MAC	RETN
Eo_Basophil	HPGDS	3.04266e-41	4.42932		Early_Erythroid	RAN	0	51.6868		MOP_IPSC	HMGB2	6.90627e-216	4.1757		DC3_fliv	TSPO	7.70379e-104	3.21836		IPSC_CE_HSPC_2	SSU72	3.17589e-16	3.81092		COX7A1	0.9294	0.0706	2.57751	8.79582e-05	3.70511e-05	0	0.25	1.75919	1.77358	1.85996	-6.19839	7.57882	0.0733661	0.040671	0.0537766	0.0317553	0.224245	0.169031	TRUE	MACROPHAGE_PRE_AGM vs MAC	MACROPHAGE_PRE_AGM	MAC	COX7A1
Eo_Basophil	RAC2	8.68255e-46	4.38656		Early_Erythroid	BTF3	0	51.2926		MOP_IPSC	HIST1H4C	2.57145e-78	3.95978		DC3_fliv	RETN	2.19173e-99	3.74087		IPSC_CE_HSPC_2	NUSAP1	3.49516e-16	2.02107		IL21R	0.9448	0.0552	2.84001	2.40173e-05	8.63835e-06	0	0.25	1.84497	1.77007	1.90178	-6.30582	9.27511	0.063006	0.013317	0.055566	0.0110899	0.173082	0.0332235	TRUE	MACROPHAGE_PRE_AGM vs MAC	MACROPHAGE_PRE_AGM	MAC	IL21R
Eo_Basophil	ITGA4	3.53156e-32	4.2175		Early_Erythroid	CHCHD2	0	41.1918		MOP_IPSC	HMGN2	1.86967e-128	3.77372		DC3_fliv	HLA-B	7.04659e-99	3.00528		IPSC_CE_HSPC_2	YWHAH	4.25036e-16	2.78112		MT1X	0.938	0.062	2.71662	0.000646794	0.000201716	0	0.25	1.86935	1.76855	1.80615	-5.58357	10.908	2.49214	0.549293	0.545489	0.218403	6.66783	1.91003	TRUE	MACROPHAGE_PRE_AGM vs MAC	MACROPHAGE_PRE_AGM	MAC	MT1X
Eo_Basophil	SOX4	1.79004e-37	4.21646		Early_Erythroid	NCL	0	35.6058		MOP_IPSC	CSTA	2.19794e-249	3.63721		DC3_fliv	FCER1G	1.01543e-98	3.09218		IPSC_CE_HSPC_2	TOP2A	7.80926e-16	2.1943		C12orf75	0.9286	0.0714	2.56538	0.000312597	0.000158771	0	0.25	1.85195	1.76373	2.23655	-6.53678	8.25742	0.963431	0.391297	0.482577	0.191418	2.9107	1.40425	TRUE	MACROPHAGE_PRE_AGM vs MAC	MACROPHAGE_PRE_AGM	MAC	C12orf75
Eo_Basophil	CNRIP1	1.72247e-29	3.72627		Early_Erythroid	RPL22L1	0	35.1561		MOP_IPSC	MS4A3	0	3.56452		DC3_fliv	TYROBP	1.24773e-98	3.18545		IPSC_CE_HSPC_2	C4orf48	1.09631e-15	2.72526		HRH1	0.9328	0.0672	2.63052	0.000129875	7.91137e-05	0	0.25	1.64496	1.7637	2.24165	-5.4485	8.56791	0.370968	0.237795	0.271426	0.152616	1.22715	0.698232	TRUE	MACROPHAGE_PRE_AGM vs MAC	MACROPHAGE_PRE_AGM	MAC	HRH1
Eo_Basophil	DNAJB1	1.87634e-32	3.69443		Early_Erythroid	SERBP1	0	30.4891		MOP_IPSC	BPI	1.45275e-85	3.48963		DC3_fliv	AIF1	2.30818e-97	2.96014		IPSC_CE_HSPC_2	AURKA	1.28368e-15	2.98922		MT1F	0.9268	0.0732	2.53854	0.000204843	7.3743e-05	0	0.25	1.764	1.76168	1.59694	-4.72445	9.59474	0.789867	0.208622	0.378602	0.114779	2.1243	0.634419	FALSE	MACROPHAGE_PRE_AGM vs MAC	MACROPHAGE_PRE_AGM	MAC	MT1F
Eo_Basophil	SRGN	2.32395e-34	3.68799		Early_Erythroid	UQCRH	0	28.9232		MOP_IPSC	S100P	2.12409e-194	3.16317		DC3_fliv	CTSS	2.0897e-96	3.4895		IPSC_CE_HSPC_2	AURKB	2.04019e-15	2.55414		PLA2G15	0.9154	0.0846	2.38143	0.000186405	0.000103639	0	0.25	1.62566	1.75292	1.90317	-3.90105	7.4188	0.58729	0.36989	0.396308	0.222035	1.84881	1.00378	FALSE	MACROPHAGE_PRE_AGM vs MAC	MACROPHAGE_PRE_AGM	MAC	PLA2G15
Eo_Basophil	ALOX5AP	1.10744e-30	3.60942		Early_Erythroid	MYC	0	27.6885		MOP_IPSC	PCLAF	8.95294e-186	3.04124		DC3_fliv	LIMD2	5.01517e-96	2.86168		IPSC_CE_HSPC_2	CDC20	3.97809e-15	2.28133		MAMDC2	0.9476	0.0524	2.89503	1.91478e-05	1.73352e-05	0	0.25	1.38425	1.7515	2.5179	-7.42964	8.94244	0.0386136	0.0380431	0.0355057	0.0298898	0.14884	0.155648	TRUE	MACROPHAGE_PRE_AGM vs MAC	MACROPHAGE_PRE_AGM	MAC	MAMDC2
Eo_Basophil	LIMD2	3.57287e-39	3.5479		Early_Erythroid	TMEM14C	0	25.4543		MOP_IPSC	SLPI	8.21627e-65	2.96267		DC3_fliv	ARPC1B	1.32061e-95	2.57627		IPSC_CE_HSPC_2	EI24	8.74985e-15	3.09696		MMP13	0.932	0.068	2.61782	1.49906e-05	7.70525e-06	0	0.25	1.73539	1.75036	1.87122	-4.43012	9.19141	9.41797e-05	0.000875982	9.41797e-05	0.000531973	0.00012255	0.00275966	TRUE	MACROPHAGE_PRE_AGM vs MAC	MACROPHAGE_PRE_AGM	MAC	MMP13
Eo_Basophil	ARHGDIB	8.21011e-42	3.52855		Early_Erythroid	SNRPD1	0	24.065		MOP_IPSC	TUBA4A	3.5257e-86	2.81		DC3_fliv	TMSB10	6.28612e-94	1.7259		IPSC_CE_HSPC_2	GLRX5	1.10351e-14	2.69686		SLC25A4	0.9146	0.0854	2.37114	0.000128392	6.56335e-05	0	0.25	1.72907	1.74755	1.76152	-3.58199	7.44545	0.411464	0.151701	0.29676	0.115034	1.25615	0.610296	FALSE	MACROPHAGE_PRE_AGM vs MAC	MACROPHAGE_PRE_AGM	MAC	SLC25A4
Eo_Basophil	NR4A1	2.79747e-27	3.45685		Early_Erythroid	RANBP1	0	23.112		MOP_IPSC	CST7	5.46566e-62	2.75545		DC3_fliv	B2M	1.9304e-93	1.07395		IPSC_CE_HSPC_2	PLK1	1.10817e-14	2.49527		MEF2C	0.927	0.073	2.54149	0.00177905	0.000679183	0	0.25	1.97502	1.74747	1.76984	-2.99535	9.19647	5.35978	2.05823	0.949049	0.621253	17.2377	6.92253	FALSE	MACROPHAGE_PRE_AGM vs MAC	MACROPHAGE_PRE_AGM	MAC	MEF2C
Eo_Basophil	NFKBIA	2.17535e-30	3.43794		Early_Erythroid	PA2G4	0	21.4411		MOP_IPSC	PLAC8	3.21824e-205	2.59455		DC3_fliv	FCN1	6.17492e-93	6.91467		IPSC_CE_HSPC_2	PTTG1	2.23091e-14	3.0545		IFNB1	0.9246	0.0754	2.50655	2.77406e-05	1.23157e-05	0	0.25	1.90955	1.74734	2.0594	-4.50339	9.94321	0.00932379	0.00549705	0.00395555	0.00210307	0.0269545	0.0169066	FALSE	MACROPHAGE_PRE_AGM vs MAC	MACROPHAGE_PRE_AGM	MAC	IFNB1
Eo_Basophil	FXYD5	1.34088e-36	3.28588		Early_Erythroid	SNRPE	0	21.4108		MOP_IPSC	CLEC11A	5.08654e-133	2.44009		DC3_fliv	CFP	1.50472e-92	4.22318		IPSC_CE_HSPC_2	CCNB1	3.44532e-14	2.56155		SPARC	0.9344	0.0656	2.65633	0.000279656	0.000411006	0	0.25	1.48783	1.74007	2.25416	-9.29968	6.48666	0.865962	0.780415	0.452533	0.15285	2.73999	3.89415	TRUE	MACROPHAGE_PRE_AGM vs MAC	MACROPHAGE_PRE_AGM	MAC	SPARC
Eo_Basophil	SERPINB1	1.74921e-29	3.16054		Early_Erythroid	NDUFS5	0	20.5662		MOP_IPSC	MSRB1	4.93034e-143	2.05313		DC3_fliv	LY86	7.53824e-92	3.5467		IPSC_CE_HSPC_2	CENPW	3.58699e-14	2.46377		INPP4B	0.9328	0.0672	2.63052	5.07625e-05	3.20397e-05	0	0.25	1.59224	1.73924	1.94913	-5.15668	8.17065	0.138539	0.0854595	0.124694	0.069536	0.460549	0.283515	TRUE	MACROPHAGE_PRE_AGM vs MAC	MACROPHAGE_PRE_AGM	MAC	INPP4B
Eo_Basophil	MARCKSL1	1.01508e-29	3.09748		Early_Erythroid	SNRPD2	0	20.015		MOP_IPSC	H2AFV	1.17823e-104	1.92983		DC3_fliv	RNASE6	7.91875e-91	3.8959		IPSC_CE_HSPC_2	CENPA	7.10034e-14	2.80555		KANK2	0.9244	0.0756	2.50369	9.8551e-05	4.40498e-05	0	0.25	1.87108	1.73818	2.22531	-4.62567	10.3692	0.289788	0.134646	0.227161	0.109707	0.932899	0.429917	FALSE	MACROPHAGE_PRE_AGM vs MAC	MACROPHAGE_PRE_AGM	MAC	KANK2
Erythroid	HBE1	0	10.4537		Embryonic_Erythroid	HBE1	1.06914e-14	339.008		Macrophage_IPSC	FTL	0	634.007		DC_precursor_ys	ACY3	3.20145e-115	5.1946		IPSC_HM_HSPC_1	MTRNR2L8	9.9488e-169	20.1557		CXCL1	0.9428	0.0572	2.8023	0.000857904	0.00024004	0	0.25	1.74599	1.73704	2.83541	-7.61516	10.5829	3.21497	0.321612	0.398003	0.0695254	8.72902	0.902853	TRUE	MACROPHAGE_PRE_AGM vs MAC	MACROPHAGE_PRE_AGM	MAC	CXCL1
Erythroid	HBZ	0	9.33171		Embryonic_Erythroid	HBZ	2.48718e-06	120.13		Macrophage_IPSC	FTH1	0	113.795		DC_precursor_ys	LSP1	1.56563e-112	4.68054		IPSC_HM_HSPC_1	GNAS	1.6804e-164	43.973		ISG15	0.924	0.076	2.49798	0.000875166	0.000319177	0	0.25	1.74354	1.73429	1.54524	-5.72967	8.61965	2.90519	1.25976	0.68365	0.382003	8.22815	3.06773	FALSE	MACROPHAGE_PRE_AGM vs MAC	MACROPHAGE_PRE_AGM	MAC	ISG15
Erythroid	HBG2	0	9.19676		Embryonic_Erythroid	CTC-492K19.7	0.612125	5.10017		Macrophage_IPSC	CTSC	0	27.9697		DC_precursor_ys	PLP2	1.09817e-91	3.74751		IPSC_HM_HSPC_1	PPP1R14B	2.99164e-164	20.2237		ALDOA	0.9228	0.0772	2.48101	0.00232221	0.00117339	0	0.25	1.91206	1.73427	2.53214	-5.91202	11.1279	8.25904	3.80513	0.893106	0.597119	22.4741	11.459	FALSE	MACROPHAGE_PRE_AGM vs MAC	MACROPHAGE_PRE_AGM	MAC	ALDOA
Erythroid	HBG1	0	9.17691		Embryonic_Erythroid	SPATA9	0.74762	4.42823		Macrophage_IPSC	C1QC	0	25.4017		DC_precursor_ys	CD74	5.04939e-91	3.26337		IPSC_HM_HSPC_1	CD81	5.78754e-162	15.4006		PMP22	0.9414	0.0586	2.77663	0.000362489	0.000264847	0	0.25	1.50925	1.73389	2.01448	-7.28598	7.44923	1.14303	0.684786	0.553965	0.267118	3.65108	2.35825	TRUE	MACROPHAGE_PRE_AGM vs MAC	MACROPHAGE_PRE_AGM	MAC	PMP22
Erythroid	HBM	0	8.35797		Embryonic_Erythroid	RP1-102K2.8	0.539731	4.32835		Macrophage_IPSC	CTSB	0	21.1214		DC_precursor_ys	JCHAIN	1.64534e-89	6.73698		IPSC_HM_HSPC_1	GNAI2	6.43542e-156	18.9819		HSD17B14	0.9198	0.0802	2.43963	0.0001391	6.46136e-05	0	0.25	1.81523	1.73388	2.15902	-6.00362	8.53602	0.390745	0.223279	0.27896	0.14381	1.25441	0.541956	FALSE	MACROPHAGE_PRE_AGM vs MAC	MACROPHAGE_PRE_AGM	MAC	HSD17B14
Erythroid	CTSE	0	8.20849		Embryonic_Erythroid	AC068580.6	0.726464	4.24852		Macrophage_IPSC	C1QA	0	20.0323		DC_precursor_ys	CD37	4.34169e-80	3.556		IPSC_HM_HSPC_1	JUND	4.09654e-150	12.8447		LRRC39	0.945	0.055	2.84385	4.96947e-05	2.19141e-05	0	0.25	1.52433	1.73274	2.46829	-9.03178	8.20877	0.115277	0.0502358	0.0900358	0.0384298	0.362885	0.143593	TRUE	MACROPHAGE_PRE_AGM vs MAC	MACROPHAGE_PRE_AGM	MAC	LRRC39
Erythroid	ALAS2	0	8.09778		Embryonic_Erythroid	CTD-2201E18.5	0.473095	3.64854		Macrophage_IPSC	CD74	2.82041e-240	19.7449		DC_precursor_ys	CORO1A	6.10206e-80	2.94075		IPSC_HM_HSPC_1	BRI3	8.65908e-150	10.2212		BVES	0.925	0.075	2.51231	1.59097e-05	7.63519e-06	0	0.25	1.66388	1.73213	1.713	-5.15029	8.20975	0.0506685	0.0167252	0.0488793	0.0157074	0.157206	0.0610479	FALSE	MACROPHAGE_PRE_AGM vs MAC	MACROPHAGE_PRE_AGM	MAC	BVES
Erythroid	C17orf99	0	8.00758		Embryonic_Erythroid	SRRM5	0.719706	3.32712		Macrophage_IPSC	C1QB	0	18.1102		DC_precursor_ys	LCP1	8.13875e-78	2.95371		IPSC_HM_HSPC_1	UBE2M	7.7358e-147	9.94183		ADAP2	0.9076	0.0924	2.28468	0.000641952	0.000320908	0	0.25	2.4821	1.73205	3.01042	-5.83095	10.8887	2.24837	1.24933	0.763703	0.421064	6.94509	3.38442	FALSE	MACROPHAGE_PRE_AGM vs MAC	MACROPHAGE_PRE_AGM	MAC	ADAP2
Erythroid	EPB42	0	7.99371		Embryonic_Erythroid	P2RX5-TAX1BP3	0.651565	3.20233		Macrophage_IPSC	CSTB	4.12583e-225	15.9712		DC_precursor_ys	CD52	1.26663e-74	3.89004		IPSC_HM_HSPC_1	S100A11	8.17834e-146	17.589		SCAMP5	0.9182	0.0818	2.41814	5.87815e-05	2.88583e-05	0	0.25	1.66482	1.72446	1.91611	-5.38687	7.61732	0.156527	0.0693443	0.139574	0.0610209	0.522649	0.250618	FALSE	MACROPHAGE_PRE_AGM vs MAC	MACROPHAGE_PRE_AGM	MAC	SCAMP5
Erythroid	AHSP	0	7.87808		Embryonic_Erythroid	CTD-2369P2.8	0.779644	3.09732		Macrophage_IPSC	NPC2	1.44309e-218	14.0204		DC_precursor_ys	S100B	2.87793e-71	5.67061		IPSC_HM_HSPC_1	YBX3	1.62007e-142	17.2403		MCC	0.937	0.063	2.69955	4.86315e-05	1.68854e-05	0	0.25	1.68677	1.719	2.19205	-6.05061	8.52608	0.141552	0.0473632	0.117913	0.0416571	0.452836	0.148651	TRUE	MACROPHAGE_PRE_AGM vs MAC	MACROPHAGE_PRE_AGM	MAC	MCC
Erythroid	SLC4A1	0	7.84361		Embryonic_Erythroid	SP6	0.125968	3.05471		Macrophage_IPSC	DAB2	0	11.5556		DC_precursor_ys	ITGB7	2.24038e-70	6.10263		IPSC_HM_HSPC_1	MARCKS	8.22277e-141	12.9241		CXCL6	0.9294	0.0706	2.57751	5.39739e-05	1.51487e-05	0	0.25	1.64099	1.71718	1.68905	-3.46085	6.70455	0.015728	0.0048835	0.011019	0.00430898	0.0440833	0.0202345	TRUE	MACROPHAGE_PRE_AGM vs MAC	MACROPHAGE_PRE_AGM	MAC	CXCL6
Erythroid	HBA2	0	7.01584		Embryonic_Erythroid	C1orf61	0.291468	2.61843		Macrophage_IPSC	F13A1	0	9.99618		DC_precursor_ys	MEF2C	6.31955e-66	2.56348		IPSC_HM_HSPC_1	CDV3	3.27404e-139	8.53732		BLVRB	0.8956	0.1044	2.14926	0.00333238	0.0015465	0	0.25	2.04486	1.71403	2.2527	-4.46638	10.2251	10.9598	6.51073	0.980034	0.687774	33.4487	15.4761	FALSE	MACROPHAGE_PRE_AGM vs MAC	MACROPHAGE_PRE_AGM	MAC	BLVRB
Erythroid	GYPB	0	6.97588		Embryonic_Erythroid	JSRP1	0.650561	2.57373		Macrophage_IPSC	SAT1	9.18964e-274	9.56349		DC_precursor_ys	PLAC8	8.28673e-66	3.85959		IPSC_HM_HSPC_1	ISG15	6.14851e-138	20.6263		OTOA	0.9406	0.0594	2.76222	0.000100466	3.72114e-05	0	0.25	1.59428	1.71355	2.33221	-8.04305	10.7048	0.238933	0.111586	0.14466	0.0748877	0.704478	0.257852	TRUE	MACROPHAGE_PRE_AGM vs MAC	MACROPHAGE_PRE_AGM	MAC	OTOA
Erythroid	GYPA	0	6.83073		Embryonic_Erythroid	AC021224.1	0.660151	2.48523		Macrophage_IPSC	BLVRB	0	8.36664		DC_precursor_ys	JAML	1.84257e-60	3.91201		IPSC_HM_HSPC_1	EVA1B	8.00291e-134	7.61483		FABP3	0.9304	0.0696	2.59285	0.000274363	0.000164609	0	0.25	1.61468	1.71276	2.19604	-4.7341	9.30371	0.97389	0.788435	0.448107	0.213967	2.85674	1.45145	TRUE	MACROPHAGE_PRE_AGM vs MAC	MACROPHAGE_PRE_AGM	MAC	FABP3
Erythroid	HBQ1	0	6.78711		Embryonic_Erythroid	KB-1208A12.3	0.661513	2.38008		Macrophage_IPSC	CD36	0	7.28523		DC_precursor_ys	PTPRC	4.83608e-60	2.94649		IPSC_HM_HSPC_1	PTMS	7.60149e-132	10.1949		ACTG2	0.94	0.06	2.75154	1.39928e-05	7.30159e-06	0	0.25	1.66067	1.70522	2.03329	-7.36278	11.2373	0.0303258	0.00552542	0.0228857	0.00314219	0.0862991	0.0244695	TRUE	MACROPHAGE_PRE_AGM vs MAC	MACROPHAGE_PRE_AGM	MAC	ACTG2
Erythroid	GYPE	0	6.47927		Embryonic_Erythroid	RP4-794H19.1	0.751357	2.26589		Macrophage_IPSC	BRI3	2.26209e-240	6.69524		DC_precursor_ys	CYTIP	7.08888e-59	4.00615		IPSC_HM_HSPC_1	TSPO	2.55538e-129	11.9548		PMAIP1	0.9178	0.0822	2.41282	0.000688461	0.000326448	0	0.25	1.92591	1.70462	2.22547	-4.11028	9.34098	2.33898	1.06455	0.655208	0.325699	7.22147	3.28101	FALSE	MACROPHAGE_PRE_AGM vs MAC	MACROPHAGE_PRE_AGM	MAC	PMAIP1
Erythroid	KLF1	0	6.25437		Embryonic_Erythroid	XXbac-B476C20.9	0.689405	1.98796		Macrophage_IPSC	TMIGD3	0	6.31535		DC_precursor_ys	NKG7	1.60115e-56	3.82657		IPSC_HM_HSPC_1	MSN	7.07712e-124	9.98728		SPATA41	0.9366	0.0634	2.69279	7.22488e-06	2.85271e-06	0	0.25	1.61441	1.70454	1.62065	-4.76882	8.92593	0.0201544	0.00776324	0.0196836	0.00725612	0.0620625	0.0199977	TRUE	MACROPHAGE_PRE_AGM vs MAC	MACROPHAGE_PRE_AGM	MAC	SPATA41
Erythroid	HBA1	0	6.24689		Embryonic_Erythroid	FAIM2	0.612884	1.82078		Macrophage_IPSC	S100B	0	6.11274		DC_precursor_ys	LY86	2.36253e-55	2.8283		IPSC_HM_HSPC_1	AP2S1	2.73144e-122	13.2395		CSF2	0.9432	0.0568	2.80974	3.04385e-05	2.73233e-05	0	0.25	1.75365	1.70411	3.07305	-8.49898	10.9126	0.00395555	0.0182325	0.00235449	0.00285492	0.0104795	0.0595123	TRUE	MACROPHAGE_PRE_AGM vs MAC	MACROPHAGE_PRE_AGM	MAC	CSF2
Erythroid	SLC25A37	0	6.10336		Embryonic_Erythroid	FLJ31104	0.707956	1.71839		Macrophage_IPSC	SELENOP	1.27507e-197	5.92143		DC_precursor_ys	CCDC50	4.94854e-55	2.32036		IPSC_HM_HSPC_1	METRN	3.23504e-122	7.16541		SDF2L1	0.9218	0.0782	2.46706	0.000827254	0.00033752	0	0.25	1.79641	1.7031	1.71794	-3.09376	9.0185	3.08664	1.11667	0.770578	0.413272	8.92143	3.51293	FALSE	MACROPHAGE_PRE_AGM vs MAC	MACROPHAGE_PRE_AGM	MAC	SDF2L1
Erythroid	HMBS	0	5.83047		Embryonic_Erythroid	CMB9-22P13.1	0.290819	1.64703		Macrophage_IPSC	MRC1	0	5.81704		DC_precursor_ys	LIMD2	5.04763e-54	2.34352		IPSC_HM_HSPC_1	MKKS	3.03678e-119	7.05111		EPHB2	0.933	0.067	2.63371	4.7625e-05	2.6356e-05	0	0.25	1.52203	1.70269	1.67216	-4.51531	7.13639	0.124601	0.0351456	0.108966	0.0314609	0.401576	0.199734	TRUE	MACROPHAGE_PRE_AGM vs MAC	MACROPHAGE_PRE_AGM	MAC	EPHB2
Erythroid	HEMGN	0	5.79842		Embryonic_Erythroid	YPEL4	0.0492244	1.59381		Macrophage_IPSC	LGMN	0	5.30382		DC_precursor_ys	BID	7.17211e-54	2.28482		IPSC_HM_HSPC_1	TAF10	4.21718e-119	6.13276		CXCL8	0.9394	0.0606	2.74095	0.00382414	0.00209723	0	0.25	1.85673	1.70218	2.92222	-6.78483	11.5106	11.9652	5.80264	0.702392	0.358965	34.3669	17.9894	TRUE	MACROPHAGE_PRE_AGM vs MAC	MACROPHAGE_PRE_AGM	MAC	CXCL8
Erythroid	DMTN	0	5.52782		Embryonic_Erythroid	RP5-1198O20.4	0.21215	1.58147		Macrophage_IPSC	FOLR2	1.01566e-244	5.20753		DC_precursor_ys	MAP3K8	1.7724e-53	2.8138		IPSC_HM_HSPC_1	EIF2S2	9.19657e-118	16.3172		EMP1	0.9334	0.0666	2.64013	5.37419e-05	2.54079e-05	0	0.25	1.60905	1.702	2.28379	-6.91365	10.3192	0.149369	0.0405043	0.0981352	0.0238998	0.412791	0.147777	TRUE	MACROPHAGE_PRE_AGM vs MAC	MACROPHAGE_PRE_AGM	MAC	EMP1
Erythroid	FAM210B	0	5.49472		Embryonic_Erythroid	TUFT1	0.49946	1.56958		Macrophage_IPSC	IDH1	0	4.45205		DC_precursor_ys	LTB	2.15078e-53	4.15739		IPSC_HM_HSPC_1	CALM1	3.65407e-117	15.7879		APOB	0.936	0.064	2.68273	2.08766e-05	1.63259e-05	0	0.25	1.66359	1.69953	2.47361	-9.44131	8.84347	0.0667733	0.0246516	0.0598983	0.0123843	0.204613	0.178105	TRUE	MACROPHAGE_PRE_AGM vs MAC	MACROPHAGE_PRE_AGM	MAC	APOB
Erythroid	SLC39A8	0	5.28566		Embryonic_Erythroid	FAM184A	0.616788	1.54766		Macrophage_IPSC	FUCA1	1.3167e-201	4.34634		DC_precursor_ys	HDAC9	3.40596e-52	3.64459		IPSC_HM_HSPC_1	SPTBN1	3.58303e-116	12.0242		NPY	0.9502	0.0498	2.94866	3.09596e-05	4.19351e-05	0	0.25	1.26813	1.69655	2.25972	-8.00679	7.14284	0.0189301	0.0097209	0.0161047	0.00496863	0.0559397	0.0771814	TRUE	MACROPHAGE_PRE_AGM vs MAC	MACROPHAGE_PRE_AGM	MAC	NPY
Erythroid	MT1G	0	5.25486		Embryonic_Erythroid	CADM3	0.713101	1.46375		Macrophage_IPSC	A2M	2.95907e-273	4.18362		DC_precursor_ys	RAC2	3.08019e-50	2.38709		IPSC_HM_HSPC_1	MAZ	7.60226e-116	6.25247		TOP2A	0.94	0.06	2.75154	0.00087466	0.000470117	0	0.25	1.58821	1.69593	2.504	-7.21696	9.48353	2.77739	1.12422	0.543228	0.227894	7.50471	3.83569	TRUE	MACROPHAGE_PRE_AGM vs MAC	MACROPHAGE_PRE_AGM	MAC	TOP2A
Erythroid	BPGM	0	5.16193		Embryonic_Erythroid	CTD-2553L13.10	0.66549	1.37506		Macrophage_IPSC	MAF	0	4.16264		DC_precursor_ys	HLA-B	7.3977e-50	2.35229		IPSC_HM_HSPC_1	IFITM2	1.1814e-114	17.6192		LEP	0.9356	0.0644	2.67607	3.79333e-05	1.72832e-05	0	0.25	1.58802	1.69472	2.34085	-6.71265	9.96149	0.0196835	0.00911445	0.0135619	0.00551834	0.0510481	0.0355195	TRUE	MACROPHAGE_PRE_AGM vs MAC	MACROPHAGE_PRE_AGM	MAC	LEP
Erythroid	MT1H	0	4.84166		Embryonic_Erythroid	CTD-3065J16.9	0.759046	1.34206		Macrophage_IPSC	CTSL	3.87877e-196	4.12344		DC_precursor_ys	DHRS9	7.95677e-50	4.36274		IPSC_HM_HSPC_1	NUDT3	3.02197e-114	5.71322		ECM1	0.9242	0.0758	2.50083	6.41317e-05	2.52741e-05	0	0.25	1.69048	1.69189	2.02889	-7.9267	7.93854	0.161707	0.047537	0.124788	0.028496	0.476489	0.139499	FALSE	MACROPHAGE_PRE_AGM vs MAC	MACROPHAGE_PRE_AGM	MAC	ECM1
Erythroid	MT1F	0	4.5786		Embryonic_Erythroid	NRN1L	0.692147	1.3158		Macrophage_IPSC	ADAP2	1.32358e-240	3.86683		DC_precursor_ys	SAMHD1	1.93392e-48	2.65375		IPSC_HM_HSPC_1	DYNLRB1	4.48016e-113	6.88294		SMLR1	0.9302	0.0698	2.58977	9.9558e-06	4.66462e-06	0	0.25	1.62816	1.6898	2.05488	-6.61516	8.58147	0.0201544	0.00538001	0.0195894	0.00435509	0.0630873	0.0172661	TRUE	MACROPHAGE_PRE_AGM vs MAC	MACROPHAGE_PRE_AGM	MAC	SMLR1
Erythroid	PRDX2	0	4.53734		Embryonic_Erythroid	AC084219.4	0.764351	1.28117		Macrophage_IPSC	RGS10	1.12692e-205	3.80923		DC_precursor_ys	GSN	2.27422e-48	2.10385		IPSC_HM_HSPC_1	FASN	4.77938e-113	6.39234		CATSPER1	0.9462	0.0538	2.86718	1.45151e-05	1.15738e-05	0	0.25	1.54498	1.68893	2.27257	-5.68048	9.16324	0.0329628	0.0251623	0.0301375	0.0226904	0.0938124	0.104189	TRUE	MACROPHAGE_PRE_AGM vs MAC	MACROPHAGE_PRE_AGM	MAC	CATSPER1
Erythroid	MT1X	0	4.53417		Embryonic_Erythroid	GULP1	0.615899	1.21622		Macrophage_IPSC	GPR34	4.67225e-209	3.69388		DC_precursor_ys	IRF8	2.39788e-48	2.80559		IPSC_HM_HSPC_1	GSN	6.74617e-112	11.3935		MIR4458HG	0.9312	0.0688	2.60527	0.000117055	6.68872e-05	0	0.25	1.60911	1.68627	1.73277	-4.61809	8.15744	0.238179	0.123173	0.178282	0.0995322	0.770228	0.63368	TRUE	MACROPHAGE_PRE_AGM vs MAC	MACROPHAGE_PRE_AGM	MAC	MIR4458HG
Fibroblast	COL3A1	0	6.86971		Endothelium	IFITM3	0	37.6887		Monocyte_IPSC	S100A8	0	249.779		ELP_fliv	LSP1	1.47303e-177	4.43857		IPSC_HM_HSPC_2	GNAS	2.59e-63	69.1154		C8B	0.9252	0.0748	2.51519	3.83079e-06	1.52064e-06	0	0.25	1.73426	1.68237	1.51297	-3.2344	7.1994	0.000659258	0.00020215	0.000659258	0.000177324	0.00184071	0.000787151	FALSE	MACROPHAGE_PRE_AGM vs MAC	MACROPHAGE_PRE_AGM	MAC	C8B
Fibroblast	LUM	0	6.65173		Endothelium	CRHBP	0	29.0056		Monocyte_IPSC	S100A9	0	155.818		ELP_fliv	LTB	3.41829e-167	5.36358		IPSC_HM_HSPC_2	PPP1R14B	4.84081e-63	30.9174		HOXB7	0.9246	0.0754	2.50655	3.15234e-05	1.95039e-05	0	0.25	1.60679	1.67965	1.78162	-5.5707	7.34086	0.0874933	0.0383232	0.07864	0.0325142	0.270341	0.132038	FALSE	MACROPHAGE_PRE_AGM vs MAC	MACROPHAGE_PRE_AGM	MAC	HOXB7
Fibroblast	COL1A1	0	6.51727		Endothelium	FCN3	0	28.3224		Monocyte_IPSC	S100A4	1.66673e-118	24.3364		ELP_fliv	UHRF1	4.05546e-163	4.17566		IPSC_HM_HSPC_2	UBE2M	6.96584e-63	15.5319		PRR5	0.9262	0.0738	2.52973	0.000100765	3.97396e-05	0	0.25	1.80043	1.67866	1.44485	-2.78894	7.23223	0.329153	0.129464	0.26003	0.10643	1.00802	0.357978	FALSE	MACROPHAGE_PRE_AGM vs MAC	MACROPHAGE_PRE_AGM	MAC	PRR5
Fibroblast	FRZB	0	6.40536		Endothelium	OIT3	0	24.4274		Monocyte_IPSC	S100A12	3.29259e-184	20.1129		ELP_fliv	JCHAIN	1.70581e-160	7.12046		IPSC_HM_HSPC_2	MTRNR2L8	1.1947e-62	25.9465		RPP25	0.9254	0.0746	2.51809	0.000162546	6.90764e-05	0	0.25	1.73788	1.67818	1.67036	-3.92181	7.56779	0.588044	0.235631	0.378131	0.167557	1.76895	0.690773	FALSE	MACROPHAGE_PRE_AGM vs MAC	MACROPHAGE_PRE_AGM	MAC	RPP25
Fibroblast	IGFBP3	0	6.2239		Endothelium	FGF23	0	22.3792		Monocyte_IPSC	S100A6	5.71059e-208	17.1955		ELP_fliv	SMIM24	1.92755e-157	4.92685		IPSC_HM_HSPC_2	FDPS	1.74119e-62	26.3413		ABL2	0.9268	0.0732	2.53854	0.000265918	9.28007e-05	0	0.25	1.63922	1.67665	1.987	-6.08329	8.84402	0.806823	0.215988	0.372481	0.133288	2.36676	0.73398	FALSE	MACROPHAGE_PRE_AGM vs MAC	MACROPHAGE_PRE_AGM	MAC	ABL2
Fibroblast	VCAN	0	5.99438		Endothelium	CLEC1B	0	17.4772		Monocyte_IPSC	LST1	5.70302e-166	9.53765		ELP_fliv	STMN1	2.78752e-154	1.81928		IPSC_HM_HSPC_2	CD81	1.77156e-62	25.006		FERMT2	0.948	0.052	2.90311	4.66486e-05	3.52202e-05	0	0.25	1.50084	1.6757	1.82872	-4.29989	7.52641	0.154549	0.0647906	0.131192	0.0505233	0.46058	0.303196	TRUE	MACROPHAGE_PRE_AGM vs MAC	MACROPHAGE_PRE_AGM	MAC	FERMT2
Fibroblast	DCN	0	5.9261		Endothelium	ACP5	0	16.8671		Monocyte_IPSC	NCF1	3.86043e-283	5.6358		ELP_fliv	2006-09-01	7.36366e-149	3.21342		IPSC_HM_HSPC_2	FADS1	1.88266e-62	21.6		SHISA2	0.93	0.07	2.58669	1.95176e-05	9.47025e-06	0	0.25	1.59012	1.6731	1.59485	-4.78737	7.19341	0.0107365	0.00426641	0.00866453	0.00352876	0.030899	0.0322311	TRUE	MACROPHAGE_PRE_AGM vs MAC	MACROPHAGE_PRE_AGM	MAC	SHISA2
Fibroblast	COL1A2	0	5.81277		Endothelium	MARCKSL1	0	15.9089		Monocyte_IPSC	CMTM2	6.1872e-91	5.61195		ELP_fliv	ITGA4	4.42172e-142	3.63652		IPSC_HM_HSPC_2	EIF2S2	1.9525e-62	31.8865		CD3D	0.9356	0.0644	2.67607	2.71328e-05	2.08384e-05	0	0.25	1.50382	1.67025	1.98199	-6.10212	9.76462	0.00922961	0.0281484	0.00687512	0.0169877	0.0275719	0.0864012	TRUE	MACROPHAGE_PRE_AGM vs MAC	MACROPHAGE_PRE_AGM	MAC	CD3D
Fibroblast	IGFBP7	0	5.69518		Endothelium	TM4SF1	0	14.0251		Monocyte_IPSC	FCN1	3.08983e-158	5.52897		ELP_fliv	CD52	3.38722e-139	4.13166		IPSC_HM_HSPC_2	EIF3A	2.37731e-62	29.1823		STARD13	0.9332	0.0668	2.63692	6.82878e-05	4.58594e-05	0	0.25	1.52224	1.66945	1.72761	-5.25681	7.99482	0.223204	0.109877	0.187512	0.0857577	0.707493	0.404716	TRUE	MACROPHAGE_PRE_AGM vs MAC	MACROPHAGE_PRE_AGM	MAC	STARD13
Fibroblast	SPARC	0	5.68068		Endothelium	RAMP2	0	13.7569		Monocyte_IPSC	ALOX5AP	1.73326e-137	5.47171		ELP_fliv	ADA	5.0542e-139	3.47874		IPSC_HM_HSPC_2	SET	2.37731e-62	59.686		KRTAP5-11	0.9332	0.0668	2.63692	4.622e-05	2.43886e-05	0	0.25	1.85793	1.66347	2.85472	-6.37736	10.4521	0.00565078	0.00215626	0.00386137	0.00103203	0.0154495	0.00667858	TRUE	MACROPHAGE_PRE_AGM vs MAC	MACROPHAGE_PRE_AGM	MAC	KRTAP5-11
Fibroblast	POSTN	0	5.63673		Endothelium	DNASE1L3	0	13.6818		Monocyte_IPSC	LTB	6.68516e-186	5.34047		ELP_fliv	H2AFY	1.68333e-128	2.16814		IPSC_HM_HSPC_2	GNAI2	3.29305e-62	30.8196		CLEC3B	0.9468	0.0532	2.87903	1.24482e-05	6.5456e-06	0	0.25	1.69026	1.66288	1.57475	-5.45732	7.83346	0.027783	0.00607512	0.0273121	0.00502538	0.0797578	0.0218481	TRUE	MACROPHAGE_PRE_AGM vs MAC	MACROPHAGE_PRE_AGM	MAC	CLEC3B
Fibroblast	IGF2	0	5.60963		Endothelium	AKAP12	0	13.6236		Monocyte_IPSC	S100P	8.34761e-201	4.47278		ELP_fliv	SOX4	1.34285e-126	3.01594		IPSC_HM_HSPC_2	ALYREF	3.72485e-62	12.2796		ANGPTL4	0.933	0.067	2.63371	6.22154e-05	3.71361e-05	0	0.25	1.63964	1.66211	2.31816	-5.3829	8.49621	0.127897	0.0732383	0.0946506	0.0465087	0.416102	0.205673	TRUE	MACROPHAGE_PRE_AGM vs MAC	MACROPHAGE_PRE_AGM	MAC	ANGPTL4
Fibroblast	SPON2	0	5.54255		Endothelium	KDR	0	13.0019		Monocyte_IPSC	STEAP4	2.02563e-51	4.08262		ELP_fliv	TYMS	2.63184e-126	2.78365		IPSC_HM_HSPC_2	CDV3	7.38912e-62	15.0784		DUSP5	0.9286	0.0714	2.56538	0.000135438	7.16839e-05	0	0.25	1.73634	1.66198	2.08068	-5.27409	10.0072	0.375584	0.172749	0.260407	0.103682	1.19657	0.570982	TRUE	MACROPHAGE_PRE_AGM vs MAC	MACROPHAGE_PRE_AGM	MAC	DUSP5
Fibroblast	PCOLCE	0	5.50331		Endothelium	S100A16	0	11.1017		Monocyte_IPSC	SELL	5.34262e-46	4.03797		ELP_fliv	RAC2	9.442e-124	2.76817		IPSC_HM_HSPC_2	MSN	7.78045e-62	20.1723		PRSS3	0.9276	0.0724	2.55039	1.28894e-05	5.15376e-06	0	0.25	1.67706	1.66144	1.76893	-6.00345	7.69546	0.0287248	0.00273079	0.026747	0.00219882	0.0891407	0.0126793	TRUE	MACROPHAGE_PRE_AGM vs MAC	MACROPHAGE_PRE_AGM	MAC	PRSS3
Fibroblast	COL6A1	0	5.48106		Endothelium	ANGPTL4	0	10.5875		Monocyte_IPSC	MNDA	1.34539e-216	4.03229		ELP_fliv	RNASEH2B	1.06801e-121	2.65051		IPSC_HM_HSPC_2	TPM3	1.04055e-61	43.9377		CHIT1	0.9374	0.0626	2.70634	5.08903e-05	2.57955e-05	0	0.25	1.59982	1.66135	2.45908	-8.86106	10.3084	0.0237333	0.0105366	0.00593332	0.00595456	0.0365576	0.0454225	TRUE	MACROPHAGE_PRE_AGM vs MAC	MACROPHAGE_PRE_AGM	MAC	CHIT1
Fibroblast	DLK1	0	5.36378		Endothelium	STAB2	0	10.441		Monocyte_IPSC	MCEMP1	3.61365e-136	3.96969		ELP_fliv	MZB1	4.51191e-120	6.51276		IPSC_HM_HSPC_2	HNRNPAB	1.06053e-61	28.0635		S100A4	0.9418	0.0582	2.78391	0.0040244	0.0030507	0	0.25	1.64747	1.65917	2.39718	-4.24625	8.23994	15.1593	9.16602	0.964683	0.656952	43.3731	33.1138	TRUE	MACROPHAGE_PRE_AGM vs MAC	MACROPHAGE_PRE_AGM	MAC	S100A4
Fibroblast	COL6A2	0	5.34561		Endothelium	PLVAP	0	10.369		Monocyte_IPSC	CEACAM1	1.18371e-89	3.91847		ELP_fliv	CDCA7	1.35153e-119	3.35921		IPSC_HM_HSPC_2	SNRPB	1.89505e-61	37.9118		MYO7A	0.9128	0.0872	2.34831	8.8326e-05	4.56345e-05	0	0.25	1.88693	1.65823	2.25791	-4.75656	8.52486	0.272742	0.15568	0.21991	0.121907	0.855837	0.432451	FALSE	MACROPHAGE_PRE_AGM vs MAC	MACROPHAGE_PRE_AGM	MAC	MYO7A
Fibroblast	MDK	0	5.15875		Endothelium	EGFL7	0	10.36		Monocyte_IPSC	HP	7.70021e-104	3.88398		ELP_fliv	SPINK2	1.35153e-119	5.23415		IPSC_HM_HSPC_2	NASP	4.01795e-61	36.1948		ZNF703	0.9208	0.0792	2.45327	0.000177753	8.50038e-05	0	0.25	1.92525	1.65012	2.24631	-4.51497	10.5294	0.510161	0.239621	0.346299	0.164373	1.64704	0.790921	FALSE	MACROPHAGE_PRE_AGM vs MAC	MACROPHAGE_PRE_AGM	MAC	ZNF703
Fibroblast	MEST	0	5.04396		Endothelium	GNG11	0	10.2308		Monocyte_IPSC	PADI4	2.29135e-72	3.66232		ELP_fliv	LAT2	2.4585e-118	3.45364		IPSC_HM_HSPC_2	HNRNPD	4.07976e-61	28.9923		TAL1	0.9108	0.0892	2.32344	0.000114836	5.55605e-05	0	0.25	1.64995	1.64961	1.54606	-3.26018	6.42497	0.341584	0.143834	0.261725	0.100061	1.06329	0.390548	FALSE	MACROPHAGE_PRE_AGM vs MAC	MACROPHAGE_PRE_AGM	MAC	TAL1
Fibroblast	CRABP2	0	5.04208		Endothelium	PRCP	0	10.0327		Monocyte_IPSC	CSTA	6.08083e-137	3.52907		ELP_fliv	CD74	6.86818e-118	2.78336		IPSC_HM_HSPC_2	XRCC5	6.23258e-61	28.8991		CCL7	0.9258	0.0742	2.52389	1.31825e-05	4.95744e-06	0	0.25	1.78075	1.64943	2.17804	-5.4689	9.59933	0.000659258	0.000712844	0.000565078	0.000251801	0.00216572	0.00239692	FALSE	MACROPHAGE_PRE_AGM vs MAC	MACROPHAGE_PRE_AGM	MAC	CCL7
Fibroblast	CTHRC1	0	4.97157		Endothelium	DDIT4	0	9.97972		Monocyte_IPSC	THBS1	5.02197e-54	3.44322		ELP_fliv	IL2RG	5.87485e-117	4.44801		IPSC_HM_HSPC_2	JUND	6.26496e-61	24.4839		PPP1R14B	0.931	0.069	2.60215	0.000188932	7.93285e-05	0	0.25	1.62923	1.64547	1.62492	-4.33781	8.34561	0.671486	0.217222	0.38171	0.150105	1.85758	0.755247	TRUE	MACROPHAGE_PRE_AGM vs MAC	MACROPHAGE_PRE_AGM	MAC	PPP1R14B
Fibroblast	PLAT	0	4.9707		Endothelium	CLDN5	0	9.93976		Monocyte_IPSC	BCL2A1	3.17064e-134	3.37917		ELP_fliv	CD7	3.91293e-115	3.96578		IPSC_HM_HSPC_2	ODC1	6.9173e-61	15.7761		LGALS1	0.938	0.062	2.71662	0.00684013	0.0030632	0	0.25	1.60281	1.64185	2.28114	-5.14922	9.90421	22.2144	9.07174	0.929177	0.68155	64.9646	31.6715	TRUE	MACROPHAGE_PRE_AGM vs MAC	MACROPHAGE_PRE_AGM	MAC	LGALS1
Fibroblast	COL5A1	0	4.96748		Endothelium	SOCS3	0	9.9275		Monocyte_IPSC	STXBP2	3.20705e-103	3.26572		ELP_fliv	NREP	8.05222e-114	2.771		IPSC_HM_HSPC_2	PSMA7	8.49637e-61	42.2052		LY96	0.8978	0.1022	2.17302	0.000951183	0.000422146	0	0.25	1.98126	1.63558	2.04258	-4.44653	8.95265	2.78339	1.57773	0.840648	0.462991	8.83121	4.02067	FALSE	MACROPHAGE_PRE_AGM vs MAC	MACROPHAGE_PRE_AGM	MAC	LY96
Fibroblast	KRT18	0	4.83987		Endothelium	CAV1	0	9.92188		Monocyte_IPSC	CD52	3.78878e-184	3.12453		ELP_fliv	ACY3	3.39811e-113	3.77556		IPSC_HM_HSPC_2	PRKDC	1.70431e-60	24.5023		BEST1	0.9498	0.0502	2.94024	0.000144286	5.75204e-05	0	0.25	1.61024	1.63452	1.85584	-4.81635	8.77896	0.492832	0.18841	0.339612	0.141338	1.41915	0.547851	TRUE	MACROPHAGE_PRE_AGM vs MAC	MACROPHAGE_PRE_AGM	MAC	BEST1
Fibroblast	APP	0	4.8197		Endothelium	FLT1	0	9.69948		Monocyte_IPSC	FCER1G	2.63737e-36	2.90176		ELP_fliv	IDH2	8.37094e-110	2.03492		IPSC_HM_HSPC_2	ANKRD11	2.10085e-60	15.7456		STAB2	0.926	0.074	2.52681	3.04526e-05	1.29344e-05	0	0.25	1.68569	1.6344	1.92522	-7.05009	9.96286	0.0166698	0.0262617	0.0129026	0.0118488	0.0622347	0.0567422	FALSE	MACROPHAGE_PRE_AGM vs MAC	MACROPHAGE_PRE_AGM	MAC	STAB2
Fibroblast	VIM	0	4.74645		Endothelium	TFPI2	0	9.43958		Monocyte_IPSC	C5AR1	1.98811e-55	2.56472		ELP_fliv	CORO1A	9.62606e-110	2.73266		IPSC_HM_HSPC_2	ACTR2	2.11172e-60	21.4168		XCL1	0.9252	0.0748	2.51519	5.04025e-05	3.21116e-05	0	0.25	1.61328	1.63382	2.11753	-5.81637	8.39811	0.0014127	0.0136078	0.00103598	0.00689792	0.0056272	0.0550898	FALSE	MACROPHAGE_PRE_AGM vs MAC	MACROPHAGE_PRE_AGM	MAC	XCL1
Fibroblast	COL5A2	0	4.71918		Endothelium	LDB2	0	9.26447		Monocyte_IPSC	FPR2	1.8922e-39	2.41031		ELP_fliv	IGLL1	3.18076e-109	6.38212		IPSC_HM_HSPC_2	YBX3	2.12264e-60	27.0135		TMEM88	0.9366	0.0634	2.69279	3.88822e-05	2.45076e-05	0	0.25	1.58314	1.6321	2.47326	-6.72154	9.97098	0.135337	0.0653084	0.118666	0.0530129	0.440261	0.286428	TRUE	MACROPHAGE_PRE_AGM vs MAC	MACROPHAGE_PRE_AGM	MAC	TMEM88
Fibroblast	CALD1	0	4.70167		Endothelium	ANXA2	0	9.0496		Monocyte_IPSC	FPR1	4.63197e-77	2.27624		ELP_fliv	HMGB2	5.7204e-109	2.10223		IPSC_HM_HSPC_2	YBX1	2.8238e-60	113.143		DHCR24	0.9272	0.0728	2.54445	8.89318e-05	3.49286e-05	0	0.25	1.52606	1.63195	1.90684	-5.79788	7.92789	0.254566	0.0588786	0.184404	0.0439729	0.726028	0.236952	TRUE	MACROPHAGE_PRE_AGM vs MAC	MACROPHAGE_PRE_AGM	MAC	DHCR24
Fibroblast	FSTL1	0	4.6588		Endothelium	SLC2A3	0	8.3391		Monocyte_IPSC	GCA	1.42687e-80	2.26524		ELP_fliv	HMGA1	4.93809e-108	1.89644		IPSC_HM_HSPC_2	PGP	3.12748e-60	10.211		NAV2	0.9318	0.0682	2.61467	5.69794e-05	3.21095e-05	0	0.25	1.51736	1.63172	1.98202	-7.27085	8.13779	0.138633	0.0463418	0.118949	0.0391639	0.514887	0.229648	TRUE	MACROPHAGE_PRE_AGM vs MAC	MACROPHAGE_PRE_AGM	MAC	NAV2
Fibroblast	MEG3	0	4.64837		Endothelium	FEZ1	0	8.17327		Monocyte_IPSC	CDA	1.27479e-101	2.17074		ELP_fliv	MKI67	1.58249e-107	3.04358		IPSC_HM_HSPC_2	TOP1	5.15251e-60	16.7982		NQO1	0.9256	0.0744	2.52099	7.01062e-05	2.73963e-05	0	0.25	1.61058	1.62517	1.84689	-4.17865	11.0397	0.187794	0.0613682	0.122999	0.0438523	0.502913	0.178821	FALSE	MACROPHAGE_PRE_AGM vs MAC	MACROPHAGE_PRE_AGM	MAC	NQO1
HE	IL33	1.10051e-30	7.31396		Eo_Basophil	EEF1A1	8.3574e-76	144.841		Monocyte_Macrophage_IPSC	FTL	3.04278e-149	inf		ETP_fliv	LSP1	4.41183e-194	4.84434		LI_HSC	C6orf48	0	6.06631		PLTP	0.94	0.06	2.75154	0.000793787	0.00067149	0	0.25	1.56183	1.62415	2.46202	-6.05805	8.10792	2.59231	2.25895	0.750989	0.443297	8.47954	7.02524	TRUE	MACROPHAGE_PRE_AGM vs MAC	MACROPHAGE_PRE_AGM	MAC	PLTP
HE	GJA5	2.8182e-31	7.21696		Eo_Basophil	PTMA	3.1045e-78	63.5206		Monocyte_Macrophage_IPSC	FTH1	2.14797e-157	373.536		ETP_fliv	JCHAIN	1.11158e-163	7.49564		LI_HSC	ATP5MPL	0	6.30588		KRT18	0.9232	0.0768	2.48664	0.000138791	8.48164e-05	0	0.25	1.55602	1.62226	1.92556	-6.03178	10.259	0.407321	0.116846	0.26116	0.0608684	1.25715	0.498245	FALSE	MACROPHAGE_PRE_AGM vs MAC	MACROPHAGE_PRE_AGM	MAC	KRT18
HE	CLEC14A	8.14379e-45	7.05283		Eo_Basophil	ACTG1	5.21451e-88	39.1101		Monocyte_Macrophage_IPSC	CCL13	4.9214e-162	134.617		ETP_fliv	CD37	8.03019e-160	4.22774		LI_HSC	H3F3A	0	28.5504		JCHAIN	0.9304	0.0696	2.59285	9.11763e-05	9.40307e-05	0	0.25	1.52608	1.61839	2.16752	-9.02665	8.91207	0.0210962	0.137529	0.0127143	0.0150371	0.0623407	0.627877	TRUE	MACROPHAGE_PRE_AGM vs MAC	MACROPHAGE_PRE_AGM	MAC	JCHAIN
HE	TM4SF1	7.20286e-52	6.19046		Eo_Basophil	HNRNPA1	1.68084e-88	37.9805		Monocyte_Macrophage_IPSC	CSTB	8.95474e-173	116.673		ETP_fliv	CD7	2.42314e-149	4.87116		LI_HSC	2006-09-01	0	4.26289		TLR7	0.9294	0.0706	2.57751	4.52568e-05	2.39296e-05	0	0.25	1.75666	1.61326	2.32716	-5.54515	9.90523	0.141176	0.0609178	0.12055	0.0508602	0.472268	0.214665	TRUE	MACROPHAGE_PRE_AGM vs MAC	MACROPHAGE_PRE_AGM	MAC	TLR7
HE	EDN1	9.44124e-26	5.79729		Eo_Basophil	NFKBIA	2.87271e-95	33.9662		Monocyte_Macrophage_IPSC	B2M	6.42339e-139	86.1265		ETP_fliv	CD52	2.05176e-146	4.70172		LI_HSC	H2AFY	0	6.1975		PI3	0.937	0.063	2.69955	1.06262e-05	7.08562e-06	0	0.25	1.37324	1.60478	2.11822	-7.92556	7.92668	0.00273121	0.000549705	0.00254285	0.000358195	0.00798137	0.0029924	TRUE	MACROPHAGE_PRE_AGM vs MAC	MACROPHAGE_PRE_AGM	MAC	PI3
HE	PLVAP	1.82855e-61	5.77467		Eo_Basophil	H3F3B	1.42242e-110	32.4081		Monocyte_Macrophage_IPSC	APOE	2.69234e-165	74.8924		ETP_fliv	ACY3	1.08902e-143	4.57812		LI_HSC	AC084033.3	0	3.88454		TNNT2	0.931	0.069	2.60215	9.58519e-06	5.71648e-06	0	0.25	1.52852	1.60434	1.70772	-5.33544	7.3415	0.0055566	0.00103557	0.0050857	0.00072703	0.0215499	0.00429496	TRUE	MACROPHAGE_PRE_AGM vs MAC	MACROPHAGE_PRE_AGM	MAC	TNNT2
HE	RAMP2	7.03472e-64	5.67564		Eo_Basophil	LMO4	1.53354e-180	25.7952		Monocyte_Macrophage_IPSC	VIM	1.64602e-122	69.2215		ETP_fliv	HNRNPA1	5.69627e-143	1.14527		LI_HSC	H3F3B	0	7.43309		CSF1	0.9366	0.0634	2.69279	8.91247e-05	5.89205e-05	0	0.25	1.56153	1.6038	2.46346	-7.59706	8.77949	0.190996	0.113516	0.118478	0.0487571	0.609879	0.327965	TRUE	MACROPHAGE_PRE_AGM vs MAC	MACROPHAGE_PRE_AGM	MAC	CSF1
HE	FCGR2B	9.91181e-24	5.55046		Eo_Basophil	VIM	1.97837e-80	19.7685		Monocyte_Macrophage_IPSC	CTSB	2.12013e-183	67.2937		ETP_fliv	LTB	3.00048e-139	5.30945		LI_HSC	QARS	0	3.06945		CX3CR1	0.9392	0.0608	2.73744	0.000192005	0.00010779	0	0.25	1.614	1.60374	2.53695	-6.72176	9.85953	0.494158	0.227131	0.192692	0.105983	1.41547	0.817532	TRUE	MACROPHAGE_PRE_AGM vs MAC	MACROPHAGE_PRE_AGM	MAC	CX3CR1
HE	CD24	8.10681e-40	5.11137		Eo_Basophil	HMGA1	1.98433e-83	18.6918		Monocyte_Macrophage_IPSC	NPC2	3.28302e-176	57.6467		ETP_fliv	CORO1A	6.02083e-128	2.87647		LI_HSC	PHB	0	3.05127		NRP1	0.9208	0.0792	2.45327	0.000528602	0.000317162	0	0.25	1.66513	1.60035	2.1893	-4.55419	8.11013	1.66174	1.12543	0.702204	0.376368	5.55364	3.1515	FALSE	MACROPHAGE_PRE_AGM vs MAC	MACROPHAGE_PRE_AGM	MAC	NRP1
HE	PROCR	1.17483e-25	4.95207		Eo_Basophil	SRGN	1.36457e-82	18.0979		Monocyte_Macrophage_IPSC	APOC1	5.7399e-171	49.3147		ETP_fliv	ACTG1	1.31891e-126	1.524		LI_HSC	C9orf16	0	3.03032		MXRA5	0.938	0.062	2.71662	9.44859e-06	6.4543e-06	0	0.25	1.39682	1.59977	1.93414	-5.92251	10.3282	0.00320211	0.00355002	0.00282539	0.00302161	0.00984046	0.0161475	TRUE	MACROPHAGE_PRE_AGM vs MAC	MACROPHAGE_PRE_AGM	MAC	MXRA5
HE	EFNA1	8.10494e-33	4.83018		Eo_Basophil	PPP1R15A	1.18081e-95	17.7507		Monocyte_Macrophage_IPSC	S100A11	3.66842e-116	47.0673		ETP_fliv	SOX4	1.1973e-120	3.13565		LI_HSC	ATP5MD	0	2.90023		OGFRL1	0.9158	0.0842	2.3866	0.000402972	0.000171806	0	0.25	1.86868	1.59953	1.89511	-4.12526	9.57111	1.49383	0.542952	0.634394	0.319546	4.48583	1.84185	FALSE	MACROPHAGE_PRE_AGM vs MAC	MACROPHAGE_PRE_AGM	MAC	OGFRL1
HE	S100A16	1.65403e-43	4.80987		Eo_Basophil	ARHGDIB	8.18199e-112	15.4589		Monocyte_Macrophage_IPSC	CTSC	1.50038e-141	45.189		ETP_fliv	ZFP36L2	1.05152e-118	2.17462		LI_HSC	H2AFZ	2.90937e-303	2.83476		GAL3ST4	0.9328	0.0672	2.63052	7.5992e-05	5.14613e-05	0	0.25	1.52381	1.59819	2.20573	-7.20122	9.37119	0.037766	0.0609817	0.0264645	0.0350216	0.141951	0.240918	TRUE	MACROPHAGE_PRE_AGM vs MAC	MACROPHAGE_PRE_AGM	MAC	GAL3ST4
HE	VAMP5	2.07724e-48	4.69097		Eo_Basophil	GATA2	1.80808e-171	14.7679		Monocyte_Macrophage_IPSC	CD74	2.05092e-125	44.8609		ETP_fliv	ARHGDIB	3.23494e-113	2.2505		LI_HSC	2007-09-01	1.72328e-298	2.71063		S100A9	0.9534	0.0466	3.01843	0.00261734	0.00788416	0	0.25	1.03477	1.59817	3.32516	-10.6333	10.4451	8.82715	21.3958	0.80825	0.50275	25.7878	100.551	TRUE	MACROPHAGE_PRE_AGM vs MAC	MACROPHAGE_PRE_AGM	MAC	S100A9
HE	ESAM	1.02795e-36	4.63097		Eo_Basophil	CLIC1	7.91285e-109	13.3535		Monocyte_Macrophage_IPSC	LIPA	4.54315e-176	41.7343		ETP_fliv	NKG7	3.23494e-113	4.58873		LI_HSC	HLA-DRA	6.63071e-288	11.1774		GPR68	0.9194	0.0806	2.43422	1.16764e-05	5.69271e-06	0	0.25	1.53306	1.59468	1.54534	-5.13919	6.55261	0.0182709	0.00778097	0.0171407	0.00600421	0.054134	0.0194451	FALSE	MACROPHAGE_PRE_AGM vs MAC	MACROPHAGE_PRE_AGM	MAC	GPR68
HE	GNG11	1.40749e-55	4.5081		Eo_Basophil	ANXA1	1.27079e-79	12.8088		Monocyte_Macrophage_IPSC	TYROBP	5.32496e-129	38.2413		ETP_fliv	FXYD5	8.2909e-112	2.5051		LI_HSC	HBG2	1.00065e-284	9.49146		IGSF1	0.9288	0.0712	2.5684	7.59651e-06	5.99708e-06	0	0.25	1.47291	1.59128	1.96231	-7.49464	7.08142	0.00583914	0.00512821	0.00546242	0.00396852	0.0185172	0.0296516	TRUE	MACROPHAGE_PRE_AGM vs MAC	MACROPHAGE_PRE_AGM	MAC	IGSF1
HE	CD34	3.9248e-25	4.47207		Eo_Basophil	CPA3	1.2699e-150	12.4369		Monocyte_Macrophage_IPSC	CD63	1.69371e-115	37.6703		ETP_fliv	CD34	8.15796e-108	4.63559		LI_HSC	C8orf59	5.16567e-275	2.61091		RANBP3L	0.919	0.081	2.42884	1.04456e-05	5.3106e-06	0	0.25	1.63862	1.58877	1.94735	-3.988	9.43169	0.00122434	0.000695111	0.00122434	0.000602903	0.00331941	0.00231282	FALSE	MACROPHAGE_PRE_AGM vs MAC	MACROPHAGE_PRE_AGM	MAC	RANBP3L
HE	VIM	7.47927e-60	4.4053		Eo_Basophil	HPGDS	8.19571e-124	12.297		Monocyte_Macrophage_IPSC	TGM2	5.18009e-129	37.2232		ETP_fliv	EIF3L	8.77602e-104	1.48303		LI_HSC	HIST1H4C	2.72427e-270	-14.9538		COL3A1	0.9298	0.0702	2.58362	0.000132969	0.000103194	0	0.25	1.50034	1.58208	2.67285	-10.6704	9.68898	0.426345	0.21381	0.250047	0.0543322	1.32104	0.973593	TRUE	MACROPHAGE_PRE_AGM vs MAC	MACROPHAGE_PRE_AGM	MAC	COL3A1
HE	CRIP2	2.01854e-36	4.35195		Eo_Basophil	CNRIP1	4.0834e-99	12.2557		Monocyte_Macrophage_IPSC	C1QB	2.6206e-170	34.5433		ETP_fliv	ZFAS1	1.51719e-103	1.62177		LI_HSC	HLA-DPB1	9.89411e-250	4.5672		FGFR1	0.9292	0.0708	2.57446	0.000110286	5.70578e-05	0	0.25	1.45455	1.58161	1.84019	-4.73219	7.46268	0.345917	0.133716	0.265304	0.103706	1.16927	0.503503	TRUE	MACROPHAGE_PRE_AGM vs MAC	MACROPHAGE_PRE_AGM	MAC	FGFR1
HE	PECAM1	2.69152e-29	4.25434		Eo_Basophil	HDC	1.87999e-143	11.1546		Monocyte_Macrophage_IPSC	PSAP	4.36252e-175	33.3346		ETP_fliv	SMIM24	1.0582e-102	4.6692		LI_HSC	NOP53	4.76634e-242	6.78236		PRKCA	0.9198	0.0802	2.43963	0.000187533	6.63488e-05	0	0.25	1.70508	1.58083	1.58827	-3.29673	8.68755	0.589931	0.201277	0.355057	0.155244	1.77614	0.630926	FALSE	MACROPHAGE_PRE_AGM vs MAC	MACROPHAGE_PRE_AGM	MAC	PRKCA
HE	TFPI	4.07903e-52	4.03408		Eo_Basophil	EPX	3.24491e-99	10.1551		Monocyte_Macrophage_IPSC	CTSD	1.80812e-158	32.6771		ETP_fliv	MZB1	2.33543e-101	6.96155		LI_HSC	PLAC8	3.71993e-238	3.31403		AMDHD2	0.9068	0.0932	2.27517	0.000200746	8.91268e-05	0	0.25	1.68147	1.58023	1.57036	-2.88185	7.01327	0.616956	0.300433	0.413543	0.207916	1.8915	0.825963	FALSE	MACROPHAGE_PRE_AGM vs MAC	MACROPHAGE_PRE_AGM	MAC	AMDHD2
HE	PRSS23	1.02588e-24	3.85479		Eo_Basophil	SLC18A2	3.06007e-135	9.87589		Monocyte_Macrophage_IPSC	C1QC	1.54197e-139	29.1901		ETP_fliv	ITM2A	1.87523e-100	3.70509		LI_HSC	SELL	9.76223e-232	2.90587		DCC	0.9416	0.0584	2.78026	4.80332e-06	1.97964e-05	0	0.25	1.08022	1.57921	2.52546	-10.7283	8.97984	0.000847617	0.00433025	0.000847617	0.00345783	0.00257044	0.139994	TRUE	MACROPHAGE_PRE_AGM vs MAC	MACROPHAGE_PRE_AGM	MAC	DCC
HE	ICAM2	1.59659e-24	3.4695		Eo_Basophil	NFKBIZ	5.30491e-79	8.65222		Monocyte_Macrophage_IPSC	NEAT1	7.69543e-125	28.2433		ETP_fliv	NPM1	1.87256e-98	1.11643		LI_HSC	CD37	1.53742e-231	4.40803		EPS15	0.9244	0.0756	2.50369	0.000307032	0.000142824	0	0.25	1.46135	1.57778	1.37562	-3.38631	7.24995	0.937718	0.433997	0.564042	0.274647	3.15984	1.47216	FALSE	MACROPHAGE_PRE_AGM vs MAC	MACROPHAGE_PRE_AGM	MAC	EPS15
HE	MARCKSL1	6.65482e-40	3.33089		Eo_Basophil	PRSS57	2.30057e-135	8.60588		Monocyte_Macrophage_IPSC	C1QA	8.80433e-134	27.9643		ETP_fliv	LCP1	3.09146e-96	2.68009		LI_HSC	H2AFV	8.86777e-228	1.55052		KRTAP5-6	0.9294	0.0706	2.57751	6.51656e-06	3.36622e-06	0	0.25	1.5031	1.56504	1.81893	-5.00198	7.61791	0.000188359	0.000163139	0.000188359	0.000120581	0.000745012	0.000676821	TRUE	MACROPHAGE_PRE_AGM vs MAC	MACROPHAGE_PRE_AGM	MAC	KRTAP5-6
HE	IFITM3	2.39191e-45	3.27128		Eo_Basophil	IL1RL1	3.70866e-103	8.51243		Monocyte_Macrophage_IPSC	GPX4	1.10725e-122	26.3838		ETP_fliv	RAC2	4.80078e-96	2.6554		LI_HSC	ZNRD1	2.40034e-224	2.26466		HOXC8	0.9264	0.0736	2.53266	5.52197e-06	2.77453e-06	0	0.25	1.55147	1.56494	2.07565	-6.50429	9.1206	0.00517988	0.00257829	0.00517988	0.00224847	0.0201298	0.012671	FALSE	MACROPHAGE_PRE_AGM vs MAC	MACROPHAGE_PRE_AGM	MAC	HOXC8
HE	IFITM2	6.29677e-42	3.13889		Eo_Basophil	CCNI	3.70716e-100	8.38069		Monocyte_Macrophage_IPSC	ATP6V1F	4.62028e-140	25.1001		ETP_fliv	CD164	2.12937e-95	1.73413		LI_HSC	C19orf70	3.0151e-219	2.26075		GPC3	0.932	0.068	2.61782	5.33527e-05	5.05675e-05	0	0.25	1.49508	1.56149	2.59675	-9.04757	9.98506	0.185345	0.055662	0.145225	0.0331313	0.580388	0.512004	TRUE	MACROPHAGE_PRE_AGM vs MAC	MACROPHAGE_PRE_AGM	MAC	GPC3
HE	TAGLN2	1.61246e-29	3.09917		Eo_Basophil	LAPTM5	9.76581e-101	8.36321		Monocyte_Macrophage_IPSC	ANXA2	9.72427e-123	22.7884		ETP_fliv	ICAM3	4.98126e-92	3.29513		LI_HSC	HLA-DPA1	3.74101e-219	4.55877		OCIAD2	0.9446	0.0554	2.83618	8.63104e-05	0.000153592	0	0.25	1.19704	1.55971	2.53631	-7.08373	7.2014	0.283195	0.183076	0.226691	0.123698	0.836492	1.39462	TRUE	MACROPHAGE_PRE_AGM vs MAC	MACROPHAGE_PRE_AGM	MAC	OCIAD2
HE	BST2	3.79872e-29	2.65702		Eo_Basophil	SOX4	5.13538e-113	8.33211		Monocyte_Macrophage_IPSC	CTSL	1.66203e-162	21.6681		ETP_fliv	CD74	2.2043e-90	2.52129		LI_HSC	DARS	7.80637e-217	2.07208		GYPC	0.9244	0.0756	2.50369	0.00132856	0.000762656	0	0.25	1.50534	1.55948	1.73266	-4.33947	7.82388	4.2983	2.51035	0.903277	0.571226	13.9543	7.817	FALSE	MACROPHAGE_PRE_AGM vs MAC	MACROPHAGE_PRE_AGM	MAC	GYPC
HE	TMSB10	1.41346e-28	2.61832		Eo_Basophil	EXOSC8	1.74991e-84	7.90315		Monocyte_Macrophage_IPSC	LGALS3	2.73265e-136	20.9613		ETP_fliv	ITGA4	2.41653e-89	3.37119		LI_HSC	KARS	1.57029e-205	2.08343		DUSP13	0.9394	0.0606	2.74095	4.84215e-06	2.36742e-06	0	0.25	1.52614	1.55921	1.19345	-4.7012	7.06831	0.000659258	0.000521333	0.000376719	0.000489416	0.000883738	0.00247421	TRUE	MACROPHAGE_PRE_AGM vs MAC	MACROPHAGE_PRE_AGM	MAC	DUSP13
HE	EGFL7	4.33947e-27	2.56132		Eo_Basophil	RAC2	5.85814e-135	7.77533		Monocyte_Macrophage_IPSC	RAMP1	6.21337e-116	20.6722		ETP_fliv	HMGA1	1.01059e-88	1.68033		LI_HSC	ATP5F1E	4.95688e-186	6.27866		NRP2	0.9168	0.0832	2.39964	0.000329796	0.000163536	0	0.25	1.61817	1.55881	1.78001	-4.25162	7.53394	0.972565	0.472809	0.531644	0.234519	3.07706	1.36779	FALSE	MACROPHAGE_PRE_AGM vs MAC	MACROPHAGE_PRE_AGM	MAC	NRP2
HE	ACTG1	1.00764e-28	2.45086		Eo_Basophil	IL5RA	1.01351e-81	7.66105		Monocyte_Macrophage_IPSC	ACP5	3.41125e-152	20.6544		ETP_fliv	2006-09-01	1.14892e-87	2.84867		LI_HSC	TMEM173	9.65444e-185	1.83306		SH3GL1	0.9176	0.0824	2.41018	0.000183431	8.14503e-05	0	0.25	1.49221	1.55637	1.27368	-3.38216	5.81763	0.650953	0.262801	0.430966	0.199501	2.03203	0.866807	FALSE	MACROPHAGE_PRE_AGM vs MAC	MACROPHAGE_PRE_AGM	MAC	SH3GL1
HSPC_1	SMIM24	0	5.69453		Erythroid	HBG2	0	inf		Neutrophil_myeloid_precursor_IPSC	PRTN3	1.44417e-160	101.412		Early_Erythroid_fliv	FAM178B	0	7.01263		LI_MPP	H2AFZ	0	38.4802		ADAM9	0.9062	0.0938	2.2681	0.000282723	0.000121466	0	0.25	1.68767	1.5502	1.48207	-4.0741	8.05022	0.885263	0.426659	0.535882	0.269257	2.74536	1.1774	FALSE	MACROPHAGE_PRE_AGM vs MAC	MACROPHAGE_PRE_AGM	MAC	ADAM9
HSPC_1	CD52	0	5.61658		Erythroid	HBE1	0	inf		Neutrophil_myeloid_precursor_IPSC	MPO	1.61083e-118	24.5465		Early_Erythroid_fliv	KCNH2	0	5.13699		LI_MPP	H2AFV	0	9.72616		HMGA1P4	0.912	0.088	2.3383	7.60492e-06	3.30197e-06	0	0.25	1.61506	1.54969	1.73372	-5.28002	7.5864	0.0191185	0.00846544	0.0187418	0.00818884	0.061316	0.0286846	FALSE	MACROPHAGE_PRE_AGM vs MAC	MACROPHAGE_PRE_AGM	MAC	HMGA1P4
HSPC_1	HOPX	0	5.29906		Erythroid	HBZ	0	549.884		Neutrophil_myeloid_precursor_IPSC	AZU1	1.98617e-167	24.0343		Early_Erythroid_fliv	MYC	0	3.71755		LI_MPP	HIST1H4C	0	105.877		SLC7A8	0.898	0.102	2.1752	0.000252557	0.000164992	0	0.25	1.66707	1.54704	2.26869	-4.98737	8.18436	0.774041	0.585314	0.490111	0.287787	2.57863	1.52962	FALSE	MACROPHAGE_PRE_AGM vs MAC	MACROPHAGE_PRE_AGM	MAC	SLC7A8
HSPC_1	LAPTM4B	0	4.23818		Erythroid	HBA2	0	450.593		Neutrophil_myeloid_precursor_IPSC	SRGN	5.37996e-48	14.7684		Early_Erythroid_fliv	CNRIP1	0	3.52109		LI_MPP	H3F3B	1.30428e-306	25.7126		FFAR2	0.915	0.085	2.37627	0.000104891	4.9354e-05	0	0.25	1.85841	1.54687	2.02916	-3.21008	9.78825	0.181108	0.0464234	0.128461	0.0327412	0.532542	0.137778	FALSE	MACROPHAGE_PRE_AGM vs MAC	MACROPHAGE_PRE_AGM	MAC	FFAR2
HSPC_1	RPS2	0	3.67068		Erythroid	HBA1	0	348.101		Neutrophil_myeloid_precursor_IPSC	DEFA3	3.76116e-06	12.1093		Early_Erythroid_fliv	PNMT	0	6.03645		LI_MPP	H3F3A	4.37213e-299	50.3028		SLC22A18AS	0.9102	0.0898	2.31608	3.40503e-05	1.47176e-05	0	0.25	1.95868	1.54671	2.01498	-3.97146	8.95878	0.11895	0.0500656	0.104916	0.0442602	0.353914	0.142288	FALSE	MACROPHAGE_PRE_AGM vs MAC	MACROPHAGE_PRE_AGM	MAC	SLC22A18AS
HSPC_1	RPL7	0	3.5601		Erythroid	HBG1	0	235.696		Neutrophil_myeloid_precursor_IPSC	DEFA4	1.39009e-49	7.47447		Early_Erythroid_fliv	LYAR	0	3.46413		LI_MPP	ATP5MPL	8.69081e-297	12.4838		LGMN	0.9438	0.0562	2.821	0.00189955	0.00199518	0	0.25	1.42377	1.54566	2.53883	-5.17993	7.33122	6.18021	8.83831	0.942456	0.533236	19.4736	18.9763	TRUE	MACROPHAGE_PRE_AGM vs MAC	MACROPHAGE_PRE_AGM	MAC	LGMN
HSPC_1	RPL26	0	3.55375		Erythroid	AHSP	0	123.679		Neutrophil_myeloid_precursor_IPSC	EPX	0.00048427	6.23339		Early_Erythroid_fliv	PRSS57	0	4.82151		LI_MPP	H2AFY	3.13924e-279	11.7332		CUEDC1	0.9156	0.0844	2.38401	6.83284e-05	2.9548e-05	0	0.25	1.53794	1.54435	1.71852	-5.09516	7.73554	0.183085	0.0801823	0.157563	0.0702311	0.630678	0.258177	FALSE	MACROPHAGE_PRE_AGM vs MAC	MACROPHAGE_PRE_AGM	MAC	CUEDC1
HSPC_1	RPL21	0	3.49142		Erythroid	HBM	0	109.134		Neutrophil_myeloid_precursor_IPSC	PRG3	0.000889083	5.36378		Early_Erythroid_fliv	HMGA1	0	2.11722		LI_MPP	AC084033.3	1.51605e-259	7.70469		ARID3A	0.918	0.082	2.41548	0.000377229	0.000154761	0	0.25	1.68012	1.54358	1.37789	-2.25979	6.86506	1.32921	0.463773	0.645131	0.298512	4.13649	1.59782	FALSE	MACROPHAGE_PRE_AGM vs MAC	MACROPHAGE_PRE_AGM	MAC	ARID3A
HSPC_1	RPL13A	0	3.3297		Erythroid	PRDX2	0	102.401		Neutrophil_myeloid_precursor_IPSC	CST7	2.13697e-78	4.02924		Early_Erythroid_fliv	RPL22L1	0	2.15033		LI_MPP	PCLAF	8.09792e-251	13.4576		HAPLN1	0.932	0.068	2.61782	1.20474e-05	8.55455e-06	0	0.25	1.39768	1.54292	2.03751	-6.95963	9.40513	0.0233565	0.0112743	0.0201545	0.00718873	0.0854969	0.0459627	TRUE	MACROPHAGE_PRE_AGM vs MAC	MACROPHAGE_PRE_AGM	MAC	HAPLN1
HSPC_1	CCNG1	0	3.30752		Erythroid	HBB	0	100.706		Neutrophil_myeloid_precursor_IPSC	CTSG	1.11489e-33	3.76757		Early_Erythroid_fliv	GAL	0	6.10999		LI_MPP	HMGB2	3.70257e-248	26.8682		GJC1	0.9342	0.0658	2.65307	1.91423e-05	1.37381e-05	0	0.25	1.45519	1.54203	2.26393	-7.27604	8.47141	0.0545298	0.0205128	0.0516105	0.0189773	0.166682	0.110978	TRUE	MACROPHAGE_PRE_AGM vs MAC	MACROPHAGE_PRE_AGM	MAC	GJC1
HSPC_1	ENO1	0	3.26595		Erythroid	BLVRB	0	49.8761		Neutrophil_myeloid_precursor_IPSC	PRSS57	3.06772e-50	3.49542		Early_Erythroid_fliv	SYNGR1	0	3.78007		LI_MPP	ATP5MD	1.76522e-247	5.94506		NECAB2	0.9288	0.0712	2.5684	1.27578e-05	6.47336e-06	0	0.25	1.40794	1.54201	2.31215	-7.12133	8.64718	0.03042	0.00660709	0.0289132	0.00623827	0.0916432	0.0391136	TRUE	MACROPHAGE_PRE_AGM vs MAC	MACROPHAGE_PRE_AGM	MAC	NECAB2
HSPC_1	RPL27A	0	3.13766		Erythroid	SLC25A37	0	39.2851		Neutrophil_myeloid_precursor_IPSC	MS4A3	1.82753e-79	3.45945		Early_Erythroid_fliv	NPM3	0	3.06487		LI_MPP	HMGB1	6.94244e-243	46.2241		FOXM1	0.94	0.06	2.75154	5.89887e-05	3.82561e-05	0	0.25	1.38994	1.54091	3.09239	-8.34098	10.2009	0.204464	0.104337	0.152477	0.071671	0.554824	0.334374	TRUE	MACROPHAGE_PRE_AGM vs MAC	MACROPHAGE_PRE_AGM	MAC	FOXM1
HSPC_1	HMGA1	0	3.05559		Erythroid	GYPC	0	34.84		Neutrophil_myeloid_precursor_IPSC	PRG2	0.000489619	3.35116		Early_Erythroid_fliv	CD82	0	3.50625		LI_MPP	C6orf48	1.00377e-235	6.98584		IER3	0.9264	0.0736	2.53266	0.00181381	0.000891749	0	0.25	1.53183	1.53796	2.33774	-6.16573	8.57034	6.2511	2.82036	0.786024	0.474896	18.91	8.45738	FALSE	MACROPHAGE_PRE_AGM vs MAC	MACROPHAGE_PRE_AGM	MAC	IER3
HSPC_1	EIF3E	0	3.0292		Erythroid	ALAS2	0	28.7618		Neutrophil_myeloid_precursor_IPSC	ELANE	2.60726e-09	3.23057		Early_Erythroid_fliv	NOP16	0	3.08666		LI_MPP	2007-09-01	8.61505e-233	5.35082		SLC13A5	0.9166	0.0834	2.39702	6.17743e-06	2.26211e-06	0	0.25	1.59953	1.53502	1.86994	-6.81424	8.72754	0.0129026	0.00189382	0.0125259	0.00164912	0.0413955	0.00953744	FALSE	MACROPHAGE_PRE_AGM vs MAC	MACROPHAGE_PRE_AGM	MAC	SLC13A5
HSPC_1	RPS18	0	2.97368		Erythroid	GYPA	0	20.9812		Neutrophil_myeloid_precursor_IPSC	AC084033.3	1.56112e-47	2.58787		Early_Erythroid_fliv	EPCAM	0	4.23533		LI_MPP	2006-09-01	7.83659e-226	5.65767		LPAR6	0.9116	0.0884	2.33333	0.000608869	0.000303056	0	0.25	1.56862	1.53072	1.64737	-3.64549	6.97972	1.68171	0.840722	0.710021	0.391213	5.6334	2.82674	FALSE	MACROPHAGE_PRE_AGM vs MAC	MACROPHAGE_PRE_AGM	MAC	LPAR6
HSPC_1	NPM1	0	2.95058		Erythroid	HMBS	0	18.242		Neutrophil_myeloid_precursor_IPSC	BEX1	1.03037e-08	2.43243		Early_Erythroid_fliv	GAR1	0	3.19865		LI_MPP	TUBA1B	1.41531e-225	69.3946		TIMD4	0.949	0.051	2.92358	0.000434595	0.000567713	0	0.25	1.3883	1.53066	2.87559	-5.3273	10.0984	1.49667	2.70767	0.538425	0.333178	4.0823	5.07675	TRUE	MACROPHAGE_PRE_AGM vs MAC	MACROPHAGE_PRE_AGM	MAC	TIMD4
HSPC_1	RPL23	0	2.93781		Erythroid	SLC25A39	0	17.3859		Neutrophil_myeloid_precursor_IPSC	RNASE3	9.6491e-16	2.13939		Early_Erythroid_fliv	MYB	0	4.74254		LI_MPP	STMN1	4.47072e-209	31.5273		RCN3	0.931	0.069	2.60215	0.00011409	7.72677e-05	0	0.25	1.3765	1.53032	1.70895	-4.10663	7.10911	0.345445	0.222733	0.27265	0.160213	1.09109	0.732366	TRUE	MACROPHAGE_PRE_AGM vs MAC	MACROPHAGE_PRE_AGM	MAC	RCN3
HSPC_1	RPL10A	0	2.84651		Erythroid	SLC4A1	0	16.1028		Neutrophil_myeloid_precursor_IPSC	BPI	3.3803e-22	1.92912		Early_Erythroid_fliv	SLC39A3	0	3.4789		LI_MPP	HMGN2	7.25583e-209	29.8938		USP36	0.9332	0.0668	2.63692	0.000279913	0.000134866	0	0.25	1.44102	1.52864	1.63733	-4.47479	6.96387	0.861251	0.396063	0.467602	0.241335	2.85961	1.28056	TRUE	MACROPHAGE_PRE_AGM vs MAC	MACROPHAGE_PRE_AGM	MAC	USP36
HSPC_1	RPL3	0	2.78897		Erythroid	MYL4	0	13.7436		Neutrophil_myeloid_precursor_IPSC	SLPI	1.09899e-13	1.92319		Early_Erythroid_fliv	PVT1	0	4.54521		LI_MPP	HSP90AA1	7.99081e-209	77.3256		RHOC	0.9244	0.0756	2.50369	0.000289666	0.000147158	0	0.25	1.58315	1.52767	1.47309	-3.55837	7.47877	0.970212	0.447906	0.529667	0.26216	2.82583	1.3809	FALSE	MACROPHAGE_PRE_AGM vs MAC	MACROPHAGE_PRE_AGM	MAC	RHOC
HSPC_1	LDHB	0	2.70076		Erythroid	UROD	0	13.6554		Neutrophil_myeloid_precursor_IPSC	SCGB3A1	4.41294e-06	1.78727		Early_Erythroid_fliv	ITGA4	0	3.30258		LI_MPP	C8orf59	5.95675e-202	4.11667		MT1B	0.9394	0.0606	2.74095	1.21226e-05	9.95771e-06	0	0.25	1.3601	1.52675	2.67472	-6.99976	9.97843	0.00395555	0.00324149	0.00357883	0.00171295	0.0108059	0.00932483	TRUE	MACROPHAGE_PRE_AGM vs MAC	MACROPHAGE_PRE_AGM	MAC	MT1B
HSPC_1	RPS6	0	2.60823		Erythroid	GYPB	0	13.5338		Neutrophil_myeloid_precursor_IPSC	KBTBD11	0.00100701	1.52322		Early_Erythroid_fliv	FXN	0	2.90836		LI_MPP	PHB	9.70308e-200	4.79717		ZNF536	0.9374	0.0626	2.70634	1.9774e-05	2.18521e-05	0	0.25	1.18119	1.52638	1.99457	-7.15909	5.62131	0.00536824	0.0132461	0.00517988	0.0103628	0.0189969	0.128881	TRUE	MACROPHAGE_PRE_AGM vs MAC	MACROPHAGE_PRE_AGM	MAC	ZNF536
HSPC_1	HNRNPA1	0	2.59657		Erythroid	HEMGN	0	12.6415		Neutrophil_myeloid_precursor_IPSC	TRGC2	1.44326e-05	1.47205		Early_Erythroid_fliv	TFR2	0	3.54732		LI_MPP	AURKB	1.88399e-197	5.31163		FSCN1	0.9216	0.0784	2.46429	0.00130572	0.000675124	0	0.25	1.63334	1.52611	1.96229	-4.27017	8.55884	4.77308	2.36913	0.894142	0.526072	14.6607	7.22225	FALSE	MACROPHAGE_PRE_AGM vs MAC	MACROPHAGE_PRE_AGM	MAC	FSCN1
HSPC_1	RPL31	0	2.50265		Erythroid	SELENBP1	0	10.7465		Neutrophil_myeloid_precursor_IPSC	SPNS3	0.00244909	1.44804		Early_Erythroid_fliv	HDAC7	0	3.31428		LI_MPP	TUBB	2.71595e-194	39.8118		SERPINH1	0.922	0.078	2.46984	0.000478856	0.000295121	0	0.25	1.45302	1.51463	2.02323	-7.18711	8.49774	1.52172	0.818869	0.565172	0.272764	4.5235	2.59237	FALSE	MACROPHAGE_PRE_AGM vs MAC	MACROPHAGE_PRE_AGM	MAC	SERPINH1
HSPC_1	RPS4X	0	2.43986		Erythroid	SNCA	0	10.0276		Neutrophil_myeloid_precursor_IPSC	SERPINB10	0.00673851	1.41426		Early_Erythroid_fliv	NME1	0	2.98472		LI_MPP	C9orf16	3.1035e-194	3.80871		B3GNT5	0.9162	0.0838	2.3918	0.000325321	0.000193696	0	0.25	1.47525	1.5127	1.75877	-5.1713	7.26903	0.856823	0.445523	0.495008	0.224713	2.81747	1.54994	FALSE	MACROPHAGE_PRE_AGM vs MAC	MACROPHAGE_PRE_AGM	MAC	B3GNT5
HSPC_1	RPL41	0	2.23678		Erythroid	FECH	0	8.87237		Neutrophil_myeloid_precursor_IPSC	ACSM3	4.96132e-07	1.34517		Early_Erythroid_fliv	SNRPD1	0	1.90898		LI_MPP	TOP2A	9.43353e-194	8.92271		TSPAN33	0.9124	0.0876	2.3433	6.8452e-05	3.1567e-05	0	0.25	1.56159	1.51117	1.61611	-3.36651	7.6475	0.196459	0.0856687	0.167263	0.0736641	0.603405	0.257331	FALSE	MACROPHAGE_PRE_AGM vs MAC	MACROPHAGE_PRE_AGM	MAC	TSPAN33
HSPC_1	RPL15	0	2.21745		Erythroid	BSG	0	8.48364		Neutrophil_myeloid_precursor_IPSC	MLC1	8.17412e-09	1.3366		Early_Erythroid_fliv	PPA1	0	2.55005		LI_MPP	ATP5F1E	1.50686e-192	13.249		WWP1	0.9226	0.0774	2.47821	0.00031437	0.000213018	0	0.25	1.39477	1.50894	2.14853	-5.2755	7.4675	0.96324	0.787289	0.543134	0.342002	3.32157	2.24224	FALSE	MACROPHAGE_PRE_AGM vs MAC	MACROPHAGE_PRE_AGM	MAC	WWP1
HSPC_1	RPS3	0	2.20943		Erythroid	EPB42	0	8.2749		Neutrophil_myeloid_precursor_IPSC	PLAC8	1.38914e-38	1.27155		Early_Erythroid_fliv	NMNAT3	0	4.06775		LI_MPP	CENPF	9.822e-192	7.74295		COCH	0.9176	0.0824	2.41018	4.36716e-05	1.98616e-05	0	0.25	1.48713	1.50792	1.75925	-3.76098	7.89512	0.10859	0.0256552	0.0922019	0.0223996	0.348248	0.126397	FALSE	MACROPHAGE_PRE_AGM vs MAC	MACROPHAGE_PRE_AGM	MAC	COCH
HSPC_1	RPS19	0	2.20518		Erythroid	UCP2	0	7.75312		Neutrophil_myeloid_precursor_IPSC	STXBP5	0.000100235	1.12541		Early_Erythroid_fliv	CD320	0	2.85296		LI_MPP	MKI67	1.52696e-188	5.44435		RAP2A	0.9318	0.0682	2.61467	0.000166281	6.77733e-05	0	0.25	1.61623	1.50434	1.25634	-2.97076	7.48465	0.491701	0.197468	0.359201	0.158794	1.50413	0.635335	TRUE	MACROPHAGE_PRE_AGM vs MAC	MACROPHAGE_PRE_AGM	MAC	RAP2A
HSPC_1	RPS11	0	2.2003		Erythroid	KLF1	0	7.61752		Neutrophil_myeloid_precursor_IPSC	AC020656.1	6.93121e-32	1.06579		Early_Erythroid_fliv	EBNA1BP2	0	2.68875		LI_MPP	FAM96B	2.76003e-188	3.58081		NPL	0.9014	0.0986	2.21288	0.00042876	0.000236989	0	0.25	1.78486	1.50296	2.30426	-5.23262	9.49099	1.3358	0.906547	0.631004	0.357834	4.35988	2.34561	FALSE	MACROPHAGE_PRE_AGM vs MAC	MACROPHAGE_PRE_AGM	MAC	NPL
HSPC_1	SLC25A6	0	2.1774		Erythroid	RHCE	0	7.45828		Neutrophil_myeloid_precursor_IPSC	RGL4	2.66641e-20	1.04623		Early_Erythroid_fliv	TFRC	0	2.92755		LI_MPP	IGLL1	2.84658e-187	20.3417		PTPRO	0.905	0.095	2.25406	9.35484e-05	4.02056e-05	0	0.25	1.80897	1.50123	1.66444	-4.51272	9.36769	0.292236	0.116211	0.237615	0.0969291	0.886158	0.336529	FALSE	MACROPHAGE_PRE_AGM vs MAC	MACROPHAGE_PRE_AGM	MAC	PTPRO
HSPC_2	SPINK2	4.46834e-295	5.80862		Fibroblast	VIM	0	35.7116		Pre_Macrophage_IPSC	RPS2	2.82877e-14	154.115		Early_Erythroid_ys	HMGA1	1.6771e-164	2.06106		SK_HSC	ATP5MD	5.43819e-10	3.04715		CD99	0.903	0.097	2.23101	0.00133021	0.000743059	0	0.25	1.50645	1.5006	1.55717	-2.81292	6.75057	4.52652	2.2052	0.929742	0.586469	13.8561	7.57725	FALSE	MACROPHAGE_PRE_AGM vs MAC	MACROPHAGE_PRE_AGM	MAC	CD99
HSPC_2	SMIM24	0	5.5668		Fibroblast	IGFBP3	0	33.6773		Pre_Macrophage_IPSC	RPS18	5.608e-13	122.488		Early_Erythroid_ys	GAL	3.2018e-164	5.26218		SK_HSC	H3F3B	9.19459e-10	16.7577		AFAP1L1	0.9378	0.0622	2.71318	8.67522e-06	7.05935e-06	0	0.25	1.33254	1.49667	1.72489	-6.18001	7.78639	0.0150688	0.0136433	0.014692	0.01198	0.0439623	0.048566	TRUE	MACROPHAGE_PRE_AGM vs MAC	MACROPHAGE_PRE_AGM	MAC	AFAP1L1
HSPC_2	CYTL1	3.46545e-301	4.4955		Fibroblast	DLK1	0	30.208		Pre_Macrophage_IPSC	EEF1A1	9.19319e-13	112.631		Early_Erythroid_ys	LYAR	8.79368e-162	3.23043		SK_HSC	C8orf59	5.12679e-09	2.11777		HSBP1L1	0.925	0.075	2.51231	0.000120261	5.63209e-05	0	0.25	1.41489	1.49361	1.96045	-4.72081	8.87998	0.342527	0.148367	0.252213	0.111587	1.117	0.464405	FALSE	MACROPHAGE_PRE_AGM vs MAC	MACROPHAGE_PRE_AGM	MAC	HSBP1L1
HSPC_2	CD34	6.39534e-296	3.90905		Fibroblast	COLEC11	0	26.6932		Pre_Macrophage_IPSC	RPL10	2.28832e-14	103.785		Early_Erythroid_ys	C1QBP	6.86928e-156	1.89779		SK_HSC	ATP5MPL	5.88755e-09	3.75895		TMEM106A	0.904	0.096	2.24248	0.000196494	8.39028e-05	0	0.25	1.62452	1.49199	1.67494	-3.6866	7.52764	0.593506	0.266887	0.396685	0.195784	1.90775	0.767767	FALSE	MACROPHAGE_PRE_AGM vs MAC	MACROPHAGE_PRE_AGM	MAC	TMEM106A
HSPC_2	ARHGDIB	0	3.17259		Fibroblast	SPARC	0	22.231		Pre_Macrophage_IPSC	RPS3	1.01728e-11	88.1172		Early_Erythroid_ys	CENPV	5.55029e-150	3.86976		SK_HSC	H2AFV	4.6254e-08	1.59238		CD59	0.9116	0.0884	2.33333	0.000417333	0.000192911	0	0.25	1.65884	1.49177	1.73103	-3.39183	7.02527	1.27129	0.581894	0.628932	0.31873	3.85761	1.8559	FALSE	MACROPHAGE_PRE_AGM vs MAC	MACROPHAGE_PRE_AGM	MAC	CD59
HSPC_2	HMGA1	0	3.13491		Fibroblast	COL3A1	0	17.8466		Pre_Macrophage_IPSC	RPS6	9.49992e-12	85.7521		Early_Erythroid_ys	PPA1	6.56007e-148	2.52263		SK_HSC	HIST2H2AA3	3.00341e-07	3.9411		BHLHE41	0.9158	0.0842	2.3866	4.99997e-05	3.21847e-05	0	0.25	1.51846	1.48959	1.83405	-6.30862	8.06493	0.0428516	0.0386069	0.0364475	0.0261163	0.143128	0.151679	FALSE	MACROPHAGE_PRE_AGM vs MAC	MACROPHAGE_PRE_AGM	MAC	BHLHE41
HSPC_2	RPL26	0	3.06849		Fibroblast	CXCL14	0	17.5541		Pre_Macrophage_IPSC	RPL3	4.82052e-14	78.8831		Early_Erythroid_ys	MGST1	2.07797e-147	3.21145		SK_HSC	C9orf16	3.52927e-07	2.06994		INHA	0.9082	0.0918	2.29185	5.21084e-06	2.30525e-06	0	0.25	1.27885	1.48859	1.63454	-5.91122	5.77499	0.00329629	0.000443311	0.00301375	0.000347556	0.00854504	0.00261682	FALSE	MACROPHAGE_PRE_AGM vs MAC	MACROPHAGE_PRE_AGM	MAC	INHA
HSPC_2	RPS2	0	3.06666		Fibroblast	MDK	0	16.9204		Pre_Macrophage_IPSC	RPS14	4.46043e-13	78.1853		Early_Erythroid_ys	NPM3	4.50458e-145	2.91297		SK_HSC	BOLA2B	3.57193e-07	2.48009		DLGAP3	0.9222	0.0778	2.47262	7.59842e-05	3.70091e-05	0	0.25	1.66262	1.48612	2.19734	-4.63865	10.5825	0.226219	0.114955	0.177529	0.0909213	0.673294	0.33512	FALSE	MACROPHAGE_PRE_AGM vs MAC	MACROPHAGE_PRE_AGM	MAC	DLGAP3
HSPC_2	TAGLN2	0	3.02238		Fibroblast	PTN	0	16.7533		Pre_Macrophage_IPSC	RPL18A	6.06823e-12	70.2483		Early_Erythroid_ys	SNRPD1	1.39751e-144	1.86299		SK_HSC	HIST2H2AA4	1.25304e-06	3.44372		FAM101B	0.9236	0.0764	2.4923	2.59811e-06	2.9764e-06	0	0.25	1.43387	1.48348	2.19916	-10.8328	9.16179	0	0.00650424	0	0.00293649	0	0.0157301	FALSE	MACROPHAGE_PRE_AGM vs MAC	MACROPHAGE_PRE_AGM	MAC	FAM101B
HSPC_2	RPL7	0	2.95587		Fibroblast	COL1A1	0	16.5729		Pre_Macrophage_IPSC	RPL15	5.66598e-15	67.3782		Early_Erythroid_ys	PAICS	6.39049e-140	2.54883		SK_HSC	DDTL	1.31494e-06	3.39734		IL1RN	0.9254	0.0746	2.51809	0.000779567	0.000460083	0	0.25	1.87782	1.48331	3.09065	-5.38615	14.0196	2.50936	1.34317	0.535317	0.264958	7.14276	3.90303	FALSE	MACROPHAGE_PRE_AGM vs MAC	MACROPHAGE_PRE_AGM	MAC	IL1RN
HSPC_2	NPM1	0	2.72134		Fibroblast	MEST	0	16.3055		Pre_Macrophage_IPSC	RPL7	1.75213e-12	66.7369		Early_Erythroid_ys	TOMM40	1.9388e-139	2.85921		SK_HSC	H2AFZ	1.5824e-06	2.35501		ETV5	0.9062	0.0938	2.2681	0.000215476	0.000108619	0	0.25	1.54309	1.48275	1.69057	-3.83306	7.39464	0.706705	0.355087	0.449708	0.211626	2.17907	0.952534	FALSE	MACROPHAGE_PRE_AGM vs MAC	MACROPHAGE_PRE_AGM	MAC	ETV5
HSPC_2	RPS18	0	2.65311		Fibroblast	DCN	0	14.1263		Pre_Macrophage_IPSC	RPL32	1.28451e-11	64.3937		Early_Erythroid_ys	EBNA1BP2	1.04155e-138	2.65958		SK_HSC	EIF3CL	1.60313e-06	2.36432		ANKRD9	0.9306	0.0694	2.59594	6.04766e-05	4.194e-05	0	0.25	1.40877	1.48249	1.93449	-4.09262	8.05947	0.185722	0.137653	0.161801	0.102206	0.625415	0.421915	TRUE	MACROPHAGE_PRE_AGM vs MAC	MACROPHAGE_PRE_AGM	MAC	ANKRD9
HSPC_2	RPL23	0	2.5894		Fibroblast	ID3	0	14.0755		Pre_Macrophage_IPSC	RPS8	6.06214e-12	59.6347		Early_Erythroid_ys	HMGN5	6.93738e-138	3.06989		SK_HSC	H3F3A	2.7257e-06	10.162		LRRN2	0.9324	0.0676	2.62415	8.14595e-06	6.20283e-06	0	0.25	1.26243	1.48234	2.02689	-7.55559	7.35123	0.014692	0.00529134	0.0143153	0.00497218	0.0515509	0.029796	TRUE	MACROPHAGE_PRE_AGM vs MAC	MACROPHAGE_PRE_AGM	MAC	LRRN2
HSPC_2	LDHB	0	2.58636		Fibroblast	IFITM3	0	13.7083		Pre_Macrophage_IPSC	RPS15A	7.29075e-12	56.5754		Early_Erythroid_ys	PSMG1	1.05777e-136	2.68753		SK_HSC	H2AFY	3.75018e-06	2.63703		PLEKHG5	0.9308	0.0692	2.59904	5.30282e-05	3.47278e-05	0	0.25	1.45084	1.47928	2.2357	-4.99334	7.60178	0.146262	0.0969394	0.124694	0.079452	0.499891	0.333768	TRUE	MACROPHAGE_PRE_AGM vs MAC	MACROPHAGE_PRE_AGM	MAC	PLEKHG5
HSPC_2	SET	0	2.58327		Fibroblast	TPM1	0	13.5395		Pre_Macrophage_IPSC	RPL11	2.26474e-13	55.9849		Early_Erythroid_ys	DKC1	3.36193e-134	2.64561		SK_HSC	HNRNPA1P48	3.97174e-06	1.66526		USP18	0.9132	0.0868	2.35335	2.78413e-05	1.36365e-05	0	0.25	1.46612	1.47758	1.62162	-5.43809	8.00175	0.0546241	0.0418484	0.0442645	0.033986	0.15384	0.0982412	FALSE	MACROPHAGE_PRE_AGM vs MAC	MACROPHAGE_PRE_AGM	MAC	USP18
HSPC_2	HNRNPA1	0	2.58231		Fibroblast	BGN	0	13.283		Pre_Macrophage_IPSC	RPL12	1.12249e-11	55.332		Early_Erythroid_ys	SNRPB	1.54808e-132	1.88964		SK_HSC	MTRNR2L12	4.36895e-06	3.45326		C1QC	0.9376	0.0624	2.70976	0.00516799	0.00503384	0	0.25	2.02678	1.47684	3.26601	-5.80325	10.9055	17.5811	22.3472	0.983801	0.530583	52.7443	49.319	TRUE	MACROPHAGE_PRE_AGM vs MAC	MACROPHAGE_PRE_AGM	MAC	C1QC
HSPC_2	RPL10A	0	2.5562		Fibroblast	CXCL12	0	12.9432		Pre_Macrophage_IPSC	RPS4X	2.85267e-12	51.856		Early_Erythroid_ys	NME1	4.31785e-131	2.82629		SK_HSC	CD74	7.72439e-06	19.4641		CCND1	0.9178	0.0822	2.41282	0.000338104	0.000184714	0	0.25	1.46949	1.47528	1.94714	-4.21404	7.31283	0.90589	0.446516	0.487474	0.23027	3.10794	1.64877	FALSE	MACROPHAGE_PRE_AGM vs MAC	MACROPHAGE_PRE_AGM	MAC	CCND1
HSPC_2	IMPDH2	8.77709e-302	2.54762		Fibroblast	RBP1	0	12.7753		Pre_Macrophage_IPSC	RPL26	4.37653e-13	50.5989		Early_Erythroid_ys	GLRX5	5.2247e-130	3.15311		SK_HSC	HIST1H4C	1.08235e-05	-8.92863		ABHD17A	0.9422	0.0578	2.79123	0.000194755	8.30338e-05	0	0.25	1.57473	1.47363	1.33972	-3.77108	8.10594	0.655567	0.259758	0.432191	0.200721	1.90733	0.839866	TRUE	MACROPHAGE_PRE_AGM vs MAC	MACROPHAGE_PRE_AGM	MAC	ABHD17A
HSPC_2	EIF3E	2.18569e-296	2.52323		Fibroblast	DIO3	0	11.2928		Pre_Macrophage_IPSC	RPL29	2.14772e-12	49.1648		Early_Erythroid_ys	LMO2	4.29746e-129	2.93025		SK_HSC	FAM49B	1.57298e-05	2.10573		HTRA1	0.9278	0.0722	2.55338	1.59915e-05	1.59695e-05	0	0.25	1.34548	1.47003	1.99936	-9.13011	9.0205	0.0107365	0.0160726	0.00857035	0.0101642	0.0481636	0.126134	TRUE	MACROPHAGE_PRE_AGM vs MAC	MACROPHAGE_PRE_AGM	MAC	HTRA1
HSPC_2	RPL3	0	2.43833		Fibroblast	EDNRA	0	10.4003		Pre_Macrophage_IPSC	RPLP0	4.84216e-12	48.9884		Early_Erythroid_ys	GMNN	6.70897e-129	2.61121		SK_HSC	HIST1H2AC	2.52606e-05	2.55231		MDFI	0.9304	0.0696	2.59285	2.52931e-05	3.47945e-05	0	0.25	1.18127	1.46845	2.34151	-7.19522	8.93415	0.0562251	0.0525694	0.0478433	0.0349365	0.168848	0.307961	TRUE	MACROPHAGE_PRE_AGM vs MAC	MACROPHAGE_PRE_AGM	MAC	MDFI
HSPC_2	SNRPE	1.11379e-307	2.42942		Fibroblast	ZFP36L1	0	10.2548		Pre_Macrophage_IPSC	RPL23A	4.42916e-12	43.9913		Early_Erythroid_ys	SRM	9.11934e-129	3.27868		SK_HSC	C19orf70	2.88094e-05	1.28119		TAC1	0.9294	0.0706	2.57751	3.55276e-05	3.85932e-05	0	0.25	1.38621	1.4679	2.37773	-6.09277	7.81912	0.00273121	0.0096748	0.00131852	0.00455015	0.0105756	0.109807	TRUE	MACROPHAGE_PRE_AGM vs MAC	MACROPHAGE_PRE_AGM	MAC	TAC1
HSPC_2	SNRPD1	0	2.42797		Fibroblast	MFAP4	0	10.0576		Pre_Macrophage_IPSC	RPL7A	2.6449e-12	42.0392		Early_Erythroid_ys	DCTPP1	1.07029e-128	2.54129		SK_HSC	LINC02573	4.31085e-05	2.59656		MT3	0.9394	0.0606	2.74095	0.000148906	9.91631e-05	0	0.25	1.63106	1.46723	3.05483	-7.52617	10.9654	0.0236391	0.0164131	0.0131852	0.00676315	0.0836564	0.0733205	TRUE	MACROPHAGE_PRE_AGM vs MAC	MACROPHAGE_PRE_AGM	MAC	MT3
HSPC_2	RPS6	0	2.38858		Fibroblast	COL14A1	0	9.97266		Pre_Macrophage_IPSC	RPS5	7.38142e-14	40.4253		Early_Erythroid_ys	GPATCH4	1.13266e-128	2.97071		SK_HSC	SMN2	7.18255e-05	2.91583		VWA5A	0.9112	0.0888	2.32838	6.14675e-05	8.33972e-05	0	0.25	1.34426	1.46436	1.64124	-7.69837	6.75018	0.171407	0.163053	0.149652	0.0683231	0.525019	0.603682	FALSE	MACROPHAGE_PRE_AGM vs MAC	MACROPHAGE_PRE_AGM	MAC	VWA5A
HSPC_2	NAP1L1	4.18172e-297	2.29331		Fibroblast	COL1A2	0	9.93846		Pre_Macrophage_IPSC	RPL10A	1.12384e-12	40.1479		Early_Erythroid_ys	NOP16	3.07196e-128	2.77654		SK_HSC	FAM96B	8.67473e-05	1.23228		FAM177B	0.922	0.078	2.46984	1.57368e-05	8.02892e-06	0	0.25	1.51623	1.46414	1.84459	-4.26527	7.78644	0.0222264	0.00866759	0.0210021	0.00781646	0.078653	0.0322747	FALSE	MACROPHAGE_PRE_AGM vs MAC	MACROPHAGE_PRE_AGM	MAC	FAM177B
HSPC_2	RPS4X	0	2.22473		Fibroblast	POSTN	0	9.89994		Pre_Macrophage_IPSC	RPL6	1.28896e-11	39.3701		Early_Erythroid_ys	MAD2L1	1.55688e-127	2.77897		SK_HSC	FAM96A	0.000115398	1.54154		BEX5	0.9412	0.0588	2.77301	9.70925e-06	2.20533e-05	0	0.25	1.02581	1.46402	2.15861	-7.47325	6.23982	0.00583914	0.00702912	0.0055566	0.00625246	0.0179825	0.167303	TRUE	MACROPHAGE_PRE_AGM vs MAC	MACROPHAGE_PRE_AGM	MAC	BEX5
HSPC_2	PTMA	0	2.21046		Fibroblast	ECM1	0	9.83623		Pre_Macrophage_IPSC	RPS9	7.59344e-13	38.9035		Early_Erythroid_ys	MCM7	6.8528e-127	2.60683		SK_HSC	PRKACB	0.000122251	1.81934		UBE2S	0.9272	0.0728	2.54445	0.000323454	0.000174276	0	0.25	1.41007	1.46019	1.91269	-5.4735	7.39015	1.1905	0.541485	0.449143	0.239622	3.00719	1.61657	TRUE	MACROPHAGE_PRE_AGM vs MAC	MACROPHAGE_PRE_AGM	MAC	UBE2S
HSPC_2	RPS3	0	2.11435		Fibroblast	HGF	0	9.67323		Pre_Macrophage_IPSC	RPL8	6.39645e-12	38.0919		Early_Erythroid_ys	RUVBL1	2.15388e-126	2.77205		SK_HSC	2006-09-01	0.000137966	1.38557		CNTN6	0.9286	0.0714	2.56538	4.05635e-06	5.40445e-06	0	0.25	1.19802	1.45973	1.97201	-7.83776	7.13299	0.00160105	0.00406781	0.00160105	0.00345073	0.00677331	0.0264171	TRUE	MACROPHAGE_PRE_AGM vs MAC	MACROPHAGE_PRE_AGM	MAC	CNTN6
HSPC_2	EEF1B2	0	2.08754		Fibroblast	NGFR	0	9.66232		Pre_Macrophage_IPSC	RPS7	1.674e-12	36.7607		Early_Erythroid_ys	RPL22L1	1.77632e-125	1.89128		SK_HSC	SMIM27	0.000147519	1.75726		CLN3	0.923	0.077	2.48382	9.41093e-05	4.44835e-05	0	0.25	1.40028	1.45906	2.06914	-5.90925	8.1012	0.270576	0.103734	0.212658	0.0881125	0.777994	0.412527	FALSE	MACROPHAGE_PRE_AGM vs MAC	MACROPHAGE_PRE_AGM	MAC	CLN3
HSPC_2	RPL41	0	2.01058		Fibroblast	COLEC10	0	9.65678		Pre_Macrophage_IPSC	RPL36	1.22111e-11	35.0735		Early_Erythroid_ys	RANBP1	2.66492e-125	1.77149		SK_HSC	2007-09-01	0.000155209	1.04289		FOLR2	0.9286	0.0714	2.56538	0.00153246	0.00131623	0	0.25	1.82016	1.45835	2.96585	-6.98573	9.3639	4.80082	4.94531	0.893671	0.491699	15.7284	12.7375	TRUE	MACROPHAGE_PRE_AGM vs MAC	MACROPHAGE_PRE_AGM	MAC	FOLR2
HSPC_2	RPL34	0	1.9258		Fibroblast	IGFBP7	0	8.30313		Pre_Macrophage_IPSC	RPL14	1.40463e-12	34.4545		Early_Erythroid_ys	NASP	3.84367e-125	2.17113		SK_HSC	U2AF1L5	0.000180309	1.61041		ANKH	0.9238	0.0762	2.49513	0.000180739	0.00010657	0	0.25	1.48735	1.4559	2.09741	-5.00714	8.78585	0.414102	0.355683	0.274345	0.186113	1.35852	0.802177	FALSE	MACROPHAGE_PRE_AGM vs MAC	MACROPHAGE_PRE_AGM	MAC	ANKH
ILC_precursor	TRBC1	4.11987e-49	10.5417		HSC	EEF1A1	4.87503e-125	143.309		Promonocyte_IPSC	ACTB	8.37816e-165	97.7442		Embryonic_Erythroid_fliv	RPL10	1.28271e-44	0.380391		SK_MPP	ATP5MD	8.99961e-10	10.5807		AGT	0.9158	0.0842	2.3866	2.77394e-05	1.21688e-05	0	0.25	1.49533	1.45537	1.80987	-5.99112	8.80204	0.0787344	0.0146044	0.0704464	0.0105934	0.237084	0.0532816	FALSE	MACROPHAGE_PRE_AGM vs MAC	MACROPHAGE_PRE_AGM	MAC	AGT
ILC_precursor	LTB	6.03818e-66	8.12677		HSC	RPS12	2.31643e-124	96.3518		Promonocyte_IPSC	CST3	9.13304e-303	77.8901		Embryonic_Erythroid_fliv	RPS13	9.1415e-44	0.447996		SK_MPP	H2AFZ	2.23129e-09	37.7776		LYL1	0.9354	0.0646	2.67276	0.000208896	0.000120693	0	0.25	1.59216	1.45498	2.72038	-6.85039	10.6845	0.702282	0.366645	0.371727	0.197351	2.19968	1.18711	TRUE	MACROPHAGE_PRE_AGM vs MAC	MACROPHAGE_PRE_AGM	MAC	LYL1
ILC_precursor	IL7R	4.11987e-49	7.39119		HSC	RPS3	1.73616e-126	92.0141		Promonocyte_IPSC	S100A4	0	68.54		Embryonic_Erythroid_fliv	RPL18A	5.41182e-43	0.409245		SK_MPP	MINOS1	3.59124e-09	5.02774		LAPTM4B	0.943	0.057	2.80601	9.57565e-05	0.000118992	0	0.25	1.19172	1.4516	2.49199	-7.66272	8.21618	0.359668	0.271118	0.216613	0.109991	0.964294	1.11082	TRUE	MACROPHAGE_PRE_AGM vs MAC	MACROPHAGE_PRE_AGM	MAC	LAPTM4B
ILC_precursor	TOX2	1.06134e-42	7.3656		HSC	RPS18	2.88999e-117	91.4328		Promonocyte_IPSC	SH3BGRL3	3.19118e-270	51.2253		Embryonic_Erythroid_fliv	RPL19	7.44828e-40	0.268036		SK_MPP	H3F3B	1.01671e-08	31.6722		CTHRC1	0.9432	0.0568	2.80974	2.34443e-05	2.7063e-05	0	0.25	1.21633	1.45145	2.63599	-7.68744	9.63668	0.0676209	0.0422669	0.0565078	0.0277371	0.218892	0.21324	TRUE	MACROPHAGE_PRE_AGM vs MAC	MACROPHAGE_PRE_AGM	MAC	CTHRC1
ILC_precursor	CD52	1.57672e-73	7.13578		HSC	RPS3A	4.88856e-136	80.9247		Promonocyte_IPSC	TMSB10	3.00006e-133	48.8064		Embryonic_Erythroid_fliv	RPS19	3.5007e-39	0.38468		SK_MPP	H2AFV	1.04116e-08	8.00818		PTGDS	0.9248	0.0752	2.50943	5.29726e-05	2.97979e-05	0	0.25	1.52843	1.45118	2.24292	-7.74855	9.53374	0.0312676	0.00716389	0.0197777	0.00376282	0.101673	0.0272479	FALSE	MACROPHAGE_PRE_AGM vs MAC	MACROPHAGE_PRE_AGM	MAC	PTGDS
ILC_precursor	IL2RG	7.76726e-65	6.82073		HSC	RPS8	1.21484e-124	80.1265		Promonocyte_IPSC	LGALS1	3.68621e-182	25.1469		Embryonic_Erythroid_fliv	RPLP1	4.99297e-39	0.399937		SK_MPP	C19orf70	3.60449e-08	3.8784		ST3GAL5	0.9474	0.0526	2.89101	0.000153909	6.14888e-05	0	0.25	1.55667	1.45017	1.04871	-1.73133	8.47773	0.458833	0.172969	0.340742	0.140203	1.45558	0.518231	TRUE	MACROPHAGE_PRE_AGM vs MAC	MACROPHAGE_PRE_AGM	MAC	ST3GAL5
ILC_precursor	AREG	5.54312e-39	6.72237		HSC	RPS4X	2.76078e-131	79.2117		Promonocyte_IPSC	CCL2	6.33423e-168	21.7787		Embryonic_Erythroid_fliv	RPL32	6.64604e-38	0.260143		SK_MPP	C8orf59	5.61097e-08	6.03118		TNFSF9	0.9348	0.0652	2.66287	0.000125963	8.35385e-05	0	0.25	1.44485	1.44948	2.65026	-6.83014	10.8808	0.357125	0.243405	0.234413	0.112466	1.15429	0.683367	TRUE	MACROPHAGE_PRE_AGM vs MAC	MACROPHAGE_PRE_AGM	MAC	TNFSF9
ILC_precursor	KIT	3.90351e-39	5.57407		HSC	RPS14	7.01332e-132	78.0432		Promonocyte_IPSC	CYBA	9.30508e-174	19.0146		Embryonic_Erythroid_fliv	RPS12	6.64604e-38	0.335357		SK_MPP	HMGN2	8.16212e-08	41.6603		RP11-403P17.3	0.9374	0.0626	2.70634	2.08962e-06	8.87234e-07	0	0.25	1.32752	1.44912	1.34045	-5.51109	7.39823	0	8.51158e-05	0	8.15693e-05	0	0.000235972	TRUE	MACROPHAGE_PRE_AGM vs MAC	MACROPHAGE_PRE_AGM	MAC	RP11-403P17.3
ILC_precursor	CD44	6.18739e-62	4.52468		HSC	RPL32	2.30981e-128	75.5752		Promonocyte_IPSC	FCN1	0	18.9771		Embryonic_Erythroid_fliv	RPL8	7.13637e-38	0.249869		SK_MPP	ATP5F1E	1.54141e-07	17.5215		IL1RL2	0.929	0.071	2.57143	5.39752e-06	3.03182e-06	0	0.25	1.37743	1.44751	2.20943	-6.34827	8.91107	0.013091	0.00650779	0.0127143	0.00590845	0.044891	0.0193749	TRUE	MACROPHAGE_PRE_AGM vs MAC	MACROPHAGE_PRE_AGM	MAC	IL1RL2
ILC_precursor	MAP3K8	3.32187e-60	4.32011		HSC	RPS23	2.09106e-120	72.6837		Promonocyte_IPSC	S100A11	1.72325e-168	15.6805		Embryonic_Erythroid_fliv	RPL18	3.50237e-37	0.334684		SK_MPP	ATP5MPL	3.1454e-07	10.5916		MAPK13	0.9232	0.0768	2.48664	7.75696e-05	4.39829e-05	0	0.25	1.35253	1.44567	1.72567	-5.7541	7.41655	0.220944	0.0570132	0.182332	0.0459767	0.678534	0.158307	FALSE	MACROPHAGE_PRE_AGM vs MAC	MACROPHAGE_PRE_AGM	MAC	MAPK13
ILC_precursor	SRGN	3.96455e-52	3.86599		HSC	RPL18A	2.55922e-122	66.2778		Promonocyte_IPSC	S100A6	9.5521e-182	15.3467		Embryonic_Erythroid_fliv	YBX1	1.99891e-36	0.857406		SK_MPP	FAM49B	5.35722e-07	2.94459		RCAN1	0.9266	0.0734	2.5356	0.000167655	0.000128884	0	0.25	1.22507	1.43873	2.0624	-6.39187	7.21994	0.567612	0.355442	0.300527	0.13294	1.70953	1.06604	FALSE	MACROPHAGE_PRE_AGM vs MAC	MACROPHAGE_PRE_AGM	MAC	RCAN1
ILC_precursor	PTPRC	7.33216e-46	3.78716		HSC	RPS24	2.57009e-141	65.0404		Promonocyte_IPSC	LST1	4.12353e-263	14.4229		Embryonic_Erythroid_fliv	RPS26	9.17972e-36	0.389667		SK_MPP	H3F3A	6.78621e-07	38.8948		SNX24	0.9022	0.0978	2.22191	0.000108288	4.78041e-05	0	0.25	1.61025	1.43798	1.46257	-3.00987	6.88516	0.354958	0.157875	0.273215	0.122152	1.07924	0.441283	FALSE	MACROPHAGE_PRE_AGM vs MAC	MACROPHAGE_PRE_AGM	MAC	SNX24
ILC_precursor	CREM	9.50079e-40	3.65884		HSC	RPL28	1.00026e-122	63.3846		Promonocyte_IPSC	S100A9	1.03651e-200	13.3791		Embryonic_Erythroid_fliv	ACTB	1.33646e-34	0.286695		SK_MPP	AC004556.1	9.17618e-07	4.20889		TGFBR3	0.9306	0.0694	2.59594	4.35406e-05	2.39916e-05	0	0.25	1.37937	1.43782	1.91278	-5.93783	7.78316	0.127426	0.0608504	0.111697	0.0479556	0.411586	0.185926	TRUE	MACROPHAGE_PRE_AGM vs MAC	MACROPHAGE_PRE_AGM	MAC	TGFBR3
ILC_precursor	2006-09-01	5.81911e-42	3.50743		HSC	RPL19	1.33541e-120	60.1955		Promonocyte_IPSC	FCER1G	7.97429e-169	13.2769		Embryonic_Erythroid_fliv	RPL12	8.02927e-34	0.302079		SK_MPP	ATP5ME	9.96722e-07	7.85379		TRBC1	0.9208	0.0792	2.45327	2.71864e-05	1.51322e-05	0	0.25	1.4663	1.43564	2.07234	-6.50085	7.93503	0.00489734	0.0153882	0.00282539	0.0107317	0.0143568	0.0501097	FALSE	MACROPHAGE_PRE_AGM vs MAC	MACROPHAGE_PRE_AGM	MAC	TRBC1
ILC_precursor	LST1	1.7055e-42	3.33859		HSC	RPL3	4.48153e-115	57.2277		Promonocyte_IPSC	TIMP1	6.87896e-200	12.5907		Embryonic_Erythroid_fliv	RPS3A	1.13217e-33	0.201757		SK_MPP	C9orf16	1.00461e-06	3.86008		CLEC11A	0.9262	0.0738	2.52973	0.000287224	0.000335236	0	0.25	1.34763	1.4299	2.17372	-6.81256	7.07932	0.900521	0.84752	0.510077	0.234824	2.60653	3.08448	FALSE	MACROPHAGE_PRE_AGM vs MAC	MACROPHAGE_PRE_AGM	MAC	CLEC11A
ILC_precursor	ARHGDIB	5.9477e-51	3.2		HSC	RPL11	1.2655e-116	54.3321		Promonocyte_IPSC	TYROBP	1.2728e-152	11.9626		Embryonic_Erythroid_fliv	RPS7	1.07384e-32	0.22067		SK_MPP	MTRNR2L12	1.28264e-06	13.1834		RAPH1	0.9202	0.0798	2.44507	0.000110877	7.07999e-05	0	0.25	1.39989	1.42872	1.79541	-4.47093	8.18401	0.331602	0.184144	0.265587	0.132742	1.12554	0.62625	FALSE	MACROPHAGE_PRE_AGM vs MAC	MACROPHAGE_PRE_AGM	MAC	RAPH1
ILC_precursor	HNRNPA1	2.94897e-50	2.32256		HSC	RPL30	1.09532e-131	46.9791		Promonocyte_IPSC	COTL1	9.09312e-189	10.2385		Embryonic_Erythroid_fliv	RPLP2	3.35654e-32	0.282578		SK_MPP	FAM96B	9.88715e-06	3.03409		GDF15	0.9296	0.0704	2.58056	0.000126633	5.52692e-05	0	0.25	1.3753	1.42685	2.28162	-6.3778	8.37996	0.438402	0.0837004	0.20211	0.0359047	1.26147	0.212051	TRUE	MACROPHAGE_PRE_AGM vs MAC	MACROPHAGE_PRE_AGM	MAC	GDF15
ILC_precursor	PABPC1	2.82301e-62	2.15018		HSC	RPL15	1.46472e-116	46.9055		Promonocyte_IPSC	PFDN5	5.29157e-134	9.14919		Embryonic_Erythroid_fliv	RPL30	3.36278e-32	0.274881		SK_MPP	HIST1H4C	1.23039e-05	57.3474		ASGR2	0.9418	0.0582	2.78391	6.02648e-05	5.18033e-05	0	0.25	1.30256	1.42305	2.56456	-6.24948	10.2117	0.231682	0.149073	0.139386	0.0853108	0.538628	0.476193	TRUE	MACROPHAGE_PRE_AGM vs MAC	MACROPHAGE_PRE_AGM	MAC	ASGR2
ILC_precursor	RPL10A	3.44398e-43	2.07784		HSC	RPL12	6.82029e-120	45.9618		Promonocyte_IPSC	ARPC1B	7.74327e-177	8.67929		Embryonic_Erythroid_fliv	RPL11	1.76689e-30	0.129742		SK_MPP	PTTG1	1.75353e-05	7.14726		MAN1C1	0.9104	0.0896	2.31853	4.53232e-05	2.36765e-05	0	0.25	1.4284	1.42195	1.84271	-5.01341	7.24543	0.119515	0.0781466	0.10906	0.0686813	0.388549	0.21168	FALSE	MACROPHAGE_PRE_AGM vs MAC	MACROPHAGE_PRE_AGM	MAC	MAN1C1
ILC_precursor	RPS18	1.54411e-40	1.94242		HSC	RPL18	1.15149e-119	41.7966		Promonocyte_IPSC	CFD	6.60408e-142	7.89928		Embryonic_Erythroid_fliv	FTH1	1.76689e-30	0.58997		SK_MPP	H2AFY	2.26745e-05	6.7801		GATM	0.866	0.134	1.86605	0.00091036	0.000455649	0	0.25	1.61114	1.42093	1.95809	-3.4925	7.75323	2.52535	1.6089	0.790168	0.450702	8.46719	4.16908	FALSE	MACROPHAGE_PRE_AGM vs MAC	MACROPHAGE_PRE_AGM	MAC	GATM
ILC_precursor	RPS15A	3.54528e-57	1.90293		HSC	RPL10A	4.17495e-123	38.4693		Promonocyte_IPSC	ALOX5AP	5.0835e-148	6.5164		Embryonic_Erythroid_fliv	RPS15	1.23775e-29	0.14451		SK_MPP	CCDC58	2.61496e-05	3.18375		C2orf72	0.9188	0.0812	2.42615	4.98591e-06	2.91072e-06	0	0.25	1.40789	1.4142	1.93081	-7.71978	7.57265	0.00367301	0.00154272	0.00367301	0.00149307	0.012353	0.0106005	FALSE	MACROPHAGE_PRE_AGM vs MAC	MACROPHAGE_PRE_AGM	MAC	C2orf72
ILC_precursor	RPS4X	3.52329e-56	1.9002		HSC	GNB2L1	1.46939e-123	35.1204		Promonocyte_IPSC	CD52	8.26641e-179	6.38362		Embryonic_Erythroid_fliv	RPS16	1.18339e-28	0.254179		SK_MPP	H2AFJ	3.18658e-05	3.3347		PDE9A	0.91	0.09	2.31363	5.04496e-05	2.88252e-05	0	0.25	1.4587	1.41241	1.78023	-5.26584	7.49975	0.126955	0.0592652	0.115464	0.0536406	0.428657	0.243716	FALSE	MACROPHAGE_PRE_AGM vs MAC	MACROPHAGE_PRE_AGM	MAC	PDE9A
ILC_precursor	RPL3	1.92229e-50	1.88266		HSC	RPL5	8.01175e-117	34.5363		Promonocyte_IPSC	MS4A6A	4.23288e-175	6.16854		Embryonic_Erythroid_fliv	RPS14	1.99564e-28	0.13219		SK_MPP	FAM96A	3.18766e-05	3.79786		ARHGAP18	0.9158	0.0842	2.3866	0.000327565	0.000202913	0	0.25	1.29948	1.40931	1.51321	-3.66858	7.95533	1.01052	0.610246	0.558674	0.315141	3.12868	1.8751	FALSE	MACROPHAGE_PRE_AGM vs MAC	MACROPHAGE_PRE_AGM	MAC	ARHGAP18
ILC_precursor	PTMA	2.07434e-42	1.87544		HSC	HNRNPA1	3.7183e-128	32.5075		Promonocyte_IPSC	CLEC10A	4.37196e-162	5.87965		Embryonic_Erythroid_fliv	NACA	2.02666e-28	0.259564		SK_MPP	2002-09-01	3.43147e-05	2.93063		SYNC	0.9382	0.0618	2.72006	3.1404e-05	3.61622e-05	0	0.25	1.17933	1.40886	2.20711	-6.30223	8.06054	0.0974765	0.0467426	0.0877755	0.0414833	0.293824	0.348837	TRUE	MACROPHAGE_PRE_AGM vs MAC	MACROPHAGE_PRE_AGM	MAC	SYNC
ILC_precursor	HNRNPC	8.22839e-39	1.80315		HSC	NPM1	7.13553e-131	27.3516		Promonocyte_IPSC	S100A10	4.53303e-202	5.65163		Embryonic_Erythroid_fliv	RPL7A	1.00483e-27	0.1436		SK_MPP	2005-03-01	4.82349e-05	2.98217		PRDM1	0.9156	0.0844	2.38401	0.000260206	0.000150931	0	0.25	1.50187	1.4074	1.96875	-4.56233	7.79037	0.895252	0.493936	0.428141	0.230107	2.80231	1.41099	FALSE	MACROPHAGE_PRE_AGM vs MAC	MACROPHAGE_PRE_AGM	MAC	PRDM1
ILC_precursor	EEF1A1	6.48907e-54	1.75316		HSC	RPL24	6.30175e-118	25.4757		Promonocyte_IPSC	SPI1	7.45214e-148	5.6345		Embryonic_Erythroid_fliv	RPLP0	2.06022e-27	0.247668		SK_MPP	SARAF	6.25769e-05	4.05028		PDGFB	0.9358	0.0642	2.6794	3.55266e-05	2.55209e-05	0	0.25	1.28867	1.40721	2.06888	-6.02862	6.9729	0.0939918	0.0484768	0.0788284	0.0390752	0.315852	0.184839	TRUE	MACROPHAGE_PRE_AGM vs MAC	MACROPHAGE_PRE_AGM	MAC	PDGFB
ILC_precursor	RPL10	6.48907e-54	1.72304		HSC	NACA	5.32896e-114	22.3445		Promonocyte_IPSC	C1orf162	1.44756e-302	5.6317		Embryonic_Erythroid_fliv	RPS6	1.89417e-26	0.131136		SK_MPP	FOPNL	6.54804e-05	2.71893		RPL13A	0.9174	0.0826	2.40753	0.015806	0.0109036	0	0.25	1.37593	1.40642	1.80558	-4.46259	7.86584	52.2257	29.1878	0.999717	0.947508	153.974	119.654	FALSE	MACROPHAGE_PRE_AGM vs MAC	MACROPHAGE_PRE_AGM	MAC	RPL13A
ILC_precursor	RPL4	7.56243e-46	1.64176		HSC	EEF2	1.59948e-134	20.8228		Promonocyte_IPSC	ITGB2	1.47879e-152	5.62134		Embryonic_Erythroid_fliv	RPS5	2.33189e-26	0.170427		SK_MPP	ATP5MF	6.83437e-05	6.74761		OSMR	0.9252	0.0748	2.51519	5.3271e-06	2.36521e-06	0	0.25	1.38622	1.40175	1.53368	-4.81076	7.81576	0.00574496	0.00184772	0.00517988	0.00174133	0.0173134	0.00762266	FALSE	MACROPHAGE_PRE_AGM vs MAC	MACROPHAGE_PRE_AGM	MAC	OSMR
ILC_precursor	RPSA	1.63035e-57	1.64039		HSC	ARHGDIB	5.0386e-130	11.8638		Promonocyte_IPSC	LSP1	2.21205e-181	5.57916		Embryonic_Erythroid_fliv	RPS8	2.39125e-26	0.0507409		SK_MPP	NARS	7.17327e-05	2.10764		IL3	0.9162	0.0838	2.3918	5.32024e-06	1.56487e-05	0	0.25	1.18731	1.39867	2.16734	-9.97077	8.10945	9.41797e-05	0.00909319	9.41797e-05	0.00115616	0.000223492	0.0346472	FALSE	MACROPHAGE_PRE_AGM vs MAC	MACROPHAGE_PRE_AGM	MAC	IL3
ILC_precursor	RPS3A	3.51472e-56	1.63967		HSC	ZFAS1	1.2891e-151	10.667		Promonocyte_IPSC	EMP3	2.08932e-180	5.42084		Embryonic_Erythroid_fliv	HBG2	2.82131e-25	2.4004		SK_MPP	HMGB2	7.91083e-05	25.798		RASA1	0.919	0.081	2.42884	0.000125221	5.30737e-05	0	0.25	1.40751	1.39859	1.17226	-2.93406	7.47753	0.375299	0.159772	0.286024	0.132277	1.1964	0.532327	FALSE	MACROPHAGE_PRE_AGM vs MAC	MACROPHAGE_PRE_AGM	MAC	RASA1
Immature_EC	CLDN5	0	6.67405		Hepatocyte	SERPINA1	0	inf							Endoderm_ys	TTR	0	4.83252		SP_HSC	EIF3C	1.85194e-56	5.38408		RHBDF2	0.894	0.106	2.13227	0.00014578	7.38056e-05	0	0.25	1.58397	1.39512	1.67544	-3.21827	7.52285	0.41457	0.211285	0.315973	0.164146	1.31859	0.670289	FALSE	MACROPHAGE_PRE_AGM vs MAC	MACROPHAGE_PRE_AGM	MAC	RHBDF2
Immature_EC	RAMP2	0	6.44707		Hepatocyte	ALB	0	inf							Endoderm_ys	APOC1	0	4.77032		SP_HSC	EIF3CL	1.75908e-52	5.33126		MMD	0.911	0.089	2.32591	0.000289623	0.00013837	0	0.25	1.38471	1.39481	1.6179	-3.95543	6.8349	0.884606	0.390251	0.476267	0.240019	2.71774	1.24149	FALSE	MACROPHAGE_PRE_AGM vs MAC	MACROPHAGE_PRE_AGM	MAC	MMD
Immature_EC	PLVAP	0	5.99665		Hepatocyte	AFP	0	inf							Endoderm_ys	VTN	0	5.71551		SP_HSC	AC084033.3	1.26873e-40	6.82864		LINC01272	0.941	0.059	2.76941	1.10411e-06	1.47465e-06	0	0.25	1.23696	1.3947	2.02857	-9.3147	7.59214	0	0.00161365	0	0.00101784	0	0.00530699	TRUE	MACROPHAGE_PRE_AGM vs MAC	MACROPHAGE_PRE_AGM	MAC	LINC01272
Immature_EC	KDR	0	5.96922		Hepatocyte	APOA2	0	926.074							Endoderm_ys	RBP4	0	5.93804		SP_HSC	HSPA1A	7.68578e-39	41.8756		SPRED1	0.9072	0.0928	2.27992	0.000195377	9.94363e-05	0	0.25	1.43447	1.39453	1.82003	-4.36842	7.60886	0.606314	0.319169	0.397815	0.210754	2.05925	0.982577	FALSE	MACROPHAGE_PRE_AGM vs MAC	MACROPHAGE_PRE_AGM	MAC	SPRED1
Immature_EC	APLNR	0	5.87911		Hepatocyte	APOA1	0	672.879							Endoderm_ys	APOM	0	5.66822		SP_HSC	ATP5MD	1.53216e-38	5.17063		FTL	0.9074	0.0926	2.28229	0.114861	0.0574124	0	0.25	1.53413	1.39428	1.73365	-3.36641	7.76158	463.989	300.583	0.999906	0.975653	1385.85	711.186	FALSE	MACROPHAGE_PRE_AGM vs MAC	MACROPHAGE_PRE_AGM	MAC	FTL
Immature_EC	MADCAM1	0	5.63828		Hepatocyte	MT1G	0	340.116							Endoderm_ys	APOE	0	4.5452		SP_HSC	U2AF1	2.12299e-38	4.12516		LTC4S	0.921	0.079	2.45601	0.000241342	0.000154788	0	0.25	1.97203	1.39227	2.75008	-5.51738	12.6207	0.780446	0.493411	0.470522	0.279985	2.54112	1.66403	FALSE	MACROPHAGE_PRE_AGM vs MAC	MACROPHAGE_PRE_AGM	MAC	LTC4S
Immature_EC	S100A16	0	5.55058		Hepatocyte	AHSG	0	282.211							Endoderm_ys	APOC3	0	5.4096		SP_HSC	ATP5MPL	4.03236e-38	8.0508		SNX8	0.8982	0.1018	2.17738	0.000174299	7.82971e-05	0	0.25	1.54458	1.39071	1.33274	-2.78835	6.8582	0.576648	0.292035	0.398003	0.209601	1.72066	0.806086	FALSE	MACROPHAGE_PRE_AGM vs MAC	MACROPHAGE_PRE_AGM	MAC	SNX8
Immature_EC	CDH5	0	5.44335		Hepatocyte	TTR	0	205.177							Endoderm_ys	APOA2	0	4.77161		SP_HSC	H3F3B	4.17762e-38	18.0274		CBARP	0.905	0.095	2.25406	1.02104e-05	6.11153e-06	0	0.25	1.46104	1.39026	1.86752	-5.20854	7.50091	0.0124317	0.00639075	0.0119608	0.00560345	0.0427084	0.0325696	FALSE	MACROPHAGE_PRE_AGM vs MAC	MACROPHAGE_PRE_AGM	MAC	CBARP
Immature_EC	ESAM	0	5.38108		Hepatocyte	AMBP	0	146.569							Endoderm_ys	APOA4	0	6.88832		SP_HSC	U2AF1L5	4.74174e-37	4.49921		MAFF	0.928	0.072	2.55637	0.000221985	0.000170194	0	0.25	1.38822	1.38978	2.24551	-6.45245	7.96292	0.718006	0.505646	0.429083	0.213875	2.31438	1.55463	TRUE	MACROPHAGE_PRE_AGM vs MAC	MACROPHAGE_PRE_AGM	MAC	MAFF
Immature_EC	TIE1	0	5.19731		Hepatocyte	APOC3	0	146.532							Endoderm_ys	APOA1	0	5.1099		SP_HSC	HNRNPA1P48	1.21814e-36	5.43198		TMEM63B	0.911	0.089	2.32591	7.0659e-05	3.43673e-05	0	0.25	1.29283	1.38509	1.26688	-3.09938	5.75336	0.208984	0.099734	0.182332	0.0876054	0.687841	0.326672	FALSE	MACROPHAGE_PRE_AGM vs MAC	MACROPHAGE_PRE_AGM	MAC	TMEM63B
Immature_EC	TM4SF1	0	5.19345		Hepatocyte	MT2A	0	144.42							Endoderm_ys	FGB	0	5.99648		SP_HSC	C8orf59	5.07541e-33	3.83192		RPPH1	0.9218	0.0782	2.46706	3.42412e-06	2.15202e-06	0	0.25	1.27741	1.38263	1.94403	-10.7282	8.57634	0	0.00309253	0	0.00168104	0	0.00697951	FALSE	MACROPHAGE_PRE_AGM vs MAC	MACROPHAGE_PRE_AGM	MAC	RPPH1
Immature_EC	CALCRL	0	5.10366		Hepatocyte	RBP4	0	141.152							Endoderm_ys	SERPINA1	0	5.06593		SP_HSC	HIST2H2AA3	7.184e-33	5.38344		LIPH	0.922	0.078	2.46984	8.19181e-06	4.94009e-06	0	0.25	1.33649	1.38211	1.47339	-4.80676	7.13897	0.00197777	0.00170586	0.00197777	0.00130865	0.00623745	0.00505159	FALSE	MACROPHAGE_PRE_AGM vs MAC	MACROPHAGE_PRE_AGM	MAC	LIPH
Immature_EC	GNG11	0	5.10016		Hepatocyte	FGB	0	129.884							Endoderm_ys	AHSG	0	5.44874		SP_HSC	HIST2H2AA4	6.77566e-32	5.0303		NDUFA4L2	0.9352	0.0648	2.66945	1.77842e-05	1.90844e-05	0	0.25	1.12294	1.37868	2.09885	-7.22044	8.26177	0.00612168	0.00617442	0.00423809	0.00501828	0.0189036	0.0304195	TRUE	MACROPHAGE_PRE_AGM vs MAC	MACROPHAGE_PRE_AGM	MAC	NDUFA4L2
Immature_EC	CD34	0	4.90567		Hepatocyte	FABP1	0	120.696							Endoderm_ys	LGALS3	0	5.43376		SP_HSC	HSPA1B	6.89792e-32	25.2635		CD1C	0.9444	0.0556	2.83237	0.000105759	0.000105499	0	0.25	1.57958	1.37528	3.55019	-8.99974	15.6635	0.453096	0.386892	0.198531	0.111221	1.13452	0.919699	TRUE	MACROPHAGE_PRE_AGM vs MAC	MACROPHAGE_PRE_AGM	MAC	CD1C
Immature_EC	ARHGAP29	0	4.79828		Hepatocyte	TF	0	100.483							Endoderm_ys	AFP	0	4.96889		SP_HSC	HNRNPA1L2	2.28664e-29	6.18679		B3GNT7	0.9224	0.0776	2.47541	3.58458e-05	1.72132e-05	0	0.25	1.48436	1.37418	1.46697	-4.10533	6.79061	0.08787	0.0391673	0.0766623	0.0327944	0.284002	0.105782	FALSE	MACROPHAGE_PRE_AGM vs MAC	MACROPHAGE_PRE_AGM	MAC	B3GNT7
Immature_EC	VAMP5	0	4.65427		Hepatocyte	APOB	0	91.5172							Endoderm_ys	GSTA2	0	6.8356		SP_HSC	BOLA2B	3.51303e-28	3.45571		CEBPA	0.916	0.084	2.3892	0.000232435	0.000106585	0	0.25	1.5829	1.36998	2.11553	-4.90528	8.8988	0.676289	0.297131	0.401017	0.198866	2.11613	0.951281	FALSE	MACROPHAGE_PRE_AGM vs MAC	MACROPHAGE_PRE_AGM	MAC	CEBPA
Immature_EC	ICAM2	0	4.60762		Hepatocyte	IGF2	0	89.8651							Endoderm_ys	FGG	0	6.01678		SP_HSC	C6orf48	1.04267e-27	5.47032		PTMS	0.9096	0.0904	2.30876	0.000493603	0.000275569	0	0.25	1.34469	1.3689	1.78212	-4.25684	7.8799	1.49863	0.643226	0.641081	0.314357	5.03745	2.64738	FALSE	MACROPHAGE_PRE_AGM vs MAC	MACROPHAGE_PRE_AGM	MAC	PTMS
Immature_EC	PECAM1	0	4.58765		Hepatocyte	VTN	0	86.8879							Endoderm_ys	SPINK1	0	5.9712		SP_HSC	2006-09-01	3.26596e-27	3.36021		SFMBT2	0.9272	0.0728	2.54445	0.000166646	0.000122327	0	0.25	1.2633	1.36743	2.06908	-4.99648	8.34538	0.470795	0.313455	0.32605	0.184563	1.5748	1.09948	FALSE	MACROPHAGE_PRE_AGM vs MAC	MACROPHAGE_PRE_AGM	MAC	SFMBT2
Immature_EC	EFNA1	0	4.57985		Hepatocyte	APOE	0	70.4792							Endoderm_ys	GPC3	0	4.58883		SP_HSC	DARS	9.9682e-27	2.65142		BATF3	0.9128	0.0872	2.34831	9.24823e-05	4.96978e-05	0	0.25	1.38481	1.36639	1.58316	-5.71285	6.99863	0.243171	0.12501	0.186476	0.0839525	0.712745	0.34287	FALSE	MACROPHAGE_PRE_AGM vs MAC	MACROPHAGE_PRE_AGM	MAC	BATF3
Immature_EC	PLK2	0	4.57663		Hepatocyte	APOC1	0	67.3185							Endoderm_ys	FABP1	0	5.28308		SP_HSC	H2AFY	1.44161e-26	5.63447		PHLDA1	0.9274	0.0726	2.54742	0.000465119	0.000219777	0	0.25	1.38819	1.36496	2.18784	-5.13078	7.95709	1.49639	0.496429	0.490488	0.188492	4.46226	1.58216	TRUE	MACROPHAGE_PRE_AGM vs MAC	MACROPHAGE_PRE_AGM	MAC	PHLDA1
Immature_EC	PRCP	0	4.55498		Hepatocyte	APOH	0	62.3252							Endoderm_ys	MGST1	0	4.8659		SP_HSC	H2AFV	4.35114e-26	3.60161		CTSL	0.9308	0.0692	2.59904	0.000849459	0.000822554	0	0.25	1.46923	1.36376	2.53693	-5.55719	8.42408	2.64552	3.85343	0.781409	0.442449	8.10458	7.88132	TRUE	MACROPHAGE_PRE_AGM vs MAC	MACROPHAGE_PRE_AGM	MAC	CTSL
Immature_EC	FLT1	0	4.48075		Hepatocyte	MT1E	0	61.8005							Endoderm_ys	SMLR1	0	5.96555		SP_HSC	ATP5F1E	2.18105e-25	11.5458		SLC5A11	0.9184	0.0816	2.4208	4.80386e-06	2.2238e-06	0	0.25	1.41187	1.36312	1.29959	-3.61636	7.41548	0.00122434	0.00027308	0.00122434	0.000269533	0.00491786	0.00126992	FALSE	MACROPHAGE_PRE_AGM vs MAC	MACROPHAGE_PRE_AGM	MAC	SLC5A11
Immature_EC	CD320	0	4.4703		Hepatocyte	FGG	0	54.3248							Endoderm_ys	TF	0	4.42715		SP_HSC	H3F3A	6.57202e-25	19.2731		SLC17A5	0.914	0.086	2.36348	0.000121376	5.29734e-05	0	0.25	1.37071	1.36116	1.07997	-2.37699	7.55236	0.388955	0.16017	0.299021	0.132667	1.25955	0.505183	FALSE	MACROPHAGE_PRE_AGM vs MAC	MACROPHAGE_PRE_AGM	MAC	SLC17A5
Immature_EC	ID3	0	4.43189		Hepatocyte	MT1X	0	50.7742							Endoderm_ys	LGALS2	0	6.33723		SP_HSC	HBG1	1.02449e-23	6.4614		ALOX5AP	0.9152	0.0848	2.37885	0.000568795	0.000417344	0	0.25	1.74211	1.35995	2.50942	-5.70266	9.54242	1.64254	0.960404	0.629685	0.315013	5.19986	3.8313	FALSE	MACROPHAGE_PRE_AGM vs MAC	MACROPHAGE_PRE_AGM	MAC	ALOX5AP
Immature_EC	MARCKSL1	0	4.41949		Hepatocyte	GPC3	0	45.5836							Endoderm_ys	ACAA1	0	3.51802		SP_HSC	2007-09-01	2.86372e-23	2.70517		PTENP1-AS	0.9384	0.0616	2.72351	2.90588e-06	3.42627e-06	0	0.25	1.07085	1.35877	2.4006	-6.5994	7.56069	0.00131852	0.0018087	0.00131852	0.00174133	0.00361211	0.0184188	TRUE	MACROPHAGE_PRE_AGM vs MAC	MACROPHAGE_PRE_AGM	MAC	PTENP1-AS
Immature_EC	TIMP3	0	4.38703		Hepatocyte	APOM	0	41.8646							Endoderm_ys	TMEM141	0	2.81367		SP_HSC	QARS	3.17378e-23	2.38757		RP11-386I14.4	0.916	0.084	2.3892	4.19423e-06	3.88575e-06	0	0.25	1.29518	1.35723	1.55525	-8.4947	6.04579	0	0.00403589	0	0.00236551	0	0.0107823	FALSE	MACROPHAGE_PRE_AGM vs MAC	MACROPHAGE_PRE_AGM	MAC	RP11-386I14.4
Immature_EC	CAV1	0	4.36186		Hepatocyte	AGT	0	41.4093							Endoderm_ys	PRAP1	0	5.70395		SP_HSC	C9orf16	3.36933e-23	2.86421		MAMDC4	0.9148	0.0852	2.3737	1.42871e-05	7.2579e-06	0	0.25	1.24803	1.35654	1.27838	-4.27475	5.95202	0.0386135	0.0124269	0.0375777	0.0113346	0.118051	0.048548	FALSE	MACROPHAGE_PRE_AGM vs MAC	MACROPHAGE_PRE_AGM	MAC	MAMDC4
Immature_EC	CRIP2	0	4.31322		Hepatocyte	MT1F	0	39.939							Endoderm_ys	LY6E	0	3.10335		SP_HSC	H2AFZ	1.6652e-22	8.29798		TRIB3	0.9108	0.0892	2.32344	3.67179e-05	1.53964e-05	0	0.25	1.35524	1.35312	1.44366	-3.76964	7.50586	0.068657	0.0242118	0.0523639	0.0210236	0.19283	0.0810304	FALSE	MACROPHAGE_PRE_AGM vs MAC	MACROPHAGE_PRE_AGM	MAC	TRIB3
Immature_EC	NPDC1	0	4.25986		Hepatocyte	SERPINA6	0	39.2732							Endoderm_ys	FKBP11	0	4.81017		SP_HSC	CD37	4.93866e-22	5.85825		LINC01116	0.9136	0.0864	2.35841	1.10606e-05	9.20352e-06	0	0.25	1.19487	1.35248	1.69138	-5.57359	7.11061	0.024675	0.0139306	0.0237333	0.0127815	0.0799781	0.0708997	FALSE	MACROPHAGE_PRE_AGM vs MAC	MACROPHAGE_PRE_AGM	MAC	LINC01116
Immature_EC	CD93	0	3.87613		Hepatocyte	ITIH2	0	33.0964							Endoderm_ys	MSMO1	0	4.34377		SP_HSC	PLAC8	9.74794e-22	6.90215		COX6B2	0.9262	0.0738	2.52973	5.00259e-06	2.71649e-06	0	0.25	1.24529	1.34947	1.22807	-3.45879	6.09235	0.00329629	0.000851155	0.00310793	0.000836971	0.0104396	0.00541721	FALSE	MACROPHAGE_PRE_AGM vs MAC	MACROPHAGE_PRE_AGM	MAC	COX6B2
LMPP	SPINK2	1.41126e-93	6.83883		ILC_precursor	HSPB1	2.90256e-205	59.9736							Endothelium_fliv	CRHBP	0	7.61741		SP_MPP	H2AFZ	3.49697e-32	66.9659		SUCNR1	0.9152	0.0848	2.37885	0.000115586	7.1703e-05	0	0.25	1.46682	1.34602	1.94399	-3.66869	9.10889	0.269635	0.234114	0.194858	0.128603	0.762677	0.447314	FALSE	MACROPHAGE_PRE_AGM vs MAC	MACROPHAGE_PRE_AGM	MAC	SUCNR1
LMPP	SMIM24	1.31621e-89	6.24422		ILC_precursor	LTB	0	42.0226							Endothelium_fliv	OIT3	0	7.77086		SP_MPP	U2AF1L5	5.87539e-31	10.0294		HTR7	0.909	0.091	2.30149	6.36997e-06	3.82991e-06	0	0.25	1.39853	1.34437	1.77633	-4.46444	8.16739	0.0126201	0.0053871	0.012055	0.00512113	0.0370413	0.0187958	FALSE	MACROPHAGE_PRE_AGM vs MAC	MACROPHAGE_PRE_AGM	MAC	HTR7
LMPP	CD52	2.01907e-87	5.56979		ILC_precursor	RPS27	1.60478e-130	37.7227							Endothelium_fliv	FGF23	0	7.57325		SP_MPP	U2AF1	9.3029e-31	8.70987		CD200R1	0.9004	0.0996	2.20168	0.000177622	0.000101529	0	0.25	1.43668	1.34393	1.73738	-4.35196	7.89227	0.468346	0.275405	0.340083	0.190617	1.5794	0.833032	FALSE	MACROPHAGE_PRE_AGM vs MAC	MACROPHAGE_PRE_AGM	MAC	CD200R1
LMPP	HOPX	2.25788e-82	5.19934		ILC_precursor	CD52	0	32.4002							Endothelium_fliv	FCN3	0	7.09721		SP_MPP	H3F3B	9.25451e-30	56.5821		C1QB	0.947	0.053	2.88301	0.00344904	0.00429385	0	0.25	1.50851	1.34333	3.04475	-5.90789	9.20079	11.3724	20.9174	0.951968	0.51761	33.461	41.7101	TRUE	MACROPHAGE_PRE_AGM vs MAC	MACROPHAGE_PRE_AGM	MAC	C1QB
LMPP	CYTL1	1.07415e-69	4.91989		ILC_precursor	RPS29	8.05328e-120	28.1574							Endothelium_fliv	ACP5	0	5.83458		SP_MPP	EIF3C	1.04429e-29	8.66746		TFAP2C	0.9174	0.0826	2.40753	2.09997e-05	1.53801e-05	0	0.25	1.31509	1.34265	1.80626	-5.19431	8.25354	0.0129026	0.0073483	0.0119608	0.00630211	0.0441999	0.052966	FALSE	MACROPHAGE_PRE_AGM vs MAC	MACROPHAGE_PRE_AGM	MAC	TFAP2C
LMPP	CD34	2.35983e-78	4.88524		ILC_precursor	LST1	5.30754e-281	20.3588							Endothelium_fliv	CLEC1B	0	6.80473		SP_MPP	EIF3CL	1.99753e-29	9.11744		CACNA2D4	0.9152	0.0848	2.37885	5.8269e-05	3.1099e-05	0	0.25	1.36668	1.33641	1.71378	-3.3896	8.80825	0.236484	0.100972	0.18026	0.0841653	0.662992	0.31813	FALSE	MACROPHAGE_PRE_AGM vs MAC	MACROPHAGE_PRE_AGM	MAC	CACNA2D4
LMPP	ITM2A	1.0033e-76	4.43828		ILC_precursor	RPL13A	8.46488e-100	19.9069							Endothelium_fliv	MARCKSL1	0	3.14023		SP_MPP	H2AFV	5.51578e-29	13.8877		PDCD1	0.912	0.088	2.3383	1.46696e-05	8.66111e-06	0	0.25	1.45101	1.33581	1.94688	-4.61739	8.94642	0.0326803	0.0124127	0.0293841	0.0102919	0.0940214	0.0331966	FALSE	MACROPHAGE_PRE_AGM vs MAC	MACROPHAGE_PRE_AGM	MAC	PDCD1
LMPP	CD44	9.133e-69	3.73097		ILC_precursor	IL7R	0	18.8723							Endothelium_fliv	TM4SF1	0	5.93035		SP_MPP	ATP5MD	2.76865e-28	14.6587		LRRC4	0.929	0.071	2.57143	9.19303e-05	5.23933e-05	0	0.25	1.24012	1.33561	1.94123	-5.36264	7.2179	0.241853	0.13894	0.19288	0.105043	0.786658	0.413537	TRUE	MACROPHAGE_PRE_AGM vs MAC	MACROPHAGE_PRE_AGM	MAC	LRRC4
LMPP	ARHGDIB	1.01084e-71	3.26485		ILC_precursor	KLRB1	4.28851e-277	15.9679							Endothelium_fliv	RAMP2	0	4.87182		SP_MPP	ATP5MPL	2.01796e-27	17.7324		CAPN3	0.9234	0.0766	2.48947	1.85278e-05	1.04115e-05	0	0.25	1.24702	1.33517	1.72486	-4.56583	6.45543	0.0370125	0.0114338	0.0339047	0.0106643	0.103256	0.0491917	FALSE	MACROPHAGE_PRE_AGM vs MAC	MACROPHAGE_PRE_AGM	MAC	CAPN3
LMPP	FXYD5	2.97695e-68	3.04515		ILC_precursor	RPL31	1.63009e-96	15.4624							Endothelium_fliv	PRCP	0	3.9018		SP_MPP	HIST1H4C	1.84144e-26	163.601		UAP1L1	0.9072	0.0928	2.27992	4.57882e-05	2.30244e-05	0	0.25	1.50505	1.33411	1.85959	-4.54807	9.10575	0.153419	0.0757847	0.133924	0.0671918	0.494849	0.222729	FALSE	MACROPHAGE_PRE_AGM vs MAC	MACROPHAGE_PRE_AGM	MAC	UAP1L1
LMPP	HMGA1	1.208e-68	2.85694		ILC_precursor	TRBC1	0	15.0219							Endothelium_fliv	KDR	0	5.84376		SP_MPP	BOLA2B	2.95405e-26	7.98262		RGL1	0.8976	0.1024	2.17084	0.000262265	0.0001735	0	0.25	1.44683	1.3339	1.98026	-5.44557	7.32558	0.836762	0.660645	0.520343	0.311609	2.75656	1.76133	FALSE	MACROPHAGE_PRE_AGM vs MAC	MACROPHAGE_PRE_AGM	MAC	RGL1
LMPP	NPM1	3.50631e-75	2.64602		ILC_precursor	ID2	9.67243e-124	10.4808							Endothelium_fliv	S100A16	0	4.94373		SP_MPP	ATP5F1E	1.24974e-25	31.1115		BCYRN1	0.9218	0.0782	2.46706	2.25256e-06	1.25514e-06	0	0.25	1.33289	1.33385	1.23728	-6.30774	6.86158	0	0.000255347	0	0.00014186	0	0.000550669	FALSE	MACROPHAGE_PRE_AGM vs MAC	MACROPHAGE_PRE_AGM	MAC	BCYRN1
LMPP	HNRNPA1	4.22974e-78	2.61995		ILC_precursor	RPS17	1.9285e-91	10.2783							Endothelium_fliv	PLVAP	0	4.89563		SP_MPP	FAM96B	7.43475e-25	5.68159		OLFML3	0.9306	0.0694	2.59594	6.20686e-05	5.87925e-05	0	0.25	1.30197	1.33259	2.21554	-6.83256	10.0695	0.11085	0.0920914	0.0884347	0.0525129	0.349767	0.386479	TRUE	MACROPHAGE_PRE_AGM vs MAC	MACROPHAGE_PRE_AGM	MAC	OLFML3
LMPP	RPS18	3.50631e-75	2.44241		ILC_precursor	RPL17	1.08233e-160	8.97858							Endothelium_fliv	CAV1	0	5.2826		SP_MPP	H2AFX	5.63349e-24	8.51918		MYO1E	0.9234	0.0766	2.48947	5.71109e-05	4.51927e-05	0	0.25	1.19104	1.32697	1.73867	-3.53706	8.15849	0.163873	0.12108	0.143059	0.0880416	0.508336	0.358258	FALSE	MACROPHAGE_PRE_AGM vs MAC	MACROPHAGE_PRE_AGM	MAC	MYO1E
LMPP	RPL10A	9.133e-69	2.40715		ILC_precursor	RPS10	8.72429e-128	8.65448							Endothelium_fliv	GNG11	0	3.94904		SP_MPP	2007-09-01	6.32345e-24	7.84822		PI4K2A	0.9042	0.0958	2.24479	7.0222e-05	4.019e-05	0	0.25	1.30142	1.32641	1.4689	-4.45346	7.32883	0.222922	0.131347	0.193257	0.109955	0.71362	0.404436	FALSE	MACROPHAGE_PRE_AGM vs MAC	MACROPHAGE_PRE_AGM	MAC	PI4K2A
LMPP	EEF1B2	1.52179e-84	2.36928		ILC_precursor	RPL36A	1.25979e-113	8.63823							Endothelium_fliv	LDB2	0	4.36885		SP_MPP	ATP5ME	1.14136e-23	12.0419		CPEB4	0.914	0.086	2.36348	0.000259492	0.000129165	0	0.25	1.29484	1.32448	1.62794	-4.31807	6.58096	0.803991	0.436029	0.472123	0.259209	2.63763	1.27947	FALSE	MACROPHAGE_PRE_AGM vs MAC	MACROPHAGE_PRE_AGM	MAC	CPEB4
LMPP	RPS3	2.66726e-91	2.24972		ILC_precursor	RGS2	6.99274e-180	8.44856							Endothelium_fliv	IFITM3	0	2.62834		SP_MPP	ATP5MF	4.97413e-23	12.7251		CA3	0.921	0.079	2.45601	3.82546e-05	2.69461e-05	0	0.25	1.21257	1.32388	1.88966	-7.50439	6.7946	0.00480316	0.00519205	0.00254285	0.00328405	0.00984176	0.0359513	FALSE	MACROPHAGE_PRE_AGM vs MAC	MACROPHAGE_PRE_AGM	MAC	CA3
LMPP	RPL3	4.07939e-75	2.24888		ILC_precursor	SRGN	1.26611e-108	8.43724							Endothelium_fliv	CLDN5	0	5.70579		SP_MPP	H2AFY	1.08562e-22	16.514		PHGDH	0.9454	0.0546	2.85157	0.00010621	0.000138319	0	0.25	0.922246	1.32244	2.17558	-5.57342	6.80647	0.201168	0.235163	0.121115	0.125886	0.515738	1.2252	TRUE	MACROPHAGE_PRE_AGM vs MAC	MACROPHAGE_PRE_AGM	MAC	PHGDH
LMPP	RPS6	5.46292e-80	2.21153		ILC_precursor	AREG	4.94138e-139	8.34809							Endothelium_fliv	AKAP12	0	3.92852		SP_MPP	MINOS1	1.20135e-22	6.91665		CLIC3	0.9178	0.0822	2.41282	2.56568e-05	1.5901e-05	0	0.25	1.26558	1.32179	1.90198	-7.64079	7.51837	0.0349406	0.01553	0.029855	0.0110012	0.104132	0.0442685	FALSE	MACROPHAGE_PRE_AGM vs MAC	MACROPHAGE_PRE_AGM	MAC	CLIC3
LMPP	RPS4X	9.37407e-84	2.19709		ILC_precursor	TRAC	2.76143e-174	8.09646							Endothelium_fliv	STAB2	0	6.35838		SP_MPP	H3F3A	1.32711e-22	52.6738		DEXI	0.9132	0.0868	2.35335	8.33289e-05	4.3488e-05	0	0.25	1.38765	1.32119	1.68754	-4.00921	7.13287	0.242324	0.114821	0.196647	0.097266	0.757461	0.386735	FALSE	MACROPHAGE_PRE_AGM vs MAC	MACROPHAGE_PRE_AGM	MAC	DEXI
LMPP	RPS3A	4.85199e-86	1.97309		ILC_precursor	IL4I1	6.50181e-187	8.06198							Endothelium_fliv	PLPP3	0	5.10012		SP_MPP	HMGB1	1.93901e-22	77.3101		PKIB	0.9126	0.0874	2.3458	0.000182361	9.76882e-05	0	0.25	1.47841	1.31982	2.13554	-4.77024	9.2047	0.601989	0.264337	0.258617	0.130057	1.46987	0.654242	FALSE	MACROPHAGE_PRE_AGM vs MAC	MACROPHAGE_PRE_AGM	MAC	PKIB
LMPP	RPL5	4.22272e-69	1.9631		ILC_precursor	KRT86	2.16333e-90	7.9251							Endothelium_fliv	VAMP5	0	3.62234		SP_MPP	AC084033.3	3.07521e-22	9.44105		PITX2	0.9274	0.0726	2.54742	8.94283e-06	1.06404e-05	0	0.25	1.10976	1.31957	2.2605	-7.92363	7.992	0.0270295	0.00580204	0.0259936	0.00472038	0.0960342	0.0469653	TRUE	MACROPHAGE_PRE_AGM vs MAC	MACROPHAGE_PRE_AGM	MAC	PITX2
LMPP	RPS19	2.11895e-79	1.94537		ILC_precursor	ALDOC	5.46672e-178	7.38567							Endothelium_fliv	FLT1	0	5.11117		SP_MPP	ATP5MG	3.68119e-22	24.8077		SOX7	0.9142	0.0858	2.36603	2.6702e-05	1.38304e-05	0	0.25	1.33129	1.31779	1.42405	-4.9785	8.5976	0.0212846	0.0126751	0.0182709	0.00958971	0.0643996	0.0364276	FALSE	MACROPHAGE_PRE_AGM vs MAC	MACROPHAGE_PRE_AGM	MAC	SOX7
LMPP	RPL34	1.2685e-69	1.89724		ILC_precursor	TRGC1	1.10403e-166	7.32023							Endothelium_fliv	FEZ1	0	4.02536		SP_MPP	ATP5PF	1.15857e-21	11.7835		SLC38A7	0.9024	0.0976	2.22418	0.000105623	5.63133e-05	0	0.25	1.32954	1.31722	1.46273	-3.0978	6.79518	0.305986	0.173944	0.247222	0.137217	0.948679	0.508685	FALSE	MACROPHAGE_PRE_AGM vs MAC	MACROPHAGE_PRE_AGM	MAC	SLC38A7
LMPP	RPS15A	1.75235e-75	1.85564		ILC_precursor	TOX2	1.83632e-157	6.87502							Endothelium_fliv	DNASE1L3	0	5.91215		SP_MPP	C8orf59	2.32381e-21	6.008		ESM1	0.9096	0.0904	2.30876	5.85621e-06	3.01701e-06	0	0.25	1.31834	1.31704	1.62483	-5.53506	9.5044	0.00169523	0.000539066	0.00169523	0.000351102	0.00559622	0.00222437	FALSE	MACROPHAGE_PRE_AGM vs MAC	MACROPHAGE_PRE_AGM	MAC	ESM1
LMPP	RPL18A	3.30619e-89	1.84539		ILC_precursor	TCF7	5.21386e-157	6.08387							Endothelium_fliv	ENG	0	3.62391		SP_MPP	TARS	2.38759e-21	4.91876		ACVRL1	0.9364	0.0636	2.68943	5.4309e-05	4.54561e-05	0	0.25	1.41888	1.31657	2.2898	-4.35039	10.5954	0.171313	0.202841	0.149181	0.134068	0.524037	0.424781	TRUE	MACROPHAGE_PRE_AGM vs MAC	MACROPHAGE_PRE_AGM	MAC	ACVRL1
LMPP	RPS9	8.43105e-64	1.84322		ILC_precursor	CXCR4	1.872e-186	5.92105							Endothelium_fliv	EGFL7	0	2.65776		SP_MPP	ELOB	2.80006e-21	10.6433		EGR3	0.9278	0.0722	2.55338	0.000208789	0.000148472	0	0.25	1.30273	1.3162	2.18472	-5.76488	8.35697	0.477577	0.328978	0.27557	0.151779	1.56679	1.0399	TRUE	MACROPHAGE_PRE_AGM vs MAC	MACROPHAGE_PRE_AGM	MAC	EGR3
LMPP	RPLP0	4.30536e-68	1.83239		ILC_precursor	CD3E	1.04955e-151	5.89416							Endothelium_fliv	ANGPTL4	0	4.39486		SP_MPP	DNAJB1	3.19405e-21	82.7117		CASP5	0.883	0.117	2.02115	1.73862e-05	9.0296e-06	0	0.25	1.66763	1.31431	1.85453	-3.28884	9.07003	0.0233565	0.0114197	0.0221322	0.0106678	0.0658111	0.0312146	FALSE	MACROPHAGE_PRE_AGM vs MAC	MACROPHAGE_PRE_AGM	MAC	CASP5
LMPP	RPS5	1.96683e-80	1.82215		ILC_precursor	SLA	1.70634e-192	5.82883							Endothelium_fliv	TFPI2	0	5.65313		SP_MPP	HNRNPA1P48	3.40156e-21	7.55638		FABP4	0.9376	0.0624	2.70976	0.000151408	7.73822e-05	0	0.25	1.2415	1.31247	2.96464	-7.78223	9.58589	0.0172349	0.0368586	0.00734602	0.0127638	0.0480772	0.106671	TRUE	MACROPHAGE_PRE_AGM vs MAC	MACROPHAGE_PRE_AGM	MAC	FABP4
LMPP	RPL12	7.86776e-77	1.81942		ILC_precursor	IL2RG	8.71128e-244	5.7842							Endothelium_fliv	MYCT1	0	5.55345		SP_MPP	FAM96A	4.50087e-21	5.27859		POSTN	0.9298	0.0702	2.58362	2.51069e-05	2.77894e-05	0	0.25	1.27466	1.31216	2.6343	-9.24167	12.2317	0.0832551	0.0464979	0.0681861	0.021896	0.25727	0.205226	TRUE	MACROPHAGE_PRE_AGM vs MAC	MACROPHAGE_PRE_AGM	MAC	POSTN
Lymphoid_progenitor	JCHAIN	0	10.3704		Immature_B_cell	PTMA	5.2533e-23	47.2308							Eo_Baso_Mast_precursor_ys	GATA2	8.06315e-81	5.56407		YS_DEF_HSPC_1	NBEAL1	2.36027e-47	8.20038		CTSD	0.9152	0.0848	2.37885	0.00256985	0.00152893	0	0.25	1.51426	1.30984	2.14304	-4.77239	9.14929	7.78569	5.7237	0.953004	0.690732	23.5924	14.8453	FALSE	MACROPHAGE_PRE_AGM vs MAC	MACROPHAGE_PRE_AGM	MAC	CTSD
Lymphoid_progenitor	LTB	1.53307e-279	6.92612		Immature_B_cell	CD74	1.99698e-48	34.2766							Eo_Baso_Mast_precursor_ys	PRSS57	2.36881e-74	5.41676		YS_DEF_HSPC_1	RAB27B	2.84286e-40	4.18479		ACTC1	0.9238	0.0762	2.49513	2.22004e-05	2.57398e-05	0	0.25	1.11318	1.30948	2.08406	-7.40468	6.91934	0.0255227	0.00916411	0.0234507	0.00380184	0.0898844	0.0483061	FALSE	MACROPHAGE_PRE_AGM vs MAC	MACROPHAGE_PRE_AGM	MAC	ACTC1
Lymphoid_progenitor	IL7R	2.92802e-195	6.92539		Immature_B_cell	LTB	5.71068e-67	32.5659							Eo_Baso_Mast_precursor_ys	LMO4	1.02417e-66	3.9461		YS_DEF_HSPC_1	ALDOA	2.79727e-34	8.34635		RBP2	0.9316	0.0684	2.61153	2.6442e-05	1.55576e-05	0	0.25	1.293	1.30864	2.60317	-10.3832	8.57794	0.0719533	0.0120048	0.0611226	0.00534101	0.2045	0.05898	TRUE	MACROPHAGE_PRE_AGM vs MAC	MACROPHAGE_PRE_AGM	MAC	RBP2
Lymphoid_progenitor	CD7	6.64683e-233	5.98585		Immature_B_cell	VPREB3	5.33808e-72	28.4301							Eo_Baso_Mast_precursor_ys	SMIM24	9.03109e-66	4.7172		YS_DEF_HSPC_1	ZFP36	2.48202e-31	7.44462		SBSN	0.9214	0.0786	2.46152	2.42422e-05	1.83843e-05	0	0.25	1.29032	1.30818	2.06534	-5.3543	8.5526	0.000565078	0.00071639	0.000565078	0.000358195	0.00141557	0.00239351	FALSE	MACROPHAGE_PRE_AGM vs MAC	MACROPHAGE_PRE_AGM	MAC	SBSN
Lymphoid_progenitor	LSP1	0	5.73659		Immature_B_cell	CD79B	2.02893e-76	23.5643							Eo_Baso_Mast_precursor_ys	CD37	1.54652e-64	3.84769		YS_DEF_HSPC_1	UQCRHL	7.34179e-28	2.65373		SELP	0.9198	0.0802	2.43963	4.93666e-06	9.03617e-06	0	0.25	1.36419	1.30748	2.15763	-10.1678	10.5315	0.00894707	0.0203603	0.00885289	0.00982732	0.0321655	0.0529219	FALSE	MACROPHAGE_PRE_AGM vs MAC	MACROPHAGE_PRE_AGM	MAC	SELP
Lymphoid_progenitor	NKG7	1.21638e-247	5.15453		Immature_B_cell	IGLL1	2.18319e-39	20.731							Eo_Baso_Mast_precursor_ys	SOX4	2.11566e-64	3.42752		YS_DEF_HSPC_1	RPS28	8.77495e-28	57.2128		FBXO17	0.9336	0.0664	2.64335	2.28177e-05	2.0313e-05	0	0.25	1.1766	1.30387	2.19309	-5.50567	9.35899	0.0728009	0.0359613	0.063948	0.0305672	0.218506	0.177456	TRUE	MACROPHAGE_PRE_AGM vs MAC	MACROPHAGE_PRE_AGM	MAC	FBXO17
Lymphoid_progenitor	CD52	2.01476e-266	5.12697		Immature_B_cell	HLA-DRA	3.4052e-49	18.9982							Eo_Baso_Mast_precursor_ys	RAC2	1.94831e-63	3.15553		YS_DEF_HSPC_1	RPL39	2.46692e-27	66.5272		TMIE	0.914	0.086	2.36348	7.15346e-06	3.87349e-06	0	0.25	1.28758	1.30353	1.42439	-3.18571	7.51225	0.014692	0.00429478	0.0143153	0.00419904	0.0482445	0.0164763	FALSE	MACROPHAGE_PRE_AGM vs MAC	MACROPHAGE_PRE_AGM	MAC	TMIE
Lymphoid_progenitor	ACY3	4.44195e-246	4.9444		Immature_B_cell	JCHAIN	1.18608e-61	18.4913							Eo_Baso_Mast_precursor_ys	SERPINB1	4.57279e-56	2.97282		YS_DEF_HSPC_1	RPL17	2.45128e-25	10.2852		IL17A	0.9202	0.0798	2.44507	7.02801e-06	3.99894e-06	0	0.25	1.20222	1.30171	1.50208	-4.37698	7.40823	0	0.000482322	0	0.000301452	0	0.0042579	FALSE	MACROPHAGE_PRE_AGM vs MAC	MACROPHAGE_PRE_AGM	MAC	IL17A
Lymphoid_progenitor	ITGA4	1.06647e-198	4.19881		Immature_B_cell	IGKC	2.8448e-34	17.5465							Eo_Baso_Mast_precursor_ys	ARHGDIB	1.00034e-54	2.46969		YS_DEF_HSPC_1	RPS21	9.20791e-25	40.9448		AP1B1	0.905	0.095	2.25406	0.000478397	0.000277	0	0.25	1.28836	1.30052	1.5554	-4.05562	7.10104	1.52839	0.902823	0.701356	0.435523	4.862	2.83045	FALSE	MACROPHAGE_PRE_AGM vs MAC	MACROPHAGE_PRE_AGM	MAC	AP1B1
Lymphoid_progenitor	PLP2	3.79878e-241	3.91155		Immature_B_cell	CXCR4	8.03532e-62	15.423							Eo_Baso_Mast_precursor_ys	CNRIP1	1.56036e-54	3.23976		YS_DEF_HSPC_1	PROCR	3.30915e-24	2.5363		PDGFA	0.9066	0.0934	2.27281	4.52012e-05	3.07354e-05	0	0.25	1.28201	1.29628	1.67337	-5.98552	6.30505	0.0375776	0.0230486	0.0318327	0.0181155	0.114401	0.103406	FALSE	MACROPHAGE_PRE_AGM vs MAC	MACROPHAGE_PRE_AGM	MAC	PDGFA
Lymphoid_progenitor	SOX4	1.567e-205	3.21172		Immature_B_cell	CD79A	1.776e-71	15.3366							Eo_Baso_Mast_precursor_ys	FXYD5	5.75354e-54	2.66275		YS_DEF_HSPC_1	BST2	9.39114e-24	5.69597		EDN1	0.9004	0.0996	2.20168	6.58857e-05	3.24943e-05	0	0.25	1.37841	1.29565	1.68509	-5.05267	7.08014	0.105293	0.0236727	0.0599925	0.0136611	0.319341	0.0786376	FALSE	MACROPHAGE_PRE_AGM vs MAC	MACROPHAGE_PRE_AGM	MAC	EDN1
Lymphoid_progenitor	LCP1	1.02121e-224	3.11068		Immature_B_cell	MS4A1	6.25985e-62	13.7408							Eo_Baso_Mast_precursor_ys	LIMD2	1.18286e-52	2.69601		YS_DEF_HSPC_1	GABARAP	1.41056e-23	3.79902		PLXND1	0.9106	0.0894	2.32098	0.000230201	0.000144913	0	0.25	1.39103	1.29015	2.09353	-5.33521	8.19311	0.678922	0.444108	0.457996	0.278119	2.30411	1.37975	FALSE	MACROPHAGE_PRE_AGM vs MAC	MACROPHAGE_PRE_AGM	MAC	PLXND1
Lymphoid_progenitor	RAC2	2.8074e-219	3.0556		Immature_B_cell	CD24	2.10367e-57	11.7718							Eo_Baso_Mast_precursor_ys	TRDC	3.90978e-50	6.45123		YS_DEF_HSPC_1	MEF2C	2.87597e-23	3.24788		IL6	0.9312	0.0688	2.60527	8.62332e-05	5.49682e-05	0	0.25	1.46446	1.28818	2.56538	-5.96034	10.4101	0.0996424	0.0664787	0.0462422	0.0253007	0.267943	0.156464	TRUE	MACROPHAGE_PRE_AGM vs MAC	MACROPHAGE_PRE_AGM	MAC	IL6
Lymphoid_progenitor	CORO1A	2.90147e-219	3.04548		Immature_B_cell	VPREB1	2.47365e-49	11.7606							Eo_Baso_Mast_precursor_ys	HNRNPA1	2.51573e-47	1.06077		YS_DEF_HSPC_1	BTG2	3.05322e-23	4.86821		DHRS9	0.927	0.073	2.54149	0.00021787	0.000102078	0	0.25	1.3441	1.28556	2.49696	-6.86215	9.12593	0.659723	0.252371	0.259183	0.100139	1.82159	0.808112	FALSE	MACROPHAGE_PRE_AGM vs MAC	MACROPHAGE_PRE_AGM	MAC	DHRS9
Lymphoid_progenitor	ARHGDIB	5.58569e-210	2.76577		Immature_B_cell	CD37	6.0304e-52	11.0921							Eo_Baso_Mast_precursor_ys	CD82	2.06141e-45	3.45463		YS_DEF_HSPC_1	ARL5A	4.81898e-23	1.89896		TBC1D13	0.9064	0.0936	2.27045	6.85863e-05	3.2712e-05	0	0.25	1.25421	1.28262	1.36119	-3.76653	7.08592	0.183462	0.0852076	0.156998	0.0765474	0.596235	0.289145	FALSE	MACROPHAGE_PRE_AGM vs MAC	MACROPHAGE_PRE_AGM	MAC	TBC1D13
Lymphoid_progenitor	HNRNPA1	7.58191e-243	2.25009		Immature_B_cell	CD52	3.21082e-54	10.5351							Eo_Baso_Mast_precursor_ys	PRG2	3.30518e-45	6.67587		YS_DEF_HSPC_1	S100A4	8.35765e-23	8.44477		CYFIP1	0.9108	0.0892	2.32344	0.000364934	0.000206831	0	0.25	1.37221	1.28136	1.74849	-3.9069	8.30864	1.16026	0.71092	0.584385	0.363944	3.60645	2.1083	FALSE	MACROPHAGE_PRE_AGM vs MAC	MACROPHAGE_PRE_AGM	MAC	CYFIP1
Lymphoid_progenitor	NPM1	5.09197e-216	2.1967		Immature_B_cell	IGHM	3.22382e-37	8.58585							Eo_Baso_Mast_precursor_ys	MARCKSL1	1.10872e-44	2.397		YS_DEF_HSPC_1	NCOA7	1.12366e-22	3.16631		RCBTB2	0.908	0.092	2.28946	0.000145044	6.91687e-05	0	0.25	1.37492	1.27883	1.49609	-3.32036	8.13695	0.494245	0.180984	0.316726	0.145066	1.52308	0.714934	FALSE	MACROPHAGE_PRE_AGM vs MAC	MACROPHAGE_PRE_AGM	MAC	RCBTB2
Lymphoid_progenitor	ZFAS1	3.50052e-196	2.13463		Immature_B_cell	RCSD1	1.78138e-48	7.46409							Eo_Baso_Mast_precursor_ys	TESPA1	1.72236e-44	5.46699		YS_DEF_HSPC_1	CALCRL	4.55842e-22	3.26952		NEAT1	0.9004	0.0996	2.20168	0.00325788	0.00167426	0	0.25	1.48781	1.27536	1.85393	-4.22468	7.25835	10.244	5.85917	0.953287	0.70163	32.2501	16.3923	FALSE	MACROPHAGE_PRE_AGM vs MAC	MACROPHAGE_PRE_AGM	MAC	NEAT1
Lymphoid_progenitor	EEF1B2	7.28978e-253	1.87257		Immature_B_cell	EBF1	1.09526e-38	6.82516							Eo_Baso_Mast_precursor_ys	SLC18A2	3.19845e-43	6.35775		YS_DEF_HSPC_1	ARF4	5.04246e-22	2.21692		AREG	0.929	0.071	2.57143	0.000216674	0.000176781	0	0.25	1.2969	1.27184	2.52177	-6.99206	11.5818	0.194104	0.381761	0.05453	0.064649	0.5561	1.08412	TRUE	MACROPHAGE_PRE_AGM vs MAC	MACROPHAGE_PRE_AGM	MAC	AREG
Lymphoid_progenitor	RPS4X	1.43153e-283	1.84605		Immature_B_cell	FAM129C	9.72382e-37	6.80541							Eo_Baso_Mast_precursor_ys	TAGLN2	6.35414e-43	2.28578		YS_DEF_HSPC_1	ITM2B	5.77177e-22	4.77558		NFIA-AS2	0.9122	0.0878	2.3408	5.22732e-06	3.26786e-06	0	0.25	1.16713	1.27019	1.6222	-5.05881	5.92657	0.00706347	0.00181225	0.00687512	0.00174487	0.0225661	0.0106303	FALSE	MACROPHAGE_PRE_AGM vs MAC	MACROPHAGE_PRE_AGM	MAC	NFIA-AS2
Lymphoid_progenitor	RPS3	2.30007e-293	1.79476		Immature_B_cell	BLK	1.40852e-20	6.61746							Eo_Baso_Mast_precursor_ys	ZFAS1	1.38084e-42	1.69115		YS_DEF_HSPC_1	NME2	7.81324e-22	5.6191		MT1E	0.9078	0.0922	2.28706	0.000251605	0.000117858	0	0.25	1.29089	1.26688	1.64371	-6.00788	9.53642	0.924825	0.290691	0.353833	0.123248	2.3851	0.771539	FALSE	MACROPHAGE_PRE_AGM vs MAC	MACROPHAGE_PRE_AGM	MAC	MT1E
Lymphoid_progenitor	SLC25A5	8.76614e-232	1.75358		Immature_B_cell	POU2AF1	9.35975e-22	6.3956							Eo_Baso_Mast_precursor_ys	STXBP5	1.38084e-42	4.74696		YS_DEF_HSPC_1	MIF	2.4745e-21	14.9811		BRSK1	0.9166	0.0834	2.39702	2.31933e-05	1.09318e-05	0	0.25	1.2025	1.26588	1.76699	-5.57345	8.19595	0.0302316	0.0105969	0.0284423	0.0101394	0.0981364	0.0585833	FALSE	MACROPHAGE_PRE_AGM vs MAC	MACROPHAGE_PRE_AGM	MAC	BRSK1
Lymphoid_progenitor	RPL3	3.80507e-226	1.741		Immature_B_cell	CD19	1.46959e-31	6.22137							Eo_Baso_Mast_precursor_ys	IL2RG	3.31478e-42	4.23667		YS_DEF_HSPC_1	HMGA2	2.69356e-21	2.77628		PIM3	0.9254	0.0746	2.51809	0.000155079	9.45246e-05	0	0.25	1.25742	1.26456	1.94805	-4.92423	8.46653	0.616204	0.333649	0.373611	0.194968	1.85734	1.02833	FALSE	MACROPHAGE_PRE_AGM vs MAC	MACROPHAGE_PRE_AGM	MAC	PIM3
Lymphoid_progenitor	RPLP0	3.47643e-264	1.71776		Immature_B_cell	CD72	2.82953e-19	6.11799							Eo_Baso_Mast_precursor_ys	CXCL3	1.69613e-41	4.30858		YS_DEF_HSPC_1	EIF5A	5.10474e-21	7.17401		MS4A1	0.9162	0.0838	2.3918	3.18751e-05	2.34661e-05	0	0.25	1.30721	1.26444	1.8667	-6.48519	8.40705	0.00320211	0.017055	0.00131852	0.00683763	0.00710072	0.0607814	FALSE	MACROPHAGE_PRE_AGM vs MAC	MACROPHAGE_PRE_AGM	MAC	MS4A1
Lymphoid_progenitor	HMGN1	5.25346e-198	1.7158		Immature_B_cell	LAPTM5	2.13502e-31	6.00247							Eo_Baso_Mast_precursor_ys	ARHGEF6	2.03234e-39	3.77481		YS_DEF_HSPC_1	PLVAP	7.18318e-21	1.85092		CD163	0.9138	0.0862	2.36094	0.0008468	0.000656188	0	0.25	1.71116	1.26424	2.7692	-6.35484	10.4957	2.56433	2.58633	0.77152	0.453756	8.29578	6.12628	FALSE	MACROPHAGE_PRE_AGM vs MAC	MACROPHAGE_PRE_AGM	MAC	CD163
Lymphoid_progenitor	RPS19	1.07178e-254	1.65841		Immature_B_cell	ZCCHC7	1.23405e-38	5.90602							Eo_Baso_Mast_precursor_ys	IFITM2	2.64206e-39	2.10419		YS_DEF_HSPC_1	SPTBN1	9.46048e-21	2.50259		CDC14B	0.9034	0.0966	2.23559	1.97783e-05	1.16565e-05	0	0.25	1.30059	1.26299	1.57994	-4.02572	6.815	0.053588	0.0272476	0.0503861	0.0247935	0.17009	0.0970517	FALSE	MACROPHAGE_PRE_AGM vs MAC	MACROPHAGE_PRE_AGM	MAC	CDC14B
Lymphoid_progenitor	RPS15A	8.40189e-247	1.64706		Immature_B_cell	CLEC2D	2.19889e-30	5.56496							Eo_Baso_Mast_precursor_ys	HDC	1.653e-38	6.57728		YS_DEF_HSPC_1	RPL37	1.10779e-20	49.5531		CSF3	0.929	0.071	2.57143	2.38667e-05	1.83638e-05	0	0.25	1.33777	1.2624	2.3662	-6.52508	9.49821	0.00565078	0.00286201	0.00414391	0.00150371	0.0128334	0.00863607	TRUE	MACROPHAGE_PRE_AGM vs MAC	MACROPHAGE_PRE_AGM	MAC	CSF3
Lymphoid_progenitor	RPS3A	8.69229e-257	1.55066		Immature_B_cell	S1PR4	2.58323e-31	5.43942							Eo_Baso_Mast_precursor_ys	ARHGAP15	3.14832e-38	3.93809		YS_DEF_HSPC_1	ATP6V0C	1.17576e-20	3.7288		ZC3H12C	0.922	0.078	2.46984	6.75961e-05	3.48597e-05	0	0.25	1.18273	1.26217	1.55752	-5.09245	6.87368	0.193539	0.0747384	0.156903	0.0614997	0.611481	0.255246	FALSE	MACROPHAGE_PRE_AGM vs MAC	MACROPHAGE_PRE_AGM	MAC	ZC3H12C
Lymphoid_progenitor	RPS5	5.935e-250	1.54347		Immature_B_cell	BANK1	2.03973e-33	5.40544							Eo_Baso_Mast_precursor_ys	DEPTOR	3.14832e-38	4.20091		YS_DEF_HSPC_1	YWHAZ	2.2452e-20	2.79188		GUCY2D	0.9244	0.0756	2.50369	6.30685e-06	4.97731e-06	0	0.25	1.11294	1.26113	1.84603	-5.71016	7.35087	0.00546242	0.0053339	0.00546242	0.00507857	0.0148297	0.0237895	FALSE	MACROPHAGE_PRE_AGM vs MAC	MACROPHAGE_PRE_AGM	MAC	GUCY2D
Lymphoid_progenitor	RPS12	3.21235e-300	1.52803		Immature_B_cell	HLA-B	8.81043e-22	5.1471							Eo_Baso_Mast_precursor_ys	CPA3	1.26577e-37	6.36917		YS_DEF_HSPC_1	RPL36	2.69363e-20	32.135		LINC00467	0.9168	0.0832	2.39964	9.46616e-05	4.86668e-05	0	0.25	1.23838	1.2609	1.21281	-3.17996	6.97957	0.317287	0.106263	0.243925	0.088453	0.940125	0.413321	FALSE	MACROPHAGE_PRE_AGM vs MAC	MACROPHAGE_PRE_AGM	MAC	LINC00467
MEMP	PRSS57	5.92655e-191	6.73089		Kupffer_cell_1	FTL	0	831.249							Eo_Basophil_fliv	GATA2	2.88047e-187	5.85994		YS_DEF_HSPC_2	MIF	2.64288e-163	55.7163		CEBPB	0.9088	0.0912	2.29907	0.000604086	0.000300097	0	0.25	1.63697	1.26048	2.31829	-4.01737	11.655	1.81215	0.973411	0.663402	0.417081	5.81084	2.96297	FALSE	MACROPHAGE_PRE_AGM vs MAC	MACROPHAGE_PRE_AGM	MAC	CEBPB
MEMP	GATA2	1.92991e-177	5.54526		Kupffer_cell_1	TMSB10	0	69.5043							Eo_Basophil_fliv	PRSS57	3.14849e-179	5.53013		YS_DEF_HSPC_2	RPLP0	7.44276e-159	183.947		IZUMO1	0.931	0.069	2.60215	9.95003e-06	9.99147e-06	0	0.25	1.27831	1.26009	2.61172	-7.4734	9.36119	0.0226973	0.0234032	0.0208137	0.0193532	0.0753311	0.0659953	TRUE	MACROPHAGE_PRE_AGM vs MAC	MACROPHAGE_PRE_AGM	MAC	IZUMO1
MEMP	CYTL1	1.20626e-192	4.69987		Kupffer_cell_1	CST3	0	65.6048							Eo_Basophil_fliv	LMO4	1.77375e-176	4.3147		YS_DEF_HSPC_2	ALDOA	9.90938e-150	26.3227		CEP55	0.93	0.07	2.58669	8.70547e-05	5.39226e-05	0	0.25	1.15869	1.25831	2.30204	-6.38671	11.3705	0.236579	0.11597	0.161707	0.0723732	0.613494	0.349356	TRUE	MACROPHAGE_PRE_AGM vs MAC	MACROPHAGE_PRE_AGM	MAC	CEP55
MEMP	CNRIP1	2.45501e-202	3.75081		Kupffer_cell_1	HMOX1	0	63.8295							Eo_Basophil_fliv	RAC2	3.19357e-158	3.32258		YS_DEF_HSPC_2	TOMM5	9.5455e-149	13.0656		MMP10	0.9308	0.0692	2.59904	2.06589e-05	1.77656e-05	0	0.25	1.30056	1.2563	2.81272	-7.85271	9.43403	0.00131852	0.00432317	0.00103598	0.00117743	0.00495429	0.010405	TRUE	MACROPHAGE_PRE_AGM vs MAC	MACROPHAGE_PRE_AGM	MAC	MMP10
MEMP	TAGLN2	1.13958e-221	3.35306		Kupffer_cell_1	C1QC	0	60.3171							Eo_Basophil_fliv	CPA3	9.76136e-152	7.68039		YS_DEF_HSPC_2	RPLP1	1.94392e-142	269.87		TUBB6	0.9202	0.0798	2.44507	8.01426e-05	4.88981e-05	0	0.25	1.18682	1.25298	1.70318	-5.63939	7.14741	0.264455	0.13089	0.193728	0.0805656	0.743266	0.394703	FALSE	MACROPHAGE_PRE_AGM vs MAC	MACROPHAGE_PRE_AGM	MAC	TUBB6
MEMP	HMGA1	9.21545e-233	3.29836		Kupffer_cell_1	C1QB	0	52.6707							Eo_Basophil_fliv	HDC	2.02515e-145	7.71361		YS_DEF_HSPC_2	RPS12	4.11207e-141	245.38		IFITM3	0.9148	0.0852	2.3737	0.00204885	0.00103718	0	0.25	1.3997	1.25288	1.8831	-4.17203	9.22767	6.09673	3.01018	0.907892	0.598154	18.8946	9.53219	FALSE	MACROPHAGE_PRE_AGM vs MAC	MACROPHAGE_PRE_AGM	MAC	IFITM3
MEMP	FXYD5	2.41607e-201	3.02585		Kupffer_cell_1	C1QA	0	44.208							Eo_Basophil_fliv	CD37	1.05351e-137	3.76895		YS_DEF_HSPC_2	RPS21	3.98611e-140	102.142		RGS16	0.922	0.078	2.46984	0.000260468	0.000110391	0	0.25	1.22755	1.2512	1.99026	-5.41831	8.04041	0.726775	0.164851	0.262761	0.0768843	2.24497	0.601533	FALSE	MACROPHAGE_PRE_AGM vs MAC	MACROPHAGE_PRE_AGM	MAC	RGS16
MEMP	RPL22L1	1.75021e-191	2.87592		Kupffer_cell_1	GPX1	0	35.6345							Eo_Basophil_fliv	SLC18A2	4.81464e-135	7.10343		YS_DEF_HSPC_2	RPL30	1.0305e-139	132.794		ADGRL4	0.9126	0.0874	2.3458	1.1277e-05	5.93803e-06	0	0.25	1.2245	1.25036	1.50445	-4.90062	8.93656	0.00970051	0.00719226	0.00960633	0.00596165	0.0364289	0.0212935	FALSE	MACROPHAGE_PRE_AGM vs MAC	MACROPHAGE_PRE_AGM	MAC	ADGRL4
MEMP	C1QBP	1.0973e-225	2.74854		Kupffer_cell_1	PSAP	0	34.446							Eo_Basophil_fliv	TESPA1	4.59948e-134	6.1629		YS_DEF_HSPC_2	RPL28	1.74798e-138	151.782		UBE2M	0.901	0.099	2.20839	0.000141273	7.16198e-05	0	0.25	1.23635	1.24886	1.16581	-2.82881	6.88342	0.447156	0.185392	0.325956	0.149988	1.31229	0.633799	FALSE	MACROPHAGE_PRE_AGM vs MAC	MACROPHAGE_PRE_AGM	MAC	UBE2M
MEMP	NAA38	1.20626e-192	2.5422		Kupffer_cell_1	SAT1	0	32.4746							Eo_Basophil_fliv	LIMD2	3.92929e-130	2.8101		YS_DEF_HSPC_2	PPIA	1.84003e-138	56.6643		OSBPL6	0.9024	0.0976	2.22418	2.64237e-05	1.38568e-05	0	0.25	1.3498	1.24882	1.58878	-3.22519	7.95122	0.0844794	0.033649	0.0775099	0.0306346	0.273617	0.115725	FALSE	MACROPHAGE_PRE_AGM vs MAC	MACROPHAGE_PRE_AGM	MAC	OSBPL6
MEMP	NPM1	4.39308e-208	2.53512		Kupffer_cell_1	RNASE1	0	31.2538							Eo_Basophil_fliv	ARHGAP15	6.68185e-130	4.7669		YS_DEF_HSPC_2	EIF5A	2.74479e-137	23.0118		IQGAP3	0.93	0.07	2.58669	3.09789e-05	1.79709e-05	0	0.25	1.19391	1.24705	2.38173	-6.22935	9.91052	0.101338	0.0410327	0.0797702	0.0332554	0.293004	0.138436	TRUE	MACROPHAGE_PRE_AGM vs MAC	MACROPHAGE_PRE_AGM	MAC	IQGAP3
MEMP	DUT	8.11461e-172	2.52912		Kupffer_cell_1	SLC40A1	0	29.1879							Eo_Basophil_fliv	ARHGDIB	7.75654e-129	2.49446		YS_DEF_HSPC_2	RPS13	9.06407e-137	120.752		MIR4435-2HG	0.8996	0.1004	2.19279	0.000327957	0.000169262	0	0.25	1.42242	1.24691	1.77255	-4.04431	9.5011	1.1693	0.573061	0.572424	0.323181	3.38122	1.71528	FALSE	MACROPHAGE_PRE_AGM vs MAC	MACROPHAGE_PRE_AGM	MAC	MIR4435-2HG
MEMP	SNRPD1	6.16922e-202	2.51476		Kupffer_cell_1	CTSB	0	28.9313							Eo_Basophil_fliv	HMGA1	1.33839e-128	2.07664		YS_DEF_HSPC_2	RPS8	1.13444e-136	172.363		FAM20C	0.9016	0.0984	2.21513	6.0403e-05	3.47412e-05	0	0.25	1.31711	1.24206	1.88141	-5.64273	7.30723	0.189395	0.115264	0.156809	0.0925563	0.616707	0.32342	FALSE	MACROPHAGE_PRE_AGM vs MAC	MACROPHAGE_PRE_AGM	MAC	FAM20C
MEMP	HNRNPA1	3.32103e-209	2.45887		Kupffer_cell_1	CTSD	0	25.5869							Eo_Basophil_fliv	CNRIP1	8.97538e-123	3.41707		YS_DEF_HSPC_2	RPS26	1.39299e-136	104.879		MERTK	0.9172	0.0828	2.4049	0.000126824	9.96311e-05	0	0.25	1.87205	1.23876	2.84903	-5.51175	10.2182	0.380574	0.392084	0.293181	0.22533	1.25894	1.01444	FALSE	MACROPHAGE_PRE_AGM vs MAC	MACROPHAGE_PRE_AGM	MAC	MERTK
MEMP	PTMA	2.35315e-250	2.43312		Kupffer_cell_1	LIPA	0	25.4514							Eo_Basophil_fliv	FXYD5	1.17066e-121	2.66184		YS_DEF_HSPC_2	RPL29	2.70449e-135	128.991		KCNA5	0.9322	0.0678	2.62099	2.13841e-05	1.17296e-05	0	0.25	1.21972	1.23752	2.67149	-6.42774	8.79336	0.058297	0.0196759	0.0485025	0.0165763	0.176725	0.0798146	TRUE	MACROPHAGE_PRE_AGM vs MAC	MACROPHAGE_PRE_AGM	MAC	KCNA5
MEMP	EEF1B2	1.32844e-249	2.28018		Kupffer_cell_1	AIF1	0	25.027							Eo_Basophil_fliv	CD82	1.18052e-121	3.81822		YS_DEF_HSPC_2	RPL8	1.93978e-133	88.8329		RAB42	0.901	0.099	2.20839	8.68601e-05	5.08894e-05	0	0.25	1.23237	1.23476	1.66649	-4.36749	7.62168	0.24835	0.161411	0.173291	0.0975143	0.769873	0.367497	FALSE	MACROPHAGE_PRE_AGM vs MAC	MACROPHAGE_PRE_AGM	MAC	RAB42
MEMP	HMGB1	4.02683e-173	2.14965		Kupffer_cell_1	LGMN	0	24.7869							Eo_Basophil_fliv	SERPINB1	1.62209e-119	2.86963		YS_DEF_HSPC_2	RPL14	1.90047e-131	92.1529		LRIG3	0.919	0.081	2.42884	2.6202e-05	1.98011e-05	0	0.25	1.29398	1.23392	2.04173	-5.19804	7.6	0.0463362	0.0308331	0.0430401	0.0266199	0.145594	0.110787	FALSE	MACROPHAGE_PRE_AGM vs MAC	MACROPHAGE_PRE_AGM	MAC	LRIG3
MEMP	RPS18	2.36919e-185	2.06244		Kupffer_cell_1	FCGRT	0	24.633							Eo_Basophil_fliv	ITGA4	3.37798e-110	3.4285		YS_DEF_HSPC_2	CHCHD2	1.947e-131	34.3383		NAGLU	0.8946	0.1054	2.13861	5.60532e-05	3.00546e-05	0	0.25	1.32155	1.23377	1.55999	-4.02967	6.85097	0.16425	0.0943859	0.145037	0.0821863	0.519724	0.262768	FALSE	MACROPHAGE_PRE_AGM vs MAC	MACROPHAGE_PRE_AGM	MAC	NAGLU
MEMP	RPS6	1.46344e-224	1.97662		Kupffer_cell_1	CD68	0	24.2593							Eo_Basophil_fliv	SRGN	8.8935e-110	2.90737		YS_DEF_HSPC_2	FAU	1.33576e-129	55.0155		INHBA	0.9132	0.0868	2.35335	0.000118454	7.89178e-05	0	0.25	1.34238	1.23367	2.08191	-5.24588	7.85474	0.169241	0.0798773	0.0840083	0.0308545	0.505714	0.219971	FALSE	MACROPHAGE_PRE_AGM vs MAC	MACROPHAGE_PRE_AGM	MAC	INHBA
MEMP	RPS3	5.71186e-242	1.90574		Kupffer_cell_1	TYROBP	0	21.6985							Eo_Basophil_fliv	TMEM173	2.10857e-107	3.13638		YS_DEF_HSPC_2	RPL19	4.9697e-128	123.927		SFXN3	0.8972	0.1028	2.16649	8.08742e-05	3.99235e-05	0	0.25	1.32724	1.23243	1.31775	-3.72654	8.22296	0.264454	0.119867	0.218685	0.102628	0.806321	0.361805	FALSE	MACROPHAGE_PRE_AGM vs MAC	MACROPHAGE_PRE_AGM	MAC	SFXN3
MEMP	RPLP0	7.1761e-221	1.88523		Kupffer_cell_1	NPC2	0	17.7576							Eo_Basophil_fliv	HNRNPA1	3.84255e-106	1.07841		YS_DEF_HSPC_2	EEF1B2	7.08728e-128	70.3293		PRSS8	0.9056	0.0944	2.26106	7.05841e-06	3.99968e-06	0	0.25	1.15401	1.23072	1.35682	-5.00274	5.56575	0.00612168	0.00179452	0.00574496	0.00129802	0.0174217	0.00794616	FALSE	MACROPHAGE_PRE_AGM vs MAC	MACROPHAGE_PRE_AGM	MAC	PRSS8
MEMP	RPL3	2.92754e-191	1.85618		Kupffer_cell_1	MS4A7	0	16.1034							Eo_Basophil_fliv	TRDC	7.13912e-104	6.30884		YS_DEF_HSPC_2	B2M	7.9807e-126	46.7283		TSPAN7	0.9274	0.0726	2.54742	6.97013e-05	5.03676e-05	0	0.25	1.11211	1.2303	2.11888	-6.75444	6.6133	0.18544	0.0856226	0.149557	0.0667236	0.642427	0.406351	TRUE	MACROPHAGE_PRE_AGM vs MAC	MACROPHAGE_PRE_AGM	MAC	TSPAN7
MEMP	RPL5	3.48924e-178	1.79216		Kupffer_cell_1	FCER1G	0	15.6607							Eo_Basophil_fliv	SOX4	7.43094e-103	2.93436		YS_DEF_HSPC_2	RPS7	9.96992e-125	103.047		HAMP	0.9214	0.0786	2.46152	3.05099e-05	1.80105e-05	0	0.25	1.32077	1.22916	2.47249	-7.6721	11.0228	0.00838199	0.0179026	0.00762856	0.00977767	0.0230136	0.0489608	FALSE	MACROPHAGE_PRE_AGM vs MAC	MACROPHAGE_PRE_AGM	MAC	HAMP
MEMP	RPS4X	4.10582e-202	1.79026		Kupffer_cell_1	MS4A6A	0	15.0558							Eo_Basophil_fliv	IL1RL1	1.15024e-102	7.31337		YS_DEF_HSPC_2	HNRNPDL	1.67164e-124	14.7263		BLVRA	0.9038	0.0962	2.24018	0.00048048	0.000277783	0	0.25	1.25935	1.22825	1.70223	-4.91608	6.80369	1.50541	1.01208	0.6602	0.392593	4.80067	2.75985	FALSE	MACROPHAGE_PRE_AGM vs MAC	MACROPHAGE_PRE_AGM	MAC	BLVRA
MEMP	RPL4	1.35642e-191	1.76267		Kupffer_cell_1	DAB2	0	14.8625							Eo_Basophil_fliv	CTNNBL1	1.36894e-102	3.24401		YS_DEF_HSPC_2	GNG5	2.58393e-124	13.6988		SPC24	0.9284	0.0716	2.56237	7.56964e-05	4.64791e-05	0	0.25	1.11191	1.22279	2.21087	-5.88353	7.52956	0.245149	0.0993723	0.171595	0.0718448	0.685647	0.351466	TRUE	MACROPHAGE_PRE_AGM vs MAC	MACROPHAGE_PRE_AGM	MAC	SPC24
MEMP	RPL12	5.80507e-215	1.75849		Kupffer_cell_1	FOLR2	0	14.5083							Eo_Basophil_fliv	HPGDS	4.41117e-99	3.07351		YS_DEF_HSPC_2	GABARAP	1.99741e-123	9.08845		MB21D2	0.9352	0.0648	2.66945	1.47483e-05	9.37629e-06	0	0.25	1.1267	1.22223	2.47726	-6.91783	8.4977	0.0476548	0.0252332	0.043511	0.0226975	0.137831	0.0872597	TRUE	MACROPHAGE_PRE_AGM vs MAC	MACROPHAGE_PRE_AGM	MAC	MB21D2
MEMP	RAN	3.19831e-169	1.75081		Kupffer_cell_1	TIMD4	0	13.641							Eo_Basophil_fliv	EXOSC8	4.98475e-99	2.76478		YS_DEF_HSPC_2	SERF2	3.4121e-123	31.725		GATM-AS1	0.9106	0.0894	2.32098	2.25204e-06	1.17942e-06	0	0.25	1.22873	1.21973	1.65246	-6.99735	7.28027	0	0.000226975	0	0.000180871	0	0.000591908	FALSE	MACROPHAGE_PRE_AGM vs MAC	MACROPHAGE_PRE_AGM	MAC	GATM-AS1
MEMP	RPL7A	6.08068e-192	1.69864		Kupffer_cell_1	CREG1	0	11.8801							Eo_Basophil_fliv	EPX	1.13407e-98	8.58241		YS_DEF_HSPC_2	RPS28	8.96058e-123	126.915		RPS2	0.9128	0.0872	2.34831	0.0160281	0.0104072	0	0.25	1.23651	1.21962	1.77733	-4.00809	8.25003	60.9021	33.9121	1	0.93839	169.447	119.738	FALSE	MACROPHAGE_PRE_AGM vs MAC	MACROPHAGE_PRE_AGM	MAC	RPS2
MEMP	RPS5	1.03939e-214	1.65443		Kupffer_cell_1	GRN	0	10.7985							Eo_Basophil_fliv	MTHFD2	2.04161e-98	2.75958		YS_DEF_HSPC_2	NME2	2.85065e-122	15.0664		HSF4	0.9254	0.0746	2.51809	1.505e-05	9.02979e-06	0	0.25	1.19577	1.21913	2.20235	-8.50209	8.72148	0.0185534	0.0148526	0.0175174	0.0130653	0.0665178	0.0418693	FALSE	MACROPHAGE_PRE_AGM vs MAC	MACROPHAGE_PRE_AGM	MAC	HSF4
MEMP	RPS3A	1.19149e-214	1.64224		Kupffer_cell_1	CD14	0	10.1528							Eo_Basophil_fliv	PTPN7	1.86362e-97	3.8404		YS_DEF_HSPC_2	RPL18	5.84049e-122	82.1942		BLNK	0.9262	0.0738	2.52973	9.68677e-05	5.8214e-05	0	0.25	1.24198	1.21901	2.28437	-6.0391	7.98381	0.29318	0.154683	0.209832	0.107835	0.911027	0.486595	FALSE	MACROPHAGE_PRE_AGM vs MAC	MACROPHAGE_PRE_AGM	MAC	BLNK
MK	PF4	0	10.0916		Kupffer_cell_2	CST3	0	72.0702							Eo_Basophil_ys	LMO4	1.69279e-49	4.5983		YS_PRIM_HSPC_1	BNIP3	0	16.5822		LBX2-AS1	0.9146	0.0854	2.37114	2.4719e-05	1.26166e-05	0	0.25	1.39714	1.217	2.09537	-5.18633	9.44754	0.0796763	0.038075	0.0745903	0.0352627	0.246072	0.117577	FALSE	MACROPHAGE_PRE_AGM vs MAC	MACROPHAGE_PRE_AGM	MAC	LBX2-AS1
MK	CMTM5	0	9.38137		Kupffer_cell_2	CD74	0	47.0867							Eo_Basophil_ys	GATA2	2.28135e-48	6.0274		YS_PRIM_HSPC_1	IGFBP2	0	18.3046		C8A	0.908	0.092	2.28946	2.52196e-06	1.47926e-06	0	0.25	1.17468	1.21629	1.56591	-5.97496	6.82128	0.00131852	0.000439764	0.00131852	0.000411393	0.00464777	0.00178192	FALSE	MACROPHAGE_PRE_AGM vs MAC	MACROPHAGE_PRE_AGM	MAC	C8A
MK	GP1BA	0	9.27161		Kupffer_cell_2	C1QC	0	29.9161							Eo_Basophil_ys	RAC2	2.51513e-42	3.45284		YS_PRIM_HSPC_1	SLC16A3	0	6.54107		ZWINT	0.9354	0.0646	2.67276	0.000252996	0.000176181	0	0.25	1.09188	1.2157	2.45387	-6.03377	7.77168	0.815203	0.41958	0.376436	0.188141	2.19066	1.49352	TRUE	MACROPHAGE_PRE_AGM vs MAC	MACROPHAGE_PRE_AGM	MAC	ZWINT
MK	ITGA2B	0	8.29654		Kupffer_cell_2	C1QA	0	25.5028							Eo_Basophil_ys	HDC	2.29033e-41	7.83391		YS_PRIM_HSPC_1	LDHA	0	32.7114		PDE1B	0.913	0.087	2.35083	4.4801e-05	2.37222e-05	0	0.25	1.24295	1.21486	1.75399	-3.70137	7.47992	0.143907	0.0864276	0.123658	0.075104	0.440053	0.236676	FALSE	MACROPHAGE_PRE_AGM vs MAC	MACROPHAGE_PRE_AGM	MAC	PDE1B
MK	GP9	0	7.07482		Kupffer_cell_2	SAT1	0	24.8432							Eo_Basophil_ys	HPGDS	6.8343e-41	3.81855		YS_PRIM_HSPC_1	S100A10	0	5.69751		AP2A2	0.8824	0.1176	2.01536	0.000337811	0.000180743	0	0.25	1.26237	1.21321	1.33279	-3.07393	6.64581	1.13652	0.649863	0.612451	0.361029	3.5448	1.86472	FALSE	MACROPHAGE_PRE_AGM vs MAC	MACROPHAGE_PRE_AGM	MAC	AP2A2
MK	RAB27B	0	7.00181		Kupffer_cell_2	C1QB	0	22.9729							Eo_Basophil_ys	PRSS57	5.64255e-40	5.21429		YS_PRIM_HSPC_1	FAM162A	0	8.86696		GCNT2	0.9152	0.0848	2.37885	7.42826e-05	4.30127e-05	0	0.25	1.15582	1.21255	1.76776	-5.38687	7.3011	0.197965	0.0910522	0.153513	0.0633261	0.632294	0.315759	FALSE	MACROPHAGE_PRE_AGM vs MAC	MACROPHAGE_PRE_AGM	MAC	GCNT2
MK	NRGN	0	6.84887		Kupffer_cell_2	HLA-DRA	0	22.3825							Eo_Basophil_ys	SLC18A2	3.35965e-39	7.38239		YS_PRIM_HSPC_1	QPRT	0	5.93301		KIFC3	0.9148	0.0852	2.3737	1.74213e-05	1.11414e-05	0	0.25	1.18294	1.21251	1.83867	-5.26516	7.18795	0.0597097	0.0334965	0.0554718	0.0286876	0.181819	0.0969323	FALSE	MACROPHAGE_PRE_AGM vs MAC	MACROPHAGE_PRE_AGM	MAC	KIFC3
MK	RGS18	0	6.0733		Kupffer_cell_2	AIF1	0	19.7746							Eo_Basophil_ys	CD37	4.94912e-38	4.0461		YS_PRIM_HSPC_1	COTL1	0	6.46604		FLCN	0.9028	0.0972	2.22873	8.44305e-05	4.06803e-05	0	0.25	1.26602	1.20977	1.10664	-2.36324	5.60881	0.267656	0.1172	0.220475	0.101614	0.85477	0.392404	FALSE	MACROPHAGE_PRE_AGM vs MAC	MACROPHAGE_PRE_AGM	MAC	FLCN
MK	PRKAR2B	0	5.51597		Kupffer_cell_2	GPX1	0	19.4146							Eo_Basophil_ys	SOX4	2.51524e-37	3.58196		YS_PRIM_HSPC_1	PSMA2	0	6.67926		ADCY6	0.9042	0.0958	2.24479	2.08715e-05	1.39925e-05	0	0.25	1.23766	1.20924	1.64452	-6.43231	7.69379	0.0487849	0.0230308	0.0465248	0.0200483	0.155382	0.0962556	FALSE	MACROPHAGE_PRE_AGM vs MAC	MACROPHAGE_PRE_AGM	MAC	ADCY6
MK	TIMP3	0	5.3572		Kupffer_cell_2	TYROBP	0	19.1548							Eo_Basophil_ys	ARHGDIB	7.19565e-37	2.57482		YS_PRIM_HSPC_1	CD24	0	12.5073		HBG2	0.948	0.052	2.90311	0.0036398	0.00474634	0	0.25	1.25901	1.20849	3.85586	-11.7425	12.7598	12.4474	62.7099	0.58787	0.292351	37.3931	59.9316	TRUE	MACROPHAGE_PRE_AGM vs MAC	MACROPHAGE_PRE_AGM	MAC	HBG2
MK	RASGRP2	0	5.29965		Kupffer_cell_2	HLA-DRB1	0	13.3397							Eo_Basophil_ys	CPA3	3.51167e-35	7.74532		YS_PRIM_HSPC_1	ATP5PO	0	8.91214		SLC30A1	0.894	0.106	2.13227	9.39233e-05	4.66631e-05	0	0.25	1.28984	1.20771	1.30561	-3.27139	7.49558	0.33405	0.144696	0.254944	0.116367	1.02738	0.471249	FALSE	MACROPHAGE_PRE_AGM vs MAC	MACROPHAGE_PRE_AGM	MAC	SLC30A1
MK	MMRN1	0	5.29504		Kupffer_cell_2	HLA-DPA1	0	11.7079							Eo_Basophil_ys	LIMD2	1.86733e-33	2.82564		YS_PRIM_HSPC_1	DDIT4	0	8.25889		MYCBP2-AS1	0.9322	0.0678	2.62099	1.89078e-06	1.48649e-06	0	0.25	0.990351	1.20646	1.63879	-4.40167	6.99016	0.000565078	0.000666739	0.000565078	0.000663193	0.00202999	0.00286473	TRUE	MACROPHAGE_PRE_AGM vs MAC	MACROPHAGE_PRE_AGM	MAC	MYCBP2-AS1
MK	FERMT3	0	4.89512		Kupffer_cell_2	PSAP	0	10.3943							Eo_Basophil_ys	ALOX5AP	3.33724e-32	3.79322		YS_PRIM_HSPC_1	C4orf3	0	6.76556		MT1M	0.936	0.064	2.68273	3.24451e-05	1.88922e-05	0	0.25	0.936298	1.20422	2.6127	-10.2805	10.9972	0.168958	0.0788667	0.0612168	0.0194667	0.368389	0.165475	TRUE	MACROPHAGE_PRE_AGM vs MAC	MACROPHAGE_PRE_AGM	MAC	MT1M
MK	PDLIM1	0	4.79173		Kupffer_cell_2	HMOX1	0	10.2163							Eo_Basophil_ys	FXYD5	9.56573e-30	2.63918		YS_PRIM_HSPC_1	MAP2K2	0	3.87086		LINC00174	0.9366	0.0634	2.69279	4.06744e-06	6.01664e-06	0	0.25	0.792893	1.20345	2.12216	-6.96827	6.56779	0.00715765	0.00469554	0.0069693	0.00458916	0.0227928	0.0393368	TRUE	MACROPHAGE_PRE_AGM vs MAC	MACROPHAGE_PRE_AGM	MAC	LINC00174
MK	PLEK	0	4.77284		Kupffer_cell_2	NPC2	0	9.83305							Eo_Basophil_ys	NFKBIA	6.63954e-29	2.43294		YS_PRIM_HSPC_1	KRT18	0	4.60323		LINC01374	0.9086	0.0914	2.29666	1.05461e-05	6.69118e-06	0	0.25	1.3441	1.20272	1.9465	-3.85495	7.84306	0.0249576	0.0117637	0.0242042	0.011253	0.0823296	0.0402079	FALSE	MACROPHAGE_PRE_AGM vs MAC	MACROPHAGE_PRE_AGM	MAC	LINC01374
MK	RUFY1	0	4.64204		Kupffer_cell_2	FCER1G	0	9.46824							Eo_Basophil_ys	STXBP5	1.01285e-28	5.36094		YS_PRIM_HSPC_1	RPL7	0	111.995		HOMER3	0.8916	0.1084	2.10719	0.000102687	5.88966e-05	0	0.25	1.22392	1.20228	1.55375	-3.82669	7.44795	0.298546	0.146728	0.241288	0.120662	0.999715	0.57258	FALSE	MACROPHAGE_PRE_AGM vs MAC	MACROPHAGE_PRE_AGM	MAC	HOMER3
MK	RAP1B	0	4.62676		Kupffer_cell_2	FCGRT	0	8.90711							Eo_Basophil_ys	IL1RL1	2.40884e-28	7.44079		YS_PRIM_HSPC_1	TYROBP	0	5.95763		SIGLEC14	0.9	0.1	2.19722	0.000142228	8.13359e-05	0	0.25	1.93456	1.20062	2.79065	-4.05132	11.253	0.496036	0.309111	0.316632	0.207753	1.51005	0.875272	FALSE	MACROPHAGE_PRE_AGM vs MAC	MACROPHAGE_PRE_AGM	MAC	SIGLEC14
MK	CDKN2D	0	4.6132		Kupffer_cell_2	ITM2B	0	8.90458							Eo_Basophil_ys	ITGA4	3.43348e-28	3.47609		YS_PRIM_HSPC_1	EIF4A1	0	6.24765		EGR2	0.9262	0.0738	2.52973	0.000206171	0.00018149	0	0.25	1.22351	1.20054	2.33731	-5.64947	10.0827	0.477201	0.461726	0.258429	0.16732	1.55134	1.37291	FALSE	MACROPHAGE_PRE_AGM vs MAC	MACROPHAGE_PRE_AGM	MAC	EGR2
MK	C2orf88	0	4.39566		Kupffer_cell_2	CD68	0	8.24381							Eo_Basophil_ys	SRGN	6.46371e-28	2.8614		YS_PRIM_HSPC_1	CCNG1	0	5.48865		RAB13	0.9038	0.0962	2.24018	0.000373233	0.000245357	0	0.25	1.14646	1.19797	1.34199	-4.56711	5.44561	1.20311	0.601015	0.609154	0.316989	3.64614	2.28843	FALSE	MACROPHAGE_PRE_AGM vs MAC	MACROPHAGE_PRE_AGM	MAC	RAB13
MK	LIMS1	0	4.35699		Kupffer_cell_2	RNASET2	0	8.01736							Eo_Basophil_ys	IL5RA	9.16735e-28	8.23914		YS_PRIM_HSPC_1	ENO1	0	30.9712		NINJ1	0.899	0.101	2.18616	0.00129417	0.000835869	0	0.25	1.45453	1.1961	1.90852	-4.37124	7.62683	4.07899	2.89684	0.918817	0.589146	12.8613	8.3771	FALSE	MACROPHAGE_PRE_AGM vs MAC	MACROPHAGE_PRE_AGM	MAC	NINJ1
MK	F2R	0	4.28293		Kupffer_cell_2	HLA-DPB1	0	7.49268							Eo_Basophil_ys	C4orf48	9.16735e-28	2.5636		YS_PRIM_HSPC_1	CD63	0	8.27491		PCOLCE	0.9052	0.0948	2.25639	3.52011e-05	2.08482e-05	0	0.25	1.17023	1.19403	1.90781	-7.85485	9.83572	0.104446	0.0392134	0.0872104	0.0312233	0.338855	0.165438	FALSE	MACROPHAGE_PRE_AGM vs MAC	MACROPHAGE_PRE_AGM	MAC	PCOLCE
MK	TAGLN2	0	4.27058		Kupffer_cell_2	CSF1R	0	6.97155							Eo_Basophil_ys	NR4A1	1.05452e-27	3.01248		YS_PRIM_HSPC_1	PGK1	0	14.4857		ERRFI1	0.921	0.079	2.45601	6.76819e-05	3.5921e-05	0	0.25	1.17348	1.19333	2.11845	-6.27142	9.19097	0.13091	0.0363939	0.0801469	0.0304502	0.396054	0.234632	FALSE	MACROPHAGE_PRE_AGM vs MAC	MACROPHAGE_PRE_AGM	MAC	ERRFI1
MK	NT5C3A	0	4.11987		Kupffer_cell_2	AGR2	0	6.20683							Eo_Basophil_ys	TESPA1	1.06636e-27	5.97592		YS_PRIM_HSPC_1	LAPTM4B	0	6.50102		TUBA1B	0.9252	0.0748	2.51519	0.00518909	0.00330882	0	0.25	1.24099	1.19059	2.2269	-5.2679	9.28915	19.1156	10.2426	0.969768	0.797648	52.6963	36.0209	FALSE	MACROPHAGE_PRE_AGM vs MAC	MACROPHAGE_PRE_AGM	MAC	TUBA1B
MK	GNG11	0	3.98737		Kupffer_cell_2	LST1	0	5.89447							Eo_Basophil_ys	CNRIP1	2.23445e-27	3.15331		YS_PRIM_HSPC_1	PKM	0	11.6872		RRAS	0.898	0.102	2.1752	4.49382e-05	2.47493e-05	0	0.25	1.49335	1.18991	1.77243	-3.21584	8.8402	0.149369	0.0769621	0.129591	0.0684011	0.430853	0.224583	FALSE	MACROPHAGE_PRE_AGM vs MAC	MACROPHAGE_PRE_AGM	MAC	RRAS
MK	LAPTM4B	0	3.84702		Kupffer_cell_2	FOLR2	0	5.8025							Eo_Basophil_ys	MARCKSL1	4.30245e-27	2.4573		YS_PRIM_HSPC_1	RGS16	0	5.2447		MMP9	0.9138	0.0862	2.36094	0.000172993	0.000234604	0	0.25	1.11881	1.18941	2.26771	-10.1716	8.91671	0.51092	1.33637	0.191373	0.0575595	1.42779	2.3463	FALSE	MACROPHAGE_PRE_AGM vs MAC	MACROPHAGE_PRE_AGM	MAC	MMP9
MK	CD47	0	3.82272		Kupffer_cell_2	MS4A7	0	5.59104							Eo_Basophil_ys	ZFAS1	1.26179e-26	1.74596		YS_PRIM_HSPC_1	ID1	0	6.13927		MAGED1	0.9138	0.0862	2.36094	0.000108747	0.000121241	0	0.25	1.00787	1.18551	1.96818	-5.08014	6.22447	0.282724	0.200007	0.225749	0.141441	0.864574	1.09974	FALSE	MACROPHAGE_PRE_AGM vs MAC	MACROPHAGE_PRE_AGM	MAC	MAGED1
MK	KIF2A	0	3.63969		Kupffer_cell_2	HLA-DRB5	0	5.07058							Eo_Basophil_ys	PRG2	1.79199e-26	6.88248		YS_PRIM_HSPC_1	RAC1	0	4.63522		TCHH	0.9086	0.0914	2.29666	7.69168e-05	4.63739e-05	0	0.25	1.27046	1.1849	1.96051	-5.31705	9.05316	0.0718592	0.0538071	0.0485967	0.033525	0.226002	0.150994	FALSE	MACROPHAGE_PRE_AGM vs MAC	MACROPHAGE_PRE_AGM	MAC	TCHH
MK	FXYD5	0	3.56327		Kupffer_cell_2	RNASE6	0	4.80956							Eo_Basophil_ys	LAPTM5	2.58785e-26	2.54964		YS_PRIM_HSPC_1	ATP5PB	0	5.5719		INAFM2	0.903	0.097	2.23101	5.41543e-05	3.09899e-05	0	0.25	1.17482	1.1834	1.41419	-3.85478	7.15033	0.164815	0.102805	0.146544	0.0881232	0.542832	0.308907	FALSE	MACROPHAGE_PRE_AGM vs MAC	MACROPHAGE_PRE_AGM	MAC	INAFM2
MK	SERPINB1	0	3.52571		Kupffer_cell_2	PLD4	0	4.74464							Eo_Basophil_ys	ARHGAP15	2.8065e-26	4.4437		YS_PRIM_HSPC_1	ID3	0	6.81104		P2RY6	0.9068	0.0932	2.27517	9.2497e-05	6.06645e-05	0	0.25	1.5751	1.1812	2.51959	-5.28423	12.278	0.273496	0.21264	0.213223	0.152758	0.796909	0.557006	FALSE	MACROPHAGE_PRE_AGM vs MAC	MACROPHAGE_PRE_AGM	MAC	P2RY6
MK	PARVB	0	3.49971		Kupffer_cell_2	GRN	0	4.67741							Eo_Basophil_ys	DNAJB1	4.61149e-26	1.88093		YS_PRIM_HSPC_1	GAD1	0	4.84921		CREG1	0.9014	0.0986	2.21288	0.00126284	0.000924051	0	0.25	1.29433	1.17949	2.06592	-5.20012	8.95022	3.83354	3.64271	0.894142	0.604485	11.8766	9.05728	FALSE	MACROPHAGE_PRE_AGM vs MAC	MACROPHAGE_PRE_AGM	MAC	CREG1
MOP	MPO	2.1226e-78	11.9105		LMPP	EEF1A1	6.09583e-45	188.046							Erythroid_fliv	HBB	0	5.02558		YS_PRIM_HSPC_2	TPI1	1.28246e-192	38.4053		EAF1-AS1	0.9064	0.0936	2.27045	5.88365e-06	3.37856e-06	0	0.25	1.17167	1.17923	1.2929	-3.366	9.06497	0.0125259	0.00387985	0.0119608	0.00377346	0.0355154	0.0150034	FALSE	MACROPHAGE_PRE_AGM vs MAC	MACROPHAGE_PRE_AGM	MAC	EAF1-AS1
MOP	LYZ	3.04809e-79	10.5485		LMPP	RPLP1	2.15128e-41	143.599							Erythroid_fliv	HBA1	0	3.07998		YS_PRIM_HSPC_2	LDHA	1.229e-189	44.2501		MILR1	0.9068	0.0932	2.27517	0.000153499	8.94918e-05	0	0.25	1.33363	1.17858	1.76228	-3.08729	7.15305	0.516565	0.291478	0.3576	0.207097	1.62052	0.906735	FALSE	MACROPHAGE_PRE_AGM vs MAC	MACROPHAGE_PRE_AGM	MAC	MILR1
MOP	AZU1	6.61229e-61	10.1649		LMPP	RPS12	5.72502e-43	119.046							Erythroid_fliv	FECH	0	2.95333		YS_PRIM_HSPC_2	BNIP3	5.5735e-181	20.1092		ETV1	0.9112	0.0888	2.32838	3.16805e-05	2.33192e-05	0	0.25	1.11157	1.17682	1.76066	-5.30967	7.80298	0.083161	0.0404227	0.0754379	0.0359153	0.277651	0.178977	FALSE	MACROPHAGE_PRE_AGM vs MAC	MACROPHAGE_PRE_AGM	MAC	ETV1
MOP	S100A8	1.25263e-62	8.72443		LMPP	RPS3	3.99065e-43	115.752							Erythroid_fliv	EPB42	0	3.27283		YS_PRIM_HSPC_2	SLC16A3	1.19742e-176	8.22353		LINC00685	0.915	0.085	2.37627	3.38547e-05	2.66361e-05	0	0.25	1.06778	1.17581	1.75934	-5.52763	7.47639	0.070258	0.0487286	0.0598041	0.0393306	0.223517	0.180904	FALSE	MACROPHAGE_PRE_AGM vs MAC	MACROPHAGE_PRE_AGM	MAC	LINC00685
MOP	MS4A3	2.79872e-56	8.30643		LMPP	RPLP0	4.95509e-46	106.564							Erythroid_fliv	HBM	0	3.45993		YS_PRIM_HSPC_2	PSMA2	1.23101e-175	9.37111		CENPA	0.9272	0.0728	2.54445	8.9844e-05	6.61953e-05	0	0.25	1.14723	1.17464	2.4826	-7.44474	8.76877	0.294498	0.130808	0.169712	0.0712029	0.736335	0.486484	TRUE	MACROPHAGE_PRE_AGM vs MAC	MACROPHAGE_PRE_AGM	MAC	CENPA
MOP	RNASE2	6.67971e-66	7.52169		LMPP	RPS8	3.03117e-40	89.9228							Erythroid_fliv	SLC4A1	0	3.24656		YS_PRIM_HSPC_2	RPL7	2.86288e-174	166.628		SLCO2B1	0.9086	0.0914	2.29666	0.000279682	0.000204249	0	0.25	1.44367	1.17414	2.24311	-4.90053	7.88789	0.83921	0.685304	0.517329	0.321968	2.80864	1.8806	FALSE	MACROPHAGE_PRE_AGM vs MAC	MACROPHAGE_PRE_AGM	MAC	SLCO2B1
MOP	CSTA	7.48679e-57	7.45583		LMPP	RPS3A	5.25151e-42	84.8658							Erythroid_fliv	GYPA	0	3.31507		YS_PRIM_HSPC_2	PCLAF	8.64006e-174	12.0747		NID2	0.9086	0.0914	2.29666	1.3277e-05	1.44297e-05	0	0.25	1.04629	1.17393	2.09128	-9.15056	9.72818	0.027783	0.0211937	0.0236391	0.0141399	0.100566	0.10349	FALSE	MACROPHAGE_PRE_AGM vs MAC	MACROPHAGE_PRE_AGM	MAC	NID2
MOP	S100P	1.36547e-53	7.13224		LMPP	RPL28	1.86117e-43	78.8367							Erythroid_fliv	HEMGN	0	3.17565		YS_PRIM_HSPC_2	ATP5PO	1.8459e-172	14.2833		PROK1	0.9092	0.0908	2.30391	5.11543e-06	4.55599e-06	0	0.25	1.10555	1.17232	1.75831	-8.04787	7.98634	0.000282539	0.000766041	0.000282539	0.000482323	0.000702898	0.0034891	FALSE	MACROPHAGE_PRE_AGM vs MAC	MACROPHAGE_PRE_AGM	MAC	PROK1
MOP	S100A9	3.3909e-72	7.12649		LMPP	RPS23	5.67304e-38	78.7613							Erythroid_fliv	AHSP	0	3.40229		YS_PRIM_HSPC_2	PKM	1.49952e-170	19.22		GYPB	0.9246	0.0754	2.50655	6.63541e-05	4.96358e-05	0	0.25	1.28633	1.17222	2.71352	-8.70666	10.0511	0.181107	0.219619	0.129403	0.0403342	0.556115	0.293436	FALSE	MACROPHAGE_PRE_AGM vs MAC	MACROPHAGE_PRE_AGM	MAC	GYPB
MOP	PLAC8	2.52555e-67	7.00777		LMPP	RPL32	6.79416e-39	74.8251							Erythroid_fliv	KLF1	0	3.06014		YS_PRIM_HSPC_2	FAM162A	3.66771e-168	12.397		COL6A2	0.9224	0.0776	2.47541	4.36578e-05	4.66878e-05	0	0.25	1.06737	1.1718	2.28867	-8.04678	9.50271	0.119703	0.102777	0.0884347	0.044668	0.380025	0.33569	FALSE	MACROPHAGE_PRE_AGM vs MAC	MACROPHAGE_PRE_AGM	MAC	COL6A2
MOP	MNDA	1.21544e-53	5.83618		LMPP	RPL7A	3.6278e-40	72.5777							Erythroid_fliv	HBA2	0	3.0667		YS_PRIM_HSPC_2	PGK1	3.79376e-158	24.593		MYOZ1	0.9132	0.0868	2.35335	7.41348e-06	6.573e-06	0	0.25	1.01974	1.16966	1.82366	-6.28941	6.66459	0.0160106	0.00608576	0.0128084	0.00494026	0.0370761	0.0278186	FALSE	MACROPHAGE_PRE_AGM vs MAC	MACROPHAGE_PRE_AGM	MAC	MYOZ1
MOP	RETN	3.70273e-71	5.61424		LMPP	RPS14	2.76764e-38	72.0401							Erythroid_fliv	CAT	0	2.29548		YS_PRIM_HSPC_2	SRSF9	1.5321e-157	9.84074		SLC16A10	0.923	0.077	2.48382	0.000104294	5.86155e-05	0	0.25	1.11214	1.16964	2.14388	-6.40718	8.71844	0.237615	0.17798	0.144095	0.0909178	0.69705	0.379316	FALSE	MACROPHAGE_PRE_AGM vs MAC	MACROPHAGE_PRE_AGM	MAC	SLC16A10
MOP	NKG7	2.90891e-56	5.57096		LMPP	RPL18A	2.65402e-38	71.4315							Erythroid_fliv	RHAG	0	3.11973		YS_PRIM_HSPC_2	ENO1	7.89398e-157	49.3421		TP53I11	0.8898	0.1102	2.0887	8.74096e-05	5.12466e-05	0	0.25	1.3406	1.16871	1.64145	-2.97053	8.00676	0.314461	0.113452	0.253532	0.0955176	0.997062	0.48171	FALSE	MACROPHAGE_PRE_AGM vs MAC	MACROPHAGE_PRE_AGM	MAC	TP53I11
MOP	TSPO	2.13112e-73	4.78029		LMPP	RPL19	4.37313e-39	68.7799							Erythroid_fliv	SELENBP1	0	2.70301		YS_PRIM_HSPC_2	C4orf3	5.43013e-151	9.04558		ADTRP	0.9186	0.0814	2.42348	2.34546e-05	2.0382e-05	0	0.25	1.15952	1.16864	2.0753	-5.96416	7.87382	0.0209079	0.0307834	0.0164814	0.0224741	0.0449312	0.0663173	FALSE	MACROPHAGE_PRE_AGM vs MAC	MACROPHAGE_PRE_AGM	MAC	ADTRP
MOP	SRGN	4.24746e-65	4.68094		LMPP	RPS4X	6.85492e-39	63.3934							Erythroid_fliv	MYL4	0	3.00898		YS_PRIM_HSPC_2	RAC1	1.32104e-150	7.66971		SQLE	0.9194	0.0806	2.43422	0.000167103	0.000181699	0	0.25	0.910383	1.16698	1.78061	-5.3508	7.26618	0.447347	0.244671	0.269448	0.143835	1.27012	1.62132	FALSE	MACROPHAGE_PRE_AGM vs MAC	MACROPHAGE_PRE_AGM	MAC	SQLE
MOP	RASGRP2	2.18923e-45	4.29064		LMPP	RPL30	4.43688e-45	57.4805							Erythroid_fliv	HMBS	0	2.91746		YS_PRIM_HSPC_2	IGFBP2	8.34489e-149	16.4183		PRRG1	0.8994	0.1006	2.19058	1.61251e-05	8.75479e-06	0	0.25	1.19375	1.16611	1.33878	-3.3283	7.65036	0.0435109	0.0148456	0.0414391	0.0143562	0.136746	0.0625848	FALSE	MACROPHAGE_PRE_AGM vs MAC	MACROPHAGE_PRE_AGM	MAC	PRRG1
MOP	STXBP2	1.04905e-56	4.18743		LMPP	RPS24	5.75712e-39	55.8591							Erythroid_fliv	HBG2	0	3.08035		YS_PRIM_HSPC_2	PGAM1	8.70994e-149	10.5895		CCR1	0.8822	0.1178	2.01343	0.000373352	0.000180118	0	0.25	1.66737	1.16586	1.80141	-2.91805	8.03274	1.08755	0.640458	0.573837	0.322319	3.39968	1.64388	FALSE	MACROPHAGE_PRE_AGM vs MAC	MACROPHAGE_PRE_AGM	MAC	CCR1
MOP	LCP1	1.84245e-55	3.57507		LMPP	RPL18	2.16783e-39	47.9737							Erythroid_fliv	ALAS2	0	3.27793		YS_PRIM_HSPC_2	RPL21	3.9299e-147	108.845		SDC4	0.9196	0.0804	2.43692	5.0638e-05	2.18829e-05	0	0.25	1.12998	1.16545	2.05792	-5.21131	7.63022	0.124978	0.0351846	0.0976643	0.0275881	0.358266	0.122105	FALSE	MACROPHAGE_PRE_AGM vs MAC	MACROPHAGE_PRE_AGM	MAC	SDC4
MOP	LST1	1.6464e-55	3.5283		LMPP	RPS26	5.82664e-38	43.1138							Erythroid_fliv	UROD	0	2.13994		YS_PRIM_HSPC_2	ARL6IP1	2.3924e-146	8.94991		INO80B	0.9096	0.0904	2.30876	1.52651e-05	1.19994e-05	0	0.25	1.06468	1.16364	1.64427	-4.20832	7.83772	0.0473722	0.0258999	0.0453946	0.0247722	0.132547	0.113228	FALSE	MACROPHAGE_PRE_AGM vs MAC	MACROPHAGE_PRE_AGM	MAC	INO80B
MOP	FXYD5	4.91089e-57	3.4076		LMPP	EEF1B2	2.17892e-45	41.2743							Erythroid_fliv	SNCA	0	2.47554		YS_PRIM_HSPC_2	CKS1B	9.51857e-144	10.0083		FKRP	0.9088	0.0912	2.29907	4.20268e-05	2.16078e-05	0	0.25	1.07955	1.16291	1.05957	-3.85091	5.90543	0.118008	0.0556761	0.107176	0.0511758	0.383583	0.188322	FALSE	MACROPHAGE_PRE_AGM vs MAC	MACROPHAGE_PRE_AGM	MAC	FKRP
MOP	SERPINB1	3.67703e-48	3.33751		LMPP	RPSA	1.60901e-39	37.7497							Erythroid_fliv	RFESD	0	3.2694		YS_PRIM_HSPC_2	JPT1	1.59727e-143	6.57004		ANKRD28	0.9076	0.0924	2.28468	0.000114656	8.19672e-05	0	0.25	1.16272	1.16228	1.70776	-5.12384	7.64215	0.375207	0.196663	0.249105	0.118236	1.12015	0.720538	FALSE	MACROPHAGE_PRE_AGM vs MAC	MACROPHAGE_PRE_AGM	MAC	ANKRD28
MOP	HLA-B	1.50322e-43	3.23784		LMPP	STMN1	6.26968e-49	24.612							Erythroid_fliv	HBG1	0	3.23528		YS_PRIM_HSPC_2	RPS2	6.45785e-139	215.322		TSPAN15	0.9008	0.0992	2.20615	9.20431e-05	5.8244e-05	0	0.25	1.27505	1.1603	1.84386	-4.31596	7.35729	0.270106	0.159258	0.2136	0.124535	0.845831	0.516506	FALSE	MACROPHAGE_PRE_AGM vs MAC	MACROPHAGE_PRE_AGM	MAC	TSPAN15
MOP	CORO1A	1.30612e-45	3.11461		LMPP	C1QTNF4	1.39645e-65	14.5226							Erythroid_fliv	FBXO7	0	2.13124		YS_PRIM_HSPC_2	RPL15	1.64028e-137	96.8096		EPHB3	0.9022	0.0978	2.22191	4.12314e-05	2.37524e-05	0	0.25	1.39206	1.15992	1.77138	-4.71166	7.89931	0.118197	0.0548179	0.107742	0.0483067	0.403509	0.205372	FALSE	MACROPHAGE_PRE_AGM vs MAC	MACROPHAGE_PRE_AGM	MAC	EPHB3
MOP	TKT	4.27289e-61	3.03061		LMPP	ARHGDIB	4.45098e-45	14.2943							Erythroid_fliv	HSP90AA1	0	0.701901		YS_PRIM_HSPC_2	S100A10	7.19662e-137	5.44354		CXCL5	0.9226	0.0774	2.47821	2.49492e-05	1.7496e-05	0	0.25	1.12986	1.15946	2.18352	-7.67628	8.96934	0.00131852	0.00330887	0.00122434	0.00148243	0.00379084	0.00843112	FALSE	MACROPHAGE_PRE_AGM vs MAC	MACROPHAGE_PRE_AGM	MAC	CXCL5
MOP	ARHGDIB	6.04328e-47	2.95147		LMPP	ZFP36L2	2.42599e-50	13.7269							Erythroid_fliv	PRDX2	0	1.86987		YS_PRIM_HSPC_2	GLRX5	3.26313e-136	4.03901		SIGLEC11	0.9296	0.0704	2.58056	3.49045e-05	3.02122e-05	0	0.25	1.23047	1.15926	2.44923	-5.62377	9.724	0.104258	0.114576	0.0945564	0.0909887	0.353193	0.270315	TRUE	MACROPHAGE_PRE_AGM vs MAC	MACROPHAGE_PRE_AGM	MAC	SIGLEC11
MOP	H2AFV	3.02325e-47	2.49181		LMPP	DUT	2.01713e-45	12.9666							Erythroid_fliv	NFE2	0	2.68545		YS_PRIM_HSPC_2	ATP5PB	2.46928e-135	8.04569		MDK	0.9342	0.0658	2.65307	0.000217679	0.000797521	0	0.25	0.722654	1.15842	2.90573	-9.03315	7.78629	0.681847	0.726561	0.353833	0.186957	2.12741	7.97158	TRUE	MACROPHAGE_PRE_AGM vs MAC	MACROPHAGE_PRE_AGM	MAC	MDK
MOP	H2AFZ	3.04617e-44	2.44826		LMPP	SPINK2	3.06139e-69	12.8788							Erythroid_fliv	RAD23A	0	1.65674		YS_PRIM_HSPC_2	NDUFA13	4.34118e-135	5.62533		SLC9A9	0.896	0.104	2.15355	0.000209872	0.000146477	0	0.25	1.68491	1.1579	2.42642	-5.73895	10.3139	0.666397	0.540681	0.450556	0.298841	2.18713	1.5033	FALSE	MACROPHAGE_PRE_AGM vs MAC	MACROPHAGE_PRE_AGM	MAC	SLC9A9
MOP	RPS19	1.74743e-63	1.95982		LMPP	EGFL7	1.00532e-46	12.8678							Erythroid_fliv	BSG	0	1.32581		YS_PRIM_HSPC_2	EIF1	8.49826e-134	28.5272		CD81	0.8928	0.1072	2.11967	0.000520722	0.000338335	0	0.25	1.22232	1.15715	1.66879	-4.50366	8.04464	1.44552	1.06659	0.679412	0.444329	4.68471	3.24457	FALSE	MACROPHAGE_PRE_AGM vs MAC	MACROPHAGE_PRE_AGM	MAC	CD81
MOP	RPS18	6.86249e-44	1.94433		LMPP	TYMS	3.90637e-52	12.5765							Erythroid_fliv	SLC25A37	0	2.583		YS_PRIM_HSPC_2	MAD2L1	1.69785e-130	4.50275		DKK2	0.9162	0.0838	2.3918	1.89666e-05	1.38723e-05	0	0.25	1.15987	1.15537	1.79423	-4.91069	7.09845	0.00866453	0.00878108	0.00725184	0.00666031	0.0222543	0.0281284	FALSE	MACROPHAGE_PRE_AGM vs MAC	MACROPHAGE_PRE_AGM	MAC	DKK2
MOP	RPS6	4.34485e-54	1.88444		LMPP	SMIM24	1.17389e-70	10.9544							Erythroid_fliv	NARF	0	2.1482		YS_PRIM_HSPC_2	UBE2S	9.65947e-130	6.40287		ARID5B	0.9012	0.0988	2.21063	0.000245851	0.000118108	0	0.25	1.19904	1.15373	1.59172	-5.22705	9.11769	0.741084	0.317977	0.379356	0.199416	2.17528	0.961231	FALSE	MACROPHAGE_PRE_AGM vs MAC	MACROPHAGE_PRE_AGM	MAC	ARID5B
Mac DC2	HLA-DRA	2.62581e-26	6.59765		MEMP	EEF1A1	8.63269e-302	166.515							Erythroid_ys	HBE1	0	5.52394		eLI_HSC	ALDOA	6.82978e-61	4.40583		IER5L	0.9184	0.0816	2.4208	0.000115275	6.49398e-05	0	0.25	1.14638	1.15292	1.79475	-3.95827	7.3461	0.365224	0.186186	0.243549	0.130812	1.19811	0.639572	FALSE	MACROPHAGE_PRE_AGM vs MAC	MACROPHAGE_PRE_AGM	MAC	IER5L
Mac DC2	HLA-DPA1	4.71801e-19	6.4727		MEMP	RPS23	8.47505e-305	89.7782							Erythroid_ys	HBZ	0	5.45385		eLI_HSC	CD74	7.02557e-39	6.52654		METRN	0.9248	0.0752	2.50943	3.11999e-05	4.25833e-05	0	0.25	0.922383	1.15278	2.27397	-9.3271	7.46546	0.0690336	0.0449977	0.0633829	0.0358124	0.237894	0.338278	FALSE	MACROPHAGE_PRE_AGM vs MAC	MACROPHAGE_PRE_AGM	MAC	METRN
Mac DC2	S100B	4.71801e-19	6.18754		MEMP	PTMA	0	87.6585							Erythroid_ys	HBG2	0	4.81535		eLI_HSC	IFITM2	2.01962e-32	2.9211		PGBD5	0.8942	0.1058	2.13438	2.51885e-05	1.59519e-05	0	0.25	1.35701	1.14981	1.73566	-3.28817	7.09732	0.0835377	0.0408483	0.0773215	0.0369686	0.274439	0.132008	FALSE	MACROPHAGE_PRE_AGM vs MAC	MACROPHAGE_PRE_AGM	MAC	PGBD5
Mac DC2	CD74	2.62581e-26	6.14825		MEMP	HBD	0	55.6871							Erythroid_ys	HBG1	0	5.79635		eLI_HSC	ZFP36L2	1.16452e-30	4.85361		ETV3L	0.8978	0.1022	2.17302	8.4835e-06	4.8338e-06	0	0.25	1.17737	1.14782	1.46342	-5.50288	7.14232	0.00875871	0.00418839	0.00847617	0.0038905	0.0252945	0.012112	FALSE	MACROPHAGE_PRE_AGM vs MAC	MACROPHAGE_PRE_AGM	MAC	ETV3L
Mac DC2	HLA-DRB5	7.44627e-19	5.82577		MEMP	RPL6	3.09046e-305	44.6078							Erythroid_ys	SLC25A37	0	4.7707		eLI_HSC	CST3	1.41912e-29	1.73679		MOB3C	0.8792	0.1208	1.98488	5.29433e-05	3.20495e-05	0	0.25	1.32058	1.14657	1.64421	-4.431	6.98626	0.165662	0.114828	0.147768	0.09334	0.538049	0.305505	FALSE	MACROPHAGE_PRE_AGM vs MAC	MACROPHAGE_PRE_AGM	MAC	MOB3C
Mac DC2	HLA-DRB1	1.63145e-21	5.80971		MEMP	HNRNPA1	0	43.1059							Erythroid_ys	HBA2	0	4.89535		eLI_HSC	DLEU1	6.71037e-29	2.07507		LTB4R	0.9138	0.0862	2.36094	6.99447e-05	5.94059e-05	0	0.25	0.99102	1.14625	1.79731	-5.11027	8.83129	0.204369	0.137142	0.165756	0.109583	0.599565	0.54466	FALSE	MACROPHAGE_PRE_AGM vs MAC	MACROPHAGE_PRE_AGM	MAC	LTB4R
Mac DC2	CD1C	7.06338e-19	5.65277		MEMP	H3F3A	0	39.362							Erythroid_ys	PRDX2	0	3.0584		eLI_HSC	CD37	1.0789e-27	1.7986		PAQR7	0.8992	0.1008	2.18837	5.19906e-05	2.95043e-05	0	0.25	1.14668	1.14612	1.4715	-4.37524	7.07305	0.134395	0.0659538	0.113769	0.0583965	0.464596	0.245693	FALSE	MACROPHAGE_PRE_AGM vs MAC	MACROPHAGE_PRE_AGM	MAC	PAQR7
Mac DC2	PKIB	1.075e-20	5.59552		MEMP	NPM1	0	37.1392							Erythroid_ys	BLVRB	0	3.10969		eLI_HSC	NBEAL1	3.55345e-27	1.28902		EPS8	0.8982	0.1018	2.17738	0.000221496	0.000129775	0	0.25	1.08735	1.14583	1.15466	-2.85423	7.03423	0.651517	0.358123	0.444246	0.231196	2.1093	1.1016	FALSE	MACROPHAGE_PRE_AGM vs MAC	MACROPHAGE_PRE_AGM	MAC	EPS8
Mac DC2	LSP1	1.38804e-25	5.30113		MEMP	EEF1B2	2.15636e-305	34.1566							Erythroid_ys	GYPC	0	2.81082		eLI_HSC	C1QTNF4	1.3979e-24	2.62553		CBX7	0.9056	0.0944	2.26106	1.82492e-05	8.88678e-06	0	0.25	1.12989	1.14573	1.19976	-3.90592	5.59321	0.0447352	0.0203426	0.0434168	0.0196014	0.152174	0.068152	FALSE	MACROPHAGE_PRE_AGM vs MAC	MACROPHAGE_PRE_AGM	MAC	CBX7
Mac DC2	ACY3	1.27713e-22	5.18397		MEMP	HSP90AB1	2.49883e-301	27.0849							Erythroid_ys	HBA1	0	4.71811		eLI_HSC	CYTL1	3.97124e-23	1.74021		CD69	0.9282	0.0718	2.55936	0.000185381	0.000185632	0	0.25	1.16763	1.14114	2.47785	-8.13342	8.93194	0.413071	0.450229	0.144848	0.105292	1.11527	1.5212	TRUE	MACROPHAGE_PRE_AGM vs MAC	MACROPHAGE_PRE_AGM	MAC	CD69
Mac DC2	DHRS9	4.75987e-18	4.94587		MEMP	HMGA1	0	23.5628							Erythroid_ys	SLC25A39	0	3.81651		eLI_HSC	ICAM3	6.71667e-23	1.52871		SBSPON	0.9076	0.0924	2.28468	3.30841e-06	4.52776e-06	0	0.25	1.09543	1.14068	1.50584	-8.9992	6.7696	0.000188359	0.00569919	0.000188359	0.00317411	0.000504499	0.0254446	FALSE	MACROPHAGE_PRE_AGM vs MAC	MACROPHAGE_PRE_AGM	MAC	SBSPON
Mac DC2	HLA-DPB1	8.6931e-18	4.90341		MEMP	ATP5G2	0	22.4806							Erythroid_ys	FTH1	0	1.36217		eLI_HSC	ZYX	7.4184e-23	1.61547		CLEC7A	0.906	0.094	2.26574	0.000363325	0.000245852	0	0.25	1.45754	1.1405	2.20037	-4.25524	8.891	1.05893	0.720708	0.527406	0.338353	3.18545	2.2858	FALSE	MACROPHAGE_PRE_AGM vs MAC	MACROPHAGE_PRE_AGM	MAC	CLEC7A
Mac DC2	JAML	2.94748e-21	4.56446		MEMP	LDHB	0	22.2384							Erythroid_ys	FAM210B	0	5.21497		eLI_HSC	ALB	1.593e-22	3.12989		LACC1	0.8796	0.1204	1.98865	6.70726e-05	3.92473e-05	0	0.25	1.21852	1.14002	1.3696	-3.31944	6.99702	0.196647	0.118697	0.168864	0.0974433	0.604394	0.347315	FALSE	MACROPHAGE_PRE_AGM vs MAC	MACROPHAGE_PRE_AGM	MAC	LACC1
Mac DC2	PTPRC	1.54321e-22	4.08272		MEMP	TPI1	0	21.8696							Erythroid_ys	ALAS2	0	6.00474		eLI_HSC	PCBP2	4.40327e-22	1.98666		HS3ST1	0.905	0.095	2.25406	4.87575e-05	4.90188e-05	0	0.25	1.03579	1.1399	1.69065	-7.85815	7.96852	0.156339	0.0944356	0.128461	0.0566623	0.482977	0.335678	FALSE	MACROPHAGE_PRE_AGM vs MAC	MACROPHAGE_PRE_AGM	MAC	HS3ST1
Mac DC2	CX3CR1	8.83546e-17	4.01738		MEMP	CLIC1	0	20.1475							Erythroid_ys	HBM	0	5.81516		eLI_HSC	ADGRG1	2.48468e-21	1.14429		SOD2	0.9198	0.0802	2.43963	0.00107215	0.00071393	0	0.25	1.13616	1.13927	2.17193	-6.43499	7.98223	3.62676	2.31127	0.763609	0.531147	10.5593	7.08932	FALSE	MACROPHAGE_PRE_AGM vs MAC	MACROPHAGE_PRE_AGM	MAC	SOD2
Mac DC2	SAMHD1	1.02665e-22	3.928		MEMP	SLC25A6	3.57715e-304	19.9793							Erythroid_ys	HMBS	0	4.90425		eLI_HSC	RPS26	1.09309e-19	12.1177		TRDC	0.9296	0.0704	2.58056	2.0446e-05	2.91253e-05	0	0.25	0.865669	1.13917	2.32006	-9.91272	7.63493	0.00320211	0.0399085	0.00291957	0.0180977	0.00938872	0.132647	TRUE	MACROPHAGE_PRE_AGM vs MAC	MACROPHAGE_PRE_AGM	MAC	TRDC
Mac DC2	PAK1	1.12692e-19	3.75929		MEMP	TAGLN2	0	19.8893							Erythroid_ys	AHSP	0	5.48658		eLI_HSC	HLA-DRB5	1.59244e-17	1.47295		RBFOX2	0.9294	0.0706	2.57751	2.77058e-05	5.1928e-05	0	0.25	0.824432	1.13882	2.21506	-7.7357	8.31428	0.07233	0.0485796	0.0666792	0.0420649	0.226626	0.507023	TRUE	MACROPHAGE_PRE_AGM vs MAC	MACROPHAGE_PRE_AGM	MAC	RBFOX2
Mac DC2	GPR183	2.04405e-19	3.65357		MEMP	ARHGDIB	0	19.4865							Erythroid_ys	RPLP1	0	0.794113		eLI_HSC	ALDH1A1	3.9472e-17	1.24619		C1QA	0.9376	0.0624	2.70976	0.00440954	0.00475546	0	0.25	1.67523	1.13784	3.08049	-5.92503	9.64508	13.912	20.4611	0.97881	0.534786	43.9933	44.6646	TRUE	MACROPHAGE_PRE_AGM vs MAC	MACROPHAGE_PRE_AGM	MAC	C1QA
Mac DC2	CLEC7A	2.17678e-20	3.63328		MEMP	ALDOA	0	19.2018							Erythroid_ys	MT2A	0	3.19392		eLI_HSC	PSMB8	3.02836e-15	0.718945		CTSZ	0.8968	0.1032	2.16216	0.00100573	0.000498751	0	0.25	1.63228	1.13617	1.97669	-2.95921	9.33864	3.47087	1.87055	0.866359	0.581075	10.454	5.17059	FALSE	MACROPHAGE_PRE_AGM vs MAC	MACROPHAGE_PRE_AGM	MAC	CTSZ
Mac DC2	POU2F2	5.11164e-17	3.48127		MEMP	ANP32B	0	15.8872							Erythroid_ys	GYPB	0	5.65124		eLI_HSC	RAD50	4.02718e-15	0.809157		CDKN2C	0.9172	0.0828	2.4049	7.51969e-05	3.95976e-05	0	0.25	1.13443	1.13569	2.16946	-8.50779	8.39922	0.212846	0.104777	0.147297	0.0700432	0.617962	0.28863	FALSE	MACROPHAGE_PRE_AGM vs MAC	MACROPHAGE_PRE_AGM	MAC	CDKN2C
Mac DC2	CD83	1.10747e-17	3.43995		MEMP	SERPINB1	0	13.9637							Erythroid_ys	OAZ1	0	1.51122		eLI_HSC	HLF	5.79269e-15	1.22828		PLIN2	0.9004	0.0996	2.20168	0.00130637	0.000583905	0	0.25	1.25462	1.1347	1.88582	-5.0521	10.5531	4.00677	1.91993	0.750612	0.486507	12.8271	5.76858	FALSE	MACROPHAGE_PRE_AGM vs MAC	MACROPHAGE_PRE_AGM	MAC	PLIN2
Mac DC2	MAP3K8	1.81846e-17	3.33438		MEMP	FCER1A	0	12.2953							Erythroid_ys	HBQ1	0	5.51853		eLI_HSC	PRDX1	6.48782e-15	2.39661		ARL6IP1	0.898	0.102	2.1752	0.000872366	0.000645398	0	0.25	1.07533	1.13374	1.67008	-5.41515	7.6925	2.93201	1.4439	0.784705	0.506768	8.59225	6.30967	FALSE	MACROPHAGE_PRE_AGM vs MAC	MACROPHAGE_PRE_AGM	MAC	ARL6IP1
Mac DC2	DUSP2	1.25886e-15	3.32674		MEMP	FXYD5	0	11.7479							Erythroid_ys	SMIM1	0	4.17977		eLI_HSC	HLA-DRB1	1.81472e-14	0.842381		MX1	0.8904	0.1096	2.09483	0.000223188	0.000114797	0	0.25	1.24821	1.1307	1.53398	-5.97098	8.63279	0.619881	0.303291	0.316255	0.155347	1.80383	0.716174	FALSE	MACROPHAGE_PRE_AGM vs MAC	MACROPHAGE_PRE_AGM	MAC	MX1
Mac DC2	HCLS1	2.59567e-17	3.32339		MEMP	NAA38	0	11.3074							Erythroid_ys	MT1G	0	3.98372		eLI_HSC	NRIP1	4.03683e-14	0.692286		AC005082.12	0.9	0.1	2.19722	1.43268e-06	8.94758e-07	0	0.25	1.11753	1.12715	1.51384	-7.37258	7.44431	0	0.000602902	0	0.000553252	0	0.00165066	FALSE	MACROPHAGE_PRE_AGM vs MAC	MACROPHAGE_PRE_AGM	MAC	AC005082.12
Mac DC2	CORO1A	4.91946e-18	3.24628		MEMP	PLEK	0	11.268							Erythroid_ys	TMEM14C	0	1.93741		eLI_HSC	ATP6V0C	7.51039e-14	0.165233		SAMD5	0.9168	0.0832	2.39964	1.38197e-05	1.0393e-05	0	0.25	0.994101	1.12637	1.90483	-6.32953	7.70574	0.0206253	0.00757528	0.0197777	0.00700432	0.0742936	0.0502569	FALSE	MACROPHAGE_PRE_AGM vs MAC	MACROPHAGE_PRE_AGM	MAC	SAMD5
Mac DC2	GPX1	4.40584e-19	3.23639		MEMP	GATA2	0	10.8319							Erythroid_ys	FTL	0	1.14185		eLI_HSC	LSP1	1.18331e-13	0.0455993		PTPRG	0.9178	0.0822	2.41282	1.73392e-05	1.64911e-05	0	0.25	0.904267	1.12489	1.64122	-5.65359	5.58627	0.0408739	0.012246	0.0384253	0.0109622	0.127044	0.1144	FALSE	MACROPHAGE_PRE_AGM vs MAC	MACROPHAGE_PRE_AGM	MAC	PTPRG
Mac DC2	LCP1	1.17223e-18	3.22052		MEMP	EIF5A	3.93413e-305	10.435							Erythroid_ys	UBA52	0	0.911475		eLI_HSC	GRINA	2.50886e-13	0.952489		KRT19	0.9146	0.0854	2.37114	4.98071e-05	3.05805e-05	0	0.25	1.12842	1.12481	1.97549	-5.92827	8.41213	0.160765	0.0269142	0.112545	0.0161117	0.485456	0.109418	FALSE	MACROPHAGE_PRE_AGM vs MAC	MACROPHAGE_PRE_AGM	MAC	KRT19
Mac DC2	HLA-B	9.80142e-17	3.14146		MEMP	TALDO1	0	8.50073							Erythroid_ys	SLC4A1	0	5.6165		eLI_HSC	PROCR	2.54693e-13	0.812174		SLC16A4	0.9174	0.0826	2.40753	4.52827e-06	4.93015e-06	0	0.25	0.933131	1.12326	1.83806	-6.313	6.93849	0.0147862	0.00852573	0.0145037	0.00813565	0.0446728	0.042833	FALSE	MACROPHAGE_PRE_AGM vs MAC	MACROPHAGE_PRE_AGM	MAC	SLC16A4
Mac DC2	CD37	7.05364e-17	3.06903		MEMP	PKM	0	8.37378							Erythroid_ys	MT1X	0	3.97373		eLI_HSC	MLLT3	7.5691e-13	1.52075		NCK2	0.9042	0.0958	2.24479	5.16758e-05	3.13915e-05	0	0.25	1.07832	1.11914	1.47219	-3.95652	7.3454	0.167546	0.0915346	0.146638	0.0805266	0.543416	0.33303	FALSE	MACROPHAGE_PRE_AGM vs MAC	MACROPHAGE_PRE_AGM	MAC	NCK2
Mac DC2	DOCK8	5.21204e-16	3.01526		MEMP	CKB	0	8.19216							Erythroid_ys	PCBP2	0	1.4524		eLI_HSC	FXYD5	9.86195e-13	1.30159		BCAT1	0.8864	0.1136	2.05448	0.000355343	0.000217663	0	0.25	1.184	1.11906	1.44804	-3.02873	6.95617	1.11063	0.584647	0.604069	0.32522	3.59684	1.99077	FALSE	MACROPHAGE_PRE_AGM vs MAC	MACROPHAGE_PRE_AGM	MAC	BCAT1
Macrophage	C1QC	0	7.79046		MK	TMSB4X	0	460.834							Fibroblast_fliv	PTN	0	6.61813		eLI_MPP	ALDOA	0	10.0366		RP3-394A18.1	0.8852	0.1148	2.04262	1.61506e-06	8.57914e-07	0	0.25	1.18332	1.11868	1.26103	-5.52337	6.7971	0	0.000120581	0	0.000120581	0	0.000350263	FALSE	MACROPHAGE_PRE_AGM vs MAC	MACROPHAGE_PRE_AGM	MAC	RP3-394A18.1
Macrophage	CCL4	0	7.40338		MK	ACTB	0	459.772							Fibroblast_fliv	CXCL12	0	5.28104		eLI_MPP	RPS26	8.72359e-213	32.5405		SLC2A8	0.8894	0.1106	2.08463	0.00011617	6.38159e-05	0	0.25	1.38521	1.11807	1.72706	-4.12293	7.60918	0.365034	0.193811	0.281126	0.152407	1.15585	0.575061	FALSE	MACROPHAGE_PRE_AGM vs MAC	MACROPHAGE_PRE_AGM	MAC	SLC2A8
Macrophage	C1QA	0	7.33794		MK	PF4	0	172.309							Fibroblast_fliv	RBP1	0	3.9709		eLI_MPP	PCBP2	1.18592e-170	5.83544		RENBP	0.8818	0.1182	2.00959	0.00026495	0.000155423	0	0.25	1.35034	1.11803	1.77841	-4.33799	7.63063	0.806344	0.539617	0.486532	0.306598	2.49063	1.47236	FALSE	MACROPHAGE_PRE_AGM vs MAC	MACROPHAGE_PRE_AGM	MAC	RENBP
Macrophage	SPP1	0	7.16102		MK	SH3BGRL3	0	53.9546							Fibroblast_fliv	COLEC11	0	5.26196		eLI_MPP	IFITM2	1.0267e-155	4.78714		DTNA	0.8892	0.1108	2.0826	3.81385e-05	2.58085e-05	0	0.25	1.12505	1.1179	1.55072	-4.26951	6.48622	0.147015	0.0620137	0.131098	0.0537009	0.464287	0.238755	FALSE	MACROPHAGE_PRE_AGM vs MAC	MACROPHAGE_PRE_AGM	MAC	DTNA
Macrophage	C1QB	0	7.13257		MK	PLEK	0	47.7468							Fibroblast_fliv	BGN	0	5.32143		eLI_MPP	ZYX	4.71168e-152	2.58177		ANO7	0.8986	0.1014	2.18176	1.24552e-05	7.2304e-06	0	0.25	1.09652	1.11753	1.15257	-3.70882	5.76345	0.0287247	0.011331	0.0273121	0.0107671	0.0891685	0.0394212	FALSE	MACROPHAGE_PRE_AGM vs MAC	MACROPHAGE_PRE_AGM	MAC	ANO7
Macrophage	CD14	0	7.03253		MK	GP9	0	47.5755							Fibroblast_fliv	ID3	0	3.48721		eLI_MPP	ZFP36L2	4.26699e-143	6.89211		CTSB	0.9126	0.0874	2.3458	0.00310954	0.00241202	0	0.25	1.40149	1.11557	2.19212	-4.00088	8.53785	10.4944	11.2862	0.971746	0.723466	30.5442	24.1153	FALSE	MACROPHAGE_PRE_AGM vs MAC	MACROPHAGE_PRE_AGM	MAC	CTSB
Macrophage	AGR2	0	6.96127		MK	MYL12A	0	37.0015							Fibroblast_fliv	IGFBP3	0	4.53681		eLI_MPP	C1QTNF4	7.83645e-139	4.35977		ESRRA	0.9048	0.0952	2.25173	5.92979e-05	3.05197e-05	0	0.25	1.13531	1.11526	1.35709	-3.99543	6.88545	0.210208	0.102167	0.177246	0.0896269	0.646185	0.304566	FALSE	MACROPHAGE_PRE_AGM vs MAC	MACROPHAGE_PRE_AGM	MAC	ESRRA
Macrophage	FOLR2	0	6.84894		MK	RAP1B	0	36.7624							Fibroblast_fliv	MEST	0	3.36342		eLI_MPP	RPLP0	3.93754e-137	34.9555		KB-1507C5.4	0.9236	0.0764	2.4923	2.05171e-06	2.46933e-06	0	0.25	1.12063	1.11444	2.38936	-11.3361	8.42604	0	0.00392241	0	0.00204278	0	0.0123334	FALSE	MACROPHAGE_PRE_AGM vs MAC	MACROPHAGE_PRE_AGM	MAC	KB-1507C5.4
Macrophage	CCL4L2	0	6.56533		MK	TAGLN2	0	36.6967							Fibroblast_fliv	MFAP4	0	4.5275		eLI_MPP	ITGA4	1.13256e-131	2.41444		DRAM1	0.8932	0.1068	2.12385	0.000133448	7.15163e-05	0	0.25	1.33192	1.11404	1.68953	-3.89347	8.10631	0.454973	0.20732	0.319928	0.157482	1.34142	0.653598	FALSE	MACROPHAGE_PRE_AGM vs MAC	MACROPHAGE_PRE_AGM	MAC	DRAM1
Macrophage	CD163	0	6.49031		MK	ZYX	0	34.0554							Fibroblast_fliv	NR1H4	0	7.04466		eLI_MPP	RPS4Y1	1.25391e-119	5.56406		VGF	0.899	0.101	2.18616	1.12527e-05	6.77173e-06	0	0.25	1.15099	1.11401	1.40006	-3.99827	6.88174	0.00367301	0.0026705	0.00320211	0.00205342	0.0111565	0.0120453	FALSE	MACROPHAGE_PRE_AGM vs MAC	MACROPHAGE_PRE_AGM	MAC	VGF
Macrophage	CCL3	0	6.38328		MK	CLIC1	0	31.9538							Fibroblast_fliv	ECM1	0	5.73888		eLI_MPP	RNASEH2A	1.74571e-119	1.74443		OSTN-AS1	0.874	0.126	1.9368	4.89623e-06	2.4939e-06	0	0.25	1.23323	1.11138	1.27465	-2.66709	8.34622	0.000847617	0.000457496	0.000847617	0.000453951	0.00265629	0.00173705	FALSE	MACROPHAGE_PRE_AGM vs MAC	MACROPHAGE_PRE_AGM	MAC	OSTN-AS1
Macrophage	RNASE1	0	6.33448		MK	CMTM5	0	29.8491							Fibroblast_fliv	ITM2C	0	2.66723		eLI_MPP	ATP6V0C	3.40148e-119	1.13883		SPRY2	0.8936	0.1064	2.12805	7.90852e-05	4.59554e-05	0	0.25	1.12602	1.10969	1.50089	-4.7996	6.48162	0.244396	0.124144	0.188924	0.0946239	0.746908	0.407627	FALSE	MACROPHAGE_PRE_AGM vs MAC	MACROPHAGE_PRE_AGM	MAC	SPRY2
Macrophage	F13A1	0	6.29991		MK	FERMT3	0	25.6476							Fibroblast_fliv	MARCKSL1	0	2.67109		eLI_MPP	PPIA	3.57508e-119	12.4186		VGLL3	0.9164	0.0836	2.39441	8.09092e-06	1.29925e-05	0	0.25	0.831627	1.10896	1.91154	-8.89301	5.37574	0.00291957	0.0131362	0.00197777	0.00905773	0.00681107	0.0786862	FALSE	MACROPHAGE_PRE_AGM vs MAC	MACROPHAGE_PRE_AGM	MAC	VGLL3
Macrophage	CSF1R	0	6.14745		MK	THBS1	0	25.0271							Fibroblast_fliv	DLK1	0	3.54967		eLI_MPP	NFKBIA	1.55057e-112	16.4144		PGLYRP2	0.9096	0.0904	2.30876	1.06768e-05	6.99426e-06	0	0.25	1.05598	1.1088	1.55337	-5.33779	7.11743	0.00932379	0.00389758	0.00913543	0.00366707	0.0280485	0.0200484	FALSE	MACROPHAGE_PRE_AGM vs MAC	MACROPHAGE_PRE_AGM	MAC	PGLYRP2
Macrophage	TYROBP	0	6.13749		MK	TLN1	0	23.0502							Fibroblast_fliv	VIM	0	2.59861		eLI_MPP	ARF5	5.03406e-108	1.6295		GCLM	0.8936	0.1064	2.12805	6.82298e-05	3.78928e-05	0	0.25	1.11083	1.10861	1.31013	-4.38155	6.50563	0.21633	0.125492	0.169523	0.0968333	0.642159	0.334367	FALSE	MACROPHAGE_PRE_AGM vs MAC	MACROPHAGE_PRE_AGM	MAC	GCLM
Macrophage	AIF1	0	6.0892		MK	ILK	0	22.8301							Fibroblast_fliv	ROBO2	0	6.66016		eLI_MPP	PPDPF	5.89706e-103	3.58603		LINC01063	0.9052	0.0948	2.25639	1.21522e-05	6.37175e-06	0	0.25	1.01879	1.10727	1.44799	-4.41113	6.53911	0.0321152	0.0147285	0.0302317	0.0142675	0.103746	0.0542965	FALSE	MACROPHAGE_PRE_AGM vs MAC	MACROPHAGE_PRE_AGM	MAC	LINC01063
Macrophage	LYVE1	0	6.02381		MK	NRGN	0	22.1608							Fibroblast_fliv	SPARC	0	3.43828		eLI_MPP	SF3A2	7.59904e-98	1.47967		NAB2	0.8948	0.1052	2.14074	7.44245e-05	3.91465e-05	0	0.25	1.10995	1.1069	1.3516	-3.23841	6.98575	0.258992	0.115108	0.204747	0.0944536	0.769763	0.374543	FALSE	MACROPHAGE_PRE_AGM vs MAC	MACROPHAGE_PRE_AGM	MAC	NAB2
Macrophage	MRC1	0	6.0174		MK	LIMS1	0	21.6817							Fibroblast_fliv	HGF	0	7.80383		eLI_MPP	EMD	8.31613e-98	1.48443		TWSG1	0.897	0.103	2.16433	6.49282e-05	4.03515e-05	0	0.25	1.14259	1.10606	1.33968	-3.4045	6.4631	0.178376	0.0882186	0.154831	0.0771361	0.548281	0.348893	FALSE	MACROPHAGE_PRE_AGM vs MAC	MACROPHAGE_PRE_AGM	MAC	TWSG1
Macrophage	CYBB	0	5.97623		MK	PDLIM1	0	21.2652							Fibroblast_fliv	MDK	0	3.16729		eLI_MPP	DLEU1	2.35335e-95	2.53849		SPINK2	0.9182	0.0818	2.41814	6.0184e-05	0.000142265	0	0.25	0.842065	1.10587	2.27327	-8.1609	8.12217	0.0248634	0.326134	0.0140328	0.0553784	0.0702663	1.22815	FALSE	MACROPHAGE_PRE_AGM vs MAC	MACROPHAGE_PRE_AGM	MAC	SPINK2
Macrophage	MS4A7	0	5.96672		MK	FXYD5	0	20.8089							Fibroblast_fliv	LRRC17	0	7.49847		eLI_MPP	RAD50	8.54071e-93	1.50486		SAA1	0.8964	0.1036	2.15785	6.51848e-06	3.32723e-06	0	0.25	1.22043	1.10546	1.62787	-3.96487	8.43829	0.000753438	0.000219882	0.000470898	0.000173778	0.00204057	0.000798007	FALSE	MACROPHAGE_PRE_AGM vs MAC	MACROPHAGE_PRE_AGM	MAC	SAA1
Macrophage	CD68	0	5.88126		MK	CCND3	0	20.501							Fibroblast_fliv	NREP	0	3.15347		eLI_MPP	UQCRHL	3.67719e-88	1.31142		SULF1	0.9266	0.0734	2.5356	8.06561e-06	1.17395e-05	0	0.25	0.90277	1.10154	2.30672	-8.08723	10.1462	0.00254285	0.00341171	0.00254285	0.00295777	0.00712621	0.0445841	FALSE	MACROPHAGE_PRE_AGM vs MAC	MACROPHAGE_PRE_AGM	MAC	SULF1
Macrophage	HPGDS	0	5.87758		MK	CDKN2D	0	19.9122							Fibroblast_fliv	EDNRA	0	5.09015		eLI_MPP	CD74	4.23822e-87	4.10783		SIGLEC1	0.93	0.07	2.58669	0.000169071	0.000139034	0	0.25	1.27063	1.09915	2.72025	-7.58628	10.6899	0.506299	0.506841	0.351479	0.24713	1.77032	1.27271	TRUE	MACROPHAGE_PRE_AGM vs MAC	MACROPHAGE_PRE_AGM	MAC	SIGLEC1
Macrophage	STAB1	0	5.60194		MK	SDPR	0	18.9579							Fibroblast_fliv	MEG3	0	3.06317		eLI_MPP	PSMB10	1.46582e-83	1.28689		TUBA1C	0.9	0.1	2.19722	0.00055187	0.000346795	0	0.25	1.10329	1.09774	1.71407	-4.55093	6.53909	2.00964	1.2286	0.678471	0.417283	5.69815	3.56332	FALSE	MACROPHAGE_PRE_AGM vs MAC	MACROPHAGE_PRE_AGM	MAC	TUBA1C
Macrophage	DAB2	0	5.58043		MK	ITGA2B	0	18.5449							Fibroblast_fliv	MFAP2	0	4.24267		eLI_MPP	MATK	5.07065e-82	1.46884		NISCH	0.8818	0.1182	2.00959	0.000140067	7.24458e-05	0	0.25	1.19936	1.09751	1.28795	-2.73749	7.28707	0.536436	0.219687	0.363251	0.17648	1.60076	0.809533	FALSE	MACROPHAGE_PRE_AGM vs MAC	MACROPHAGE_PRE_AGM	MAC	NISCH
Macrophage	HSPA1A	0	5.41302		MK	LAT	0	17.8093							Fibroblast_fliv	RELN	0	4.85607		eLI_MPP	PNRC1	2.58847e-79	1.90573		PHLDA3	0.9094	0.0906	2.30633	5.81829e-06	6.25477e-06	0	0.25	0.924278	1.09321	1.55966	-6.85513	7.47789	0.00857035	0.00966415	0.00706348	0.00811437	0.0252477	0.0426692	FALSE	MACROPHAGE_PRE_AGM vs MAC	MACROPHAGE_PRE_AGM	MAC	PHLDA3
Macrophage	FCER1G	0	5.21333		MK	C6orf25	0	16.9627							Fibroblast_fliv	COL3A1	0	3.84555		eLI_MPP	CLN6	1.30706e-76	1.63616		KRTAP4-2	0.915	0.085	2.37627	5.5845e-06	3.93548e-06	0	0.25	1.05671	1.09125	1.66887	-4.67554	6.80305	0.000565078	0.000581623	0.000470898	0.000514241	0.00120624	0.0024425	FALSE	MACROPHAGE_PRE_AGM vs MAC	MACROPHAGE_PRE_AGM	MAC	KRTAP4-2
Macrophage	ITGB2	0	5.01961		MK	TGFB1	0	15.8832							Fibroblast_fliv	TPM1	0	2.66722		eLI_MPP	CD7	3.50725e-76	1.50747		SPRED2	0.898	0.102	2.1752	2.92853e-05	1.59903e-05	0	0.25	1.07903	1.09031	1.15455	-2.85325	7.3651	0.0996428	0.0433167	0.0902241	0.0402101	0.310576	0.154583	FALSE	MACROPHAGE_PRE_AGM vs MAC	MACROPHAGE_PRE_AGM	MAC	SPRED2
Macrophage	HCST	0	4.93762		MK	ACTN1	0	15.0265							Fibroblast_fliv	COL1A1	0	3.76855		eLI_MPP	HAUS4	4.86568e-76	1.27213		FHL2	0.9222	0.0778	2.47262	3.12177e-05	3.00683e-05	0	0.25	0.896944	1.09002	1.72938	-7.33645	5.90191	0.0855154	0.0673831	0.0698813	0.0413556	0.220897	0.202634	FALSE	MACROPHAGE_PRE_AGM vs MAC	MACROPHAGE_PRE_AGM	MAC	FHL2
Macrophage	SPI1	0	4.81079		MK	GSN	0	14.9335							Fibroblast_fliv	DCN	0	3.75406		eLI_MPP	TYMS	5.80462e-75	2.95536		CENPW	0.936	0.064	2.68273	0.000228776	0.000226483	0	0.25	0.956021	1.08977	2.50326	-6.57481	7.93024	0.931792	0.547007	0.434639	0.246328	2.49904	2.28768	TRUE	MACROPHAGE_PRE_AGM vs MAC	MACROPHAGE_PRE_AGM	MAC	CENPW
Macrophage	TMSB4X	0	4.78272		MK	GP1BA	0	14.6167							Fibroblast_fliv	OLFML3	0	3.52245		eLI_MPP	MIF	6.77919e-75	0.949437		TFPI2	0.9046	0.0954	2.24941	3.5207e-05	3.1852e-05	0	0.25	1.0035	1.08764	1.71223	-6.82939	7.61986	0.0660198	0.0348583	0.0570729	0.0165834	0.210532	0.0952751	FALSE	MACROPHAGE_PRE_AGM vs MAC	MACROPHAGE_PRE_AGM	MAC	TFPI2
Mast_cell	TPSB2	5.88289e-80	11.3439		MLP	EEF1A1	6.91659e-76	87.7831							Fibroblast_ys	LUM	0	5.74658							ACMSD	0.9038	0.0962	2.24018	2.55576e-06	1.75188e-06	0	0.25	1.03178	1.08638	1.45373	-4.31093	7.09317	0.00131852	0.000741215	0.00131852	0.000719937	0.00413362	0.00251245	FALSE	MACROPHAGE_PRE_AGM vs MAC	MACROPHAGE_PRE_AGM	MAC	ACMSD
Mast_cell	CPA3	8.57886e-118	10.3926		MLP	RPS3	1.13214e-79	50.7441							Fibroblast_ys	FRZB	0	5.60058							MBD3	0.903	0.097	2.23101	0.000101236	5.37284e-05	0	0.25	1.10153	1.08491	1.61976	-4.51307	7.59057	0.292802	0.142001	0.236485	0.120797	0.948279	0.49093	FALSE	MACROPHAGE_PRE_AGM vs MAC	MACROPHAGE_PRE_AGM	MAC	MBD3
Mast_cell	IL1RL1	1.40659e-111	9.65921		MLP	RPLP0	2.25603e-73	47.9703							Fibroblast_ys	COL3A1	0	5.50727							MAFG	0.8772	0.1228	1.96618	0.000163432	7.69145e-05	0	0.25	1.17738	1.08452	1.31743	-3.05004	7.41774	0.473055	0.211718	0.334903	0.166203	1.47918	0.67225	FALSE	MACROPHAGE_PRE_AGM vs MAC	MACROPHAGE_PRE_AGM	MAC	MAFG
Mast_cell	HDC	5.01346e-126	9.5757		MLP	RPS3A	2.33031e-71	36.5852							Fibroblast_ys	COL1A1	0	5.49794							MGLL	0.9052	0.0948	2.25639	0.000173476	0.000111845	0	0.25	1.32494	1.08441	2.31497	-7.18461	9.48505	0.531163	0.411186	0.349218	0.222312	1.68133	1.01544	FALSE	MACROPHAGE_PRE_AGM vs MAC	MACROPHAGE_PRE_AGM	MAC	MGLL
Mast_cell	SLC18A2	7.20739e-126	9.11403		MLP	RPL19	5.09739e-69	31.9884							Fibroblast_ys	SPARC	0	4.32155							TFPI	0.9094	0.0906	2.30633	0.000118005	8.51496e-05	0	0.25	1.15705	1.08288	1.89061	-4.94593	8.29291	0.310225	0.206231	0.239499	0.130709	1.02856	0.668292	FALSE	MACROPHAGE_PRE_AGM vs MAC	MACROPHAGE_PRE_AGM	MAC	TFPI
Mast_cell	C1orf186	1.54412e-94	8.77677		MLP	RPL30	7.36042e-75	27.9725							Fibroblast_ys	COL6A2	0	4.93767							FADS2	0.9146	0.0854	2.37114	9.07254e-05	7.19805e-05	0	0.25	0.936694	1.08209	1.62017	-5.63411	6.14292	0.296287	0.166801	0.218309	0.111299	0.835377	0.643944	FALSE	MACROPHAGE_PRE_AGM vs MAC	MACROPHAGE_PRE_AGM	MAC	FADS2
Mast_cell	PRG2	8.69553e-82	8.33405		MLP	ACTG1	7.21677e-75	25.8513							Fibroblast_ys	COL1A2	0	5.07491							COL5A1	0.9154	0.0846	2.38143	2.25954e-05	2.59366e-05	0	0.25	0.895138	1.08206	1.89393	-6.84714	6.70256	0.0406855	0.0396709	0.0372952	0.0269711	0.126214	0.180778	FALSE	MACROPHAGE_PRE_AGM vs MAC	MACROPHAGE_PRE_AGM	MAC	COL5A1
Mast_cell	GATA2	1.06542e-144	7.2224		MLP	HNRNPA1	4.28132e-83	18.0122							Fibroblast_ys	DCN	0	5.41117							CXCL2	0.9416	0.0584	2.78026	0.00069753	0.000600004	0	0.25	1.12175	1.08173	2.8374	-6.97221	10.7081	2.36462	1.72672	0.448672	0.236033	6.72723	4.8964	TRUE	MACROPHAGE_PRE_AGM vs MAC	MACROPHAGE_PRE_AGM	MAC	CXCL2
Mast_cell	PRSS57	4.01752e-102	6.62306		MLP	EEF1B2	2.98593e-70	16.2169							Fibroblast_ys	COL6A1	0	5.22202							CPNE2	0.8908	0.1092	2.09894	7.22533e-05	3.98894e-05	0	0.25	1.17352	1.08152	1.59858	-5.54203	7.84054	0.257015	0.13477	0.210115	0.113583	0.813703	0.438757	FALSE	MACROPHAGE_PRE_AGM vs MAC	MACROPHAGE_PRE_AGM	MAC	CPNE2
Mast_cell	BIRC3	9.8912e-88	6.06373		MLP	C1QTNF4	3.64688e-184	12.9129							Fibroblast_ys	APP	0	4.02211							TRIM47	0.9164	0.0836	2.39441	3.87117e-05	3.40471e-05	0	0.25	1.09891	1.07985	2.1473	-5.90778	7.00884	0.125354	0.124283	0.108683	0.0918718	0.393257	0.294266	FALSE	MACROPHAGE_PRE_AGM vs MAC	MACROPHAGE_PRE_AGM	MAC	TRIM47
Mast_cell	TNFSF10	2.35916e-95	5.70446		MLP	NPM1	2.70274e-74	12.2383							Fibroblast_ys	VCAN	0	5.57108							NXN	0.9044	0.0956	2.2471	2.99399e-05	2.80597e-05	0	0.25	0.927081	1.07952	1.5729	-5.94054	6.90874	0.0799587	0.0386105	0.0744961	0.0360004	0.257161	0.248546	FALSE	MACROPHAGE_PRE_AGM vs MAC	MACROPHAGE_PRE_AGM	MAC	NXN
Mast_cell	ARHGAP15	2.50754e-76	5.44651		MLP	EEF2	5.39427e-74	11.4637							Fibroblast_ys	IGFBP7	0	4.7269							CITED4	0.9232	0.0768	2.48664	2.5631e-05	2.01235e-05	0	0.25	1.0636	1.07932	2.17823	-5.80261	7.91478	0.0733659	0.0358832	0.0641364	0.030209	0.23739	0.170028	FALSE	MACROPHAGE_PRE_AGM vs MAC	MACROPHAGE_PRE_AGM	MAC	CITED4
Mast_cell	LMO4	5.28309e-131	5.1592		MLP	ZFP36L2	1.4463e-142	10.6855							Fibroblast_ys	MDK	0	3.77209							HOPX	0.9002	0.0998	2.19945	4.98425e-05	8.86568e-05	0	0.25	0.859648	1.07927	1.84904	-7.20826	6.47206	0.088906	0.155566	0.0647015	0.0495232	0.248293	0.656125	FALSE	MACROPHAGE_PRE_AGM vs MAC	MACROPHAGE_PRE_AGM	MAC	HOPX
Mast_cell	CD37	2.04472e-138	4.89354		MLP	ARHGDIB	2.43603e-90	8.77121							Fibroblast_ys	CTHRC1	0	5.16563							KCNG2	0.921	0.079	2.45601	1.57051e-05	1.02096e-05	0	0.25	1.15626	1.07913	1.99148	-4.64399	8.5007	0.0322094	0.0152357	0.0310793	0.0145477	0.112148	0.0600281	FALSE	MACROPHAGE_PRE_AGM vs MAC	MACROPHAGE_PRE_AGM	MAC	KCNG2
Mast_cell	CD82	1.72328e-89	4.76204		MLP	SPINK2	1.76641e-194	8.46297							Fibroblast_ys	TPM1	0	3.32418							STMN2	0.9266	0.0734	2.5356	3.80682e-05	0.000412384	0	0.25	0.672909	1.07841	2.73044	-12.3929	8.23785	0.0127143	0.0730858	0.0119608	0.0258326	0.0427521	3.35853	FALSE	MACROPHAGE_PRE_AGM vs MAC	MACROPHAGE_PRE_AGM	MAC	STMN2
Mast_cell	HPGDS	4.20219e-123	4.44085		MLP	CD34	1.05603e-200	8.25334							Fibroblast_ys	CALD1	0	4.03698							SOX9	0.9096	0.0904	2.30876	2.85634e-05	3.61682e-05	0	0.25	1.05594	1.07801	2.05323	-7.25694	7.24981	0.00414391	0.0110615	0.00376719	0.00878111	0.0127486	0.202621	FALSE	MACROPHAGE_PRE_AGM vs MAC	MACROPHAGE_PRE_AGM	MAC	SOX9
Mast_cell	RAC2	5.63615e-138	4.41667		MLP	CD52	1.97771e-171	8.12655							Fibroblast_ys	MEST	0	3.77225							PIAS2	0.8868	0.1132	2.05846	0.000147383	7.00113e-05	0	0.25	1.1577	1.078	1.21681	-2.37783	7.23013	0.430675	0.202302	0.31117	0.162826	1.42632	0.642334	FALSE	MACROPHAGE_PRE_AGM vs MAC	MACROPHAGE_PRE_AGM	MAC	PIAS2
Mast_cell	SRGN	1.80946e-138	4.37167		MLP	SMIM24	1.54474e-193	7.98117							Fibroblast_ys	KRT18	0	3.83051							TNFRSF4	0.9056	0.0944	2.26106	3.84785e-05	2.54631e-05	0	0.25	1.15966	1.07686	1.88256	-5.98479	9.00119	0.0722358	0.0308082	0.0583914	0.0203072	0.216501	0.101261	FALSE	MACROPHAGE_PRE_AGM vs MAC	MACROPHAGE_PRE_AGM	MAC	TNFRSF4
Mast_cell	CAPG	1.80889e-90	4.07808		MLP	PRSS2	2.91763e-91	7.89299							Fibroblast_ys	VIM	0	2.94901							SOAT2	0.8972	0.1028	2.16649	2.68786e-06	1.63529e-06	0	0.25	1.06545	1.07647	1.63343	-5.04097	7.35619	0.00442645	0.00132284	0.00442645	0.00125191	0.0150562	0.00538506	FALSE	MACROPHAGE_PRE_AGM vs MAC	MACROPHAGE_PRE_AGM	MAC	SOAT2
Mast_cell	ALOX5AP	1.70962e-106	3.93943		MLP	LSP1	1.20482e-159	7.40067							Fibroblast_ys	PCOLCE	0	4.9005							NR4A2	0.9284	0.0716	2.56237	0.00100325	0.000766912	0	0.25	1.12987	1.07644	2.35784	-5.74999	8.73016	3.06686	2.40891	0.692974	0.422153	10.2203	6.98518	TRUE	MACROPHAGE_PRE_AGM vs MAC	MACROPHAGE_PRE_AGM	MAC	NR4A2
Mast_cell	CNRIP1	8.08492e-93	3.8708		MLP	CD164	1.91203e-120	7.07176							Fibroblast_ys	PLAT	0	5.2597							GAS7	0.8864	0.1136	2.05448	0.000179443	0.000110868	0	0.25	1.20799	1.07568	1.44794	-4.21563	7.4127	0.546417	0.277221	0.385572	0.204551	1.68632	1.01777	FALSE	MACROPHAGE_PRE_AGM vs MAC	MACROPHAGE_PRE_AGM	MAC	GAS7
Mast_cell	CD44	2.3457e-79	3.85433		MLP	HOPX	6.61662e-163	6.42164							Fibroblast_ys	IGFBP3	0	5.08259							SLC41A1	0.8978	0.1022	2.17302	2.79621e-05	1.81576e-05	0	0.25	1.05951	1.07331	1.46402	-3.57403	6.94471	0.0833493	0.0467284	0.0776041	0.041994	0.267943	0.153709	FALSE	MACROPHAGE_PRE_AGM vs MAC	MACROPHAGE_PRE_AGM	MAC	SLC41A1
Mast_cell	ARHGDIB	5.66472e-142	3.69142		MLP	ZFAS1	6.17757e-92	5.98147							Fibroblast_ys	FSTL1	0	4.66814							BATF	0.8866	0.1134	2.05647	0.000113779	6.23233e-05	0	0.25	1.40164	1.0727	1.89223	-3.50112	8.64348	0.324068	0.159148	0.240912	0.12617	0.926635	0.495275	FALSE	MACROPHAGE_PRE_AGM vs MAC	MACROPHAGE_PRE_AGM	MAC	BATF
Mast_cell	LIMD2	2.06735e-128	3.68629		MLP	EGFL7	1.90526e-87	5.93321							Fibroblast_ys	TPM2	0	4.20535							SRGAP2C	0.8834	0.1166	2.02503	0.000111126	5.93156e-05	0	0.25	1.09173	1.07182	1.17388	-3.55457	6.98394	0.336687	0.161872	0.265493	0.135965	1.08993	0.549529	FALSE	MACROPHAGE_PRE_AGM vs MAC	MACROPHAGE_PRE_AGM	MAC	SRGAP2C
Mast_cell	FXYD5	1.6009e-130	3.66385		MLP	ITM2A	1.32262e-124	5.33818							Fibroblast_ys	POSTN	0	5.44942							CD3G	0.9072	0.0928	2.27992	2.05521e-05	1.34305e-05	0	0.25	1.04961	1.07152	1.94193	-6.7477	7.77106	0.00310793	0.00545094	0.00216613	0.00315992	0.00862809	0.0164567	FALSE	MACROPHAGE_PRE_AGM vs MAC	MACROPHAGE_PRE_AGM	MAC	CD3G
Mast_cell	NFKBIA	5.8794e-101	3.52384		MLP	CD37	9.71285e-134	5.26828							Fibroblast_ys	IFITM3	0	2.68892							PALD1	0.9176	0.0824	2.41018	4.1835e-05	2.84196e-05	0	0.25	1.15279	1.06967	2.00875	-5.52188	7.92072	0.124695	0.0730681	0.110473	0.0640531	0.413131	0.249269	FALSE	MACROPHAGE_PRE_AGM vs MAC	MACROPHAGE_PRE_AGM	MAC	PALD1
Mast_cell	SOX4	3.70045e-75	3.1585		MLP	MZB1	5.65509e-99	5.23731							Fibroblast_ys	CRABP2	0	5.30806							ZNRF2	0.892	0.108	2.11133	4.98745e-05	2.67834e-05	0	0.25	1.09046	1.06927	1.57271	-5.05589	7.20247	0.144096	0.0806043	0.128084	0.071937	0.473663	0.247306	FALSE	MACROPHAGE_PRE_AGM vs MAC	MACROPHAGE_PRE_AGM	MAC	ZNRF2
Mast_cell	MTHFD2	2.81061e-79	3.09266		MLP	FXYD5	9.79731e-103	5.13328							Fibroblast_ys	CSRP2	0	4.52987							LINC-PINT	0.9366	0.0634	2.69279	1.62633e-05	2.93384e-05	0	0.25	0.86507	1.06816	2.62232	-8.22552	8.24453	0.0391786	0.0519382	0.0376719	0.0348159	0.123565	0.187988	TRUE	MACROPHAGE_PRE_AGM vs MAC	MACROPHAGE_PRE_AGM	MAC	LINC-PINT
Mast_cell	SERPINB1	6.75471e-85	3.0652		MLP	CYTL1	1.15134e-115	5.09349							Fibroblast_ys	COL4A2	0	4.47943							MS4A4A	0.9108	0.0892	2.32344	0.000674082	0.000493084	0	0.25	1.30567	1.06807	2.17226	-4.58121	7.30442	1.78578	1.59663	0.656715	0.428678	5.93855	4.3426	FALSE	MACROPHAGE_PRE_AGM vs MAC	MACROPHAGE_PRE_AGM	MAC	MS4A4A
Mast_cell	BTG2	8.05003e-98	3.01266		MLP	EIF3L	5.80575e-75	4.89113							Fibroblast_ys	SDC2	0	4.40349							NYNRIN	0.913	0.087	2.35083	4.71357e-05	2.89979e-05	0	0.25	1.15141	1.06758	2.13423	-6.14924	8.29665	0.151913	0.0895024	0.132699	0.0772425	0.478501	0.27963	FALSE	MACROPHAGE_PRE_AGM vs MAC	MACROPHAGE_PRE_AGM	MAC	NYNRIN
Mesothelium	SLC5A12	0	8.55311		MOP	LYZ	9.83601e-164	162.521							HE_ys	RAMP2	9.39837e-66	5.05429							COL4A2	0.9188	0.0812	2.42615	3.71832e-05	7.94541e-05	0	0.25	0.809734	1.06756	2.08032	-8.5505	7.42501	0.0709172	0.0980459	0.0587681	0.0391639	0.221501	0.638007	FALSE	MACROPHAGE_PRE_AGM vs MAC	MACROPHAGE_PRE_AGM	MAC	COL4A2
Mesothelium	PDPN	0	6.45484		MOP	S100A9	2.7462e-158	89.3539							HE_ys	VIM	1.09133e-63	3.17551							TNFRSF13C	0.9436	0.0564	2.81723	5.87873e-05	2.93519e-05	0	0.25	1.12146	1.06595	3.32098	-7.73684	13.8227	0.167923	0.0817605	0.125165	0.0691211	0.524158	0.279066	TRUE	MACROPHAGE_PRE_AGM vs MAC	MACROPHAGE_PRE_AGM	MAC	TNFRSF13C
Mesothelium	KRT19	0	6.02916		MOP	S100A8	1.39812e-153	70.7642							HE_ys	PLVAP	7.36818e-61	5.04821							GCLC	0.8974	0.1026	2.16866	0.000115275	7.88229e-05	0	0.25	1.00849	1.06466	1.51417	-4.8334	6.11145	0.355429	0.277498	0.2589	0.174019	1.1018	0.699477	FALSE	MACROPHAGE_PRE_AGM vs MAC	MACROPHAGE_PRE_AGM	MAC	GCLC
Mesothelium	PODXL	0	5.66589		MOP	MPO	6.08279e-95	25.5332							HE_ys	GNG11	2.44272e-57	4.10121							RNASE6	0.9056	0.0944	2.26106	0.000640189	0.000404262	0	0.25	1.63851	1.06276	2.68104	-5.92017	11.7366	2.08667	1.34243	0.690055	0.469286	6.49097	4.19179	FALSE	MACROPHAGE_PRE_AGM vs MAC	MACROPHAGE_PRE_AGM	MAC	RNASE6
Mesothelium	S100A10	0	4.8964		MOP	LGALS1	2.22732e-107	21.8104							HE_ys	IFITM3	3.48332e-54	2.73935							STARD4	0.8978	0.1022	2.17302	6.3652e-05	3.46407e-05	0	0.25	1.0346	1.0618	1.21897	-3.58671	7.5087	0.20258	0.0908607	0.167263	0.0767496	0.604676	0.303656	FALSE	MACROPHAGE_PRE_AGM vs MAC	MACROPHAGE_PRE_AGM	MAC	STARD4
Mesothelium	KRT8	0	4.71811		MOP	RETN	5.38986e-153	21.0033							HE_ys	TFPI	4.55197e-53	3.50554							UBE2C	0.936	0.064	2.68273	0.000611352	0.000577261	0	0.25	0.967187	1.06173	2.91862	-8.96882	8.39597	2.14076	1.32971	0.419288	0.201299	5.3288	4.99156	TRUE	MACROPHAGE_PRE_AGM vs MAC	MACROPHAGE_PRE_AGM	MAC	UBE2C
Mesothelium	FRZB	0	4.60273		MOP	VIM	1.7091e-68	13.0525							HE_ys	TM4SF1	4.57198e-52	5.69935							MSMO1	0.9212	0.0788	2.45876	8.93265e-05	0.000134307	0	0.25	0.709384	1.06143	2.05797	-7.36164	6.84402	0.24835	0.143668	0.18544	0.0973724	0.750371	1.22232	FALSE	MACROPHAGE_PRE_AGM vs MAC	MACROPHAGE_PRE_AGM	MAC	MSMO1
Mesothelium	NSG1	0	4.47882		MOP	S100A4	2.99183e-69	12.1268							HE_ys	VAMP5	2.29435e-47	3.85982							ANG	0.9118	0.0882	2.33581	2.69532e-05	1.37804e-05	0	0.25	1.08998	1.06137	1.88332	-4.28082	8.49833	0.0785461	0.0285562	0.0644189	0.0261589	0.270516	0.119662	FALSE	MACROPHAGE_PRE_AGM vs MAC	MACROPHAGE_PRE_AGM	MAC	ANG
Mesothelium	HAND1	0	4.43715		MOP	FCN1	1.36083e-124	10.1708							HE_ys	CLEC14A	4.72404e-45	6.47086							CKS1B	0.9266	0.0734	2.5356	0.000671197	0.000533452	0	0.25	0.938675	1.06121	2.19003	-5.71437	7.45447	2.30282	1.19367	0.588906	0.369441	6.10242	4.7657	FALSE	MACROPHAGE_PRE_AGM vs MAC	MACROPHAGE_PRE_AGM	MAC	CKS1B
Mesothelium	TMEM98	0	4.41222		MOP	TSPO	1.22483e-136	10.0357							HE_ys	S100A16	1.95838e-42	4.35109							TMEM37	0.9132	0.0868	2.35335	0.000112051	9.91822e-05	0	0.25	1.26802	1.06114	2.20665	-5.26351	7.65622	0.389144	0.423024	0.290639	0.219166	1.19664	0.95711	FALSE	MACROPHAGE_PRE_AGM vs MAC	MACROPHAGE_PRE_AGM	MAC	TMEM37
Mesothelium	SERPINB9	0	4.38098		MOP	S100A12	1.48919e-69	8.68092							HE_ys	IFITM2	1.17101e-41	2.56686							IDH1	0.8872	0.1128	2.06245	0.00044824	0.000283998	0	0.25	1.24647	1.05826	1.5736	-4.45459	7.40497	1.53197	0.801341	0.693728	0.397639	4.71408	3.02668	FALSE	MACROPHAGE_PRE_AGM vs MAC	MACROPHAGE_PRE_AGM	MAC	IDH1
Mesothelium	DCN	0	4.26977		MOP	S100A11	1.2677e-64	8.04086							HE_ys	TMSB10	1.46107e-41	1.89725							ABLIM3	0.9324	0.0676	2.62415	1.78036e-05	7.70486e-06	0	0.25	1.00563	1.05821	2.51163	-6.49259	8.31549	0.0426632	0.0172607	0.0404973	0.0161259	0.132415	0.045144	TRUE	MACROPHAGE_PRE_AGM vs MAC	MACROPHAGE_PRE_AGM	MAC	ABLIM3
Mesothelium	SLC16A3	0	4.26715		MOP	MNDA	1.20891e-111	7.05694							HE_ys	CD24	1.22288e-40	4.73171							PTCRA	0.9058	0.0942	2.2634	1.10173e-05	8.88369e-06	0	0.25	0.981211	1.05728	1.73182	-6.99399	7.38129	0.0227915	0.0235167	0.0212846	0.0178601	0.0692052	0.0426335	FALSE	MACROPHAGE_PRE_AGM vs MAC	MACROPHAGE_PRE_AGM	MAC	PTCRA
Mesothelium	LUM	0	4.2631		MOP	CSTA	6.25576e-83	6.48865							HE_ys	MARCKSL1	4.13132e-38	2.51718							WDR91	0.9084	0.0916	2.29425	7.11384e-05	5.1005e-05	0	0.25	0.945258	1.0571	1.41107	-4.03619	6.01071	0.218872	0.165759	0.19062	0.129369	0.72536	0.500285	FALSE	MACROPHAGE_PRE_AGM vs MAC	MACROPHAGE_PRE_AGM	MAC	WDR91
Mesothelium	KRT18	0	4.26009		MOP	S100A6	9.18772e-60	5.86962							HE_ys	CRIP2	1.48625e-37	4.30021							CASKIN2	0.8874	0.1126	2.06445	1.69813e-05	1.107e-05	0	0.25	1.06383	1.05491	1.53279	-5.10219	6.23518	0.042004	0.0194595	0.0405914	0.0184347	0.134611	0.0790354	FALSE	MACROPHAGE_PRE_AGM vs MAC	MACROPHAGE_PRE_AGM	MAC	CASKIN2
Mesothelium	COL3A1	0	4.19481		MOP	S100P	2.83758e-67	5.82379							HE_ys	ACTG1	6.91621e-37	1.78309							NPHS1	0.928	0.072	2.55637	9.54547e-06	1.01686e-05	0	0.25	0.812438	1.05404	2.41629	-8.77732	8.59204	0.00687512	0.0156932	0.00593332	0.0116999	0.0203671	0.046526	TRUE	MACROPHAGE_PRE_AGM vs MAC	MACROPHAGE_PRE_AGM	MAC	NPHS1
Mesothelium	PERP	0	4.11594		MOP	RNASE2	8.75619e-71	5.69742							HE_ys	ESAM	8.12254e-37	4.47643							LMO2	0.8984	0.1016	2.17957	0.000157233	9.24351e-05	0	0.25	1.39101	1.05362	2.17415	-5.04572	10.2738	0.531917	0.289637	0.336598	0.198242	1.60446	0.945435	FALSE	MACROPHAGE_PRE_AGM vs MAC	MACROPHAGE_PRE_AGM	MAC	LMO2
Mesothelium	SPARC	0	4.04576		MOP	HLA-B	4.27266e-57	5.56943							HE_ys	GJA5	7.2723e-32	7.4583							HBEGF	0.8996	0.1004	2.19279	0.000350343	0.00024487	0	0.25	1.21343	1.05226	1.93433	-5.00409	8.01563	1.11223	0.725753	0.510736	0.276424	3.46554	2.15725	FALSE	MACROPHAGE_PRE_AGM vs MAC	MACROPHAGE_PRE_AGM	MAC	HBEGF
Mesothelium	TMEM88	0	4.02481		MOP	AZU1	4.57725e-52	5.16651							HE_ys	IL33	6.51402e-31	6.996							HAS1	0.9134	0.0866	2.35587	5.61876e-05	4.13273e-05	0	0.25	1.16045	1.05173	2.09991	-5.64216	10.0718	0.0406856	0.0282761	0.0256169	0.0131114	0.125447	0.0803045	FALSE	MACROPHAGE_PRE_AGM vs MAC	MACROPHAGE_PRE_AGM	MAC	HAS1
Mesothelium	MDK	0	3.85482		MOP	SH3BGRL3	2.10304e-38	5.11133							HE_ys	BST2	2.44379e-30	2.31578							TAGLN	0.921	0.079	2.45601	3.74167e-05	2.38676e-05	0	0.25	0.951121	1.05061	2.21609	-6.97075	11.9549	0.127332	0.0462673	0.0902241	0.0332412	0.406364	0.172681	FALSE	MACROPHAGE_PRE_AGM vs MAC	MACROPHAGE_PRE_AGM	MAC	TAGLN
Mesothelium	LEPROTL1	0	3.7091		MOP	VCAN	2.62732e-53	5.09965							HE_ys	EFNA1	2.70638e-30	3.98813							IGFBP3	0.9218	0.0782	2.46706	4.32818e-05	2.42097e-05	0	0.25	1.04869	1.05036	2.35229	-7.47238	12.2119	0.112075	0.040788	0.0801469	0.026244	0.419378	0.153225	FALSE	MACROPHAGE_PRE_AGM vs MAC	MACROPHAGE_PRE_AGM	MAC	IGFBP3
Mesothelium	EZR	0	3.53899		MOP	CDA	8.87263e-42	4.94693							HE_ys	EGFL7	1.90412e-28	2.30993							FFAR3	0.9	0.1	2.19722	7.02802e-05	4.50245e-05	0	0.25	1.51304	1.04995	2.36629	-5.56666	9.05734	0.0250518	0.030599	0.0182709	0.0172147	0.0725194	0.072021	FALSE	MACROPHAGE_PRE_AGM vs MAC	MACROPHAGE_PRE_AGM	MAC	FFAR3
Mesothelium	APOE	0	3.50394		MOP	PADI4	1.21345e-38	4.74417							HE_ys	PECAM1	2.60875e-28	3.88266							FCGRT	0.8938	0.1062	2.13016	0.00382411	0.00275784	0	0.25	1.44243	1.04979	2.32042	-5.16355	9.46051	12.0204	10.987	0.985779	0.778263	37.542	27.4117	FALSE	MACROPHAGE_PRE_AGM vs MAC	MACROPHAGE_PRE_AGM	MAC	FCGRT
Mesothelium	ANXA1	0	3.40114		MOP	STXBP2	2.19766e-89	4.52682							HE_ys	CALM1	8.91399e-28	1.3128							FABP7	0.9458	0.0542	2.85935	1.31934e-05	0.00018385	0	0.25	0.457719	1.0491	3.48793	-14.9753	9.42628	0.0014127	0.0797957	0.00113016	0.029482	0.00321905	2.5725	TRUE	MACROPHAGE_PRE_AGM vs MAC	MACROPHAGE_PRE_AGM	MAC	FABP7
Mesothelium	ANXA2	0	3.34443		MOP	LSP1	1.40287e-79	4.34899							HE_ys	PRSS23	5.48419e-27	4.24966							COL4A1	0.9054	0.0946	2.25872	2.68171e-05	4.72032e-05	0	0.25	0.872451	1.04744	1.87725	-8.63995	7.28808	0.0581087	0.0825549	0.0486909	0.0316311	0.186809	0.390405	FALSE	MACROPHAGE_PRE_AGM vs MAC	MACROPHAGE_PRE_AGM	MAC	COL4A1
Mesothelium	SLC9A3R1	0	3.21209		MOP	MS4A3	9.4854e-37	4.30518							HE_ys	EDN1	2.33537e-26	5.55859							CLEC10A	0.9356	0.0644	2.67607	0.000102576	0.0002355	0	0.25	0.94614	1.04389	3.00464	-7.7215	13.3132	0.305046	0.799553	0.168958	0.128206	0.754454	2.00023	TRUE	MACROPHAGE_PRE_AGM vs MAC	MACROPHAGE_PRE_AGM	MAC	CLEC10A
Mesothelium	LY6E	0	3.15362		MOP	CORO1A	6.16109e-60	4.23663							HE_ys	PROCR	1.68651e-25	4.6815							TTYH3	0.9016	0.0984	2.21513	0.000325165	0.000227375	0	0.25	1.05838	1.04336	1.77044	-5.695	7.37421	1.17768	0.878436	0.612827	0.383982	3.76019	2.41916	FALSE	MACROPHAGE_PRE_AGM vs MAC	MACROPHAGE_PRE_AGM	MAC	TTYH3
Mesothelium	RBP1	0	3.13191		MOP	CAPG	1.60615e-58	3.94939							HE_ys	ITM2B	1.76689e-25	1.14411							CDC42EP5	0.9108	0.0892	2.32344	4.06036e-06	5.04666e-06	0	0.25	0.923705	1.0418	2.00023	-7.57766	8.76193	0.00640422	0.00710005	0.00621586	0.00580915	0.0255478	0.0326514	FALSE	MACROPHAGE_PRE_AGM vs MAC	MACROPHAGE_PRE_AGM	MAC	CDC42EP5
Mesothelium	CDKN1C	0	2.86309		MOP	LYST	4.43788e-49	3.72732							HE_ys	RPS18	2.78723e-25	0.461651							CYTH4	0.902	0.098	2.21965	0.000327774	0.000172288	0	0.25	1.24403	1.0405	1.87909	-3.31633	7.72094	0.956652	0.51165	0.496704	0.312832	3.11141	1.64653	FALSE	MACROPHAGE_PRE_AGM vs MAC	MACROPHAGE_PRE_AGM	MAC	CYTH4
Mesothelium	NME4	0	2.82143		MOP	FGR	1.29455e-37	3.67048							HE_ys	FCGR2B	2.9318e-24	5.64526							ITGB5	0.8948	0.1052	2.14074	0.0001036	7.56579e-05	0	0.25	1.40284	1.04012	2.15865	-4.70299	8.07004	0.305703	0.242604	0.248634	0.173065	0.986857	0.668937	FALSE	MACROPHAGE_PRE_AGM vs MAC	MACROPHAGE_PRE_AGM	MAC	ITGB5
Microglia	C1QC	0	4.7047		MPP	EEF1A1	0	172.494							HSC_fliv	CYTL1	2.43346e-231	4.97433							LIPA	0.9394	0.0606	2.74095	0.000642812	0.00120834	0	0.25	0.629627	1.03934	2.46295	-6.97831	6.93856	2.1317	5.79117	0.719721	0.478237	6.37837	11.0639	TRUE	MACROPHAGE_PRE_AGM vs MAC	MACROPHAGE_PRE_AGM	MAC	LIPA
Microglia	HSPA1A	0	4.64516		MPP	RPLP1	1.69823e-305	125.706							HSC_fliv	SPINK2	9.18209e-229	6.12151							GPX8	0.9162	0.0838	2.3918	1.55221e-05	3.32525e-05	0	0.25	0.675083	1.03892	2.11037	-7.12718	7.88295	0.034658	0.0280845	0.0317386	0.0228075	0.114058	0.301139	FALSE	MACROPHAGE_PRE_AGM vs MAC	MACROPHAGE_PRE_AGM	MAC	GPX8
Microglia	C1QA	0	4.42425		MPP	RPS3	0	114.751							HSC_fliv	HOPX	6.24181e-216	5.16364							LINC01480	0.905	0.095	2.25406	5.15772e-05	4.17726e-05	0	0.25	1.16456	1.03841	2.00897	-4.64788	7.82338	0.0624409	0.0356137	0.0547184	0.0271165	0.206515	0.128337	FALSE	MACROPHAGE_PRE_AGM vs MAC	MACROPHAGE_PRE_AGM	MAC	LINC01480
Microglia	HSPA1B	0	4.11674		MPP	RPS12	0	109.845							HSC_fliv	CD52	1.4961e-211	4.7612							IRAK1	0.8778	0.1222	1.97176	0.00013341	6.93712e-05	0	0.25	1.09097	1.03841	1.19869	-2.66452	7.67484	0.442071	0.224464	0.32605	0.178807	1.37628	0.703037	FALSE	MACROPHAGE_PRE_AGM vs MAC	MACROPHAGE_PRE_AGM	MAC	IRAK1
Microglia	C1QB	0	4.09919		MPP	RPS8	0	96.1442							HSC_fliv	SMIM24	1.22138e-202	5.05852							CD83	0.9192	0.0808	2.43153	0.000741792	0.000647462	0	0.25	1.16713	1.03762	2.29768	-5.25207	7.77968	2.45029	2.12055	0.735449	0.43193	7.5639	6.11381	FALSE	MACROPHAGE_PRE_AGM vs MAC	MACROPHAGE_PRE_AGM	MAC	CD83
Microglia	AIF1	0	4.02368		MPP	RPS3A	0	91.4291							HSC_fliv	ICAM3	1.70606e-202	3.87941							HBA2	0.9474	0.0526	2.89101	0.00366699	0.00343921	0	0.25	1.2168	1.03658	3.74039	-11.7599	11.5244	11.7664	38.5971	0.554624	0.271877	35.6096	36.6974	TRUE	MACROPHAGE_PRE_AGM vs MAC	MACROPHAGE_PRE_AGM	MAC	HBA2
Microglia	TREM2	0	4.01605		MPP	RPLP0	0	89.9675							HSC_fliv	FXYD5	1.59045e-200	2.94783							ARHGEF10L	0.8882	0.1118	2.07249	4.73508e-05	3.30775e-05	0	0.25	1.25122	1.03645	1.85023	-4.90368	7.4327	0.14306	0.0787247	0.128555	0.0682557	0.448569	0.284076	FALSE	MACROPHAGE_PRE_AGM vs MAC	MACROPHAGE_PRE_AGM	MAC	ARHGEF10L
Microglia	FOLR2	0	3.95844		MPP	RPS23	0	84.4249							HSC_fliv	CD37	3.17981e-193	3.88047							CHI3L1	0.9304	0.0696	2.59285	4.87294e-05	4.95074e-05	0	0.25	0.829172	1.0354	2.34829	-9.29713	7.52072	0.0102656	0.0269071	0.00809945	0.0122247	0.0273304	0.128088	TRUE	MACROPHAGE_PRE_AGM vs MAC	MACROPHAGE_PRE_AGM	MAC	CHI3L1
Microglia	TYROBP	0	3.9368		MPP	RPS14	0	82.7397							HSC_fliv	CD34	1.74937e-188	4.64889							HECTD2	0.9046	0.0954	2.24941	4.43553e-05	3.23135e-05	0	0.25	1.08302	1.0349	1.78678	-4.91293	7.29025	0.13383	0.0909671	0.121303	0.0769198	0.434189	0.316804	FALSE	MACROPHAGE_PRE_AGM vs MAC	MACROPHAGE_PRE_AGM	MAC	HECTD2
Microglia	PLD4	0	3.84468		MPP	RPL32	0	79.9554							HSC_fliv	CDCA7	2.90635e-178	3.73792							SIRPA	0.8702	0.1298	1.90273	0.000189498	0.000110269	0	0.25	1.41118	1.03314	1.71484	-3.42078	8.17541	0.559036	0.33234	0.399793	0.236505	1.73123	1.07905	FALSE	MACROPHAGE_PRE_AGM vs MAC	MACROPHAGE_PRE_AGM	MAC	SIRPA
Microglia	MS4A7	0	3.80022		MPP	RPL28	0	77.6619							HSC_fliv	NPM1	6.97484e-164	1.23798							HNMT	0.8666	0.1334	1.87123	0.000577742	0.000298227	0	0.25	1.50943	1.03226	1.76075	-3.27325	8.12842	1.9358	1.10439	0.759183	0.457199	6.10838	3.01392	FALSE	MACROPHAGE_PRE_AGM vs MAC	MACROPHAGE_PRE_AGM	MAC	HNMT
Microglia	GPR34	0	3.69027		MPP	RPL18A	0	76.3154							HSC_fliv	ARHGDIB	3.75154e-157	2.42891							CD1E	0.9284	0.0716	2.56237	1.65832e-05	1.61311e-05	0	0.25	0.931459	1.03211	2.6426	-8.26999	9.37516	0.0405914	0.0326489	0.0307026	0.0176509	0.101339	0.083409	TRUE	MACROPHAGE_PRE_AGM vs MAC	MACROPHAGE_PRE_AGM	MAC	CD1E
Microglia	TMSB4X	0	3.63043		MPP	RPS4X	0	73.2525							HSC_fliv	HNRNPA1	1.44943e-155	1.09774							HSPA5	0.9026	0.0974	2.22645	0.00217609	0.00155217	0	0.25	0.999712	1.02962	1.54137	-4.11375	6.88676	7.54134	4.9954	0.933227	0.705319	23.3721	15.7705	FALSE	MACROPHAGE_PRE_AGM vs MAC	MACROPHAGE_PRE_AGM	MAC	HSPA5
Microglia	CD14	0	3.59977		MPP	RPL19	0	71.8303							HSC_fliv	PLAC8	9.08807e-155	4.00587							AAK1	0.887	0.113	2.06046	0.000271346	0.000144076	0	0.25	1.07878	1.02961	1.22261	-3.89817	8.1133	0.831771	0.441767	0.502825	0.299721	2.68752	1.4519	FALSE	MACROPHAGE_PRE_AGM vs MAC	MACROPHAGE_PRE_AGM	MAC	AAK1
Microglia	CSF1R	0	3.59432		MPP	RPL7A	0	71.1772							HSC_fliv	LSP1	1.24306e-151	3.7335							HPX	0.9096	0.0904	2.30876	1.17025e-05	5.95968e-06	0	0.25	1.23158	1.02941	2.16871	-8.24622	8.80274	0.0436992	0.00683052	0.0403089	0.00511404	0.130306	0.0445531	FALSE	MACROPHAGE_PRE_AGM vs MAC	MACROPHAGE_PRE_AGM	MAC	HPX
Microglia	DNAJB1	0	3.46056		MPP	RPS24	0	64.8168							HSC_fliv	2006-09-01	2.82386e-151	3.06256							ETS1	0.9038	0.0962	2.24018	6.06596e-05	4.14666e-05	0	0.25	1.03421	1.02705	2.06616	-6.91354	8.06493	0.159353	0.0941909	0.139668	0.0745791	0.581205	0.320703	FALSE	MACROPHAGE_PRE_AGM vs MAC	MACROPHAGE_PRE_AGM	MAC	ETS1
Microglia	CD68	0	3.36282		MPP	RPL11	0	62.0095							HSC_fliv	C1QTNF4	2.5186e-149	4.46629							SLC18B1	0.902	0.098	2.21965	7.68546e-05	5.17312e-05	0	0.25	1.07489	1.02665	1.78605	-4.78956	9.23703	0.217083	0.123322	0.17913	0.0979079	0.725323	0.452682	FALSE	MACROPHAGE_PRE_AGM vs MAC	MACROPHAGE_PRE_AGM	MAC	SLC18B1
Microglia	FCGRT	0	3.34033		MPP	RPL30	0	57.3489							HSC_fliv	MATK	1.01315e-147	3.66365							LYPLAL1-AS1	0.915	0.085	2.37627	1.27626e-06	9.58007e-07	0	0.25	0.927259	1.02646	1.59815	-4.40315	7.17345	0.000188359	0.000145406	9.41797e-05	0.000145406	0.000931089	0.000751914	FALSE	MACROPHAGE_PRE_AGM vs MAC	MACROPHAGE_PRE_AGM	MAC	LYPLAL1-AS1
Microglia	LAPTM5	0	3.32519		MPP	RPS13	0	51.6114							HSC_fliv	CD74	3.43482e-147	2.87238							SOD3	0.9074	0.0926	2.28229	8.37785e-06	7.59878e-06	0	0.25	0.992852	1.02629	1.75794	-7.05094	8.91993	0.00574496	0.00797603	0.00527406	0.00708943	0.0260114	0.0208357	FALSE	MACROPHAGE_PRE_AGM vs MAC	MACROPHAGE_PRE_AGM	MAC	SOD3
Microglia	HSPB1	0	3.32144		MPP	RPL18	0	49.0293							HSC_fliv	CD164	1.60993e-145	1.87861							DOK5	0.9232	0.0768	2.48664	9.6085e-06	2.0276e-05	0	0.25	0.783272	1.02607	2.28013	-9.80246	8.11628	0.00847617	0.0130156	0.00781691	0.00978476	0.0239698	0.162839	FALSE	MACROPHAGE_PRE_AGM vs MAC	MACROPHAGE_PRE_AGM	MAC	DOK5
Microglia	CST3	0	3.2531		MPP	RPL14	5.98487e-308	44.6022							HSC_fliv	RAC2	8.68937e-142	2.73872							KRTAP4-7	0.9158	0.0842	2.3866	5.26366e-06	5.36251e-06	0	0.25	0.907196	1.02583	2.05501	-5.90463	9.02955	0	0.000407846	0	0.000287266	0	0.00133206	FALSE	MACROPHAGE_PRE_AGM vs MAC	MACROPHAGE_PRE_AGM	MAC	KRTAP4-7
Microglia	AGR2	0	3.24441		MPP	RPL5	0	42.016							HSC_fliv	ITGA4	9.59339e-141	3.33092							FGF23	0.916	0.084	2.3892	2.26326e-05	2.39706e-05	0	0.25	1.01211	1.02546	2.10924	-8.97495	10.1721	0.00367301	0.0533887	0.00291957	0.0201334	0.013479	0.141065	FALSE	MACROPHAGE_PRE_AGM vs MAC	MACROPHAGE_PRE_AGM	MAC	FGF23
Microglia	ALOX5AP	0	3.2403		MPP	EEF1B2	0	39.8062							HSC_fliv	APEX1	2.13343e-140	1.97868							CDCA3	0.9408	0.0592	2.76581	6.62302e-05	7.52135e-05	0	0.25	0.877691	1.02512	3.49281	-10.8025	8.53142	0.256356	0.193123	0.157657	0.0914569	0.629371	0.669487	TRUE	MACROPHAGE_PRE_AGM vs MAC	MACROPHAGE_PRE_AGM	MAC	CDCA3
Microglia	MS4A6A	0	3.23875		MPP	HNRNPA1	0	32.9063							HSC_fliv	IMPDH2	4.11686e-140	2.11047							FOXD2	0.8922	0.1078	2.11341	5.97482e-06	3.41486e-06	0	0.25	0.976565	1.02507	1.06052	-3.41403	5.57061	0.00310793	0.00103557	0.00310793	0.00100011	0.0121213	0.00625339	FALSE	MACROPHAGE_PRE_AGM vs MAC	MACROPHAGE_PRE_AGM	MAC	FOXD2
Microglia	BIN1	0	3.20991		MPP	NPM1	0	27.4678							HSC_fliv	TAGLN2	1.3487e-138	2.41775							NOL3	0.9062	0.0938	2.2681	1.30994e-05	7.42138e-06	0	0.25	0.974585	1.02502	1.59851	-5.28294	8.36412	0.0327744	0.0179771	0.0316444	0.0170338	0.107204	0.0491964	FALSE	MACROPHAGE_PRE_AGM vs MAC	MACROPHAGE_PRE_AGM	MAC	NOL3
Microglia	CD74	0	3.19086		MPP	ATP5G2	0	18.5244							HSC_fliv	ZFAS1	2.01342e-136	1.73407							PAQR5	0.917	0.083	2.40227	8.58012e-06	8.03599e-06	0	0.25	0.85856	1.02375	1.99542	-7.46868	7.21628	0.018365	0.0128276	0.0180825	0.0114658	0.0613185	0.0492799	FALSE	MACROPHAGE_PRE_AGM vs MAC	MACROPHAGE_PRE_AGM	MAC	PAQR5
Microglia	A2M	0	3.18603		MPP	ARHGDIB	0	15.1326							HSC_fliv	HMGA1	2.44032e-132	1.92132							DLGAP1-AS2	0.9052	0.0948	2.25639	1.69684e-05	1.31153e-05	0	0.25	0.920196	1.02284	1.70305	-6.67528	7.27291	0.0491616	0.0213462	0.0447354	0.0186935	0.148284	0.0812341	FALSE	MACROPHAGE_PRE_AGM vs MAC	MACROPHAGE_PRE_AGM	MAC	DLGAP1-AS2
Microglia	RHOB	0	3.13754		MPP	ZFP36L2	0	13.9383							HSC_fliv	ANGPT1	6.13321e-132	3.56334							IGSF23	0.8954	0.1046	2.14713	3.41136e-06	2.06975e-06	0	0.25	1.02878	1.02168	1.23877	-2.73479	6.05612	0.000470898	0.000372381	0.000470898	0.000365288	0.00134678	0.00120961	FALSE	MACROPHAGE_PRE_AGM vs MAC	MACROPHAGE_PRE_AGM	MAC	IGSF23
Microglia	ADAP2	0	3.08099		MPP	EGFL7	0	12.133							HSC_fliv	H2AFY	2.31293e-130	2.05004							EPB41L4B	0.8976	0.1024	2.17084	3.29537e-06	4.13706e-06	0	0.25	0.838598	1.02148	1.65708	-6.41993	5.55856	0.000753438	0.00150371	0.000753438	0.00139022	0.00156745	0.0164762	FALSE	MACROPHAGE_PRE_AGM vs MAC	MACROPHAGE_PRE_AGM	MAC	EPB41L4B
Microglia	GLIPR1	0	3.07349		MPP	C1QTNF4	0	12.094							HSC_fliv	CD44	1.4852e-129	3.15223							PF4V1	0.8928	0.1072	2.11967	2.20746e-05	1.6093e-05	0	0.25	0.98935	1.02123	1.60913	-6.91596	6.58272	0.00857035	0.00849382	0.00734602	0.00320957	0.0235136	0.0202616	FALSE	MACROPHAGE_PRE_AGM vs MAC	MACROPHAGE_PRE_AGM	MAC	PF4V1
Mono Mac DC2	PLAC8	1.76126e-35	5.84224		MPP2	EEF1A1	3.64442e-137	186.383							HSPC_1_ys	LAPTM4B	0	3.78015							ADAM19	0.9002	0.0998	2.19945	2.05581e-05	1.51709e-05	0	0.25	0.964094	1.02089	1.70738	-6.99273	7.57156	0.0404972	0.0318722	0.0366359	0.0240771	0.126176	0.101305	FALSE	MACROPHAGE_PRE_AGM vs MAC	MACROPHAGE_PRE_AGM	MAC	ADAM19
Mono Mac DC2	HLA-DRA	2.13254e-34	5.19941		MPP2	RPS3	6.93678e-130	111.222							HSPC_1_ys	SMIM24	0	5.02207							SLC25A19	0.889	0.111	2.08057	9.59687e-05	5.90984e-05	0	0.25	1.12657	1.02032	1.65188	-4.10634	7.76414	0.346671	0.230673	0.241288	0.154237	0.933895	0.599308	FALSE	MACROPHAGE_PRE_AGM vs MAC	MACROPHAGE_PRE_AGM	MAC	SLC25A19
Mono Mac DC2	PKIB	5.23417e-36	5.19638		MPP2	RPS8	1.74842e-124	91.6578							HSPC_1_ys	CD52	0	4.62633							SMOC2	0.917	0.083	2.40227	4.55362e-06	3.06335e-06	0	0.25	0.967643	1.01851	2.04553	-7.00888	9.99367	0.00970051	0.0028691	0.00922961	0.00237615	0.0355535	0.0132854	FALSE	MACROPHAGE_PRE_AGM vs MAC	MACROPHAGE_PRE_AGM	MAC	SMOC2
Mono Mac DC2	LSP1	1.08599e-39	4.95831		MPP2	RPS3A	5.90565e-132	89.9456							HSPC_1_ys	HOPX	0	4.99316							LINC00891	0.92	0.08	2.44235	1.43617e-05	1.07881e-05	0	0.25	1.00774	1.01828	1.98175	-5.21472	6.66657	0.0382369	0.0245168	0.0362592	0.0224386	0.130563	0.078329	FALSE	MACROPHAGE_PRE_AGM vs MAC	MACROPHAGE_PRE_AGM	MAC	LINC00891
Mono Mac DC2	KIAA0101	3.34661e-36	4.88833		MPP2	RPLP0	4.44966e-121	85.1492							HSPC_1_ys	NPM1	0	1.2888							MAPK12	0.8968	0.1032	2.16216	3.00299e-05	1.79949e-05	0	0.25	1.09207	1.01767	1.61103	-3.88394	8.78295	0.0933325	0.0468986	0.0842908	0.0429338	0.274191	0.155856	FALSE	MACROPHAGE_PRE_AGM vs MAC	MACROPHAGE_PRE_AGM	MAC	MAPK12
Mono Mac DC2	CD48	3.26929e-31	4.68375		MPP2	RPS23	9.95483e-121	83.8031							HSPC_1_ys	IGFBP2	0	4.89919							BIRC5	0.9342	0.0658	2.65307	0.00025034	0.00022405	0	0.25	0.832085	1.01659	2.35337	-6.79068	7.09597	0.819819	0.412125	0.352326	0.164064	2.16791	1.82204	TRUE	MACROPHAGE_PRE_AGM vs MAC	MACROPHAGE_PRE_AGM	MAC	BIRC5
Mono Mac DC2	DHRS9	1.56116e-31	4.58545		MPP2	RPS14	2.63016e-123	81.5255							HSPC_1_ys	SPINK2	0	5.715							FCMR	0.9024	0.0976	2.22418	4.19272e-05	3.14149e-05	0	0.25	1.43976	1.01639	2.30942	-5.82315	10.3643	0.127991	0.0822109	0.111603	0.0668549	0.38747	0.261372	FALSE	MACROPHAGE_PRE_AGM vs MAC	MACROPHAGE_PRE_AGM	MAC	FCMR
Mono Mac DC2	NKG7	1.02958e-31	4.41116		MPP2	RPL32	3.79967e-121	79.5239							HSPC_1_ys	CCNG1	0	2.85471							CLECL1	0.9064	0.0936	2.27045	6.39738e-05	4.0903e-05	0	0.25	1.09856	1.01517	1.99008	-5.85682	8.27777	0.150594	0.104167	0.114805	0.0769659	0.422618	0.286251	FALSE	MACROPHAGE_PRE_AGM vs MAC	MACROPHAGE_PRE_AGM	MAC	CLECL1
Mono Mac DC2	JAML	9.87934e-37	4.38184		MPP2	RPL18A	1.1655e-120	76.2339							HSPC_1_ys	CD24	0	4.72395							IL20	0.9216	0.0784	2.46429	7.96202e-06	6.55805e-06	0	0.25	1.13723	1.01461	2.42309	-6.53806	10.0919	0.000659258	0.00102493	0.000659258	0.00072703	0.00158122	0.00284	FALSE	MACROPHAGE_PRE_AGM vs MAC	MACROPHAGE_PRE_AGM	MAC	IL20
Mono Mac DC2	RPS10	3.77807e-39	4.34098		MPP2	RPL28	4.89735e-123	72.483							HSPC_1_ys	CD34	0	4.37667							AURKB	0.927	0.073	2.54149	0.000180897	0.000163124	0	0.25	0.868198	1.01399	2.61816	-6.86259	8.4274	0.592005	0.340972	0.267753	0.134426	1.53103	1.24267	FALSE	MACROPHAGE_PRE_AGM vs MAC	MACROPHAGE_PRE_AGM	MAC	AURKB
Mono Mac DC2	CD74	8.67626e-35	4.18669		MPP2	RPL7A	1.55343e-121	70.4105							HSPC_1_ys	EBPL	0	3.27809							FKBP10	0.9238	0.0762	2.49513	1.60724e-05	4.0422e-05	0	0.25	0.55176	1.01222	2.35496	-7.19948	8.05831	0.0389903	0.0517892	0.0345639	0.0363941	0.122043	0.320943	FALSE	MACROPHAGE_PRE_AGM vs MAC	MACROPHAGE_PRE_AGM	MAC	FKBP10
Mono Mac DC2	ATP5O	4.63566e-37	4.02495		MPP2	RPL19	3.58106e-121	68.8543							HSPC_1_ys	CD44	0	3.57259							TRIB1	0.9058	0.0942	2.2634	0.000176946	0.000122121	0	0.25	1.04837	1.01141	1.75239	-5.1768	7.38933	0.606787	0.377182	0.377661	0.219485	1.91733	1.19691	FALSE	MACROPHAGE_PRE_AGM vs MAC	MACROPHAGE_PRE_AGM	MAC	TRIB1
Mono Mac DC2	PSMA2	3.85013e-31	3.71657		MPP2	RPS24	1.28526e-126	63.8867							HSPC_1_ys	PKM	0	2.34325							RUNX1	0.8928	0.1072	2.11967	0.000315147	0.000210045	0	0.25	1.37227	1.01082	2.13188	-3.40774	9.11633	0.907112	0.610438	0.526653	0.346978	2.99123	2.06629	FALSE	MACROPHAGE_PRE_AGM vs MAC	MACROPHAGE_PRE_AGM	MAC	RUNX1
Mono Mac DC2	MRPL23	1.09296e-33	3.66658		MPP2	RPL30	4.54785e-134	54.3188							HSPC_1_ys	EIF3E	0	1.76528							IFNA2	0.9328	0.0672	2.63052	9.74006e-06	1.09285e-05	0	0.25	1.08209	1.01066	2.64274	-7.71331	10.3152	0.000376719	0.000553252	0.000376719	0.000230522	0.00105296	0.00191328	TRUE	MACROPHAGE_PRE_AGM vs MAC	MACROPHAGE_PRE_AGM	MAC	IFNA2
Mono Mac DC2	NDUFC2	4.47867e-32	3.60034		MPP2	RPL18	1.19715e-123	49.7555							HSPC_1_ys	ENO1	0	1.70271							COX6A2	0.9174	0.0826	2.40753	1.113e-05	7.99877e-06	0	0.25	0.987674	1.01035	1.98113	-6.24175	7.7074	0.00706347	0.00339753	0.0064984	0.00284428	0.0234366	0.0134545	FALSE	MACROPHAGE_PRE_AGM vs MAC	MACROPHAGE_PRE_AGM	MAC	COX6A2
Mono Mac DC2	NDUFB8	6.63739e-31	3.59139		MPP2	NFKBIA	1.20454e-188	46.7047							HSPC_1_ys	CYTL1	0	4.26747							SCN9A	0.9176	0.0824	2.41018	0.000134226	8.56343e-05	0	0.25	0.984584	1.01018	2.13221	-4.85431	8.92054	0.328402	0.186048	0.218214	0.111952	1.24259	0.664138	FALSE	MACROPHAGE_PRE_AGM vs MAC	MACROPHAGE_PRE_AGM	MAC	SCN9A
Mono Mac DC2	RPS17	5.69396e-39	3.52367		MPP2	RPL5	2.59727e-131	45.6029							HSPC_1_ys	LDHB	0	1.54094							MFHAS1	0.893	0.107	2.12176	7.47064e-05	4.34524e-05	0	0.25	1.27266	1.01001	1.8163	-3.47326	8.2752	0.245525	0.140504	0.206065	0.115392	0.805264	0.426984	FALSE	MACROPHAGE_PRE_AGM vs MAC	MACROPHAGE_PRE_AGM	MAC	MFHAS1
Mono Mac DC2	CORO1A	5.34012e-32	3.45155		MPP2	EEF1B2	1.22229e-137	40.1766							HSPC_1_ys	SRSF9	0	2.55721							IPCEF1	0.8936	0.1064	2.12805	6.35546e-05	4.03008e-05	0	0.25	1.22177	1.00954	1.88254	-3.75945	8.99837	0.197495	0.107011	0.162931	0.0900915	0.600592	0.367354	FALSE	MACROPHAGE_PRE_AGM vs MAC	MACROPHAGE_PRE_AGM	MAC	IPCEF1
Mono Mac DC2	RPS20	3.41118e-32	3.37176		MPP2	HNRNPA1	2.4448e-135	39.0874							HSPC_1_ys	SET	0	1.97941							CDKN1A	0.9098	0.0902	2.3112	0.00042029	0.000349752	0	0.25	1.18136	1.00907	2.18045	-5.33803	9.28475	1.16262	0.92696	0.542004	0.314762	3.71741	2.79464	FALSE	MACROPHAGE_PRE_AGM vs MAC	MACROPHAGE_PRE_AGM	MAC	CDKN1A
Mono Mac DC2	RPL36A	5.23417e-36	3.33619		MPP2	GNB2L1	1.61329e-120	37.9933							HSPC_1_ys	ARHGDIB	0	2.40838							MCCD1	0.9076	0.0924	2.28468	3.08684e-06	2.18373e-06	0	0.25	0.936875	1.0089	1.53972	-3.96094	5.84554	0.000282539	0.000134767	0.000282539	0.00013122	0.000601148	0.000741674	FALSE	MACROPHAGE_PRE_AGM vs MAC	MACROPHAGE_PRE_AGM	MAC	MCCD1
Mono Mac DC2	RPL27A	1.11478e-34	3.2022		MPP2	NPM1	3.37977e-132	33.3981							HSPC_1_ys	HNRNPA1	0	1.06006							FARP1	0.8956	0.1044	2.14926	9.78261e-05	6.75473e-05	0	0.25	1.11546	1.00834	1.69806	-4.40618	6.60411	0.297133	0.196294	0.240252	0.141806	0.974344	0.624082	FALSE	MACROPHAGE_PRE_AGM vs MAC	MACROPHAGE_PRE_AGM	MAC	FARP1
Mono Mac DC2	RPL26	8.26705e-34	3.14624		MPP2	HSP90AB1	1.70275e-130	26.1688							HSPC_1_ys	RPL23	0	1.34509							DKK1	0.9052	0.0948	2.25639	2.41013e-05	1.66887e-05	0	0.25	1.10242	1.00739	1.9891	-6.43838	8.27748	0.00574496	0.00406781	0.00433227	0.00251091	0.0160955	0.0177753	FALSE	MACROPHAGE_PRE_AGM vs MAC	MACROPHAGE_PRE_AGM	MAC	DKK1
Mono Mac DC2	RPS29	3.46279e-37	3.12564		MPP2	NACA	2.37494e-118	25.5132							HSPC_1_ys	LDHA	0	1.81201							RP11-758H9.2	0.8962	0.1038	2.1557	2.83445e-06	1.69655e-06	0	0.25	1.11186	1.00725	2.00057	-9.8521	7.73358	0	0.00361032	0	0.00218109	0	0.00888065	FALSE	MACROPHAGE_PRE_AGM vs MAC	MACROPHAGE_PRE_AGM	MAC	RP11-758H9.2
Mono Mac DC2	RPS2	6.08148e-34	3.08652		MPP2	EEF2	4.66556e-143	25.1163							HSPC_1_ys	EIF4A1	0	2.47588							DHFR	0.9198	0.0802	2.43963	0.000193445	0.00014431	0	0.25	0.893559	1.00495	2.14242	-5.70864	8.2132	0.707369	0.389215	0.354492	0.178938	1.92259	1.26069	FALSE	MACROPHAGE_PRE_AGM vs MAC	MACROPHAGE_PRE_AGM	MAC	DHFR
Mono Mac DC2	NDUFA13	1.96036e-31	3.04347		MPP2	PABPC1	3.8833e-121	17.166							HSPC_1_ys	HSD17B11	0	3.25164							HABP4	0.8996	0.1004	2.19279	1.05366e-05	8.28524e-06	0	0.25	0.91674	1.00109	1.38285	-3.74229	6.176	0.029384	0.0155017	0.0280655	0.0149307	0.0877558	0.0763002	FALSE	MACROPHAGE_PRE_AGM vs MAC	MACROPHAGE_PRE_AGM	MAC	HABP4
Mono Mac DC2	H2AFY	6.42091e-35	2.79304		MPP2	PPP1R15A	2.91867e-147	15.9218							HSPC_1_ys	IMPDH2	0	2.12805							SOST	0.9132	0.0868	2.35335	9.93152e-06	7.51142e-06	0	0.25	0.986672	1.00104	2.06408	-6.42994	10.0743	0.00216613	0.00110296	0.00216613	0.000695112	0.00904451	0.00709759	FALSE	MACROPHAGE_PRE_AGM vs MAC	MACROPHAGE_PRE_AGM	MAC	SOST
Mono Mac DC2	HMGA1	2.88883e-31	2.76351		MPP2	LDHB	3.88964e-123	15.7008							HSPC_1_ys	PSMA2	0	3.40143							DAPP1	0.8936	0.1064	2.12805	0.000104439	7.51468e-05	0	0.25	1.03402	1.00039	1.49321	-4.21661	7.63237	0.319642	0.224797	0.245338	0.158081	0.947544	0.676573	FALSE	MACROPHAGE_PRE_AGM vs MAC	MACROPHAGE_PRE_AGM	MAC	DAPP1
Mono Mac DC2	H2AFZ	4.19508e-31	2.73817		MPP2	NFKBIZ	4.95715e-189	15.4387							HSPC_1_ys	RSL1D1	0	2.10859							LINC00632	0.9154	0.0846	2.38143	1.16211e-05	4.81197e-05	0	0.25	0.432345	0.999622	2.22337	-8.41364	6.40308	0.00414391	0.0269497	0.00386137	0.019644	0.0132407	0.382634	FALSE	MACROPHAGE_PRE_AGM vs MAC	MACROPHAGE_PRE_AGM	MAC	LINC00632
Mono Mac DC2	SNRPB	2.25443e-34	2.61158		MPP2	ARHGDIB	3.4058e-146	15.3679							HSPC_1_ys	QPRT	0	3.1173							MMP7	0.9028	0.0972	2.22873	7.7272e-06	5.59174e-06	0	0.25	0.969938	0.997604	1.71801	-5.82383	7.19107	0.000188359	0.000794413	0.000188359	0.000425579	0.000237278	0.00286234	FALSE	MACROPHAGE_PRE_AGM vs MAC	MACROPHAGE_PRE_AGM	MAC	MMP7
Mono Mac DC2	RPL7	5.58267e-32	2.48621		MPP2	CD69	8.80148e-175	14.7648							HSPC_1_ys	SMYD3	0	3.89832							STEAP4	0.919	0.081	2.42884	5.13201e-05	3.94207e-05	0	0.25	1.19479	0.99707	2.47853	-6.23976	9.82601	0.0892828	0.0506295	0.0698813	0.0336775	0.263769	0.198693	FALSE	MACROPHAGE_PRE_AGM vs MAC	MACROPHAGE_PRE_AGM	MAC	STEAP4
Mono Mac pre DC2	S100B	5.60536e-25	6.09785		Mast_cell	TPSB2	1.32167e-93	40.812							HSPC_2_ys	SMIM24	0	4.97666							FABP5	0.8972	0.1028	2.16649	0.00229223	0.00150198	0	0.25	1.23647	0.996964	2.03516	-4.143	9.64776	8.8055	5.5752	0.92541	0.648653	23.9247	15.139	FALSE	MACROPHAGE_PRE_AGM vs MAC	MACROPHAGE_PRE_AGM	MAC	FABP5
Mono Mac pre DC2	LSP1	7.73157e-31	5.50573		Mast_cell	TPSAB1	7.1089e-78	28.1058							HSPC_2_ys	SPINK2	1.05169e-278	5.21375							DERL3	0.9232	0.0768	2.48664	2.81773e-05	2.49157e-05	0	0.25	0.963127	0.996103	2.20768	-6.3076	8.62382	0.0920139	0.0598823	0.0790168	0.0444446	0.269676	0.220449	FALSE	MACROPHAGE_PRE_AGM vs MAC	MACROPHAGE_PRE_AGM	MAC	DERL3
Mono Mac pre DC2	ACY3	7.91683e-29	5.47428		Mast_cell	CPA3	3.02499e-105	23.834							HSPC_2_ys	CD34	1.12669e-275	3.98494							ADIRF	0.8816	0.1184	2.00767	2.40908e-05	1.89752e-05	0	0.25	1.00586	0.995335	1.48931	-7.71333	7.63253	0.0178941	0.00755045	0.0143153	0.00454305	0.0493715	0.0350469	FALSE	MACROPHAGE_PRE_AGM vs MAC	MACROPHAGE_PRE_AGM	MAC	ADIRF
Mono Mac pre DC2	PLAC8	4.2553e-21	5.32786		Mast_cell	HPGDS	1.29036e-99	18.792							HSPC_2_ys	CYTL1	2.95045e-268	3.91004							CDH16	0.8976	0.1024	2.17084	2.59231e-06	1.92048e-06	0	0.25	0.993897	0.994757	1.53411	-4.68655	7.80846	0.000188359	0.000205696	0.000188359	0.000184417	0.000386402	0.000854423	FALSE	MACROPHAGE_PRE_AGM vs MAC	MACROPHAGE_PRE_AGM	MAC	CDH16
Mono Mac pre DC2	MX1	4.70657e-21	4.65901		Mast_cell	CTSG	4.2912e-66	16.6296							HSPC_2_ys	SMYD3	3.14723e-261	3.72615							CTSC	0.8788	0.1212	1.98112	0.00196311	0.0012095	0	0.25	1.25216	0.994741	1.62628	-2.76151	7.43496	6.37835	4.31426	0.956583	0.721406	19.7171	12.0665	FALSE	MACROPHAGE_PRE_AGM vs MAC	MACROPHAGE_PRE_AGM	MAC	CTSC
Mono Mac pre DC2	JAML	2.44933e-24	4.5501		Mast_cell	VIM	2.88129e-40	13.5661							HSPC_2_ys	LAPTM4B	5.21161e-260	3.16891							ATP6V0A1	0.8768	0.1232	1.96247	0.000190854	0.000109621	0	0.25	1.00499	0.99367	1.11287	-2.72173	5.81363	0.587007	0.308274	0.406291	0.225989	1.91698	1.08997	FALSE	MACROPHAGE_PRE_AGM vs MAC	MACROPHAGE_PRE_AGM	MAC	ATP6V0A1
Mono Mac pre DC2	CD52	1.82122e-24	4.53881		Mast_cell	NFKBIA	8.10067e-35	11.534							HSPC_2_ys	ANGPT1	8.2403e-254	3.5509							PPARG	0.8864	0.1136	2.05448	4.65092e-05	3.10685e-05	0	0.25	1.16506	0.993328	1.72962	-3.65833	7.08241	0.147203	0.104532	0.126389	0.0827396	0.447269	0.241443	FALSE	MACROPHAGE_PRE_AGM vs MAC	MACROPHAGE_PRE_AGM	MAC	PPARG
Mono Mac pre DC2	ISG15	5.66211e-24	4.48104		Mast_cell	TPSD1	4.48926e-37	11.3601							HSPC_2_ys	EBPL	3.4903e-247	2.93536							CSF2RA	0.8872	0.1128	2.06245	0.00032567	0.000193563	0	0.25	1.23173	0.992646	1.73658	-3.49147	8.28603	0.848441	0.536161	0.489452	0.310211	2.6864	1.68933	FALSE	MACROPHAGE_PRE_AGM vs MAC	MACROPHAGE_PRE_AGM	MAC	CSF2RA
Mono Mac pre DC2	CYTIP	1.35154e-23	4.47457		Mast_cell	SLC18A2	1.21798e-94	10.5385							HSPC_2_ys	CD44	8.85197e-244	3.15416							MMP2	0.9118	0.0882	2.33581	1.30018e-05	3.8765e-05	0	0.25	0.671341	0.9925	2.08614	-8.72214	9.39737	0.0388961	0.0554775	0.0349407	0.0305707	0.122784	0.320487	FALSE	MACROPHAGE_PRE_AGM vs MAC	MACROPHAGE_PRE_AGM	MAC	MMP2
Mono Mac pre DC2	IFI6	3.92334e-22	4.46082		Mast_cell	LMO4	6.25931e-77	10.4125							HSPC_2_ys	SET	8.57884e-237	1.91271							HBA1	0.9476	0.0524	2.89503	0.00289895	0.00256856	0	0.25	1.19639	0.992487	3.53186	-11.5232	10.6157	9.97036	28.9107	0.554907	0.263476	30.1326	27.6823	TRUE	MACROPHAGE_PRE_AGM vs MAC	MACROPHAGE_PRE_AGM	MAC	HBA1
Mono Mac pre DC2	RPS10	1.25558e-26	4.18992		Mast_cell	ANXA1	1.70204e-65	10.3544							HSPC_2_ys	GATA2	2.19488e-225	4.00188							MT2A	0.9064	0.0936	2.27045	0.00119916	0.000659947	0	0.25	0.964136	0.991977	1.70401	-5.68205	9.15229	4.7617	2.27289	0.713223	0.418979	12.6157	5.78756	FALSE	MACROPHAGE_PRE_AGM vs MAC	MACROPHAGE_PRE_AGM	MAC	MT2A
Mono Mac pre DC2	CD74	8.26375e-23	4.06806		Mast_cell	ADCYAP1	2.18559e-32	10.2206							HSPC_2_ys	SRSF9	3.0844e-222	2.34405							SIDT1	0.9148	0.0852	2.3737	7.97552e-05	6.23011e-05	0	0.25	0.964165	0.990865	2.02256	-4.96416	7.35251	0.174798	0.125794	0.137126	0.0928719	0.622522	0.461351	FALSE	MACROPHAGE_PRE_AGM vs MAC	MACROPHAGE_PRE_AGM	MAC	SIDT1
Mono Mac pre DC2	SNHG25	1.40298e-21	3.91043		Mast_cell	PPP1R15A	2.60366e-30	10.0879							HSPC_2_ys	HOPX	1.24518e-221	4.01599							PCDH18	0.919	0.081	2.42884	1.08799e-05	1.18421e-05	0	0.25	0.842611	0.99022	1.98793	-6.69083	9.27648	0.0121492	0.0106607	0.0113016	0.00902936	0.0382351	0.0862267	FALSE	MACROPHAGE_PRE_AGM vs MAC	MACROPHAGE_PRE_AGM	MAC	PCDH18
Mono Mac pre DC2	ATP5O	3.02448e-23	3.7678		Mast_cell	SRGN	1.14132e-36	10.0829							HSPC_2_ys	ARHGDIB	2.66642e-221	2.32783							GJB2	0.91	0.09	2.31363	3.3621e-05	2.54497e-05	0	0.25	1.01401	0.99007	1.99011	-5.77196	9.34367	0.00772273	0.00600419	0.00612168	0.00364934	0.0232517	0.0218985	FALSE	MACROPHAGE_PRE_AGM vs MAC	MACROPHAGE_PRE_AGM	MAC	GJB2
Mono Mac pre DC2	PLP2	2.44933e-24	3.75176		Mast_cell	C1orf186	1.49942e-72	9.2531							HSPC_2_ys	CD52	1.1362e-219	3.56457							LINC01503	0.8606	0.1394	1.82028	7.42485e-05	4.26793e-05	0	0.25	1.17786	0.988972	1.45728	-3.93168	7.68712	0.229232	0.135461	0.187229	0.10648	0.691256	0.357133	FALSE	MACROPHAGE_PRE_AGM vs MAC	MACROPHAGE_PRE_AGM	MAC	LINC01503
Mono Mac pre DC2	CORO1A	1.22212e-23	3.45844		Mast_cell	VWA5A	2.04823e-78	9.01845							HSPC_2_ys	TAGLN2	3.2917e-213	2.31887							RAP2B	0.8698	0.1302	1.89919	0.000353534	0.000202721	0	0.25	1.08516	0.988681	1.26827	-2.47141	7.96819	1.19934	0.746038	0.60906	0.394909	3.79278	2.20978	FALSE	MACROPHAGE_PRE_AGM vs MAC	MACROPHAGE_PRE_AGM	MAC	RAP2B
Mono Mac pre DC2	RPS17	2.44933e-24	3.25979		Mast_cell	ALDH1A1	6.84969e-53	8.94413							HSPC_2_ys	CCNG1	1.56913e-210	2.35046							RHOBTB3	0.9044	0.0956	2.2471	0.000154958	0.000102038	0	0.25	1.01196	0.988344	1.63211	-3.73755	6.59009	0.503004	0.259506	0.338764	0.180438	1.54551	0.947169	FALSE	MACROPHAGE_PRE_AGM vs MAC	MACROPHAGE_PRE_AGM	MAC	RHOBTB3
Mono Mac pre DC2	RPL36A	2.44933e-24	3.17896		Mast_cell	GATA2	2.17057e-87	8.6441							HSPC_2_ys	CDCA7	4.55693e-210	3.01858							TMEM158	0.9102	0.0898	2.31608	1.40146e-05	7.82091e-06	0	0.25	0.929451	0.987989	1.90811	-6.1008	6.51732	0.0416273	0.0113771	0.0386137	0.010182	0.128233	0.0478864	FALSE	MACROPHAGE_PRE_AGM vs MAC	MACROPHAGE_PRE_AGM	MAC	TMEM158
Mono Mac pre DC2	RPL27A	6.38779e-23	3.02076		Mast_cell	IL1RL1	8.97347e-80	8.45481							HSPC_2_ys	HMGA1	8.17124e-206	1.86972							DRC1	0.9188	0.0812	2.42615	8.05318e-06	8.08575e-06	0	0.25	0.761308	0.987414	2.05998	-7.96833	6.39474	0.0156338	0.0119694	0.0150688	0.0106785	0.0492231	0.0608285	FALSE	MACROPHAGE_PRE_AGM vs MAC	MACROPHAGE_PRE_AGM	MAC	DRC1
Mono Mac pre DC2	NDUFA13	2.02737e-21	2.98867		Mast_cell	KIT	4.64116e-69	8.43202							HSPC_2_ys	PKM	5.94008e-202	2.08092							TEKT3	0.9046	0.0954	2.24941	5.73469e-06	4.17401e-06	0	0.25	0.921488	0.987289	1.49753	-4.75937	6.50221	0.00857035	0.00446502	0.00838199	0.00430898	0.0285314	0.015008	FALSE	MACROPHAGE_PRE_AGM vs MAC	MACROPHAGE_PRE_AGM	MAC	TEKT3
Mono Mac pre DC2	RPS29	2.57291e-24	2.93341		Mast_cell	HDC	9.38672e-81	8.12436							HSPC_2_ys	MAD2L1	4.22643e-200	2.71349							FECH	0.8858	0.1142	2.04854	8.15246e-05	5.35492e-05	0	0.25	1.0622	0.986761	1.52396	-4.84366	7.75965	0.266338	0.240253	0.212093	0.139831	0.781335	0.536617	FALSE	MACROPHAGE_PRE_AGM vs MAC	MACROPHAGE_PRE_AGM	MAC	FECH
Mono Mac pre DC2	RPS2	1.19738e-22	2.89644		Mast_cell	HPGD	2.51239e-58	7.59656							HSPC_2_ys	SNRPD1	3.02791e-199	1.75508							SLC2A5	0.9064	0.0936	2.27045	3.13959e-05	2.47206e-05	0	0.25	1.04062	0.986187	1.9119	-6.22118	8.22388	0.0396495	0.0355499	0.0327745	0.0268398	0.1186	0.147669	FALSE	MACROPHAGE_PRE_AGM vs MAC	MACROPHAGE_PRE_AGM	MAC	SLC2A5
Mono Mac pre DC2	RPL26	5.16249e-21	2.87005		Mast_cell	TNFSF10	7.7838e-58	7.3543							HSPC_2_ys	RSL1D1	1.33424e-198	1.97546							DKK3	0.908	0.092	2.28946	1.57252e-05	2.15116e-05	0	0.25	0.838293	0.984775	2.11956	-9.30856	6.53231	0.0226031	0.026939	0.0210021	0.0166082	0.0672263	0.192857	FALSE	MACROPHAGE_PRE_AGM vs MAC	MACROPHAGE_PRE_AGM	MAC	DKK3
Mono Mac pre DC2	B2M	1.22212e-23	2.65147		Mast_cell	XXbac-BPG13B8.10	7.81474e-44	7.22756							HSPC_2_ys	FAM162A	3.19574e-198	2.37699							PRDX2	0.9072	0.0928	2.27992	0.000831478	0.00105584	0	0.25	0.769922	0.98352	1.73841	-5.41326	5.47139	2.85477	2.11492	0.829911	0.535286	8.41757	10.8415	FALSE	MACROPHAGE_PRE_AGM vs MAC	MACROPHAGE_PRE_AGM	MAC	PRDX2
Mono Mac pre DC2	PSME2	3.71061e-21	2.42229		Mast_cell	PLAU	1.06619e-33	7.22203							HSPC_2_ys	NPM3	9.09217e-198	2.57501							CACNB4	0.9204	0.0796	2.44779	6.48074e-05	3.9326e-05	0	0.25	0.990305	0.982811	2.18642	-5.24798	6.97558	0.172914	0.0724971	0.137597	0.0593789	0.548154	0.297399	FALSE	MACROPHAGE_PRE_AGM vs MAC	MACROPHAGE_PRE_AGM	MAC	CACNB4
Mono Mac pre DC2	RPL23	4.11307e-21	2.36289		Mast_cell	BTG2	3.48415e-31	6.96985							HSPC_2_ys	PDLIM1	8.39087e-196	2.55087							SEPSECS-AS1	0.8674	0.1326	1.87816	4.85183e-05	2.79923e-05	0	0.25	0.992423	0.981892	1.09947	-2.90672	5.15638	0.148051	0.0589637	0.131475	0.0536194	0.445913	0.219818	FALSE	MACROPHAGE_PRE_AGM vs MAC	MACROPHAGE_PRE_AGM	MAC	SEPSECS-AS1
Mono Mac pre DC2	HNRNPA1	3.63123e-22	2.30006		Mast_cell	ARHGDIB	2.14231e-29	6.92431							HSPC_2_ys	CD24	6.25204e-195	3.77093							LINC00996	0.9352	0.0648	2.66945	5.16369e-05	4.31172e-05	0	0.25	1.26337	0.981351	2.99488	-8.79638	11.885	0.139763	0.107221	0.117348	0.0782214	0.498006	0.361739	TRUE	MACROPHAGE_PRE_AGM vs MAC	MACROPHAGE_PRE_AGM	MAC	LINC00996
Mono Mac pre DC2	RPL7	1.24546e-20	2.29563		Mast_cell	ALOX5AP	1.31113e-64	6.19127							HSPC_2_ys	WDR54	7.38854e-195	3.03084							NPDC1	0.9044	0.0956	2.2471	5.32314e-05	4.18993e-05	0	0.25	0.912151	0.981111	1.81676	-5.97332	6.76756	0.142777	0.103887	0.119985	0.0753062	0.432378	0.32389	FALSE	MACROPHAGE_PRE_AGM vs MAC	MACROPHAGE_PRE_AGM	MAC	NPDC1
Mono Mac pre DC2	RPL37A	2.44933e-24	2.23567		Mast_cell	ALOX5	2.07424e-55	6.09109							HSPC_2_ys	CD47	1.2882e-194	2.29798							GLCCI1	0.8892	0.1108	2.0826	5.15013e-05	3.58484e-05	0	0.25	0.980332	0.981081	1.43167	-4.10279	5.53226	0.144661	0.0655566	0.125165	0.0569212	0.472887	0.284343	FALSE	MACROPHAGE_PRE_AGM vs MAC	MACROPHAGE_PRE_AGM	MAC	GLCCI1
Mono Mac pre DC2	RPL10A	9.10409e-21	2.14663		Mast_cell	TIMP1	9.09142e-39	6.01976							HSPC_2_ys	SERPINB1	5.19575e-194	2.42938							IRF2BPL	0.9024	0.0976	2.22418	9.91006e-05	6.47317e-05	0	0.25	0.959855	0.980082	1.59204	-5.53938	7.28994	0.319642	0.148863	0.244961	0.119683	1.06609	0.674405	FALSE	MACROPHAGE_PRE_AGM vs MAC	MACROPHAGE_PRE_AGM	MAC	IRF2BPL
Monocyte_0	HLA-DRA	3.13923e-125	8.76934		Monocyte	S100A9	0	92.0376							Hepatocyte_fliv	AMBP	0	7.09821							TRPM2	0.9114	0.0886	2.33085	4.67179e-05	3.43915e-05	0	0.25	1.21765	0.978851	2.18527	-4.95376	9.14064	0.142118	0.0865447	0.127143	0.0744479	0.466317	0.322316	FALSE	MACROPHAGE_PRE_AGM vs MAC	MACROPHAGE_PRE_AGM	MAC	TRPM2
Monocyte_0	FCN1	9.87679e-107	8.70738		Monocyte	S100A8	0	68.908							Hepatocyte_fliv	ALB	0	5.94342							TMEM132B	0.9234	0.0766	2.48947	3.60577e-06	9.70361e-06	0	0.25	0.643079	0.978611	2.2781	-8.15341	5.57404	0.000470898	0.00409263	0.000470898	0.00364934	0.00121699	0.0507404	FALSE	MACROPHAGE_PRE_AGM vs MAC	MACROPHAGE_PRE_AGM	MAC	TMEM132B
Monocyte_0	HLA-DRB5	1.41501e-108	8.50147		Monocyte	LYZ	0	60.6262							Hepatocyte_fliv	APOH	0	8.10231							MYBL2	0.9226	0.0774	2.47821	8.21946e-05	5.47493e-05	0	0.25	0.918612	0.97857	2.20149	-5.73312	7.76635	0.230269	0.115115	0.151064	0.0728023	0.611689	0.369927	FALSE	MACROPHAGE_PRE_AGM vs MAC	MACROPHAGE_PRE_AGM	MAC	MYBL2
Monocyte_0	S100A8	5.96314e-112	7.97651		Monocyte	S100A12	2.81268e-203	21.869							Hepatocyte_fliv	ITIH2	0	8.24422							PAEP	0.9174	0.0826	2.40753	6.84115e-06	7.8364e-06	0	0.25	0.881903	0.976848	2.10923	-8.12748	7.42511	0.00263703	0.000450404	0.00263703	9.93017e-05	0.00790888	0.00118095	FALSE	MACROPHAGE_PRE_AGM vs MAC	MACROPHAGE_PRE_AGM	MAC	PAEP
Monocyte_0	HLA-DRB1	9.10789e-108	7.79509		Monocyte	VIM	1.81139e-189	20.5776							Hepatocyte_fliv	SERPINF2	0	7.8429							AMN1	0.9052	0.0948	2.25639	3.4335e-05	3.17842e-05	0	0.25	0.812129	0.97604	1.45797	-4.64091	6.3283	0.12008	0.0602759	0.100584	0.0538144	0.338565	0.291161	FALSE	MACROPHAGE_PRE_AGM vs MAC	MACROPHAGE_PRE_AGM	MAC	AMN1
Monocyte_0	HLA-DPA1	3.83712e-102	7.72975		Monocyte	S100A4	3.52376e-198	19.9169							Hepatocyte_fliv	SERPINA1	0	5.635							PRC1	0.938	0.062	2.71662	0.000134325	0.000102847	0	0.25	0.761059	0.974267	2.48226	-7.45887	7.01625	0.402709	0.203217	0.215577	0.108196	1.08701	0.736124	TRUE	MACROPHAGE_PRE_AGM vs MAC	MACROPHAGE_PRE_AGM	MAC	PRC1
Monocyte_0	LYZ	9.81257e-128	7.3532		Monocyte	LGALS1	1.30822e-232	17.3687							Hepatocyte_fliv	ASS1	0	7.39207							RP3-325F22.5	0.8794	0.1206	1.98676	1.72967e-06	1.09488e-06	0	0.25	0.972664	0.972021	1.06395	-5.44261	5.65072	0	0.000269533	0	0.000244708	0	0.000756231	FALSE	MACROPHAGE_PRE_AGM vs MAC	MACROPHAGE_PRE_AGM	MAC	RP3-325F22.5
Monocyte_0	HLA-DPB1	1.76403e-92	7.00646		Monocyte	CXCL8	1.72143e-117	14.7813							Hepatocyte_fliv	AFP	0	5.53256							IFIT1	0.9034	0.0966	2.23559	0.000102641	7.27913e-05	0	0.25	0.999048	0.971645	1.79066	-6.22274	8.45224	0.163214	0.245395	0.09013	0.111934	0.458743	0.475946	FALSE	MACROPHAGE_PRE_AGM vs MAC	MACROPHAGE_PRE_AGM	MAC	IFIT1
Monocyte_0	CD52	4.96199e-88	6.26185		Monocyte	S100A6	1.01383e-198	14.0463							Hepatocyte_fliv	AGT	0	7.2808							FNIP2	0.8878	0.1122	2.06846	0.000197443	0.000117062	0	0.25	0.992574	0.97144	1.10985	-3.07792	7.0509	0.634661	0.36683	0.414673	0.246155	1.93405	1.10085	FALSE	MACROPHAGE_PRE_AGM vs MAC	MACROPHAGE_PRE_AGM	MAC	FNIP2
Monocyte_0	BCL2A1	3.72445e-120	6.10509		Monocyte	SRGN	4.50852e-130	13.9587							Hepatocyte_fliv	SERPINA5	0	9.20668							GTSE1	0.9216	0.0784	2.46429	0.00015255	9.46005e-05	0	0.25	0.947261	0.971235	2.48052	-6.49056	7.35085	0.464773	0.222244	0.21699	0.102664	1.19922	0.691739	FALSE	MACROPHAGE_PRE_AGM vs MAC	MACROPHAGE_PRE_AGM	MAC	GTSE1
Monocyte_0	PLAUR	4.28105e-129	6.10206		Monocyte	S100A11	5.29519e-238	13.8866							Hepatocyte_fliv	SERPINA6	0	7.49907							AQP7	0.897	0.103	2.16433	5.49097e-06	3.74186e-06	0	0.25	0.931328	0.971071	1.645	-6.47198	7.74707	0.000847617	0.00103557	0.000847617	0.000911448	0.00219906	0.00415256	FALSE	MACROPHAGE_PRE_AGM vs MAC	MACROPHAGE_PRE_AGM	MAC	AQP7
Monocyte_0	CD74	4.89527e-129	6.02071		Monocyte	IL1B	2.14185e-140	13.6609							Hepatocyte_fliv	APOA1	0	5.40288							DAAM1	0.897	0.103	2.16433	0.000184439	0.000139348	0	0.25	0.867759	0.971065	1.50181	-5.55958	5.6684	0.544536	0.25402	0.361933	0.178037	1.77681	1.29085	FALSE	MACROPHAGE_PRE_AGM vs MAC	MACROPHAGE_PRE_AGM	MAC	DAAM1
Monocyte_0	IL1B	1.64136e-101	5.50681		Monocyte	FCN1	0	12.7415							Hepatocyte_fliv	ITIH1	0	8.61877							GCHFR	0.909	0.091	2.30149	0.000109304	9.46545e-05	0	0.25	0.912378	0.970327	1.72027	-3.82575	7.3863	0.386789	0.266018	0.285647	0.185616	1.13781	0.958476	FALSE	MACROPHAGE_PRE_AGM vs MAC	MACROPHAGE_PRE_AGM	MAC	GCHFR
Monocyte_0	S100A9	1.88938e-104	5.4642		Monocyte	TYROBP	1.22288e-157	11.7664							Hepatocyte_fliv	APOB	0	7.58975							EDA	0.9292	0.0708	2.57446	2.2322e-05	2.42337e-05	0	0.25	1.00197	0.97031	2.42186	-6.62327	7.25821	0.0684685	0.0815441	0.0632888	0.0681777	0.226091	0.222474	TRUE	MACROPHAGE_PRE_AGM vs MAC	MACROPHAGE_PRE_AGM	MAC	EDA
Monocyte_0	SRGN	5.86214e-133	5.32336		Monocyte	RETN	3.91692e-262	10.806							Hepatocyte_fliv	FABP1	0	6.19218							HES1	0.9234	0.0766	2.48947	0.000338844	0.000413724	0	0.25	0.950733	0.969254	2.13131	-6.48155	8.20383	0.730729	0.791866	0.294217	0.222571	2.25163	3.46917	FALSE	MACROPHAGE_PRE_AGM vs MAC	MACROPHAGE_PRE_AGM	MAC	HES1
Monocyte_0	HLA-B	5.48343e-141	5.31294		Monocyte	PLAUR	8.78215e-241	10.3054							Hepatocyte_fliv	FGB	0	6.56084							SOX11	0.9238	0.0762	2.49513	1.97437e-05	0.000322258	0	0.25	0.339494	0.96879	3.04888	-11.8395	7.58474	0.00282539	0.0938008	0.00273121	0.0451433	0.00811191	3.13976	FALSE	MACROPHAGE_PRE_AGM vs MAC	MACROPHAGE_PRE_AGM	MAC	SOX11
Monocyte_0	CCL3	8.70012e-88	5.02365		Monocyte	SH3BGRL3	1.91204e-140	9.85044							Hepatocyte_fliv	AHSG	0	5.88923							SLC5A3	0.8996	0.1004	2.19279	0.000187104	0.000111709	0	0.25	0.948945	0.96826	1.58941	-4.6006	6.67421	0.55838	0.357542	0.323413	0.198547	1.75153	1.07647	FALSE	MACROPHAGE_PRE_AGM vs MAC	MACROPHAGE_PRE_AGM	MAC	SLC5A3
Monocyte_0	LSP1	1.05366e-102	5.0106		Monocyte	HLA-B	8.73492e-207	9.37145							Hepatocyte_fliv	F2	0	7.42011							FAM114A1	0.8956	0.1044	2.14926	6.8734e-05	4.2097e-05	0	0.25	0.980375	0.967359	1.63685	-4.26977	7.68808	0.223959	0.118158	0.175174	0.0977093	0.69053	0.395852	FALSE	MACROPHAGE_PRE_AGM vs MAC	MACROPHAGE_PRE_AGM	MAC	FAM114A1
Monocyte_0	TYMP	1.46751e-107	4.82631		Monocyte	TSPO	1.19208e-301	9.1354							Hepatocyte_fliv	APOA2	0	4.87386							PLEKHH2	0.894	0.106	2.13227	1.07321e-05	7.86363e-06	0	0.25	0.907951	0.965801	1.37997	-5.11348	7.55397	0.0117725	0.00391177	0.0113957	0.00367062	0.0378802	0.0206209	FALSE	MACROPHAGE_PRE_AGM vs MAC	MACROPHAGE_PRE_AGM	MAC	PLEKHH2
Monocyte_0	CD44	8.75371e-91	4.77607		Monocyte	VCAN	8.10817e-245	8.21284							Hepatocyte_fliv	ASGR1	0	6.09353							CENPM	0.9342	0.0658	2.65307	0.00019635	0.000162082	0	0.25	0.858919	0.964152	2.53188	-6.9036	8.86754	0.657646	0.37577	0.324732	0.160613	1.72486	1.33113	TRUE	MACROPHAGE_PRE_AGM vs MAC	MACROPHAGE_PRE_AGM	MAC	CENPM
Monocyte_0	TYROBP	1.34658e-128	4.7666		Monocyte	MNDA	4.87775e-270	8.00916							Hepatocyte_fliv	VTN	0	5.91486							CCL5	0.9204	0.0796	2.44779	0.000158101	0.000122509	0	0.25	0.850253	0.963173	2.09732	-6.16207	7.16603	0.437272	0.319385	0.176775	0.0950034	1.34214	0.856561	FALSE	MACROPHAGE_PRE_AGM vs MAC	MACROPHAGE_PRE_AGM	MAC	CCL5
Monocyte_0	LGALS3	2.43074e-86	4.61337		Monocyte	BCL2A1	1.19791e-125	7.94098							Hepatocyte_fliv	TF	0	5.03071							LMNB2	0.9086	0.0914	2.29666	8.48136e-05	5.25041e-05	0	0.25	0.915808	0.963106	1.93523	-5.32253	8.32455	0.283197	0.143044	0.210963	0.109927	0.825	0.492346	FALSE	MACROPHAGE_PRE_AGM vs MAC	MACROPHAGE_PRE_AGM	MAC	LMNB2
Monocyte_0	C1orf162	1.3336e-81	4.56536		Monocyte	LSP1	1.74479e-253	7.88773							Hepatocyte_fliv	RBP4	0	6.10905							MYL9	0.8918	0.1082	2.10926	7.44275e-05	6.07762e-05	0	0.25	0.874892	0.96296	1.49736	-6.59226	6.25479	0.242041	0.1127	0.176681	0.0633332	0.724324	0.393555	FALSE	MACROPHAGE_PRE_AGM vs MAC	MACROPHAGE_PRE_AGM	MAC	MYL9
Monocyte_0	SOD2	1.02069e-110	4.44027		Monocyte	S100P	9.72184e-161	7.52974							Hepatocyte_fliv	ASGR2	0	6.41246							RP4-798A10.2	0.8812	0.1188	2.00384	1.48766e-06	7.89267e-07	0	0.25	0.958677	0.96258	1.45188	-5.67965	6.62173	0	9.22087e-05	0	9.22087e-05	0	0.000342567	FALSE	MACROPHAGE_PRE_AGM vs MAC	MACROPHAGE_PRE_AGM	MAC	RP4-798A10.2
Monocyte_0	FCER1G	1.53669e-121	4.23311		Monocyte	CSTA	1.37625e-183	7.22498							Hepatocyte_fliv	GPC3	0	4.9901							COL10A1	0.8858	0.1142	2.04854	4.40681e-06	2.74459e-06	0	0.25	0.933689	0.962413	1.33923	-4.46622	6.38642	9.41797e-05	0.000531973	9.41797e-05	0.000251801	0.000399744	0.00167817	FALSE	MACROPHAGE_PRE_AGM vs MAC	MACROPHAGE_PRE_AGM	MAC	COL10A1
Monocyte_0	TSPO	7.96373e-119	4.20252		Monocyte	SOD2	5.00725e-135	6.99132							Hepatocyte_fliv	FGG	0	6.52044							COL6A1	0.9198	0.0802	2.43963	4.52173e-05	4.91225e-05	0	0.25	0.68885	0.961697	1.89677	-8.06621	6.852	0.135337	0.10349	0.10906	0.0562615	0.423178	0.33809	FALSE	MACROPHAGE_PRE_AGM vs MAC	MACROPHAGE_PRE_AGM	MAC	COL6A1
Monocyte_0	HLA-C	6.34231e-125	4.17129		Monocyte	CORO1A	1.17677e-166	6.23913							Hepatocyte_fliv	FGA	0	6.88561							ANKRD34B	0.899	0.101	2.18616	3.65364e-06	2.4159e-06	0	0.25	0.90123	0.960791	1.56617	-4.98829	8.43873	0.00517988	0.00172714	0.00489734	0.00162784	0.0160668	0.00866787	FALSE	MACROPHAGE_PRE_AGM vs MAC	MACROPHAGE_PRE_AGM	MAC	ANKRD34B
Monocyte_0	CTSS	1.70694e-100	4.14532		Monocyte	IL1RN	3.47197e-110	5.9783							Hepatocyte_fliv	ALDOB	0	9.47751							IGFBP2	0.9304	0.0696	2.59285	0.00010973	0.000199262	0	0.25	0.8819	0.960603	3.10763	-10.5711	11.6641	0.172537	0.261141	0.0825014	0.0680926	0.547388	1.78452	TRUE	MACROPHAGE_PRE_AGM vs MAC	MACROPHAGE_PRE_AGM	MAC	IGFBP2
Monocyte_0	NFKBIA	9.34537e-104	4.07625		Monocyte	ANXA1	4.30092e-170	5.64289							Hepatocyte_fliv	SERPIND1	0	7.5718							LILRB5	0.962	0.038	3.23143	0.000344722	0.000502554	0	0.25	0.905299	0.957871	2.65734	-5.3025	7.36145	0.863322	1.90532	0.473441	0.373616	2.89014	4.42408	TRUE	MACROPHAGE_PRE_AGM vs MAC	MACROPHAGE_PRE_AGM	MAC	LILRB5
Monocyte_0	TMSB4X	1.34647e-98	4.07332		Monocyte	LST1	2.00284e-133	5.41439							Hepatocyte_fliv	APOC3	0	5.31815							XCL2	0.9182	0.0818	2.41814	1.57602e-05	1.73095e-05	0	0.25	0.873875	0.957854	2.06121	-7.06768	7.10924	0.00310793	0.0107458	0.00216613	0.00500764	0.00920976	0.0448931	FALSE	MACROPHAGE_PRE_AGM vs MAC	MACROPHAGE_PRE_AGM	MAC	XCL2
Monocyte_Macrophage	HLA-DRA	5.4967e-34	8.83537		NK	TMSB4X	1.26546e-252	85.3224							ILC_precursor_fliv	LTB	0	6.92358							GEM	0.9152	0.0848	2.37885	0.000117443	8.53922e-05	0	0.25	1.05246	0.956723	2.34923	-6.37058	8.71966	0.336219	0.20355	0.180919	0.0847575	0.986607	0.592957	FALSE	MACROPHAGE_PRE_AGM vs MAC	MACROPHAGE_PRE_AGM	MAC	GEM
Monocyte_Macrophage	HLA-DQA1	2.02841e-22	8.82673		NK	RPS27	9.53005e-292	50.0007							ILC_precursor_fliv	CD52	0	6.1395							ZFAND2A	0.9316	0.0684	2.61153	0.000687493	0.000622794	0	0.25	0.87005	0.956697	2.66392	-7.27435	8.14318	2.50108	2.15878	0.551422	0.371374	7.63113	6.50348	TRUE	MACROPHAGE_PRE_AGM vs MAC	MACROPHAGE_PRE_AGM	MAC	ZFAND2A
Monocyte_Macrophage	HLA-DRB5	5.4967e-34	8.65954		NK	NKG7	0	48.5025							ILC_precursor_fliv	IL7R	0	8.16615							PDZRN4	0.9184	0.0816	2.4208	7.2522e-06	9.24517e-06	0	0.25	0.753704	0.95655	1.98915	-8.39537	7.73418	0.00244867	0.00162783	0.00235449	0.00145051	0.0097058	0.0258331	FALSE	MACROPHAGE_PRE_AGM vs MAC	MACROPHAGE_PRE_AGM	MAC	PDZRN4
Monocyte_Macrophage	HLA-DRB1	5.4967e-34	8.13335		NK	B2M	0	44.0932							ILC_precursor_fliv	LST1	0	3.87654							LIPE-AS1	0.8932	0.1068	2.12385	6.13871e-05	3.61046e-05	0	0.25	0.978397	0.956286	1.39153	-3.95656	7.21519	0.162366	0.0814236	0.142682	0.0733378	0.538845	0.325861	FALSE	MACROPHAGE_PRE_AGM vs MAC	MACROPHAGE_PRE_AGM	MAC	LIPE-AS1
Monocyte_Macrophage	HLA-DPA1	1.13313e-31	7.93787		NK	RPS29	4.06889e-291	43.9841							ILC_precursor_fliv	KLRB1	1.3537e-288	8.2673							CLCN5	0.8842	0.1158	2.03282	6.6121e-05	4.09636e-05	0	0.25	1.05923	0.954351	1.49444	-4.47435	7.68929	0.188642	0.11758	0.165945	0.100277	0.624315	0.381337	FALSE	MACROPHAGE_PRE_AGM vs MAC	MACROPHAGE_PRE_AGM	MAC	CLCN5
Monocyte_Macrophage	HLA-DQB1	4.05141e-25	7.50188		NK	KLRB1	0	20.5024							ILC_precursor_fliv	IL2RG	9.3461e-282	5.73228							VEGFB	0.8834	0.1166	2.02503	9.62085e-05	7.05901e-05	0	0.25	0.994822	0.954265	1.49327	-5.41496	6.79409	0.290164	0.206033	0.239405	0.159085	0.943375	0.678042	FALSE	MACROPHAGE_PRE_AGM vs MAC	MACROPHAGE_PRE_AGM	MAC	VEGFB
Monocyte_Macrophage	HLA-DPB1	1.39105e-32	7.35609		NK	CMC1	0	20.4313							ILC_precursor_fliv	HNRNPA1	6.25876e-265	1.28808							LINC00930	0.892	0.108	2.11133	3.70995e-06	2.536e-06	0	0.25	0.964125	0.9539	1.70865	-5.49339	7.03111	0.00188359	0.000549705	0.00188359	0.000503601	0.00650961	0.00175632	FALSE	MACROPHAGE_PRE_AGM vs MAC	MACROPHAGE_PRE_AGM	MAC	LINC00930
Monocyte_Macrophage	C15orf48	1.15202e-20	6.52694		NK	GZMA	0	17.2264							ILC_precursor_fliv	SRGN	1.65475e-255	3.29111							SMOX	0.8638	0.1362	1.84722	8.75299e-05	5.28762e-05	0	0.25	1.09819	0.953575	1.27326	-3.09523	6.45435	0.268504	0.183374	0.21407	0.13394	0.794526	0.501619	FALSE	MACROPHAGE_PRE_AGM vs MAC	MACROPHAGE_PRE_AGM	MAC	SMOX
Monocyte_Macrophage	HLA-DMA	6.06602e-27	6.49715		NK	CORO1A	0	15.9829							ILC_precursor_fliv	RPL17	1.07156e-249	2.17909							PRICKLE2	0.9164	0.0836	2.39441	8.60914e-06	6.63681e-06	0	0.25	0.84449	0.952308	2.02961	-6.54139	7.48115	0.0184592	0.00938398	0.0178941	0.008735	0.0594915	0.0364831	FALSE	MACROPHAGE_PRE_AGM vs MAC	MACROPHAGE_PRE_AGM	MAC	PRICKLE2
Monocyte_Macrophage	CD74	5.4967e-34	6.4564		NK	XCL1	0	15.0893							ILC_precursor_fliv	RPS10	6.90081e-239	2.64025							TM4SF1	0.9136	0.0864	2.35841	2.39469e-05	2.11197e-05	0	0.25	0.818805	0.951441	1.97442	-8.21904	9.80478	0.0469013	0.0459765	0.0429459	0.0259638	0.165448	0.129759	FALSE	MACROPHAGE_PRE_AGM vs MAC	MACROPHAGE_PRE_AGM	MAC	TM4SF1
Monocyte_Macrophage	S100A8	2.90778e-19	6.38064		NK	XCL2	0	13.052							ILC_precursor_fliv	CXCR4	1.63658e-233	5.09361							TMEM106C	0.927	0.073	2.54149	0.000171902	0.000147934	0	0.25	0.854689	0.949768	2.28652	-6.12505	7.71278	0.628919	0.402479	0.35242	0.218297	1.70352	1.55477	FALSE	MACROPHAGE_PRE_AGM vs MAC	MACROPHAGE_PRE_AGM	MAC	TMEM106C
Monocyte_Macrophage	LYZ	2.95166e-31	6.2896		NK	KLRC1	0	12.654							ILC_precursor_fliv	RPS17	2.27104e-233	1.5536							KCNK17	0.9162	0.0838	2.3918	1.26465e-05	1.96307e-05	0	0.25	0.775072	0.949449	2.21326	-7.3744	7.94356	0.00875871	0.0342661	0.00772273	0.0229245	0.0214694	0.11717	FALSE	MACROPHAGE_PRE_AGM vs MAC	MACROPHAGE_PRE_AGM	MAC	KCNK17
Monocyte_Macrophage	IFI30	1.06866e-20	6.17236		NK	CTSW	0	12.6031							ILC_precursor_fliv	RPL26	9.25016e-232	1.41272							MAN1A1	0.9108	0.0892	2.32344	0.000181966	0.000163599	0	0.25	0.922161	0.947445	2.09794	-6.31279	8.38452	0.497352	0.456336	0.341025	0.245662	1.8365	1.54697	FALSE	MACROPHAGE_PRE_AGM vs MAC	MACROPHAGE_PRE_AGM	MAC	MAN1A1
Monocyte_Macrophage	CD52	1.49867e-20	5.71053		NK	SRGN	1.03632e-281	11.7882							ILC_precursor_fliv	SLA	9.23808e-228	4.28579							NLK	0.8774	0.1226	1.96804	3.78716e-05	2.4578e-05	0	0.25	0.915976	0.94696	1.22311	-4.15732	7.53362	0.111698	0.0699862	0.103127	0.060684	0.366229	0.237917	FALSE	MACROPHAGE_PRE_AGM vs MAC	MACROPHAGE_PRE_AGM	MAC	NLK
Monocyte_Macrophage	APOC1	2.00103e-24	5.60379		NK	KLRD1	0	11.5974							ILC_precursor_fliv	ARHGDIB	1.73992e-227	2.50203							USP53	0.8976	0.1024	2.17084	7.9334e-05	5.58269e-05	0	0.25	0.948404	0.946181	1.64256	-4.41507	7.73528	0.230927	0.113913	0.177623	0.0885204	0.703154	0.408113	FALSE	MACROPHAGE_PRE_AGM vs MAC	MACROPHAGE_PRE_AGM	MAC	USP53
Monocyte_Macrophage	FCGR3A	4.4436e-20	5.46044		NK	GZMH	0	11.4562							ILC_precursor_fliv	EIF3E	4.17701e-227	1.84182							DSP	0.8954	0.1046	2.14713	9.34138e-06	6.94345e-06	0	0.25	0.883162	0.945653	1.66613	-5.73643	10.0073	0.0213788	0.00635529	0.0199661	0.00539066	0.0735336	0.0326947	FALSE	MACROPHAGE_PRE_AGM vs MAC	MACROPHAGE_PRE_AGM	MAC	DSP
Monocyte_Macrophage	LGALS3	1.87288e-25	5.02416		NK	RPS10	1.21272e-284	11.4399							ILC_precursor_fliv	HSPB1	8.43407e-227	2.10676							MVD	0.8738	0.1262	1.93498	0.000101306	5.7489e-05	0	0.25	1.02614	0.945292	1.0985	-3.48983	5.94379	0.348177	0.167922	0.26521	0.139895	1.03774	0.622023	FALSE	MACROPHAGE_PRE_AGM vs MAC	MACROPHAGE_PRE_AGM	MAC	MVD
Monocyte_Macrophage	HLA-B	6.58833e-32	4.9074		NK	IFITM2	0	11.3391							ILC_precursor_fliv	RPL36A	9.9009e-225	1.96711							NMT2	0.913	0.087	2.35083	2.51195e-05	3.57512e-05	0	0.25	0.680958	0.944304	1.68754	-5.4189	6.24638	0.0352231	0.0532433	0.0320211	0.0413556	0.11214	0.316479	FALSE	MACROPHAGE_PRE_AGM vs MAC	MACROPHAGE_PRE_AGM	MAC	NMT2
Monocyte_Macrophage	CAPG	1.22149e-25	4.79507		NK	RPL36A	1.76759e-255	11.031							ILC_precursor_fliv	RPL27A	4.18053e-217	1.36863							CSF1R	0.9018	0.0982	2.21739	0.00138229	0.000964732	0	0.25	1.18945	0.943723	2.00292	-3.94769	8.08831	4.35174	3.28209	0.915615	0.603222	14.1615	9.5404	FALSE	MACROPHAGE_PRE_AGM vs MAC	MACROPHAGE_PRE_AGM	MAC	CSF1R
Monocyte_Macrophage	CTSH	5.02473e-24	4.73549		NK	SH2D1A	0	10.9631							ILC_precursor_fliv	ID2	3.51565e-216	2.82798							C1orf198	0.8838	0.1162	2.02892	3.03579e-05	4.33146e-05	0	0.25	0.775136	0.943394	1.53322	-6.85779	5.74031	0.0968174	0.0881299	0.0912601	0.059081	0.306229	0.407131	FALSE	MACROPHAGE_PRE_AGM vs MAC	MACROPHAGE_PRE_AGM	MAC	C1orf198
Monocyte_Macrophage	TYMP	4.3068e-30	4.62427		NK	HLA-B	0	10.8241							ILC_precursor_fliv	RPL13A	6.07516e-216	1.13927							SLC26A3	0.8866	0.1134	2.05647	2.11845e-06	1.43405e-06	0	0.25	0.910103	0.943335	1.24099	-4.79068	7.15321	0.000470898	0.000347556	0.000470898	0.000283719	0.00150995	0.00130159	FALSE	MACROPHAGE_PRE_AGM vs MAC	MACROPHAGE_PRE_AGM	MAC	SLC26A3
Monocyte_Macrophage	TYROBP	2.49036e-29	4.61002		NK	GZMM	0	10.763							ILC_precursor_fliv	RPL10A	2.18048e-212	1.08108							BTBD6	0.8792	0.1208	1.98488	2.64911e-05	1.69727e-05	0	0.25	0.925659	0.941899	1.27112	-4.33409	6.68521	0.0922024	0.047693	0.0846675	0.0440297	0.275733	0.170148	FALSE	MACROPHAGE_PRE_AGM vs MAC	MACROPHAGE_PRE_AGM	MAC	BTBD6
Monocyte_Macrophage	LSP1	1.12921e-23	4.47503		NK	PRF1	0	10.652							ILC_precursor_fliv	RPS20	5.18671e-210	1.84722							LUCAT1	0.9152	0.0848	2.37885	5.33944e-05	4.17795e-05	0	0.25	1.01647	0.941446	2.30398	-7.27272	9.85084	0.117255	0.0720715	0.0945564	0.0490338	0.366655	0.227694	FALSE	MACROPHAGE_PRE_AGM vs MAC	MACROPHAGE_PRE_AGM	MAC	LUCAT1
Monocyte_Macrophage	PLAUR	1.28187e-21	4.43966		NK	IL2RB	0	10.3445							ILC_precursor_fliv	RPL23	2.6598e-207	1.43458							OVOS2	0.9132	0.0868	2.35335	1.03641e-06	1.19471e-06	0	0.25	0.995683	0.938263	2.32633	-8.39462	7.48705	0	0.00127673	0	0.000904355	0	0.00419413	FALSE	MACROPHAGE_PRE_AGM vs MAC	MACROPHAGE_PRE_AGM	MAC	OVOS2
Monocyte_Macrophage	S100A9	5.0241e-21	4.24914		NK	IFITM1	0	10.3381							ILC_precursor_fliv	CD44	7.01389e-205	3.70301							LONP1	0.8674	0.1326	1.87816	9.26669e-05	5.35825e-05	0	0.25	0.981405	0.93743	1.20819	-2.74687	6.50231	0.317664	0.16389	0.249859	0.13571	0.949532	0.521702	FALSE	MACROPHAGE_PRE_AGM vs MAC	MACROPHAGE_PRE_AGM	MAC	LONP1
Monocyte_Macrophage	FCER1G	1.50744e-27	4.02612		NK	CST7	0	8.74319							ILC_precursor_fliv	RPS29	5.81371e-204	1.37804							UCHL1	0.924	0.076	2.49798	6.21574e-05	0.00014762	0	0.25	0.558058	0.935842	2.32644	-7.54921	7.29982	0.0609341	0.0852006	0.0418158	0.0543996	0.146229	1.08516	FALSE	MACROPHAGE_PRE_AGM vs MAC	MACROPHAGE_PRE_AGM	MAC	UCHL1
Monocyte_Macrophage	CTSS	2.46808e-24	3.97844		NK	GZMK	8.49654e-283	8.71552							ILC_precursor_fliv	RPS2	1.61238e-202	0.965783							KCP	0.9138	0.0862	2.36094	1.2504e-05	6.83566e-06	0	0.25	0.994829	0.9356	1.82376	-4.01736	8.0633	0.0362591	0.0152676	0.0342814	0.0144342	0.11858	0.0535732	FALSE	MACROPHAGE_PRE_AGM vs MAC	MACROPHAGE_PRE_AGM	MAC	KCP
Monocyte_Macrophage	TSPO	4.34754e-28	3.91605		NK	SAMD3	0	8.4083							ILC_precursor_fliv	TMIGD2	7.79896e-201	6.11961							CNTN4	0.9212	0.0788	2.45876	6.81472e-06	1.15841e-05	0	0.25	0.694599	0.934714	2.02246	-7.5935	7.80862	0.00480316	0.0114516	0.00461481	0.00912512	0.0168704	0.0806631	FALSE	MACROPHAGE_PRE_AGM vs MAC	MACROPHAGE_PRE_AGM	MAC	CNTN4
Monocyte_Macrophage	TREM2	5.39657e-20	3.84619		NK	CD247	0	8.02213							ILC_precursor_fliv	NAP1L1	3.98888e-199	1.67109							MIDN	0.884	0.116	2.03087	0.000332759	0.000198147	0	0.25	0.940681	0.934431	1.2801	-4.11008	7.12782	1.03246	0.52341	0.529761	0.319897	3.34799	1.9423	FALSE	MACROPHAGE_PRE_AGM vs MAC	MACROPHAGE_PRE_AGM	MAC	MIDN
Monocyte_Macrophage	HLA-C	5.16895e-29	3.82509		NK	ALOX5AP	0	7.76636							ILC_precursor_fliv	TEX30	1.08883e-198	3.85026							DIO2	0.9	0.1	2.19722	1.12101e-05	8.49017e-06	0	0.25	0.971197	0.934248	1.83926	-4.20503	7.352	0.00160105	0.00447566	0.00150688	0.00357841	0.00594543	0.0110542	FALSE	MACROPHAGE_PRE_AGM vs MAC	MACROPHAGE_PRE_AGM	MAC	DIO2
Monocyte_ys_1	S100A12	6.26397e-76	11.0407		Pre_B	PTMA	8.82479e-138	173.059							ILC_precursor_ys	CD52	1.03e-70	5.44592							MAFK	0.8878	0.1122	2.06846	4.35492e-05	2.796e-05	0	0.25	0.921775	0.93324	1.38268	-3.82934	6.62038	0.133454	0.0821009	0.119326	0.0737528	0.43858	0.277598	FALSE	MACROPHAGE_PRE_AGM vs MAC	MACROPHAGE_PRE_AGM	MAC	MAFK
Monocyte_ys_1	S100A8	3.75428e-85	10.3261		Pre_B	HMGB1	1.75745e-123	60.8285							ILC_precursor_ys	LTB	1.92887e-63	5.91143							RRM2	0.9262	0.0738	2.52973	0.000214797	0.000179148	0	0.25	0.846137	0.932497	2.70858	-6.59035	8.2333	0.712743	0.381239	0.266623	0.135855	1.82413	1.40953	FALSE	MACROPHAGE_PRE_AGM vs MAC	MACROPHAGE_PRE_AGM	MAC	RRM2
Monocyte_ys_1	FCN1	2.43134e-94	10.0201		Pre_B	IGLL1	5.39687e-218	53.8999							ILC_precursor_ys	IL2RG	1.21815e-62	5.60873							TLR4	0.871	0.129	1.90983	0.000250778	0.000161072	0	0.25	1.27458	0.930442	1.80902	-4.07591	7.31775	0.669601	0.497713	0.406856	0.287869	2.1641	1.43365	FALSE	MACROPHAGE_PRE_AGM vs MAC	MACROPHAGE_PRE_AGM	MAC	TLR4
Monocyte_ys_1	LYZ	1.43094e-97	9.52826		Pre_B	HIST1H4C	1.76386e-86	48.6993							ILC_precursor_ys	CD44	3.75195e-57	3.92286							NR2F6	0.8878	0.1122	2.06846	4.27894e-05	2.99377e-05	0	0.25	0.884296	0.930002	1.36032	-3.93939	6.14572	0.133642	0.0681917	0.115653	0.0597122	0.390869	0.257541	FALSE	MACROPHAGE_PRE_AGM vs MAC	MACROPHAGE_PRE_AGM	MAC	NR2F6
Monocyte_ys_1	S100A9	8.26121e-95	8.40331		Pre_B	STMN1	2.81079e-162	40.9729							ILC_precursor_ys	MAP3K8	2.03394e-56	3.8341							C15orf48	0.9204	0.0796	2.44779	0.000192776	0.000156949	0	0.25	1.10737	0.929619	2.35853	-6.11116	8.34666	0.423899	0.273366	0.19175	0.0805159	1.29793	0.765362	FALSE	MACROPHAGE_PRE_AGM vs MAC	MACROPHAGE_PRE_AGM	MAC	C15orf48
Monocyte_ys_1	S100P	9.26702e-68	8.21573		Pre_B	VPREB3	7.05817e-229	36.2213							ILC_precursor_ys	IL7R	1.0774e-47	6.44294							TM7SF2	0.9068	0.0932	2.27517	3.64525e-05	3.20804e-05	0	0.25	0.776102	0.929606	1.56449	-4.78536	6.25844	0.107648	0.0682732	0.0931437	0.0588646	0.320976	0.287063	FALSE	MACROPHAGE_PRE_AGM vs MAC	MACROPHAGE_PRE_AGM	MAC	TM7SF2
Monocyte_ys_1	CSTA	7.38145e-68	7.80284		Pre_B	CD74	3.21482e-137	31.0737							ILC_precursor_ys	TOX2	9.0452e-42	6.83304							DUSP6	0.8866	0.1134	2.05647	0.000423204	0.000235137	0	0.25	0.994174	0.929259	1.67898	-5.32052	8.17144	1.30163	0.542673	0.491053	0.248793	4.20955	1.91568	FALSE	MACROPHAGE_PRE_AGM vs MAC	MACROPHAGE_PRE_AGM	MAC	DUSP6
Monocyte_ys_1	MNDA	1.00215e-86	7.02962		Pre_B	CD24	9.61556e-228	30.8524							ILC_precursor_ys	ARHGDIB	9.0452e-42	2.39328							PRKACA	0.881	0.119	2.00193	0.000148575	8.47605e-05	0	0.25	0.941936	0.928181	1.23227	-3.54746	7.75457	0.451205	0.256467	0.336504	0.202568	1.39937	0.828812	FALSE	MACROPHAGE_PRE_AGM vs MAC	MACROPHAGE_PRE_AGM	MAC	PRKACA
Monocyte_ys_1	G0S2	8.56115e-64	6.83324		Pre_B	HMGB2	2.39545e-118	30.7233							ILC_precursor_ys	SRGN	9.70344e-42	2.92652							ACTA2	0.9122	0.0878	2.3408	5.71134e-05	3.80019e-05	0	0.25	0.905385	0.926668	2.10805	-8.21106	8.67265	0.177247	0.0469093	0.115182	0.0325107	0.509987	0.172701	FALSE	MACROPHAGE_PRE_AGM vs MAC	MACROPHAGE_PRE_AGM	MAC	ACTA2
Monocyte_ys_1	LSP1	7.64569e-98	6.46589		Pre_B	CD79B	1.52228e-232	27.362							ILC_precursor_ys	PTPRC	9.36159e-41	3.28114							RP11-22P6.2	0.8814	0.1186	2.00575	1.04105e-06	7.94973e-07	0	0.25	0.91393	0.924827	1.31782	-6.26758	6.8879	0	0.000290812	0	0.000280173	0	0.000784469	FALSE	MACROPHAGE_PRE_AGM vs MAC	MACROPHAGE_PRE_AGM	MAC	RP11-22P6.2
Monocyte_ys_1	PLAUR	8.058e-85	6.19618		Pre_B	HMGN2	1.21178e-102	26.5476							ILC_precursor_ys	AREG	5.09647e-38	5.97525							HCST	0.8678	0.1322	1.88165	0.00176985	0.00107551	0	0.25	1.24391	0.923337	1.68146	-3.03478	8.33469	6.00475	3.14363	0.92654	0.696321	18.8353	11.2808	FALSE	MACROPHAGE_PRE_AGM vs MAC	MACROPHAGE_PRE_AGM	MAC	HCST
Monocyte_ys_1	CD52	6.24679e-73	5.94152		Pre_B	TCL1A	2.37675e-104	21.7473							ILC_precursor_ys	NR4A2	1.04519e-37	3.29769							TIMP2	0.883	0.117	2.02115	0.000410118	0.000263943	0	0.25	1.02045	0.921535	1.56721	-4.67111	6.40723	1.19548	0.841541	0.641458	0.430395	3.94942	2.64961	FALSE	MACROPHAGE_PRE_AGM vs MAC	MACROPHAGE_PRE_AGM	MAC	TIMP2
Monocyte_ys_1	C19orf38	2.55653e-66	5.85124		Pre_B	HLA-DRA	6.42867e-155	18.4394							ILC_precursor_ys	KIT	1.46948e-37	4.96283							IL1R2	0.9054	0.0946	2.25872	7.08281e-05	5.33546e-05	0	0.25	1.17599	0.92119	2.44387	-6.44202	9.48484	0.0236391	0.0630493	0.0171407	0.0370821	0.0747552	0.200445	FALSE	MACROPHAGE_PRE_AGM vs MAC	MACROPHAGE_PRE_AGM	MAC	IL1R2
Monocyte_ys_1	CFP	2.15071e-70	5.45072		Pre_B	LTB	5.2215e-138	17.2796							ILC_precursor_ys	CREM	4.68551e-36	3.0144							SEMA6B	0.8902	0.1098	2.09279	3.12471e-05	2.01561e-05	0	0.25	0.864655	0.921184	1.50111	-5.60366	6.41783	0.0412506	0.022279	0.0344698	0.0190943	0.127251	0.0832532	FALSE	MACROPHAGE_PRE_AGM vs MAC	MACROPHAGE_PRE_AGM	MAC	SEMA6B
Monocyte_ys_1	BCL2A1	2.37331e-69	5.43367		Pre_B	VPREB1	1.69867e-216	16.7259							ILC_precursor_ys	KLRB1	3.18437e-35	6.59755							PLEKHM2	0.8818	0.1182	2.00959	0.000114903	7.16148e-05	0	0.25	0.944033	0.920125	1.35802	-3.60933	6.77503	0.354863	0.234263	0.282068	0.185985	1.14001	0.731047	FALSE	MACROPHAGE_PRE_AGM vs MAC	MACROPHAGE_PRE_AGM	MAC	PLEKHM2
Monocyte_ys_1	CD37	8.71314e-85	5.29268		Pre_B	CD79A	1.94703e-215	13.0288							ILC_precursor_ys	2006-09-01	3.92062e-35	2.90065							PXDN	0.9228	0.0772	2.48101	3.21687e-05	3.61924e-05	0	0.25	0.760121	0.919248	2.36757	-6.65862	9.56048	0.111227	0.060815	0.0913543	0.0477996	0.320254	0.31048	FALSE	MACROPHAGE_PRE_AGM vs MAC	MACROPHAGE_PRE_AGM	MAC	PXDN
Monocyte_ys_1	HLA-B	6.12375e-96	5.12359		Pre_B	IGHM	1.36838e-165	12.3695							ILC_precursor_ys	LST1	1.67619e-34	2.71177							TLE4	0.8772	0.1228	1.96618	0.00034663	0.000240133	0	0.25	0.884308	0.918862	1.40647	-4.75717	7.22497	1.07352	0.50732	0.567998	0.330157	3.62795	2.40695	FALSE	MACROPHAGE_PRE_AGM vs MAC	MACROPHAGE_PRE_AGM	MAC	TLE4
Monocyte_ys_1	ICAM3	3.68796e-72	4.99233		Pre_B	CXCR4	1.29887e-153	12.3488							ILC_precursor_ys	IL4I1	1.67619e-34	6.27332							BMP2K	0.88	0.12	1.99243	0.000231487	0.000154208	0	0.25	1.0272	0.91816	1.47598	-2.99971	6.11401	0.717817	0.532052	0.472876	0.317989	2.39494	1.54801	FALSE	MACROPHAGE_PRE_AGM vs MAC	MACROPHAGE_PRE_AGM	MAC	BMP2K
Monocyte_ys_1	TSPO	1.48132e-88	4.94619		Pre_B	HLA-B	5.45423e-123	12.3165							ILC_precursor_ys	CXCR4	6.25653e-34	4.29237							TNFRSF12A	0.903	0.097	2.23101	4.94428e-05	4.46064e-05	0	0.25	0.844051	0.917827	1.53994	-4.88048	6.02028	0.147674	0.0807107	0.122245	0.0531548	0.445059	0.270629	FALSE	MACROPHAGE_PRE_AGM vs MAC	MACROPHAGE_PRE_AGM	MAC	TNFRSF12A
Monocyte_ys_1	SRGN	9.40294e-90	4.92665		Pre_B	ARHGDIB	8.81037e-95	12.1174							ILC_precursor_ys	EML4	6.33577e-34	2.73586							PLD3	0.881	0.119	2.00193	0.00109965	0.00079865	0	0.25	1.06833	0.917445	1.60938	-3.85516	7.15276	3.41719	3.12737	0.877566	0.602882	10.3248	7.58938	FALSE	MACROPHAGE_PRE_AGM vs MAC	MACROPHAGE_PRE_AGM	MAC	PLD3
Monocyte_ys_1	C1orf162	2.03414e-62	4.74396		Pre_B	JCHAIN	2.66911e-94	9.69935							ILC_precursor_ys	REL	2.46757e-33	2.78862							NFKBID	0.9002	0.0998	2.19945	0.00032359	0.000243714	0	0.25	1.00336	0.915655	1.88201	-5.29579	7.75112	1.11053	0.715641	0.566679	0.315751	3.51954	2.16827	FALSE	MACROPHAGE_PRE_AGM vs MAC	MACROPHAGE_PRE_AGM	MAC	NFKBID
Monocyte_ys_1	PLP2	6.30312e-70	4.65178		Pre_B	UHRF1	3.47211e-145	9.60343							ILC_precursor_ys	GPR65	2.08002e-32	3.98154							APLNR	0.8982	0.1018	2.17738	2.18705e-05	1.45956e-05	0	0.25	0.829012	0.913951	1.74192	-7.08649	9.23296	0.0258994	0.0215236	0.0244867	0.0134944	0.0941542	0.0498075	FALSE	MACROPHAGE_PRE_AGM vs MAC	MACROPHAGE_PRE_AGM	MAC	APLNR
Monocyte_ys_1	CAPG	4.05284e-62	4.64564		Pre_B	POU2AF1	2.80508e-137	9.35005							ILC_precursor_ys	CD7	2.92507e-32	3.98966							CH25H	0.9204	0.0796	2.44779	5.26642e-05	4.78789e-05	0	0.25	1.28699	0.91391	2.71834	-10.2202	9.12327	0.0669617	0.0510232	0.0386137	0.0215024	0.200326	0.183389	FALSE	MACROPHAGE_PRE_AGM vs MAC	MACROPHAGE_PRE_AGM	MAC	CH25H
Monocyte_ys_1	S100A4	1.67634e-93	4.48101		Pre_B	RCSD1	3.74431e-192	8.95379							ILC_precursor_ys	TMIGD2	3.63253e-32	5.47867							CCDC50	0.8782	0.1218	1.97549	0.000378624	0.000245798	0	0.25	0.90943	0.913004	1.29472	-5.07731	7.2214	1.23343	0.746184	0.594556	0.38705	3.65319	2.38469	FALSE	MACROPHAGE_PRE_AGM vs MAC	MACROPHAGE_PRE_AGM	MAC	CCDC50
Monocyte_ys_1	CD74	8.88487e-71	4.42766		Pre_B	CCND3	8.75716e-134	8.12544							ILC_precursor_ys	PLP2	4.20787e-32	3.11455							NPNT	0.8922	0.1078	2.11341	3.59159e-06	3.36431e-06	0	0.25	0.800198	0.912427	1.39277	-6.90877	5.3785	0.00169523	0.00247544	0.00169523	0.00197185	0.00439134	0.0133767	FALSE	MACROPHAGE_PRE_AGM vs MAC	MACROPHAGE_PRE_AGM	MAC	NPNT
Monocyte_ys_1	CTSS	1.50447e-71	4.40668		Pre_B	LAPTM5	2.00978e-118	7.75781							ILC_precursor_ys	LCP1	5.48534e-31	2.58891							LINC00323	0.8916	0.1084	2.10719	3.24705e-06	3.55677e-06	0	0.25	0.75464	0.911278	1.59993	-7.33518	5.70525	0.000659258	0.00339043	0.000470898	0.00264923	0.00115436	0.0135585	FALSE	MACROPHAGE_PRE_AGM vs MAC	MACROPHAGE_PRE_AGM	MAC	LINC00323
Monocyte_ys_1	RETN	2.03414e-62	4.39389		Pre_B	EBF1	6.53776e-108	7.66212							ILC_precursor_ys	XCL2	5.5693e-31	7.04168							PCLAF	0.9516	0.0484	2.97864	0.000303519	0.000407063	0	0.25	0.759459	0.911156	3.38037	-8.81221	10.3074	0.877371	0.855888	0.192786	0.197068	2.44299	4.19992	TRUE	MACROPHAGE_PRE_AGM vs MAC	MACROPHAGE_PRE_AGM	MAC	PCLAF
Monocyte_ys_1	C10orf54	1.63747e-66	4.37153		Pre_B	CD52	7.50574e-141	7.4707							ILC_precursor_ys	NR4A1	4.66223e-30	2.62824							TDRD15	0.8874	0.1126	2.06445	2.41858e-06	1.41842e-06	0	0.25	0.887674	0.911045	1.3368	-4.61307	5.93662	0.000659258	0.000180871	0.000659258	0.000180871	0.00185436	0.000770647	FALSE	MACROPHAGE_PRE_AGM vs MAC	MACROPHAGE_PRE_AGM	MAC	TDRD15
Monocyte_ys_1	LST1	1.48132e-88	4.3465		Pre_B	MZB1	1.30017e-133	6.83742							ILC_precursor_ys	TEX30	8.062e-29	3.08375							RPL26	0.905	0.095	2.25406	0.0100792	0.00864839	0	0.25	0.899784	0.910751	1.6722	-4.37659	7.29277	34.4105	22.2959	0.99887	0.948884	102.515	93.0386	FALSE	MACROPHAGE_PRE_AGM vs MAC	MACROPHAGE_PRE_AGM	MAC	RPL26
Monocyte_ys_1	STXBP2	4.16296e-63	4.2603		Pre_B	H2AFV	5.03295e-85	6.52977							ILC_precursor_ys	NFKBIA	8.53283e-29	2.10289							IER5	0.9064	0.0936	2.27045	0.000725191	0.000595988	0	0.25	0.909981	0.910711	1.86948	-5.06226	7.2806	2.1025	1.76138	0.693916	0.478982	6.84309	5.40385	FALSE	MACROPHAGE_PRE_AGM vs MAC	MACROPHAGE_PRE_AGM	MAC	IER5
NK	XCL1	1.18611e-71	11.407		Pre_DC2	ACTB	6.61264e-217	255.1							Immature_B_cell_fliv	CD79B	2.35368e-74	7.51822							ITPKB	0.8804	0.1196	1.99622	5.19921e-05	3.50876e-05	0	0.25	0.933644	0.908695	1.39974	-4.75121	6.11453	0.145037	0.0898961	0.125636	0.0767921	0.457212	0.296403	FALSE	MACROPHAGE_PRE_AGM vs MAC	MACROPHAGE_PRE_AGM	MAC	ITPKB
NK	KLRC1	1.84763e-55	11.3574		Pre_DC2	TMSB10	1.87864e-206	123.096							Immature_B_cell_fliv	VPREB3	8.50945e-70	9.99504							IGLC2	0.9126	0.0874	2.3458	1.90795e-05	2.69435e-05	0	0.25	0.833691	0.907057	2.00036	-9.44404	7.5379	0.00480316	0.0306948	0.00263703	0.00722065	0.0142544	0.0832854	FALSE	MACROPHAGE_PRE_AGM vs MAC	MACROPHAGE_PRE_AGM	MAC	IGLC2
NK	XCL2	1.62728e-61	10.4958		Pre_DC2	CD74	4.52442e-219	83.9503							Immature_B_cell_fliv	CD79A	8.50945e-70	8.61174							PRX	0.8864	0.1136	2.05448	1.45631e-05	9.92546e-06	0	0.25	0.921336	0.90626	1.41679	-3.46867	6.27554	0.0131852	0.00853992	0.0128084	0.00799733	0.0441485	0.0296325	FALSE	MACROPHAGE_PRE_AGM vs MAC	MACROPHAGE_PRE_AGM	MAC	PRX
NK	KLRB1	1.06102e-42	9.97109		Pre_DC2	ACTG1	2.10004e-191	70.5633							Immature_B_cell_fliv	CD74	8.50945e-70	3.97114							ZNF787	0.8696	0.1304	1.89743	4.08005e-05	2.49131e-05	0	0.25	0.940522	0.906063	1.24977	-3.70664	6.97289	0.135525	0.0704153	0.121115	0.0639255	0.42219	0.250117	FALSE	MACROPHAGE_PRE_AGM vs MAC	MACROPHAGE_PRE_AGM	MAC	ZNF787
NK	NKG7	5.99199e-80	9.0023		Pre_DC2	PFN1	7.57316e-208	65.7696							Immature_B_cell_fliv	LTB	9.19685e-70	6.63458							IFI44	0.897	0.103	2.16433	3.30946e-05	2.2378e-05	0	0.25	0.909174	0.904139	1.61333	-5.46211	7.49152	0.0644187	0.0630705	0.0554718	0.0507219	0.205864	0.15657	FALSE	MACROPHAGE_PRE_AGM vs MAC	MACROPHAGE_PRE_AGM	MAC	IFI44
NK	GZMM	1.05966e-40	8.23968		Pre_DC2	CFL1	2.96231e-214	46.4771							Immature_B_cell_fliv	CXCR4	1.75201e-66	6.05531							DFNA5	0.8846	0.1154	2.03673	1.54601e-06	1.60237e-06	0	0.25	0.79327	0.90321	1.44737	-8.43752	6.28365	0	0.000351102	0	0.000230522	0	0.00126132	FALSE	MACROPHAGE_PRE_AGM vs MAC	MACROPHAGE_PRE_AGM	MAC	DFNA5
NK	CTSW	4.2776e-61	8.09124		Pre_DC2	H2AFZ	8.25706e-170	39.7929							Immature_B_cell_fliv	HLA-DRA	1.93464e-66	5.66106							PROCR	0.902	0.098	2.21965	1.40162e-05	1.635e-05	0	0.25	0.809933	0.901975	1.81441	-7.35119	7.81409	0.0398379	0.039834	0.0377661	0.0306807	0.121518	0.132869	FALSE	MACROPHAGE_PRE_AGM vs MAC	MACROPHAGE_PRE_AGM	MAC	PROCR
NK	IL2RG	3.92532e-63	6.57554		Pre_DC2	GPX1	9.13875e-163	39.2425							Immature_B_cell_fliv	CD52	7.58724e-63	5.39927							IL17F	0.9068	0.0932	2.27517	5.44957e-06	5.17472e-06	0	0.25	0.771819	0.901881	1.79344	-7.6489	7.60867	9.41797e-05	0.000624182	9.41797e-05	0.00013122	0.000471134	0.00802799	FALSE	MACROPHAGE_PRE_AGM vs MAC	MACROPHAGE_PRE_AGM	MAC	IL17F
NK	GPR65	9.51799e-40	5.18993		Pre_DC2	VIM	3.54784e-196	38.7613							Immature_B_cell_fliv	JCHAIN	6.62013e-62	7.83328							THUMPD3-AS1	0.895	0.105	2.14286	0.000232248	0.00017022	0	0.25	0.881361	0.900505	1.49263	-3.73898	6.91612	0.827629	0.479987	0.472405	0.278985	2.53317	1.75341	FALSE	MACROPHAGE_PRE_AGM vs MAC	MACROPHAGE_PRE_AGM	MAC	THUMPD3-AS1
NK	CMC1	3.92532e-63	5.03081		Pre_DC2	S100A4	4.71561e-174	33.0606							Immature_B_cell_fliv	CD37	5.69756e-60	4.78976							ADAMTS4	0.9122	0.0878	2.3408	1.76047e-05	1.65127e-05	0	0.25	0.910872	0.900323	2.07497	-6.09366	6.60557	0.011019	0.00895486	0.0105481	0.00719228	0.0388371	0.0320817	FALSE	MACROPHAGE_PRE_AGM vs MAC	MACROPHAGE_PRE_AGM	MAC	ADAMTS4
NK	IFITM1	4.55079e-64	4.89119		Pre_DC2	LYZ	1.99353e-182	24.3939							Immature_B_cell_fliv	PTMA	4.44751e-58	1.0954							CCDC80	0.878	0.122	1.97363	5.40034e-05	4.18778e-05	0	0.25	0.91982	0.899966	1.49154	-4.37663	7.22757	0.0850444	0.0695748	0.0621586	0.0516085	0.282842	0.251849	FALSE	MACROPHAGE_PRE_AGM vs MAC	MACROPHAGE_PRE_AGM	MAC	CCDC80
NK	CD44	2.48726e-61	4.86721		Pre_DC2	HLA-DRA	5.54741e-158	24.1004							Immature_B_cell_fliv	LAPTM5	1.97606e-57	3.15938							CCL1	0.8908	0.1092	2.09894	1.54514e-05	1.2462e-05	0	0.25	1.04387	0.898224	1.90927	-6.16976	7.58008	0.00113016	0.00148598	0.00103598	0.000705751	0.00324571	0.00391209	FALSE	MACROPHAGE_PRE_AGM vs MAC	MACROPHAGE_PRE_AGM	MAC	CCL1
NK	LSP1	4.40739e-53	4.52586		Pre_DC2	SH3BGRL3	2.62488e-205	23.896							Immature_B_cell_fliv	CD24	3.42181e-55	5.29574							PIK3CD-AS2	0.9188	0.0812	2.42615	6.14817e-06	9.55153e-06	0	0.25	0.597107	0.898057	1.88292	-6.6395	7.36403	0.0125259	0.016101	0.0117725	0.0135831	0.0389598	0.0747816	FALSE	MACROPHAGE_PRE_AGM vs MAC	MACROPHAGE_PRE_AGM	MAC	PIK3CD-AS2
NK	PTPRC	2.43019e-45	4.08576		Pre_DC2	PLAC8	2.86094e-246	23.3122							Immature_B_cell_fliv	ARHGDIB	8.9675e-55	2.62145							GABRG3	0.8976	0.1024	2.17084	2.59881e-06	2.72557e-06	0	0.25	0.731399	0.897751	1.45372	-6.45257	5.82987	0.000470898	0.000397206	0.000470898	0.000397207	0.00177162	0.00840178	FALSE	MACROPHAGE_PRE_AGM vs MAC	MACROPHAGE_PRE_AGM	MAC	GABRG3
NK	SRGN	7.75072e-54	3.84695		Pre_DC2	OAZ1	1.92329e-159	21.4713							Immature_B_cell_fliv	LIMD2	1.17145e-52	3.20799							MITF	0.8988	0.1012	2.18396	8.97187e-05	7.23761e-05	0	0.25	0.823252	0.894463	1.50646	-4.09225	8.02681	0.286304	0.220112	0.224336	0.145481	0.925925	0.647968	FALSE	MACROPHAGE_PRE_AGM vs MAC	MACROPHAGE_PRE_AGM	MAC	MITF
NK	STK17A	1.07405e-43	3.77521		Pre_DC2	CORO1A	1.67724e-246	21.4319							Immature_B_cell_fliv	RCSD1	3.08416e-52	4.37668							SULT2A1	0.8944	0.1056	2.13649	6.57518e-06	4.62004e-06	0	0.25	0.876993	0.894113	1.68141	-6.30211	6.67199	0.00631004	0.00275916	0.00612168	0.0024719	0.018836	0.0096304	FALSE	MACROPHAGE_PRE_AGM vs MAC	MACROPHAGE_PRE_AGM	MAC	SULT2A1
NK	CORO1A	6.39045e-59	3.72528		Pre_DC2	LGALS1	4.06488e-172	21.388							Immature_B_cell_fliv	ACTG1	2.6782e-51	1.69884							RPL7	0.9172	0.0828	2.4049	0.00891582	0.00870675	0	0.25	0.772866	0.893515	1.86112	-5.04319	7.18119	30.9542	20.5113	0.997551	0.944008	88.9775	94.1554	FALSE	MACROPHAGE_PRE_AGM vs MAC	MACROPHAGE_PRE_AGM	MAC	RPL7
NK	HLA-B	2.69848e-51	3.71341		Pre_DC2	LSP1	6.45654e-253	19.2903							Immature_B_cell_fliv	VPREB1	1.42819e-48	8.59067							PF4	0.8902	0.1098	2.09279	8.26932e-05	0.000122942	0	0.25	0.896298	0.892488	1.65094	-10.6439	6.81672	0.248444	0.409601	0.171595	0.0411428	0.754893	0.798822	FALSE	MACROPHAGE_PRE_AGM vs MAC	MACROPHAGE_PRE_AGM	MAC	PF4
NK	LIMD2	5.53387e-48	3.30864		Pre_DC2	SLC25A5	1.86407e-164	18.9434							Immature_B_cell_fliv	CORO1A	1.42819e-48	3.08256							TRPV3	0.8688	0.1312	1.89039	3.7133e-06	2.73021e-06	0	0.25	0.853889	0.892254	1.11897	-5.45982	5.44229	0.00263703	0.00202149	0.00263703	0.00197894	0.00903582	0.0101888	FALSE	MACROPHAGE_PRE_AGM vs MAC	MACROPHAGE_PRE_AGM	MAC	TRPV3
NK	NFKBIA	2.73211e-45	3.24846		Pre_DC2	CYBA	3.50522e-173	18.3864							Immature_B_cell_fliv	HLA-DRB1	7.97142e-48	4.69111							CLEC14A	0.9064	0.0936	2.27045	1.40088e-05	1.51888e-05	0	0.25	0.833472	0.891836	1.96926	-8.47292	9.33832	0.00904125	0.0223676	0.00828781	0.0146044	0.0349932	0.0940875	FALSE	MACROPHAGE_PRE_AGM vs MAC	MACROPHAGE_PRE_AGM	MAC	CLEC14A
NK	B2M	5.87156e-51	2.70882		Pre_DC2	ATP5L	1.54144e-171	16.97							Immature_B_cell_fliv	SOX4	9.02361e-47	3.42502							SGTB	0.866	0.134	1.86605	5.80054e-05	3.48242e-05	0	0.25	0.937889	0.891395	1.03843	-2.78139	7.40476	0.193256	0.110012	0.164532	0.0924321	0.583423	0.342546	FALSE	MACROPHAGE_PRE_AGM vs MAC	MACROPHAGE_PRE_AGM	MAC	SGTB
NK	ARHGDIB	2.52698e-39	2.6879		Pre_DC2	S100A11	1.23811e-162	16.0434							Immature_B_cell_fliv	2009-09-01	1.01853e-43	2.94706							GCSAML	0.8924	0.1076	2.11549	2.46626e-05	3.44175e-05	0	0.25	0.648413	0.891096	1.57453	-7.26161	5.13959	0.00668676	0.0443806	0.00621586	0.0259638	0.0221088	0.176923	FALSE	MACROPHAGE_PRE_AGM vs MAC	MACROPHAGE_PRE_AGM	MAC	GCSAML
NK	HLA-C	2.13106e-42	2.67029		Pre_DC2	ARHGDIB	8.77787e-163	15.634							Immature_B_cell_fliv	IGLL1	1.03382e-41	7.06256							RP11-452H21.4	0.8796	0.1204	1.98865	1.62355e-06	1.0992e-06	0	0.25	0.903166	0.889914	1.43939	-7.33304	6.82326	0	0.000159592	0	0.00014186	0	0.000489995	FALSE	MACROPHAGE_PRE_AGM vs MAC	MACROPHAGE_PRE_AGM	MAC	RP11-452H21.4
NK	BTG1	6.10473e-48	2.43536		Pre_DC2	SUB1	3.34696e-173	14.5076							Immature_B_cell_fliv	ZCCHC7	1.56106e-41	4.16455							RAB40B	0.8792	0.1208	1.98488	2.90689e-05	2.00805e-05	0	0.25	0.95687	0.889112	1.4967	-3.31338	6.12572	0.0876816	0.0453275	0.0802411	0.0422174	0.274483	0.182992	FALSE	MACROPHAGE_PRE_AGM vs MAC	MACROPHAGE_PRE_AGM	MAC	RAB40B
NK	RPS18	8.84361e-49	2.05264		Pre_DC2	COX8A	8.9795e-178	13.8824							Immature_B_cell_fliv	HNRNPA1	2.85023e-41	1.05658							KCNJ5	0.914	0.086	2.36348	1.05169e-05	9.53107e-06	0	0.25	0.729777	0.888889	2.04849	-7.57701	8.46543	0.0217555	0.0144909	0.0205312	0.0127922	0.0755152	0.0497339	FALSE	MACROPHAGE_PRE_AGM vs MAC	MACROPHAGE_PRE_AGM	MAC	KCNJ5
NK	RPS15A	3.80406e-59	1.95248		Pre_DC2	ARPC3	7.32267e-163	13.7908							Immature_B_cell_fliv	HLA-DPA1	7.02131e-40	4.91092							PCAT19	0.9024	0.0976	2.22418	8.72751e-06	7.27186e-06	0	0.25	0.875858	0.888367	1.63096	-5.92097	6.44622	0.00800527	0.0128489	0.00753438	0.0100969	0.0328965	0.0312415	FALSE	MACROPHAGE_PRE_AGM vs MAC	MACROPHAGE_PRE_AGM	MAC	PCAT19
NK	RPL10A	4.30841e-40	1.9303		Pre_DC2	HLA-DRB1	1.23446e-158	13.5699							Immature_B_cell_fliv	HLA-B	1.18697e-39	2.90646							CCZ1	0.888	0.112	2.07047	7.28881e-05	5.17043e-05	0	0.25	0.904489	0.887706	1.49855	-3.38125	6.32984	0.242229	0.15147	0.197024	0.125156	0.699465	0.547443	FALSE	MACROPHAGE_PRE_AGM vs MAC	MACROPHAGE_PRE_AGM	MAC	CCZ1
NK	H3F3B	1.87778e-42	1.9216		Pre_DC2	EIF3K	1.60249e-165	12.5236							Immature_B_cell_fliv	ZFAS1	1.52087e-39	1.75727							CDH5	0.9278	0.0722	2.55338	3.83192e-05	5.57903e-05	0	0.25	0.778404	0.887498	2.35395	-6.25082	9.10192	0.0385194	0.199596	0.0357883	0.102614	0.125316	0.372161	TRUE	MACROPHAGE_PRE_AGM vs MAC	MACROPHAGE_PRE_AGM	MAC	CDH5
NK	PFN1	6.32635e-40	1.86827		Pre_DC2	PYCARD	4.73535e-231	12.4428							Immature_B_cell_fliv	TMSB4X	1.95989e-39	1.82323							CREB3L1	0.8908	0.1092	2.09894	7.62291e-06	5.41153e-06	0	0.25	0.841998	0.885315	1.43025	-6.3935	7.65374	0.0145979	0.00514594	0.0137502	0.00457497	0.0489766	0.0215941	FALSE	MACROPHAGE_PRE_AGM vs MAC	MACROPHAGE_PRE_AGM	MAC	CREB3L1
NK	PTMA	1.02053e-41	1.81903		Pre_DC2	PKM	1.5665e-202	12.0807							Immature_B_cell_fliv	RPL13A	1.11797e-37	1.00244							DENND1A	0.8672	0.1328	1.87643	9.96666e-05	6.42653e-05	0	0.25	1.00727	0.885002	1.32822	-3.77094	6.863	0.304573	0.201394	0.25033	0.163582	0.945429	0.651734	FALSE	MACROPHAGE_PRE_AGM vs MAC	MACROPHAGE_PRE_AGM	MAC	DENND1A
Neutrophil_precursor	PRTN3	1.00528e-19	12.9412		Pre_ILC_precursor	MALAT1	4.81678e-09	154.416							Immature_EC_ys	RAMP2	0	5.10949							CLRN3	0.8826	0.1174	2.01729	4.00007e-06	2.51161e-06	0	0.25	0.962886	0.883093	1.46814	-4.66106	6.86224	0.00433227	0.000893713	0.00414391	0.000851157	0.0121907	0.00347165	FALSE	MACROPHAGE_PRE_AGM vs MAC	MACROPHAGE_PRE_AGM	MAC	CLRN3
Neutrophil_precursor	MPO	5.818e-29	12.7705		Pre_ILC_precursor	TMSB4X	2.63483e-05	17.9775							Immature_EC_ys	PLVAP	0	4.91051							ASIC4	0.894	0.106	2.13227	8.58657e-06	6.36633e-06	0	0.25	0.885231	0.882427	1.58256	-5.02297	6.3955	0.00470898	0.00406426	0.00470898	0.00353585	0.0139781	0.0232175	FALSE	MACROPHAGE_PRE_AGM vs MAC	MACROPHAGE_PRE_AGM	MAC	ASIC4
Neutrophil_precursor	AZU1	5.92966e-26	12.5011		Pre_ILC_precursor	IL32	3.45368e-08	15.7055							Immature_EC_ys	GNG11	0	4.12846							SOCS6	0.8682	0.1318	1.88514	4.77448e-05	3.20568e-05	0	0.25	0.942937	0.881809	1.24715	-3.60332	8.04644	0.158411	0.0888712	0.139103	0.0774447	0.509561	0.337084	FALSE	MACROPHAGE_PRE_AGM vs MAC	MACROPHAGE_PRE_AGM	MAC	SOCS6
Neutrophil_precursor	LYZ	1.16637e-28	9.42312		Pre_ILC_precursor	KLRB1	1.55018e-15	15.6792							Immature_EC_ys	CLDN5	0	5.87174							KNG1	0.9132	0.0868	2.35335	4.00393e-06	3.35073e-06	0	0.25	0.830329	0.88174	2.01011	-7.60384	7.72134	0.00395555	0.00314573	0.00395555	0.00255702	0.0112535	0.00942942	FALSE	MACROPHAGE_PRE_AGM vs MAC	MACROPHAGE_PRE_AGM	MAC	KNG1
Neutrophil_precursor	MS4A3	5.78888e-15	8.4902		Pre_ILC_precursor	TRDC	2.75937e-17	13.0418							Immature_EC_ys	MARCKSL1	0	2.96201							TNFSF12	0.8676	0.1324	1.8799	4.51394e-05	3.16591e-05	0	0.25	1.04167	0.880578	1.65485	-4.90792	7.29448	0.123565	0.0857715	0.111415	0.075331	0.416325	0.275741	FALSE	MACROPHAGE_PRE_AGM vs MAC	MACROPHAGE_PRE_AGM	MAC	TNFSF12
Neutrophil_precursor	PLAC8	4.34247e-16	6.57303		Pre_ILC_precursor	LTB	5.34765e-07	10.5426							Immature_EC_ys	S100A16	0	4.6995							IGFBP5	0.9082	0.0918	2.29185	2.92312e-05	5.91458e-05	0	0.25	0.644651	0.879217	2.07407	-8.30562	8.09088	0.00668675	0.0861759	0.00423809	0.0238714	0.0144113	0.490332	FALSE	MACROPHAGE_PRE_AGM vs MAC	MACROPHAGE_PRE_AGM	MAC	IGFBP5
Neutrophil_precursor	SRGN	1.4077e-26	5.36399		Pre_ILC_precursor	CD52	2.8137e-13	9.4928							Immature_EC_ys	KDR	0	5.39339							ANKRD40	0.8652	0.1348	1.85917	6.66394e-05	3.79493e-05	0	0.25	0.935064	0.879083	1.1739	-3.20678	7.58023	0.211339	0.10638	0.177435	0.094287	0.647546	0.364408	FALSE	MACROPHAGE_PRE_AGM vs MAC	MACROPHAGE_PRE_AGM	MAC	ANKRD40
Neutrophil_precursor	RETN	4.5784e-18	4.88735		Pre_ILC_precursor	CD247	2.16945e-16	8.89821							Immature_EC_ys	ESAM	0	4.91957							PIPOX	0.867	0.133	1.87469	1.14493e-05	7.3299e-06	0	0.25	0.943696	0.878622	1.27353	-3.1642	5.7152	0.0127143	0.013317	0.0121492	0.0127071	0.0354336	0.0375678	FALSE	MACROPHAGE_PRE_AGM vs MAC	MACROPHAGE_PRE_AGM	MAC	PIPOX
Neutrophil_precursor	S100A9	3.77964e-17	4.84565		Pre_ILC_precursor	GATA3	2.34934e-15	8.45496							Immature_EC_ys	VAMP5	0	3.67827							FOXR1	0.8916	0.1084	2.10719	3.35593e-06	2.36038e-06	0	0.25	0.886634	0.877965	1.43791	-3.30186	6.34112	0.00339047	0.00104267	0.00329629	0.00102494	0.0126183	0.00377086	FALSE	MACROPHAGE_PRE_AGM vs MAC	MACROPHAGE_PRE_AGM	MAC	FOXR1
Neutrophil_precursor	TSPO	2.96977e-21	4.49081		Pre_ILC_precursor	CD3D	2.93689e-15	8.13249							Immature_EC_ys	ANXA2	0	3.06764							RAI2	0.8818	0.1182	2.00959	5.48659e-06	4.50411e-06	0	0.25	0.812812	0.87765	1.35846	-4.16587	5.74273	0.000659258	0.00200731	0.000659258	0.0019222	0.00226891	0.015457	FALSE	MACROPHAGE_PRE_AGM vs MAC	MACROPHAGE_PRE_AGM	MAC	RAI2
Neutrophil_precursor	CLEC11A	2.16266e-16	4.12383		Pre_ILC_precursor	CD7	9.21391e-15	7.92844							Immature_EC_ys	PRCP	0	3.47805							CD70	0.9146	0.0854	2.37114	3.82299e-05	2.60678e-05	0	0.25	0.834571	0.877265	2.04842	-5.13865	7.61614	0.0528346	0.028464	0.0454888	0.0215662	0.155273	0.0833263	FALSE	MACROPHAGE_PRE_AGM vs MAC	MACROPHAGE_PRE_AGM	MAC	CD70
Neutrophil_precursor	FXYD5	9.14367e-21	3.60968		Pre_ILC_precursor	SOX4	2.79391e-12	7.65547							Immature_EC_ys	ICAM2	0	3.78741							PDPN	0.9198	0.0802	2.43963	1.04537e-05	2.43313e-05	0	0.25	0.587965	0.877251	2.40431	-8.78736	7.94124	0.0203428	0.0164557	0.0196836	0.0121964	0.0635429	0.212775	FALSE	MACROPHAGE_PRE_AGM vs MAC	MACROPHAGE_PRE_AGM	MAC	PDPN
Neutrophil_precursor	TKT	9.37089e-16	2.80356		Pre_ILC_precursor	ITM2A	2.98803e-16	7.56765							Immature_EC_ys	PLK2	0	4.09705							SLC9A9-AS1	0.8674	0.1326	1.87816	2.66926e-06	1.67188e-06	0	0.25	0.902063	0.87627	1.24155	-2.93656	5.87609	0	9.93017e-05	0	9.93017e-05	0	0.000494326	FALSE	MACROPHAGE_PRE_AGM vs MAC	MACROPHAGE_PRE_AGM	MAC	SLC9A9-AS1
Neutrophil_precursor	ARHGDIB	8.36454e-14	2.69386		Pre_ILC_precursor	LEF1	6.83229e-07	6.74268							Immature_EC_ys	CDH5	0	4.86854							FAM20A	0.9158	0.0842	2.3866	5.23584e-05	4.99199e-05	0	0.25	1.22515	0.874695	2.41804	-5.17233	8.76647	0.158222	0.150743	0.135995	0.114701	0.521443	0.422845	FALSE	MACROPHAGE_PRE_AGM vs MAC	MACROPHAGE_PRE_AGM	MAC	FAM20A
Neutrophil_precursor	RPS14	4.84152e-27	2.10596		Pre_ILC_precursor	CD3G	2.84008e-06	6.72676							Immature_EC_ys	APLNR	0	5.48664							SLC1A3	0.8784	0.1216	1.97737	9.46757e-05	6.75348e-05	0	0.25	0.917355	0.87392	1.37129	-5.58942	6.64326	0.215953	0.105572	0.177717	0.0826793	0.681851	0.414606	FALSE	MACROPHAGE_PRE_AGM vs MAC	MACROPHAGE_PRE_AGM	MAC	SLC1A3
Neutrophil_precursor	RPS19	7.33031e-23	2.09952		Pre_ILC_precursor	LCK	3.19771e-13	6.11733							Immature_EC_ys	ID3	0	3.23755							FZD3	0.9146	0.0854	2.37114	2.10149e-05	5.97168e-05	0	0.25	0.425221	0.87337	2.04642	-7.56097	6.71806	0.0579203	0.0547363	0.0530232	0.0449624	0.173678	0.523466	FALSE	MACROPHAGE_PRE_AGM vs MAC	MACROPHAGE_PRE_AGM	MAC	FZD3
Neutrophil_precursor	RPS8	9.77826e-27	2.0728		Pre_ILC_precursor	CTSW	7.14191e-15	5.94279							Immature_EC_ys	ARHGAP29	0	4.57804							DUS1L	0.876	0.124	1.95508	6.82435e-05	4.11168e-05	0	0.25	0.878822	0.87066	1.43244	-3.99109	6.86073	0.245431	0.135653	0.198625	0.114605	0.715426	0.427059	FALSE	MACROPHAGE_PRE_AGM vs MAC	MACROPHAGE_PRE_AGM	MAC	DUS1L
Neutrophil_precursor	RPLP1	8.92969e-31	2.06787		Pre_ILC_precursor	TRBC1	7.03438e-09	5.78915							Immature_EC_ys	CRIP2	0	4.20957							LINC00482	0.9146	0.0854	2.37114	3.46357e-06	2.96427e-06	0	0.25	0.863767	0.869658	2.09772	-6.76699	8.11298	0.00197777	0.00299323	0.00188359	0.00285492	0.00593085	0.0138697	FALSE	MACROPHAGE_PRE_AGM vs MAC	MACROPHAGE_PRE_AGM	MAC	LINC00482
Neutrophil_precursor	RPL9	4.4544e-21	2.05626		Pre_ILC_precursor	CD3E	1.58835e-07	5.78726							Immature_EC_ys	TM4SF1	0	4.84753							TRDN	0.9242	0.0758	2.50083	6.60424e-06	7.84826e-06	0	0.25	0.750758	0.869361	2.03075	-6.01975	6.46158	0.011019	0.023311	0.0107365	0.0185233	0.0352627	0.0431595	FALSE	MACROPHAGE_PRE_AGM vs MAC	MACROPHAGE_PRE_AGM	MAC	TRDN
Neutrophil_precursor	RPL39	6.06136e-22	2.02347		Pre_ILC_precursor	TRAT1	3.79952e-06	5.75676							Immature_EC_ys	PECAM1	0	4.08725							LINC00449	0.9032	0.0968	2.2333	1.16012e-05	7.49777e-06	0	0.25	0.868234	0.869185	1.73932	-5.2163	6.75795	0.00696929	0.00368834	0.00640422	0.00342591	0.0231495	0.01473	FALSE	MACROPHAGE_PRE_AGM vs MAC	MACROPHAGE_PRE_AGM	MAC	LINC00449
Neutrophil_precursor	RPS2	1.80135e-14	1.95318		Pre_ILC_precursor	IL2RG	5.13632e-15	5.39386							Immature_EC_ys	TIE1	0	4.72306							TLN2	0.8742	0.1258	1.93862	3.44405e-05	2.33381e-05	0	0.25	0.868877	0.868779	1.35517	-4.3676	6.16031	0.107931	0.0704366	0.0971934	0.0610422	0.338333	0.217312	FALSE	MACROPHAGE_PRE_AGM vs MAC	MACROPHAGE_PRE_AGM	MAC	TLN2
Neutrophil_precursor	RPL13	3.12957e-26	1.91486		Pre_ILC_precursor	TRBC2	1.13275e-11	5.21531							Immature_EC_ys	CCDC85B	0	2.51664							ASS1	0.9194	0.0806	2.43422	1.93282e-05	2.01084e-05	0	0.25	0.805549	0.867642	2.1291	-8.1375	8.46812	0.0332453	0.0297195	0.0287248	0.0229068	0.0934663	0.13956	FALSE	MACROPHAGE_PRE_AGM vs MAC	MACROPHAGE_PRE_AGM	MAC	ASS1
Neutrophil_precursor	RPL28	1.41512e-24	1.88106		Pre_ILC_precursor	TCF7	7.71595e-07	5.16596							Immature_EC_ys	CALCRL	0	4.71969							SDSL	0.8844	0.1156	2.03477	6.35765e-05	4.53054e-05	0	0.25	1.04138	0.867372	1.62976	-3.87767	7.52377	0.181013	0.14399	0.150405	0.108718	0.500286	0.371915	FALSE	MACROPHAGE_PRE_AGM vs MAC	MACROPHAGE_PRE_AGM	MAC	SDSL
Neutrophil_precursor	RPLP2	9.61896e-26	1.86653		Pre_ILC_precursor	CD69	2.03688e-09	5.11883							Immature_EC_ys	TFPI	0	2.91317							TNFAIP3	0.9308	0.0692	2.59904	0.000427961	0.000453289	0	0.25	0.809883	0.867265	2.41498	-6.41059	8.37221	1.38365	1.4359	0.49595	0.32905	4.09727	4.39734	TRUE	MACROPHAGE_PRE_AGM vs MAC	MACROPHAGE_PRE_AGM	MAC	TNFAIP3
Neutrophil_precursor	RPS24	2.81687e-25	1.84978		Pre_ILC_precursor	ZBTB16	1.70126e-08	5.10966							Immature_EC_ys	CD34	0	4.36493							FAM65B	0.909	0.091	2.30149	1.02709e-06	1.51273e-06	0	0.25	0.642954	0.866615	1.71655	-8.84314	6.73324	0	0.00118453	0	0.0008086	0	0.00357608	FALSE	MACROPHAGE_PRE_AGM vs MAC	MACROPHAGE_PRE_AGM	MAC	FAM65B
Neutrophil_precursor	RPS3	7.72773e-22	1.84605		Pre_ILC_precursor	TRGC1	8.9812e-08	5.07289							Immature_EC_ys	TIMP3	0	3.7629							RP11-1143G9.4	0.931	0.069	2.60215	9.00871e-07	4.18058e-06	0	0.25	0.404086	0.866405	2.58247	-11.5844	7.72955	0	0.00598292	0	0.00112069	0	0.016781	TRUE	MACROPHAGE_PRE_AGM vs MAC	MACROPHAGE_PRE_AGM	MAC	RP11-1143G9.4
Neutrophil_precursor	RPLP0	4.59124e-22	1.82281		Pre_ILC_precursor	BIRC3	1.9323e-05	4.85776							Immature_EC_ys	MADCAM1	0	5.55856							ZCCHC24	0.89	0.11	2.09074	2.66948e-05	1.8919e-05	0	0.25	0.889742	0.865166	1.76405	-5.71626	6.98693	0.0864573	0.0571479	0.079676	0.0513957	0.291036	0.190259	FALSE	MACROPHAGE_PRE_AGM vs MAC	MACROPHAGE_PRE_AGM	MAC	ZCCHC24
Neutrophil_precursor	RPL7	1.10621e-14	1.78072		Pre_ILC_precursor	RHOH	6.57302e-06	4.51073							Immature_EC_ys	CD93	0	3.58739							CSRNP1	0.911	0.089	2.32591	0.000208523	0.000195276	0	0.25	0.960028	0.864991	2.14771	-5.45458	7.97039	0.722433	0.624477	0.448013	0.299192	2.31629	1.95716	FALSE	MACROPHAGE_PRE_AGM vs MAC	MACROPHAGE_PRE_AGM	MAC	CSRNP1
Neutrophil_precursor	RPS6	1.06393e-17	1.76786		Pre_ILC_precursor	IL7R	5.31389e-10	4.48576							Immature_EC_ys	CAV1	0	4.12075							LPL	0.8936	0.1064	2.12805	3.72127e-05	2.96393e-05	0	0.25	0.832928	0.864773	1.62988	-5.49376	6.77665	0.10859	0.0344044	0.0812771	0.024141	0.295165	0.150078	FALSE	MACROPHAGE_PRE_AGM vs MAC	MACROPHAGE_PRE_AGM	MAC	LPL
Neutrophil_precursor	RPL34	1.6641e-16	1.66324		Pre_ILC_precursor	ALOX5AP	7.49077e-08	4.23826							Immature_EC_ys	LIMCH1	0	3.72371							ARPIN	0.8702	0.1298	1.90273	7.05792e-05	4.39643e-05	0	0.25	0.910783	0.863499	1.25696	-3.47007	7.27622	0.211245	0.12013	0.180731	0.102224	0.665999	0.395282	FALSE	MACROPHAGE_PRE_AGM vs MAC	MACROPHAGE_PRE_AGM	MAC	ARPIN
Pre DC2	S100B	6.33826e-103	6.87709		Pre_pDC	ACTG1	1.2604e-31	63.515							Kupffer_cell_1_fliv	LIPA	0	4.05086							ITGAM	0.8866	0.1134	2.05647	0.000172661	0.00012865	0	0.25	1.83039	0.861035	3.0833	-5.39829	13.2122	0.534175	0.37276	0.376907	0.253209	1.67526	1.30555	FALSE	MACROPHAGE_PRE_AGM vs MAC	MACROPHAGE_PRE_AGM	MAC	ITGAM
Pre DC2	PLAC8	2.72092e-116	6.16882		Pre_pDC	CD74	2.23303e-37	51.9626							Kupffer_cell_1_fliv	C1QB	0	4.06498							B3GNT2	0.8738	0.1262	1.93498	0.000130019	9.44633e-05	0	0.25	1.02429	0.861007	1.62744	-4.07881	8.68406	0.359384	0.228397	0.262196	0.152183	1.06848	0.750363	FALSE	MACROPHAGE_PRE_AGM vs MAC	MACROPHAGE_PRE_AGM	MAC	B3GNT2
Pre DC2	LSP1	1.98174e-139	5.82876		Pre_pDC	PLAC8	1.69781e-48	37.5884							Kupffer_cell_1_fliv	CD68	0	3.71243							IFITM10	0.9154	0.0846	2.38143	1.67287e-05	1.62165e-05	0	0.25	0.68271	0.860499	1.9127	-6.26535	6.57261	0.0374834	0.0264532	0.0346581	0.0225379	0.117978	0.0875716	FALSE	MACROPHAGE_PRE_AGM vs MAC	MACROPHAGE_PRE_AGM	MAC	IFITM10
Pre DC2	ACY3	2.33784e-133	5.81574		Pre_pDC	STMN1	7.59531e-30	27.9535							Kupffer_cell_1_fliv	SLC40A1	0	3.22995							CCNB1	0.9176	0.0824	2.41018	0.000200192	0.000220202	0	0.25	0.705382	0.860011	2.5804	-8.94098	7.98753	0.671398	0.404951	0.252778	0.135884	1.66649	1.83243	FALSE	MACROPHAGE_PRE_AGM vs MAC	MACROPHAGE_PRE_AGM	MAC	CCNB1
Pre DC2	CD74	2.51575e-127	5.28593		Pre_pDC	LSP1	2.82989e-46	19.7909							Kupffer_cell_1_fliv	HMOX1	0	3.87027							HFE	0.8832	0.1168	2.02309	3.72771e-05	2.39424e-05	0	0.25	0.967885	0.859008	1.60044	-4.66546	7.12916	0.105105	0.0791254	0.0977585	0.0682841	0.350308	0.202218	FALSE	MACROPHAGE_PRE_AGM vs MAC	MACROPHAGE_PRE_AGM	MAC	HFE
Pre DC2	JAML	1.12545e-95	4.75298		Pre_pDC	JCHAIN	7.72919e-44	19.2481							Kupffer_cell_1_fliv	MS4A7	0	4.14106							KLF6	0.8948	0.1052	2.14074	0.00243411	0.00166813	0	0.25	0.982193	0.858621	1.75027	-4.09762	8.24724	7.56828	5.46035	0.927293	0.681121	24.5386	16.2605	FALSE	MACROPHAGE_PRE_AGM vs MAC	MACROPHAGE_PRE_AGM	MAC	KLF6
Pre DC2	NKG7	6.82837e-81	4.44636		Pre_pDC	CCDC50	2.56192e-50	17.6834							Kupffer_cell_1_fliv	MS4A6A	0	4.22519							RYR1	0.9066	0.0934	2.27281	3.92916e-05	3.18482e-05	0	0.25	0.948602	0.857686	2.06903	-4.8572	7.70793	0.128745	0.10111	0.113016	0.0842185	0.441836	0.335909	FALSE	MACROPHAGE_PRE_AGM vs MAC	MACROPHAGE_PRE_AGM	MAC	RYR1
Pre DC2	CYTIP	5.50968e-84	4.36005		Pre_pDC	VIM	2.56762e-24	17.0336							Kupffer_cell_1_fliv	TIMD4	0	4.55568							VWF	0.8852	0.1148	2.04262	6.92912e-06	4.90868e-06	0	0.25	0.846912	0.857412	1.55268	-5.98323	7.22788	0.00423809	0.00248608	0.00367301	0.00194348	0.0129964	0.00973721	FALSE	MACROPHAGE_PRE_AGM vs MAC	MACROPHAGE_PRE_AGM	MAC	VWF
Pre DC2	SLC38A1	6.30078e-81	4.31082		Pre_pDC	IRF8	6.00877e-47	13.1895							Kupffer_cell_1_fliv	FCGR3A	0	5.83011							SLC25A37	0.8744	0.1256	1.94044	0.000295112	0.000269675	0	0.25	0.827331	0.857014	1.40548	-6.48679	5.82259	0.983772	1.26284	0.538896	0.3408	3.05657	2.69876	FALSE	MACROPHAGE_PRE_AGM vs MAC	MACROPHAGE_PRE_AGM	MAC	SLC25A37
Pre DC2	PLP2	1.44207e-115	4.11428		Pre_pDC	CORO1A	3.35643e-36	13.1199							Kupffer_cell_1_fliv	LGMN	0	3.50514							TGFB2	0.9022	0.0978	2.22191	7.60215e-06	7.76102e-06	0	0.25	0.670622	0.853281	1.86136	-8.78373	7.16886	0.00480316	0.00680214	0.00442645	0.00597938	0.0148516	0.0447558	FALSE	MACROPHAGE_PRE_AGM vs MAC	MACROPHAGE_PRE_AGM	MAC	TGFB2
Pre DC2	PTPRC	2.93168e-93	3.56183		Pre_pDC	IRF7	4.30326e-36	12.5307							Kupffer_cell_1_fliv	C1QC	0	3.96939							TUBB4B	0.8974	0.1026	2.16866	0.000735911	0.000485471	0	0.25	0.833761	0.852774	1.80029	-5.24862	7.38566	2.58931	1.55453	0.664909	0.456589	7.05175	4.61181	FALSE	MACROPHAGE_PRE_AGM vs MAC	MACROPHAGE_PRE_AGM	MAC	TUBB4B
Pre DC2	PAK1	4.2441e-95	3.5537		Pre_pDC	CYBA	2.01694e-23	11.4382							Kupffer_cell_1_fliv	C1QA	0	3.90788							LIG1	0.926	0.074	2.52681	6.9619e-05	7.05932e-05	0	0.25	0.712166	0.852665	2.50803	-7.10656	7.80401	0.235637	0.180619	0.173385	0.117442	0.666914	0.65278	FALSE	MACROPHAGE_PRE_AGM vs MAC	MACROPHAGE_PRE_AGM	MAC	LIG1
Pre DC2	LCP1	2.6641e-113	3.55114		Pre_pDC	PLD4	9.10038e-44	10.4608							Kupffer_cell_1_fliv	GRN	0	2.66341							PTPRE	0.8832	0.1168	2.02309	0.000414158	0.000285178	0	0.25	1.00548	0.852499	1.67219	-3.19956	7.22883	1.28391	0.847477	0.595216	0.408449	3.99071	2.7253	FALSE	MACROPHAGE_PRE_AGM vs MAC	MACROPHAGE_PRE_AGM	MAC	PTPRE
Pre DC2	SAMHD1	2.47449e-93	3.38838		Pre_pDC	HERPUD1	9.15309e-30	10.0228							Kupffer_cell_1_fliv	LILRB5	0	4.20166							BAG3	0.9386	0.0614	2.72698	0.000466398	0.000578298	0	0.25	0.72642	0.851647	2.89591	-8.39724	8.09833	1.4121	1.89805	0.454605	0.30525	4.30821	5.30344	TRUE	MACROPHAGE_PRE_AGM vs MAC	MACROPHAGE_PRE_AGM	MAC	BAG3
Pre DC2	GPX1	3.83109e-105	3.26872		Pre_pDC	PLP2	7.30834e-43	9.54285							Kupffer_cell_1_fliv	FCGRT	0	2.47881							SMIM1	0.8896	0.1104	2.08666	6.55337e-05	5.59373e-05	0	0.25	0.740262	0.85164	1.35691	-5.57848	6.36768	0.187888	0.17111	0.161047	0.0963581	0.5773	0.431645	FALSE	MACROPHAGE_PRE_AGM vs MAC	MACROPHAGE_PRE_AGM	MAC	SMIM1
Pre DC2	CORO1A	2.08572e-94	3.23677		Pre_pDC	MYL12A	1.4964e-26	9.5165							Kupffer_cell_1_fliv	PSAP	0	1.86198							TEX14	0.9088	0.0912	2.29907	9.28615e-06	7.59925e-06	0	0.25	0.692349	0.85158	2.1224	-8.38847	7.12229	0.018365	0.0166968	0.0165756	0.0137497	0.0568456	0.0450116	FALSE	MACROPHAGE_PRE_AGM vs MAC	MACROPHAGE_PRE_AGM	MAC	TEX14
Pre DC2	LIMD2	8.30399e-89	2.80658		Pre_pDC	ITM2C	3.46829e-38	9.18553							Kupffer_cell_1_fliv	CTSS	0	3.71713							STC1	0.9018	0.0982	2.21739	1.39623e-05	1.35297e-05	0	0.25	0.72684	0.851005	1.68071	-5.42463	7.45505	0.00480316	0.00773132	0.00442645	0.00550415	0.0155073	0.0383755	FALSE	MACROPHAGE_PRE_AGM vs MAC	MACROPHAGE_PRE_AGM	MAC	STC1
Pre DC2	RAC2	1.52722e-80	2.75493		Pre_pDC	HLA-DRA	3.31089e-25	8.72776							Kupffer_cell_1_fliv	CTSB	0	2.15184							UBE2W	0.8504	0.1496	1.73774	0.000139158	8.85705e-05	0	0.25	0.859717	0.848105	0.929313	-2.43487	6.74503	0.425589	0.236699	0.329064	0.194117	1.34789	0.907944	FALSE	MACROPHAGE_PRE_AGM vs MAC	MACROPHAGE_PRE_AGM	MAC	UBE2W
Pre DC2	BID	1.40718e-81	2.66607		Pre_pDC	SPIB	6.48556e-31	8.15803							Kupffer_cell_1_fliv	RNASET2	0	2.9949							CENPB	0.89	0.11	2.09074	6.83589e-05	4.30817e-05	0	0.25	0.819835	0.847969	1.46547	-4.7975	7.83889	0.219249	0.131464	0.184215	0.112246	0.692005	0.42665	FALSE	MACROPHAGE_PRE_AGM vs MAC	MACROPHAGE_PRE_AGM	MAC	CENPB
Pre DC2	RPL22L1	6.61021e-86	2.66387		Pre_pDC	CD37	4.22153e-34	7.92843							Kupffer_cell_1_fliv	CST3	0	1.7892							HLX	0.8816	0.1184	2.00767	0.000139043	8.44967e-05	0	0.25	1.10627	0.846351	1.75181	-3.13442	7.75618	0.440472	0.220371	0.280655	0.157436	1.32816	0.737772	FALSE	MACROPHAGE_PRE_AGM vs MAC	MACROPHAGE_PRE_AGM	MAC	HLX
Pre DC2	PSMB10	5.66698e-83	2.64116		Pre_pDC	HLA-B	1.01653e-22	7.90427							Kupffer_cell_1_fliv	LST1	0	3.19037							PGF	0.9	0.1	2.19722	1.25482e-05	1.1123e-05	0	0.25	0.771284	0.846045	1.70234	-5.09396	6.413	0.0380485	0.0192645	0.0352232	0.0167323	0.113279	0.0880987	FALSE	MACROPHAGE_PRE_AGM vs MAC	MACROPHAGE_PRE_AGM	MAC	PGF
Pre DC2	TAGLN2	9.76926e-81	2.62607		Pre_pDC	MZB1	8.64664e-26	7.77263							Kupffer_cell_1_fliv	FCER1G	0	3.15654							CCRL2	0.9066	0.0934	2.27281	7.76286e-05	5.07636e-05	0	0.25	0.973493	0.845451	2.01264	-4.81998	8.54936	0.297229	0.167312	0.205218	0.117605	0.84682	0.445902	FALSE	MACROPHAGE_PRE_AGM vs MAC	MACROPHAGE_PRE_AGM	MAC	CCRL2
Pre DC2	H2AFY	1.06077e-91	2.5995		Pre_pDC	C12orf75	3.54637e-37	7.27981							Kupffer_cell_1_fliv	SRGN	0	3.16794							GHRL	0.9024	0.0976	2.22418	1.6773e-05	1.11616e-05	0	0.25	0.863599	0.84492	1.80416	-5.24088	8.11357	0.0524579	0.0301557	0.0465248	0.0266448	0.148031	0.0965761	FALSE	MACROPHAGE_PRE_AGM vs MAC	MACROPHAGE_PRE_AGM	MAC	GHRL
Pre DC2	C1QBP	3.88376e-94	2.47602		Pre_pDC	KCNE5	3.88179e-27	7.16468							Kupffer_cell_1_fliv	CTSD	0	2.1168							LINC00865	0.9208	0.0792	2.45327	4.04144e-05	1.44823e-05	0	0.25	1.00628	0.843171	2.41713	-6.42327	9.45973	0.108025	0.0354293	0.082784	0.0308615	0.345068	0.130695	FALSE	MACROPHAGE_PRE_AGM vs MAC	MACROPHAGE_PRE_AGM	MAC	LINC00865
Pre DC2	COX5A	2.70841e-92	2.24229		Pre_pDC	ERP29	5.76964e-27	7.03835							Kupffer_cell_1_fliv	FOLR2	0	3.64831							TK1	0.9096	0.0904	2.30876	0.000226747	0.000148851	0	0.25	0.842092	0.842096	2.17516	-5.68141	8.64146	0.744762	0.434685	0.318422	0.16349	1.99083	1.20652	FALSE	MACROPHAGE_PRE_AGM vs MAC	MACROPHAGE_PRE_AGM	MAC	TK1
Pre DC2	ATP5G3	1.43074e-84	2.11359		Pre_pDC	ACY3	1.22343e-22	6.9973							Kupffer_cell_1_fliv	NPC2	0	2.30728							RBP5	0.9028	0.0972	2.22873	1.01871e-05	8.62608e-06	0	0.25	0.787618	0.841891	1.83201	-6.42131	6.7324	0.015728	0.0105472	0.0152571	0.00833425	0.0487827	0.0293886	FALSE	MACROPHAGE_PRE_AGM vs MAC	MACROPHAGE_PRE_AGM	MAC	RBP5
Pre DC2	EEF1B2	1.61619e-111	1.99086		Pre_pDC	CD7	3.40914e-34	6.9118							Kupffer_cell_1_fliv	CD163	0	3.6246							CHN2	0.9002	0.0998	2.19945	4.40312e-05	3.01512e-05	0	0.25	0.893202	0.841836	1.79752	-5.91348	8.1716	0.125637	0.0897046	0.111132	0.0779802	0.392252	0.257767	FALSE	MACROPHAGE_PRE_AGM vs MAC	MACROPHAGE_PRE_AGM	MAC	CHN2
Pre DC2	SLC25A5	7.65845e-106	1.9603		Pre_pDC	NCF1	2.83201e-34	6.5416							Kupffer_cell_1_fliv	MCOLN1	0	3.66887							MAPK6	0.873	0.127	1.92775	0.000167147	0.000116092	0	0.25	0.794679	0.84086	1.06278	-2.86309	7.0803	0.559603	0.291701	0.385572	0.21391	1.6212	1.07015	FALSE	MACROPHAGE_PRE_AGM vs MAC	MACROPHAGE_PRE_AGM	MAC	MAPK6
Pre DC2	HMGN1	2.95011e-91	1.89092		Pre_pDC	SEL1L3	6.52686e-27	6.47574							Kupffer_cell_1_fliv	MAFB	0	3.4795							PLK3	0.8692	0.1308	1.8939	7.87988e-05	5.44293e-05	0	0.25	0.95767	0.840603	1.51375	-4.26314	7.29432	0.242511	0.165532	0.195235	0.126854	0.755323	0.520471	FALSE	MACROPHAGE_PRE_AGM vs MAC	MACROPHAGE_PRE_AGM	MAC	PLK3
Pre DC2	RPS21	2.51554e-98	1.75686		Pre_pDC	LCP1	1.8853e-27	6.2959							Kupffer_cell_1_fliv	CSF1R	0	3.32363							KPNA2	0.907	0.093	2.27754	0.000475006	0.00044679	0	0.25	0.746892	0.840359	2.03057	-7.20157	7.33498	1.81763	1.03317	0.546996	0.351223	4.81372	4.7055	FALSE	MACROPHAGE_PRE_AGM vs MAC	MACROPHAGE_PRE_AGM	MAC	KPNA2
Pre_Macrophage	SPINK2	3.46917e-26	5.70205		Pre_pro_B_progenitor	ACTG1	2.98636e-105	60.4901							Kupffer_cell_2_fliv	CD74	0	3.84415							FCER2	0.8954	0.1046	2.14713	1.25074e-05	1.11841e-05	0	0.25	1.1275	0.840266	2.27622	-4.34956	10.0387	0.0323978	0.0196723	0.0271238	0.0162926	0.0927987	0.063664	FALSE	MACROPHAGE_PRE_AGM vs MAC	MACROPHAGE_PRE_AGM	MAC	FCER2
Pre_Macrophage	SMIM24	2.89536e-30	5.01231		Pre_pro_B_progenitor	PTMA	6.22488e-49	48.9411							Kupffer_cell_2_fliv	HLA-DRA	0	5.68953							CCDC170	0.8698	0.1302	1.89919	7.01426e-05	4.12428e-05	0	0.25	1.00545	0.840021	1.62837	-4.55722	7.99042	0.204935	0.124949	0.165945	0.0994471	0.676062	0.358469	FALSE	MACROPHAGE_PRE_AGM vs MAC	MACROPHAGE_PRE_AGM	MAC	CCDC170
Pre_Macrophage	HOPX	4.61746e-26	4.28519		Pre_pro_B_progenitor	IGLL1	1.01737e-140	33.4226							Kupffer_cell_2_fliv	HLA-DRB1	0	5.44535							ATP2A2	0.866	0.134	1.86605	0.000221998	0.000136498	0	0.25	0.899434	0.839714	1.22567	-3.09352	6.98782	0.790616	0.463496	0.48333	0.29394	2.43849	1.3845	FALSE	MACROPHAGE_PRE_AGM vs MAC	MACROPHAGE_PRE_AGM	MAC	ATP2A2
Pre_Macrophage	CYTL1	2.15654e-22	4.27708		Pre_pro_B_progenitor	JCHAIN	3.27533e-166	30.1931							Kupffer_cell_2_fliv	HLA-DPA1	0	5.84319							IL1B	0.9348	0.0652	2.66287	0.00133524	0.00135722	0	0.25	0.858228	0.837759	3.01368	-7.64964	9.89895	4.5695	4.05469	0.530232	0.338402	12.8621	12.3545	TRUE	MACROPHAGE_PRE_AGM vs MAC	MACROPHAGE_PRE_AGM	MAC	IL1B
Pre_Macrophage	CD52	1.25981e-25	4.26092		Pre_pro_B_progenitor	LTB	9.08267e-152	29.878							Kupffer_cell_2_fliv	CST3	0	1.94742							SRGAP2B	0.863	0.137	1.84043	9.00916e-05	5.07498e-05	0	0.25	0.903223	0.836931	1.37561	-5.31588	7.47149	0.282537	0.13305	0.221228	0.113403	0.904333	0.463938	FALSE	MACROPHAGE_PRE_AGM vs MAC	MACROPHAGE_PRE_AGM	MAC	SRGAP2B
Pre_Macrophage	CD34	1.3702e-23	3.63384		Pre_pro_B_progenitor	CD79A	1.19691e-131	11.5502							Kupffer_cell_2_fliv	RNASET2	0	3.12147							APOC2	0.9248	0.0752	2.50943	2.40043e-05	3.86454e-05	0	0.25	0.660539	0.836842	2.43088	-11.6195	9.54919	0.0922964	0.0486506	0.0636655	0.0244495	0.232259	0.337203	FALSE	MACROPHAGE_PRE_AGM vs MAC	MACROPHAGE_PRE_AGM	MAC	APOC2
Pre_Macrophage	CD44	9.04312e-20	3.07569		Pre_pro_B_progenitor	VPREB1	2.22694e-107	8.39458							Kupffer_cell_2_fliv	AIF1	0	3.01406							IGLON5	0.8902	0.1098	2.09279	2.42327e-05	1.81406e-05	0	0.25	0.926481	0.835696	1.75798	-5.06826	8.24684	0.0547182	0.0157286	0.0501036	0.0137887	0.178311	0.0941234	FALSE	MACROPHAGE_PRE_AGM vs MAC	MACROPHAGE_PRE_AGM	MAC	IGLON5
Pre_Macrophage	CDCA7	3.57816e-19	3.00148		Pre_pro_B_progenitor	LSP1	6.23801e-74	8.19703							Kupffer_cell_2_fliv	TYROBP	0	3.21201							ARHGAP6	0.9094	0.0906	2.30633	2.8023e-05	3.2602e-05	0	0.25	0.854995	0.835638	1.91751	-6.5768	7.5576	0.0922966	0.0835444	0.0835374	0.0593789	0.294329	0.262554	FALSE	MACROPHAGE_PRE_AGM vs MAC	MACROPHAGE_PRE_AGM	MAC	ARHGAP6
Pre_Macrophage	MATK	5.62369e-19	2.79665		Pre_pro_B_progenitor	SOX4	5.90977e-114	8.07922							Kupffer_cell_2_fliv	C1QC	0	3.63604							HNRNPA1L2	0.9314	0.0686	2.6084	5.4001e-05	8.516e-05	0	0.25	0.732929	0.835078	2.42025	-7.63816	8.26522	0.189112	0.232649	0.150217	0.119222	0.50907	0.774471	TRUE	MACROPHAGE_PRE_AGM vs MAC	MACROPHAGE_PRE_AGM	MAC	HNRNPA1L2
Pre_Macrophage	ARHGDIB	3.63174e-18	2.77628		Pre_pro_B_progenitor	UHRF1	3.777e-83	7.95938							Kupffer_cell_2_fliv	LST1	0	3.13101							CLCA1	0.8746	0.1254	1.94226	6.49795e-06	7.25125e-06	0	0.25	0.797835	0.834875	1.54341	-7.01065	7.75943	0.00150687	0.00158883	0.00150688	0.000599357	0.00455181	0.00650009	FALSE	MACROPHAGE_PRE_AGM vs MAC	MACROPHAGE_PRE_AGM	MAC	CLCA1
Pre_Macrophage	HMGA1	6.46156e-21	2.52302		Pre_pro_B_progenitor	CD74	3.16505e-56	7.58904							Kupffer_cell_2_fliv	FCER1G	0	3.08113							MALAT1	0.8656	0.1344	1.8626	0.0662794	0.0443774	0	0.25	0.849727	0.834874	1.20563	-4.1727	6.37908	223.845	141.479	0.995479	0.96634	737.647	536.427	FALSE	MACROPHAGE_PRE_AGM vs MAC	MACROPHAGE_PRE_AGM	MAC	MALAT1
Pre_Macrophage	RPL26	4.2026e-18	2.51483		Pre_pro_B_progenitor	ZCCHC7	4.89593e-108	7.12599							Kupffer_cell_2_fliv	C1QA	0	3.54912							CD34	0.9104	0.0896	2.31853	3.61416e-05	0.000107652	0	0.25	0.517306	0.83435	2.32779	-8.22136	8.45313	0.0580145	0.211264	0.0438877	0.0660605	0.164665	0.792933	FALSE	MACROPHAGE_PRE_AGM vs MAC	MACROPHAGE_PRE_AGM	MAC	CD34
Pre_Macrophage	RPS2	1.04904e-18	2.49517		Pre_pro_B_progenitor	CD7	1.10376e-100	7.04059							Kupffer_cell_2_fliv	CSF1R	0	3.37385							INSIG2	0.8666	0.1334	1.87123	0.000159634	7.99002e-05	0	0.25	0.951339	0.834102	1.24032	-3.22626	6.76647	0.464295	0.210299	0.319175	0.167171	1.52051	0.739235	FALSE	MACROPHAGE_PRE_AGM vs MAC	MACROPHAGE_PRE_AGM	MAC	INSIG2
Pre_Macrophage	TAGLN2	2.45635e-18	2.44807		Pre_pro_B_progenitor	MS4A1	6.79693e-46	6.84716							Kupffer_cell_2_fliv	C1QB	0	3.54403							CD40	0.8772	0.1228	1.96618	7.63053e-05	5.52023e-05	0	0.25	1.18441	0.833335	1.88883	-5.64515	9.48129	0.205593	0.175512	0.17216	0.12695	0.598446	0.45545	FALSE	MACROPHAGE_PRE_AGM vs MAC	MACROPHAGE_PRE_AGM	MAC	CD40
Pre_Macrophage	ABRACL	4.2026e-18	2.41056		Pre_pro_B_progenitor	CD79B	3.85068e-88	6.61316							Kupffer_cell_2_fliv	HLA-DPB1	0	4.94559							CCDC34	0.912	0.088	2.3383	0.000125098	0.000103002	0	0.25	0.699049	0.833036	1.73971	-4.64301	5.40554	0.362023	0.232085	0.238463	0.141062	0.955867	0.876618	FALSE	MACROPHAGE_PRE_AGM vs MAC	MACROPHAGE_PRE_AGM	MAC	CCDC34
Pre_Macrophage	RPS18	5.2879e-23	2.28882		Pre_pro_B_progenitor	ADA	4.17989e-101	6.40426							Kupffer_cell_2_fliv	SRGN	0	3.08927							CGNL1	0.8786	0.1214	1.97924	7.67975e-06	6.02439e-06	0	0.25	0.842789	0.83258	1.54382	-5.37116	8.97784	0.00583914	0.00411037	0.00583914	0.00351812	0.0234297	0.0183682	FALSE	MACROPHAGE_PRE_AGM vs MAC	MACROPHAGE_PRE_AGM	MAC	CGNL1
Pre_Macrophage	RPL7	2.74615e-18	2.26678		Pre_pro_B_progenitor	EBF1	2.58359e-53	6.21772							Kupffer_cell_2_fliv	CD68	0	3.17378							CKS2	0.9046	0.0954	2.24941	0.000981946	0.000783843	0	0.25	0.79268	0.829618	1.72926	-5.01598	6.59762	3.35072	1.96971	0.743737	0.483564	9.30794	7.04306	FALSE	MACROPHAGE_PRE_AGM vs MAC	MACROPHAGE_PRE_AGM	MAC	CKS2
Pre_Macrophage	RPL23	3.06008e-18	2.24209		Pre_pro_B_progenitor	DENND6B	2.88443e-49	5.76299							Kupffer_cell_2_fliv	CTSS	0	3.37317							SLAMF8	0.8998	0.1002	2.195	2.55851e-05	2.56866e-05	0	0.25	1.03979	0.829597	2.1114	-4.9426	8.66608	0.0339988	0.0506579	0.0313618	0.034674	0.0954173	0.121477	FALSE	MACROPHAGE_PRE_AGM vs MAC	MACROPHAGE_PRE_AGM	MAC	SLAMF8
Pre_Macrophage	SET	8.58706e-19	2.16543		Pre_pro_B_progenitor	CD99	4.77761e-47	5.67446							Kupffer_cell_2_fliv	GRN	0	2.32335							MGAT5	0.866	0.134	1.86605	6.33256e-05	4.1879e-05	0	0.25	0.839543	0.828553	1.27543	-3.46212	7.10708	0.198719	0.123676	0.173008	0.10687	0.63944	0.400203	FALSE	MACROPHAGE_PRE_AGM vs MAC	MACROPHAGE_PRE_AGM	MAC	MGAT5
Pre_Macrophage	RPL10A	2.1588e-19	2.12964		Pre_pro_B_progenitor	IGHM	4.35437e-42	5.66744							Kupffer_cell_2_fliv	SPI1	0	2.95831							ITGA3	0.8904	0.1096	2.09483	9.88338e-06	7.40676e-06	0	0.25	0.743521	0.828527	1.4763	-4.46138	5.80546	0.00461481	0.00202504	0.00433227	0.00189028	0.0134307	0.0140607	FALSE	MACROPHAGE_PRE_AGM vs MAC	MACROPHAGE_PRE_AGM	MAC	ITGA3
Pre_Macrophage	RPS6	3.75544e-24	1.98572		Pre_pro_B_progenitor	FAM129C	2.39745e-42	5.64129							Kupffer_cell_2_fliv	B2M	0	0.9972							SLC22A18	0.8538	0.1462	1.76472	8.38452e-05	5.24649e-05	0	0.25	1.20132	0.827945	1.66985	-3.70099	8.02848	0.259934	0.187676	0.216237	0.150151	0.79618	0.514961	FALSE	MACROPHAGE_PRE_AGM vs MAC	MACROPHAGE_PRE_AGM	MAC	SLC22A18
Pre_Macrophage	C1QBP	4.2026e-18	1.98445		Pre_pro_B_progenitor	CORO1A	2.30324e-75	5.59816							Kupffer_cell_2_fliv	PSAP	0	1.63459							DNAJC5	0.8524	0.1476	1.75355	0.000114879	7.19095e-05	0	0.25	0.889848	0.827603	1.16008	-2.87364	7.28131	0.362585	0.205997	0.288661	0.170231	1.13468	0.685828	FALSE	MACROPHAGE_PRE_AGM vs MAC	MACROPHAGE_PRE_AGM	MAC	DNAJC5
Pre_Macrophage	RPL3	1.56187e-20	1.93251		Pre_pro_B_progenitor	ARHGDIB	5.08078e-41	5.58604							Kupffer_cell_2_fliv	FGL2	0	4.97607							NFKBIA	0.9172	0.0828	2.4049	0.00274995	0.00250055	0	0.25	0.890015	0.827452	2.28584	-5.93752	8.87836	9.53847	9.09202	0.897344	0.683189	28.4141	25.4167	FALSE	MACROPHAGE_PRE_AGM vs MAC	MACROPHAGE_PRE_AGM	MAC	NFKBIA
Pre_Macrophage	EEF1B2	1.3702e-23	1.89823		Pre_pro_B_progenitor	IL7R	3.09549e-73	5.47109							Kupffer_cell_2_fliv	PLD4	0	3.33241							NAV3	0.9256	0.0744	2.52099	2.73736e-05	1.67417e-05	0	0.25	0.802692	0.826678	2.60694	-6.73418	8.87831	0.0665849	0.0304039	0.0587681	0.0264143	0.2558	0.134899	FALSE	MACROPHAGE_PRE_AGM vs MAC	MACROPHAGE_PRE_AGM	MAC	NAV3
Pre_Macrophage	RPS4X	1.61285e-23	1.88477		Pre_pro_B_progenitor	LAT2	7.12452e-113	5.4133							Kupffer_cell_2_fliv	NPC2	0	2.12894							NKG7	0.916	0.084	2.3892	0.000226021	0.000258948	0	0.25	0.78051	0.826476	2.19179	-6.14301	8.28525	0.597844	0.609023	0.250424	0.243431	1.4036	2.20398	FALSE	MACROPHAGE_PRE_AGM vs MAC	MACROPHAGE_PRE_AGM	MAC	NKG7
Pre_Macrophage	RPS3	4.52862e-26	1.81519		Pre_pro_B_progenitor	ITGA4	1.03551e-79	5.09696							Kupffer_cell_2_fliv	RNASE6	0	3.6902							SPHK1	0.8868	0.1132	2.05846	3.45974e-05	2.84627e-05	0	0.25	0.796857	0.825366	1.51512	-5.40363	6.33035	0.117443	0.0661524	0.103315	0.050275	0.36227	0.226896	FALSE	MACROPHAGE_PRE_AGM vs MAC	MACROPHAGE_PRE_AGM	MAC	SPHK1
Pre_Macrophage	RPL34	1.28117e-22	1.80337		Pre_pro_B_progenitor	2009-09-01	8.91151e-81	5.00765							Kupffer_cell_2_fliv	LY86	0	3.34733							BNIP3	0.8884	0.1116	2.0745	0.000748563	0.000309527	0	0.25	1.0145	0.825263	1.90879	-5.75548	8.0961	2.12597	0.731948	0.596628	0.307012	7.15456	2.76887	FALSE	MACROPHAGE_PRE_AGM vs MAC	MACROPHAGE_PRE_AGM	MAC	BNIP3
Pre_Macrophage	RPL41	3.08667e-19	1.75626		Pre_pro_B_progenitor	C5orf56	1.31719e-56	4.99917							Kupffer_cell_2_fliv	FCGRT	0	2.21326							CHSY1	0.8656	0.1344	1.8626	6.82963e-05	4.27316e-05	0	0.25	0.878125	0.824992	1.20006	-3.38022	7.46737	0.20418	0.126567	0.173856	0.108466	0.66062	0.429743	FALSE	MACROPHAGE_PRE_AGM vs MAC	MACROPHAGE_PRE_AGM	MAC	CHSY1
Pre_Macrophage	RPS19	1.3702e-23	1.74747		Pre_pro_B_progenitor	MZB1	2.16153e-70	4.93146							Kupffer_cell_2_fliv	ARPC1B	0	2.33043							TMEM86A	0.9152	0.0848	2.37885	3.61724e-05	3.27393e-05	0	0.25	0.926696	0.823996	2.15311	-5.01254	7.90821	0.103222	0.102532	0.0925786	0.0851406	0.342414	0.275495	FALSE	MACROPHAGE_PRE_AGM vs MAC	MACROPHAGE_PRE_AGM	MAC	TMEM86A
Pre_Macrophage	RPL9	1.49374e-19	1.73134		Pre_pro_B_progenitor	MIR181A1HG	1.51123e-46	4.74088							Kupffer_cell_2_fliv	VAMP8	0	2.09554							COL27A1	0.8854	0.1146	2.04459	1.60649e-05	1.15641e-05	0	0.25	0.860925	0.823301	1.58697	-6.24139	6.82129	0.0242983	0.0209278	0.0229798	0.0130263	0.0828326	0.0587541	FALSE	MACROPHAGE_PRE_AGM vs MAC	MACROPHAGE_PRE_AGM	MAC	COL27A1
Prolif_AEC	GJA5	3.06483e-45	8.2655		Pro_B_progenitor	ACY3	1.56222e-18	20.1832							LMPP_fliv	SMIM24	2.9859e-69	5.60466							KRTAP4-12	0.919	0.081	2.42884	1.05175e-05	1.13268e-05	0	0.25	0.784079	0.822408	2.27995	-8.13722	9.0867	0.000941797	0.00148243	0.000847617	0.000861797	0.00275753	0.00557567	FALSE	MACROPHAGE_PRE_AGM vs MAC	MACROPHAGE_PRE_AGM	MAC	KRTAP4-12
Prolif_AEC	TMEM100	3.04554e-46	7.95739		Pro_B_progenitor	CD74	7.26867e-10	19.852							LMPP_fliv	SPINK2	2.06819e-67	6.35674							MCM6	0.9224	0.0776	2.47541	0.000110665	9.82231e-05	0	0.25	0.786876	0.822096	2.54859	-7.0336	9.33716	0.412503	0.274976	0.243925	0.154226	1.19513	0.950401	FALSE	MACROPHAGE_PRE_AGM vs MAC	MACROPHAGE_PRE_AGM	MAC	MCM6
Prolif_AEC	IL33	6.55538e-43	7.93039		Pro_B_progenitor	JCHAIN	3.94349e-18	17.4126							LMPP_fliv	CD34	3.29712e-64	5.04099							ANGPT1	0.9036	0.0964	2.23788	2.9974e-05	6.53227e-05	0	0.25	0.511062	0.821106	1.96775	-6.87755	6.52276	0.0192127	0.128521	0.0132793	0.0542116	0.0633332	0.446617	FALSE	MACROPHAGE_PRE_AGM vs MAC	MACROPHAGE_PRE_AGM	MAC	ANGPT1
Prolif_AEC	TM4SF1	9.61856e-45	7.28958		Pro_B_progenitor	LSP1	7.82343e-14	8.38092							LMPP_fliv	C1QTNF4	9.46377e-64	5.12861							SMIM3	0.891	0.109	2.101	0.000106957	8.40608e-05	0	0.25	0.838268	0.820933	1.54652	-3.33826	7.17705	0.320207	0.214853	0.247693	0.161851	0.976225	0.771916	FALSE	MACROPHAGE_PRE_AGM vs MAC	MACROPHAGE_PRE_AGM	MAC	SMIM3
Prolif_AEC	PALMD	7.25472e-40	7.22629		Pro_B_progenitor	S100B	7.47037e-06	7.74182							LMPP_fliv	CDCA7	1.11226e-62	4.05568							TMEM92	0.9004	0.0996	2.20168	9.86477e-06	1.04851e-05	0	0.25	0.665017	0.82044	1.66967	-5.67035	6.34798	0.0101714	0.0108664	0.00970051	0.00963936	0.0341311	0.0471967	FALSE	MACROPHAGE_PRE_AGM vs MAC	MACROPHAGE_PRE_AGM	MAC	TMEM92
Prolif_AEC	CLEC14A	1.87374e-45	7.12558		Pro_B_progenitor	TTN	5.20225e-10	7.08384							LMPP_fliv	CD52	7.22508e-62	4.69567							ITPR2	0.8916	0.1084	2.10719	0.000284735	0.000180844	0	0.25	1.16498	0.820046	2.21744	-4.8085	9.50415	0.813786	0.612938	0.454605	0.335746	2.6668	1.79531	FALSE	MACROPHAGE_PRE_AGM vs MAC	MACROPHAGE_PRE_AGM	MAC	ITPR2
Prolif_AEC	EDN1	2.73655e-37	6.51516		Pro_B_progenitor	MS4A1	1.18947e-06	6.53124							LMPP_fliv	LSP1	4.4508e-59	4.31661							LYPD2	0.9114	0.0886	2.33085	1.34887e-05	1.12568e-05	0	0.25	1.04389	0.819612	2.20382	-4.95637	8.89413	0.00301375	0.00313509	0.00282539	0.00224847	0.00971801	0.00740662	FALSE	MACROPHAGE_PRE_AGM vs MAC	MACROPHAGE_PRE_AGM	MAC	LYPD2
Prolif_AEC	MECOM	1.13002e-41	6.50424		Pro_B_progenitor	ITGB7	2.22485e-11	5.75343							LMPP_fliv	UHRF1	8.14411e-56	4.11395							LDLR	0.8916	0.1084	2.10719	0.000106421	7.93599e-05	0	0.25	0.852567	0.819445	1.68333	-5.23843	7.03285	0.398751	0.202883	0.26116	0.129603	1.20282	0.706916	FALSE	MACROPHAGE_PRE_AGM vs MAC	MACROPHAGE_PRE_AGM	MAC	LDLR
Prolif_AEC	RAMP2	3.98511e-43	6.43377		Pro_B_progenitor	ZFP36L2	1.66487e-07	5.69783							LMPP_fliv	HOPX	2.82947e-53	4.6945							NFATC2	0.8748	0.1252	1.94408	0.000148959	0.000101233	0	0.25	1.28512	0.818992	2.09033	-3.68624	9.16384	0.468534	0.33488	0.343568	0.230504	1.5442	0.965503	FALSE	MACROPHAGE_PRE_AGM vs MAC	MACROPHAGE_PRE_AGM	MAC	NFATC2
Prolif_AEC	GJA4	9.21895e-39	6.18687		Pro_B_progenitor	NR4A2	1.3199e-05	4.59765							LMPP_fliv	ITM2A	4.14483e-51	3.80237							NPR3	0.9126	0.0874	2.3458	2.02176e-05	5.05538e-05	0	0.25	0.46256	0.818534	2.22021	-8.38281	6.53633	0.0117725	0.093822	0.00970051	0.0475762	0.0391072	0.359673	FALSE	MACROPHAGE_PRE_AGM vs MAC	MACROPHAGE_PRE_AGM	MAC	NPR3
Prolif_AEC	HSPG2	2.50083e-45	6.15844		Pro_B_progenitor	ATP10A	0.000191788	4.54374							LMPP_fliv	CYTL1	1.47599e-50	4.27244							TBC1D4	0.8818	0.1182	2.00959	8.81825e-05	6.45937e-05	0	0.25	0.89301	0.817682	1.53063	-3.63613	7.57922	0.279052	0.226631	0.228009	0.16111	0.898999	0.614442	FALSE	MACROPHAGE_PRE_AGM vs MAC	MACROPHAGE_PRE_AGM	MAC	TBC1D4
Prolif_AEC	DLL4	6.38156e-38	6.15517		Pro_B_progenitor	MAP3K8	1.31777e-08	4.33295							LMPP_fliv	FXYD5	1.63366e-49	2.77289							S100A11	0.8872	0.1128	2.06245	0.00348334	0.00246371	0	0.25	0.933276	0.816854	1.59051	-3.63984	7.30428	12.5401	8.15679	0.981447	0.803085	36.8274	25.6545	FALSE	MACROPHAGE_PRE_AGM vs MAC	MACROPHAGE_PRE_AGM	MAC	S100A11
Prolif_AEC	PLVAP	6.55538e-43	6.11556		Pro_B_progenitor	PALLD	4.15506e-07	4.29684							LMPP_fliv	TYMS	3.44549e-49	2.97624							FADS1	0.8982	0.1018	2.17738	0.000162693	0.00012821	0	0.25	0.782609	0.816237	1.79352	-5.05484	7.88533	0.549152	0.32269	0.306084	0.185056	1.48241	1.18646	FALSE	MACROPHAGE_PRE_AGM vs MAC	MACROPHAGE_PRE_AGM	MAC	FADS1
Prolif_AEC	EMP1	7.28213e-37	6.05371		Pro_B_progenitor	LTB	4.53798e-09	4.28751							LMPP_fliv	2006-09-01	4.7748e-49	3.17855							ACVR2A	0.8764	0.1236	1.95877	2.38946e-05	2.07971e-05	0	0.25	0.768846	0.816223	1.52801	-5.31206	8.33746	0.0783577	0.0343689	0.0713882	0.0320815	0.244228	0.174198	FALSE	MACROPHAGE_PRE_AGM vs MAC	MACROPHAGE_PRE_AGM	MAC	ACVR2A
Prolif_AEC	FCGR2B	3.17976e-37	6.01055		Pro_B_progenitor	CORO1A	4.85113e-07	4.28376							LMPP_fliv	PLAC8	8.78338e-49	4.01575							CPNE3	0.8556	0.1444	1.77922	0.000261825	0.000177415	0	0.25	0.787012	0.816021	1.04339	-4.39267	6.59872	0.778845	0.51336	0.463929	0.304675	2.34351	1.68279	FALSE	MACROPHAGE_PRE_AGM vs MAC	MACROPHAGE_PRE_AGM	MAC	CPNE3
Prolif_AEC	ADGRF5	9.26981e-38	5.97955		Pro_B_progenitor	CCDC50	7.22384e-06	4.04743							LMPP_fliv	DUT	3.54417e-48	2.22593							TMEM54	0.8916	0.1084	2.10719	4.15203e-06	2.85835e-06	0	0.25	0.773741	0.815536	1.47083	-5.14526	6.16346	0.00631004	0.00151435	0.00546242	0.00147179	0.0159615	0.00893938	FALSE	MACROPHAGE_PRE_AGM vs MAC	MACROPHAGE_PRE_AGM	MAC	TMEM54
Prolif_AEC	EFNB2	4.81857e-42	5.83434		Pro_B_progenitor	HDAC9	2.66109e-09	3.9728							LMPP_fliv	ICAM3	8.34504e-47	3.43307							LAG3	0.9114	0.0886	2.33085	1.95045e-05	1.52549e-05	0	0.25	0.906562	0.814783	2.06887	-5.53024	8.27673	0.0461479	0.0507926	0.0383311	0.0406711	0.154952	0.117442	FALSE	MACROPHAGE_PRE_AGM vs MAC	MACROPHAGE_PRE_AGM	MAC	LAG3
Prolif_AEC	CALCRL	5.32333e-42	5.76505		Pro_B_progenitor	CD7	1.18793e-07	3.88654							LMPP_fliv	H2AFY	8.48955e-46	2.23359							OFD1	0.8722	0.1278	1.92055	0.000166863	0.000110339	0	0.25	0.830222	0.814706	1.41197	-4.05843	5.95704	0.556215	0.328475	0.332737	0.218403	1.68407	1.10653	FALSE	MACROPHAGE_PRE_AGM vs MAC	MACROPHAGE_PRE_AGM	MAC	OFD1
Prolif_AEC	PTPRB	1.62287e-38	5.75739		Pro_B_progenitor	ANKRD44	1.41311e-05	3.80255							LMPP_fliv	MCM7	9.98221e-46	2.93038							GPD1L	0.8934	0.1066	2.12595	4.04642e-05	2.66812e-05	0	0.25	0.812651	0.814635	1.49347	-4.65849	7.25084	0.122246	0.0812817	0.110755	0.073384	0.423167	0.270661	FALSE	MACROPHAGE_PRE_AGM vs MAC	MACROPHAGE_PRE_AGM	MAC	GPD1L
Prolif_AEC	CDH5	1.27901e-42	5.61602		Pro_B_progenitor	BANK1	4.11637e-07	3.7142							LMPP_fliv	MCM3	5.89567e-45	3.10092							CERS6	0.8596	0.1404	1.81197	0.00012271	8.06456e-05	0	0.25	0.841279	0.81443	1.07887	-2.63889	8.02257	0.397713	0.232989	0.307214	0.184878	1.23837	0.790928	FALSE	MACROPHAGE_PRE_AGM vs MAC	MACROPHAGE_PRE_AGM	MAC	CERS6
Prolif_AEC	CD24	1.56277e-39	5.40746		Pro_B_progenitor	POU2F2	1.10116e-07	3.69617							LMPP_fliv	CD37	1.38305e-44	3.44384							TOR4A	0.8552	0.1448	1.77598	6.33055e-05	3.99586e-05	0	0.25	1.29964	0.813466	2.03389	-3.27413	10.463	0.19109	0.130415	0.168864	0.113559	0.617683	0.394785	FALSE	MACROPHAGE_PRE_AGM vs MAC	MACROPHAGE_PRE_AGM	MAC	TOR4A
Prolif_AEC	ESAM	2.9554e-41	5.3972		Pro_B_progenitor	CD52	8.12926e-09	3.65775							LMPP_fliv	PRSS57	1.1245e-43	4.65668							TCN2	0.8908	0.1092	2.09894	7.54734e-05	5.90209e-05	0	0.25	0.86822	0.812205	1.61011	-3.79154	7.0591	0.255225	0.238575	0.212375	0.155514	0.794137	0.544434	FALSE	MACROPHAGE_PRE_AGM vs MAC	MACROPHAGE_PRE_AGM	MAC	TCN2
Prolif_AEC	VAMP5	9.61856e-45	5.33176		Pro_B_progenitor	IFITM1	3.28376e-06	3.60785							LMPP_fliv	ITGA4	1.19591e-43	3.51849							NT5DC2	0.9194	0.0806	2.43422	9.09282e-05	7.12682e-05	0	0.25	0.874846	0.810731	2.29637	-6.09708	8.81756	0.31663	0.130429	0.205688	0.0972696	0.861557	0.623366	FALSE	MACROPHAGE_PRE_AGM vs MAC	MACROPHAGE_PRE_AGM	MAC	NT5DC2
Prolif_AEC	GNG11	6.55538e-43	5.28525		Pro_B_progenitor	IL2RG	2.53677e-11	3.59763							LMPP_fliv	UNG	6.91634e-43	3.55526							GRAMD1A	0.8686	0.1314	1.88864	0.000133837	8.22761e-05	0	0.25	0.850167	0.810536	1.15361	-3.53346	7.45201	0.422953	0.234078	0.308627	0.187173	1.32627	0.802055	FALSE	MACROPHAGE_PRE_AGM vs MAC	MACROPHAGE_PRE_AGM	MAC	GRAMD1A
Prolif_AEC	PRSS23	6.55538e-43	5.24312		Pro_B_progenitor	IL7R	2.46733e-05	3.42239							LMPP_fliv	CD200	1.17239e-41	5.0397							CNP	0.8634	0.1366	1.84382	0.000117341	0.000101268	0	0.25	0.77142	0.810238	1.45887	-5.61454	6.48442	0.382269	0.266869	0.283763	0.189386	1.1119	0.97393	FALSE	MACROPHAGE_PRE_AGM vs MAC	MACROPHAGE_PRE_AGM	MAC	CNP
Prolif_AEC	EFNA1	4.7624e-41	5.20621		Pro_B_progenitor	DUSP2	7.52075e-05	3.40891							LMPP_fliv	CD44	2.66476e-41	3.2893							CTB-61M7.2	0.893	0.107	2.12176	1.02132e-06	1.09782e-06	0	0.25	0.753453	0.810182	1.67459	-8.35574	8.3952	0	0.000414939	0	0.000351102	0	0.00160809	FALSE	MACROPHAGE_PRE_AGM vs MAC	MACROPHAGE_PRE_AGM	MAC	CTB-61M7.2
Prolif_AEC	KDR	7.98094e-41	5.15879		Pro_B_progenitor	CD37	3.30935e-06	3.38354							LMPP_fliv	HELLS	1.63959e-40	3.31613							UBALD2	0.8646	0.1354	1.85403	0.000131009	8.7484e-05	0	0.25	0.806641	0.808411	1.25745	-4.70945	5.3909	0.413819	0.249392	0.296478	0.185286	1.28256	0.869402	FALSE	MACROPHAGE_PRE_AGM vs MAC	MACROPHAGE_PRE_AGM	MAC	UBALD2
Prolif_AEC	PECAM1	5.54989e-39	5.10521		Pro_B_progenitor	PTPRC	8.32406e-08	3.37075							LMPP_fliv	STMN1	4.35837e-40	1.65659							ID2	0.8548	0.1452	1.77276	0.00141064	0.000925452	0	0.25	1.09273	0.80819	1.62386	-3.59416	8.8185	4.65441	3.33446	0.839612	0.586781	13.9273	8.92746	FALSE	MACROPHAGE_PRE_AGM vs MAC	MACROPHAGE_PRE_AGM	MAC	ID2
Prolif_AEC	CD34	4.42381e-39	5.10507		Pro_B_progenitor	STAP1	0.000118737	3.31663							LMPP_fliv	HMGA1	1.11788e-39	1.96223							FGFBP2	0.9098	0.0902	2.3112	9.02677e-06	1.02383e-05	0	0.25	0.658513	0.807367	1.70814	-9.28279	6.13388	0.00113016	0.00329113	0.00103598	0.00176261	0.00334865	0.0203207	FALSE	MACROPHAGE_PRE_AGM vs MAC	MACROPHAGE_PRE_AGM	MAC	FGFBP2
Prolif_AEC	CRIP2	6.55538e-43	5.09198		Pro_B_progenitor	PNRC1	2.15181e-05	3.19067							LMPP_fliv	TAOK3	2.81014e-39	2.82447							SCARF1	0.899	0.101	2.18616	3.76706e-05	3.02725e-05	0	0.25	1.05231	0.806877	2.0614	-4.55621	8.57997	0.115842	0.100872	0.104445	0.0855591	0.396011	0.295021	FALSE	MACROPHAGE_PRE_AGM vs MAC	MACROPHAGE_PRE_AGM	MAC	SCARF1
Prolif_Sinusoidal_EC	TM4SF18	1.2349e-269	6.27607		Promonocyte	LYZ	4.01051e-91	175							LMPP_ys	SPINK2	8.42388e-91	6.17069							CDK1	0.9018	0.0982	2.21739	0.000379238	0.000301479	0	0.25	0.841738	0.805942	2.43941	-7.71945	7.61454	1.23307	0.62575	0.367489	0.18889	3.25885	2.35545	FALSE	MACROPHAGE_PRE_AGM vs MAC	MACROPHAGE_PRE_AGM	MAC	CDK1
Prolif_Sinusoidal_EC	RAMP2	0	6.25054		Promonocyte	ACTB	2.66041e-54	145.497							LMPP_ys	SMIM24	1.02824e-85	5.45148							FBLN5	0.9046	0.0954	2.24941	8.4032e-06	1.08224e-05	0	0.25	0.721673	0.804831	1.95054	-8.59791	7.70426	0.00875871	0.0139767	0.00800527	0.0103238	0.0334304	0.0620953	FALSE	MACROPHAGE_PRE_AGM vs MAC	MACROPHAGE_PRE_AGM	MAC	FBLN5
Prolif_Sinusoidal_EC	KDR	0	6.21183		Promonocyte	TMSB10	8.23727e-69	111.322							LMPP_ys	CD52	2.38109e-80	4.73715							MAD2L1	0.9342	0.0658	2.65307	0.000147896	0.00025063	0	0.25	0.55212	0.804667	2.63511	-8.1695	7.4966	0.529281	0.401181	0.287813	0.177871	1.38773	2.31439	TRUE	MACROPHAGE_PRE_AGM vs MAC	MACROPHAGE_PRE_AGM	MAC	MAD2L1
Prolif_Sinusoidal_EC	APLNR	0	5.99196		Promonocyte	S100A9	1.0848e-74	54.2661							LMPP_ys	HOPX	3.68581e-79	5.00044							SORBS1	0.899	0.101	2.18616	1.71818e-05	1.94009e-05	0	0.25	0.66058	0.803124	1.75239	-6.45432	6.792	0.0212846	0.0280952	0.0192127	0.023038	0.0618035	0.12529	FALSE	MACROPHAGE_PRE_AGM vs MAC	MACROPHAGE_PRE_AGM	MAC	SORBS1
Prolif_Sinusoidal_EC	CLDN5	0	5.94155		Promonocyte	PFN1	2.26341e-60	50.3828							LMPP_ys	CD34	2.6476e-75	4.70397							CAMK2D	0.861	0.139	1.82362	8.57222e-05	6.37629e-05	0	0.25	0.859776	0.803061	1.31246	-3.86231	7.72012	0.269257	0.181938	0.220569	0.13227	0.796991	0.556403	FALSE	MACROPHAGE_PRE_AGM vs MAC	MACROPHAGE_PRE_AGM	MAC	CAMK2D
Prolif_Sinusoidal_EC	TM4SF1	0	5.84236		Promonocyte	ACTG1	1.24444e-50	48.3334							LMPP_ys	ITM2A	9.97996e-67	3.84633							RP6-159A1.4	0.9028	0.0972	2.22873	1.11106e-06	1.56308e-06	0	0.25	0.637663	0.802806	1.81983	-9.13006	7.15356	0	0.00173068	0	0.00129447	0	0.00519663	FALSE	MACROPHAGE_PRE_AGM vs MAC	MACROPHAGE_PRE_AGM	MAC	RP6-159A1.4
Prolif_Sinusoidal_EC	PLVAP	0	5.64228		Promonocyte	CD74	1.73373e-61	42.0559							LMPP_ys	CYTL1	1.27732e-63	4.23712							MTHFS	0.8888	0.1112	2.07854	0.000109309	8.47647e-05	0	0.25	0.825772	0.802212	1.46989	-3.5563	7.24947	0.332073	0.221775	0.252213	0.168426	0.928183	0.81991	FALSE	MACROPHAGE_PRE_AGM vs MAC	MACROPHAGE_PRE_AGM	MAC	MTHFS
Prolif_Sinusoidal_EC	MADCAM1	4.0453e-250	5.54054		Promonocyte	S100A4	4.67637e-70	38.9656							LMPP_ys	CD44	2.05272e-59	3.39995							CYB5D1	0.9136	0.0864	2.35841	5.10532e-05	5.26457e-05	0	0.25	0.637045	0.800012	2.02794	-7.12211	6.82296	0.14127	0.114885	0.114711	0.0771858	0.435707	0.390556	FALSE	MACROPHAGE_PRE_AGM vs MAC	MACROPHAGE_PRE_AGM	MAC	CYB5D1
Prolif_Sinusoidal_EC	GNG11	0	5.45316		Promonocyte	VIM	3.01188e-69	36.4558							LMPP_ys	C1QTNF4	2.26769e-57	4.05782							GRB14	0.8888	0.1112	2.07854	3.0734e-06	5.34536e-06	0	0.25	0.547861	0.799851	1.6753	-8.03187	5.35047	0.000376719	0.00344363	0.000376719	0.0027769	0.00428954	0.0227857	FALSE	MACROPHAGE_PRE_AGM vs MAC	MACROPHAGE_PRE_AGM	MAC	GRB14
Prolif_Sinusoidal_EC	CALCRL	0	5.44867		Promonocyte	LGALS1	7.6708e-76	32.6141							LMPP_ys	ARHGDIB	6.38723e-54	2.41606							MYO6	0.9108	0.0892	2.32344	2.18137e-05	2.79581e-05	0	0.25	0.583531	0.799702	1.98852	-5.51834	9.17804	0.0521754	0.0286165	0.0474666	0.0249673	0.155421	0.217556	FALSE	MACROPHAGE_PRE_AGM vs MAC	MACROPHAGE_PRE_AGM	MAC	MYO6
Prolif_Sinusoidal_EC	ESAM	0	5.31368		Promonocyte	CFL1	2.45273e-57	31.1928							LMPP_ys	FXYD5	2.60493e-50	2.53032							HPSE	0.8934	0.1066	2.12595	3.91553e-05	3.01357e-05	0	0.25	0.871879	0.799365	1.65787	-6.05746	6.66418	0.136655	0.100716	0.115088	0.0771326	0.384453	0.248456	FALSE	MACROPHAGE_PRE_AGM vs MAC	MACROPHAGE_PRE_AGM	MAC	HPSE
Prolif_Sinusoidal_EC	CDH5	0	5.24656		Promonocyte	SH3BGRL3	7.54241e-74	25.4435							LMPP_ys	ANGPT1	3.29298e-49	3.45341							SIDT1-AS1	0.892	0.108	2.11133	2.52484e-06	1.76116e-06	0	0.25	0.768064	0.799048	1.54996	-4.70285	6.15409	0.000376719	0.000365288	0.000376719	0.000358195	0.00148454	0.00157225	FALSE	MACROPHAGE_PRE_AGM vs MAC	MACROPHAGE_PRE_AGM	MAC	SIDT1-AS1
Prolif_Sinusoidal_EC	SDPR	1.44931e-249	5.1845		Promonocyte	S100A11	4.67093e-71	20.7065							LMPP_ys	CDCA7	1.69325e-48	3.244							MAML1	0.8536	0.1464	1.76312	5.78781e-05	3.60297e-05	0	0.25	0.84258	0.799031	1.08963	-2.85888	7.19627	0.190525	0.10516	0.165191	0.094865	0.582677	0.364805	FALSE	MACROPHAGE_PRE_AGM vs MAC	MACROPHAGE_PRE_AGM	MAC	MAML1
Prolif_Sinusoidal_EC	S100A16	0	5.10424		Promonocyte	S100A6	2.42451e-52	19.9825							LMPP_ys	2006-09-01	2.44824e-47	2.77691							IL3RA	0.9038	0.0962	2.24018	7.21214e-05	5.35848e-05	0	0.25	0.925667	0.798931	1.98223	-7.08326	7.82752	0.222829	0.127545	0.166981	0.089524	0.690834	0.419284	FALSE	MACROPHAGE_PRE_AGM vs MAC	MACROPHAGE_PRE_AGM	MAC	IL3RA
Prolif_Sinusoidal_EC	TIE1	1.10848e-270	4.80773		Promonocyte	PLAC8	2.21404e-74	16.4927							LMPP_ys	CD164	4.02074e-46	1.79945							FRAS1	0.8988	0.1012	2.18396	4.81586e-06	5.95944e-06	0	0.25	0.701933	0.797486	1.87926	-7.91127	8.0566	0.00480316	0.00507501	0.00461481	0.00436218	0.0135405	0.0377743	FALSE	MACROPHAGE_PRE_AGM vs MAC	MACROPHAGE_PRE_AGM	MAC	FRAS1
Prolif_Sinusoidal_EC	CD320	5.69973e-290	4.72675		Promonocyte	RETN	2.64275e-76	16.3102							LMPP_ys	HNRNPA1	1.41857e-45	1.02108							BCAR3	0.9032	0.0968	2.2333	3.1616e-05	2.74374e-05	0	0.25	0.736117	0.796856	1.70048	-5.52312	7.48389	0.0836318	0.0596198	0.0754379	0.0528569	0.283505	0.206112	FALSE	MACROPHAGE_PRE_AGM vs MAC	MACROPHAGE_PRE_AGM	MAC	BCAR3
Prolif_Sinusoidal_EC	ARHGAP29	3.02953e-285	4.5935		Promonocyte	CORO1A	2.26118e-77	15.8132							LMPP_ys	SNHG15	1.88682e-44	2.72347							VWA1	0.8954	0.1046	2.14713	5.10192e-06	7.66911e-06	0	0.25	0.653933	0.79634	1.74224	-8.44961	6.37722	0.00442645	0.0100578	0.00423809	0.00755048	0.0134382	0.0501341	FALSE	MACROPHAGE_PRE_AGM vs MAC	MACROPHAGE_PRE_AGM	MAC	VWA1
Prolif_Sinusoidal_EC	CD34	1.80498e-252	4.58523		Promonocyte	CYBA	3.24355e-53	14.865							LMPP_ys	NPM1	2.41907e-44	1.15497							CRH	0.9128	0.0872	2.34831	3.76809e-06	4.52306e-06	0	0.25	0.546747	0.795859	1.88426	-6.1415	7.27947	0.000941797	0.000276626	0.000941797	0.00013122	0.00299225	0.00388427	FALSE	MACROPHAGE_PRE_AGM vs MAC	MACROPHAGE_PRE_AGM	MAC	CRH
Prolif_Sinusoidal_EC	VAMP5	0	4.57672		Promonocyte	FCN1	2.14094e-60	13.9832							LMPP_ys	LSP1	2.41907e-44	3.50677							CSNK1E	0.8812	0.1188	2.00384	8.99228e-05	7.40948e-05	0	0.25	0.854939	0.794999	1.48579	-3.58574	7.11479	0.266526	0.164397	0.225843	0.138448	0.864165	0.705445	FALSE	MACROPHAGE_PRE_AGM vs MAC	MACROPHAGE_PRE_AGM	MAC	CSNK1E
Prolif_Sinusoidal_EC	ICAM2	0	4.57323		Promonocyte	LSP1	4.60126e-77	12.9982							LMPP_ys	ZFAS1	4.41701e-43	1.66088							DDX60L	0.8452	0.1548	1.69744	6.21601e-05	3.957e-05	0	0.25	1.11014	0.794628	1.61221	-3.85527	8.05793	0.190996	0.115881	0.164814	0.0990605	0.592882	0.356355	FALSE	MACROPHAGE_PRE_AGM vs MAC	MACROPHAGE_PRE_AGM	MAC	DDX60L
Prolif_Sinusoidal_EC	ID3	0	4.52149		Promonocyte	HLA-B	1.26338e-54	12.84							LMPP_ys	ICAM3	3.00136e-42	2.79358							APOF	0.8684	0.1316	1.88689	3.24082e-06	2.21867e-06	0	0.25	0.793843	0.794487	1.2992	-4.52694	5.48844	0.000941797	0.00038302	0.000941797	0.000354649	0.00231461	0.00237319	FALSE	MACROPHAGE_PRE_AGM vs MAC	MACROPHAGE_PRE_AGM	MAC	APOF
Prolif_Sinusoidal_EC	PECAM1	2.84834e-282	4.44921		Promonocyte	TSPO	7.95418e-80	12.1606							LMPP_ys	TAGLN2	5.85735e-42	2.25585							OAS2	0.8828	0.1172	2.01922	5.61313e-05	3.79717e-05	0	0.25	1.01585	0.792687	1.92871	-6.47011	8.44894	0.113299	0.12684	0.0922019	0.0927442	0.342774	0.274334	FALSE	MACROPHAGE_PRE_AGM vs MAC	MACROPHAGE_PRE_AGM	MAC	OAS2
Prolif_Sinusoidal_EC	PRCP	0	4.3348		Promonocyte	COX8A	1.34679e-56	12.1394							LMPP_ys	MATK	8.6094e-42	3.08126							HSPB1	0.9136	0.0864	2.35841	0.00587543	0.00377704	0	0.25	0.833736	0.792219	2.20718	-5.47758	6.8617	19.3856	13.0863	0.933697	0.794396	58.7661	40.7306	FALSE	MACROPHAGE_PRE_AGM vs MAC	MACROPHAGE_PRE_AGM	MAC	HSPB1
Prolif_Sinusoidal_EC	FLT1	1.53024e-244	4.32871		Promonocyte	MNDA	1.32086e-70	10.246							LMPP_ys	RAC2	9.23258e-42	2.46748							TNFRSF18	0.8966	0.1034	2.16	7.68101e-06	7.74986e-06	0	0.25	0.725968	0.792137	1.71276	-7.91802	6.16969	0.0152571	0.0132922	0.0144095	0.00899744	0.045133	0.05003	FALSE	MACROPHAGE_PRE_AGM vs MAC	MACROPHAGE_PRE_AGM	MAC	TNFRSF18
Prolif_Sinusoidal_EC	PLK2	3.46616e-290	4.26696		Promonocyte	LST1	1.77354e-54	9.75578							LMPP_ys	TEX30	3.56648e-40	2.85383							CITED2	0.8966	0.1034	2.16	0.000855376	0.000588032	0	0.25	0.900437	0.791502	1.84452	-4.45073	7.46966	2.55022	1.68141	0.693351	0.461693	8.22503	5.387	FALSE	MACROPHAGE_PRE_AGM vs MAC	MACROPHAGE_PRE_AGM	MAC	CITED2
Prolif_Sinusoidal_EC	CRIP2	8.14338e-274	4.22951		Promonocyte	SPI1	2.50458e-63	9.66902							LMPP_ys	SOX4	2.82841e-39	2.54199							CDC34	0.8716	0.1284	1.91518	6.83463e-05	4.89424e-05	0	0.25	0.797247	0.791334	1.27846	-3.26117	5.59294	0.23008	0.125134	0.189584	0.10643	0.685676	0.461948	FALSE	MACROPHAGE_PRE_AGM vs MAC	MACROPHAGE_PRE_AGM	MAC	CDC34
Prolif_Sinusoidal_EC	CD93	1.80675e-265	4.2202		Promonocyte	RNASE2	1.05695e-68	9.52538							LMPP_ys	SERPINB1	3.11698e-39	2.33106							PRSS35	0.919	0.081	2.42884	6.09929e-06	8.40107e-06	0	0.25	0.669261	0.790723	2.24172	-8.46721	11.487	0.0124317	0.00536227	0.0108307	0.00453241	0.0424138	0.0538862	FALSE	MACROPHAGE_PRE_AGM vs MAC	MACROPHAGE_PRE_AGM	MAC	PRSS35
Prolif_Sinusoidal_EC	NPDC1	1.58021e-242	4.20108		Promonocyte	PYCARD	1.71589e-71	9.44938							LMPP_ys	CELF2	3.81126e-39	2.55949							ST3GAL2	0.8472	0.1528	1.71281	4.54199e-05	2.88907e-05	0	0.25	0.810345	0.790714	1.03109	-2.33145	5.32728	0.143813	0.0790155	0.129874	0.071483	0.446271	0.263896	FALSE	MACROPHAGE_PRE_AGM vs MAC	MACROPHAGE_PRE_AGM	MAC	ST3GAL2
Prolif_Sinusoidal_EC	TIMP3	1.01741e-264	4.13233		Promonocyte	H2AFV	1.96794e-56	9.30294							LMPP_ys	CD37	4.08949e-39	2.95338							KLF10	0.874	0.126	1.9368	0.000216571	0.000160842	0	0.25	0.829005	0.790106	1.39904	-3.88592	5.85431	0.727143	0.433628	0.439913	0.236505	2.35013	1.48481	FALSE	MACROPHAGE_PRE_AGM vs MAC	MACROPHAGE_PRE_AGM	MAC	KLF10
Prolif_Sinusoidal_EC	MARCKSL1	0	4.09309		Promonocyte	ANXA2	4.52712e-60	9.13604							LMPP_ys	IQGAP2	1.18277e-38	2.296							INSC	0.8698	0.1302	1.89919	3.73835e-06	1.39128e-05	0	0.25	0.549153	0.789665	1.79052	-9.32834	5.54742	0.000376719	0.0186935	0.000376719	0.0127886	0.000960739	0.102646	FALSE	MACROPHAGE_PRE_AGM vs MAC	MACROPHAGE_PRE_AGM	MAC	INSC
Promonocyte	FCN1	5.01624e-75	8.88275		Promyelocyte	LYZ	2.07968e-145	99.58							Lymphoid_progenitor_ys	JCHAIN	0	7.61468							ADAMTS13	0.8896	0.1104	2.08666	7.56834e-06	4.91669e-06	0	0.25	0.747564	0.789032	1.4315	-5.06178	8.0772	0.00734601	0.00288683	0.00715766	0.00277335	0.0240213	0.0134225	FALSE	MACROPHAGE_PRE_AGM vs MAC	MACROPHAGE_PRE_AGM	MAC	ADAMTS13
Promonocyte	LYZ	2.26823e-82	8.70227		Promyelocyte	MPO	6.94001e-169	85.5345							Lymphoid_progenitor_ys	LSP1	0	4.55385							SPATA5L1	0.8596	0.1404	1.81197	4.29596e-05	2.949e-05	0	0.25	0.814626	0.788969	1.16682	-3.34529	6.66343	0.151442	0.092407	0.132417	0.077395	0.470817	0.308501	FALSE	MACROPHAGE_PRE_AGM vs MAC	MACROPHAGE_PRE_AGM	MAC	SPATA5L1
Promonocyte	S100A8	6.00863e-63	7.84481		Promyelocyte	PRTN3	1.04916e-114	83.1844							Lymphoid_progenitor_ys	LTB	1.4785e-259	5.13232							LAMB2	0.8896	0.1104	2.08666	2.64345e-05	2.34854e-05	0	0.25	0.770849	0.788452	1.60278	-5.19016	6.77909	0.0792995	0.0559208	0.0746845	0.0497927	0.254868	0.202204	FALSE	MACROPHAGE_PRE_AGM vs MAC	MACROPHAGE_PRE_AGM	MAC	LAMB2
Promonocyte	CSTA	3.47933e-58	6.98149		Promyelocyte	RPLP1	1.39566e-25	53.2094							Lymphoid_progenitor_ys	ACY3	1.44975e-242	4.41766							CDC20	0.9136	0.0864	2.35841	0.00020488	0.000208495	0	0.25	0.62674	0.788355	2.58022	-8.00593	8.1653	0.69645	0.461485	0.251271	0.134146	1.78247	1.68245	FALSE	MACROPHAGE_PRE_AGM vs MAC	MACROPHAGE_PRE_AGM	MAC	CDC20
Promonocyte	RNASE2	2.90595e-57	6.84055		Promyelocyte	AZU1	9.32704e-145	33.0357							Lymphoid_progenitor_ys	CD52	1.1648e-239	4.25587							COL5A2	0.9164	0.0836	2.39441	2.02158e-05	3.59791e-05	0	0.25	0.604491	0.787722	2.15102	-9.48262	7.46701	0.0508569	0.056311	0.0454888	0.0276697	0.154234	0.30195	FALSE	MACROPHAGE_PRE_AGM vs MAC	MACROPHAGE_PRE_AGM	MAC	COL5A2
Promonocyte	S100A9	1.26247e-80	6.57524		Promyelocyte	SRGN	1.70847e-59	14.9274							Lymphoid_progenitor_ys	NKG7	1.61218e-224	4.31874							MYO1B	0.9096	0.0904	2.30876	1.74963e-05	2.26373e-05	0	0.25	0.584508	0.787445	1.85547	-7.16395	7.52782	0.0292898	0.0313402	0.0266529	0.0200412	0.085348	0.154231	FALSE	MACROPHAGE_PRE_AGM vs MAC	MACROPHAGE_PRE_AGM	MAC	MYO1B
Promonocyte	PLAC8	7.60269e-61	6.24025		Promyelocyte	PRSS57	2.4933e-89	10.2537							Lymphoid_progenitor_ys	PLP2	8.71925e-219	3.43222							CORO7	0.8572	0.1428	1.79223	0.000119026	6.97102e-05	0	0.25	0.974064	0.787389	1.45159	-3.03045	7.12947	0.40553	0.243934	0.297608	0.190652	1.26517	0.734061	FALSE	MACROPHAGE_PRE_AGM vs MAC	MACROPHAGE_PRE_AGM	MAC	CORO7
Promonocyte	MNDA	1.36515e-62	5.61743		Promyelocyte	CLEC11A	5.54381e-101	8.83931							Lymphoid_progenitor_ys	CD7	1.38707e-207	4.27983							LMNA	0.9008	0.0992	2.20615	0.000400514	0.000346141	0	0.25	0.771559	0.786849	1.85376	-5.12834	6.60804	1.18909	1.10877	0.445564	0.295203	3.38222	2.87407	FALSE	MACROPHAGE_PRE_AGM vs MAC	MACROPHAGE_PRE_AGM	MAC	LMNA
Promonocyte	HLA-DRA	9.97019e-61	5.58411		Promyelocyte	PLAC8	4.53668e-83	8.19221							Lymphoid_progenitor_ys	SOX4	6.05514e-200	2.96895							SCIN	0.8812	0.1188	2.00384	2.71679e-05	1.79293e-05	0	0.25	0.822299	0.785902	1.49518	-3.69963	6.46356	0.0266528	0.0105898	0.0233566	0.00867826	0.0827648	0.0350419	FALSE	MACROPHAGE_PRE_AGM vs MAC	MACROPHAGE_PRE_AGM	MAC	SCIN
Promonocyte	LSP1	5.33467e-83	5.5808		Promyelocyte	MS4A3	3.38581e-85	7.18834							Lymphoid_progenitor_ys	CORO1A	2.90064e-190	2.72108							TPM2	0.9186	0.0814	2.42348	9.14204e-05	0.00012346	0	0.25	0.567122	0.785401	2.13925	-6.79486	6.57365	0.287435	0.204493	0.178941	0.103089	0.82344	0.959064	FALSE	MACROPHAGE_PRE_AGM vs MAC	MACROPHAGE_PRE_AGM	MAC	TPM2
Promonocyte	HLA-DRB1	9.47978e-58	5.28587		Promyelocyte	RNASE3	9.55917e-50	7.10266							Lymphoid_progenitor_ys	IL7R	4.14584e-189	5.91592							B4GALT1	0.8542	0.1458	1.76793	0.000188284	0.000121448	0	0.25	0.957174	0.784398	1.40685	-3.68258	7.27248	0.609329	0.39018	0.371633	0.257429	1.89156	1.19595	FALSE	MACROPHAGE_PRE_AGM vs MAC	MACROPHAGE_PRE_AGM	MAC	B4GALT1
Promonocyte	CD48	2.07402e-48	4.80199		Promyelocyte	CTSG	6.52453e-39	6.57486							Lymphoid_progenitor_ys	LCP1	1.20614e-184	2.70121							SPON2	0.9042	0.0958	2.24479	2.22619e-05	1.88816e-05	0	0.25	0.711324	0.784376	1.78805	-7.19431	9.3834	0.0508568	0.0254389	0.0452063	0.0196724	0.1626	0.0990513	FALSE	MACROPHAGE_PRE_AGM vs MAC	MACROPHAGE_PRE_AGM	MAC	SPON2
Promonocyte	NKG7	5.8477e-48	4.70378		Promyelocyte	RETN	9.49301e-65	6.44881							Lymphoid_progenitor_ys	RAC2	4.81949e-172	2.54874							EGR1	0.9194	0.0806	2.43422	0.000695659	0.000674628	0	0.25	0.718404	0.784056	1.96696	-6.02256	6.66638	2.33013	2.11529	0.676587	0.411084	7.50773	6.55389	FALSE	MACROPHAGE_PRE_AGM vs MAC	MACROPHAGE_PRE_AGM	MAC	EGR1
Promonocyte	CD74	1.08845e-74	4.60718		Promyelocyte	RNASE2	7.39481e-78	6.35312							Lymphoid_progenitor_ys	ITGA4	2.14354e-167	3.22401							PLXNA2	0.9036	0.0964	2.23788	2.65236e-05	2.56137e-05	0	0.25	0.654267	0.783983	1.79274	-6.59821	7.54881	0.0647954	0.0438274	0.0614993	0.0375538	0.22309	0.192835	FALSE	MACROPHAGE_PRE_AGM vs MAC	MACROPHAGE_PRE_AGM	MAC	PLXNA2
Promonocyte	CD52	1.89324e-52	4.49854		Promyelocyte	KCNE5	5.86683e-63	5.98094							Lymphoid_progenitor_ys	CYTIP	3.30681e-162	3.96418							ALS2CL	0.9084	0.0916	2.29425	1.19087e-05	9.8444e-06	0	0.25	0.784744	0.783079	1.94955	-5.63303	8.62906	0.0343755	0.0213179	0.0332454	0.0201547	0.125516	0.0760897	FALSE	MACROPHAGE_PRE_AGM vs MAC	MACROPHAGE_PRE_AGM	MAC	ALS2CL
Promonocyte	RETN	4.04757e-68	4.46291		Promyelocyte	S100A9	8.37642e-37	5.57149							Lymphoid_progenitor_ys	CD37	1.13251e-160	3.08233							GJA1	0.8984	0.1016	2.17957	7.25962e-06	1.59793e-05	0	0.25	0.554615	0.782578	2.04664	-8.45736	9.88479	0.0174233	0.0122566	0.0163873	0.0099018	0.0572341	0.145721	FALSE	MACROPHAGE_PRE_AGM vs MAC	MACROPHAGE_PRE_AGM	MAC	GJA1
Promonocyte	C1orf162	7.66021e-66	4.44885		Promyelocyte	BZRAP1	5.32939e-22	5.51483							Lymphoid_progenitor_ys	IL2RG	6.74246e-156	4.23575							SPNS2	0.9128	0.0872	2.34831	1.21614e-05	1.16931e-05	0	0.25	0.758449	0.782465	1.93071	-5.13119	6.58285	0.0341871	0.0259744	0.0325862	0.0233253	0.105137	0.0972472	FALSE	MACROPHAGE_PRE_AGM vs MAC	MACROPHAGE_PRE_AGM	MAC	SPNS2
Promonocyte	CFP	3.04777e-55	4.3704		Promyelocyte	VAMP8	6.63776e-32	4.52745							Lymphoid_progenitor_ys	ARHGDIB	1.08217e-154	2.20958							MIR503HG	0.9018	0.0982	2.21739	9.25049e-05	7.66352e-05	0	0.25	0.890187	0.781662	1.99009	-5.41947	7.59827	0.145508	0.125716	0.102656	0.0704616	0.454242	0.323882	FALSE	MACROPHAGE_PRE_AGM vs MAC	MACROPHAGE_PRE_AGM	MAC	MIR503HG
Promonocyte	PLAUR	2.47757e-57	4.36719		Promyelocyte	LYST	8.27986e-58	4.38784							Lymphoid_progenitor_ys	IFITM1	1.51963e-151	3.1815							CLIP2	0.8622	0.1378	1.83368	5.69843e-05	3.82514e-05	0	0.25	0.946895	0.781004	1.37125	-3.01303	7.01569	0.180071	0.095535	0.154266	0.0829417	0.550069	0.361573	FALSE	MACROPHAGE_PRE_AGM vs MAC	MACROPHAGE_PRE_AGM	MAC	CLIP2
Promonocyte	TSPO	1.5705e-75	4.35417		Promyelocyte	TSPO	3.10752e-63	4.35528							Lymphoid_progenitor_ys	MEF2C	3.23296e-149	2.29989							OSGIN1	0.9058	0.0942	2.2634	2.42791e-05	1.93622e-05	0	0.25	0.836714	0.780706	2.0257	-6.58139	8.00023	0.0680918	0.0649041	0.0591448	0.0508176	0.21156	0.15275	FALSE	MACROPHAGE_PRE_AGM vs MAC	MACROPHAGE_PRE_AGM	MAC	OSGIN1
Promonocyte	HLA-B	2.71195e-73	4.20998		Promyelocyte	SPNS3	3.81842e-39	3.79724							Lymphoid_progenitor_ys	CTSW	9.18443e-146	4.6899							EGFLAM	0.8836	0.1164	2.02697	4.16558e-06	1.40848e-05	0	0.25	0.623119	0.780607	1.9024	-10.0668	8.48608	0.00593332	0.0197893	0.00565078	0.0120935	0.01834	0.105809	FALSE	MACROPHAGE_PRE_AGM vs MAC	MACROPHAGE_PRE_AGM	MAC	EGFLAM
Promonocyte	CAPG	4.01572e-60	4.12953		Promyelocyte	C1QTNF4	2.32433e-31	3.56108							Lymphoid_progenitor_ys	SMIM24	9.56899e-144	3.89098							SOWAHC	0.8914	0.1086	2.10512	2.85946e-05	2.05883e-05	0	0.25	0.767592	0.780551	1.66142	-4.61654	7.16987	0.0742137	0.0329858	0.0647015	0.0286166	0.224622	0.12091	FALSE	MACROPHAGE_PRE_AGM vs MAC	MACROPHAGE_PRE_AGM	MAC	SOWAHC
Promonocyte	S100A4	1.67056e-81	4.11696		Promyelocyte	CFD	2.56365e-43	3.42716							Lymphoid_progenitor_ys	CD53	1.82635e-141	2.47098							TYMP	0.8908	0.1092	2.09894	0.000495926	0.000408093	0	0.25	0.937114	0.779199	1.78607	-3.7189	6.86094	1.60976	1.51555	0.660011	0.473077	4.70576	4.09053	FALSE	MACROPHAGE_PRE_AGM vs MAC	MACROPHAGE_PRE_AGM	MAC	TYMP
Promonocyte	LGALS1	7.01314e-60	3.97291		Promyelocyte	PYCARD	4.62371e-37	3.39012							Lymphoid_progenitor_ys	CD44	7.58634e-141	2.81687							P2RY11	0.8726	0.1274	1.92415	1.38279e-05	9.88999e-06	0	0.25	0.848752	0.778563	1.40834	-3.6994	6.84347	0.0366358	0.0176473	0.0338105	0.0166791	0.112689	0.0601939	FALSE	MACROPHAGE_PRE_AGM vs MAC	MACROPHAGE_PRE_AGM	MAC	P2RY11
Promonocyte	PLP2	1.02504e-54	3.89776		Promyelocyte	CSTA	1.6791e-26	3.37248							Lymphoid_progenitor_ys	LIMD2	5.44055e-134	2.16194							MEST	0.9098	0.0902	2.3112	0.000175299	0.000240776	0	0.25	0.730419	0.778391	2.5513	-7.46085	9.91218	0.542089	0.433475	0.311546	0.218992	1.67675	2.59693	FALSE	MACROPHAGE_PRE_AGM vs MAC	MACROPHAGE_PRE_AGM	MAC	MEST
Promonocyte	STXBP2	4.12596e-66	3.88717		Promyelocyte	FXYD5	2.51627e-40	3.3559							Lymphoid_progenitor_ys	ITM2A	7.27031e-133	3.0647							SLC35F6	0.842	0.158	1.67318	8.79862e-05	6.02542e-05	0	0.25	0.868301	0.776926	1.18856	-2.62066	7.58299	0.320018	0.236851	0.251648	0.175253	0.945597	0.622092	FALSE	MACROPHAGE_PRE_AGM vs MAC	MACROPHAGE_PRE_AGM	MAC	SLC35F6
Promonocyte	LST1	1.72262e-73	3.8424		Promyelocyte	LGALS1	1.52193e-23	3.32977							Lymphoid_progenitor_ys	PTPRC	2.8088e-132	2.63065							NELFB	0.8644	0.1356	1.85233	8.0558e-05	5.12404e-05	0	0.25	0.799869	0.776674	1.27686	-4.26203	6.6093	0.253813	0.150222	0.207478	0.129362	0.789093	0.516516	FALSE	MACROPHAGE_PRE_AGM vs MAC	MACROPHAGE_PRE_AGM	MAC	NELFB
Promonocyte	SRGN	2.11289e-61	3.70672		Promyelocyte	ARHGDIB	4.4939e-21	3.31551							Lymphoid_progenitor_ys	CELF2	3.34874e-130	2.43875							TMEM65	0.8556	0.1444	1.77922	4.80906e-05	3.38279e-05	0	0.25	0.84705	0.774973	1.21136	-3.27399	7.23208	0.143436	0.0887222	0.129497	0.0784874	0.463059	0.327212	FALSE	MACROPHAGE_PRE_AGM vs MAC	MACROPHAGE_PRE_AGM	MAC	TMEM65
Promonocyte	CORO1A	7.01314e-60	3.4418		Promyelocyte	CORO1A	4.79848e-37	3.2831							Lymphoid_progenitor_ys	ZFAS1	1.93836e-126	1.51359							FAM126A	0.8478	0.1522	1.71745	8.05068e-05	5.24531e-05	0	0.25	0.825586	0.774416	1.234	-3.70664	6.8206	0.279146	0.148608	0.218968	0.124347	0.854186	0.538076	FALSE	MACROPHAGE_PRE_AGM vs MAC	MACROPHAGE_PRE_AGM	MAC	FAM126A
Promonocyte	LCP1	1.20448e-56	3.30511		Promyelocyte	FAM101B	5.2411e-24	3.22907							Lymphoid_progenitor_ys	SPINK2	2.68174e-125	4.56603							SAMD4A	0.8844	0.1156	2.03477	2.01242e-05	1.42663e-05	0	0.25	0.914276	0.77433	1.74071	-4.66818	8.2706	0.0623467	0.0475086	0.0582972	0.0435544	0.190124	0.143861	FALSE	MACROPHAGE_PRE_AGM vs MAC	MACROPHAGE_PRE_AGM	MAC	SAMD4A
Sinusoidal_EC	STAB2	0	8.17305		pDC	CD74	3.58705e-52	38.0602							MEMP_fliv	HBD	0	5.9757							TNC	0.8748	0.1252	1.94408	6.82891e-06	8.96296e-06	0	0.25	0.836041	0.774299	1.78461	-8.35734	7.43724	0.00320211	0.00869951	0.00254285	0.00607868	0.00774193	0.0510464	FALSE	MACROPHAGE_PRE_AGM vs MAC	MACROPHAGE_PRE_AGM	MAC	TNC
Sinusoidal_EC	KDR	0	7.02153		pDC	JCHAIN	3.46922e-75	19.6667							MEMP_fliv	GATA2	0	5.39145							MIR22HG	0.9028	0.0972	2.22873	5.53567e-05	4.66572e-05	0	0.25	0.709436	0.773886	1.83295	-6.96457	7.10108	0.182802	0.137805	0.152759	0.102944	0.594234	0.426228	FALSE	MACROPHAGE_PRE_AGM vs MAC	MACROPHAGE_PRE_AGM	MAC	MIR22HG
Sinusoidal_EC	CLDN5	0	6.94746		pDC	PLAC8	6.95086e-66	16.9666							MEMP_fliv	SERPINB1	0	3.31988							PCP4L1	0.8598	0.1402	1.81363	3.36618e-06	2.27972e-06	0	0.25	0.913235	0.773446	1.39548	-3.59888	6.68978	0.00113016	0.000762494	0.00113016	0.000709298	0.00291151	0.00407606	FALSE	MACROPHAGE_PRE_AGM vs MAC	MACROPHAGE_PRE_AGM	MAC	PCP4L1
Sinusoidal_EC	RAMP2	0	6.74555		pDC	IRF7	3.69234e-70	12.4371							MEMP_fliv	TAGLN2	0	2.79861							SVIP	0.9156	0.0844	2.38401	0.00010096	0.000102537	0	0.25	0.604869	0.773367	1.80908	-4.82686	5.19509	0.297322	0.211845	0.203051	0.130319	0.832294	0.889732	FALSE	MACROPHAGE_PRE_AGM vs MAC	MACROPHAGE_PRE_AGM	MAC	SVIP
Sinusoidal_EC	APLNR	0	6.56363		pDC	CCDC50	9.55755e-75	11.8087							MEMP_fliv	PRSS57	0	4.97305							DUSP2	0.9292	0.0708	2.57446	0.000445178	0.00054805	0	0.25	0.860563	0.773308	2.55168	-6.75526	10.9393	1.42283	1.71266	0.508288	0.319461	4.31453	4.7351	TRUE	MACROPHAGE_PRE_AGM vs MAC	MACROPHAGE_PRE_AGM	MAC	DUSP2
[truncated: 6,415 more rows]
[truncated: 60 more columns]
