# Supplementary material for: Yolk sac cell atlas reveals multiorgan functions during human early development
Source: Science. Author manuscript; Available in PMC 2023 Aug 26. (PMC7614978; doi:10.1126/science.add7564)
Supplement: Table S18 [file EMS185071-supplement-Table_S18.xlsx]

## Sheet: T_18 SS2 metadata
Smart-Seq2 Metadata
SS2 metadata
Barcodes	lane_id	fetal_ids	stage	sex	component	cell.labels	broad_cell.labels	technology
WSSS_F_Imm8725441	WSSS_F_Imm8725441	F79	CS18	Male	YS	Unassigned	Unassigned	SS2
WSSS_F_Imm8725442	WSSS_F_Imm8725442	F79	CS18	Male	YS	Erythroid_SC_train	Erythroid_SC_train	SS2
WSSS_F_Imm8725443	WSSS_F_Imm8725443	F79	CS18	Male	YS	Endoderm_SC_train	Endoderm_SC_train	SS2
WSSS_F_Imm8725444	WSSS_F_Imm8725444	F79	CS18	Male	YS	Endothelium_SC_train	Endothelium_SC_train	SS2
WSSS_F_Imm8725445	WSSS_F_Imm8725445	F79	CS18	Male	YS	Mesothelium_SC_train	Mesothelium_SC_train	SS2
WSSS_F_Imm8725446	WSSS_F_Imm8725446	F79	CS18	Male	YS	Erythroid_SC_train	Erythroid_SC_train	SS2
WSSS_F_Imm8725447	WSSS_F_Imm8725447	F79	CS18	Male	YS	Endoderm_SC_train	Endoderm_SC_train	SS2
WSSS_F_Imm8725448	WSSS_F_Imm8725448	F79	CS18	Male	YS	Endoderm_SC_train	Endoderm_SC_train	SS2
WSSS_F_Imm8725449	WSSS_F_Imm8725449	F79	CS18	Male	YS	Unassigned	Unassigned	SS2
WSSS_F_Imm8725450	WSSS_F_Imm8725450	F79	CS18	Male	YS	Mesothelium_SC_train	Mesothelium_SC_train	SS2
WSSS_F_Imm8725451	WSSS_F_Imm8725451	F79	CS18	Male	YS	Fibroblast_SC_train	Fibroblast_SC_train	SS2
WSSS_F_Imm8725452	WSSS_F_Imm8725452	F79	CS18	Male	YS	Mesothelium_SC_train	Mesothelium_SC_train	SS2
WSSS_F_Imm8725453	WSSS_F_Imm8725453	F79	CS18	Male	YS	Erythroid_SC_train	Erythroid_SC_train	SS2
WSSS_F_Imm8725454	WSSS_F_Imm8725454	F79	CS18	Male	YS	Erythroid_SC_train	Erythroid_SC_train	SS2
WSSS_F_Imm8725455	WSSS_F_Imm8725455	F79	CS18	Male	YS	Mesothelium_SC_train	Mesothelium_SC_train	SS2
WSSS_F_Imm8725456	WSSS_F_Imm8725456	F79	CS18	Male	YS	Mesothelium_SC_train	Mesothelium_SC_train	SS2
WSSS_F_Imm8725457	WSSS_F_Imm8725457	F79	CS18	Male	YS	Erythroid_SC_train	Erythroid_SC_train	SS2
WSSS_F_Imm8725458	WSSS_F_Imm8725458	F79	CS18	Male	YS	Erythroid_SC_train	Erythroid_SC_train	SS2
WSSS_F_Imm8725459	WSSS_F_Imm8725459	F79	CS18	Male	YS	Endoderm_SC_train	Endoderm_SC_train	SS2
WSSS_F_Imm8725460	WSSS_F_Imm8725460	F79	CS18	Male	YS	Erythroid_SC_train	Erythroid_SC_train	SS2
WSSS_F_Imm8725461	WSSS_F_Imm8725461	F79	CS18	Male	YS	Erythroid_SC_train	Erythroid_SC_train	SS2
WSSS_F_Imm8725462	WSSS_F_Imm8725462	F79	CS18	Male	YS	Mesothelium_SC_train	Mesothelium_SC_train	SS2
WSSS_F_Imm8725463	WSSS_F_Imm8725463	F79	CS18	Male	YS	Endothelium_SC_train	Endothelium_SC_train	SS2
WSSS_F_Imm8725464	WSSS_F_Imm8725464	F79	CS18	Male	YS	Erythroid_SC_train	Erythroid_SC_train	SS2
WSSS_F_Imm8725465	WSSS_F_Imm8725465	F79	CS18	Male	YS	Mesothelium_SC_train	Mesothelium_SC_train	SS2
WSSS_F_Imm8725466	WSSS_F_Imm8725466	F79	CS18	Male	YS	Endoderm_SC_train	Endoderm_SC_train	SS2
WSSS_F_Imm8725467	WSSS_F_Imm8725467	F79	CS18	Male	YS	Erythroid_SC_train	Erythroid_SC_train	SS2
WSSS_F_Imm8725468	WSSS_F_Imm8725468	F79	CS18	Male	YS	Endoderm_SC_train	Endoderm_SC_train	SS2
WSSS_F_Imm8725469	WSSS_F_Imm8725469	F79	CS18	Male	YS	Endoderm_SC_train	Endoderm_SC_train	SS2
WSSS_F_Imm8725470	WSSS_F_Imm8725470	F79	CS18	Male	YS	Mesothelium_SC_train	Mesothelium_SC_train	SS2
WSSS_F_Imm8725471	WSSS_F_Imm8725471	F79	CS18	Male	YS	Endoderm_SC_train	Endoderm_SC_train	SS2
WSSS_F_Imm8725472	WSSS_F_Imm8725472	F79	CS18	Male	YS	Mesothelium_SC_train	Mesothelium_SC_train	SS2
WSSS_F_Imm8725473	WSSS_F_Imm8725473	F79	CS18	Male	YS	Mesothelium_SC_train	Mesothelium_SC_train	SS2
WSSS_F_Imm8725474	WSSS_F_Imm8725474	F79	CS18	Male	YS	Erythroid_SC_train	Erythroid_SC_train	SS2
WSSS_F_Imm8725475	WSSS_F_Imm8725475	F79	CS18	Male	YS	Erythroid_SC_train	Erythroid_SC_train	SS2
WSSS_F_Imm8725476	WSSS_F_Imm8725476	F79	CS18	Male	YS	Erythroid_SC_train	Erythroid_SC_train	SS2
WSSS_F_Imm8725477	WSSS_F_Imm8725477	F79	CS18	Male	YS	Erythroid_SC_train	Erythroid_SC_train	SS2
WSSS_F_Imm8725478	WSSS_F_Imm8725478	F79	CS18	Male	YS	Mesothelium_SC_train	Mesothelium_SC_train	SS2
WSSS_F_Imm8725479	WSSS_F_Imm8725479	F79	CS18	Male	YS	Erythroid_SC_train	Erythroid_SC_train	SS2
WSSS_F_Imm8725480	WSSS_F_Imm8725480	F79	CS18	Male	YS	Endoderm_SC_train	Endoderm_SC_train	SS2
WSSS_F_Imm8725481	WSSS_F_Imm8725481	F79	CS18	Male	YS	Endoderm_SC_train	Endoderm_SC_train	SS2
WSSS_F_Imm8725482	WSSS_F_Imm8725482	F79	CS18	Male	YS	Erythroid_SC_train	Erythroid_SC_train	SS2
WSSS_F_Imm8725483	WSSS_F_Imm8725483	F79	CS18	Male	YS	Erythroid_SC_train	Erythroid_SC_train	SS2
WSSS_F_Imm8725484	WSSS_F_Imm8725484	F79	CS18	Male	YS	Mesothelium_SC_train	Mesothelium_SC_train	SS2
WSSS_F_Imm8725485	WSSS_F_Imm8725485	F79	CS18	Male	YS	Erythroid_SC_train	Erythroid_SC_train	SS2
WSSS_F_Imm8725486	WSSS_F_Imm8725486	F79	CS18	Male	YS	Erythroid_SC_train	Erythroid_SC_train	SS2
WSSS_F_Imm8725487	WSSS_F_Imm8725487	F79	CS18	Male	YS	Endoderm_SC_train	Endoderm_SC_train	SS2
WSSS_F_Imm8725488	WSSS_F_Imm8725488	F79	CS18	Male	YS	Endoderm_SC_train	Endoderm_SC_train	SS2
WSSS_F_Imm8725489	WSSS_F_Imm8725489	F79	CS18	Male	YS	Endoderm_SC_train	Endoderm_SC_train	SS2
WSSS_F_Imm8725490	WSSS_F_Imm8725490	F79	CS18	Male	YS	Erythroid_SC_train	Erythroid_SC_train	SS2
WSSS_F_Imm8725491	WSSS_F_Imm8725491	F79	CS18	Male	YS	Erythroid_SC_train	Erythroid_SC_train	SS2
WSSS_F_Imm8725492	WSSS_F_Imm8725492	F79	CS18	Male	YS	Mesothelium_SC_train	Mesothelium_SC_train	SS2
WSSS_F_Imm8725493	WSSS_F_Imm8725493	F79	CS18	Male	YS	Mesothelium_SC_train	Mesothelium_SC_train	SS2
WSSS_F_Imm8725494	WSSS_F_Imm8725494	F79	CS18	Male	YS	Megakaryocyte_SC_train	Megakaryocyte_SC_train	SS2
WSSS_F_Imm8725495	WSSS_F_Imm8725495	F79	CS18	Male	YS	Mesothelium_SC_train	Mesothelium_SC_train	SS2
WSSS_F_Imm8725496	WSSS_F_Imm8725496	F79	CS18	Male	YS	Erythroid_SC_train	Erythroid_SC_train	SS2
WSSS_F_Imm8725497	WSSS_F_Imm8725497	F79	CS18	Male	YS	Erythroid_SC_train	Erythroid_SC_train	SS2
WSSS_F_Imm8725498	WSSS_F_Imm8725498	F79	CS18	Male	YS	Mesothelium_SC_train	Mesothelium_SC_train	SS2
WSSS_F_Imm8725499	WSSS_F_Imm8725499	F79	CS18	Male	YS	Endoderm_SC_train	Endoderm_SC_train	SS2
WSSS_F_Imm8725500	WSSS_F_Imm8725500	F79	CS18	Male	YS	Erythroid_SC_train	Erythroid_SC_train	SS2
WSSS_F_Imm8725501	WSSS_F_Imm8725501	F79	CS18	Male	YS	Erythroid_SC_train	Erythroid_SC_train	SS2
WSSS_F_Imm8725502	WSSS_F_Imm8725502	F79	CS18	Male	YS	Erythroid_SC_train	Erythroid_SC_train	SS2
WSSS_F_Imm8725503	WSSS_F_Imm8725503	F79	CS18	Male	YS	Smooth_Muscle_SC_train	Smooth_Muscle_SC_train	SS2
WSSS_F_Imm8725504	WSSS_F_Imm8725504	F79	CS18	Male	YS	Erythroid_SC_train	Erythroid_SC_train	SS2
WSSS_F_Imm8725505	WSSS_F_Imm8725505	F79	CS18	Male	YS	Erythroid_SC_train	Erythroid_SC_train	SS2
WSSS_F_Imm8725506	WSSS_F_Imm8725506	F79	CS18	Male	YS	Mesothelium_SC_train	Mesothelium_SC_train	SS2
WSSS_F_Imm8725507	WSSS_F_Imm8725507	F79	CS18	Male	YS	Unassigned	Unassigned	SS2
WSSS_F_Imm8725508	WSSS_F_Imm8725508	F79	CS18	Male	YS	Erythroid_SC_train	Erythroid_SC_train	SS2
WSSS_F_Imm8725509	WSSS_F_Imm8725509	F79	CS18	Male	YS	Erythroid_SC_train	Erythroid_SC_train	SS2
WSSS_F_Imm8725510	WSSS_F_Imm8725510	F79	CS18	Male	YS	Erythroid_SC_train	Erythroid_SC_train	SS2
WSSS_F_Imm8725511	WSSS_F_Imm8725511	F79	CS18	Male	YS	Erythroid_SC_train	Erythroid_SC_train	SS2
WSSS_F_Imm8725514	WSSS_F_Imm8725514	F80	CS15	Male	YS	Endoderm_SC_train	Endoderm_SC_train	SS2
WSSS_F_Imm8725515	WSSS_F_Imm8725515	F80	CS15	Male	YS	Erythroid_SC_train	Erythroid_SC_train	SS2
WSSS_F_Imm8725516	WSSS_F_Imm8725516	F80	CS15	Male	YS	Mesothelium_SC_train	Mesothelium_SC_train	SS2
WSSS_F_Imm8725517	WSSS_F_Imm8725517	F80	CS15	Male	YS	Erythroid_SC_train	Erythroid_SC_train	SS2
WSSS_F_Imm8725518	WSSS_F_Imm8725518	F80	CS15	Male	YS	Endoderm_SC_train	Endoderm_SC_train	SS2
WSSS_F_Imm8725519	WSSS_F_Imm8725519	F80	CS15	Male	YS	Erythroid_SC_train	Erythroid_SC_train	SS2
WSSS_F_Imm8725520	WSSS_F_Imm8725520	F80	CS15	Male	YS	Endoderm_SC_train	Endoderm_SC_train	SS2
WSSS_F_Imm8725521	WSSS_F_Imm8725521	F80	CS15	Male	YS	Endoderm_SC_train	Endoderm_SC_train	SS2
WSSS_F_Imm8725522	WSSS_F_Imm8725522	F80	CS15	Male	YS	Endoderm_SC_train	Endoderm_SC_train	SS2
WSSS_F_Imm8725523	WSSS_F_Imm8725523	F80	CS15	Male	YS	Mesothelium_SC_train	Mesothelium_SC_train	SS2
WSSS_F_Imm8725524	WSSS_F_Imm8725524	F80	CS15	Male	YS	Endoderm_SC_train	Endoderm_SC_train	SS2
WSSS_F_Imm8725525	WSSS_F_Imm8725525	F80	CS15	Male	YS	Endoderm_SC_train	Endoderm_SC_train	SS2
WSSS_F_Imm8725526	WSSS_F_Imm8725526	F80	CS15	Male	YS	Erythroid_SC_train	Erythroid_SC_train	SS2
WSSS_F_Imm8725527	WSSS_F_Imm8725527	F80	CS15	Male	YS	Erythroid_SC_train	Erythroid_SC_train	SS2
WSSS_F_Imm8725528	WSSS_F_Imm8725528	F80	CS15	Male	YS	Erythroid_SC_train	Erythroid_SC_train	SS2
WSSS_F_Imm8725529	WSSS_F_Imm8725529	F80	CS15	Male	YS	Endoderm_SC_train	Endoderm_SC_train	SS2
WSSS_F_Imm8725530	WSSS_F_Imm8725530	F80	CS15	Male	YS	Fibroblast_SC_train	Fibroblast_SC_train	SS2
WSSS_F_Imm8725531	WSSS_F_Imm8725531	F80	CS15	Male	YS	Endoderm_SC_train	Endoderm_SC_train	SS2
WSSS_F_Imm8725532	WSSS_F_Imm8725532	F80	CS15	Male	YS	Endoderm_SC_train	Endoderm_SC_train	SS2
WSSS_F_Imm8725533	WSSS_F_Imm8725533	F80	CS15	Male	YS	Mesothelium_SC_train	Mesothelium_SC_train	SS2
WSSS_F_Imm8725534	WSSS_F_Imm8725534	F80	CS15	Male	YS	Erythroid_SC_train	Erythroid_SC_train	SS2
WSSS_F_Imm8725535	WSSS_F_Imm8725535	F80	CS18	Male	YS	Unassigned	Unassigned	SS2
WSSS_F_Imm8725536	WSSS_F_Imm8725536	F80	CS15	Male	YS	Erythroid_SC_train	Erythroid_SC_train	SS2
WSSS_F_Imm8725537	WSSS_F_Imm8725537	F80	CS15	Male	YS	Erythroid_SC_train	Erythroid_SC_train	SS2
WSSS_F_Imm8725538	WSSS_F_Imm8725538	F80	CS15	Male	YS	Endothelium_SC_train	Endothelium_SC_train	SS2
WSSS_F_Imm8725539	WSSS_F_Imm8725539	F80	CS15	Male	YS	Erythroid_SC_train	Erythroid_SC_train	SS2
WSSS_F_Imm8725540	WSSS_F_Imm8725540	F80	CS15	Male	YS	Endoderm_SC_train	Endoderm_SC_train	SS2
WSSS_F_Imm8725541	WSSS_F_Imm8725541	F80	CS15	Male	YS	Endothelium_SC_train	Endothelium_SC_train	SS2
WSSS_F_Imm8725542	WSSS_F_Imm8725542	F80	CS15	Male	YS	Endoderm_SC_train	Endoderm_SC_train	SS2
WSSS_F_Imm8725543	WSSS_F_Imm8725543	F80	CS18	Male	YS	Unassigned	Unassigned	SS2
WSSS_F_Imm8725544	WSSS_F_Imm8725544	F80	CS15	Male	YS	Mesothelium_SC_train	Mesothelium_SC_train	SS2
WSSS_F_Imm8725545	WSSS_F_Imm8725545	F80	CS15	Male	YS	Erythroid_SC_train	Erythroid_SC_train	SS2
WSSS_F_Imm8725546	WSSS_F_Imm8725546	F80	CS15	Male	YS	Erythroid_SC_train	Erythroid_SC_train	SS2
WSSS_F_Imm8725547	WSSS_F_Imm8725547	F80	CS15	Male	YS	Endoderm_SC_train	Endoderm_SC_train	SS2
WSSS_F_Imm8725548	WSSS_F_Imm8725548	F80	CS15	Male	YS	Erythroid_SC_train	Erythroid_SC_train	SS2
WSSS_F_Imm8725549	WSSS_F_Imm8725549	F80	CS15	Male	YS	Erythroid_SC_train	Erythroid_SC_train	SS2
WSSS_F_Imm8725550	WSSS_F_Imm8725550	F80	CS15	Male	YS	Erythroid_SC_train	Erythroid_SC_train	SS2
WSSS_F_Imm8725551	WSSS_F_Imm8725551	F80	CS15	Male	YS	Endoderm_SC_train	Endoderm_SC_train	SS2
WSSS_F_Imm8725552	WSSS_F_Imm8725552	F80	CS15	Male	YS	Fibroblast_SC_train	Fibroblast_SC_train	SS2
WSSS_F_Imm8725553	WSSS_F_Imm8725553	F80	CS15	Male	YS	Erythroid_SC_train	Erythroid_SC_train	SS2
WSSS_F_Imm8725554	WSSS_F_Imm8725554	F80	CS15	Male	YS	Endoderm_SC_train	Endoderm_SC_train	SS2
WSSS_F_Imm8725555	WSSS_F_Imm8725555	F80	CS15	Male	YS	Endoderm_SC_train	Endoderm_SC_train	SS2
WSSS_F_Imm8725556	WSSS_F_Imm8725556	F80	CS15	Male	YS	Endoderm_SC_train	Endoderm_SC_train	SS2
WSSS_F_Imm8725557	WSSS_F_Imm8725557	F80	CS15	Male	YS	Endoderm_SC_train	Endoderm_SC_train	SS2
WSSS_F_Imm8725558	WSSS_F_Imm8725558	F80	CS15	Male	YS	Endoderm_SC_train	Endoderm_SC_train	SS2
WSSS_F_Imm8725559	WSSS_F_Imm8725559	F80	CS15	Male	YS	Endoderm_SC_train	Endoderm_SC_train	SS2
WSSS_F_Imm8725560	WSSS_F_Imm8725560	F80	CS15	Male	YS	Endoderm_SC_train	Endoderm_SC_train	SS2
WSSS_F_Imm8725561	WSSS_F_Imm8725561	F80	CS15	Male	YS	Endoderm_SC_train	Endoderm_SC_train	SS2
WSSS_F_Imm8725562	WSSS_F_Imm8725562	F80	CS15	Male	YS	Endoderm_SC_train	Endoderm_SC_train	SS2
WSSS_F_Imm8725563	WSSS_F_Imm8725563	F80	CS15	Male	YS	Fibroblast_SC_train	Fibroblast_SC_train	SS2
WSSS_F_Imm8725564	WSSS_F_Imm8725564	F80	CS15	Male	YS	Endoderm_SC_train	Endoderm_SC_train	SS2
WSSS_F_Imm8725565	WSSS_F_Imm8725565	F80	CS15	Male	YS	Erythroid_SC_train	Erythroid_SC_train	SS2
WSSS_F_Imm8725566	WSSS_F_Imm8725566	F80	CS15	Male	YS	Endoderm_SC_train	Endoderm_SC_train	SS2
WSSS_F_Imm8725567	WSSS_F_Imm8725567	F80	CS15	Male	YS	Endoderm_SC_train	Endoderm_SC_train	SS2
WSSS_F_Imm8725568	WSSS_F_Imm8725568	F80	CS15	Male	YS	Endoderm_SC_train	Endoderm_SC_train	SS2
WSSS_F_Imm8725569	WSSS_F_Imm8725569	F80	CS15	Male	YS	Endothelium_SC_train	Endothelium_SC_train	SS2
WSSS_F_Imm8725570	WSSS_F_Imm8725570	F80	CS15	Male	YS	Endoderm_SC_train	Endoderm_SC_train	SS2
WSSS_F_Imm8725571	WSSS_F_Imm8725571	F80	CS15	Male	YS	Endothelium_SC_train	Endothelium_SC_train	SS2
WSSS_F_Imm8725572	WSSS_F_Imm8725572	F80	CS15	Male	YS	Erythroid_SC_train	Erythroid_SC_train	SS2
WSSS_F_Imm8725573	WSSS_F_Imm8725573	F80	CS15	Male	YS	Endoderm_SC_train	Endoderm_SC_train	SS2
WSSS_F_Imm8725574	WSSS_F_Imm8725574	F80	CS15	Male	YS	Erythroid_SC_train	Erythroid_SC_train	SS2
WSSS_F_Imm8725575	WSSS_F_Imm8725575	F80	CS15	Male	YS	Endoderm_SC_train	Endoderm_SC_train	SS2
WSSS_F_Imm8725576	WSSS_F_Imm8725576	F80	CS15	Male	YS	Erythroid_SC_train	Erythroid_SC_train	SS2
WSSS_F_Imm8725577	WSSS_F_Imm8725577	F80	CS15	Male	YS	Erythroid_SC_train	Erythroid_SC_train	SS2
WSSS_F_Imm8725578	WSSS_F_Imm8725578	F80	CS15	Male	YS	Endothelium_SC_train	Endothelium_SC_train	SS2
WSSS_F_Imm8725579	WSSS_F_Imm8725579	F80	CS15	Male	YS	Erythroid_SC_train	Erythroid_SC_train	SS2
WSSS_F_Imm8725580	WSSS_F_Imm8725580	F80	CS15	Male	YS	Erythroid_SC_train	Erythroid_SC_train	SS2
WSSS_F_Imm8725581	WSSS_F_Imm8725581	F80	CS15	Male	YS	Endothelium_SC_train	Endothelium_SC_train	SS2
WSSS_F_Imm8725582	WSSS_F_Imm8725582	F80	CS15	Male	YS	Erythroid_SC_train	Erythroid_SC_train	SS2
WSSS_F_Imm8725583	WSSS_F_Imm8725583	F80	CS15	Male	YS	Erythroid_SC_train	Erythroid_SC_train	SS2
WSSS_F_Imm8725584	WSSS_F_Imm8725584	F80	CS18	Male	YS	Unassigned	Unassigned	SS2
