# Supplementary material for: Yolk sac cell atlas reveals multiorgan functions during human early development
Source: Science. Author manuscript; Available in PMC 2023 Aug 26. (PMC7614978; doi:10.1126/science.add7564)
Supplement: Table S19 [file EMS185071-supplement-Table_S19.xlsx]

## Sheet: T_19 YS CITEseq metadata
Yolk sac CITE-seq metadata
Index	Protein_identifier	identifier	sequencing.type	orig.ident	donor	sex	age	Organ	soup_ID	LVL1	LVL2	LVL3
AAACGAAGTTCTTAGG-SIGAE11	SIGAE11	SIGAH5	3prime	Sample_0	F110	Female	CS16_6PCW	YS	SIGAH5_Sample_0	Macrophage	Macrophage	Macrophage
AAACGCTAGGACTGGT-SIGAE11	SIGAE11	SIGAH5	3prime	Sample_0	F110	Female	CS16_6PCW	YS	SIGAH5_Sample_0	Erythroid	Erythroid	Erythroid
AAACGCTCATCACAGT-SIGAE11	SIGAE11	SIGAH5	3prime	Sample_0	F110	Female	CS16_6PCW	YS	SIGAH5_Sample_0	Macrophage	Macrophage	Macrophage
AAACGCTGTATACCCA-SIGAE11	SIGAE11	SIGAH5	3prime	Sample_0	F110	Female	CS16_6PCW	YS	SIGAH5_Sample_0	Macrophage	Macrophage	Macrophage
AAACGCTTCTAACGCA-SIGAE11	SIGAE11	SIGAH5	3prime	Sample_0	F110	Female	CS16_6PCW	YS	SIGAH5_Sample_0	Fibroblast	Fibroblast	Fibroblast
AAAGAACCAATGCAGG-SIGAE11	SIGAE11	SIGAH5	3prime	Sample_0	F110	Female	CS16_6PCW	YS	SIGAH5_Sample_0	Fibroblast	Fibroblast	Fibroblast
AAAGAACCACTGTGTA-SIGAE11	SIGAE11	SIGAH5	3prime	Sample_0	F110	Female	CS16_6PCW	YS	SIGAH5_Sample_0	Erythroid	Erythroid	Erythroid
AAAGAACCATTCCTCG-SIGAE11	SIGAE11	SIGAH5	3prime	Sample_0	F110	Female	CS16_6PCW	YS	SIGAH5_Sample_0	Erythroid	Erythroid	Erythroid
AAAGAACTCCGCAGTG-SIGAE11	SIGAE11	SIGAH5	3prime	Sample_0	F110	Female	CS16_6PCW	YS	SIGAH5_Sample_0	Erythroid	Erythroid	Erythroid
AAAGGATCAAGCAATA-SIGAE11	SIGAE11	SIGAH5	3prime	Sample_0	F110	Female	CS16_6PCW	YS	SIGAH5_Sample_0	Monocyte	Monocyte_Liver	Monocyte_Liver
AAAGGATTCAGTCAGT-SIGAE11	SIGAE11	SIGAH5	3prime	Sample_1	F102	Female	CS19_7PCW	YS	SIGAH5_Sample_1	Macrophage	Macrophage	Macrophage
AAAGTGAGTACTCCCT-SIGAE11	SIGAE11	SIGAH5	3prime	Sample_0	F110	Female	CS16_6PCW	YS	SIGAH5_Sample_0	Fibroblast	Fibroblast	Fibroblast
AAATGGAAGGGAGGCA-SIGAE11	SIGAE11	SIGAH5	3prime	Sample_0	F110	Female	CS16_6PCW	YS	SIGAH5_Sample_0	Erythroid	Erythroid	Erythroid
AAATGGACACAGTACT-SIGAE11	SIGAE11	SIGAH5	3prime	Sample_0	F110	Female	CS16_6PCW	YS	SIGAH5_Sample_0	Fibroblast	Fibroblast	Fibroblast
AAATGGACATTGTGCA-SIGAE11	SIGAE11	SIGAH5	3prime	Sample_0	F110	Female	CS16_6PCW	YS	SIGAH5_Sample_0	Fibroblast	Fibroblast	Fibroblast
AACAAAGGTTGAGTCT-SIGAE11	SIGAE11	SIGAH5	3prime	Sample_0	F110	Female	CS16_6PCW	YS	SIGAH5_Sample_0	Macrophage	Macrophage	Macrophage
AACAAAGTCTTTCCAA-SIGAE11	SIGAE11	SIGAH5	3prime	Sample_1	F102	Female	CS19_7PCW	YS	SIGAH5_Sample_1	Erythroid	Erythroid	Erythroid
AACACACGTGTTCCAA-SIGAE11	SIGAE11	SIGAH5	3prime	Sample_1	F102	Female	CS19_7PCW	YS	SIGAH5_Sample_1	Erythroid	Erythroid	Erythroid
AACAGGGCAGCAGACA-SIGAE11	SIGAE11	SIGAH5	3prime	Sample_0	F110	Female	CS16_6PCW	YS	SIGAH5_Sample_0	Fibroblast	Fibroblast	Fibroblast
AACCACACACTGGCCA-SIGAE11	SIGAE11	SIGAH5	3prime	Sample_0	F110	Female	CS16_6PCW	YS	SIGAH5_Sample_0	Erythroid	Erythroid	Erythroid
AACCATGCAAGACTGG-SIGAE11	SIGAE11	SIGAH5	3prime	Sample_1	F102	Female	CS19_7PCW	YS	SIGAH5_Sample_1	Erythroid	Erythroid	Erythroid
AACCATGCATCTCAAG-SIGAE11	SIGAE11	SIGAH5	3prime	Sample_0	F110	Female	CS16_6PCW	YS	SIGAH5_Sample_0	Fibroblast	Fibroblast	Fibroblast
AACCATGGTGGTTTGT-SIGAE11	SIGAE11	SIGAH5	3prime	Sample_0	F110	Female	CS16_6PCW	YS	SIGAH5_Sample_0	Lymphoid	Lymphoid	Lymphoid
AACCCAAAGTTAACGA-SIGAE11	SIGAE11	SIGAH5	3prime	Sample_0	F110	Female	CS16_6PCW	YS	SIGAH5_Sample_0	Fibroblast	Fibroblast	Fibroblast
AACCCAAGTCTCCTGT-SIGAE11	SIGAE11	SIGAH5	3prime	Sample_0	F110	Female	CS16_6PCW	YS	SIGAH5_Sample_0	Fibroblast	Fibroblast	Fibroblast
AACCTTTTCAGTCATG-SIGAE11	SIGAE11	SIGAH5	3prime	Sample_0	F110	Female	CS16_6PCW	YS	SIGAH5_Sample_0	Fibroblast	Fibroblast	Fibroblast
AACTTCTAGTATAGAC-SIGAE11	SIGAE11	SIGAH5	3prime	Sample_1	F102	Female	CS19_7PCW	YS	SIGAH5_Sample_1	Macrophage	Macrophage	Macrophage
AACTTCTAGTTGGAGC-SIGAE11	SIGAE11	SIGAH5	3prime	Sample_0	F110	Female	CS16_6PCW	YS	SIGAH5_Sample_0	Fibroblast	Fibroblast	Fibroblast
AACTTCTCATAGCTGT-SIGAE11	SIGAE11	SIGAH5	3prime	Sample_0	F110	Female	CS16_6PCW	YS	SIGAH5_Sample_0	Erythroid	Erythroid	Erythroid
AAGAACAAGCGACAGT-SIGAE11	SIGAE11	SIGAH5	3prime	Sample_0	F110	Female	CS16_6PCW	YS	SIGAH5_Sample_0	Macrophage	Macrophage	Macrophage
AAGAACACAAGTGTCT-SIGAE11	SIGAE11	SIGAH5	3prime	Sample_0	F110	Female	CS16_6PCW	YS	SIGAH5_Sample_0	Fibroblast	Fibroblast	Fibroblast
AAGACAAAGAACTCCT-SIGAE11	SIGAE11	SIGAH5	3prime	Sample_0	F110	Female	CS16_6PCW	YS	SIGAH5_Sample_0	Macrophage	Macrophage	Macrophage
AAGACAAAGACGCCCT-SIGAE11	SIGAE11	SIGAH5	3prime	Sample_1	F102	Female	CS19_7PCW	YS	SIGAH5_Sample_1	Erythroid	Erythroid	Erythroid
AAGACTCCAGTCGCAC-SIGAE11	SIGAE11	SIGAH5	3prime	Sample_0	F110	Female	CS16_6PCW	YS	SIGAH5_Sample_0	Fibroblast	Fibroblast	Fibroblast
AAGACTCTCCAAGCTA-SIGAE11	SIGAE11	SIGAH5	3prime	Sample_0	F110	Female	CS16_6PCW	YS	SIGAH5_Sample_0	Fibroblast	Fibroblast	Fibroblast
AAGCCATAGACTTCGT-SIGAE11	SIGAE11	SIGAH5	3prime	Sample_0	F110	Female	CS16_6PCW	YS	SIGAH5_Sample_0	Fibroblast	Fibroblast	Fibroblast
AAGCCATTCATTCATC-SIGAE11	SIGAE11	SIGAH5	3prime	Sample_0	F110	Female	CS16_6PCW	YS	SIGAH5_Sample_0	Fibroblast	Fibroblast	Fibroblast
AAGCGAGGTAACGATA-SIGAE11	SIGAE11	SIGAH5	3prime	Sample_0	F110	Female	CS16_6PCW	YS	SIGAH5_Sample_0	Fibroblast	Fibroblast	Fibroblast
AAGCGAGGTACAGAAT-SIGAE11	SIGAE11	SIGAH5	3prime	Sample_0	F110	Female	CS16_6PCW	YS	SIGAH5_Sample_0	Fibroblast	Fibroblast	Fibroblast
AAGCGAGTCAAATGCC-SIGAE11	SIGAE11	SIGAH5	3prime	Sample_0	F110	Female	CS16_6PCW	YS	SIGAH5_Sample_0	Fibroblast	Fibroblast	Fibroblast
AAGCGAGTCGTGGCGT-SIGAE11	SIGAE11	SIGAH5	3prime	Sample_0	F110	Female	CS16_6PCW	YS	SIGAH5_Sample_0	Smooth_Muscle	Smooth_Muscle	Smooth_Muscle
AAGCGTTAGTGTTCCA-SIGAE11	SIGAE11	SIGAH5	3prime	Sample_0	F110	Female	CS16_6PCW	YS	SIGAH5_Sample_0	Smooth_Muscle	Smooth_Muscle	Smooth_Muscle
AAGCGTTTCCTAACAG-SIGAE11	SIGAE11	SIGAH5	3prime	Sample_0	F110	Female	CS16_6PCW	YS	SIGAH5_Sample_0	Macrophage	Macrophage	Macrophage
AAGCGTTTCGGCATTA-SIGAE11	SIGAE11	SIGAH5	3prime	Sample_0	F110	Female	CS16_6PCW	YS	SIGAH5_Sample_0	Macrophage	Macrophage	Macrophage
AAGGAATCAACTTGCA-SIGAE11	SIGAE11	SIGAH5	3prime	Sample_0	F110	Female	CS16_6PCW	YS	SIGAH5_Sample_0	Erythroid	Erythroid	Erythroid
AAGGTAAGTCCACATA-SIGAE11	SIGAE11	SIGAH5	3prime	Sample_0	F110	Female	CS16_6PCW	YS	SIGAH5_Sample_0	Macrophage	Macrophage	Macrophage
AAGTACCTCAGCCTTC-SIGAE11	SIGAE11	SIGAH5	3prime	Sample_0	F110	Female	CS16_6PCW	YS	SIGAH5_Sample_0	Macrophage	Macrophage	Macrophage
AAGTCGTAGACTTAAG-SIGAE11	SIGAE11	SIGAH5	3prime	Sample_0	F110	Female	CS16_6PCW	YS	SIGAH5_Sample_0	Fibroblast	Fibroblast	Fibroblast
AAGTGAAGTCGGCACT-SIGAE11	SIGAE11	SIGAH5	3prime	Sample_0	F110	Female	CS16_6PCW	YS	SIGAH5_Sample_0	Fibroblast	Fibroblast	Fibroblast
AAGTGAATCATTTCCA-SIGAE11	SIGAE11	SIGAH5	3prime	Sample_0	F110	Female	CS16_6PCW	YS	SIGAH5_Sample_0	Fibroblast	Fibroblast	Fibroblast
AAGTTCGGTAGTTCCA-SIGAE11	SIGAE11	SIGAH5	3prime	Sample_0	F110	Female	CS16_6PCW	YS	SIGAH5_Sample_0	Fibroblast	Fibroblast	Fibroblast
AAGTTCGTCTCCCAAC-SIGAE11	SIGAE11	SIGAH5	3prime	Sample_0	F110	Female	CS16_6PCW	YS	SIGAH5_Sample_0	Fibroblast	Fibroblast	Fibroblast
AATCGACGTAACATCC-SIGAE11	SIGAE11	SIGAH5	3prime	Sample_0	F110	Female	CS16_6PCW	YS	SIGAH5_Sample_0	Fibroblast	Fibroblast	Fibroblast
AATCGACGTGGAGGTT-SIGAE11	SIGAE11	SIGAH5	3prime	Sample_0	F110	Female	CS16_6PCW	YS	SIGAH5_Sample_0	Smooth_Muscle	Smooth_Muscle	Smooth_Muscle
AATCGTGGTTTACCTT-SIGAE11	SIGAE11	SIGAH5	3prime	Sample_0	F110	Female	CS16_6PCW	YS	SIGAH5_Sample_0	Fibroblast	Fibroblast	Fibroblast
AATGAAGCAATCGTCA-SIGAE11	SIGAE11	SIGAH5	3prime	Sample_0	F110	Female	CS16_6PCW	YS	SIGAH5_Sample_0	Fibroblast	Fibroblast	Fibroblast
AATGAAGTCACTTTGT-SIGAE11	SIGAE11	SIGAH5	3prime	Sample_0	F110	Female	CS16_6PCW	YS	SIGAH5_Sample_0	Fibroblast	Fibroblast	Fibroblast
AATGAAGTCGGACTGC-SIGAE11	SIGAE11	SIGAH5	3prime	Sample_0	F110	Female	CS16_6PCW	YS	SIGAH5_Sample_0	Fibroblast	Fibroblast	Fibroblast
AATGACCCACGCAAAG-SIGAE11	SIGAE11	SIGAH5	3prime	Sample_0	F110	Female	CS16_6PCW	YS	SIGAH5_Sample_0	Fibroblast	Fibroblast	Fibroblast
AATGACCGTCAGCTTA-SIGAE11	SIGAE11	SIGAH5	3prime	Sample_0	F110	Female	CS16_6PCW	YS	SIGAH5_Sample_0	Smooth_Muscle	Smooth_Muscle	Smooth_Muscle
AATGACCGTGTTGACT-SIGAE11	SIGAE11	SIGAH5	3prime	Sample_0	F110	Female	CS16_6PCW	YS	SIGAH5_Sample_0	Fibroblast	Fibroblast	Fibroblast
AATGACCTCAGCGGAA-SIGAE11	SIGAE11	SIGAH5	3prime	Sample_0	F110	Female	CS16_6PCW	YS	SIGAH5_Sample_0	MK	MK	MK
AATGGAAAGAGTTCGG-SIGAE11	SIGAE11	SIGAH5	3prime	Sample_0	F110	Female	CS16_6PCW	YS	SIGAH5_Sample_0	Erythroid	Erythroid	Erythroid
AATGGAAGTTTAGAGA-SIGAE11	SIGAE11	SIGAH5	3prime	Sample_0	F110	Female	CS16_6PCW	YS	SIGAH5_Sample_0	Erythroid	Erythroid	Erythroid
AATTCCTAGCGTGTCC-SIGAE11	SIGAE11	SIGAH5	3prime	Unassigned	Unassigned	Female	Unassigned_Unassigned	YS	SIGAH5_Unassigned	Macrophage	Macrophage	Macrophage
AATTCCTCAATACCCA-SIGAE11	SIGAE11	SIGAH5	3prime	Sample_0	F110	Female	CS16_6PCW	YS	SIGAH5_Sample_0	Endoderm	Endoderm	Endoderm
AATTCCTGTAAGGTCG-SIGAE11	SIGAE11	SIGAH5	3prime	Sample_1	F102	Female	CS19_7PCW	YS	SIGAH5_Sample_1	Macrophage	Macrophage	Macrophage
AATTCCTGTATCGAAA-SIGAE11	SIGAE11	SIGAH5	3prime	Sample_0	F110	Female	CS16_6PCW	YS	SIGAH5_Sample_0	Erythroid	Erythroid	Erythroid
AATTCCTGTCGTCAGC-SIGAE11	SIGAE11	SIGAH5	3prime	Sample_0	F110	Female	CS16_6PCW	YS	SIGAH5_Sample_0	Macrophage	Macrophage	Macrophage
AATTCCTTCCTTCTGG-SIGAE11	SIGAE11	SIGAH5	3prime	Sample_0	F110	Female	CS16_6PCW	YS	SIGAH5_Sample_0	Fibroblast	Fibroblast	Fibroblast
AATTTCCGTGCCTGCA-SIGAE11	SIGAE11	SIGAH5	3prime	Sample_0	F110	Female	CS16_6PCW	YS	SIGAH5_Sample_0	Fibroblast	Fibroblast	Fibroblast
ACAAAGACAGACACCC-SIGAE11	SIGAE11	SIGAH5	3prime	Sample_0	F110	Female	CS16_6PCW	YS	SIGAH5_Sample_0	Macrophage	Macrophage	Macrophage
ACAAAGATCACTGTTT-SIGAE11	SIGAE11	SIGAH5	3prime	Sample_0	F110	Female	CS16_6PCW	YS	SIGAH5_Sample_0	Fibroblast	Fibroblast	Fibroblast
ACAAAGATCCATCCGT-SIGAE11	SIGAE11	SIGAH5	3prime	Sample_0	F110	Female	CS16_6PCW	YS	SIGAH5_Sample_0	Macrophage	Macrophage	Macrophage
ACAACCACATAGCACT-SIGAE11	SIGAE11	SIGAH5	3prime	Sample_0	F110	Female	CS16_6PCW	YS	SIGAH5_Sample_0	Macrophage	Macrophage	Macrophage
ACAACCATCCCTCTAG-SIGAE11	SIGAE11	SIGAH5	3prime	Sample_1	F102	Female	CS19_7PCW	YS	SIGAH5_Sample_1	Macrophage	Macrophage	Macrophage
ACAAGCTTCCAACCAA-SIGAE11	SIGAE11	SIGAH5	3prime	Sample_0	F110	Female	CS16_6PCW	YS	SIGAH5_Sample_0	Macrophage	Macrophage	Macrophage
ACAAGCTTCTCGACGG-SIGAE11	SIGAE11	SIGAH5	3prime	Sample_0	F110	Female	CS16_6PCW	YS	SIGAH5_Sample_0	Smooth_Muscle	Smooth_Muscle	Smooth_Muscle
ACACAGTTCTCTCGAC-SIGAE11	SIGAE11	SIGAH5	3prime	Sample_1	F102	Female	CS19_7PCW	YS	SIGAH5_Sample_1	Erythroid	Erythroid	Erythroid
ACACCAATCGAAGTGG-SIGAE11	SIGAE11	SIGAH5	3prime	Sample_0	F110	Female	CS16_6PCW	YS	SIGAH5_Sample_0	Macrophage	Macrophage	Macrophage
ACACTGAGTCCACACG-SIGAE11	SIGAE11	SIGAH5	3prime	Sample_0	F110	Female	CS16_6PCW	YS	SIGAH5_Sample_0	Fibroblast	Fibroblast	Fibroblast
ACAGAAAGTAGTACGG-SIGAE11	SIGAE11	SIGAH5	3prime	Sample_0	F110	Female	CS16_6PCW	YS	SIGAH5_Sample_0	Fibroblast	Fibroblast	Fibroblast
ACAGAAATCTCCGTGT-SIGAE11	SIGAE11	SIGAH5	3prime	Sample_1	F102	Female	CS19_7PCW	YS	SIGAH5_Sample_1	Macrophage	Macrophage	Macrophage
ACAGCCGGTACTCGCG-SIGAE11	SIGAE11	SIGAH5	3prime	Sample_0	F110	Female	CS16_6PCW	YS	SIGAH5_Sample_0	Macrophage	Macrophage	Macrophage
ACAGCCGTCGGTAACT-SIGAE11	SIGAE11	SIGAH5	3prime	Sample_1	F102	Female	CS19_7PCW	YS	SIGAH5_Sample_1	Erythroid	Erythroid	Erythroid
ACAGGGAGTCAGCGTC-SIGAE11	SIGAE11	SIGAH5	3prime	Sample_0	F110	Female	CS16_6PCW	YS	SIGAH5_Sample_0	Macrophage	Macrophage	Macrophage
ACATCCCAGACATGCG-SIGAE11	SIGAE11	SIGAH5	3prime	Sample_0	F110	Female	CS16_6PCW	YS	SIGAH5_Sample_0	Fibroblast	Fibroblast	Fibroblast
ACATCGAAGGTTACCT-SIGAE11	SIGAE11	SIGAH5	3prime	Unassigned	Unassigned	Female	Unassigned_Unassigned	YS	SIGAH5_Unassigned	Fibroblast	Fibroblast	Fibroblast
ACATCGAAGTTACGGG-SIGAE11	SIGAE11	SIGAH5	3prime	Sample_1	F102	Female	CS19_7PCW	YS	SIGAH5_Sample_1	Erythroid	Erythroid	Erythroid
ACATCGAGTTGCGGAA-SIGAE11	SIGAE11	SIGAH5	3prime	Sample_0	F110	Female	CS16_6PCW	YS	SIGAH5_Sample_0	Fibroblast	Fibroblast	Fibroblast
ACATTTCAGTGAGCCA-SIGAE11	SIGAE11	SIGAH5	3prime	Sample_0	F110	Female	CS16_6PCW	YS	SIGAH5_Sample_0	Fibroblast	Fibroblast	Fibroblast
ACATTTCGTTGCTCGG-SIGAE11	SIGAE11	SIGAH5	3prime	Sample_0	F110	Female	CS16_6PCW	YS	SIGAH5_Sample_0	Erythroid	Erythroid	Erythroid
ACCAAACAGGTGCAGT-SIGAE11	SIGAE11	SIGAH5	3prime	Unassigned	Unassigned	Female	Unassigned_Unassigned	YS	SIGAH5_Unassigned	Macrophage	Macrophage	Macrophage
ACCAAACTCTGTGCAA-SIGAE11	SIGAE11	SIGAH5	3prime	Sample_0	F110	Female	CS16_6PCW	YS	SIGAH5_Sample_0	Fibroblast	Fibroblast	Fibroblast
ACCAACACATACTGAC-SIGAE11	SIGAE11	SIGAH5	3prime	Sample_0	F110	Female	CS16_6PCW	YS	SIGAH5_Sample_0	Macrophage	Macrophage	Macrophage
ACCCAAAAGCTGAAGC-SIGAE11	SIGAE11	SIGAH5	3prime	Sample_0	F110	Female	CS16_6PCW	YS	SIGAH5_Sample_0	Erythroid	early erythroid	early erythroid
ACCCAAACACTGAGGA-SIGAE11	SIGAE11	SIGAH5	3prime	Sample_0	F110	Female	CS16_6PCW	YS	SIGAH5_Sample_0	Fibroblast	Fibroblast	Fibroblast
ACCCAAACAGGTGACA-SIGAE11	SIGAE11	SIGAH5	3prime	Sample_0	F110	Female	CS16_6PCW	YS	SIGAH5_Sample_0	Fibroblast	Fibroblast	Fibroblast
ACCCTTGGTTGGACTT-SIGAE11	SIGAE11	SIGAH5	3prime	Sample_0	F110	Female	CS16_6PCW	YS	SIGAH5_Sample_0	Fibroblast	Fibroblast	Fibroblast
ACCGTTCAGAAAGTCT-SIGAE11	SIGAE11	SIGAH5	3prime	Sample_0	F110	Female	CS16_6PCW	YS	SIGAH5_Sample_0	Fibroblast	Fibroblast	Fibroblast
ACCGTTCAGATACTGA-SIGAE11	SIGAE11	SIGAH5	3prime	Sample_0	F110	Female	CS16_6PCW	YS	SIGAH5_Sample_0	MK	MK	MK
ACCGTTCCACCATATG-SIGAE11	SIGAE11	SIGAH5	3prime	Sample_0	F110	Female	CS16_6PCW	YS	SIGAH5_Sample_0	Erythroid	Erythroid	Erythroid
ACCGTTCCATTGTCGA-SIGAE11	SIGAE11	SIGAH5	3prime	Sample_1	F102	Female	CS19_7PCW	YS	SIGAH5_Sample_1	Erythroid	Erythroid	Erythroid
ACCGTTCTCACAGAGG-SIGAE11	SIGAE11	SIGAH5	3prime	Sample_0	F110	Female	CS16_6PCW	YS	SIGAH5_Sample_0	Endoderm	Endoderm	Endoderm
ACCTACCGTAGGCAGT-SIGAE11	SIGAE11	SIGAH5	3prime	Sample_0	F110	Female	CS16_6PCW	YS	SIGAH5_Sample_0	Macrophage	Macrophage	Macrophage
ACCTACCTCGACCTAA-SIGAE11	SIGAE11	SIGAH5	3prime	Sample_0	F110	Female	CS16_6PCW	YS	SIGAH5_Sample_0	Macrophage	Macrophage	Macrophage
ACCTGTCAGGATCACG-SIGAE11	SIGAE11	SIGAH5	3prime	Sample_0	F110	Female	CS16_6PCW	YS	SIGAH5_Sample_0	Endoderm	Endoderm	Endoderm
ACCTGTCCAGCTACTA-SIGAE11	SIGAE11	SIGAH5	3prime	Sample_1	F102	Female	CS19_7PCW	YS	SIGAH5_Sample_1	Macrophage	Macrophage	Macrophage
ACGATCAAGCTAAACA-SIGAE11	SIGAE11	SIGAH5	3prime	Sample_0	F110	Female	CS16_6PCW	YS	SIGAH5_Sample_0	Fibroblast	Fibroblast	Fibroblast
ACGATCATCGGATACT-SIGAE11	SIGAE11	SIGAH5	3prime	Sample_0	F110	Female	CS16_6PCW	YS	SIGAH5_Sample_0	Erythroid	Erythroid	Erythroid
ACGATGTCAACTTGGT-SIGAE11	SIGAE11	SIGAH5	3prime	Sample_1	F102	Female	CS19_7PCW	YS	SIGAH5_Sample_1	Macrophage	Macrophage	Macrophage
ACGATGTGTCACGCTG-SIGAE11	SIGAE11	SIGAH5	3prime	Sample_0	F110	Female	CS16_6PCW	YS	SIGAH5_Sample_0	Macrophage	Macrophage	Macrophage
ACGCACGAGAACTGAT-SIGAE11	SIGAE11	SIGAH5	3prime	Sample_0	F110	Female	CS16_6PCW	YS	SIGAH5_Sample_0	Macrophage	Macrophage	Macrophage
ACGCACGAGGATGCGT-SIGAE11	SIGAE11	SIGAH5	3prime	Sample_0	F110	Female	CS16_6PCW	YS	SIGAH5_Sample_0	Endoderm	Endoderm	Endoderm
ACGCACGCAATGACCT-SIGAE11	SIGAE11	SIGAH5	3prime	Sample_0	F110	Female	CS16_6PCW	YS	SIGAH5_Sample_0	Macrophage	Macrophage	Macrophage
ACGGAAGAGGGTAGCT-SIGAE11	SIGAE11	SIGAH5	3prime	Sample_0	F110	Female	CS16_6PCW	YS	SIGAH5_Sample_0	Erythroid	Erythroid	Erythroid
ACGGAAGGTCTACATG-SIGAE11	SIGAE11	SIGAH5	3prime	Sample_0	F110	Female	CS16_6PCW	YS	SIGAH5_Sample_0	Mast_cell	Mast_cell	Mast_cell
ACGGGTCGTGAGTTTC-SIGAE11	SIGAE11	SIGAH5	3prime	Sample_0	F110	Female	CS16_6PCW	YS	SIGAH5_Sample_0	Smooth_Muscle	Smooth_Muscle	Smooth_Muscle
ACGGGTCGTGCCTTCT-SIGAE11	SIGAE11	SIGAH5	3prime	Sample_1	F102	Female	CS19_7PCW	YS	SIGAH5_Sample_1	Erythroid	early erythroid	early erythroid
ACGGTCGAGACTACGG-SIGAE11	SIGAE11	SIGAH5	3prime	Sample_0	F110	Female	CS16_6PCW	YS	SIGAH5_Sample_0	Fibroblast	Fibroblast	Fibroblast
ACGGTCGCATAGCACT-SIGAE11	SIGAE11	SIGAH5	3prime	Sample_0	F110	Female	CS16_6PCW	YS	SIGAH5_Sample_0	Fibroblast	Fibroblast	Fibroblast
ACGTAACAGTGGATTA-SIGAE11	SIGAE11	SIGAH5	3prime	Sample_0	F110	Female	CS16_6PCW	YS	SIGAH5_Sample_0	Fibroblast	Fibroblast	Fibroblast
ACGTAACCACAACGCC-SIGAE11	SIGAE11	SIGAH5	3prime	Sample_0	F110	Female	CS16_6PCW	YS	SIGAH5_Sample_0	Fibroblast	Fibroblast	Fibroblast
ACGTAACGTTAACAGA-SIGAE11	SIGAE11	SIGAH5	3prime	Sample_0	F110	Female	CS16_6PCW	YS	SIGAH5_Sample_0	Fibroblast	Fibroblast	Fibroblast
ACGTACATCACCATAG-SIGAE11	SIGAE11	SIGAH5	3prime	Sample_0	F110	Female	CS16_6PCW	YS	SIGAH5_Sample_0	Macrophage	Macrophage	Macrophage
ACTATCTAGGATGTTA-SIGAE11	SIGAE11	SIGAH5	3prime	Sample_1	F102	Female	CS19_7PCW	YS	SIGAH5_Sample_1	Macrophage	Macrophage	Macrophage
ACTATCTGTCTCAGGC-SIGAE11	SIGAE11	SIGAH5	3prime	Sample_1	F102	Female	CS19_7PCW	YS	SIGAH5_Sample_1	Erythroid	Erythroid	Erythroid
ACTATGGAGCAGATAT-SIGAE11	SIGAE11	SIGAH5	3prime	Sample_0	F110	Female	CS16_6PCW	YS	SIGAH5_Sample_0	Fibroblast	Fibroblast	Fibroblast
ACTATGGTCGAGAGAC-SIGAE11	SIGAE11	SIGAH5	3prime	Sample_0	F110	Female	CS16_6PCW	YS	SIGAH5_Sample_0	Fibroblast	Fibroblast	Fibroblast
ACTATGGTCGTTATCT-SIGAE11	SIGAE11	SIGAH5	3prime	Sample_0	F110	Female	CS16_6PCW	YS	SIGAH5_Sample_0	Macrophage	Macrophage	Macrophage
ACTCCCAAGGCACGAT-SIGAE11	SIGAE11	SIGAH5	3prime	Sample_0	F110	Female	CS16_6PCW	YS	SIGAH5_Sample_0	Fibroblast	Fibroblast	Fibroblast
ACTCCCAGTCATCAGT-SIGAE11	SIGAE11	SIGAH5	3prime	Sample_0	F110	Female	CS16_6PCW	YS	SIGAH5_Sample_0	Erythroid	Erythroid	Erythroid
ACTCCCATCAAGCGTT-SIGAE11	SIGAE11	SIGAH5	3prime	Sample_0	F110	Female	CS16_6PCW	YS	SIGAH5_Sample_0	Erythroid	Erythroid	Erythroid
ACTCTCGGTCAAGCCC-SIGAE11	SIGAE11	SIGAH5	3prime	Sample_0	F110	Female	CS16_6PCW	YS	SIGAH5_Sample_0	Fibroblast	Fibroblast	Fibroblast
ACTCTCGTCTTCACGC-SIGAE11	SIGAE11	SIGAH5	3prime	Sample_0	F110	Female	CS16_6PCW	YS	SIGAH5_Sample_0	Endoderm	Endoderm	Endoderm
ACTGATGAGCGAACTG-SIGAE11	SIGAE11	SIGAH5	3prime	Sample_0	F110	Female	CS16_6PCW	YS	SIGAH5_Sample_0	Macrophage	Macrophage	Macrophage
ACTGATGTCTTCGATT-SIGAE11	SIGAE11	SIGAH5	3prime	Sample_0	F110	Female	CS16_6PCW	YS	SIGAH5_Sample_0	Fibroblast	Fibroblast	Fibroblast
ACTGCAACACGGCACT-SIGAE11	SIGAE11	SIGAH5	3prime	Sample_0	F110	Female	CS16_6PCW	YS	SIGAH5_Sample_0	Erythroid	Erythroid	Erythroid
ACTGTCCAGCGACTGA-SIGAE11	SIGAE11	SIGAH5	3prime	Sample_1	F102	Female	CS19_7PCW	YS	SIGAH5_Sample_1	Macrophage	Macrophage	Macrophage
ACTGTCCAGGCACAAC-SIGAE11	SIGAE11	SIGAH5	3prime	Sample_0	F110	Female	CS16_6PCW	YS	SIGAH5_Sample_0	Fibroblast	Fibroblast	Fibroblast
ACTGTCCTCTCTCCGA-SIGAE11	SIGAE11	SIGAH5	3prime	Sample_0	F110	Female	CS16_6PCW	YS	SIGAH5_Sample_0	Erythroid	Erythroid	Erythroid
ACTTAGGCACTGCTTC-SIGAE11	SIGAE11	SIGAH5	3prime	Sample_0	F110	Female	CS16_6PCW	YS	SIGAH5_Sample_0	Erythroid	Erythroid	Erythroid
ACTTATCAGAGTCTTC-SIGAE11	SIGAE11	SIGAH5	3prime	Unassigned	Unassigned	Female	Unassigned_Unassigned	YS	SIGAH5_Unassigned	Macrophage	Macrophage	Macrophage
ACTTCCGGTCGTTGGC-SIGAE11	SIGAE11	SIGAH5	3prime	Sample_0	F110	Female	CS16_6PCW	YS	SIGAH5_Sample_0	Endoderm	Endoderm	Endoderm
ACTTCCGTCTACGGTA-SIGAE11	SIGAE11	SIGAH5	3prime	Sample_1	F102	Female	CS19_7PCW	YS	SIGAH5_Sample_1	Erythroid	Erythroid	Erythroid
ACTTCGCAGTCAACAA-SIGAE11	SIGAE11	SIGAH5	3prime	Unassigned	Unassigned	Female	Unassigned_Unassigned	YS	SIGAH5_Unassigned	Lymphoid	Lymphoid	Lymphoid
ACTTCGCGTGAAGCTG-SIGAE11	SIGAE11	SIGAH5	3prime	Sample_0	F110	Female	CS16_6PCW	YS	SIGAH5_Sample_0	Macrophage	Macrophage	Macrophage
ACTTCGCTCGCTAGCG-SIGAE11	SIGAE11	SIGAH5	3prime	Sample_0	F110	Female	CS16_6PCW	YS	SIGAH5_Sample_0	Erythroid	Erythroid	Erythroid
ACTTTGTAGACGGAAA-SIGAE11	SIGAE11	SIGAH5	3prime	Sample_0	F110	Female	CS16_6PCW	YS	SIGAH5_Sample_0	Fibroblast	Fibroblast	Fibroblast
AGAACAAGTGCCTATA-SIGAE11	SIGAE11	SIGAH5	3prime	Sample_0	F110	Female	CS16_6PCW	YS	SIGAH5_Sample_0	Fibroblast	Fibroblast	Fibroblast
AGAACAATCGCTCCTA-SIGAE11	SIGAE11	SIGAH5	3prime	Sample_0	F110	Female	CS16_6PCW	YS	SIGAH5_Sample_0	Macrophage	Macrophage	Macrophage
AGAACCTAGTCGAATA-SIGAE11	SIGAE11	SIGAH5	3prime	Sample_0	F110	Female	CS16_6PCW	YS	SIGAH5_Sample_0	Microglia	Microglia	Microglia
AGAACCTAGTTGCGAG-SIGAE11	SIGAE11	SIGAH5	3prime	Sample_0	F110	Female	CS16_6PCW	YS	SIGAH5_Sample_0	Fibroblast	Fibroblast	Fibroblast
AGAACCTGTGATTCTG-SIGAE11	SIGAE11	SIGAH5	3prime	Sample_1	F102	Female	CS19_7PCW	YS	SIGAH5_Sample_1	Monocyte	Monocyte_YS	Monocyte_YS
AGAACCTTCAGTCATG-SIGAE11	SIGAE11	SIGAH5	3prime	Sample_0	F110	Female	CS16_6PCW	YS	SIGAH5_Sample_0	Erythroid	Erythroid	Erythroid
AGAACCTTCCGTATGA-SIGAE11	SIGAE11	SIGAH5	3prime	Sample_0	F110	Female	CS16_6PCW	YS	SIGAH5_Sample_0	Smooth_Muscle	Smooth_Muscle	Smooth_Muscle
AGAAGTAAGACTCGAG-SIGAE11	SIGAE11	SIGAH5	3prime	Sample_1	F102	Female	CS19_7PCW	YS	SIGAH5_Sample_1	Erythroid	Erythroid	Erythroid
AGAAGTAAGCGGACAT-SIGAE11	SIGAE11	SIGAH5	3prime	Sample_0	F110	Female	CS16_6PCW	YS	SIGAH5_Sample_0	MK	MK	MK
AGACACTGTGGTCTCG-SIGAE11	SIGAE11	SIGAH5	3prime	Sample_1	F102	Female	CS19_7PCW	YS	SIGAH5_Sample_1	Macrophage	Macrophage	Macrophage
AGACAGGAGGAGGGTG-SIGAE11	SIGAE11	SIGAH5	3prime	Sample_0	F110	Female	CS16_6PCW	YS	SIGAH5_Sample_0	Erythroid	Erythroid	Erythroid
AGACCATAGGAAAGAC-SIGAE11	SIGAE11	SIGAH5	3prime	Sample_0	F110	Female	CS16_6PCW	YS	SIGAH5_Sample_0	Macrophage	Macrophage	Macrophage
AGACCATGTGCCTAAT-SIGAE11	SIGAE11	SIGAH5	3prime	Sample_0	F110	Female	CS16_6PCW	YS	SIGAH5_Sample_0	Endoderm	Endoderm	Endoderm
AGACCATTCCACGTCT-SIGAE11	SIGAE11	SIGAH5	3prime	Unassigned	Unassigned	Female	Unassigned_Unassigned	YS	SIGAH5_Unassigned	Fibroblast	Fibroblast	Fibroblast
AGACCATTCGGTAACT-SIGAE11	SIGAE11	SIGAH5	3prime	Sample_0	F110	Female	CS16_6PCW	YS	SIGAH5_Sample_0	Erythroid	Erythroid	Erythroid
AGACCCGAGACATCAA-SIGAE11	SIGAE11	SIGAH5	3prime	Sample_0	F110	Female	CS16_6PCW	YS	SIGAH5_Sample_0	Erythroid	Erythroid	Erythroid
AGACCCGAGTAAGAGG-SIGAE11	SIGAE11	SIGAH5	3prime	Sample_0	F110	Female	CS16_6PCW	YS	SIGAH5_Sample_0	Fibroblast	Fibroblast	Fibroblast
AGACCCGTCCAAGAGG-SIGAE11	SIGAE11	SIGAH5	3prime	Sample_0	F110	Female	CS16_6PCW	YS	SIGAH5_Sample_0	Fibroblast	Fibroblast	Fibroblast
AGACTCATCAGAGTTC-SIGAE11	SIGAE11	SIGAH5	3prime	Sample_0	F110	Female	CS16_6PCW	YS	SIGAH5_Sample_0	Macrophage	Macrophage	Macrophage
AGACTCATCTGGGATT-SIGAE11	SIGAE11	SIGAH5	3prime	Sample_0	F110	Female	CS16_6PCW	YS	SIGAH5_Sample_0	Erythroid	Erythroid	Erythroid
AGAGAATCACTCTCGT-SIGAE11	SIGAE11	SIGAH5	3prime	Sample_0	F110	Female	CS16_6PCW	YS	SIGAH5_Sample_0	Macrophage	Macrophage	Macrophage
AGAGAGCCATACCACA-SIGAE11	SIGAE11	SIGAH5	3prime	Sample_0	F110	Female	CS16_6PCW	YS	SIGAH5_Sample_0	Erythroid	Erythroid	Erythroid
AGAGCAGGTGAGCCAA-SIGAE11	SIGAE11	SIGAH5	3prime	Sample_0	F110	Female	CS16_6PCW	YS	SIGAH5_Sample_0	Lymphoid	Lymphoid	Lymphoid
AGAGCAGGTGTTAGCT-SIGAE11	SIGAE11	SIGAH5	3prime	Sample_0	F110	Female	CS16_6PCW	YS	SIGAH5_Sample_0	Fibroblast	Fibroblast	Fibroblast
AGATAGATCGGACAAG-SIGAE11	SIGAE11	SIGAH5	3prime	Sample_0	F110	Female	CS16_6PCW	YS	SIGAH5_Sample_0	Monocyte	Monocyte_Liver	Monocyte_Liver
AGATAGATCTCTGCTG-SIGAE11	SIGAE11	SIGAH5	3prime	Sample_0	F110	Female	CS16_6PCW	YS	SIGAH5_Sample_0	Fibroblast	Fibroblast	Fibroblast
AGATCCAAGACCATGG-SIGAE11	SIGAE11	SIGAH5	3prime	Sample_0	F110	Female	CS16_6PCW	YS	SIGAH5_Sample_0	Fibroblast	Fibroblast	Fibroblast
AGATCCACAGGATTCT-SIGAE11	SIGAE11	SIGAH5	3prime	Sample_0	F110	Female	CS16_6PCW	YS	SIGAH5_Sample_0	Macrophage	Macrophage	Macrophage
AGATCGTTCGAAGCCC-SIGAE11	SIGAE11	SIGAH5	3prime	Sample_0	F110	Female	CS16_6PCW	YS	SIGAH5_Sample_0	Macrophage	Macrophage	Macrophage
AGATGAAAGATGACAT-SIGAE11	SIGAE11	SIGAH5	3prime	Sample_0	F110	Female	CS16_6PCW	YS	SIGAH5_Sample_0	Macrophage	Macrophage	Macrophage
AGATGCTCAAGTAGTA-SIGAE11	SIGAE11	SIGAH5	3prime	Sample_0	F110	Female	CS16_6PCW	YS	SIGAH5_Sample_0	Erythroid	Erythroid	Erythroid
AGATGCTGTAGGTAGC-SIGAE11	SIGAE11	SIGAH5	3prime	Sample_0	F110	Female	CS16_6PCW	YS	SIGAH5_Sample_0	Fibroblast	Fibroblast	Fibroblast
AGATGCTTCGTGGGTC-SIGAE11	SIGAE11	SIGAH5	3prime	Sample_0	F110	Female	CS16_6PCW	YS	SIGAH5_Sample_0	Fibroblast	Fibroblast	Fibroblast
AGCATCACAAATCGGG-SIGAE11	SIGAE11	SIGAH5	3prime	Sample_1	F102	Female	CS19_7PCW	YS	SIGAH5_Sample_1	Macrophage	Macrophage	Macrophage
AGCATCACATACTGTG-SIGAE11	SIGAE11	SIGAH5	3prime	Sample_0	F110	Female	CS16_6PCW	YS	SIGAH5_Sample_0	Fibroblast	Fibroblast	Fibroblast
AGCATCACATTAGGCT-SIGAE11	SIGAE11	SIGAH5	3prime	Sample_0	F110	Female	CS16_6PCW	YS	SIGAH5_Sample_0	Fibroblast	Fibroblast	Fibroblast
AGCATCAGTGGACCTC-SIGAE11	SIGAE11	SIGAH5	3prime	Sample_0	F110	Female	CS16_6PCW	YS	SIGAH5_Sample_0	Fibroblast	Fibroblast	Fibroblast
AGCATCAGTGTTAACC-SIGAE11	SIGAE11	SIGAH5	3prime	Unassigned	Unassigned	Female	Unassigned_Unassigned	YS	SIGAH5_Unassigned	Macrophage	Macrophage	Macrophage
AGCATCATCACTAGCA-SIGAE11	SIGAE11	SIGAH5	3prime	Sample_0	F110	Female	CS16_6PCW	YS	SIGAH5_Sample_0	Fibroblast	Fibroblast	Fibroblast
AGCCAATCAATACAGA-SIGAE11	SIGAE11	SIGAH5	3prime	Sample_0	F110	Female	CS16_6PCW	YS	SIGAH5_Sample_0	Macrophage	Macrophage	Macrophage
AGCCACGAGCTGACCC-SIGAE11	SIGAE11	SIGAH5	3prime	Sample_0	F110	Female	CS16_6PCW	YS	SIGAH5_Sample_0	Fibroblast	Fibroblast	Fibroblast
AGCCACGCATTACGGT-SIGAE11	SIGAE11	SIGAH5	3prime	Sample_0	F110	Female	CS16_6PCW	YS	SIGAH5_Sample_0	Fibroblast	Fibroblast	Fibroblast
AGCCACGTCATCGCCT-SIGAE11	SIGAE11	SIGAH5	3prime	Sample_1	F102	Female	CS19_7PCW	YS	SIGAH5_Sample_1	Macrophage	Macrophage	Macrophage
AGCGCCATCAGTGTGT-SIGAE11	SIGAE11	SIGAH5	3prime	Sample_0	F110	Female	CS16_6PCW	YS	SIGAH5_Sample_0	Fibroblast	Fibroblast	Fibroblast
AGCGTCGCATTAGGCT-SIGAE11	SIGAE11	SIGAH5	3prime	Sample_1	F102	Female	CS19_7PCW	YS	SIGAH5_Sample_1	Fibroblast	Fibroblast	Fibroblast
AGCGTCGGTACAGGTG-SIGAE11	SIGAE11	SIGAH5	3prime	Sample_0	F110	Female	CS16_6PCW	YS	SIGAH5_Sample_0	Monocyte	Monocyte_YS	Monocyte_YS
AGCGTCGGTGCATGAG-SIGAE11	SIGAE11	SIGAH5	3prime	Sample_0	F110	Female	CS16_6PCW	YS	SIGAH5_Sample_0	Erythroid	Erythroid	Erythroid
AGCTCAAGTACACGCC-SIGAE11	SIGAE11	SIGAH5	3prime	Sample_0	F110	Female	CS16_6PCW	YS	SIGAH5_Sample_0	Erythroid	Erythroid	Erythroid
AGCTCAATCCGAAGGA-SIGAE11	SIGAE11	SIGAH5	3prime	Sample_1	F102	Female	CS19_7PCW	YS	SIGAH5_Sample_1	Macrophage	Macrophage	Macrophage
AGCTCAATCTGGTTGA-SIGAE11	SIGAE11	SIGAH5	3prime	Sample_0	F110	Female	CS16_6PCW	YS	SIGAH5_Sample_0	Macrophage	Macrophage	Macrophage
AGGAAATAGACATAGT-SIGAE11	SIGAE11	SIGAH5	3prime	Sample_0	F110	Female	CS16_6PCW	YS	SIGAH5_Sample_0	Erythroid	Erythroid	Erythroid
AGGAAATAGTCGGCAA-SIGAE11	SIGAE11	SIGAH5	3prime	Sample_0	F110	Female	CS16_6PCW	YS	SIGAH5_Sample_0	Smooth_Muscle	Smooth_Muscle	Smooth_Muscle
AGGAAATCAATTCTCT-SIGAE11	SIGAE11	SIGAH5	3prime	Sample_1	F102	Female	CS19_7PCW	YS	SIGAH5_Sample_1	Erythroid	Erythroid	Erythroid
AGGAAATCACTTGAAC-SIGAE11	SIGAE11	SIGAH5	3prime	Sample_0	F110	Female	CS16_6PCW	YS	SIGAH5_Sample_0	Erythroid	Erythroid	Erythroid
AGGAAATGTCATACCA-SIGAE11	SIGAE11	SIGAH5	3prime	Sample_1	F102	Female	CS19_7PCW	YS	SIGAH5_Sample_1	Erythroid	Erythroid	Erythroid
AGGAAATTCACCCTCA-SIGAE11	SIGAE11	SIGAH5	3prime	Sample_0	F110	Female	CS16_6PCW	YS	SIGAH5_Sample_0	Fibroblast	Fibroblast	Fibroblast
AGGAAATTCCTAGAGT-SIGAE11	SIGAE11	SIGAH5	3prime	Sample_0	F110	Female	CS16_6PCW	YS	SIGAH5_Sample_0	Erythroid	Erythroid	Erythroid
AGGACTTAGTCGCGAA-SIGAE11	SIGAE11	SIGAH5	3prime	Sample_0	F110	Female	CS16_6PCW	YS	SIGAH5_Sample_0	Fibroblast	Fibroblast	Fibroblast
AGGAGGTTCACTACTT-SIGAE11	SIGAE11	SIGAH5	3prime	Sample_0	F110	Female	CS16_6PCW	YS	SIGAH5_Sample_0	Macrophage	Macrophage	Macrophage
AGGATAAAGAACCCGA-SIGAE11	SIGAE11	SIGAH5	3prime	Sample_1	F102	Female	CS19_7PCW	YS	SIGAH5_Sample_1	Macrophage	Macrophage	Macrophage
AGGATCTAGCGATGGT-SIGAE11	SIGAE11	SIGAH5	3prime	Unassigned	Unassigned	Female	Unassigned_Unassigned	YS	SIGAH5_Unassigned	Fibroblast	Fibroblast	Fibroblast
AGGATCTAGGAGTATT-SIGAE11	SIGAE11	SIGAH5	3prime	Sample_0	F110	Female	CS16_6PCW	YS	SIGAH5_Sample_0	Fibroblast	Fibroblast	Fibroblast
AGGATCTCACAAATCC-SIGAE11	SIGAE11	SIGAH5	3prime	Sample_0	F110	Female	CS16_6PCW	YS	SIGAH5_Sample_0	Fibroblast	Fibroblast	Fibroblast
AGGCATTCACTAACCA-SIGAE11	SIGAE11	SIGAH5	3prime	Sample_1	F102	Female	CS19_7PCW	YS	SIGAH5_Sample_1	Erythroid	Erythroid	Erythroid
AGGCATTTCCTAAGTG-SIGAE11	SIGAE11	SIGAH5	3prime	Sample_0	F110	Female	CS16_6PCW	YS	SIGAH5_Sample_0	Fibroblast	Fibroblast	Fibroblast
AGGCATTTCTAGGAAA-SIGAE11	SIGAE11	SIGAH5	3prime	Sample_0	F110	Female	CS16_6PCW	YS	SIGAH5_Sample_0	Erythroid	Erythroid	Erythroid
AGGCCACTCATCGCAA-SIGAE11	SIGAE11	SIGAH5	3prime	Sample_1	F102	Female	CS19_7PCW	YS	SIGAH5_Sample_1	Macrophage	Macrophage	Macrophage
AGGGAGTCATCGGAGA-SIGAE11	SIGAE11	SIGAH5	3prime	Sample_1	F102	Female	CS19_7PCW	YS	SIGAH5_Sample_1	Erythroid	Erythroid	Erythroid
AGGGCCTAGCCTCTCT-SIGAE11	SIGAE11	SIGAH5	3prime	Sample_0	F110	Female	CS16_6PCW	YS	SIGAH5_Sample_0	Mast_cell	Mast_cell	Mast_cell
AGGGCCTGTCGAACGA-SIGAE11	SIGAE11	SIGAH5	3prime	Sample_0	F110	Female	CS16_6PCW	YS	SIGAH5_Sample_0	Fibroblast	Fibroblast	Fibroblast
AGGGCTCCAGGTGAGT-SIGAE11	SIGAE11	SIGAH5	3prime	Sample_0	F110	Female	CS16_6PCW	YS	SIGAH5_Sample_0	Erythroid	Erythroid	Erythroid
AGGGCTCTCATTTCGT-SIGAE11	SIGAE11	SIGAH5	3prime	Sample_0	F110	Female	CS16_6PCW	YS	SIGAH5_Sample_0	Fibroblast	Fibroblast	Fibroblast
AGGGCTCTCTAGACAC-SIGAE11	SIGAE11	SIGAH5	3prime	Sample_1	F102	Female	CS19_7PCW	YS	SIGAH5_Sample_1	Erythroid	Erythroid	Erythroid
AGGGTCCCAGATACCT-SIGAE11	SIGAE11	SIGAH5	3prime	Sample_0	F110	Female	CS16_6PCW	YS	SIGAH5_Sample_0	Erythroid	Erythroid	Erythroid
AGGGTGATCTGTCCCA-SIGAE11	SIGAE11	SIGAH5	3prime	Sample_0	F110	Female	CS16_6PCW	YS	SIGAH5_Sample_0	Fibroblast	Fibroblast	Fibroblast
AGGTAGGCAGGTCCGT-SIGAE11	SIGAE11	SIGAH5	3prime	Sample_0	F110	Female	CS16_6PCW	YS	SIGAH5_Sample_0	Mesothelium	Mesothelium	Mesothelium
AGGTAGGTCGGTAACT-SIGAE11	SIGAE11	SIGAH5	3prime	Sample_0	F110	Female	CS16_6PCW	YS	SIGAH5_Sample_0	Monocyte	Monocyte_Liver	Monocyte_Liver
AGGTCATAGCAACAAT-SIGAE11	SIGAE11	SIGAH5	3prime	Sample_0	F110	Female	CS16_6PCW	YS	SIGAH5_Sample_0	Erythroid	Erythroid	Erythroid
AGGTCATCACATCCCT-SIGAE11	SIGAE11	SIGAH5	3prime	Sample_0	F110	Female	CS16_6PCW	YS	SIGAH5_Sample_0	Fibroblast	Fibroblast	Fibroblast
AGGTCTAAGGTCACTT-SIGAE11	SIGAE11	SIGAH5	3prime	Sample_0	F110	Female	CS16_6PCW	YS	SIGAH5_Sample_0	Fibroblast	Fibroblast	Fibroblast
AGGTCTACAAAGGGCT-SIGAE11	SIGAE11	SIGAH5	3prime	Sample_0	F110	Female	CS16_6PCW	YS	SIGAH5_Sample_0	Macrophage	Macrophage	Macrophage
AGGTCTAGTGTGTACT-SIGAE11	SIGAE11	SIGAH5	3prime	Sample_0	F110	Female	CS16_6PCW	YS	SIGAH5_Sample_0	Progenitors	lymphoid- B lin	lymphoid- B lin
AGGTGTTAGGAAAGTG-SIGAE11	SIGAE11	SIGAH5	3prime	Sample_0	F110	Female	CS16_6PCW	YS	SIGAH5_Sample_0	Fibroblast	Fibroblast	Fibroblast
AGGTTACCAACCGTAT-SIGAE11	SIGAE11	SIGAH5	3prime	Sample_0	F110	Female	CS16_6PCW	YS	SIGAH5_Sample_0	Macrophage	Macrophage	Macrophage
AGGTTGTCAACCGCTG-SIGAE11	SIGAE11	SIGAH5	3prime	Sample_0	F110	Female	CS16_6PCW	YS	SIGAH5_Sample_0	Smooth_Muscle	Smooth_Muscle	Smooth_Muscle
AGGTTGTCACGTCTCT-SIGAE11	SIGAE11	SIGAH5	3prime	Sample_0	F110	Female	CS16_6PCW	YS	SIGAH5_Sample_0	Macrophage	Macrophage	Macrophage
AGGTTGTCATCGTTCC-SIGAE11	SIGAE11	SIGAH5	3prime	Sample_0	F110	Female	CS16_6PCW	YS	SIGAH5_Sample_0	Macrophage	Macrophage	Macrophage
AGTAACCCATCGCTCT-SIGAE11	SIGAE11	SIGAH5	3prime	Sample_0	F110	Female	CS16_6PCW	YS	SIGAH5_Sample_0	Fibroblast	Fibroblast	Fibroblast
AGTACCACACTTTAGG-SIGAE11	SIGAE11	SIGAH5	3prime	Sample_0	F110	Female	CS16_6PCW	YS	SIGAH5_Sample_0	Fibroblast	Fibroblast	Fibroblast
AGTACCACAGTTTGGT-SIGAE11	SIGAE11	SIGAH5	3prime	Sample_0	F110	Female	CS16_6PCW	YS	SIGAH5_Sample_0	Lymphoid	Lymphoid	Lymphoid
AGTACCAGTCAGGTAG-SIGAE11	SIGAE11	SIGAH5	3prime	Sample_1	F102	Female	CS19_7PCW	YS	SIGAH5_Sample_1	Macrophage	Macrophage	Macrophage
AGTACCATCTCACCCA-SIGAE11	SIGAE11	SIGAH5	3prime	Sample_0	F110	Female	CS16_6PCW	YS	SIGAH5_Sample_0	Fibroblast	Fibroblast	Fibroblast
AGTACTGCATGGTGGA-SIGAE11	SIGAE11	SIGAH5	3prime	Sample_1	F102	Female	CS19_7PCW	YS	SIGAH5_Sample_1	Erythroid	Erythroid	Erythroid
AGTACTGTCCATACTT-SIGAE11	SIGAE11	SIGAH5	3prime	Sample_0	F110	Female	CS16_6PCW	YS	SIGAH5_Sample_0	Macrophage	Macrophage	Macrophage
AGTAGTCCAACGTATC-SIGAE11	SIGAE11	SIGAH5	3prime	Sample_0	F110	Female	CS16_6PCW	YS	SIGAH5_Sample_0	Fibroblast	Fibroblast	Fibroblast
AGTAGTCCACGTGTGC-SIGAE11	SIGAE11	SIGAH5	3prime	Sample_0	F110	Female	CS16_6PCW	YS	SIGAH5_Sample_0	Erythroid	Erythroid	Erythroid
AGTCAACCATAAGATG-SIGAE11	SIGAE11	SIGAH5	3prime	Sample_0	F110	Female	CS16_6PCW	YS	SIGAH5_Sample_0	Lymphoid	Lymphoid	Lymphoid
AGTCACAGTTCTCGTC-SIGAE11	SIGAE11	SIGAH5	3prime	Sample_1	F102	Female	CS19_7PCW	YS	SIGAH5_Sample_1	Macrophage	Macrophage	Macrophage
AGTCATGGTCCAGAAG-SIGAE11	SIGAE11	SIGAH5	3prime	Sample_1	F102	Female	CS19_7PCW	YS	SIGAH5_Sample_1	Macrophage	Macrophage	Macrophage
AGTCATGTCATTTGCT-SIGAE11	SIGAE11	SIGAH5	3prime	Sample_0	F110	Female	CS16_6PCW	YS	SIGAH5_Sample_0	Fibroblast	Fibroblast	Fibroblast
AGTCTCCCACATGTTG-SIGAE11	SIGAE11	SIGAH5	3prime	Sample_0	F110	Female	CS16_6PCW	YS	SIGAH5_Sample_0	Progenitors	lymphoid- B lin	lymphoid- B lin
AGTCTCCCATCTTAGG-SIGAE11	SIGAE11	SIGAH5	3prime	Sample_0	F110	Female	CS16_6PCW	YS	SIGAH5_Sample_0	Endoderm	Endoderm	Endoderm
AGTGACTGTTCACGAT-SIGAE11	SIGAE11	SIGAH5	3prime	Sample_0	F110	Female	CS16_6PCW	YS	SIGAH5_Sample_0	Fibroblast	Fibroblast	Fibroblast
AGTGACTTCGCCGAGT-SIGAE11	SIGAE11	SIGAH5	3prime	Sample_0	F110	Female	CS16_6PCW	YS	SIGAH5_Sample_0	Erythroid	Erythroid	Erythroid
AGTGATCAGCGCTGCT-SIGAE11	SIGAE11	SIGAH5	3prime	Sample_0	F110	Female	CS16_6PCW	YS	SIGAH5_Sample_0	Erythroid	Erythroid	Erythroid
AGTGATCGTCCATAGT-SIGAE11	SIGAE11	SIGAH5	3prime	Sample_0	F110	Female	CS16_6PCW	YS	SIGAH5_Sample_0	Macrophage	Macrophage	Macrophage
AGTGATCTCCATAGAC-SIGAE11	SIGAE11	SIGAH5	3prime	Sample_0	F110	Female	CS16_6PCW	YS	SIGAH5_Sample_0	Endoderm	Endoderm	Endoderm
AGTGCCGCAGGCACTC-SIGAE11	SIGAE11	SIGAH5	3prime	Sample_0	F110	Female	CS16_6PCW	YS	SIGAH5_Sample_0	Erythroid	Erythroid	Erythroid
AGTGCCGGTCCGTACG-SIGAE11	SIGAE11	SIGAH5	3prime	Sample_1	F102	Female	CS19_7PCW	YS	SIGAH5_Sample_1	Macrophage	Macrophage	Macrophage
AGTGCCGTCCCATTCG-SIGAE11	SIGAE11	SIGAH5	3prime	Sample_0	F110	Female	CS16_6PCW	YS	SIGAH5_Sample_0	Fibroblast	Fibroblast	Fibroblast
AGTGTTGAGACGGAAA-SIGAE11	SIGAE11	SIGAH5	3prime	Sample_1	F102	Female	CS19_7PCW	YS	SIGAH5_Sample_1	Macrophage	Macrophage	Macrophage
AGTTAGCCAGGTGTTT-SIGAE11	SIGAE11	SIGAH5	3prime	Sample_1	F102	Female	CS19_7PCW	YS	SIGAH5_Sample_1	Endoderm	Endoderm	Endoderm
AGTTCGAGTCAGACTT-SIGAE11	SIGAE11	SIGAH5	3prime	Sample_0	F110	Female	CS16_6PCW	YS	SIGAH5_Sample_0	Fibroblast	Fibroblast	Fibroblast
ATACCGACAAGGTACG-SIGAE11	SIGAE11	SIGAH5	3prime	Sample_0	F110	Female	CS16_6PCW	YS	SIGAH5_Sample_0	Macrophage	Macrophage	Macrophage
ATACCGACATGTGCTA-SIGAE11	SIGAE11	SIGAH5	3prime	Sample_0	F110	Female	CS16_6PCW	YS	SIGAH5_Sample_0	Macrophage	Macrophage	Macrophage
ATACCTTAGAGCAGCT-SIGAE11	SIGAE11	SIGAH5	3prime	Sample_0	F110	Female	CS16_6PCW	YS	SIGAH5_Sample_0	Fibroblast	Fibroblast	Fibroblast
ATACCTTGTACTTGTG-SIGAE11	SIGAE11	SIGAH5	3prime	Unassigned	Unassigned	Female	Unassigned_Unassigned	YS	SIGAH5_Unassigned	Endoderm	Endoderm	Endoderm
ATACCTTTCTTTCGAT-SIGAE11	SIGAE11	SIGAH5	3prime	Sample_1	F102	Female	CS19_7PCW	YS	SIGAH5_Sample_1	Erythroid	Erythroid	Erythroid
ATACTTCAGAGCAGAA-SIGAE11	SIGAE11	SIGAH5	3prime	Sample_0	F110	Female	CS16_6PCW	YS	SIGAH5_Sample_0	Macrophage	Macrophage	Macrophage
ATAGACCCATGACTGT-SIGAE11	SIGAE11	SIGAH5	3prime	Sample_0	F110	Female	CS16_6PCW	YS	SIGAH5_Sample_0	Macrophage	Macrophage	Macrophage
ATAGACCCATGGCGCT-SIGAE11	SIGAE11	SIGAH5	3prime	Sample_0	F110	Female	CS16_6PCW	YS	SIGAH5_Sample_0	Erythroid	Erythroid	Erythroid
ATAGAGAAGTCGCCAC-SIGAE11	SIGAE11	SIGAH5	3prime	Sample_0	F110	Female	CS16_6PCW	YS	SIGAH5_Sample_0	Fibroblast	Fibroblast	Fibroblast
ATAGAGACAATCCTTT-SIGAE11	SIGAE11	SIGAH5	3prime	Sample_0	F110	Female	CS16_6PCW	YS	SIGAH5_Sample_0	Erythroid	Erythroid	Erythroid
ATAGAGACATACCATG-SIGAE11	SIGAE11	SIGAH5	3prime	Sample_0	F110	Female	CS16_6PCW	YS	SIGAH5_Sample_0	Fibroblast	Fibroblast	Fibroblast
ATAGAGATCGGAATTC-SIGAE11	SIGAE11	SIGAH5	3prime	Sample_0	F110	Female	CS16_6PCW	YS	SIGAH5_Sample_0	Fibroblast	Fibroblast	Fibroblast
ATAGGCTTCCGGTAGC-SIGAE11	SIGAE11	SIGAH5	3prime	Sample_0	F110	Female	CS16_6PCW	YS	SIGAH5_Sample_0	Smooth_Muscle	Smooth_Muscle	Smooth_Muscle
ATCACAGGTATCACGT-SIGAE11	SIGAE11	SIGAH5	3prime	Sample_0	F110	Female	CS16_6PCW	YS	SIGAH5_Sample_0	Erythroid	Erythroid	Erythroid
ATCACAGTCGATCCAA-SIGAE11	SIGAE11	SIGAH5	3prime	Sample_0	F110	Female	CS16_6PCW	YS	SIGAH5_Sample_0	Fibroblast	Fibroblast	Fibroblast
ATCACTTTCCCATGGG-SIGAE11	SIGAE11	SIGAH5	3prime	Sample_0	F110	Female	CS16_6PCW	YS	SIGAH5_Sample_0	Macrophage	Macrophage	Macrophage
ATCAGGTTCCCACAGG-SIGAE11	SIGAE11	SIGAH5	3prime	Sample_0	F110	Female	CS16_6PCW	YS	SIGAH5_Sample_0	Erythroid	Erythroid	Erythroid
ATCAGGTTCCCGAGAC-SIGAE11	SIGAE11	SIGAH5	3prime	Sample_0	F110	Female	CS16_6PCW	YS	SIGAH5_Sample_0	Fibroblast	Fibroblast	Fibroblast
ATCATTCTCCTCATAT-SIGAE11	SIGAE11	SIGAH5	3prime	Sample_0	F110	Female	CS16_6PCW	YS	SIGAH5_Sample_0	Macrophage	Macrophage	Macrophage
ATCATTCTCTCTATAC-SIGAE11	SIGAE11	SIGAH5	3prime	Sample_0	F110	Female	CS16_6PCW	YS	SIGAH5_Sample_0	Erythroid	Erythroid	Erythroid
ATCCACCAGTGGTTAA-SIGAE11	SIGAE11	SIGAH5	3prime	Sample_0	F110	Female	CS16_6PCW	YS	SIGAH5_Sample_0	Fibroblast	Fibroblast	Fibroblast
ATCCACCCATAGATCC-SIGAE11	SIGAE11	SIGAH5	3prime	Sample_0	F110	Female	CS16_6PCW	YS	SIGAH5_Sample_0	Smooth_Muscle	Smooth_Muscle	Smooth_Muscle
ATCCACCTCCTTGGAA-SIGAE11	SIGAE11	SIGAH5	3prime	Sample_0	F110	Female	CS16_6PCW	YS	SIGAH5_Sample_0	Fibroblast	Fibroblast	Fibroblast
ATCCATTCATGGACAG-SIGAE11	SIGAE11	SIGAH5	3prime	Sample_0	F110	Female	CS16_6PCW	YS	SIGAH5_Sample_0	Fibroblast	Fibroblast	Fibroblast
ATCCGTCAGTAGTCTC-SIGAE11	SIGAE11	SIGAH5	3prime	Sample_0	F110	Female	CS16_6PCW	YS	SIGAH5_Sample_0	Erythroid	Erythroid	Erythroid
ATCCTATCAGACCAGA-SIGAE11	SIGAE11	SIGAH5	3prime	Sample_0	F110	Female	CS16_6PCW	YS	SIGAH5_Sample_0	MK	MK	MK
ATCGATGCATTCACAG-SIGAE11	SIGAE11	SIGAH5	3prime	Sample_0	F110	Female	CS16_6PCW	YS	SIGAH5_Sample_0	Macrophage	Macrophage	Macrophage
ATCGCCTCAATGCTCA-SIGAE11	SIGAE11	SIGAH5	3prime	Sample_0	F110	Female	CS16_6PCW	YS	SIGAH5_Sample_0	Fibroblast	Fibroblast	Fibroblast
ATCGGATCATAGATCC-SIGAE11	SIGAE11	SIGAH5	3prime	Sample_0	F110	Female	CS16_6PCW	YS	SIGAH5_Sample_0	Lymphoid	Lymphoid	Lymphoid
ATCGGATGTCCTGGGT-SIGAE11	SIGAE11	SIGAH5	3prime	Sample_0	F110	Female	CS16_6PCW	YS	SIGAH5_Sample_0	Macrophage	Macrophage	Macrophage
ATCGGCGAGGTTCACT-SIGAE11	SIGAE11	SIGAH5	3prime	Sample_0	F110	Female	CS16_6PCW	YS	SIGAH5_Sample_0	Erythroid	Erythroid	Erythroid
ATCGGCGGTAAGTTAG-SIGAE11	SIGAE11	SIGAH5	3prime	Unassigned	Unassigned	Female	Unassigned_Unassigned	YS	SIGAH5_Unassigned	Erythroid	Erythroid	Erythroid
ATCGTAGCAGAATTCC-SIGAE11	SIGAE11	SIGAH5	3prime	Sample_0	F110	Female	CS16_6PCW	YS	SIGAH5_Sample_0	Erythroid	Erythroid	Erythroid
ATCGTAGTCAAGATAG-SIGAE11	SIGAE11	SIGAH5	3prime	Sample_0	F110	Female	CS16_6PCW	YS	SIGAH5_Sample_0	MK	MK	MK
ATCGTAGTCGTACCTC-SIGAE11	SIGAE11	SIGAH5	3prime	Sample_0	F110	Female	CS16_6PCW	YS	SIGAH5_Sample_0	Fibroblast	Fibroblast	Fibroblast
ATCGTCCAGATAGGGA-SIGAE11	SIGAE11	SIGAH5	3prime	Sample_0	F110	Female	CS16_6PCW	YS	SIGAH5_Sample_0	Lymphoid	Lymphoid	Lymphoid
ATCGTCCCATTGAGCT-SIGAE11	SIGAE11	SIGAH5	3prime	Sample_0	F110	Female	CS16_6PCW	YS	SIGAH5_Sample_0	Lymphoid	Lymphoid	Lymphoid
ATCGTGATCATGACAC-SIGAE11	SIGAE11	SIGAH5	3prime	Sample_0	F110	Female	CS16_6PCW	YS	SIGAH5_Sample_0	Macrophage	Macrophage	Macrophage
ATCTCTACACATTCGA-SIGAE11	SIGAE11	SIGAH5	3prime	Sample_0	F110	Female	CS16_6PCW	YS	SIGAH5_Sample_0	Progenitors	lymphoid- B lin	lymphoid- B lin
ATGACCACAGCGTTGC-SIGAE11	SIGAE11	SIGAH5	3prime	Sample_0	F110	Female	CS16_6PCW	YS	SIGAH5_Sample_0	Erythroid	Erythroid	Erythroid
ATGACCACAGGCTACC-SIGAE11	SIGAE11	SIGAH5	3prime	Sample_0	F110	Female	CS16_6PCW	YS	SIGAH5_Sample_0	Fibroblast	Fibroblast	Fibroblast
ATGACCAGTCGTTATG-SIGAE11	SIGAE11	SIGAH5	3prime	Sample_0	F110	Female	CS16_6PCW	YS	SIGAH5_Sample_0	Fibroblast	Fibroblast	Fibroblast
ATGACCATCCACGGGT-SIGAE11	SIGAE11	SIGAH5	3prime	Sample_0	F110	Female	CS16_6PCW	YS	SIGAH5_Sample_0	Monocyte	Monocyte_YS	Monocyte_YS
ATGAGGGAGACATGCG-SIGAE11	SIGAE11	SIGAH5	3prime	Sample_0	F110	Female	CS16_6PCW	YS	SIGAH5_Sample_0	Erythroid	Erythroid	Erythroid
ATGAGGGAGATAGTGT-SIGAE11	SIGAE11	SIGAH5	3prime	Sample_1	F102	Female	CS19_7PCW	YS	SIGAH5_Sample_1	Erythroid	Erythroid	Erythroid
ATGAGGGCAAATACGA-SIGAE11	SIGAE11	SIGAH5	3prime	Unassigned	Unassigned	Female	Unassigned_Unassigned	YS	SIGAH5_Unassigned	Macrophage	Macrophage	Macrophage
ATGAGGGTCTGAGAGG-SIGAE11	SIGAE11	SIGAH5	3prime	Sample_0	F110	Female	CS16_6PCW	YS	SIGAH5_Sample_0	Macrophage	Macrophage	Macrophage
ATGAGTCCAGCGAGTA-SIGAE11	SIGAE11	SIGAH5	3prime	Sample_0	F110	Female	CS16_6PCW	YS	SIGAH5_Sample_0	Fibroblast	Fibroblast	Fibroblast
ATGATCGCACTTACAG-SIGAE11	SIGAE11	SIGAH5	3prime	Sample_0	F110	Female	CS16_6PCW	YS	SIGAH5_Sample_0	Fibroblast	Fibroblast	Fibroblast
ATGATCGTCTCATTTG-SIGAE11	SIGAE11	SIGAH5	3prime	Sample_1	F102	Female	CS19_7PCW	YS	SIGAH5_Sample_1	Erythroid	Erythroid	Erythroid
ATGATCGTCTGACCCT-SIGAE11	SIGAE11	SIGAH5	3prime	Sample_0	F110	Female	CS16_6PCW	YS	SIGAH5_Sample_0	Fibroblast	Fibroblast	Fibroblast
ATGCATGAGTAAAGCT-SIGAE11	SIGAE11	SIGAH5	3prime	Sample_1	F102	Female	CS19_7PCW	YS	SIGAH5_Sample_1	Erythroid	Erythroid	Erythroid
ATGCATGGTTAAGTCC-SIGAE11	SIGAE11	SIGAH5	3prime	Sample_0	F110	Female	CS16_6PCW	YS	SIGAH5_Sample_0	Macrophage	Macrophage	Macrophage
ATGCCTCCACCAGGTC-SIGAE11	SIGAE11	SIGAH5	3prime	Sample_0	F110	Female	CS16_6PCW	YS	SIGAH5_Sample_0	Fibroblast	Fibroblast	Fibroblast
ATGCCTCTCATTTGTC-SIGAE11	SIGAE11	SIGAH5	3prime	Sample_1	F102	Female	CS19_7PCW	YS	SIGAH5_Sample_1	Macrophage	Macrophage	Macrophage
ATGCCTCTCCGTGTAA-SIGAE11	SIGAE11	SIGAH5	3prime	Sample_0	F110	Female	CS16_6PCW	YS	SIGAH5_Sample_0	Fibroblast	Fibroblast	Fibroblast
ATGCGATAGTGAACAT-SIGAE11	SIGAE11	SIGAH5	3prime	Sample_0	F110	Female	CS16_6PCW	YS	SIGAH5_Sample_0	Fibroblast	Fibroblast	Fibroblast
ATGCGATTCGGAATGG-SIGAE11	SIGAE11	SIGAH5	3prime	Sample_0	F110	Female	CS16_6PCW	YS	SIGAH5_Sample_0	Fibroblast	Fibroblast	Fibroblast
ATGGATCCACTACCCT-SIGAE11	SIGAE11	SIGAH5	3prime	Sample_0	F110	Female	CS16_6PCW	YS	SIGAH5_Sample_0	Macrophage	Macrophage	Macrophage
ATGGGAGAGGGAGATA-SIGAE11	SIGAE11	SIGAH5	3prime	Unassigned	Unassigned	Female	Unassigned_Unassigned	YS	SIGAH5_Unassigned	Macrophage	Macrophage	Macrophage
ATGGGAGCACCTGATA-SIGAE11	SIGAE11	SIGAH5	3prime	Sample_0	F110	Female	CS16_6PCW	YS	SIGAH5_Sample_0	Erythroid	Erythroid	Erythroid
ATGGGTTCAACTGGTT-SIGAE11	SIGAE11	SIGAH5	3prime	Sample_0	F110	Female	CS16_6PCW	YS	SIGAH5_Sample_0	Fibroblast	Fibroblast	Fibroblast
ATGGGTTGTCCTGGTG-SIGAE11	SIGAE11	SIGAH5	3prime	Sample_0	F110	Female	CS16_6PCW	YS	SIGAH5_Sample_0	Fibroblast	Fibroblast	Fibroblast
ATGGGTTTCGAAGTGG-SIGAE11	SIGAE11	SIGAH5	3prime	Sample_0	F110	Female	CS16_6PCW	YS	SIGAH5_Sample_0	Lymphoid	Lymphoid	Lymphoid
ATGTCCCAGGGATCAC-SIGAE11	SIGAE11	SIGAH5	3prime	Sample_0	F110	Female	CS16_6PCW	YS	SIGAH5_Sample_0	Smooth_Muscle	Smooth_Muscle	Smooth_Muscle
ATGTCCCGTGTCCTAA-SIGAE11	SIGAE11	SIGAH5	3prime	Sample_0	F110	Female	CS16_6PCW	YS	SIGAH5_Sample_0	Erythroid	Erythroid	Erythroid
ATGTCTTGTACATACC-SIGAE11	SIGAE11	SIGAH5	3prime	Sample_0	F110	Female	CS16_6PCW	YS	SIGAH5_Sample_0	Fibroblast	Fibroblast	Fibroblast
ATGTCTTGTTCAGGTT-SIGAE11	SIGAE11	SIGAH5	3prime	Sample_0	F110	Female	CS16_6PCW	YS	SIGAH5_Sample_0	Erythroid	Erythroid	Erythroid
ATGTCTTGTTCGGTCG-SIGAE11	SIGAE11	SIGAH5	3prime	Sample_0	F110	Female	CS16_6PCW	YS	SIGAH5_Sample_0	Macrophage	Macrophage	Macrophage
ATGTCTTTCCGCGATG-SIGAE11	SIGAE11	SIGAH5	3prime	Sample_0	F110	Female	CS16_6PCW	YS	SIGAH5_Sample_0	Erythroid	Erythroid	Erythroid
ATGTCTTTCGCCACTT-SIGAE11	SIGAE11	SIGAH5	3prime	Unassigned	Unassigned	Female	Unassigned_Unassigned	YS	SIGAH5_Unassigned	Macrophage	Macrophage	Macrophage
ATTACCTAGTTCGGTT-SIGAE11	SIGAE11	SIGAH5	3prime	Sample_1	F102	Female	CS19_7PCW	YS	SIGAH5_Sample_1	Macrophage	Macrophage	Macrophage
ATTACCTGTACGAGTG-SIGAE11	SIGAE11	SIGAH5	3prime	Sample_0	F110	Female	CS16_6PCW	YS	SIGAH5_Sample_0	Fibroblast	Fibroblast	Fibroblast
ATTACCTGTAGACACG-SIGAE11	SIGAE11	SIGAH5	3prime	Sample_0	F110	Female	CS16_6PCW	YS	SIGAH5_Sample_0	Erythroid	Erythroid	Erythroid
ATTACCTTCACTTATC-SIGAE11	SIGAE11	SIGAH5	3prime	Sample_0	F110	Female	CS16_6PCW	YS	SIGAH5_Sample_0	Erythroid	Erythroid	Erythroid
ATTACTCGTAGCCAGA-SIGAE11	SIGAE11	SIGAH5	3prime	Sample_0	F110	Female	CS16_6PCW	YS	SIGAH5_Sample_0	Macrophage	Macrophage	Macrophage
ATTACTCGTGCCTATA-SIGAE11	SIGAE11	SIGAH5	3prime	Sample_0	F110	Female	CS16_6PCW	YS	SIGAH5_Sample_0	Erythroid	Erythroid	Erythroid
ATTCACTAGTCAGAGC-SIGAE11	SIGAE11	SIGAH5	3prime	Sample_1	F102	Female	CS19_7PCW	YS	SIGAH5_Sample_1	Macrophage	Macrophage	Macrophage
ATTCAGGAGTCCGTCG-SIGAE11	SIGAE11	SIGAH5	3prime	Sample_0	F110	Female	CS16_6PCW	YS	SIGAH5_Sample_0	Fibroblast	Fibroblast	Fibroblast
ATTCATCAGTCGCCAC-SIGAE11	SIGAE11	SIGAH5	3prime	Sample_0	F110	Female	CS16_6PCW	YS	SIGAH5_Sample_0	Endoderm	Endoderm	Endoderm
ATTCATCTCAGTGTCA-SIGAE11	SIGAE11	SIGAH5	3prime	Sample_0	F110	Female	CS16_6PCW	YS	SIGAH5_Sample_0	Smooth_Muscle	Smooth_Muscle	Smooth_Muscle
ATTCATCTCCCGAATA-SIGAE11	SIGAE11	SIGAH5	3prime	Sample_0	F110	Female	CS16_6PCW	YS	SIGAH5_Sample_0	Fibroblast	Fibroblast	Fibroblast
ATTCCATCACCAGCTG-SIGAE11	SIGAE11	SIGAH5	3prime	Sample_0	F110	Female	CS16_6PCW	YS	SIGAH5_Sample_0	Erythroid	Erythroid	Erythroid
ATTCCATCAGCCGGTT-SIGAE11	SIGAE11	SIGAH5	3prime	Sample_0	F110	Female	CS16_6PCW	YS	SIGAH5_Sample_0	Erythroid	Erythroid	Erythroid
ATTCCATGTCGGATTT-SIGAE11	SIGAE11	SIGAH5	3prime	Sample_0	F110	Female	CS16_6PCW	YS	SIGAH5_Sample_0	Erythroid	Erythroid	Erythroid
ATTCCCGAGTACAGAT-SIGAE11	SIGAE11	SIGAH5	3prime	Sample_0	F110	Female	CS16_6PCW	YS	SIGAH5_Sample_0	Fibroblast	Fibroblast	Fibroblast
ATTCCCGCATACGCAT-SIGAE11	SIGAE11	SIGAH5	3prime	Sample_0	F110	Female	CS16_6PCW	YS	SIGAH5_Sample_0	Lymphoid	Lymphoid	Lymphoid
ATTCGTTCAAGTGCAG-SIGAE11	SIGAE11	SIGAH5	3prime	Sample_0	F110	Female	CS16_6PCW	YS	SIGAH5_Sample_0	Endoderm	Endoderm	Endoderm
ATTCGTTCAATCCAGT-SIGAE11	SIGAE11	SIGAH5	3prime	Sample_0	F110	Female	CS16_6PCW	YS	SIGAH5_Sample_0	Macrophage	Macrophage	Macrophage
ATTCGTTTCGTGCGAC-SIGAE11	SIGAE11	SIGAH5	3prime	Sample_0	F110	Female	CS16_6PCW	YS	SIGAH5_Sample_0	Endoderm	Endoderm	Endoderm
ATTCTACGTGATTCTG-SIGAE11	SIGAE11	SIGAH5	3prime	Sample_0	F110	Female	CS16_6PCW	YS	SIGAH5_Sample_0	Fibroblast	Fibroblast	Fibroblast
ATTCTTGCACGGATCC-SIGAE11	SIGAE11	SIGAH5	3prime	Sample_0	F110	Female	CS16_6PCW	YS	SIGAH5_Sample_0	Erythroid	Erythroid	Erythroid
ATTCTTGCATTCTCCG-SIGAE11	SIGAE11	SIGAH5	3prime	Sample_0	F110	Female	CS16_6PCW	YS	SIGAH5_Sample_0	Macrophage	Macrophage	Macrophage
ATTCTTGTCCGTGTCT-SIGAE11	SIGAE11	SIGAH5	3prime	Sample_0	F110	Female	CS16_6PCW	YS	SIGAH5_Sample_0	Fibroblast	Fibroblast	Fibroblast
ATTCTTGTCGTCTCAC-SIGAE11	SIGAE11	SIGAH5	3prime	Sample_0	F110	Female	CS16_6PCW	YS	SIGAH5_Sample_0	Fibroblast	Fibroblast	Fibroblast
ATTGGGTAGCATGGGT-SIGAE11	SIGAE11	SIGAH5	3prime	Sample_0	F110	Female	CS16_6PCW	YS	SIGAH5_Sample_0	Fibroblast	Fibroblast	Fibroblast
ATTGGGTTCCGACATA-SIGAE11	SIGAE11	SIGAH5	3prime	Unassigned	Unassigned	Female	Unassigned_Unassigned	YS	SIGAH5_Unassigned	Macrophage	Macrophage	Macrophage
ATTTACCGTGCTCTTC-SIGAE11	SIGAE11	SIGAH5	3prime	Sample_0	F110	Female	CS16_6PCW	YS	SIGAH5_Sample_0	Macrophage	Macrophage	Macrophage
ATTTCACAGCGCTGCT-SIGAE11	SIGAE11	SIGAH5	3prime	Sample_0	F110	Female	CS16_6PCW	YS	SIGAH5_Sample_0	Fibroblast	Fibroblast	Fibroblast
ATTTCACCAAACAGGC-SIGAE11	SIGAE11	SIGAH5	3prime	Sample_1	F102	Female	CS19_7PCW	YS	SIGAH5_Sample_1	Macrophage	Macrophage	Macrophage
ATTTCACCAGGCATGA-SIGAE11	SIGAE11	SIGAH5	3prime	Unassigned	Unassigned	Female	Unassigned_Unassigned	YS	SIGAH5_Unassigned	Macrophage	Macrophage	Macrophage
ATTTCACTCAAAGGTA-SIGAE11	SIGAE11	SIGAH5	3prime	Sample_0	F110	Female	CS16_6PCW	YS	SIGAH5_Sample_0	Microglia	Microglia	Microglia
CAAAGAACACGTCGGT-SIGAE11	SIGAE11	SIGAH5	3prime	Sample_1	F102	Female	CS19_7PCW	YS	SIGAH5_Sample_1	Macrophage	Macrophage	Macrophage
CAAAGAAGTAGGCTGA-SIGAE11	SIGAE11	SIGAH5	3prime	Sample_0	F110	Female	CS16_6PCW	YS	SIGAH5_Sample_0	Macrophage	Macrophage	Macrophage
CAACAGTGTGTATACC-SIGAE11	SIGAE11	SIGAH5	3prime	Sample_0	F110	Female	CS16_6PCW	YS	SIGAH5_Sample_0	Macrophage	Macrophage	Macrophage
CAACCAAGTGCCAAGA-SIGAE11	SIGAE11	SIGAH5	3prime	Sample_1	F102	Female	CS19_7PCW	YS	SIGAH5_Sample_1	Endoderm	Endoderm	Endoderm
CAACCAATCCAGCCTT-SIGAE11	SIGAE11	SIGAH5	3prime	Sample_0	F110	Female	CS16_6PCW	YS	SIGAH5_Sample_0	Erythroid	Erythroid	Erythroid
CAACCTCCATACACCA-SIGAE11	SIGAE11	SIGAH5	3prime	Sample_1	F102	Female	CS19_7PCW	YS	SIGAH5_Sample_1	Erythroid	Erythroid	Erythroid
CAACCTCTCAAATAGG-SIGAE11	SIGAE11	SIGAH5	3prime	Sample_0	F110	Female	CS16_6PCW	YS	SIGAH5_Sample_0	Fibroblast	Fibroblast	Fibroblast
CAACGGCGTACAGTTC-SIGAE11	SIGAE11	SIGAH5	3prime	Sample_1	F102	Female	CS19_7PCW	YS	SIGAH5_Sample_1	Erythroid	Erythroid	Erythroid
CAACGGCGTGCGGTAA-SIGAE11	SIGAE11	SIGAH5	3prime	Sample_0	F110	Female	CS16_6PCW	YS	SIGAH5_Sample_0	Fibroblast	Fibroblast	Fibroblast
CAACGGCTCCGTTGAA-SIGAE11	SIGAE11	SIGAH5	3prime	Sample_0	F110	Female	CS16_6PCW	YS	SIGAH5_Sample_0	Erythroid	Erythroid	Erythroid
CAACGGCTCGCTAGCG-SIGAE11	SIGAE11	SIGAH5	3prime	Sample_0	F110	Female	CS16_6PCW	YS	SIGAH5_Sample_0	Macrophage	Macrophage	Macrophage
CAAGACTTCGGAACTT-SIGAE11	SIGAE11	SIGAH5	3prime	Sample_0	F110	Female	CS16_6PCW	YS	SIGAH5_Sample_0	Fibroblast	Fibroblast	Fibroblast
CAAGAGGCAGACGATG-SIGAE11	SIGAE11	SIGAH5	3prime	Sample_0	F110	Female	CS16_6PCW	YS	SIGAH5_Sample_0	Erythroid	Erythroid	Erythroid
CAAGCTAAGGCCATAG-SIGAE11	SIGAE11	SIGAH5	3prime	Sample_0	F110	Female	CS16_6PCW	YS	SIGAH5_Sample_0	Fibroblast	Fibroblast	Fibroblast
CAATACGCACTCATAG-SIGAE11	SIGAE11	SIGAH5	3prime	Sample_1	F102	Female	CS19_7PCW	YS	SIGAH5_Sample_1	Erythroid	Erythroid	Erythroid
CAATACGGTTTCGGCG-SIGAE11	SIGAE11	SIGAH5	3prime	Sample_1	F102	Female	CS19_7PCW	YS	SIGAH5_Sample_1	Macrophage	Macrophage	Macrophage
CAATGACGTTATCTGG-SIGAE11	SIGAE11	SIGAH5	3prime	Sample_0	F110	Female	CS16_6PCW	YS	SIGAH5_Sample_0	Erythroid	Erythroid	Erythroid
CAATTTCAGGGTCACA-SIGAE11	SIGAE11	SIGAH5	3prime	Sample_0	F110	Female	CS16_6PCW	YS	SIGAH5_Sample_0	Fibroblast	Fibroblast	Fibroblast
CAATTTCCATAACTCG-SIGAE11	SIGAE11	SIGAH5	3prime	Sample_0	F110	Female	CS16_6PCW	YS	SIGAH5_Sample_0	Erythroid	Erythroid	Erythroid
CACAACATCAGACCTA-SIGAE11	SIGAE11	SIGAH5	3prime	Unassigned	Unassigned	Female	Unassigned_Unassigned	YS	SIGAH5_Unassigned	Fibroblast	Fibroblast	Fibroblast
CACAACATCCTCTCGA-SIGAE11	SIGAE11	SIGAH5	3prime	Unassigned	Unassigned	Female	Unassigned_Unassigned	YS	SIGAH5_Unassigned	Fibroblast	Fibroblast	Fibroblast
CACACAACATGGGTTT-SIGAE11	SIGAE11	SIGAH5	3prime	Sample_0	F110	Female	CS16_6PCW	YS	SIGAH5_Sample_0	Macrophage	Macrophage	Macrophage
CACAGATCACACAGCC-SIGAE11	SIGAE11	SIGAH5	3prime	Sample_0	F110	Female	CS16_6PCW	YS	SIGAH5_Sample_0	Erythroid	Erythroid	Erythroid
CACATGAAGATGCTTC-SIGAE11	SIGAE11	SIGAH5	3prime	Sample_0	F110	Female	CS16_6PCW	YS	SIGAH5_Sample_0	Endoderm	Endoderm	Endoderm
CACATGAGTGTCCGTG-SIGAE11	SIGAE11	SIGAH5	3prime	Sample_0	F110	Female	CS16_6PCW	YS	SIGAH5_Sample_0	Erythroid	Erythroid	Erythroid
CACATGATCTAGCCAA-SIGAE11	SIGAE11	SIGAH5	3prime	Sample_0	F110	Female	CS16_6PCW	YS	SIGAH5_Sample_0	Endoderm	Endoderm	Endoderm
CACCAAAAGTAGACAT-SIGAE11	SIGAE11	SIGAH5	3prime	Sample_0	F110	Female	CS16_6PCW	YS	SIGAH5_Sample_0	Macrophage	Macrophage	Macrophage
CACCAAACAGTATTCG-SIGAE11	SIGAE11	SIGAH5	3prime	Sample_0	F110	Female	CS16_6PCW	YS	SIGAH5_Sample_0	Erythroid	Erythroid	Erythroid
CACCAAATCCGTGCGA-SIGAE11	SIGAE11	SIGAH5	3prime	Sample_1	F102	Female	CS19_7PCW	YS	SIGAH5_Sample_1	Macrophage	Macrophage	Macrophage
CACCGTTCAATACGCT-SIGAE11	SIGAE11	SIGAH5	3prime	Sample_0	F110	Female	CS16_6PCW	YS	SIGAH5_Sample_0	Macrophage	Macrophage	Macrophage
CACCGTTTCATCGTAG-SIGAE11	SIGAE11	SIGAH5	3prime	Sample_0	F110	Female	CS16_6PCW	YS	SIGAH5_Sample_0	Fibroblast	Fibroblast	Fibroblast
CACGAATGTTCTCTCG-SIGAE11	SIGAE11	SIGAH5	3prime	Sample_0	F110	Female	CS16_6PCW	YS	SIGAH5_Sample_0	Fibroblast	Fibroblast	Fibroblast
CACGTGGTCCAGCTCT-SIGAE11	SIGAE11	SIGAH5	3prime	Sample_1	F102	Female	CS19_7PCW	YS	SIGAH5_Sample_1	Macrophage	Macrophage	Macrophage
CACGTTCGTGAGAACC-SIGAE11	SIGAE11	SIGAH5	3prime	Sample_0	F110	Female	CS16_6PCW	YS	SIGAH5_Sample_0	Macrophage	Macrophage	Macrophage
CACGTTCTCGTGACTA-SIGAE11	SIGAE11	SIGAH5	3prime	Sample_0	F110	Female	CS16_6PCW	YS	SIGAH5_Sample_0	Macrophage	Macrophage	Macrophage
CACTAAGCACAAATAG-SIGAE11	SIGAE11	SIGAH5	3prime	Sample_0	F110	Female	CS16_6PCW	YS	SIGAH5_Sample_0	Erythroid	Erythroid	Erythroid
CACTAAGCATTACTCT-SIGAE11	SIGAE11	SIGAH5	3prime	Sample_0	F110	Female	CS16_6PCW	YS	SIGAH5_Sample_0	Macrophage	Macrophage	Macrophage
CACTAAGTCCATTTGT-SIGAE11	SIGAE11	SIGAH5	3prime	Sample_0	F110	Female	CS16_6PCW	YS	SIGAH5_Sample_0	Fibroblast	Fibroblast	Fibroblast
CACTGTCAGCCACAAG-SIGAE11	SIGAE11	SIGAH5	3prime	Sample_1	F102	Female	CS19_7PCW	YS	SIGAH5_Sample_1	Fibroblast	Fibroblast	Fibroblast
CACTGTCCATCCGCGA-SIGAE11	SIGAE11	SIGAH5	3prime	Sample_0	F110	Female	CS16_6PCW	YS	SIGAH5_Sample_0	Macrophage	Macrophage	Macrophage
CAGAGCCAGCCATTCA-SIGAE11	SIGAE11	SIGAH5	3prime	Sample_0	F110	Female	CS16_6PCW	YS	SIGAH5_Sample_0	Fibroblast	Fibroblast	Fibroblast
CAGAGCCCAATTGAGA-SIGAE11	SIGAE11	SIGAH5	3prime	Sample_0	F110	Female	CS16_6PCW	YS	SIGAH5_Sample_0	Erythroid	Erythroid	Erythroid
CAGAGCCCATTCAGCA-SIGAE11	SIGAE11	SIGAH5	3prime	Sample_0	F110	Female	CS16_6PCW	YS	SIGAH5_Sample_0	Macrophage	Macrophage	Macrophage
CAGATACAGTTAGTGA-SIGAE11	SIGAE11	SIGAH5	3prime	Sample_0	F110	Female	CS16_6PCW	YS	SIGAH5_Sample_0	Fibroblast	Fibroblast	Fibroblast
CAGATCAAGGATTTAG-SIGAE11	SIGAE11	SIGAH5	3prime	Sample_0	F110	Female	CS16_6PCW	YS	SIGAH5_Sample_0	Fibroblast	Fibroblast	Fibroblast
CAGATCAGTACCGGCT-SIGAE11	SIGAE11	SIGAH5	3prime	Sample_0	F110	Female	CS16_6PCW	YS	SIGAH5_Sample_0	Macrophage	Macrophage	Macrophage
CAGCAATCAAGAGTTA-SIGAE11	SIGAE11	SIGAH5	3prime	Sample_0	F110	Female	CS16_6PCW	YS	SIGAH5_Sample_0	Fibroblast	Fibroblast	Fibroblast
CAGCAATCACTAGTAC-SIGAE11	SIGAE11	SIGAH5	3prime	Sample_1	F102	Female	CS19_7PCW	YS	SIGAH5_Sample_1	Erythroid	Erythroid	Erythroid
CAGCAATCAGCAGGAT-SIGAE11	SIGAE11	SIGAH5	3prime	Sample_0	F110	Female	CS16_6PCW	YS	SIGAH5_Sample_0	Erythroid	Erythroid	Erythroid
CAGCAATCATGTAACC-SIGAE11	SIGAE11	SIGAH5	3prime	Sample_0	F110	Female	CS16_6PCW	YS	SIGAH5_Sample_0	Erythroid	Erythroid	Erythroid
CAGCAATGTGACCGTC-SIGAE11	SIGAE11	SIGAH5	3prime	Sample_0	F110	Female	CS16_6PCW	YS	SIGAH5_Sample_0	Lymphoid	Lymphoid	Lymphoid
CAGCAATTCGAGTACT-SIGAE11	SIGAE11	SIGAH5	3prime	Sample_0	F110	Female	CS16_6PCW	YS	SIGAH5_Sample_0	Erythroid	early erythroid	early erythroid
CAGCAATTCGCCGAGT-SIGAE11	SIGAE11	SIGAH5	3prime	Sample_0	F110	Female	CS16_6PCW	YS	SIGAH5_Sample_0	Macrophage	Macrophage	Macrophage
CAGCACGAGTAAACAC-SIGAE11	SIGAE11	SIGAH5	3prime	Sample_0	F110	Female	CS16_6PCW	YS	SIGAH5_Sample_0	Macrophage	Macrophage	Macrophage
CAGCACGCAGGTTCAT-SIGAE11	SIGAE11	SIGAH5	3prime	Sample_0	F110	Female	CS16_6PCW	YS	SIGAH5_Sample_0	Fibroblast	Fibroblast	Fibroblast
CAGCACGTCTGTCCCA-SIGAE11	SIGAE11	SIGAH5	3prime	Sample_0	F110	Female	CS16_6PCW	YS	SIGAH5_Sample_0	Macrophage	Macrophage	Macrophage
CAGCAGCGTGTCATCA-SIGAE11	SIGAE11	SIGAH5	3prime	Sample_0	F110	Female	CS16_6PCW	YS	SIGAH5_Sample_0	Erythroid	Erythroid	Erythroid
CAGCAGCGTTCTCGCT-SIGAE11	SIGAE11	SIGAH5	3prime	Sample_0	F110	Female	CS16_6PCW	YS	SIGAH5_Sample_0	Erythroid	Erythroid	Erythroid
CAGCCAGAGTATGCAA-SIGAE11	SIGAE11	SIGAH5	3prime	Sample_0	F110	Female	CS16_6PCW	YS	SIGAH5_Sample_0	Fibroblast	Fibroblast	Fibroblast
CAGCCAGTCTCAGAAC-SIGAE11	SIGAE11	SIGAH5	3prime	Sample_0	F110	Female	CS16_6PCW	YS	SIGAH5_Sample_0	Fibroblast	Fibroblast	Fibroblast
CAGCGTGCACGGATCC-SIGAE11	SIGAE11	SIGAH5	3prime	Unassigned	Unassigned	Female	Unassigned_Unassigned	YS	SIGAH5_Unassigned	Macrophage	Macrophage	Macrophage
CAGGTATAGCACTAGG-SIGAE11	SIGAE11	SIGAH5	3prime	Sample_0	F110	Female	CS16_6PCW	YS	SIGAH5_Sample_0	Endoderm	Endoderm	Endoderm
CAGGTATCAAGTATCC-SIGAE11	SIGAE11	SIGAH5	3prime	Sample_0	F110	Female	CS16_6PCW	YS	SIGAH5_Sample_0	Fibroblast	Fibroblast	Fibroblast
CAGGTATCATCGGTTA-SIGAE11	SIGAE11	SIGAH5	3prime	Sample_0	F110	Female	CS16_6PCW	YS	SIGAH5_Sample_0	Microglia	Microglia	Microglia
CAGGTATTCGATTTCT-SIGAE11	SIGAE11	SIGAH5	3prime	Sample_0	F110	Female	CS16_6PCW	YS	SIGAH5_Sample_0	Fibroblast	Fibroblast	Fibroblast
CAGTGCGAGGCGCTTC-SIGAE11	SIGAE11	SIGAH5	3prime	Sample_0	F110	Female	CS16_6PCW	YS	SIGAH5_Sample_0	Fibroblast	Fibroblast	Fibroblast
CAGTGCGCACTTCAGA-SIGAE11	SIGAE11	SIGAH5	3prime	Sample_0	F110	Female	CS16_6PCW	YS	SIGAH5_Sample_0	Macrophage	Macrophage	Macrophage
CAGTGCGGTAACACCT-SIGAE11	SIGAE11	SIGAH5	3prime	Sample_0	F110	Female	CS16_6PCW	YS	SIGAH5_Sample_0	Macrophage	Macrophage	Macrophage
CAGTGCGGTATTGACC-SIGAE11	SIGAE11	SIGAH5	3prime	Sample_0	F110	Female	CS16_6PCW	YS	SIGAH5_Sample_0	Fibroblast	Fibroblast	Fibroblast
CAGTTAGCACATCATG-SIGAE11	SIGAE11	SIGAH5	3prime	Sample_0	F110	Female	CS16_6PCW	YS	SIGAH5_Sample_0	Fibroblast	Fibroblast	Fibroblast
CAGTTCCAGATAACAC-SIGAE11	SIGAE11	SIGAH5	3prime	Sample_0	F110	Female	CS16_6PCW	YS	SIGAH5_Sample_0	Macrophage	Macrophage	Macrophage
CAGTTCCCATGATAGA-SIGAE11	SIGAE11	SIGAH5	3prime	Sample_0	F110	Female	CS16_6PCW	YS	SIGAH5_Sample_0	Macrophage	Macrophage	Macrophage
CAGTTCCGTTAATGAG-SIGAE11	SIGAE11	SIGAH5	3prime	Sample_0	F110	Female	CS16_6PCW	YS	SIGAH5_Sample_0	Macrophage	Macrophage	Macrophage
CAGTTCCTCTAACACG-SIGAE11	SIGAE11	SIGAH5	3prime	Sample_0	F110	Female	CS16_6PCW	YS	SIGAH5_Sample_0	Fibroblast	Fibroblast	Fibroblast
CAGTTCCTCTTCTTCC-SIGAE11	SIGAE11	SIGAH5	3prime	Unassigned	Unassigned	Female	Unassigned_Unassigned	YS	SIGAH5_Unassigned	Erythroid	Erythroid	Erythroid
CATACAGCAGAATGTA-SIGAE11	SIGAE11	SIGAH5	3prime	Sample_0	F110	Female	CS16_6PCW	YS	SIGAH5_Sample_0	MK	MK	MK
CATACAGGTAACTAAG-SIGAE11	SIGAE11	SIGAH5	3prime	Sample_0	F110	Female	CS16_6PCW	YS	SIGAH5_Sample_0	Fibroblast	Fibroblast	Fibroblast
CATACCCAGTTGTAGA-SIGAE11	SIGAE11	SIGAH5	3prime	Sample_0	F110	Female	CS16_6PCW	YS	SIGAH5_Sample_0	Fibroblast	Fibroblast	Fibroblast
CATACCCGTCAAACGG-SIGAE11	SIGAE11	SIGAH5	3prime	Sample_0	F110	Female	CS16_6PCW	YS	SIGAH5_Sample_0	Erythroid	Erythroid	Erythroid
CATACTTCAACCACGC-SIGAE11	SIGAE11	SIGAH5	3prime	Sample_0	F110	Female	CS16_6PCW	YS	SIGAH5_Sample_0	Fibroblast	Fibroblast	Fibroblast
CATACTTCACTGGATT-SIGAE11	SIGAE11	SIGAH5	3prime	Sample_1	F102	Female	CS19_7PCW	YS	SIGAH5_Sample_1	Erythroid	Erythroid	Erythroid
CATACTTTCTACAGGT-SIGAE11	SIGAE11	SIGAH5	3prime	Sample_0	F110	Female	CS16_6PCW	YS	SIGAH5_Sample_0	Endoderm	Endoderm	Endoderm
CATAGACCAGGTACGA-SIGAE11	SIGAE11	SIGAH5	3prime	Sample_0	F110	Female	CS16_6PCW	YS	SIGAH5_Sample_0	Lymphoid	Lymphoid	Lymphoid
CATAGACGTTAAGAAC-SIGAE11	SIGAE11	SIGAH5	3prime	Sample_1	F102	Female	CS19_7PCW	YS	SIGAH5_Sample_1	Erythroid	Erythroid	Erythroid
CATAGACTCGCTGCGA-SIGAE11	SIGAE11	SIGAH5	3prime	Sample_0	F110	Female	CS16_6PCW	YS	SIGAH5_Sample_0	Monocyte	Monocyte_YS	Monocyte_YS
CATCAAGGTACAACGG-SIGAE11	SIGAE11	SIGAH5	3prime	Sample_0	F110	Female	CS16_6PCW	YS	SIGAH5_Sample_0	Fibroblast	Fibroblast	Fibroblast
CATCAAGGTATCTTCT-SIGAE11	SIGAE11	SIGAH5	3prime	Sample_0	F110	Female	CS16_6PCW	YS	SIGAH5_Sample_0	Erythroid	Erythroid	Erythroid
CATCCACCAATGTTGC-SIGAE11	SIGAE11	SIGAH5	3prime	Sample_0	F110	Female	CS16_6PCW	YS	SIGAH5_Sample_0	Lymphoid	Lymphoid	Lymphoid
CATCCCACAGAGATGC-SIGAE11	SIGAE11	SIGAH5	3prime	Sample_0	F110	Female	CS16_6PCW	YS	SIGAH5_Sample_0	Fibroblast	Fibroblast	Fibroblast
CATCCGTAGTGCTAGG-SIGAE11	SIGAE11	SIGAH5	3prime	Sample_1	F102	Female	CS19_7PCW	YS	SIGAH5_Sample_1	Erythroid	Erythroid	Erythroid
CATCGCTCACGACAGA-SIGAE11	SIGAE11	SIGAH5	3prime	Sample_0	F110	Female	CS16_6PCW	YS	SIGAH5_Sample_0	Fibroblast	Fibroblast	Fibroblast
CATCGCTTCGGACGTC-SIGAE11	SIGAE11	SIGAH5	3prime	Sample_1	F102	Female	CS19_7PCW	YS	SIGAH5_Sample_1	Erythroid	Erythroid	Erythroid
CATCGTCAGCGCGTTC-SIGAE11	SIGAE11	SIGAH5	3prime	Sample_0	F110	Female	CS16_6PCW	YS	SIGAH5_Sample_0	Macrophage	Macrophage	Macrophage
CATGCAACAAGAAACT-SIGAE11	SIGAE11	SIGAH5	3prime	Sample_0	F110	Female	CS16_6PCW	YS	SIGAH5_Sample_0	Erythroid	Erythroid	Erythroid
CATGCCTTCACATCAG-SIGAE11	SIGAE11	SIGAH5	3prime	Sample_1	F102	Female	CS19_7PCW	YS	SIGAH5_Sample_1	Erythroid	Erythroid	Erythroid
CATGCGGAGGTAAGTT-SIGAE11	SIGAE11	SIGAH5	3prime	Sample_0	F110	Female	CS16_6PCW	YS	SIGAH5_Sample_0	Lymphoid	Lymphoid	Lymphoid
CATGCGGCAAATAAGC-SIGAE11	SIGAE11	SIGAH5	3prime	Sample_0	F110	Female	CS16_6PCW	YS	SIGAH5_Sample_0	Fibroblast	Fibroblast	Fibroblast
CATGCGGCAACCACAT-SIGAE11	SIGAE11	SIGAH5	3prime	Sample_0	F110	Female	CS16_6PCW	YS	SIGAH5_Sample_0	Fibroblast	Fibroblast	Fibroblast
CATGCGGCAGAGGCTA-SIGAE11	SIGAE11	SIGAH5	3prime	Sample_0	F110	Female	CS16_6PCW	YS	SIGAH5_Sample_0	Fibroblast	Fibroblast	Fibroblast
CATGCGGTCCGCACGA-SIGAE11	SIGAE11	SIGAH5	3prime	Sample_1	F102	Female	CS19_7PCW	YS	SIGAH5_Sample_1	Macrophage	Macrophage	Macrophage
CATGCGGTCCTAAGTG-SIGAE11	SIGAE11	SIGAH5	3prime	Sample_0	F110	Female	CS16_6PCW	YS	SIGAH5_Sample_0	Macrophage	Macrophage	Macrophage
CATGCTCAGTAGACAT-SIGAE11	SIGAE11	SIGAH5	3prime	Sample_0	F110	Female	CS16_6PCW	YS	SIGAH5_Sample_0	Macrophage	Macrophage	Macrophage
CATGGATCAAACAGGC-SIGAE11	SIGAE11	SIGAH5	3prime	Sample_0	F110	Female	CS16_6PCW	YS	SIGAH5_Sample_0	Fibroblast	Fibroblast	Fibroblast
CATGGATGTGGATTTC-SIGAE11	SIGAE11	SIGAH5	3prime	Sample_0	F110	Female	CS16_6PCW	YS	SIGAH5_Sample_0	Erythroid	Erythroid	Erythroid
CATGGATTCAGCACCG-SIGAE11	SIGAE11	SIGAH5	3prime	Sample_1	F102	Female	CS19_7PCW	YS	SIGAH5_Sample_1	Erythroid	Erythroid	Erythroid
CATGGTACAATAAGGT-SIGAE11	SIGAE11	SIGAH5	3prime	Sample_0	F110	Female	CS16_6PCW	YS	SIGAH5_Sample_0	Fibroblast	Fibroblast	Fibroblast
CATGGTATCAAAGGAT-SIGAE11	SIGAE11	SIGAH5	3prime	Unassigned	Unassigned	Female	Unassigned_Unassigned	YS	SIGAH5_Unassigned	Fibroblast	Fibroblast	Fibroblast
CATGGTATCGGAGTAG-SIGAE11	SIGAE11	SIGAH5	3prime	Sample_1	F102	Female	CS19_7PCW	YS	SIGAH5_Sample_1	Macrophage	Macrophage	Macrophage
CATTCATAGGTAACTA-SIGAE11	SIGAE11	SIGAH5	3prime	Sample_1	F102	Female	CS19_7PCW	YS	SIGAH5_Sample_1	Erythroid	Erythroid	Erythroid
CATTCATCACTTTATC-SIGAE11	SIGAE11	SIGAH5	3prime	Sample_0	F110	Female	CS16_6PCW	YS	SIGAH5_Sample_0	Fibroblast	Fibroblast	Fibroblast
CATTCATCATGCCATA-SIGAE11	SIGAE11	SIGAH5	3prime	Sample_0	F110	Female	CS16_6PCW	YS	SIGAH5_Sample_0	Smooth_Muscle	Smooth_Muscle	Smooth_Muscle
CATTCCGAGTAACAGT-SIGAE11	SIGAE11	SIGAH5	3prime	Sample_0	F110	Female	CS16_6PCW	YS	SIGAH5_Sample_0	Fibroblast	Fibroblast	Fibroblast
CATTCCGCATATCTGG-SIGAE11	SIGAE11	SIGAH5	3prime	Sample_0	F110	Female	CS16_6PCW	YS	SIGAH5_Sample_0	Erythroid	Erythroid	Erythroid
CATTCTAAGAGTCAGC-SIGAE11	SIGAE11	SIGAH5	3prime	Sample_0	F110	Female	CS16_6PCW	YS	SIGAH5_Sample_0	Lymphoid	Lymphoid	Lymphoid
CATTCTAGTCCTACAA-SIGAE11	SIGAE11	SIGAH5	3prime	Sample_0	F110	Female	CS16_6PCW	YS	SIGAH5_Sample_0	Fibroblast	Fibroblast	Fibroblast
CATTCTAGTGCCAAGA-SIGAE11	SIGAE11	SIGAH5	3prime	Sample_0	F110	Female	CS16_6PCW	YS	SIGAH5_Sample_0	Macrophage	Macrophage	Macrophage
CATTCTATCAAAGGTA-SIGAE11	SIGAE11	SIGAH5	3prime	Sample_0	F110	Female	CS16_6PCW	YS	SIGAH5_Sample_0	Fibroblast	Fibroblast	Fibroblast
CATTCTATCTTGGATG-SIGAE11	SIGAE11	SIGAH5	3prime	Sample_0	F110	Female	CS16_6PCW	YS	SIGAH5_Sample_0	Macrophage	Macrophage	Macrophage
CATTGAGAGACCGTTT-SIGAE11	SIGAE11	SIGAH5	3prime	Unassigned	Unassigned	Female	Unassigned_Unassigned	YS	SIGAH5_Unassigned	Fibroblast	Fibroblast	Fibroblast
CATTGCCAGCACTAGG-SIGAE11	SIGAE11	SIGAH5	3prime	Sample_0	F110	Female	CS16_6PCW	YS	SIGAH5_Sample_0	Macrophage	Macrophage	Macrophage
CATTGCCGTGGACAGT-SIGAE11	SIGAE11	SIGAH5	3prime	Sample_0	F110	Female	CS16_6PCW	YS	SIGAH5_Sample_0	Fibroblast	Fibroblast	Fibroblast
CATTGCCTCAGGACGA-SIGAE11	SIGAE11	SIGAH5	3prime	Sample_0	F110	Female	CS16_6PCW	YS	SIGAH5_Sample_0	Macrophage	Macrophage	Macrophage
CATTGCCTCCCAGGAC-SIGAE11	SIGAE11	SIGAH5	3prime	Sample_0	F110	Female	CS16_6PCW	YS	SIGAH5_Sample_0	Erythroid	Erythroid	Erythroid
CCAAGCGCAAACCATC-SIGAE11	SIGAE11	SIGAH5	3prime	Sample_0	F110	Female	CS16_6PCW	YS	SIGAH5_Sample_0	Fibroblast	Fibroblast	Fibroblast
CCAAGCGCAACCAATC-SIGAE11	SIGAE11	SIGAH5	3prime	Sample_0	F110	Female	CS16_6PCW	YS	SIGAH5_Sample_0	Fibroblast	Fibroblast	Fibroblast
CCAAGCGTCCGAGGCT-SIGAE11	SIGAE11	SIGAH5	3prime	Sample_1	F102	Female	CS19_7PCW	YS	SIGAH5_Sample_1	Macrophage	Macrophage	Macrophage
CCAATGATCTCCTGTG-SIGAE11	SIGAE11	SIGAH5	3prime	Sample_0	F110	Female	CS16_6PCW	YS	SIGAH5_Sample_0	Smooth_Muscle	Smooth_Muscle	Smooth_Muscle
CCAATTTAGTGGACGT-SIGAE11	SIGAE11	SIGAH5	3prime	Sample_0	F110	Female	CS16_6PCW	YS	SIGAH5_Sample_0	Macrophage	Macrophage	Macrophage
CCACAAACAGCTATAC-SIGAE11	SIGAE11	SIGAH5	3prime	Sample_0	F110	Female	CS16_6PCW	YS	SIGAH5_Sample_0	Lymphoid	Lymphoid	Lymphoid
CCACAAAGTCGTATGT-SIGAE11	SIGAE11	SIGAH5	3prime	Sample_0	F110	Female	CS16_6PCW	YS	SIGAH5_Sample_0	Fibroblast	Fibroblast	Fibroblast
CCACAAAGTTAGAAAC-SIGAE11	SIGAE11	SIGAH5	3prime	Sample_0	F110	Female	CS16_6PCW	YS	SIGAH5_Sample_0	Fibroblast	Fibroblast	Fibroblast
CCACACTAGACACACG-SIGAE11	SIGAE11	SIGAH5	3prime	Sample_0	F110	Female	CS16_6PCW	YS	SIGAH5_Sample_0	Fibroblast	Fibroblast	Fibroblast
CCACACTAGGGACCAT-SIGAE11	SIGAE11	SIGAH5	3prime	Sample_0	F110	Female	CS16_6PCW	YS	SIGAH5_Sample_0	Erythroid	Erythroid	Erythroid
CCACCATAGGTCGCCT-SIGAE11	SIGAE11	SIGAH5	3prime	Sample_0	F110	Female	CS16_6PCW	YS	SIGAH5_Sample_0	Fibroblast	Fibroblast	Fibroblast
CCACCATGTACGTGTT-SIGAE11	SIGAE11	SIGAH5	3prime	Sample_0	F110	Female	CS16_6PCW	YS	SIGAH5_Sample_0	Fibroblast	Fibroblast	Fibroblast
CCACGAGAGCCTCTGG-SIGAE11	SIGAE11	SIGAH5	3prime	Unassigned	Unassigned	Female	Unassigned_Unassigned	YS	SIGAH5_Unassigned	Macrophage	Macrophage	Macrophage
CCACGAGAGGCACCAA-SIGAE11	SIGAE11	SIGAH5	3prime	Sample_0	F110	Female	CS16_6PCW	YS	SIGAH5_Sample_0	Fibroblast	Fibroblast	Fibroblast
CCACGTTGTTGGCCGT-SIGAE11	SIGAE11	SIGAH5	3prime	Sample_1	F102	Female	CS19_7PCW	YS	SIGAH5_Sample_1	Erythroid	Erythroid	Erythroid
CCACTTGCACACAGAG-SIGAE11	SIGAE11	SIGAH5	3prime	Sample_1	F102	Female	CS19_7PCW	YS	SIGAH5_Sample_1	MK	MK	MK
CCACTTGTCGCCAACG-SIGAE11	SIGAE11	SIGAH5	3prime	Sample_0	F110	Female	CS16_6PCW	YS	SIGAH5_Sample_0	Fibroblast	Fibroblast	Fibroblast
CCATAAGGTAGGGTAC-SIGAE11	SIGAE11	SIGAH5	3prime	Sample_0	F110	Female	CS16_6PCW	YS	SIGAH5_Sample_0	Progenitors	lymphoid- B lin	lymphoid- B lin
CCATAAGTCAACGTGT-SIGAE11	SIGAE11	SIGAH5	3prime	Sample_0	F110	Female	CS16_6PCW	YS	SIGAH5_Sample_0	Erythroid	Erythroid	Erythroid
CCATAAGTCGCTTACC-SIGAE11	SIGAE11	SIGAH5	3prime	Sample_0	F110	Female	CS16_6PCW	YS	SIGAH5_Sample_0	Fibroblast	Fibroblast	Fibroblast
CCATCACCACTTGTCC-SIGAE11	SIGAE11	SIGAH5	3prime	Sample_0	F110	Female	CS16_6PCW	YS	SIGAH5_Sample_0	Endoderm	Endoderm	Endoderm
CCATCACGTCGCACAC-SIGAE11	SIGAE11	SIGAH5	3prime	Sample_0	F110	Female	CS16_6PCW	YS	SIGAH5_Sample_0	Erythroid	Erythroid	Erythroid
CCATCACGTTGGACCC-SIGAE11	SIGAE11	SIGAH5	3prime	Sample_0	F110	Female	CS16_6PCW	YS	SIGAH5_Sample_0	Fibroblast	Fibroblast	Fibroblast
CCCAACTAGTTCACTG-SIGAE11	SIGAE11	SIGAH5	3prime	Sample_1	F102	Female	CS19_7PCW	YS	SIGAH5_Sample_1	Macrophage	Macrophage	Macrophage
CCCATTGGTTCTCGCT-SIGAE11	SIGAE11	SIGAH5	3prime	Sample_0	F110	Female	CS16_6PCW	YS	SIGAH5_Sample_0	Macrophage	Macrophage	Macrophage
CCCATTGGTTGAATCC-SIGAE11	SIGAE11	SIGAH5	3prime	Sample_0	F110	Female	CS16_6PCW	YS	SIGAH5_Sample_0	Fibroblast	Fibroblast	Fibroblast
CCCATTGTCAAACCCA-SIGAE11	SIGAE11	SIGAH5	3prime	Unassigned	Unassigned	Female	Unassigned_Unassigned	YS	SIGAH5_Unassigned	Fibroblast	Fibroblast	Fibroblast
CCCATTGTCCAACACA-SIGAE11	SIGAE11	SIGAH5	3prime	Unassigned	Unassigned	Female	Unassigned_Unassigned	YS	SIGAH5_Unassigned	Erythroid	Erythroid	Erythroid
CCCGGAACATGTGGTT-SIGAE11	SIGAE11	SIGAH5	3prime	Sample_0	F110	Female	CS16_6PCW	YS	SIGAH5_Sample_0	Fibroblast	Fibroblast	Fibroblast
CCCTAACTCGTGGTAT-SIGAE11	SIGAE11	SIGAH5	3prime	Sample_1	F102	Female	CS19_7PCW	YS	SIGAH5_Sample_1	Macrophage	Macrophage	Macrophage
CCCTCAACACTCCGAG-SIGAE11	SIGAE11	SIGAH5	3prime	Sample_1	F102	Female	CS19_7PCW	YS	SIGAH5_Sample_1	Macrophage	Macrophage	Macrophage
CCCTGATAGGACACTG-SIGAE11	SIGAE11	SIGAH5	3prime	Sample_0	F110	Female	CS16_6PCW	YS	SIGAH5_Sample_0	Fibroblast	Fibroblast	Fibroblast
CCCTGATGTCTCGGAC-SIGAE11	SIGAE11	SIGAH5	3prime	Sample_0	F110	Female	CS16_6PCW	YS	SIGAH5_Sample_0	Fibroblast	Fibroblast	Fibroblast
CCCTTAGCACGGTCTG-SIGAE11	SIGAE11	SIGAH5	3prime	Sample_1	F102	Female	CS19_7PCW	YS	SIGAH5_Sample_1	Macrophage	Macrophage	Macrophage
CCCTTAGTCCACTGAA-SIGAE11	SIGAE11	SIGAH5	3prime	Sample_0	F110	Female	CS16_6PCW	YS	SIGAH5_Sample_0	Fibroblast	Fibroblast	Fibroblast
CCCTTAGTCCGGTAAT-SIGAE11	SIGAE11	SIGAH5	3prime	Sample_1	F102	Female	CS19_7PCW	YS	SIGAH5_Sample_1	Erythroid	Erythroid	Erythroid
CCGATCTAGCGGATCA-SIGAE11	SIGAE11	SIGAH5	3prime	Sample_0	F110	Female	CS16_6PCW	YS	SIGAH5_Sample_0	Smooth_Muscle	Smooth_Muscle	Smooth_Muscle
CCGATCTAGTCTTCGA-SIGAE11	SIGAE11	SIGAH5	3prime	Sample_0	F110	Female	CS16_6PCW	YS	SIGAH5_Sample_0	Macrophage	Macrophage	Macrophage
CCGATCTAGTTGAATG-SIGAE11	SIGAE11	SIGAH5	3prime	Sample_0	F110	Female	CS16_6PCW	YS	SIGAH5_Sample_0	Macrophage	Macrophage	Macrophage
CCGATCTCAGTTCTAG-SIGAE11	SIGAE11	SIGAH5	3prime	Sample_0	F110	Female	CS16_6PCW	YS	SIGAH5_Sample_0	Macrophage	Macrophage	Macrophage
CCGATCTGTGTATCCA-SIGAE11	SIGAE11	SIGAH5	3prime	Sample_0	F110	Female	CS16_6PCW	YS	SIGAH5_Sample_0	Macrophage	Macrophage	Macrophage
CCGCAAGCATCTCAAG-SIGAE11	SIGAE11	SIGAH5	3prime	Unassigned	Unassigned	Female	Unassigned_Unassigned	YS	SIGAH5_Unassigned	Macrophage	Macrophage	Macrophage
CCGGTAGGTTCAAAGA-SIGAE11	SIGAE11	SIGAH5	3prime	Sample_1	F102	Female	CS19_7PCW	YS	SIGAH5_Sample_1	Erythroid	Erythroid	Erythroid
CCGTAGGCAGCTCATA-SIGAE11	SIGAE11	SIGAH5	3prime	Sample_0	F110	Female	CS16_6PCW	YS	SIGAH5_Sample_0	Fibroblast	Fibroblast	Fibroblast
CCGTGAGAGTCGCCAC-SIGAE11	SIGAE11	SIGAH5	3prime	Sample_0	F110	Female	CS16_6PCW	YS	SIGAH5_Sample_0	Fibroblast	Fibroblast	Fibroblast
CCGTGAGCAGCTGCCA-SIGAE11	SIGAE11	SIGAH5	3prime	Sample_0	F110	Female	CS16_6PCW	YS	SIGAH5_Sample_0	Fibroblast	Fibroblast	Fibroblast
CCGTGAGCAGTAACAA-SIGAE11	SIGAE11	SIGAH5	3prime	Sample_0	F110	Female	CS16_6PCW	YS	SIGAH5_Sample_0	Erythroid	Erythroid	Erythroid
CCGTTCAAGCAGTAAT-SIGAE11	SIGAE11	SIGAH5	3prime	Sample_0	F110	Female	CS16_6PCW	YS	SIGAH5_Sample_0	Fibroblast	Fibroblast	Fibroblast
CCGTTCACAAACCATC-SIGAE11	SIGAE11	SIGAH5	3prime	Sample_0	F110	Female	CS16_6PCW	YS	SIGAH5_Sample_0	Macrophage	Macrophage	Macrophage
CCTAAGACAGCAGTCC-SIGAE11	SIGAE11	SIGAH5	3prime	Sample_0	F110	Female	CS16_6PCW	YS	SIGAH5_Sample_0	Erythroid	Erythroid	Erythroid
CCTAAGAGTGGATACG-SIGAE11	SIGAE11	SIGAH5	3prime	Sample_0	F110	Female	CS16_6PCW	YS	SIGAH5_Sample_0	Fibroblast	Fibroblast	Fibroblast
CCTCAACGTGTCGATT-SIGAE11	SIGAE11	SIGAH5	3prime	Sample_0	F110	Female	CS16_6PCW	YS	SIGAH5_Sample_0	Fibroblast	Fibroblast	Fibroblast
CCTCAGTCATCGATAC-SIGAE11	SIGAE11	SIGAH5	3prime	Sample_0	F110	Female	CS16_6PCW	YS	SIGAH5_Sample_0	Macrophage	Macrophage	Macrophage
CCTCATGAGTCACACT-SIGAE11	SIGAE11	SIGAH5	3prime	Sample_1	F102	Female	CS19_7PCW	YS	SIGAH5_Sample_1	Macrophage	Macrophage	Macrophage
CCTCATGCAGTGGCTC-SIGAE11	SIGAE11	SIGAH5	3prime	Sample_0	F110	Female	CS16_6PCW	YS	SIGAH5_Sample_0	Fibroblast	Fibroblast	Fibroblast
CCTCCAACAAGGTCGA-SIGAE11	SIGAE11	SIGAH5	3prime	Unassigned	Unassigned	Female	Unassigned_Unassigned	YS	SIGAH5_Unassigned	Fibroblast	Fibroblast	Fibroblast
CCTCCAAGTACAGTAA-SIGAE11	SIGAE11	SIGAH5	3prime	Sample_0	F110	Female	CS16_6PCW	YS	SIGAH5_Sample_0	Fibroblast	Fibroblast	Fibroblast
CCTCCAAGTCACAGAG-SIGAE11	SIGAE11	SIGAH5	3prime	Sample_0	F110	Female	CS16_6PCW	YS	SIGAH5_Sample_0	Erythroid	Erythroid	Erythroid
CCTCCTCGTGCAGTGA-SIGAE11	SIGAE11	SIGAH5	3prime	Sample_0	F110	Female	CS16_6PCW	YS	SIGAH5_Sample_0	Fibroblast	Fibroblast	Fibroblast
CCTCTAGGTTATGTGC-SIGAE11	SIGAE11	SIGAH5	3prime	Sample_0	F110	Female	CS16_6PCW	YS	SIGAH5_Sample_0	Macrophage	Macrophage	Macrophage
CCTCTCCCATGACTCA-SIGAE11	SIGAE11	SIGAH5	3prime	Sample_0	F110	Female	CS16_6PCW	YS	SIGAH5_Sample_0	Erythroid	Erythroid	Erythroid
CCTGCATTCGGCATAT-SIGAE11	SIGAE11	SIGAH5	3prime	Sample_0	F110	Female	CS16_6PCW	YS	SIGAH5_Sample_0	Erythroid	Erythroid	Erythroid
CCTGTTGGTTTACCAG-SIGAE11	SIGAE11	SIGAH5	3prime	Sample_0	F110	Female	CS16_6PCW	YS	SIGAH5_Sample_0	Erythroid	Erythroid	Erythroid
CCTTCAGAGACTGAGC-SIGAE11	SIGAE11	SIGAH5	3prime	Sample_0	F110	Female	CS16_6PCW	YS	SIGAH5_Sample_0	Erythroid	Erythroid	Erythroid
CCTTCAGCATTGAGCT-SIGAE11	SIGAE11	SIGAH5	3prime	Sample_0	F110	Female	CS16_6PCW	YS	SIGAH5_Sample_0	Macrophage	Macrophage	Macrophage
CCTTGTGAGAGGTTAT-SIGAE11	SIGAE11	SIGAH5	3prime	Sample_0	F110	Female	CS16_6PCW	YS	SIGAH5_Sample_0	Erythroid	Erythroid	Erythroid
CCTTGTGCAACCTATG-SIGAE11	SIGAE11	SIGAH5	3prime	Sample_0	F110	Female	CS16_6PCW	YS	SIGAH5_Sample_0	Erythroid	Erythroid	Erythroid
CCTTGTGTCACCGCTT-SIGAE11	SIGAE11	SIGAH5	3prime	Sample_0	F110	Female	CS16_6PCW	YS	SIGAH5_Sample_0	Fibroblast	Fibroblast	Fibroblast
CCTTGTGTCGATTTCT-SIGAE11	SIGAE11	SIGAH5	3prime	Sample_0	F110	Female	CS16_6PCW	YS	SIGAH5_Sample_0	Erythroid	Erythroid	Erythroid
CCTTTGGAGCAGGCTA-SIGAE11	SIGAE11	SIGAH5	3prime	Sample_0	F110	Female	CS16_6PCW	YS	SIGAH5_Sample_0	Macrophage	Macrophage	Macrophage
CCTTTGGAGTTTGCTG-SIGAE11	SIGAE11	SIGAH5	3prime	Sample_0	F110	Female	CS16_6PCW	YS	SIGAH5_Sample_0	Fibroblast	Fibroblast	Fibroblast
CCTTTGGTCGATCCAA-SIGAE11	SIGAE11	SIGAH5	3prime	Sample_0	F110	Female	CS16_6PCW	YS	SIGAH5_Sample_0	Fibroblast	Fibroblast	Fibroblast
CGAAGGACAAACCATC-SIGAE11	SIGAE11	SIGAH5	3prime	Sample_0	F110	Female	CS16_6PCW	YS	SIGAH5_Sample_0	Fibroblast	Fibroblast	Fibroblast
CGAAGTTCAAACACCT-SIGAE11	SIGAE11	SIGAH5	3prime	Sample_0	F110	Female	CS16_6PCW	YS	SIGAH5_Sample_0	Fibroblast	Fibroblast	Fibroblast
CGAAGTTGTAGTCACT-SIGAE11	SIGAE11	SIGAH5	3prime	Sample_0	F110	Female	CS16_6PCW	YS	SIGAH5_Sample_0	Lymphoid	Lymphoid	Lymphoid
CGACAGCGTGTCACAT-SIGAE11	SIGAE11	SIGAH5	3prime	Sample_1	F102	Female	CS19_7PCW	YS	SIGAH5_Sample_1	Erythroid	Erythroid	Erythroid
CGAGAAGCAAAGCTCT-SIGAE11	SIGAE11	SIGAH5	3prime	Sample_0	F110	Female	CS16_6PCW	YS	SIGAH5_Sample_0	Fibroblast	Fibroblast	Fibroblast
CGAGAAGCATCGGAGA-SIGAE11	SIGAE11	SIGAH5	3prime	Sample_0	F110	Female	CS16_6PCW	YS	SIGAH5_Sample_0	Endoderm	Endoderm	Endoderm
CGAGAAGTCTATTTCG-SIGAE11	SIGAE11	SIGAH5	3prime	Sample_0	F110	Female	CS16_6PCW	YS	SIGAH5_Sample_0	Fibroblast	Fibroblast	Fibroblast
CGAGGAATCGAGATGG-SIGAE11	SIGAE11	SIGAH5	3prime	Sample_0	F110	Female	CS16_6PCW	YS	SIGAH5_Sample_0	Fibroblast	Fibroblast	Fibroblast
CGAGGCTCACCGTCTT-SIGAE11	SIGAE11	SIGAH5	3prime	Unassigned	Unassigned	Female	Unassigned_Unassigned	YS	SIGAH5_Unassigned	Fibroblast	Fibroblast	Fibroblast
CGAGGCTTCGAGTTGT-SIGAE11	SIGAE11	SIGAH5	3prime	Sample_1	F102	Female	CS19_7PCW	YS	SIGAH5_Sample_1	Erythroid	Erythroid	Erythroid
CGATCGGAGTTGAATG-SIGAE11	SIGAE11	SIGAH5	3prime	Sample_0	F110	Female	CS16_6PCW	YS	SIGAH5_Sample_0	Progenitors	HSPC2	Def_HSPC
CGATCGGTCATCTATC-SIGAE11	SIGAE11	SIGAH5	3prime	Sample_0	F110	Female	CS16_6PCW	YS	SIGAH5_Sample_0	Fibroblast	Fibroblast	Fibroblast
CGATCGGTCTACCAGA-SIGAE11	SIGAE11	SIGAH5	3prime	Sample_0	F110	Female	CS16_6PCW	YS	SIGAH5_Sample_0	Erythroid	Erythroid	Erythroid
CGATGCGCACATTCTT-SIGAE11	SIGAE11	SIGAH5	3prime	Sample_0	F110	Female	CS16_6PCW	YS	SIGAH5_Sample_0	Monocyte	Monocyte_YS	Monocyte_YS
CGATGCGCATGAAGCG-SIGAE11	SIGAE11	SIGAH5	3prime	Unassigned	Unassigned	Female	Unassigned_Unassigned	YS	SIGAH5_Unassigned	Endoderm	Endoderm	Endoderm
CGATGGCTCCAAGCCG-SIGAE11	SIGAE11	SIGAH5	3prime	Sample_0	F110	Female	CS16_6PCW	YS	SIGAH5_Sample_0	Erythroid	Erythroid	Erythroid
CGCAGGTCACACCTTC-SIGAE11	SIGAE11	SIGAH5	3prime	Sample_1	F102	Female	CS19_7PCW	YS	SIGAH5_Sample_1	Endoderm	Endoderm	Endoderm
CGCAGGTTCAGTGTCA-SIGAE11	SIGAE11	SIGAH5	3prime	Sample_0	F110	Female	CS16_6PCW	YS	SIGAH5_Sample_0	Lymphoid	Lymphoid	Lymphoid
CGCAGGTTCCTCTGCA-SIGAE11	SIGAE11	SIGAH5	3prime	Sample_0	F110	Female	CS16_6PCW	YS	SIGAH5_Sample_0	Fibroblast	Fibroblast	Fibroblast
CGCATAAGTAATGATG-SIGAE11	SIGAE11	SIGAH5	3prime	Sample_0	F110	Female	CS16_6PCW	YS	SIGAH5_Sample_0	Fibroblast	Fibroblast	Fibroblast
CGCATGGCAACTCGAT-SIGAE11	SIGAE11	SIGAH5	3prime	Unassigned	Unassigned	Female	Unassigned_Unassigned	YS	SIGAH5_Unassigned	Monocyte	Monocyte_YS	Monocyte_YS
CGCCAGAAGTGGATAT-SIGAE11	SIGAE11	SIGAH5	3prime	Sample_0	F110	Female	CS16_6PCW	YS	SIGAH5_Sample_0	Fibroblast	Fibroblast	Fibroblast
CGCCATTAGATGCTTC-SIGAE11	SIGAE11	SIGAH5	3prime	Sample_1	F102	Female	CS19_7PCW	YS	SIGAH5_Sample_1	Erythroid	Erythroid	Erythroid
CGCGTGAGTACATACC-SIGAE11	SIGAE11	SIGAH5	3prime	Sample_0	F110	Female	CS16_6PCW	YS	SIGAH5_Sample_0	Lymphoid	Lymphoid	Lymphoid
CGGAACCAGCCTTTGA-SIGAE11	SIGAE11	SIGAH5	3prime	Sample_1	F102	Female	CS19_7PCW	YS	SIGAH5_Sample_1	Macrophage	Macrophage	Macrophage
CGGAACCAGGTGCCTC-SIGAE11	SIGAE11	SIGAH5	3prime	Sample_1	F102	Female	CS19_7PCW	YS	SIGAH5_Sample_1	Erythroid	Erythroid	Erythroid
CGGAACCTCGATCCAA-SIGAE11	SIGAE11	SIGAH5	3prime	Sample_0	F110	Female	CS16_6PCW	YS	SIGAH5_Sample_0	Macrophage	Macrophage	Macrophage
CGGAATTAGAAATCCA-SIGAE11	SIGAE11	SIGAH5	3prime	Sample_0	F110	Female	CS16_6PCW	YS	SIGAH5_Sample_0	Erythroid	Erythroid	Erythroid
CGGAATTCATCCGCGA-SIGAE11	SIGAE11	SIGAH5	3prime	Sample_0	F110	Female	CS16_6PCW	YS	SIGAH5_Sample_0	Fibroblast	Fibroblast	Fibroblast
CGGAATTGTCGTGGTC-SIGAE11	SIGAE11	SIGAH5	3prime	Sample_0	F110	Female	CS16_6PCW	YS	SIGAH5_Sample_0	Smooth_Muscle	Smooth_Muscle	Smooth_Muscle
CGGAGAAAGGATCACG-SIGAE11	SIGAE11	SIGAH5	3prime	Sample_0	F110	Female	CS16_6PCW	YS	SIGAH5_Sample_0	Fibroblast	Fibroblast	Fibroblast
CGGAGAACAATCTAGC-SIGAE11	SIGAE11	SIGAH5	3prime	Sample_0	F110	Female	CS16_6PCW	YS	SIGAH5_Sample_0	Endoderm	Endoderm	Endoderm
CGGAGAAGTCGCATTA-SIGAE11	SIGAE11	SIGAH5	3prime	Sample_0	F110	Female	CS16_6PCW	YS	SIGAH5_Sample_0	Macrophage	Macrophage	Macrophage
CGGAGAATCGCACGAC-SIGAE11	SIGAE11	SIGAH5	3prime	Sample_0	F110	Female	CS16_6PCW	YS	SIGAH5_Sample_0	MK	MK	MK
CGGAGAATCGTCAGAT-SIGAE11	SIGAE11	SIGAH5	3prime	Unassigned	Unassigned	Female	Unassigned_Unassigned	YS	SIGAH5_Unassigned	Endoderm	Endoderm	Endoderm
CGGGACTAGGTTCTAC-SIGAE11	SIGAE11	SIGAH5	3prime	Sample_0	F110	Female	CS16_6PCW	YS	SIGAH5_Sample_0	Lymphoid	Lymphoid	Lymphoid
CGGGCATAGGATTTAG-SIGAE11	SIGAE11	SIGAH5	3prime	Sample_0	F110	Female	CS16_6PCW	YS	SIGAH5_Sample_0	Erythroid	Erythroid	Erythroid
CGGGCATCAGCAGTTT-SIGAE11	SIGAE11	SIGAH5	3prime	Sample_0	F110	Female	CS16_6PCW	YS	SIGAH5_Sample_0	Erythroid	Erythroid	Erythroid
CGGGCATGTACGACAG-SIGAE11	SIGAE11	SIGAH5	3prime	Sample_0	F110	Female	CS16_6PCW	YS	SIGAH5_Sample_0	Endoderm	Endoderm	Endoderm
CGGGCATGTTGGGAAC-SIGAE11	SIGAE11	SIGAH5	3prime	Sample_0	F110	Female	CS16_6PCW	YS	SIGAH5_Sample_0	Fibroblast	Fibroblast	Fibroblast
CGGGCATTCCCGGTAG-SIGAE11	SIGAE11	SIGAH5	3prime	Sample_0	F110	Female	CS16_6PCW	YS	SIGAH5_Sample_0	Erythroid	Erythroid	Erythroid
CGGGTCAAGTGTTGAA-SIGAE11	SIGAE11	SIGAH5	3prime	Sample_0	F110	Female	CS16_6PCW	YS	SIGAH5_Sample_0	Erythroid	Erythroid	Erythroid
CGGGTCACAAGTAGTA-SIGAE11	SIGAE11	SIGAH5	3prime	Sample_0	F110	Female	CS16_6PCW	YS	SIGAH5_Sample_0	Macrophage	Macrophage	Macrophage
CGGTCAGAGCAGATAT-SIGAE11	SIGAE11	SIGAH5	3prime	Sample_1	F102	Female	CS19_7PCW	YS	SIGAH5_Sample_1	Macrophage	Macrophage	Macrophage
CGGTCAGCATGGAATA-SIGAE11	SIGAE11	SIGAH5	3prime	Sample_0	F110	Female	CS16_6PCW	YS	SIGAH5_Sample_0	Fibroblast	Fibroblast	Fibroblast
CGGTCAGGTGCACGCT-SIGAE11	SIGAE11	SIGAH5	3prime	Sample_0	F110	Female	CS16_6PCW	YS	SIGAH5_Sample_0	Monocyte	Monocyte_Liver	Monocyte_Liver
CGGTCAGTCTAAGGAA-SIGAE11	SIGAE11	SIGAH5	3prime	Sample_1	F102	Female	CS19_7PCW	YS	SIGAH5_Sample_1	Fibroblast	Fibroblast	Fibroblast
CGTAAGTCAGAACTAA-SIGAE11	SIGAE11	SIGAH5	3prime	Sample_0	F110	Female	CS16_6PCW	YS	SIGAH5_Sample_0	Lymphoid	Lymphoid	Lymphoid
CGTAATGCAAGGAGTC-SIGAE11	SIGAE11	SIGAH5	3prime	Sample_1	F102	Female	CS19_7PCW	YS	SIGAH5_Sample_1	Macrophage	Macrophage	Macrophage
CGTAATGGTCCAGGTC-SIGAE11	SIGAE11	SIGAH5	3prime	Sample_1	F102	Female	CS19_7PCW	YS	SIGAH5_Sample_1	Erythroid	Erythroid	Erythroid
CGTCAAACACCCTTGT-SIGAE11	SIGAE11	SIGAH5	3prime	Sample_0	F110	Female	CS16_6PCW	YS	SIGAH5_Sample_0	Fibroblast	Fibroblast	Fibroblast
CGTCAAATCTCATGCC-SIGAE11	SIGAE11	SIGAH5	3prime	Sample_0	F110	Female	CS16_6PCW	YS	SIGAH5_Sample_0	Erythroid	Erythroid	Erythroid
CGTCCATGTATGGAGC-SIGAE11	SIGAE11	SIGAH5	3prime	Sample_0	F110	Female	CS16_6PCW	YS	SIGAH5_Sample_0	Erythroid	Erythroid	Erythroid
CGTGAATTCATGGGAG-SIGAE11	SIGAE11	SIGAH5	3prime	Sample_0	F110	Female	CS16_6PCW	YS	SIGAH5_Sample_0	Erythroid	Erythroid	Erythroid
CGTGCTTCACGATTCA-SIGAE11	SIGAE11	SIGAH5	3prime	Sample_0	F110	Female	CS16_6PCW	YS	SIGAH5_Sample_0	Fibroblast	Fibroblast	Fibroblast
CGTGTCTTCTTTGCTA-SIGAE11	SIGAE11	SIGAH5	3prime	Sample_0	F110	Female	CS16_6PCW	YS	SIGAH5_Sample_0	Fibroblast	Fibroblast	Fibroblast
CGTTAGAAGCCAAGCA-SIGAE11	SIGAE11	SIGAH5	3prime	Sample_0	F110	Female	CS16_6PCW	YS	SIGAH5_Sample_0	Smooth_Muscle	Smooth_Muscle	Smooth_Muscle
CGTTAGAGTTCCGCTT-SIGAE11	SIGAE11	SIGAH5	3prime	Sample_0	F110	Female	CS16_6PCW	YS	SIGAH5_Sample_0	Endoderm	Endoderm	Endoderm
CGTTAGATCTCGAACA-SIGAE11	SIGAE11	SIGAH5	3prime	Unassigned	Unassigned	Female	Unassigned_Unassigned	YS	SIGAH5_Unassigned	Fibroblast	Fibroblast	Fibroblast
CGTTCTGTCAGTGATC-SIGAE11	SIGAE11	SIGAH5	3prime	Sample_0	F110	Female	CS16_6PCW	YS	SIGAH5_Sample_0	Erythroid	Erythroid	Erythroid
CGTTCTGTCGCCGAAC-SIGAE11	SIGAE11	SIGAH5	3prime	Sample_0	F110	Female	CS16_6PCW	YS	SIGAH5_Sample_0	Endoderm	Endoderm	Endoderm
CGTTGGGCAGGGAGAG-SIGAE11	SIGAE11	SIGAH5	3prime	Sample_0	F110	Female	CS16_6PCW	YS	SIGAH5_Sample_0	Fibroblast	Fibroblast	Fibroblast
CTAACCCAGAACTGAT-SIGAE11	SIGAE11	SIGAH5	3prime	Sample_0	F110	Female	CS16_6PCW	YS	SIGAH5_Sample_0	Fibroblast	Fibroblast	Fibroblast
CTAACCCCACACCGCA-SIGAE11	SIGAE11	SIGAH5	3prime	Sample_0	F110	Female	CS16_6PCW	YS	SIGAH5_Sample_0	Erythroid	Erythroid	Erythroid
CTAACCCTCCTCGATC-SIGAE11	SIGAE11	SIGAH5	3prime	Sample_0	F110	Female	CS16_6PCW	YS	SIGAH5_Sample_0	Fibroblast	Fibroblast	Fibroblast
CTAACTTAGGATTTCC-SIGAE11	SIGAE11	SIGAH5	3prime	Sample_1	F102	Female	CS19_7PCW	YS	SIGAH5_Sample_1	Macrophage	Macrophage	Macrophage
CTAACTTCACACAGCC-SIGAE11	SIGAE11	SIGAH5	3prime	Sample_0	F110	Female	CS16_6PCW	YS	SIGAH5_Sample_0	Endoderm	Endoderm	Endoderm
CTAACTTCAGTAACGG-SIGAE11	SIGAE11	SIGAH5	3prime	Sample_1	F102	Female	CS19_7PCW	YS	SIGAH5_Sample_1	Macrophage	Macrophage	Macrophage
CTAAGTGGTAGGCAGT-SIGAE11	SIGAE11	SIGAH5	3prime	Sample_0	F110	Female	CS16_6PCW	YS	SIGAH5_Sample_0	Macrophage	Macrophage	Macrophage
CTACAGATCAGACATC-SIGAE11	SIGAE11	SIGAH5	3prime	Sample_0	F110	Female	CS16_6PCW	YS	SIGAH5_Sample_0	Macrophage	Macrophage	Macrophage
CTACAGATCTAGTACG-SIGAE11	SIGAE11	SIGAH5	3prime	Sample_0	F110	Female	CS16_6PCW	YS	SIGAH5_Sample_0	Fibroblast	Fibroblast	Fibroblast
CTACATTAGACTTAAG-SIGAE11	SIGAE11	SIGAH5	3prime	Sample_1	F102	Female	CS19_7PCW	YS	SIGAH5_Sample_1	Erythroid	Erythroid	Erythroid
CTACATTAGCACAAAT-SIGAE11	SIGAE11	SIGAH5	3prime	Sample_0	F110	Female	CS16_6PCW	YS	SIGAH5_Sample_0	Lymphoid	Lymphoid	Lymphoid
CTACATTTCAACACGT-SIGAE11	SIGAE11	SIGAH5	3prime	Sample_0	F110	Female	CS16_6PCW	YS	SIGAH5_Sample_0	Macrophage	Macrophage	Macrophage
CTACCCATCAATGCAC-SIGAE11	SIGAE11	SIGAH5	3prime	Sample_0	F110	Female	CS16_6PCW	YS	SIGAH5_Sample_0	Smooth_Muscle	Smooth_Muscle	Smooth_Muscle
CTACCTGAGTACCCTA-SIGAE11	SIGAE11	SIGAH5	3prime	Unassigned	Unassigned	Female	Unassigned_Unassigned	YS	SIGAH5_Unassigned	Fibroblast	Fibroblast	Fibroblast
CTACCTGTCACCATCC-SIGAE11	SIGAE11	SIGAH5	3prime	Sample_0	F110	Female	CS16_6PCW	YS	SIGAH5_Sample_0	Fibroblast	Fibroblast	Fibroblast
CTACCTGTCCACACCT-SIGAE11	SIGAE11	SIGAH5	3prime	Sample_0	F110	Female	CS16_6PCW	YS	SIGAH5_Sample_0	Erythroid	Erythroid	Erythroid
CTACTATAGGTAGGCT-SIGAE11	SIGAE11	SIGAH5	3prime	Sample_0	F110	Female	CS16_6PCW	YS	SIGAH5_Sample_0	Lymphoid	Lymphoid	Lymphoid
CTACTATCAGAGCTAG-SIGAE11	SIGAE11	SIGAH5	3prime	Unassigned	Unassigned	Female	Unassigned_Unassigned	YS	SIGAH5_Unassigned	Endoderm	Endoderm	Endoderm
CTAGACAAGGCATCAG-SIGAE11	SIGAE11	SIGAH5	3prime	Sample_0	F110	Female	CS16_6PCW	YS	SIGAH5_Sample_0	Macrophage	Macrophage	Macrophage
CTAGACACATTCCTAT-SIGAE11	SIGAE11	SIGAH5	3prime	Sample_1	F102	Female	CS19_7PCW	YS	SIGAH5_Sample_1	Erythroid	Erythroid	Erythroid
CTAGGTATCTACAGGT-SIGAE11	SIGAE11	SIGAH5	3prime	Sample_1	F102	Female	CS19_7PCW	YS	SIGAH5_Sample_1	Macrophage	Macrophage	Macrophage
CTATAGGAGCACCCAC-SIGAE11	SIGAE11	SIGAH5	3prime	Sample_0	F110	Female	CS16_6PCW	YS	SIGAH5_Sample_0	Erythroid	Erythroid	Erythroid
CTATCCGAGTTCATCG-SIGAE11	SIGAE11	SIGAH5	3prime	Sample_0	F110	Female	CS16_6PCW	YS	SIGAH5_Sample_0	Macrophage	Macrophage	Macrophage
CTATCCGTCTTTGCTA-SIGAE11	SIGAE11	SIGAH5	3prime	Sample_0	F110	Female	CS16_6PCW	YS	SIGAH5_Sample_0	Fibroblast	Fibroblast	Fibroblast
CTATCTAGTTGTGTTG-SIGAE11	SIGAE11	SIGAH5	3prime	Sample_0	F110	Female	CS16_6PCW	YS	SIGAH5_Sample_0	Erythroid	Erythroid	Erythroid
CTCAACCGTCCACATA-SIGAE11	SIGAE11	SIGAH5	3prime	Sample_0	F110	Female	CS16_6PCW	YS	SIGAH5_Sample_0	Macrophage	Macrophage	Macrophage
CTCAAGAAGCGAGGAG-SIGAE11	SIGAE11	SIGAH5	3prime	Sample_0	F110	Female	CS16_6PCW	YS	SIGAH5_Sample_0	Fibroblast	Fibroblast	Fibroblast
CTCAAGAAGCTCCATA-SIGAE11	SIGAE11	SIGAH5	3prime	Sample_0	F110	Female	CS16_6PCW	YS	SIGAH5_Sample_0	Fibroblast	Fibroblast	Fibroblast
CTCAAGATCCAACTAG-SIGAE11	SIGAE11	SIGAH5	3prime	Sample_0	F110	Female	CS16_6PCW	YS	SIGAH5_Sample_0	Erythroid	Erythroid	Erythroid
CTCAATTCACTCCCTA-SIGAE11	SIGAE11	SIGAH5	3prime	Unassigned	Unassigned	Female	Unassigned_Unassigned	YS	SIGAH5_Unassigned	Fibroblast	Fibroblast	Fibroblast
CTCAGAATCATCTCTA-SIGAE11	SIGAE11	SIGAH5	3prime	Sample_0	F110	Female	CS16_6PCW	YS	SIGAH5_Sample_0	Fibroblast	Fibroblast	Fibroblast
CTCAGAATCTTACACT-SIGAE11	SIGAE11	SIGAH5	3prime	Sample_1	F102	Female	CS19_7PCW	YS	SIGAH5_Sample_1	Macrophage	Macrophage	Macrophage
CTCAGGGGTGTGTCCG-SIGAE11	SIGAE11	SIGAH5	3prime	Sample_0	F110	Female	CS16_6PCW	YS	SIGAH5_Sample_0	Lymphoid	Lymphoid	Lymphoid
CTCAGGGTCTGCTCTG-SIGAE11	SIGAE11	SIGAH5	3prime	Sample_0	F110	Female	CS16_6PCW	YS	SIGAH5_Sample_0	Fibroblast	Fibroblast	Fibroblast
CTCAGTCCACAGACGA-SIGAE11	SIGAE11	SIGAH5	3prime	Sample_0	F110	Female	CS16_6PCW	YS	SIGAH5_Sample_0	Fibroblast	Fibroblast	Fibroblast
CTCAGTCGTCCTACAA-SIGAE11	SIGAE11	SIGAH5	3prime	Sample_1	F102	Female	CS19_7PCW	YS	SIGAH5_Sample_1	Erythroid	Erythroid	Erythroid
CTCAGTCTCTTTCAGT-SIGAE11	SIGAE11	SIGAH5	3prime	Sample_0	F110	Female	CS16_6PCW	YS	SIGAH5_Sample_0	Fibroblast	Fibroblast	Fibroblast
CTCATCGGTTGTGGCC-SIGAE11	SIGAE11	SIGAH5	3prime	Sample_0	F110	Female	CS16_6PCW	YS	SIGAH5_Sample_0	Endoderm	Endoderm	Endoderm
CTCATCGTCACTCGAA-SIGAE11	SIGAE11	SIGAH5	3prime	Sample_1	F102	Female	CS19_7PCW	YS	SIGAH5_Sample_1	Erythroid	early erythroid	early erythroid
CTCATGCCAGTCAGCC-SIGAE11	SIGAE11	SIGAH5	3prime	Sample_0	F110	Female	CS16_6PCW	YS	SIGAH5_Sample_0	Fibroblast	Fibroblast	Fibroblast
CTCATTAGTGCTCCGA-SIGAE11	SIGAE11	SIGAH5	3prime	Sample_0	F110	Female	CS16_6PCW	YS	SIGAH5_Sample_0	Fibroblast	Fibroblast	Fibroblast
CTCATTATCCACAGCG-SIGAE11	SIGAE11	SIGAH5	3prime	Sample_1	F102	Female	CS19_7PCW	YS	SIGAH5_Sample_1	Erythroid	Erythroid	Erythroid
CTCATTATCCGGTAAT-SIGAE11	SIGAE11	SIGAH5	3prime	Sample_0	F110	Female	CS16_6PCW	YS	SIGAH5_Sample_0	Erythroid	Erythroid	Erythroid
CTCCACACACGGTCTG-SIGAE11	SIGAE11	SIGAH5	3prime	Sample_0	F110	Female	CS16_6PCW	YS	SIGAH5_Sample_0	Fibroblast	Fibroblast	Fibroblast
CTCCATGAGTACCCTA-SIGAE11	SIGAE11	SIGAH5	3prime	Sample_0	F110	Female	CS16_6PCW	YS	SIGAH5_Sample_0	Erythroid	Erythroid	Erythroid
CTCCATGCAAGCGCAA-SIGAE11	SIGAE11	SIGAH5	3prime	Sample_1	F102	Female	CS19_7PCW	YS	SIGAH5_Sample_1	Erythroid	Erythroid	Erythroid
CTCCATGGTTACGTAC-SIGAE11	SIGAE11	SIGAH5	3prime	Sample_0	F110	Female	CS16_6PCW	YS	SIGAH5_Sample_0	Erythroid	Erythroid	Erythroid
CTCCCAATCAAGGAGC-SIGAE11	SIGAE11	SIGAH5	3prime	Sample_0	F110	Female	CS16_6PCW	YS	SIGAH5_Sample_0	Macrophage	Macrophage	Macrophage
CTCCCAATCTGGCTGG-SIGAE11	SIGAE11	SIGAH5	3prime	Sample_0	F110	Female	CS16_6PCW	YS	SIGAH5_Sample_0	Monocyte	Monocyte_Liver	Monocyte_Liver
CTCCCTCAGCATCCCG-SIGAE11	SIGAE11	SIGAH5	3prime	Sample_0	F110	Female	CS16_6PCW	YS	SIGAH5_Sample_0	Fibroblast	Fibroblast	Fibroblast
CTCCCTCAGTCCTACA-SIGAE11	SIGAE11	SIGAH5	3prime	Sample_0	F110	Female	CS16_6PCW	YS	SIGAH5_Sample_0	Fibroblast	Fibroblast	Fibroblast
CTCCCTCCAGCGAGTA-SIGAE11	SIGAE11	SIGAH5	3prime	Sample_0	F110	Female	CS16_6PCW	YS	SIGAH5_Sample_0	Macrophage	Macrophage	Macrophage
CTCCCTCCATCCCGTT-SIGAE11	SIGAE11	SIGAH5	3prime	Sample_0	F110	Female	CS16_6PCW	YS	SIGAH5_Sample_0	Fibroblast	Fibroblast	Fibroblast
CTCCCTCCATGTGCCG-SIGAE11	SIGAE11	SIGAH5	3prime	Sample_0	F110	Female	CS16_6PCW	YS	SIGAH5_Sample_0	Erythroid	Erythroid	Erythroid
CTCCGATGTATGCAAA-SIGAE11	SIGAE11	SIGAH5	3prime	Sample_0	F110	Female	CS16_6PCW	YS	SIGAH5_Sample_0	Macrophage	Macrophage	Macrophage
CTCCTCCTCGGTAGGA-SIGAE11	SIGAE11	SIGAH5	3prime	Sample_0	F110	Female	CS16_6PCW	YS	SIGAH5_Sample_0	Endoderm	Endoderm	Endoderm
CTCCTTTAGATCACCT-SIGAE11	SIGAE11	SIGAH5	3prime	Sample_0	F110	Female	CS16_6PCW	YS	SIGAH5_Sample_0	Fibroblast	Fibroblast	Fibroblast
CTCTCAGGTCAAACGG-SIGAE11	SIGAE11	SIGAH5	3prime	Sample_0	F110	Female	CS16_6PCW	YS	SIGAH5_Sample_0	Fibroblast	Fibroblast	Fibroblast
CTCTCAGTCCATTTGT-SIGAE11	SIGAE11	SIGAH5	3prime	Sample_0	F110	Female	CS16_6PCW	YS	SIGAH5_Sample_0	Macrophage	Macrophage	Macrophage
CTCTCGACAGCAGTTT-SIGAE11	SIGAE11	SIGAH5	3prime	Sample_0	F110	Female	CS16_6PCW	YS	SIGAH5_Sample_0	Fibroblast	Fibroblast	Fibroblast
CTCTCGAGTATCAAGA-SIGAE11	SIGAE11	SIGAH5	3prime	Sample_0	F110	Female	CS16_6PCW	YS	SIGAH5_Sample_0	Fibroblast	Fibroblast	Fibroblast
CTCTGGTAGGGCAGGA-SIGAE11	SIGAE11	SIGAH5	3prime	Sample_1	F102	Female	CS19_7PCW	YS	SIGAH5_Sample_1	Erythroid	Erythroid	Erythroid
CTGAATGTCGTGGTAT-SIGAE11	SIGAE11	SIGAH5	3prime	Sample_0	F110	Female	CS16_6PCW	YS	SIGAH5_Sample_0	Erythroid	Erythroid	Erythroid
CTGATCCAGCAGTCTT-SIGAE11	SIGAE11	SIGAH5	3prime	Sample_0	F110	Female	CS16_6PCW	YS	SIGAH5_Sample_0	Fibroblast	Fibroblast	Fibroblast
CTGATCCGTGAAAGTT-SIGAE11	SIGAE11	SIGAH5	3prime	Sample_0	F110	Female	CS16_6PCW	YS	SIGAH5_Sample_0	Fibroblast	Fibroblast	Fibroblast
CTGCAGGCAGTCTCTC-SIGAE11	SIGAE11	SIGAH5	3prime	Sample_1	F102	Female	CS19_7PCW	YS	SIGAH5_Sample_1	Erythroid	Erythroid	Erythroid
CTGCAGGTCACCATCC-SIGAE11	SIGAE11	SIGAH5	3prime	Sample_0	F110	Female	CS16_6PCW	YS	SIGAH5_Sample_0	Erythroid	early erythroid	early erythroid
CTGCAGGTCTCTTAAC-SIGAE11	SIGAE11	SIGAH5	3prime	Unassigned	Unassigned	Female	Unassigned_Unassigned	YS	SIGAH5_Unassigned	Macrophage	Macrophage	Macrophage
CTGCATCAGTTAACGA-SIGAE11	SIGAE11	SIGAH5	3prime	Sample_0	F110	Female	CS16_6PCW	YS	SIGAH5_Sample_0	Erythroid	Erythroid	Erythroid
CTGCATCCACCTCTGT-SIGAE11	SIGAE11	SIGAH5	3prime	Sample_0	F110	Female	CS16_6PCW	YS	SIGAH5_Sample_0	Fibroblast	Fibroblast	Fibroblast
CTGCCTACATTCTCCG-SIGAE11	SIGAE11	SIGAH5	3prime	Sample_0	F110	Female	CS16_6PCW	YS	SIGAH5_Sample_0	Fibroblast	Fibroblast	Fibroblast
CTGCCTATCCTACGAA-SIGAE11	SIGAE11	SIGAH5	3prime	Sample_1	F102	Female	CS19_7PCW	YS	SIGAH5_Sample_1	Erythroid	Erythroid	Erythroid
CTGCCTATCGAAATCC-SIGAE11	SIGAE11	SIGAH5	3prime	Sample_0	F110	Female	CS16_6PCW	YS	SIGAH5_Sample_0	Fibroblast	Fibroblast	Fibroblast
CTGCTCAAGCAACTTC-SIGAE11	SIGAE11	SIGAH5	3prime	Unassigned	Unassigned	Female	Unassigned_Unassigned	YS	SIGAH5_Unassigned	Fibroblast	Fibroblast	Fibroblast
CTGGACGAGAGGCGGA-SIGAE11	SIGAE11	SIGAH5	3prime	Sample_1	F102	Female	CS19_7PCW	YS	SIGAH5_Sample_1	Erythroid	Erythroid	Erythroid
CTGGACGAGGCTTAGG-SIGAE11	SIGAE11	SIGAH5	3prime	Sample_1	F102	Female	CS19_7PCW	YS	SIGAH5_Sample_1	Erythroid	Erythroid	Erythroid
CTGGACGAGGGCAAGG-SIGAE11	SIGAE11	SIGAH5	3prime	Sample_0	F110	Female	CS16_6PCW	YS	SIGAH5_Sample_0	Erythroid	Erythroid	Erythroid
CTGGACGAGGTTATAG-SIGAE11	SIGAE11	SIGAH5	3prime	Sample_0	F110	Female	CS16_6PCW	YS	SIGAH5_Sample_0	Fibroblast	Fibroblast	Fibroblast
CTGGACGGTGTTACAC-SIGAE11	SIGAE11	SIGAH5	3prime	Sample_1	F102	Female	CS19_7PCW	YS	SIGAH5_Sample_1	Endoderm	Endoderm	Endoderm
CTGGACGTCACCTGGG-SIGAE11	SIGAE11	SIGAH5	3prime	Sample_0	F110	Female	CS16_6PCW	YS	SIGAH5_Sample_0	Erythroid	Erythroid	Erythroid
CTGGACGTCATCCTAT-SIGAE11	SIGAE11	SIGAH5	3prime	Sample_0	F110	Female	CS16_6PCW	YS	SIGAH5_Sample_0	Smooth_Muscle	Smooth_Muscle	Smooth_Muscle
CTGGCAGCACAAATCC-SIGAE11	SIGAE11	SIGAH5	3prime	Unassigned	Unassigned	Female	Unassigned_Unassigned	YS	SIGAH5_Unassigned	Fibroblast	Fibroblast	Fibroblast
CTGGCAGTCGCTCTAC-SIGAE11	SIGAE11	SIGAH5	3prime	Sample_0	F110	Female	CS16_6PCW	YS	SIGAH5_Sample_0	Erythroid	Erythroid	Erythroid
CTGGTCTAGCGAGTAC-SIGAE11	SIGAE11	SIGAH5	3prime	Sample_0	F110	Female	CS16_6PCW	YS	SIGAH5_Sample_0	Macrophage	Macrophage	Macrophage
CTGTACCCAGCCATTA-SIGAE11	SIGAE11	SIGAH5	3prime	Sample_0	F110	Female	CS16_6PCW	YS	SIGAH5_Sample_0	Macrophage	Macrophage	Macrophage
CTGTACCGTGCGTTTA-SIGAE11	SIGAE11	SIGAH5	3prime	Sample_1	F102	Female	CS19_7PCW	YS	SIGAH5_Sample_1	Erythroid	Erythroid	Erythroid
CTGTAGACATAGATGA-SIGAE11	SIGAE11	SIGAH5	3prime	Sample_0	F110	Female	CS16_6PCW	YS	SIGAH5_Sample_0	Macrophage	Macrophage	Macrophage
CTGTAGATCTTGGGCG-SIGAE11	SIGAE11	SIGAH5	3prime	Sample_1	F102	Female	CS19_7PCW	YS	SIGAH5_Sample_1	Erythroid	Erythroid	Erythroid
CTGTCGTAGTTACGTC-SIGAE11	SIGAE11	SIGAH5	3prime	Sample_0	F110	Female	CS16_6PCW	YS	SIGAH5_Sample_0	Smooth_Muscle	Smooth_Muscle	Smooth_Muscle
CTGTCGTTCATGCATG-SIGAE11	SIGAE11	SIGAH5	3prime	Sample_0	F110	Female	CS16_6PCW	YS	SIGAH5_Sample_0	Fibroblast	Fibroblast	Fibroblast
CTGTGAATCCCGTGAG-SIGAE11	SIGAE11	SIGAH5	3prime	Sample_0	F110	Female	CS16_6PCW	YS	SIGAH5_Sample_0	Erythroid	Erythroid	Erythroid
CTGTGGGCAGTTGGTT-SIGAE11	SIGAE11	SIGAH5	3prime	Sample_0	F110	Female	CS16_6PCW	YS	SIGAH5_Sample_0	Fibroblast	Fibroblast	Fibroblast
CTGTGGGCATCCGTGG-SIGAE11	SIGAE11	SIGAH5	3prime	Sample_0	F110	Female	CS16_6PCW	YS	SIGAH5_Sample_0	Endoderm	Endoderm	Endoderm
CTGTGGGTCATTCACT-SIGAE11	SIGAE11	SIGAH5	3prime	Sample_0	F110	Female	CS16_6PCW	YS	SIGAH5_Sample_0	Fibroblast	Fibroblast	Fibroblast
CTTACCGTCGTTAGAC-SIGAE11	SIGAE11	SIGAH5	3prime	Sample_0	F110	Female	CS16_6PCW	YS	SIGAH5_Sample_0	Erythroid	Erythroid	Erythroid
CTTAGGAGTATCATGC-SIGAE11	SIGAE11	SIGAH5	3prime	Sample_0	F110	Female	CS16_6PCW	YS	SIGAH5_Sample_0	Erythroid	early erythroid	early erythroid
CTTAGGAGTGATTGGG-SIGAE11	SIGAE11	SIGAH5	3prime	Sample_1	F102	Female	CS19_7PCW	YS	SIGAH5_Sample_1	Macrophage	Macrophage	Macrophage
CTTCAATGTCTACACA-SIGAE11	SIGAE11	SIGAH5	3prime	Sample_0	F110	Female	CS16_6PCW	YS	SIGAH5_Sample_0	MK	MK	MK
CTTCCTTAGTGCACAG-SIGAE11	SIGAE11	SIGAH5	3prime	Sample_0	F110	Female	CS16_6PCW	YS	SIGAH5_Sample_0	Erythroid	Erythroid	Erythroid
CTTCCTTGTAGACACG-SIGAE11	SIGAE11	SIGAH5	3prime	Sample_0	F110	Female	CS16_6PCW	YS	SIGAH5_Sample_0	Lymphoid	Lymphoid	Lymphoid
CTTCCTTGTCCACAGC-SIGAE11	SIGAE11	SIGAH5	3prime	Sample_0	F110	Female	CS16_6PCW	YS	SIGAH5_Sample_0	Fibroblast	Fibroblast	Fibroblast
CTTCGGTCAGCTATAC-SIGAE11	SIGAE11	SIGAH5	3prime	Sample_1	F102	Female	CS19_7PCW	YS	SIGAH5_Sample_1	Macrophage	Macrophage	Macrophage
CTTCTAAAGACTCAAA-SIGAE11	SIGAE11	SIGAH5	3prime	Sample_1	F102	Female	CS19_7PCW	YS	SIGAH5_Sample_1	Macrophage	Macrophage	Macrophage
CTTCTAAAGTCCCAAT-SIGAE11	SIGAE11	SIGAH5	3prime	Sample_0	F110	Female	CS16_6PCW	YS	SIGAH5_Sample_0	Fibroblast	Fibroblast	Fibroblast
CTTCTAACAGGTCAGA-SIGAE11	SIGAE11	SIGAH5	3prime	Sample_1	F102	Female	CS19_7PCW	YS	SIGAH5_Sample_1	Macrophage	Macrophage	Macrophage
CTTCTAAGTTTCTATC-SIGAE11	SIGAE11	SIGAH5	3prime	Sample_1	F102	Female	CS19_7PCW	YS	SIGAH5_Sample_1	Fibroblast	Fibroblast	Fibroblast
CTTCTCTCATCATTTC-SIGAE11	SIGAE11	SIGAH5	3prime	Sample_0	F110	Female	CS16_6PCW	YS	SIGAH5_Sample_0	Macrophage	Macrophage	Macrophage
CTTCTCTTCTCATTTG-SIGAE11	SIGAE11	SIGAH5	3prime	Sample_0	F110	Female	CS16_6PCW	YS	SIGAH5_Sample_0	Lymphoid	Lymphoid	Lymphoid
CTTCTCTTCTCCGAAA-SIGAE11	SIGAE11	SIGAH5	3prime	Sample_0	F110	Female	CS16_6PCW	YS	SIGAH5_Sample_0	Fibroblast	Fibroblast	Fibroblast
CTTGAGAGTACCAATC-SIGAE11	SIGAE11	SIGAH5	3prime	Sample_0	F110	Female	CS16_6PCW	YS	SIGAH5_Sample_0	Endoderm	Endoderm	Endoderm
CTTGATTCATACAGCT-SIGAE11	SIGAE11	SIGAH5	3prime	Sample_0	F110	Female	CS16_6PCW	YS	SIGAH5_Sample_0	Macrophage	Macrophage	Macrophage
CTTGATTGTCTTGTCC-SIGAE11	SIGAE11	SIGAH5	3prime	Sample_0	F110	Female	CS16_6PCW	YS	SIGAH5_Sample_0	Erythroid	Erythroid	Erythroid
CTTGATTTCGGCCCAA-SIGAE11	SIGAE11	SIGAH5	3prime	Sample_0	F110	Female	CS16_6PCW	YS	SIGAH5_Sample_0	Lymphoid	Lymphoid	Lymphoid
CTTTCAACAAGGCCTC-SIGAE11	SIGAE11	SIGAH5	3prime	Sample_0	F110	Female	CS16_6PCW	YS	SIGAH5_Sample_0	Fibroblast	Fibroblast	Fibroblast
CTTTCAATCCCAACTC-SIGAE11	SIGAE11	SIGAH5	3prime	Sample_0	F110	Female	CS16_6PCW	YS	SIGAH5_Sample_0	Fibroblast	Fibroblast	Fibroblast
CTTTCGGCAACTACGT-SIGAE11	SIGAE11	SIGAH5	3prime	Sample_0	F110	Female	CS16_6PCW	YS	SIGAH5_Sample_0	Macrophage	Macrophage	Macrophage
CTTTCGGCACCCAAGC-SIGAE11	SIGAE11	SIGAH5	3prime	Sample_0	F110	Female	CS16_6PCW	YS	SIGAH5_Sample_0	Fibroblast	Fibroblast	Fibroblast
GAAACCTCATAAGCGG-SIGAE11	SIGAE11	SIGAH5	3prime	Sample_0	F110	Female	CS16_6PCW	YS	SIGAH5_Sample_0	Erythroid	Erythroid	Erythroid
GAAACCTTCACCGACG-SIGAE11	SIGAE11	SIGAH5	3prime	Sample_0	F110	Female	CS16_6PCW	YS	SIGAH5_Sample_0	Fibroblast	Fibroblast	Fibroblast
GAACACTAGTATGCAA-SIGAE11	SIGAE11	SIGAH5	3prime	Sample_0	F110	Female	CS16_6PCW	YS	SIGAH5_Sample_0	Endoderm	Endoderm	Endoderm
GAACACTCACCCTCTA-SIGAE11	SIGAE11	SIGAH5	3prime	Unassigned	Unassigned	Female	Unassigned_Unassigned	YS	SIGAH5_Unassigned	Macrophage	Macrophage	Macrophage
GAACTGTGTTACGCCG-SIGAE11	SIGAE11	SIGAH5	3prime	Sample_0	F110	Female	CS16_6PCW	YS	SIGAH5_Sample_0	Fibroblast	Fibroblast	Fibroblast
GAACTGTGTTGCATAC-SIGAE11	SIGAE11	SIGAH5	3prime	Sample_0	F110	Female	CS16_6PCW	YS	SIGAH5_Sample_0	Endoderm	Endoderm	Endoderm
GAACTGTTCGCGGTAC-SIGAE11	SIGAE11	SIGAH5	3prime	Sample_0	F110	Female	CS16_6PCW	YS	SIGAH5_Sample_0	Erythroid	Erythroid	Erythroid
GAAGAATAGGCATCAG-SIGAE11	SIGAE11	SIGAH5	3prime	Sample_0	F110	Female	CS16_6PCW	YS	SIGAH5_Sample_0	Smooth_Muscle	Smooth_Muscle	Smooth_Muscle
GAAGAATCATCAACCA-SIGAE11	SIGAE11	SIGAH5	3prime	Sample_0	F110	Female	CS16_6PCW	YS	SIGAH5_Sample_0	Endoderm	Endoderm	Endoderm
GAAGAATGTAGCTGAG-SIGAE11	SIGAE11	SIGAH5	3prime	Unassigned	Unassigned	Female	Unassigned_Unassigned	YS	SIGAH5_Unassigned	Endoderm	Endoderm	Endoderm
GAAGAATGTTTAAGGA-SIGAE11	SIGAE11	SIGAH5	3prime	Sample_0	F110	Female	CS16_6PCW	YS	SIGAH5_Sample_0	Erythroid	Erythroid	Erythroid
GAAGAATGTTTACGAC-SIGAE11	SIGAE11	SIGAH5	3prime	Sample_0	F110	Female	CS16_6PCW	YS	SIGAH5_Sample_0	Macrophage	Macrophage	Macrophage
GAAGCCCAGGGCCTCT-SIGAE11	SIGAE11	SIGAH5	3prime	Sample_0	F110	Female	CS16_6PCW	YS	SIGAH5_Sample_0	Macrophage	Macrophage	Macrophage
GAAGCCCCAGCTGGTC-SIGAE11	SIGAE11	SIGAH5	3prime	Sample_0	F110	Female	CS16_6PCW	YS	SIGAH5_Sample_0	Fibroblast	Fibroblast	Fibroblast
GAAGGGTCATCTAACG-SIGAE11	SIGAE11	SIGAH5	3prime	Sample_0	F110	Female	CS16_6PCW	YS	SIGAH5_Sample_0	Macrophage	Macrophage	Macrophage
GAAGGGTGTAGGAGGG-SIGAE11	SIGAE11	SIGAH5	3prime	Unassigned	Unassigned	Female	Unassigned_Unassigned	YS	SIGAH5_Unassigned	Macrophage	Macrophage	Macrophage
GAAGTAAAGACTTCCA-SIGAE11	SIGAE11	SIGAH5	3prime	Sample_0	F110	Female	CS16_6PCW	YS	SIGAH5_Sample_0	Fibroblast	Fibroblast	Fibroblast
GAATCACAGCTTGTTG-SIGAE11	SIGAE11	SIGAH5	3prime	Sample_0	F110	Female	CS16_6PCW	YS	SIGAH5_Sample_0	Fibroblast	Fibroblast	Fibroblast
GAATCACAGGTGGGTT-SIGAE11	SIGAE11	SIGAH5	3prime	Sample_0	F110	Female	CS16_6PCW	YS	SIGAH5_Sample_0	Endoderm	Endoderm	Endoderm
GAATCACCAATCAGCT-SIGAE11	SIGAE11	SIGAH5	3prime	Sample_0	F110	Female	CS16_6PCW	YS	SIGAH5_Sample_0	Fibroblast	Fibroblast	Fibroblast
GAATCACCACCTAAAC-SIGAE11	SIGAE11	SIGAH5	3prime	Sample_0	F110	Female	CS16_6PCW	YS	SIGAH5_Sample_0	Macrophage	Macrophage	Macrophage
GAATCACCAGGGAGAG-SIGAE11	SIGAE11	SIGAH5	3prime	Sample_0	F110	Female	CS16_6PCW	YS	SIGAH5_Sample_0	Fibroblast	Fibroblast	Fibroblast
GAATCACTCTAGCAAC-SIGAE11	SIGAE11	SIGAH5	3prime	Sample_1	F102	Female	CS19_7PCW	YS	SIGAH5_Sample_1	Macrophage	Macrophage	Macrophage
GACACGCGTCCAAAGG-SIGAE11	SIGAE11	SIGAH5	3prime	Sample_0	F110	Female	CS16_6PCW	YS	SIGAH5_Sample_0	Erythroid	early erythroid	early erythroid
GACAGCCAGAAATTGC-SIGAE11	SIGAE11	SIGAH5	3prime	Sample_0	F110	Female	CS16_6PCW	YS	SIGAH5_Sample_0	Fibroblast	Fibroblast	Fibroblast
GACAGCCAGCTCCGAC-SIGAE11	SIGAE11	SIGAH5	3prime	Sample_0	F110	Female	CS16_6PCW	YS	SIGAH5_Sample_0	Fibroblast	Fibroblast	Fibroblast
GACAGCCCATTGCCGG-SIGAE11	SIGAE11	SIGAH5	3prime	Sample_0	F110	Female	CS16_6PCW	YS	SIGAH5_Sample_0	Fibroblast	Fibroblast	Fibroblast
GACATCAAGCAATAAC-SIGAE11	SIGAE11	SIGAH5	3prime	Sample_0	F110	Female	CS16_6PCW	YS	SIGAH5_Sample_0	Macrophage	Macrophage	Macrophage
GACATCACAGTCGTTA-SIGAE11	SIGAE11	SIGAH5	3prime	Sample_0	F110	Female	CS16_6PCW	YS	SIGAH5_Sample_0	Erythroid	early erythroid	early erythroid
GACCAATAGTATCTGC-SIGAE11	SIGAE11	SIGAH5	3prime	Sample_0	F110	Female	CS16_6PCW	YS	SIGAH5_Sample_0	Erythroid	Erythroid	Erythroid
GACCAATTCCTCGCAT-SIGAE11	SIGAE11	SIGAH5	3prime	Sample_0	F110	Female	CS16_6PCW	YS	SIGAH5_Sample_0	Lymphoid	Lymphoid	Lymphoid
GACCCAGCACACGGTC-SIGAE11	SIGAE11	SIGAH5	3prime	Sample_1	F102	Female	CS19_7PCW	YS	SIGAH5_Sample_1	Erythroid	Erythroid	Erythroid
GACCCAGCATAATGAG-SIGAE11	SIGAE11	SIGAH5	3prime	Sample_0	F110	Female	CS16_6PCW	YS	SIGAH5_Sample_0	Fibroblast	Fibroblast	Fibroblast
GACCCTTTCCGACGGT-SIGAE11	SIGAE11	SIGAH5	3prime	Sample_0	F110	Female	CS16_6PCW	YS	SIGAH5_Sample_0	Erythroid	Erythroid	Erythroid
GACCCTTTCCGATTAG-SIGAE11	SIGAE11	SIGAH5	3prime	Sample_0	F110	Female	CS16_6PCW	YS	SIGAH5_Sample_0	Fibroblast	Fibroblast	Fibroblast
GACCCTTTCGACTCCT-SIGAE11	SIGAE11	SIGAH5	3prime	Sample_1	F102	Female	CS19_7PCW	YS	SIGAH5_Sample_1	Erythroid	Erythroid	Erythroid
GACCGTGCACAAATCC-SIGAE11	SIGAE11	SIGAH5	3prime	Sample_0	F110	Female	CS16_6PCW	YS	SIGAH5_Sample_0	Erythroid	Erythroid	Erythroid
GACCGTGCAGTCAGTT-SIGAE11	SIGAE11	SIGAH5	3prime	Sample_0	F110	Female	CS16_6PCW	YS	SIGAH5_Sample_0	Fibroblast	Fibroblast	Fibroblast
GACCGTGCATTGCCTC-SIGAE11	SIGAE11	SIGAH5	3prime	Sample_0	F110	Female	CS16_6PCW	YS	SIGAH5_Sample_0	Erythroid	Erythroid	Erythroid
GACCGTGTCCGTGTGG-SIGAE11	SIGAE11	SIGAH5	3prime	Sample_0	F110	Female	CS16_6PCW	YS	SIGAH5_Sample_0	Macrophage	Macrophage	Macrophage
GACCGTGTCCTCGATC-SIGAE11	SIGAE11	SIGAH5	3prime	Sample_0	F110	Female	CS16_6PCW	YS	SIGAH5_Sample_0	Erythroid	Erythroid	Erythroid
GACCTTCCAGTATACC-SIGAE11	SIGAE11	SIGAH5	3prime	Sample_0	F110	Female	CS16_6PCW	YS	SIGAH5_Sample_0	Endoderm	Endoderm	Endoderm
GACCTTCTCGTTCTGC-SIGAE11	SIGAE11	SIGAH5	3prime	Sample_0	F110	Female	CS16_6PCW	YS	SIGAH5_Sample_0	Erythroid	Erythroid	Erythroid
GACTATGAGCGCCTCA-SIGAE11	SIGAE11	SIGAH5	3prime	Sample_0	F110	Female	CS16_6PCW	YS	SIGAH5_Sample_0	Fibroblast	Fibroblast	Fibroblast
GACTATGAGGTAGATT-SIGAE11	SIGAE11	SIGAH5	3prime	Sample_0	F110	Female	CS16_6PCW	YS	SIGAH5_Sample_0	Fibroblast	Fibroblast	Fibroblast
GACTCTCTCTTCACGC-SIGAE11	SIGAE11	SIGAH5	3prime	Sample_0	F110	Female	CS16_6PCW	YS	SIGAH5_Sample_0	Erythroid	early erythroid	early erythroid
GACTGATTCATGAAAG-SIGAE11	SIGAE11	SIGAH5	3prime	Sample_1	F102	Female	CS19_7PCW	YS	SIGAH5_Sample_1	Macrophage	Macrophage	Macrophage
GACTGATTCGGACAAG-SIGAE11	SIGAE11	SIGAH5	3prime	Sample_0	F110	Female	CS16_6PCW	YS	SIGAH5_Sample_0	Fibroblast	Fibroblast	Fibroblast
GACTTCCAGTATGGCG-SIGAE11	SIGAE11	SIGAH5	3prime	Sample_1	F102	Female	CS19_7PCW	YS	SIGAH5_Sample_1	Erythroid	Erythroid	Erythroid
GACTTCCCAACCGCCA-SIGAE11	SIGAE11	SIGAH5	3prime	Sample_0	F110	Female	CS16_6PCW	YS	SIGAH5_Sample_0	Erythroid	Erythroid	Erythroid
GAGAAATAGTCCGCCA-SIGAE11	SIGAE11	SIGAH5	3prime	Sample_0	F110	Female	CS16_6PCW	YS	SIGAH5_Sample_0	Fibroblast	Fibroblast	Fibroblast
GAGAAATGTATGTCCA-SIGAE11	SIGAE11	SIGAH5	3prime	Unassigned	Unassigned	Female	Unassigned_Unassigned	YS	SIGAH5_Unassigned	Endoderm	Endoderm	Endoderm
GAGAAATTCCTCTTTC-SIGAE11	SIGAE11	SIGAH5	3prime	Sample_0	F110	Female	CS16_6PCW	YS	SIGAH5_Sample_0	Lymphoid	Lymphoid	Lymphoid
GAGAAATTCGGCGATC-SIGAE11	SIGAE11	SIGAH5	3prime	Sample_0	F110	Female	CS16_6PCW	YS	SIGAH5_Sample_0	Macrophage	Macrophage	Macrophage
GAGACCCGTATAGCTC-SIGAE11	SIGAE11	SIGAH5	3prime	Sample_1	F102	Female	CS19_7PCW	YS	SIGAH5_Sample_1	Erythroid	Erythroid	Erythroid
GAGACCCTCGTACACA-SIGAE11	SIGAE11	SIGAH5	3prime	Unassigned	Unassigned	Female	Unassigned_Unassigned	YS	SIGAH5_Unassigned	Macrophage	Macrophage	Macrophage
GAGACTTAGAAGAGCA-SIGAE11	SIGAE11	SIGAH5	3prime	Sample_0	F110	Female	CS16_6PCW	YS	SIGAH5_Sample_0	Erythroid	Erythroid	Erythroid
GAGACTTCAAGGTCGA-SIGAE11	SIGAE11	SIGAH5	3prime	Sample_1	F102	Female	CS19_7PCW	YS	SIGAH5_Sample_1	Erythroid	Erythroid	Erythroid
GAGACTTCACACAGCC-SIGAE11	SIGAE11	SIGAH5	3prime	Sample_0	F110	Female	CS16_6PCW	YS	SIGAH5_Sample_0	Endoderm	Endoderm	Endoderm
GAGACTTCATCTAGAC-SIGAE11	SIGAE11	SIGAH5	3prime	Sample_0	F110	Female	CS16_6PCW	YS	SIGAH5_Sample_0	Erythroid	Erythroid	Erythroid
GAGACTTGTAGGTTTC-SIGAE11	SIGAE11	SIGAH5	3prime	Sample_0	F110	Female	CS16_6PCW	YS	SIGAH5_Sample_0	Macrophage	Macrophage	Macrophage
GAGACTTGTATAGCTC-SIGAE11	SIGAE11	SIGAH5	3prime	Sample_0	F110	Female	CS16_6PCW	YS	SIGAH5_Sample_0	Erythroid	Erythroid	Erythroid
GAGACTTTCGACACTA-SIGAE11	SIGAE11	SIGAH5	3prime	Sample_0	F110	Female	CS16_6PCW	YS	SIGAH5_Sample_0	Macrophage	Macrophage	Macrophage
GAGAGGTGTGCGAGTA-SIGAE11	SIGAE11	SIGAH5	3prime	Sample_0	F110	Female	CS16_6PCW	YS	SIGAH5_Sample_0	Endoderm	Endoderm	Endoderm
GAGAGGTTCTGCCTGT-SIGAE11	SIGAE11	SIGAH5	3prime	Sample_0	F110	Female	CS16_6PCW	YS	SIGAH5_Sample_0	Fibroblast	Fibroblast	Fibroblast
GAGATGGCAGCCCACA-SIGAE11	SIGAE11	SIGAH5	3prime	Sample_0	F110	Female	CS16_6PCW	YS	SIGAH5_Sample_0	Mast_cell	Mast_cell	Mast_cell
GAGATGGGTTCTCACC-SIGAE11	SIGAE11	SIGAH5	3prime	Unassigned	Unassigned	Female	Unassigned_Unassigned	YS	SIGAH5_Unassigned	Macrophage	Macrophage	Macrophage
GAGCCTGAGTCAGAGC-SIGAE11	SIGAE11	SIGAH5	3prime	Sample_0	F110	Female	CS16_6PCW	YS	SIGAH5_Sample_0	Macrophage	Macrophage	Macrophage
GAGCCTGGTTTCAGAC-SIGAE11	SIGAE11	SIGAH5	3prime	Sample_0	F110	Female	CS16_6PCW	YS	SIGAH5_Sample_0	Fibroblast	Fibroblast	Fibroblast
GAGCCTGTCGCTTGCT-SIGAE11	SIGAE11	SIGAH5	3prime	Sample_0	F110	Female	CS16_6PCW	YS	SIGAH5_Sample_0	Fibroblast	Fibroblast	Fibroblast
GAGCTGCAGTAAGCAT-SIGAE11	SIGAE11	SIGAH5	3prime	Sample_0	F110	Female	CS16_6PCW	YS	SIGAH5_Sample_0	Macrophage	Macrophage	Macrophage
GAGCTGCCATGCCGAC-SIGAE11	SIGAE11	SIGAH5	3prime	Sample_0	F110	Female	CS16_6PCW	YS	SIGAH5_Sample_0	Macrophage	Macrophage	Macrophage
GAGCTGCTCGTGCACG-SIGAE11	SIGAE11	SIGAH5	3prime	Sample_0	F110	Female	CS16_6PCW	YS	SIGAH5_Sample_0	Fibroblast	Fibroblast	Fibroblast
GAGGCAAAGCAATAGT-SIGAE11	SIGAE11	SIGAH5	3prime	Sample_1	F102	Female	CS19_7PCW	YS	SIGAH5_Sample_1	Erythroid	Erythroid	Erythroid
GAGGCAAAGCCTGTGC-SIGAE11	SIGAE11	SIGAH5	3prime	Sample_0	F110	Female	CS16_6PCW	YS	SIGAH5_Sample_0	Macrophage	Macrophage	Macrophage
GAGGCAACAATTAGGA-SIGAE11	SIGAE11	SIGAH5	3prime	Sample_0	F110	Female	CS16_6PCW	YS	SIGAH5_Sample_0	Erythroid	Erythroid	Erythroid
GAGGCAAGTAAGGCCA-SIGAE11	SIGAE11	SIGAH5	3prime	Sample_0	F110	Female	CS16_6PCW	YS	SIGAH5_Sample_0	Macrophage	Macrophage	Macrophage
GAGGCCTCAGCGTTGC-SIGAE11	SIGAE11	SIGAH5	3prime	Sample_0	F110	Female	CS16_6PCW	YS	SIGAH5_Sample_0	Macrophage	Macrophage	Macrophage
GAGGCCTGTTTGCCGG-SIGAE11	SIGAE11	SIGAH5	3prime	Sample_0	F110	Female	CS16_6PCW	YS	SIGAH5_Sample_0	Macrophage	Macrophage	Macrophage
GAGGCCTTCTTAGCTT-SIGAE11	SIGAE11	SIGAH5	3prime	Sample_0	F110	Female	CS16_6PCW	YS	SIGAH5_Sample_0	Macrophage	Macrophage	Macrophage
GAGGGATGTCGTACAT-SIGAE11	SIGAE11	SIGAH5	3prime	Sample_0	F110	Female	CS16_6PCW	YS	SIGAH5_Sample_0	MK	MK	MK
GAGGGTAGTGCCTATA-SIGAE11	SIGAE11	SIGAH5	3prime	Sample_1	F102	Female	CS19_7PCW	YS	SIGAH5_Sample_1	Macrophage	Macrophage	Macrophage
GAGGGTAGTTCATCTT-SIGAE11	SIGAE11	SIGAH5	3prime	Sample_0	F110	Female	CS16_6PCW	YS	SIGAH5_Sample_0	Fibroblast	Fibroblast	Fibroblast
GAGTCTACACAAAGCG-SIGAE11	SIGAE11	SIGAH5	3prime	Sample_0	F110	Female	CS16_6PCW	YS	SIGAH5_Sample_0	Fibroblast	Fibroblast	Fibroblast
GAGTGAGCAAAGTGTA-SIGAE11	SIGAE11	SIGAH5	3prime	Sample_0	F110	Female	CS16_6PCW	YS	SIGAH5_Sample_0	Macrophage	Macrophage	Macrophage
GAGTGAGCAGACATCT-SIGAE11	SIGAE11	SIGAH5	3prime	Sample_0	F110	Female	CS16_6PCW	YS	SIGAH5_Sample_0	Macrophage	Macrophage	Macrophage
GAGTGTTCATCTTAGG-SIGAE11	SIGAE11	SIGAH5	3prime	Sample_0	F110	Female	CS16_6PCW	YS	SIGAH5_Sample_0	Erythroid	Erythroid	Erythroid
GAGTGTTTCCACACCT-SIGAE11	SIGAE11	SIGAH5	3prime	Sample_0	F110	Female	CS16_6PCW	YS	SIGAH5_Sample_0	Erythroid	Erythroid	Erythroid
GAGTTACGTGGCAACA-SIGAE11	SIGAE11	SIGAH5	3prime	Sample_1	F102	Female	CS19_7PCW	YS	SIGAH5_Sample_1	Erythroid	Erythroid	Erythroid
GAGTTACGTTGACTGT-SIGAE11	SIGAE11	SIGAH5	3prime	Sample_0	F110	Female	CS16_6PCW	YS	SIGAH5_Sample_0	Mast_cell	Mast_cell	Mast_cell
GAGTTACGTTGGAGAC-SIGAE11	SIGAE11	SIGAH5	3prime	Sample_0	F110	Female	CS16_6PCW	YS	SIGAH5_Sample_0	Fibroblast	Fibroblast	Fibroblast
GAGTTTGAGTGTCATC-SIGAE11	SIGAE11	SIGAH5	3prime	Sample_0	F110	Female	CS16_6PCW	YS	SIGAH5_Sample_0	Macrophage	Macrophage	Macrophage
GATAGAACAGAGGTAC-SIGAE11	SIGAE11	SIGAH5	3prime	Sample_1	F102	Female	CS19_7PCW	YS	SIGAH5_Sample_1	Macrophage	Macrophage	Macrophage
GATCACAAGTTGGAAT-SIGAE11	SIGAE11	SIGAH5	3prime	Sample_0	F110	Female	CS16_6PCW	YS	SIGAH5_Sample_0	Fibroblast	Fibroblast	Fibroblast
GATCAGTAGTCTGCGC-SIGAE11	SIGAE11	SIGAH5	3prime	Unassigned	Unassigned	Female	Unassigned_Unassigned	YS	SIGAH5_Unassigned	Erythroid	Erythroid	Erythroid
GATCAGTCAGCCGTTG-SIGAE11	SIGAE11	SIGAH5	3prime	Sample_0	F110	Female	CS16_6PCW	YS	SIGAH5_Sample_0	Fibroblast	Fibroblast	Fibroblast
GATCAGTGTCTGATAC-SIGAE11	SIGAE11	SIGAH5	3prime	Sample_0	F110	Female	CS16_6PCW	YS	SIGAH5_Sample_0	Fibroblast	Fibroblast	Fibroblast
GATCATGCACGGTGCT-SIGAE11	SIGAE11	SIGAH5	3prime	Sample_0	F110	Female	CS16_6PCW	YS	SIGAH5_Sample_0	Fibroblast	Fibroblast	Fibroblast
GATCATGTCGGTATGT-SIGAE11	SIGAE11	SIGAH5	3prime	Sample_0	F110	Female	CS16_6PCW	YS	SIGAH5_Sample_0	Macrophage	Macrophage	Macrophage
GATCCCTTCGCGAAGA-SIGAE11	SIGAE11	SIGAH5	3prime	Unassigned	Unassigned	Female	Unassigned_Unassigned	YS	SIGAH5_Unassigned	Fibroblast	Fibroblast	Fibroblast
GATCGTATCCCATAGA-SIGAE11	SIGAE11	SIGAH5	3prime	Sample_1	F102	Female	CS19_7PCW	YS	SIGAH5_Sample_1	Macrophage	Macrophage	Macrophage
GATGATCGTCAGTCTA-SIGAE11	SIGAE11	SIGAH5	3prime	Sample_0	F110	Female	CS16_6PCW	YS	SIGAH5_Sample_0	Fibroblast	Fibroblast	Fibroblast
GATGCTACACGGTGTC-SIGAE11	SIGAE11	SIGAH5	3prime	Sample_0	F110	Female	CS16_6PCW	YS	SIGAH5_Sample_0	Fibroblast	Fibroblast	Fibroblast
GATGCTACACTACGGC-SIGAE11	SIGAE11	SIGAH5	3prime	Sample_0	F110	Female	CS16_6PCW	YS	SIGAH5_Sample_0	Monocyte	Monocyte_Liver	Monocyte_Liver
GATGCTACACTGTCGG-SIGAE11	SIGAE11	SIGAH5	3prime	Sample_0	F110	Female	CS16_6PCW	YS	SIGAH5_Sample_0	Lymphoid	Lymphoid	Lymphoid
GATGCTATCATCTCTA-SIGAE11	SIGAE11	SIGAH5	3prime	Sample_0	F110	Female	CS16_6PCW	YS	SIGAH5_Sample_0	Fibroblast	Fibroblast	Fibroblast
GATGTTGCATTAGGAA-SIGAE11	SIGAE11	SIGAH5	3prime	Sample_0	F110	Female	CS16_6PCW	YS	SIGAH5_Sample_0	Endoderm	Endoderm	Endoderm
GATGTTGGTCACGACC-SIGAE11	SIGAE11	SIGAH5	3prime	Sample_0	F110	Female	CS16_6PCW	YS	SIGAH5_Sample_0	Macrophage	Macrophage	Macrophage
GATTCTTCACGTCGGT-SIGAE11	SIGAE11	SIGAH5	3prime	Sample_0	F110	Female	CS16_6PCW	YS	SIGAH5_Sample_0	Lymphoid	Lymphoid	Lymphoid
GATTCTTTCATCAGTG-SIGAE11	SIGAE11	SIGAH5	3prime	Sample_0	F110	Female	CS16_6PCW	YS	SIGAH5_Sample_0	Lymphoid	Lymphoid	Lymphoid
GATTGGTGTTCGTTCC-SIGAE11	SIGAE11	SIGAH5	3prime	Sample_0	F110	Female	CS16_6PCW	YS	SIGAH5_Sample_0	Erythroid	Erythroid	Erythroid
GATTTCTCAATTGAAG-SIGAE11	SIGAE11	SIGAH5	3prime	Sample_0	F110	Female	CS16_6PCW	YS	SIGAH5_Sample_0	Macrophage	Macrophage	Macrophage
GATTTCTCATGACTCA-SIGAE11	SIGAE11	SIGAH5	3prime	Sample_0	F110	Female	CS16_6PCW	YS	SIGAH5_Sample_0	Erythroid	Erythroid	Erythroid
GATTTCTTCACCATCC-SIGAE11	SIGAE11	SIGAH5	3prime	Sample_0	F110	Female	CS16_6PCW	YS	SIGAH5_Sample_0	Macrophage	Macrophage	Macrophage
GATTTCTTCGCAGTGC-SIGAE11	SIGAE11	SIGAH5	3prime	Sample_0	F110	Female	CS16_6PCW	YS	SIGAH5_Sample_0	Fibroblast	Fibroblast	Fibroblast
GCAACATCAACAACAA-SIGAE11	SIGAE11	SIGAH5	3prime	Sample_0	F110	Female	CS16_6PCW	YS	SIGAH5_Sample_0	Macrophage	Macrophage	Macrophage
GCAACATCAGAAGTTA-SIGAE11	SIGAE11	SIGAH5	3prime	Sample_0	F110	Female	CS16_6PCW	YS	SIGAH5_Sample_0	Endoderm	Endoderm	Endoderm
GCAACCGAGCGGTAGT-SIGAE11	SIGAE11	SIGAH5	3prime	Unassigned	Unassigned	Female	Unassigned_Unassigned	YS	SIGAH5_Unassigned	Fibroblast	Fibroblast	Fibroblast
GCACATACACTCTAGA-SIGAE11	SIGAE11	SIGAH5	3prime	Sample_0	F110	Female	CS16_6PCW	YS	SIGAH5_Sample_0	Macrophage	Macrophage	Macrophage
GCACGGTCACCGGCTA-SIGAE11	SIGAE11	SIGAH5	3prime	Sample_0	F110	Female	CS16_6PCW	YS	SIGAH5_Sample_0	Fibroblast	Fibroblast	Fibroblast
GCACGGTTCTCGTTTA-SIGAE11	SIGAE11	SIGAH5	3prime	Sample_0	F110	Female	CS16_6PCW	YS	SIGAH5_Sample_0	Fibroblast	Fibroblast	Fibroblast
GCACGTGGTTTACTGG-SIGAE11	SIGAE11	SIGAH5	3prime	Sample_0	F110	Female	CS16_6PCW	YS	SIGAH5_Sample_0	Fibroblast	Fibroblast	Fibroblast
GCACGTGTCGATTCCC-SIGAE11	SIGAE11	SIGAH5	3prime	Sample_0	F110	Female	CS16_6PCW	YS	SIGAH5_Sample_0	Lymphoid	Lymphoid	Lymphoid
GCACTAAAGATTCGCT-SIGAE11	SIGAE11	SIGAH5	3prime	Sample_0	F110	Female	CS16_6PCW	YS	SIGAH5_Sample_0	Smooth_Muscle	Smooth_Muscle	Smooth_Muscle
GCACTAATCCATCGTC-SIGAE11	SIGAE11	SIGAH5	3prime	Sample_0	F110	Female	CS16_6PCW	YS	SIGAH5_Sample_0	Macrophage	Macrophage	Macrophage
GCACTAATCCTACGGG-SIGAE11	SIGAE11	SIGAH5	3prime	Sample_0	F110	Female	CS16_6PCW	YS	SIGAH5_Sample_0	Smooth_Muscle	Smooth_Muscle	Smooth_Muscle
GCAGCCAAGGCACTAG-SIGAE11	SIGAE11	SIGAH5	3prime	Unassigned	Unassigned	Female	Unassigned_Unassigned	YS	SIGAH5_Unassigned	Fibroblast	Fibroblast	Fibroblast
GCAGCCACAGCCATTA-SIGAE11	SIGAE11	SIGAH5	3prime	Sample_0	F110	Female	CS16_6PCW	YS	SIGAH5_Sample_0	Lymphoid	Lymphoid	Lymphoid
GCAGCCACAGGTACGA-SIGAE11	SIGAE11	SIGAH5	3prime	Sample_0	F110	Female	CS16_6PCW	YS	SIGAH5_Sample_0	Erythroid	early erythroid	early erythroid
GCAGCTGGTCTTTCTA-SIGAE11	SIGAE11	SIGAH5	3prime	Sample_0	F110	Female	CS16_6PCW	YS	SIGAH5_Sample_0	Macrophage	Macrophage	Macrophage
GCAGCTGTCACTGTTT-SIGAE11	SIGAE11	SIGAH5	3prime	Unassigned	Unassigned	Female	Unassigned_Unassigned	YS	SIGAH5_Unassigned	Endoderm	Endoderm	Endoderm
GCAGGCTTCTCAGTCC-SIGAE11	SIGAE11	SIGAH5	3prime	Sample_0	F110	Female	CS16_6PCW	YS	SIGAH5_Sample_0	Fibroblast	Fibroblast	Fibroblast
GCATCGGTCGGTTGTA-SIGAE11	SIGAE11	SIGAH5	3prime	Sample_0	F110	Female	CS16_6PCW	YS	SIGAH5_Sample_0	Fibroblast	Fibroblast	Fibroblast
GCATGATAGCACTTTG-SIGAE11	SIGAE11	SIGAH5	3prime	Sample_1	F102	Female	CS19_7PCW	YS	SIGAH5_Sample_1	Macrophage	Macrophage	Macrophage
GCATGATGTCTGCCTT-SIGAE11	SIGAE11	SIGAH5	3prime	Sample_0	F110	Female	CS16_6PCW	YS	SIGAH5_Sample_0	Fibroblast	Fibroblast	Fibroblast
GCATGATTCCAAAGGG-SIGAE11	SIGAE11	SIGAH5	3prime	Sample_0	F110	Female	CS16_6PCW	YS	SIGAH5_Sample_0	Smooth_Muscle	Smooth_Muscle	Smooth_Muscle
GCATTAGAGACTTAAG-SIGAE11	SIGAE11	SIGAH5	3prime	Sample_1	F102	Female	CS19_7PCW	YS	SIGAH5_Sample_1	Erythroid	Erythroid	Erythroid
GCATTAGCACACTGGC-SIGAE11	SIGAE11	SIGAH5	3prime	Sample_0	F110	Female	CS16_6PCW	YS	SIGAH5_Sample_0	Macrophage	Macrophage	Macrophage
GCCAACGAGCTGTCCG-SIGAE11	SIGAE11	SIGAH5	3prime	Sample_0	F110	Female	CS16_6PCW	YS	SIGAH5_Sample_0	Lymphoid	Lymphoid	Lymphoid
GCCAACGCACAGAGAC-SIGAE11	SIGAE11	SIGAH5	3prime	Sample_0	F110	Female	CS16_6PCW	YS	SIGAH5_Sample_0	Macrophage	Macrophage	Macrophage
GCCAACGCATGGGATG-SIGAE11	SIGAE11	SIGAH5	3prime	Sample_0	F110	Female	CS16_6PCW	YS	SIGAH5_Sample_0	Fibroblast	Fibroblast	Fibroblast
GCCAACGTCCGCACGA-SIGAE11	SIGAE11	SIGAH5	3prime	Sample_0	F110	Female	CS16_6PCW	YS	SIGAH5_Sample_0	Erythroid	Erythroid	Erythroid
GCCAACGTCGTCACCT-SIGAE11	SIGAE11	SIGAH5	3prime	Sample_0	F110	Female	CS16_6PCW	YS	SIGAH5_Sample_0	Erythroid	Erythroid	Erythroid
GCCAACGTCTAGACAC-SIGAE11	SIGAE11	SIGAH5	3prime	Sample_0	F110	Female	CS16_6PCW	YS	SIGAH5_Sample_0	Erythroid	Erythroid	Erythroid
GCCAGCACAACCCTCT-SIGAE11	SIGAE11	SIGAH5	3prime	Sample_0	F110	Female	CS16_6PCW	YS	SIGAH5_Sample_0	Macrophage	Macrophage	Macrophage
GCCAGCACAGCTTTCC-SIGAE11	SIGAE11	SIGAH5	3prime	Sample_0	F110	Female	CS16_6PCW	YS	SIGAH5_Sample_0	Macrophage	Macrophage	Macrophage
GCCAGCAGTCCAACGC-SIGAE11	SIGAE11	SIGAH5	3prime	Sample_0	F110	Female	CS16_6PCW	YS	SIGAH5_Sample_0	Lymphoid	Lymphoid	Lymphoid
GCCAGGTAGTTGCCTA-SIGAE11	SIGAE11	SIGAH5	3prime	Sample_0	F110	Female	CS16_6PCW	YS	SIGAH5_Sample_0	Fibroblast	Fibroblast	Fibroblast
GCCAGGTGTGAGGAAA-SIGAE11	SIGAE11	SIGAH5	3prime	Sample_0	F110	Female	CS16_6PCW	YS	SIGAH5_Sample_0	Erythroid	Erythroid	Erythroid
GCCATTCGTACATACC-SIGAE11	SIGAE11	SIGAH5	3prime	Sample_0	F110	Female	CS16_6PCW	YS	SIGAH5_Sample_0	Fibroblast	Fibroblast	Fibroblast
GCCATTCTCTGATTCT-SIGAE11	SIGAE11	SIGAH5	3prime	Sample_0	F110	Female	CS16_6PCW	YS	SIGAH5_Sample_0	Erythroid	Erythroid	Erythroid
GCCCAGATCTGAGAAA-SIGAE11	SIGAE11	SIGAH5	3prime	Sample_0	F110	Female	CS16_6PCW	YS	SIGAH5_Sample_0	Smooth_Muscle	Smooth_Muscle	Smooth_Muscle
GCCCAGATCTTCTGGC-SIGAE11	SIGAE11	SIGAH5	3prime	Sample_0	F110	Female	CS16_6PCW	YS	SIGAH5_Sample_0	Macrophage	Macrophage	Macrophage
GCCCGAAGTACGGATG-SIGAE11	SIGAE11	SIGAH5	3prime	Sample_0	F110	Female	CS16_6PCW	YS	SIGAH5_Sample_0	Erythroid	Erythroid	Erythroid
GCCGATGGTACCACGC-SIGAE11	SIGAE11	SIGAH5	3prime	Sample_1	F102	Female	CS19_7PCW	YS	SIGAH5_Sample_1	Macrophage	Macrophage	Macrophage
GCCTGTTAGTACCATC-SIGAE11	SIGAE11	SIGAH5	3prime	Sample_1	F102	Female	CS19_7PCW	YS	SIGAH5_Sample_1	Endoderm	Endoderm	Endoderm
GCCTGTTCATATTCGG-SIGAE11	SIGAE11	SIGAH5	3prime	Sample_0	F110	Female	CS16_6PCW	YS	SIGAH5_Sample_0	Erythroid	Erythroid	Erythroid
GCCTGTTGTACGATCT-SIGAE11	SIGAE11	SIGAH5	3prime	Sample_0	F110	Female	CS16_6PCW	YS	SIGAH5_Sample_0	Erythroid	Erythroid	Erythroid
GCCTGTTTCACATACG-SIGAE11	SIGAE11	SIGAH5	3prime	Sample_0	F110	Female	CS16_6PCW	YS	SIGAH5_Sample_0	pDC precursor	pDC precursor	pDC precursor
GCGAGAAGTCAAAGAT-SIGAE11	SIGAE11	SIGAH5	3prime	Sample_1	F102	Female	CS19_7PCW	YS	SIGAH5_Sample_1	Erythroid	Erythroid	Erythroid
GCGATCGGTTCCAGGC-SIGAE11	SIGAE11	SIGAH5	3prime	Sample_0	F110	Female	CS16_6PCW	YS	SIGAH5_Sample_0	Erythroid	Erythroid	Erythroid
GCGGAAAGTGGACTAG-SIGAE11	SIGAE11	SIGAH5	3prime	Sample_0	F110	Female	CS16_6PCW	YS	SIGAH5_Sample_0	Macrophage	Macrophage	Macrophage
GCGGATCAGGTAAGAG-SIGAE11	SIGAE11	SIGAH5	3prime	Sample_1	F102	Female	CS19_7PCW	YS	SIGAH5_Sample_1	Erythroid	Erythroid	Erythroid
GCGTGCAGTCAGATTC-SIGAE11	SIGAE11	SIGAH5	3prime	Sample_0	F110	Female	CS16_6PCW	YS	SIGAH5_Sample_0	Erythroid	Erythroid	Erythroid
GCGTTTCAGAGGATCC-SIGAE11	SIGAE11	SIGAH5	3prime	Sample_0	F110	Female	CS16_6PCW	YS	SIGAH5_Sample_0	Macrophage	Macrophage	Macrophage
GCGTTTCGTCTGTCCT-SIGAE11	SIGAE11	SIGAH5	3prime	Sample_0	F110	Female	CS16_6PCW	YS	SIGAH5_Sample_0	Fibroblast	Fibroblast	Fibroblast
GCTACAAGTCTGCAAT-SIGAE11	SIGAE11	SIGAH5	3prime	Sample_1	F102	Female	CS19_7PCW	YS	SIGAH5_Sample_1	Erythroid	Erythroid	Erythroid
GCTACAAGTGCTGTCG-SIGAE11	SIGAE11	SIGAH5	3prime	Sample_0	F110	Female	CS16_6PCW	YS	SIGAH5_Sample_0	Erythroid	Erythroid	Erythroid
GCTCAAAGTCATTGCA-SIGAE11	SIGAE11	SIGAH5	3prime	Sample_1	F102	Female	CS19_7PCW	YS	SIGAH5_Sample_1	Macrophage	Macrophage	Macrophage
GCTCAAAGTGCCTATA-SIGAE11	SIGAE11	SIGAH5	3prime	Sample_0	F110	Female	CS16_6PCW	YS	SIGAH5_Sample_0	Fibroblast	Fibroblast	Fibroblast
GCTCAAAGTTATCCAG-SIGAE11	SIGAE11	SIGAH5	3prime	Sample_1	F102	Female	CS19_7PCW	YS	SIGAH5_Sample_1	Erythroid	Erythroid	Erythroid
GCTCAAATCAATCCGA-SIGAE11	SIGAE11	SIGAH5	3prime	Sample_0	F110	Female	CS16_6PCW	YS	SIGAH5_Sample_0	Macrophage	Macrophage	Macrophage
GCTGAATTCCATCTGC-SIGAE11	SIGAE11	SIGAH5	3prime	Sample_0	F110	Female	CS16_6PCW	YS	SIGAH5_Sample_0	Monocyte	Monocyte_Liver	Monocyte_Liver
GCTGCAGAGAAGCGGG-SIGAE11	SIGAE11	SIGAH5	3prime	Sample_0	F110	Female	CS16_6PCW	YS	SIGAH5_Sample_0	Erythroid	Erythroid	Erythroid
GCTGGGTAGTGTTCAC-SIGAE11	SIGAE11	SIGAH5	3prime	Sample_0	F110	Female	CS16_6PCW	YS	SIGAH5_Sample_0	Erythroid	Erythroid	Erythroid
GCTGGGTGTACCCGCA-SIGAE11	SIGAE11	SIGAH5	3prime	Sample_0	F110	Female	CS16_6PCW	YS	SIGAH5_Sample_0	Fibroblast	Fibroblast	Fibroblast
GCTGGGTGTCTGTTAG-SIGAE11	SIGAE11	SIGAH5	3prime	Sample_0	F110	Female	CS16_6PCW	YS	SIGAH5_Sample_0	Fibroblast	Fibroblast	Fibroblast
GCTTCACCACCAGACC-SIGAE11	SIGAE11	SIGAH5	3prime	Sample_1	F102	Female	CS19_7PCW	YS	SIGAH5_Sample_1	Macrophage	Macrophage	Macrophage
GCTTCACCAGCACACC-SIGAE11	SIGAE11	SIGAH5	3prime	Sample_0	F110	Female	CS16_6PCW	YS	SIGAH5_Sample_0	Lymphoid	Lymphoid	Lymphoid
GCTTTCGCAGTCTTCC-SIGAE11	SIGAE11	SIGAH5	3prime	Sample_0	F110	Female	CS16_6PCW	YS	SIGAH5_Sample_0	Endoderm	Endoderm	Endoderm
GCTTTCGGTATTGCCA-SIGAE11	SIGAE11	SIGAH5	3prime	Sample_0	F110	Female	CS16_6PCW	YS	SIGAH5_Sample_0	Erythroid	Erythroid	Erythroid
GCTTTCGTCCTCAGAA-SIGAE11	SIGAE11	SIGAH5	3prime	Sample_0	F110	Female	CS16_6PCW	YS	SIGAH5_Sample_0	Lymphoid	Lymphoid	Lymphoid
GGAAGTGGTCCGGACT-SIGAE11	SIGAE11	SIGAH5	3prime	Sample_0	F110	Female	CS16_6PCW	YS	SIGAH5_Sample_0	Fibroblast	Fibroblast	Fibroblast
GGACGTCAGAGTGTTA-SIGAE11	SIGAE11	SIGAH5	3prime	Sample_0	F110	Female	CS16_6PCW	YS	SIGAH5_Sample_0	Macrophage	Macrophage	Macrophage
GGACGTCCAACTTGCA-SIGAE11	SIGAE11	SIGAH5	3prime	Sample_0	F110	Female	CS16_6PCW	YS	SIGAH5_Sample_0	Monocyte	Monocyte_YS	Monocyte_YS
GGAGAACAGCCATATC-SIGAE11	SIGAE11	SIGAH5	3prime	Sample_0	F110	Female	CS16_6PCW	YS	SIGAH5_Sample_0	Fibroblast	Fibroblast	Fibroblast
GGAGAACCAGAGGTAC-SIGAE11	SIGAE11	SIGAH5	3prime	Sample_0	F110	Female	CS16_6PCW	YS	SIGAH5_Sample_0	Macrophage	Macrophage	Macrophage
GGAGAACGTTACACAC-SIGAE11	SIGAE11	SIGAH5	3prime	Sample_0	F110	Female	CS16_6PCW	YS	SIGAH5_Sample_0	Macrophage	Macrophage	Macrophage
GGAGATGTCTGTGCAA-SIGAE11	SIGAE11	SIGAH5	3prime	Sample_0	F110	Female	CS16_6PCW	YS	SIGAH5_Sample_0	Erythroid	Erythroid	Erythroid
GGAGCAACAGCGAACA-SIGAE11	SIGAE11	SIGAH5	3prime	Sample_0	F110	Female	CS16_6PCW	YS	SIGAH5_Sample_0	Erythroid	Erythroid	Erythroid
GGAGGTACACGGATCC-SIGAE11	SIGAE11	SIGAH5	3prime	Sample_0	F110	Female	CS16_6PCW	YS	SIGAH5_Sample_0	Macrophage	Macrophage	Macrophage
GGATCTAAGCTCCCTT-SIGAE11	SIGAE11	SIGAH5	3prime	Sample_0	F110	Female	CS16_6PCW	YS	SIGAH5_Sample_0	Macrophage	Macrophage	Macrophage
GGATCTACAGGACGAT-SIGAE11	SIGAE11	SIGAH5	3prime	Sample_1	F102	Female	CS19_7PCW	YS	SIGAH5_Sample_1	Erythroid	Erythroid	Erythroid
GGATCTATCCCGTGTT-SIGAE11	SIGAE11	SIGAH5	3prime	Sample_0	F110	Female	CS16_6PCW	YS	SIGAH5_Sample_0	Erythroid	Erythroid	Erythroid
GGATGTTAGATCCGAG-SIGAE11	SIGAE11	SIGAH5	3prime	Sample_0	F110	Female	CS16_6PCW	YS	SIGAH5_Sample_0	Smooth_Muscle	Smooth_Muscle	Smooth_Muscle
GGATGTTAGCACGGAT-SIGAE11	SIGAE11	SIGAH5	3prime	Sample_0	F110	Female	CS16_6PCW	YS	SIGAH5_Sample_0	Macrophage	Macrophage	Macrophage
GGATGTTAGCCTCCAG-SIGAE11	SIGAE11	SIGAH5	3prime	Sample_0	F110	Female	CS16_6PCW	YS	SIGAH5_Sample_0	Macrophage	Macrophage	Macrophage
GGCACGTCATAATCCG-SIGAE11	SIGAE11	SIGAH5	3prime	Sample_0	F110	Female	CS16_6PCW	YS	SIGAH5_Sample_0	Fibroblast	Fibroblast	Fibroblast
GGCACGTTCGATTCCC-SIGAE11	SIGAE11	SIGAH5	3prime	Sample_0	F110	Female	CS16_6PCW	YS	SIGAH5_Sample_0	Erythroid	Erythroid	Erythroid
GGCAGTCAGCGTCTGC-SIGAE11	SIGAE11	SIGAH5	3prime	Sample_1	F102	Female	CS19_7PCW	YS	SIGAH5_Sample_1	Macrophage	Macrophage	Macrophage
GGCAGTCAGGCGATAC-SIGAE11	SIGAE11	SIGAH5	3prime	Sample_0	F110	Female	CS16_6PCW	YS	SIGAH5_Sample_0	Macrophage	Macrophage	Macrophage
GGCAGTCGTCTAGTGT-SIGAE11	SIGAE11	SIGAH5	3prime	Sample_1	F102	Female	CS19_7PCW	YS	SIGAH5_Sample_1	Erythroid	Erythroid	Erythroid
GGCGTCAAGTTCCATG-SIGAE11	SIGAE11	SIGAH5	3prime	Sample_0	F110	Female	CS16_6PCW	YS	SIGAH5_Sample_0	Fibroblast	Fibroblast	Fibroblast
GGCGTCACATAACTCG-SIGAE11	SIGAE11	SIGAH5	3prime	Sample_0	F110	Female	CS16_6PCW	YS	SIGAH5_Sample_0	Macrophage	Macrophage	Macrophage
GGCGTCATCCGATCGG-SIGAE11	SIGAE11	SIGAH5	3prime	Sample_0	F110	Female	CS16_6PCW	YS	SIGAH5_Sample_0	Fibroblast	Fibroblast	Fibroblast
GGCGTCATCCTAGCGG-SIGAE11	SIGAE11	SIGAH5	3prime	Sample_0	F110	Female	CS16_6PCW	YS	SIGAH5_Sample_0	Fibroblast	Fibroblast	Fibroblast
GGCTGTGCAAGGTACG-SIGAE11	SIGAE11	SIGAH5	3prime	Sample_1	F102	Female	CS19_7PCW	YS	SIGAH5_Sample_1	Macrophage	Macrophage	Macrophage
GGCTGTGCAGATACCT-SIGAE11	SIGAE11	SIGAH5	3prime	Sample_0	F110	Female	CS16_6PCW	YS	SIGAH5_Sample_0	Fibroblast	Fibroblast	Fibroblast
GGCTGTGGTTTAAGGA-SIGAE11	SIGAE11	SIGAH5	3prime	Sample_0	F110	Female	CS16_6PCW	YS	SIGAH5_Sample_0	Fibroblast	Fibroblast	Fibroblast
GGCTGTGTCACGTAGT-SIGAE11	SIGAE11	SIGAH5	3prime	Sample_0	F110	Female	CS16_6PCW	YS	SIGAH5_Sample_0	Erythroid	Erythroid	Erythroid
GGCTGTGTCCGTAGTA-SIGAE11	SIGAE11	SIGAH5	3prime	Sample_0	F110	Female	CS16_6PCW	YS	SIGAH5_Sample_0	Fibroblast	Fibroblast	Fibroblast
GGCTTGGCAAGTTCGT-SIGAE11	SIGAE11	SIGAH5	3prime	Sample_0	F110	Female	CS16_6PCW	YS	SIGAH5_Sample_0	Fibroblast	Fibroblast	Fibroblast
GGCTTGGGTTACGTAC-SIGAE11	SIGAE11	SIGAH5	3prime	Sample_0	F110	Female	CS16_6PCW	YS	SIGAH5_Sample_0	Macrophage	Macrophage	Macrophage
GGCTTTCTCCTCATAT-SIGAE11	SIGAE11	SIGAH5	3prime	Sample_0	F110	Female	CS16_6PCW	YS	SIGAH5_Sample_0	Monocyte	Monocyte_YS	Monocyte_YS
GGGAAGTCACTTCTCG-SIGAE11	SIGAE11	SIGAH5	3prime	Sample_0	F110	Female	CS16_6PCW	YS	SIGAH5_Sample_0	Mast_cell	Mast_cell	Mast_cell
GGGACAATCGACCTAA-SIGAE11	SIGAE11	SIGAH5	3prime	Sample_0	F110	Female	CS16_6PCW	YS	SIGAH5_Sample_0	Fibroblast	Fibroblast	Fibroblast
GGGACAATCGCATTGA-SIGAE11	SIGAE11	SIGAH5	3prime	Sample_0	F110	Female	CS16_6PCW	YS	SIGAH5_Sample_0	Erythroid	Erythroid	Erythroid
GGGACTCAGGGCAACT-SIGAE11	SIGAE11	SIGAH5	3prime	Sample_0	F110	Female	CS16_6PCW	YS	SIGAH5_Sample_0	Macrophage	Macrophage	Macrophage
GGGAGATGTAAGAACT-SIGAE11	SIGAE11	SIGAH5	3prime	Sample_0	F110	Female	CS16_6PCW	YS	SIGAH5_Sample_0	Fibroblast	Fibroblast	Fibroblast
GGGAGTAAGACCATGG-SIGAE11	SIGAE11	SIGAH5	3prime	Sample_0	F110	Female	CS16_6PCW	YS	SIGAH5_Sample_0	Fibroblast	Fibroblast	Fibroblast
GGGAGTAAGAGCAAGA-SIGAE11	SIGAE11	SIGAH5	3prime	Sample_0	F110	Female	CS16_6PCW	YS	SIGAH5_Sample_0	Erythroid	Erythroid	Erythroid
GGGATCCTCCAGCTCT-SIGAE11	SIGAE11	SIGAH5	3prime	Sample_0	F110	Female	CS16_6PCW	YS	SIGAH5_Sample_0	Macrophage	Macrophage	Macrophage
GGGCCATCAGGTTCGC-SIGAE11	SIGAE11	SIGAH5	3prime	Sample_0	F110	Female	CS16_6PCW	YS	SIGAH5_Sample_0	Erythroid	Erythroid	Erythroid
GGGCCATTCCGATGCG-SIGAE11	SIGAE11	SIGAH5	3prime	Sample_0	F110	Female	CS16_6PCW	YS	SIGAH5_Sample_0	Fibroblast	Fibroblast	Fibroblast
GGGCGTTTCCTGCTAC-SIGAE11	SIGAE11	SIGAH5	3prime	Sample_0	F110	Female	CS16_6PCW	YS	SIGAH5_Sample_0	Fibroblast	Fibroblast	Fibroblast
GGGCGTTTCGCAACAT-SIGAE11	SIGAE11	SIGAH5	3prime	Sample_0	F110	Female	CS16_6PCW	YS	SIGAH5_Sample_0	Microglia	Microglia	Microglia
GGGCTACAGAGCATCG-SIGAE11	SIGAE11	SIGAH5	3prime	Sample_0	F110	Female	CS16_6PCW	YS	SIGAH5_Sample_0	Fibroblast	Fibroblast	Fibroblast
GGGCTACTCCACGGAC-SIGAE11	SIGAE11	SIGAH5	3prime	Sample_0	F110	Female	CS16_6PCW	YS	SIGAH5_Sample_0	Erythroid	Erythroid	Erythroid
GGGTAGAAGCCTTTGA-SIGAE11	SIGAE11	SIGAH5	3prime	Sample_0	F110	Female	CS16_6PCW	YS	SIGAH5_Sample_0	Fibroblast	Fibroblast	Fibroblast
GGGTAGACAGTATTCG-SIGAE11	SIGAE11	SIGAH5	3prime	Sample_0	F110	Female	CS16_6PCW	YS	SIGAH5_Sample_0	Macrophage	Macrophage	Macrophage
GGGTAGATCAAGAATG-SIGAE11	SIGAE11	SIGAH5	3prime	Sample_0	F110	Female	CS16_6PCW	YS	SIGAH5_Sample_0	Endoderm	Endoderm	Endoderm
GGGTATTAGACTACCT-SIGAE11	SIGAE11	SIGAH5	3prime	Sample_0	F110	Female	CS16_6PCW	YS	SIGAH5_Sample_0	Fibroblast	Fibroblast	Fibroblast
GGGTATTAGGGCAGGA-SIGAE11	SIGAE11	SIGAH5	3prime	Sample_0	F110	Female	CS16_6PCW	YS	SIGAH5_Sample_0	Endoderm	Endoderm	Endoderm
GGGTATTTCGTCGCTT-SIGAE11	SIGAE11	SIGAH5	3prime	Sample_0	F110	Female	CS16_6PCW	YS	SIGAH5_Sample_0	Endoderm	Endoderm	Endoderm
GGGTCACAGGTATCTC-SIGAE11	SIGAE11	SIGAH5	3prime	Sample_0	F110	Female	CS16_6PCW	YS	SIGAH5_Sample_0	Smooth_Muscle	Smooth_Muscle	Smooth_Muscle
GGGTCACCATCACAGT-SIGAE11	SIGAE11	SIGAH5	3prime	Sample_0	F110	Female	CS16_6PCW	YS	SIGAH5_Sample_0	Macrophage	Macrophage	Macrophage
GGGTCACGTGGAGAAA-SIGAE11	SIGAE11	SIGAH5	3prime	Sample_0	F110	Female	CS16_6PCW	YS	SIGAH5_Sample_0	Erythroid	Erythroid	Erythroid
GGGTCTGGTTGTGCAT-SIGAE11	SIGAE11	SIGAH5	3prime	Sample_0	F110	Female	CS16_6PCW	YS	SIGAH5_Sample_0	Macrophage	Macrophage	Macrophage
GGGTGAAGTGTTTCTT-SIGAE11	SIGAE11	SIGAH5	3prime	Sample_0	F110	Female	CS16_6PCW	YS	SIGAH5_Sample_0	Fibroblast	Fibroblast	Fibroblast
GGGTGTCGTCTTTCAT-SIGAE11	SIGAE11	SIGAH5	3prime	Sample_0	F110	Female	CS16_6PCW	YS	SIGAH5_Sample_0	Macrophage	Macrophage	Macrophage
GGGTGTCTCACCTGGG-SIGAE11	SIGAE11	SIGAH5	3prime	Sample_0	F110	Female	CS16_6PCW	YS	SIGAH5_Sample_0	Macrophage	Macrophage	Macrophage
GGGTTTAGTAGTGGCA-SIGAE11	SIGAE11	SIGAH5	3prime	Sample_0	F110	Female	CS16_6PCW	YS	SIGAH5_Sample_0	Fibroblast	Fibroblast	Fibroblast
GGGTTTATCAATCTTC-SIGAE11	SIGAE11	SIGAH5	3prime	Sample_0	F110	Female	CS16_6PCW	YS	SIGAH5_Sample_0	Erythroid	Erythroid	Erythroid
GGGTTTATCCGTGCGA-SIGAE11	SIGAE11	SIGAH5	3prime	Sample_0	F110	Female	CS16_6PCW	YS	SIGAH5_Sample_0	Fibroblast	Fibroblast	Fibroblast
GGGTTTATCTACCTTA-SIGAE11	SIGAE11	SIGAH5	3prime	Sample_0	F110	Female	CS16_6PCW	YS	SIGAH5_Sample_0	Fibroblast	Fibroblast	Fibroblast
GGTAATCGTCGCACGT-SIGAE11	SIGAE11	SIGAH5	3prime	Sample_0	F110	Female	CS16_6PCW	YS	SIGAH5_Sample_0	Fibroblast	Fibroblast	Fibroblast
GGTAATCGTTCAAACC-SIGAE11	SIGAE11	SIGAH5	3prime	Sample_0	F110	Female	CS16_6PCW	YS	SIGAH5_Sample_0	Fibroblast	Fibroblast	Fibroblast
GGTAGAGGTCATAAAG-SIGAE11	SIGAE11	SIGAH5	3prime	Sample_1	F102	Female	CS19_7PCW	YS	SIGAH5_Sample_1	Macrophage	Macrophage	Macrophage
GGTCACGAGTATGAGT-SIGAE11	SIGAE11	SIGAH5	3prime	Sample_0	F110	Female	CS16_6PCW	YS	SIGAH5_Sample_0	Erythroid	Erythroid	Erythroid
GGTCACGGTTTGGCTA-SIGAE11	SIGAE11	SIGAH5	3prime	Sample_1	F102	Female	CS19_7PCW	YS	SIGAH5_Sample_1	Erythroid	Erythroid	Erythroid
GGTCTGGAGTCCTGCG-SIGAE11	SIGAE11	SIGAH5	3prime	Sample_0	F110	Female	CS16_6PCW	YS	SIGAH5_Sample_0	Erythroid	Erythroid	Erythroid
GGTCTGGGTCCCGGTA-SIGAE11	SIGAE11	SIGAH5	3prime	Sample_0	F110	Female	CS16_6PCW	YS	SIGAH5_Sample_0	Endoderm	Endoderm	Endoderm
GGTGAAGTCTCCGAGG-SIGAE11	SIGAE11	SIGAH5	3prime	Sample_0	F110	Female	CS16_6PCW	YS	SIGAH5_Sample_0	Erythroid	Erythroid	Erythroid
GGTGATTTCTGCGGAC-SIGAE11	SIGAE11	SIGAH5	3prime	Sample_0	F110	Female	CS16_6PCW	YS	SIGAH5_Sample_0	Macrophage	Macrophage	Macrophage
GGTGGCTCAGAAGCTG-SIGAE11	SIGAE11	SIGAH5	3prime	Sample_0	F110	Female	CS16_6PCW	YS	SIGAH5_Sample_0	Smooth_Muscle	Smooth_Muscle	Smooth_Muscle
GGTGGCTCAGATTTCG-SIGAE11	SIGAE11	SIGAH5	3prime	Unassigned	Unassigned	Female	Unassigned_Unassigned	YS	SIGAH5_Unassigned	Erythroid	Erythroid	Erythroid
GGTGGCTCAGCTAACT-SIGAE11	SIGAE11	SIGAH5	3prime	Sample_1	F102	Female	CS19_7PCW	YS	SIGAH5_Sample_1	Erythroid	Erythroid	Erythroid
GGTGGCTGTAGACGGT-SIGAE11	SIGAE11	SIGAH5	3prime	Sample_0	F110	Female	CS16_6PCW	YS	SIGAH5_Sample_0	Fibroblast	Fibroblast	Fibroblast
GGTTGTATCCCTAGGG-SIGAE11	SIGAE11	SIGAH5	3prime	Sample_0	F110	Female	CS16_6PCW	YS	SIGAH5_Sample_0	Fibroblast	Fibroblast	Fibroblast
GTAACACTCCTCACTG-SIGAE11	SIGAE11	SIGAH5	3prime	Sample_0	F110	Female	CS16_6PCW	YS	SIGAH5_Sample_0	Macrophage	Macrophage	Macrophage
GTAATCGAGCTGAAAT-SIGAE11	SIGAE11	SIGAH5	3prime	Sample_0	F110	Female	CS16_6PCW	YS	SIGAH5_Sample_0	Fibroblast	Fibroblast	Fibroblast
GTAATCGAGTGCACTT-SIGAE11	SIGAE11	SIGAH5	3prime	Unassigned	Unassigned	Female	Unassigned_Unassigned	YS	SIGAH5_Unassigned	Fibroblast	Fibroblast	Fibroblast
GTAATGCAGGCGACAT-SIGAE11	SIGAE11	SIGAH5	3prime	Sample_0	F110	Female	CS16_6PCW	YS	SIGAH5_Sample_0	Erythroid	Erythroid	Erythroid
GTAATGCGTCAAGGCA-SIGAE11	SIGAE11	SIGAH5	3prime	Sample_0	F110	Female	CS16_6PCW	YS	SIGAH5_Sample_0	Lymphoid	Lymphoid	Lymphoid
GTAGAAAAGCTCGGCT-SIGAE11	SIGAE11	SIGAH5	3prime	Sample_0	F110	Female	CS16_6PCW	YS	SIGAH5_Sample_0	Fibroblast	Fibroblast	Fibroblast
GTAGAAACACCTGATA-SIGAE11	SIGAE11	SIGAH5	3prime	Sample_0	F110	Female	CS16_6PCW	YS	SIGAH5_Sample_0	Fibroblast	Fibroblast	Fibroblast
GTAGAAACATCCGGTG-SIGAE11	SIGAE11	SIGAH5	3prime	Sample_1	F102	Female	CS19_7PCW	YS	SIGAH5_Sample_1	Erythroid	Erythroid	Erythroid
GTAGAAAGTGTTACAC-SIGAE11	SIGAE11	SIGAH5	3prime	Sample_0	F110	Female	CS16_6PCW	YS	SIGAH5_Sample_0	Macrophage	Macrophage	Macrophage
GTAGCTAAGAGGTGCT-SIGAE11	SIGAE11	SIGAH5	3prime	Unassigned	Unassigned	Female	Unassigned_Unassigned	YS	SIGAH5_Unassigned	Macrophage	Macrophage	Macrophage
GTAGCTAAGGTGCTAG-SIGAE11	SIGAE11	SIGAH5	3prime	Sample_0	F110	Female	CS16_6PCW	YS	SIGAH5_Sample_0	Erythroid	Erythroid	Erythroid
GTAGCTAAGTCATACC-SIGAE11	SIGAE11	SIGAH5	3prime	Sample_1	F102	Female	CS19_7PCW	YS	SIGAH5_Sample_1	Erythroid	Erythroid	Erythroid
GTAGGAGGTCCAAAGG-SIGAE11	SIGAE11	SIGAH5	3prime	Sample_0	F110	Female	CS16_6PCW	YS	SIGAH5_Sample_0	Erythroid	Erythroid	Erythroid
GTAGGTTAGCGAAACC-SIGAE11	SIGAE11	SIGAH5	3prime	Sample_0	F110	Female	CS16_6PCW	YS	SIGAH5_Sample_0	Erythroid	Erythroid	Erythroid
GTAGTACCATGGAGAC-SIGAE11	SIGAE11	SIGAH5	3prime	Sample_0	F110	Female	CS16_6PCW	YS	SIGAH5_Sample_0	Endoderm	Endoderm	Endoderm
GTAGTACGTCTTACTT-SIGAE11	SIGAE11	SIGAH5	3prime	Sample_0	F110	Female	CS16_6PCW	YS	SIGAH5_Sample_0	Macrophage	Macrophage	Macrophage
GTATTGGTCGAGTCCG-SIGAE11	SIGAE11	SIGAH5	3prime	Sample_0	F110	Female	CS16_6PCW	YS	SIGAH5_Sample_0	Macrophage	Macrophage	Macrophage
GTATTTCGTTGTCTAG-SIGAE11	SIGAE11	SIGAH5	3prime	Sample_0	F110	Female	CS16_6PCW	YS	SIGAH5_Sample_0	Erythroid	Erythroid	Erythroid
GTCAAGTGTATCACCA-SIGAE11	SIGAE11	SIGAH5	3prime	Sample_0	F110	Female	CS16_6PCW	YS	SIGAH5_Sample_0	Fibroblast	Fibroblast	Fibroblast
GTCACGGAGGATGGCT-SIGAE11	SIGAE11	SIGAH5	3prime	Sample_0	F110	Female	CS16_6PCW	YS	SIGAH5_Sample_0	Erythroid	Erythroid	Erythroid
GTCACGGAGGGTTAGC-SIGAE11	SIGAE11	SIGAH5	3prime	Sample_1	F102	Female	CS19_7PCW	YS	SIGAH5_Sample_1	Macrophage	Macrophage	Macrophage
GTCACGGTCTGATTCT-SIGAE11	SIGAE11	SIGAH5	3prime	Sample_0	F110	Female	CS16_6PCW	YS	SIGAH5_Sample_0	Macrophage	Macrophage	Macrophage
GTCAGCGCAGACAAAT-SIGAE11	SIGAE11	SIGAH5	3prime	Sample_0	F110	Female	CS16_6PCW	YS	SIGAH5_Sample_0	Erythroid	Erythroid	Erythroid
GTCAGCGCAGTGTATC-SIGAE11	SIGAE11	SIGAH5	3prime	Sample_1	F102	Female	CS19_7PCW	YS	SIGAH5_Sample_1	Erythroid	Erythroid	Erythroid
GTCAGCGGTGTGTGTT-SIGAE11	SIGAE11	SIGAH5	3prime	Sample_0	F110	Female	CS16_6PCW	YS	SIGAH5_Sample_0	Erythroid	Erythroid	Erythroid
GTCATCCAGACAGTCG-SIGAE11	SIGAE11	SIGAH5	3prime	Sample_0	F110	Female	CS16_6PCW	YS	SIGAH5_Sample_0	Fibroblast	Fibroblast	Fibroblast
GTCATGAAGCCTGACC-SIGAE11	SIGAE11	SIGAH5	3prime	Sample_0	F110	Female	CS16_6PCW	YS	SIGAH5_Sample_0	Mesothelium	Mesothelium	Mesothelium
GTCATTTCAATTGGTC-SIGAE11	SIGAE11	SIGAH5	3prime	Sample_0	F110	Female	CS16_6PCW	YS	SIGAH5_Sample_0	Lymphoid	Lymphoid	Lymphoid
GTCATTTCAGGTCAGA-SIGAE11	SIGAE11	SIGAH5	3prime	Sample_0	F110	Female	CS16_6PCW	YS	SIGAH5_Sample_0	Erythroid	Erythroid	Erythroid
GTCATTTGTCATTGCA-SIGAE11	SIGAE11	SIGAH5	3prime	Sample_0	F110	Female	CS16_6PCW	YS	SIGAH5_Sample_0	Macrophage	Macrophage	Macrophage
GTCCACTTCTGGGCAC-SIGAE11	SIGAE11	SIGAH5	3prime	Sample_0	F110	Female	CS16_6PCW	YS	SIGAH5_Sample_0	Erythroid	Erythroid	Erythroid
GTCCCATCACTGTGTA-SIGAE11	SIGAE11	SIGAH5	3prime	Unassigned	Unassigned	Female	Unassigned_Unassigned	YS	SIGAH5_Unassigned	Erythroid	Erythroid	Erythroid
GTCCTCAGTAGCGTAG-SIGAE11	SIGAE11	SIGAH5	3prime	Sample_0	F110	Female	CS16_6PCW	YS	SIGAH5_Sample_0	Smooth_Muscle	Smooth_Muscle	Smooth_Muscle
GTCCTCATCCCATTCG-SIGAE11	SIGAE11	SIGAH5	3prime	Sample_0	F110	Female	CS16_6PCW	YS	SIGAH5_Sample_0	Macrophage	Macrophage	Macrophage
GTCGAATCAGTAGATA-SIGAE11	SIGAE11	SIGAH5	3prime	Sample_0	F110	Female	CS16_6PCW	YS	SIGAH5_Sample_0	Erythroid	Erythroid	Erythroid
GTCGAATTCCGACAGC-SIGAE11	SIGAE11	SIGAH5	3prime	Sample_0	F110	Female	CS16_6PCW	YS	SIGAH5_Sample_0	MK	MK	MK
GTCGCGACAGTATTCG-SIGAE11	SIGAE11	SIGAH5	3prime	Sample_1	F102	Female	CS19_7PCW	YS	SIGAH5_Sample_1	Erythroid	Erythroid	Erythroid
GTCGTAACACATGAAA-SIGAE11	SIGAE11	SIGAH5	3prime	Sample_0	F110	Female	CS16_6PCW	YS	SIGAH5_Sample_0	Macrophage	Macrophage	Macrophage
GTCGTAATCTCGGTCT-SIGAE11	SIGAE11	SIGAH5	3prime	Sample_0	F110	Female	CS16_6PCW	YS	SIGAH5_Sample_0	MK	MK	MK
GTCTACCAGTTACGGG-SIGAE11	SIGAE11	SIGAH5	3prime	Sample_1	F102	Female	CS19_7PCW	YS	SIGAH5_Sample_1	Endoderm	Endoderm	Endoderm
GTCTACCCAAATGGCG-SIGAE11	SIGAE11	SIGAH5	3prime	Sample_0	F110	Female	CS16_6PCW	YS	SIGAH5_Sample_0	Fibroblast	Fibroblast	Fibroblast
GTCTACCGTCAGACTT-SIGAE11	SIGAE11	SIGAH5	3prime	Sample_1	F102	Female	CS19_7PCW	YS	SIGAH5_Sample_1	Erythroid	Erythroid	Erythroid
GTCTCACCAACAGCCC-SIGAE11	SIGAE11	SIGAH5	3prime	Sample_1	F102	Female	CS19_7PCW	YS	SIGAH5_Sample_1	Macrophage	Macrophage	Macrophage
GTCTGTCAGCCTATTG-SIGAE11	SIGAE11	SIGAH5	3prime	Sample_0	F110	Female	CS16_6PCW	YS	SIGAH5_Sample_0	Erythroid	Erythroid	Erythroid
GTCTGTCGTTCGGTAT-SIGAE11	SIGAE11	SIGAH5	3prime	Sample_0	F110	Female	CS16_6PCW	YS	SIGAH5_Sample_0	Fibroblast	Fibroblast	Fibroblast
GTCTTTAGTTCGAAGG-SIGAE11	SIGAE11	SIGAH5	3prime	Sample_0	F110	Female	CS16_6PCW	YS	SIGAH5_Sample_0	Macrophage	Macrophage	Macrophage
GTGACGCCACGGGCTT-SIGAE11	SIGAE11	SIGAH5	3prime	Sample_0	F110	Female	CS16_6PCW	YS	SIGAH5_Sample_0	Endoderm	Endoderm	Endoderm
GTGAGCCAGATGACAT-SIGAE11	SIGAE11	SIGAH5	3prime	Sample_0	F110	Female	CS16_6PCW	YS	SIGAH5_Sample_0	Erythroid	Erythroid	Erythroid
GTGAGCCTCTCCGAAA-SIGAE11	SIGAE11	SIGAH5	3prime	Sample_1	F102	Female	CS19_7PCW	YS	SIGAH5_Sample_1	Macrophage	Macrophage	Macrophage
GTGAGGATCAAAGAAC-SIGAE11	SIGAE11	SIGAH5	3prime	Sample_0	F110	Female	CS16_6PCW	YS	SIGAH5_Sample_0	Fibroblast	Fibroblast	Fibroblast
GTGAGGATCGAACGCC-SIGAE11	SIGAE11	SIGAH5	3prime	Sample_0	F110	Female	CS16_6PCW	YS	SIGAH5_Sample_0	Fibroblast	Fibroblast	Fibroblast
GTGATGTTCAGAGCGA-SIGAE11	SIGAE11	SIGAH5	3prime	Sample_0	F110	Female	CS16_6PCW	YS	SIGAH5_Sample_0	Macrophage	Macrophage	Macrophage
GTGCACGAGAAACTCA-SIGAE11	SIGAE11	SIGAH5	3prime	Sample_0	F110	Female	CS16_6PCW	YS	SIGAH5_Sample_0	Fibroblast	Fibroblast	Fibroblast
GTGCACGAGATTCGCT-SIGAE11	SIGAE11	SIGAH5	3prime	Sample_0	F110	Female	CS16_6PCW	YS	SIGAH5_Sample_0	Erythroid	Erythroid	Erythroid
GTGCAGCCAACACAAA-SIGAE11	SIGAE11	SIGAH5	3prime	Sample_0	F110	Female	CS16_6PCW	YS	SIGAH5_Sample_0	Macrophage	Macrophage	Macrophage
GTGCGTGAGCGTTCCG-SIGAE11	SIGAE11	SIGAH5	3prime	Sample_0	F110	Female	CS16_6PCW	YS	SIGAH5_Sample_0	Fibroblast	Fibroblast	Fibroblast
GTGCGTGAGGTTGGAC-SIGAE11	SIGAE11	SIGAH5	3prime	Unassigned	Unassigned	Female	Unassigned_Unassigned	YS	SIGAH5_Unassigned	Fibroblast	Fibroblast	Fibroblast
GTGCGTGCAACTCCAA-SIGAE11	SIGAE11	SIGAH5	3prime	Sample_0	F110	Female	CS16_6PCW	YS	SIGAH5_Sample_0	Endoderm	Endoderm	Endoderm
GTGCGTGCACACACTA-SIGAE11	SIGAE11	SIGAH5	3prime	Sample_0	F110	Female	CS16_6PCW	YS	SIGAH5_Sample_0	Fibroblast	Fibroblast	Fibroblast
GTGCTGGTCACTCGAA-SIGAE11	SIGAE11	SIGAH5	3prime	Unassigned	Unassigned	Female	Unassigned_Unassigned	YS	SIGAH5_Unassigned	Endoderm	Endoderm	Endoderm
GTGCTTCGTAAGACCG-SIGAE11	SIGAE11	SIGAH5	3prime	Sample_0	F110	Female	CS16_6PCW	YS	SIGAH5_Sample_0	Erythroid	Erythroid	Erythroid
GTGCTTCGTACGTACT-SIGAE11	SIGAE11	SIGAH5	3prime	Sample_0	F110	Female	CS16_6PCW	YS	SIGAH5_Sample_0	Macrophage	Macrophage	Macrophage
GTGGCGTTCTCGGTCT-SIGAE11	SIGAE11	SIGAH5	3prime	Sample_1	F102	Female	CS19_7PCW	YS	SIGAH5_Sample_1	Erythroid	Erythroid	Erythroid
GTGGGAACAACAGTGG-SIGAE11	SIGAE11	SIGAH5	3prime	Sample_0	F110	Female	CS16_6PCW	YS	SIGAH5_Sample_0	Fibroblast	Fibroblast	Fibroblast
GTGGGAACACCGTACG-SIGAE11	SIGAE11	SIGAH5	3prime	Sample_0	F110	Female	CS16_6PCW	YS	SIGAH5_Sample_0	Fibroblast	Fibroblast	Fibroblast
GTGGGAAGTATGGAAT-SIGAE11	SIGAE11	SIGAH5	3prime	Unassigned	Unassigned	Female	Unassigned_Unassigned	YS	SIGAH5_Unassigned	Fibroblast	Fibroblast	Fibroblast
GTGGGAAGTGAGTAAT-SIGAE11	SIGAE11	SIGAH5	3prime	Sample_1	F102	Female	CS19_7PCW	YS	SIGAH5_Sample_1	Erythroid	Erythroid	Erythroid
GTGGTTACAAGAGCTG-SIGAE11	SIGAE11	SIGAH5	3prime	Sample_0	F110	Female	CS16_6PCW	YS	SIGAH5_Sample_0	Macrophage	Macrophage	Macrophage
GTGGTTAGTACGCGTC-SIGAE11	SIGAE11	SIGAH5	3prime	Sample_0	F110	Female	CS16_6PCW	YS	SIGAH5_Sample_0	Fibroblast	Fibroblast	Fibroblast
GTGGTTATCACCATAG-SIGAE11	SIGAE11	SIGAH5	3prime	Unassigned	Unassigned	Female	Unassigned_Unassigned	YS	SIGAH5_Unassigned	Fibroblast	Fibroblast	Fibroblast
GTGGTTATCGTTGCCT-SIGAE11	SIGAE11	SIGAH5	3prime	Sample_0	F110	Female	CS16_6PCW	YS	SIGAH5_Sample_0	Smooth_Muscle	Smooth_Muscle	Smooth_Muscle
GTGTAACTCTACGGTA-SIGAE11	SIGAE11	SIGAH5	3prime	Sample_1	F102	Female	CS19_7PCW	YS	SIGAH5_Sample_1	Erythroid	Erythroid	Erythroid
GTGTCCTGTGGAGGTT-SIGAE11	SIGAE11	SIGAH5	3prime	Sample_0	F110	Female	CS16_6PCW	YS	SIGAH5_Sample_0	Lymphoid	Lymphoid	Lymphoid
GTGTCCTGTTTACGTG-SIGAE11	SIGAE11	SIGAH5	3prime	Sample_0	F110	Female	CS16_6PCW	YS	SIGAH5_Sample_0	Macrophage	Macrophage	Macrophage
GTGTGATCACCGAATT-SIGAE11	SIGAE11	SIGAH5	3prime	Sample_0	F110	Female	CS16_6PCW	YS	SIGAH5_Sample_0	Fibroblast	Fibroblast	Fibroblast
GTGTTCCAGGTGATCG-SIGAE11	SIGAE11	SIGAH5	3prime	Sample_0	F110	Female	CS16_6PCW	YS	SIGAH5_Sample_0	Fibroblast	Fibroblast	Fibroblast
GTTACCCAGGTTCACT-SIGAE11	SIGAE11	SIGAH5	3prime	Sample_0	F110	Female	CS16_6PCW	YS	SIGAH5_Sample_0	Macrophage	Macrophage	Macrophage
GTTACCCGTAGGACTG-SIGAE11	SIGAE11	SIGAH5	3prime	Sample_0	F110	Female	CS16_6PCW	YS	SIGAH5_Sample_0	Smooth_Muscle	Smooth_Muscle	Smooth_Muscle
GTTACCCTCAATCTCT-SIGAE11	SIGAE11	SIGAH5	3prime	Sample_0	F110	Female	CS16_6PCW	YS	SIGAH5_Sample_0	Erythroid	early erythroid	early erythroid
GTTACGAGTGGAGGTT-SIGAE11	SIGAE11	SIGAH5	3prime	Sample_1	F102	Female	CS19_7PCW	YS	SIGAH5_Sample_1	Macrophage	Macrophage	Macrophage
GTTAGACCAACCAACT-SIGAE11	SIGAE11	SIGAH5	3prime	Sample_0	F110	Female	CS16_6PCW	YS	SIGAH5_Sample_0	Fibroblast	Fibroblast	Fibroblast
GTTAGACCAACTAGAA-SIGAE11	SIGAE11	SIGAH5	3prime	Unassigned	Unassigned	Female	Unassigned_Unassigned	YS	SIGAH5_Unassigned	Macrophage	Macrophage	Macrophage
GTTAGACGTTGTGTTG-SIGAE11	SIGAE11	SIGAH5	3prime	Sample_1	F102	Female	CS19_7PCW	YS	SIGAH5_Sample_1	Erythroid	Erythroid	Erythroid
GTTAGTGAGCATCAAA-SIGAE11	SIGAE11	SIGAH5	3prime	Sample_0	F110	Female	CS16_6PCW	YS	SIGAH5_Sample_0	Erythroid	Erythroid	Erythroid
GTTAGTGCAAGATGTA-SIGAE11	SIGAE11	SIGAH5	3prime	Sample_0	F110	Female	CS16_6PCW	YS	SIGAH5_Sample_0	Fibroblast	Fibroblast	Fibroblast
GTTATGGGTATACAGA-SIGAE11	SIGAE11	SIGAH5	3prime	Sample_0	F110	Female	CS16_6PCW	YS	SIGAH5_Sample_0	Fibroblast	Fibroblast	Fibroblast
GTTATGGGTCGGCCTA-SIGAE11	SIGAE11	SIGAH5	3prime	Unassigned	Unassigned	Female	Unassigned_Unassigned	YS	SIGAH5_Unassigned	Smooth_Muscle	Smooth_Muscle	Smooth_Muscle
GTTATGGTCCTGTAGA-SIGAE11	SIGAE11	SIGAH5	3prime	Sample_0	F110	Female	CS16_6PCW	YS	SIGAH5_Sample_0	Erythroid	Erythroid	Erythroid
GTTCATTGTACAAAGT-SIGAE11	SIGAE11	SIGAH5	3prime	Sample_0	F110	Female	CS16_6PCW	YS	SIGAH5_Sample_0	Fibroblast	Fibroblast	Fibroblast
GTTCATTTCAGGCGAA-SIGAE11	SIGAE11	SIGAH5	3prime	Sample_0	F110	Female	CS16_6PCW	YS	SIGAH5_Sample_0	Fibroblast	Fibroblast	Fibroblast
GTTCATTTCCTCTGCA-SIGAE11	SIGAE11	SIGAH5	3prime	Sample_1	F102	Female	CS19_7PCW	YS	SIGAH5_Sample_1	Erythroid	Erythroid	Erythroid
GTTCCGTCAAGTGCAG-SIGAE11	SIGAE11	SIGAH5	3prime	Sample_0	F110	Female	CS16_6PCW	YS	SIGAH5_Sample_0	Macrophage	Macrophage	Macrophage
GTTCCGTGTATACCTG-SIGAE11	SIGAE11	SIGAH5	3prime	Sample_0	F110	Female	CS16_6PCW	YS	SIGAH5_Sample_0	Macrophage	Macrophage	Macrophage
GTTGAACTCATGTCTT-SIGAE11	SIGAE11	SIGAH5	3prime	Sample_0	F110	Female	CS16_6PCW	YS	SIGAH5_Sample_0	Macrophage	Macrophage	Macrophage
GTTGCGGCAGCTTCCT-SIGAE11	SIGAE11	SIGAH5	3prime	Sample_0	F110	Female	CS16_6PCW	YS	SIGAH5_Sample_0	Macrophage	Macrophage	Macrophage
GTTGCGGTCCATGAGT-SIGAE11	SIGAE11	SIGAH5	3prime	Sample_0	F110	Female	CS16_6PCW	YS	SIGAH5_Sample_0	Macrophage	Macrophage	Macrophage
GTTGTAGAGATGCCGA-SIGAE11	SIGAE11	SIGAH5	3prime	Sample_0	F110	Female	CS16_6PCW	YS	SIGAH5_Sample_0	Fibroblast	Fibroblast	Fibroblast
GTTGTAGCAATGTCAC-SIGAE11	SIGAE11	SIGAH5	3prime	Sample_0	F110	Female	CS16_6PCW	YS	SIGAH5_Sample_0	Erythroid	Erythroid	Erythroid
GTTGTAGGTGATAGAT-SIGAE11	SIGAE11	SIGAH5	3prime	Sample_0	F110	Female	CS16_6PCW	YS	SIGAH5_Sample_0	Erythroid	Erythroid	Erythroid
GTTGTCCGTTAAACCC-SIGAE11	SIGAE11	SIGAH5	3prime	Sample_0	F110	Female	CS16_6PCW	YS	SIGAH5_Sample_0	Macrophage	Macrophage	Macrophage
GTTGTCCGTTCGGACC-SIGAE11	SIGAE11	SIGAH5	3prime	Sample_1	F102	Female	CS19_7PCW	YS	SIGAH5_Sample_1	Endoderm	Endoderm	Endoderm
GTTGTGATCGGTCTAA-SIGAE11	SIGAE11	SIGAH5	3prime	Sample_0	F110	Female	CS16_6PCW	YS	SIGAH5_Sample_0	Erythroid	Erythroid	Erythroid
GTTTGGAAGACTAGAT-SIGAE11	SIGAE11	SIGAH5	3prime	Sample_0	F110	Female	CS16_6PCW	YS	SIGAH5_Sample_0	Fibroblast	Fibroblast	Fibroblast
TAACACGCAGTAACCT-SIGAE11	SIGAE11	SIGAH5	3prime	Sample_1	F102	Female	CS19_7PCW	YS	SIGAH5_Sample_1	Erythroid	Erythroid	Erythroid
TAACACGGTCGTCAGC-SIGAE11	SIGAE11	SIGAH5	3prime	Sample_0	F110	Female	CS16_6PCW	YS	SIGAH5_Sample_0	Erythroid	Erythroid	Erythroid
TAACCAGCATGTCTAG-SIGAE11	SIGAE11	SIGAH5	3prime	Sample_1	F102	Female	CS19_7PCW	YS	SIGAH5_Sample_1	Erythroid	Erythroid	Erythroid
TAACTTCCAACAGTGG-SIGAE11	SIGAE11	SIGAH5	3prime	Sample_0	F110	Female	CS16_6PCW	YS	SIGAH5_Sample_0	Macrophage	Macrophage	Macrophage
TAACTTCCAGGTCCGT-SIGAE11	SIGAE11	SIGAH5	3prime	Sample_0	F110	Female	CS16_6PCW	YS	SIGAH5_Sample_0	MK	MK	MK
TAACTTCGTCCGATCG-SIGAE11	SIGAE11	SIGAH5	3prime	Sample_0	F110	Female	CS16_6PCW	YS	SIGAH5_Sample_0	Macrophage	Macrophage	Macrophage
TAAGCACTCACCCTTG-SIGAE11	SIGAE11	SIGAH5	3prime	Sample_0	F110	Female	CS16_6PCW	YS	SIGAH5_Sample_0	Endoderm	Endoderm	Endoderm
TAAGCCACAGTGGGTA-SIGAE11	SIGAE11	SIGAH5	3prime	Sample_1	F102	Female	CS19_7PCW	YS	SIGAH5_Sample_1	Erythroid	Erythroid	Erythroid
TAAGCCAGTTTGTTCT-SIGAE11	SIGAE11	SIGAH5	3prime	Sample_0	F110	Female	CS16_6PCW	YS	SIGAH5_Sample_0	Erythroid	Erythroid	Erythroid
TAAGCGTAGACCATAA-SIGAE11	SIGAE11	SIGAH5	3prime	Sample_0	F110	Female	CS16_6PCW	YS	SIGAH5_Sample_0	Fibroblast	Fibroblast	Fibroblast
TAAGCGTGTACTTCCC-SIGAE11	SIGAE11	SIGAH5	3prime	Sample_0	F110	Female	CS16_6PCW	YS	SIGAH5_Sample_0	Erythroid	Erythroid	Erythroid
TAAGCGTGTCTCAAGT-SIGAE11	SIGAE11	SIGAH5	3prime	Sample_0	F110	Female	CS16_6PCW	YS	SIGAH5_Sample_0	Fibroblast	Fibroblast	Fibroblast
TAAGCGTTCCAAGCCG-SIGAE11	SIGAE11	SIGAH5	3prime	Sample_1	F102	Female	CS19_7PCW	YS	SIGAH5_Sample_1	Erythroid	Erythroid	Erythroid
TAAGTCGGTTCTCGCT-SIGAE11	SIGAE11	SIGAH5	3prime	Sample_0	F110	Female	CS16_6PCW	YS	SIGAH5_Sample_0	Microglia	Microglia	Microglia
TAATCTCAGACCCGCT-SIGAE11	SIGAE11	SIGAH5	3prime	Sample_0	F110	Female	CS16_6PCW	YS	SIGAH5_Sample_0	Erythroid	Erythroid	Erythroid
TAATTCCCAACGGCCT-SIGAE11	SIGAE11	SIGAH5	3prime	Sample_0	F110	Female	CS16_6PCW	YS	SIGAH5_Sample_0	Erythroid	Erythroid	Erythroid
TACAACGGTGACGCCT-SIGAE11	SIGAE11	SIGAH5	3prime	Sample_1	F102	Female	CS19_7PCW	YS	SIGAH5_Sample_1	Endoderm	Endoderm	Endoderm
TACACCCCAGCGTAGA-SIGAE11	SIGAE11	SIGAH5	3prime	Sample_0	F110	Female	CS16_6PCW	YS	SIGAH5_Sample_0	Macrophage	Macrophage	Macrophage
TACACCCGTAGCTGAG-SIGAE11	SIGAE11	SIGAH5	3prime	Sample_1	F102	Female	CS19_7PCW	YS	SIGAH5_Sample_1	Erythroid	Erythroid	Erythroid
TACACCCTCGACCAAT-SIGAE11	SIGAE11	SIGAH5	3prime	Sample_0	F110	Female	CS16_6PCW	YS	SIGAH5_Sample_0	Fibroblast	Fibroblast	Fibroblast
TACAGGTGTAAGTAGT-SIGAE11	SIGAE11	SIGAH5	3prime	Sample_0	F110	Female	CS16_6PCW	YS	SIGAH5_Sample_0	Fibroblast	Fibroblast	Fibroblast
TACAGGTGTGTACGCC-SIGAE11	SIGAE11	SIGAH5	3prime	Sample_0	F110	Female	CS16_6PCW	YS	SIGAH5_Sample_0	Fibroblast	Fibroblast	Fibroblast
TACAGGTTCCTAACAG-SIGAE11	SIGAE11	SIGAH5	3prime	Sample_0	F110	Female	CS16_6PCW	YS	SIGAH5_Sample_0	Smooth_Muscle	Smooth_Muscle	Smooth_Muscle
TACATTCAGGAAAGAC-SIGAE11	SIGAE11	SIGAH5	3prime	Sample_1	F102	Female	CS19_7PCW	YS	SIGAH5_Sample_1	Erythroid	Erythroid	Erythroid
TACCCACAGCAGTACG-SIGAE11	SIGAE11	SIGAH5	3prime	Unassigned	Unassigned	Female	Unassigned_Unassigned	YS	SIGAH5_Unassigned	Fibroblast	Fibroblast	Fibroblast
TACCCACTCGCCAATA-SIGAE11	SIGAE11	SIGAH5	3prime	Sample_0	F110	Female	CS16_6PCW	YS	SIGAH5_Sample_0	Fibroblast	Fibroblast	Fibroblast
TACCCACTCTTGGAAC-SIGAE11	SIGAE11	SIGAH5	3prime	Sample_1	F102	Female	CS19_7PCW	YS	SIGAH5_Sample_1	Erythroid	Erythroid	Erythroid
TACCGAACACGACGCT-SIGAE11	SIGAE11	SIGAH5	3prime	Sample_0	F110	Female	CS16_6PCW	YS	SIGAH5_Sample_0	Smooth_Muscle	Smooth_Muscle	Smooth_Muscle
TACCGAAGTCATATGC-SIGAE11	SIGAE11	SIGAH5	3prime	Sample_0	F110	Female	CS16_6PCW	YS	SIGAH5_Sample_0	Fibroblast	Fibroblast	Fibroblast
TACCGAATCTAATTCC-SIGAE11	SIGAE11	SIGAH5	3prime	Sample_0	F110	Female	CS16_6PCW	YS	SIGAH5_Sample_0	Endoderm	Endoderm	Endoderm
TACCGGGTCTACGGGC-SIGAE11	SIGAE11	SIGAH5	3prime	Sample_1	F102	Female	CS19_7PCW	YS	SIGAH5_Sample_1	Macrophage	Macrophage	Macrophage
TACCTCGCACCAAAGG-SIGAE11	SIGAE11	SIGAH5	3prime	Sample_0	F110	Female	CS16_6PCW	YS	SIGAH5_Sample_0	Macrophage	Macrophage	Macrophage
TACCTGCAGCGAGTAC-SIGAE11	SIGAE11	SIGAH5	3prime	Sample_0	F110	Female	CS16_6PCW	YS	SIGAH5_Sample_0	Endoderm	Endoderm	Endoderm
TACCTGCAGTCGAGGT-SIGAE11	SIGAE11	SIGAH5	3prime	Sample_1	F102	Female	CS19_7PCW	YS	SIGAH5_Sample_1	Mesothelium	Mesothelium	Mesothelium
TACCTGCGTGAGACGT-SIGAE11	SIGAE11	SIGAH5	3prime	Sample_0	F110	Female	CS16_6PCW	YS	SIGAH5_Sample_0	Macrophage	Macrophage	Macrophage
TACGCTCCAGCGACAA-SIGAE11	SIGAE11	SIGAH5	3prime	Sample_0	F110	Female	CS16_6PCW	YS	SIGAH5_Sample_0	Macrophage	Macrophage	Macrophage
TACGGGCGTTTACCTT-SIGAE11	SIGAE11	SIGAH5	3prime	Sample_0	F110	Female	CS16_6PCW	YS	SIGAH5_Sample_0	Fibroblast	Fibroblast	Fibroblast
TACGGTATCAGGAACG-SIGAE11	SIGAE11	SIGAH5	3prime	Sample_0	F110	Female	CS16_6PCW	YS	SIGAH5_Sample_0	Fibroblast	Fibroblast	Fibroblast
TACGTCCAGTTGCGAG-SIGAE11	SIGAE11	SIGAH5	3prime	Sample_1	F102	Female	CS19_7PCW	YS	SIGAH5_Sample_1	Erythroid	Erythroid	Erythroid
TACGTCCCACTCCGAG-SIGAE11	SIGAE11	SIGAH5	3prime	Sample_0	F110	Female	CS16_6PCW	YS	SIGAH5_Sample_0	Fibroblast	Fibroblast	Fibroblast
TACTGCCTCACGGGCT-SIGAE11	SIGAE11	SIGAH5	3prime	Sample_0	F110	Female	CS16_6PCW	YS	SIGAH5_Sample_0	Endoderm	Endoderm	Endoderm
TACTGCCTCATTGAGC-SIGAE11	SIGAE11	SIGAH5	3prime	Sample_0	F110	Female	CS16_6PCW	YS	SIGAH5_Sample_0	Macrophage	Macrophage	Macrophage
TACTTCAAGAACAAGG-SIGAE11	SIGAE11	SIGAH5	3prime	Sample_0	F110	Female	CS16_6PCW	YS	SIGAH5_Sample_0	Erythroid	Erythroid	Erythroid
TACTTCAAGGGCCCTT-SIGAE11	SIGAE11	SIGAH5	3prime	Sample_1	F102	Female	CS19_7PCW	YS	SIGAH5_Sample_1	Erythroid	Erythroid	Erythroid
TACTTCAGTTCTTAGG-SIGAE11	SIGAE11	SIGAH5	3prime	Sample_1	F102	Female	CS19_7PCW	YS	SIGAH5_Sample_1	Erythroid	Erythroid	Erythroid
TACTTGTGTGATAGTA-SIGAE11	SIGAE11	SIGAH5	3prime	Sample_0	F110	Female	CS16_6PCW	YS	SIGAH5_Sample_0	Macrophage	Macrophage	Macrophage
TAGATCGCATACTGTG-SIGAE11	SIGAE11	SIGAH5	3prime	Sample_0	F110	Female	CS16_6PCW	YS	SIGAH5_Sample_0	Fibroblast	Fibroblast	Fibroblast
TAGATCGTCAAGTCTG-SIGAE11	SIGAE11	SIGAH5	3prime	Sample_0	F110	Female	CS16_6PCW	YS	SIGAH5_Sample_0	Erythroid	Erythroid	Erythroid
TAGCACACAACGTAAA-SIGAE11	SIGAE11	SIGAH5	3prime	Sample_0	F110	Female	CS16_6PCW	YS	SIGAH5_Sample_0	Macrophage	Macrophage	Macrophage
TAGCACATCAGTCATG-SIGAE11	SIGAE11	SIGAH5	3prime	Sample_0	F110	Female	CS16_6PCW	YS	SIGAH5_Sample_0	Microglia	Microglia	Microglia
TAGGAGGAGAGATGCC-SIGAE11	SIGAE11	SIGAH5	3prime	Sample_0	F110	Female	CS16_6PCW	YS	SIGAH5_Sample_0	Erythroid	Erythroid	Erythroid
TAGGAGGAGGAAAGGT-SIGAE11	SIGAE11	SIGAH5	3prime	Sample_0	F110	Female	CS16_6PCW	YS	SIGAH5_Sample_0	Fibroblast	Fibroblast	Fibroblast
TAGGAGGAGGATACAT-SIGAE11	SIGAE11	SIGAH5	3prime	Sample_1	F102	Female	CS19_7PCW	YS	SIGAH5_Sample_1	Macrophage	Macrophage	Macrophage
TAGGTACGTATGGTTC-SIGAE11	SIGAE11	SIGAH5	3prime	Unassigned	Unassigned	Female	Unassigned_Unassigned	YS	SIGAH5_Unassigned	Fibroblast	Fibroblast	Fibroblast
TAGGTACGTGTATTGC-SIGAE11	SIGAE11	SIGAH5	3prime	Sample_0	F110	Female	CS16_6PCW	YS	SIGAH5_Sample_0	MK	MK	MK
TATACCTAGACCCGCT-SIGAE11	SIGAE11	SIGAH5	3prime	Sample_0	F110	Female	CS16_6PCW	YS	SIGAH5_Sample_0	Erythroid	Erythroid	Erythroid
TATACCTAGCCGTCGT-SIGAE11	SIGAE11	SIGAH5	3prime	Unassigned	Unassigned	Female	Unassigned_Unassigned	YS	SIGAH5_Unassigned	Macrophage	Macrophage	Macrophage
TATACCTCAAGATGTA-SIGAE11	SIGAE11	SIGAH5	3prime	Sample_0	F110	Female	CS16_6PCW	YS	SIGAH5_Sample_0	Erythroid	Erythroid	Erythroid
TATACCTCAATACCCA-SIGAE11	SIGAE11	SIGAH5	3prime	Sample_1	F102	Female	CS19_7PCW	YS	SIGAH5_Sample_1	Erythroid	Erythroid	Erythroid
TATACCTCATCAGCGC-SIGAE11	SIGAE11	SIGAH5	3prime	Sample_0	F110	Female	CS16_6PCW	YS	SIGAH5_Sample_0	Macrophage	Macrophage	Macrophage
TATATCCCACTTGGCG-SIGAE11	SIGAE11	SIGAH5	3prime	Sample_0	F110	Female	CS16_6PCW	YS	SIGAH5_Sample_0	Lymphoid	Lymphoid	Lymphoid
TATATCCCATTGCTGA-SIGAE11	SIGAE11	SIGAH5	3prime	Sample_0	F110	Female	CS16_6PCW	YS	SIGAH5_Sample_0	Smooth_Muscle	Smooth_Muscle	Smooth_Muscle
TATATCCTCATACAGC-SIGAE11	SIGAE11	SIGAH5	3prime	Sample_1	F102	Female	CS19_7PCW	YS	SIGAH5_Sample_1	Erythroid	Erythroid	Erythroid
TATCAGGCAAATAAGC-SIGAE11	SIGAE11	SIGAH5	3prime	Sample_0	F110	Female	CS16_6PCW	YS	SIGAH5_Sample_0	Macrophage	Macrophage	Macrophage
TATCAGGGTGAATGAT-SIGAE11	SIGAE11	SIGAH5	3prime	Sample_0	F110	Female	CS16_6PCW	YS	SIGAH5_Sample_0	Lymphoid	Lymphoid	Lymphoid
TATCAGGTCGATGCTA-SIGAE11	SIGAE11	SIGAH5	3prime	Sample_0	F110	Female	CS16_6PCW	YS	SIGAH5_Sample_0	Macrophage	Macrophage	Macrophage
TATCGCCAGGACACTG-SIGAE11	SIGAE11	SIGAH5	3prime	Sample_0	F110	Female	CS16_6PCW	YS	SIGAH5_Sample_0	Erythroid	Erythroid	Erythroid
TATCGCCCAGTCCCGA-SIGAE11	SIGAE11	SIGAH5	3prime	Sample_0	F110	Female	CS16_6PCW	YS	SIGAH5_Sample_0	Erythroid	Erythroid	Erythroid
TATCGCCTCGCTACAA-SIGAE11	SIGAE11	SIGAH5	3prime	Sample_0	F110	Female	CS16_6PCW	YS	SIGAH5_Sample_0	Fibroblast	Fibroblast	Fibroblast
TATCTTGCATCCGTGG-SIGAE11	SIGAE11	SIGAH5	3prime	Sample_0	F110	Female	CS16_6PCW	YS	SIGAH5_Sample_0	Erythroid	Erythroid	Erythroid
TATCTTGTCTTAGCAG-SIGAE11	SIGAE11	SIGAH5	3prime	Sample_0	F110	Female	CS16_6PCW	YS	SIGAH5_Sample_0	Fibroblast	Fibroblast	Fibroblast
TATCTTGTCTTCCGTG-SIGAE11	SIGAE11	SIGAH5	3prime	Sample_0	F110	Female	CS16_6PCW	YS	SIGAH5_Sample_0	Fibroblast	Fibroblast	Fibroblast
TATGTTCCAAAGACTA-SIGAE11	SIGAE11	SIGAH5	3prime	Sample_0	F110	Female	CS16_6PCW	YS	SIGAH5_Sample_0	Erythroid	Erythroid	Erythroid
TATGTTCGTACCTTCC-SIGAE11	SIGAE11	SIGAH5	3prime	Sample_0	F110	Female	CS16_6PCW	YS	SIGAH5_Sample_0	Endoderm	Endoderm	Endoderm
TATTCCACATCTATCT-SIGAE11	SIGAE11	SIGAH5	3prime	Sample_0	F110	Female	CS16_6PCW	YS	SIGAH5_Sample_0	Fibroblast	Fibroblast	Fibroblast
TATTCCATCGATTTCT-SIGAE11	SIGAE11	SIGAH5	3prime	Sample_0	F110	Female	CS16_6PCW	YS	SIGAH5_Sample_0	Macrophage	Macrophage	Macrophage
TATTGCTCAATGGCCC-SIGAE11	SIGAE11	SIGAH5	3prime	Sample_0	F110	Female	CS16_6PCW	YS	SIGAH5_Sample_0	Fibroblast	Fibroblast	Fibroblast
TATTGCTCACATACGT-SIGAE11	SIGAE11	SIGAH5	3prime	Sample_0	F110	Female	CS16_6PCW	YS	SIGAH5_Sample_0	Fibroblast	Fibroblast	Fibroblast
TATTGCTGTCAGACTT-SIGAE11	SIGAE11	SIGAH5	3prime	Sample_0	F110	Female	CS16_6PCW	YS	SIGAH5_Sample_0	Fibroblast	Fibroblast	Fibroblast
TATTGGGAGCGTGTTT-SIGAE11	SIGAE11	SIGAH5	3prime	Sample_0	F110	Female	CS16_6PCW	YS	SIGAH5_Sample_0	Mast_cell	Mast_cell	Mast_cell
TATTGGGTCCACCTGT-SIGAE11	SIGAE11	SIGAH5	3prime	Sample_0	F110	Female	CS16_6PCW	YS	SIGAH5_Sample_0	Fibroblast	Fibroblast	Fibroblast
TATTTCGCACATACTG-SIGAE11	SIGAE11	SIGAH5	3prime	Sample_0	F110	Female	CS16_6PCW	YS	SIGAH5_Sample_0	Mast_cell	Mast_cell	Mast_cell
TATTTCGCACTGGCCA-SIGAE11	SIGAE11	SIGAH5	3prime	Unassigned	Unassigned	Female	Unassigned_Unassigned	YS	SIGAH5_Unassigned	Macrophage	Macrophage	Macrophage
TATTTCGGTCAACGCC-SIGAE11	SIGAE11	SIGAH5	3prime	Sample_0	F110	Female	CS16_6PCW	YS	SIGAH5_Sample_0	Fibroblast	Fibroblast	Fibroblast
TATTTCGGTTACAGCT-SIGAE11	SIGAE11	SIGAH5	3prime	Sample_0	F110	Female	CS16_6PCW	YS	SIGAH5_Sample_0	Erythroid	Erythroid	Erythroid
TCAAGCAGTGTTACTG-SIGAE11	SIGAE11	SIGAH5	3prime	Sample_0	F110	Female	CS16_6PCW	YS	SIGAH5_Sample_0	Erythroid	Erythroid	Erythroid
TCAAGCATCAACGTGT-SIGAE11	SIGAE11	SIGAH5	3prime	Sample_0	F110	Female	CS16_6PCW	YS	SIGAH5_Sample_0	Fibroblast	Fibroblast	Fibroblast
TCAAGTGGTCGGTGTC-SIGAE11	SIGAE11	SIGAH5	3prime	Sample_1	F102	Female	CS19_7PCW	YS	SIGAH5_Sample_1	Erythroid	Erythroid	Erythroid
TCAATTCCACAGTATC-SIGAE11	SIGAE11	SIGAH5	3prime	Sample_1	F102	Female	CS19_7PCW	YS	SIGAH5_Sample_1	Erythroid	Erythroid	Erythroid
TCAATTCTCATTGGTG-SIGAE11	SIGAE11	SIGAH5	3prime	Sample_0	F110	Female	CS16_6PCW	YS	SIGAH5_Sample_0	Macrophage	Macrophage	Macrophage
TCACAAGAGCATTGTC-SIGAE11	SIGAE11	SIGAH5	3prime	Sample_0	F110	Female	CS16_6PCW	YS	SIGAH5_Sample_0	Fibroblast	Fibroblast	Fibroblast
TCACAAGTCCTAGCGG-SIGAE11	SIGAE11	SIGAH5	3prime	Sample_0	F110	Female	CS16_6PCW	YS	SIGAH5_Sample_0	Fibroblast	Fibroblast	Fibroblast
TCACACCCACCGAATT-SIGAE11	SIGAE11	SIGAH5	3prime	Sample_0	F110	Female	CS16_6PCW	YS	SIGAH5_Sample_0	Fibroblast	Fibroblast	Fibroblast
TCACACCCAGACGCTC-SIGAE11	SIGAE11	SIGAH5	3prime	Sample_1	F102	Female	CS19_7PCW	YS	SIGAH5_Sample_1	Macrophage	Macrophage	Macrophage
TCACACCTCTCTCTTC-SIGAE11	SIGAE11	SIGAH5	3prime	Sample_0	F110	Female	CS16_6PCW	YS	SIGAH5_Sample_0	Fibroblast	Fibroblast	Fibroblast
TCACGCTGTCGTTTCC-SIGAE11	SIGAE11	SIGAH5	3prime	Sample_0	F110	Female	CS16_6PCW	YS	SIGAH5_Sample_0	Fibroblast	Fibroblast	Fibroblast
TCACGCTGTGTGCCTG-SIGAE11	SIGAE11	SIGAH5	3prime	Sample_0	F110	Female	CS16_6PCW	YS	SIGAH5_Sample_0	Fibroblast	Fibroblast	Fibroblast
TCACGCTTCATAGCAC-SIGAE11	SIGAE11	SIGAH5	3prime	Sample_0	F110	Female	CS16_6PCW	YS	SIGAH5_Sample_0	Smooth_Muscle	Smooth_Muscle	Smooth_Muscle
TCACGGGCAATCGCGC-SIGAE11	SIGAE11	SIGAH5	3prime	Sample_0	F110	Female	CS16_6PCW	YS	SIGAH5_Sample_0	Fibroblast	Fibroblast	Fibroblast
TCACGGGGTGTGGTCC-SIGAE11	SIGAE11	SIGAH5	3prime	Sample_0	F110	Female	CS16_6PCW	YS	SIGAH5_Sample_0	Erythroid	Erythroid	Erythroid
TCACGGGTCCGTGGCA-SIGAE11	SIGAE11	SIGAH5	3prime	Sample_0	F110	Female	CS16_6PCW	YS	SIGAH5_Sample_0	Macrophage	Macrophage	Macrophage
TCACGGGTCTTGCAAG-SIGAE11	SIGAE11	SIGAH5	3prime	Sample_0	F110	Female	CS16_6PCW	YS	SIGAH5_Sample_0	Smooth_Muscle	Smooth_Muscle	Smooth_Muscle
TCACTATAGGTCGTAG-SIGAE11	SIGAE11	SIGAH5	3prime	Sample_0	F110	Female	CS16_6PCW	YS	SIGAH5_Sample_0	Macrophage	Macrophage	Macrophage
TCACTCGCAAAGGTTA-SIGAE11	SIGAE11	SIGAH5	3prime	Sample_0	F110	Female	CS16_6PCW	YS	SIGAH5_Sample_0	Macrophage	Macrophage	Macrophage
TCACTCGTCGGATACT-SIGAE11	SIGAE11	SIGAH5	3prime	Sample_0	F110	Female	CS16_6PCW	YS	SIGAH5_Sample_0	Endoderm	Endoderm	Endoderm
TCAGCAACAAGTGCTT-SIGAE11	SIGAE11	SIGAH5	3prime	Sample_0	F110	Female	CS16_6PCW	YS	SIGAH5_Sample_0	Endoderm	Endoderm	Endoderm
TCAGCAACATCTCCCA-SIGAE11	SIGAE11	SIGAH5	3prime	Sample_0	F110	Female	CS16_6PCW	YS	SIGAH5_Sample_0	Erythroid	Erythroid	Erythroid
TCAGCCTTCTCGCTCA-SIGAE11	SIGAE11	SIGAH5	3prime	Sample_0	F110	Female	CS16_6PCW	YS	SIGAH5_Sample_0	Endoderm	Endoderm	Endoderm
TCAGGGCCATGAGATA-SIGAE11	SIGAE11	SIGAH5	3prime	Sample_1	F102	Female	CS19_7PCW	YS	SIGAH5_Sample_1	Endoderm	Endoderm	Endoderm
TCAGGTAGTTTCGATG-SIGAE11	SIGAE11	SIGAH5	3prime	Sample_0	F110	Female	CS16_6PCW	YS	SIGAH5_Sample_0	Fibroblast	Fibroblast	Fibroblast
TCAGTCCCACAGTCCG-SIGAE11	SIGAE11	SIGAH5	3prime	Sample_1	F102	Female	CS19_7PCW	YS	SIGAH5_Sample_1	Erythroid	Erythroid	Erythroid
TCAGTCCCATCACCAA-SIGAE11	SIGAE11	SIGAH5	3prime	Sample_0	F110	Female	CS16_6PCW	YS	SIGAH5_Sample_0	Erythroid	Erythroid	Erythroid
TCAGTCCGTACGGATG-SIGAE11	SIGAE11	SIGAH5	3prime	Sample_1	F102	Female	CS19_7PCW	YS	SIGAH5_Sample_1	Erythroid	Erythroid	Erythroid
TCATACTGTAACACGG-SIGAE11	SIGAE11	SIGAH5	3prime	Sample_0	F110	Female	CS16_6PCW	YS	SIGAH5_Sample_0	Fibroblast	Fibroblast	Fibroblast
TCATACTGTATCCTTT-SIGAE11	SIGAE11	SIGAH5	3prime	Sample_0	F110	Female	CS16_6PCW	YS	SIGAH5_Sample_0	Macrophage	Macrophage	Macrophage
TCATACTGTTCCACAA-SIGAE11	SIGAE11	SIGAH5	3prime	Sample_0	F110	Female	CS16_6PCW	YS	SIGAH5_Sample_0	Fibroblast	Fibroblast	Fibroblast
TCATACTTCAGGTGTT-SIGAE11	SIGAE11	SIGAH5	3prime	Sample_0	F110	Female	CS16_6PCW	YS	SIGAH5_Sample_0	Erythroid	Erythroid	Erythroid
TCATATCAGGTCCCTG-SIGAE11	SIGAE11	SIGAH5	3prime	Sample_0	F110	Female	CS16_6PCW	YS	SIGAH5_Sample_0	Erythroid	Erythroid	Erythroid
TCATATCCAACCCTAA-SIGAE11	SIGAE11	SIGAH5	3prime	Sample_0	F110	Female	CS16_6PCW	YS	SIGAH5_Sample_0	Erythroid	Erythroid	Erythroid
TCATATCCAGCGAGTA-SIGAE11	SIGAE11	SIGAH5	3prime	Sample_0	F110	Female	CS16_6PCW	YS	SIGAH5_Sample_0	Fibroblast	Fibroblast	Fibroblast
TCATATCCATTCTCCG-SIGAE11	SIGAE11	SIGAH5	3prime	Sample_0	F110	Female	CS16_6PCW	YS	SIGAH5_Sample_0	Fibroblast	Fibroblast	Fibroblast
TCATATCGTGAATGAT-SIGAE11	SIGAE11	SIGAH5	3prime	Sample_0	F110	Female	CS16_6PCW	YS	SIGAH5_Sample_0	Macrophage	Macrophage	Macrophage
TCATCATAGCAGTCTT-SIGAE11	SIGAE11	SIGAH5	3prime	Sample_0	F110	Female	CS16_6PCW	YS	SIGAH5_Sample_0	Fibroblast	Fibroblast	Fibroblast
TCATCATTCTCAGGCG-SIGAE11	SIGAE11	SIGAH5	3prime	Sample_0	F110	Female	CS16_6PCW	YS	SIGAH5_Sample_0	Fibroblast	Fibroblast	Fibroblast
TCATCCGAGGCGTTAG-SIGAE11	SIGAE11	SIGAH5	3prime	Sample_0	F110	Female	CS16_6PCW	YS	SIGAH5_Sample_0	Fibroblast	Fibroblast	Fibroblast
TCATCCGTCATCAGTG-SIGAE11	SIGAE11	SIGAH5	3prime	Sample_0	F110	Female	CS16_6PCW	YS	SIGAH5_Sample_0	Macrophage	Macrophage	Macrophage
TCATGAGGTTTCACAG-SIGAE11	SIGAE11	SIGAH5	3prime	Sample_0	F110	Female	CS16_6PCW	YS	SIGAH5_Sample_0	Fibroblast	Fibroblast	Fibroblast
TCATGTTAGCAGTAAT-SIGAE11	SIGAE11	SIGAH5	3prime	Sample_0	F110	Female	CS16_6PCW	YS	SIGAH5_Sample_0	Erythroid	Erythroid	Erythroid
TCATGTTCATGGACAG-SIGAE11	SIGAE11	SIGAH5	3prime	Sample_0	F110	Female	CS16_6PCW	YS	SIGAH5_Sample_0	Erythroid	Erythroid	Erythroid
TCATTACGTGTATTGC-SIGAE11	SIGAE11	SIGAH5	3prime	Sample_0	F110	Female	CS16_6PCW	YS	SIGAH5_Sample_0	Smooth_Muscle	Smooth_Muscle	Smooth_Muscle
TCATTGTGTCCGGATC-SIGAE11	SIGAE11	SIGAH5	3prime	Sample_0	F110	Female	CS16_6PCW	YS	SIGAH5_Sample_0	Fibroblast	Fibroblast	Fibroblast
TCATTTGAGTCTCTGA-SIGAE11	SIGAE11	SIGAH5	3prime	Sample_0	F110	Female	CS16_6PCW	YS	SIGAH5_Sample_0	Erythroid	Erythroid	Erythroid
TCATTTGCACTGAGGA-SIGAE11	SIGAE11	SIGAH5	3prime	Sample_0	F110	Female	CS16_6PCW	YS	SIGAH5_Sample_0	Erythroid	Erythroid	Erythroid
TCATTTGCATCCCACT-SIGAE11	SIGAE11	SIGAH5	3prime	Sample_0	F110	Female	CS16_6PCW	YS	SIGAH5_Sample_0	Fibroblast	Fibroblast	Fibroblast
TCATTTGTCGACGTCG-SIGAE11	SIGAE11	SIGAH5	3prime	Sample_0	F110	Female	CS16_6PCW	YS	SIGAH5_Sample_0	Fibroblast	Fibroblast	Fibroblast
TCCACCACAGGCTTGC-SIGAE11	SIGAE11	SIGAH5	3prime	Sample_0	F110	Female	CS16_6PCW	YS	SIGAH5_Sample_0	Erythroid	Erythroid	Erythroid
TCCAGAACAATTGAAG-SIGAE11	SIGAE11	SIGAH5	3prime	Sample_0	F110	Female	CS16_6PCW	YS	SIGAH5_Sample_0	Smooth_Muscle	Smooth_Muscle	Smooth_Muscle
TCCAGAACAGCGTAGA-SIGAE11	SIGAE11	SIGAH5	3prime	Sample_1	F102	Female	CS19_7PCW	YS	SIGAH5_Sample_1	Macrophage	Macrophage	Macrophage
TCCATCGCACAACGCC-SIGAE11	SIGAE11	SIGAH5	3prime	Sample_0	F110	Female	CS16_6PCW	YS	SIGAH5_Sample_0	Endoderm	Endoderm	Endoderm
TCCATGCAGCAGTAAT-SIGAE11	SIGAE11	SIGAH5	3prime	Sample_0	F110	Female	CS16_6PCW	YS	SIGAH5_Sample_0	Erythroid	Erythroid	Erythroid
TCCATGCCATGGCCCA-SIGAE11	SIGAE11	SIGAH5	3prime	Sample_0	F110	Female	CS16_6PCW	YS	SIGAH5_Sample_0	Erythroid	Erythroid	Erythroid
TCCCACAGTCTACTGA-SIGAE11	SIGAE11	SIGAH5	3prime	Sample_0	F110	Female	CS16_6PCW	YS	SIGAH5_Sample_0	Macrophage	Macrophage	Macrophage
TCCCACAGTGACTATC-SIGAE11	SIGAE11	SIGAH5	3prime	Sample_1	F102	Female	CS19_7PCW	YS	SIGAH5_Sample_1	Erythroid	Erythroid	Erythroid
TCCCACATCAGACTGT-SIGAE11	SIGAE11	SIGAH5	3prime	Sample_0	F110	Female	CS16_6PCW	YS	SIGAH5_Sample_0	Macrophage	Macrophage	Macrophage
TCCCACATCGAACTCA-SIGAE11	SIGAE11	SIGAH5	3prime	Unassigned	Unassigned	Female	Unassigned_Unassigned	YS	SIGAH5_Unassigned	Macrophage	Macrophage	Macrophage
TCCCAGTAGACCATTC-SIGAE11	SIGAE11	SIGAH5	3prime	Sample_0	F110	Female	CS16_6PCW	YS	SIGAH5_Sample_0	Fibroblast	Fibroblast	Fibroblast
TCCCAGTAGTATGACA-SIGAE11	SIGAE11	SIGAH5	3prime	Sample_0	F110	Female	CS16_6PCW	YS	SIGAH5_Sample_0	Lymphoid	Lymphoid	Lymphoid
TCCCATGCACAAATGA-SIGAE11	SIGAE11	SIGAH5	3prime	Sample_0	F110	Female	CS16_6PCW	YS	SIGAH5_Sample_0	MK	MK	MK
TCCCATGGTCTCGCGA-SIGAE11	SIGAE11	SIGAH5	3prime	Sample_0	F110	Female	CS16_6PCW	YS	SIGAH5_Sample_0	Macrophage	Macrophage	Macrophage
TCCCATGTCAAGAATG-SIGAE11	SIGAE11	SIGAH5	3prime	Sample_0	F110	Female	CS16_6PCW	YS	SIGAH5_Sample_0	Fibroblast	Fibroblast	Fibroblast
TCCGAAAAGCTCGAAG-SIGAE11	SIGAE11	SIGAH5	3prime	Sample_0	F110	Female	CS16_6PCW	YS	SIGAH5_Sample_0	Smooth_Muscle	Smooth_Muscle	Smooth_Muscle
TCCGAAAAGGAGAGTA-SIGAE11	SIGAE11	SIGAH5	3prime	Sample_0	F110	Female	CS16_6PCW	YS	SIGAH5_Sample_0	Smooth_Muscle	Smooth_Muscle	Smooth_Muscle
TCCGATCAGCGCCCAT-SIGAE11	SIGAE11	SIGAH5	3prime	Sample_1	F102	Female	CS19_7PCW	YS	SIGAH5_Sample_1	Macrophage	Macrophage	Macrophage
TCCGATCGTCAGTTTG-SIGAE11	SIGAE11	SIGAH5	3prime	Sample_0	F110	Female	CS16_6PCW	YS	SIGAH5_Sample_0	Fibroblast	Fibroblast	Fibroblast
TCCGATCGTCTTTCTA-SIGAE11	SIGAE11	SIGAH5	3prime	Unassigned	Unassigned	Female	Unassigned_Unassigned	YS	SIGAH5_Unassigned	Fibroblast	Fibroblast	Fibroblast
TCCGATCTCGAGCACC-SIGAE11	SIGAE11	SIGAH5	3prime	Sample_0	F110	Female	CS16_6PCW	YS	SIGAH5_Sample_0	Fibroblast	Fibroblast	Fibroblast
TCCGGGAAGGTTCATC-SIGAE11	SIGAE11	SIGAH5	3prime	Sample_0	F110	Female	CS16_6PCW	YS	SIGAH5_Sample_0	Fibroblast	Fibroblast	Fibroblast
TCCGGGAGTTGCATAC-SIGAE11	SIGAE11	SIGAH5	3prime	Unassigned	Unassigned	Female	Unassigned_Unassigned	YS	SIGAH5_Unassigned	pDC precursor	pDC precursor	pDC precursor
TCCGGGATCTAGGCAT-SIGAE11	SIGAE11	SIGAH5	3prime	Sample_0	F110	Female	CS16_6PCW	YS	SIGAH5_Sample_0	Fibroblast	Fibroblast	Fibroblast
TCCTAATAGTATAACG-SIGAE11	SIGAE11	SIGAH5	3prime	Sample_0	F110	Female	CS16_6PCW	YS	SIGAH5_Sample_0	Macrophage	Macrophage	Macrophage
TCCTCCCCAATCTCTT-SIGAE11	SIGAE11	SIGAH5	3prime	Sample_0	F110	Female	CS16_6PCW	YS	SIGAH5_Sample_0	Smooth_Muscle	Smooth_Muscle	Smooth_Muscle
TCCTCCCTCGGTATGT-SIGAE11	SIGAE11	SIGAH5	3prime	Sample_1	F102	Female	CS19_7PCW	YS	SIGAH5_Sample_1	Erythroid	Erythroid	Erythroid
TCCTCGAGTTACCCAA-SIGAE11	SIGAE11	SIGAH5	3prime	Sample_0	F110	Female	CS16_6PCW	YS	SIGAH5_Sample_0	Fibroblast	Fibroblast	Fibroblast
TCCTCTTCAGATGCGA-SIGAE11	SIGAE11	SIGAH5	3prime	Sample_0	F110	Female	CS16_6PCW	YS	SIGAH5_Sample_0	Fibroblast	Fibroblast	Fibroblast
TCCTCTTGTGACATCT-SIGAE11	SIGAE11	SIGAH5	3prime	Sample_0	F110	Female	CS16_6PCW	YS	SIGAH5_Sample_0	Erythroid	Erythroid	Erythroid
TCCTCTTTCTCAACCC-SIGAE11	SIGAE11	SIGAH5	3prime	Sample_0	F110	Female	CS16_6PCW	YS	SIGAH5_Sample_0	Macrophage	Macrophage	Macrophage
TCCTGCAAGTGTTGAA-SIGAE11	SIGAE11	SIGAH5	3prime	Sample_0	F110	Female	CS16_6PCW	YS	SIGAH5_Sample_0	Erythroid	Erythroid	Erythroid
TCCTGCATCAATCCGA-SIGAE11	SIGAE11	SIGAH5	3prime	Sample_0	F110	Female	CS16_6PCW	YS	SIGAH5_Sample_0	Fibroblast	Fibroblast	Fibroblast
TCCTTCTGTTTCGTGA-SIGAE11	SIGAE11	SIGAH5	3prime	Sample_0	F110	Female	CS16_6PCW	YS	SIGAH5_Sample_0	Endoderm	Endoderm	Endoderm
TCCTTTCGTTCTCGCT-SIGAE11	SIGAE11	SIGAH5	3prime	Sample_0	F110	Female	CS16_6PCW	YS	SIGAH5_Sample_0	Smooth_Muscle	Smooth_Muscle	Smooth_Muscle
TCGAACAAGGAGTATT-SIGAE11	SIGAE11	SIGAH5	3prime	Sample_0	F110	Female	CS16_6PCW	YS	SIGAH5_Sample_0	Endoderm	Endoderm	Endoderm
TCGAACAGTTAAAGTG-SIGAE11	SIGAE11	SIGAH5	3prime	Sample_1	F102	Female	CS19_7PCW	YS	SIGAH5_Sample_1	Macrophage	Macrophage	Macrophage
TCGAAGTCAGAGCCCT-SIGAE11	SIGAE11	SIGAH5	3prime	Sample_0	F110	Female	CS16_6PCW	YS	SIGAH5_Sample_0	Erythroid	Erythroid	Erythroid
TCGAAGTCAGGCAATG-SIGAE11	SIGAE11	SIGAH5	3prime	Sample_0	F110	Female	CS16_6PCW	YS	SIGAH5_Sample_0	Fibroblast	Fibroblast	Fibroblast
TCGAAGTGTTATCTGG-SIGAE11	SIGAE11	SIGAH5	3prime	Unassigned	Unassigned	Female	Unassigned_Unassigned	YS	SIGAH5_Unassigned	Fibroblast	Fibroblast	Fibroblast
TCGACGGAGTCGCCCA-SIGAE11	SIGAE11	SIGAH5	3prime	Sample_0	F110	Female	CS16_6PCW	YS	SIGAH5_Sample_0	Erythroid	Erythroid	Erythroid
TCGACGGTCGCAAGAG-SIGAE11	SIGAE11	SIGAH5	3prime	Sample_0	F110	Female	CS16_6PCW	YS	SIGAH5_Sample_0	Fibroblast	Fibroblast	Fibroblast
TCGATTTAGTAGGAAG-SIGAE11	SIGAE11	SIGAH5	3prime	Sample_1	F102	Female	CS19_7PCW	YS	SIGAH5_Sample_1	Erythroid	Erythroid	Erythroid
TCGATTTGTTCCAGGC-SIGAE11	SIGAE11	SIGAH5	3prime	Sample_0	F110	Female	CS16_6PCW	YS	SIGAH5_Sample_0	Lymphoid	Lymphoid	Lymphoid
TCGCACTCACACTTAG-SIGAE11	SIGAE11	SIGAH5	3prime	Sample_0	F110	Female	CS16_6PCW	YS	SIGAH5_Sample_0	Macrophage	Macrophage	Macrophage
TCGCACTCATCGATCA-SIGAE11	SIGAE11	SIGAH5	3prime	Sample_0	F110	Female	CS16_6PCW	YS	SIGAH5_Sample_0	Fibroblast	Fibroblast	Fibroblast
TCGCACTGTGGGTTGA-SIGAE11	SIGAE11	SIGAH5	3prime	Sample_0	F110	Female	CS16_6PCW	YS	SIGAH5_Sample_0	Smooth_Muscle	Smooth_Muscle	Smooth_Muscle
TCGCAGGCAGACATCT-SIGAE11	SIGAE11	SIGAH5	3prime	Unassigned	Unassigned	Female	Unassigned_Unassigned	YS	SIGAH5_Unassigned	Fibroblast	Fibroblast	Fibroblast
TCGCAGGGTTCCTAGA-SIGAE11	SIGAE11	SIGAH5	3prime	Sample_1	F102	Female	CS19_7PCW	YS	SIGAH5_Sample_1	Macrophage	Macrophage	Macrophage
TCGCTTGGTATGTCCA-SIGAE11	SIGAE11	SIGAH5	3prime	Sample_0	F110	Female	CS16_6PCW	YS	SIGAH5_Sample_0	Mesothelium	Mesothelium	Mesothelium
TCGCTTGGTGGCCTCA-SIGAE11	SIGAE11	SIGAH5	3prime	Sample_0	F110	Female	CS16_6PCW	YS	SIGAH5_Sample_0	Erythroid	Erythroid	Erythroid
TCGCTTGGTTAAGGAT-SIGAE11	SIGAE11	SIGAH5	3prime	Sample_0	F110	Female	CS16_6PCW	YS	SIGAH5_Sample_0	Erythroid	Erythroid	Erythroid
TCGGGCAAGAGAAGGT-SIGAE11	SIGAE11	SIGAH5	3prime	Sample_0	F110	Female	CS16_6PCW	YS	SIGAH5_Sample_0	Erythroid	Erythroid	Erythroid
TCGGGCAGTTTGGGAG-SIGAE11	SIGAE11	SIGAH5	3prime	Sample_0	F110	Female	CS16_6PCW	YS	SIGAH5_Sample_0	Endoderm	Endoderm	Endoderm
TCGGGTGGTACGTGTT-SIGAE11	SIGAE11	SIGAH5	3prime	Sample_0	F110	Female	CS16_6PCW	YS	SIGAH5_Sample_0	Fibroblast	Fibroblast	Fibroblast
TCGGGTGTCTAGTCAG-SIGAE11	SIGAE11	SIGAH5	3prime	Sample_0	F110	Female	CS16_6PCW	YS	SIGAH5_Sample_0	Progenitors	MEMP	MEMP
TCGTAGATCGTTGCCT-SIGAE11	SIGAE11	SIGAH5	3prime	Sample_0	F110	Female	CS16_6PCW	YS	SIGAH5_Sample_0	Smooth_Muscle	Smooth_Muscle	Smooth_Muscle
TCGTCCAAGCAAGCCA-SIGAE11	SIGAE11	SIGAH5	3prime	Sample_0	F110	Female	CS16_6PCW	YS	SIGAH5_Sample_0	Smooth_Muscle	Smooth_Muscle	Smooth_Muscle
TCGTGCTTCCTTCGAC-SIGAE11	SIGAE11	SIGAH5	3prime	Sample_0	F110	Female	CS16_6PCW	YS	SIGAH5_Sample_0	Macrophage	Macrophage	Macrophage
TCGTGGGAGCTGTGCC-SIGAE11	SIGAE11	SIGAH5	3prime	Sample_1	F102	Female	CS19_7PCW	YS	SIGAH5_Sample_1	Erythroid	Erythroid	Erythroid
TCGTGGGCATAACAGA-SIGAE11	SIGAE11	SIGAH5	3prime	Sample_0	F110	Female	CS16_6PCW	YS	SIGAH5_Sample_0	Endoderm	Endoderm	Endoderm
TCTAACTCAAGACGAC-SIGAE11	SIGAE11	SIGAH5	3prime	Sample_0	F110	Female	CS16_6PCW	YS	SIGAH5_Sample_0	Macrophage	Macrophage	Macrophage
TCTACATAGCTCTTCC-SIGAE11	SIGAE11	SIGAH5	3prime	Sample_0	F110	Female	CS16_6PCW	YS	SIGAH5_Sample_0	Erythroid	Erythroid	Erythroid
TCTACATTCAGGAAAT-SIGAE11	SIGAE11	SIGAH5	3prime	Sample_0	F110	Female	CS16_6PCW	YS	SIGAH5_Sample_0	Smooth_Muscle	Smooth_Muscle	Smooth_Muscle
TCTACCGGTGAGACCA-SIGAE11	SIGAE11	SIGAH5	3prime	Sample_0	F110	Female	CS16_6PCW	YS	SIGAH5_Sample_0	Fibroblast	Fibroblast	Fibroblast
TCTATACGTCCCAAAT-SIGAE11	SIGAE11	SIGAH5	3prime	Sample_0	F110	Female	CS16_6PCW	YS	SIGAH5_Sample_0	MK	MK	MK
TCTATACTCTAGTGTG-SIGAE11	SIGAE11	SIGAH5	3prime	Sample_0	F110	Female	CS16_6PCW	YS	SIGAH5_Sample_0	Fibroblast	Fibroblast	Fibroblast
TCTATCACACGCTTAA-SIGAE11	SIGAE11	SIGAH5	3prime	Sample_0	F110	Female	CS16_6PCW	YS	SIGAH5_Sample_0	Macrophage	Macrophage	Macrophage
TCTATCAGTCTACTGA-SIGAE11	SIGAE11	SIGAH5	3prime	Sample_0	F110	Female	CS16_6PCW	YS	SIGAH5_Sample_0	Erythroid	Erythroid	Erythroid
TCTCAGCAGCCGATCC-SIGAE11	SIGAE11	SIGAH5	3prime	Sample_0	F110	Female	CS16_6PCW	YS	SIGAH5_Sample_0	Macrophage	Macrophage	Macrophage
TCTCAGCAGGATCATA-SIGAE11	SIGAE11	SIGAH5	3prime	Sample_0	F110	Female	CS16_6PCW	YS	SIGAH5_Sample_0	Lymphoid	Lymphoid	Lymphoid
TCTCAGCAGGTAAACT-SIGAE11	SIGAE11	SIGAH5	3prime	Sample_0	F110	Female	CS16_6PCW	YS	SIGAH5_Sample_0	Fibroblast	Fibroblast	Fibroblast
TCTCAGCCAAGTGTCT-SIGAE11	SIGAE11	SIGAH5	3prime	Sample_0	F110	Female	CS16_6PCW	YS	SIGAH5_Sample_0	Mast_cell	Mast_cell	Mast_cell
TCTCAGCTCGACGCTG-SIGAE11	SIGAE11	SIGAH5	3prime	Sample_0	F110	Female	CS16_6PCW	YS	SIGAH5_Sample_0	Erythroid	Erythroid	Erythroid
TCTCAGCTCTTCTAAC-SIGAE11	SIGAE11	SIGAH5	3prime	Sample_0	F110	Female	CS16_6PCW	YS	SIGAH5_Sample_0	Fibroblast	Fibroblast	Fibroblast
TCTCCGATCGGTCGGT-SIGAE11	SIGAE11	SIGAH5	3prime	Sample_0	F110	Female	CS16_6PCW	YS	SIGAH5_Sample_0	Fibroblast	Fibroblast	Fibroblast
TCTCTGGTCAAGTCTG-SIGAE11	SIGAE11	SIGAH5	3prime	Sample_0	F110	Female	CS16_6PCW	YS	SIGAH5_Sample_0	Fibroblast	Fibroblast	Fibroblast
TCTGCCATCGACGACC-SIGAE11	SIGAE11	SIGAH5	3prime	Sample_0	F110	Female	CS16_6PCW	YS	SIGAH5_Sample_0	Fibroblast	Fibroblast	Fibroblast
TCTGGCTAGGTACTGG-SIGAE11	SIGAE11	SIGAH5	3prime	Sample_0	F110	Female	CS16_6PCW	YS	SIGAH5_Sample_0	Endoderm	Endoderm	Endoderm
TCTGGCTAGTCTTGGT-SIGAE11	SIGAE11	SIGAH5	3prime	Sample_0	F110	Female	CS16_6PCW	YS	SIGAH5_Sample_0	Fibroblast	Fibroblast	Fibroblast
TCTGGCTTCGCAATGT-SIGAE11	SIGAE11	SIGAH5	3prime	Sample_0	F110	Female	CS16_6PCW	YS	SIGAH5_Sample_0	Erythroid	early erythroid	early erythroid
TCTGTCGTCACAAGGG-SIGAE11	SIGAE11	SIGAH5	3prime	Sample_0	F110	Female	CS16_6PCW	YS	SIGAH5_Sample_0	Erythroid	Erythroid	Erythroid
TCTTCCTGTTGAGAGC-SIGAE11	SIGAE11	SIGAH5	3prime	Unassigned	Unassigned	Female	Unassigned_Unassigned	YS	SIGAH5_Unassigned	Fibroblast	Fibroblast	Fibroblast
TCTTGCGCACATCCCT-SIGAE11	SIGAE11	SIGAH5	3prime	Sample_0	F110	Female	CS16_6PCW	YS	SIGAH5_Sample_0	Erythroid	Erythroid	Erythroid
TCTTGCGTCCGACGGT-SIGAE11	SIGAE11	SIGAH5	3prime	Sample_0	F110	Female	CS16_6PCW	YS	SIGAH5_Sample_0	Monocyte	Monocyte_Liver	Monocyte_Liver
TCTTGCGTCTGGGAGA-SIGAE11	SIGAE11	SIGAH5	3prime	Sample_0	F110	Female	CS16_6PCW	YS	SIGAH5_Sample_0	Erythroid	Erythroid	Erythroid
TCTTTGAAGAGATGCC-SIGAE11	SIGAE11	SIGAH5	3prime	Sample_0	F110	Female	CS16_6PCW	YS	SIGAH5_Sample_0	Fibroblast	Fibroblast	Fibroblast
TCTTTGAAGTGACCTT-SIGAE11	SIGAE11	SIGAH5	3prime	Sample_0	F110	Female	CS16_6PCW	YS	SIGAH5_Sample_0	Smooth_Muscle	Smooth_Muscle	Smooth_Muscle
TGAACGTAGTGGGAAA-SIGAE11	SIGAE11	SIGAH5	3prime	Sample_0	F110	Female	CS16_6PCW	YS	SIGAH5_Sample_0	Endoderm	Endoderm	Endoderm
TGAACGTCACTGAGTT-SIGAE11	SIGAE11	SIGAH5	3prime	Sample_0	F110	Female	CS16_6PCW	YS	SIGAH5_Sample_0	Erythroid	early erythroid	early erythroid
TGAATGCTCGCGGACT-SIGAE11	SIGAE11	SIGAH5	3prime	Sample_0	F110	Female	CS16_6PCW	YS	SIGAH5_Sample_0	Fibroblast	Fibroblast	Fibroblast
TGAATGCTCGGAAGGT-SIGAE11	SIGAE11	SIGAH5	3prime	Sample_0	F110	Female	CS16_6PCW	YS	SIGAH5_Sample_0	Erythroid	Erythroid	Erythroid
TGACAGTAGCTTGTGT-SIGAE11	SIGAE11	SIGAH5	3prime	Sample_0	F110	Female	CS16_6PCW	YS	SIGAH5_Sample_0	Erythroid	Erythroid	Erythroid
TGACAGTGTCGCTCGA-SIGAE11	SIGAE11	SIGAH5	3prime	Sample_0	F110	Female	CS16_6PCW	YS	SIGAH5_Sample_0	Erythroid	Erythroid	Erythroid
TGACCCTAGACCAACG-SIGAE11	SIGAE11	SIGAH5	3prime	Sample_0	F110	Female	CS16_6PCW	YS	SIGAH5_Sample_0	Erythroid	Erythroid	Erythroid
TGACCCTAGGACCCAA-SIGAE11	SIGAE11	SIGAH5	3prime	Sample_0	F110	Female	CS16_6PCW	YS	SIGAH5_Sample_0	Endoderm	Endoderm	Endoderm
TGACGCGGTCTACGAT-SIGAE11	SIGAE11	SIGAH5	3prime	Sample_0	F110	Female	CS16_6PCW	YS	SIGAH5_Sample_0	Erythroid	Erythroid	Erythroid
TGACGCGTCGGACCAC-SIGAE11	SIGAE11	SIGAH5	3prime	Unassigned	Unassigned	Female	Unassigned_Unassigned	YS	SIGAH5_Unassigned	Endoderm	Endoderm	Endoderm
TGACGCGTCTCGACCT-SIGAE11	SIGAE11	SIGAH5	3prime	Sample_1	F102	Female	CS19_7PCW	YS	SIGAH5_Sample_1	Erythroid	Erythroid	Erythroid
TGACTCCAGTAAATGC-SIGAE11	SIGAE11	SIGAH5	3prime	Sample_0	F110	Female	CS16_6PCW	YS	SIGAH5_Sample_0	Erythroid	Erythroid	Erythroid
TGAGACTCACTTACAG-SIGAE11	SIGAE11	SIGAH5	3prime	Unassigned	Unassigned	Female	Unassigned_Unassigned	YS	SIGAH5_Unassigned	Fibroblast	Fibroblast	Fibroblast
TGAGCATCACATATGC-SIGAE11	SIGAE11	SIGAH5	3prime	Sample_0	F110	Female	CS16_6PCW	YS	SIGAH5_Sample_0	Macrophage	Macrophage	Macrophage
TGAGCATGTAATCAAG-SIGAE11	SIGAE11	SIGAH5	3prime	Sample_0	F110	Female	CS16_6PCW	YS	SIGAH5_Sample_0	Lymphoid	Lymphoid	Lymphoid
TGAGCATTCGACACCG-SIGAE11	SIGAE11	SIGAH5	3prime	Sample_0	F110	Female	CS16_6PCW	YS	SIGAH5_Sample_0	Fibroblast	Fibroblast	Fibroblast
TGAGCGCGTGGAACAC-SIGAE11	SIGAE11	SIGAH5	3prime	Sample_0	F110	Female	CS16_6PCW	YS	SIGAH5_Sample_0	Erythroid	Erythroid	Erythroid
TGAGGAGCACATAACC-SIGAE11	SIGAE11	SIGAH5	3prime	Sample_0	F110	Female	CS16_6PCW	YS	SIGAH5_Sample_0	Fibroblast	Fibroblast	Fibroblast
TGAGGGACAACCACGC-SIGAE11	SIGAE11	SIGAH5	3prime	Sample_0	F110	Female	CS16_6PCW	YS	SIGAH5_Sample_0	Erythroid	Erythroid	Erythroid
TGAGGTTAGCATCAAA-SIGAE11	SIGAE11	SIGAH5	3prime	Sample_0	F110	Female	CS16_6PCW	YS	SIGAH5_Sample_0	Fibroblast	Fibroblast	Fibroblast
TGAGGTTGTTGCCAAT-SIGAE11	SIGAE11	SIGAH5	3prime	Sample_1	F102	Female	CS19_7PCW	YS	SIGAH5_Sample_1	Erythroid	Erythroid	Erythroid
TGAGTCAAGGGATCTG-SIGAE11	SIGAE11	SIGAH5	3prime	Sample_1	F102	Female	CS19_7PCW	YS	SIGAH5_Sample_1	Erythroid	Erythroid	Erythroid
TGAGTCAAGTCTTCGA-SIGAE11	SIGAE11	SIGAH5	3prime	Sample_0	F110	Female	CS16_6PCW	YS	SIGAH5_Sample_0	Macrophage	Macrophage	Macrophage
TGAGTCACAGCTCATA-SIGAE11	SIGAE11	SIGAH5	3prime	Sample_0	F110	Female	CS16_6PCW	YS	SIGAH5_Sample_0	Erythroid	Erythroid	Erythroid
TGAGTCATCTTTCTAG-SIGAE11	SIGAE11	SIGAH5	3prime	Sample_0	F110	Female	CS16_6PCW	YS	SIGAH5_Sample_0	Endoderm	Endoderm	Endoderm
TGATCAGAGCCAGTAG-SIGAE11	SIGAE11	SIGAH5	3prime	Sample_0	F110	Female	CS16_6PCW	YS	SIGAH5_Sample_0	Fibroblast	Fibroblast	Fibroblast
TGATCAGTCTCTGACC-SIGAE11	SIGAE11	SIGAH5	3prime	Sample_0	F110	Female	CS16_6PCW	YS	SIGAH5_Sample_0	Erythroid	Erythroid	Erythroid
TGATGCACACTCCGGA-SIGAE11	SIGAE11	SIGAH5	3prime	Sample_0	F110	Female	CS16_6PCW	YS	SIGAH5_Sample_0	Fibroblast	Fibroblast	Fibroblast
TGATGCACAGTTGCGC-SIGAE11	SIGAE11	SIGAH5	3prime	Sample_0	F110	Female	CS16_6PCW	YS	SIGAH5_Sample_0	Endoderm	Endoderm	Endoderm
TGATGCAGTCGTCGGT-SIGAE11	SIGAE11	SIGAH5	3prime	Sample_0	F110	Female	CS16_6PCW	YS	SIGAH5_Sample_0	Macrophage	Macrophage	Macrophage
TGATTCTAGCTAGAGC-SIGAE11	SIGAE11	SIGAH5	3prime	Sample_0	F110	Female	CS16_6PCW	YS	SIGAH5_Sample_0	Fibroblast	Fibroblast	Fibroblast
TGATTCTCAAGTATAG-SIGAE11	SIGAE11	SIGAH5	3prime	Sample_0	F110	Female	CS16_6PCW	YS	SIGAH5_Sample_0	Fibroblast	Fibroblast	Fibroblast
TGATTCTGTGAGTCAG-SIGAE11	SIGAE11	SIGAH5	3prime	Sample_1	F102	Female	CS19_7PCW	YS	SIGAH5_Sample_1	Erythroid	Erythroid	Erythroid
TGATTTCCAAGTGTCT-SIGAE11	SIGAE11	SIGAH5	3prime	Sample_0	F110	Female	CS16_6PCW	YS	SIGAH5_Sample_0	Macrophage	Macrophage	Macrophage
TGATTTCTCTAAGAAG-SIGAE11	SIGAE11	SIGAH5	3prime	Sample_0	F110	Female	CS16_6PCW	YS	SIGAH5_Sample_0	Fibroblast	Fibroblast	Fibroblast
TGCACGGAGAGCAGCT-SIGAE11	SIGAE11	SIGAH5	3prime	Unassigned	Unassigned	Female	Unassigned_Unassigned	YS	SIGAH5_Unassigned	Fibroblast	Fibroblast	Fibroblast
TGCACGGGTTCTCCCA-SIGAE11	SIGAE11	SIGAH5	3prime	Sample_0	F110	Female	CS16_6PCW	YS	SIGAH5_Sample_0	Fibroblast	Fibroblast	Fibroblast
TGCACGGTCGTTAGAC-SIGAE11	SIGAE11	SIGAH5	3prime	Sample_0	F110	Female	CS16_6PCW	YS	SIGAH5_Sample_0	Lymphoid	Lymphoid	Lymphoid
TGCAGATAGCGTTAGG-SIGAE11	SIGAE11	SIGAH5	3prime	Sample_0	F110	Female	CS16_6PCW	YS	SIGAH5_Sample_0	Erythroid	early erythroid	early erythroid
TGCAGATTCGACATTG-SIGAE11	SIGAE11	SIGAH5	3prime	Sample_0	F110	Female	CS16_6PCW	YS	SIGAH5_Sample_0	Endoderm	Endoderm	Endoderm
TGCAGATTCGAGATAA-SIGAE11	SIGAE11	SIGAH5	3prime	Sample_0	F110	Female	CS16_6PCW	YS	SIGAH5_Sample_0	Fibroblast	Fibroblast	Fibroblast
TGCAGGCCAACAAAGT-SIGAE11	SIGAE11	SIGAH5	3prime	Sample_0	F110	Female	CS16_6PCW	YS	SIGAH5_Sample_0	Fibroblast	Fibroblast	Fibroblast
TGCAGGCGTCAACCAT-SIGAE11	SIGAE11	SIGAH5	3prime	Sample_0	F110	Female	CS16_6PCW	YS	SIGAH5_Sample_0	Erythroid	Erythroid	Erythroid
TGCAGGCGTTAGTTCG-SIGAE11	SIGAE11	SIGAH5	3prime	Sample_1	F102	Female	CS19_7PCW	YS	SIGAH5_Sample_1	Macrophage	Macrophage	Macrophage
TGCAGTAGTGGCTACC-SIGAE11	SIGAE11	SIGAH5	3prime	Sample_0	F110	Female	CS16_6PCW	YS	SIGAH5_Sample_0	Fibroblast	Fibroblast	Fibroblast
TGCATGACATCCGATA-SIGAE11	SIGAE11	SIGAH5	3prime	Sample_0	F110	Female	CS16_6PCW	YS	SIGAH5_Sample_0	Lymphoid	Lymphoid	Lymphoid
TGCATGATCCTTACCG-SIGAE11	SIGAE11	SIGAH5	3prime	Sample_0	F110	Female	CS16_6PCW	YS	SIGAH5_Sample_0	Fibroblast	Fibroblast	Fibroblast
TGCCGAGCACAAGGTG-SIGAE11	SIGAE11	SIGAH5	3prime	Sample_0	F110	Female	CS16_6PCW	YS	SIGAH5_Sample_0	Fibroblast	Fibroblast	Fibroblast
TGCCGAGGTCGGCCTA-SIGAE11	SIGAE11	SIGAH5	3prime	Sample_0	F110	Female	CS16_6PCW	YS	SIGAH5_Sample_0	Endoderm	Endoderm	Endoderm
TGCGACGAGTTTGGCT-SIGAE11	SIGAE11	SIGAH5	3prime	Sample_0	F110	Female	CS16_6PCW	YS	SIGAH5_Sample_0	Progenitors	lymphoid- B lin	lymphoid- B lin
TGCGATAAGGCTATCT-SIGAE11	SIGAE11	SIGAH5	3prime	Sample_1	F102	Female	CS19_7PCW	YS	SIGAH5_Sample_1	Macrophage	Macrophage	Macrophage
TGCGGCAAGCCTATTG-SIGAE11	SIGAE11	SIGAH5	3prime	Sample_0	F110	Female	CS16_6PCW	YS	SIGAH5_Sample_0	Fibroblast	Fibroblast	Fibroblast
TGCGGCAAGTCGTTAC-SIGAE11	SIGAE11	SIGAH5	3prime	Sample_0	F110	Female	CS16_6PCW	YS	SIGAH5_Sample_0	Macrophage	Macrophage	Macrophage
TGCGGCAGTAGTCGTT-SIGAE11	SIGAE11	SIGAH5	3prime	Sample_0	F110	Female	CS16_6PCW	YS	SIGAH5_Sample_0	Erythroid	Erythroid	Erythroid
TGCGGCATCCTGTTAT-SIGAE11	SIGAE11	SIGAH5	3prime	Sample_0	F110	Female	CS16_6PCW	YS	SIGAH5_Sample_0	Smooth_Muscle	Smooth_Muscle	Smooth_Muscle
TGCGGGTAGACTACGG-SIGAE11	SIGAE11	SIGAH5	3prime	Sample_0	F110	Female	CS16_6PCW	YS	SIGAH5_Sample_0	Macrophage	Macrophage	Macrophage
TGCGGGTAGAGTTGTA-SIGAE11	SIGAE11	SIGAH5	3prime	Sample_0	F110	Female	CS16_6PCW	YS	SIGAH5_Sample_0	Macrophage	Macrophage	Macrophage
TGCGGGTAGTCTTGGT-SIGAE11	SIGAE11	SIGAH5	3prime	Sample_0	F110	Female	CS16_6PCW	YS	SIGAH5_Sample_0	Fibroblast	Fibroblast	Fibroblast
TGCGGGTTCCAAGCAT-SIGAE11	SIGAE11	SIGAH5	3prime	Unassigned	Unassigned	Female	Unassigned_Unassigned	YS	SIGAH5_Unassigned	Fibroblast	Fibroblast	Fibroblast
TGCGGGTTCTCTCAAT-SIGAE11	SIGAE11	SIGAH5	3prime	Sample_0	F110	Female	CS16_6PCW	YS	SIGAH5_Sample_0	Erythroid	Erythroid	Erythroid
TGCTCCAAGTTACGTC-SIGAE11	SIGAE11	SIGAH5	3prime	Sample_0	F110	Female	CS16_6PCW	YS	SIGAH5_Sample_0	Erythroid	Erythroid	Erythroid
TGCTCCACAACGTTAC-SIGAE11	SIGAE11	SIGAH5	3prime	Sample_0	F110	Female	CS16_6PCW	YS	SIGAH5_Sample_0	Erythroid	Erythroid	Erythroid
TGCTCCACAGCCATTA-SIGAE11	SIGAE11	SIGAH5	3prime	Sample_1	F102	Female	CS19_7PCW	YS	SIGAH5_Sample_1	Erythroid	Erythroid	Erythroid
TGCTCCATCCTACACC-SIGAE11	SIGAE11	SIGAH5	3prime	Sample_0	F110	Female	CS16_6PCW	YS	SIGAH5_Sample_0	Fibroblast	Fibroblast	Fibroblast
TGCTCGTAGTGTACAA-SIGAE11	SIGAE11	SIGAH5	3prime	Sample_0	F110	Female	CS16_6PCW	YS	SIGAH5_Sample_0	Macrophage	Macrophage	Macrophage
TGCTCGTGTCTGCCTT-SIGAE11	SIGAE11	SIGAH5	3prime	Sample_0	F110	Female	CS16_6PCW	YS	SIGAH5_Sample_0	Macrophage	Macrophage	Macrophage
TGCTCGTGTCTGTGAT-SIGAE11	SIGAE11	SIGAH5	3prime	Sample_0	F110	Female	CS16_6PCW	YS	SIGAH5_Sample_0	Fibroblast	Fibroblast	Fibroblast
TGCTTGCGTGAGAGGG-SIGAE11	SIGAE11	SIGAH5	3prime	Sample_0	F110	Female	CS16_6PCW	YS	SIGAH5_Sample_0	Macrophage	Macrophage	Macrophage
TGCTTGCGTTCATCTT-SIGAE11	SIGAE11	SIGAH5	3prime	Sample_0	F110	Female	CS16_6PCW	YS	SIGAH5_Sample_0	Smooth_Muscle	Smooth_Muscle	Smooth_Muscle
TGCTTGCTCCGGACGT-SIGAE11	SIGAE11	SIGAH5	3prime	Sample_1	F102	Female	CS19_7PCW	YS	SIGAH5_Sample_1	Erythroid	Erythroid	Erythroid
TGGAACTCATCAACCA-SIGAE11	SIGAE11	SIGAH5	3prime	Sample_0	F110	Female	CS16_6PCW	YS	SIGAH5_Sample_0	Fibroblast	Fibroblast	Fibroblast
TGGAACTTCATTACCT-SIGAE11	SIGAE11	SIGAH5	3prime	Sample_0	F110	Female	CS16_6PCW	YS	SIGAH5_Sample_0	Macrophage	Macrophage	Macrophage
TGGAGAGGTGATCGTT-SIGAE11	SIGAE11	SIGAH5	3prime	Sample_1	F102	Female	CS19_7PCW	YS	SIGAH5_Sample_1	Erythroid	Erythroid	Erythroid
TGGAGAGTCCTGTAGA-SIGAE11	SIGAE11	SIGAH5	3prime	Unassigned	Unassigned	Female	Unassigned_Unassigned	YS	SIGAH5_Unassigned	Fibroblast	Fibroblast	Fibroblast
TGGAGGAGTCGTCATA-SIGAE11	SIGAE11	SIGAH5	3prime	Sample_0	F110	Female	CS16_6PCW	YS	SIGAH5_Sample_0	Erythroid	Erythroid	Erythroid
TGGATCAGTAGCGCCT-SIGAE11	SIGAE11	SIGAH5	3prime	Unassigned	Unassigned	Female	Unassigned_Unassigned	YS	SIGAH5_Unassigned	Fibroblast	Fibroblast	Fibroblast
TGGATGTGTTTCCCAC-SIGAE11	SIGAE11	SIGAH5	3prime	Sample_0	F110	Female	CS16_6PCW	YS	SIGAH5_Sample_0	Macrophage	Macrophage	Macrophage
TGGGAGAGTTGTTGCA-SIGAE11	SIGAE11	SIGAH5	3prime	Sample_0	F110	Female	CS16_6PCW	YS	SIGAH5_Sample_0	Erythroid	Erythroid	Erythroid
TGGGAGATCGCAGAGA-SIGAE11	SIGAE11	SIGAH5	3prime	Sample_0	F110	Female	CS16_6PCW	YS	SIGAH5_Sample_0	Fibroblast	Fibroblast	Fibroblast
TGGGCGTAGCTTAGTC-SIGAE11	SIGAE11	SIGAH5	3prime	Sample_0	F110	Female	CS16_6PCW	YS	SIGAH5_Sample_0	Lymphoid	Lymphoid	Lymphoid
TGGGCGTAGGCTCTAT-SIGAE11	SIGAE11	SIGAH5	3prime	Sample_0	F110	Female	CS16_6PCW	YS	SIGAH5_Sample_0	Fibroblast	Fibroblast	Fibroblast
TGGGCGTTCGACCATA-SIGAE11	SIGAE11	SIGAH5	3prime	Unassigned	Unassigned	Female	Unassigned_Unassigned	YS	SIGAH5_Unassigned	Macrophage	Macrophage	Macrophage
TGGGCTGTCAGCACCG-SIGAE11	SIGAE11	SIGAH5	3prime	Sample_0	F110	Female	CS16_6PCW	YS	SIGAH5_Sample_0	Erythroid	Erythroid	Erythroid
TGGGTTAAGCTCTTCC-SIGAE11	SIGAE11	SIGAH5	3prime	Sample_0	F110	Female	CS16_6PCW	YS	SIGAH5_Sample_0	Fibroblast	Fibroblast	Fibroblast
TGGGTTACATCTTAGG-SIGAE11	SIGAE11	SIGAH5	3prime	Sample_0	F110	Female	CS16_6PCW	YS	SIGAH5_Sample_0	Erythroid	Erythroid	Erythroid
TGGGTTACATGCAGCC-SIGAE11	SIGAE11	SIGAH5	3prime	Sample_0	F110	Female	CS16_6PCW	YS	SIGAH5_Sample_0	Fibroblast	Fibroblast	Fibroblast
TGGTACAAGCTGGTGA-SIGAE11	SIGAE11	SIGAH5	3prime	Sample_0	F110	Female	CS16_6PCW	YS	SIGAH5_Sample_0	Fibroblast	Fibroblast	Fibroblast
TGGTACAGTCCGATCG-SIGAE11	SIGAE11	SIGAH5	3prime	Sample_0	F110	Female	CS16_6PCW	YS	SIGAH5_Sample_0	Fibroblast	Fibroblast	Fibroblast
TGGTACATCCTTCTTC-SIGAE11	SIGAE11	SIGAH5	3prime	Sample_0	F110	Female	CS16_6PCW	YS	SIGAH5_Sample_0	Smooth_Muscle	Smooth_Muscle	Smooth_Muscle
TGGTAGTGTCAGTCGC-SIGAE11	SIGAE11	SIGAH5	3prime	Sample_0	F110	Female	CS16_6PCW	YS	SIGAH5_Sample_0	Fibroblast	Fibroblast	Fibroblast
TGGTAGTGTCATAACC-SIGAE11	SIGAE11	SIGAH5	3prime	Sample_0	F110	Female	CS16_6PCW	YS	SIGAH5_Sample_0	Macrophage	Macrophage	Macrophage
TGGTGATGTGGACAGT-SIGAE11	SIGAE11	SIGAH5	3prime	Sample_0	F110	Female	CS16_6PCW	YS	SIGAH5_Sample_0	MK	MK	MK
TGGTGATTCCTACCAC-SIGAE11	SIGAE11	SIGAH5	3prime	Sample_0	F110	Female	CS16_6PCW	YS	SIGAH5_Sample_0	Fibroblast	Fibroblast	Fibroblast
TGGTTAGAGGTCCGAA-SIGAE11	SIGAE11	SIGAH5	3prime	Sample_0	F110	Female	CS16_6PCW	YS	SIGAH5_Sample_0	Lymphoid	Lymphoid	Lymphoid
TGTAACGAGGTGGCTA-SIGAE11	SIGAE11	SIGAH5	3prime	Sample_0	F110	Female	CS16_6PCW	YS	SIGAH5_Sample_0	Fibroblast	Fibroblast	Fibroblast
TGTAACGTCACGAACT-SIGAE11	SIGAE11	SIGAH5	3prime	Sample_0	F110	Female	CS16_6PCW	YS	SIGAH5_Sample_0	Macrophage	Macrophage	Macrophage
TGTAAGCTCTCCCTAG-SIGAE11	SIGAE11	SIGAH5	3prime	Sample_0	F110	Female	CS16_6PCW	YS	SIGAH5_Sample_0	Erythroid	Erythroid	Erythroid
TGTACAGGTCACAGTT-SIGAE11	SIGAE11	SIGAH5	3prime	Sample_0	F110	Female	CS16_6PCW	YS	SIGAH5_Sample_0	Macrophage	Macrophage	Macrophage
TGTACAGTCGTGGAAG-SIGAE11	SIGAE11	SIGAH5	3prime	Unassigned	Unassigned	Female	Unassigned_Unassigned	YS	SIGAH5_Unassigned	Fibroblast	Fibroblast	Fibroblast
TGTAGACCAACTTGGT-SIGAE11	SIGAE11	SIGAH5	3prime	Sample_0	F110	Female	CS16_6PCW	YS	SIGAH5_Sample_0	Erythroid	Erythroid	Erythroid
TGTAGACCATCTTCGC-SIGAE11	SIGAE11	SIGAH5	3prime	Sample_0	F110	Female	CS16_6PCW	YS	SIGAH5_Sample_0	Fibroblast	Fibroblast	Fibroblast
TGTAGACTCCTACAAG-SIGAE11	SIGAE11	SIGAH5	3prime	Sample_0	F110	Female	CS16_6PCW	YS	SIGAH5_Sample_0	Fibroblast	Fibroblast	Fibroblast
TGTCCCACAAATGCGG-SIGAE11	SIGAE11	SIGAH5	3prime	Unassigned	Unassigned	Female	Unassigned_Unassigned	YS	SIGAH5_Unassigned	Monocyte	Monocyte_YS	Monocyte_YS
TGTCCTGAGATCACCT-SIGAE11	SIGAE11	SIGAH5	3prime	Sample_0	F110	Female	CS16_6PCW	YS	SIGAH5_Sample_0	Erythroid	Erythroid	Erythroid
TGTCCTGCACATGAAA-SIGAE11	SIGAE11	SIGAH5	3prime	Sample_0	F110	Female	CS16_6PCW	YS	SIGAH5_Sample_0	Erythroid	Erythroid	Erythroid
TGTGAGTAGGGATGTC-SIGAE11	SIGAE11	SIGAH5	3prime	Sample_0	F110	Female	CS16_6PCW	YS	SIGAH5_Sample_0	Fibroblast	Fibroblast	Fibroblast
TGTGAGTCATCATGAC-SIGAE11	SIGAE11	SIGAH5	3prime	Sample_0	F110	Female	CS16_6PCW	YS	SIGAH5_Sample_0	Erythroid	Erythroid	Erythroid
TGTGAGTCATTCTGTT-SIGAE11	SIGAE11	SIGAH5	3prime	Sample_0	F110	Female	CS16_6PCW	YS	SIGAH5_Sample_0	Fibroblast	Fibroblast	Fibroblast
TGTGATGCAATCACGT-SIGAE11	SIGAE11	SIGAH5	3prime	Sample_1	F102	Female	CS19_7PCW	YS	SIGAH5_Sample_1	Macrophage	Macrophage	Macrophage
TGTGATGCATCGAAGG-SIGAE11	SIGAE11	SIGAH5	3prime	Unassigned	Unassigned	Female	Unassigned_Unassigned	YS	SIGAH5_Unassigned	Fibroblast	Fibroblast	Fibroblast
TGTGCGGAGATGCTAA-SIGAE11	SIGAE11	SIGAH5	3prime	Sample_0	F110	Female	CS16_6PCW	YS	SIGAH5_Sample_0	Erythroid	Erythroid	Erythroid
TGTGCGGCACTCCTGT-SIGAE11	SIGAE11	SIGAH5	3prime	Sample_0	F110	Female	CS16_6PCW	YS	SIGAH5_Sample_0	Macrophage	Macrophage	Macrophage
TGTGGCGAGTGTAGTA-SIGAE11	SIGAE11	SIGAH5	3prime	Sample_0	F110	Female	CS16_6PCW	YS	SIGAH5_Sample_0	Fibroblast	Fibroblast	Fibroblast
TGTGTGAAGCAAGTCG-SIGAE11	SIGAE11	SIGAH5	3prime	Sample_0	F110	Female	CS16_6PCW	YS	SIGAH5_Sample_0	Fibroblast	Fibroblast	Fibroblast
TGTGTGAAGGACCCAA-SIGAE11	SIGAE11	SIGAH5	3prime	Sample_0	F110	Female	CS16_6PCW	YS	SIGAH5_Sample_0	Monocyte	Monocyte_Liver	Monocyte_Liver
TGTGTGAAGTCCTACA-SIGAE11	SIGAE11	SIGAH5	3prime	Sample_0	F110	Female	CS16_6PCW	YS	SIGAH5_Sample_0	Fibroblast	Fibroblast	Fibroblast
TGTGTGAAGTTAGTGA-SIGAE11	SIGAE11	SIGAH5	3prime	Sample_0	F110	Female	CS16_6PCW	YS	SIGAH5_Sample_0	Erythroid	Erythroid	Erythroid
TGTGTGAGTCGTCGGT-SIGAE11	SIGAE11	SIGAH5	3prime	Sample_0	F110	Female	CS16_6PCW	YS	SIGAH5_Sample_0	Erythroid	Erythroid	Erythroid
TGTTACTCAACAGTGG-SIGAE11	SIGAE11	SIGAH5	3prime	Sample_0	F110	Female	CS16_6PCW	YS	SIGAH5_Sample_0	Erythroid	Erythroid	Erythroid
TGTTCATGTTCCGGTG-SIGAE11	SIGAE11	SIGAH5	3prime	Sample_0	F110	Female	CS16_6PCW	YS	SIGAH5_Sample_0	Fibroblast	Fibroblast	Fibroblast
TGTTCATTCAAGCGTT-SIGAE11	SIGAE11	SIGAH5	3prime	Sample_1	F102	Female	CS19_7PCW	YS	SIGAH5_Sample_1	Macrophage	Macrophage	Macrophage
TGTTCATTCGGCATAT-SIGAE11	SIGAE11	SIGAH5	3prime	Sample_0	F110	Female	CS16_6PCW	YS	SIGAH5_Sample_0	Fibroblast	Fibroblast	Fibroblast
TGTTCCGAGGTTGGAC-SIGAE11	SIGAE11	SIGAH5	3prime	Sample_0	F110	Female	CS16_6PCW	YS	SIGAH5_Sample_0	Smooth_Muscle	Smooth_Muscle	Smooth_Muscle
TGTTCCGCACCGTACG-SIGAE11	SIGAE11	SIGAH5	3prime	Sample_0	F110	Female	CS16_6PCW	YS	SIGAH5_Sample_0	Fibroblast	Fibroblast	Fibroblast
TGTTCCGGTCTCTCCA-SIGAE11	SIGAE11	SIGAH5	3prime	Sample_0	F110	Female	CS16_6PCW	YS	SIGAH5_Sample_0	Fibroblast	Fibroblast	Fibroblast
TGTTCTAAGGTCTACT-SIGAE11	SIGAE11	SIGAH5	3prime	Sample_0	F110	Female	CS16_6PCW	YS	SIGAH5_Sample_0	Monocyte	Monocyte_YS	Monocyte_YS
TGTTCTAAGTGACCTT-SIGAE11	SIGAE11	SIGAH5	3prime	Sample_0	F110	Female	CS16_6PCW	YS	SIGAH5_Sample_0	Fibroblast	Fibroblast	Fibroblast
TGTTCTACAGTTAAAG-SIGAE11	SIGAE11	SIGAH5	3prime	Sample_0	F110	Female	CS16_6PCW	YS	SIGAH5_Sample_0	Erythroid	Erythroid	Erythroid
TGTTGAGAGGCGTTGA-SIGAE11	SIGAE11	SIGAH5	3prime	Sample_0	F110	Female	CS16_6PCW	YS	SIGAH5_Sample_0	Fibroblast	Fibroblast	Fibroblast
TGTTGAGAGGTGCTAG-SIGAE11	SIGAE11	SIGAH5	3prime	Sample_0	F110	Female	CS16_6PCW	YS	SIGAH5_Sample_0	Fibroblast	Fibroblast	Fibroblast
TGTTGAGGTCCAGAAG-SIGAE11	SIGAE11	SIGAH5	3prime	Unassigned	Unassigned	Female	Unassigned_Unassigned	YS	SIGAH5_Unassigned	Fibroblast	Fibroblast	Fibroblast
TGTTGGACACATCCCT-SIGAE11	SIGAE11	SIGAH5	3prime	Sample_0	F110	Female	CS16_6PCW	YS	SIGAH5_Sample_0	Monocyte	Monocyte_Liver	Monocyte_Liver
TGTTGGAGTCAACACT-SIGAE11	SIGAE11	SIGAH5	3prime	Sample_0	F110	Female	CS16_6PCW	YS	SIGAH5_Sample_0	Fibroblast	Fibroblast	Fibroblast
TGTTTGTCACTGTTCC-SIGAE11	SIGAE11	SIGAH5	3prime	Sample_0	F110	Female	CS16_6PCW	YS	SIGAH5_Sample_0	Macrophage	Macrophage	Macrophage
TGTTTGTTCTTCACAT-SIGAE11	SIGAE11	SIGAH5	3prime	Sample_0	F110	Female	CS16_6PCW	YS	SIGAH5_Sample_0	Endoderm	Endoderm	Endoderm
TTAATCCAGCTCTTCC-SIGAE11	SIGAE11	SIGAH5	3prime	Sample_0	F110	Female	CS16_6PCW	YS	SIGAH5_Sample_0	Macrophage	Macrophage	Macrophage
TTAATCCTCATCTCTA-SIGAE11	SIGAE11	SIGAH5	3prime	Sample_0	F110	Female	CS16_6PCW	YS	SIGAH5_Sample_0	Fibroblast	Fibroblast	Fibroblast
TTACAGGAGAACTCCT-SIGAE11	SIGAE11	SIGAH5	3prime	Sample_0	F110	Female	CS16_6PCW	YS	SIGAH5_Sample_0	Fibroblast	Fibroblast	Fibroblast
TTACAGGGTGCAATGG-SIGAE11	SIGAE11	SIGAH5	3prime	Sample_0	F110	Female	CS16_6PCW	YS	SIGAH5_Sample_0	Erythroid	Erythroid	Erythroid
TTACAGGTCTGTCGCT-SIGAE11	SIGAE11	SIGAH5	3prime	Unassigned	Unassigned	Female	Unassigned_Unassigned	YS	SIGAH5_Unassigned	Fibroblast	Fibroblast	Fibroblast
TTACCGCAGCAAGCCA-SIGAE11	SIGAE11	SIGAH5	3prime	Sample_0	F110	Female	CS16_6PCW	YS	SIGAH5_Sample_0	Erythroid	Erythroid	Erythroid
TTACCGCCAATGTGGG-SIGAE11	SIGAE11	SIGAH5	3prime	Sample_0	F110	Female	CS16_6PCW	YS	SIGAH5_Sample_0	Fibroblast	Fibroblast	Fibroblast
TTACCGCGTAGAGGAA-SIGAE11	SIGAE11	SIGAH5	3prime	Sample_0	F110	Female	CS16_6PCW	YS	SIGAH5_Sample_0	Fibroblast	Fibroblast	Fibroblast
TTACGCCCAGCGTTGC-SIGAE11	SIGAE11	SIGAH5	3prime	Sample_0	F110	Female	CS16_6PCW	YS	SIGAH5_Sample_0	Smooth_Muscle	Smooth_Muscle	Smooth_Muscle
TTACGCCGTCGCACAC-SIGAE11	SIGAE11	SIGAH5	3prime	Sample_0	F110	Female	CS16_6PCW	YS	SIGAH5_Sample_0	Fibroblast	Fibroblast	Fibroblast
TTACGCCTCTTAAGGC-SIGAE11	SIGAE11	SIGAH5	3prime	Sample_0	F110	Female	CS16_6PCW	YS	SIGAH5_Sample_0	Fibroblast	Fibroblast	Fibroblast
TTACGTTCACGACGCT-SIGAE11	SIGAE11	SIGAH5	3prime	Sample_0	F110	Female	CS16_6PCW	YS	SIGAH5_Sample_0	Fibroblast	Fibroblast	Fibroblast
TTACTGTCAGTAGAGC-SIGAE11	SIGAE11	SIGAH5	3prime	Sample_0	F110	Female	CS16_6PCW	YS	SIGAH5_Sample_0	Fibroblast	Fibroblast	Fibroblast
TTAGGCAAGGTACTGG-SIGAE11	SIGAE11	SIGAH5	3prime	Sample_1	F102	Female	CS19_7PCW	YS	SIGAH5_Sample_1	Fibroblast	Fibroblast	Fibroblast
TTAGGCAGTTCAACGT-SIGAE11	SIGAE11	SIGAH5	3prime	Sample_0	F110	Female	CS16_6PCW	YS	SIGAH5_Sample_0	Macrophage	Macrophage	Macrophage
TTATTGCGTAGCTTAC-SIGAE11	SIGAE11	SIGAH5	3prime	Sample_0	F110	Female	CS16_6PCW	YS	SIGAH5_Sample_0	Lymphoid	Lymphoid	Lymphoid
TTCAATCGTCGGCTAC-SIGAE11	SIGAE11	SIGAH5	3prime	Sample_0	F110	Female	CS16_6PCW	YS	SIGAH5_Sample_0	Fibroblast	Fibroblast	Fibroblast
TTCAATCTCGTTGTAG-SIGAE11	SIGAE11	SIGAH5	3prime	Unassigned	Unassigned	Female	Unassigned_Unassigned	YS	SIGAH5_Unassigned	Fibroblast	Fibroblast	Fibroblast
TTCACCGAGGCCTTGC-SIGAE11	SIGAE11	SIGAH5	3prime	Sample_0	F110	Female	CS16_6PCW	YS	SIGAH5_Sample_0	Erythroid	Erythroid	Erythroid
TTCAGGAGTGCCTAAT-SIGAE11	SIGAE11	SIGAH5	3prime	Sample_0	F110	Female	CS16_6PCW	YS	SIGAH5_Sample_0	Macrophage	Macrophage	Macrophage
TTCAGGATCGCGTCGA-SIGAE11	SIGAE11	SIGAH5	3prime	Sample_0	F110	Female	CS16_6PCW	YS	SIGAH5_Sample_0	Erythroid	Erythroid	Erythroid
TTCATGTTCCTACGGG-SIGAE11	SIGAE11	SIGAH5	3prime	Sample_0	F110	Female	CS16_6PCW	YS	SIGAH5_Sample_0	Erythroid	Erythroid	Erythroid
TTCATTGTCTACTATC-SIGAE11	SIGAE11	SIGAH5	3prime	Sample_0	F110	Female	CS16_6PCW	YS	SIGAH5_Sample_0	Fibroblast	Fibroblast	Fibroblast
TTCCAATCAGCACACC-SIGAE11	SIGAE11	SIGAH5	3prime	Sample_0	F110	Female	CS16_6PCW	YS	SIGAH5_Sample_0	Erythroid	Erythroid	Erythroid
TTCCAATGTGTGGACA-SIGAE11	SIGAE11	SIGAH5	3prime	Sample_0	F110	Female	CS16_6PCW	YS	SIGAH5_Sample_0	Mast_cell	Mast_cell	Mast_cell
TTCCACGCAGATTCGT-SIGAE11	SIGAE11	SIGAH5	3prime	Sample_1	F102	Female	CS19_7PCW	YS	SIGAH5_Sample_1	Macrophage	Macrophage	Macrophage
TTCCACGGTTACAGCT-SIGAE11	SIGAE11	SIGAH5	3prime	Sample_0	F110	Female	CS16_6PCW	YS	SIGAH5_Sample_0	Macrophage	Macrophage	Macrophage
TTCCACGTCAGACTGT-SIGAE11	SIGAE11	SIGAH5	3prime	Sample_0	F110	Female	CS16_6PCW	YS	SIGAH5_Sample_0	Erythroid	Erythroid	Erythroid
TTCCGTGAGGATACAT-SIGAE11	SIGAE11	SIGAH5	3prime	Sample_0	F110	Female	CS16_6PCW	YS	SIGAH5_Sample_0	Erythroid	Erythroid	Erythroid
TTCCGTGCACTTGTCC-SIGAE11	SIGAE11	SIGAH5	3prime	Sample_0	F110	Female	CS16_6PCW	YS	SIGAH5_Sample_0	Fibroblast	Fibroblast	Fibroblast
TTCCTAATCCTACGGG-SIGAE11	SIGAE11	SIGAH5	3prime	Sample_0	F110	Female	CS16_6PCW	YS	SIGAH5_Sample_0	Fibroblast	Fibroblast	Fibroblast
TTCCTAATCTCAACGA-SIGAE11	SIGAE11	SIGAH5	3prime	Sample_0	F110	Female	CS16_6PCW	YS	SIGAH5_Sample_0	Fibroblast	Fibroblast	Fibroblast
TTCCTCTAGAAGGTAG-SIGAE11	SIGAE11	SIGAH5	3prime	Sample_0	F110	Female	CS16_6PCW	YS	SIGAH5_Sample_0	Fibroblast	Fibroblast	Fibroblast
TTCCTCTTCGCTCCTA-SIGAE11	SIGAE11	SIGAH5	3prime	Sample_0	F110	Female	CS16_6PCW	YS	SIGAH5_Sample_0	Macrophage	Macrophage	Macrophage
TTCCTTCGTCATGCAT-SIGAE11	SIGAE11	SIGAH5	3prime	Sample_0	F110	Female	CS16_6PCW	YS	SIGAH5_Sample_0	Fibroblast	Fibroblast	Fibroblast
TTCCTTCGTTGCTCAA-SIGAE11	SIGAE11	SIGAH5	3prime	Sample_0	F110	Female	CS16_6PCW	YS	SIGAH5_Sample_0	Macrophage	Macrophage	Macrophage
TTCGATTGTTCGTAAC-SIGAE11	SIGAE11	SIGAH5	3prime	Sample_0	F110	Female	CS16_6PCW	YS	SIGAH5_Sample_0	MK	MK	MK
TTCGGTCAGAGCAGAA-SIGAE11	SIGAE11	SIGAH5	3prime	Sample_0	F110	Female	CS16_6PCW	YS	SIGAH5_Sample_0	Erythroid	early erythroid	early erythroid
TTCTAGTAGACGATAT-SIGAE11	SIGAE11	SIGAH5	3prime	Sample_1	F102	Female	CS19_7PCW	YS	SIGAH5_Sample_1	Macrophage	Macrophage	Macrophage
TTCTAGTCAAGAGTGC-SIGAE11	SIGAE11	SIGAH5	3prime	Sample_0	F110	Female	CS16_6PCW	YS	SIGAH5_Sample_0	Fibroblast	Fibroblast	Fibroblast
TTCTAGTGTCCCTGAG-SIGAE11	SIGAE11	SIGAH5	3prime	Sample_1	F102	Female	CS19_7PCW	YS	SIGAH5_Sample_1	Macrophage	Macrophage	Macrophage
TTCTAGTGTCTTACTT-SIGAE11	SIGAE11	SIGAH5	3prime	Sample_0	F110	Female	CS16_6PCW	YS	SIGAH5_Sample_0	Monocyte	Monocyte_Liver	Monocyte_Liver
TTCTCTCAGTGCACAG-SIGAE11	SIGAE11	SIGAH5	3prime	Sample_1	F102	Female	CS19_7PCW	YS	SIGAH5_Sample_1	Macrophage	Macrophage	Macrophage
TTCTCTCCAGTATTCG-SIGAE11	SIGAE11	SIGAH5	3prime	Sample_0	F110	Female	CS16_6PCW	YS	SIGAH5_Sample_0	Erythroid	Erythroid	Erythroid
TTCTCTCTCTTACCGC-SIGAE11	SIGAE11	SIGAH5	3prime	Sample_0	F110	Female	CS16_6PCW	YS	SIGAH5_Sample_0	Macrophage	Macrophage	Macrophage
TTCTCTCTCTTCACAT-SIGAE11	SIGAE11	SIGAH5	3prime	Sample_0	F110	Female	CS16_6PCW	YS	SIGAH5_Sample_0	Fibroblast	Fibroblast	Fibroblast
TTCTGTACATTCACCC-SIGAE11	SIGAE11	SIGAH5	3prime	Sample_0	F110	Female	CS16_6PCW	YS	SIGAH5_Sample_0	Erythroid	Erythroid	Erythroid
TTCTGTAGTGAAGCTG-SIGAE11	SIGAE11	SIGAH5	3prime	Sample_0	F110	Female	CS16_6PCW	YS	SIGAH5_Sample_0	Fibroblast	Fibroblast	Fibroblast
TTCTGTAGTGTGTTTG-SIGAE11	SIGAE11	SIGAH5	3prime	Sample_0	F110	Female	CS16_6PCW	YS	SIGAH5_Sample_0	Erythroid	Erythroid	Erythroid
TTCTTCCGTACAAGTA-SIGAE11	SIGAE11	SIGAH5	3prime	Sample_0	F110	Female	CS16_6PCW	YS	SIGAH5_Sample_0	Fibroblast	Fibroblast	Fibroblast
TTGAACGCATCTGTTT-SIGAE11	SIGAE11	SIGAH5	3prime	Sample_0	F110	Female	CS16_6PCW	YS	SIGAH5_Sample_0	Mesothelium	Mesothelium	Mesothelium
TTGAGTGTCGCTAATG-SIGAE11	SIGAE11	SIGAH5	3prime	Sample_0	F110	Female	CS16_6PCW	YS	SIGAH5_Sample_0	Endoderm	Endoderm	Endoderm
TTGATGGAGCTATCTG-SIGAE11	SIGAE11	SIGAH5	3prime	Sample_0	F110	Female	CS16_6PCW	YS	SIGAH5_Sample_0	Macrophage	Macrophage	Macrophage
TTGATGGAGTCACACT-SIGAE11	SIGAE11	SIGAH5	3prime	Sample_0	F110	Female	CS16_6PCW	YS	SIGAH5_Sample_0	Erythroid	Erythroid	Erythroid
TTGCATTAGCTACTAC-SIGAE11	SIGAE11	SIGAH5	3prime	Sample_1	F102	Female	CS19_7PCW	YS	SIGAH5_Sample_1	Erythroid	Erythroid	Erythroid
TTGCATTGTGTCCATA-SIGAE11	SIGAE11	SIGAH5	3prime	Sample_1	F102	Female	CS19_7PCW	YS	SIGAH5_Sample_1	Macrophage	Macrophage	Macrophage
TTGCCTGCAATTGTGC-SIGAE11	SIGAE11	SIGAH5	3prime	Sample_0	F110	Female	CS16_6PCW	YS	SIGAH5_Sample_0	Fibroblast	Fibroblast	Fibroblast
TTGCCTGTCTATCACT-SIGAE11	SIGAE11	SIGAH5	3prime	Sample_0	F110	Female	CS16_6PCW	YS	SIGAH5_Sample_0	Erythroid	Erythroid	Erythroid
TTGCTGCAGCGCCCAT-SIGAE11	SIGAE11	SIGAH5	3prime	Sample_0	F110	Female	CS16_6PCW	YS	SIGAH5_Sample_0	Fibroblast	Fibroblast	Fibroblast
TTGCTGCCAACTGAAA-SIGAE11	SIGAE11	SIGAH5	3prime	Sample_0	F110	Female	CS16_6PCW	YS	SIGAH5_Sample_0	Progenitors	MEMP	MEMP
TTGGATGAGGCTAAAT-SIGAE11	SIGAE11	SIGAH5	3prime	Sample_1	F102	Female	CS19_7PCW	YS	SIGAH5_Sample_1	Erythroid	Erythroid	Erythroid
TTGGGCGCAACACGAG-SIGAE11	SIGAE11	SIGAH5	3prime	Sample_0	F110	Female	CS16_6PCW	YS	SIGAH5_Sample_0	Fibroblast	Fibroblast	Fibroblast
TTGGGTACATCCTTGC-SIGAE11	SIGAE11	SIGAH5	3prime	Sample_0	F110	Female	CS16_6PCW	YS	SIGAH5_Sample_0	Mesothelium	Mesothelium	Mesothelium
TTGGGTAGTCGAACAG-SIGAE11	SIGAE11	SIGAH5	3prime	Sample_0	F110	Female	CS16_6PCW	YS	SIGAH5_Sample_0	Fibroblast	Fibroblast	Fibroblast
TTGGGTATCCTTTGAT-SIGAE11	SIGAE11	SIGAH5	3prime	Sample_0	F110	Female	CS16_6PCW	YS	SIGAH5_Sample_0	Smooth_Muscle	Smooth_Muscle	Smooth_Muscle
TTGGTTTAGGACAGCT-SIGAE11	SIGAE11	SIGAH5	3prime	Sample_0	F110	Female	CS16_6PCW	YS	SIGAH5_Sample_0	Fibroblast	Fibroblast	Fibroblast
TTGTGGAAGACATACA-SIGAE11	SIGAE11	SIGAH5	3prime	Sample_0	F110	Female	CS16_6PCW	YS	SIGAH5_Sample_0	Erythroid	Erythroid	Erythroid
TTGTGGAGTACCACGC-SIGAE11	SIGAE11	SIGAH5	3prime	Sample_0	F110	Female	CS16_6PCW	YS	SIGAH5_Sample_0	Fibroblast	Fibroblast	Fibroblast
TTGTGTTAGAGATCGC-SIGAE11	SIGAE11	SIGAH5	3prime	Sample_0	F110	Female	CS16_6PCW	YS	SIGAH5_Sample_0	Macrophage	Macrophage	Macrophage
TTGTTGTCAACGTATC-SIGAE11	SIGAE11	SIGAH5	3prime	Sample_0	F110	Female	CS16_6PCW	YS	SIGAH5_Sample_0	Fibroblast	Fibroblast	Fibroblast
TTGTTTGCAGACACAG-SIGAE11	SIGAE11	SIGAH5	3prime	Sample_0	F110	Female	CS16_6PCW	YS	SIGAH5_Sample_0	Erythroid	Erythroid	Erythroid
TTGTTTGCATGGGAAC-SIGAE11	SIGAE11	SIGAH5	3prime	Sample_0	F110	Female	CS16_6PCW	YS	SIGAH5_Sample_0	Fibroblast	Fibroblast	Fibroblast
TTGTTTGTCAAACCTG-SIGAE11	SIGAE11	SIGAH5	3prime	Sample_1	F102	Female	CS19_7PCW	YS	SIGAH5_Sample_1	Fibroblast	Fibroblast	Fibroblast
TTGTTTGTCTCGACGG-SIGAE11	SIGAE11	SIGAH5	3prime	Sample_0	F110	Female	CS16_6PCW	YS	SIGAH5_Sample_0	Fibroblast	Fibroblast	Fibroblast
TTTACCAAGGGCTAAC-SIGAE11	SIGAE11	SIGAH5	3prime	Sample_0	F110	Female	CS16_6PCW	YS	SIGAH5_Sample_0	MK	MK	MK
TTTACGTCAGCTCGGT-SIGAE11	SIGAE11	SIGAH5	3prime	Sample_0	F110	Female	CS16_6PCW	YS	SIGAH5_Sample_0	Fibroblast	Fibroblast	Fibroblast
TTTACGTTCCAACCGG-SIGAE11	SIGAE11	SIGAH5	3prime	Sample_0	F110	Female	CS16_6PCW	YS	SIGAH5_Sample_0	Progenitors	MEMP	MEMP
TTTACTGGTTCTATCT-SIGAE11	SIGAE11	SIGAH5	3prime	Sample_0	F110	Female	CS16_6PCW	YS	SIGAH5_Sample_0	Fibroblast	Fibroblast	Fibroblast
TTTAGTCAGGTTCATC-SIGAE11	SIGAE11	SIGAH5	3prime	Sample_0	F110	Female	CS16_6PCW	YS	SIGAH5_Sample_0	Erythroid	Erythroid	Erythroid
TTTATGCCAGAGTGTG-SIGAE11	SIGAE11	SIGAH5	3prime	Sample_0	F110	Female	CS16_6PCW	YS	SIGAH5_Sample_0	Fibroblast	Fibroblast	Fibroblast
TTTCAGTAGCCATTTG-SIGAE11	SIGAE11	SIGAH5	3prime	Sample_0	F110	Female	CS16_6PCW	YS	SIGAH5_Sample_0	Erythroid	Erythroid	Erythroid
TTTCCTCAGAAACTAC-SIGAE11	SIGAE11	SIGAH5	3prime	Sample_0	F110	Female	CS16_6PCW	YS	SIGAH5_Sample_0	Macrophage	Macrophage	Macrophage
TTTCGATAGGACGGAG-SIGAE11	SIGAE11	SIGAH5	3prime	Sample_0	F110	Female	CS16_6PCW	YS	SIGAH5_Sample_0	Erythroid	Erythroid	Erythroid
TTTCGATGTCATCACA-SIGAE11	SIGAE11	SIGAH5	3prime	Sample_1	F102	Female	CS19_7PCW	YS	SIGAH5_Sample_1	Macrophage	Macrophage	Macrophage
TTTGACTGTGCATTTG-SIGAE11	SIGAE11	SIGAH5	3prime	Sample_0	F110	Female	CS16_6PCW	YS	SIGAH5_Sample_0	Macrophage	Macrophage	Macrophage
TTTGACTTCGGCTGTG-SIGAE11	SIGAE11	SIGAH5	3prime	Sample_0	F110	Female	CS16_6PCW	YS	SIGAH5_Sample_0	Erythroid	Erythroid	Erythroid
TTTGATCAGCCGAACA-SIGAE11	SIGAE11	SIGAH5	3prime	Sample_0	F110	Female	CS16_6PCW	YS	SIGAH5_Sample_0	Fibroblast	Fibroblast	Fibroblast
TTTGGAGGTGAATAAC-SIGAE11	SIGAE11	SIGAH5	3prime	Sample_0	F110	Female	CS16_6PCW	YS	SIGAH5_Sample_0	MK	MK	MK
TTTGGAGTCACTTCTA-SIGAE11	SIGAE11	SIGAH5	3prime	Sample_0	F110	Female	CS16_6PCW	YS	SIGAH5_Sample_0	Lymphoid	Lymphoid	Lymphoid
TTTGGTTGTCCATAGT-SIGAE11	SIGAE11	SIGAH5	3prime	Sample_0	F110	Female	CS16_6PCW	YS	SIGAH5_Sample_0	Endoderm	Endoderm	Endoderm
TTTGTTGAGGAGCAAA-SIGAE11	SIGAE11	SIGAH5	3prime	Sample_0	F110	Female	CS16_6PCW	YS	SIGAH5_Sample_0	Fibroblast	Fibroblast	Fibroblast
AAACGAAGTAGTCACT-SIGAD11	SIGAD11	SIGAG5	3prime	Sample_0	F102	Female	CS19_7PCW	YS	SIGAG5_Sample_0	Endothelium	Immature_EC	Immature_EC
AAACGCTAGTTGGACG-SIGAD11	SIGAD11	SIGAG5	3prime	Sample_0	F102	Female	CS19_7PCW	YS	SIGAG5_Sample_0	Macrophage	Macrophage	Macrophage
AAACGCTGTAGTGCGA-SIGAD11	SIGAD11	SIGAG5	3prime	Sample_0	F102	Female	CS19_7PCW	YS	SIGAG5_Sample_0	Endothelium	Immature_EC	Immature_EC
AAAGAACGTCTTTCAT-SIGAD11	SIGAD11	SIGAG5	3prime	Sample_0	F102	Female	CS19_7PCW	YS	SIGAG5_Sample_0	Mast_cell	Mast_cell	Mast_cell
AAAGAACGTTATAGAG-SIGAD11	SIGAD11	SIGAG5	3prime	Unassigned	Unassigned	Female	Unassigned_Unassigned	YS	SIGAG5_Unassigned	Macrophage	Macrophage	Macrophage
AAAGGATCAGTTCCAA-SIGAD11	SIGAD11	SIGAG5	3prime	Sample_0	F102	Female	CS19_7PCW	YS	SIGAG5_Sample_0	Macrophage	Macrophage	Macrophage
AAAGGATTCGCTTAAG-SIGAD11	SIGAD11	SIGAG5	3prime	Sample_0	F102	Female	CS19_7PCW	YS	SIGAG5_Sample_0	Progenitors	lymphoid- B lin	lymphoid- B lin
AAAGGATTCTTCGTAT-SIGAD11	SIGAD11	SIGAG5	3prime	Sample_0	F102	Female	CS19_7PCW	YS	SIGAG5_Sample_0	Macrophage	Macrophage	Macrophage
AAAGGGCCATGGCCAC-SIGAD11	SIGAD11	SIGAG5	3prime	Sample_1	F110	Female	CS16_6PCW	YS	SIGAG5_Sample_1	Macrophage	Macrophage	Macrophage
AAAGGGCGTTGCTCCT-SIGAD11	SIGAD11	SIGAG5	3prime	Sample_0	F102	Female	CS19_7PCW	YS	SIGAG5_Sample_0	Macrophage	Macrophage	Macrophage
AAAGGGCTCGTGGCTG-SIGAD11	SIGAD11	SIGAG5	3prime	Sample_0	F102	Female	CS19_7PCW	YS	SIGAG5_Sample_0	Endothelium	Immature_EC	Immature_EC
AAAGGTACAGTTAGAA-SIGAD11	SIGAD11	SIGAG5	3prime	Sample_0	F102	Female	CS19_7PCW	YS	SIGAG5_Sample_0	Fibroblast	Fibroblast	Fibroblast
AAAGGTAGTGTTACTG-SIGAD11	SIGAD11	SIGAG5	3prime	Sample_0	F102	Female	CS19_7PCW	YS	SIGAG5_Sample_0	Macrophage	Macrophage	Macrophage
AAAGGTATCGGCAGTC-SIGAD11	SIGAD11	SIGAG5	3prime	Sample_0	F102	Female	CS19_7PCW	YS	SIGAG5_Sample_0	Macrophage	Macrophage	Macrophage
AAAGGTATCTCGGTCT-SIGAD11	SIGAD11	SIGAG5	3prime	Sample_0	F102	Female	CS19_7PCW	YS	SIGAG5_Sample_0	Macrophage	Macrophage	Macrophage
AAAGTCCTCAGACCTA-SIGAD11	SIGAD11	SIGAG5	3prime	Sample_0	F102	Female	CS19_7PCW	YS	SIGAG5_Sample_0	Macrophage	Macrophage	Macrophage
AAAGTCCTCGGACAAG-SIGAD11	SIGAD11	SIGAG5	3prime	Sample_0	F102	Female	CS19_7PCW	YS	SIGAG5_Sample_0	Endothelium	Immature_EC	Immature_EC
AAAGTGACAGTAGAAT-SIGAD11	SIGAD11	SIGAG5	3prime	Sample_0	F102	Female	CS19_7PCW	YS	SIGAG5_Sample_0	Endothelium	Immature_EC	Immature_EC
AAAGTGAGTATGAGGC-SIGAD11	SIGAD11	SIGAG5	3prime	Sample_0	F102	Female	CS19_7PCW	YS	SIGAG5_Sample_0	Progenitors	lymphoid progenitor	lymphoid progenitor
AAATGGAAGGATTACA-SIGAD11	SIGAD11	SIGAG5	3prime	Sample_0	F102	Female	CS19_7PCW	YS	SIGAG5_Sample_0	Endothelium	Immature_EC	Immature_EC
AAATGGACACGCAAAG-SIGAD11	SIGAD11	SIGAG5	3prime	Sample_1	F110	Female	CS16_6PCW	YS	SIGAG5_Sample_1	Endothelium	Immature_EC	Immature_EC
AAATGGAGTGACAGGT-SIGAD11	SIGAD11	SIGAG5	3prime	Sample_1	F110	Female	CS16_6PCW	YS	SIGAG5_Sample_1	Erythroid	Erythroid	Erythroid
AAATGGATCTAGAACC-SIGAD11	SIGAD11	SIGAG5	3prime	Sample_1	F110	Female	CS16_6PCW	YS	SIGAG5_Sample_1	Macrophage	Macrophage	Macrophage
AACAAAGGTGGTCCGT-SIGAD11	SIGAD11	SIGAG5	3prime	Sample_1	F110	Female	CS16_6PCW	YS	SIGAG5_Sample_1	Macrophage	Macrophage	Macrophage
AACAAAGTCTCTCGAC-SIGAD11	SIGAD11	SIGAG5	3prime	Sample_0	F102	Female	CS19_7PCW	YS	SIGAG5_Sample_0	Fibroblast	Fibroblast	Fibroblast
AACAACCGTATCGTGT-SIGAD11	SIGAD11	SIGAG5	3prime	Sample_0	F102	Female	CS19_7PCW	YS	SIGAG5_Sample_0	Macrophage	Macrophage	Macrophage
AACACACCACGCGTCA-SIGAD11	SIGAD11	SIGAG5	3prime	Sample_0	F102	Female	CS19_7PCW	YS	SIGAG5_Sample_0	Macrophage	Macrophage	Macrophage
AACACACTCGTGGGTC-SIGAD11	SIGAD11	SIGAG5	3prime	Sample_0	F102	Female	CS19_7PCW	YS	SIGAG5_Sample_0	Macrophage	Macrophage	Macrophage
AACAGGGAGACGGTCA-SIGAD11	SIGAD11	SIGAG5	3prime	Sample_0	F102	Female	CS19_7PCW	YS	SIGAG5_Sample_0	Macrophage	Macrophage	Macrophage
AACAGGGAGGTAAAGG-SIGAD11	SIGAD11	SIGAG5	3prime	Sample_0	F102	Female	CS19_7PCW	YS	SIGAG5_Sample_0	MK	MK	MK
AACAGGGCAGACTGCC-SIGAD11	SIGAD11	SIGAG5	3prime	Sample_0	F102	Female	CS19_7PCW	YS	SIGAG5_Sample_0	Macrophage	Macrophage	Macrophage
AACAGGGGTAGCGCCT-SIGAD11	SIGAD11	SIGAG5	3prime	Unassigned	Unassigned	Female	Unassigned_Unassigned	YS	SIGAG5_Unassigned	Macrophage	Macrophage	Macrophage
AACCAACAGAGTTGCG-SIGAD11	SIGAD11	SIGAG5	3prime	Sample_1	F110	Female	CS16_6PCW	YS	SIGAG5_Sample_1	Macrophage	Macrophage	Macrophage
AACCAACCAATACCTG-SIGAD11	SIGAD11	SIGAG5	3prime	Sample_0	F102	Female	CS19_7PCW	YS	SIGAG5_Sample_0	Endothelium	AEC	AEC
AACCACATCGTCGCTT-SIGAD11	SIGAD11	SIGAG5	3prime	Sample_0	F102	Female	CS19_7PCW	YS	SIGAG5_Sample_0	Macrophage	Macrophage	Macrophage
AACCACATCTAGATCG-SIGAD11	SIGAD11	SIGAG5	3prime	Sample_0	F102	Female	CS19_7PCW	YS	SIGAG5_Sample_0	Progenitors	HSPC1	Early_HSPC
AACCATGAGAACTTCC-SIGAD11	SIGAD11	SIGAG5	3prime	Sample_0	F102	Female	CS19_7PCW	YS	SIGAG5_Sample_0	Lymphoid	Lymphoid	Lymphoid
AACCATGCAGCGAGTA-SIGAD11	SIGAD11	SIGAG5	3prime	Sample_0	F102	Female	CS19_7PCW	YS	SIGAG5_Sample_0	Macrophage	Macrophage	Macrophage
AACCATGGTAGAATGT-SIGAD11	SIGAD11	SIGAG5	3prime	Sample_0	F102	Female	CS19_7PCW	YS	SIGAG5_Sample_0	Macrophage	Macrophage	Macrophage
AACCATGGTTGACGGA-SIGAD11	SIGAD11	SIGAG5	3prime	Sample_1	F110	Female	CS16_6PCW	YS	SIGAG5_Sample_1	Macrophage	Macrophage	Macrophage
AACCATGTCCCTATTA-SIGAD11	SIGAD11	SIGAG5	3prime	Sample_0	F102	Female	CS19_7PCW	YS	SIGAG5_Sample_0	Progenitors	HSPC1	Early_HSPC
AACCCAACAACGTTAC-SIGAD11	SIGAD11	SIGAG5	3prime	Unassigned	Unassigned	Female	Unassigned_Unassigned	YS	SIGAG5_Unassigned	Macrophage	Macrophage	Macrophage
AACCCAAGTTAGCGGA-SIGAD11	SIGAD11	SIGAG5	3prime	Sample_0	F102	Female	CS19_7PCW	YS	SIGAG5_Sample_0	Macrophage	Macrophage	Macrophage
AACCCAAGTTCCAAAC-SIGAD11	SIGAD11	SIGAG5	3prime	Sample_0	F102	Female	CS19_7PCW	YS	SIGAG5_Sample_0	Microglia	Microglia	Microglia
AACCCAATCATGCAGT-SIGAD11	SIGAD11	SIGAG5	3prime	Unassigned	Unassigned	Female	Unassigned_Unassigned	YS	SIGAG5_Unassigned	Fibroblast	Fibroblast	Fibroblast
AACCTGAAGCTAGCCC-SIGAD11	SIGAD11	SIGAG5	3prime	Sample_0	F102	Female	CS19_7PCW	YS	SIGAG5_Sample_0	Progenitors	lymphoid- NK/ILC	lymphoid- NK/ILC
AACCTGAAGTAGGATT-SIGAD11	SIGAD11	SIGAG5	3prime	Unassigned	Unassigned	Female	Unassigned_Unassigned	YS	SIGAG5_Unassigned	Macrophage	Macrophage	Macrophage
AACCTGATCGAATGCT-SIGAD11	SIGAD11	SIGAG5	3prime	Sample_0	F102	Female	CS19_7PCW	YS	SIGAG5_Sample_0	Endothelium	Sinusoidal_EC	Sinusoidal_EC
AACCTTTGTATCGCGC-SIGAD11	SIGAD11	SIGAG5	3prime	Sample_0	F102	Female	CS19_7PCW	YS	SIGAG5_Sample_0	MK	MK	MK
AACGAAACAGTATTCG-SIGAD11	SIGAD11	SIGAG5	3prime	Sample_0	F102	Female	CS19_7PCW	YS	SIGAG5_Sample_0	Microglia	Microglia	Microglia
AACGAAAGTGTTAGCT-SIGAD11	SIGAD11	SIGAG5	3prime	Sample_0	F102	Female	CS19_7PCW	YS	SIGAG5_Sample_0	Macrophage	Macrophage	Macrophage
AACGAAATCATCTACT-SIGAD11	SIGAD11	SIGAG5	3prime	Sample_0	F102	Female	CS19_7PCW	YS	SIGAG5_Sample_0	Endothelium	Immature_EC	Immature_EC
AACGAAATCTACGGTA-SIGAD11	SIGAD11	SIGAG5	3prime	Unassigned	Unassigned	Female	Unassigned_Unassigned	YS	SIGAG5_Unassigned	Macrophage	Macrophage	Macrophage
AACGGGACAGAGTGAC-SIGAD11	SIGAD11	SIGAG5	3prime	Sample_0	F102	Female	CS19_7PCW	YS	SIGAG5_Sample_0	Macrophage	Macrophage	Macrophage
AACGGGAGTGGTCTGC-SIGAD11	SIGAD11	SIGAG5	3prime	Sample_1	F110	Female	CS16_6PCW	YS	SIGAG5_Sample_1	Macrophage	Macrophage	Macrophage
AACGTCACAGTCGGTC-SIGAD11	SIGAD11	SIGAG5	3prime	Sample_0	F102	Female	CS19_7PCW	YS	SIGAG5_Sample_0	Macrophage	Macrophage	Macrophage
AACGTCACATGGGTTT-SIGAD11	SIGAD11	SIGAG5	3prime	Sample_1	F110	Female	CS16_6PCW	YS	SIGAG5_Sample_1	Macrophage	Macrophage	Macrophage
AACGTCAGTTTGAAAG-SIGAD11	SIGAD11	SIGAG5	3prime	Sample_0	F102	Female	CS19_7PCW	YS	SIGAG5_Sample_0	Endothelium	HE	HE
AACGTCATCAAGTTGC-SIGAD11	SIGAD11	SIGAG5	3prime	Sample_0	F102	Female	CS19_7PCW	YS	SIGAG5_Sample_0	Macrophage	Macrophage	Macrophage
AACGTCATCGAAACAA-SIGAD11	SIGAD11	SIGAG5	3prime	Sample_0	F102	Female	CS19_7PCW	YS	SIGAG5_Sample_0	Macrophage	Macrophage	Macrophage
AACTTCTAGTTGTCGT-SIGAD11	SIGAD11	SIGAG5	3prime	Sample_0	F102	Female	CS19_7PCW	YS	SIGAG5_Sample_0	Endothelium	Immature_EC	Immature_EC
AACTTCTGTACGAGCA-SIGAD11	SIGAD11	SIGAG5	3prime	Sample_0	F102	Female	CS19_7PCW	YS	SIGAG5_Sample_0	Macrophage	Macrophage	Macrophage
AACTTCTGTATGAGAT-SIGAD11	SIGAD11	SIGAG5	3prime	Sample_0	F102	Female	CS19_7PCW	YS	SIGAG5_Sample_0	Endothelium	AEC	AEC
AAGAACACACTGTTCC-SIGAD11	SIGAD11	SIGAG5	3prime	Sample_0	F102	Female	CS19_7PCW	YS	SIGAG5_Sample_0	Macrophage	Macrophage	Macrophage
AAGAACACATATGCGT-SIGAD11	SIGAD11	SIGAG5	3prime	Sample_0	F102	Female	CS19_7PCW	YS	SIGAG5_Sample_0	Macrophage	Macrophage	Macrophage
AAGAACAGTTAGAAAC-SIGAD11	SIGAD11	SIGAG5	3prime	Sample_1	F110	Female	CS16_6PCW	YS	SIGAG5_Sample_1	Macrophage	Macrophage	Macrophage
AAGAACATCCTCTTTC-SIGAD11	SIGAD11	SIGAG5	3prime	Sample_0	F102	Female	CS19_7PCW	YS	SIGAG5_Sample_0	Macrophage	Macrophage	Macrophage
AAGACAAAGGCTTCCG-SIGAD11	SIGAD11	SIGAG5	3prime	Unassigned	Unassigned	Female	Unassigned_Unassigned	YS	SIGAG5_Unassigned	Endothelium	Immature_EC	Immature_EC
AAGACAAAGGTGCAGT-SIGAD11	SIGAD11	SIGAG5	3prime	Sample_1	F110	Female	CS16_6PCW	YS	SIGAG5_Sample_1	Macrophage	Macrophage	Macrophage
AAGACAATCATCCCGT-SIGAD11	SIGAD11	SIGAG5	3prime	Sample_0	F102	Female	CS19_7PCW	YS	SIGAG5_Sample_0	Lymphoid	Lymphoid	Lymphoid
AAGACTCTCCTGCTAC-SIGAD11	SIGAD11	SIGAG5	3prime	Sample_0	F102	Female	CS19_7PCW	YS	SIGAG5_Sample_0	Macrophage	Macrophage	Macrophage
AAGCATCCAAATACAG-SIGAD11	SIGAD11	SIGAG5	3prime	Sample_0	F102	Female	CS19_7PCW	YS	SIGAG5_Sample_0	Endothelium	Immature_EC	Immature_EC
AAGCATCCATAACGGG-SIGAD11	SIGAD11	SIGAG5	3prime	Sample_0	F102	Female	CS19_7PCW	YS	SIGAG5_Sample_0	Macrophage	Macrophage	Macrophage
AAGCATCGTAGTTACC-SIGAD11	SIGAD11	SIGAG5	3prime	Sample_0	F102	Female	CS19_7PCW	YS	SIGAG5_Sample_0	Progenitors	HSPC2	Def_HSPC
AAGCATCTCTGGCTGG-SIGAD11	SIGAD11	SIGAG5	3prime	Sample_0	F102	Female	CS19_7PCW	YS	SIGAG5_Sample_0	Macrophage	Macrophage	Macrophage
AAGCCATCAAGAATAC-SIGAD11	SIGAD11	SIGAG5	3prime	Sample_0	F102	Female	CS19_7PCW	YS	SIGAG5_Sample_0	Endothelium	Immature_EC	Immature_EC
AAGCGAGGTTTACTTC-SIGAD11	SIGAD11	SIGAG5	3prime	Sample_0	F102	Female	CS19_7PCW	YS	SIGAG5_Sample_0	Endothelium	Immature_EC	Immature_EC
AAGCGAGTCTCCGATC-SIGAD11	SIGAD11	SIGAG5	3prime	Sample_0	F102	Female	CS19_7PCW	YS	SIGAG5_Sample_0	Macrophage	Macrophage	Macrophage
AAGCGTTAGCAGTAAT-SIGAD11	SIGAD11	SIGAG5	3prime	Sample_0	F102	Female	CS19_7PCW	YS	SIGAG5_Sample_0	Macrophage	Macrophage	Macrophage
AAGCGTTCAAGCCTGC-SIGAD11	SIGAD11	SIGAG5	3prime	Sample_1	F110	Female	CS16_6PCW	YS	SIGAG5_Sample_1	Macrophage	Macrophage	Macrophage
AAGCGTTCAGCGTAGA-SIGAD11	SIGAD11	SIGAG5	3prime	Sample_1	F110	Female	CS16_6PCW	YS	SIGAG5_Sample_1	Macrophage	Macrophage	Macrophage
AAGGTAACATACTGAC-SIGAD11	SIGAD11	SIGAG5	3prime	Sample_0	F102	Female	CS19_7PCW	YS	SIGAG5_Sample_0	Endothelium	Sinusoidal_EC	Sinusoidal_EC
AAGGTAAGTCACTCTC-SIGAD11	SIGAD11	SIGAG5	3prime	Sample_0	F102	Female	CS19_7PCW	YS	SIGAG5_Sample_0	Macrophage	Macrophage	Macrophage
AAGTACCAGTACCGGA-SIGAD11	SIGAD11	SIGAG5	3prime	Sample_0	F102	Female	CS19_7PCW	YS	SIGAG5_Sample_0	Endothelium	Immature_EC	Immature_EC
AAGTACCAGTTGTACC-SIGAD11	SIGAD11	SIGAG5	3prime	Sample_0	F102	Female	CS19_7PCW	YS	SIGAG5_Sample_0	Macrophage	Macrophage	Macrophage
AAGTACCGTACGCTAT-SIGAD11	SIGAD11	SIGAG5	3prime	Sample_0	F102	Female	CS19_7PCW	YS	SIGAG5_Sample_0	Endothelium	Sinusoidal_EC	Sinusoidal_EC
AAGTACCGTGTCCCTT-SIGAD11	SIGAD11	SIGAG5	3prime	Sample_0	F102	Female	CS19_7PCW	YS	SIGAG5_Sample_0	Macrophage	Macrophage	Macrophage
AAGTCGTAGTGGTTGG-SIGAD11	SIGAD11	SIGAG5	3prime	Sample_0	F102	Female	CS19_7PCW	YS	SIGAG5_Sample_0	Mast_cell	Mast_cell	Mast_cell
AAGTCGTCAGCGTGCT-SIGAD11	SIGAD11	SIGAG5	3prime	Unassigned	Unassigned	Female	Unassigned_Unassigned	YS	SIGAG5_Unassigned	Endoderm	Endoderm	Endoderm
AAGTCGTCATCCGATA-SIGAD11	SIGAD11	SIGAG5	3prime	Sample_0	F102	Female	CS19_7PCW	YS	SIGAG5_Sample_0	Erythroid	Erythroid	Erythroid
AAGTCGTTCCATTGCC-SIGAD11	SIGAD11	SIGAG5	3prime	Sample_0	F102	Female	CS19_7PCW	YS	SIGAG5_Sample_0	Progenitors	MEMP	MEMP
AAGTGAACAGGCATTT-SIGAD11	SIGAD11	SIGAG5	3prime	Sample_0	F102	Female	CS19_7PCW	YS	SIGAG5_Sample_0	Endothelium	HE	HE
AAGTGAACATCCTGTC-SIGAD11	SIGAD11	SIGAG5	3prime	Sample_0	F102	Female	CS19_7PCW	YS	SIGAG5_Sample_0	Fibroblast	Fibroblast	Fibroblast
AAGTGAAGTTGGGACA-SIGAD11	SIGAD11	SIGAG5	3prime	Sample_0	F102	Female	CS19_7PCW	YS	SIGAG5_Sample_0	Monocyte	Monocyte_Liver	Monocyte_Liver
AAGTTCGTCCATTTGT-SIGAD11	SIGAD11	SIGAG5	3prime	Sample_0	F102	Female	CS19_7PCW	YS	SIGAG5_Sample_0	Macrophage	Macrophage	Macrophage
AATCACGCACGAAAGC-SIGAD11	SIGAD11	SIGAG5	3prime	Sample_0	F102	Female	CS19_7PCW	YS	SIGAG5_Sample_0	Macrophage	Macrophage	Macrophage
AATCACGCACGCGCAT-SIGAD11	SIGAD11	SIGAG5	3prime	Sample_0	F102	Female	CS19_7PCW	YS	SIGAG5_Sample_0	MK	MK	MK
AATCACGTCTGGTGCG-SIGAD11	SIGAD11	SIGAG5	3prime	Sample_0	F102	Female	CS19_7PCW	YS	SIGAG5_Sample_0	Macrophage	Macrophage	Macrophage
AATCGACGTATTCCGA-SIGAD11	SIGAD11	SIGAG5	3prime	Sample_0	F102	Female	CS19_7PCW	YS	SIGAG5_Sample_0	Macrophage	Macrophage	Macrophage
AATCGTGGTGTTCCAA-SIGAD11	SIGAD11	SIGAG5	3prime	Sample_0	F102	Female	CS19_7PCW	YS	SIGAG5_Sample_0	Erythroid	Erythroid	Erythroid
AATGAAGCACCGCTGA-SIGAD11	SIGAD11	SIGAG5	3prime	Sample_0	F102	Female	CS19_7PCW	YS	SIGAG5_Sample_0	Endothelium	Sinusoidal_EC	Sinusoidal_EC
AATGAAGCATGCAGCC-SIGAD11	SIGAD11	SIGAG5	3prime	Sample_0	F102	Female	CS19_7PCW	YS	SIGAG5_Sample_0	Endothelium	Immature_EC	Immature_EC
AATGAAGGTAGGTAGC-SIGAD11	SIGAD11	SIGAG5	3prime	Sample_0	F102	Female	CS19_7PCW	YS	SIGAG5_Sample_0	Macrophage	Macrophage	Macrophage
AATGACCGTCCGACGT-SIGAD11	SIGAD11	SIGAG5	3prime	Sample_0	F102	Female	CS19_7PCW	YS	SIGAG5_Sample_0	Macrophage	Macrophage	Macrophage
AATGCCAAGGTAAAGG-SIGAD11	SIGAD11	SIGAG5	3prime	Sample_0	F102	Female	CS19_7PCW	YS	SIGAG5_Sample_0	MK	MK	MK
AATGCCATCTTCCCAG-SIGAD11	SIGAD11	SIGAG5	3prime	Sample_0	F102	Female	CS19_7PCW	YS	SIGAG5_Sample_0	Erythroid	Erythroid	Erythroid
AATGGAAAGATCCTAC-SIGAD11	SIGAD11	SIGAG5	3prime	Sample_1	F110	Female	CS16_6PCW	YS	SIGAG5_Sample_1	Endothelium	Immature_EC	Immature_EC
AATGGAAAGCGGTAGT-SIGAD11	SIGAD11	SIGAG5	3prime	Sample_0	F102	Female	CS19_7PCW	YS	SIGAG5_Sample_0	Endothelium	Immature_EC	Immature_EC
AATGGCTAGGTTTACC-SIGAD11	SIGAD11	SIGAG5	3prime	Sample_0	F102	Female	CS19_7PCW	YS	SIGAG5_Sample_0	Macrophage	Macrophage	Macrophage
AATTCCTTCAAACGAA-SIGAD11	SIGAD11	SIGAG5	3prime	Sample_0	F102	Female	CS19_7PCW	YS	SIGAG5_Sample_0	Macrophage	Macrophage	Macrophage
AATTCCTTCATGGTAC-SIGAD11	SIGAD11	SIGAG5	3prime	Sample_0	F102	Female	CS19_7PCW	YS	SIGAG5_Sample_0	Erythroid	Erythroid	Erythroid
AATTTCCTCGACCATA-SIGAD11	SIGAD11	SIGAG5	3prime	Sample_0	F102	Female	CS19_7PCW	YS	SIGAG5_Sample_0	Progenitors	HSPC1	Def_HSPC
ACAAAGACAATCCAGT-SIGAD11	SIGAD11	SIGAG5	3prime	Sample_0	F102	Female	CS19_7PCW	YS	SIGAG5_Sample_0	Endothelium	Immature_EC	Immature_EC
ACAAAGATCTTACCAT-SIGAD11	SIGAD11	SIGAG5	3prime	Sample_0	F102	Female	CS19_7PCW	YS	SIGAG5_Sample_0	Macrophage	Macrophage	Macrophage
ACAACCACACAATGCT-SIGAD11	SIGAD11	SIGAG5	3prime	Sample_0	F102	Female	CS19_7PCW	YS	SIGAG5_Sample_0	Macrophage	Macrophage	Macrophage
ACAACCATCTCATGCC-SIGAD11	SIGAD11	SIGAG5	3prime	Sample_0	F102	Female	CS19_7PCW	YS	SIGAG5_Sample_0	Microglia	Microglia	Microglia
ACAAGCTCACGTTCGG-SIGAD11	SIGAD11	SIGAG5	3prime	Sample_0	F102	Female	CS19_7PCW	YS	SIGAG5_Sample_0	Lymphoid	Lymphoid	Lymphoid
ACAAGCTTCGACGATT-SIGAD11	SIGAD11	SIGAG5	3prime	Unassigned	Unassigned	Female	Unassigned_Unassigned	YS	SIGAG5_Unassigned	Progenitors	lymphoid- NK/ILC	lymphoid- NK/ILC
ACACAGTGTATGTGTC-SIGAD11	SIGAD11	SIGAG5	3prime	Sample_0	F102	Female	CS19_7PCW	YS	SIGAG5_Sample_0	Progenitors	CMP	CMP
ACACAGTTCCGTAGTA-SIGAD11	SIGAD11	SIGAG5	3prime	Sample_0	F102	Female	CS19_7PCW	YS	SIGAG5_Sample_0	Mast_cell	Mast_cell	Mast_cell
ACACCAAGTTCGGACC-SIGAD11	SIGAD11	SIGAG5	3prime	Sample_0	F102	Female	CS19_7PCW	YS	SIGAG5_Sample_0	Endothelium	Immature_EC	Immature_EC
ACAGAAAAGGCCATAG-SIGAD11	SIGAD11	SIGAG5	3prime	Sample_0	F102	Female	CS19_7PCW	YS	SIGAG5_Sample_0	Lymphoid	Lymphoid	Lymphoid
ACAGCCGAGACTCCGC-SIGAD11	SIGAD11	SIGAG5	3prime	Sample_0	F102	Female	CS19_7PCW	YS	SIGAG5_Sample_0	Macrophage	Macrophage	Macrophage
ACAGCCGCATCCAATG-SIGAD11	SIGAD11	SIGAG5	3prime	Sample_0	F102	Female	CS19_7PCW	YS	SIGAG5_Sample_0	Macrophage	Macrophage	Macrophage
ACAGCCGGTTGGACCC-SIGAD11	SIGAD11	SIGAG5	3prime	Sample_0	F102	Female	CS19_7PCW	YS	SIGAG5_Sample_0	Macrophage	Macrophage	Macrophage
ACAGCCGTCATCGTAG-SIGAD11	SIGAD11	SIGAG5	3prime	Sample_0	F102	Female	CS19_7PCW	YS	SIGAG5_Sample_0	Progenitors	CMP	CMP
ACAGGGAAGTCAGGGT-SIGAD11	SIGAD11	SIGAG5	3prime	Sample_0	F102	Female	CS19_7PCW	YS	SIGAG5_Sample_0	Mast_cell	Mast_cell	Mast_cell
ACAGGGACATGACAGG-SIGAD11	SIGAD11	SIGAG5	3prime	Sample_0	F102	Female	CS19_7PCW	YS	SIGAG5_Sample_0	Endothelium	Immature_EC	Immature_EC
ACAGGGAGTAGATCGG-SIGAD11	SIGAD11	SIGAG5	3prime	Sample_0	F102	Female	CS19_7PCW	YS	SIGAG5_Sample_0	Endothelium	Immature_EC	Immature_EC
ACAGGGATCGACACTA-SIGAD11	SIGAD11	SIGAG5	3prime	Unassigned	Unassigned	Female	Unassigned_Unassigned	YS	SIGAG5_Unassigned	Macrophage	Macrophage	Macrophage
ACATCCCAGGTCCCGT-SIGAD11	SIGAD11	SIGAG5	3prime	Sample_0	F102	Female	CS19_7PCW	YS	SIGAG5_Sample_0	Mast_cell	Mast_cell	Mast_cell
ACATCCCGTTTCCAAG-SIGAD11	SIGAD11	SIGAG5	3prime	Sample_0	F102	Female	CS19_7PCW	YS	SIGAG5_Sample_0	Macrophage	Macrophage	Macrophage
ACATCGACATCACAGT-SIGAD11	SIGAD11	SIGAG5	3prime	Sample_0	F102	Female	CS19_7PCW	YS	SIGAG5_Sample_0	Macrophage	Macrophage	Macrophage
ACATCGATCCAATCCC-SIGAD11	SIGAD11	SIGAG5	3prime	Sample_0	F102	Female	CS19_7PCW	YS	SIGAG5_Sample_0	Macrophage	Macrophage	Macrophage
ACATGCAAGAAGGTAG-SIGAD11	SIGAD11	SIGAG5	3prime	Sample_0	F102	Female	CS19_7PCW	YS	SIGAG5_Sample_0	Macrophage	Macrophage	Macrophage
ACATGCACACCGCTAG-SIGAD11	SIGAD11	SIGAG5	3prime	Sample_0	F102	Female	CS19_7PCW	YS	SIGAG5_Sample_0	Endothelium	Immature_EC	Immature_EC
ACATGCAGTCCCTCAT-SIGAD11	SIGAD11	SIGAG5	3prime	Sample_0	F102	Female	CS19_7PCW	YS	SIGAG5_Sample_0	Macrophage	Macrophage	Macrophage
ACCAAACAGAGCATAT-SIGAD11	SIGAD11	SIGAG5	3prime	Sample_0	F102	Female	CS19_7PCW	YS	SIGAG5_Sample_0	Macrophage	Macrophage	Macrophage
ACCAAACAGGATTCCT-SIGAD11	SIGAD11	SIGAG5	3prime	Sample_0	F102	Female	CS19_7PCW	YS	SIGAG5_Sample_0	Endothelium	Immature_EC	Immature_EC
ACCAAACGTTGTAAAG-SIGAD11	SIGAD11	SIGAG5	3prime	Sample_0	F102	Female	CS19_7PCW	YS	SIGAG5_Sample_0	Macrophage	Macrophage	Macrophage
ACCACAACAGTCACGC-SIGAD11	SIGAD11	SIGAG5	3prime	Sample_0	F102	Female	CS19_7PCW	YS	SIGAG5_Sample_0	MK	MK	MK
ACCACAATCCTCCACA-SIGAD11	SIGAD11	SIGAG5	3prime	Sample_0	F102	Female	CS19_7PCW	YS	SIGAG5_Sample_0	Monocyte	Monocyte_YS	Monocyte_YS
ACCATTTGTAGCGCTC-SIGAD11	SIGAD11	SIGAG5	3prime	Sample_0	F102	Female	CS19_7PCW	YS	SIGAG5_Sample_0	Macrophage	Macrophage	Macrophage
ACCATTTGTGCGTGCT-SIGAD11	SIGAD11	SIGAG5	3prime	Unassigned	Unassigned	Female	Unassigned_Unassigned	YS	SIGAG5_Unassigned	Endothelium	HE	HE
ACCATTTTCCTCTTTC-SIGAD11	SIGAD11	SIGAG5	3prime	Unassigned	Unassigned	Female	Unassigned_Unassigned	YS	SIGAG5_Unassigned	Endoderm	Endoderm	Endoderm
ACCCAAAGTGCATGTT-SIGAD11	SIGAD11	SIGAG5	3prime	Sample_0	F102	Female	CS19_7PCW	YS	SIGAG5_Sample_0	Macrophage	Macrophage	Macrophage
ACCCAAATCAGTGTCA-SIGAD11	SIGAD11	SIGAG5	3prime	Sample_0	F102	Female	CS19_7PCW	YS	SIGAG5_Sample_0	Macrophage	Macrophage	Macrophage
ACCCTCAGTTCAACGT-SIGAD11	SIGAD11	SIGAG5	3prime	Sample_0	F102	Female	CS19_7PCW	YS	SIGAG5_Sample_0	Macrophage	Macrophage	Macrophage
ACCCTCATCGTGCAGC-SIGAD11	SIGAD11	SIGAG5	3prime	Sample_0	F102	Female	CS19_7PCW	YS	SIGAG5_Sample_0	Macrophage	Macrophage	Macrophage
ACCCTTGAGTGATAAC-SIGAD11	SIGAD11	SIGAG5	3prime	Sample_0	F102	Female	CS19_7PCW	YS	SIGAG5_Sample_0	Fibroblast	Fibroblast	Fibroblast
ACCCTTGTCACGAGGA-SIGAD11	SIGAD11	SIGAG5	3prime	Sample_0	F102	Female	CS19_7PCW	YS	SIGAG5_Sample_0	Macrophage	Macrophage	Macrophage
ACCGTTCGTACTGTTG-SIGAD11	SIGAD11	SIGAG5	3prime	Sample_0	F102	Female	CS19_7PCW	YS	SIGAG5_Sample_0	Macrophage	Macrophage	Macrophage
ACCGTTCGTTTGGGAG-SIGAD11	SIGAD11	SIGAG5	3prime	Unassigned	Unassigned	Female	Unassigned_Unassigned	YS	SIGAG5_Unassigned	Progenitors	CMP	CMP
ACCTACCCAGCGTTGC-SIGAD11	SIGAD11	SIGAG5	3prime	Sample_0	F102	Female	CS19_7PCW	YS	SIGAG5_Sample_0	MK	MK	MK
ACCTACCTCCGTAATG-SIGAD11	SIGAD11	SIGAG5	3prime	Sample_1	F110	Female	CS16_6PCW	YS	SIGAG5_Sample_1	Endothelium	Immature_EC	Immature_EC
ACCTGAAGTGGAGGTT-SIGAD11	SIGAD11	SIGAG5	3prime	Sample_0	F102	Female	CS19_7PCW	YS	SIGAG5_Sample_0	Progenitors	MEMP	MEMP
ACCTGTCTCCGCTAGG-SIGAD11	SIGAD11	SIGAG5	3prime	Sample_0	F102	Female	CS19_7PCW	YS	SIGAG5_Sample_0	Macrophage	Macrophage	Macrophage
ACCTGTCTCGGCTGGT-SIGAD11	SIGAD11	SIGAG5	3prime	Sample_0	F102	Female	CS19_7PCW	YS	SIGAG5_Sample_0	Lymphoid	Lymphoid	Lymphoid
ACGATCATCATCCTAT-SIGAD11	SIGAD11	SIGAG5	3prime	Sample_0	F102	Female	CS19_7PCW	YS	SIGAG5_Sample_0	MK	MK	MK
ACGATCATCCTCGATC-SIGAD11	SIGAD11	SIGAG5	3prime	Sample_0	F102	Female	CS19_7PCW	YS	SIGAG5_Sample_0	Microglia	Microglia	Microglia
ACGATCATCTCTTCAA-SIGAD11	SIGAD11	SIGAG5	3prime	Sample_0	F102	Female	CS19_7PCW	YS	SIGAG5_Sample_0	Endoderm	Endoderm	Endoderm
ACGCACGAGCTACAAA-SIGAD11	SIGAD11	SIGAG5	3prime	Sample_0	F102	Female	CS19_7PCW	YS	SIGAG5_Sample_0	Macrophage	Macrophage	Macrophage
ACGCACGCAGAGGCAT-SIGAD11	SIGAD11	SIGAG5	3prime	Sample_1	F110	Female	CS16_6PCW	YS	SIGAG5_Sample_1	Macrophage	Macrophage	Macrophage
ACGCACGCAGCTGTAT-SIGAD11	SIGAD11	SIGAG5	3prime	Sample_1	F110	Female	CS16_6PCW	YS	SIGAG5_Sample_1	Endothelium	Immature_EC	Immature_EC
ACGCACGGTAGACGTG-SIGAD11	SIGAD11	SIGAG5	3prime	Sample_0	F102	Female	CS19_7PCW	YS	SIGAG5_Sample_0	Macrophage	Macrophage	Macrophage
ACGCACGTCAAAGAAC-SIGAD11	SIGAD11	SIGAG5	3prime	Sample_0	F102	Female	CS19_7PCW	YS	SIGAG5_Sample_0	Progenitors	lymphoid- B lin	lymphoid- B lin
ACGCACGTCAGGGTAG-SIGAD11	SIGAD11	SIGAG5	3prime	Sample_0	F102	Female	CS19_7PCW	YS	SIGAG5_Sample_0	Smooth_Muscle	Smooth_Muscle	Smooth_Muscle
ACGCACGTCATTCCTA-SIGAD11	SIGAD11	SIGAG5	3prime	Sample_0	F102	Female	CS19_7PCW	YS	SIGAG5_Sample_0	Macrophage	Macrophage	Macrophage
ACGCACGTCGTGGGTC-SIGAD11	SIGAD11	SIGAG5	3prime	Sample_0	F102	Female	CS19_7PCW	YS	SIGAG5_Sample_0	Macrophage	Macrophage	Macrophage
ACGGAAGAGTTGTCGT-SIGAD11	SIGAD11	SIGAG5	3prime	Sample_0	F102	Female	CS19_7PCW	YS	SIGAG5_Sample_0	Macrophage	Macrophage	Macrophage
ACGGAAGTCAAGAAAC-SIGAD11	SIGAD11	SIGAG5	3prime	Sample_0	F102	Female	CS19_7PCW	YS	SIGAG5_Sample_0	Lymphoid	Lymphoid	Lymphoid
ACGGTCGCAGGCATTT-SIGAD11	SIGAD11	SIGAG5	3prime	Sample_0	F102	Female	CS19_7PCW	YS	SIGAG5_Sample_0	Macrophage	Macrophage	Macrophage
ACGGTCGCATCAGCAT-SIGAD11	SIGAD11	SIGAG5	3prime	Sample_0	F102	Female	CS19_7PCW	YS	SIGAG5_Sample_0	Macrophage	Macrophage	Macrophage
ACGGTCGGTGTGATGG-SIGAD11	SIGAD11	SIGAG5	3prime	Sample_0	F102	Female	CS19_7PCW	YS	SIGAG5_Sample_0	Endothelium	Immature_EC	Immature_EC
ACGGTCGTCCTACACC-SIGAD11	SIGAD11	SIGAG5	3prime	Sample_0	F102	Female	CS19_7PCW	YS	SIGAG5_Sample_0	Progenitors	HSPC1	Def_HSPC
ACGTAACAGCGATCGA-SIGAD11	SIGAD11	SIGAG5	3prime	Sample_1	F110	Female	CS16_6PCW	YS	SIGAG5_Sample_1	Macrophage	Macrophage	Macrophage
ACGTAACAGGTCATAA-SIGAD11	SIGAD11	SIGAG5	3prime	Sample_0	F102	Female	CS19_7PCW	YS	SIGAG5_Sample_0	Progenitors	lymphoid- B lin	lymphoid- B lin
ACGTAACGTAGTGTGG-SIGAD11	SIGAD11	SIGAG5	3prime	Sample_0	F102	Female	CS19_7PCW	YS	SIGAG5_Sample_0	Endothelium	Sinusoidal_EC	Sinusoidal_EC
ACGTAACTCCCTCTCC-SIGAD11	SIGAD11	SIGAG5	3prime	Sample_1	F110	Female	CS16_6PCW	YS	SIGAG5_Sample_1	Macrophage	Macrophage	Macrophage
ACGTACATCTGGAGAG-SIGAD11	SIGAD11	SIGAG5	3prime	Sample_0	F102	Female	CS19_7PCW	YS	SIGAG5_Sample_0	Endothelium	VWF	VWF
ACGTAGTCAGGGATAC-SIGAD11	SIGAD11	SIGAG5	3prime	Sample_0	F102	Female	CS19_7PCW	YS	SIGAG5_Sample_0	Macrophage	Macrophage	Macrophage
ACGTAGTCATGTGGCC-SIGAD11	SIGAD11	SIGAG5	3prime	Sample_0	F102	Female	CS19_7PCW	YS	SIGAG5_Sample_0	Progenitors	lymphoid- B lin	lymphoid- B lin
ACGTAGTCATTGACAC-SIGAD11	SIGAD11	SIGAG5	3prime	Sample_0	F102	Female	CS19_7PCW	YS	SIGAG5_Sample_0	Macrophage	Macrophage	Macrophage
ACGTCCTCACGGCGTT-SIGAD11	SIGAD11	SIGAG5	3prime	Sample_0	F102	Female	CS19_7PCW	YS	SIGAG5_Sample_0	Macrophage	Macrophage	Macrophage
ACGTCCTCATGACGGA-SIGAD11	SIGAD11	SIGAG5	3prime	Sample_0	F102	Female	CS19_7PCW	YS	SIGAG5_Sample_0	Endothelium	Immature_EC	Immature_EC
ACGTTCCAGTAGGATT-SIGAD11	SIGAD11	SIGAG5	3prime	Sample_0	F102	Female	CS19_7PCW	YS	SIGAG5_Sample_0	Endothelium	AEC	AEC
ACTACGAGTGTCTAAC-SIGAD11	SIGAD11	SIGAG5	3prime	Sample_0	F102	Female	CS19_7PCW	YS	SIGAG5_Sample_0	Macrophage	Macrophage	Macrophage
ACTATCTTCAAGCTTG-SIGAD11	SIGAD11	SIGAG5	3prime	Sample_0	F102	Female	CS19_7PCW	YS	SIGAG5_Sample_0	Macrophage	Macrophage	Macrophage
ACTATGGCAGAAGTTA-SIGAD11	SIGAD11	SIGAG5	3prime	Sample_0	F102	Female	CS19_7PCW	YS	SIGAG5_Sample_0	Microglia	Microglia	Microglia
ACTATTCCATCGTCCT-SIGAD11	SIGAD11	SIGAG5	3prime	Sample_0	F102	Female	CS19_7PCW	YS	SIGAG5_Sample_0	Macrophage	Macrophage	Macrophage
ACTATTCGTAACATCC-SIGAD11	SIGAD11	SIGAG5	3prime	Sample_1	F110	Female	CS16_6PCW	YS	SIGAG5_Sample_1	Macrophage	Macrophage	Macrophage
ACTCCCACACCAGTTA-SIGAD11	SIGAD11	SIGAG5	3prime	Sample_0	F102	Female	CS19_7PCW	YS	SIGAG5_Sample_0	Progenitors	lymphoid- NK/ILC	lymphoid- NK/ILC
ACTCTCGGTGCGGTAA-SIGAD11	SIGAD11	SIGAG5	3prime	Sample_0	F102	Female	CS19_7PCW	YS	SIGAG5_Sample_0	Endothelium	Immature_EC	Immature_EC
ACTCTCGTCATCACTT-SIGAD11	SIGAD11	SIGAG5	3prime	Sample_0	F102	Female	CS19_7PCW	YS	SIGAG5_Sample_0	Endothelium	Immature_EC	Immature_EC
ACTGATGGTCGCATCG-SIGAD11	SIGAD11	SIGAG5	3prime	Sample_0	F102	Female	CS19_7PCW	YS	SIGAG5_Sample_0	Smooth_Muscle	Smooth_Muscle	Smooth_Muscle
ACTGATGTCACCCTGT-SIGAD11	SIGAD11	SIGAG5	3prime	Sample_0	F102	Female	CS19_7PCW	YS	SIGAG5_Sample_0	Macrophage	Macrophage	Macrophage
ACTGCAAAGCATTTGC-SIGAD11	SIGAD11	SIGAG5	3prime	Sample_0	F102	Female	CS19_7PCW	YS	SIGAG5_Sample_0	Endothelium	Immature_EC	Immature_EC
ACTGCAAAGTGCTAGG-SIGAD11	SIGAD11	SIGAG5	3prime	Sample_0	F102	Female	CS19_7PCW	YS	SIGAG5_Sample_0	Endothelium	Immature_EC	Immature_EC
ACTGCAATCCGCGGAT-SIGAD11	SIGAD11	SIGAG5	3prime	Sample_0	F102	Female	CS19_7PCW	YS	SIGAG5_Sample_0	Endothelium	Immature_EC	Immature_EC
ACTGTCCGTTATCTTC-SIGAD11	SIGAD11	SIGAG5	3prime	Sample_0	F102	Female	CS19_7PCW	YS	SIGAG5_Sample_0	Fibroblast	Fibroblast	Fibroblast
ACTGTCCGTTGCAAGG-SIGAD11	SIGAD11	SIGAG5	3prime	Sample_0	F102	Female	CS19_7PCW	YS	SIGAG5_Sample_0	Macrophage	Macrophage	Macrophage
ACTGTGATCGCCTATC-SIGAD11	SIGAD11	SIGAG5	3prime	Sample_0	F102	Female	CS19_7PCW	YS	SIGAG5_Sample_0	Macrophage	Macrophage	Macrophage
ACTTAGGAGCAAATCA-SIGAD11	SIGAD11	SIGAG5	3prime	Sample_0	F102	Female	CS19_7PCW	YS	SIGAG5_Sample_0	Macrophage	Macrophage	Macrophage
ACTTTCAAGTGGTTAA-SIGAD11	SIGAD11	SIGAG5	3prime	Sample_0	F102	Female	CS19_7PCW	YS	SIGAG5_Sample_0	Endothelium	AEC	AEC
ACTTTGTAGGCGTCCT-SIGAD11	SIGAD11	SIGAG5	3prime	Sample_0	F102	Female	CS19_7PCW	YS	SIGAG5_Sample_0	Lymphoid	Lymphoid	Lymphoid
ACTTTGTCATCTTAGG-SIGAD11	SIGAD11	SIGAG5	3prime	Sample_1	F110	Female	CS16_6PCW	YS	SIGAG5_Sample_1	Macrophage	Macrophage	Macrophage
AGAACAACAGCCCACA-SIGAD11	SIGAD11	SIGAG5	3prime	Sample_0	F102	Female	CS19_7PCW	YS	SIGAG5_Sample_0	Endothelium	Immature_EC	Immature_EC
AGAACCTAGTCTAGAA-SIGAD11	SIGAD11	SIGAG5	3prime	Sample_0	F102	Female	CS19_7PCW	YS	SIGAG5_Sample_0	Progenitors	HSPC1	Def_HSPC
AGAAGTAAGATTGCGG-SIGAD11	SIGAD11	SIGAG5	3prime	Sample_0	F102	Female	CS19_7PCW	YS	SIGAG5_Sample_0	Mast_cell	Mast_cell	Mast_cell
AGAAGTACACGATTCA-SIGAD11	SIGAD11	SIGAG5	3prime	Sample_0	F102	Female	CS19_7PCW	YS	SIGAG5_Sample_0	Macrophage	Macrophage	Macrophage
AGAAGTACATGGAAGC-SIGAD11	SIGAD11	SIGAG5	3prime	Sample_0	F102	Female	CS19_7PCW	YS	SIGAG5_Sample_0	Macrophage	Macrophage	Macrophage
AGACAAAAGAGACAAG-SIGAD11	SIGAD11	SIGAG5	3prime	Sample_1	F110	Female	CS16_6PCW	YS	SIGAG5_Sample_1	Macrophage	Macrophage	Macrophage
AGACAAAAGGCACAAC-SIGAD11	SIGAD11	SIGAG5	3prime	Sample_0	F102	Female	CS19_7PCW	YS	SIGAG5_Sample_0	Microglia	Microglia	Microglia
AGACAAACACTGTGAT-SIGAD11	SIGAD11	SIGAG5	3prime	Sample_1	F110	Female	CS16_6PCW	YS	SIGAG5_Sample_1	Mast_cell	Mast_cell	Mast_cell
AGACACTAGAGGGTAA-SIGAD11	SIGAD11	SIGAG5	3prime	Sample_0	F102	Female	CS19_7PCW	YS	SIGAG5_Sample_0	MK	MK	MK
AGACACTCATACAGCT-SIGAD11	SIGAD11	SIGAG5	3prime	Sample_0	F102	Female	CS19_7PCW	YS	SIGAG5_Sample_0	Macrophage	Macrophage	Macrophage
AGACCATTCATTCCTA-SIGAD11	SIGAD11	SIGAG5	3prime	Sample_0	F102	Female	CS19_7PCW	YS	SIGAG5_Sample_0	Macrophage	Macrophage	Macrophage
AGACCCGTCCTAGCCT-SIGAD11	SIGAD11	SIGAG5	3prime	Sample_0	F102	Female	CS19_7PCW	YS	SIGAG5_Sample_0	Endothelium	Immature_EC	Immature_EC
AGACTCACAGTGAGCA-SIGAD11	SIGAD11	SIGAG5	3prime	Sample_0	F102	Female	CS19_7PCW	YS	SIGAG5_Sample_0	Endothelium	Immature_EC	Immature_EC
AGAGAGCGTGTGATGG-SIGAD11	SIGAD11	SIGAG5	3prime	Sample_0	F102	Female	CS19_7PCW	YS	SIGAG5_Sample_0	Endothelium	Immature_EC	Immature_EC
AGAGAGCGTTCATCGA-SIGAD11	SIGAD11	SIGAG5	3prime	Sample_1	F110	Female	CS16_6PCW	YS	SIGAG5_Sample_1	Monocyte	Monocyte_Liver	Monocyte_Liver
AGAGAGCTCGGCTTGG-SIGAD11	SIGAD11	SIGAG5	3prime	Unassigned	Unassigned	Female	Unassigned_Unassigned	YS	SIGAG5_Unassigned	Macrophage	Macrophage	Macrophage
AGAGAGCTCTACGCGG-SIGAD11	SIGAD11	SIGAG5	3prime	Sample_1	F110	Female	CS16_6PCW	YS	SIGAG5_Sample_1	Macrophage	Macrophage	Macrophage
AGAGCAGCAGTCGCTG-SIGAD11	SIGAD11	SIGAG5	3prime	Sample_0	F102	Female	CS19_7PCW	YS	SIGAG5_Sample_0	Macrophage	Macrophage	Macrophage
AGAGCAGCAGTTCACA-SIGAD11	SIGAD11	SIGAG5	3prime	Sample_0	F102	Female	CS19_7PCW	YS	SIGAG5_Sample_0	Endothelium	Immature_EC	Immature_EC
AGAGCAGTCTTTGCTA-SIGAD11	SIGAD11	SIGAG5	3prime	Sample_0	F102	Female	CS19_7PCW	YS	SIGAG5_Sample_0	Macrophage	Macrophage	Macrophage
AGATAGAAGAGCGACT-SIGAD11	SIGAD11	SIGAG5	3prime	Sample_0	F102	Female	CS19_7PCW	YS	SIGAG5_Sample_0	Macrophage	Macrophage	Macrophage
AGATAGACAAGTCCAT-SIGAD11	SIGAD11	SIGAG5	3prime	Sample_0	F102	Female	CS19_7PCW	YS	SIGAG5_Sample_0	Macrophage	Macrophage	Macrophage
AGATAGATCGGAGCAA-SIGAD11	SIGAD11	SIGAG5	3prime	Sample_0	F102	Female	CS19_7PCW	YS	SIGAG5_Sample_0	Mast_cell	Mast_cell	Mast_cell
AGATCCAAGAGTCAGC-SIGAD11	SIGAD11	SIGAG5	3prime	Sample_0	F102	Female	CS19_7PCW	YS	SIGAG5_Sample_0	Macrophage	Macrophage	Macrophage
AGATCCAGTCACCACG-SIGAD11	SIGAD11	SIGAG5	3prime	Sample_0	F102	Female	CS19_7PCW	YS	SIGAG5_Sample_0	Macrophage	Macrophage	Macrophage
AGATCCAGTTAGCTAC-SIGAD11	SIGAD11	SIGAG5	3prime	Sample_0	F102	Female	CS19_7PCW	YS	SIGAG5_Sample_0	Macrophage	Macrophage	Macrophage
AGATCGTCAATAAGGT-SIGAD11	SIGAD11	SIGAG5	3prime	Sample_0	F102	Female	CS19_7PCW	YS	SIGAG5_Sample_0	Macrophage	Macrophage	Macrophage
AGATCGTGTTCGGTCG-SIGAD11	SIGAD11	SIGAG5	3prime	Sample_0	F102	Female	CS19_7PCW	YS	SIGAG5_Sample_0	Macrophage	Macrophage	Macrophage
AGATCGTTCATTCCTA-SIGAD11	SIGAD11	SIGAG5	3prime	Sample_0	F102	Female	CS19_7PCW	YS	SIGAG5_Sample_0	Macrophage	Macrophage	Macrophage
AGATCGTTCCTTATGT-SIGAD11	SIGAD11	SIGAG5	3prime	Sample_0	F102	Female	CS19_7PCW	YS	SIGAG5_Sample_0	Microglia	Microglia	Microglia
AGATGAACAATTGTGC-SIGAD11	SIGAD11	SIGAG5	3prime	Sample_1	F110	Female	CS16_6PCW	YS	SIGAG5_Sample_1	Macrophage	Macrophage	Macrophage
AGATGAAGTAGCGATG-SIGAD11	SIGAD11	SIGAG5	3prime	Sample_0	F102	Female	CS19_7PCW	YS	SIGAG5_Sample_0	Endothelium	Immature_EC	Immature_EC
AGATGAAGTAGCTTTG-SIGAD11	SIGAD11	SIGAG5	3prime	Sample_0	F102	Female	CS19_7PCW	YS	SIGAG5_Sample_0	Endothelium	Immature_EC	Immature_EC
AGATGCTGTCCTCATC-SIGAD11	SIGAD11	SIGAG5	3prime	Sample_0	F102	Female	CS19_7PCW	YS	SIGAG5_Sample_0	Endothelium	Sinusoidal_EC	Sinusoidal_EC
AGCATCACAGTGCGCT-SIGAD11	SIGAD11	SIGAG5	3prime	Sample_1	F110	Female	CS16_6PCW	YS	SIGAG5_Sample_1	Macrophage	Macrophage	Macrophage
AGCATCAGTGGAACCA-SIGAD11	SIGAD11	SIGAG5	3prime	Sample_1	F110	Female	CS16_6PCW	YS	SIGAG5_Sample_1	Macrophage	Macrophage	Macrophage
AGCCAATCAAGAGATT-SIGAD11	SIGAD11	SIGAG5	3prime	Sample_1	F110	Female	CS16_6PCW	YS	SIGAG5_Sample_1	Macrophage	Macrophage	Macrophage
AGCCAATCATCCTATT-SIGAD11	SIGAD11	SIGAG5	3prime	Sample_0	F102	Female	CS19_7PCW	YS	SIGAG5_Sample_0	Lymphoid	Lymphoid	Lymphoid
AGCCACGCAGCGATTT-SIGAD11	SIGAD11	SIGAG5	3prime	Sample_0	F102	Female	CS19_7PCW	YS	SIGAG5_Sample_0	Progenitors	MEMP	MEMP
AGCCACGGTCTACATG-SIGAD11	SIGAD11	SIGAG5	3prime	Sample_0	F102	Female	CS19_7PCW	YS	SIGAG5_Sample_0	Macrophage	Macrophage	Macrophage
AGCCAGCGTCTGTAGT-SIGAD11	SIGAD11	SIGAG5	3prime	Sample_0	F102	Female	CS19_7PCW	YS	SIGAG5_Sample_0	Fibroblast	Fibroblast	Fibroblast
AGCGATTCAGGGTCTC-SIGAD11	SIGAD11	SIGAG5	3prime	Sample_0	F102	Female	CS19_7PCW	YS	SIGAG5_Sample_0	Macrophage	Macrophage	Macrophage
AGCGATTTCGCTGACG-SIGAD11	SIGAD11	SIGAG5	3prime	Sample_0	F102	Female	CS19_7PCW	YS	SIGAG5_Sample_0	Lymphoid	Lymphoid	Lymphoid
AGCGCCAGTTAAGTCC-SIGAD11	SIGAD11	SIGAG5	3prime	Sample_1	F110	Female	CS16_6PCW	YS	SIGAG5_Sample_1	Macrophage	Macrophage	Macrophage
AGCGCCAGTTCAGGTT-SIGAD11	SIGAD11	SIGAG5	3prime	Sample_0	F102	Female	CS19_7PCW	YS	SIGAG5_Sample_0	Macrophage	Macrophage	Macrophage
AGCGCTGCATCCTTGC-SIGAD11	SIGAD11	SIGAG5	3prime	Sample_1	F110	Female	CS16_6PCW	YS	SIGAG5_Sample_1	Macrophage	Macrophage	Macrophage
AGCGCTGTCCAGTACA-SIGAD11	SIGAD11	SIGAG5	3prime	Unassigned	Unassigned	Female	Unassigned_Unassigned	YS	SIGAG5_Unassigned	Macrophage	Macrophage	Macrophage
AGCGCTGTCGGACCAC-SIGAD11	SIGAD11	SIGAG5	3prime	Sample_0	F102	Female	CS19_7PCW	YS	SIGAG5_Sample_0	Endothelium	Immature_EC	Immature_EC
AGCGTATGTACTCAAC-SIGAD11	SIGAD11	SIGAG5	3prime	Sample_0	F102	Female	CS19_7PCW	YS	SIGAG5_Sample_0	Macrophage	Macrophage	Macrophage
AGCGTATGTCGTCGGT-SIGAD11	SIGAD11	SIGAG5	3prime	Sample_1	F110	Female	CS16_6PCW	YS	SIGAG5_Sample_1	Macrophage	Macrophage	Macrophage
AGCGTATTCACCTACC-SIGAD11	SIGAD11	SIGAG5	3prime	Sample_0	F102	Female	CS19_7PCW	YS	SIGAG5_Sample_0	Lymphoid	Lymphoid	Lymphoid
AGCGTATTCTCCTGAC-SIGAD11	SIGAD11	SIGAG5	3prime	Sample_0	F102	Female	CS19_7PCW	YS	SIGAG5_Sample_0	Progenitors	HSPC1	Def_HSPC
AGCGTCGGTCTCAGGC-SIGAD11	SIGAD11	SIGAG5	3prime	Sample_0	F102	Female	CS19_7PCW	YS	SIGAG5_Sample_0	Macrophage	Macrophage	Macrophage
AGCTACAGTGACTGTT-SIGAD11	SIGAD11	SIGAG5	3prime	Sample_0	F102	Female	CS19_7PCW	YS	SIGAG5_Sample_0	MK	MK	MK
AGCTCAACAAGTATAG-SIGAD11	SIGAD11	SIGAG5	3prime	Sample_0	F102	Female	CS19_7PCW	YS	SIGAG5_Sample_0	Endothelium	VWF	VWF
AGCTTCCCAAACGTGG-SIGAD11	SIGAD11	SIGAG5	3prime	Sample_1	F110	Female	CS16_6PCW	YS	SIGAG5_Sample_1	Macrophage	Macrophage	Macrophage
AGCTTCCTCACCATCC-SIGAD11	SIGAD11	SIGAG5	3prime	Sample_0	F102	Female	CS19_7PCW	YS	SIGAG5_Sample_0	Fibroblast	Fibroblast	Fibroblast
AGGAATAAGGCACCAA-SIGAD11	SIGAD11	SIGAG5	3prime	Sample_0	F102	Female	CS19_7PCW	YS	SIGAG5_Sample_0	Endothelium	AEC	AEC
AGGACGAAGTTCTACG-SIGAD11	SIGAD11	SIGAG5	3prime	Sample_0	F102	Female	CS19_7PCW	YS	SIGAG5_Sample_0	Macrophage	Macrophage	Macrophage
AGGACGAGTGACATCT-SIGAD11	SIGAD11	SIGAG5	3prime	Unassigned	Unassigned	Female	Unassigned_Unassigned	YS	SIGAG5_Unassigned	Macrophage	Macrophage	Macrophage
AGGACGAGTTGGGACA-SIGAD11	SIGAD11	SIGAG5	3prime	Sample_0	F102	Female	CS19_7PCW	YS	SIGAG5_Sample_0	Endothelium	Immature_EC	Immature_EC
AGGACTTAGTATCTGC-SIGAD11	SIGAD11	SIGAG5	3prime	Sample_0	F102	Female	CS19_7PCW	YS	SIGAG5_Sample_0	Macrophage	Macrophage	Macrophage
AGGACTTAGTGGATAT-SIGAD11	SIGAD11	SIGAG5	3prime	Sample_0	F102	Female	CS19_7PCW	YS	SIGAG5_Sample_0	Macrophage	Macrophage	Macrophage
AGGACTTGTAAGATAC-SIGAD11	SIGAD11	SIGAG5	3prime	Sample_0	F102	Female	CS19_7PCW	YS	SIGAG5_Sample_0	Endoderm	Endoderm	Endoderm
AGGACTTGTTCGTAAC-SIGAD11	SIGAD11	SIGAG5	3prime	Sample_0	F102	Female	CS19_7PCW	YS	SIGAG5_Sample_0	Endothelium	AEC	AEC
AGGATCTCAAAGACTA-SIGAD11	SIGAD11	SIGAG5	3prime	Sample_0	F102	Female	CS19_7PCW	YS	SIGAG5_Sample_0	Progenitors	lymphoid- NK/ILC	lymphoid- NK/ILC
AGGATCTCAAGAATGT-SIGAD11	SIGAD11	SIGAG5	3prime	Sample_0	F102	Female	CS19_7PCW	YS	SIGAG5_Sample_0	Macrophage	Macrophage	Macrophage
AGGATCTCACTGCGTG-SIGAD11	SIGAD11	SIGAG5	3prime	Unassigned	Unassigned	Female	Unassigned_Unassigned	YS	SIGAG5_Unassigned	Macrophage	Macrophage	Macrophage
AGGATCTTCGTAGCCG-SIGAD11	SIGAD11	SIGAG5	3prime	Sample_1	F110	Female	CS16_6PCW	YS	SIGAG5_Sample_1	Macrophage	Macrophage	Macrophage
AGGCATTCATAGTCAC-SIGAD11	SIGAD11	SIGAG5	3prime	Sample_1	F110	Female	CS16_6PCW	YS	SIGAG5_Sample_1	Macrophage	Macrophage	Macrophage
AGGCATTGTCGCGGTT-SIGAD11	SIGAD11	SIGAG5	3prime	Sample_0	F102	Female	CS19_7PCW	YS	SIGAG5_Sample_0	Endothelium	Immature_EC	Immature_EC
AGGCCACAGGTGGGTT-SIGAD11	SIGAD11	SIGAG5	3prime	Sample_0	F102	Female	CS19_7PCW	YS	SIGAG5_Sample_0	Endothelium	Immature_EC	Immature_EC
AGGCCACGTCGGCACT-SIGAD11	SIGAD11	SIGAG5	3prime	Sample_1	F110	Female	CS16_6PCW	YS	SIGAG5_Sample_1	Macrophage	Macrophage	Macrophage
AGGCCACGTTCTAAGC-SIGAD11	SIGAD11	SIGAG5	3prime	Sample_0	F102	Female	CS19_7PCW	YS	SIGAG5_Sample_0	Macrophage	Macrophage	Macrophage
AGGCTGCAGTCAGGGT-SIGAD11	SIGAD11	SIGAG5	3prime	Sample_1	F110	Female	CS16_6PCW	YS	SIGAG5_Sample_1	Macrophage	Macrophage	Macrophage
AGGCTGCCAATACGAA-SIGAD11	SIGAD11	SIGAG5	3prime	Sample_0	F102	Female	CS19_7PCW	YS	SIGAG5_Sample_0	Endothelium	Immature_EC	Immature_EC
AGGCTGCGTACCCGCA-SIGAD11	SIGAD11	SIGAG5	3prime	Sample_0	F102	Female	CS19_7PCW	YS	SIGAG5_Sample_0	Macrophage	Macrophage	Macrophage
AGGCTGCGTGGTTTAC-SIGAD11	SIGAD11	SIGAG5	3prime	Sample_0	F102	Female	CS19_7PCW	YS	SIGAG5_Sample_0	Endothelium	Sinusoidal_EC	Sinusoidal_EC
AGGCTGCGTTGTAAAG-SIGAD11	SIGAD11	SIGAG5	3prime	Sample_0	F102	Female	CS19_7PCW	YS	SIGAG5_Sample_0	pDC precursor	pDC precursor	pDC precursor
AGGGAGTAGTCAGGGT-SIGAD11	SIGAD11	SIGAG5	3prime	Sample_0	F102	Female	CS19_7PCW	YS	SIGAG5_Sample_0	Endothelium	Immature_EC	Immature_EC
AGGGAGTTCGCCTAGG-SIGAD11	SIGAD11	SIGAG5	3prime	Sample_0	F102	Female	CS19_7PCW	YS	SIGAG5_Sample_0	Lymphoid	Lymphoid	Lymphoid
AGGGCCTAGAACAAGG-SIGAD11	SIGAD11	SIGAG5	3prime	Sample_0	F102	Female	CS19_7PCW	YS	SIGAG5_Sample_0	Progenitors	lymphoid- B lin	lymphoid- B lin
AGGGCTCCAAGAGGCT-SIGAD11	SIGAD11	SIGAG5	3prime	Sample_0	F102	Female	CS19_7PCW	YS	SIGAG5_Sample_0	Macrophage	Macrophage	Macrophage
AGGGCTCTCCACTGGG-SIGAD11	SIGAD11	SIGAG5	3prime	Sample_0	F102	Female	CS19_7PCW	YS	SIGAG5_Sample_0	Fibroblast	Fibroblast	Fibroblast
AGGGCTCTCTAAGAAG-SIGAD11	SIGAD11	SIGAG5	3prime	Sample_0	F102	Female	CS19_7PCW	YS	SIGAG5_Sample_0	Fibroblast	Fibroblast	Fibroblast
AGGGTCCAGAAACCAT-SIGAD11	SIGAD11	SIGAG5	3prime	Sample_0	F102	Female	CS19_7PCW	YS	SIGAG5_Sample_0	Macrophage	Macrophage	Macrophage
AGGGTCCCAAGATCCT-SIGAD11	SIGAD11	SIGAG5	3prime	Sample_0	F102	Female	CS19_7PCW	YS	SIGAG5_Sample_0	Progenitors	MEMP	MEMP
AGGGTCCCAAGTATAG-SIGAD11	SIGAD11	SIGAG5	3prime	Sample_0	F102	Female	CS19_7PCW	YS	SIGAG5_Sample_0	Macrophage	Macrophage	Macrophage
AGGGTCCGTTTCACTT-SIGAD11	SIGAD11	SIGAG5	3prime	Sample_0	F102	Female	CS19_7PCW	YS	SIGAG5_Sample_0	Endothelium	Immature_EC	Immature_EC
AGGGTCCTCGGATTAC-SIGAD11	SIGAD11	SIGAG5	3prime	Sample_0	F102	Female	CS19_7PCW	YS	SIGAG5_Sample_0	Macrophage	Macrophage	Macrophage
AGGGTGAAGTAAGAGG-SIGAD11	SIGAD11	SIGAG5	3prime	Sample_0	F102	Female	CS19_7PCW	YS	SIGAG5_Sample_0	Endothelium	Immature_EC	Immature_EC
AGGGTTTAGATGACCG-SIGAD11	SIGAD11	SIGAG5	3prime	Sample_0	F102	Female	CS19_7PCW	YS	SIGAG5_Sample_0	Macrophage	Macrophage	Macrophage
AGGGTTTAGGCTAACG-SIGAD11	SIGAD11	SIGAG5	3prime	Sample_0	F102	Female	CS19_7PCW	YS	SIGAG5_Sample_0	Progenitors	lymphoid- NK/ILC	lymphoid- NK/ILC
AGGGTTTGTCCTGTCT-SIGAD11	SIGAD11	SIGAG5	3prime	Sample_0	F102	Female	CS19_7PCW	YS	SIGAG5_Sample_0	Progenitors	CMP	CMP
AGGTAGGAGGTTCTAC-SIGAD11	SIGAD11	SIGAG5	3prime	Sample_0	F102	Female	CS19_7PCW	YS	SIGAG5_Sample_0	Progenitors	lymphoid- B lin	lymphoid- B lin
AGGTAGGAGGTTCTTG-SIGAD11	SIGAD11	SIGAG5	3prime	Sample_0	F102	Female	CS19_7PCW	YS	SIGAG5_Sample_0	Macrophage	Macrophage	Macrophage
AGGTCATGTGCTAGCC-SIGAD11	SIGAD11	SIGAG5	3prime	Sample_0	F102	Female	CS19_7PCW	YS	SIGAG5_Sample_0	Mast_cell	Mast_cell	Mast_cell
AGGTCATTCCCAACTC-SIGAD11	SIGAD11	SIGAG5	3prime	Sample_0	F102	Female	CS19_7PCW	YS	SIGAG5_Sample_0	Endothelium	Immature_EC	Immature_EC
AGGTCTATCATGCCCT-SIGAD11	SIGAD11	SIGAG5	3prime	Sample_0	F102	Female	CS19_7PCW	YS	SIGAG5_Sample_0	Progenitors	HSPC1	Early_HSPC
AGGTCTATCCGTATGA-SIGAD11	SIGAD11	SIGAG5	3prime	Sample_0	F102	Female	CS19_7PCW	YS	SIGAG5_Sample_0	Progenitors	CMP	CMP
AGGTGTTAGCGTCGAA-SIGAD11	SIGAD11	SIGAG5	3prime	Sample_0	F102	Female	CS19_7PCW	YS	SIGAG5_Sample_0	Macrophage	Macrophage	Macrophage
AGGTGTTCACAAATGA-SIGAD11	SIGAD11	SIGAG5	3prime	Sample_0	F102	Female	CS19_7PCW	YS	SIGAG5_Sample_0	Macrophage	Macrophage	Macrophage
AGGTTACAGTATGACA-SIGAD11	SIGAD11	SIGAG5	3prime	Sample_0	F102	Female	CS19_7PCW	YS	SIGAG5_Sample_0	Macrophage	Macrophage	Macrophage
AGGTTGTAGTGCTCGC-SIGAD11	SIGAD11	SIGAG5	3prime	Sample_0	F102	Female	CS19_7PCW	YS	SIGAG5_Sample_0	Progenitors	HSPC2	Def_HSPC
AGGTTGTCAATGGCCC-SIGAD11	SIGAD11	SIGAG5	3prime	Sample_0	F102	Female	CS19_7PCW	YS	SIGAG5_Sample_0	Fibroblast	Fibroblast	Fibroblast
AGGTTGTCAGCCTACG-SIGAD11	SIGAD11	SIGAG5	3prime	Sample_0	F102	Female	CS19_7PCW	YS	SIGAG5_Sample_0	Mast_cell	Mast_cell	Mast_cell
AGGTTGTGTGAGCCAA-SIGAD11	SIGAD11	SIGAG5	3prime	Sample_0	F102	Female	CS19_7PCW	YS	SIGAG5_Sample_0	Progenitors	HSPC1	Def_HSPC
AGGTTGTGTGTTAGCT-SIGAD11	SIGAD11	SIGAG5	3prime	Sample_1	F110	Female	CS16_6PCW	YS	SIGAG5_Sample_1	Macrophage	Macrophage	Macrophage
AGTAACCAGGCTGTAG-SIGAD11	SIGAD11	SIGAG5	3prime	Sample_0	F102	Female	CS19_7PCW	YS	SIGAG5_Sample_0	Macrophage	Macrophage	Macrophage
AGTAACCCAGAGGCTA-SIGAD11	SIGAD11	SIGAG5	3prime	Sample_0	F102	Female	CS19_7PCW	YS	SIGAG5_Sample_0	Macrophage	Macrophage	Macrophage
AGTAACCCATCCAATG-SIGAD11	SIGAD11	SIGAG5	3prime	Sample_0	F102	Female	CS19_7PCW	YS	SIGAG5_Sample_0	MK	MK	MK
AGTACCATCGCGATCG-SIGAD11	SIGAD11	SIGAG5	3prime	Sample_0	F102	Female	CS19_7PCW	YS	SIGAG5_Sample_0	Endothelium	VWF	VWF
AGTACTGAGTTAACAG-SIGAD11	SIGAD11	SIGAG5	3prime	Sample_0	F102	Female	CS19_7PCW	YS	SIGAG5_Sample_0	MK	early MK	early MK
AGTAGCTCAGCGTAGA-SIGAD11	SIGAD11	SIGAG5	3prime	Sample_0	F102	Female	CS19_7PCW	YS	SIGAG5_Sample_0	Macrophage	Macrophage	Macrophage
AGTAGCTTCCAAATGC-SIGAD11	SIGAD11	SIGAG5	3prime	Sample_1	F110	Female	CS16_6PCW	YS	SIGAG5_Sample_1	Macrophage	Macrophage	Macrophage
AGTAGTCAGACTAGAT-SIGAD11	SIGAD11	SIGAG5	3prime	Sample_0	F102	Female	CS19_7PCW	YS	SIGAG5_Sample_0	Mast_cell	Mast_cell	Mast_cell
AGTAGTCTCAGGCGAA-SIGAD11	SIGAD11	SIGAG5	3prime	Sample_0	F102	Female	CS19_7PCW	YS	SIGAG5_Sample_0	MK	early MK	early MK
AGTAGTCTCTCGACGG-SIGAD11	SIGAD11	SIGAG5	3prime	Sample_0	F102	Female	CS19_7PCW	YS	SIGAG5_Sample_0	Macrophage	Macrophage	Macrophage
AGTAGTCTCTCGCTCA-SIGAD11	SIGAD11	SIGAG5	3prime	Sample_0	F102	Female	CS19_7PCW	YS	SIGAG5_Sample_0	Mast_cell	Mast_cell	Mast_cell
AGTCAACCAGGTTCCG-SIGAD11	SIGAD11	SIGAG5	3prime	Sample_0	F102	Female	CS19_7PCW	YS	SIGAG5_Sample_0	Macrophage	Macrophage	Macrophage
AGTCACAAGAGGCTGT-SIGAD11	SIGAD11	SIGAG5	3prime	Sample_0	F102	Female	CS19_7PCW	YS	SIGAG5_Sample_0	Lymphoid	Lymphoid	Lymphoid
AGTCACACACAACGCC-SIGAD11	SIGAD11	SIGAG5	3prime	Sample_0	F102	Female	CS19_7PCW	YS	SIGAG5_Sample_0	Macrophage	Macrophage	Macrophage
AGTCACACAGTCAGCC-SIGAD11	SIGAD11	SIGAG5	3prime	Unassigned	Unassigned	Female	Unassigned_Unassigned	YS	SIGAG5_Unassigned	Endothelium	Immature_EC	Immature_EC
AGTCACACATCCTATT-SIGAD11	SIGAD11	SIGAG5	3prime	Sample_0	F102	Female	CS19_7PCW	YS	SIGAG5_Sample_0	Macrophage	Macrophage	Macrophage
AGTCACAGTAAGATTG-SIGAD11	SIGAD11	SIGAG5	3prime	Sample_0	F102	Female	CS19_7PCW	YS	SIGAG5_Sample_0	Monocyte	Monocyte_Liver	Monocyte_Liver
AGTCATGAGCAAGTCG-SIGAD11	SIGAD11	SIGAG5	3prime	Sample_0	F102	Female	CS19_7PCW	YS	SIGAG5_Sample_0	Fibroblast	Fibroblast	Fibroblast
AGTCATGGTTGTAGCT-SIGAD11	SIGAD11	SIGAG5	3prime	Sample_0	F102	Female	CS19_7PCW	YS	SIGAG5_Sample_0	Macrophage	Macrophage	Macrophage
AGTCTCCCACTAGGCC-SIGAD11	SIGAD11	SIGAG5	3prime	Sample_0	F102	Female	CS19_7PCW	YS	SIGAG5_Sample_0	MK	MK	MK
AGTCTCCCATCGTCCT-SIGAD11	SIGAD11	SIGAG5	3prime	Sample_0	F102	Female	CS19_7PCW	YS	SIGAG5_Sample_0	Macrophage	Macrophage	Macrophage
AGTCTCCGTTTACGTG-SIGAD11	SIGAD11	SIGAG5	3prime	Sample_0	F102	Female	CS19_7PCW	YS	SIGAG5_Sample_0	Endothelium	Immature_EC	Immature_EC
AGTGACTGTCGCTTAA-SIGAD11	SIGAD11	SIGAG5	3prime	Sample_0	F102	Female	CS19_7PCW	YS	SIGAG5_Sample_0	Macrophage	Macrophage	Macrophage
AGTGACTTCCCTGGTT-SIGAD11	SIGAD11	SIGAG5	3prime	Sample_0	F102	Female	CS19_7PCW	YS	SIGAG5_Sample_0	Macrophage	Macrophage	Macrophage
AGTGATCGTAAGGAGA-SIGAD11	SIGAD11	SIGAG5	3prime	Unassigned	Unassigned	Female	Unassigned_Unassigned	YS	SIGAG5_Unassigned	Macrophage	Macrophage	Macrophage
AGTGATCTCCAAGCCG-SIGAD11	SIGAD11	SIGAG5	3prime	Sample_0	F102	Female	CS19_7PCW	YS	SIGAG5_Sample_0	Macrophage	Macrophage	Macrophage
AGTGCCGCACCAGCGT-SIGAD11	SIGAD11	SIGAG5	3prime	Sample_0	F102	Female	CS19_7PCW	YS	SIGAG5_Sample_0	Endothelium	Immature_EC	Immature_EC
AGTGTTGTCCAATCTT-SIGAD11	SIGAD11	SIGAG5	3prime	Sample_0	F102	Female	CS19_7PCW	YS	SIGAG5_Sample_0	Progenitors	lymphoid- NK/ILC	lymphoid- NK/ILC
AGTGTTGTCTTCACGC-SIGAD11	SIGAD11	SIGAG5	3prime	Sample_0	F102	Female	CS19_7PCW	YS	SIGAG5_Sample_0	Macrophage	Macrophage	Macrophage
AGTTAGCGTTCTGACA-SIGAD11	SIGAD11	SIGAG5	3prime	Sample_0	F102	Female	CS19_7PCW	YS	SIGAG5_Sample_0	pDC precursor	pDC precursor	pDC precursor
AGTTCCCAGACCATGG-SIGAD11	SIGAD11	SIGAG5	3prime	Sample_0	F102	Female	CS19_7PCW	YS	SIGAG5_Sample_0	Macrophage	Macrophage	Macrophage
AGTTCCCGTCTGCAAT-SIGAD11	SIGAD11	SIGAG5	3prime	Sample_0	F102	Female	CS19_7PCW	YS	SIGAG5_Sample_0	Progenitors	MEMP	MEMP
AGTTCGACACTGCGTG-SIGAD11	SIGAD11	SIGAG5	3prime	Sample_1	F110	Female	CS16_6PCW	YS	SIGAG5_Sample_1	Macrophage	Macrophage	Macrophage
AGTTCGAGTTATAGAG-SIGAD11	SIGAD11	SIGAG5	3prime	Sample_0	F102	Female	CS19_7PCW	YS	SIGAG5_Sample_0	Endothelium	AEC	AEC
ATACCGAAGTGACCTT-SIGAD11	SIGAD11	SIGAG5	3prime	Sample_0	F102	Female	CS19_7PCW	YS	SIGAG5_Sample_0	Macrophage	Macrophage	Macrophage
ATACCGACACAAATGA-SIGAD11	SIGAD11	SIGAG5	3prime	Sample_0	F102	Female	CS19_7PCW	YS	SIGAG5_Sample_0	Progenitors	HSPC1	Def_HSPC
ATACCGAGTTGCACGC-SIGAD11	SIGAD11	SIGAG5	3prime	Sample_0	F102	Female	CS19_7PCW	YS	SIGAG5_Sample_0	Endothelium	Sinusoidal_EC	Sinusoidal_EC
ATACCGATCGGTTGTA-SIGAD11	SIGAD11	SIGAG5	3prime	Sample_1	F110	Female	CS16_6PCW	YS	SIGAG5_Sample_1	Macrophage	Macrophage	Macrophage
ATACCTTAGCAGGTCA-SIGAD11	SIGAD11	SIGAG5	3prime	Sample_0	F102	Female	CS19_7PCW	YS	SIGAG5_Sample_0	Macrophage	Macrophage	Macrophage
ATACCTTGTATCTCTT-SIGAD11	SIGAD11	SIGAG5	3prime	Sample_0	F102	Female	CS19_7PCW	YS	SIGAG5_Sample_0	Macrophage	Macrophage	Macrophage
ATAGACCGTATGCGGA-SIGAD11	SIGAD11	SIGAG5	3prime	Sample_0	F102	Female	CS19_7PCW	YS	SIGAG5_Sample_0	Endothelium	Immature_EC	Immature_EC
ATAGAGAAGCGCGTTC-SIGAD11	SIGAD11	SIGAG5	3prime	Sample_1	F110	Female	CS16_6PCW	YS	SIGAG5_Sample_1	Macrophage	Macrophage	Macrophage
ATAGAGACACGACTAT-SIGAD11	SIGAD11	SIGAG5	3prime	Sample_1	F110	Female	CS16_6PCW	YS	SIGAG5_Sample_1	MK	early MK	early MK
ATAGAGATCGCCGAAC-SIGAD11	SIGAD11	SIGAG5	3prime	Sample_1	F110	Female	CS16_6PCW	YS	SIGAG5_Sample_1	Macrophage	Macrophage	Macrophage
ATAGGCTAGGTTCAGG-SIGAD11	SIGAD11	SIGAG5	3prime	Sample_0	F102	Female	CS19_7PCW	YS	SIGAG5_Sample_0	Progenitors	lymphoid- B lin	lymphoid- B lin
ATAGGCTCATGGAATA-SIGAD11	SIGAD11	SIGAG5	3prime	Sample_0	F102	Female	CS19_7PCW	YS	SIGAG5_Sample_0	Fibroblast	Fibroblast	Fibroblast
ATAGGCTGTGAATGTA-SIGAD11	SIGAD11	SIGAG5	3prime	Sample_0	F102	Female	CS19_7PCW	YS	SIGAG5_Sample_0	Macrophage	Macrophage	Macrophage
ATATCCTAGGGATCGT-SIGAD11	SIGAD11	SIGAG5	3prime	Sample_0	F102	Female	CS19_7PCW	YS	SIGAG5_Sample_0	MK	MK	MK
ATATCCTCATTGACCA-SIGAD11	SIGAD11	SIGAG5	3prime	Sample_0	F102	Female	CS19_7PCW	YS	SIGAG5_Sample_0	Endoderm	Endoderm	Endoderm
ATCACGACAATGTTGC-SIGAD11	SIGAD11	SIGAG5	3prime	Sample_0	F102	Female	CS19_7PCW	YS	SIGAG5_Sample_0	Endothelium	Immature_EC	Immature_EC
ATCACGAGTGAGATTA-SIGAD11	SIGAD11	SIGAG5	3prime	Sample_0	F102	Female	CS19_7PCW	YS	SIGAG5_Sample_0	Monocyte	Monocyte_Liver	Monocyte_Liver
ATCACGATCCGTTGAA-SIGAD11	SIGAD11	SIGAG5	3prime	Sample_0	F102	Female	CS19_7PCW	YS	SIGAG5_Sample_0	Progenitors	lymphoid- NK/ILC	lymphoid- NK/ILC
ATCACGATCGAGTGGA-SIGAD11	SIGAD11	SIGAG5	3prime	Sample_0	F102	Female	CS19_7PCW	YS	SIGAG5_Sample_0	Macrophage	Macrophage	Macrophage
ATCACTTCACGTACAT-SIGAD11	SIGAD11	SIGAG5	3prime	Sample_0	F102	Female	CS19_7PCW	YS	SIGAG5_Sample_0	Endothelium	Immature_EC	Immature_EC
ATCACTTGTCGCGTTG-SIGAD11	SIGAD11	SIGAG5	3prime	Sample_0	F102	Female	CS19_7PCW	YS	SIGAG5_Sample_0	Macrophage	Macrophage	Macrophage
ATCAGGTGTATACGGG-SIGAD11	SIGAD11	SIGAG5	3prime	Sample_0	F102	Female	CS19_7PCW	YS	SIGAG5_Sample_0	Macrophage	Macrophage	Macrophage
ATCATTCCAAAGCTAA-SIGAD11	SIGAD11	SIGAG5	3prime	Unassigned	Unassigned	Female	Unassigned_Unassigned	YS	SIGAG5_Unassigned	Macrophage	Macrophage	Macrophage
ATCATTCGTTGTTGTG-SIGAD11	SIGAD11	SIGAG5	3prime	Sample_0	F102	Female	CS19_7PCW	YS	SIGAG5_Sample_0	Macrophage	Macrophage	Macrophage
ATCCACCCAAGAGTGC-SIGAD11	SIGAD11	SIGAG5	3prime	Sample_0	F102	Female	CS19_7PCW	YS	SIGAG5_Sample_0	Macrophage	Macrophage	Macrophage
ATCCACCTCACCTCGT-SIGAD11	SIGAD11	SIGAG5	3prime	Sample_0	F102	Female	CS19_7PCW	YS	SIGAG5_Sample_0	Fibroblast	Fibroblast	Fibroblast
ATCCACCTCCGCAAAT-SIGAD11	SIGAD11	SIGAG5	3prime	Sample_0	F102	Female	CS19_7PCW	YS	SIGAG5_Sample_0	Macrophage	Macrophage	Macrophage
ATCCACCTCTGTGCGG-SIGAD11	SIGAD11	SIGAG5	3prime	Sample_0	F102	Female	CS19_7PCW	YS	SIGAG5_Sample_0	Progenitors	lymphoid- NK/ILC	lymphoid- NK/ILC
ATCCATTAGCTCGACC-SIGAD11	SIGAD11	SIGAG5	3prime	Sample_0	F102	Female	CS19_7PCW	YS	SIGAG5_Sample_0	Endothelium	Immature_EC	Immature_EC
ATCCCTGCACACCAGC-SIGAD11	SIGAD11	SIGAG5	3prime	Sample_0	F102	Female	CS19_7PCW	YS	SIGAG5_Sample_0	Progenitors	lymphoid- B lin	lymphoid- B lin
ATCCCTGCACCTGCAG-SIGAD11	SIGAD11	SIGAG5	3prime	Sample_0	F102	Female	CS19_7PCW	YS	SIGAG5_Sample_0	Endothelium	Immature_EC	Immature_EC
ATCCCTGGTGTCATGT-SIGAD11	SIGAD11	SIGAG5	3prime	Sample_0	F102	Female	CS19_7PCW	YS	SIGAG5_Sample_0	Macrophage	Macrophage	Macrophage
ATCCCTGGTGTTCCAA-SIGAD11	SIGAD11	SIGAG5	3prime	Sample_0	F102	Female	CS19_7PCW	YS	SIGAG5_Sample_0	Monocyte	Monocyte_YS	Monocyte_YS
ATCCGTCTCTCCCATG-SIGAD11	SIGAD11	SIGAG5	3prime	Sample_0	F102	Female	CS19_7PCW	YS	SIGAG5_Sample_0	Macrophage	Macrophage	Macrophage
ATCCGTCTCTTCCCAG-SIGAD11	SIGAD11	SIGAG5	3prime	Sample_0	F102	Female	CS19_7PCW	YS	SIGAG5_Sample_0	Macrophage	Macrophage	Macrophage
ATCCTATGTCTTCATT-SIGAD11	SIGAD11	SIGAG5	3prime	Sample_1	F110	Female	CS16_6PCW	YS	SIGAG5_Sample_1	Macrophage	Macrophage	Macrophage
ATCCTATGTGCATGAG-SIGAD11	SIGAD11	SIGAG5	3prime	Sample_0	F102	Female	CS19_7PCW	YS	SIGAG5_Sample_0	Microglia	Microglia	Microglia
ATCGATGCATGCGGTC-SIGAD11	SIGAD11	SIGAG5	3prime	Sample_0	F102	Female	CS19_7PCW	YS	SIGAG5_Sample_0	Endothelium	Immature_EC	Immature_EC
ATCGATGGTCAGGAGT-SIGAD11	SIGAD11	SIGAG5	3prime	Sample_0	F102	Female	CS19_7PCW	YS	SIGAG5_Sample_0	Macrophage	Macrophage	Macrophage
ATCGCCTTCGGACAAG-SIGAD11	SIGAD11	SIGAG5	3prime	Sample_0	F102	Female	CS19_7PCW	YS	SIGAG5_Sample_0	Macrophage	Macrophage	Macrophage
ATCGGATAGCTCCCTT-SIGAD11	SIGAD11	SIGAG5	3prime	Sample_0	F102	Female	CS19_7PCW	YS	SIGAG5_Sample_0	Endothelium	Immature_EC	Immature_EC
ATCGGATTCGAACGGA-SIGAD11	SIGAD11	SIGAG5	3prime	Sample_1	F110	Female	CS16_6PCW	YS	SIGAG5_Sample_1	Monocyte	Monocyte_Liver	Monocyte_Liver
ATCGGCGCAGCTATTG-SIGAD11	SIGAD11	SIGAG5	3prime	Sample_0	F102	Female	CS19_7PCW	YS	SIGAG5_Sample_0	Endoderm	Endoderm	Endoderm
ATCGTAGTCGTCAAAC-SIGAD11	SIGAD11	SIGAG5	3prime	Sample_1	F110	Female	CS16_6PCW	YS	SIGAG5_Sample_1	Macrophage	Macrophage	Macrophage
ATCGTAGTCTTCACAT-SIGAD11	SIGAD11	SIGAG5	3prime	Sample_1	F110	Female	CS16_6PCW	YS	SIGAG5_Sample_1	Macrophage	Macrophage	Macrophage
ATCGTCCGTTCTAACG-SIGAD11	SIGAD11	SIGAG5	3prime	Sample_0	F102	Female	CS19_7PCW	YS	SIGAG5_Sample_0	Macrophage	Macrophage	Macrophage
ATCGTGAGTCGCACAC-SIGAD11	SIGAD11	SIGAG5	3prime	Sample_0	F102	Female	CS19_7PCW	YS	SIGAG5_Sample_0	Fibroblast	Fibroblast	Fibroblast
ATCGTGATCTTCACGC-SIGAD11	SIGAD11	SIGAG5	3prime	Sample_1	F110	Female	CS16_6PCW	YS	SIGAG5_Sample_1	Macrophage	Macrophage	Macrophage
ATCTCTATCGAAACAA-SIGAD11	SIGAD11	SIGAG5	3prime	Sample_0	F102	Female	CS19_7PCW	YS	SIGAG5_Sample_0	Macrophage	Macrophage	Macrophage
ATCTTCACATGAAGCG-SIGAD11	SIGAD11	SIGAG5	3prime	Sample_1	F110	Female	CS16_6PCW	YS	SIGAG5_Sample_1	Macrophage	Macrophage	Macrophage
ATCTTCAGTACACGCC-SIGAD11	SIGAD11	SIGAG5	3prime	Sample_0	F102	Female	CS19_7PCW	YS	SIGAG5_Sample_0	Macrophage	Macrophage	Macrophage
ATCTTCAGTCTCGGGT-SIGAD11	SIGAD11	SIGAG5	3prime	Sample_0	F102	Female	CS19_7PCW	YS	SIGAG5_Sample_0	Macrophage	Macrophage	Macrophage
ATCTTCATCCGGTTCT-SIGAD11	SIGAD11	SIGAG5	3prime	Sample_0	F102	Female	CS19_7PCW	YS	SIGAG5_Sample_0	Macrophage	Macrophage	Macrophage
ATCTTCATCGGTGAAG-SIGAD11	SIGAD11	SIGAG5	3prime	Sample_0	F102	Female	CS19_7PCW	YS	SIGAG5_Sample_0	Fibroblast	Fibroblast	Fibroblast
ATGACCAAGTTGTAAG-SIGAD11	SIGAD11	SIGAG5	3prime	Sample_0	F102	Female	CS19_7PCW	YS	SIGAG5_Sample_0	Macrophage	Macrophage	Macrophage
ATGACCACACGGTCTG-SIGAD11	SIGAD11	SIGAG5	3prime	Sample_0	F102	Female	CS19_7PCW	YS	SIGAG5_Sample_0	Macrophage	Macrophage	Macrophage
ATGACCAGTCTGTAAC-SIGAD11	SIGAD11	SIGAG5	3prime	Sample_1	F110	Female	CS16_6PCW	YS	SIGAG5_Sample_1	Macrophage	Macrophage	Macrophage
ATGAGTCAGAAACCCG-SIGAD11	SIGAD11	SIGAG5	3prime	Sample_0	F102	Female	CS19_7PCW	YS	SIGAG5_Sample_0	Lymphoid	Lymphoid	Lymphoid
ATGAGTCAGACTGTTC-SIGAD11	SIGAD11	SIGAG5	3prime	Sample_0	F102	Female	CS19_7PCW	YS	SIGAG5_Sample_0	Macrophage	Macrophage	Macrophage
ATGAGTCGTGTTGCCG-SIGAD11	SIGAD11	SIGAG5	3prime	Sample_0	F102	Female	CS19_7PCW	YS	SIGAG5_Sample_0	Macrophage	Macrophage	Macrophage
ATGATCGAGGCACGAT-SIGAD11	SIGAD11	SIGAG5	3prime	Sample_0	F102	Female	CS19_7PCW	YS	SIGAG5_Sample_0	Endothelium	Immature_EC	Immature_EC
ATGATCGCAAACGGCA-SIGAD11	SIGAD11	SIGAG5	3prime	Sample_1	F110	Female	CS16_6PCW	YS	SIGAG5_Sample_1	Erythroid	Erythroid	Erythroid
ATGCCTCCAGTAGATA-SIGAD11	SIGAD11	SIGAG5	3prime	Sample_0	F102	Female	CS19_7PCW	YS	SIGAG5_Sample_0	Fibroblast	Fibroblast	Fibroblast
ATGCCTCCATAGAATG-SIGAD11	SIGAD11	SIGAG5	3prime	Sample_0	F102	Female	CS19_7PCW	YS	SIGAG5_Sample_0	Macrophage	Macrophage	Macrophage
ATGCCTCTCTGACCCT-SIGAD11	SIGAD11	SIGAG5	3prime	Unassigned	Unassigned	Female	Unassigned_Unassigned	YS	SIGAG5_Unassigned	Endothelium	HE	HE
ATGCGATAGAGGCTGT-SIGAD11	SIGAD11	SIGAG5	3prime	Sample_0	F102	Female	CS19_7PCW	YS	SIGAG5_Sample_0	Endothelium	Immature_EC	Immature_EC
ATGCGATAGCACACAG-SIGAD11	SIGAD11	SIGAG5	3prime	Sample_0	F102	Female	CS19_7PCW	YS	SIGAG5_Sample_0	Macrophage	Macrophage	Macrophage
ATGCGATAGTTTGAGA-SIGAD11	SIGAD11	SIGAG5	3prime	Sample_0	F102	Female	CS19_7PCW	YS	SIGAG5_Sample_0	Macrophage	Macrophage	Macrophage
ATGCGATTCTTACTGT-SIGAD11	SIGAD11	SIGAG5	3prime	Sample_0	F102	Female	CS19_7PCW	YS	SIGAG5_Sample_0	Endothelium	VWF	VWF
ATGGAGGAGCTTAAGA-SIGAD11	SIGAD11	SIGAG5	3prime	Sample_0	F102	Female	CS19_7PCW	YS	SIGAG5_Sample_0	Macrophage	Macrophage	Macrophage
ATGGAGGTCGCCATAA-SIGAD11	SIGAD11	SIGAG5	3prime	Sample_0	F102	Female	CS19_7PCW	YS	SIGAG5_Sample_0	Macrophage	Macrophage	Macrophage
ATGGAGGTCTGGTGGC-SIGAD11	SIGAD11	SIGAG5	3prime	Sample_0	F102	Female	CS19_7PCW	YS	SIGAG5_Sample_0	Macrophage	Macrophage	Macrophage
ATGGGAGAGAGCAGTC-SIGAD11	SIGAD11	SIGAG5	3prime	Sample_0	F102	Female	CS19_7PCW	YS	SIGAG5_Sample_0	Progenitors	lymphoid- B lin	lymphoid- B lin
ATGGGAGAGAGTGACC-SIGAD11	SIGAD11	SIGAG5	3prime	Sample_0	F102	Female	CS19_7PCW	YS	SIGAG5_Sample_0	Progenitors	CMP	CMP
ATGGGAGCAACCGTGC-SIGAD11	SIGAD11	SIGAG5	3prime	Sample_0	F102	Female	CS19_7PCW	YS	SIGAG5_Sample_0	Endothelium	Immature_EC	Immature_EC
ATGGGAGGTGTTTCTT-SIGAD11	SIGAD11	SIGAG5	3prime	Sample_0	F102	Female	CS19_7PCW	YS	SIGAG5_Sample_0	Endothelium	Immature_EC	Immature_EC
ATGGGTTCATAGATCC-SIGAD11	SIGAD11	SIGAG5	3prime	Sample_0	F102	Female	CS19_7PCW	YS	SIGAG5_Sample_0	Macrophage	Macrophage	Macrophage
ATGGTTGAGTATGACA-SIGAD11	SIGAD11	SIGAG5	3prime	Sample_0	F102	Female	CS19_7PCW	YS	SIGAG5_Sample_0	Macrophage	Macrophage	Macrophage
ATGGTTGGTATTTCCT-SIGAD11	SIGAD11	SIGAG5	3prime	Sample_0	F102	Female	CS19_7PCW	YS	SIGAG5_Sample_0	Endoderm	Endoderm	Endoderm
ATGGTTGGTCATCTAG-SIGAD11	SIGAD11	SIGAG5	3prime	Sample_0	F102	Female	CS19_7PCW	YS	SIGAG5_Sample_0	Macrophage	Macrophage	Macrophage
ATGTCCCAGCTCTGTA-SIGAD11	SIGAD11	SIGAG5	3prime	Sample_0	F102	Female	CS19_7PCW	YS	SIGAG5_Sample_0	Endothelium	HE	HE
ATGTCCCCAACGTAAA-SIGAD11	SIGAD11	SIGAG5	3prime	Sample_0	F102	Female	CS19_7PCW	YS	SIGAG5_Sample_0	Mast_cell	Mast_cell	Mast_cell
ATGTCTTAGTCTAGCT-SIGAD11	SIGAD11	SIGAG5	3prime	Sample_0	F102	Female	CS19_7PCW	YS	SIGAG5_Sample_0	Macrophage	Macrophage	Macrophage
ATGTCTTTCCCTTGTG-SIGAD11	SIGAD11	SIGAG5	3prime	Sample_0	F102	Female	CS19_7PCW	YS	SIGAG5_Sample_0	Endothelium	AEC	AEC
ATGTCTTTCGACGAGA-SIGAD11	SIGAD11	SIGAG5	3prime	Sample_0	F102	Female	CS19_7PCW	YS	SIGAG5_Sample_0	Mast_cell	Mast_cell	Mast_cell
ATTACCTAGGTTACCT-SIGAD11	SIGAD11	SIGAG5	3prime	Sample_0	F102	Female	CS19_7PCW	YS	SIGAG5_Sample_0	Macrophage	Macrophage	Macrophage
ATTACCTAGTTGGACG-SIGAD11	SIGAD11	SIGAG5	3prime	Sample_0	F102	Female	CS19_7PCW	YS	SIGAG5_Sample_0	Macrophage	Macrophage	Macrophage
ATTACCTCAAAGCACG-SIGAD11	SIGAD11	SIGAG5	3prime	Sample_1	F110	Female	CS16_6PCW	YS	SIGAG5_Sample_1	Erythroid	Erythroid	Erythroid
ATTACCTCAAGCCCAC-SIGAD11	SIGAD11	SIGAG5	3prime	Sample_0	F102	Female	CS19_7PCW	YS	SIGAG5_Sample_0	Lymphoid	Lymphoid	Lymphoid
ATTACCTCATTGACTG-SIGAD11	SIGAD11	SIGAG5	3prime	Sample_0	F102	Female	CS19_7PCW	YS	SIGAG5_Sample_0	Macrophage	Macrophage	Macrophage
ATTACCTGTAGAAACT-SIGAD11	SIGAD11	SIGAG5	3prime	Sample_0	F102	Female	CS19_7PCW	YS	SIGAG5_Sample_0	Endothelium	AEC	AEC
ATTACCTGTGATTGGG-SIGAD11	SIGAD11	SIGAG5	3prime	Sample_1	F110	Female	CS16_6PCW	YS	SIGAG5_Sample_1	Macrophage	Macrophage	Macrophage
ATTACCTTCCTACAAG-SIGAD11	SIGAD11	SIGAG5	3prime	Sample_0	F102	Female	CS19_7PCW	YS	SIGAG5_Sample_0	Fibroblast	Fibroblast	Fibroblast
ATTACTCCATATCGGT-SIGAD11	SIGAD11	SIGAG5	3prime	Sample_0	F102	Female	CS19_7PCW	YS	SIGAG5_Sample_0	Progenitors	HSPC2	Def_HSPC
ATTATCCGTGAGTAAT-SIGAD11	SIGAD11	SIGAG5	3prime	Sample_0	F102	Female	CS19_7PCW	YS	SIGAG5_Sample_0	Endothelium	Immature_EC	Immature_EC
ATTATCCGTTGGGTAG-SIGAD11	SIGAD11	SIGAG5	3prime	Sample_0	F102	Female	CS19_7PCW	YS	SIGAG5_Sample_0	Macrophage	Macrophage	Macrophage
ATTATCCTCTGGGCGT-SIGAD11	SIGAD11	SIGAG5	3prime	Sample_0	F102	Female	CS19_7PCW	YS	SIGAG5_Sample_0	Fibroblast	Fibroblast	Fibroblast
ATTCACTCAACGATCT-SIGAD11	SIGAD11	SIGAG5	3prime	Sample_0	F102	Female	CS19_7PCW	YS	SIGAG5_Sample_0	Macrophage	Macrophage	Macrophage
ATTCACTCAGGTTCAT-SIGAD11	SIGAD11	SIGAG5	3prime	Sample_0	F102	Female	CS19_7PCW	YS	SIGAG5_Sample_0	Smooth_Muscle	Smooth_Muscle	Smooth_Muscle
ATTCACTGTTAACCTG-SIGAD11	SIGAD11	SIGAG5	3prime	Sample_0	F102	Female	CS19_7PCW	YS	SIGAG5_Sample_0	Endothelium	Prolif_Sinusoidal_EC	Prolif_Sinusoidal_EC
ATTCATCAGTCAACAA-SIGAD11	SIGAD11	SIGAG5	3prime	Sample_0	F102	Female	CS19_7PCW	YS	SIGAG5_Sample_0	MK	MK	MK
[truncated: 1,580 more rows]
