# Supplementary material for: Yolk sac cell atlas reveals multiorgan functions during human early development
Source: Science. Author manuscript; Available in PMC 2023 Aug 26. (PMC7614978; doi:10.1126/science.add7564)
Supplement: Table S20 [file EMS185071-supplement-Table_S20.xlsx]

## Sheet: T_20 DEGS protein YS CITEseq
Differentially expressed proteins in YS CITE-seq covering all cell states and myeloid cell states respectively
totalvi YS CITE-seq protein degs whole data																										totalvi YS CITE-seq protein degs myeloid cell states
Index	proba_de	proba_not_de	bayes_factor	scale1	scale2	pseudocounts	delta	lfc_mean	lfc_median	lfc_std	lfc_min	lfc_max	raw_mean1	raw_mean2	non_zeros_proportion1	non_zeros_proportion2	raw_normalized_mean1	raw_normalized_mean2	is_de_fdr_0.05	comparison	group1	group2				Index	proba_de	proba_not_de	bayes_factor	scale1	scale2	pseudocounts	delta	lfc_mean	lfc_median	lfc_std	lfc_min	lfc_max	raw_mean1	raw_mean2	non_zeros_proportion1	non_zeros_proportion2	raw_normalized_mean1	raw_normalized_mean2	is_de_fdr_0.05	comparison	group1	group2
CD184:protein	0.9982	0.0018	6.31816	6.798	0.199487	0	0.5	5.31979	5.51762	1.08471	-0.433393	7.44285	9.27778	2.46443	0.972222	0.729531			TRUE	AEC vs Rest	AEC	Rest				CD34:protein	0.9996	0.0004	7.82362	17.5125	0.689893	0	0.5	4.9695	5.09202	1.23362	-0.277656	8.19363	29.9524	2.26131	0.952381	0.645985			TRUE	CMP vs Rest	CMP	Rest
CD49b:protein	0.996	0.004	5.51745	28.638	0.728386	0	0.5	6.5361	6.84574	1.81788	-1.64693	9.83985	59.3056	3.51327	1	0.395822			TRUE	AEC vs Rest	AEC	Rest				CD200:protein	0.9996	0.0004	7.82362	4.90846	0.211355	0	0.5	4.50823	4.60608	0.817456	0.22607	6.55635	7.42857	3.38102	1	0.832847			TRUE	CMP vs Rest	CMP	Rest
KLRG1:protein	0.992	0.008	4.82028	13.2468	0.291923	0	0.5	5.66868	6.13928	2.05636	-6.93589	8.92936	22.75	6.01637	1	0.938735			TRUE	AEC vs Rest	AEC	Rest				CD244:protein	0.9994	0.0006	7.41796	26.4762	0.238396	0	0.5	7.40554	7.73876	1.10297	-0.407142	9.13275	30.1429	1.23358	1	0.369343			TRUE	CMP vs Rest	CMP	Rest
CD90:protein	0.989	0.011	4.4988	40.4865	2.33728	0	0.5	6.64316	7.31694	2.27644	-3.32844	10.0473	60.5	6.80407	1	0.854602			TRUE	AEC vs Rest	AEC	Rest				CD117:protein	0.9994	0.0006	7.41796	10.5006	0.174772	0	0.5	6.03789	6.33022	1.0712	-1.16494	7.71901	13.0952	1.06204	0.952381	0.418978			TRUE	CMP vs Rest	CMP	Rest
CD201:protein	0.9838	0.0162	4.10641	4.04749	1.0332	0	0.5	3.84674	4.23259	2.38814	-6.94342	7.90633	11.9167	1.41163	0.666667	0.303501			TRUE	AEC vs Rest	AEC	Rest				CD49d:protein	0.9984	0.0016	6.43614	11.5754	0.560063	0	0.5	4.85689	5.02976	1.12371	-0.496383	7.30703	25.1905	5.38321	1	0.864234			TRUE	CMP vs Rest	CMP	Rest
CD93:protein	0.981	0.019	3.94413	3.82264	0.678165	0	0.5	3.75665	3.91721	2.1782	-5.34541	8.16804	6.36111	3.40147	0.694444	0.622812			TRUE	AEC vs Rest	AEC	Rest				CD62L:protein	0.9968	0.0032	5.7414	1.87658	0.135301	0	0.5	3.55186	3.5986	1.03311	-0.223284	5.4014	2.90476	0.656204	0.380952	0.30219			TRUE	CMP vs Rest	CMP	Rest
CD146:protein	0.9804	0.0196	3.91243	186.951	13.2707	0	0.5	7.05274	7.93259	3.11723	-3.60694	12.7677	196.917	17.3715	1	0.791078			TRUE	AEC vs Rest	AEC	Rest				CD82:protein	0.9962	0.0038	5.56894	10.0404	0.417728	0	0.5	5.03088	5.21887	1.35784	-2.30497	7.88637	19	4.81095	0.904762	0.911679			TRUE	CMP vs Rest	CMP	Rest
CD73:protein	0.9772	0.0228	3.75793	29.3614	10.4991	0	0.5	5.135	5.97201	3.04267	-4.866	10.5748	26.6944	16.5042	1	0.744212			TRUE	AEC vs Rest	AEC	Rest				CD7:protein	0.9906	0.0094	4.6576	2.7747	0.22025	0	0.5	3.93792	4.17223	1.19744	-2.37279	6.44348	2.38095	0.812409	0.52381	0.292701			TRUE	CMP vs Rest	CMP	Rest
CD141:protein	0.9766	0.0234	3.73134	8.98072	2.57353	0	0.5	3.92103	4.34676	2.33962	-4.54403	9.24737	40.3333	18.3312	1	0.783738			TRUE	AEC vs Rest	AEC	Rest				integrin_b7:protein	0.9886	0.0114	4.46268	7.25677	0.350302	0	0.5	5.13856	5.41967	1.36316	-1.63419	7.31344	5.90476	0.757664	0.761905	0.242336			TRUE	CMP vs Rest	CMP	Rest
CD62P:protein	0.9766	0.0234	3.73134	18.5198	1.79354	0	0.5	5.36248	5.94432	2.82948	-8.56841	9.43222	24.5	2.80915	0.833333	0.433371			TRUE	AEC vs Rest	AEC	Rest				CD33:protein	0.9728	0.0272	3.57696	4.47641	0.615816	0	0.5	3.53327	3.69841	1.54164	-3.67125	6.88562	26	11.2861	1	0.948905			TRUE	CMP vs Rest	CMP	Rest
CD34:protein	0.9748	0.0252	3.65539	67.3901	5.06288	0	0.5	7.06203	8.05498	2.65749	-1.78113	10.9159	108.556	10.6375	1	0.624506			TRUE	AEC vs Rest	AEC	Rest				CD43:protein	0.9722	0.0278	3.55453	2.0102	0.254732	0	0.5	3.45242	3.70323	1.12493	-2.15131	5.45231	6.66667	0.392701	0.952381	0.170803			TRUE	CMP vs Rest	CMP	Rest
CD123:protein	0.9738	0.0262	3.61545	3.12721	0.457821	0	0.5	3.72632	4.08934	1.38656	-2.83639	6.41651	4.5	2.77216	0.916667	0.591756			TRUE	AEC vs Rest	AEC	Rest				CD31:protein	0.9686	0.0314	3.42904	3.71733	0.820388	0	0.5	3.13251	3.45517	1.41787	-2.50008	5.72368	4.52381	2.22336	0.904762	0.669343			TRUE	CMP vs Rest	CMP	Rest
CD275:protein	0.9728	0.0272	3.57696	1.97586	0.368787	0	0.5	3.16499	3.45728	1.72227	-4.06303	6.42027	2.94444	2.3323	0.611111	0.610107			TRUE	AEC vs Rest	AEC	Rest				HLA_DR:protein	0.9506	0.0494	2.95714	4.8492	1.93974	0	0.5	2.74312	3.11987	2.09734	-4.29906	7.73628	4	3.42044	0.571429	0.508759			TRUE	CMP vs Rest	CMP	Rest
CD102:protein	0.9628	0.0372	3.25354	4.35258	0.453245	0	0.5	3.64431	4.0804	2.14533	-5.48932	7.80048	43.9167	14.205	1	0.84952			TRUE	AEC vs Rest	AEC	Rest				CD184:protein	0.9458	0.0542	2.85935	0.68577	0.250995	0	0.5	1.76928	1.85374	1.20953	-5.09808	4.39703	1.71429	3.31533	0.714286	0.781752			TRUE	CMP vs Rest	CMP	Rest
CD1d:protein	0.961	0.039	3.20441	2.99801	2.48741	0	0.5	3.00029	3.59796	2.26529	-9.79646	6.70926	6.25	6.63015	0.972222	0.798419			TRUE	AEC vs Rest	AEC	Rest				CD55:protein	0.926	0.074	2.52681	0.806966	0.383091	0	0.5	1.70011	1.85216	1.37288	-5.69963	5.21705	0.809524	0.532117	0.47619	0.259124			TRUE	CMP vs Rest	CMP	Rest
CD31:protein	0.9606	0.0394	3.19379	13.525	1.56353	0	0.5	4.74151	5.24283	2.27031	-3.12492	8.49007	18.1944	2.84161	0.944444	0.531338			TRUE	AEC vs Rest	AEC	Rest				CD44:protein	0.923	0.077	2.48382	0.55651	0.189361	0	0.5	1.71425	1.91866	0.822206	-2.54936	3.37601	3.09524	0.218978	0.857143	0.143066			TRUE	CMP vs Rest	CMP	Rest
CD9:protein	0.9604	0.0396	3.18852	6.8463	0.631798	0	0.5	3.89301	4.36975	2.25566	-6.78226	7.61789	7.63889	1.18408	0.861111	0.392716			TRUE	AEC vs Rest	AEC	Rest				CD14:protein	0.9136	0.0864	2.35841	0.516912	1.8134	0	0.5	-1.90993	-1.94154	1.52008	-7.00485	4.16067	2.42857	9.4781	0.428571	0.933577			TRUE	CMP vs Rest	CMP	Rest
CD49f:protein	0.9596	0.0404	3.16769	12.44	4.26701	0	0.5	4.47582	5.48388	2.73026	-3.61221	8.71833	12.75	6.06578	0.944444	0.611801			TRUE	AEC vs Rest	AEC	Rest				CD169:protein	0.9032	0.0968	2.2333	0.16011	0.51976	0	0.5	-1.54703	-1.56542	0.868126	-4.69917	1.78965	0.380952	1.37518	0.0952381	0.533577			TRUE	CMP vs Rest	CMP	Rest
CD59:protein	0.9586	0.0414	3.14219	7.55285	0.457075	0	0.5	4.16004	4.5505	2.37108	-4.81457	8.15849	18.3611	10.1084	0.972222	0.93083			TRUE	AEC vs Rest	AEC	Rest				CD192:protein	0.903	0.097	2.23101	1.55202	0.771822	0	0.5	1.92946	2.14048	2.29147	-6.97481	6.47716	1.7619	2.87956	0.571429	0.59927			TRUE	CMP vs Rest	CMP	Rest
CD54:protein	0.9506	0.0494	2.95714	2.9192	1.31555	0	0.5	2.83169	3.30708	2.31417	-5.77391	6.98213	4.13889	2.56578	0.833333	0.495765			TRUE	AEC vs Rest	AEC	Rest				CD123:protein	0.9008	0.0992	2.20615	1.13655	0.355154	0	0.5	1.79973	1.89661	1.32023	-3.3737	5.30582	3.47619	4.75985	0.809524	0.862774			TRUE	CMP vs Rest	CMP	Rest
CD200:protein	0.9496	0.0504	2.93605	3.72927	0.770595	0	0.5	3.7416	4.25311	1.87175	-4.21053	6.67649	8.55556	4.57623	1	0.843027			TRUE	AEC vs Rest	AEC	Rest				CD371:protein	0.9008	0.0992	2.20615	0.428594	0.187241	0	0.5	1.38403	1.44706	1.17745	-4.43776	4.26598	1.28571	0.518978	0.333333	0.0941606			TRUE	CMP vs Rest	CMP	Rest
CD112:protein	0.9492	0.0508	2.92772	9.44183	1.49057	0	0.5	3.61704	3.90872	2.27325	-4.44076	7.98618	17.1944	4.58809	1	0.763411			TRUE	AEC vs Rest	AEC	Rest				CD38:protein	0.8978	0.1022	2.17302	0.93795	0.356407	0	0.5	1.61683	1.71502	1.50194	-4.33353	5.66069	6.57143	0.924088	0.857143	0.267883			TRUE	CMP vs Rest	CMP	Rest
CD55:protein	0.9458	0.0542	2.85935	7.38993	1.17626	0	0.5	3.941	4.74516	2.62016	-5.18481	7.9127	9.16667	1.26849	0.805556	0.386787			TRUE	AEC vs Rest	AEC	Rest				CD326:protein	0.8976	0.1024	2.17084	0.574931	2.83015	0	0.5	-2.0556	-2.07183	1.45692	-6.73622	3.01372	0.857143	5.10584	0.571429	0.732117			TRUE	CMP vs Rest	CMP	Rest
CD24:protein	0.9364	0.0636	2.68943	8.84927	0.313051	0	0.5	4.61821	5.42036	2.60481	-8.04027	8.32434	8.27778	2.1262	0.75	0.545455			TRUE	AEC vs Rest	AEC	Rest				CD1d:protein	0.896	0.104	2.15355	2.10314	1.88219	0	0.5	1.55804	1.71086	2.71296	-8.19831	7.48951	4.14286	11.2934	0.714286	0.911679			FALSE	CMP vs Rest	CMP	Rest
CD29:protein	0.934	0.066	2.64982	5.99599	1.24878	0	0.5	3.29801	3.64592	2.23799	-4.38254	7.24026	7.41667	2.8004	0.944444	0.73179			TRUE	AEC vs Rest	AEC	Rest				CD45RA:protein	0.891	0.109	2.101	0.61757	0.263326	0	0.5	1.31592	1.42527	0.660447	-1.26573	3.04016	0.857143	0.328467	0.380952	0.229927			FALSE	CMP vs Rest	CMP	Rest
CD117:protein	0.9328	0.0672	2.63052	1.6173	4.32113	0	0.5	0.957101	1.68616	2.91638	-9.49464	6.15375	1.52778	4.47459	0.527778	0.507905			TRUE	AEC vs Rest	AEC	Rest				EGFR:protein	0.8772	0.1228	1.96618	0.175361	0.903568	0	0.5	-1.8323	-1.58986	1.53643	-7.78087	3.15253	0.761905	3.53942	0.380952	0.752555			FALSE	CMP vs Rest	CMP	Rest
CD39:protein	0.9272	0.0728	2.54445	2.7565	0.684758	0	0.5	2.41731	2.63981	2.10784	-5.29635	8.11077	25.8611	12.4037	0.944444	0.730661			TRUE	AEC vs Rest	AEC	Rest				CD69:protein	0.874	0.126	1.9368	0.554204	0.295914	0	0.5	1.22147	1.37201	1.14924	-5.75285	4.35511	1	0.414599	0.428571	0.20438			FALSE	CMP vs Rest	CMP	Rest
CD47:protein	0.9252	0.0748	2.51519	4.94494	0.941792	0	0.5	2.73344	2.95716	2.16556	-5.62254	7.27075	43.25	36.7355	1	0.980237			TRUE	AEC vs Rest	AEC	Rest				CD49a:protein	0.874	0.126	1.9368	0.30423	1.6098	0	0.5	-1.97271	-1.91484	1.46522	-6.46218	3.04061	1.61905	7.6927	0.52381	0.90219			FALSE	CMP vs Rest	CMP	Rest
CD71:protein	0.9086	0.0914	2.29666	3.55288	55.2089	0	0.5	-2.57745	-2.50981	3.50003	-12.2786	6.58416	8.25	95.1756	0.916667	0.954545			FALSE	AEC vs Rest	AEC	Rest				CD268:protein	0.8532	0.1468	1.75992	0.860305	0.345819	0	0.5	1.40524	1.48552	1.41669	-3.74207	5.27448	1.09524	0.8	0.52381	0.410949			FALSE	CMP vs Rest	CMP	Rest
CD98:protein	0.8978	0.1022	2.17302	1.05152	0.3012	0	0.5	1.86574	1.90666	1.45777	-4.48756	5.99926	2.97222	8.46612	0.75	0.799548			FALSE	AEC vs Rest	AEC	Rest				CD11c:protein	0.8514	0.1486	1.74562	1.77319	1.58697	0	0.5	1.04889	1.30344	2.16749	-6.89652	6.06282	3.52381	6.46934	0.714286	0.716788			FALSE	CMP vs Rest	CMP	Rest
CD49a:protein	0.886	0.114	2.05052	3.92751	3.13833	0	0.5	1.38089	1.60382	2.98211	-9.54219	8.04457	24.2222	13.6906	0.944444	0.858837			FALSE	AEC vs Rest	AEC	Rest				CD158:protein	0.85	0.15	1.7346	0.20185	0.596759	0	0.5	-1.12329	-0.975124	1.05719	-8.75879	2.15726	0.0952381	0.848175	0.0952381	0.354745			FALSE	CMP vs Rest	CMP	Rest
CD46:protein	0.87	0.13	1.90096	2.85377	0.572711	0	0.5	2.39088	2.75425	2.51979	-6.49831	6.75153	4.97222	2.47318	0.805556	0.74393			FALSE	AEC vs Rest	AEC	Rest				Folate:protein	0.8492	0.1508	1.72834	0.576466	1.44063	0	0.5	-1.35889	-1.43806	1.41265	-5.99833	4.14827	26.3333	166.736	0.904762	0.993431			FALSE	CMP vs Rest	CMP	Rest
IgG2c:protein	0.8588	0.1412	1.80536	0.409452	0.191712	0	0.5	1.23018	1.34643	1.02454	-4.77878	3.75958	1.05556	1.49407	0.638889	0.57651			FALSE	AEC vs Rest	AEC	Rest				IgG_Fc:protein	0.8442	0.1558	1.68982	0.467223	1.38852	0	0.5	-1.41751	-1.45829	1.74326	-7.0589	4.91221	0.666667	11.4613	0.285714	0.885401			FALSE	CMP vs Rest	CMP	Rest
CD164:protein	0.8452	0.1548	1.69744	0.877678	1.02098	0	0.5	-0.119478	-0.137232	2.20203	-6.86068	5.78628	2.97222	3.46414	0.638889	0.758611			FALSE	AEC vs Rest	AEC	Rest				CD338:protein	0.841	0.159	1.66569	0.117759	0.2377	0	0.5	-0.918958	-0.818667	0.544659	-3.40071	0.740842	0.380952	1.72774	0.285714	0.515328			FALSE	CMP vs Rest	CMP	Rest
Folate:protein	0.8434	0.1566	1.68375	3.79034	8.76263	0	0.5	-0.738992	-0.653655	2.32104	-8.81128	6.50965	12.9167	70.7137	0.861111	0.87747			FALSE	AEC vs Rest	AEC	Rest				CD146:protein	0.8408	0.1592	1.66419	0.139729	0.350881	0	0.5	-1.20561	-1.19114	0.721051	-3.20445	1.14077	0.904762	3.48832	0.47619	0.786131			FALSE	CMP vs Rest	CMP	Rest
CD325:protein	0.839	0.161	1.65081	1.59762	1.59859	0	0.5	0.363066	0.434594	2.49672	-8.41343	6.54532	12.9444	19.4049	1	0.999718			FALSE	AEC vs Rest	AEC	Rest				CD235a:protein	0.8366	0.1634	1.63314	0.216443	0.750809	0	0.5	-1.43478	-1.29996	1.32345	-6.43158	3.07371	0.666667	3.9146	0.428571	0.722628			FALSE	CMP vs Rest	CMP	Rest
CD107a:protein	0.8372	0.1628	1.63754	14.0519	8.39342	0	0.5	0.980279	1.05583	2.01158	-6.20672	6.89071	40.7222	23.6652	1	0.968379			FALSE	AEC vs Rest	AEC	Rest				CD163:protein	0.8292	0.1708	1.57997	0.152568	1.20055	0	0.5	-2.31817	-2.66491	1.63411	-6.91638	1.84706	1.85714	4.57956	0.666667	0.827007			FALSE	CMP vs Rest	CMP	Rest
CD326:protein	0.8338	0.1662	1.6128	0.334955	2.84926	0	0.5	-1.75034	-1.48904	2.2998	-10.3575	4.47206	1.86111	5.75353	0.5	0.658103			FALSE	AEC vs Rest	AEC	Rest				CD36:protein	0.8276	0.1724	1.56871	2.0904	5.08448	0	0.5	-1.1332	-1.13341	1.97562	-6.92129	5.48676	5.80952	36.9102	0.333333	0.987591			FALSE	CMP vs Rest	CMP	Rest
CD36:protein	0.8292	0.1708	1.57997	2.12964	4.54168	0	0.5	-0.346577	-0.346396	2.19599	-7.10438	6.18263	4.77778	21.9396	0.694444	0.824675			FALSE	AEC vs Rest	AEC	Rest				CD235ab:protein	0.8222	0.1778	1.53132	0.179762	0.758474	0	0.5	-1.61343	-1.49635	1.3638	-6.40667	2.85738	0.0476191	1.06131	0.047619	0.332847			FALSE	CMP vs Rest	CMP	Rest
CD309:protein	0.8286	0.1714	1.57574	0.501003	0.180593	0	0.5	1.52279	1.76588	1.34286	-4.65441	4.56475	6.13889	1.45935	0.944444	0.355167			FALSE	AEC vs Rest	AEC	Rest				CD1c:protein	0.8182	0.1818	1.5042	1.80696	1.2095	0	0.5	1.33867	1.21789	2.60823	-8.10692	7.50323	0.619048	2.53577	0.238095	0.554745			FALSE	CMP vs Rest	CMP	Rest
CD49d:protein	0.8254	0.1746	1.55337	0.367468	5.03175	0	0.5	-1.84999	-1.18506	2.94316	-9.21665	4.25415	1.44444	8.60898	0.555556	0.826652			FALSE	AEC vs Rest	AEC	Rest				CD305:protein	0.8156	0.1844	1.48682	0.450712	0.247751	0	0.5	0.984073	1.05751	1.03686	-3.16851	3.75142	8.61905	6.39927	0.904762	0.913139			FALSE	CMP vs Rest	CMP	Rest
CD314:protein	0.8188	0.1812	1.50824	0.714513	0.415904	0	0.5	1.10911	1.21464	1.13577	-6.41706	4.02481	1.25	1.84246	0.694444	0.639187			FALSE	AEC vs Rest	AEC	Rest				CD63:protein	0.8134	0.1866	1.47226	0.709527	0.545244	0	0.5	0.749789	0.96772	1.33819	-3.12453	4.13048	7.61905	14.7715	0.952381	0.972263			FALSE	CMP vs Rest	CMP	Rest
CD63:protein	0.8162	0.1838	1.49081	0.553788	0.985701	0	0.5	-0.560554	-0.515256	2.01959	-7.65404	5.19371	11.7778	10.6942	0.972222	0.912479			FALSE	AEC vs Rest	AEC	Rest				CD325:protein	0.8112	0.1888	1.45783	1.50965	0.749171	0	0.5	1.28731	1.33529	1.2544	-3.33142	4.76032	10	22.1985	1	1			FALSE	CMP vs Rest	CMP	Rest
CD64:protein	0.8028	0.1972	1.40389	0.957896	0.829218	0	0.5	0.651214	0.765651	1.78773	-7.69135	5.76762	2.41667	13.1832	0.555556	0.700734			FALSE	AEC vs Rest	AEC	Rest				CD95:protein	0.7882	0.2118	1.31411	0.578785	0.4691	0	0.5	0.851518	0.971225	1.38481	-5.06554	4.23264	0.904762	1.83285	0.52381	0.60292			FALSE	CMP vs Rest	CMP	Rest
CD109:protein	0.7888	0.2112	1.31771	0.286838	0.18462	0	0.5	0.908632	0.982137	1.07557	-4.61128	3.14163	0.666667	0.729249	0.416667	0.324111			FALSE	AEC vs Rest	AEC	Rest				CD107a:protein	0.7794	0.2206	1.26217	3.4362	7.05361	0	0.5	-0.951419	-0.98055	1.31546	-6.39676	3.88936	16.0952	30.7036	0.952381	0.985401			FALSE	CMP vs Rest	CMP	Rest
CD22:protein	0.7846	0.2154	1.29268	0.603139	0.457777	0	0.5	0.752759	0.900061	1.37357	-6.69801	3.66362	1.83333	0.821005	0.583333	0.33004			FALSE	AEC vs Rest	AEC	Rest				CD209:protein	0.7724	0.2276	1.22191	0.150826	0.288083	0	0.5	-0.876402	-0.910529	0.512264	-2.22122	0.906333	0.761905	1.90657	0.47619	0.638686			FALSE	CMP vs Rest	CMP	Rest
TSLPR:protein	0.781	0.219	1.2715	0.272447	0.204781	0	0.5	0.724011	0.875688	0.950867	-7.01865	2.64089	0.444444	0.723885	0.361111	0.397798			FALSE	AEC vs Rest	AEC	Rest				CD28:protein	0.7608	0.2392	1.15707	2.20435	3.07137	0	0.5	-0.109286	-0.217365	1.74182	-5.11791	6.01702	8.95238	51.3328	0.714286	0.992701			FALSE	CMP vs Rest	CMP	Rest
CD13:protein	0.7732	0.2268	1.22647	0.726844	0.743864	0	0.5	0.805346	0.888551	2.07019	-7.43024	4.97537	1.19444	1.87408	0.444444	0.507905			FALSE	AEC vs Rest	AEC	Rest				CD64:protein	0.7454	0.2546	1.07423	0.149878	0.295807	0	0.5	-0.921084	-0.96788	0.867676	-3.77924	2.4618	7.28571	30.7496	0.52381	0.991241			FALSE	CMP vs Rest	CMP	Rest
CD158e1:protein	0.7724	0.2276	1.22191	0.309068	0.196117	0	0.5	0.834197	0.974641	0.775693	-2.68273	2.33362	1.47222	1.89272	0.777778	0.710051			FALSE	AEC vs Rest	AEC	Rest				CD155:protein	0.7362	0.2638	1.02631	0.496833	0.661236	0	0.5	-0.182091	-0.0597641	1.53347	-4.80608	4.35183	1.33333	1.92409	0.761905	0.69708			FALSE	CMP vs Rest	CMP	Rest
CD95:protein	0.7616	0.2384	1.16147	0.387681	0.270903	0	0.5	0.761569	0.864218	1.24228	-5.07183	3.23317	2.27778	1.48052	0.777778	0.512987			FALSE	AEC vs Rest	AEC	Rest				CD273:protein	0.7328	0.2672	1.00888	0.168869	0.445806	0	0.5	-0.981066	-0.821163	1.00922	-7.92625	2.20186	0.285714	1.30657	0.238095	0.427007			FALSE	CMP vs Rest	CMP	Rest
CD28:protein	0.7582	0.2418	1.14284	0.471867	1.05111	0	0.5	-0.669166	-0.493079	1.91765	-7.50363	5.43538	4.55556	22.3571	0.833333	0.828628			FALSE	AEC vs Rest	AEC	Rest				CD90:protein	0.728	0.272	0.984499	0.396669	0.741521	0	0.5	-0.790821	-0.794954	1.18205	-4.16367	3.6163	2.7619	5.85912	0.809524	0.907299			FALSE	CMP vs Rest	CMP	Rest
EGFR:protein	0.745	0.255	1.07212	0.215022	1.1429	0	0.5	-1.34017	-1.0224	1.86689	-8.98877	4.425	2.05556	3.54263	0.722222	0.682383			FALSE	AEC vs Rest	AEC	Rest				CD194:protein	0.7278	0.2722	0.983489	0.494904	0.657314	0	0.5	0.0791339	0.18354	1.4446	-6.91468	4.13043	0.666667	1.17518	0.47619	0.517518			FALSE	CMP vs Rest	CMP	Rest
CD81:protein	0.744	0.256	1.06686	0.493097	0.508315	0	0.5	0.140791	0.147614	1.78951	-7.92456	5.88466	27.6667	15.7036	1	0.948052			FALSE	AEC vs Rest	AEC	Rest				CD46:protein	0.7132	0.2868	0.910977	0.148127	0.483478	0	0.5	-1.22256	-0.94545	1.29759	-6.20268	2.44469	2.28571	2.41679	0.952381	0.761314			FALSE	CMP vs Rest	CMP	Rest
CD119:protein	0.7392	0.2608	1.04181	0.335067	0.246975	0	0.5	0.735121	0.836975	1.28074	-5.18263	3.68103	3.08333	4.38425	0.833333	0.770751			FALSE	AEC vs Rest	AEC	Rest				CD29:protein	0.706	0.294	0.876035	0.425346	0.444785	0	0.5	0.189937	0.311976	1.25993	-4.76694	3.92837	1.90476	2.13212	0.904762	0.729927			FALSE	CMP vs Rest	CMP	Rest
CD10:protein	0.7384	0.2616	1.03767	0.412504	1.07427	0	0.5	-0.329345	0.175264	2.18743	-8.1674	5.62512	1.5	2.83202	0.583333	0.535008			FALSE	AEC vs Rest	AEC	Rest				CD141:protein	0.7058	0.2942	0.875072	0.927352	0.668209	0	0.5	0.486335	0.491614	1.20177	-3.16037	4.49101	2.2381	7.32628	0.52381	0.931387			FALSE	CMP vs Rest	CMP	Rest
CD235a:protein	0.7358	0.2642	1.02425	0.259936	4.32509	0	0.5	-0.718424	0.024249	2.50223	-10.0989	3.55475	1.5	7.52202	0.638889	0.721062			FALSE	AEC vs Rest	AEC	Rest				CD102:protein	0.6904	0.3096	0.80199	0.38006	0.454881	0	0.5	-0.100868	0.00116235	1.32001	-5.09148	4.54793	5.14286	6.44963	1	0.922628			FALSE	CMP vs Rest	CMP	Rest
CD105:protein	0.7266	0.2734	0.97744	0.360588	0.265696	0	0.5	0.606959	0.716544	0.969293	-4.07494	2.95752	0.888889	0.763975	0.472222	0.37747			FALSE	AEC vs Rest	AEC	Rest				CD73:protein	0.69	0.31	0.800119	0.464461	0.715733	0	0.5	-0.267624	-0.167826	1.2613	-4.87935	4.01049	1.33333	4.15766	0.571429	0.821898			FALSE	CMP vs Rest	CMP	Rest
CD274:protein	0.704	0.296	0.866419	0.308701	0.204245	0	0.5	0.720329	0.74555	1.09428	-6.86757	2.98963	0.388889	0.879164	0.25	0.380576			FALSE	AEC vs Rest	AEC	Rest				CD54:protein	0.688	0.312	0.790786	0.449977	0.429491	0	0.5	0.0481794	0.080031	1.4207	-4.92232	4.64933	0.857143	2.42482	0.380952	0.724088			FALSE	CMP vs Rest	CMP	Rest
CD130:protein	0.7028	0.2972	0.860667	0.407827	0.422549	0	0.5	0.291301	0.419046	1.26974	-6.55355	3.10001	0.666667	0.754376	0.416667	0.362789			FALSE	AEC vs Rest	AEC	Rest				CD15:protein	0.685	0.315	0.776846	0.416519	0.376998	0	0.5	0.869557	0.664528	1.57279	-7.61366	5.57903	1.38095	1.41022	0.333333	0.478102			FALSE	CMP vs Rest	CMP	Rest
CD56:protein	0.702	0.298	0.85684	0.461831	0.747332	0	0.5	-0.271292	-0.0985123	1.40762	-6.18633	3.02125	0.444444	1.27244	0.333333	0.424901			FALSE	AEC vs Rest	AEC	Rest				CD71:protein	0.6836	0.3164	0.770366	6.51022	8.25821	0	0.5	-0.130489	-0.165876	1.16746	-4.17114	4.29945	59.4286	62.4102	1	0.991971			FALSE	CMP vs Rest	CMP	Rest
CD155:protein	0.6924	0.3076	0.811364	0.272664	0.357933	0	0.5	0.106995	0.230052	1.48703	-6.26635	3.23618	4.66667	1.69989	0.916667	0.596556			FALSE	AEC vs Rest	AEC	Rest				CD47:protein	0.6788	0.3212	0.748263	23.2178	18.3468	0	0.5	1.4707	0.444325	2.51195	-3.09086	8.45523	57.6667	48.8664	1	0.99635			FALSE	CMP vs Rest	CMP	Rest
CD33:protein	0.691	0.309	0.804799	0.34929	1.04458	0	0.5	-0.142165	0.255376	1.92068	-7.59102	4.3583	0.888889	6.32976	0.388889	0.633258			FALSE	AEC vs Rest	AEC	Rest				IgM:protein	0.6782	0.3218	0.745512	0.191225	0.429104	0	0.5	-0.872095	-0.739933	1.23685	-5.87816	3.09079	0.142857	1.85985	0.142857	0.450365			FALSE	CMP vs Rest	CMP	Rest
LOX_1:protein	0.6902	0.3098	0.801054	0.29209	0.255753	0	0.5	0.502896	0.63597	1.03829	-6.79925	2.8311	1.27778	1.62084	0.611111	0.668831			FALSE	AEC vs Rest	AEC	Rest				CD202b:protein	0.6748	0.3252	0.729976	0.256853	0.429	0	0.5	-0.692142	-0.669402	0.602502	-4.17765	1.59694	0.809524	1.84672	0.428571	0.658394			FALSE	CMP vs Rest	CMP	Rest
CD11c:protein	0.688	0.312	0.790786	0.181286	2.12663	0	0.5	-1.16536	-0.577586	2.1091	-9.51051	2.29742	0.722222	3.32072	0.333333	0.529644			FALSE	AEC vs Rest	AEC	Rest				CD337:protein	0.6742	0.3258	0.727243	0.125106	0.225453	0	0.5	-0.776235	-0.731741	0.593457	-3.0901	1.1385	0.809524	2.02847	0.47619	0.608759			FALSE	CMP vs Rest	CMP	Rest
CD19:protein	0.677	0.323	0.740019	0.192899	0.36351	0	0.5	0.46966	0.629834	1.19375	-8.22028	2.15526	0.555556	0.87747	0.416667	0.34105			FALSE	AEC vs Rest	AEC	Rest				CD39:protein	0.6738	0.3262	0.725423	0.591202	0.773223	0	0.5	-0.374516	-0.452054	1.09824	-4.49019	3.84075	1.95238	13.4263	0.619048	0.965693			FALSE	CMP vs Rest	CMP	Rest
CD7:protein	0.6718	0.3282	0.716337	0.329574	0.528679	0	0.5	-0.102028	0.172713	1.36881	-7.28587	3.20082	0.194444	1.07849	0.166667	0.332016			FALSE	AEC vs Rest	AEC	Rest				CD183:protein	0.67	0.33	0.708185	0.351088	0.337179	0	0.5	0.225814	0.333425	1.51576	-5.33273	4.74837	2.09524	4.41606	0.952381	0.863504			FALSE	CMP vs Rest	CMP	Rest
CD110:protein	0.6582	0.3418	0.655283	0.372165	0.393155	0	0.5	0.300348	0.409235	1.16584	-7.07967	3.16711	0.5	0.6262	0.361111	0.299548			FALSE	AEC vs Rest	AEC	Rest				CD27:protein	0.6562	0.3438	0.646406	0.184501	0.338896	0	0.5	-0.726794	-0.664933	0.777076	-6.3246	1.97062	0.142857	0.376642	0.0952381	0.247445			FALSE	CMP vs Rest	CMP	Rest
CD194:protein	0.6338	0.3662	0.548554	0.448	0.463906	0	0.5	0.209517	0.339019	0.979848	-6.06656	2.85152	0.666667	0.941276	0.527778	0.455675			FALSE	AEC vs Rest	AEC	Rest				CD81:protein	0.655	0.345	0.641091	0.370267	0.314601	0	0.5	0.271941	0.323953	1.1822	-4.2118	4.21212	11.5238	21.654	1	0.991971			FALSE	CMP vs Rest	CMP	Rest
CD158:protein	0.631	0.369	0.536509	0.330995	0.48187	0	0.5	-0.015303	0.0186215	1.22751	-9.94247	2.96029	0.333333	2.74675	0.333333	0.306889			FALSE	AEC vs Rest	AEC	Rest				Notch1:protein	0.643	0.357	0.588409	0.378657	0.404647	0	0.5	0.343895	0.501087	1.06815	-6.73617	3.12973	0.52381	0.59854	0.47619	0.30292			FALSE	CMP vs Rest	CMP	Rest
Fc_epsilon:protein	0.6268	0.3732	0.518513	0.463849	0.726449	0	0.5	-0.151526	-0.0411952	1.25727	-8.70843	3.2002	1.22222	1.76059	0.583333	0.542914			FALSE	AEC vs Rest	AEC	Rest				CD98:protein	0.6384	0.3616	0.568426	0.464304	0.500704	0	0.5	-0.0635144	-0.0867467	1.17492	-4.10179	4.08923	5.66667	16.7613	0.857143	0.972993			FALSE	CMP vs Rest	CMP	Rest
CD115:protein	0.6246	0.3754	0.509119	0.423973	0.667919	0	0.5	-0.206736	-0.0784935	1.19558	-8.26759	2.72613	0.638889	1.10079	0.361111	0.439018			FALSE	AEC vs Rest	AEC	Rest				CD49f:protein	0.6188	0.3812	0.484458	0.116764	0.417129	0	0.5	-1.11059	-0.706764	1.24828	-6.92473	1.59285	0.428571	2.11314	0.428571	0.643796			FALSE	CMP vs Rest	CMP	Rest
CD196:protein	0.6174	0.3826	0.478527	0.198158	0.349473	0	0.5	-0.615351	-0.544919	0.909932	-5.19766	1.76889	0.805556	1.09514	0.555556	0.535855			FALSE	AEC vs Rest	AEC	Rest				CD226:protein	0.6152	0.3848	0.469224	0.204539	0.343831	0	0.5	-0.640234	-0.578221	0.901921	-3.89289	2.45014	0.190476	1.0708	0.190476	0.444526			FALSE	CMP vs Rest	CMP	Rest
CD185:protein	0.6156	0.3844	0.470914	0.201793	0.51149	0	0.5	-0.827331	-0.61733	1.10807	-6.56004	2.42579	0.472222	1.87804	0.388889	0.417843			FALSE	AEC vs Rest	AEC	Rest				CD126:protein	0.6128	0.3872	0.459097	0.539008	1.43964	0	0.5	-0.376004	-0.100353	1.47357	-9.61159	3.64197	0.666667	2.86861	0.47619	0.475912			FALSE	CMP vs Rest	CMP	Rest
CD177:protein	0.6094	0.3906	0.444791	0.233118	0.273889	0	0.5	0.294156	0.398787	1.13902	-7.55765	3.02899	0.222222	0.378035	0.166667	0.146527			FALSE	AEC vs Rest	AEC	Rest				CD122:protein	0.6124	0.3876	0.457412	0.124043	0.19862	0	0.5	-0.626864	-0.59189	0.628004	-2.73093	1.66187	1.2381	3.53796	0.666667	0.856204			FALSE	CMP vs Rest	CMP	Rest
CD4:protein	0.5932	0.4068	0.37721	0.15915	0.385726	0	0.5	-0.855634	-0.545811	1.2132	-5.08368	2.35068	0.277778	0.826652	0.194444	0.358837			FALSE	AEC vs Rest	AEC	Rest				CD9:protein	0.6082	0.3918	0.439752	0.390294	0.454551	0	0.5	-0.126725	-0.0720607	1.08556	-3.79921	3.70153	0.333333	0.889781	0.238095	0.429197			FALSE	CMP vs Rest	CMP	Rest
CD96:protein	0.5906	0.4094	0.366446	0.313209	0.397596	0	0.5	-0.0500712	0.0418466	1.10779	-7.30334	2.67732	0.75	1.47374	0.444444	0.537549			FALSE	AEC vs Rest	AEC	Rest				CD164:protein	0.6012	0.3988	0.410468	0.253856	0.395354	0	0.5	-0.443334	-0.278802	1.1988	-4.3217	3.5517	1.7619	4.29124	0.52381	0.852555			FALSE	CMP vs Rest	CMP	Rest
CD15:protein	0.5826	0.4174	0.333456	0.513837	0.641278	0	0.5	0.155341	0.306389	1.03644	-6.04475	2.68375	0.888889	0.99266	0.611111	0.428854			FALSE	AEC vs Rest	AEC	Rest				CD13:protein	0.5988	0.4012	0.400468	0.188394	0.34602	0	0.5	-0.67947	-0.529257	1.05455	-4.04671	2.89817	0.380952	1.22409	0.238095	0.505839			FALSE	CMP vs Rest	CMP	Rest
CD66:protein	0.5798	0.4202	0.321952	0.317831	0.322653	0	0.5	0.208511	0.305347	1.00488	-6.09697	2.61456	0.888889	1.05167	0.583333	0.475438			FALSE	AEC vs Rest	AEC	Rest				CD195:protein	0.5974	0.4026	0.394643	0.625804	0.828803	0	0.5	-0.165439	-0.0308937	1.15982	-5.0717	3.34025	0.571429	1.59051	0.333333	0.567883			FALSE	CMP vs Rest	CMP	Rest
CD370:protein	0.56	0.44	0.241162	0.304823	0.307248	0	0.5	0.17991	0.279827	0.922026	-7.10922	2.67496	0.388889	0.809994	0.333333	0.369565			FALSE	AEC vs Rest	AEC	Rest				CD62P:protein	0.5968	0.4032	0.392149	0.314604	0.234188	0	0.5	0.480558	0.525568	0.658746	-1.78926	2.71443	1.04762	0.868613	0.428571	0.423358			FALSE	CMP vs Rest	CMP	Rest
LT_bR:protein	0.558	0.442	0.233049	0.324028	0.574476	0	0.5	-0.380722	-0.219288	1.05139	-7.65551	1.69943	1.27778	1.45172	0.666667	0.523998			FALSE	AEC vs Rest	AEC	Rest				TCR_Vg9:protein	0.5858	0.4142	0.346629	0.337766	0.55686	0	0.5	-0.618933	-0.55072	0.785415	-4.73313	1.88777	0.428571	1.38613	0.285714	0.537226			FALSE	CMP vs Rest	CMP	Rest
CD66b:protein	0.545	0.455	0.180488	0.208343	0.191241	0	0.5	0.30966	0.350274	0.916509	-6.5415	2.46871	0.277778	0.451158	0.222222	0.197911			FALSE	AEC vs Rest	AEC	Rest				CD45RO:protein	0.5818	0.4182	0.330167	0.125913	0.200327	0	0.5	-0.618371	-0.564746	0.574027	-2.69497	1.38674	0.333333	1.64234	0.190476	0.640876			FALSE	CMP vs Rest	CMP	Rest
HLA_DR:protein	0.5434	0.4566	0.174038	0.158978	1.2036	0	0.5	-0.805068	-0.144233	1.87752	-10.3323	2.93554	0.777778	2.00282	0.472222	0.405985			FALSE	AEC vs Rest	AEC	Rest				CD185:protein	0.581	0.419	0.32688	0.113126	0.227461	0	0.5	-0.805165	-0.591909	0.777324	-3.54936	1.22042	0.238095	3.6	0.190476	0.478102			FALSE	CMP vs Rest	CMP	Rest
CD103:protein	0.535	0.465	0.140229	0.226352	0.221555	0	0.5	0.21894	0.321221	0.810428	-6.12268	2.30134	0.388889	0.52428	0.277778	0.277527			FALSE	AEC vs Rest	AEC	Rest				C5L2:protein	0.5754	0.4246	0.303918	0.200094	0.372208	0	0.5	-0.690486	-0.455111	1.39907	-5.91833	4.16503	2.90476	9.2708	0.761905	0.934307			FALSE	CMP vs Rest	CMP	Rest
CD42b:protein	0.5344	0.4656	0.137818	0.20137	0.207913	0	0.5	0.252714	0.333773	0.938862	-6.30187	2.27858	0.305556	0.413043	0.25	0.184924			FALSE	AEC vs Rest	AEC	Rest				MERTK:protein	0.5748	0.4252	0.301463	0.260173	0.2983	0	0.5	-0.170087	-0.142175	0.996073	-2.973	3.33489	4.57143	6.48613	0.952381	0.978102			FALSE	CMP vs Rest	CMP	Rest
CD183:protein	0.5304	0.4696	0.12175	0.171316	0.802147	0	0.5	-0.765609	-0.266394	1.73183	-10.9184	3.04533	2.52778	4.20045	0.805556	0.844156			FALSE	AEC vs Rest	AEC	Rest				CD10:protein	0.5664	0.4336	0.267178	0.137897	0.235638	0	0.5	-0.647356	-0.541544	0.792599	-4.87808	2.01427	0.285714	1.44745	0.190476	0.541606			FALSE	CMP vs Rest	CMP	Rest
CD244:protein	0.508	0.492	0.0320027	0.18636	1.49573	0	0.5	-0.541836	0.131698	2.28447	-8.45538	3.86627	0.333333	2.17645	0.194444	0.347826			FALSE	AEC vs Rest	AEC	Rest				CD309:protein	0.5618	0.4382	0.24847	0.163392	0.242638	0	0.5	-0.545527	-0.491388	0.93376	-3.27861	3.07228	0.190476	0.842336	0.0952381	0.339416			FALSE	CMP vs Rest	CMP	Rest
CD267:protein	0.5058	0.4942	0.023201	0.200165	0.35901	0	0.5	-0.316182	-0.140259	1.07751	-8.61687	2.11239	0.222222	0.587521	0.166667	0.278656			FALSE	AEC vs Rest	AEC	Rest				CD59:protein	0.5496	0.4504	0.199055	0.127594	0.192065	0	0.5	-0.534091	-0.524879	0.576968	-2.55872	1.47703	6.09524	16.3898	0.952381	0.988321			FALSE	CMP vs Rest	CMP	Rest
CD186:protein	0.5046	0.4954	0.0184005	0.274932	0.33819	0	0.5	-0.0205065	0.0894397	0.942005	-7.08171	2.13274	1.41667	2.04545	0.583333	0.620271			FALSE	AEC vs Rest	AEC	Rest				CD72:protein	0.5386	0.4614	0.154708	0.291482	0.267199	0	0.5	0.304558	0.399357	0.901004	-4.90199	3.00143	0.571429	0.647445	0.285714	0.264964			FALSE	CMP vs Rest	CMP	Rest
CD235ab:protein	0.4962	0.5038	-0.0152003	0.126295	4.13659	0	0.5	-1.4939	-0.365566	2.6287	-9.24195	2.82411	0.194444	5.36279	0.111111	0.359966			FALSE	AEC vs Rest	AEC	Rest				CD267:protein	0.5334	0.4666	0.133799	0.243645	0.244735	0	0.5	0.165965	0.279824	0.986826	-4.94754	3.45057	0.333333	0.854015	0.333333	0.337956			FALSE	CMP vs Rest	CMP	Rest
CD268:protein	0.494	0.506	-0.0240012	0.171506	0.262524	0	0.5	-0.322091	-0.0779608	0.99471	-4.91675	2.45878	0.111111	0.4952	0.0833333	0.265104			FALSE	AEC vs Rest	AEC	Rest				CD56:protein	0.533	0.467	0.132192	0.250605	0.217927	0	0.5	0.0449467	0.026528	1.04157	-3.09166	4.15644	0.666667	1.01387	0.333333	0.424088			FALSE	CMP vs Rest	CMP	Rest
IgG_Fc:protein	0.4934	0.5066	-0.0264015	0.113738	0.947675	0	0.5	-1.37059	-0.353046	1.92273	-9.51057	2.61272	0.722222	4.91248	0.472222	0.58131			FALSE	AEC vs Rest	AEC	Rest				CD66:protein	0.5326	0.4674	0.130585	0.128854	0.202466	0	0.5	-0.579498	-0.496095	0.643484	-3.37059	1.70272	0.142857	1.02555	0.142857	0.485401			FALSE	CMP vs Rest	CMP	Rest
CD273:protein	0.4892	0.5108	-0.0432067	0.268176	0.373193	0	0.5	-0.29279	-0.212708	0.847444	-5.44613	2.17988	0.25	0.82044	0.138889	0.367024			FALSE	AEC vs Rest	AEC	Rest				CD301:protein	0.5324	0.4676	0.129782	0.135709	0.215917	0	0.5	-0.565569	-0.490646	0.732349	-3.931	1.97055	0.142857	0.550365	0.142857	0.319708			FALSE	CMP vs Rest	CMP	Rest
CD226:protein	0.486	0.514	-0.0560146	0.208851	0.341507	0	0.5	-0.245458	-0.0653244	1.35875	-6.98848	4.57386	0.666667	1.03614	0.333333	0.398645			FALSE	AEC vs Rest	AEC	Rest				TIGIT:protein	0.5188	0.4812	0.0752355	0.345077	0.592576	0	0.5	-0.412208	-0.302778	1.12231	-7.3111	3.09664	1.04762	2.28175	0.380952	0.613869			FALSE	CMP vs Rest	CMP	Rest
CD197:protein	0.4844	0.5156	-0.0624203	0.112016	0.206105	0	0.5	-0.653353	-0.447046	0.741307	-4.94758	1.02165	0.527778	1.10136	0.388889	0.457369			FALSE	AEC vs Rest	AEC	Rest				CD4:protein	0.5104	0.4896	0.041606	0.167344	0.25134	0	0.5	-0.484143	-0.362618	0.850307	-3.75793	2.21265	0.428571	1.70584	0.238095	0.661314			FALSE	CMP vs Rest	CMP	Rest
CD14:protein	0.484	0.516	-0.0640219	0.117788	1.12876	0	0.5	-1.45616	-0.33891	2.04595	-8.5265	2.27644	0.694444	4.12027	0.333333	0.585545			FALSE	AEC vs Rest	AEC	Rest				CD83:protein	0.5102	0.4898	0.0408057	0.514428	0.665239	0	0.5	-0.0707765	0.0336185	0.982007	-6.41742	3.07758	1	1.65037	0.571429	0.633577			FALSE	CMP vs Rest	CMP	Rest
CD25:protein	0.4694	0.5306	-0.122553	0.19935	0.166048	0	0.5	0.315882	0.372251	0.550193	-3.65423	1.64263	0.666667	0.749012	0.5	0.422643			FALSE	AEC vs Rest	AEC	Rest				CD74:protein	0.51	0.49	0.0400053	0.229941	0.197939	0	0.5	0.206311	0.225916	0.923447	-3.4332	3.4811	2.47619	5.29781	1	0.918248			FALSE	CMP vs Rest	CMP	Rest
CD82:protein	0.4654	0.5346	-0.138622	0.103871	3.59339	0	0.5	-1.57414	-0.390643	2.47622	-11.0895	1.04452	5.97222	8.0223	0.916667	0.85319			FALSE	AEC vs Rest	AEC	Rest				G0114F7:protein	0.5072	0.4928	0.028802	0.159821	0.308981	0	0.5	-0.598905	-0.419251	1.01995	-6.5891	2.5894	1.28571	3.84672	0.761905	0.894891			FALSE	CMP vs Rest	CMP	Rest
C5L2:protein	0.4628	0.5372	-0.149075	0.173812	0.494247	0	0.5	-0.238749	0.00092268	1.45886	-11.4886	3.03238	3.86111	6.73828	0.888889	0.883399			FALSE	AEC vs Rest	AEC	Rest				CD275:protein	0.5044	0.4956	0.0176005	0.245653	0.194182	0	0.5	0.354625	0.361655	0.680715	-2.47607	2.63769	7.61905	3.72628	0.904762	0.805839			FALSE	CMP vs Rest	CMP	Rest
CD195:protein	0.4576	0.5424	-0.170008	0.150234	0.347035	0	0.5	-0.443914	-0.0921401	1.3027	-8.93175	2.21715	0.277778	0.990401	0.194444	0.417278			FALSE	AEC vs Rest	AEC	Rest				CD274:protein	0.5022	0.4978	0.00880006	0.140242	0.189146	0	0.5	-0.453333	-0.425412	0.699899	-3.0004	2.484	0.47619	1.72847	0.142857	0.643796			FALSE	CMP vs Rest	CMP	Rest
CD305:protein	0.4566	0.5434	-0.174038	0.108896	0.566288	0	0.5	-1.01256	-0.390574	1.49577	-7.73889	0.665689	0.361111	3.16516	0.194444	0.57764			FALSE	AEC vs Rest	AEC	Rest				CD112:protein	0.502	0.498	0.00800004	0.315773	0.267822	0	0.5	0.303295	0.343179	0.621	-1.65211	2.39008	3.28571	3.4708	0.904762	0.841606			FALSE	CMP vs Rest	CMP	Rest
CD324:protein	0.4536	0.5464	-0.186136	0.24325	0.221721	0	0.5	0.171124	0.20432	0.655161	-3.3559	2.03985	0.888889	0.740542	0.583333	0.421796			FALSE	AEC vs Rest	AEC	Rest				CD158e1:protein	0.5014	0.4986	0.00560001	0.192905	0.271131	0	0.5	-0.429056	-0.401823	0.626624	-2.56949	1.60206	0.809524	2.26934	0.47619	0.732117			FALSE	CMP vs Rest	CMP	Rest
CD52:protein	0.4524	0.5476	-0.190978	0.195429	0.20164	0	0.5	0.0447337	0.11907	0.709988	-4.29998	1.71586	0.25	0.342744	0.194444	0.215133			FALSE	AEC vs Rest	AEC	Rest				CD196:protein	0.4954	0.5046	-0.0184005	0.152712	0.289927	0	0.5	-0.633003	-0.394165	1.04147	-5.08549	2.47174	0.666667	1.32482	0.428571	0.59927			FALSE	CMP vs Rest	CMP	Rest
CD57:protein	0.4418	0.5582	-0.23386	0.173566	0.266533	0	0.5	-0.113882	0.0283872	1.05522	-8.80362	2.38463	0.25	0.676172	0.194444	0.215415			FALSE	AEC vs Rest	AEC	Rest				CD172a:protein	0.4884	0.5116	-0.0464083	0.203094	0.264222	0	0.5	-0.191746	-0.0426476	0.962552	-3.5784	2.38475	0.142857	0.345985	0.0952381	0.2			FALSE	CMP vs Rest	CMP	Rest
CD354:protein	0.4396	0.5604	-0.242786	0.274088	0.245669	0	0.5	0.230139	0.274186	0.616937	-4.11488	2.15117	0.333333	0.493789	0.277778	0.29249			FALSE	AEC vs Rest	AEC	Rest				Siglec8:protein	0.483	0.517	-0.0680262	0.214871	0.211865	0	0.5	0.032951	0.0587038	0.853447	-3.01632	2.89855	6	13.1606	1	0.994161			FALSE	CMP vs Rest	CMP	Rest
IgM:protein	0.4356	0.5644	-0.259039	0.232265	0.324942	0	0.5	-0.23305	-0.0252951	0.846118	-4.44435	2.07861	0.472222	0.902597	0.333333	0.316206			FALSE	AEC vs Rest	AEC	Rest				CD284:protein	0.473	0.527	-0.108105	0.140191	0.213567	0	0.5	-0.538149	-0.386326	0.959457	-4.57627	3.22928	1.71429	7.1219	0.571429	0.90292			FALSE	CMP vs Rest	CMP	Rest
CD144:protein	0.4312	0.5688	-0.276957	0.162232	0.25413	0	0.5	-0.03313	0.117873	1.09625	-8.79989	2.29885	9.13889	7.4904	1	0.980519			FALSE	AEC vs Rest	AEC	Rest				TSLPR:protein	0.4704	0.5296	-0.118539	0.126313	0.193802	0	0.5	-0.526309	-0.423867	0.611797	-2.80008	1.23993	0.333333	1.0562	0.333333	0.515328			FALSE	CMP vs Rest	CMP	Rest
CD127:protein	0.431	0.569	-0.277772	0.174558	0.306136	0	0.5	-0.265188	0.0356015	1.08028	-6.61295	1.3231	0.194444	0.567476	0.166667	0.248447			FALSE	AEC vs Rest	AEC	Rest				CD303:protein	0.4698	0.5302	-0.120947	0.242884	0.387017	0	0.5	-0.292921	-0.138928	1.02899	-6.78344	2.72574	0.238095	0.862774	0.238095	0.408029			FALSE	CMP vs Rest	CMP	Rest
CD69:protein	0.4298	0.5702	-0.282667	0.153216	0.246783	0	0.5	-0.345491	-0.0878387	0.979197	-4.53748	1.60146	0.333333	0.65048	0.222222	0.229814			FALSE	AEC vs Rest	AEC	Rest				CD109:protein	0.4686	0.5314	-0.125766	0.156273	0.307175	0	0.5	-0.564451	-0.386162	0.977427	-6.80187	2.13723	0.285714	0.867883	0.285714	0.351825			FALSE	CMP vs Rest	CMP	Rest
CD163:protein	0.4296	0.5704	-0.283483	0.105389	0.623801	0	0.5	-1.24245	-0.200968	1.74846	-7.50014	1.56596	1.02778	2.47205	0.555556	0.661491			FALSE	AEC vs Rest	AEC	Rest				CD124:protein	0.468	0.532	-0.128175	0.121813	0.223997	0	0.5	-0.615811	-0.422106	0.832817	-5.08173	1.74637	0.952381	3.15912	0.571429	0.837956			FALSE	CMP vs Rest	CMP	Rest
CD11b:protein	0.4228	0.5772	-0.31129	0.112995	0.276274	0	0.5	-0.753394	-0.287731	1.08709	-5.86455	1.02446	0.138889	1.23602	0.0833333	0.392434			FALSE	AEC vs Rest	AEC	Rest				CD158b:protein	0.4594	0.5406	-0.162758	0.218003	0.301623	0	0.5	-0.356721	-0.314186	0.719978	-3.58686	2.02986	0.285714	0.726277	0.285714	0.364234			FALSE	CMP vs Rest	CMP	Rest
Notch1:protein	0.4186	0.5814	-0.328523	0.16262	0.202356	0	0.5	-0.0714164	0.0300984	0.796962	-7.58817	1.77299	0.833333	0.603331	0.527778	0.323264			FALSE	AEC vs Rest	AEC	Rest				CD61:protein	0.4564	0.5436	-0.174844	0.109268	0.15969	0	0.5	-0.501645	-0.461555	0.37402	-2.26056	0.426094	0	0.133577	0	0.0985401			FALSE	CMP vs Rest	CMP	Rest
CD44:protein	0.4144	0.5856	-0.345805	0.142361	0.279757	0	0.5	-0.429098	-0.0506848	1.10207	-5.44818	1.32928	0.416667	0.415867	0.305556	0.208075			FALSE	AEC vs Rest	AEC	Rest				TCR_Valpha:protein	0.4556	0.5444	-0.178069	0.137082	0.212322	0	0.5	-0.49693	-0.387331	0.718493	-5.06891	1.8611	0.0476191	0.240146	0.047619	0.164964			FALSE	CMP vs Rest	CMP	Rest
TCR:protein	0.3948	0.6052	-0.42718	0.177279	0.194493	0	0.5	0.0331542	0.10583	0.752459	-6.06172	1.77114	0.277778	0.63834	0.25	0.298419			FALSE	AEC vs Rest	AEC	Rest				CD119:protein	0.4532	0.5468	-0.18775	0.164927	0.193863	0	0.5	-0.218471	-0.177987	0.82144	-3.5245	2.82114	1.90476	8.39343	0.571429	0.945985			FALSE	CMP vs Rest	CMP	Rest
CD338:protein	0.3814	0.6186	-0.48361	0.187177	0.274533	0	0.5	-0.204777	-0.061691	1.3453	-6.49925	4.48663	0.972222	1.39949	0.611111	0.473179			FALSE	AEC vs Rest	AEC	Rest				CD354:protein	0.4526	0.5474	-0.190171	0.335611	0.404694	0	0.5	-0.0357307	0.119114	0.900143	-5.41471	2.65305	0.238095	0.678102	0.238095	0.351095			FALSE	CMP vs Rest	CMP	Rest
CD38:protein	0.3796	0.6204	-0.491246	0.129901	1.12914	0	0.5	-0.372796	-0.011016	1.47717	-11.1515	1.49387	0.0555556	1.67871	0.0555556	0.276962			FALSE	AEC vs Rest	AEC	Rest				CD49b:protein	0.4414	0.5586	-0.235482	0.181982	0.249969	0	0.5	-0.39939	-0.348163	0.616678	-2.73657	1.84891	0.285714	0.825547	0.238095	0.39927			FALSE	CMP vs Rest	CMP	Rest
CD335:protein	0.3698	0.6302	-0.533075	0.155898	0.204824	0	0.5	-0.199124	-0.0389041	0.754628	-4.81646	1.53283	0.222222	0.390175	0.222222	0.236025			FALSE	AEC vs Rest	AEC	Rest				CD197:protein	0.4372	0.5628	-0.252534	0.283465	0.319537	0	0.5	-0.000185668	0.0802294	0.798599	-4.14049	2.5538	0.47619	1.39781	0.380952	0.506569			FALSE	CMP vs Rest	CMP	Rest
Tim_4:protein	0.3644	0.6356	-0.556317	0.148386	0.163733	0	0.5	0.0173949	0.0903406	0.785844	-6.1005	2.20668	1.47222	2.03586	0.722222	0.651609			FALSE	AEC vs Rest	AEC	Rest				CD52:protein	0.4272	0.5728	-0.293284	0.203485	0.280647	0	0.5	-0.267964	-0.119681	0.884347	-4.45359	2.18468	0.190476	0.472993	0.190476	0.268613			FALSE	CMP vs Rest	CMP	Rest
CD62L:protein	0.3636	0.6364	-0.559773	0.144926	0.21309	0	0.5	-0.257567	-0.0622131	0.856224	-6.70108	1.5852	0.166667	0.686618	0.138889	0.275833			FALSE	AEC vs Rest	AEC	Rest				CD93:protein	0.4216	0.5784	-0.316209	0.220067	0.361825	0	0.5	-0.0779205	-0.00747383	1.15001	-6.49935	2.80987	2.04762	5.83285	0.809524	0.923358			FALSE	CMP vs Rest	CMP	Rest
CD61:protein	0.3568	0.6432	-0.58928	0.155286	0.188082	0	0.5	0.122823	0.140177	0.850477	-6.51655	2.30196	0.25	0.250141	0.138889	0.0869565			FALSE	AEC vs Rest	AEC	Rest				CD127:protein	0.4194	0.5806	-0.325237	0.295817	0.349061	0	0.5	0.072439	0.240964	0.858256	-6.13003	2.3079	0.619048	0.554745	0.238095	0.248175			FALSE	CMP vs Rest	CMP	Rest
CD142:protein	0.3564	0.6436	-0.591024	0.121938	0.243343	0	0.5	-0.42791	-0.170638	0.976207	-6.56983	1.77115	1.5	2.96132	0.638889	0.729814			FALSE	AEC vs Rest	AEC	Rest				CD177:protein	0.417	0.583	-0.335101	0.156903	0.266218	0	0.5	-0.464828	-0.290229	0.977529	-6.70178	2.56063	0.0952381	0.60146	0.047619	0.187591			FALSE	CMP vs Rest	CMP	Rest
CD35:protein	0.3548	0.6452	-0.598006	0.145551	0.187801	0	0.5	-0.222304	-0.0873032	0.709179	-3.92638	1.26253	0.166667	0.383399	0.111111	0.19904			FALSE	AEC vs Rest	AEC	Rest				CD35:protein	0.4116	0.5884	-0.357355	0.158115	0.389313	0	0.5	-0.362649	-0.0763433	1.29216	-7.02002	3.43679	0.619048	0.543066	0.142857	0.223358			FALSE	CMP vs Rest	CMP	Rest
CD83:protein	0.3446	0.6554	-0.642861	0.158166	0.14075	0	0.5	0.21385	0.276566	0.524695	-3.31227	1.67093	1.11111	1.30491	0.611111	0.578204			FALSE	AEC vs Rest	AEC	Rest				CD24:protein	0.411	0.589	-0.359833	0.130432	0.1986	0	0.5	-0.43128	-0.248235	0.838717	-3.96241	1.96538	0.47619	2.19562	0.333333	0.605839			FALSE	CMP vs Rest	CMP	Rest
CD301:protein	0.3248	0.6752	-0.731799	0.164158	0.185672	0	0.5	-0.0134965	0.0642929	0.666029	-7.23044	1.52719	0.305556	0.417843	0.277778	0.270751			FALSE	AEC vs Rest	AEC	Rest				CD144:protein	0.4026	0.5974	-0.394643	0.144414	0.187777	0	0.5	-0.305533	-0.199108	0.780404	-3.40569	2.42516	4.38095	8.42409	0.952381	0.988321			FALSE	CMP vs Rest	CMP	Rest
CD74:protein	0.3192	0.6808	-0.757451	0.105807	0.294588	0	0.5	-0.627137	-0.168358	1.11818	-7.94665	0.588793	3.02778	4.04433	0.916667	0.89441			FALSE	AEC vs Rest	AEC	Rest				CD357:protein	0.389	0.611	-0.451518	0.192065	0.183874	0	0.5	0.0480311	0.0508376	0.652486	-2.06479	2.45947	1.71429	3.65182	0.857143	0.886131			FALSE	CMP vs Rest	CMP	Rest
CD169:protein	0.3184	0.6816	-0.761135	0.141083	0.167018	0	0.5	-0.0107462	0.0692387	0.72685	-7.63578	1.62439	0.166667	0.691982	0.138889	0.308583			FALSE	AEC vs Rest	AEC	Rest				CD45RB:protein	0.383	0.617	-0.476834	0.174135	0.224798	0	0.5	-0.292818	-0.215086	0.711726	-3.10676	2.28099	0.142857	0.576642	0.142857	0.278102			FALSE	CMP vs Rest	CMP	Rest
Siglec8:protein	0.3078	0.6922	-0.810425	0.140063	0.225741	0	0.5	-0.0986035	0.0558041	0.966648	-9.41609	1.74593	7.94444	11.3312	1	0.9952			FALSE	AEC vs Rest	AEC	Rest				CD48:protein	0.38	0.62	-0.489548	0.145918	0.203662	0	0.5	-0.35917	-0.225351	0.837672	-3.48931	2.22916	0.285714	0.485401	0.238095	0.19927			FALSE	CMP vs Rest	CMP	Rest
CD62E:protein	0.2922	0.7078	-0.884723	0.155106	0.132797	0	0.5	0.256758	0.233882	0.738507	-3.5513	2.52949	1.77778	2.9441	0.805556	0.697346			FALSE	AEC vs Rest	AEC	Rest				CD335:protein	0.3738	0.6262	-0.515949	0.184798	0.232159	0	0.5	-0.225794	-0.119883	0.79714	-3.62492	2.42253	0.190476	0.417518	0.190476	0.236496			FALSE	CMP vs Rest	CMP	Rest
CD79b:protein	0.2912	0.7088	-0.889563	0.134866	0.207495	0	0.5	-0.042809	0.120515	0.904749	-8.55471	1.68146	1.63889	2.81395	0.75	0.693958			FALSE	AEC vs Rest	AEC	Rest				TCR:protein	0.3668	0.6332	-0.54597	0.150417	0.184481	0	0.5	-0.261594	-0.259914	0.537413	-2.55601	1.55751	0.380952	0.829197	0.285714	0.327737			FALSE	CMP vs Rest	CMP	Rest
G0114F7:protein	0.288	0.712	-0.905117	0.122882	0.233649	0	0.5	-0.252743	-0.0073055	0.963154	-8.42478	1.43806	2.44444	2.738	0.888889	0.80096			FALSE	AEC vs Rest	AEC	Rest				CD19:protein	0.3662	0.6338	-0.548554	0.197039	0.252766	0	0.5	-0.318209	-0.287989	0.545178	-2.5015	1.49452	0.0952381	0.844526	0.0952381	0.359854			FALSE	CMP vs Rest	CMP	Rest
CD124:protein	0.2862	0.7138	-0.913912	0.134022	0.256831	0	0.5	-0.159464	0.0294831	0.953678	-10.2133	1.74253	1.97222	2.57284	0.888889	0.779221			FALSE	AEC vs Rest	AEC	Rest				CLEC1B:protein	0.3634	0.6366	-0.560637	0.152359	0.188531	0	0.5	-0.24087	-0.190589	0.610558	-2.86611	1.73696	0.142857	0.29635	0.142857	0.168613			FALSE	CMP vs Rest	CMP	Rest
CD294:protein	0.2832	0.7168	-0.928643	0.118514	0.228053	0	0.5	-0.290924	-0.0281039	0.916749	-9.48433	1.21437	2.44444	4.24252	0.916667	0.852343			FALSE	AEC vs Rest	AEC	Rest				RTK2071:protein	0.3468	0.6532	-0.633135	0.161708	0.185457	0	0.5	-0.16552	-0.100096	0.645854	-2.25643	2.04083	2.7619	6.37591	0.857143	0.954015			FALSE	CMP vs Rest	CMP	Rest
integrin_b7:protein	0.278	0.722	-0.954404	0.102757	3.16242	0	0.5	-1.10081	-0.0739498	2.34575	-10.6432	1.02204	0.111111	3.43224	0.111111	0.256635			FALSE	AEC vs Rest	AEC	Rest				LT_bR:protein	0.3402	0.6598	-0.662403	0.147077	0.183674	0	0.5	-0.296676	-0.261433	0.578237	-3.00758	1.95924	0.666667	2.11898	0.380952	0.634307			FALSE	CMP vs Rest	CMP	Rest
CD48:protein	0.2758	0.7242	-0.965392	0.117729	0.201051	0	0.5	-0.352115	-0.0321083	0.889448	-4.98095	0.68045	0.111111	0.276962	0.111111	0.13354			FALSE	AEC vs Rest	AEC	Rest				CD201:protein	0.3358	0.6642	-0.682068	0.221007	0.217494	0	0.5	0.0234221	0.0345515	0.709892	-3.01633	2.53196	0.52381	0.475182	0.238095	0.290511			FALSE	CMP vs Rest	CMP	Rest
CD21:protein	0.2754	0.7246	-0.967395	0.142125	0.199372	0	0.5	-0.263187	-0.12283	0.667214	-6.62684	0.992578	0.0833333	0.229249	0.0833333	0.143422			FALSE	AEC vs Rest	AEC	Rest				CD115:protein	0.3344	0.6656	-0.688351	0.187458	0.142134	0	0.5	0.28489	0.174954	0.796773	-3.66633	3.22831	0.333333	1.59051	0.285714	0.522628			FALSE	CMP vs Rest	CMP	Rest
IgD:protein	0.2748	0.7252	-0.970404	0.160336	0.149697	0	0.5	0.201695	0.273083	0.527527	-5.65477	1.47459	0.111111	0.124224	0.111111	0.0940147			FALSE	AEC vs Rest	AEC	Rest				Fc_epsilon:protein	0.3314	0.6686	-0.70186	0.111004	0.144554	0	0.5	-0.34603	-0.317814	0.396408	-1.98093	0.846074	0.571429	2.30584	0.285714	0.577372			FALSE	CMP vs Rest	CMP	Rest
CD43:protein	0.2738	0.7262	-0.975428	0.105187	0.264444	0	0.5	-0.592388	-0.151552	1.0877	-5.78064	0.602717	0.0277778	0.968944	0.0277778	0.219368			FALSE	AEC vs Rest	AEC	Rest				IgG2c:protein	0.322	0.678	-0.744596	0.155031	0.179949	0	0.5	-0.208871	-0.184266	0.563646	-2.48789	1.96155	0.761905	2.03942	0.428571	0.639416			FALSE	CMP vs Rest	CMP	Rest
CD45RB:protein	0.2638	0.7362	-1.02631	0.128926	0.169357	0	0.5	-0.255197	-0.102222	0.615544	-4.6461	0.940076	0.166667	0.52428	0.166667	0.242518			FALSE	AEC vs Rest	AEC	Rest				CD16:protein	0.3216	0.6784	-0.746429	0.132498	0.610149	0	0.5	-0.34619	-0.0834338	1.28562	-10.376	2.36827	0.238095	1.57737	0.190476	0.275182			FALSE	CMP vs Rest	CMP	Rest
CD202b:protein	0.2556	0.7444	-1.06896	0.135086	0.118018	0	0.5	0.226384	0.264766	0.460016	-3.13538	1.24077	4.08333	2.22078	0.916667	0.643422			FALSE	AEC vs Rest	AEC	Rest				CD307:protein	0.321	0.679	-0.74918	0.190607	0.224572	0	0.5	-0.147017	-0.0558358	0.691766	-3.49793	2.08657	0.238095	0.775912	0.238095	0.345255			FALSE	CMP vs Rest	CMP	Rest
RTK2071:protein	0.2552	0.7448	-1.07107	0.12875	0.192478	0	0.5	-0.106742	0.0577704	0.864896	-7.07845	1.50878	4.08333	5.42434	1	0.945511			FALSE	AEC vs Rest	AEC	Rest				CD130:protein	0.317	0.683	-0.767593	0.131907	0.186922	0	0.5	-0.348104	-0.206586	0.727859	-4.36642	1.90583	0.0952381	0.777372	0.0952381	0.362044			FALSE	CMP vs Rest	CMP	Rest
CD209:protein	0.2482	0.7518	-1.10824	0.107308	0.150101	0	0.5	-0.33513	-0.126959	0.577838	-4.0289	0.702755	0.805556	1.43055	0.527778	0.56437			FALSE	AEC vs Rest	AEC	Rest				CD21:protein	0.3148	0.6852	-0.777773	0.148952	0.212588	0	0.5	-0.360114	-0.2286	0.687427	-3.96342	1.71258	0.0952381	0.290511	0.0952381	0.157664			FALSE	CMP vs Rest	CMP	Rest
CD319:protein	0.245	0.755	-1.12546	0.125493	0.183526	0	0.5	-0.116319	0.0224329	0.840567	-7.34725	1.73879	0.416667	0.773292	0.333333	0.271598			FALSE	AEC vs Rest	AEC	Rest				CD85g:protein	0.3082	0.6918	-0.808548	0.108172	0.148881	0	0.5	-0.365511	-0.228702	0.531303	-2.92788	0.993156	0.666667	2.69781	0.428571	0.762044			FALSE	CMP vs Rest	CMP	Rest
CD126:protein	0.2354	0.7646	-1.17807	0.112577	0.205633	0	0.5	-0.325153	-0.0376916	0.869957	-9.09709	1.25487	0.972222	1.88509	0.527778	0.417561			FALSE	AEC vs Rest	AEC	Rest				IgD:protein	0.305	0.695	-0.8236	0.10911	0.162562	0	0.5	-0.444802	-0.302525	0.566665	-3.49212	0.929543	0	0.181752	0	0.127007			FALSE	CMP vs Rest	CMP	Rest
CD70:protein	0.2346	0.7654	-1.18252	0.123995	0.170053	0	0.5	-0.287745	-0.16515	0.578832	-6.38057	0.838855	0.0555556	0.180689	0.0555556	0.118012			FALSE	AEC vs Rest	AEC	Rest				CD314:protein	0.303	0.697	-0.833053	0.16837	0.178323	0	0.5	-0.10796	-0.120959	0.532691	-1.84898	1.93628	0.904762	2.39343	0.571429	0.683942			FALSE	CMP vs Rest	CMP	Rest
CD106:protein	0.2168	0.7832	-1.28441	0.110187	0.166263	0	0.5	-0.252371	-0.00567973	0.688672	-7.57872	0.75351	0.944444	1.49972	0.555556	0.525127			FALSE	AEC vs Rest	AEC	Rest				CD11b:protein	0.3018	0.6982	-0.838741	0.146731	0.174123	0	0.5	-0.188051	-0.120799	0.620714	-3.0249	1.85315	0.619048	2.8	0.0952381	0.747445			FALSE	CMP vs Rest	CMP	Rest
CD79a:protein	0.2144	0.7856	-1.2986	0.122865	0.18509	0	0.5	-0.0426153	0.048852	0.780127	-9.99188	1.56572	2.58333	2.81903	0.861111	0.79729			FALSE	AEC vs Rest	AEC	Rest				CD42b:protein	0.2996	0.7004	-0.849203	0.15988	0.202187	0	0.5	-0.262049	-0.187083	0.671605	-3.67353	1.95473	0.142857	0.437226	0.0952381	0.20073			FALSE	CMP vs Rest	CMP	Rest
CD41:protein	0.2086	0.7914	-1.33338	0.131983	0.179046	0	0.5	0.0853968	0.129291	0.776103	-6.84061	1.64752	0.0555556	0.203275	0.0277778	0.0477132			FALSE	AEC vs Rest	AEC	Rest				CD22:protein	0.297	0.703	-0.861625	0.150206	0.141946	0	0.5	0.0699612	0.0767323	0.554976	-1.80587	2.11312	0.428571	0.891971	0.285714	0.405109			FALSE	CMP vs Rest	CMP	Rest
CD27:protein	0.2056	0.7944	-1.35165	0.129967	0.159143	0	0.5	-0.180546	-0.0679278	0.537142	-5.59667	1.25498	0.222222	0.311406	0.222222	0.215133			FALSE	AEC vs Rest	AEC	Rest				CD142:protein	0.2926	0.7074	-0.88279	0.122984	0.148101	0	0.5	-0.257049	-0.200507	0.48874	-1.93671	1.60015	0.904762	3.16569	0.333333	0.762044			FALSE	CMP vs Rest	CMP	Rest
CD371:protein	0.2056	0.7944	-1.35165	0.111042	0.302352	0	0.5	-0.366825	-0.0133209	1.08705	-7.30887	0.644083	0	0.300678	0	0.0844156			FALSE	AEC vs Rest	AEC	Rest				IgG2b:protein	0.2884	0.7116	-0.903168	0.1296	0.18852	0	0.5	-0.386128	-0.262632	0.617946	-4.55967	1.23532	0.0952381	0.270073	0.0952381	0.160584			FALSE	CMP vs Rest	CMP	Rest
CD5:protein	0.1974	0.8026	-1.40262	0.141938	0.155259	0	0.5	0.0151432	0.0979422	0.572138	-6.06559	1.21277	0.0555556	0.136081	0.0555556	0.0923207			FALSE	AEC vs Rest	AEC	Rest				CD20:protein	0.281	0.719	-0.939507	0.148168	0.164855	0	0.5	0.00285516	0.0855025	0.822283	-4.70134	2.58115	0.142857	0.127737	0.142857	0.0788321			FALSE	CMP vs Rest	CMP	Rest
CD192:protein	0.19	0.81	-1.45001	0.103897	0.444622	0	0.5	-0.460538	-0.0661728	1.21462	-8.38875	0.285081	0.805556	1.78233	0.527778	0.4952			FALSE	AEC vs Rest	AEC	Rest				CD106:protein	0.276	0.724	-0.964391	0.115142	0.144884	0	0.5	-0.299005	-0.204664	0.477884	-2.14931	1.43883	0.47619	2.02847	0.285714	0.575182			FALSE	CMP vs Rest	CMP	Rest
CLEC1B:protein	0.1792	0.8208	-1.52178	0.138918	0.237785	0	0.5	0.0777171	0.065907	1.00485	-7.93999	3.34168	0.0555556	0.356578	0.0555556	0.157538			FALSE	AEC vs Rest	AEC	Rest				KLRG1:protein	0.2758	0.7242	-0.965392	0.125968	0.142672	0	0.5	-0.189068	-0.155796	0.503093	-2.11191	1.8247	3.57143	6.99708	1	0.948905			FALSE	CMP vs Rest	CMP	Rest
CD357:protein	0.1786	0.8214	-1.52586	0.115781	0.137625	0	0.5	-0.148676	-0.0236357	0.51218	-3.41177	0.690838	2.08333	3.62253	0.833333	0.865613			FALSE	AEC vs Rest	AEC	Rest				CD66b:protein	0.2752	0.7248	-0.968398	0.11332	0.150803	0	0.5	-0.337118	-0.185058	0.559005	-2.92172	1.40181	0.0476191	0.635036	0.047619	0.222628			FALSE	CMP vs Rest	CMP	Rest
CD337:protein	0.178	0.822	-1.52996	0.103782	0.158034	0	0.5	-0.327575	-0.0982053	0.654826	-6.03494	0.22182	0.833333	1.63411	0.555556	0.58611			FALSE	AEC vs Rest	AEC	Rest				CD79a:protein	0.2604	0.7396	-1.04389	0.122052	0.142748	0	0.5	-0.206981	-0.165507	0.441209	-2.09346	1.50676	1.66667	3.64161	0.666667	0.839416			FALSE	CMP vs Rest	CMP	Rest
CD366:protein	0.167	0.833	-1.60704	0.110871	0.13216	0	0.5	-0.202819	-0.123392	0.400841	-3.41718	0.997941	0.833333	1.59063	0.555556	0.573687			FALSE	AEC vs Rest	AEC	Rest				CD319:protein	0.2376	0.7624	-1.16588	0.109811	0.151556	0	0.5	-0.321716	-0.149993	0.64771	-3.94983	1.5574	0.0476191	1.13212	0.047619	0.324818			FALSE	CMP vs Rest	CMP	Rest
IgG2b:protein	0.1666	0.8334	-1.60992	0.144505	0.140705	0	0.5	0.0650129	0.101825	0.385191	-2.38048	1.01561	0.138889	0.215133	0.0833333	0.146245			FALSE	AEC vs Rest	AEC	Rest				CD70:protein	0.2348	0.7652	-1.1814	0.160334	0.202227	0	0.5	-0.118642	-0.00324047	0.730427	-5.54677	1.91572	0.0476191	0.259854	0.047619	0.148175			FALSE	CMP vs Rest	CMP	Rest
TCR_Valpha:protein	0.1658	0.8342	-1.61569	0.127858	0.148421	0	0.5	-0.146726	-0.0757812	0.444785	-5.03009	0.862241	0.0277778	0.185206	0.0277778	0.137493			FALSE	AEC vs Rest	AEC	Rest				CD2:protein	0.2346	0.7654	-1.18252	0.132111	0.136859	0	0.5	0.0483541	0.107968	0.587143	-3.37893	1.3354	0	0.127007	0	0.0518248			FALSE	CMP vs Rest	CMP	Rest
CD172a:protein	0.1656	0.8344	-1.61714	0.119553	0.144045	0	0.5	-0.177715	-0.0546454	0.487888	-3.02201	0.62605	0	0.178713	0	0.116036			FALSE	AEC vs Rest	AEC	Rest				CD294:protein	0.2292	0.7708	-1.21283	0.13089	0.141921	0	0.5	-0.12967	-0.0813229	0.581211	-2.43056	2.17882	1.95238	5.27372	0.761905	0.876642			FALSE	CMP vs Rest	CMP	Rest
CD45RO:protein	0.163	0.837	-1.63607	0.117502	0.147005	0	0.5	-0.0407006	0.0218176	0.594086	-8.83825	1.26816	0.527778	1.04348	0.444444	0.492377			FALSE	AEC vs Rest	AEC	Rest				Tim_4:protein	0.2238	0.7762	-1.24366	0.105107	0.130665	0	0.5	-0.277877	-0.182374	0.369957	-2.37516	0.839282	1.14286	2.80511	0.47619	0.713869			FALSE	CMP vs Rest	CMP	Rest
TCR_Vg9:protein	0.1626	0.8374	-1.63901	0.104729	0.149114	0	0.5	-0.276408	-0.0686259	0.608194	-5.68466	0.334782	1.41667	1.18012	0.694444	0.512422			FALSE	AEC vs Rest	AEC	Rest				CD131:protein	0.2218	0.7782	-1.25521	0.145193	0.149696	0	0.5	-0.0582126	0.00160599	0.726217	-3.22962	2.85179	1.04762	3.32555	0.619048	0.70146			FALSE	CMP vs Rest	CMP	Rest
CD135:protein	0.16	0.84	-1.65823	0.10431	0.198345	0	0.5	-0.281266	-0.0184122	0.76239	-9.57503	0.345851	1.25	2.49661	0.527778	0.607566			FALSE	AEC vs Rest	AEC	Rest				CD3:protein	0.2192	0.7808	-1.27033	0.114157	0.141365	0	0.5	-0.276737	-0.218299	0.348691	-2.20871	0.841169	0	0.0452555	0	0.0423358			FALSE	CMP vs Rest	CMP	Rest
CD8a:protein	0.1594	0.8406	-1.6627	0.130138	0.145607	0	0.5	0.00276804	0.0858763	0.569268	-4.93756	1.38114	0.0555556	0.0697346	0.0555556	0.0468662			FALSE	AEC vs Rest	AEC	Rest				CD186:protein	0.2166	0.7834	-1.28559	0.111169	0.155999	0	0.5	-0.296709	-0.132337	0.658493	-4.0073	1.20136	1	2.85693	0.571429	0.673723			FALSE	CMP vs Rest	CMP	Rest
CD279:protein	0.1526	0.8474	-1.71435	0.103403	0.258328	0	0.5	-0.38216	-0.0121536	1.04824	-6.92958	0.219293	1.69444	2.32496	0.777778	0.71965			FALSE	AEC vs Rest	AEC	Rest				CD79b:protein	0.2158	0.7842	-1.29031	0.116273	0.144885	0	0.5	-0.226081	-0.0952465	0.650482	-3.68812	1.99712	1.09524	3.85255	0.428571	0.729197			FALSE	CMP vs Rest	CMP	Rest
CD284:protein	0.1498	0.8502	-1.73617	0.103832	0.141147	0	0.5	-0.228699	-0.0481434	0.55446	-7.16748	0.693855	2.61111	4.76906	0.805556	0.830887			FALSE	AEC vs Rest	AEC	Rest				CD41:protein	0.2132	0.7868	-1.30574	0.117881	0.142027	0	0.5	-0.229107	-0.147176	0.387065	-2.16679	0.918355	0	0.0547445	0	0.0357664			FALSE	CMP vs Rest	CMP	Rest
TCR_Vd2:protein	0.1444	0.8556	-1.77922	0.136105	0.148974	0	0.5	-0.0328439	0.0532471	0.49362	-4.7452	0.956412	0.222222	0.212592	0.194444	0.125353			FALSE	AEC vs Rest	AEC	Rest				CD110:protein	0.2128	0.7872	-1.30813	0.168903	0.13893	0	0.5	0.160056	0.0802162	0.628995	-2.45478	3.0507	0.285714	0.886861	0.238095	0.360584			FALSE	CMP vs Rest	CMP	Rest
TIGIT:protein	0.1382	0.8618	-1.83032	0.11215	0.147526	0	0.5	-0.128699	0.047545	0.651389	-5.22533	0.618445	0.75	1.69932	0.472222	0.562112			FALSE	AEC vs Rest	AEC	Rest				CD370:protein	0.2056	0.7944	-1.35165	0.115175	0.128662	0	0.5	-0.154812	-0.0874636	0.434105	-1.74224	1.48184	0.333333	1.03723	0.238095	0.419708			FALSE	CMP vs Rest	CMP	Rest
CD45RA:protein	0.138	0.862	-1.832	0.102868	0.453002	0	0.5	-0.501469	-0.00516737	1.46834	-6.60096	0.711883	0.0833333	0.55223	0.0833333	0.251553			FALSE	AEC vs Rest	AEC	Rest				CD57:protein	0.205	0.795	-1.35533	0.118131	0.156487	0	0.5	-0.223835	-0.0679739	0.748281	-5.20373	2.20093	0.190476	1.24307	0.190476	0.249635			FALSE	CMP vs Rest	CMP	Rest
CD72:protein	0.1376	0.8624	-1.83537	0.104934	0.251362	0	0.5	-0.233351	0.00340438	0.891978	-8.00269	0.634522	0.361111	0.5655	0.25	0.236025			FALSE	AEC vs Rest	AEC	Rest				CD62E:protein	0.2018	0.7982	-1.37508	0.112502	0.135082	0	0.5	-0.212819	-0.112595	0.528936	-2.93506	1.50501	1.19048	3.94015	0.571429	0.735766			FALSE	CMP vs Rest	CMP	Rest
CD122:protein	0.1346	0.8654	-1.86088	0.102126	0.190195	0	0.5	-0.262268	-0.0581007	0.728881	-7.5286	0.515421	1.97222	2.93309	0.833333	0.822981			FALSE	AEC vs Rest	AEC	Rest				Cadherin_11:protein	0.1978	0.8022	-1.4001	0.138832	0.150654	0	0.5	-0.0910089	-0.0458853	0.495421	-2.5435	1.72271	0.380952	1.87664	0.333333	0.464964			FALSE	CMP vs Rest	CMP	Rest
CD161:protein	0.1206	0.8794	-1.98676	0.102904	0.494201	0	0.5	-0.412095	-0.00506878	1.34693	-9.23516	0.40983	0.833333	1.46781	0.583333	0.422078			FALSE	AEC vs Rest	AEC	Rest				CD138:protein	0.1922	0.8078	-1.43578	0.119532	0.138047	0	0.5	-0.20215	-0.178318	0.403963	-2.13504	1.45238	0.380952	1.85036	0.333333	0.567153			FALSE	CMP vs Rest	CMP	Rest
CD1c:protein	0.1202	0.8798	-1.99054	0.100262	0.615351	0	0.5	-0.380403	-0.00629532	1.27627	-8.9113	0.0206423	0.194444	1.24845	0.0833333	0.370977			FALSE	AEC vs Rest	AEC	Rest				CD158f:protein	0.1902	0.8098	-1.44871	0.111647	0.135924	0	0.5	-0.228229	-0.13165	0.490457	-2.74537	1.32602	0.809524	3.79562	0.571429	0.710949			FALSE	CMP vs Rest	CMP	Rest
CD16:protein	0.1176	0.8824	-2.01536	0.105605	0.542793	0	0.5	-0.193871	-0.0178026	0.886896	-10.698	1.00725	0.333333	0.829193	0.305556	0.236589			FALSE	AEC vs Rest	AEC	Rest				CD324:protein	0.1898	0.8102	-1.45131	0.172488	0.1908	0	0.5	-0.121138	-0.0845184	0.403653	-1.6269	1.28622	0.285714	0.808759	0.190476	0.448175			FALSE	CMP vs Rest	CMP	Rest
CD20:protein	0.114	0.886	-2.05052	0.107614	0.133867	0	0.5	-0.148161	0.000244021	0.539154	-4.41622	0.651432	0	0.152456	0	0.0756635			FALSE	AEC vs Rest	AEC	Rest				TCR_Vd2:protein	0.1846	0.8154	-1.48549	0.127153	0.147856	0	0.5	-0.13323	-0.0405505	0.565597	-3.39889	1.54307	0.0476191	0.30073	0.047619	0.146715			FALSE	CMP vs Rest	CMP	Rest
CD8:protein	0.1108	0.8892	-2.0826	0.112524	0.15466	0	0.5	-0.125691	-0.00679719	0.595565	-6.54763	0.811762	0.0833333	0.0787691	0.0833333	0.0375494			FALSE	AEC vs Rest	AEC	Rest				CD80:protein	0.1742	0.8258	-1.55615	0.12091	0.127518	0	0.5	-0.0984148	-0.0584257	0.520792	-2.68741	2.19728	0.619048	2.39562	0.333333	0.544526			FALSE	CMP vs Rest	CMP	Rest
CD80:protein	0.1046	0.8954	-2.14713	0.108987	0.126916	0	0.5	-0.0793249	0.00111842	0.489734	-6.66102	1.00233	1.02778	1.66318	0.611111	0.501129			FALSE	AEC vs Rest	AEC	Rest				CD5:protein	0.1688	0.8312	-1.59416	0.13125	0.136879	0	0.5	-0.0544865	-0.0328577	0.473968	-2.08352	1.77477	0.142857	0.186131	0.0952381	0.110219			FALSE	CMP vs Rest	CMP	Rest
CD138:protein	0.0988	0.9012	-2.21063	0.101803	0.132083	0	0.5	-0.177236	-0.021788	0.507768	-6.67031	0.173225	0.888889	1.42603	0.583333	0.529927			FALSE	AEC vs Rest	AEC	Rest				CD96:protein	0.1612	0.8388	-1.64933	0.107375	0.127517	0	0.5	-0.236299	-0.206739	0.286531	-1.55967	0.887347	0.333333	1.95693	0.238095	0.59854			FALSE	CMP vs Rest	CMP	Rest
CD131:protein	0.0888	0.9112	-2.32838	0.100126	0.195109	0	0.5	-0.264682	-0.0196399	0.849538	-6.57702	0.0173345	2.77778	2.39018	0.833333	0.640599			FALSE	AEC vs Rest	AEC	Rest				CD103:protein	0.1456	0.8544	-1.76954	0.12857	0.140405	0	0.5	-0.125711	-0.10967	0.350812	-1.71685	1.32336	0.238095	0.627737	0.190476	0.29854			FALSE	CMP vs Rest	CMP	Rest
CD2:protein	0.0802	0.9198	-2.43963	0.106624	0.125729	0	0.5	-0.108193	0.010723	0.474777	-3.84994	0.398887	0	0.0911914	0	0.0434783			FALSE	AEC vs Rest	AEC	Rest				CD193:protein	0.144	0.856	-1.78246	0.117962	0.124094	0	0.5	-0.0839403	-0.0543002	0.447645	-2.44932	1.73523	1.47619	4.5438	0.666667	0.808029			FALSE	CMP vs Rest	CMP	Rest
CD85g:protein	0.0802	0.9198	-2.43963	0.102782	0.117271	0	0.5	-0.117291	-0.011389	0.375944	-3.84525	0.511129	0.583333	1.49661	0.333333	0.529927			FALSE	AEC vs Rest	AEC	Rest				CD135:protein	0.1312	0.8688	-1.89039	0.114172	0.119908	0	0.5	-0.0664723	-0.0272175	0.388816	-2.06223	1.41286	0.761905	3.66058	0.571429	0.675912			FALSE	CMP vs Rest	CMP	Rest
CD158b:protein	0.0798	0.9202	-2.44507	0.107887	0.130559	0	0.5	-0.10914	0.00177658	0.45649	-7.65281	0.404962	0.388889	0.571429	0.333333	0.324111			FALSE	AEC vs Rest	AEC	Rest				CD279:protein	0.1308	0.8692	-1.8939	0.112303	0.122459	0	0.5	-0.128032	-0.105988	0.323159	-1.49263	1.24707	0.904762	2.77007	0.47619	0.764964			FALSE	CMP vs Rest	CMP	Rest
CD278:protein	0.0788	0.9212	-2.45876	0.106993	0.120226	0	0.5	-0.08072	0.0365871	0.419678	-3.10295	0.276444	0.611111	0.99153	0.333333	0.381988			FALSE	AEC vs Rest	AEC	Rest				CD179a:protein	0.1276	0.8724	-1.92235	0.106983	0.120792	0	0.5	-0.15146	-0.0949582	0.350276	-2.45479	1.01393	0.285714	1.72774	0.285714	0.483212			FALSE	CMP vs Rest	CMP	Rest
CD179a:protein	0.065	0.935	-2.66616	0.104784	0.121375	0	0.5	-0.0973279	-0.000798106	0.410052	-6.1187	0.325183	0.75	1.22756	0.444444	0.426313			FALSE	AEC vs Rest	AEC	Rest				CD105:protein	0.1256	0.8744	-1.94044	0.128938	0.128942	0	0.5	-0.0115987	-0.02332	0.353077	-1.25392	1.38499	0.380952	0.822628	0.285714	0.380292			FALSE	CMP vs Rest	CMP	Rest
Cadherin_11:protein	0.0598	0.9402	-2.75509	0.107366	0.115575	0	0.5	-0.0529208	0.0178845	0.33683	-4.44589	0.472648	0.722222	1.29305	0.416667	0.409938			FALSE	AEC vs Rest	AEC	Rest				CD161:protein	0.1204	0.8796	-1.98865	0.112059	0.115612	0	0.5	-0.0569491	-0.0300412	0.417108	-2.29637	1.81368	0.428571	1.6781	0.238095	0.448905			FALSE	CMP vs Rest	CMP	Rest
CD307:protein	0.0576	0.9424	-2.79491	0.113392	0.12106	0	0.5	-0.080073	-0.0397273	0.24522	-1.84547	0.516637	0.166667	0.578769	0.138889	0.306324			FALSE	AEC vs Rest	AEC	Rest				CD8:protein	0.1126	0.8874	-2.06445	0.124668	0.12985	0	0.5	-0.00214042	0.0655339	0.431278	-2.93842	1.09136	0	0.050365	0	0.040146			FALSE	CMP vs Rest	CMP	Rest
CD158f:protein	0.054	0.946	-2.86326	0.103579	0.11811	0	0.5	-0.0744197	0.000407815	0.388775	-6.62578	0.33737	1.58333	2.66968	0.694444	0.657256			FALSE	AEC vs Rest	AEC	Rest				Notch3:protein	0.11	0.89	-2.09074	0.110031	0.117896	0	0.5	-0.0969223	-0.0718434	0.301566	-1.75855	1.09604	0.952381	2.97153	0.428571	0.721898			FALSE	CMP vs Rest	CMP	Rest
CD205:protein	0.0494	0.9506	-2.95714	0.100305	0.112072	0	0.5	-0.121576	-0.0365297	0.27222	-3.18356	0.0289624	0.75	1.41784	0.555556	0.586392			FALSE	AEC vs Rest	AEC	Rest				CD25:protein	0.1066	0.8934	-2.12595	0.135455	0.13176	0	0.5	0.0389079	0.0434314	0.319916	-1.28054	1.29842	0.333333	0.908029	0.285714	0.464234			FALSE	CMP vs Rest	CMP	Rest
CD193:protein	0.038	0.962	-3.23143	0.102272	0.108332	0	0.5	-0.0510355	-0.00097239	0.249055	-4.10231	0.189185	2.05556	3.32101	0.833333	0.763693			FALSE	AEC vs Rest	AEC	Rest				CD8a:protein	0.1018	0.8982	-2.17738	0.115821	0.128328	0	0.5	-0.0603214	0.032017	0.438891	-2.90813	0.69686	0.0476191	0.0547445	0.047619	0.0452555			FALSE	CMP vs Rest	CMP	Rest
CD303:protein	0.0298	0.9702	-3.48299	0.100119	0.113113	0	0.5	-0.0845454	-0.0139049	0.326505	-4.67212	0.0101442	0.611111	0.668831	0.416667	0.354884			FALSE	AEC vs Rest	AEC	Rest				CD99:protein	0.101	0.899	-2.18616	0.104963	0.120786	0	0.5	-0.186455	-0.132811	0.255036	-1.53755	0.590229	0	0.0554745	0	0.050365			FALSE	CMP vs Rest	CMP	Rest
MERTK:protein	0.0248	0.9752	-3.6718	0.107479	0.108988	0	0.5	-0.0109767	0.00753713	0.190717	-2.50037	0.358911	10.8889	5.4664	1	0.963862			FALSE	AEC vs Rest	AEC	Rest				CD45:protein	0.0974	0.9026	-2.22645	0.131148	0.120492	0	0.5	0.132773	0.147659	0.298263	-1.57711	0.976438	0.0476191	0.0138686	0.047619	0.0138686			FALSE	CMP vs Rest	CMP	Rest
Notch3:protein	0.0192	0.9808	-3.93346	0.100434	0.104415	0	0.5	-0.0460897	-0.00689662	0.148862	-2.28808	0.0426602	1.52778	2.24704	0.75	0.677583			FALSE	AEC vs Rest	AEC	Rest				CD133:protein	0.0872	0.9128	-2.34831	0.110288	0.114726	0	0.5	-0.046693	-0.0148473	0.258567	-1.46033	0.801084	0	0.0240876	0	0.0233577			FALSE	CMP vs Rest	CMP	Rest
CD99:protein	0.0088	0.9912	-4.72416	0.112897	0.106528	0	0.5	0.0833151	0.0851215	0.169236	-1.31059	0.546408	0.111111	0.0443252	0.111111	0.0420666			FALSE	AEC vs Rest	AEC	Rest				CD86:protein	0.0842	0.9158	-2.3866	0.113777	0.114189	0	0.5	0.00977588	0.0396556	0.281376	-1.73442	0.744616	0	0.0175182	0	0.0167883			FALSE	CMP vs Rest	CMP	Rest
CD18:protein	0.007	0.993	-4.95482	0.107162	0.104561	0	0.5	0.035664	0.0288157	0.133029	-1.38983	0.477162	0	0.0118577	0	0.0112931			FALSE	AEC vs Rest	AEC	Rest				CD205:protein	0.0802	0.9198	-2.43963	0.10749	0.12113	0	0.5	-0.167589	-0.142187	0.21995	-1.25634	0.694893	1.04762	1.76058	0.619048	0.605839			FALSE	CMP vs Rest	CMP	Rest
CD133:protein	0.0046	0.9954	-5.37709	0.106808	0.105962	0	0.5	0.0127718	0.0156373	0.117709	-0.80969	0.28025	0	0.0194805	0	0.0189159			FALSE	AEC vs Rest	AEC	Rest				CD278:protein	0.0762	0.9238	-2.49513	0.104236	0.111163	0	0.5	-0.0863031	-0.0494263	0.21975	-1.8257	0.735247	0.47619	1.30219	0.285714	0.423358			FALSE	CMP vs Rest	CMP	Rest
CD86:protein	0.0042	0.9958	-5.46846	0.100099	0.101664	0	0.5	-0.0204659	-0.00207055	0.0695662	-1.3465	0.0110843	0	0.00818746	0	0.00790514			FALSE	AEC vs Rest	AEC	Rest				CD366:protein	0.0566	0.9434	-2.81348	0.104194	0.112668	0	0.5	-0.10741	-0.0792611	0.199839	-1.20171	0.607356	1.09524	2.19708	0.571429	0.655474			FALSE	CMP vs Rest	CMP	Rest
BTLA:protein	0.001	0.999	-6.90674	0.102476	0.101515	0	0.5	0.0141167	0.0146582	0.0632725	-1.26761	0.212011	0	0.00282326	0	0.00282326			FALSE	AEC vs Rest	AEC	Rest				CD304:protein	0.05	0.95	-2.94444	0.108839	0.11498	0	0.5	-0.0757849	-0.0507591	0.214566	-0.911703	0.727727	0	0.0270073	0	0.0262774			FALSE	CMP vs Rest	CMP	Rest
CD3:protein	0.0008	0.9992	-7.13009	0.104544	0.106153	0	0.5	-0.0211696	-0.0148652	0.0790513	-0.651009	0.187343	0.0555556	0.0316206	0.0555556	0.0299266			FALSE	AEC vs Rest	AEC	Rest				LOX_1:protein	0.0148	0.9852	-4.19822	0.111989	0.113256	0	0.5	-0.0162951	-0.0145135	0.163068	-0.754321	0.65552	0.761905	2.03942	0.619048	0.732847			FALSE	CMP vs Rest	CMP	Rest
CD206:protein	0.0004	0.9996	-7.82362	0.100778	0.104664	0	0.5	-0.0521658	-0.0151753	0.0835692	-0.61983	0.0759268	0	0.014681	0	0.014681			FALSE	AEC vs Rest	AEC	Rest				BTLA:protein	0.0022	0.9978	-6.11709	0.102392	0.102737	0	0.5	-0.003806	0.00128031	0.0706487	-0.627722	0.177802	0	0.00291971	0	0.00291971			FALSE	CMP vs Rest	CMP	Rest
CD304:protein	0.0002	0.9998	-8.51694	0.100695	0.103409	0	0.5	-0.0368765	-0.0130862	0.0672972	-0.54486	0.0705035	0	0.0149633	0	0.0143986			FALSE	AEC vs Rest	AEC	Rest				CD18:protein	0.0014	0.9986	-6.56987	0.104058	0.109486	0	0.5	-0.0703011	-0.0477436	0.1049	-0.727724	0.142827	0	0.0153285	0	0.0145985			FALSE	CMP vs Rest	CMP	Rest
CD45:protein	0	1	-18.4207	0.100998	0.102615	0	0.5	-0.0221977	-0.00872803	0.0484983	-0.43243	0.0450041	0	0.00988142	0	0.0095991			FALSE	AEC vs Rest	AEC	Rest				CD206:protein	0	1	-18.4207	0.112682	0.116458	0	0.5	-0.0450374	-0.0438967	0.131595	-0.47846	0.369973	0	0.0328467	0	0.0328467			FALSE	CMP vs Rest	CMP	Rest
CD33:protein	0.9854	0.0146	4.21203	18.7344	1.06132	0	0.5	5.72484	6.41364	1.94715	-2.48499	8.5413	26	6.15856	1	0.62862			TRUE	CMP vs Rest	CMP	Rest				CD31:protein	0.911	0.089	2.32591	0.617229	4.84556	0	0.5	-3.02101	-3.72921	2.20189	-6.61938	5.71427	1.99237	6.55556	0.659542	0.888889			FALSE	Macrophage vs Rest	Macrophage	Rest
CD305:protein	0.9826	0.0174	4.03373	8.31326	0.558565	0	0.5	5.02919	5.76801	1.89678	-6.03351	7.05977	8.61905	3.10458	0.904762	0.57183			TRUE	CMP vs Rest	CMP	Rest				CD33:protein	0.9102	0.0898	2.31608	0.450752	4.51508	0	0.5	-3.06663	-3.59693	2.18106	-7.43569	5.78179	10.5504	27	0.946565	1			FALSE	Macrophage vs Rest	Macrophage	Rest
integrin_b7:protein	0.9826	0.0174	4.03373	11.775	2.93024	0	0.5	5.4816	6.09765	2.41685	-4.76989	9.07668	5.90476	3.38403	0.761905	0.252179			TRUE	CMP vs Rest	CMP	Rest				CD11c:protein	0.8852	0.1148	2.04262	1.24111	6.42376	0	0.5	-2.6006	-3.01756	2.60495	-7.98564	7.4145	5.20763	26.1111	0.706107	0.888889			FALSE	Macrophage vs Rest	Macrophage	Rest
CD275:protein	0.9816	0.0184	3.97683	4.87541	0.350481	0	0.5	4.63496	5.27761	1.70483	-4.81423	6.70174	7.61905	2.30728	0.904762	0.608378			TRUE	CMP vs Rest	CMP	Rest				HLA_DR:protein	0.8842	0.1158	2.03282	1.71933	3.50873	0	0.5	-1.7142	-1.85689	2.55283	-7.7778	7.75059	3.47634	2.66667	0.505344	0.580247			FALSE	Macrophage vs Rest	Macrophage	Rest
CD244:protein	0.977	0.023	3.74899	19.8139	1.37939	0	0.5	6.30745	7.07224	2.27836	-2.98151	8.74071	30.1429	1.99269	1	0.342423			TRUE	CMP vs Rest	CMP	Rest				CD1d:protein	0.8714	0.1286	1.91339	1.36925	9.36064	0	0.5	-3.24792	-3.64797	3.43321	-9.09022	9.43231	10.8168	17.1481	0.909924	0.888889			FALSE	Macrophage vs Rest	Macrophage	Rest
CD43:protein	0.9722	0.0278	3.55453	2.29399	0.261539	0	0.5	3.56218	3.98621	1.50935	-4.1338	5.81465	6.66667	0.92578	0.952381	0.213101			TRUE	CMP vs Rest	CMP	Rest				CD169:protein	0.8678	0.1322	1.88165	0.515121	0.272692	0	0.5	1.10994	1.28912	1.16432	-3.33974	4.81543	1.4145	0.481482	0.546565	0.209877			FALSE	Macrophage vs Rest	Macrophage	Rest
CD44:protein	0.971	0.029	3.51103	1.60815	0.270739	0	0.5	3.00964	3.34386	1.19089	-2.53049	4.86096	3.09524	0.400056	0.857143	0.205229			TRUE	CMP vs Rest	CMP	Rest				CD55:protein	0.8584	0.1416	1.80206	0.226122	3.31206	0	0.5	-2.90411	-3.33451	2.36983	-7.31077	4.17232	0.390076	2.90123	0.239695	0.62963			FALSE	Macrophage vs Rest	Macrophage	Rest
CD82:protein	0.97	0.03	3.4761	16.8892	3.84513	0	0.5	5.44511	6.47091	2.76039	-7.03603	8.8579	19	7.93674	0.904762	0.853528			TRUE	CMP vs Rest	CMP	Rest				CD192:protein	0.8556	0.1444	1.77922	0.594153	3.89444	0	0.5	-2.86027	-3.15081	2.75772	-7.77016	6.99163	2.70687	5.38272	0.590076	0.740741			FALSE	Macrophage vs Rest	Macrophage	Rest
CD34:protein	0.9646	0.0354	3.305	16.8054	5.71714	0	0.5	4.60815	5.58012	2.9292	-6.15149	9.59465	29.9524	11.5145	0.952381	0.626371			TRUE	CMP vs Rest	CMP	Rest				CD43:protein	0.8482	0.1518	1.72055	0.200044	1.54155	0	0.5	-2.7097	-3.3338	1.74049	-5.45536	4.20336	0.263359	4.11111	0.148092	0.740741			FALSE	Macrophage vs Rest	Macrophage	Rest
CD200:protein	0.9562	0.0438	3.08333	4.29628	0.78717	0	0.5	3.75504	4.39449	2.09984	-5.19883	6.79279	7.42857	4.59966	1	0.843689			TRUE	CMP vs Rest	CMP	Rest				EGFR:protein	0.8398	0.1602	1.65674	0.849246	0.922041	0	0.5	-0.150559	-0.217489	2.07243	-5.881	7.41416	3.61527	1.59259	0.758779	0.555556			FALSE	Macrophage vs Rest	Macrophage	Rest
CD126:protein	0.9548	0.0452	3.0504	0.544034	0.188877	0	0.5	1.84673	1.94374	1.00592	-4.63582	4.06907	0.666667	1.88305	0.47619	0.41833			TRUE	CMP vs Rest	CMP	Rest				CD95:protein	0.8354	0.1646	1.62439	0.334376	2.89244	0	0.5	-2.42124	-2.82882	2.29974	-6.47061	5.37104	1.71603	3.48148	0.594656	0.716049			FALSE	Macrophage vs Rest	Macrophage	Rest
HLA_DR:protein	0.9544	0.0456	3.04117	6.52163	1.03338	0	0.5	4.30854	4.96313	2.24017	-7.57914	7.67916	4	1.97863	0.571429	0.405679			TRUE	CMP vs Rest	CMP	Rest				CD184:protein	0.8308	0.1692	1.59131	0.192684	1.38932	0	0.5	-2.34402	-2.66586	1.83939	-6.00154	4.74759	3.29695	3.19753	0.774809	0.876543			FALSE	Macrophage vs Rest	Macrophage	Rest
CD117:protein	0.9412	0.0588	2.77301	11.3801	4.43939	0	0.5	4.20132	5.20953	2.76717	-5.96122	8.17722	13.0952	4.39387	0.952381	0.505482			TRUE	CMP vs Rest	CMP	Rest				CD38:protein	0.8306	0.1694	1.58989	0.316197	0.979011	0	0.5	-1.50437	-1.53129	1.7538	-6.03216	4.93332	0.777099	4.76543	0.247328	0.753086			FALSE	Macrophage vs Rest	Macrophage	Rest
CD123:protein	0.9338	0.0662	2.64658	2.82177	0.452548	0	0.5	2.83399	2.71994	2.03141	-6.57276	6.83929	3.47619	2.78549	0.809524	0.593759			TRUE	CMP vs Rest	CMP	Rest				CD63:protein	0.8284	0.1716	1.57433	0.528944	1.0552	0	0.5	-1.10525	-1.26184	1.65906	-4.668	4.12667	14.8916	10.9753	0.970992	0.987654			FALSE	Macrophage vs Rest	Macrophage	Rest
CD31:protein	0.9316	0.0684	2.61153	2.92385	1.64789	0	0.5	2.33706	2.76144	2.35514	-5.99859	6.85039	4.52381	2.98707	0.904762	0.533315			TRUE	CMP vs Rest	CMP	Rest				CD163:protein	0.8252	0.1748	1.55198	1.17497	0.427932	0	0.5	1.6347	1.82153	2.10996	-4.51461	6.97608	4.71985	1.60494	0.835878	0.641975			FALSE	Macrophage vs Rest	Macrophage	Rest
CD11c:protein	0.9268	0.0732	2.53854	3.81477	2.03694	0	0.5	2.44486	2.45046	2.59682	-6.8206	7.10003	3.52381	3.29322	0.714286	0.526567			FALSE	CMP vs Rest	CMP	Rest				CD44:protein	0.822	0.178	1.52996	0.174567	0.455126	0	0.5	-1.372	-1.66036	1.02242	-3.3265	3.27767	0.19313	1.38272	0.125954	0.604938			FALSE	Macrophage vs Rest	Macrophage	Rest
CD371:protein	0.9244	0.0756	2.50369	1.15043	0.310674	0	0.5	2.08277	1.62471	1.89843	-6.20532	5.76483	1.28571	0.291819	0.333333	0.0820917			FALSE	CMP vs Rest	CMP	Rest				CD155:protein	0.8216	0.1784	1.52723	0.599629	1.36349	0	0.5	-1.16248	-1.22584	1.83688	-5.41705	4.83683	1.9	2.16049	0.694656	0.753086			FALSE	Macrophage vs Rest	Macrophage	Rest
CD55:protein	0.924	0.076	2.49798	0.968657	1.25123	0	0.5	1.1979	1.85689	2.34862	-6.34679	4.99814	0.809524	1.35114	0.47619	0.390498			FALSE	CMP vs Rest	CMP	Rest				CD36:protein	0.8202	0.1798	1.5177	5.00831	3.8255	0	0.5	0.150427	0.164524	2.08701	-6.07628	6.12112	37.8244	14.0617	0.98855	0.802469			FALSE	Macrophage vs Rest	Macrophage	Rest
CD49d:protein	0.9202	0.0798	2.44507	24.0281	5.03627	0	0.5	4.55707	5.2387	2.7573	-1.82916	8.65746	25.1905	8.43857	1	0.822884			FALSE	CMP vs Rest	CMP	Rest				CD28:protein	0.819	0.181	1.50959	2.92787	1.54745	0	0.5	0.794274	0.783882	2.02241	-5.6893	7.02853	52.8542	15.7407	0.99542	0.876543			FALSE	Macrophage vs Rest	Macrophage	Rest
CD72:protein	0.918	0.082	2.41548	0.402561	0.238187	0	0.5	1.47033	1.48851	1.19961	-7.45454	3.60815	0.571429	0.563396	0.285714	0.235873			FALSE	CMP vs Rest	CMP	Rest				IgG_Fc:protein	0.818	0.182	1.50286	1.30694	1.49069	0	0.5	-0.392453	-0.474619	2.00923	-5.32692	6.62711	11.7855	3.41975	0.887786	0.691358			FALSE	Macrophage vs Rest	Macrophage	Rest
CD279:protein	0.911	0.089	2.32591	0.454848	0.257464	0	0.5	1.40684	1.455	1.40174	-6.9005	4.33242	0.904762	2.32696	0.47619	0.721676			FALSE	CMP vs Rest	CMP	Rest				CD82:protein	0.8176	0.1824	1.50017	0.387965	3.03339	0	0.5	-1.69653	-1.20519	2.53764	-7.74916	6.71842	4.82977	8.18519	0.912214	0.901235			FALSE	Macrophage vs Rest	Macrophage	Rest
CD107a:protein	0.8944	0.1056	2.13649	4.16029	8.12002	0	0.5	-1.73486	-1.95715	2.22901	-7.23338	7.44025	16.0952	23.8825	0.952381	0.968794			FALSE	CMP vs Rest	CMP	Rest				CD14:protein	0.8124	0.1876	1.46568	1.74514	1.82965	0	0.5	-0.0201608	-0.232567	1.82701	-4.24505	6.24966	9.6916	4.19753	0.940458	0.691358			FALSE	Macrophage vs Rest	Macrophage	Rest
CD7:protein	0.8912	0.1088	2.10306	1.03297	0.510439	0	0.5	1.53665	1.80852	1.41816	-5.71256	4.3993	2.38095	1.06185	0.52381	0.32921			FALSE	CMP vs Rest	CMP	Rest				Folate:protein	0.8004	0.1996	1.3888	1.46962	0.712685	0	0.5	1.0792	1.1058	1.49546	-3.80979	5.93137	171.085	60	0.99542	0.938272			FALSE	Macrophage vs Rest	Macrophage	Rest
CD71:protein	0.8874	0.1126	2.06445	20.8486	58.6814	0	0.5	0.283219	0.286123	3.25567	-8.5116	9.51789	59.4286	94.5069	1	0.953894			FALSE	CMP vs Rest	CMP	Rest				CD49d:protein	0.7986	0.2014	1.37757	0.536894	3.84068	0	0.5	-1.78067	-1.21665	2.41673	-6.9598	5.28651	5.31527	11.6173	0.859542	0.975309			FALSE	Macrophage vs Rest	Macrophage	Rest
CD69:protein	0.8816	0.1184	2.00767	0.489721	0.240878	0	0.5	1.27759	1.54625	1.06864	-3.24765	3.3813	1	0.645207	0.428571	0.228563			FALSE	CMP vs Rest	CMP	Rest				CD73:protein	0.797	0.203	1.36765	0.665504	1.12009	0	0.5	-0.67221	-0.692755	1.67309	-5.1504	5.00788	4.17939	3.07407	0.819084	0.802469			FALSE	Macrophage vs Rest	Macrophage	Rest
CD38:protein	0.876	0.124	1.95508	1.22393	1.08123	0	0.5	1.70071	1.6826	2.07123	-10.1152	7.22497	6.57143	1.6334	0.857143	0.271296			FALSE	CMP vs Rest	CMP	Rest				CD371:protein	0.7938	0.2062	1.34798	0.155173	0.766857	0	0.5	-1.92627	-2.07206	1.59337	-4.98062	4.5625	0.328244	3.80247	0.0679389	0.580247			FALSE	Macrophage vs Rest	Macrophage	Rest
CD131:protein	0.8758	0.1242	1.95324	0.511938	0.216988	0	0.5	1.63308	1.62507	1.46062	-6.41844	4.43418	1.04762	2.40202	0.619048	0.642676			FALSE	CMP vs Rest	CMP	Rest				CD49a:protein	0.793	0.207	1.3431	1.60743	0.766675	0	0.5	0.827294	0.806059	1.70401	-4.17902	6.18531	7.83893	3.75309	0.903053	0.790123			FALSE	Macrophage vs Rest	Macrophage	Rest
CD45RA:protein	0.8754	0.1246	1.94957	0.633575	0.424205	0	0.5	1.55486	1.50614	1.9055	-6.28261	4.95305	0.857143	0.545685	0.380952	0.249086			FALSE	CMP vs Rest	CMP	Rest				CD326:protein	0.7922	0.2078	1.33824	2.70876	2.22799	0	0.5	0.246821	0.163581	1.81074	-4.38349	6.09562	5.18779	2.67901	0.730534	0.716049			FALSE	Macrophage vs Rest	Macrophage	Rest
CD112:protein	0.8744	0.1256	1.94044	2.30766	1.47869	0	0.5	1.3055	1.44085	2.30917	-6.78363	7.27354	3.28571	4.72336	0.904762	0.76497			FALSE	CMP vs Rest	CMP	Rest				CD244:protein	0.7906	0.2094	1.32855	0.199536	7.68808	0	0.5	-2.94008	-1.85694	3.20429	-9.21015	6.44675	0.983206	12.7778	0.349618	0.851852			FALSE	Macrophage vs Rest	Macrophage	Rest
CD268:protein	0.8628	0.1372	1.83874	0.566138	0.251871	0	0.5	1.34545	1.53577	1.14065	-3.59113	3.80436	1.09524	0.487771	0.52381	0.261737			FALSE	CMP vs Rest	CMP	Rest				CD46:protein	0.7904	0.2096	1.32734	0.460044	0.611664	0	0.5	-0.430851	-0.432381	1.79258	-4.60275	5.97109	2.39389	2.75309	0.757252	0.876543			FALSE	Macrophage vs Rest	Macrophage	Rest
CD74:protein	0.8518	0.1482	1.74879	0.591266	0.273795	0	0.5	1.18759	1.01289	1.68528	-5.89776	4.81548	2.47619	4.04329	1	0.894012			FALSE	CMP vs Rest	CMP	Rest				CD107a:protein	0.7902	0.2098	1.32613	6.60577	10.0461	0	0.5	-0.548611	-0.645037	1.59087	-5.42794	4.43291	30.9733	22.5556	0.985496	0.975309			FALSE	Macrophage vs Rest	Macrophage	Rest
CD146:protein	0.8412	0.1588	1.66718	0.739979	14.0968	0	0.5	-2.12171	-1.3012	3.38858	-12.6148	6.56604	0.904762	19.2859	0.47619	0.795052			FALSE	CMP vs Rest	CMP	Rest				CD325:protein	0.7866	0.2134	1.30455	0.711342	1.21582	0	0.5	-0.908894	-0.948317	1.43379	-4.60691	4.03416	22.3588	16.4444	1	1			FALSE	Macrophage vs Rest	Macrophage	Rest
CD48:protein	0.837	0.163	1.63607	0.34233	0.196873	0	0.5	0.976302	0.98794	1.16226	-4.2476	3.46606	0.285714	0.275232	0.238095	0.132696			FALSE	CMP vs Rest	CMP	Rest				CD123:protein	0.781	0.219	1.2715	0.330091	0.768528	0	0.5	-1.07465	-1.02463	1.48046	-5.11562	4.32463	4.82214	3.41975	0.864122	0.82716			FALSE	Macrophage vs Rest	Macrophage	Rest
CD36:protein	0.8354	0.1646	1.62439	3.56562	4.68586	0	0.5	-0.0637282	-0.0863548	2.49011	-7.36669	7.83694	5.80952	21.8611	0.333333	0.826258			FALSE	CMP vs Rest	CMP	Rest				CD34:protein	0.7764	0.2236	1.24481	0.669128	4.97048	0	0.5	-1.15462	-0.346942	2.67543	-7.92619	5.77147	2.27023	9.2963	0.645038	0.740741			FALSE	Macrophage vs Rest	Macrophage	Rest
CD192:protein	0.8276	0.1724	1.56871	1.36405	0.447528	0	0.5	1.909	1.45763	2.22132	-7.58932	6.60335	1.7619	1.77256	0.571429	0.49508			FALSE	CMP vs Rest	CMP	Rest				CD1c:protein	0.7658	0.2342	1.18475	1.1325	1.65856	0	0.5	-1.06626	-0.753678	2.6387	-7.53347	8.46814	2.58473	1.24691	0.554962	0.469136			FALSE	Macrophage vs Rest	Macrophage	Rest
CD81:protein	0.826	0.174	1.55754	1.43442	0.46654	0	0.5	1.16213	1.12489	1.92455	-6.30134	7.54388	11.5238	15.8493	1	0.948271			FALSE	CMP vs Rest	CMP	Rest				CD235ab:protein	0.7638	0.2362	1.17363	0.734754	0.430806	0	0.5	0.501413	0.429962	1.56419	-3.75391	5.94881	1.08626	0.395062	0.331298	0.283951			FALSE	Macrophage vs Rest	Macrophage	Rest
CD47:protein	0.823	0.177	1.53681	2.20968	0.966329	0	0.5	1.07169	1.09023	1.9598	-6.34294	7.96467	57.6667	36.6778	1	0.98032			FALSE	CMP vs Rest	CMP	Rest				IgM:protein	0.7556	0.2444	1.12871	0.401922	0.561774	0	0.5	-0.538117	-0.533676	1.56128	-4.20518	5.43887	1.90305	0.716049	0.453435	0.320988			FALSE	Macrophage vs Rest	Macrophage	Rest
CD326:protein	0.8174	0.1826	1.49883	0.799698	2.78916	0	0.5	-1.30756	-1.13965	2.52644	-9.26637	6.48248	0.857143	5.74304	0.571429	0.657014			FALSE	CMP vs Rest	CMP	Rest				CD141:protein	0.7552	0.2448	1.12654	0.648407	1.04044	0	0.5	-0.688292	-0.750184	1.27239	-4.14782	3.68371	7.47176	3.65432	0.935115	0.765432			FALSE	Macrophage vs Rest	Macrophage	Rest
CD62L:protein	0.8102	0.1898	1.45131	0.447123	0.20995	0	0.5	1.18373	1.29284	1.16059	-5.50372	3.90344	2.90476	0.66826	0.380952	0.273826			FALSE	CMP vs Rest	CMP	Rest				CD71:protein	0.747	0.253	1.08268	8.21833	5.02148	0	0.5	0.654829	0.681491	1.33799	-3.91121	5.32058	63.8489	38.3704	0.991603	1			FALSE	Macrophage vs Rest	Macrophage	Rest
CD39:protein	0.8094	0.1906	1.44612	1.36822	0.640014	0	0.5	0.849514	0.803793	2.20256	-7.18315	7.38094	1.95238	12.6016	0.619048	0.733483			FALSE	CMP vs Rest	CMP	Rest				integrin_b7:protein	0.7388	0.2612	1.03974	0.32568	2.37853	0	0.5	-1.88914	-1.14603	2.62207	-7.17889	6.642	0.736641	2.4321	0.235115	0.493827			FALSE	Macrophage vs Rest	Macrophage	Rest
CD49a:protein	0.8054	0.1946	1.42039	0.822933	3.08555	0	0.5	-1.34229	-1.08272	2.65592	-10.5305	7.11714	1.61905	13.8684	0.52381	0.861681			FALSE	CMP vs Rest	CMP	Rest				CD90:protein	0.732	0.268	1.00479	0.740074	0.39548	0	0.5	0.805371	0.79606	1.22652	-3.20146	4.68598	5.9229	4.02469	0.909924	0.839506			FALSE	Macrophage vs Rest	Macrophage	Rest
Folate:protein	0.8034	0.1966	1.40768	7.59635	8.63789	0	0.5	-0.211725	-0.246929	2.33511	-7.41524	8.56886	26.3333	70.3908	0.904762	0.877144			FALSE	CMP vs Rest	CMP	Rest				CD235a:protein	0.7288	0.2712	0.988543	0.737462	0.300535	0	0.5	1.00749	0.899316	1.32547	-4.49289	6.75315	3.97405	2.11111	0.719847	0.691358			FALSE	Macrophage vs Rest	Macrophage	Rest
CD325:protein	0.797	0.203	1.36765	1.8495	1.51789	0	0.5	0.0278988	0.0740811	2.32958	-8.38045	7.89341	10	19.395	1	0.999719			FALSE	CMP vs Rest	CMP	Rest				CD305:protein	0.7274	0.2726	0.981471	0.232183	0.43967	0	0.5	-0.853619	-0.824754	1.19675	-4.08044	3.90076	6.23969	9.55556	0.910687	0.950617			FALSE	Macrophage vs Rest	Macrophage	Rest
CD205:protein	0.7956	0.2044	1.35902	0.319981	0.111118	0	0.5	1.24884	0.806711	0.94863	-2.16	3.21755	1.04762	1.41327	0.619048	0.585887			FALSE	CMP vs Rest	CMP	Rest				CD47:protein	0.7252	0.2748	0.970404	17.0115	25.4811	0	0.5	-1.74533	-0.751199	2.62147	-8.17702	5.59096	49.1779	46.1111	0.996183	1			FALSE	Macrophage vs Rest	Macrophage	Rest
CD1d:protein	0.7922	0.2078	1.33824	3.21717	2.58786	0	0.5	1.16997	0.780363	3.26172	-11.9502	7.7878	4.14286	6.64099	0.714286	0.800675			FALSE	CMP vs Rest	CMP	Rest				CD15:protein	0.7242	0.2758	0.965392	0.128342	4.84693	0	0.5	-3.31137	-4.35476	2.91856	-8.70949	3.91302	1.04809	7.25926	0.464885	0.654321			FALSE	Macrophage vs Rest	Macrophage	Rest
CD135:protein	0.7904	0.2096	1.32734	0.354999	0.177723	0	0.5	1.05902	0.937207	1.19721	-6.69601	4.47046	0.761905	2.49424	0.571429	0.606972			FALSE	CMP vs Rest	CMP	Rest				CD268:protein	0.7234	0.2766	0.96139	0.324947	0.520826	0	0.5	-0.58972	-0.525097	1.50216	-5.26605	5.08089	0.80687	0.765432	0.412977	0.407407			FALSE	Macrophage vs Rest	Macrophage	Rest
CD164:protein	0.7816	0.2184	1.27501	0.939137	0.959273	0	0.5	-0.272528	-0.269676	2.03731	-6.54066	6.82508	1.7619	3.46922	0.52381	0.758785			FALSE	CMP vs Rest	CMP	Rest				CD35:protein	0.7232	0.2768	0.960391	0.188551	3.88932	0	0.5	-2.56195	-2.07413	3.01069	-7.17934	4.9837	0.30687	4.38272	0.201527	0.555556			FALSE	Macrophage vs Rest	Macrophage	Rest
CD185:protein	0.7816	0.2184	1.27501	0.160188	0.498851	0	0.5	-1.17631	-1.01538	1.14557	-7.46566	2.29754	0.238095	1.87349	0.190476	0.418892			FALSE	CMP vs Rest	CMP	Rest				CD9:protein	0.7216	0.2784	0.952412	0.427335	0.598302	0	0.5	-0.5282	-0.559281	1.19691	-3.50292	3.87781	0.874046	1	0.429771	0.37037			FALSE	Macrophage vs Rest	Macrophage	Rest
CD28:protein	0.7796	0.2204	1.26334	1.31566	0.956793	0	0.5	0.214502	0.149326	2.23698	-8.01764	7.08192	8.95238	22.2561	0.714286	0.829351			FALSE	CMP vs Rest	CMP	Rest				CD164:protein	0.7198	0.2802	0.94347	0.379501	0.479356	0	0.5	-0.403869	-0.410615	1.39802	-3.97397	4.0537	4.3542	2.61728	0.857252	0.691358			FALSE	Macrophage vs Rest	Macrophage	Rest
CD127:protein	0.7722	0.2278	1.22078	0.414883	0.293637	0	0.5	0.796659	0.957251	1.32984	-5.4909	3.243	0.619048	0.563396	0.238095	0.247681			FALSE	CMP vs Rest	CMP	Rest				CD194:protein	0.719	0.281	0.939507	0.617792	0.411042	0	0.5	0.238609	0.147714	1.51989	-5.20368	7.17144	1.19008	0.802469	0.522901	0.419753			FALSE	Macrophage vs Rest	Macrophage	Rest
CD155:protein	0.7684	0.2316	1.1993	0.516885	0.347955	0	0.5	0.696498	0.782635	1.60343	-5.26974	5.55916	1.33333	1.73208	0.761905	0.598819			FALSE	CMP vs Rest	CMP	Rest				CD209:protein	0.7182	0.2818	0.93555	0.288744	0.18744	0	0.5	0.660315	0.750408	0.671143	-2.24837	2.1191	1.9374	1.11111	0.642748	0.530864			FALSE	Macrophage vs Rest	Macrophage	Rest
CD63:protein	0.7668	0.2332	1.19033	1.49231	0.920333	0	0.5	-0.0790258	-0.181241	2.22967	-6.97452	7.60396	7.61905	10.7234	0.952381	0.912848			FALSE	CMP vs Rest	CMP	Rest				CD7:protein	0.7164	0.2836	0.926674	0.205695	0.922587	0	0.5	-1.37262	-0.910363	1.98158	-6.4376	5.61124	0.832824	0.888889	0.293893	0.333333			FALSE	Macrophage vs Rest	Macrophage	Rest
CD267:protein	0.7586	0.2414	1.14502	0.479577	0.354494	0	0.5	0.792597	0.821012	1.24137	-7.77368	3.92365	0.333333	0.585325	0.333333	0.2772			FALSE	CMP vs Rest	CMP	Rest				CD126:protein	0.716	0.284	0.924706	1.39148	1.12587	0	0.5	-0.285792	-0.437775	1.63509	-7.36845	9.21181	2.89542	1.8642	0.474046	0.506173			FALSE	Macrophage vs Rest	Macrophage	Rest
CD73:protein	0.7572	0.2428	1.13739	1.38187	10.3541	0	0.5	-1.3004	-0.582796	3.34554	-11.2873	8.14348	1.33333	16.6969	0.571429	0.747821			FALSE	CMP vs Rest	CMP	Rest				CD69:protein	0.7098	0.2902	0.894413	0.282287	0.364883	0	0.5	-0.585842	-0.656691	1.22581	-4.26734	6.96061	0.412214	0.604938	0.20229	0.296296			FALSE	Macrophage vs Rest	Macrophage	Rest
CD90:protein	0.756	0.244	1.13087	0.866513	2.44915	0	0.5	-0.304611	-0.0650212	2.8252	-10.1152	6.80368	2.7619	7.37138	0.809524	0.85634			FALSE	CMP vs Rest	CMP	Rest				CD183:protein	0.7098	0.2902	0.894413	0.310434	0.419013	0	0.5	-0.597901	-0.562384	1.58559	-4.72551	5.6297	4.47405	2.87654	0.865649	0.851852			FALSE	Macrophage vs Rest	Macrophage	Rest
CD29:protein	0.7554	0.2446	1.12762	0.485847	1.2873	0	0.5	-1.25582	-0.870107	2.3556	-7.04952	6.06939	1.90476	2.8524	0.904762	0.732921			FALSE	CMP vs Rest	CMP	Rest				CD172a:protein	0.7052	0.2948	0.872184	0.238752	0.553165	0	0.5	-1.00955	-0.942206	1.40225	-3.71316	3.3976	0.303053	0.987654	0.185496	0.407407			FALSE	Macrophage vs Rest	Macrophage	Rest
CD14:protein	0.749	0.251	1.09329	1.16568	1.15876	0	0.5	0.101075	0.380523	2.72839	-8.48205	7.1893	2.42857	4.09559	0.428571	0.583919			FALSE	CMP vs Rest	CMP	Rest				CD354:protein	0.698	0.302	0.837792	0.367474	0.823881	0	0.5	-0.966294	-0.896332	1.35738	-4.28096	5.46729	0.635115	1.25926	0.338931	0.518519			FALSE	Macrophage vs Rest	Macrophage	Rest
CD183:protein	0.7478	0.2522	1.08691	0.402035	0.765438	0	0.5	0.283888	0.547431	1.8021	-9.40122	4.78017	2.09524	4.19595	0.952381	0.843126			FALSE	CMP vs Rest	CMP	Rest				CD54:protein	0.6968	0.3032	0.832106	0.418169	0.306839	0	0.5	0.334041	0.28055	1.34323	-4.62261	5.2059	2.47405	1.22222	0.724427	0.62963			FALSE	Macrophage vs Rest	Macrophage	Rest
CD194:protein	0.7452	0.2548	1.07317	0.200059	0.460094	0	0.5	-0.953033	-0.843403	0.965931	-7.22801	2.18746	0.666667	0.940118	0.47619	0.456283			FALSE	CMP vs Rest	CMP	Rest				MERTK:protein	0.694	0.306	0.818887	0.283277	0.413897	0	0.5	-0.556853	-0.585954	1.08046	-3.58917	3.11763	6.57863	4.49383	0.977099	0.987654			FALSE	Macrophage vs Rest	Macrophage	Rest
CD64:protein	0.7416	0.2584	1.0543	1.48815	0.773746	0	0.5	-0.0329647	-0.192413	2.16438	-8.27609	7.63057	7.28571	13.1091	0.52381	0.700309			FALSE	CMP vs Rest	CMP	Rest				CD93:protein	0.6936	0.3064	0.817004	0.223225	2.88651	0	0.5	-2.35276	-2.69772	2.5049	-6.90599	5.53199	5.67634	7.38272	0.921374	0.925926			FALSE	Macrophage vs Rest	Macrophage	Rest
CD10:protein	0.7386	0.2614	1.0387	0.374684	1.06362	0	0.5	-0.348714	-0.0402665	2.24939	-8.01808	4.81969	0.285714	2.83357	0.190476	0.537532			FALSE	CMP vs Rest	CMP	Rest				CD102:protein	0.6896	0.3104	0.79825	0.440139	0.315979	0	0.5	0.206858	0.100125	1.28794	-4.51067	5.30555	6.48702	5.50617	0.919847	0.987654			FALSE	Macrophage vs Rest	Macrophage	Rest
CD62P:protein	0.7266	0.2734	0.97744	0.93713	1.93415	0	0.5	0.642261	0.644554	2.42177	-10.0182	7.00315	1.04762	3.03908	0.428571	0.437447			FALSE	CMP vs Rest	CMP	Rest				CD52:protein	0.6784	0.3216	0.746429	0.257775	0.505649	0	0.5	-0.786631	-0.661165	1.32273	-3.82549	4.41328	0.439695	0.938272	0.257252	0.432099			FALSE	Macrophage vs Rest	Macrophage	Rest
EGFR:protein	0.7266	0.2734	0.97744	0.458472	1.11565	0	0.5	-0.449978	-0.191713	1.98596	-7.6019	5.34515	0.761905	3.544	0.380952	0.684566			FALSE	CMP vs Rest	CMP	Rest				CD29:protein	0.6784	0.3216	0.746429	0.434584	0.310418	0	0.5	0.181002	0.0442008	1.23669	-3.813	4.73798	2.16107	1.60494	0.730534	0.765432			FALSE	Macrophage vs Rest	Macrophage	Rest
Notch1:protein	0.715	0.285	0.919793	0.27713	0.201968	0	0.5	0.674259	0.761638	0.830221	-6.94842	3.00862	0.52381	0.606129	0.47619	0.324431			FALSE	CMP vs Rest	CMP	Rest				CD98:protein	0.677	0.323	0.740019	0.493519	0.339041	0	0.5	0.448451	0.397331	1.19203	-4.07948	4.98629	17.1733	7.22222	0.974809	0.91358			FALSE	Macrophage vs Rest	Macrophage	Rest
CD141:protein	0.7078	0.2922	0.884723	0.958093	2.45675	0	0.5	-0.448235	-0.0476105	2.49357	-9.54967	7.38848	2.2381	18.6489	0.52381	0.787461			FALSE	CMP vs Rest	CMP	Rest				CD39:protein	0.6726	0.3274	0.719968	0.76599	0.566285	0	0.5	0.40398	0.392195	1.1321	-3.60106	4.99539	13.4626	9.8642	0.965649	0.876543			FALSE	Macrophage vs Rest	Macrophage	Rest
CD93:protein	0.6954	0.3046	0.825488	0.932619	0.695088	0	0.5	1.59018	1.64845	2.31693	-8.07316	5.2123	2.04762	3.43942	0.809524	0.622435			FALSE	CMP vs Rest	CMP	Rest				CD146:protein	0.6718	0.3282	0.716337	0.360098	0.208207	0	0.5	0.731013	0.716775	0.850511	-2.14138	3.15702	3.51679	2.35802	0.784733	0.728395			FALSE	Macrophage vs Rest	Macrophage	Rest
CD49f:protein	0.6952	0.3048	0.824544	0.944867	4.19001	0	0.5	-1.33657	-0.500654	3.11289	-9.71773	7.46342	0.428571	6.16671	0.428571	0.61625			FALSE	CMP vs Rest	CMP	Rest				CD13:protein	0.6718	0.3282	0.716337	0.342026	0.293184	0	0.5	0.108525	0.0720543	1.20094	-3.26022	4.15895	1.25114	0.567901	0.51145	0.345679			FALSE	Macrophage vs Rest	Macrophage	Rest
CD56:protein	0.6914	0.3086	0.806673	0.546199	0.705924	0	0.5	-0.0241106	0.0524996	1.38079	-5.74216	3.7011	0.666667	1.26764	0.333333	0.424515			FALSE	CMP vs Rest	CMP	Rest				CD16:protein	0.6594	0.3406	0.660622	0.164062	8.60164	0	0.5	-2.83783	-1.59856	3.38987	-10.4412	5.00244	0.818321	13.5062	0.267176	0.382716			FALSE	Macrophage vs Rest	Macrophage	Rest
CD54:protein	0.6772	0.3228	0.740934	0.371433	1.25978	0	0.5	-0.5146	0.0022825	2.3057	-8.08945	5.31917	0.857143	2.59179	0.380952	0.499859			FALSE	CMP vs Rest	CMP	Rest				CD64:protein	0.6564	0.3436	0.647292	0.296517	0.224902	0	0.5	0.396897	0.425525	1.00454	-3.003	3.87609	31.316	15.5062	0.992366	0.851852			FALSE	Macrophage vs Rest	Macrophage	Rest
CD115:protein	0.676	0.324	0.73545	0.329313	0.648898	0	0.5	-0.692644	-0.619671	1.26518	-8.35774	3.37202	0.333333	1.10065	0.285714	0.439134			FALSE	CMP vs Rest	CMP	Rest				CD48:protein	0.6552	0.3448	0.641976	0.189016	0.330952	0	0.5	-0.695199	-0.630317	1.14676	-3.06213	3.26027	0.398473	1.83951	0.180153	0.518519			FALSE	Macrophage vs Rest	Macrophage	Rest
CD4:protein	0.6666	0.3334	0.692847	0.267622	0.381072	0	0.5	-0.276776	-0.0239304	1.37911	-4.66347	3.76979	0.428571	0.823447	0.238095	0.357886			FALSE	CMP vs Rest	CMP	Rest				C5L2:protein	0.6548	0.3452	0.640206	0.35335	0.269717	0	0.5	0.0769466	0.0150031	1.43685	-3.98417	5.68682	9.27176	7.60494	0.935878	0.864198			FALSE	Macrophage vs Rest	Macrophage	Rest
CD9:protein	0.6596	0.3404	0.661512	0.359251	0.69189	0	0.5	-0.490588	-0.238396	1.81076	-8.89675	5.40682	0.333333	1.25443	0.238095	0.398369			FALSE	CMP vs Rest	CMP	Rest				CD273:protein	0.6528	0.3472	0.63137	0.429435	0.234244	0	0.5	0.638202	0.573741	1.11312	-4.02762	7.90777	1.34122	0.481482	0.432061	0.296296			FALSE	Macrophage vs Rest	Macrophage	Rest
CD22:protein	0.6538	0.3462	0.635785	0.337705	0.443885	0	0.5	0.0172145	0.17118	1.24854	-6.59868	3.19906	0.428571	0.833568	0.285714	0.332865			FALSE	CMP vs Rest	CMP	Rest				CD81:protein	0.6526	0.3474	0.630488	0.307732	0.303488	0	0.5	-0.0696009	-0.108424	1.1946	-4.43327	5.02134	21.8603	15.6914	0.992366	0.987654			FALSE	Macrophage vs Rest	Macrophage	Rest
CD370:protein	0.6502	0.3498	0.619918	0.161539	0.302383	0	0.5	-0.699331	-0.612859	0.85495	-6.81973	1.67617	0.333333	0.808547	0.238095	0.369975			FALSE	CMP vs Rest	CMP	Rest				CD195:protein	0.6346	0.3654	0.552002	0.788078	0.678586	0	0.5	-0.00794785	-0.132892	1.18446	-3.83184	5.45012	1.60687	1.06173	0.570992	0.45679			FALSE	Macrophage vs Rest	Macrophage	Rest
CD46:protein	0.6492	0.3508	0.615525	0.411507	0.577732	0	0.5	-0.33171	-0.0984383	1.93203	-6.47179	5.66531	2.28571	2.49958	0.952381	0.743323			FALSE	CMP vs Rest	CMP	Rest				CD267:protein	0.626	0.374	0.515095	0.231403	0.270876	0	0.5	-0.380257	-0.460425	1.00159	-3.45803	5.14338	0.859542	0.62963	0.337405	0.345679			FALSE	Macrophage vs Rest	Macrophage	Rest
CD11b:protein	0.641	0.359	0.579707	0.321489	0.272697	0	0.5	0.290244	0.30579	1.47951	-5.5815	4.55686	0.619048	1.22856	0.0952381	0.39106			FALSE	CMP vs Rest	CMP	Rest				CD49f:protein	0.6228	0.3772	0.50145	0.404687	0.191169	0	0.5	0.512725	0.236684	1.34776	-2.91656	6.32146	2.14198	1.20988	0.642748	0.604938			FALSE	Macrophage vs Rest	Macrophage	Rest
CD195:protein	0.6406	0.3594	0.577969	0.410839	0.325235	0	0.5	0.578425	0.425248	1.63245	-7.19115	4.14143	0.571429	0.985662	0.333333	0.415519			FALSE	CMP vs Rest	CMP	Rest				CD196:protein	0.6216	0.3784	0.496345	0.278362	0.25048	0	0.5	-0.0247819	-0.0759287	1.18093	-3.3262	4.6001	1.33588	0.975309	0.60229	0.506173			FALSE	Macrophage vs Rest	Macrophage	Rest
CD314:protein	0.6348	0.3652	0.552865	0.333885	0.399933	0	0.5	-0.0316611	0.0456412	1.1413	-5.6249	3.53008	0.904762	1.842	0.571429	0.640146			FALSE	CMP vs Rest	CMP	Rest				CD337:protein	0.6132	0.3868	0.460783	0.223632	0.141453	0	0.5	0.625737	0.607479	0.646254	-1.74595	2.8543	2.0626	1.16049	0.609924	0.555556			FALSE	Macrophage vs Rest	Macrophage	Rest
CD324:protein	0.6328	0.3672	0.544248	0.136791	0.219511	0	0.5	-0.639034	-0.616189	0.608245	-4.39474	1.6846	0.285714	0.744729	0.190476	0.424796			FALSE	CMP vs Rest	CMP	Rest				CD309:protein	0.6062	0.3938	0.431367	0.230837	0.243699	0	0.5	-0.0842404	-0.0970662	1.0208	-3.36676	3.37432	0.849618	0.555556	0.340458	0.259259			FALSE	Macrophage vs Rest	Macrophage	Rest
CD1c:protein	0.6284	0.3716	0.525359	1.77069	0.564096	0	0.5	1.89865	1.12481	2.54281	-8.84652	7.30589	0.619048	1.2415	0.238095	0.36885			FALSE	CMP vs Rest	CMP	Rest				CD11b:protein	0.6042	0.3958	0.422996	0.165779	0.293237	0	0.5	-0.640916	-0.539275	0.970241	-2.77469	2.63049	2.72748	3.40741	0.739695	0.703704			FALSE	Macrophage vs Rest	Macrophage	Rest
CD13:protein	0.6274	0.3726	0.521079	0.500772	0.686255	0	0.5	-0.159588	0.0106139	1.91481	-7.57894	6.16859	0.380952	1.87602	0.238095	0.508856			FALSE	CMP vs Rest	CMP	Rest				CD59:protein	0.5884	0.4116	0.357355	0.19154	0.13922	0	0.5	0.461007	0.483862	0.685864	-1.70151	2.57481	16.6893	8.87654	0.990076	0.950617			FALSE	Macrophage vs Rest	Macrophage	Rest
LT_bR:protein	0.6206	0.3794	0.492096	0.305412	0.56351	0	0.5	-0.539447	-0.462955	1.14081	-8.16764	2.71333	0.666667	1.4546	0.380952	0.526286			FALSE	CMP vs Rest	CMP	Rest				CD200:protein	0.5858	0.4142	0.346629	0.21029	1.46085	0	0.5	-1.19814	-0.173706	2.1595	-6.51242	3.49781	3.37176	4.58025	0.833588	0.864198			FALSE	Macrophage vs Rest	Macrophage	Rest
CD235a:protein	0.618	0.382	0.481068	0.138979	4.53015	0	0.5	-1.61001	-0.722418	2.49754	-10.6795	3.10254	0.666667	7.50155	0.428571	0.721957			FALSE	CMP vs Rest	CMP	Rest				TCR_Vg9:protein	0.5818	0.4182	0.330167	0.538215	0.549627	0	0.5	-0.06245	-0.0901939	0.8975	-2.65572	4.22857	1.4	0.91358	0.532061	0.555556			FALSE	Macrophage vs Rest	Macrophage	Rest
CD109:protein	0.608	0.392	0.438913	0.339476	0.184366	0	0.5	0.884191	0.886655	1.33365	-5.05418	3.95278	0.285714	0.731234	0.285714	0.325274			FALSE	CMP vs Rest	CMP	Rest				CD338:protein	0.578	0.422	0.314569	0.23466	0.233469	0	0.5	0.0913353	0.119144	0.859189	-2.4892	3.26308	1.7542	0.950617	0.518321	0.407407			FALSE	Macrophage vs Rest	Macrophage	Rest
IgG_Fc:protein	0.603	0.397	0.417981	0.356737	0.978319	0	0.5	-0.520075	0.061355	2.30424	-8.73487	5.30711	0.666667	4.89514	0.285714	0.581951			FALSE	CMP vs Rest	CMP	Rest				CD117:protein	0.5768	0.4232	0.309651	0.170709	2.9371	0	0.5	-1.77511	-0.328471	2.80145	-7.70361	4.99707	1.08168	3.8642	0.423664	0.481481			FALSE	Macrophage vs Rest	Macrophage	Rest
CD366:protein	0.6002	0.3998	0.406299	0.194472	0.129998	0	0.5	0.571952	0.583266	0.518246	-2.52031	1.97166	1.09524	1.58589	0.571429	0.573517			FALSE	CMP vs Rest	CMP	Rest				CD74:protein	0.5756	0.4244	0.304737	0.190524	0.246958	0	0.5	-0.364999	-0.330819	0.952673	-3.50212	3.69417	5.35267	3.67901	0.916794	0.962963			FALSE	Macrophage vs Rest	Macrophage	Rest
CD130:protein	0.5988	0.4012	0.400468	0.223408	0.414175	0	0.5	-0.552256	-0.410891	1.18886	-7.40054	3.08005	0.0952381	0.75738	0.0952381	0.364914			FALSE	CMP vs Rest	CMP	Rest				CD45RA:protein	0.5752	0.4248	0.303099	0.261405	0.33256	0	0.5	-0.226599	-0.0977851	0.988654	-3.14404	2.82865	0.335114	0.358025	0.233588	0.209877			FALSE	Macrophage vs Rest	Macrophage	Rest
CD274:protein	0.5984	0.4016	0.398803	0.329809	0.192994	0	0.5	0.538249	0.431701	1.21031	-5.01013	4.50149	0.47619	0.876581	0.142857	0.380658			FALSE	CMP vs Rest	CMP	Rest				CD158:protein	0.5556	0.4444	0.223324	0.580478	0.374436	0	0.5	0.385673	0.24631	1.16379	-4.95778	8.47913	0.855725	0.530864	0.354962	0.283951			FALSE	Macrophage vs Rest	Macrophage	Rest
CD196:protein	0.5934	0.4066	0.378039	0.358411	0.342776	0	0.5	0.228194	0.288426	0.946056	-4.59087	3.36574	0.666667	1.09474	0.428571	0.536688			FALSE	CMP vs Rest	CMP	Rest				CD83:protein	0.5556	0.4444	0.223324	0.63787	0.566434	0	0.5	-0.0409747	-0.128742	1.02947	-4.56323	6.37212	1.65267	1.44444	0.634351	0.604938			FALSE	Macrophage vs Rest	Macrophage	Rest
CD98:protein	0.5786	0.4214	0.317029	0.502952	0.297125	0	0.5	-0.128383	-0.232771	1.65318	-6.28345	6.21545	5.66667	8.42705	0.857143	0.798707			FALSE	CMP vs Rest	CMP	Rest				TIGIT:protein	0.5542	0.4458	0.217655	0.568951	0.473355	0	0.5	3.09262e-05	-0.0983025	1.14728	-4.96174	6.98765	2.31527	1.41975	0.612977	0.567901			FALSE	Macrophage vs Rest	Macrophage	Rest
CD273:protein	0.5778	0.4222	0.313749	0.205513	0.364846	0	0.5	-0.636218	-0.548616	0.8069	-5.90627	1.84314	0.285714	0.817824	0.238095	0.365477			FALSE	CMP vs Rest	CMP	Rest				CD226:protein	0.534	0.466	0.13621	0.335744	0.251357	0	0.5	0.317193	0.239779	0.910697	-3.4528	3.88665	1.09542	0.444444	0.451145	0.271605			FALSE	Macrophage vs Rest	Macrophage	Rest
CD307:protein	0.5748	0.4252	0.301463	0.18151	0.120633	0	0.5	0.558511	0.616498	0.434266	-1.45189	1.60664	0.238095	0.57661	0.238095	0.305032			FALSE	CMP vs Rest	CMP	Rest				CD115:protein	0.5334	0.4666	0.133799	0.134192	0.257106	0	0.5	-0.646114	-0.458668	0.965905	-4.19684	3.43747	1.60611	1.01235	0.525191	0.419753			FALSE	Macrophage vs Rest	Macrophage	Rest
CD119:protein	0.5746	0.4254	0.300644	0.417947	0.241746	0	0.5	0.468565	0.273118	1.56399	-5.48533	5.3961	1.90476	4.38572	0.571429	0.772561			FALSE	CMP vs Rest	CMP	Rest				CD112:protein	0.532	0.468	0.128175	0.27346	0.223679	0	0.5	0.272253	0.277168	0.737844	-2.21801	2.40088	3.53588	2.37037	0.845802	0.790123			FALSE	Macrophage vs Rest	Macrophage	Rest
CD96:protein	0.5668	0.4332	0.268807	0.215452	0.387514	0	0.5	-0.525276	-0.418232	1.0323	-7.37542	2.31589	0.333333	1.47315	0.238095	0.538375			FALSE	CMP vs Rest	CMP	Rest				Notch1:protein	0.5204	0.4796	0.0816453	0.389289	0.335441	0	0.5	-0.0380339	-0.152206	1.12485	-5.24695	7.2613	0.603817	0.493827	0.306107	0.296296			FALSE	Macrophage vs Rest	Macrophage	Rest
Fc_epsilon:protein	0.5662	0.4338	0.266364	0.407273	0.716292	0	0.5	-0.323619	-0.210189	1.21018	-9.1411	3.47468	0.571429	1.76216	0.285714	0.544841			FALSE	CMP vs Rest	CMP	Rest				CD56:protein	0.519	0.481	0.0760366	0.215142	0.19845	0	0.5	0.0704857	-0.0136017	0.876887	-3.97098	3.35659	0.992366	1.2716	0.419084	0.481481			FALSE	Macrophage vs Rest	Macrophage	Rest
TSLPR:protein	0.5622	0.4378	0.250095	0.205461	0.202815	0	0.5	0.255573	0.375172	0.97949	-6.8484	2.94282	0.333333	0.723362	0.333333	0.397807			FALSE	CMP vs Rest	CMP	Rest				CD303:protein	0.5156	0.4844	0.0624203	0.370605	0.302218	0	0.5	0.0349467	-0.0923076	1.06989	-4.68634	6.53456	0.875572	0.493827	0.41145	0.308642			FALSE	Macrophage vs Rest	Macrophage	Rest
CD49b:protein	0.561	0.439	0.245221	0.568562	0.934252	0	0.5	-0.576318	-0.238393	2.16291	-8.9651	6.87021	0.285714	4.09699	0.238095	0.402868			FALSE	CMP vs Rest	CMP	Rest				CD4:protein	0.511	0.489	0.0440071	0.255262	0.154334	0	0.5	0.590637	0.437658	0.807677	-2.42517	4.10993	1.74809	0.691358	0.670229	0.407407			FALSE	Macrophage vs Rest	Macrophage	Rest
CD15:protein	0.5586	0.4414	0.235482	0.480398	0.624733	0	0.5	-0.0927891	-0.0471379	1.18713	-6.88803	3.38006	1.38095	0.989317	0.333333	0.431262			FALSE	CMP vs Rest	CMP	Rest				CD124:protein	0.5012	0.4988	0.00480001	0.21646	0.19061	0	0.5	0.0570911	0.0279989	0.96939	-3.39392	4.42956	3.18397	2.18519	0.838931	0.753086			FALSE	Macrophage vs Rest	Macrophage	Rest
CD335:protein	0.5584	0.4416	0.234671	0.230489	0.199391	0	0.5	0.321471	0.412523	0.812785	-3.66488	2.61367	0.190476	0.389654	0.190476	0.236154			FALSE	CMP vs Rest	CMP	Rest				Siglec8:protein	0.4994	0.5006	-0.0024	0.209692	0.207042	0	0.5	-0.0513277	-0.0920413	0.801184	-2.90006	3.0928	13.2756	9.44444	0.993893	1			FALSE	Macrophage vs Rest	Macrophage	Rest
CD24:protein	0.5558	0.4442	0.224134	0.571689	0.385707	0	0.5	0.395506	0.225572	1.75114	-9.30372	6.79389	0.47619	2.1982	0.333333	0.548777			FALSE	CMP vs Rest	CMP	Rest				G0114F7:protein	0.4972	0.5028	-0.0112001	0.294906	0.168584	0	0.5	0.505287	0.332822	1.00808	-3.30582	6.72894	3.87634	2.7037	0.894656	0.864198			FALSE	Macrophage vs Rest	Macrophage	Rest
CD2:protein	0.5534	0.4466	0.214418	0.21918	0.124126	0	0.5	0.74162	0.508233	0.83153	-3.5719	2.57299	0	0.0908069	0	0.0432949			FALSE	CMP vs Rest	CMP	Rest				CD10:protein	0.4964	0.5036	-0.0144002	0.233283	0.179578	0	0.5	0.252569	0.191991	0.819663	-1.8795	4.55459	1.46183	0.91358	0.545802	0.382716			FALSE	Macrophage vs Rest	Macrophage	Rest
CD59:protein	0.5448	0.4552	0.179682	0.241172	0.486797	0	0.5	-0.794895	-0.36155	1.73392	-7.58543	5.01283	6.09524	10.2156	0.952381	0.931122			FALSE	CMP vs Rest	CMP	Rest				CD130:protein	0.4888	0.5112	-0.0448075	0.180266	0.199883	0	0.5	-0.178917	-0.13569	0.873146	-3.58009	4.81033	0.787023	0.444444	0.363359	0.271605			FALSE	Macrophage vs Rest	Macrophage	Rest
IgM:protein	0.5438	0.4562	0.17565	0.179657	0.320576	0	0.5	-0.635443	-0.473301	0.908273	-4.93461	2.15834	0.142857	0.902727	0.142857	0.317402			FALSE	CMP vs Rest	CMP	Rest				CD197:protein	0.4818	0.5182	-0.0728322	0.308326	0.290095	0	0.5	-0.0478955	-0.122922	0.831133	-3.34257	4.32856	1.40458	1.04938	0.508397	0.444444			FALSE	Macrophage vs Rest	Macrophage	Rest
CD35:protein	0.5436	0.4564	0.174844	0.22332	0.187014	0	0.5	0.325902	0.388546	0.80098	-3.54425	2.65704	0.619048	0.379814	0.142857	0.198482			FALSE	CMP vs Rest	CMP	Rest				CD119:protein	0.4814	0.5186	-0.0744343	0.189162	0.176092	0	0.5	0.0656733	0.0312068	0.813894	-2.76605	3.55778	8.50382	4.92593	0.944275	0.876543			FALSE	Macrophage vs Rest	Macrophage	Rest
CD110:protein	0.5394	0.4606	0.157927	0.217101	0.383222	0	0.5	-0.455334	-0.338106	1.09221	-8.19879	2.96132	0.285714	0.626933	0.238095	0.300534			FALSE	CMP vs Rest	CMP	Rest				CD122:protein	0.4802	0.5198	-0.0792414	0.195833	0.141733	0	0.5	0.412207	0.384033	0.635526	-1.60696	2.84761	3.56489	2.50617	0.854198	0.839506			FALSE	Macrophage vs Rest	Macrophage	Rest
CD158:protein	0.5174	0.4826	0.0696281	0.203092	0.410303	0	0.5	-0.526224	-0.384335	0.994503	-8.6266	2.10441	0.0952381	2.73798	0.0952381	0.308406			FALSE	CMP vs Rest	CMP	Rest				CD109:protein	0.48	0.52	-0.0800427	0.294603	0.226705	0	0.5	0.134595	0.0176311	1.0564	-4.74616	6.44032	0.879389	0.530864	0.354198	0.296296			FALSE	Macrophage vs Rest	Macrophage	Rest
LOX_1:protein	0.5042	0.4958	0.0168004	0.202223	0.25781	0	0.5	-0.140456	-0.0686027	1.08816	-7.59277	3.28662	0.761905	1.62243	0.619048	0.668541			FALSE	CMP vs Rest	CMP	Rest				TSLPR:protein	0.4788	0.5212	-0.0848509	0.195574	0.126248	0	0.5	0.545329	0.433381	0.614309	-1.57356	2.89954	1.07328	0.592593	0.519847	0.395062			FALSE	Macrophage vs Rest	Macrophage	Rest
CD235ab:protein	0.501	0.499	0.00400001	0.10598	4.45801	0	0.5	-1.70888	-0.501293	2.67583	-9.54836	0.509904	0.047619	5.34186	0.047619	0.359292			FALSE	CMP vs Rest	CMP	Rest				CD66:protein	0.4786	0.5214	-0.0856523	0.198623	0.193528	0	0.5	0.0266028	0.0286658	0.769314	-2.38318	3.56541	1.02748	0.765432	0.485496	0.395062			FALSE	Macrophage vs Rest	Macrophage	Rest
CD66:protein	0.498	0.502	-0.00800004	0.201344	0.315304	0	0.5	-0.451553	-0.35114	0.965476	-6.54672	2.68296	0.142857	1.05538	0.142857	0.478493			FALSE	CMP vs Rest	CMP	Rest				CD62P:protein	0.4786	0.5214	-0.0856523	0.22899	0.247165	0	0.5	-0.151195	-0.195632	0.695359	-2.52904	2.34906	0.870229	0.888889	0.422137	0.444444			FALSE	Macrophage vs Rest	Macrophage	Rest
CD95:protein	0.4932	0.5068	-0.0272017	0.178801	0.27524	0	0.5	-0.358696	-0.172624	1.15762	-5.14463	3.32233	0.904762	1.49199	0.52381	0.515603			FALSE	CMP vs Rest	CMP	Rest				CD275:protein	0.4702	0.5298	-0.119341	0.191225	0.170896	0	0.5	0.173574	0.176365	0.719821	-2.49107	2.7907	3.83588	2.96296	0.819084	0.617284			FALSE	Macrophage vs Rest	Macrophage	Rest
CD186:protein	0.4872	0.5128	-0.0512112	0.217747	0.335729	0	0.5	-0.383902	-0.289584	0.961373	-7.40653	2.79299	1	2.04526	0.571429	0.620186			FALSE	CMP vs Rest	CMP	Rest				CD66b:protein	0.468	0.532	-0.128175	0.147046	0.186967	0	0.5	-0.250484	-0.0787914	0.831951	-2.89498	2.67117	0.619084	0.740741	0.222137	0.185185			FALSE	Macrophage vs Rest	Macrophage	Rest
CD158e1:protein	0.4798	0.5202	-0.080844	0.145782	0.196954	0	0.5	-0.294078	-0.132047	0.840826	-3.88406	2.04674	0.809524	1.89486	0.47619	0.712117			FALSE	CMP vs Rest	CMP	Rest				CD185:protein	0.4664	0.5336	-0.134603	0.225745	0.151418	0	0.5	0.40837	0.258336	0.831997	-2.23316	3.64665	3.72901	0.641975	0.479389	0.382716			FALSE	Macrophage vs Rest	Macrophage	Rest
CD102:protein	0.4778	0.5222	-0.0888584	0.651922	0.460776	0	0.5	-0.193582	-0.0232065	1.88617	-8.86101	7.13377	5.14286	14.5592	1	0.850155			FALSE	CMP vs Rest	CMP	Rest				TCR_Valpha:protein	0.466	0.534	-0.13621	0.205606	0.193983	0	0.5	0.0129442	-0.0110314	0.801536	-2.78929	4.80202	0.241985	0.160494	0.164122	0.148148			FALSE	Macrophage vs Rest	Macrophage	Rest
CD105:protein	0.4666	0.5334	-0.133799	0.166671	0.262142	0	0.5	-0.453909	-0.283008	0.886274	-5.46243	2.04788	0.380952	0.767501	0.285714	0.378971			FALSE	CMP vs Rest	CMP	Rest				CD27:protein	0.4618	0.5382	-0.153098	0.32898	0.252554	0	0.5	0.272842	0.206942	0.812807	-3.32099	5.70445	0.381679	0.234568	0.250382	0.160494			FALSE	Macrophage vs Rest	Macrophage	Rest
CD169:protein	0.4438	0.5562	-0.225754	0.211062	0.168322	0	0.5	0.245784	0.147488	1.01815	-7.22103	3.87072	0.380952	0.688502	0.0952381	0.308125			FALSE	CMP vs Rest	CMP	Rest				CD202b:protein	0.4558	0.5442	-0.177263	0.420242	0.362542	0	0.5	0.205572	0.191306	0.684736	-2.13031	3.4123	1.87481	1.12346	0.662595	0.530864			FALSE	Macrophage vs Rest	Macrophage	Rest
CD163:protein	0.4402	0.5598	-0.24035	0.163974	0.635802	0	0.5	-0.868349	-0.0283443	1.90514	-7.38397	3.50107	1.85714	2.46106	0.666667	0.660388			FALSE	CMP vs Rest	CMP	Rest				CD2:protein	0.4514	0.5486	-0.195016	0.131105	0.20546	0	0.5	-0.517705	-0.295988	0.901277	-3.07441	3.3839	0.10687	0.419753	0.0419847	0.197531			FALSE	Macrophage vs Rest	Macrophage	Rest
CD197:protein	0.4394	0.5606	-0.243597	0.146216	0.201075	0	0.5	-0.311819	-0.185413	0.845208	-4.81144	2.19958	0.47619	1.09924	0.380952	0.457127			FALSE	CMP vs Rest	CMP	Rest				CD158b:protein	0.445	0.555	-0.220894	0.294041	0.224137	0	0.5	0.324645	0.289004	0.741179	-3.31689	4.03613	0.738931	0.407407	0.367939	0.283951			FALSE	Macrophage vs Rest	Macrophage	Rest
CD226:protein	0.4294	0.5706	-0.2843	0.164411	0.336432	0	0.5	-0.398381	-0.168613	1.26188	-6.85458	2.63885	0.190476	1.03739	0.190476	0.399213			FALSE	CMP vs Rest	CMP	Rest				CD177:protein	0.443	0.557	-0.228995	0.256008	0.194684	0	0.5	0.13141	0.017795	0.98562	-3.68895	6.37736	0.534351	1.55556	0.189313	0.123457			FALSE	Macrophage vs Rest	Macrophage	Rest
CD278:protein	0.42	0.58	-0.322773	0.167003	0.11993	0	0.5	0.406218	0.405211	0.69721	-3.09415	3.03906	0.47619	0.990723	0.285714	0.382064			FALSE	CMP vs Rest	CMP	Rest				CD274:protein	0.4362	0.5638	-0.256599	0.18709	0.13999	0	0.5	0.384168	0.335531	0.614743	-2.42439	2.84344	1.76565	0.802469	0.656489	0.308642			FALSE	Macrophage vs Rest	Macrophage	Rest
CD57:protein	0.4032	0.5968	-0.392149	0.155809	0.274852	0	0.5	-0.420156	-0.241181	1.12051	-9.01551	3.28214	0.190476	0.674726	0.190476	0.21535			FALSE	CMP vs Rest	CMP	Rest				CLEC1B:protein	0.4342	0.5658	-0.264735	0.18527	0.137136	0	0.5	0.388783	0.343295	0.623178	-2.31853	2.99798	0.303053	0.148148	0.172519	0.0987654			FALSE	Macrophage vs Rest	Macrophage	Rest
CD103:protein	0.3944	0.6056	-0.428854	0.153935	0.214564	0	0.5	-0.318157	-0.214009	0.792688	-6.18913	1.7929	0.238095	0.524599	0.190476	0.278043			FALSE	CMP vs Rest	CMP	Rest				CD72:protein	0.4338	0.5662	-0.266364	0.259974	0.230878	0	0.5	0.0663165	0.0172557	0.946197	-3.50236	5.57773	0.651908	0.555556	0.268702	0.209877			FALSE	Macrophage vs Rest	Macrophage	Rest
CD303:protein	0.3816	0.6184	-0.482763	0.179295	0.110836	0	0.5	0.571997	0.197629	0.755105	-4.69011	2.29847	0.238095	0.67079	0.238095	0.356199			FALSE	CMP vs Rest	CMP	Rest				CD45RB:protein	0.4266	0.5734	-0.295737	0.217817	0.205615	0	0.5	0.00645298	-0.0595247	0.723532	-2.27272	3.24046	0.584733	0.333333	0.278626	0.234568			FALSE	Macrophage vs Rest	Macrophage	Rest
CD319:protein	0.3812	0.6188	-0.484458	0.202712	0.17368	0	0.5	0.299409	0.225794	1.05567	-7.3729	3.9168	0.047619	0.773967	0.047619	0.273545			FALSE	CMP vs Rest	CMP	Rest				CD158e1:protein	0.4236	0.5764	-0.308012	0.265755	0.242122	0	0.5	0.062991	0.00986427	0.617216	-1.52388	2.41101	2.29542	1.46914	0.735878	0.604938			FALSE	Macrophage vs Rest	Macrophage	Rest
CD177:protein	0.3794	0.6206	-0.492096	0.143389	0.261618	0	0.5	-0.3259	-0.127133	1.00283	-9.18443	2.41091	0.0952381	0.378128	0.047619	0.147315			FALSE	CMP vs Rest	CMP	Rest				CD144:protein	0.419	0.581	-0.32688	0.183617	0.159129	0	0.5	0.10702	0.0166652	0.76621	-2.34088	3.63913	8.51069	5.97531	0.989313	0.962963			FALSE	Macrophage vs Rest	Macrophage	Rest
C5L2:protein	0.3736	0.6264	-0.516803	0.166456	0.527241	0	0.5	-0.452528	-0.115347	1.44746	-11.7409	3.94346	2.90476	6.7318	0.761905	0.884172			FALSE	CMP vs Rest	CMP	Rest				CD284:protein	0.412	0.588	-0.355704	0.206273	0.149139	0	0.5	0.318845	0.183335	0.885566	-3.20006	4.68745	7.26183	3.45679	0.903817	0.802469			FALSE	Macrophage vs Rest	Macrophage	Rest
CD357:protein	0.373	0.627	-0.519368	0.168251	0.135384	0	0.5	0.291355	0.256589	0.701942	-3.25092	2.57483	1.71429	3.61822	0.857143	0.865336			FALSE	CMP vs Rest	CMP	Rest				CD24:protein	0.4108	0.5892	-0.360659	0.196357	0.12354	0	0.5	0.487022	0.296557	0.813696	-2.2643	4.04215	2.21603	1.41975	0.60229	0.592593			FALSE	Macrophage vs Rest	Macrophage	Rest
CD142:protein	0.365	0.635	-0.553728	0.179326	0.236217	0	0.5	-0.207641	-0.104798	1.20516	-6.34449	3.97546	0.904762	2.95867	0.333333	0.731234			FALSE	CMP vs Rest	CMP	Rest				CD61:protein	0.4084	0.5916	-0.370584	0.159233	0.122825	0	0.5	0.361357	0.364456	0.470569	-1.53092	2.47151	0.133588	0.0987654	0.0984733	0.0740741			FALSE	Macrophage vs Rest	Macrophage	Rest
CD52:protein	0.3612	0.6388	-0.57016	0.189679	0.197836	0	0.5	0.0236185	0.0920006	0.673835	-3.65568	2.05778	0.190476	0.342705	0.190476	0.215069			FALSE	CMP vs Rest	CMP	Rest				CD49b:protein	0.4058	0.5942	-0.381356	0.246877	0.211395	0	0.5	0.168873	0.138587	0.631369	-1.7487	2.96094	0.838931	0.469136	0.403053	0.296296			FALSE	Macrophage vs Rest	Macrophage	Rest
KLRG1:protein	0.3598	0.6402	-0.576232	0.167045	0.37569	0	0.5	-0.387664	-0.0560802	1.43037	-8.69857	3.84577	3.57143	6.20017	1	0.938994			FALSE	CMP vs Rest	CMP	Rest				CD45RO:protein	0.4026	0.5974	-0.394643	0.198016	0.148629	0	0.5	0.354904	0.293091	0.563705	-1.39949	2.65833	1.65191	1.14815	0.637405	0.580247			FALSE	Macrophage vs Rest	Macrophage	Rest
CD184:protein	0.354	0.646	-0.601503	0.152934	0.247485	0	0.5	-0.097421	0.145145	1.01721	-7.17543	2.22039	1.71429	2.53781	0.714286	0.732078			FALSE	CMP vs Rest	CMP	Rest				CD357:protein	0.4008	0.5992	-0.402133	0.184432	0.185323	0	0.5	-0.0363248	-0.0759464	0.607298	-2.37435	2.20563	3.6855	2.60494	0.885496	0.888889			FALSE	Macrophage vs Rest	Macrophage	Rest
CD201:protein	0.3532	0.6468	-0.605003	0.260557	1.04177	0	0.5	-0.254493	0.0357288	2.11144	-8.93872	4.98538	0.52381	1.52319	0.238095	0.307563			FALSE	CMP vs Rest	CMP	Rest				CD301:protein	0.3958	0.6042	-0.422996	0.209756	0.167028	0	0.5	0.263303	0.207714	0.756529	-3.36598	3.93313	0.550382	0.444444	0.316031	0.333333			FALSE	Macrophage vs Rest	Macrophage	Rest
CD161:protein	0.3524	0.6476	-0.608506	0.251159	0.44037	0	0.5	0.278661	0.20509	1.62894	-8.68092	4.53072	0.428571	1.46753	0.238095	0.424796			FALSE	CMP vs Rest	CMP	Rest				CD62L:protein	0.3854	0.6146	-0.46669	0.133864	0.591979	0	0.5	-0.905478	-0.098856	1.71835	-5.30453	1.99536	0.652672	1.2963	0.29313	0.469136			FALSE	Macrophage vs Rest	Macrophage	Rest
CD354:protein	0.3438	0.6562	-0.646406	0.202542	0.244463	0	0.5	-0.201575	-0.167022	0.601564	-4.63344	2.01409	0.238095	0.493674	0.238095	0.292662			FALSE	CMP vs Rest	CMP	Rest				IgG2c:protein	0.3814	0.6186	-0.48361	0.178053	0.183954	0	0.5	-0.0550019	-0.0553591	0.582343	-1.95436	2.13498	2.06947	1.22222	0.640458	0.567901			FALSE	Macrophage vs Rest	Macrophage	Rest
IgG2c:protein	0.329	0.671	-0.712711	0.138895	0.19311	0	0.5	-0.297507	-0.111072	0.907891	-5.66076	2.58942	0.761905	1.49396	0.428571	0.578015			FALSE	CMP vs Rest	CMP	Rest				CD335:protein	0.3792	0.6208	-0.492945	0.223804	0.200513	0	0.5	0.0759111	-0.0144243	0.777372	-3.26004	3.60862	0.419847	0.320988	0.236641	0.222222			FALSE	Macrophage vs Rest	Macrophage	Rest
TCR:protein	0.329	0.671	-0.712711	0.165487	0.190316	0	0.5	-0.0888708	-0.0529807	0.773026	-5.8359	2.25321	0.380952	0.63621	0.285714	0.298004			FALSE	CMP vs Rest	CMP	Rest				CD314:protein	0.3766	0.6234	-0.504005	0.175929	0.197968	0	0.5	-0.162378	-0.175227	0.508666	-1.8298	1.92705	2.42366	1.51852	0.680916	0.703704			FALSE	Macrophage vs Rest	Macrophage	Rest
CD42b:protein	0.316	0.684	-0.772216	0.134213	0.207961	0	0.5	-0.294872	-0.147426	0.868601	-6.8521	1.98516	0.142857	0.413551	0.0952381	0.186112			FALSE	CMP vs Rest	CMP	Rest				RTK2071:protein	0.3746	0.6254	-0.512533	0.186449	0.154962	0	0.5	0.209795	0.134035	0.625885	-1.95172	2.55415	6.44275	4.35802	0.956489	0.888889			FALSE	Macrophage vs Rest	Macrophage	Rest
CD144:protein	0.3156	0.6844	-0.774067	0.168037	0.266705	0	0.5	-0.266465	-0.0905774	1.22932	-8.91079	3.78971	4.38095	7.52544	0.952381	0.980883			FALSE	CMP vs Rest	CMP	Rest				CD127:protein	0.36	0.64	-0.575364	0.339157	0.281282	0	0.5	0.0774152	-0.0452966	0.902767	-4.29938	6.31003	0.564886	0.407407	0.251908	0.185185			FALSE	Macrophage vs Rest	Macrophage	Rest
CD66b:protein	0.3132	0.6868	-0.785201	0.134077	0.187759	0	0.5	-0.275506	-0.160418	0.814769	-6.97838	2.17979	0.047619	0.451785	0.047619	0.199044			FALSE	CMP vs Rest	CMP	Rest				CD19:protein	0.3192	0.6808	-0.757451	0.249435	0.228734	0	0.5	0.0850254	0.0422662	0.553005	-1.888	2.13323	0.857252	0.444444	0.363359	0.234568			FALSE	Macrophage vs Rest	Macrophage	Rest
CD172a:protein	0.312	0.688	-0.790786	0.142625	0.143148	0	0.5	0.0213388	0.0150042	0.63089	-2.82791	1.95628	0.142857	0.177116	0.0952381	0.114985			FALSE	CMP vs Rest	CMP	Rest				CD201:protein	0.3082	0.6918	-0.808548	0.214793	0.185257	0	0.5	0.176907	0.123663	0.636725	-2.49925	3.09871	0.483969	0.345679	0.293893	0.222222			FALSE	Macrophage vs Rest	Macrophage	Rest
CD106:protein	0.3	0.7	-0.847298	0.136817	0.162917	0	0.5	-0.0187764	0.0575701	0.804767	-7.43511	2.08805	0.47619	1.50014	0.285714	0.526848			FALSE	CMP vs Rest	CMP	Rest				CD21:protein	0.3062	0.6938	-0.817945	0.206478	0.162055	0	0.5	0.265829	0.183149	0.716011	-3.20686	3.99264	0.294656	0.17284	0.159542	0.111111			FALSE	Macrophage vs Rest	Macrophage	Rest
CD45RB:protein	0.2958	0.7042	-0.867379	0.126668	0.165888	0	0.5	-0.27527	-0.154013	0.632183	-4.66299	1.4463	0.142857	0.522913	0.142857	0.242339			FALSE	CMP vs Rest	CMP	Rest				TCR:protein	0.305	0.695	-0.8236	0.181474	0.154441	0	0.5	0.189102	0.156982	0.508932	-1.73153	2.49796	0.842748	0.493827	0.332824	0.234568			FALSE	Macrophage vs Rest	Macrophage	Rest
Siglec8:protein	0.2906	0.7094	-0.892472	0.173762	0.229491	0	0.5	-0.0902106	-0.0215558	1.14621	-9.38373	3.91432	6	11.3284	1	0.995221			FALSE	CMP vs Rest	CMP	Rest				Fc_epsilon:protein	0.3044	0.6956	-0.826432	0.143993	0.118205	0	0.5	0.261964	0.242782	0.431289	-1.07265	1.9375	2.35114	1.12346	0.580153	0.45679			FALSE	Macrophage vs Rest	Macrophage	Rest
G0114F7:protein	0.288	0.712	-0.905117	0.125281	0.224924	0	0.5	-0.285147	-0.0664183	0.997576	-8.48084	2.57053	1.28571	2.7436	0.761905	0.80208			FALSE	CMP vs Rest	CMP	Rest				CD307:protein	0.3034	0.6966	-0.831159	0.219106	0.184463	0	0.5	0.170834	0.0813812	0.673893	-2.89004	3.59182	0.79542	0.320988	0.353435	0.185185			FALSE	Macrophage vs Rest	Macrophage	Rest
CD294:protein	0.2862	0.7138	-0.913912	0.142021	0.231923	0	0.5	-0.173884	-0.00680757	1.01766	-9.4015	2.96	1.95238	4.23784	0.761905	0.853528			FALSE	CMP vs Rest	CMP	Rest				CD324:protein	0.302	0.698	-0.837792	0.188767	0.200664	0	0.5	-0.0912551	-0.100212	0.463505	-1.38386	1.75367	0.822901	0.444444	0.452672	0.308642			FALSE	Macrophage vs Rest	Macrophage	Rest
CD338:protein	0.2774	0.7226	-0.957395	0.113684	0.255445	0	0.5	-0.440947	-0.0845269	1.05555	-6.33545	1.23762	0.380952	1.40118	0.285714	0.475682			FALSE	CMP vs Rest	CMP	Rest				LT_bR:protein	0.2974	0.7026	-0.85971	0.180664	0.161059	0	0.5	0.132049	0.102516	0.561756	-1.85723	2.78077	2.14122	1.38272	0.630534	0.62963			FALSE	Macrophage vs Rest	Macrophage	Rest
CD19:protein	0.2762	0.7238	-0.96339	0.157746	0.340803	0	0.5	0.0458065	0.0649883	1.19691	-9.10014	3.69411	0.0952381	0.87883	0.0952381	0.343267			FALSE	CMP vs Rest	CMP	Rest				TCR_Vd2:protein	0.2892	0.7108	-0.899273	0.144625	0.145301	0	0.5	-0.0743671	-0.093535	0.57952	-1.68712	3.26333	0.3	0.246914	0.147328	0.111111			FALSE	Macrophage vs Rest	Macrophage	Rest
CD25:protein	0.276	0.724	-0.964391	0.13188	0.164057	0	0.5	-0.256516	-0.189753	0.500965	-4.04244	1.15651	0.333333	0.750633	0.285714	0.424234			FALSE	CMP vs Rest	CMP	Rest				CD22:protein	0.2778	0.7222	-0.955401	0.140242	0.136233	0	0.5	0.0305699	0.00236022	0.503266	-2.07818	1.92589	0.90687	0.530864	0.412214	0.259259			FALSE	Macrophage vs Rest	Macrophage	Rest
CD209:protein	0.2748	0.7252	-0.970404	0.139253	0.149843	0	0.5	-0.099905	-0.00614345	0.786145	-3.91209	2.56085	0.761905	1.42817	0.47619	0.564521			FALSE	CMP vs Rest	CMP	Rest				CD42b:protein	0.273	0.727	-0.979455	0.19891	0.165182	0	0.5	0.191699	0.111594	0.641312	-2.49596	3.70341	0.447328	0.197531	0.205344	0.0987654			FALSE	Macrophage vs Rest	Macrophage	Rest
CD79b:protein	0.2692	0.7308	-0.998685	0.210796	0.203589	0	0.5	0.104642	0.114836	1.17804	-8.62418	4.52063	1.09524	2.8122	0.428571	0.696092			FALSE	CMP vs Rest	CMP	Rest				CD85g:protein	0.2626	0.7374	-1.0325	0.146854	0.111951	0	0.5	0.297691	0.161494	0.52265	-0.97444	3.02026	2.75344	1.2716	0.769466	0.555556			FALSE	Macrophage vs Rest	Macrophage	Rest
CD21:protein	0.2664	0.7336	-1.01296	0.15366	0.195347	0	0.5	-0.133096	-0.0104163	0.650795	-6.83774	1.28279	0.0952381	0.228563	0.0952381	0.143098			FALSE	CMP vs Rest	CMP	Rest				CD70:protein	0.2622	0.7378	-1.03457	0.197439	0.169979	0	0.5	0.0517254	-0.0404376	0.740693	-3.04941	5.45808	0.263359	0.148148	0.148855	0.111111			FALSE	Macrophage vs Rest	Macrophage	Rest
CD27:protein	0.2652	0.7348	-1.01911	0.156456	0.156778	0	0.5	0.0736	0.121339	0.590986	-5.04449	1.74834	0.142857	0.311498	0.0952381	0.215912			FALSE	CMP vs Rest	CMP	Rest				KLRG1:protein	0.2558	0.7442	-1.06791	0.141752	0.133718	0	0.5	0.0674007	0.0393808	0.467978	-1.78138	2.08418	7.07557	4.83951	0.951145	0.925926			FALSE	Macrophage vs Rest	Macrophage	Rest
CD301:protein	0.2622	0.7378	-1.03457	0.155128	0.18523	0	0.5	-0.0932671	-0.0346141	0.656033	-7.09807	1.79898	0.142857	0.41833	0.142857	0.271577			FALSE	CMP vs Rest	CMP	Rest				CD294:protein	0.2444	0.7556	-1.12871	0.140599	0.137074	0	0.5	0.00728639	-0.031862	0.518481	-2.14675	2.50308	5.34351	3.28395	0.878626	0.814815			FALSE	Macrophage vs Rest	Macrophage	Rest
Tim_4:protein	0.257	0.743	-1.06162	0.133307	0.163051	0	0.5	-0.205906	-0.0886656	0.827246	-6.44174	2.64442	1.14286	2.03542	0.47619	0.65336			FALSE	CMP vs Rest	CMP	Rest				CD3:protein	0.2376	0.7624	-1.16588	0.140308	0.115592	0	0.5	0.260703	0.232147	0.382902	-1.01926	2.3661	0.0465649	0.0123457	0.0435115	0.0123457			FALSE	Macrophage vs Rest	Macrophage	Rest
RTK2071:protein	0.2476	0.7524	-1.11145	0.12859	0.191573	0	0.5	-0.198692	-0.0398452	0.948977	-7.25695	2.58228	2.7619	5.42648	0.857143	0.946584			FALSE	CMP vs Rest	CMP	Rest				IgG2b:protein	0.2358	0.7642	-1.17585	0.184126	0.148952	0	0.5	0.212037	0.135168	0.659969	-3.09968	4.62216	0.267939	0.259259	0.159542	0.160494			FALSE	Macrophage vs Rest	Macrophage	Rest
IgD:protein	0.2444	0.7556	-1.12871	0.106449	0.148522	0	0.5	-0.363371	-0.267199	0.47613	-6.14165	0.70326	0	0.124824	0	0.0947428			FALSE	CMP vs Rest	CMP	Rest				CD41:protein	0.235	0.765	-1.18029	0.141972	0.115844	0	0.5	0.26099	0.200545	0.411336	-0.86588	2.29064	0.0572519	0	0.0374046	0			FALSE	Macrophage vs Rest	Macrophage	Rest
CD124:protein	0.2442	0.7558	-1.12979	0.122373	0.274726	0	0.5	-0.291626	-0.0865463	0.945908	-10.3682	1.9624	0.952381	2.57633	0.571429	0.781557			FALSE	CMP vs Rest	CMP	Rest				CD142:protein	0.2314	0.7686	-1.20042	0.147402	0.126705	0	0.5	0.181186	0.103322	0.437758	-1.56429	1.98575	3.22137	1.67901	0.762595	0.641975			FALSE	Macrophage vs Rest	Macrophage	Rest
CD337:protein	0.2434	0.7566	-1.13413	0.197402	0.15761	0	0.5	0.0885582	0.0684118	1.06601	-6.00428	4.11888	0.809524	1.63087	0.47619	0.586449			FALSE	CMP vs Rest	CMP	Rest				CD57:protein	0.2292	0.7708	-1.21283	0.152531	0.128629	0	0.5	0.0756631	-0.00391579	0.737091	-2.92835	5.08201	1.28702	0.259259	0.251908	0.197531			FALSE	Macrophage vs Rest	Macrophage	Rest
CD284:protein	0.2208	0.7792	-1.26101	0.144403	0.136813	0	0.5	0.0707859	0.0535309	0.775172	-7.03106	3.08225	1.71429	4.76525	0.571429	0.832162			FALSE	CMP vs Rest	CMP	Rest				CD106:protein	0.2244	0.7756	-1.24021	0.145973	0.123141	0	0.5	0.196116	0.107504	0.45999	-1.38159	2.22708	2.06489	1.03704	0.580153	0.419753			FALSE	Macrophage vs Rest	Macrophage	Rest
CD309:protein	0.217	0.783	-1.28324	0.179065	0.176933	0	0.5	-0.0915558	0.0109406	1.12507	-6.59191	4.27523	0.190476	1.5142	0.0952381	0.362665			FALSE	CMP vs Rest	CMP	Rest				CD79a:protein	0.2224	0.7776	-1.25173	0.14177	0.120033	0	0.5	0.209574	0.153371	0.411313	-1.40358	2.14837	3.68626	2.40741	0.842748	0.740741			FALSE	Macrophage vs Rest	Macrophage	Rest
CD70:protein	0.204	0.796	-1.36148	0.139835	0.166591	0	0.5	-0.10126	0.00220633	0.564761	-6.20489	1.0709	0.047619	0.180208	0.047619	0.117796			FALSE	CMP vs Rest	CMP	Rest				IgD:protein	0.2142	0.7858	-1.29979	0.158953	0.132767	0	0.5	0.206507	0.126023	0.62859	-3.17017	3.43886	0.183206	0.111111	0.127481	0.0864198			FALSE	Macrophage vs Rest	Macrophage	Rest
CD20:protein	0.2006	0.7994	-1.38255	0.13183	0.130499	0	0.5	0.125079	0.160559	0.599719	-4.35995	1.45334	0.142857	0.15097	0.142857	0.074501			FALSE	CMP vs Rest	CMP	Rest				CD20:protein	0.2086	0.7914	-1.33338	0.159534	0.131555	0	0.5	0.17867	0.0573124	0.781825	-3.6758	4.81405	0.129008	0.111111	0.0793893	0.0864198			FALSE	Macrophage vs Rest	Macrophage	Rest
CD83:protein	0.1952	0.8048	-1.41657	0.126626	0.140501	0	0.5	-0.114687	-0.0544771	0.547062	-3.35072	1.82178	1	1.30475	0.571429	0.578577			FALSE	CMP vs Rest	CMP	Rest				CD131:protein	0.2048	0.7952	-1.35656	0.146267	0.129869	0	0.5	0.106355	0.00604355	0.592488	-2.82663	3.33537	3.3229	2.77778	0.7	0.703704			FALSE	Macrophage vs Rest	Macrophage	Rest
CD138:protein	0.1952	0.8048	-1.41657	0.137849	0.129819	0	0.5	0.12758	0.090675	0.713628	-6.58631	2.68308	0.380952	1.42676	0.333333	0.531628			FALSE	CMP vs Rest	CMP	Rest				CD319:protein	0.1918	0.8082	-1.43836	0.149345	0.11841	0	0.5	0.224394	0.0818715	0.657291	-2.9588	4.16681	1.14351	0.666667	0.327481	0.209877			FALSE	Macrophage vs Rest	Macrophage	Rest
TCR_Vg9:protein	0.1822	0.8178	-1.50151	0.113454	0.149221	0	0.5	-0.183029	-0.0318474	0.666722	-5.65025	1.53908	0.428571	1.18696	0.285714	0.515603			FALSE	CMP vs Rest	CMP	Rest				Cadherin_11:protein	0.1844	0.8156	-1.48682	0.14904	0.135435	0	0.5	0.0958264	0.0320463	0.452787	-1.69551	2.57289	1.89847	1.1358	0.464885	0.432099			FALSE	Macrophage vs Rest	Macrophage	Rest
CD61:protein	0.1802	0.8198	-1.51499	0.118522	0.196251	0	0.5	-0.198724	-0.0548538	0.75812	-6.9796	1.06007	0	0.251617	0	0.0879955			FALSE	CMP vs Rest	CMP	Rest				Tim_4:protein	0.184	0.816	-1.48948	0.130453	0.108427	0	0.5	0.227336	0.134727	0.36212	-0.83334	2.43731	2.85573	1.55556	0.715267	0.62963			FALSE	Macrophage vs Rest	Macrophage	Rest
TCR_Vd2:protein	0.1788	0.8212	-1.5245	0.120676	0.148112	0	0.5	-0.203518	-0.13394	0.498454	-4.85871	1.12437	0.047619	0.213663	0.047619	0.126511			FALSE	CMP vs Rest	CMP	Rest				CD186:protein	0.1832	0.8168	-1.49482	0.153307	0.117575	0	0.5	0.262296	0.113426	0.685694	-3.36104	4.03087	2.90153	1.65432	0.673282	0.654321			FALSE	Macrophage vs Rest	Macrophage	Rest
TCR_Valpha:protein	0.1742	0.8258	-1.55615	0.129198	0.147025	0	0.5	-0.127658	-0.0706198	0.464446	-4.97166	1.25276	0.047619	0.184425	0.047619	0.136913			FALSE	CMP vs Rest	CMP	Rest				CD79b:protein	0.1786	0.8214	-1.52586	0.141835	0.116057	0	0.5	0.201887	0.0699649	0.60945	-2.77553	3.45343	3.90687	2.25926	0.729008	0.654321			FALSE	Macrophage vs Rest	Macrophage	Rest
CD122:protein	0.174	0.826	-1.55754	0.122005	0.173364	0	0.5	-0.0240816	0.0508018	0.731145	-6.29633	1.38669	1.2381	2.93337	0.666667	0.824009			FALSE	CMP vs Rest	CMP	Rest				CD370:protein	0.1734	0.8266	-1.56172	0.129189	0.114036	0	0.5	0.149169	0.0519449	0.377822	-1.47264	1.79973	1.04122	0.790123	0.41374	0.469136			FALSE	Macrophage vs Rest	Macrophage	Rest
IgG2b:protein	0.1718	0.8282	-1.57292	0.118762	0.139482	0	0.5	-0.205002	-0.159369	0.363971	-2.71232	0.911991	0.0952381	0.215069	0.0952381	0.145909			FALSE	CMP vs Rest	CMP	Rest				CD5:protein	0.1638	0.8362	-1.63022	0.134767	0.132681	0	0.5	-0.000358311	-0.0401756	0.430828	-1.81184	2.15549	0.18855	0.135802	0.109924	0.111111			FALSE	Macrophage vs Rest	Macrophage	Rest
CD62E:protein	0.1536	0.8464	-1.70664	0.11473	0.129653	0	0.5	-0.101711	-0.00590384	0.601048	-3.82103	1.80268	1.19048	2.94265	0.571429	0.699185			FALSE	CMP vs Rest	CMP	Rest				CD110:protein	0.161	0.839	-1.65081	0.137644	0.131545	0	0.5	0.0896816	0.0740027	0.46152	-2.9972	2.65291	0.905344	0.432099	0.364885	0.259259			FALSE	Macrophage vs Rest	Macrophage	Rest
CD5:protein	0.1532	0.8468	-1.70972	0.137259	0.15426	0	0.5	-0.0263049	0.056492	0.57106	-6.03365	1.46942	0.142857	0.135226	0.0952381	0.0919314			FALSE	CMP vs Rest	CMP	Rest				CD25:protein	0.1602	0.8398	-1.65674	0.130773	0.142834	0	0.5	-0.125393	-0.117822	0.329226	-1.27987	1.27968	0.910687	0.716049	0.464122	0.419753			FALSE	Macrophage vs Rest	Macrophage	Rest
TIGIT:protein	0.1524	0.8476	-1.7159	0.117299	0.15586	0	0.5	-0.115208	0.00346446	0.760259	-6.32774	2.02361	1.04762	1.69356	0.380952	0.562272			FALSE	CMP vs Rest	CMP	Rest				CD62E:protein	0.1576	0.8424	-1.67619	0.13415	0.11405	0	0.5	0.172726	0.0647312	0.500059	-2.00535	3.06073	3.99924	2.27161	0.735115	0.703704			FALSE	Macrophage vs Rest	Macrophage	Rest
CD8:protein	0.151	0.849	-1.72678	0.127305	0.146379	0	0.5	0.0659369	0.125299	0.567563	-6.20655	0.978822	0	0.0792803	0	0.0382345			FALSE	CMP vs Rest	CMP	Rest				CD158f:protein	0.1552	0.8448	-1.69439	0.134532	0.112776	0	0.5	0.197713	0.0963913	0.465966	-1.81013	2.91785	3.83435	2.39506	0.70687	0.740741			FALSE	Macrophage vs Rest	Macrophage	Rest
CD79a:protein	0.1486	0.8514	-1.74562	0.126236	0.203584	0	0.5	-0.0885459	-0.00835156	0.873799	-10.0201	2.61262	1.66667	2.82345	0.666667	0.798707			FALSE	CMP vs Rest	CMP	Rest				CD80:protein	0.1494	0.8506	-1.73931	0.126247	0.116695	0	0.5	0.0885826	0.0228388	0.420403	-2.2213	2.72804	2.43282	1.33333	0.549618	0.407407			FALSE	Macrophage vs Rest	Macrophage	Rest
CLEC1B:protein	0.1424	0.8576	-1.7955	0.133756	0.215719	0	0.5	0.0136212	0.0326716	0.994883	-7.87462	2.73555	0.142857	0.354793	0.142857	0.156593			FALSE	CMP vs Rest	CMP	Rest				CD138:protein	0.1294	0.8706	-1.90627	0.137031	0.124483	0	0.5	0.117483	0.0758323	0.356422	-1.40755	2.22339	1.87176	1.12346	0.566412	0.518519			FALSE	Macrophage vs Rest	Macrophage	Rest
CD45RO:protein	0.1376	0.8624	-1.83537	0.112819	0.152291	0	0.5	-0.110829	-0.0265709	0.624153	-8.97974	1.72467	0.333333	1.04245	0.190476	0.493674			FALSE	CMP vs Rest	CMP	Rest				CD193:protein	0.113	0.887	-2.06046	0.123444	0.114075	0	0.5	0.0911288	0.0328993	0.366545	-1.67407	2.44756	4.59618	2.90123	0.808397	0.765432			FALSE	Macrophage vs Rest	Macrophage	Rest
CD202b:protein	0.1254	0.8746	-1.94226	0.119802	0.117957	0	0.5	0.00336788	0.0125201	0.536853	-3.5702	2.14664	0.809524	2.24796	0.428571	0.647456			FALSE	CMP vs Rest	CMP	Rest				CD103:protein	0.111	0.889	-2.08057	0.139938	0.1316	0	0.5	0.0774409	0.0537811	0.316921	-1.3248	1.81885	0.632824	0.444444	0.299237	0.259259			FALSE	Macrophage vs Rest	Macrophage	Rest
CD85g:protein	0.1152	0.8848	-2.03869	0.10981	0.117397	0	0.5	-0.0612983	-0.0133154	0.49128	-4.00145	1.55967	0.666667	1.49227	0.428571	0.528535			FALSE	CMP vs Rest	CMP	Rest				CD135:protein	0.1084	0.8916	-2.10719	0.119503	0.109763	0	0.5	0.0997876	0.0319676	0.331926	-1.36926	2.16067	3.70687	2.16049	0.673282	0.691358			FALSE	Macrophage vs Rest	Macrophage	Rest
CD80:protein	0.1142	0.8858	-2.04854	0.113625	0.123748	0	0.5	-0.0478559	-0.0124602	0.542852	-6.68088	1.87081	0.619048	1.66292	0.333333	0.503233			FALSE	CMP vs Rest	CMP	Rest				CD8:protein	0.1068	0.8932	-2.12385	0.128397	0.124154	0	0.5	0.00531923	-0.0419606	0.446696	-2.03876	2.9714	0.0496183	0.0493827	0.0389313	0.0493827			FALSE	Macrophage vs Rest	Macrophage	Rest
MERTK:protein	0.112	0.888	-2.07047	0.136457	0.108542	0	0.5	0.170257	0.0386872	0.577015	-1.70641	2.6496	4.57143	5.52657	0.952381	0.964296			FALSE	CMP vs Rest	CMP	Rest				CD105:protein	0.1046	0.8954	-2.14713	0.128654	0.116454	0	0.5	0.137906	0.109414	0.286467	-1.33741	1.40213	0.828244	0.617284	0.379389	0.37037			FALSE	Macrophage vs Rest	Macrophage	Rest
CD158b:protein	0.11	0.89	-2.09074	0.108246	0.134637	0	0.5	-0.102821	-0.0124068	0.492123	-7.63154	0.779354	0.285714	0.571268	0.285714	0.324431			FALSE	CMP vs Rest	CMP	Rest				CD96:protein	0.1046	0.8954	-2.14713	0.12655	0.118035	0	0.5	0.0901355	0.0637128	0.301596	-0.966282	1.56719	1.99008	1	0.6	0.481481			FALSE	Macrophage vs Rest	Macrophage	Rest
CD8a:protein	0.1094	0.8906	-2.09688	0.114395	0.141293	0	0.5	-0.153383	-0.0522999	0.507087	-4.83373	0.739221	0.047619	0.0697217	0.047619	0.0469497			FALSE	CMP vs Rest	CMP	Rest				CD279:protein	0.1012	0.8988	-2.18396	0.121934	0.111578	0	0.5	0.117746	0.0771172	0.273773	-1.20449	1.50935	2.80153	1.77778	0.763359	0.716049			FALSE	Macrophage vs Rest	Macrophage	Rest
CD179a:protein	0.0992	0.9008	-2.20615	0.108228	0.120353	0	0.5	-0.0580832	-0.00224066	0.43933	-6.11409	1.2781	0.285714	1.22828	0.285714	0.427326			FALSE	CMP vs Rest	CMP	Rest				CD8a:protein	0.1006	0.8994	-2.19058	0.127326	0.11001	0	0.5	0.137515	0.0549409	0.447188	-1.6348	2.96128	0.0549618	0.0493827	0.0458015	0.037037			FALSE	Macrophage vs Rest	Macrophage	Rest
Cadherin_11:protein	0.0982	0.9018	-2.21739	0.104925	0.114785	0	0.5	-0.0840866	-0.0199656	0.347623	-4.49877	0.8811	0.380952	1.29266	0.333333	0.410458			FALSE	CMP vs Rest	CMP	Rest				CD179a:protein	0.0998	0.9002	-2.19945	0.120339	0.107562	0	0.5	0.132271	0.0646294	0.327795	-1.23561	2.68498	1.75267	0.950617	0.480153	0.481481			FALSE	Macrophage vs Rest	Macrophage	Rest
CD16:protein	0.0904	0.9096	-2.30876	0.103669	0.354164	0	0.5	-0.206723	-0.0259761	0.833255	-9.41108	0.416903	0.238095	0.827664	0.190476	0.23756			FALSE	CMP vs Rest	CMP	Rest				CD86:protein	0.0966	0.9034	-2.23559	0.113112	0.111674	0	0.5	0.00745956	-0.0174525	0.283883	-0.93447	1.7975	0.0183206	0	0.0175573	0			FALSE	Macrophage vs Rest	Macrophage	Rest
CD158f:protein	0.0894	0.9106	-2.32098	0.119948	0.115748	0	0.5	0.0532818	0.0135027	0.555623	-6.60516	2.34772	0.809524	2.66967	0.571429	0.658139			FALSE	CMP vs Rest	CMP	Rest				CD161:protein	0.0946	0.9054	-2.25872	0.115094	0.106458	0	0.5	0.0940586	0.0246432	0.32746	-1.82157	2.30596	1.70382	0.938272	0.450382	0.37037			FALSE	Macrophage vs Rest	Macrophage	Rest
CD41:protein	0.0836	0.9164	-2.39441	0.114796	0.189187	0	0.5	-0.087355	0.0148029	0.738117	-6.98151	0.773524	0	0.20298	0	0.0477931			FALSE	CMP vs Rest	CMP	Rest				CD99:protein	0.082	0.918	-2.41548	0.119756	0.110727	0	0.5	0.100073	0.0581026	0.257559	-0.893514	1.52928	0.0549618	0.0493827	0.0496183	0.0493827			FALSE	Macrophage vs Rest	Macrophage	Rest
CD193:protein	0.0752	0.9248	-2.50943	0.120385	0.107792	0	0.5	0.0780157	0.00965297	0.515527	-4.08043	2.27243	1.47619	3.31909	0.666667	0.76497			FALSE	CMP vs Rest	CMP	Rest				Notch3:protein	0.0736	0.9264	-2.53266	0.117327	0.108177	0	0.5	0.104193	0.0560118	0.253251	-1.0643	1.75754	3.00229	1.95062	0.719847	0.679012			FALSE	Macrophage vs Rest	Macrophage	Rest
Notch3:protein	0.0608	0.9392	-2.73744	0.1142	0.104008	0	0.5	0.0895739	0.0247569	0.364714	-2.23558	1.8164	0.952381	2.2474	0.428571	0.679786			FALSE	CMP vs Rest	CMP	Rest				CD45:protein	0.0726	0.9274	-2.54742	0.119394	0.122546	0	0.5	-0.0478689	-0.0665733	0.284801	-1.01108	1.72587	0.0129771	0.037037	0.0129771	0.037037			FALSE	Macrophage vs Rest	Macrophage	Rest
CD99:protein	0.0252	0.9748	-3.65539	0.103831	0.106359	0	0.5	-0.0332413	-0.0162201	0.150042	-1.50885	0.572747	0	0.0452629	0	0.0430138			FALSE	CMP vs Rest	CMP	Rest				CD133:protein	0.0656	0.9344	-2.65633	0.114233	0.108276	0	0.5	0.0644002	0.0233235	0.235797	-0.774071	1.44895	0.0251908	0	0.0244275	0			FALSE	Macrophage vs Rest	Macrophage	Rest
CD133:protein	0.0084	0.9916	-4.77109	0.104128	0.105907	0	0.5	-0.0237592	-0.0155178	0.127612	-0.977945	0.425539	0	0.0193984	0	0.0188361			FALSE	CMP vs Rest	CMP	Rest				CD205:protein	0.0562	0.9438	-2.821	0.121081	0.110276	0	0.5	0.127605	0.100655	0.210548	-0.661597	1.14123	1.7626	1.54321	0.60687	0.592593			FALSE	Macrophage vs Rest	Macrophage	Rest
CD18:protein	0.0052	0.9948	-5.25388	0.100889	0.104371	0	0.5	-0.0463108	-0.0212235	0.0896528	-1.43039	0.0974352	0	0.0118077	0	0.0112454			FALSE	CMP vs Rest	CMP	Rest				CD278:protein	0.0492	0.9508	-2.96141	0.111052	0.10511	0	0.5	0.0693572	0.0291479	0.201165	-0.701742	1.90855	1.33282	0.592593	0.427481	0.320988			FALSE	Macrophage vs Rest	Macrophage	Rest
CD86:protein	0.003	0.997	-5.80614	0.101384	0.101541	0	0.5	-0.00104132	0.00140285	0.0716714	-1.34511	0.160011	0	0.00815294	0	0.0078718			FALSE	CMP vs Rest	CMP	Rest				CD366:protein	0.0428	0.9572	-3.10747	0.112332	0.105474	0	0.5	0.0840564	0.0531511	0.185968	-0.606749	1.20843	2.21985	1.54321	0.655725	0.62963			FALSE	Macrophage vs Rest	Macrophage	Rest
BTLA:protein	0.0016	0.9984	-6.43614	0.100285	0.101425	0	0.5	-0.0153284	-0.00504088	0.0511219	-1.27714	0.0554278	0	0.00281136	0	0.00281136			FALSE	CMP vs Rest	CMP	Rest				CD304:protein	0.0418	0.9582	-3.13216	0.114403	0.105627	0	0.5	0.109006	0.0771483	0.192983	-0.68798	0.892909	0.0274809	0.0123457	0.0267176	0.0123457			FALSE	Macrophage vs Rest	Macrophage	Rest
CD3:protein	0.0002	0.9998	-8.51694	0.104237	0.105998	0	0.5	-0.0232868	-0.0144022	0.0717436	-0.501484	0.188753	0	0.0320495	0	0.0303627			FALSE	CMP vs Rest	CMP	Rest				LOX_1:protein	0.0122	0.9878	-4.39404	0.113352	0.106265	0	0.5	0.0909375	0.0760604	0.14248	-0.631217	0.693125	2.06031	1.37037	0.734351	0.679012			FALSE	Macrophage vs Rest	Macrophage	Rest
CD206:protein	0.0002	0.9998	-8.51694	0.101482	0.104427	0	0.5	-0.0392418	-0.00886226	0.0841955	-0.537318	0.146233	0	0.0146191	0	0.0146191			FALSE	CMP vs Rest	CMP	Rest				CD206:protein	0.0022	0.9978	-6.11709	0.116531	0.108981	0	0.5	0.0960485	0.0955634	0.149268	-0.357479	0.601004	0.0328244	0.0246914	0.0328244	0.0246914			FALSE	Macrophage vs Rest	Macrophage	Rest
CD45:protein	0	1	-18.4207	0.102897	0.102484	0	0.5	0.00570628	0.00428927	0.0650335	-0.422553	0.251326	0.047619	0.00955862	0.047619	0.00927748			FALSE	CMP vs Rest	CMP	Rest				CD18:protein	0.0022	0.9978	-6.11709	0.10969	0.103419	0	0.5	0.0823474	0.0632253	0.114927	-0.308187	0.613324	0.0160305	0	0.0152672	0			FALSE	Macrophage vs Rest	Macrophage	Rest
CD304:protein	0	1	-18.4207	0.101777	0.103369	0	0.5	-0.0213889	-0.00533891	0.0734839	-0.461136	0.172816	0	0.0149002	0	0.0143379			FALSE	CMP vs Rest	CMP	Rest				BTLA:protein	0.0006	0.9994	-7.41796	0.102628	0.101434	0	0.5	0.0161809	0.00776339	0.0717549	-0.383383	0.572688	0.00305344	0	0.00305344	0			FALSE	Macrophage vs Rest	Macrophage	Rest
CD142:protein	0.9818	0.0182	3.98797	2.1508	0.168628	0	0.5	3.25189	3.1522	1.49618	-2.09238	6.66322	5.20513	2.87027	0.863248	0.724357			TRUE	Endoderm vs Rest	Endoderm	Rest				IgG_Fc:protein	0.7854	0.2146	1.29742	1.23504	1.35568	0	0.5	0.323354	0.330777	1.69208	-5.03868	4.90184	4.82353	11.3785	0.941176	0.875546			FALSE	Microglia vs Rest	Microglia	Rest
CD326:protein	0.9788	0.0212	3.83233	29.4673	1.75054	0	0.5	4.92309	5.14175	2.23785	-4.29887	10.3265	47.359	4.30656	0.923077	0.647501			TRUE	Endoderm vs Rest	Endoderm	Rest				CD36:protein	0.7852	0.2148	1.29623	2.86402	5.1007	0	0.5	-0.459749	-0.367614	1.91693	-6.04168	5.32443	26.9412	36.5582	1	0.977438			FALSE	Microglia vs Rest	Microglia	Rest
EGFR:protein	0.9676	0.0324	3.39666	11.2038	0.732685	0	0.5	4.27256	4.66414	2.19327	-5.13951	8.87791	17.4701	3.05634	0.931624	0.674372			TRUE	Endoderm vs Rest	Endoderm	Rest				CD49a:protein	0.7828	0.2172	1.28206	1.21896	1.61979	0	0.5	-0.212053	-0.199682	1.78175	-5.64591	4.27679	6	7.62082	1	0.895197			FALSE	Microglia vs Rest	Microglia	Rest
CD49f:protein	0.9574	0.0426	3.11237	6.53181	4.12962	0	0.5	3.11281	3.88378	3.05957	-8.54173	7.94796	8.60684	6.04941	0.854701	0.60705			TRUE	Endoderm vs Rest	Endoderm	Rest				HLA_DR:protein	0.781	0.219	1.2715	0.960486	1.89522	0	0.5	-0.154001	0.0350817	2.32054	-8.02312	6.10944	1.52941	3.45269	0.470588	0.510189			FALSE	Microglia vs Rest	Microglia	Rest
CD13:protein	0.952	0.048	2.98736	4.78551	0.55083	0	0.5	3.32218	3.43244	2.16329	-5.64941	8.10987	9.74359	1.60098	0.769231	0.498411			TRUE	Endoderm vs Rest	Endoderm	Rest				CD163:protein	0.769	0.231	1.20267	1.40629	1.14494	0	0.5	0.856477	0.628849	1.89631	-5.37101	4.55706	2.35294	4.5655	0.705882	0.826055			FALSE	Microglia vs Rest	Microglia	Rest
CD155:protein	0.9384	0.0616	2.72351	2.60714	0.268535	0	0.5	3.11368	3.40641	1.84598	-4.09896	6.60353	3.66667	1.66426	0.752137	0.594626			TRUE	Endoderm vs Rest	Endoderm	Rest				CD14:protein	0.7674	0.2326	1.19369	2.02421	1.72969	0	0.5	0.405996	0.51609	1.57184	-6.85134	4.74252	8.64706	9.38064	1	0.925036			FALSE	Microglia vs Rest	Microglia	Rest
CD46:protein	0.937	0.063	2.69955	4.0991	0.446016	0	0.5	3.39781	3.85461	2.11197	-4.93778	7.19662	5.83761	2.38544	0.880342	0.73996			TRUE	Endoderm vs Rest	Endoderm	Rest				CD28:protein	0.7648	0.2352	1.17918	2.7568	2.87171	0	0.5	0.544466	0.494992	1.61834	-4.25595	5.66698	52.3529	50.6725	1	0.988355			FALSE	Microglia vs Rest	Microglia	Rest
CD71:protein	0.922	0.078	2.46984	2.33636	59.2417	0	0.5	-2.7166	-2.73353	3.16482	-10.6152	5.91009	7.29915	97.2421	0.82906	0.958394			TRUE	Endoderm vs Rest	Endoderm	Rest				CD155:protein	0.7528	0.2472	1.1136	0.593623	0.664929	0	0.5	0.0401011	0.0908233	1.61449	-4.85978	4.14427	1.88235	1.91557	0.764706	0.697234			FALSE	Microglia vs Rest	Microglia	Rest
CD59:protein	0.9138	0.0862	2.36094	1.83317	0.45342	0	0.5	2.13008	1.96582	2.07255	-6.40386	6.8712	6.88889	10.3031	0.863248	0.933545			FALSE	Endoderm vs Rest	Endoderm	Rest				CD326:protein	0.7496	0.2504	1.09648	2.5379	2.80015	0	0.5	0.112902	0.114743	1.55937	-5.74967	5.13099	3.76471	5.0575	0.764706	0.729258			FALSE	Microglia vs Rest	Microglia	Rest
CD49a:protein	0.9078	0.0922	2.28706	5.76517	3.18979	0	0.5	2.03098	2.14007	2.85552	-8.70288	8.65642	22.6581	13.497	0.974359	0.855822			FALSE	Endoderm vs Rest	Endoderm	Rest				CD73:protein	0.7478	0.2522	1.08691	0.374493	0.74295	0	0.5	-0.752885	-0.710779	1.41595	-5.98391	3.13629	2.70588	4.13246	0.823529	0.818049			FALSE	Microglia vs Rest	Microglia	Rest
CD73:protein	0.9036	0.0964	2.23788	2.20906	10.6572	0	0.5	0.954208	1.61955	3.28187	-9.98981	7.62592	5.04274	16.9977	0.854701	0.743138			FALSE	Endoderm vs Rest	Endoderm	Rest				CD194:protein	0.7456	0.2544	1.07528	0.590542	0.664488	0	0.5	-0.103147	-0.0958423	1.67741	-7.1477	5.24338	1.23529	1.16667	0.529412	0.516739			FALSE	Microglia vs Rest	Microglia	Rest
CD29:protein	0.8958	0.1042	2.1514	2.36236	1.24325	0	0.5	1.79357	2.06175	2.34192	-5.71386	6.54665	3.34188	2.83011	0.811966	0.731292			FALSE	Endoderm vs Rest	Endoderm	Rest				EGFR:protein	0.7432	0.2568	1.06267	0.562958	0.925263	0	0.5	-0.151714	-0.0104699	1.68912	-7.20538	3.864	2.76471	3.50655	0.764706	0.746725			FALSE	Microglia vs Rest	Microglia	Rest
CD235a:protein	0.8778	0.1222	1.97176	0.869442	4.70486	0	0.5	0.616826	1.18479	2.71614	-8.4144	7.14074	4.20513	7.57151	0.692308	0.721179			FALSE	Endoderm vs Rest	Endoderm	Rest				CD235ab:protein	0.7406	0.2594	1.04909	0.404082	0.752527	0	0.5	-0.6787	-0.617282	1.52471	-5.95735	4.05897	0.529412	1.0524	0.352941	0.328239			FALSE	Microglia vs Rest	Microglia	Rest
CD112:protein	0.8664	0.1336	1.8695	2.15759	1.44669	0	0.5	0.995086	1.04774	2.50534	-7.12777	6.73797	4.76068	4.71338	0.794872	0.764808			FALSE	Endoderm vs Rest	Endoderm	Rest				CD46:protein	0.7348	0.2652	1.01911	0.407068	0.496518	0	0.5	0.0739223	0.192566	1.52261	-5.97443	3.28744	1.76471	2.42285	0.764706	0.764192			FALSE	Microglia vs Rest	Microglia	Rest
Folate:protein	0.8516	0.1484	1.74721	1.68982	8.77294	0	0.5	-1.6501	-1.62447	2.03648	-8.95943	4.75031	4.44444	72.3528	0.717949	0.882693			FALSE	Endoderm vs Rest	Endoderm	Rest				CD11c:protein	0.7264	0.2736	0.976434	0.838406	1.64163	0	0.5	-0.101082	0.0839016	2.07806	-7.06124	5.32635	4.23529	6.45197	0.823529	0.715429			FALSE	Microglia vs Rest	Microglia	Rest
CD107a:protein	0.839	0.161	1.65081	7.09459	7.98359	0	0.5	-0.399262	-0.466394	2.19165	-6.95551	6.57569	17.4872	24.0514	0.965812	0.968795			FALSE	Endoderm vs Rest	Endoderm	Rest				IgM:protein	0.722	0.278	0.954404	0.425851	0.421357	0	0.5	0.205851	0.274569	1.3652	-5.30644	4.01029	1.11765	1.84279	0.470588	0.445415			FALSE	Microglia vs Rest	Microglia	Rest
CD36:protein	0.8384	0.1616	1.64637	3.19075	4.56605	0	0.5	0.203358	0.312452	2.30299	-7.92777	6.78288	7.73504	22.2413	0.700855	0.827507			FALSE	Endoderm vs Rest	Endoderm	Rest				CD47:protein	0.7184	0.2816	0.936539	24.587	17.4407	0	0.5	1.46035	0.601092	2.76473	-6.29119	8.35658	40.6471	49.1026	1	0.996361			FALSE	Microglia vs Rest	Microglia	Rest
CD325:protein	0.8336	0.1664	1.61136	3.50399	1.3609	0	0.5	0.772014	0.542719	2.71162	-8.97146	8.52955	22.4359	19.2352	1	0.999711			FALSE	Endoderm vs Rest	Endoderm	Rest				CD325:protein	0.7132	0.2868	0.910977	0.524491	0.764749	0	0.5	-0.233117	-0.1869	1.23761	-4.86524	2.81345	15.8824	22.0902	1	1			FALSE	Microglia vs Rest	Microglia	Rest
CD63:protein	0.8324	0.1676	1.60273	2.57167	0.855561	0	0.5	1.09498	0.914953	2.3751	-5.98015	7.40845	9.1453	10.7579	0.91453	0.913031			FALSE	Endoderm vs Rest	Endoderm	Rest				CD63:protein	0.7056	0.2944	0.874109	0.285685	0.57352	0	0.5	-0.701399	-0.545217	1.39885	-4.65574	3.22431	11.7059	14.7001	1	0.971616			FALSE	Microglia vs Rest	Microglia	Rest
RTK2071:protein	0.8222	0.1778	1.53132	1.01892	0.161452	0	0.5	1.67685	1.17152	1.77734	-6.26548	7.14408	6.24786	5.38255	0.957265	0.94568			FALSE	Endoderm vs Rest	Endoderm	Rest				CD71:protein	0.7028	0.2972	0.860667	8.15759	8.13181	0	0.5	0.137064	0.127148	1.26205	-3.8957	3.98613	72.2941	62.2424	1	0.991994			FALSE	Microglia vs Rest	Microglia	Rest
CD28:protein	0.822	0.178	1.52996	0.150286	1.03965	0	0.5	-1.78321	-1.46491	1.59138	-8.74125	2.68217	1.95726	22.8616	0.606838	0.836175			FALSE	Endoderm vs Rest	Endoderm	Rest				CD235a:protein	0.701	0.299	0.852064	0.51186	0.750694	0	0.5	-0.640397	-0.595567	1.55186	-6.26777	4.92443	4	3.8639	0.705882	0.718341			FALSE	Microglia vs Rest	Microglia	Rest
CD64:protein	0.8014	0.1986	1.39507	0.186589	0.839775	0	0.5	-1.4186	-1.2382	1.44788	-8.62597	2.84264	1.12821	13.4788	0.452991	0.707599			FALSE	Endoderm vs Rest	Endoderm	Rest				Folate:protein	0.7002	0.2998	0.84825	1.0181	1.42892	0	0.5	-0.239663	-0.251444	1.26106	-4.5567	3.81363	198.824	164.193	1	0.991994			FALSE	Microglia vs Rest	Microglia	Rest
CD31:protein	0.801	0.199	1.39256	0.571767	1.70568	0	0.5	-0.218464	0.18317	2.44132	-7.63323	5.35412	0.598291	3.07715	0.264957	0.54464			FALSE	Endoderm vs Rest	Endoderm	Rest				CD102:protein	0.698	0.302	0.837792	0.329395	0.447834	0	0.5	-0.208351	-0.148752	1.30884	-5.20263	3.16176	4.76471	6.45051	1	0.922853			FALSE	Microglia vs Rest	Microglia	Rest
CD164:protein	0.7962	0.2038	1.36271	1.2113	0.946471	0	0.5	0.27484	0.220392	2.16387	-6.43047	6.4183	3.40171	3.46114	0.717949	0.75874			FALSE	Endoderm vs Rest	Endoderm	Rest				CD31:protein	0.6874	0.3126	0.787992	0.390494	0.89819	0	0.5	-0.54841	-0.395695	1.72725	-6.48906	4.05092	1.58824	2.26638	0.764706	0.671761			FALSE	Microglia vs Rest	Microglia	Rest
CD81:protein	0.7958	0.2042	1.36025	0.923911	0.459203	0	0.5	0.968201	0.831767	1.93763	-7.36607	6.03765	9.55556	16.0358	0.923077	0.949437			FALSE	Endoderm vs Rest	Endoderm	Rest				CD141:protein	0.6874	0.3126	0.787992	0.432874	0.686858	0	0.5	-0.508236	-0.502043	1.08326	-3.91724	2.39133	5.11765	7.27584	1	0.924309			FALSE	Microglia vs Rest	Microglia	Rest
CD117:protein	0.7822	0.2178	1.27853	0.510316	4.7891	0	0.5	-0.87743	0.0705435	2.9536	-10.3859	5.52734	0.692308	4.5718	0.350427	0.513435			FALSE	Endoderm vs Rest	Endoderm	Rest				CD90:protein	0.6868	0.3132	0.785201	0.696747	0.737035	0	0.5	0.0874422	0.103428	1.18657	-3.46924	3.49555	7.52941	5.79112	1	0.904658			FALSE	Microglia vs Rest	Microglia	Rest
CD158e1:protein	0.7794	0.2206	1.26217	0.358405	0.192223	0	0.5	0.956379	1.02699	0.943561	-3.18804	3.5037	2.20513	1.87778	0.786325	0.708177			FALSE	Endoderm vs Rest	Endoderm	Rest				CD107a:protein	0.6858	0.3142	0.780556	6.24749	7.09906	0	0.5	0.0716408	0.0843816	1.24631	-5.64979	3.71176	28.1176	30.5124	1	0.984716			FALSE	Microglia vs Rest	Microglia	Rest
CD146:protein	0.7784	0.2216	1.25637	0.393615	15.81	0	0.5	-1.90602	-0.712844	3.18871	-11.7613	4.89337	2.06838	19.7564	0.74359	0.794857			FALSE	Endoderm vs Rest	Endoderm	Rest				CD29:protein	0.683	0.317	0.767593	0.311969	0.448462	0	0.5	-0.279855	-0.191402	1.30935	-5.52257	3.06739	1.47059	2.13683	0.647059	0.733624			FALSE	Microglia vs Rest	Microglia	Rest
CD47:protein	0.7682	0.2318	1.19818	0.496393	1.0035	0	0.5	-0.326861	-0.191573	1.77391	-7.34175	4.56392	7.06838	37.8061	0.940171	0.981797			FALSE	Endoderm vs Rest	Endoderm	Rest				CD34:protein	0.681	0.319	0.758371	0.500356	0.92639	0	0.5	-0.26302	-0.143111	1.33957	-6.78558	3.14532	2.05882	2.68704	0.647059	0.650655			FALSE	Microglia vs Rest	Microglia	Rest
CD197:protein	0.7658	0.2342	1.18475	0.343609	0.192918	0	0.5	0.859683	0.854243	0.949595	-3.39933	3.78047	1.23077	1.09101	0.495726	0.45536			FALSE	Endoderm vs Rest	Endoderm	Rest				CD123:protein	0.677	0.323	0.740019	0.353147	0.359899	0	0.5	0.251047	0.382249	1.18303	-5.10897	3.35402	5.41176	4.73217	1	0.860262			FALSE	Microglia vs Rest	Microglia	Rest
CD49d:protein	0.755	0.245	1.12546	0.191924	5.20696	0	0.5	-2.57655	-1.88548	2.80292	-8.91732	3.98956	1.02564	8.79081	0.581197	0.832129			FALSE	Endoderm vs Rest	Endoderm	Rest				CD169:protein	0.6768	0.3232	0.739104	0.714228	0.507925	0	0.5	0.562453	0.57461	1.03693	-3.49685	3.91819	1.23529	1.36172	0.529412	0.526929			FALSE	Microglia vs Rest	Microglia	Rest
CD194:protein	0.7512	0.2488	1.10502	0.943038	0.43357	0	0.5	1.04282	0.979726	1.27802	-5.25967	4.87992	1.40171	0.922855	0.512821	0.454493			FALSE	Endoderm vs Rest	Endoderm	Rest				CD126:protein	0.6726	0.3274	0.719968	2.51112	1.59218	0	0.5	0.0476379	0.0229871	2.04644	-9.55293	7.3969	4.88235	2.81004	0.470588	0.475983			FALSE	Microglia vs Rest	Microglia	Rest
CD56:protein	0.7438	0.2562	1.06581	0.427415	0.726664	0	0.5	-0.542969	-0.504218	1.51771	-6.53328	3.55391	0.598291	1.28662	0.358974	0.426177			FALSE	Endoderm vs Rest	Endoderm	Rest				CD49d:protein	0.6714	0.3286	0.714524	0.392635	0.723711	0	0.5	-0.316558	-0.206552	1.41903	-6.48509	3.49004	4.23529	5.70015	1	0.864629			FALSE	Microglia vs Rest	Microglia	Rest
IgG2c:protein	0.7244	0.2756	0.966393	0.2654	0.183936	0	0.5	0.643982	0.684937	0.953595	-5.24094	3.24048	1.53846	1.48801	0.683761	0.573534			FALSE	Endoderm vs Rest	Endoderm	Rest				CD195:protein	0.6644	0.3356	0.682964	0.876498	0.818755	0	0.5	0.250448	0.32463	1.24236	-5.39973	4.05222	1.88235	1.57132	0.529412	0.564774			FALSE	Microglia vs Rest	Microglia	Rest
CD115:protein	0.7178	0.2822	0.933575	0.387231	0.644954	0	0.5	-0.606815	-0.615924	1.37839	-8.52608	4.09189	0.931624	1.1017	0.410256	0.439179			FALSE	Endoderm vs Rest	Endoderm	Rest				CD54:protein	0.6592	0.3408	0.659731	0.288103	0.417442	0	0.5	-0.215387	-0.095775	1.15769	-4.42616	2.37612	1.94118	2.40684	0.764706	0.718341			FALSE	Microglia vs Rest	Microglia	Rest
CD235ab:protein	0.7172	0.2828	0.930615	0.394502	4.54261	0	0.5	-0.470726	0.310774	2.89112	-8.83247	6.61128	1.16239	5.45103	0.247863	0.361167			FALSE	Endoderm vs Rest	Endoderm	Rest				CD49f:protein	0.6548	0.3452	0.640206	0.246411	0.431935	0	0.5	-0.274221	-0.0987361	1.47908	-6.94465	3.10217	1.88235	2.09025	0.705882	0.639738			FALSE	Microglia vs Rest	Microglia	Rest
TCR_Vg9:protein	0.7162	0.2838	0.92569	0.455325	0.136127	0	0.5	1.22624	0.854717	1.30291	-4.3812	5.5042	1.11111	1.18492	0.521368	0.514013			FALSE	Endoderm vs Rest	Endoderm	Rest				CD33:protein	0.6446	0.3554	0.595386	0.291688	0.695267	0	0.5	-0.384777	-0.104064	1.5198	-7.35625	2.71799	7.23529	11.5611	1	0.949054			FALSE	Microglia vs Rest	Microglia	Rest
CD324:protein	0.7148	0.2852	0.918812	0.387477	0.211877	0	0.5	0.843272	0.814275	0.724343	-2.68946	2.87279	1.2735	0.724068	0.606838	0.41722			FALSE	Endoderm vs Rest	Endoderm	Rest				CD164:protein	0.636	0.364	0.558045	0.260029	0.398458	0	0.5	-0.336003	-0.223172	1.18204	-4.58597	2.39205	6.64706	4.22344	1	0.845706			FALSE	Microglia vs Rest	Microglia	Rest
CD141:protein	0.7044	0.2956	0.868339	0.33531	2.55029	0	0.5	-0.54067	0.0608803	2.22698	-9.08128	3.68292	1.33333	19.1346	0.632479	0.791101			FALSE	Endoderm vs Rest	Endoderm	Rest				CD273:protein	0.6298	0.3702	0.531359	0.507524	0.469128	0	0.5	0.403606	0.436755	1.22822	-7.24916	4.31588	1	1.29476	0.411765	0.424309			FALSE	Microglia vs Rest	Microglia	Rest
CD138:protein	0.7016	0.2984	0.854929	0.422137	0.118405	0	0.5	1.18082	0.756724	1.27977	-6.0049	5.26595	1.47863	1.41867	0.495726	0.531638			FALSE	Endoderm vs Rest	Endoderm	Rest				CD39:protein	0.6294	0.3706	0.529644	0.694667	0.763451	0	0.5	-0.00107916	0.0585799	1.05309	-4.65228	2.90483	28.4706	13.0648	1	0.959971			FALSE	Microglia vs Rest	Microglia	Rest
CD90:protein	0.6958	0.3042	0.827377	0.346106	2.78449	0	0.5	-0.77168	-0.156917	2.55131	-10.1931	5.18199	3.34188	7.47963	0.803419	0.857845			FALSE	Endoderm vs Rest	Endoderm	Rest				CD13:protein	0.624	0.376	0.506561	0.183309	0.353578	0	0.5	-0.699254	-0.549647	1.05766	-4.66124	1.86154	0.588235	1.21907	0.235294	0.505095			FALSE	Microglia vs Rest	Microglia	Rest
CD9:protein	0.6872	0.3128	0.787061	0.278145	0.711224	0	0.5	-0.480823	-0.236238	1.77799	-8.68121	4.03113	1.17094	1.25166	0.470085	0.394973			FALSE	Endoderm vs Rest	Endoderm	Rest				CD82:protein	0.6228	0.3772	0.50145	0.169381	0.550811	0	0.5	-0.833653	-0.555545	1.32115	-7.27615	1.64087	2.94118	5.05095	0.882353	0.911936			FALSE	Microglia vs Rest	Microglia	Rest
CD95:protein	0.6872	0.3128	0.787061	0.421961	0.272151	0	0.5	0.656476	0.54157	1.44395	-5.07946	4.30551	1.46154	1.48945	0.478632	0.516903			FALSE	Endoderm vs Rest	Endoderm	Rest				CD98:protein	0.6212	0.3788	0.494645	0.422642	0.490729	0	0.5	0.0361938	0.102831	1.0056	-3.90721	2.50902	16.8235	16.591	1	0.970888			FALSE	Microglia vs Rest	Microglia	Rest
CD314:protein	0.6822	0.3178	0.763901	0.496923	0.397418	0	0.5	0.362981	0.354666	1.31154	-7.06505	4.75569	1.7265	1.84022	0.632479	0.639988			FALSE	Endoderm vs Rest	Endoderm	Rest				CD9:protein	0.6194	0.3806	0.487002	0.305657	0.4507	0	0.5	-0.377205	-0.299878	1.01135	-4.02923	2.07162	1.52941	0.873362	0.294118	0.427948			FALSE	Microglia vs Rest	Microglia	Rest
CD185:protein	0.6746	0.3254	0.729065	0.599398	0.499152	0	0.5	0.345725	0.293414	1.43463	-5.73858	5.08087	1.08547	1.89021	0.452991	0.416354			FALSE	Endoderm vs Rest	Endoderm	Rest				CD268:protein	0.6114	0.3886	0.453201	0.221797	0.343541	0	0.5	-0.240764	-0.0773349	1.14114	-4.88786	2.4461	0.529412	0.80786	0.294118	0.414119			FALSE	Microglia vs Rest	Microglia	Rest
CD11c:protein	0.6718	0.3282	0.716337	0.183261	2.0925	0	0.5	-1.18768	-0.570373	2.13717	-9.37063	2.51618	0.940171	3.37417	0.418803	0.531349			FALSE	Endoderm vs Rest	Endoderm	Rest				CD1c:protein	0.6092	0.3908	0.443951	0.411767	1.27429	0	0.5	-0.357743	-0.121666	2.21514	-8.5222	5.16793	1.76471	2.51601	0.705882	0.548035			FALSE	Microglia vs Rest	Microglia	Rest
CD39:protein	0.669	0.331	0.703666	0.139902	0.646297	0	0.5	-1.21334	-0.820959	1.5223	-7.37962	2.42444	1.10256	12.9257	0.521368	0.73996			FALSE	Endoderm vs Rest	Endoderm	Rest				CD81:protein	0.6068	0.3932	0.433881	0.240493	0.314111	0	0.5	-0.121659	-0.00579089	1.02912	-4.79006	1.97474	27.4118	21.4279	1	0.991994			FALSE	Microglia vs Rest	Microglia	Rest
CD130:protein	0.6604	0.3396	0.665077	0.229122	0.4138	0	0.5	-0.645619	-0.54379	1.28442	-7.8853	3.81624	0.418803	0.764808	0.230769	0.367813			FALSE	Endoderm vs Rest	Endoderm	Rest				CD1d:protein	0.598	0.402	0.397139	0.263781	1.94478	0	0.5	-0.840022	-0.234658	2.32253	-9.66583	4.23037	10.5882	11.1929	0.941176	0.908297			FALSE	Microglia vs Rest	Microglia	Rest
CD183:protein	0.6584	0.3416	0.656172	1.1601	0.712053	0	0.5	0.433701	0.143928	2.43121	-10.351	7.74045	5.26496	4.14707	0.811966	0.844843			FALSE	Endoderm vs Rest	Endoderm	Rest				MERTK:protein	0.587	0.413	0.351577	0.260057	0.295391	0	0.5	-0.0374938	0.0300832	0.89532	-3.05744	2.03508	4.64706	6.47962	1	0.977438			FALSE	Microglia vs Rest	Microglia	Rest
CD22:protein	0.6508	0.3492	0.622558	0.27448	0.447439	0	0.5	-0.535973	-0.447974	1.396	-7.68266	4.24813	0.290598	0.849465	0.17094	0.338053			FALSE	Endoderm vs Rest	Endoderm	Rest				CD146:protein	0.5838	0.4162	0.338393	0.257602	0.355504	0	0.5	-0.369287	-0.363048	0.804391	-2.68757	2.12213	4.82353	3.43231	0.882353	0.780204			FALSE	Microglia vs Rest	Microglia	Rest
CD1d:protein	0.6466	0.3534	0.604127	0.911798	2.24014	0	0.5	-0.518091	-0.172053	2.73373	-12.2406	7.95623	4.61538	6.69431	0.683761	0.804103			FALSE	Endoderm vs Rest	Endoderm	Rest				CD38:protein	0.5704	0.4296	0.283483	0.194007	0.363278	0	0.5	-0.325617	-0.0671471	1.21682	-6.02341	1.92278	0.352941	1.01747	0.176471	0.27802			FALSE	Microglia vs Rest	Microglia	Rest
CD33:protein	0.637	0.363	0.562367	0.117931	1.17109	0	0.5	-1.46433	-0.773291	1.79724	-8.41654	1.97818	0.367521	6.47472	0.239316	0.644034			FALSE	Endoderm vs Rest	Endoderm	Rest				CD64:protein	0.5676	0.4324	0.272066	0.266815	0.29422	0	0.5	-0.0258999	0.00198317	0.874266	-3.38441	2.13178	30.1765	30.3981	1	0.983988			FALSE	Microglia vs Rest	Microglia	Rest
Fc_epsilon:protein	0.6268	0.3732	0.518513	0.648895	0.691783	0	0.5	0.0882987	0.0533497	1.41671	-9.00506	5.0384	1.50427	1.76365	0.598291	0.541462			FALSE	Endoderm vs Rest	Endoderm	Rest				CD309:protein	0.5638	0.4362	0.256599	0.204577	0.235306	0	0.5	-0.0267174	0.0763222	0.813358	-3.21417	1.68081	1.29412	0.826783	0.470588	0.334061			FALSE	Microglia vs Rest	Microglia	Rest
CD158:protein	0.6262	0.3738	0.515949	0.462821	0.406804	0	0.5	0.450418	0.448916	1.21984	-7.5925	4.04678	0.641026	2.79283	0.358974	0.305403			FALSE	Endoderm vs Rest	Endoderm	Rest				C5L2:protein	0.5626	0.4374	0.251721	0.227826	0.374438	0	0.5	-0.434834	-0.220284	1.41265	-6.11147	3.7913	9.82353	9.16667	0.882353	0.932314			FALSE	Microglia vs Rest	Microglia	Rest
CD7:protein	0.6108	0.3892	0.450676	0.316849	0.509244	0	0.5	-0.267605	-0.0816477	1.41926	-7.35956	3.91502	0.589744	1.08581	0.333333	0.330251			FALSE	Endoderm vs Rest	Endoderm	Rest				CD183:protein	0.5572	0.4428	0.229806	0.26517	0.334834	0	0.5	-0.184157	0.0110583	1.4812	-6.08394	4.1191	3.94118	4.38646	0.882353	0.864629			FALSE	Microglia vs Rest	Microglia	Rest
CD196:protein	0.6084	0.3916	0.440592	0.3346	0.338894	0	0.5	0.0357854	0.0243464	1.05669	-5.45422	3.30813	1.4359	1.08061	0.57265	0.534817			FALSE	Endoderm vs Rest	Endoderm	Rest				CD196:protein	0.5478	0.4522	0.191786	0.195215	0.296644	0	0.5	-0.297558	-0.114273	1.10082	-5.05055	2.21369	1.23529	1.31587	0.588235	0.596798			FALSE	Microglia vs Rest	Microglia	Rest
CD4:protein	0.6066	0.3934	0.433043	0.125519	0.384174	0	0.5	-1.12957	-0.792767	1.14982	-5.20989	0.917324	0.102564	0.84542	0.0940171	0.366079			FALSE	Endoderm vs Rest	Endoderm	Rest				CD83:protein	0.5384	0.4616	0.153903	0.701566	0.674836	0	0.5	-0.0206693	-0.0493474	1.24013	-6.4335	4.4839	1.70588	1.63974	0.470588	0.634643			FALSE	Microglia vs Rest	Microglia	Rest
CD34:protein	0.6002	0.3998	0.406299	0.250406	5.89703	0	0.5	-1.14374	0.0388842	2.77125	-9.72257	3.06398	0.948718	11.9835	0.478632	0.633343			FALSE	Endoderm vs Rest	Endoderm	Rest				G0114F7:protein	0.5316	0.4684	0.126569	0.260952	0.312492	0	0.5	0.00994686	0.11314	1.1472	-6.16816	3.38422	5.11765	3.79185	1	0.891557			FALSE	Microglia vs Rest	Microglia	Rest
CD102:protein	0.5996	0.4004	0.403799	0.261092	0.431843	0	0.5	0.0725619	0.196943	1.5646	-7.6893	4.0722	1.95726	14.9281	0.709402	0.855822			FALSE	Endoderm vs Rest	Endoderm	Rest				CD226:protein	0.529	0.471	0.11613	0.329093	0.339189	0	0.5	-0.112535	-0.0991423	1.04266	-3.80319	3.60629	1.05882	1.0575	0.294118	0.442504			FALSE	Microglia vs Rest	Microglia	Rest
CD337:protein	0.5986	0.4014	0.399635	0.201339	0.151795	0	0.5	0.565058	0.53234	0.801389	-4.75965	2.40587	1.70085	1.62352	0.615385	0.584802			FALSE	Endoderm vs Rest	Endoderm	Rest				CD192:protein	0.529	0.471	0.11613	0.303332	0.830143	0	0.5	-0.337591	-0.0881748	2.05833	-8.18174	4.38753	2.17647	2.87118	0.705882	0.597525			FALSE	Microglia vs Rest	Microglia	Rest
LT_bR:protein	0.5946	0.4054	0.383015	0.448275	0.559532	0	0.5	-0.160178	-0.149658	1.26575	-8.02869	4.53975	1.06838	1.46287	0.478632	0.527015			FALSE	Endoderm vs Rest	Endoderm	Rest				CD95:protein	0.5252	0.4748	0.100885	0.188596	0.498449	0	0.5	-0.616252	-0.349093	1.2374	-6.33386	1.89419	1	1.82897	0.529412	0.60262			FALSE	Microglia vs Rest	Microglia	Rest
CD96:protein	0.594	0.406	0.380526	0.394694	0.383183	0	0.5	0.0847167	0.0433303	1.27086	-7.51559	4.53347	1.22222	1.47472	0.521368	0.537128			FALSE	Endoderm vs Rest	Endoderm	Rest				CD303:protein	0.524	0.476	0.0960738	0.470249	0.393493	0	0.5	0.136716	0.151379	1.32412	-6.54327	4.88964	0.764706	0.85444	0.411765	0.405386			FALSE	Microglia vs Rest	Microglia	Rest
CD54:protein	0.587	0.413	0.351577	0.16205	1.29556	0	0.5	-1.10579	-0.287071	2.10676	-8.01812	2.94179	0.264957	2.65992	0.153846	0.510835			FALSE	Endoderm vs Rest	Endoderm	Rest				CD59:protein	0.5186	0.4814	0.0744343	0.227659	0.188991	0	0.5	0.316233	0.371913	0.632135	-2.50999	1.74197	16.9412	16.2256	1	0.987627			FALSE	Microglia vs Rest	Microglia	Rest
CD15:protein	0.5764	0.4236	0.308012	0.529558	0.621519	0	0.5	0.0203488	0.0227294	1.22002	-6.92238	3.6752	0.777778	0.998844	0.42735	0.4308			FALSE	Endoderm vs Rest	Endoderm	Rest				CD305:protein	0.518	0.482	0.0720311	0.19984	0.248478	0	0.5	-0.0771251	0.0829554	0.916078	-4.03408	1.76341	5.35294	6.44614	0.882353	0.913392			FALSE	Microglia vs Rest	Microglia	Rest
CD186:protein	0.575	0.425	0.302281	0.273366	0.329396	0	0.5	-0.252542	-0.293402	1.14121	-7.71788	3.91022	1.58974	2.05432	0.615385	0.620052			FALSE	Endoderm vs Rest	Endoderm	Rest				CD56:protein	0.5086	0.4914	0.0344034	0.196923	0.218802	0	0.5	-0.0433395	0.0386765	0.842264	-3.68582	1.99934	3.35294	0.979622	0.588235	0.42067			FALSE	Microglia vs Rest	Microglia	Rest
CD10:protein	0.5674	0.4326	0.271251	0.143264	1.13198	0	0.5	-1.25541	-0.395347	1.97717	-8.12751	1.42728	1.06838	2.87778	0.521368	0.535972			FALSE	Endoderm vs Rest	Endoderm	Rest				Notch1:protein	0.4998	0.5002	-0.0008	0.540243	0.418069	0	0.5	0.0612904	0.0383086	1.44694	-7.19201	5.18272	0.705882	0.59607	0.117647	0.30786			FALSE	Microglia vs Rest	Microglia	Rest
CD55:protein	0.563	0.437	0.253346	0.159169	1.34779	0	0.5	-1.17468	-0.165299	2.1853	-7.40344	2.86608	0.196581	1.38688	0.128205	0.399884			FALSE	Endoderm vs Rest	Endoderm	Rest				TIGIT:protein	0.4982	0.5018	-0.00720003	0.73801	0.617514	0	0.5	0.0683925	0.0682433	1.4138	-7.23929	5.24684	2.41176	2.26128	0.529412	0.611354			FALSE	Microglia vs Rest	Microglia	Rest
CD66:protein	0.5588	0.4412	0.236293	0.334751	0.308742	0	0.5	0.204043	0.200403	1.10006	-6.43313	3.32611	1.77778	1.02543	0.57265	0.473274			FALSE	Endoderm vs Rest	Endoderm	Rest				CD45RA:protein	0.4908	0.5092	-0.0368042	0.201352	0.272458	0	0.5	-0.41555	-0.366733	0.77467	-3.06283	2.20924	0.294118	0.336972	0.235294	0.232169			FALSE	Microglia vs Rest	Microglia	Rest
CD370:protein	0.5582	0.4418	0.23386	0.420559	0.296266	0	0.5	0.426305	0.31739	1.1309	-6.5292	4.54822	0.803419	0.805836	0.376068	0.368969			FALSE	Endoderm vs Rest	Endoderm	Rest				TCR_Vg9:protein	0.4894	0.5106	-0.0424064	0.502644	0.55837	0	0.5	-0.0901204	-0.0660498	0.8537	-4.65073	2.61754	1.41176	1.37118	0.764706	0.530568			FALSE	Microglia vs Rest	Microglia	Rest
CD110:protein	0.5578	0.4422	0.232238	0.320186	0.377382	0	0.5	-0.00462864	0.026153	1.20436	-7.47019	4.10481	0.461538	0.630454	0.290598	0.300491			FALSE	Endoderm vs Rest	Endoderm	Rest				CD172a:protein	0.4806	0.5194	-0.077639	0.186087	0.264712	0	0.5	-0.269983	-0.0815584	0.929666	-3.75926	1.68899	0.117647	0.345706	0.117647	0.199418			FALSE	Microglia vs Rest	Microglia	Rest
CD49b:protein	0.556	0.444	0.224944	0.178335	1.03982	0	0.5	-0.703721	-0.143094	1.82656	-9.20272	3.25346	0.384615	4.19936	0.213675	0.408264			FALSE	Endoderm vs Rest	Endoderm	Rest				CD158:protein	0.473	0.527	-0.108105	0.725427	0.639274	0	0.5	0.0582786	0.0157896	1.42172	-7.97735	5.50716	1.58824	0.827511	0.588235	0.347889			FALSE	Microglia vs Rest	Microglia	Rest
CD354:protein	0.555	0.445	0.220894	0.347143	0.238706	0	0.5	0.53732	0.498658	0.706915	-4.09347	3.36549	0.487179	0.492343	0.324786	0.291245			FALSE	Endoderm vs Rest	Endoderm	Rest				CD112:protein	0.4694	0.5306	-0.122553	0.238391	0.273056	0	0.5	-0.154616	-0.131273	0.691127	-2.37413	1.94253	2.76471	3.47671	0.823529	0.842795			FALSE	Microglia vs Rest	Microglia	Rest
CD98:protein	0.5486	0.4514	0.195016	0.134556	0.303869	0	0.5	-0.712892	-0.483677	1.02425	-6.35661	1.8297	1.26496	8.65241	0.521368	0.808437			FALSE	Endoderm vs Rest	Endoderm	Rest				CD144:protein	0.4692	0.5308	-0.123356	0.17848	0.183872	0	0.5	0.0471688	0.113518	0.756945	-3.30212	1.90939	8.41177	8.36245	0.941176	0.988355			FALSE	Microglia vs Rest	Microglia	Rest
CD124:protein	0.5462	0.4538	0.185329	0.508437	0.242174	0	0.5	0.759134	0.393761	1.58352	-9.71717	6.72966	3.01709	2.55157	0.803419	0.779543			FALSE	Endoderm vs Rest	Endoderm	Rest				CD267:protein	0.4648	0.5352	-0.141033	0.232442	0.245221	0	0.5	-0.0573992	0.00763941	1.09901	-5.34591	3.52874	1.05882	0.843523	0.235294	0.339156			FALSE	Microglia vs Rest	Microglia	Rest
CD294:protein	0.5428	0.4572	0.17162	0.48113	0.210178	0	0.5	0.791874	0.399491	1.58454	-8.77014	5.95871	4.96581	4.19936	0.905983	0.851199			FALSE	Endoderm vs Rest	Endoderm	Rest				CD197:protein	0.464	0.536	-0.14425	0.304377	0.31657	0	0.5	-0.0525407	-0.059742	0.950567	-4.1255	3.38263	2.05882	1.37555	0.588235	0.503639			FALSE	Microglia vs Rest	Microglia	Rest
HLA_DR:protein	0.5392	0.4608	0.157122	0.154309	1.09115	0	0.5	-0.906491	-0.282041	1.91489	-10.0907	3.05152	0.735043	2.03294	0.350427	0.408552			FALSE	Endoderm vs Rest	Endoderm	Rest				CD4:protein	0.4634	0.5366	-0.146662	0.177941	0.251051	0	0.5	-0.422356	-0.315771	0.864932	-3.49655	2.52219	1.64706	1.68705	0.882353	0.652111			FALSE	Microglia vs Rest	Microglia	Rest
CD267:protein	0.536	0.464	0.14425	0.361333	0.341595	0	0.5	0.197476	0.150877	1.34388	-8.61525	4.73667	0.461538	0.58798	0.25641	0.278243			FALSE	Endoderm vs Rest	Endoderm	Rest				CD52:protein	0.4626	0.5374	-0.14988	0.235719	0.283041	0	0.5	-0.291983	-0.216204	1.06137	-4.66334	3.30312	0.294118	0.470888	0.176471	0.268559			FALSE	Microglia vs Rest	Microglia	Rest
CD79b:protein	0.53	0.47	0.120144	0.47976	0.182699	0	0.5	0.852673	0.381703	1.58173	-8.32343	5.90541	2.95726	2.79688	0.692308	0.694597			FALSE	Endoderm vs Rest	Endoderm	Rest				CD109:protein	0.4608	0.5392	-0.157122	0.349818	0.31349	0	0.5	0.021182	0.0228668	1.3299	-6.44838	4.78422	0.941176	0.858079	0.411765	0.350073			FALSE	Microglia vs Rest	Microglia	Rest
CD273:protein	0.5296	0.4704	0.118539	0.382447	0.363142	0	0.5	0.186889	0.208838	0.925039	-5.54682	3.2058	0.769231	0.816238	0.452991	0.361745			FALSE	Endoderm vs Rest	Endoderm	Rest				CD209:protein	0.4608	0.5392	-0.157122	0.321974	0.283297	0	0.5	0.197189	0.192095	0.668222	-2.08963	2.12488	1.76471	1.89083	0.647059	0.636099			FALSE	Microglia vs Rest	Microglia	Rest
CD24:protein	0.5268	0.4732	0.107303	0.256217	0.367566	0	0.5	0.235089	0.118898	1.51949	-8.14879	4.41424	10.735	1.89916	0.632479	0.54464			FALSE	Endoderm vs Rest	Endoderm	Rest				CD119:protein	0.4564	0.5436	-0.174844	0.171458	0.190904	0	0.5	-0.0368201	0.0565896	0.711565	-3.38119	1.47227	7.70588	8.30277	1	0.939592			FALSE	Microglia vs Rest	Microglia	Rest
G0114F7:protein	0.5214	0.4786	0.0856523	0.557737	0.21057	0	0.5	0.754403	0.264959	1.73039	-7.4896	6.4531	2.73504	2.73505	0.786325	0.802369			FALSE	Endoderm vs Rest	Endoderm	Rest				CD69:protein	0.4548	0.5452	-0.181295	0.289055	0.313428	0	0.5	-0.151184	-0.0513862	1.3283	-7.18418	4.2655	0.647059	0.42067	0.294118	0.206696			FALSE	Microglia vs Rest	Microglia	Rest
LOX_1:protein	0.5198	0.4802	0.0792414	0.222657	0.245758	0	0.5	0.00352738	0.0463973	1.08038	-7.8625	3.79688	1.7094	1.61427	0.700855	0.667148			FALSE	Endoderm vs Rest	Endoderm	Rest				CD55:protein	0.4518	0.5482	-0.193401	0.138421	0.431971	0	0.5	-0.663108	-0.345101	1.18229	-7.26205	1.25679	0.411765	0.537846	0.235294	0.262737			FALSE	Microglia vs Rest	Microglia	Rest
CD106:protein	0.513	0.487	0.0520117	0.303533	0.151175	0	0.5	0.650089	0.394339	1.20797	-7.16429	4.99552	1.24786	1.50246	0.487179	0.526726			FALSE	Endoderm vs Rest	Endoderm	Rest				CD337:protein	0.4448	0.5552	-0.221704	0.214257	0.220941	0	0.5	0.00311204	0.0172335	0.663805	-2.34265	1.99198	2.11765	2.00873	0.588235	0.606987			FALSE	Microglia vs Rest	Microglia	Rest
KLRG1:protein	0.5092	0.4908	0.0368042	0.262098	0.40606	0	0.5	0.110316	0.0552472	1.618	-9.18189	4.86598	6.11966	6.18694	0.982906	0.937879			FALSE	Endoderm vs Rest	Endoderm	Rest				CD10:protein	0.4402	0.5598	-0.24035	0.151166	0.236937	0	0.5	-0.456268	-0.317667	0.719686	-4.41882	0.954517	1.76471	1.42576	0.529412	0.53639			FALSE	Microglia vs Rest	Microglia	Rest
CD105:protein	0.509	0.491	0.0360039	0.210079	0.26278	0	0.5	-0.197325	-0.104137	0.978203	-5.32205	2.96032	0.452991	0.775787	0.299145	0.381104			FALSE	Endoderm vs Rest	Endoderm	Rest				CD185:protein	0.4392	0.5608	-0.244409	0.1823	0.227762	0	0.5	-0.19198	-0.0632341	0.882068	-3.50173	2.28988	1.17647	3.5786	0.352941	0.475255			FALSE	Microglia vs Rest	Microglia	Rest
IgG_Fc:protein	0.5032	0.4968	0.0128002	0.118666	0.942248	0	0.5	-1.23993	-0.231287	1.91305	-8.7573	1.79928	0.564103	5.01589	0.307692	0.589425			FALSE	Endoderm vs Rest	Endoderm	Rest				CD284:protein	0.4386	0.5614	-0.246846	0.195928	0.204811	0	0.5	0.0175774	0.0845704	0.931784	-4.37585	3.10426	8.70588	7.01965	1	0.896652			FALSE	Microglia vs Rest	Microglia	Rest
Siglec8:protein	0.492	0.508	-0.0320027	0.40375	0.20532	0	0.5	0.604298	0.244377	1.50584	-8.89017	6.06713	12.3932	11.26	1	0.995088			FALSE	Endoderm vs Rest	Endoderm	Rest				CD354:protein	0.4376	0.5624	-0.250908	0.332227	0.416841	0	0.5	-0.298742	-0.227396	1.07586	-5.81737	3.40523	0.882353	0.66885	0.352941	0.349345			FALSE	Microglia vs Rest	Microglia	Rest
CD82:protein	0.4812	0.5188	-0.0752355	0.121195	4.15735	0	0.5	-1.46212	-0.269676	2.59195	-10.9728	2.26623	2.33333	8.1933	0.777778	0.8564			FALSE	Endoderm vs Rest	Endoderm	Rest				CD48:protein	0.4272	0.5728	-0.293284	0.177774	0.200646	0	0.5	-0.00916216	0.120794	0.815031	-3.33811	1.81174	0.176471	0.486172	0.117647	0.200873			FALSE	Microglia vs Rest	Microglia	Rest
CD14:protein	0.4774	0.5226	-0.0904616	0.113444	1.15707	0	0.5	-1.46182	-0.312538	2.04296	-8.79165	1.70074	0.512821	4.20659	0.324786	0.591736			FALSE	Endoderm vs Rest	Endoderm	Rest				CD177:protein	0.4248	0.5752	-0.303099	0.245538	0.273448	0	0.5	-0.0693047	-0.012713	1.1718	-6.66446	3.70055	0.823529	0.590975	0.117647	0.186317			FALSE	Microglia vs Rest	Microglia	Rest
CD268:protein	0.4718	0.5282	-0.11292	0.140956	0.258749	0	0.5	-0.560792	-0.269421	0.972597	-5.26705	1.97877	0.239316	0.499856	0.179487	0.266108			FALSE	Endoderm vs Rest	Endoderm	Rest				CD35:protein	0.4236	0.5764	-0.308012	0.116536	0.429362	0	0.5	-0.628641	-0.204223	1.2179	-7.18097	0.829544	0.176471	0.548763	0.176471	0.222707			FALSE	Microglia vs Rest	Microglia	Rest
CD127:protein	0.4676	0.5324	-0.129782	0.201737	0.290485	0	0.5	-0.164886	-0.0194913	1.17522	-6.24763	3.21831	0.316239	0.572089	0.213675	0.248772			FALSE	Endoderm vs Rest	Endoderm	Rest				integrin_b7:protein	0.4198	0.5802	-0.323594	0.150148	0.45204	0	0.5	-0.479628	-0.0984222	1.39518	-7.16172	1.91534	0.294118	0.842067	0.235294	0.250364			FALSE	Microglia vs Rest	Microglia	Rest
CD200:protein	0.464	0.536	-0.14425	0.13564	0.876364	0	0.5	-0.954236	-0.205849	1.82804	-7.604	1.57061	2.32479	4.69373	0.752137	0.847732			FALSE	Endoderm vs Rest	Endoderm	Rest				Siglec8:protein	0.4148	0.5852	-0.344157	0.172777	0.213638	0	0.5	-0.237945	-0.151294	0.776429	-2.96315	2.28134	13.6471	13.0451	1	0.994178			FALSE	Microglia vs Rest	Microglia	Rest
CD144:protein	0.4584	0.5416	-0.166786	0.306787	0.238556	0	0.5	0.246433	0.0654073	1.47373	-8.72177	5.45647	7.96581	7.49148	0.991453	0.980352			FALSE	Endoderm vs Rest	Endoderm	Rest				TSLPR:protein	0.4138	0.5862	-0.348278	0.159511	0.191602	0	0.5	-0.215132	-0.160123	0.673773	-2.5592	1.77334	0.764706	1.04876	0.411765	0.513828			FALSE	Microglia vs Rest	Microglia	Rest
CD103:protein	0.453	0.547	-0.188557	0.206757	0.213605	0	0.5	0.00971237	-0.00742662	0.915683	-6.29094	2.93839	0.461538	0.524993	0.290598	0.277088			FALSE	Endoderm vs Rest	Endoderm	Rest				CD44:protein	0.4138	0.5862	-0.348278	0.16649	0.193679	0	0.5	-0.0369757	0.115368	0.816736	-3.47637	1.549	0.117647	0.264192	0.117647	0.154294			FALSE	Microglia vs Rest	Microglia	Rest
CD195:protein	0.4486	0.5514	-0.206329	0.142798	0.322701	0	0.5	-0.566798	-0.244166	1.30564	-9.36869	3.59232	0.529915	0.998555	0.290598	0.419243			FALSE	Endoderm vs Rest	Endoderm	Rest				CD49b:protein	0.413	0.587	-0.351577	0.224792	0.247987	0	0.5	-0.0925232	-0.0666117	0.632557	-2.6301	1.88187	0.647059	0.819505	0.411765	0.396652			FALSE	Microglia vs Rest	Microglia	Rest
CD177:protein	0.448	0.552	-0.208755	0.22319	0.257533	0	0.5	0.0634171	0.066059	1.2253	-8.69073	4.2938	0.273504	0.379948	0.128205	0.147356			FALSE	Endoderm vs Rest	Endoderm	Rest				CD158b:protein	0.412	0.588	-0.355704	0.326798	0.297975	0	0.5	0.128949	0.104976	0.851822	-3.17779	3.32187	0.882353	0.717613	0.352941	0.363173			FALSE	Microglia vs Rest	Microglia	Rest
IgM:protein	0.4464	0.5536	-0.215227	0.205233	0.321257	0	0.5	-0.416676	-0.235862	0.853535	-4.24123	1.97051	0.196581	0.921988	0.188034	0.320717			FALSE	Endoderm vs Rest	Endoderm	Rest				CD124:protein	0.4026	0.5974	-0.394643	0.198605	0.224637	0	0.5	-0.170596	-0.108488	1.05772	-4.72259	3.49029	3.76471	3.1179	0.882353	0.833333			FALSE	Microglia vs Rest	Microglia	Rest
CD226:protein	0.441	0.559	-0.237105	0.117375	0.340248	0	0.5	-0.748223	-0.366787	1.14738	-7.05774	1.18494	0.401709	1.05374	0.264957	0.402485			FALSE	Endoderm vs Rest	Endoderm	Rest				CD122:protein	0.4002	0.5998	-0.404632	0.192838	0.195166	0	0.5	0.063638	0.123588	0.589948	-2.38336	1.34539	4.23529	3.49418	0.823529	0.853712			FALSE	Microglia vs Rest	Microglia	Rest
CD74:protein	0.4374	0.5626	-0.251721	0.202473	0.268269	0	0.5	-0.0427368	0.0269868	1.40694	-7.21109	3.8139	4.33333	4.02398	0.897436	0.894539			FALSE	Endoderm vs Rest	Endoderm	Rest				CD335:protein	0.3996	0.6004	-0.407132	0.23234	0.228073	0	0.5	-0.0944462	-0.0888513	0.963103	-3.67383	3.35504	0.647059	0.411208	0.235294	0.235808			FALSE	Microglia vs Rest	Microglia	Rest
CD62P:protein	0.4374	0.5626	-0.251721	0.106878	1.84667	0	0.5	-1.12066	-0.350657	1.89896	-10.7346	0.819456	0.794872	3.10286	0.384615	0.439179			FALSE	Endoderm vs Rest	Endoderm	Rest				CD45RB:protein	0.3984	0.6016	-0.412136	0.217256	0.220805	0	0.5	0.0624233	0.137578	0.690457	-2.88508	2.2114	0.764706	0.567686	0.470588	0.273654			FALSE	Microglia vs Rest	Microglia	Rest
CD57:protein	0.436	0.564	-0.257412	0.173384	0.256789	0	0.5	-0.190542	-0.112671	1.10443	-9.04423	3.16332	0.205128	0.687663	0.128205	0.218145			FALSE	Endoderm vs Rest	Endoderm	Rest				CD24:protein	0.394	0.606	-0.430529	0.166509	0.195333	0	0.5	-0.102722	0.0390421	0.875145	-3.58854	2.38116	3.35294	2.15502	0.705882	0.600437			FALSE	Microglia vs Rest	Microglia	Rest
CD52:protein	0.4346	0.5654	-0.263107	0.152464	0.198116	0	0.5	-0.317843	-0.265763	0.699218	-4.40591	2.20147	0.162393	0.347876	0.119658	0.218145			FALSE	Endoderm vs Rest	Endoderm	Rest				TCR_Valpha:protein	0.3904	0.6096	-0.445631	0.192831	0.212447	0	0.5	-0.139955	-0.12645	0.877538	-4.93729	2.88572	0.235294	0.237263	0.176471	0.163028			FALSE	Microglia vs Rest	Microglia	Rest
CD69:protein	0.4248	0.5752	-0.303099	0.161958	0.246646	0	0.5	-0.294553	-0.0684997	1.00599	-4.65058	2.28991	0.264957	0.660214	0.179487	0.231436			FALSE	Endoderm vs Rest	Endoderm	Rest				CD338:protein	0.3874	0.6126	-0.458254	0.193516	0.239868	0	0.5	-0.280384	-0.24917	0.679609	-2.84466	2.4291	2.11765	1.70233	0.647059	0.510189			FALSE	Microglia vs Rest	Microglia	Rest
CD62L:protein	0.4238	0.5762	-0.307193	0.21067	0.205864	0	0.5	0.0880611	0.0909828	1.06007	-6.61401	3.81489	0.555556	0.68564	0.333333	0.272465			FALSE	Endoderm vs Rest	Endoderm	Rest				CD66:protein	0.3856	0.6144	-0.465846	0.188202	0.200505	0	0.5	-0.0814474	-0.0675256	0.727047	-3.22364	2.33928	1.11765	1.01092	0.529412	0.479622			FALSE	Microglia vs Rest	Microglia	Rest
CD21:protein	0.4216	0.5784	-0.316209	0.23411	0.193058	0	0.5	0.328589	0.299587	0.864232	-6.58517	3.62476	0.247863	0.227102	0.179487	0.141578			FALSE	Endoderm vs Rest	Endoderm	Rest				CD62P:protein	0.3848	0.6152	-0.469224	0.209913	0.23447	0	0.5	-0.0933819	-0.0455003	0.635802	-2.39006	1.84507	0.823529	0.871907	0.352941	0.424309			FALSE	Microglia vs Rest	Microglia	Rest
CD305:protein	0.418	0.582	-0.330989	0.122748	0.613625	0	0.5	-0.869809	-0.219299	1.55848	-7.74035	1.50627	0.213675	3.23577	0.179487	0.587114			FALSE	Endoderm vs Rest	Endoderm	Rest				CD202b:protein	0.3836	0.6164	-0.474296	0.362243	0.427255	0	0.5	-0.219849	-0.229782	0.666948	-3.48611	2.28305	1.52941	1.83479	0.588235	0.65575			FALSE	Microglia vs Rest	Microglia	Rest
C5L2:protein	0.4178	0.5822	-0.331811	0.173608	0.437924	0	0.5	-0.286083	-0.0591613	1.42502	-11.5229	3.92981	6.38462	6.72031	0.846154	0.884715			FALSE	Endoderm vs Rest	Endoderm	Rest				CD158e1:protein	0.3812	0.6188	-0.484458	0.243114	0.266411	0	0.5	-0.0425614	0.00486302	0.562659	-2.14566	1.34663	2.58824	2.24309	0.823529	0.727074			FALSE	Microglia vs Rest	Microglia	Rest
CD335:protein	0.417	0.583	-0.335101	0.14048	0.203055	0	0.5	-0.367619	-0.229554	0.761332	-5.22056	1.73898	0.282051	0.392083	0.196581	0.237215			FALSE	Endoderm vs Rest	Endoderm	Rest				RTK2071:protein	0.3802	0.6198	-0.488699	0.170732	0.186206	0	0.5	-0.0732614	0.00532758	0.625637	-2.25802	1.66717	7.52941	6.3064	1	0.951965			FALSE	Microglia vs Rest	Microglia	Rest
CD83:protein	0.4168	0.5832	-0.335924	0.2122	0.137378	0	0.5	0.480465	0.320554	0.79428	-3.32453	3.66352	1.35897	1.30107	0.615385	0.57729			FALSE	Endoderm vs Rest	Endoderm	Rest				CD72:protein	0.3768	0.6232	-0.503153	0.265012	0.268337	0	0.5	-0.0673654	-0.0419743	1.0568	-5.31986	3.67903	1.29412	0.638282	0.235294	0.265648			FALSE	Microglia vs Rest	Microglia	Rest
Notch1:protein	0.4132	0.5868	-0.350752	0.196919	0.1958	0	0.5	0.0517705	0.0412704	0.934936	-8.27301	3.91381	0.461538	0.610517	0.273504	0.327073			FALSE	Endoderm vs Rest	Endoderm	Rest				CD127:protein	0.3764	0.6236	-0.504857	0.406027	0.359594	0	0.5	-0.0440652	-0.0570994	1.22666	-6.40119	4.32514	0.705882	0.553857	0.117647	0.249636			FALSE	Microglia vs Rest	Microglia	Rest
CD11b:protein	0.4118	0.5882	-0.356529	0.115372	0.2757	0	0.5	-0.713155	-0.256339	1.08933	-5.81117	1.11088	0.188034	1.26004	0.136752	0.397862			FALSE	Endoderm vs Rest	Endoderm	Rest				CD27:protein	0.3748	0.6252	-0.511679	0.341367	0.341297	0	0.5	0.0468031	0.0523976	0.913389	-5.42396	3.39125	0.411765	0.372635	0.294118	0.244541			FALSE	Microglia vs Rest	Microglia	Rest
CD123:protein	0.4108	0.5892	-0.360659	0.135107	0.509413	0	0.5	-0.78769	-0.2301	1.38945	-7.39879	0.911667	0.384615	2.87085	0.264957	0.606183			FALSE	Endoderm vs Rest	Endoderm	Rest				CD301:protein	0.3686	0.6314	-0.538228	0.235548	0.21145	0	0.5	0.105931	0.110822	0.871861	-3.57605	3.35144	0.823529	0.540757	0.529412	0.31441			FALSE	Microglia vs Rest	Microglia	Rest
CD163:protein	0.409	0.591	-0.368101	0.108326	0.630285	0	0.5	-1.18325	-0.139401	1.74689	-7.46611	1.81163	1.47009	2.4909	0.641026	0.661081			FALSE	Endoderm vs Rest	Endoderm	Rest				CD74:protein	0.3616	0.6384	-0.568426	0.147847	0.197459	0	0.5	-0.244343	-0.0896759	0.713611	-3.61566	1.14398	4.82353	5.26055	0.941176	0.919214			FALSE	Microglia vs Rest	Microglia	Rest
CD44:protein	0.4016	0.5984	-0.398803	0.112492	0.27768	0	0.5	-0.749125	-0.309773	1.05333	-5.72228	0.725935	0.025641	0.429067	0.025641	0.215256			FALSE	Endoderm vs Rest	Endoderm	Rest				CD43:protein	0.36	0.64	-0.575364	0.159393	0.286023	0	0.5	-0.244369	-0.00906086	1.16767	-5.26623	1.7817	0.176471	0.491266	0.117647	0.183406			FALSE	Microglia vs Rest	Microglia	Rest
CD119:protein	0.395	0.605	-0.426343	0.125204	0.242624	0	0.5	-0.464862	-0.156937	1.01298	-6.10573	1.80974	1.63248	4.46374	0.632479	0.776076			FALSE	Endoderm vs Rest	Endoderm	Rest				CD200:protein	0.3594	0.6406	-0.577969	0.161187	0.280287	0	0.5	-0.377588	-0.256645	0.770433	-6.16033	1.07124	4.52941	3.42868	0.647059	0.8377			FALSE	Microglia vs Rest	Microglia	Rest
CD66b:protein	0.3882	0.6118	-0.454885	0.181583	0.184164	0	0.5	0.109749	0.109041	0.899478	-6.80846	2.88833	0.452991	0.449292	0.239316	0.196764			FALSE	Endoderm vs Rest	Endoderm	Rest				CD21:protein	0.3412	0.6588	-0.657951	0.246651	0.210515	0	0.5	0.172742	0.183012	0.901697	-3.57011	3.33938	0.588235	0.283843	0.294118	0.155022			FALSE	Microglia vs Rest	Microglia	Rest
CD45RO:protein	0.3764	0.6236	-0.504857	0.251274	0.1383	0	0.5	0.564169	0.207113	1.1167	-8.38377	4.96167	0.769231	1.04739	0.376068	0.49581			FALSE	Endoderm vs Rest	Endoderm	Rest				CLEC1B:protein	0.336	0.664	-0.681171	0.183314	0.184992	0	0.5	0.00791795	0.031486	0.657122	-2.63615	2.50295	0.411765	0.292576	0.176471	0.168122			FALSE	Microglia vs Rest	Microglia	Rest
CD274:protein	0.3712	0.6288	-0.527072	0.129195	0.200208	0	0.5	-0.360088	-0.183151	0.791039	-6.83623	1.55662	0.358974	0.89165	0.25641	0.383415			FALSE	Endoderm vs Rest	Endoderm	Rest				CD45RO:protein	0.3346	0.6654	-0.687453	0.162088	0.198399	0	0.5	-0.219781	-0.151948	0.539819	-2.27862	1.31508	1.82353	1.62009	0.823529	0.631732			FALSE	Microglia vs Rest	Microglia	Rest
TIGIT:protein	0.3704	0.6296	-0.530501	0.248676	0.145252	0	0.5	0.455384	0.174954	1.18723	-4.86366	5.37604	1.63248	1.69171	0.606838	0.559665			FALSE	Endoderm vs Rest	Endoderm	Rest				CD19:protein	0.3284	0.6716	-0.715431	0.265755	0.251963	0	0.5	0.112631	0.14405	0.550693	-2.09486	1.93765	1.11765	0.829694	0.235294	0.357351			FALSE	Microglia vs Rest	Microglia	Rest
CD301:protein	0.364	0.636	-0.558045	0.204034	0.180015	0	0.5	0.233377	0.202078	0.770398	-7.13767	3.07253	0.435897	0.416065	0.299145	0.269864			FALSE	Endoderm vs Rest	Endoderm	Rest				CD22:protein	0.327	0.673	-0.721785	0.148443	0.140382	0	0.5	0.100658	0.120729	0.495295	-1.7843	1.18427	1.41176	0.878457	0.470588	0.402475			FALSE	Microglia vs Rest	Microglia	Rest
CD319:protein	0.3628	0.6372	-0.563232	0.216802	0.163841	0	0.5	0.285698	0.0891069	1.15445	-7.00323	4.57049	0.470085	0.779832	0.222222	0.273909			FALSE	Endoderm vs Rest	Endoderm	Rest				CD7:protein	0.3224	0.6776	-0.742764	0.121882	0.25139	0	0.5	-0.45521	-0.101846	1.04635	-6.36447	1.60855	0.647059	0.838428	0.470588	0.294032			FALSE	Microglia vs Rest	Microglia	Rest
TSLPR:protein	0.3562	0.6438	-0.591896	0.137408	0.206109	0	0.5	-0.266588	-0.0622748	0.898575	-7.35255	2.6979	0.444444	0.730425	0.324786	0.399884			FALSE	Endoderm vs Rest	Endoderm	Rest				CD274:protein	0.3218	0.6782	-0.745512	0.167264	0.185984	0	0.5	-0.078268	0.00276804	0.556779	-2.7069	1.26759	2.58824	1.69869	0.764706	0.634643			FALSE	Microglia vs Rest	Microglia	Rest
Tim_4:protein	0.3492	0.6508	-0.622558	0.145876	0.157958	0	0.5	0.00222869	0.0550467	0.771906	-6.43996	2.36274	1.63248	2.04363	0.623932	0.653279			FALSE	Endoderm vs Rest	Endoderm	Rest				CD117:protein	0.3198	0.6802	-0.754691	0.123503	0.323505	0	0.5	-0.346564	-0.0907942	1.05391	-7.60223	1.48808	1	1.24672	0.294118	0.428675			FALSE	Microglia vs Rest	Microglia	Rest
CD42b:protein	0.3448	0.6552	-0.641976	0.134212	0.202156	0	0.5	-0.302816	-0.175345	0.857718	-6.96063	2.3403	0.162393	0.420399	0.111111	0.188096			FALSE	Endoderm vs Rest	Endoderm	Rest				CD307:protein	0.3196	0.6804	-0.755611	0.210798	0.222171	0	0.5	-0.113142	-0.0798538	0.809495	-3.55869	2.775	0.705882	0.768559	0.176471	0.345706			FALSE	Microglia vs Rest	Microglia	Rest
CD43:protein	0.3446	0.6554	-0.642861	0.13511	0.268452	0	0.5	-0.292798	0.0240074	1.17235	-5.56722	1.59469	0.145299	0.986998	0.111111	0.221034			FALSE	Endoderm vs Rest	Endoderm	Rest				CD93:protein	0.3144	0.6856	-0.779628	0.15817	0.391205	0	0.5	-0.434998	-0.192999	1.04823	-6.75968	0.878597	6.94118	5.76128	0.941176	0.921397			FALSE	Microglia vs Rest	Microglia	Rest
CD169:protein	0.3412	0.6588	-0.657951	0.17783	0.160795	0	0.5	0.146205	0.0719304	0.91167	-8.01682	3.5148	0.299145	0.699798	0.213675	0.310026			FALSE	Endoderm vs Rest	Endoderm	Rest				CD357:protein	0.3126	0.6874	-0.787992	0.146039	0.187304	0	0.5	-0.286753	-0.186747	0.513562	-2.38862	0.919191	3.52941	3.62373	0.882353	0.885735			FALSE	Microglia vs Rest	Microglia	Rest
CD126:protein	0.3384	0.6616	-0.670433	0.18212	0.187105	0	0.5	0.0512533	0.0281949	1.12778	-9.17757	4.29939	1.35897	1.89338	0.376068	0.42011			FALSE	Endoderm vs Rest	Endoderm	Rest				CD184:protein	0.31	0.69	-0.800119	0.128145	0.26755	0	0.5	-0.46946	-0.201116	0.997855	-5.86995	1.17172	3.35294	3.29039	0.941176	0.778748			FALSE	Microglia vs Rest	Microglia	Rest
CD38:protein	0.3314	0.6686	-0.70186	0.133562	1.01964	0	0.5	-0.377816	-0.0141058	1.50141	-11.0876	3.12016	0.179487	1.71251	0.102564	0.280555			FALSE	Endoderm vs Rest	Endoderm	Rest				CD275:protein	0.3074	0.6926	-0.812303	0.171618	0.193465	0	0.5	-0.0821371	-0.0115765	0.544994	-2.81724	1.10527	2.58824	3.79985	0.705882	0.808588			FALSE	Microglia vs Rest	Microglia	Rest
TCR:protein	0.3304	0.6696	-0.706376	0.161355	0.190269	0	0.5	-0.13962	-0.110575	0.775478	-6.0325	2.81908	0.615385	0.635366	0.307692	0.297602			FALSE	Endoderm vs Rest	Endoderm	Rest				CD42b:protein	0.3068	0.6932	-0.815122	0.178152	0.202789	0	0.5	-0.208406	-0.189327	0.79125	-3.75962	2.47939	0.411765	0.433042	0.0588235	0.200873			FALSE	Microglia vs Rest	Microglia	Rest
CD338:protein	0.3246	0.6754	-0.732711	0.127353	0.259525	0	0.5	-0.312114	-0.0425397	1.10366	-6.3578	2.21491	1.05128	1.40682	0.42735	0.476163			FALSE	Endoderm vs Rest	Endoderm	Rest				CD201:protein	0.301	0.699	-0.84254	0.18985	0.218294	0	0.5	-0.1948	-0.157243	0.69209	-3.07041	2.19966	0.294118	0.478166	0.176471	0.291121			FALSE	Microglia vs Rest	Microglia	Rest
CD25:protein	0.324	0.676	-0.73545	0.140463	0.164514	0	0.5	-0.201536	-0.181081	0.571902	-4.12735	1.85345	0.871795	0.744005	0.495726	0.420977			FALSE	Endoderm vs Rest	Endoderm	Rest				CD130:protein	0.2908	0.7092	-0.891502	0.191128	0.185575	0	0.5	-0.130662	-0.111337	0.981304	-4.58871	3.63013	1.11765	0.762737	0.470588	0.356623			FALSE	Microglia vs Rest	Microglia	Rest
CD184:protein	0.3216	0.6784	-0.746429	0.106631	0.275686	0	0.5	-0.580274	-0.204717	1.00786	-7.18182	0.842287	2.06838	2.54869	0.735043	0.731869			FALSE	Endoderm vs Rest	Endoderm	Rest				CD61:protein	0.2902	0.7098	-0.894413	0.175394	0.158056	0	0.5	0.17585	0.187527	0.447691	-1.66105	1.64483	0.470588	0.127365	0.352941	0.0938865			FALSE	Microglia vs Rest	Microglia	Rest
CD357:protein	0.3166	0.6834	-0.769441	0.156863	0.133929	0	0.5	0.187168	0.0973089	0.720415	-3.23376	2.53183	3.42735	3.61312	0.905983	0.863912			FALSE	Endoderm vs Rest	Endoderm	Rest				CD16:protein	0.2892	0.7108	-0.899273	0.125	0.738403	0	0.5	-0.397961	-0.0467244	1.3246	-10.3703	1.56296	1.05882	1.56332	0.235294	0.274381			FALSE	Microglia vs Rest	Microglia	Rest
CD275:protein	0.3162	0.6838	-0.771291	0.121087	0.389063	0	0.5	-0.514753	-0.00538993	1.37442	-6.86767	1.94097	0.683761	2.39439	0.358974	0.618607			FALSE	Endoderm vs Rest	Endoderm	Rest				TCR:protein	0.2838	0.7162	-0.92569	0.178922	0.181305	0	0.5	0.0199818	0.0421643	0.508262	-2.30393	1.70474	0.941176	0.820961	0.235294	0.328239			FALSE	Microglia vs Rest	Microglia	Rest
CD79a:protein	0.3142	0.6858	-0.780556	0.206427	0.172913	0	0.5	0.301712	0.0719861	1.11865	-9.6869	4.58881	3.03419	2.8093	0.777778	0.798613			FALSE	Endoderm vs Rest	Endoderm	Rest				IgG2c:protein	0.276	0.724	-0.964391	0.150018	0.180138	0	0.5	-0.214589	-0.145632	0.474134	-2.39533	1.143	2.35294	2.01601	0.764706	0.634643			FALSE	Microglia vs Rest	Microglia	Rest
CD35:protein	0.313	0.687	-0.786131	0.146713	0.189395	0	0.5	-0.203807	-0.0299655	0.68815	-3.65573	1.3529	0.102564	0.390639	0.0769231	0.202254			FALSE	Endoderm vs Rest	Endoderm	Rest				CD66b:protein	0.2744	0.7256	-0.972412	0.121634	0.152723	0	0.5	-0.247823	-0.101543	0.575356	-2.8358	1.31275	1.17647	0.61936	0.176471	0.220524			FALSE	Microglia vs Rest	Microglia	Rest
CD45RB:protein	0.3122	0.6878	-0.789854	0.14176	0.164035	0	0.5	-0.124399	-0.0369575	0.653511	-4.75623	1.87293	0.316239	0.527593	0.179487	0.24386			FALSE	Endoderm vs Rest	Endoderm	Rest				CD324:protein	0.274	0.726	-0.974422	0.160155	0.191817	0	0.5	-0.24956	-0.220194	0.426237	-1.89591	1.26856	0.647059	0.802766	0.352941	0.445415			FALSE	Microglia vs Rest	Microglia	Rest
CD244:protein	0.3114	0.6886	-0.793582	0.110924	1.45132	0	0.5	-1.03194	-0.0509275	2.15728	-8.74144	1.35322	0.350427	2.21901	0.25641	0.349321			FALSE	Endoderm vs Rest	Endoderm	Rest				CD244:protein	0.2728	0.7272	-0.980463	0.112071	0.616049	0	0.5	-0.520172	-0.0926983	1.31167	-8.61495	1.0614	0.823529	1.68049	0.411765	0.378457			FALSE	Microglia vs Rest	Microglia	Rest
CD192:protein	0.2952	0.7048	-0.870261	0.133799	0.413922	0	0.5	-0.155669	0.0520093	1.28432	-7.89639	2.13916	1.17094	1.79283	0.495726	0.495522			FALSE	Endoderm vs Rest	Endoderm	Rest				CD70:protein	0.2668	0.7332	-1.01092	0.201565	0.207418	0	0.5	-0.0133293	-0.00368643	0.952343	-5.56536	3.27272	0.294118	0.256186	0.176471	0.146288			FALSE	Microglia vs Rest	Microglia	Rest
integrin_b7:protein	0.2898	0.7102	-0.896356	0.109375	2.94406	0	0.5	-1.04059	-0.0335852	2.33537	-10.4119	2.23096	0.145299	3.50881	0.119658	0.259752			FALSE	Endoderm vs Rest	Endoderm	Rest				CD11b:protein	0.2644	0.7356	-1.02322	0.137076	0.175136	0	0.5	-0.257268	-0.134968	0.557317	-2.89747	1.09489	3.17647	2.76201	0.764706	0.737263			FALSE	Microglia vs Rest	Microglia	Rest
CD279:protein	0.2864	0.7136	-0.912933	0.139354	0.255964	0	0.5	-0.0472288	0.0661405	1.1509	-7.34662	2.61856	1.88889	2.33314	0.683761	0.721468			FALSE	Endoderm vs Rest	Endoderm	Rest				Fc_epsilon:protein	0.2554	0.7446	-1.07002	0.153373	0.143247	0	0.5	0.131406	0.170815	0.408348	-1.67146	1.05386	2.05882	2.28239	0.529412	0.573508			FALSE	Microglia vs Rest	Microglia	Rest
CD48:protein	0.286	0.714	-0.914891	0.102183	0.197098	0	0.5	-0.54229	-0.179618	0.852557	-4.88194	0.192568	0	0.2846	0	0.137821			FALSE	Endoderm vs Rest	Endoderm	Rest				LT_bR:protein	0.2458	0.7542	-1.12114	0.155602	0.181256	0	0.5	-0.167058	-0.105242	0.496844	-2.72267	1.28203	2.23529	2.09534	0.705882	0.629549			FALSE	Microglia vs Rest	Microglia	Rest
CD309:protein	0.2852	0.7148	-0.918812	0.129848	0.171276	0	0.5	-0.110707	0.00563884	0.897058	-5.88854	2.18458	0.495726	1.5406	0.25641	0.364634			FALSE	Endoderm vs Rest	Endoderm	Rest				CD106:protein	0.2348	0.7652	-1.1814	0.120508	0.14643	0	0.5	-0.228829	-0.126995	0.449143	-2.03823	0.881361	2.52941	1.99854	0.529412	0.571325			FALSE	Microglia vs Rest	Microglia	Rest
CD27:protein	0.2812	0.7188	-0.938517	0.158948	0.155641	0	0.5	0.0512942	0.0320691	0.672283	-5.34925	2.59784	0.333333	0.309737	0.247863	0.2141			FALSE	Endoderm vs Rest	Endoderm	Rest				IgD:protein	0.2342	0.7658	-1.18475	0.178291	0.160603	0	0.5	-0.0219489	-0.0522494	0.882197	-3.36616	3.27781	0.235294	0.178312	0.117647	0.125182			FALSE	Microglia vs Rest	Microglia	Rest
CD135:protein	0.2808	0.7192	-0.940497	0.155903	0.175838	0	0.5	0.0542502	0.015625	0.979778	-9.53902	3.80599	2.11966	2.49639	0.623932	0.606183			FALSE	Endoderm vs Rest	Endoderm	Rest				CD319:protein	0.2324	0.7676	-1.19481	0.147899	0.148088	0	0.5	-0.104733	-0.0610203	0.852343	-4.11295	2.99986	2.29412	1.10116	0.352941	0.320233			FALSE	Microglia vs Rest	Microglia	Rest
CD70:protein	0.2774	0.7226	-0.957395	0.133244	0.16796	0	0.5	-0.212719	-0.150099	0.634409	-6.20709	2.18242	0.0940171	0.182317	0.0940171	0.118174			FALSE	Endoderm vs Rest	Endoderm	Rest				CD142:protein	0.2292	0.7708	-1.21283	0.131481	0.147748	0	0.5	-0.128953	-0.0569662	0.424216	-1.96528	0.903119	2.88235	3.13464	0.823529	0.754731			FALSE	Microglia vs Rest	Microglia	Rest
TCR_Valpha:protein	0.2746	0.7254	-0.971408	0.167666	0.145414	0	0.5	0.17875	0.121287	0.610197	-4.70377	2.57809	0.25641	0.181162	0.188034	0.134643			FALSE	Endoderm vs Rest	Endoderm	Rest				CD131:protein	0.2276	0.7724	-1.22191	0.123921	0.148245	0	0.5	-0.167783	-0.0482074	0.571296	-3.38394	1.49666	4.58824	3.27511	0.823529	0.69869			FALSE	Microglia vs Rest	Microglia	Rest
CD5:protein	0.2396	0.7604	-1.15487	0.154454	0.152583	0	0.5	0.0623755	0.0355979	0.69718	-6.13856	3.0215	0.111111	0.136088	0.111111	0.0913031			FALSE	Endoderm vs Rest	Endoderm	Rest				IgG2b:protein	0.225	0.775	-1.23676	0.19517	0.188525	0	0.5	-0.0240228	-0.0408384	0.875637	-4.64793	3.16913	0.647059	0.262737	0.294118	0.157933			FALSE	Microglia vs Rest	Microglia	Rest
CD93:protein	0.2366	0.7634	-1.17141	0.115069	0.716053	0	0.5	-0.603575	-0.0101439	1.64626	-8.52482	1.8698	0.393162	3.53395	0.239316	0.636521			FALSE	Endoderm vs Rest	Endoderm	Rest				CD20:protein	0.2216	0.7784	-1.25637	0.187955	0.164432	0	0.5	-0.0322428	-0.02899	1.07613	-4.72657	3.71278	0.235294	0.126638	0.117647	0.0793304			FALSE	Microglia vs Rest	Microglia	Rest
CD209:protein	0.2344	0.7656	-1.18363	0.110327	0.147971	0	0.5	-0.28642	-0.0866274	0.569983	-3.97061	0.801459	1.35897	1.42647	0.57265	0.56371			FALSE	Endoderm vs Rest	Endoderm	Rest				CD294:protein	0.2194	0.7806	-1.26917	0.128826	0.141745	0	0.5	-0.106522	-0.0372647	0.505547	-2.2392	1.43883	5.64706	5.21834	0.823529	0.875546			FALSE	Microglia vs Rest	Microglia	Rest
IgD:protein	0.2252	0.7748	-1.23562	0.138356	0.148056	0	0.5	-0.0436103	-0.0347309	0.601425	-5.96827	2.31665	0.0769231	0.125686	0.0598291	0.0953482			FALSE	Endoderm vs Rest	Endoderm	Rest				CD314:protein	0.2192	0.7808	-1.27033	0.157943	0.178436	0	0.5	-0.145871	-0.106983	0.39382	-1.9899	0.90688	2.52941	2.369	0.823529	0.680495			FALSE	Microglia vs Rest	Microglia	Rest
Cadherin_11:protein	0.2248	0.7752	-1.23791	0.151025	0.112994	0	0.5	0.274326	0.0779768	0.679698	-4.08245	3.28081	0.957265	1.29847	0.34188	0.412309			FALSE	Endoderm vs Rest	Endoderm	Rest				CD57:protein	0.2162	0.7838	-1.28795	0.140502	0.151328	0	0.5	-0.115313	-0.0438023	0.867123	-5.04339	2.8984	0.117647	1.2409	0.117647	0.250364			FALSE	Microglia vs Rest	Microglia	Rest
CD202b:protein	0.223	0.777	-1.24827	0.131246	0.116533	0	0.5	0.159096	0.0723556	0.527307	-3.00301	1.88416	1.48718	2.26495	0.564103	0.648945			FALSE	Endoderm vs Rest	Endoderm	Rest				CD371:protein	0.2154	0.7846	-1.29268	0.11607	0.19557	0	0.5	-0.284902	-0.0365826	0.891404	-4.84945	0.954956	0.0588235	0.53639	0.0588235	0.0982533			FALSE	Microglia vs Rest	Microglia	Rest
CD371:protein	0.2184	0.7816	-1.27501	0.101697	0.292217	0	0.5	-0.491805	-0.0817634	1.06934	-7.01401	0.193724	0	0.307715	0	0.0863912			FALSE	Endoderm vs Rest	Endoderm	Rest				CD186:protein	0.2108	0.7892	-1.32011	0.162742	0.154645	0	0.5	-0.06496	-0.0417283	0.946546	-3.95455	3.36514	3.58824	2.8195	0.705882	0.671761			FALSE	Microglia vs Rest	Microglia	Rest
CD62E:protein	0.2154	0.7846	-1.29268	0.121956	0.129956	0	0.5	0.00789047	0.0321301	0.585406	-3.82041	1.67471	2.5812	2.94424	0.726496	0.697486			FALSE	Endoderm vs Rest	Endoderm	Rest				TCR_Vd2:protein	0.2108	0.7892	-1.32011	0.129637	0.148812	0	0.5	-0.137014	-0.061633	0.614009	-3.32291	1.72831	0.764706	0.291121	0.117647	0.14556			FALSE	Microglia vs Rest	Microglia	Rest
CD201:protein	0.2118	0.7882	-1.31411	0.11019	1.05746	0	0.5	-0.703515	0.00398147	1.90452	-8.76091	1.18229	0.350427	1.55678	0.222222	0.310026			FALSE	Endoderm vs Rest	Endoderm	Rest				CD85g:protein	0.2046	0.7954	-1.35779	0.126787	0.146234	0	0.5	-0.108385	0.0304575	0.511201	-2.72823	0.685672	3.76471	2.65357	0.882353	0.755459			FALSE	Microglia vs Rest	Microglia	Rest
CD19:protein	0.208	0.792	-1.33702	0.114678	0.348553	0	0.5	-0.226159	-0.000875115	1.10822	-8.37068	2.03194	0.589744	0.883849	0.358974	0.341231			FALSE	Endoderm vs Rest	Endoderm	Rest				CD79b:protein	0.2024	0.7976	-1.37136	0.139417	0.142692	0	0.5	-0.0595397	-0.0192813	0.756698	-3.59813	2.68857	5	3.79622	0.705882	0.724891			FALSE	Microglia vs Rest	Microglia	Rest
TCR_Vd2:protein	0.204	0.796	-1.36148	0.143964	0.147512	0	0.5	0.01036	0.0176756	0.586848	-4.73819	2.29958	0.136752	0.215256	0.111111	0.126553			FALSE	Endoderm vs Rest	Endoderm	Rest				CD41:protein	0.2006	0.7994	-1.38255	0.144065	0.141507	0	0.5	0.0650283	0.131373	0.396892	-1.67216	0.971872	0	0.0545851	0	0.0356623			FALSE	Microglia vs Rest	Microglia	Rest
CD8a:protein	0.2028	0.7972	-1.36889	0.133541	0.14415	0	0.5	0.0289407	0.0426776	0.616431	-5.01111	1.7881	0.0512821	0.0702109	0.0512821	0.0468073			FALSE	Endoderm vs Rest	Endoderm	Rest				CD3:protein	0.1986	0.8014	-1.39507	0.148268	0.140051	0	0.5	0.106347	0.14409	0.387146	-1.70644	1.13343	0.0588235	0.0443959	0.0588235	0.0414847			FALSE	Microglia vs Rest	Microglia	Rest
CD158b:protein	0.1964	0.8036	-1.40895	0.134945	0.127297	0	0.5	0.142226	0.0708257	0.618585	-7.62607	2.57958	0.666667	0.56631	0.384615	0.322161			FALSE	Endoderm vs Rest	Endoderm	Rest				KLRG1:protein	0.1982	0.8018	-1.39758	0.127226	0.14259	0	0.5	-0.125094	-0.0545222	0.399758	-2.10524	0.687006	6.05882	6.95633	0.823529	0.951237			FALSE	Microglia vs Rest	Microglia	Rest
CD61:protein	0.1954	0.8046	-1.4153	0.104964	0.189773	0	0.5	-0.361518	-0.181417	0.709134	-6.9254	0.389245	0.025641	0.257729	0.025641	0.0895695			FALSE	Endoderm vs Rest	Endoderm	Rest				CD62E:protein	0.1956	0.8044	-1.41402	0.127731	0.133901	0	0.5	-0.0765028	-0.0325114	0.601173	-3.04026	1.97824	5	3.88501	0.764706	0.732897			FALSE	Microglia vs Rest	Microglia	Rest
CD179a:protein	0.1918	0.8082	-1.43836	0.149712	0.117195	0	0.5	0.215426	0.0403792	0.734318	-5.57841	3.5995	1.1453	1.22537	0.487179	0.424444			FALSE	Endoderm vs Rest	Endoderm	Rest				CD79a:protein	0.1942	0.8058	-1.42295	0.136631	0.141901	0	0.5	-0.0231262	0.026814	0.407562	-2.00001	0.980971	4.23529	3.60408	0.705882	0.838428			FALSE	Microglia vs Rest	Microglia	Rest
CD284:protein	0.1904	0.8096	-1.44741	0.11721	0.133543	0	0.5	-0.0751269	-0.0106932	0.59529	-6.59626	1.81827	3.64103	4.78474	0.786325	0.832129			FALSE	Endoderm vs Rest	Endoderm	Rest				CD158f:protein	0.184	0.816	-1.48948	0.125583	0.13482	0	0.5	-0.0935169	-0.0402422	0.55326	-2.82223	1.82913	5.76471	3.72562	0.882353	0.706696			FALSE	Microglia vs Rest	Microglia	Rest
CD172a:protein	0.19	0.81	-1.45001	0.11672	0.142973	0	0.5	-0.205663	-0.077057	0.488131	-2.92437	0.935005	0.042735	0.18145	0.042735	0.117307			FALSE	Endoderm vs Rest	Endoderm	Rest				CD370:protein	0.182	0.818	-1.50286	0.114876	0.129393	0	0.5	-0.138881	-0.0519767	0.373417	-1.76901	0.738308	1.52941	1.02038	0.705882	0.413392			FALSE	Microglia vs Rest	Microglia	Rest
CD109:protein	0.1802	0.8198	-1.51499	0.10914	0.191981	0	0.5	-0.336332	-0.0260067	0.854826	-5.06743	0.385404	0.538462	0.735048	0.247863	0.327651			FALSE	Endoderm vs Rest	Endoderm	Rest				Cadherin_11:protein	0.1782	0.8218	-1.52859	0.139787	0.149536	0	0.5	-0.0482343	0.0274892	0.424124	-2.3769	1.10599	3	1.83988	0.470588	0.462882			FALSE	Microglia vs Rest	Microglia	Rest
CD80:protein	0.164	0.836	-1.62876	0.120773	0.122211	0	0.5	0.0235075	-0.0017873	0.57631	-6.43543	2.417	1.50427	1.66195	0.521368	0.501589			FALSE	Endoderm vs Rest	Endoderm	Rest				CD5:protein	0.1682	0.8318	-1.59844	0.128851	0.136054	0	0.5	-0.061234	-0.0243851	0.441676	-2.14856	1.42318	0.235294	0.184862	0.176471	0.10917			FALSE	Microglia vs Rest	Microglia	Rest
IgG2b:protein	0.1534	0.8466	-1.70818	0.131918	0.139656	0	0.5	-0.0602352	-0.0295223	0.380567	-2.62705	1.19642	0.247863	0.213233	0.162393	0.145045			FALSE	Endoderm vs Rest	Endoderm	Rest				Tim_4:protein	0.1572	0.8428	-1.67921	0.118175	0.130084	0	0.5	-0.104395	-0.0320295	0.36902	-2.03605	0.789308	2.58824	2.78239	0.705882	0.710335			FALSE	Microglia vs Rest	Microglia	Rest
CD131:protein	0.1446	0.8554	-1.7776	0.111142	0.216176	0	0.5	-0.152717	0.0233492	0.941131	-6.29824	1.21246	1.73504	2.41635	0.615385	0.643456			FALSE	Endoderm vs Rest	Endoderm	Rest				CD80:protein	0.1506	0.8494	-1.7299	0.115295	0.126431	0	0.5	-0.0953842	-0.0121257	0.376275	-2.5367	0.960076	3.11765	2.35953	0.470588	0.542213			FALSE	Microglia vs Rest	Microglia	Rest
CD20:protein	0.1364	0.8636	-1.84552	0.110706	0.131524	0	0.5	-0.106284	-0.0116494	0.551554	-4.52745	1.25037	0.042735	0.15458	0.042735	0.0759896			FALSE	Endoderm vs Rest	Endoderm	Rest				CD15:protein	0.1456	0.8544	-1.76954	0.106416	0.45324	0	0.5	-0.384431	-0.055714	1.17961	-8.61033	0.529769	1.05882	1.41412	0.411765	0.47671			FALSE	Microglia vs Rest	Microglia	Rest
CD366:protein	0.1346	0.8654	-1.86088	0.113439	0.131306	0	0.5	-0.15984	-0.0801749	0.377083	-3.38927	0.77452	1.23932	1.59463	0.452991	0.577579			FALSE	Endoderm vs Rest	Endoderm	Rest				CD62L:protein	0.1428	0.8572	-1.79223	0.121475	0.161081	0	0.5	-0.163355	-0.029264	0.560595	-5.1795	0.583288	0.764706	0.689229	0.411765	0.302038			FALSE	Microglia vs Rest	Microglia	Rest
CD161:protein	0.1258	0.8742	-1.93862	0.102642	0.431083	0	0.5	-0.38292	-0.0143696	1.27164	-8.97628	0.690147	0.923077	1.47963	0.376068	0.425311			FALSE	Endoderm vs Rest	Endoderm	Rest				CD115:protein	0.1414	0.8586	-1.80371	0.115948	0.142681	0	0.5	-0.195535	-0.0634773	0.466809	-4.12911	0.37634	2.11765	1.56477	0.411765	0.520378			FALSE	Microglia vs Rest	Microglia	Rest
CD16:protein	0.1258	0.8742	-1.93862	0.11267	0.499761	0	0.5	-0.108579	0.00524128	0.924086	-10.5152	1.54729	0.478632	0.835886	0.230769	0.237504			FALSE	Endoderm vs Rest	Endoderm	Rest				CD8a:protein	0.1398	0.8602	-1.81695	0.122731	0.129583	0	0.5	-0.03526	0.00102186	0.563469	-2.91685	1.69609	0.176471	0.0531295	0.117647	0.0443959			FALSE	Microglia vs Rest	Microglia	Rest
CD1c:protein	0.125	0.875	-1.94591	0.102531	0.570357	0	0.5	-0.354496	-0.000582933	1.27013	-8.97721	0.790673	0.358974	1.26755	0.282051	0.370991			FALSE	Endoderm vs Rest	Endoderm	Rest				CD8:protein	0.1398	0.8602	-1.81695	0.131144	0.129589	0	0.5	-0.0251156	-0.0265787	0.597614	-3.03355	2.07593	0.117647	0.0487627	0.117647	0.0385735			FALSE	Microglia vs Rest	Microglia	Rest
CD122:protein	0.1248	0.8752	-1.94774	0.103933	0.185701	0	0.5	-0.228502	-0.0377411	0.709566	-6.92875	0.763507	2.76923	2.92863	0.769231	0.824906			FALSE	Endoderm vs Rest	Endoderm	Rest				CD193:protein	0.137	0.863	-1.84043	0.114631	0.123498	0	0.5	-0.0819728	-0.0182776	0.340081	-2.25384	0.861186	6	4.47889	0.941176	0.804221			FALSE	Microglia vs Rest	Microglia	Rest
CD45RA:protein	0.1236	0.8764	-1.95877	0.103417	0.425762	0	0.5	-0.473021	0.000288963	1.42903	-6.42446	0.4403	0.393162	0.55273	0.299145	0.248194			FALSE	Endoderm vs Rest	Endoderm	Rest				CD2:protein	0.137	0.863	-1.84043	0.11539	0.138149	0	0.5	-0.126966	0.000290513	0.544365	-3.31408	0.605786	0.0588235	0.12591	0.0588235	0.0509461			FALSE	Microglia vs Rest	Microglia	Rest
CD72:protein	0.1176	0.8824	-2.01536	0.102365	0.252606	0	0.5	-0.26889	-0.0102991	0.909401	-8.00484	0.461015	0.384615	0.569489	0.205128	0.237215			FALSE	Endoderm vs Rest	Endoderm	Rest				CD179a:protein	0.1342	0.8658	-1.86432	0.113611	0.120262	0	0.5	-0.0686025	-0.0288403	0.367663	-2.57853	1.20712	1.88235	1.70378	0.588235	0.478894			FALSE	Microglia vs Rest	Microglia	Rest
CD158f:protein	0.1152	0.8848	-2.03869	0.111584	0.113849	0	0.5	0.014036	-0.000249147	0.43786	-6.19203	1.97285	2.23932	2.67293	0.675214	0.657036			FALSE	Endoderm vs Rest	Endoderm	Rest				CD135:protein	0.1304	0.8696	-1.89743	0.113258	0.119422	0	0.5	-0.0591694	-0.0123447	0.338795	-2.11101	0.96787	5.52941	3.59316	0.705882	0.673945			FALSE	Microglia vs Rest	Microglia	Rest
CD85g:protein	0.1064	0.8936	-2.12805	0.106812	0.116481	0	0.5	-0.0644783	-0.0033102	0.397681	-4.01011	1.05919	0.854701	1.50881	0.401709	0.532216			FALSE	Endoderm vs Rest	Endoderm	Rest				CD103:protein	0.1256	0.8744	-1.94044	0.122627	0.140432	0	0.5	-0.17811	-0.139077	0.284883	-1.80268	0.646579	0.941176	0.617904	0.352941	0.296215			FALSE	Microglia vs Rest	Microglia	Rest
MERTK:protein	0.1026	0.8974	-2.16866	0.114881	0.108396	0	0.5	0.0698351	0.0117731	0.29226	-2.4426	1.45519	5.55556	5.51979	0.957265	0.964461			FALSE	Endoderm vs Rest	Endoderm	Rest				CD138:protein	0.1164	0.8836	-2.02697	0.127127	0.137317	0	0.5	-0.0844832	-0.0361162	0.332893	-2.01463	0.906205	2.41176	1.82096	0.647059	0.562591			FALSE	Microglia vs Rest	Microglia	Rest
CD193:protein	0.1008	0.8992	-2.18837	0.11139	0.106954	0	0.5	0.0533963	0.00525856	0.342824	-4.20463	1.4922	2.77778	3.32621	0.803419	0.763074			FALSE	Endoderm vs Rest	Endoderm	Rest				CD161:protein	0.1118	0.8882	-2.07249	0.108227	0.115264	0	0.5	-0.0703474	-0.01561	0.322537	-2.29346	1.01745	2.76471	1.64556	0.529412	0.444687			FALSE	Microglia vs Rest	Microglia	Rest
CD2:protein	0.0882	0.9118	-2.33581	0.107345	0.124506	0	0.5	-0.0952641	0.0084635	0.474791	-3.8564	0.687512	0.017094	0.0927478	0.017094	0.0439179			FALSE	Endoderm vs Rest	Endoderm	Rest				CD99:protein	0.1092	0.8908	-2.09894	0.121635	0.119821	0	0.5	0.025828	0.034587	0.292839	-1.38044	0.934318	0.117647	0.0538574	0.117647	0.0487627			FALSE	Microglia vs Rest	Microglia	Rest
CD8:protein	0.0862	0.9138	-2.36094	0.110263	0.155729	0	0.5	-0.14092	-0.0315535	0.58258	-6.57891	0.626272	0.034188	0.0803236	0.034188	0.0381393			FALSE	Endoderm vs Rest	Endoderm	Rest				CD110:protein	0.1054	0.8946	-2.13861	0.125038	0.138279	0	0.5	-0.106176	-0.0486972	0.334305	-2.81705	0.677486	0.647059	0.88064	0.235294	0.360262			FALSE	Microglia vs Rest	Microglia	Rest
CD278:protein	0.0808	0.9192	-2.43153	0.10275	0.119384	0	0.5	-0.134204	-0.0113343	0.403913	-3.15288	0.299761	0.91453	0.990176	0.42735	0.379948			FALSE	Endoderm vs Rest	Endoderm	Rest				CD45:protein	0.1054	0.8946	-2.13861	0.121526	0.120674	0	0.5	0.0155553	0.0294055	0.318081	-1.71046	1.04793	0	0.014556	0	0.014556			FALSE	Microglia vs Rest	Microglia	Rest
CLEC1B:protein	0.0708	0.9292	-2.57446	0.100772	0.214579	0	0.5	-0.221216	-0.022029	0.832481	-7.16515	0.090903	0.145299	0.360589	0.119658	0.157758			FALSE	Endoderm vs Rest	Endoderm	Rest				CD133:protein	0.099	0.901	-2.20839	0.109361	0.114793	0	0.5	-0.0604441	-0.030974	0.26897	-1.3767	0.755246	0	0.0240175	0	0.0232897			FALSE	Microglia vs Rest	Microglia	Rest
CD41:protein	0.0678	0.9322	-2.62099	0.101886	0.186243	0	0.5	-0.25399	-0.100224	0.716444	-7.08958	0.129217	0.00854701	0.208321	0.00854701	0.0488298			FALSE	Endoderm vs Rest	Endoderm	Rest				CD86:protein	0.0986	0.9014	-2.21288	0.109612	0.113785	0	0.5	-0.0401111	0.003227	0.276005	-1.78983	0.770144	0	0.0174673	0	0.0167394			FALSE	Microglia vs Rest	Microglia	Rest
Notch3:protein	0.0678	0.9322	-2.62099	0.108442	0.103608	0	0.5	0.0545463	0.00600517	0.241573	-1.94695	1.18091	2.19658	2.24126	0.649573	0.679283			FALSE	Endoderm vs Rest	Endoderm	Rest				CD25:protein	0.0782	0.9218	-2.46706	0.119979	0.132287	0	0.5	-0.122506	-0.0691267	0.241388	-1.39	0.403809	1.29412	0.894469	0.411765	0.462154			FALSE	Microglia vs Rest	Microglia	Rest
CD307:protein	0.0616	0.9384	-2.72351	0.112931	0.121137	0	0.5	-0.085754	-0.0409981	0.239999	-1.69868	0.530505	0.495726	0.57729	0.324786	0.303958			FALSE	Endoderm vs Rest	Endoderm	Rest				CD105:protein	0.0674	0.9326	-2.62733	0.118862	0.128685	0	0.5	-0.0971374	-0.0503572	0.241195	-1.32515	0.394616	1.35294	0.809316	0.529412	0.377001			FALSE	Microglia vs Rest	Microglia	Rest
CD99:protein	0.0602	0.9398	-2.74799	0.112205	0.105985	0	0.5	0.0747247	0.0302731	0.204323	-1.22195	0.934338	0.042735	0.0450737	0.042735	0.0427622			FALSE	Endoderm vs Rest	Endoderm	Rest				CD96:protein	0.064	0.936	-2.68273	0.121695	0.127027	0	0.5	-0.0439418	-0.00558352	0.260074	-1.41617	0.577624	2.17647	1.9294	0.647059	0.592431			FALSE	Microglia vs Rest	Microglia	Rest
CD205:protein	0.049	0.951	-2.96569	0.103229	0.112352	0	0.5	-0.0845492	-0.00577831	0.277525	-3.25886	0.244228	1.34188	1.41346	0.598291	0.585669			FALSE	Endoderm vs Rest	Endoderm	Rest				CD279:protein	0.0608	0.9392	-2.73744	0.117165	0.122091	0	0.5	-0.0439131	0.00325263	0.249962	-1.2838	0.46777	3.11765	2.73726	0.705882	0.761281			FALSE	Microglia vs Rest	Microglia	Rest
CD133:protein	0.0454	0.9546	-3.04578	0.112645	0.105508	0	0.5	0.0865193	0.0438687	0.185938	-0.803461	1.04879	0.025641	0.0190696	0.025641	0.0184918			FALSE	Endoderm vs Rest	Endoderm	Rest				Notch3:protein	0.0576	0.9424	-2.79491	0.110271	0.117443	0	0.5	-0.074393	-0.0205238	0.232315	-1.63055	0.355498	4.11765	2.92649	0.764706	0.716885			FALSE	Microglia vs Rest	Microglia	Rest
CD303:protein	0.025	0.975	-3.66356	0.10881	0.11514	0	0.5	0.0345209	0.0826734	0.361082	-4.6668	0.325159	0.777778	0.664548	0.376068	0.354811			FALSE	Endoderm vs Rest	Endoderm	Rest				CD278:protein	0.0562	0.9438	-2.821	0.105699	0.110996	0	0.5	-0.0641044	-0.0290118	0.207047	-1.71956	0.620186	1.29412	1.28967	0.352941	0.422125			FALSE	Microglia vs Rest	Microglia	Rest
CD18:protein	0.0098	0.9902	-4.61552	0.105278	0.10433	0	0.5	0.0128587	0.00828183	0.127564	-1.32597	0.583695	0.00854701	0.0118463	0.00854701	0.0112684			FALSE	Endoderm vs Rest	Endoderm	Rest				CD366:protein	0.04	0.96	-3.17805	0.109268	0.11228	0	0.5	-0.0343682	-0.0116521	0.192476	-1.16356	0.616977	3.11765	2.16885	0.647059	0.654294			FALSE	Microglia vs Rest	Microglia	Rest
CD86:protein	0.0036	0.9964	-5.62321	0.100514	0.101527	0	0.5	-0.0130661	-0.000135779	0.0629806	-1.20728	0.08197	0	0.00837908	0	0.00809015			FALSE	Endoderm vs Rest	Endoderm	Rest				CD205:protein	0.0272	0.9728	-3.57696	0.118649	0.120866	0	0.5	-0.019257	0.0050137	0.210281	-1.17487	0.47425	1.82353	1.74891	0.470588	0.607715			FALSE	Microglia vs Rest	Microglia	Rest
BTLA:protein	0.0012	0.9988	-6.72422	0.101209	0.101405	0	0.5	-0.00212519	6.03199e-05	0.0564438	-1.24034	0.172315	0	0.00288934	0	0.00288934			FALSE	Endoderm vs Rest	Endoderm	Rest				CD304:protein	0.0158	0.9842	-4.13182	0.111267	0.114248	0	0.5	-0.0314324	0.00136101	0.191859	-0.77693	0.399066	0.0588235	0.0262009	0.0588235	0.0254731			FALSE	Microglia vs Rest	Microglia	Rest
CD206:protein	0.0006	0.9994	-7.41796	0.100941	0.104608	0	0.5	-0.0489617	-0.0110695	0.0842655	-0.525019	0.0465937	0	0.0150246	0	0.0150246			FALSE	Endoderm vs Rest	Endoderm	Rest				LOX_1:protein	0.0054	0.9946	-5.21594	0.10624	0.11321	0	0.5	-0.0869674	-0.063075	0.11868	-0.676799	0.197368	2.47059	2.01456	0.823529	0.729985			FALSE	Microglia vs Rest	Microglia	Rest
CD304:protein	0.0006	0.9994	-7.41796	0.100497	0.103383	0	0.5	-0.0393172	-0.0137827	0.0661899	-0.528148	0.0571074	0	0.0153135	0	0.0147356			FALSE	Endoderm vs Rest	Endoderm	Rest				BTLA:protein	0.0024	0.9976	-6.02988	0.102802	0.102719	0	0.5	5.29982e-05	-0.00334001	0.104857	-0.655912	0.40405	0	0.00291121	0	0.00291121			FALSE	Microglia vs Rest	Microglia	Rest
CD3:protein	0.0002	0.9998	-8.51694	0.102456	0.106103	0	0.5	-0.049393	-0.0377442	0.0704044	-0.627688	0.185471	0.00854701	0.0326495	0.00854701	0.0309159			FALSE	Endoderm vs Rest	Endoderm	Rest				CD18:protein	0.0012	0.9988	-6.72422	0.107931	0.109585	0	0.5	-0.0199906	-0.00861967	0.127485	-0.595987	0.347331	0	0.0152838	0	0.014556			FALSE	Microglia vs Rest	Microglia	Rest
CD45:protein	0	1	-18.4207	0.100757	0.102567	0	0.5	-0.0250092	-0.0105729	0.0464711	-0.425461	0.0739884	0	0.0101127	0	0.00982375			FALSE	Endoderm vs Rest	Endoderm	Rest				CD206:protein	0	1	-18.4207	0.119465	0.115977	0	0.5	0.045685	0.0505351	0.12854	-0.433938	0.392875	0.117647	0.0312955	0.117647	0.0312955			FALSE	Microglia vs Rest	Microglia	Rest
CD235ab:protein	0.998	0.002	6.2126	34.7722	0.37347	0	0.5	7.47571	7.83357	1.3202	-2.69811	9.82231	39.7757	0.739475	0.995227	0.272871			TRUE	Erythroid vs Rest	Erythroid	Rest				CD15:protein	0.9962	0.0038	5.56894	8.13822	0.245796	0	0.5	5.54315	5.75014	1.45822	-4.43906	8.71269	14.8929	1.1328	0.928571	0.466618			TRUE	Monocyte_Liver vs Rest	Monocyte_Liver	Rest
CD71:protein	0.9902	0.0098	4.61552	315.432	23.8076	0	0.5	5.37868	5.2463	2.63785	-4.90011	11.9722	457.277	46.157	1	0.948085			TRUE	Erythroid vs Rest	Erythroid	Rest				CD93:protein	0.9952	0.0048	5.33433	4.91144	0.288757	0	0.5	4.41859	4.53975	1.15327	-2.38253	6.78391	9.78571	5.69332	1	0.920029			TRUE	Monocyte_Liver vs Rest	Monocyte_Liver	Rest
CD55:protein	0.969	0.031	3.44228	5.54778	0.734378	0	0.5	4.24294	4.47096	1.96179	-4.93607	7.35943	4.48687	0.931624	0.883055	0.325736			TRUE	Erythroid vs Rest	Erythroid	Rest				CD55:protein	0.9922	0.0078	4.8458	4.97384	0.312931	0	0.5	4.45802	4.56856	1.20803	-2.65105	7.07123	3.64286	0.472487	0.785714	0.251651			TRUE	Monocyte_Liver vs Rest	Monocyte_Liver	Rest
CD235a:protein	0.9642	0.0358	3.29335	35.5276	0.461211	0	0.5	5.62871	6.58264	3.25841	-6.44867	10.786	41.9165	2.89142	0.99284	0.684077			TRUE	Erythroid vs Rest	Erythroid	Rest				CD184:protein	0.9902	0.0098	4.61552	2.75041	0.217011	0	0.5	3.91149	4.03106	1.02605	-1.70644	6.06799	4.57143	3.26486	0.964286	0.776963			TRUE	Monocyte_Liver vs Rest	Monocyte_Liver	Rest
CD49d:protein	0.9338	0.0662	2.64658	11.2366	4.57025	0	0.5	3.28658	3.97526	2.98477	-6.16876	8.98121	12.685	7.9867	0.935561	0.809117			TRUE	Erythroid vs Rest	Erythroid	Rest				CD95:protein	0.989	0.011	4.4988	5.22024	0.388402	0	0.5	4.25563	4.44463	1.11929	-1.87842	6.55567	6.32143	1.72634	0.892857	0.595745			TRUE	Monocyte_Liver vs Rest	Monocyte_Liver	Rest
CD35:protein	0.8666	0.1334	1.87123	0.362699	0.165751	0	0.5	1.15143	1.18111	0.757614	-2.73883	3.01662	0.661098	0.344096	0.355609	0.177271			FALSE	Erythroid vs Rest	Erythroid	Rest				CD371:protein	0.9848	0.0152	4.17114	1.51346	0.16684	0	0.5	3.36604	3.52888	0.982347	-2.10673	4.97852	8.17857	0.373441	1	0.079237			TRUE	Monocyte_Liver vs Rest	Monocyte_Liver	Rest
CD36:protein	0.8586	0.1414	1.80371	8.83558	4.10654	0	0.5	1.15296	1.09176	2.58369	-6.41684	8.79569	39.0453	19.4752	1	0.799937			FALSE	Erythroid vs Rest	Erythroid	Rest				CD35:protein	0.9848	0.0152	4.17114	6.56194	0.279063	0	0.5	4.81142	5.26864	1.80322	-4.86764	7.10369	6.96429	0.412326	0.857143	0.209098			TRUE	Monocyte_Liver vs Rest	Monocyte_Liver	Rest
CD56:protein	0.826	0.174	1.55754	0.219987	0.795525	0	0.5	-1.41882	-1.27473	1.21981	-6.86909	3.72727	0.338902	1.38683	0.252983	0.44666			FALSE	Erythroid vs Rest	Erythroid	Rest				CD16:protein	0.9846	0.0154	4.15787	9.14458	0.445042	0	0.5	4.63001	4.80696	2.42973	-8.45054	9.02974	4.42857	1.49817	0.428571	0.270726			TRUE	Monocyte_Liver vs Rest	Monocyte_Liver	Rest
CD112:protein	0.8238	0.1762	1.54231	0.283214	1.74377	0	0.5	-1.82644	-1.57723	2.12344	-8.40781	5.7997	0.668258	5.25166	0.367542	0.818613			FALSE	Erythroid vs Rest	Erythroid	Rest				CD33:protein	0.983	0.017	4.0574	8.07673	0.554221	0	0.5	4.46662	4.63404	1.40778	-1.80752	7.66879	42.5357	10.8709	1	0.948643			TRUE	Monocyte_Liver vs Rest	Monocyte_Liver	Rest
Folate:protein	0.8182	0.1818	1.5042	4.21462	9.40568	0	0.5	-0.260043	-0.211639	2.05255	-6.87411	7.18183	8.18377	78.3488	0.823389	0.884457			FALSE	Erythroid vs Rest	Erythroid	Rest				CD192:protein	0.9804	0.0196	3.91243	9.10308	0.636519	0	0.5	5.22318	5.74183	1.73737	-3.46216	7.83489	12	2.67498	0.928571	0.592076			TRUE	Monocyte_Liver vs Rest	Monocyte_Liver	Rest
CD326:protein	0.8156	0.1844	1.48682	1.63295	2.83758	0	0.5	-0.779158	-0.687619	2.56918	-9.68239	8.71125	3.52983	6.00412	0.491647	0.678379			FALSE	Erythroid vs Rest	Erythroid	Rest				CD31:protein	0.9802	0.0198	3.90207	8.25631	0.73587	0	0.5	4.35319	4.66965	1.32887	-1.44514	6.65474	11.0714	2.07704	0.964286	0.666911			TRUE	Monocyte_Liver vs Rest	Monocyte_Liver	Rest
CD49a:protein	0.811	0.189	1.45652	1.15855	3.62336	0	0.5	-0.55562	-0.285997	2.65001	-11.2758	8.09305	3.50835	15.1611	0.596659	0.894587			FALSE	Erythroid vs Rest	Erythroid	Rest				CD1d:protein	0.9786	0.0214	3.82273	21.2955	1.45497	0	0.5	6.02693	6.58759	2.04123	-3.43376	9.04007	33.0357	10.7366	0.964286	0.907557			TRUE	Monocyte_Liver vs Rest	Monocyte_Liver	Rest
CD47:protein	0.8062	0.1938	1.42551	0.803661	1.07417	0	0.5	0.500348	0.72898	1.78629	-7.27598	5.06538	22.4105	38.7097	1	0.977841			FALSE	Erythroid vs Rest	Erythroid	Rest				CD43:protein	0.9756	0.0244	3.68847	2.21909	0.247293	0	0.5	3.57972	3.84828	1.16294	-2.18109	5.46961	4.28571	0.409391	0.928571	0.167278			TRUE	Monocyte_Liver vs Rest	Monocyte_Liver	Rest
CD82:protein	0.7998	0.2002	1.38504	4.57885	3.94106	0	0.5	1.57958	1.15491	3.68452	-9.9314	9.18937	6.23389	8.23615	0.770883	0.864831			FALSE	Erythroid vs Rest	Erythroid	Rest				CD11c:protein	0.9678	0.0322	3.40306	12.7666	1.3146	0	0.5	4.4766	4.83246	1.69506	-2.67872	8.10397	45	5.63243	1	0.710932			TRUE	Monocyte_Liver vs Rest	Monocyte_Liver	Rest
CD146:protein	0.796	0.204	1.36148	0.333239	17.339	0	0.5	-2.54379	-1.5501	3.17481	-13.0365	7.26817	1.36516	21.5407	0.541766	0.826527			FALSE	Erythroid vs Rest	Erythroid	Rest				CD244:protein	0.9668	0.0332	3.37144	2.1964	0.704267	0	0.5	2.45469	2.06324	2.11761	-7.25984	8.25674	10.1071	1.4967	1	0.366104			TRUE	Monocyte_Liver vs Rest	Monocyte_Liver	Rest
CD107a:protein	0.787	0.213	1.30694	6.52633	8.44173	0	0.5	-0.100133	-0.172349	1.85691	-5.73868	7.18893	13.0764	25.264	0.930788	0.973726			FALSE	Erythroid vs Rest	Erythroid	Rest				CD38:protein	0.9508	0.0492	2.96141	1.85916	0.332351	0	0.5	2.72417	2.91998	1.45498	-4.48026	6.13129	6.03571	0.906089	0.928571	0.26339			TRUE	Monocyte_Liver vs Rest	Monocyte_Liver	Rest
CD164:protein	0.7836	0.2164	1.28677	0.334459	1.10819	0	0.5	-1.17787	-1.01935	1.75778	-7.13625	5.20948	2.41289	3.59797	0.785203	0.75372			FALSE	Erythroid vs Rest	Erythroid	Rest				CD354:protein	0.9452	0.0548	2.84771	1.21577	0.384114	0	0.5	1.80543	1.85319	0.96466	-3.95908	4.13379	1.89286	0.646368	0.678571	0.342627			TRUE	Monocyte_Liver vs Rest	Monocyte_Liver	Rest
CD325:protein	0.7756	0.2244	1.24021	1.18415	1.70133	0	0.5	-0.539106	-0.438049	2.23326	-10.2505	8.26385	11.2029	20.4191	0.997613	1			FALSE	Erythroid vs Rest	Erythroid	Rest				CD172a:protein	0.944	0.056	2.82477	0.912953	0.246913	0	0.5	2.08128	2.26628	0.880565	-2.17188	3.66042	1.75	0.314013	0.607143	0.190022			TRUE	Monocyte_Liver vs Rest	Monocyte_Liver	Rest
CD63:protein	0.7714	0.2286	1.21623	0.820829	0.990798	0	0.5	-0.239059	-0.197084	1.94235	-7.84485	6.68379	3.68258	11.6366	0.818616	0.925609			FALSE	Erythroid vs Rest	Erythroid	Rest				CD155:protein	0.9382	0.0618	2.72006	2.59447	0.618856	0	0.5	2.52161	2.68392	1.29286	-2.01972	5.37131	3.53571	1.88188	0.857143	0.694791			TRUE	Monocyte_Liver vs Rest	Monocyte_Liver	Rest
CD59:protein	0.7658	0.2342	1.18475	0.890462	0.489597	0	0.5	1.07821	1.10631	2.0977	-7.21974	7.2193	6.17422	10.7243	0.957041	0.927825			FALSE	Erythroid vs Rest	Erythroid	Rest				CD44:protein	0.9354	0.0646	2.67276	0.587437	0.184572	0	0.5	1.8126	1.97735	0.794987	-2.38661	3.28057	1.10714	0.245048	0.678571	0.143067			TRUE	Monocyte_Liver vs Rest	Monocyte_Liver	Rest
CD95:protein	0.7556	0.2444	1.12871	0.786938	0.210502	0	0.5	1.41201	1.3939	1.69228	-3.86572	5.52946	1.26253	1.51852	0.410501	0.529598			FALSE	Erythroid vs Rest	Erythroid	Rest				CD11b:protein	0.9352	0.0648	2.66945	0.47124	0.167193	0	0.5	1.51771	1.62717	0.62807	-1.60599	2.85074	5.21429	2.7168	0.964286	0.732942			TRUE	Monocyte_Liver vs Rest	Monocyte_Liver	Rest
CD28:protein	0.7532	0.2468	1.11575	0.44288	1.16491	0	0.5	-0.589495	-0.359614	1.84947	-8.11528	5.97473	2.73031	24.7575	0.649165	0.852485			FALSE	Erythroid vs Rest	Erythroid	Rest				HLA_DR:protein	0.9276	0.0724	2.55039	5.7976	1.7339	0	0.5	2.66249	2.94996	2.38025	-6.56005	7.73505	3.32143	3.4314	0.785714	0.504035			TRUE	Monocyte_Liver vs Rest	Monocyte_Liver	Rest
CD29:protein	0.7434	0.2566	1.06372	0.273212	1.44538	0	0.5	-1.65656	-1.22253	2.17688	-9.07338	6.06335	1.54177	3.01994	0.625298	0.748338			FALSE	Erythroid vs Rest	Erythroid	Rest				CD52:protein	0.9166	0.0834	2.39702	0.770716	0.266978	0	0.5	1.65429	1.73576	0.958074	-2.98348	3.89065	1.78571	0.441673	0.678571	0.258988			TRUE	Monocyte_Liver vs Rest	Monocyte_Liver	Rest
EGFR:protein	0.7428	0.2572	1.06057	0.673701	1.13782	0	0.5	-0.608153	-0.453824	2.09532	-8.35694	7.48282	1.77327	3.76037	0.434368	0.715733			FALSE	Erythroid vs Rest	Erythroid	Rest				CD1c:protein	0.914	0.086	2.36348	3.20142	1.1694	0	0.5	2.4523	2.59111	2.56711	-8.04931	7.65913	1.85714	2.52018	0.535714	0.550257			TRUE	Monocyte_Liver vs Rest	Monocyte_Liver	Rest
CD39:protein	0.7386	0.2614	1.0387	0.311173	0.754281	0	0.5	-0.246956	0.162718	1.73652	-6.84391	4.96904	0.768496	14.1003	0.350835	0.783476			FALSE	Erythroid vs Rest	Erythroid	Rest				CD63:protein	0.9068	0.0932	2.27517	1.81955	0.525503	0	0.5	2.22674	2.45968	1.19993	-1.48267	4.66826	16	14.6361	1	0.971387			TRUE	Monocyte_Liver vs Rest	Monocyte_Liver	Rest
CD117:protein	0.7308	0.2692	0.998685	0.291644	5.23483	0	0.5	-1.59038	-0.426578	2.89574	-10.3768	6.74947	0.338902	4.98955	0.212411	0.547325			FALSE	Erythroid vs Rest	Erythroid	Rest				CD48:protein	0.9066	0.0934	2.27281	0.529273	0.192405	0	0.5	1.54966	1.79046	0.887108	-2.15557	3.15662	4	0.410125	0.892857	0.18562			TRUE	Monocyte_Liver vs Rest	Monocyte_Liver	Rest
CD73:protein	0.7274	0.2726	0.981471	0.253089	12.0934	0	0.5	-2.06851	-1.01308	3.10505	-11.4802	5.66824	1.17184	18.654	0.434368	0.788224			FALSE	Erythroid vs Rest	Erythroid	Rest				CD169:protein	0.9054	0.0946	2.25872	0.154185	0.524088	0	0.5	-1.55152	-1.55151	0.812686	-4.9383	0.811222	0.321429	1.38151	0.178571	0.534116			TRUE	Monocyte_Liver vs Rest	Monocyte_Liver	Rest
CD31:protein	0.727	0.273	0.979455	0.184355	1.91454	0	0.5	-1.78199	-1.14706	2.28094	-8.24987	4.87594	0.176611	3.37005	0.0930788	0.594175			FALSE	Erythroid vs Rest	Erythroid	Rest				CD115:protein	0.9028	0.0972	2.22873	0.446781	0.135273	0	0.5	1.45903	1.16697	0.977328	-2.38504	4.16191	0.892857	1.58547	0.464286	0.520176			TRUE	Monocyte_Liver vs Rest	Monocyte_Liver	Rest
CD64:protein	0.7234	0.2766	0.96139	0.442474	0.899344	0	0.5	-0.232862	-0.0339207	1.57023	-7.03971	4.69554	1.44391	14.6176	0.46778	0.729978			FALSE	Erythroid vs Rest	Erythroid	Rest				CD183:protein	0.8848	0.1152	2.03869	0.679019	0.313122	0	0.5	1.47591	1.80167	1.44712	-4.56413	3.99121	2.75	4.41453	0.821429	0.865737			FALSE	Monocyte_Liver vs Rest	Monocyte_Liver	Rest
CD130:protein	0.7118	0.2882	0.904142	0.16009	0.448435	0	0.5	-1.09608	-0.872453	1.08853	-8.00599	4.56761	0.27685	0.816714	0.181384	0.387464			FALSE	Erythroid vs Rest	Erythroid	Rest				CD305:protein	0.8846	0.1154	2.03673	0.70863	0.237582	0	0.5	1.59393	1.6791	1.12493	-2.90489	4.10434	13.3571	6.29054	1	0.911225			FALSE	Monocyte_Liver vs Rest	Monocyte_Liver	Rest
CD155:protein	0.7114	0.2886	0.902193	0.424139	0.343971	0	0.5	0.494471	0.461131	1.63907	-6.54457	5.84003	1.13365	1.8088	0.51074	0.611586			FALSE	Erythroid vs Rest	Erythroid	Rest				CD2:protein	0.8844	0.1156	2.03477	0.352496	0.132101	0	0.5	1.37366	1.6095	0.82343	-2.74184	3.11618	1.10714	0.104916	0.464286	0.0425532			FALSE	Monocyte_Liver vs Rest	Monocyte_Liver	Rest
CD11c:protein	0.7028	0.2972	0.860667	0.136211	2.27394	0	0.5	-1.68701	-1.05518	2.05286	-9.62392	3.02918	0.348449	3.68534	0.217184	0.568851			FALSE	Erythroid vs Rest	Erythroid	Rest				CD141:protein	0.8722	0.1278	1.92055	1.59131	0.652417	0	0.5	1.48869	1.53768	0.971205	-2.58067	3.96196	4.46429	7.30668	0.892857	0.925899			FALSE	Monocyte_Liver vs Rest	Monocyte_Liver	Rest
CD106:protein	0.7026	0.2974	0.85971	0.251102	0.149113	0	0.5	0.73422	0.680048	0.917094	-6.55241	5.39364	0.701671	1.59924	0.396181	0.542577			FALSE	Erythroid vs Rest	Erythroid	Rest				integrin_b7:protein	0.8676	0.1324	1.8799	1.2736	0.468517	0	0.5	1.66409	1.4657	2.05854	-6.69431	6.6636	2.03571	0.810712	0.5	0.245048			FALSE	Monocyte_Liver vs Rest	Monocyte_Liver	Rest
CD49f:protein	0.6996	0.3004	0.845394	0.363568	4.74742	0	0.5	-1.65219	-0.66627	2.97135	-9.58985	6.53257	0.708831	6.85248	0.326969	0.653371			FALSE	Erythroid vs Rest	Erythroid	Rest				IgM:protein	0.8592	0.1408	1.80866	0.930722	0.417131	0	0.5	1.50236	1.61936	1.24352	-4.51856	4.17768	1.10714	1.84886	0.428571	0.446075			FALSE	Monocyte_Liver vs Rest	Monocyte_Liver	Rest
CD196:protein	0.6994	0.3006	0.844442	0.198592	0.363294	0	0.5	-0.794033	-0.780469	0.959037	-6.30113	3.81337	0.625298	1.15416	0.393795	0.554922			FALSE	Erythroid vs Rest	Erythroid	Rest				CD107a:protein	0.8564	0.1436	1.78571	15.8038	6.80575	0	0.5	1.51247	1.54994	1.18044	-3.99196	5.41643	29.8571	30.496	0.964286	0.985326			FALSE	Monocyte_Liver vs Rest	Monocyte_Liver	Rest
CD141:protein	0.6902	0.3098	0.801054	0.197634	2.71556	0	0.5	-1.3699	-0.718325	2.22969	-9.93747	3.43207	1.65155	20.7942	0.630072	0.806584			FALSE	Erythroid vs Rest	Erythroid	Rest				EGFR:protein	0.8534	0.1466	1.76152	1.57173	0.880182	0	0.5	1.29941	1.48256	1.74029	-5.5168	5.95803	1.82143	3.53192	0.535714	0.751284			FALSE	Monocyte_Liver vs Rest	Monocyte_Liver	Rest
CD90:protein	0.67	0.33	0.708185	0.186856	3.0428	0	0.5	-1.38083	-0.551226	2.41245	-10.6593	4.57596	1.42243	8.12979	0.630072	0.88604			FALSE	Erythroid vs Rest	Erythroid	Rest				CD123:protein	0.8516	0.1484	1.74721	1.04937	0.348179	0	0.5	1.5574	1.61841	1.46153	-4.4581	5.17962	3.25	4.77109	0.892857	0.861335			FALSE	Monocyte_Liver vs Rest	Monocyte_Liver	Rest
CD9:protein	0.6672	0.3328	0.695548	0.142269	0.801107	0	0.5	-1.28225	-0.879904	1.59386	-8.96544	3.45415	0.188544	1.38968	0.133652	0.432415			FALSE	Erythroid vs Rest	Erythroid	Rest				CD73:protein	0.8484	0.1516	1.72211	1.52907	0.698475	0	0.5	1.41449	1.48841	1.33952	-3.50661	5.01409	4.07143	4.11592	0.892857	0.816581			FALSE	Monocyte_Liver vs Rest	Monocyte_Liver	Rest
CD110:protein	0.6658	0.3342	0.68925	0.165999	0.409742	0	0.5	-0.895783	-0.713761	1.00362	-8.6144	4.71178	0.221957	0.678379	0.145585	0.320671			FALSE	Erythroid vs Rest	Erythroid	Rest				CD46:protein	0.846	0.154	1.70357	0.958412	0.474805	0	0.5	1.30847	1.5082	1.57585	-4.9056	4.70046	3.85714	2.38518	1	0.759354			FALSE	Monocyte_Liver vs Rest	Monocyte_Liver	Rest
Fc_epsilon:protein	0.6592	0.3408	0.659731	0.327308	0.772474	0	0.5	-0.791328	-0.658573	1.19127	-9.73035	5.53367	0.78043	1.88446	0.434368	0.557771			FALSE	Erythroid vs Rest	Erythroid	Rest				IgG_Fc:protein	0.8458	0.1542	1.70203	2.5568	1.34911	0	0.5	1.54088	1.5499	1.59676	-5.01035	5.35671	5.78571	11.4116	0.857143	0.876742			FALSE	Monocyte_Liver vs Rest	Monocyte_Liver	Rest
CD46:protein	0.6482	0.3518	0.611136	0.363986	0.632857	0	0.5	-0.605248	-0.284462	1.90941	-7.58925	6.72257	2.41766	2.50902	0.799523	0.737259			FALSE	Erythroid vs Rest	Erythroid	Rest				CD164:protein	0.8432	0.1568	1.68223	0.794589	0.380997	0	0.5	1.30985	1.4716	1.19084	-3.36401	4.01684	1.85714	4.30227	0.75	0.849596			FALSE	Monocyte_Liver vs Rest	Monocyte_Liver	Rest
CD7:protein	0.648	0.352	0.61026	0.182595	0.578184	0	0.5	-1.08236	-0.742798	1.30299	-7.94694	4.83948	0.260143	1.17695	0.169451	0.351694			FALSE	Erythroid vs Rest	Erythroid	Rest				CD36:protein	0.8406	0.1594	1.6627	6.87538	4.89846	0	0.5	1.06927	1.17722	1.80683	-5.78691	6.26751	17.25	36.8349	0.964286	0.97799			FALSE	Monocyte_Liver vs Rest	Monocyte_Liver	Rest
CD115:protein	0.646	0.354	0.601503	0.31207	0.699708	0	0.5	-0.787396	-0.656426	1.161	-8.394	5.29744	0.470167	1.17917	0.319809	0.453941			FALSE	Erythroid vs Rest	Erythroid	Rest				CD49d:protein	0.837	0.163	1.63607	1.8876	0.742728	0	0.5	1.4851	1.38642	1.79224	-5.44724	6.62155	10.4643	5.58401	1	0.863536			FALSE	Monocyte_Liver vs Rest	Monocyte_Liver	Rest
CD314:protein	0.646	0.354	0.601503	0.244394	0.439426	0	0.5	-0.504826	-0.438067	1.12558	-7.62585	4.48029	0.904535	1.96011	0.50358	0.657803			FALSE	Erythroid vs Rest	Erythroid	Rest				CD28:protein	0.8338	0.1662	1.6128	1.02269	2.91533	0	0.5	-1.17401	-1.2147	1.79287	-7.09284	4.32916	5.64286	51.6185	0.928571	0.989729			FALSE	Monocyte_Liver vs Rest	Monocyte_Liver	Rest
CD294:protein	0.64	0.36	0.575364	0.378358	0.204666	0	0.5	0.718238	0.583312	1.28277	-8.44769	7.63493	2.00955	4.5182	0.75895	0.865464			FALSE	Erythroid vs Rest	Erythroid	Rest				CD7:protein	0.8332	0.1668	1.60848	0.404308	0.247575	0	0.5	1.00534	1.15411	1.3263	-5.77797	4.61188	0.142857	0.85033	0.142857	0.29934			FALSE	Monocyte_Liver vs Rest	Monocyte_Liver	Rest
CD226:protein	0.6324	0.3676	0.542527	0.213454	0.364183	0	0.5	0.0917821	0.408289	1.27003	-6.61314	2.43351	0.336516	1.12472	0.212411	0.422602			FALSE	Erythroid vs Rest	Erythroid	Rest				CD82:protein	0.8312	0.1688	1.59416	0.976884	0.567536	0	0.5	1.14993	1.23424	1.68683	-6.75429	6.12017	3.46429	5.05723	0.892857	0.911959			FALSE	Monocyte_Liver vs Rest	Monocyte_Liver	Rest
CD4:protein	0.6272	0.3728	0.520223	0.135434	0.420418	0	0.5	-1.15666	-0.884096	1.1738	-4.73505	2.47146	0.121718	0.913897	0.0906921	0.392529			FALSE	Erythroid vs Rest	Erythroid	Rest				CD9:protein	0.831	0.169	1.59273	0.864661	0.433553	0	0.5	1.21704	1.32157	0.923653	-2.65112	3.78259	0.785714	0.883346	0.535714	0.424065			FALSE	Monocyte_Liver vs Rest	Monocyte_Liver	Rest
CD81:protein	0.6216	0.3784	0.496345	0.230295	0.565596	0	0.5	-0.721542	-0.449725	1.54412	-8.52168	5.05241	2.67303	17.5682	0.782816	0.97056			FALSE	Erythroid vs Rest	Erythroid	Rest				CD163:protein	0.8278	0.1722	1.57011	0.186948	1.18549	0	0.5	-2.05614	-2.35144	1.69264	-6.6741	3.03641	1.42857	4.60235	0.642857	0.82832			FALSE	Monocyte_Liver vs Rest	Monocyte_Liver	Rest
CD13:protein	0.618	0.382	0.481068	0.327024	0.757768	0	0.5	-0.625523	-0.317588	1.83401	-7.83199	6.58489	1.79475	1.87686	0.300716	0.534663			FALSE	Erythroid vs Rest	Erythroid	Rest				CD325:protein	0.8268	0.1732	1.56312	1.65035	0.738598	0	0.5	1.3751	1.43392	1.32505	-3.59043	4.72714	23.75	21.9787	1	1			FALSE	Monocyte_Liver vs Rest	Monocyte_Liver	Rest
CD34:protein	0.617	0.383	0.476834	0.133168	6.32677	0	0.5	-2.15186	-0.823571	2.84554	-10.8561	2.6252	0.360382	13.1165	0.257757	0.67743			FALSE	Erythroid vs Rest	Erythroid	Rest				CD267:protein	0.8108	0.1892	1.45522	0.346221	0.236234	0	0.5	0.79935	0.96698	0.893797	-4.69599	2.60121	0.571429	0.851797	0.464286	0.33529			FALSE	Monocyte_Liver vs Rest	Monocyte_Liver	Rest
CD98:protein	0.6132	0.3868	0.460783	0.225318	0.332688	0	0.5	-0.145463	-0.0211008	1.27975	-6.71126	3.29188	7.20286	8.57107	0.966587	0.776828			FALSE	Erythroid vs Rest	Erythroid	Rest				MERTK:protein	0.8102	0.1898	1.45131	0.585917	0.287743	0	0.5	1.14704	1.21203	0.895654	-2.32788	3.68045	4.71429	6.49303	1	0.977256			FALSE	Monocyte_Liver vs Rest	Monocyte_Liver	Rest
CD22:protein	0.6114	0.3886	0.453201	0.20198	0.493015	0	0.5	-0.830722	-0.60627	1.20356	-8.0896	4.78903	0.169451	0.918962	0.124105	0.360241			FALSE	Erythroid vs Rest	Erythroid	Rest				C5L2:protein	0.7962	0.2038	1.36271	0.385267	0.361323	0	0.5	0.594225	0.834161	1.33431	-5.35969	3.49839	11.6786	9.12326	0.928571	0.931768			FALSE	Monocyte_Liver vs Rest	Monocyte_Liver	Rest
LT_bR:protein	0.6032	0.3968	0.418816	0.321617	0.594401	0	0.5	-0.591124	-0.476159	1.12112	-7.71496	5.61522	0.548926	1.56948	0.338902	0.550174			FALSE	Erythroid vs Rest	Erythroid	Rest				CD14:protein	0.7886	0.2114	1.31651	2.62019	1.71076	0	0.5	0.932652	1.00331	1.36765	-4.98516	4.90587	3.82143	9.48569	0.714286	0.930301			FALSE	Monocyte_Liver vs Rest	Monocyte_Liver	Rest
CD185:protein	0.6028	0.3972	0.417146	0.294819	0.515285	0	0.5	-0.498773	-0.388426	1.19995	-6.76143	5.84922	0.393795	2.05888	0.264916	0.437797			FALSE	Erythroid vs Rest	Erythroid	Rest				CD268:protein	0.7886	0.2114	1.31651	0.662551	0.331461	0	0.5	0.997492	0.994902	1.46442	-5.16602	4.61377	0.964286	0.801174	0.535714	0.410125			FALSE	Monocyte_Liver vs Rest	Monocyte_Liver	Rest
CD1d:protein	0.5998	0.4002	0.404632	0.202554	2.52957	0	0.5	-1.57493	-0.70145	2.20826	-12.9355	8.12843	2.20286	7.21304	0.770883	0.804052			FALSE	Erythroid vs Rest	Erythroid	Rest				Folate:protein	0.7874	0.2126	1.30932	0.828183	1.42486	0	0.5	-0.831408	-0.900155	1.51415	-5.69431	4.24469	28.4643	167.413	0.964286	0.992663			FALSE	Monocyte_Liver vs Rest	Monocyte_Liver	Rest
LOX_1:protein	0.5986	0.4014	0.399635	0.290042	0.251833	0	0.5	0.259873	0.343019	1.14883	-7.46594	5.96933	0.890215	1.71383	0.522673	0.687559			FALSE	Erythroid vs Rest	Erythroid	Rest				CD126:protein	0.7814	0.2186	1.27384	1.07161	1.45599	0	0.5	0.643126	0.873701	1.50803	-8.83923	4.18416	1.17857	2.86941	0.5	0.475422			FALSE	Monocyte_Liver vs Rest	Monocyte_Liver	Rest
CD10:protein	0.5948	0.4052	0.383844	0.149659	1.23752	0	0.5	-1.38966	-0.559197	2.03543	-8.81115	4.36855	0.470167	3.1301	0.295943	0.567268			FALSE	Erythroid vs Rest	Erythroid	Rest				CD71:protein	0.7798	0.2202	1.2645	3.5468	8.34514	0	0.5	-1.01661	-1.03251	1.1666	-4.95415	2.56554	16.6071	63.3052	1	0.99193			FALSE	Monocyte_Liver vs Rest	Monocyte_Liver	Rest
CD33:protein	0.5928	0.4072	0.375553	0.161773	1.37535	0	0.5	-1.26711	-0.574316	1.92697	-8.1793	3.82016	0.472554	7.04463	0.286396	0.67648			FALSE	Erythroid vs Rest	Erythroid	Rest				CD74:protein	0.7794	0.2206	1.26217	0.354945	0.190863	0	0.5	0.938367	1.04681	0.89116	-3.14904	2.85073	3.89286	5.2832	0.964286	0.918562			FALSE	Monocyte_Liver vs Rest	Monocyte_Liver	Rest
CD54:protein	0.5716	0.4284	0.288382	0.134375	1.46507	0	0.5	-1.46214	-0.562809	2.13143	-8.56414	3.43041	0.116945	2.90852	0.0692124	0.556189			FALSE	Erythroid vs Rest	Erythroid	Rest				CD69:protein	0.764	0.236	1.17474	0.357988	0.294928	0	0.5	0.663097	0.792961	1.10164	-6.34137	2.87251	0.321429	0.425532	0.214286	0.20763			FALSE	Monocyte_Liver vs Rest	Monocyte_Liver	Rest
HLA_DR:protein	0.5526	0.4474	0.211181	0.116662	1.22983	0	0.5	-1.329	-0.570974	1.86111	-9.23919	3.68051	0.341289	2.20924	0.217184	0.431782			FALSE	Erythroid vs Rest	Erythroid	Rest				CD49a:protein	0.7636	0.2364	1.17252	0.674879	1.61719	0	0.5	-0.742855	-0.656042	1.50134	-5.28799	3.13458	4.78571	7.65884	0.892857	0.896552			FALSE	Monocyte_Liver vs Rest	Monocyte_Liver	Rest
CD49b:protein	0.546	0.454	0.184522	0.120694	1.19654	0	0.5	-1.25175	-0.549627	1.79112	-9.60606	1.62518	0.102625	4.60146	0.0930788	0.442862			FALSE	Erythroid vs Rest	Erythroid	Rest				CD326:protein	0.7604	0.2396	1.15487	2.82799	2.82118	0	0.5	0.371785	0.403839	1.50943	-4.37657	4.9571	3.71429	5.06897	0.821429	0.727806			FALSE	Monocyte_Liver vs Rest	Monocyte_Liver	Rest
CD183:protein	0.5418	0.4582	0.167591	0.347657	0.898541	0	0.5	-0.592765	-0.168592	1.87222	-11.1417	8.14108	1.98329	4.47547	0.763723	0.854384			FALSE	Erythroid vs Rest	Erythroid	Rest				CD90:protein	0.753	0.247	1.11468	0.279941	0.746745	0	0.5	-1.13675	-1.09232	1.05345	-4.31885	1.5367	3.64286	5.85693	0.75	0.909024			FALSE	Monocyte_Liver vs Rest	Monocyte_Liver	Rest
CD14:protein	0.535	0.465	0.140229	0.127539	1.27583	0	0.5	-1.52666	-0.437922	2.11861	-8.89368	3.87107	0.644391	4.54226	0.379475	0.610003			FALSE	Erythroid vs Rest	Erythroid	Rest				CD209:protein	0.7528	0.2472	1.1136	0.153219	0.286171	0	0.5	-0.833455	-0.863521	0.483602	-2.11634	0.787669	1.10714	1.90536	0.535714	0.638298			FALSE	Monocyte_Liver vs Rest	Monocyte_Liver	Rest
CD44:protein	0.5312	0.4688	0.124962	0.165572	0.306586	0	0.5	-0.377712	-0.101442	1.26947	-5.67347	2.0939	0.0883055	0.459323	0.0811456	0.226021			FALSE	Erythroid vs Rest	Erythroid	Rest				CD13:protein	0.7442	0.2558	1.06791	0.4324	0.341561	0	0.5	0.553955	0.700309	1.09297	-3.78501	3.24944	0.75	1.22084	0.428571	0.503302			FALSE	Monocyte_Liver vs Rest	Monocyte_Liver	Rest
CD96:protein	0.53	0.47	0.120144	0.262097	0.414396	0	0.5	-0.41079	-0.303129	1.08427	-8.09947	5.38691	0.668258	1.57233	0.405728	0.553973			FALSE	Erythroid vs Rest	Erythroid	Rest				CD194:protein	0.7234	0.2766	0.96139	0.393215	0.653131	0	0.5	-0.229003	-0.127982	1.49009	-7.11072	3.31148	0.857143	1.17388	0.392857	0.519442			FALSE	Monocyte_Liver vs Rest	Monocyte_Liver	Rest
CD268:protein	0.5282	0.4718	0.11292	0.124714	0.274245	0	0.5	-0.808436	-0.528464	0.922369	-5.38778	2.39761	0.105012	0.542577	0.0859189	0.2868			FALSE	Erythroid vs Rest	Erythroid	Rest				CD235ab:protein	0.72	0.28	0.944462	0.468302	0.747945	0	0.5	-0.170611	-0.0309922	1.39899	-5.26646	3.11569	0.357143	1.06016	0.357143	0.327953			FALSE	Monocyte_Liver vs Rest	Monocyte_Liver	Rest
CD102:protein	0.5276	0.4724	0.110512	0.177556	0.564555	0	0.5	-0.387132	-0.00459301	1.56059	-8.6118	3.83361	1.98568	16.1643	0.749403	0.864514			FALSE	Erythroid vs Rest	Erythroid	Rest				CD196:protein	0.7144	0.2856	0.916851	0.332359	0.284908	0	0.5	0.466863	0.597247	1.14236	-4.196	3.36195	0.964286	1.32208	0.535714	0.597946			FALSE	Monocyte_Liver vs Rest	Monocyte_Liver	Rest
CD194:protein	0.5272	0.4728	0.108908	0.375509	0.468272	0	0.5	-0.135837	-0.0346548	1.0372	-6.65116	5.3061	0.5179	0.994302	0.331742	0.472934			FALSE	Erythroid vs Rest	Erythroid	Rest				CD34:protein	0.711	0.289	0.900246	0.838371	1.00964	0	0.5	-0.0242256	-0.0259933	1.64204	-6.58021	5.55818	2.53571	2.68232	0.857143	0.646368			FALSE	Monocyte_Liver vs Rest	Monocyte_Liver	Rest
IgG_Fc:protein	0.5252	0.4748	0.100885	0.10693	1.04062	0	0.5	-1.56632	-0.587825	1.9408	-9.44896	3.63581	0.427208	5.45964	0.264916	0.622032			FALSE	Erythroid vs Rest	Erythroid	Rest				CD81:protein	0.7102	0.2898	0.896356	0.381353	0.309504	0	0.5	0.423544	0.4974	1.18555	-4.4056	3.25701	17.5357	21.5825	1	0.99193			FALSE	Monocyte_Liver vs Rest	Monocyte_Liver	Rest
IgM:protein	0.5136	0.4864	0.0544134	0.174782	0.339675	0	0.5	-0.694864	-0.490671	0.824592	-4.82015	2.7208	0.186158	0.992719	0.162291	0.336815			FALSE	Erythroid vs Rest	Erythroid	Rest				CD235a:protein	0.7006	0.2994	0.850157	0.249272	0.746758	0	0.5	-1.01723	-0.832732	1.2492	-6.4768	2.15158	1.89286	3.90609	0.821429	0.716067			FALSE	Monocyte_Liver vs Rest	Monocyte_Liver	Rest
CD158e1:protein	0.5102	0.4898	0.0408057	0.158443	0.203001	0	0.5	-0.204536	-0.025207	0.867108	-4.10849	2.95006	1.11456	1.99114	0.603819	0.724913			FALSE	Erythroid vs Rest	Erythroid	Rest				CD54:protein	0.6996	0.3004	0.845394	0.321818	0.420003	0	0.5	-0.176597	-0.102711	1.28852	-4.86247	2.9938	1.14286	2.427	0.714286	0.719002			FALSE	Monocyte_Liver vs Rest	Monocyte_Liver	Rest
CD200:protein	0.5098	0.4902	0.039205	0.145673	0.929266	0	0.5	-0.9719	-0.213063	1.89961	-7.56969	2.18364	1.45107	5.03609	0.689737	0.865147			FALSE	Erythroid vs Rest	Erythroid	Rest				CD47:protein	0.6938	0.3062	0.817945	27.4253	17.9617	0	0.5	1.79273	0.720847	2.5246	-2.58853	8.84104	44.75	49.0866	1	0.996332			FALSE	Monocyte_Liver vs Rest	Monocyte_Liver	Rest
CD305:protein	0.5064	0.4936	0.0256014	0.115139	0.715239	0	0.5	-1.13489	-0.472176	1.63657	-7.88919	1.4425	0.295943	3.51377	0.205251	0.622665			FALSE	Erythroid vs Rest	Erythroid	Rest				CD102:protein	0.6938	0.3062	0.817945	0.338423	0.457328	0	0.5	-0.0338252	0.10934	1.21496	-4.34404	2.56019	7.28571	6.41233	1	0.92223			FALSE	Monocyte_Liver vs Rest	Monocyte_Liver	Rest
CD15:protein	0.5054	0.4946	0.0216008	0.334168	0.640023	0	0.5	-0.500923	-0.327286	1.01051	-6.31962	3.65016	0.412888	1.06838	0.28401	0.450142			FALSE	Erythroid vs Rest	Erythroid	Rest				CD195:protein	0.6884	0.3116	0.79265	0.780448	0.807683	0	0.5	0.247096	0.397635	1.11613	-5.31306	3.00605	0.821429	1.59061	0.535714	0.56493			FALSE	Monocyte_Liver vs Rest	Monocyte_Liver	Rest
CD195:protein	0.4954	0.5046	-0.0184005	0.199258	0.342516	0	0.5	-0.189801	0.143554	1.35068	-8.77393	5.35853	0.348449	1.06743	0.212411	0.441912			FALSE	Erythroid vs Rest	Erythroid	Rest				CD98:protein	0.6788	0.3212	0.748263	0.295775	0.500641	0	0.5	-0.586767	-0.542184	1.10886	-4.78309	2.60134	5.32143	16.8254	1	0.970653			FALSE	Monocyte_Liver vs Rest	Monocyte_Liver	Rest
CD123:protein	0.4862	0.5138	-0.055214	0.131733	0.506588	0	0.5	-0.911689	-0.380076	1.40391	-7.56021	1.43896	0.293556	3.12061	0.188544	0.64894			FALSE	Erythroid vs Rest	Erythroid	Rest				CD130:protein	0.6786	0.3214	0.747345	0.237205	0.181397	0	0.5	0.520555	0.606279	0.742887	-4.03131	2.41415	0.321429	0.776229	0.25	0.360235			FALSE	Monocyte_Liver vs Rest	Monocyte_Liver	Rest
CD62P:protein	0.4846	0.5154	-0.0616195	0.106189	2.1992	0	0.5	-1.25017	-0.445469	1.99977	-10.4553	1.7463	0.367542	3.38018	0.26969	0.459639			FALSE	Erythroid vs Rest	Erythroid	Rest				CD309:protein	0.666	0.334	0.690149	0.319825	0.231072	0	0.5	0.471087	0.494564	1.01464	-3.10502	3.50448	0.392857	0.841526	0.285714	0.336757			FALSE	Monocyte_Liver vs Rest	Monocyte_Liver	Rest
CD273:protein	0.4786	0.5214	-0.0856523	0.268275	0.37813	0	0.5	-0.337886	-0.259518	0.861212	-5.93885	4.11454	0.391408	0.870845	0.295943	0.373852			FALSE	Erythroid vs Rest	Erythroid	Rest				CD146:protein	0.6578	0.3422	0.653506	0.192037	0.350789	0	0.5	-0.751172	-0.74426	0.751184	-3.17662	1.15268	2.28571	3.47322	0.857143	0.779897			FALSE	Monocyte_Liver vs Rest	Monocyte_Liver	Rest
CD158:protein	0.4778	0.5222	-0.0888584	0.271786	0.663304	0	0.5	-0.194088	-0.0326965	1.09224	-10.4819	4.89835	0.343675	3.03799	0.24821	0.314973			FALSE	Erythroid vs Rest	Erythroid	Rest				CD39:protein	0.654	0.346	0.636669	0.621614	0.760562	0	0.5	-0.210455	-0.209324	1.06975	-3.98337	2.95277	7.92857	13.3624	0.964286	0.960382			FALSE	Monocyte_Liver vs Rest	Monocyte_Liver	Rest
CD197:protein	0.472	0.528	-0.112117	0.127723	0.210909	0	0.5	-0.53817	-0.381094	0.782503	-4.7676	3.18429	0.427208	1.18424	0.288783	0.478949			FALSE	Erythroid vs Rest	Erythroid	Rest				CD29:protein	0.6484	0.3516	0.612014	0.264354	0.451983	0	0.5	-0.322172	-0.129744	1.12979	-4.55699	1.86166	1.71429	2.1372	0.714286	0.732942			FALSE	Monocyte_Liver vs Rest	Monocyte_Liver	Rest
CD105:protein	0.4698	0.5302	-0.120947	0.165022	0.274972	0	0.5	-0.523946	-0.329426	0.882053	-5.5389	3.96994	0.24821	0.833808	0.178998	0.404875			FALSE	Erythroid vs Rest	Erythroid	Rest				CD64:protein	0.6312	0.3688	0.537368	0.288831	0.29404	0	0.5	-0.0312398	-0.0757279	1.01091	-3.33047	3.26477	17.6786	30.6566	1	0.983859			FALSE	Monocyte_Liver vs Rest	Monocyte_Liver	Rest
CD21:protein	0.4686	0.5314	-0.125766	0.214692	0.192857	0	0.5	0.279064	0.310732	0.802224	-6.88726	4.27604	0.224344	0.228237	0.155131	0.141184			FALSE	Erythroid vs Rest	Erythroid	Rest				CD337:protein	0.6278	0.3722	0.52279	0.125034	0.222194	0	0.5	-0.738428	-0.677252	0.548786	-2.9339	0.612332	1.14286	2.02788	0.642857	0.606016			FALSE	Monocyte_Liver vs Rest	Monocyte_Liver	Rest
CD163:protein	0.4646	0.5354	-0.141837	0.10501	0.704437	0	0.5	-1.38799	-0.29392	1.80764	-6.88731	1.5992	0.775656	2.6806	0.477327	0.68471			FALSE	Erythroid vs Rest	Erythroid	Rest				CD273:protein	0.621	0.379	0.493795	0.174915	0.452741	0	0.5	-0.869086	-0.673944	0.973573	-7.84141	1.27651	0.392857	1.30961	0.285714	0.426999			FALSE	Monocyte_Liver vs Rest	Monocyte_Liver	Rest
CD370:protein	0.4614	0.5386	-0.154708	0.300294	0.308866	0	0.5	0.114374	0.186542	0.938506	-6.63439	5.08228	0.400955	0.859449	0.26253	0.383349			FALSE	Erythroid vs Rest	Erythroid	Rest				CD59:protein	0.6082	0.3918	0.439752	0.112293	0.192246	0	0.5	-0.693644	-0.66232	0.523188	-2.5972	0.602936	8.82143	16.3866	1	0.987528			FALSE	Monocyte_Liver vs Rest	Monocyte_Liver	Rest
CD267:protein	0.4562	0.5438	-0.17565	0.210945	0.363004	0	0.5	-0.353505	-0.138842	1.08289	-8.90534	5.4046	0.210024	0.633428	0.147971	0.294714			FALSE	Erythroid vs Rest	Erythroid	Rest				CD66b:protein	0.5958	0.4042	0.387995	0.23893	0.147754	0	0.5	0.625435	0.53482	0.807433	-2.46309	2.92882	1.14286	0.615554	0.214286	0.220103			FALSE	Monocyte_Liver vs Rest	Monocyte_Liver	Rest
CD66:protein	0.4494	0.5506	-0.203095	0.24094	0.327579	0	0.5	-0.156737	-0.00429606	0.952871	-6.62766	4.05958	0.613365	1.10795	0.357995	0.492244			FALSE	Erythroid vs Rest	Erythroid	Rest				CD49f:protein	0.594	0.406	0.380526	0.197142	0.419365	0	0.5	-0.365545	-0.0019393	1.27471	-6.25988	1.89152	1.42857	2.10125	0.642857	0.640499			FALSE	Monocyte_Liver vs Rest	Monocyte_Liver	Rest
CD122:protein	0.4464	0.5536	-0.215227	0.167228	0.184698	0	0.5	0.397755	0.396998	0.859109	-6.85715	3.34621	1.60621	3.09813	0.713604	0.837607			FALSE	Erythroid vs Rest	Erythroid	Rest				TIGIT:protein	0.5848	0.4152	0.34251	0.472584	0.5857	0	0.5	0.162203	0.339592	1.05155	-7.05046	2.50309	1.03571	2.28833	0.571429	0.611152			FALSE	Monocyte_Liver vs Rest	Monocyte_Liver	Rest
CD11b:protein	0.4456	0.5544	-0.218465	0.131709	0.298663	0	0.5	-0.65189	-0.191871	1.17067	-5.26089	2.70164	0.157518	1.36657	0.121718	0.424818			FALSE	Erythroid vs Rest	Erythroid	Rest				CD83:protein	0.5814	0.4186	0.328523	0.581293	0.652328	0	0.5	0.129686	0.246684	0.99587	-6.32367	3.06578	1.82143	1.63683	0.75	0.630227			FALSE	Monocyte_Liver vs Rest	Monocyte_Liver	Rest
CD186:protein	0.441	0.559	-0.237105	0.243331	0.347198	0	0.5	-0.25451	-0.111324	0.944572	-7.49992	4.99543	0.98568	2.17885	0.501193	0.635644			FALSE	Erythroid vs Rest	Erythroid	Rest				CD314:protein	0.5782	0.4218	0.315389	0.243582	0.175726	0	0.5	0.502738	0.558137	0.371628	-1.42609	1.36021	1.60714	2.38665	0.821429	0.679384			FALSE	Monocyte_Liver vs Rest	Monocyte_Liver	Rest
CD127:protein	0.438	0.562	-0.249283	0.137147	0.327308	0	0.5	-0.695389	-0.357883	1.09561	-6.58198	3.60464	0.183771	0.614118	0.143198	0.261475			FALSE	Erythroid vs Rest	Erythroid	Rest				CD119:protein	0.5744	0.4256	0.299826	0.217438	0.18952	0	0.5	0.238087	0.273729	0.818996	-2.91415	2.39682	6.32143	8.33602	1	0.939105			FALSE	Monocyte_Liver vs Rest	Monocyte_Liver	Rest
G0114F7:protein	0.434	0.566	-0.26555	0.30882	0.23392	0	0.5	0.325201	0.264213	1.32571	-7.75189	7.59001	1.72076	2.86958	0.735084	0.8107			FALSE	Erythroid vs Rest	Erythroid	Rest				TCR_Vg9:protein	0.5702	0.4298	0.282667	0.627921	0.545158	0	0.5	0.319182	0.381624	0.781702	-4.0741	2.5095	0.785714	1.38371	0.571429	0.532649			FALSE	Monocyte_Liver vs Rest	Monocyte_Liver	Rest
CD103:protein	0.4322	0.5678	-0.272881	0.142573	0.228173	0	0.5	-0.487564	-0.339339	0.773578	-6.57751	3.68654	0.217184	0.563469	0.169451	0.291865			FALSE	Erythroid vs Rest	Erythroid	Rest				Siglec8:protein	0.566	0.434	0.26555	0.231731	0.209382	0	0.5	0.258387	0.378416	0.717337	-2.67321	1.97334	8.96429	13.1365	1	0.994131			FALSE	Monocyte_Liver vs Rest	Monocyte_Liver	Rest
CD324:protein	0.4264	0.5736	-0.296554	0.240344	0.215816	0	0.5	0.210275	0.245988	0.615205	-3.31092	2.92429	0.603819	0.760367	0.357995	0.432099			FALSE	Erythroid vs Rest	Erythroid	Rest				CD303:protein	0.5576	0.4424	0.231427	0.303329	0.378785	0	0.5	0.088719	0.273429	1.00024	-6.43053	2.36219	0.428571	0.862069	0.25	0.408657			FALSE	Monocyte_Liver vs Rest	Monocyte_Liver	Rest
CD335:protein	0.424	0.576	-0.306374	0.132715	0.213774	0	0.5	-0.487072	-0.318092	0.743301	-4.86472	2.16826	0.190931	0.414688	0.143198	0.24818			FALSE	Erythroid vs Rest	Erythroid	Rest				CD338:protein	0.5544	0.4456	0.218465	0.308836	0.23286	0	0.5	0.395879	0.412229	0.750813	-2.6902	2.89395	0.821429	1.72561	0.392857	0.514307			FALSE	Monocyte_Liver vs Rest	Monocyte_Liver	Rest
CD69:protein	0.421	0.579	-0.31867	0.133373	0.264776	0	0.5	-0.613503	-0.294933	0.978253	-4.62151	2.57058	0.128878	0.716049	0.109785	0.245647			FALSE	Erythroid vs Rest	Erythroid	Rest				CD117:protein	0.554	0.446	0.216846	0.438776	0.351104	0	0.5	0.621221	0.320243	1.64417	-7.34134	5.61039	0.392857	1.26119	0.25	0.430668			FALSE	Monocyte_Liver vs Rest	Monocyte_Liver	Rest
integrin_b7:protein	0.4194	0.5806	-0.325237	0.144449	3.62604	0	0.5	-0.839526	0.0979449	2.54976	-9.9481	3.48492	0.100239	3.83634	0.0763723	0.278886			FALSE	Erythroid vs Rest	Erythroid	Rest				CD197:protein	0.5374	0.4626	0.14988	0.316131	0.312587	0	0.5	0.187505	0.303438	0.787619	-4.25012	2.09082	1.03571	1.39105	0.392857	0.50697			FALSE	Monocyte_Liver vs Rest	Monocyte_Liver	Rest
CD119:protein	0.4174	0.5826	-0.333456	0.10794	0.266261	0	0.5	-0.740904	-0.347943	1.01948	-6.06168	1.25722	1.18377	4.79392	0.560859	0.799304			FALSE	Erythroid vs Rest	Erythroid	Rest				CD45RB:protein	0.5254	0.4746	0.101688	0.246064	0.218859	0	0.5	0.259355	0.346659	0.686931	-2.80138	1.79727	0.178571	0.578136	0.142857	0.278797			FALSE	Monocyte_Liver vs Rest	Monocyte_Liver	Rest
C5L2:protein	0.3946	0.6054	-0.428017	0.162552	0.481031	0	0.5	-0.601359	-0.182166	1.36001	-11.5386	7.05556	2.8043	7.22729	0.837709	0.889522			FALSE	Erythroid vs Rest	Erythroid	Rest				CD226:protein	0.5176	0.4824	0.0704291	0.28005	0.338981	0	0.5	-0.0874366	0.0390655	0.82726	-3.4499	1.84453	0.285714	1.07337	0.25	0.444607			FALSE	Monocyte_Liver vs Rest	Monocyte_Liver	Rest
CD177:protein	0.3796	0.6204	-0.491246	0.141712	0.26456	0	0.5	-0.447233	-0.200551	1.00433	-8.86445	5.30335	0.102625	0.412789	0.0644391	0.157645			FALSE	Erythroid vs Rest	Erythroid	Rest				CD56:protein	0.5142	0.4858	0.0568153	0.192851	0.216209	0	0.5	-0.0174716	0.112129	0.768403	-3.51118	1.601	0.857143	1.01174	0.607143	0.418929			FALSE	Monocyte_Liver vs Rest	Monocyte_Liver	Rest
TSLPR:protein	0.3774	0.6226	-0.500599	0.137615	0.217924	0	0.5	-0.256075	0.00450254	0.891034	-7.47862	3.20427	0.842482	0.70497	0.48926	0.385248			FALSE	Erythroid vs Rest	Erythroid	Rest				CD109:protein	0.512	0.488	0.0480092	0.231452	0.300598	0	0.5	0.0384374	0.219453	0.978197	-6.31565	2.21469	0.25	0.871607	0.214286	0.353632			FALSE	Monocyte_Liver vs Rest	Monocyte_Liver	Rest
CD52:protein	0.3742	0.6258	-0.51424	0.155094	0.205277	0	0.5	-0.297017	-0.205549	0.654793	-4.23557	2.81356	0.121718	0.371003	0.109785	0.22887			FALSE	Erythroid vs Rest	Erythroid	Rest				CD124:protein	0.5116	0.4884	0.0464083	0.210652	0.219559	0	0.5	0.154948	0.266554	0.895051	-4.36069	2.43761	1.75	3.15407	0.714286	0.83639			FALSE	Monocyte_Liver vs Rest	Monocyte_Liver	Rest
Notch1:protein	0.3734	0.6266	-0.517658	0.149556	0.206887	0	0.5	-0.264824	-0.134134	0.791072	-8.31994	4.58191	0.195704	0.660019	0.159905	0.347262			FALSE	Erythroid vs Rest	Erythroid	Rest				CD177:protein	0.509	0.491	0.0360039	0.214183	0.262568	0	0.5	0.0803704	0.267853	0.934401	-6.34271	1.961	0.142857	0.603081	0.142857	0.186354			FALSE	Monocyte_Liver vs Rest	Monocyte_Liver	Rest
CD57:protein	0.3716	0.6284	-0.525359	0.138919	0.276941	0	0.5	-0.440613	-0.172274	0.995587	-9.10942	4.41503	0.128878	0.743906	0.0954654	0.231086			FALSE	Erythroid vs Rest	Erythroid	Rest				CD112:protein	0.5084	0.4916	0.0336032	0.179648	0.271345	0	0.5	-0.516054	-0.474355	0.583017	-2.30082	1.1899	2.32143	3.49156	0.857143	0.84226			FALSE	Monocyte_Liver vs Rest	Monocyte_Liver	Rest
CD169:protein	0.3714	0.6286	-0.526215	0.170914	0.171008	0	0.5	0.187978	0.198257	0.834176	-7.85457	4.52847	0.164678	0.755935	0.128878	0.330484			FALSE	Erythroid vs Rest	Erythroid	Rest				CD45RA:protein	0.504	0.496	0.0160003	0.286268	0.268695	0	0.5	0.109635	0.13654	0.805773	-2.76338	2.46549	0.178571	0.339692	0.142857	0.234043			FALSE	Monocyte_Liver vs Rest	Monocyte_Liver	Rest
CD142:protein	0.3702	0.6298	-0.531359	0.160661	0.248679	0	0.5	-0.231437	-0.0780448	1.10839	-6.44046	4.5207	1.53461	3.1339	0.656325	0.738525			FALSE	Erythroid vs Rest	Erythroid	Rest				CD62P:protein	0.5038	0.4962	0.0152003	0.26115	0.231998	0	0.5	0.235352	0.300781	0.645794	-2.44099	2.0001	1.03571	0.867938	0.571429	0.420396			FALSE	Monocyte_Liver vs Rest	Monocyte_Liver	Rest
CD24:protein	0.3694	0.6306	-0.534792	0.13747	0.513544	0	0.5	-0.473483	-0.0920959	1.39052	-9.6896	4.39398	0.768496	2.37638	0.403341	0.566635			FALSE	Erythroid vs Rest	Erythroid	Rest				Notch1:protein	0.497	0.503	-0.0120001	0.262881	0.401725	0	0.5	-0.144295	0.0316007	1.02717	-7.14929	2.15351	0.321429	0.603081	0.25	0.306676			FALSE	Monocyte_Liver vs Rest	Monocyte_Liver	Rest
CD62L:protein	0.369	0.631	-0.536509	0.144725	0.223933	0	0.5	-0.383902	-0.167303	0.919635	-6.79835	4.62097	0.186158	0.747072	0.136038	0.292814			FALSE	Erythroid vs Rest	Erythroid	Rest				CD66:protein	0.4922	0.5078	-0.0312025	0.23089	0.19925	0	0.5	0.254427	0.289452	0.716458	-3.18808	2.47429	0.714286	1.01834	0.392857	0.482025			FALSE	Monocyte_Liver vs Rest	Monocyte_Liver	Rest
CD124:protein	0.366	0.634	-0.549416	0.333204	0.247224	0	0.5	0.239347	0.166544	1.30549	-10.0159	8.20741	1.44153	2.71605	0.651551	0.797404			FALSE	Erythroid vs Rest	Erythroid	Rest				IgG2c:protein	0.4886	0.5114	-0.0456079	0.221642	0.176813	0	0.5	0.353958	0.415091	0.517806	-2.20379	1.75156	0.892857	2.04329	0.5	0.639032			FALSE	Monocyte_Liver vs Rest	Monocyte_Liver	Rest
CD274:protein	0.365	0.635	-0.553728	0.12939	0.214775	0	0.5	-0.398489	-0.169643	0.809467	-6.87751	1.3788	0.188544	0.965179	0.147971	0.40994			FALSE	Erythroid vs Rest	Erythroid	Rest				CLEC1B:protein	0.4882	0.5118	-0.0472088	0.117292	0.186653	0	0.5	-0.573539	-0.48161	0.538848	-3.05993	0.70108	0	0.300073	0	0.17168			FALSE	Monocyte_Liver vs Rest	Monocyte_Liver	Rest
IgG2c:protein	0.357	0.643	-0.588409	0.126086	0.197883	0	0.5	-0.394534	-0.151959	0.836532	-5.80295	2.95639	0.680191	1.59702	0.422434	0.597657			FALSE	Erythroid vs Rest	Erythroid	Rest				TCR_Valpha:protein	0.4866	0.5134	-0.0536128	0.22302	0.207039	0	0.5	0.237852	0.324531	0.725583	-4.48615	2.15475	0.142857	0.239178	0.142857	0.16361			FALSE	Monocyte_Liver vs Rest	Monocyte_Liver	Rest
KLRG1:protein	0.3564	0.6436	-0.591024	0.120435	0.551352	0	0.5	-0.577439	-0.0675688	1.37026	-9.50944	3.36734	3.08592	6.59576	0.871122	0.948401			FALSE	Erythroid vs Rest	Erythroid	Rest				CD200:protein	0.4862	0.5138	-0.055214	0.347944	0.292384	0	0.5	0.331686	0.165891	1.194	-5.84029	4.36793	3.10714	3.44901	0.857143	0.834923			FALSE	Monocyte_Liver vs Rest	Monocyte_Liver	Rest
CD74:protein	0.3498	0.6502	-0.619918	0.112116	0.289542	0	0.5	-0.660182	-0.207452	1.14462	-6.96444	4.26127	2.23866	4.27224	0.830549	0.903134			FALSE	Erythroid vs Rest	Erythroid	Rest				CD275:protein	0.481	0.519	-0.0760366	0.14894	0.192794	0	0.5	-0.35067	-0.348902	0.647367	-3.16834	1.67059	1.07143	3.84079	0.535714	0.812913			FALSE	Monocyte_Liver vs Rest	Monocyte_Liver	Rest
CD354:protein	0.3456	0.6544	-0.638437	0.250435	0.243093	0	0.5	0.120403	0.168959	0.615649	-4.27772	3.33877	0.252983	0.5239	0.200477	0.304527			FALSE	Erythroid vs Rest	Erythroid	Rest				TSLPR:protein	0.4736	0.5264	-0.105698	0.118449	0.193035	0	0.5	-0.589171	-0.46244	0.562713	-2.87946	0.485839	0.75	1.05136	0.428571	0.514307			FALSE	Monocyte_Liver vs Rest	Monocyte_Liver	Rest
CD144:protein	0.3318	0.6682	-0.700055	0.146997	0.273224	0	0.5	-0.418817	-0.12	1.1219	-8.90731	6.31671	4.2673	7.93669	0.968974	0.982273			FALSE	Erythroid vs Rest	Erythroid	Rest				CD158:protein	0.4712	0.5288	-0.115328	0.356867	0.598303	0	0.5	-0.201788	-0.0261534	1.03283	-8.02002	2.46819	0.321429	0.847395	0.214286	0.353632			FALSE	Monocyte_Liver vs Rest	Monocyte_Liver	Rest
CD184:protein	0.331	0.669	-0.703666	0.119015	0.287212	0	0.5	-0.472573	-0.134603	1.05791	-7.40661	2.1723	1.22912	2.70592	0.582339	0.75182			FALSE	Erythroid vs Rest	Erythroid	Rest				CD10:protein	0.4698	0.5302	-0.120947	0.21208	0.229747	0	0.5	0.0412103	0.154181	0.75256	-3.81022	1.82496	0.821429	1.44241	0.392857	0.539252			FALSE	Monocyte_Liver vs Rest	Monocyte_Liver	Rest
CD244:protein	0.3212	0.6788	-0.748263	0.106132	1.83604	0	0.5	-1.2855	-0.0717132	2.33443	-8.68049	0.738153	0.167064	2.42197	0.124105	0.375752			FALSE	Erythroid vs Rest	Erythroid	Rest				TCR_Vd2:protein	0.465	0.535	-0.140229	0.171341	0.145509	0	0.5	0.326153	0.422087	0.536903	-3.07963	1.40188	0.178571	0.29934	0.178571	0.144534			FALSE	Monocyte_Liver vs Rest	Monocyte_Liver	Rest
CD45RB:protein	0.318	0.682	-0.762978	0.118295	0.172685	0	0.5	-0.417098	-0.254651	0.609437	-4.84883	2.90721	0.162291	0.568218	0.124105	0.25736			FALSE	Erythroid vs Rest	Erythroid	Rest				CD4:protein	0.4638	0.5362	-0.145054	0.153137	0.247291	0	0.5	-0.520465	-0.355506	0.740256	-4.02218	1.06686	0.535714	1.7102	0.357143	0.661042			FALSE	Monocyte_Liver vs Rest	Monocyte_Liver	Rest
CD43:protein	0.3172	0.6828	-0.766669	0.110368	0.298168	0	0.5	-0.638865	-0.1551	1.18806	-5.71215	1.89397	0.0739857	1.07692	0.0692124	0.2371			FALSE	Erythroid vs Rest	Erythroid	Rest				CD357:protein	0.4608	0.5392	-0.157122	0.210874	0.18311	0	0.5	0.252244	0.33377	0.539551	-1.87472	1.63981	2.71429	3.64123	0.964286	0.884079			FALSE	Monocyte_Liver vs Rest	Monocyte_Liver	Rest
CD38:protein	0.3128	0.6872	-0.787061	0.111473	1.26719	0	0.5	-0.654479	-0.0917975	1.5323	-11.2035	2.44149	0.0883055	1.87116	0.0668258	0.302311			FALSE	Erythroid vs Rest	Erythroid	Rest				G0114F7:protein	0.4482	0.5518	-0.207946	0.147063	0.309918	0	0.5	-0.610206	-0.353999	0.947408	-6.69943	1.1067	2.25	3.84006	0.857143	0.893617			FALSE	Monocyte_Liver vs Rest	Monocyte_Liver	Rest
CD42b:protein	0.3074	0.6926	-0.812303	0.128927	0.216271	0	0.5	-0.382479	-0.172674	0.852908	-6.82873	3.84506	0.119332	0.450776	0.0930788	0.197847			FALSE	Erythroid vs Rest	Erythroid	Rest				CD158b:protein	0.439	0.561	-0.245221	0.198267	0.297083	0	0.5	-0.441455	-0.354916	0.665198	-3.95995	1.09781	0.285714	0.72854	0.285714	0.364637			FALSE	Monocyte_Liver vs Rest	Monocyte_Liver	Rest
CD275:protein	0.3054	0.6946	-0.821714	0.106015	0.457255	0	0.5	-0.78616	-0.10071	1.45221	-6.58782	0.684749	0.455847	2.58816	0.305489	0.650522			FALSE	Erythroid vs Rest	Erythroid	Rest				CD144:protein	0.4388	0.5612	-0.246034	0.172102	0.183709	0	0.5	0.0141979	0.117944	0.728153	-3.27747	1.63291	5.35714	8.4248	1	0.987528			FALSE	Monocyte_Liver vs Rest	Monocyte_Liver	Rest
CD338:protein	0.3014	0.6986	-0.84064	0.116843	0.274579	0	0.5	-0.479486	-0.120091	1.10955	-6.43297	3.75797	0.694511	1.48813	0.417661	0.482115			FALSE	Erythroid vs Rest	Erythroid	Rest				CD122:protein	0.438	0.562	-0.249283	0.136614	0.196258	0	0.5	-0.434033	-0.372931	0.560652	-2.60481	0.844052	2.42857	3.52531	0.928571	0.851798			FALSE	Monocyte_Liver vs Rest	Monocyte_Liver	Rest
CD48:protein	0.2974	0.7026	-0.85971	0.111269	0.210786	0	0.5	-0.485517	-0.10063	0.90723	-4.78778	0.746151	0.0190931	0.309275	0.0190931	0.148465			FALSE	Erythroid vs Rest	Erythroid	Rest				CD72:protein	0.433	0.567	-0.269622	0.225984	0.263061	0	0.5	-0.0866265	-0.0451694	0.936341	-5.50647	2.50236	0.285714	0.653705	0.214286	0.266324			FALSE	Monocyte_Liver vs Rest	Monocyte_Liver	Rest
Tim_4:protein	0.2966	0.7034	-0.863541	0.151248	0.163678	0	0.5	-0.0241944	0.0785562	0.827234	-6.40402	4.42968	0.933174	2.17569	0.4821	0.674897			FALSE	Erythroid vs Rest	Erythroid	Rest				CD24:protein	0.4266	0.5734	-0.295737	0.108488	0.196162	0	0.5	-0.623959	-0.378976	0.739569	-4.00746	0.616675	1.14286	2.19076	0.714286	0.599413			FALSE	Monocyte_Liver vs Rest	Monocyte_Liver	Rest
CD66b:protein	0.2946	0.7054	-0.873146	0.129497	0.19582	0	0.5	-0.320907	-0.129319	0.772976	-6.98798	3.53915	0.147971	0.489395	0.105012	0.21051			FALSE	Erythroid vs Rest	Erythroid	Rest				CD61:protein	0.4254	0.5746	-0.300644	0.110456	0.159633	0	0.5	-0.481241	-0.432846	0.37855	-2.47357	0.406487	0	0.134263	0	0.0990462			FALSE	Monocyte_Liver vs Rest	Monocyte_Liver	Rest
CD25:protein	0.2944	0.7056	-0.874109	0.138857	0.168723	0	0.5	-0.240036	-0.182036	0.554477	-4.00726	2.82267	0.448687	0.787908	0.310263	0.43843			FALSE	Erythroid vs Rest	Erythroid	Rest				CD158e1:protein	0.4156	0.5844	-0.340862	0.271122	0.265153	0	0.5	0.119908	0.169816	0.560816	-2.17755	1.63383	1.39286	2.26486	0.607143	0.730741			FALSE	Monocyte_Liver vs Rest	Monocyte_Liver	Rest
TCR:protein	0.2872	0.7128	-0.909022	0.145699	0.197344	0	0.5	-0.277408	-0.160223	0.705969	-5.98744	3.91046	0.264916	0.683761	0.167064	0.31529			FALSE	Erythroid vs Rest	Erythroid	Rest				CD27:protein	0.4116	0.5884	-0.357355	0.268941	0.333604	0	0.5	-0.126579	-0.0384204	0.761224	-5.66103	1.91482	0.214286	0.376376	0.142857	0.247249			FALSE	Monocyte_Liver vs Rest	Monocyte_Liver	Rest
CD93:protein	0.28	0.72	-0.944462	0.115823	0.768997	0	0.5	-0.643538	-0.0335573	1.69466	-8.59265	1.51269	0.389021	3.83476	0.264916	0.671098			FALSE	Erythroid vs Rest	Erythroid	Rest				CD324:protein	0.4064	0.5936	-0.378868	0.234699	0.188674	0	0.5	0.341183	0.391529	0.382939	-1.53172	1.261	0.464286	0.807777	0.357143	0.446075			FALSE	Monocyte_Liver vs Rest	Monocyte_Liver	Rest
Siglec8:protein	0.2798	0.7202	-0.945454	0.190344	0.226066	0	0.5	-0.122001	-0.00977385	1.12904	-9.07635	6.8213	7.60143	11.7873	0.988067	0.996201			FALSE	Erythroid vs Rest	Erythroid	Rest				CD185:protein	0.4032	0.5968	-0.392149	0.163101	0.224805	0	0.5	-0.263112	-0.0619868	0.774657	-3.28693	1.44768	0.714286	3.60748	0.535714	0.472487			FALSE	Monocyte_Liver vs Rest	Monocyte_Liver	Rest
CD301:protein	0.276	0.724	-0.964391	0.17716	0.184612	0	0.5	0.0777384	0.162276	0.686266	-7.19757	4.15656	0.23389	0.440962	0.195704	0.280785			FALSE	Erythroid vs Rest	Erythroid	Rest				CD49b:protein	0.402	0.598	-0.397139	0.242827	0.247048	0	0.5	0.0479111	0.100168	0.589004	-2.66457	1.41197	0.678571	0.820249	0.357143	0.397652			FALSE	Monocyte_Liver vs Rest	Monocyte_Liver	Rest
CD209:protein	0.2716	0.7284	-0.98652	0.110894	0.155068	0	0.5	-0.338465	-0.139862	0.621041	-4.12121	2.03654	0.639618	1.52833	0.374702	0.58911			FALSE	Erythroid vs Rest	Erythroid	Rest				CD284:protein	0.3968	0.6032	-0.418816	0.147593	0.204668	0	0.5	-0.258079	-0.102837	0.805085	-4.37478	1.42983	2.03571	7.14307	0.857143	0.898753			FALSE	Monocyte_Liver vs Rest	Monocyte_Liver	Rest
CD27:protein	0.269	0.731	-0.999702	0.11974	0.162283	0	0.5	-0.344224	-0.231012	0.54038	-5.6476	3.08937	0.145585	0.332384	0.112172	0.22887			FALSE	Erythroid vs Rest	Erythroid	Rest				CD202b:protein	0.3908	0.6092	-0.443951	0.440434	0.419379	0	0.5	0.119136	0.171476	0.621805	-3.50269	2.07207	1.14286	1.84519	0.607143	0.655906			FALSE	Monocyte_Liver vs Rest	Monocyte_Liver	Rest
RTK2071:protein	0.2664	0.7336	-1.01296	0.168573	0.200273	0	0.5	-0.0482802	0.0329885	1.06192	-7.17864	5.58966	3.27924	5.69357	0.916468	0.949984			FALSE	Erythroid vs Rest	Erythroid	Rest				CD274:protein	0.3906	0.6094	-0.444791	0.138793	0.185517	0	0.5	-0.357679	-0.302774	0.56056	-3.02157	1.42485	0.321429	1.73808	0.25	0.644167			FALSE	Monocyte_Liver vs Rest	Monocyte_Liver	Rest
CD126:protein	0.2606	0.7394	-1.04285	0.120642	0.224523	0	0.5	-0.347396	-0.0548283	0.938474	-9.08084	4.025	0.608592	2.044	0.267303	0.438746			FALSE	Erythroid vs Rest	Erythroid	Rest				CD335:protein	0.3862	0.6138	-0.463314	0.202819	0.226323	0	0.5	-0.0097886	0.12404	0.720625	-3.47088	1.86015	0.285714	0.416728	0.25	0.23551			FALSE	Monocyte_Liver vs Rest	Monocyte_Liver	Rest
CD70:protein	0.2578	0.7422	-1.05743	0.122783	0.173193	0	0.5	-0.340053	-0.228649	0.579148	-6.27395	2.85121	0.0835322	0.192149	0.0668258	0.12409			FALSE	Erythroid vs Rest	Erythroid	Rest				RTK2071:protein	0.3626	0.6374	-0.564097	0.154862	0.184892	0	0.5	-0.189766	-0.109681	0.585931	-2.42559	1.31576	3.96429	6.36977	0.857143	0.954512			FALSE	Monocyte_Liver vs Rest	Monocyte_Liver	Rest
CD366:protein	0.2572	0.7428	-1.06057	0.147965	0.129406	0	0.5	0.219794	0.244222	0.438506	-3.1667	1.91916	0.689737	1.70149	0.408115	0.595442			FALSE	Erythroid vs Rest	Erythroid	Rest				CD301:protein	0.353	0.647	-0.605878	0.169902	0.20973	0	0.5	-0.176884	-0.0940802	0.674411	-3.64827	1.55221	0.357143	0.548056	0.357143	0.316214			FALSE	Monocyte_Liver vs Rest	Monocyte_Liver	Rest
CD371:protein	0.244	0.756	-1.13087	0.102017	0.324812	0	0.5	-0.555406	-0.108215	1.13816	-7.07562	0.173966	0.00238663	0.336815	0.00238663	0.0943336			FALSE	Erythroid vs Rest	Erythroid	Rest				LT_bR:protein	0.3474	0.6526	-0.630488	0.191321	0.180309	0	0.5	0.126014	0.17917	0.540812	-3.03457	1.56127	1.46429	2.11005	0.785714	0.627293			FALSE	Monocyte_Liver vs Rest	Monocyte_Liver	Rest
CD357:protein	0.242	0.758	-1.14175	0.140761	0.136584	0	0.5	0.0452384	0.0560327	0.668941	-3.18348	3.08757	4.62053	3.47262	0.794749	0.874644			FALSE	Erythroid vs Rest	Erythroid	Rest				CD127:protein	0.3458	0.6542	-0.637553	0.238464	0.349669	0	0.5	-0.217032	-0.0492416	0.845328	-6.46705	1.53284	0.142857	0.564197	0.142857	0.250183			FALSE	Monocyte_Liver vs Rest	Monocyte_Liver	Rest
CD79b:protein	0.2282	0.7718	-1.2185	0.116997	0.215371	0	0.5	-0.343127	-0.0771493	0.920547	-8.89456	4.86979	1.28401	3.00348	0.637232	0.702121			FALSE	Erythroid vs Rest	Erythroid	Rest				CD45RO:protein	0.3226	0.6774	-0.741849	0.159177	0.19746	0	0.5	-0.234992	-0.167999	0.526047	-2.55671	0.970811	1	1.63536	0.535714	0.636097			FALSE	Monocyte_Liver vs Rest	Monocyte_Liver	Rest
CD309:protein	0.2262	0.7738	-1.22989	0.108075	0.196134	0	0.5	-0.36105	-0.0315467	0.89101	-6.66774	2.44386	0.260143	1.67173	0.183771	0.384615			FALSE	Erythroid vs Rest	Erythroid	Rest				CD57:protein	0.3128	0.6872	-0.787061	0.137129	0.150465	0	0.5	0.0560522	0.154529	0.688667	-4.98108	1.46024	0.321429	1.24578	0.25	0.248716			FALSE	Monocyte_Liver vs Rest	Monocyte_Liver	Rest
CD319:protein	0.225	0.775	-1.23676	0.120185	0.178766	0	0.5	-0.257701	-0.0407165	0.835849	-7.2869	4.68467	0.267303	0.836341	0.181384	0.284267			FALSE	Erythroid vs Rest	Erythroid	Rest				CD307:protein	0.3112	0.6888	-0.794515	0.187166	0.22053	0	0.5	-0.11553	0.00745451	0.624887	-3.54929	1.05979	0.25	0.77843	0.178571	0.347029			FALSE	Monocyte_Liver vs Rest	Monocyte_Liver	Rest
CD201:protein	0.2232	0.7768	-1.24711	0.100448	1.17184	0	0.5	-0.88893	-0.0746557	1.96099	-8.77455	0.284568	0.152745	1.69832	0.124105	0.331434			FALSE	Erythroid vs Rest	Erythroid	Rest				CD21:protein	0.3092	0.6908	-0.803862	0.141403	0.209979	0	0.5	-0.398116	-0.247084	0.638409	-3.94148	0.798038	0.0714286	0.292003	0.0714286	0.158474			FALSE	Monocyte_Liver vs Rest	Monocyte_Liver	Rest
CD135:protein	0.2166	0.7834	-1.28559	0.132146	0.211598	0	0.5	-0.121291	0.0234483	0.883785	-9.54157	4.43491	0.9642	2.68566	0.463007	0.625831			FALSE	Erythroid vs Rest	Erythroid	Rest				KLRG1:protein	0.3048	0.6952	-0.824544	0.152159	0.141942	0	0.5	0.12641	0.177374	0.439889	-1.81229	1.12224	6.17857	6.96112	0.964286	0.949376			FALSE	Monocyte_Liver vs Rest	Monocyte_Liver	Rest
TCR_Valpha:protein	0.2164	0.7836	-1.28677	0.123397	0.151416	0	0.5	-0.246937	-0.183263	0.492388	-4.81171	3.00426	0.124105	0.191516	0.0930788	0.142134			FALSE	Erythroid vs Rest	Erythroid	Rest				Fc_epsilon:protein	0.2994	0.7006	-0.850157	0.109959	0.144241	0	0.5	-0.349986	-0.306067	0.36936	-1.77835	0.476858	1	2.30594	0.535714	0.573734			FALSE	Monocyte_Liver vs Rest	Monocyte_Liver	Rest
CD109:protein	0.2138	0.7862	-1.30217	0.106831	0.199925	0	0.5	-0.405382	-0.0784178	0.883373	-5.36624	0.940721	0.23389	0.794239	0.178998	0.344413			FALSE	Erythroid vs Rest	Erythroid	Rest				CD19:protein	0.2948	0.7052	-0.872184	0.239591	0.250699	0	0.5	-0.0147687	0.0366779	0.519804	-2.18916	1.37596	0.285714	0.844461	0.214286	0.358767			FALSE	Monocyte_Liver vs Rest	Monocyte_Liver	Rest
CD83:protein	0.2078	0.7922	-1.33824	0.137449	0.141618	0	0.5	-0.0147759	0.0288782	0.567765	-3.52836	2.89111	0.749403	1.37638	0.451074	0.595442			FALSE	Erythroid vs Rest	Erythroid	Rest				CD201:protein	0.2854	0.7146	-0.917831	0.182109	0.216162	0	0.5	-0.16751	-0.0794548	0.57826	-2.8295	1.40522	0.214286	0.481291	0.214286	0.291269			FALSE	Monocyte_Liver vs Rest	Monocyte_Liver	Rest
CD172a:protein	0.2044	0.7956	-1.35902	0.111473	0.147149	0	0.5	-0.302746	-0.153739	0.480772	-2.96235	1.08431	0.0501193	0.193732	0.0429594	0.124406			FALSE	Erythroid vs Rest	Erythroid	Rest				CD3:protein	0.283	0.717	-0.929629	0.105218	0.141046	0	0.5	-0.38455	-0.308581	0.321432	-2.24996	0.17333	0	0.0454879	0	0.0425532			FALSE	Monocyte_Liver vs Rest	Monocyte_Liver	Rest
CD192:protein	0.2014	0.7986	-1.37757	0.108983	0.471799	0	0.5	-0.443325	-0.0309517	1.28303	-7.94311	1.17207	0.536993	1.93637	0.341289	0.515986			FALSE	Erythroid vs Rest	Erythroid	Rest				CD70:protein	0.2818	0.7182	-0.93555	0.168637	0.200747	0	0.5	-0.0303914	0.0818387	0.716067	-5.58637	1.63755	0.142857	0.258988	0.107143	0.147469			FALSE	Monocyte_Liver vs Rest	Monocyte_Liver	Rest
CD61:protein	0.2006	0.7994	-1.38255	0.107635	0.20605	0	0.5	-0.371011	-0.178797	0.773184	-6.97513	1.22742	0.0119332	0.281735	0.0119332	0.0974992			FALSE	Erythroid vs Rest	Erythroid	Rest				CD294:protein	0.2778	0.7222	-0.955401	0.149905	0.140233	0	0.5	0.14629	0.239042	0.452132	-2.42134	1.08532	2.89286	5.27146	0.857143	0.875275			FALSE	Monocyte_Liver vs Rest	Monocyte_Liver	Rest
CD179a:protein	0.1986	0.8014	-1.39507	0.169397	0.113729	0	0.5	0.32727	0.187453	0.723778	-5.48483	5.52685	0.544153	1.31276	0.288783	0.444761			FALSE	Erythroid vs Rest	Erythroid	Rest				TCR:protein	0.2748	0.7252	-0.970404	0.152618	0.181704	0	0.5	-0.196178	-0.159902	0.469369	-2.3385	0.998631	0.285714	0.833456	0.214286	0.32942			FALSE	Monocyte_Liver vs Rest	Monocyte_Liver	Rest
CD79a:protein	0.196	0.804	-1.41148	0.158362	0.187903	0	0.5	0.01044	0.0579455	0.929832	-9.74535	6.35057	1.55131	2.98449	0.699284	0.811016			FALSE	Erythroid vs Rest	Erythroid	Rest				CD41:protein	0.273	0.727	-0.979455	0.105823	0.14241	0	0.5	-0.38015	-0.280564	0.364709	-2.2846	0.331112	0	0.0550257	0	0.0359501			FALSE	Monocyte_Liver vs Rest	Monocyte_Liver	Rest
CD337:protein	0.1918	0.8082	-1.43836	0.120188	0.161164	0	0.5	-0.135923	0.0425556	0.708647	-5.79833	1.46726	0.887828	1.72396	0.479714	0.599873			FALSE	Erythroid vs Rest	Erythroid	Rest				CD22:protein	0.265	0.735	-1.02014	0.132277	0.140697	0	0.5	-0.0656992	-0.0275745	0.471631	-2.01472	1.34095	0.25	0.898019	0.178571	0.407924			FALSE	Monocyte_Liver vs Rest	Monocyte_Liver	Rest
TCR_Vg9:protein	0.1814	0.8186	-1.50689	0.118525	0.153682	0	0.5	-0.193476	-0.022718	0.712619	-5.3619	4.64277	0.472554	1.27667	0.336516	0.537828			FALSE	Erythroid vs Rest	Erythroid	Rest				CD85g:protein	0.251	0.749	-1.09329	0.110598	0.14605	0	0.5	-0.307962	-0.164725	0.494928	-3.01878	0.731814	0.678571	2.708	0.571429	0.760822			FALSE	Monocyte_Liver vs Rest	Monocyte_Liver	Rest
CD279:protein	0.1812	0.8188	-1.50824	0.10336	0.289395	0	0.5	-0.434999	-0.0238883	1.11263	-7.3562	1.11571	1.1957	2.46755	0.606205	0.735359			FALSE	Erythroid vs Rest	Erythroid	Rest				CD42b:protein	0.2482	0.7518	-1.10824	0.169153	0.200093	0	0.5	-0.121686	-0.00233269	0.600592	-3.60839	1.25516	0.142857	0.438738	0.142857	0.200293			FALSE	Monocyte_Liver vs Rest	Monocyte_Liver	Rest
CD19:protein	0.1802	0.8198	-1.51499	0.107999	0.403474	0	0.5	-0.338476	-0.00351286	1.15928	-9.34631	2.47413	0.343675	0.944603	0.23389	0.356125			FALSE	Erythroid vs Rest	Erythroid	Rest				CD25:protein	0.2464	0.7536	-1.11791	0.16005	0.130904	0	0.5	0.294851	0.321198	0.291366	-1.01129	1.04977	0.714286	0.903155	0.464286	0.461482			FALSE	Monocyte_Liver vs Rest	Monocyte_Liver	Rest
IgD:protein	0.1802	0.8198	-1.51499	0.123436	0.151087	0	0.5	-0.202233	-0.123233	0.531797	-5.93587	3.45173	0.0811456	0.129788	0.0668258	0.0978158			FALSE	Erythroid vs Rest	Erythroid	Rest				CD62L:protein	0.2302	0.7698	-1.20718	0.140953	0.163945	0	0.5	0.00542321	0.0621811	0.662787	-5.10093	1.88491	0.857143	0.68672	0.607143	0.297139			FALSE	Monocyte_Liver vs Rest	Monocyte_Liver	Rest
CD5:protein	0.1764	0.8236	-1.54093	0.131109	0.15711	0	0.5	-0.141853	-0.0363761	0.603358	-6.19169	4.05863	0.0883055	0.1415	0.0763723	0.0940171			FALSE	Erythroid vs Rest	Erythroid	Rest				IgG2b:protein	0.2272	0.7728	-1.22419	0.154446	0.185602	0	0.5	-0.113567	-0.000114918	0.612197	-4.58121	1.04374	0.25	0.267792	0.178571	0.159208			FALSE	Monocyte_Liver vs Rest	Monocyte_Liver	Rest
CD80:protein	0.168	0.832	-1.59987	0.142094	0.123994	0	0.5	0.160581	0.0937651	0.680689	-6.21519	4.15502	0.742243	1.77809	0.405728	0.515036			FALSE	Erythroid vs Rest	Erythroid	Rest				CD79a:protein	0.2184	0.7816	-1.27501	0.114972	0.142022	0	0.5	-0.262143	-0.182933	0.3613	-1.94703	0.47571	1.85714	3.64784	0.75	0.838591			FALSE	Monocyte_Liver vs Rest	Monocyte_Liver	Rest
CD138:protein	0.1632	0.8368	-1.63461	0.132255	0.130262	0	0.5	0.0804201	0.0711198	0.677397	-6.28708	4.02387	0.658711	1.52168	0.379475	0.550491			FALSE	Erythroid vs Rest	Erythroid	Rest				CD5:protein	0.1978	0.8022	-1.4001	0.143365	0.135015	0	0.5	0.11891	0.178765	0.395417	-2.01886	1.04988	0.107143	0.187087	0.107143	0.110051			FALSE	Monocyte_Liver vs Rest	Monocyte_Liver	Rest
TIGIT:protein	0.1606	0.8394	-1.65377	0.107513	0.1598	0	0.5	-0.266354	-0.0368935	0.741779	-5.99586	4.15407	0.809069	1.80658	0.441527	0.577081			FALSE	Erythroid vs Rest	Erythroid	Rest				CD131:protein	0.1894	0.8106	-1.45391	0.130644	0.147028	0	0.5	-0.0609198	0.0724007	0.538524	-3.35656	0.985858	2.21429	3.31328	0.678571	0.70066			FALSE	Monocyte_Liver vs Rest	Monocyte_Liver	Rest
CD284:protein	0.1582	0.8418	-1.67168	0.10758	0.137787	0	0.5	-0.206001	-0.0467269	0.562794	-6.61239	2.81329	1.9642	5.11649	0.74463	0.842039			FALSE	Erythroid vs Rest	Erythroid	Rest				CD20:protein	0.1866	0.8134	-1.47226	0.110699	0.162773	0	0.5	-0.304257	-0.0887927	0.670112	-4.82032	0.573432	0.0357143	0.129861	0.0357143	0.0807043			FALSE	Monocyte_Liver vs Rest	Monocyte_Liver	Rest
CD62E:protein	0.1572	0.8428	-1.67921	0.109599	0.133619	0	0.5	-0.15188	-0.00421119	0.575871	-3.85222	2.02549	1.3031	3.14846	0.565632	0.716049			FALSE	Erythroid vs Rest	Erythroid	Rest				IgD:protein	0.1742	0.8258	-1.55615	0.131822	0.16	0	0.5	-0.153497	-0.0258021	0.552669	-3.29406	0.883484	0.107143	0.180484	0.107143	0.125459			FALSE	Monocyte_Liver vs Rest	Monocyte_Liver	Rest
Cadherin_11:protein	0.1556	0.8444	-1.69134	0.130386	0.112964	0	0.5	0.181143	0.123187	0.487473	-4.06196	3.62028	0.599045	1.3786	0.346062	0.418487			FALSE	Erythroid vs Rest	Erythroid	Rest				CD319:protein	0.1732	0.8268	-1.56312	0.114849	0.148703	0	0.5	-0.207327	-0.0333468	0.583784	-4.09966	0.66416	0.321429	1.13206	0.285714	0.32135			FALSE	Monocyte_Liver vs Rest	Monocyte_Liver	Rest
CD45RO:protein	0.155	0.845	-1.69591	0.125874	0.147443	0	0.5	-0.0634851	0.0102607	0.680336	-8.63467	5.24618	0.398568	1.12314	0.303103	0.516936			FALSE	Erythroid vs Rest	Erythroid	Rest				CD186:protein	0.1724	0.8276	-1.56871	0.107884	0.154849	0	0.5	-0.309211	-0.112499	0.612191	-4.09578	0.302195	1.21429	2.86207	0.714286	0.671313			FALSE	Monocyte_Liver vs Rest	Monocyte_Liver	Rest
CD131:protein	0.15	0.85	-1.7346	0.119615	0.215777	0	0.5	-0.120215	0.0335083	1.01099	-6.0957	4.19545	0.899761	2.59228	0.451074	0.667933			FALSE	Erythroid vs Rest	Erythroid	Rest				CD142:protein	0.1702	0.8298	-1.58421	0.131407	0.14664	0	0.5	-0.110557	-0.00897455	0.392939	-1.8502	0.67296	1.57143	3.16361	0.75	0.755686			FALSE	Monocyte_Liver vs Rest	Monocyte_Liver	Rest
TCR_Vd2:protein	0.149	0.851	-1.74247	0.142545	0.148537	0	0.5	0.0186446	0.0998925	0.530534	-4.69004	3.40054	0.097852	0.22792	0.0739857	0.132953			FALSE	Erythroid vs Rest	Erythroid	Rest				Tim_4:protein	0.169	0.831	-1.59273	0.108109	0.130089	0	0.5	-0.223649	-0.121608	0.339037	-2.40631	0.291652	1.28571	2.81071	0.678571	0.710932			FALSE	Monocyte_Liver vs Rest	Monocyte_Liver	Rest
CD45RA:protein	0.149	0.851	-1.74247	0.100979	0.493098	0	0.5	-0.587613	-0.0163666	1.53305	-6.43772	0.155159	0.181384	0.596075	0.155131	0.262425			FALSE	Erythroid vs Rest	Erythroid	Rest				Cadherin_11:protein	0.1656	0.8344	-1.61714	0.141299	0.148643	0	0.5	-0.0269125	0.0533203	0.425413	-2.57072	1.0452	0.785714	1.87601	0.535714	0.461482			FALSE	Monocyte_Liver vs Rest	Monocyte_Liver	Rest
CD161:protein	0.143	0.857	-1.79059	0.104504	0.503772	0	0.5	-0.427544	0.0121912	1.38467	-9.22449	0.99315	0.546539	1.58278	0.319809	0.43748			FALSE	Erythroid vs Rest	Erythroid	Rest				CD106:protein	0.1632	0.8368	-1.63461	0.128212	0.144471	0	0.5	-0.115442	-0.00218213	0.422797	-1.87744	0.729303	0.535714	2.03522	0.392857	0.574468			FALSE	Monocyte_Liver vs Rest	Monocyte_Liver	Rest
CD72:protein	0.1404	0.8596	-1.81197	0.100438	0.265322	0	0.5	-0.326346	-0.0293376	0.914977	-8.52826	0.40515	0.224344	0.60842	0.167064	0.245331			FALSE	Erythroid vs Rest	Erythroid	Rest				CD79b:protein	0.15	0.85	-1.7346	0.111653	0.142406	0	0.5	-0.211067	-0.0395238	0.540321	-3.59365	0.455556	1.64286	3.85547	0.75	0.724138			FALSE	Monocyte_Liver vs Rest	Monocyte_Liver	Rest
CD1c:protein	0.1392	0.8608	-1.82195	0.100587	0.676295	0	0.5	-0.426552	-0.00916803	1.3467	-9.00516	0.43298	0.186158	1.37733	0.147971	0.397278			FALSE	Erythroid vs Rest	Erythroid	Rest				CD370:protein	0.1432	0.8568	-1.78896	0.114365	0.128445	0	0.5	-0.128048	-0.0132769	0.339304	-1.74621	0.426222	0.571429	1.03595	0.464286	0.415994			FALSE	Monocyte_Liver vs Rest	Monocyte_Liver	Rest
IgG2b:protein	0.1376	0.8624	-1.83537	0.122788	0.14207	0	0.5	-0.176184	-0.116062	0.358301	-2.62584	1.63012	0.114558	0.227604	0.0930788	0.15258			FALSE	Erythroid vs Rest	Erythroid	Rest				CD110:protein	0.1392	0.8608	-1.82195	0.121912	0.137498	0	0.5	-0.144351	-0.103525	0.349157	-2.6765	0.726375	0.428571	0.887014	0.321429	0.359501			FALSE	Monocyte_Liver vs Rest	Monocyte_Liver	Rest
CD8a:protein	0.1324	0.8676	-1.8799	0.118297	0.146187	0	0.5	-0.140972	-0.0203502	0.565837	-4.81369	2.65064	0.0310263	0.0747072	0.0286396	0.0493827			FALSE	Erythroid vs Rest	Erythroid	Rest				CD62E:protein	0.1334	0.8666	-1.87123	0.11292	0.134027	0	0.5	-0.160468	-0.0220348	0.446221	-3.00202	0.390297	1.75	3.94277	0.75	0.732942			FALSE	Monocyte_Liver vs Rest	Monocyte_Liver	Rest
CD20:protein	0.1226	0.8774	-1.96804	0.102855	0.138029	0	0.5	-0.240568	-0.0560722	0.572255	-4.52006	1.85155	0.0214797	0.168091	0.0190931	0.0823045			FALSE	Erythroid vs Rest	Erythroid	Rest				CD80:protein	0.1332	0.8668	-1.87296	0.120256	0.125428	0	0.5	-0.0258884	0.0378742	0.369493	-2.37327	0.714168	0.892857	2.39912	0.464286	0.54292			FALSE	Monocyte_Liver vs Rest	Monocyte_Liver	Rest
CD202b:protein	0.1202	0.8798	-1.99054	0.105136	0.120426	0	0.5	-0.127923	-0.00455058	0.406695	-3.55132	1.55534	0.692124	2.44476	0.463007	0.670465			FALSE	Erythroid vs Rest	Erythroid	Rest				CD158f:protein	0.1304	0.8696	-1.89743	0.112212	0.134789	0	0.5	-0.188455	-0.0674146	0.427022	-2.82208	0.54495	1.78571	3.7909	0.892857	0.705062			FALSE	Monocyte_Liver vs Rest	Monocyte_Liver	Rest
CD16:protein	0.1136	0.8864	-2.05448	0.106628	0.363848	0	0.5	-0.187742	-0.0179634	0.867685	-9.62102	2.18178	0.207637	0.905983	0.138425	0.250396			FALSE	Erythroid vs Rest	Erythroid	Rest				CD86:protein	0.1232	0.8768	-1.96247	0.117269	0.11304	0	0.5	0.0567724	0.055837	0.295126	-1.61605	1.04133	0	0.0176082	0	0.0168745			FALSE	Monocyte_Liver vs Rest	Monocyte_Liver	Rest
CD8:protein	0.1062	0.8938	-2.13016	0.107052	0.154953	0	0.5	-0.206435	-0.0597212	0.587566	-6.58111	0.762147	0.0071599	0.0883191	0.0071599	0.0421019			FALSE	Erythroid vs Rest	Erythroid	Rest				CD105:protein	0.1068	0.8932	-2.12385	0.11182	0.128796	0	0.5	-0.187313	-0.140134	0.241821	-1.36938	0.289647	0.321429	0.826119	0.25	0.381511			FALSE	Monocyte_Liver vs Rest	Monocyte_Liver	Rest
CD158b:protein	0.1052	0.8948	-2.14074	0.108054	0.134489	0	0.5	-0.144711	-0.0329939	0.522737	-7.70004	3.22363	0.267303	0.609687	0.195704	0.341247			FALSE	Erythroid vs Rest	Erythroid	Rest				CD8:protein	0.0972	0.9028	-2.22873	0.127357	0.128432	0	0.5	0.0476013	0.12255	0.392232	-2.97222	0.714292	0.0357143	0.04989	0.0357143	0.0396185			FALSE	Monocyte_Liver vs Rest	Monocyte_Liver	Rest
CD2:protein	0.0994	0.9006	-2.20391	0.101773	0.126779	0	0.5	-0.191475	-0.0301017	0.469596	-3.83184	0.518617	0.0071599	0.101298	0.0071599	0.0477999			FALSE	Erythroid vs Rest	Erythroid	Rest				CD8a:protein	0.094	0.906	-2.26574	0.103752	0.128003	0	0.5	-0.212643	-0.0850041	0.416655	-2.95883	0.167645	0	0.0557594	0	0.0462216			FALSE	Monocyte_Liver vs Rest	Monocyte_Liver	Rest
CD278:protein	0.0966	0.9034	-2.23559	0.105712	0.122163	0	0.5	-0.113851	0.0124545	0.442242	-3.04137	0.615154	0.391408	1.06679	0.264916	0.396961			FALSE	Erythroid vs Rest	Erythroid	Rest				CD138:protein	0.0934	0.9066	-2.27281	0.129561	0.136875	0	0.5	-0.0516332	0.00222945	0.319672	-2.05314	0.724466	1.17857	1.84153	0.607143	0.562729			FALSE	Monocyte_Liver vs Rest	Monocyte_Liver	Rest
CD85g:protein	0.0912	0.9088	-2.29907	0.104799	0.11862	0	0.5	-0.104991	0.000130892	0.407059	-4.02242	1.83821	0.431981	1.62741	0.286396	0.559987			FALSE	Erythroid vs Rest	Erythroid	Rest				CD96:protein	0.0866	0.9134	-2.35587	0.128988	0.126658	0	0.5	0.0364303	0.0632518	0.293738	-1.34366	0.965483	0.892857	1.95378	0.535714	0.594277			FALSE	Monocyte_Liver vs Rest	Monocyte_Liver	Rest
CD307:protein	0.0862	0.9138	-2.36094	0.125299	0.121271	0	0.5	0.0578256	0.0850588	0.291475	-1.63882	1.14753	0.281623	0.613485	0.205251	0.317822			FALSE	Erythroid vs Rest	Erythroid	Rest				CD135:protein	0.0858	0.9142	-2.36603	0.108114	0.119558	0	0.5	-0.112462	-0.0233585	0.292404	-2.05649	0.239795	1.5	3.66031	0.75	0.672781			FALSE	Monocyte_Liver vs Rest	Monocyte_Liver	Rest
CD158f:protein	0.0794	0.9206	-2.45053	0.109825	0.115506	0	0.5	-0.0313666	0.00330579	0.451023	-6.21218	3.54434	1.2148	2.85027	0.575179	0.668566			FALSE	Erythroid vs Rest	Erythroid	Rest				CD103:protein	0.0836	0.9164	-2.39441	0.140923	0.1393	0	0.5	0.0334963	0.0801773	0.28859	-1.59487	0.751251	0.464286	0.625092	0.321429	0.296405			FALSE	Monocyte_Liver vs Rest	Monocyte_Liver	Rest
CLEC1B:protein	0.079	0.921	-2.45601	0.104206	0.231525	0	0.5	-0.198751	-0.00198078	0.891796	-7.84885	1.21991	0.105012	0.386515	0.0883055	0.165559			FALSE	Erythroid vs Rest	Erythroid	Rest				CD193:protein	0.0828	0.9172	-2.4049	0.115663	0.123044	0	0.5	-0.0569597	0.0148602	0.317464	-2.47053	0.484352	2.60714	4.53632	0.785714	0.80631			FALSE	Monocyte_Liver vs Rest	Monocyte_Liver	Rest
CD205:protein	0.0722	0.9278	-2.55338	0.114453	0.113154	0	0.5	0.0568118	0.088989	0.348654	-3.06526	1.43821	0.799523	1.49224	0.465394	0.602089			FALSE	Erythroid vs Rest	Erythroid	Rest				CD279:protein	0.0822	0.9178	-2.41282	0.111782	0.122054	0	0.5	-0.111534	-0.0651965	0.245743	-1.21286	0.41144	2	2.75715	0.928571	0.757153			FALSE	Monocyte_Liver vs Rest	Monocyte_Liver	Rest
CD41:protein	0.0636	0.9364	-2.68943	0.109356	0.199501	0	0.5	-0.173977	-0.0207634	0.780723	-6.97216	0.822519	0.00954654	0.227287	0.0071599	0.0528648			FALSE	Erythroid vs Rest	Erythroid	Rest				CD179a:protein	0.0768	0.9232	-2.48664	0.107442	0.120027	0	0.5	-0.124049	-0.0451105	0.295404	-2.66902	0.247198	0.928571	1.72194	0.571429	0.478357			FALSE	Monocyte_Liver vs Rest	Monocyte_Liver	Rest
CD193:protein	0.062	0.938	-2.71662	0.107167	0.108001	0	0.5	-0.00919706	0.00324965	0.333728	-4.21312	2.34235	1.53461	3.54353	0.682578	0.775245			FALSE	Erythroid vs Rest	Erythroid	Rest				CD161:protein	0.0714	0.9286	-2.56538	0.104226	0.114895	0	0.5	-0.10874	-0.0178447	0.27361	-2.30193	0.221946	0.321429	1.68672	0.285714	0.44901			FALSE	Monocyte_Liver vs Rest	Monocyte_Liver	Rest
MERTK:protein	0.0504	0.9496	-2.93605	0.106258	0.109301	0	0.5	-0.0395129	-0.0181723	0.223541	-2.56827	1.56188	3.19332	5.82969	0.909308	0.97151			FALSE	Erythroid vs Rest	Erythroid	Rest				CD99:protein	0.0644	0.9356	-2.67607	0.111102	0.119997	0	0.5	-0.0929654	-0.0297601	0.229775	-1.39045	0.266542	0.0357143	0.0550257	0.0357143	0.0498899			FALSE	Monocyte_Liver vs Rest	Monocyte_Liver	Rest
Notch3:protein	0.033	0.967	-3.37769	0.10465	0.103948	0	0.5	0.00395392	0.00424898	0.210628	-1.95301	1.96143	1.17422	2.38113	0.594272	0.689459			FALSE	Erythroid vs Rest	Erythroid	Rest				Notch3:protein	0.0624	0.9376	-2.70976	0.108275	0.117261	0	0.5	-0.0990361	-0.0445907	0.228401	-1.56786	0.395076	1.64286	2.96772	0.821429	0.715334			FALSE	Monocyte_Liver vs Rest	Monocyte_Liver	Rest
CD303:protein	0.0304	0.9696	-3.46244	0.10427	0.111669	0	0.5	-0.0234131	0.0233872	0.312169	-4.62255	0.544537	0.324582	0.713833	0.229117	0.37227			FALSE	Erythroid vs Rest	Erythroid	Rest				CD45:protein	0.0538	0.9462	-2.86718	0.123616	0.119979	0	0.5	0.0580104	0.09074	0.260488	-1.71574	0.704784	0.0714286	0.0132062	0.0714286	0.0132062			FALSE	Monocyte_Liver vs Rest	Monocyte_Liver	Rest
CD18:protein	0.03	0.97	-3.4761	0.111807	0.103474	0	0.5	0.107359	0.0836824	0.151927	-1.21257	1.04837	0.0214797	0.0104463	0.0214797	0.00981323			FALSE	Erythroid vs Rest	Erythroid	Rest				CD133:protein	0.0506	0.9494	-2.93188	0.109074	0.114405	0	0.5	-0.0524568	-0.000317693	0.22054	-1.44505	0.282924	0	0.0242113	0	0.0234776			FALSE	Monocyte_Liver vs Rest	Monocyte_Liver	Rest
CD99:protein	0.018	0.982	-3.99922	0.103669	0.106855	0	0.5	-0.0401657	-0.0141859	0.14253	-1.24283	0.873734	0.0334129	0.0465337	0.0334129	0.0440013			FALSE	Erythroid vs Rest	Erythroid	Rest				CD205:protein	0.0448	0.9552	-3.05971	0.109662	0.120865	0	0.5	-0.129739	-0.0898011	0.185396	-1.13932	0.230149	1.60714	1.75275	0.607143	0.606016			FALSE	Monocyte_Liver vs Rest	Monocyte_Liver	Rest
CD133:protein	0.0122	0.9878	-4.39404	0.101316	0.106476	0	0.5	-0.0688936	-0.042551	0.102436	-0.964948	0.588171	0.00477327	0.0212092	0.00238663	0.0208927			FALSE	Erythroid vs Rest	Erythroid	Rest				CD304:protein	0.0358	0.9642	-3.29335	0.102945	0.114346	0	0.5	-0.142803	-0.100056	0.167701	-0.850462	0.252976	0	0.027146	0	0.0264123			FALSE	Monocyte_Liver vs Rest	Monocyte_Liver	Rest
CD86:protein	0.0042	0.9958	-5.46846	0.100096	0.101705	0	0.5	-0.0214071	-0.00324845	0.0653443	-1.21331	0.166976	0.00238663	0.00886356	0.00238663	0.00854701			FALSE	Erythroid vs Rest	Erythroid	Rest				CD366:protein	0.0318	0.9682	-3.41597	0.106419	0.112276	0	0.5	-0.0690899	-0.0345262	0.170397	-1.22912	0.306393	1.21429	2.20029	0.607143	0.655172			FALSE	Monocyte_Liver vs Rest	Monocyte_Liver	Rest
BTLA:protein	0.0014	0.9986	-6.56987	0.100813	0.101487	0	0.5	-0.00870359	0.000292182	0.0559275	-1.22753	0.345722	0.00238663	0.002849	0.00238663	0.002849			FALSE	Erythroid vs Rest	Erythroid	Rest				CD278:protein	0.0318	0.9682	-3.41597	0.106739	0.110675	0	0.5	-0.0415834	0.00482261	0.177335	-1.62669	0.274038	0.392857	1.30814	0.321429	0.423331			FALSE	Monocyte_Liver vs Rest	Monocyte_Liver	Rest
CD3:protein	0.0012	0.9988	-6.72422	0.106351	0.106063	0	0.5	0.00381487	0.00493622	0.0916586	-0.744823	0.523657	0.0190931	0.0335549	0.0190931	0.0316556			FALSE	Erythroid vs Rest	Erythroid	Rest				LOX_1:protein	0.0092	0.9908	-4.67931	0.104517	0.113093	0	0.5	-0.109983	-0.0895259	0.126432	-0.720457	0.252383	1.46429	2.03155	0.75	0.730741			FALSE	Monocyte_Liver vs Rest	Monocyte_Liver	Rest
CD206:protein	0.0004	0.9996	-7.82362	0.100762	0.104994	0	0.5	-0.0568463	-0.0197512	0.0843101	-0.596323	0.0899715	0.00238663	0.0161443	0.00238663	0.0161443			FALSE	Erythroid vs Rest	Erythroid	Rest				CD18:protein	0.0034	0.9966	-5.68057	0.10131	0.109747	0	0.5	-0.111754	-0.0819936	0.1041	-0.605751	0.0596077	0	0.0154072	0	0.0146735			FALSE	Monocyte_Liver vs Rest	Monocyte_Liver	Rest
CD304:protein	0	1	-18.4207	0.107188	0.102893	0	0.5	0.0581279	0.0421861	0.0974277	-0.464905	0.414417	0.0167064	0.0145616	0.0167064	0.0139285			FALSE	Erythroid vs Rest	Erythroid	Rest				CD206:protein	0.0022	0.9978	-6.11709	0.10339	0.116526	0	0.5	-0.168612	-0.166826	0.11149	-0.585681	0.0858743	0	0.0330154	0	0.0330154			FALSE	Monocyte_Liver vs Rest	Monocyte_Liver	Rest
CD45:protein	0	1	-18.4207	0.100499	0.102836	0	0.5	-0.0324397	-0.017426	0.0465472	-0.403629	0.120762	0	0.0110795	0	0.0107629			FALSE	Erythroid vs Rest	Erythroid	Rest				BTLA:protein	0.0006	0.9994	-7.41796	0.100732	0.102606	0	0.5	-0.0253913	-0.0103835	0.0580104	-0.601819	0.0432911	0	0.0029347	0	0.0029347			FALSE	Monocyte_Liver vs Rest	Monocyte_Liver	Rest
CD146:protein	0.9584	0.0416	3.13716	17.1399	15.4461	0	0.5	2.8816	3.46394	3.60849	-9.44461	12.9399	24.8144	17.9851	0.9232	0.765662			TRUE	Fibroblast vs Rest	Fibroblast	Rest				CD16:protein	0.9984	0.0016	6.43614	30.3284	0.371043	0	0.5	7.01897	7.12449	1.71408	-2.57977	10.4241	63.1333	0.885901	0.733333	0.268895			TRUE	Monocyte_YS vs Rest	Monocyte_YS	Rest
CD71:protein	0.9286	0.0714	2.56538	4.92091	69.67	0	0.5	-2.97874	-2.97543	3.46764	-11.8929	7.34513	12.6336	111.586	0.8608	0.973925			TRUE	Fibroblast vs Rest	Fibroblast	Rest				CD15:protein	0.994	0.006	5.10998	10.5197	0.329674	0	0.5	6.05427	6.34931	1.34169	-3.43209	8.03823	8.26667	1.33503	0.866667	0.471657			TRUE	Monocyte_YS vs Rest	Monocyte_YS	Rest
CD49a:protein	0.9014	0.0986	2.21288	8.16063	2.47128	0	0.5	2.41314	2.54214	2.88046	-8.82165	11.6009	22.2864	11.9997	0.9376	0.84321			FALSE	Fibroblast vs Rest	Fibroblast	Rest				CD55:protein	0.9928	0.0072	4.92645	7.50867	0.345863	0	0.5	5.0904	5.2411	1.15054	-1.55848	7.36553	7.26667	0.462936	1	0.25436			TRUE	Monocyte_YS vs Rest	Monocyte_YS	Rest
CD10:protein	0.8962	0.1038	2.1557	2.09431	0.930025	0	0.5	1.83893	1.82852	2.5776	-7.07765	8.79239	5.4672	2.25804	0.6064	0.520488			FALSE	Fibroblast vs Rest	Fibroblast	Rest				CD93:protein	0.9908	0.0092	4.67931	5.83104	0.329232	0	0.5	4.49739	4.84205	1.40988	-3.01372	6.87079	10.8667	5.7202	0.933333	0.921512			TRUE	Monocyte_YS vs Rest	Monocyte_YS	Rest
CD36:protein	0.8926	0.1074	2.11758	1.2155	5.33202	0	0.5	-2.1231	-2.18366	2.3462	-8.48808	6.66854	2.9584	25.7477	0.5136	0.888927			FALSE	Fibroblast vs Rest	Fibroblast	Rest				CD35:protein	0.9888	0.0112	4.48058	8.35325	0.331563	0	0.5	5.53001	5.80059	1.18609	-1.62111	7.17866	9.6	0.445494	1	0.213663			TRUE	Monocyte_YS vs Rest	Monocyte_YS	Rest
CD90:protein	0.8926	0.1074	2.11758	8.7924	1.43463	0	0.5	2.51825	2.29109	3.20116	-8.64188	11.1265	14.1648	5.90078	0.9152	0.843549			FALSE	Fibroblast vs Rest	Fibroblast	Rest				CD184:protein	0.9802	0.0198	3.90207	1.36976	0.263788	0	0.5	2.85825	3.03434	1.13568	-2.98524	4.82286	2.53333	3.29942	0.866667	0.779797			TRUE	Monocyte_YS vs Rest	Monocyte_YS	Rest
CD49d:protein	0.8806	0.1194	1.99812	2.17734	5.71564	0	0.5	0.00361502	0.339172	3.42292	-8.48678	8.42628	4.0768	9.48087	0.7456	0.840501			FALSE	Fibroblast vs Rest	Fibroblast	Rest				CD95:protein	0.9794	0.0206	3.86165	4.97366	0.451119	0	0.5	4.1028	4.30257	1.23928	-2.05594	6.45772	4.6	1.78852	0.866667	0.598837			TRUE	Monocyte_YS vs Rest	Monocyte_YS	Rest
Folate:protein	0.8662	0.1338	1.86777	4.26142	9.79598	0	0.5	-1.42975	-1.48412	2.42912	-8.98585	7.10575	8.2912	83.2208	0.6736	0.92042			FALSE	Fibroblast vs Rest	Fibroblast	Rest				CD371:protein	0.9736	0.0264	3.60764	0.629669	0.195705	0	0.5	2.08584	2.26196	1.01023	-2.85461	3.69451	3.4	0.499273	0.733333	0.090843			TRUE	Monocyte_YS vs Rest	Monocyte_YS	Rest
CD107a:protein	0.8468	0.1532	1.70972	4.54902	9.36807	0	0.5	-1.13306	-1.20974	2.05735	-8.13483	5.90984	13.888	25.9424	0.9504	0.97257			FALSE	Fibroblast vs Rest	Fibroblast	Rest				CD192:protein	0.9722	0.0278	3.55453	1.9368	0.83388	0	0.5	2.729	3.01492	2.02722	-6.05323	5.48695	1.73333	2.875	0.666667	0.59811			TRUE	Monocyte_YS vs Rest	Monocyte_YS	Rest
CD29:protein	0.8454	0.1546	1.69897	1.48043	1.34992	0	0.5	0.587366	0.714371	2.61942	-6.8289	8.99297	2.7072	2.8764	0.6624	0.749069			FALSE	Fibroblast vs Rest	Fibroblast	Rest				CD1d:protein	0.9706	0.0294	3.49692	8.78249	1.86715	0	0.5	4.33521	5.16179	2.48865	-7.19495	7.86839	13.1333	11.1642	0.933333	0.90843			TRUE	Monocyte_YS vs Rest	Monocyte_YS	Rest
CD326:protein	0.842	0.158	1.67318	2.56712	2.85842	0	0.5	0.123838	0.144843	2.80093	-9.30019	8.64736	5.9728	5.65967	0.6848	0.650525			FALSE	Fibroblast vs Rest	Fibroblast	Rest				CD33:protein	0.9666	0.0334	3.36523	2.97136	0.694257	0	0.5	2.97677	3.22937	1.52552	-4.12791	6.18553	21.8	11.3961	1	0.949128			TRUE	Monocyte_YS vs Rest	Monocyte_YS	Rest
CD112:protein	0.8194	0.1806	1.51229	0.642199	1.88783	0	0.5	-1.1237	-0.983964	2.4639	-8.14671	8.45005	3.2016	5.03522	0.7536	0.768371			FALSE	Fibroblast vs Rest	Fibroblast	Rest				CD31:protein	0.9634	0.0366	3.27042	5.17586	0.858772	0	0.5	3.55504	3.91724	1.51125	-2.50557	6.15955	6.6	2.21076	0.866667	0.670785			TRUE	Monocyte_YS vs Rest	Monocyte_YS	Rest
CD325:protein	0.8148	0.1852	1.48151	1.61469	1.72938	0	0.5	-0.207637	-0.232765	2.4584	-10.304	10.1433	23.7552	18.4054	1	0.999661			FALSE	Fibroblast vs Rest	Fibroblast	Rest				CD43:protein	0.9632	0.0368	3.26476	1.28997	0.280225	0	0.5	2.74031	3.01571	1.23292	-3.24665	4.59049	4.66667	0.44186	0.8	0.175872			TRUE	Monocyte_YS vs Rest	Monocyte_YS	Rest
CD164:protein	0.8048	0.1952	1.41657	0.861809	1.06895	0	0.5	-0.123155	-0.103639	2.12564	-7.0234	7.19032	1.9696	3.77447	0.6288	0.784626			FALSE	Fibroblast vs Rest	Fibroblast	Rest				CD11c:protein	0.9576	0.0424	3.11728	7.91749	1.57665	0	0.5	3.66268	4.08454	1.85534	-3.84764	6.85375	47.2667	5.97965	1	0.713663			TRUE	Monocyte_YS vs Rest	Monocyte_YS	Rest
CD63:protein	0.7912	0.2088	1.33217	1.15922	0.932765	0	0.5	0.225744	0.199054	2.10271	-7.19722	7.81999	6.5904	11.576	0.832	0.93024			FALSE	Fibroblast vs Rest	Fibroblast	Rest				CD354:protein	0.9452	0.0548	2.84771	1.39101	0.403946	0	0.5	1.97	2.08091	0.980725	-3.5017	4.48229	1.93333	0.657703	0.8	0.344477			TRUE	Monocyte_YS vs Rest	Monocyte_YS	Rest
EGFR:protein	0.7854	0.2146	1.29742	1.03182	1.14956	0	0.5	-0.0239855	-0.11744	2.38156	-8.34415	7.08258	4.576	3.30579	0.7728	0.663732			FALSE	Fibroblast vs Rest	Fibroblast	Rest				CD28:protein	0.9218	0.0782	2.46706	0.351788	2.997	0	0.5	-2.52297	-2.56062	1.63403	-7.42269	2.13538	2.6	51.2173	0.866667	0.989826			TRUE	Monocyte_YS vs Rest	Monocyte_YS	Rest
CD47:protein	0.7778	0.2222	1.25289	0.552142	1.1502	0	0.5	-0.393039	-0.275806	1.8972	-8.10465	6.03295	10.5472	42.3576	0.9184	0.993566			FALSE	Fibroblast vs Rest	Fibroblast	Rest				CD172a:protein	0.92	0.08	2.44235	0.798818	0.259473	0	0.5	1.82494	2.03731	0.954119	-1.97006	3.48057	1.73333	0.327762	0.8	0.19186			TRUE	Monocyte_YS vs Rest	Monocyte_YS	Rest
CD56:protein	0.7778	0.2222	1.25289	1.32046	0.617137	0	0.5	0.928864	0.85776	1.68894	-5.31988	6.35386	2.0672	1.09414	0.504	0.407044			FALSE	Fibroblast vs Rest	Fibroblast	Rest				CD52:protein	0.9164	0.0836	2.39441	0.78009	0.278895	0	0.5	1.64178	1.76104	0.971502	-2.89466	3.78703	1.13333	0.461483	0.6	0.263808			TRUE	Monocyte_YS vs Rest	Monocyte_YS	Rest
CD28:protein	0.7668	0.2332	1.19033	0.423115	1.13162	0	0.5	-0.978045	-0.830279	1.8701	-7.88985	6.9219	3.088	26.2184	0.672	0.861835			FALSE	Fibroblast vs Rest	Fibroblast	Rest				CD73:protein	0.904	0.096	2.24248	2.11224	0.706378	0	0.5	1.98543	2.08152	1.19308	-2.43537	5.14883	4.06667	4.11555	0.933333	0.81686			TRUE	Monocyte_YS vs Rest	Monocyte_YS	Rest
CD73:protein	0.7564	0.2436	1.13304	0.540379	13.9178	0	0.5	-1.83085	-0.772474	3.31295	-11.9557	10.3294	1.8736	19.725	0.6192	0.773789			FALSE	Fibroblast vs Rest	Fibroblast	Rest				CD44:protein	0.8978	0.1022	2.17302	0.417728	0.193553	0	0.5	1.30689	1.52515	0.79256	-2.34298	2.58168	0.933333	0.255087	0.666667	0.148256			TRUE	Monocyte_YS vs Rest	Monocyte_YS	Rest
CD64:protein	0.7556	0.2444	1.12871	0.636176	0.905573	0	0.5	-0.370884	-0.3735	1.8451	-8.30595	7.329	1.5776	15.5083	0.4896	0.743651			FALSE	Fibroblast vs Rest	Fibroblast	Rest				Folate:protein	0.882	0.118	2.01151	0.390868	1.42534	0	0.5	-1.75446	-1.80726	1.31213	-5.62145	3.45365	8.66667	166.316	0.866667	0.993459			TRUE	Monocyte_YS vs Rest	Monocyte_YS	Rest
CD158e1:protein	0.7526	0.2474	1.11253	0.305893	0.180641	0	0.5	0.791418	0.821793	0.940856	-3.01203	3.94642	1.8912	1.88791	0.7376	0.705046			FALSE	Fibroblast vs Rest	Fibroblast	Rest				CD48:protein	0.8792	0.1208	1.98488	0.402516	0.199748	0	0.5	1.15019	1.25576	0.834606	-2.02947	2.77829	1.86667	0.467297	0.666667	0.194767			TRUE	Monocyte_YS vs Rest	Monocyte_YS	Rest
CD49f:protein	0.7458	0.2542	1.07634	0.571741	5.43016	0	0.5	-1.38276	-0.418702	3.18955	-9.76922	8.38023	1.8256	7.0447	0.5136	0.636641			FALSE	Fibroblast vs Rest	Fibroblast	Rest				CD169:protein	0.8744	0.1256	1.94044	0.168791	0.513946	0	0.5	-1.39529	-1.38346	0.833892	-4.799	0.923362	0.0666667	1.37427	0.0666667	0.531977			FALSE	Monocyte_YS vs Rest	Monocyte_YS	Rest
CD31:protein	0.7412	0.2588	1.05221	0.173387	2.18275	0	0.5	-2.04037	-1.34199	2.30396	-8.44104	6.13798	0.272	3.57264	0.1648	0.613952			FALSE	Fibroblast vs Rest	Fibroblast	Rest				CD46:protein	0.8626	0.1374	1.83705	0.876864	0.468719	0	0.5	1.32826	1.54563	1.3971	-4.56511	4.24925	2.46667	2.41424	0.666667	0.765262			FALSE	Monocyte_YS vs Rest	Monocyte_YS	Rest
CD117:protein	0.7328	0.2672	1.00888	0.350652	5.32716	0	0.5	-1.86073	-0.815243	2.99295	-10.7611	8.08739	0.8704	5.20149	0.4128	0.528276			FALSE	Fibroblast vs Rest	Fibroblast	Rest				CD163:protein	0.8542	0.1458	1.76793	0.117085	1.17375	0	0.5	-2.56483	-2.90933	1.60008	-7.01987	0.638044	0.733333	4.57994	0.533333	0.827762			FALSE	Monocyte_YS vs Rest	Monocyte_YS	Rest
CD185:protein	0.7302	0.2698	0.995638	0.741583	0.475481	0	0.5	0.756617	0.745304	1.39151	-6.06352	6.44543	0.992	2.04843	0.432	0.414494			FALSE	Fibroblast vs Rest	Fibroblast	Rest				CD71:protein	0.8536	0.1464	1.76312	2.24247	8.17689	0	0.5	-1.55858	-1.58935	1.06399	-5.17094	1.77538	11.0667	62.9244	1	0.992006			FALSE	Monocyte_YS vs Rest	Monocyte_YS	Rest
CD9:protein	0.7284	0.2716	0.98652	0.603184	0.827274	0	0.5	0.0359412	-0.0277573	2.12712	-8.03756	7.47769	1.2	1.2594	0.3728	0.402641			FALSE	Fibroblast vs Rest	Fibroblast	Rest				CD155:protein	0.852	0.148	1.75037	1.21028	0.659954	0	0.5	1.37178	1.5686	1.37084	-3.35612	4.4974	1.06667	1.92442	0.533333	0.699855			FALSE	Monocyte_YS vs Rest	Monocyte_YS	Rest
CD130:protein	0.7274	0.2726	0.981471	0.497006	0.429223	0	0.5	0.447412	0.556263	1.4147	-6.40545	6.18278	1.0192	0.697257	0.4848	0.337623			FALSE	Fibroblast vs Rest	Fibroblast	Rest				CD63:protein	0.8498	0.1502	1.73303	1.02801	0.549017	0	0.5	1.39024	1.64116	1.23081	-2.47806	3.87676	5.46667	14.7638	1	0.971657			FALSE	Monocyte_YS vs Rest	Monocyte_YS	Rest
CD314:protein	0.726	0.274	0.974422	0.562135	0.402081	0	0.5	0.54215	0.570251	1.34119	-5.75116	6.35063	1.6784	1.86996	0.6688	0.633593			FALSE	Fibroblast vs Rest	Fibroblast	Rest				CD11b:protein	0.846	0.154	1.70357	0.349491	0.173169	0	0.5	1.04455	1.09598	0.680415	-1.91863	2.64219	4.2	2.75145	1	0.734738			FALSE	Monocyte_YS vs Rest	Monocyte_YS	Rest
CD11c:protein	0.7196	0.2804	0.942478	0.338055	2.42976	0	0.5	-0.586371	-0.0231075	2.34013	-9.47909	5.34231	1.032	3.77345	0.4336	0.547579			FALSE	Fibroblast vs Rest	Fibroblast	Rest				EGFR:protein	0.8428	0.1572	1.67921	1.24868	0.867556	0	0.5	1.04421	1.21528	1.66212	-5.58081	5.28576	1	3.52471	0.6	0.748547			FALSE	Monocyte_YS vs Rest	Monocyte_YS	Rest
CD141:protein	0.7072	0.2928	0.881824	0.22768	3.1641	0	0.5	-1.3861	-0.728039	2.33535	-10.0678	5.24459	1.8	22.0982	0.5792	0.829665			FALSE	Fibroblast vs Rest	Fibroblast	Rest				HLA_DR:protein	0.8234	0.1766	1.53955	0.732789	1.89171	0	0.5	0.173949	0.614538	2.02959	-7.38998	3.77302	0.866667	3.45712	0.333333	0.511628			FALSE	Monocyte_YS vs Rest	Monocyte_YS	Rest
CD39:protein	0.7072	0.2928	0.881824	0.192001	0.775823	0	0.5	-1.14009	-0.820269	1.67997	-7.51952	5.13722	3.304	14.4937	0.4288	0.797155			FALSE	Fibroblast vs Rest	Fibroblast	Rest				CD107a:protein	0.8034	0.1966	1.40768	13.3663	6.97089	0	0.5	1.17888	1.22403	1.29293	-4.8951	5.58979	11.6667	30.6882	1	0.984738			FALSE	Monocyte_YS vs Rest	Monocyte_YS	Rest
CD13:protein	0.6946	0.3054	0.821714	0.46527	0.790644	0	0.5	0.123615	0.26427	1.92793	-7.49894	6.40019	1.9312	1.85371	0.6272	0.481883			FALSE	Fibroblast vs Rest	Fibroblast	Rest				CD38:protein	0.8032	0.1968	1.40642	0.438378	0.374209	0	0.5	0.782464	1.037	1.33676	-5.22562	3.06509	4.86667	0.967297	0.933333	0.269622			FALSE	Monocyte_YS vs Rest	Monocyte_YS	Rest
CD46:protein	0.6862	0.3138	0.782413	0.467138	0.652777	0	0.5	-0.198204	-0.0468042	2.04576	-6.94256	7.22114	1.488	2.71216	0.544	0.786996			FALSE	Fibroblast vs Rest	Fibroblast	Rest				CD39:protein	0.8022	0.1978	1.4001	0.292408	0.75899	0	0.5	-1.20387	-1.18744	0.953022	-4.99633	1.69448	3.46667	13.3597	0.933333	0.960756			FALSE	Monocyte_YS vs Rest	Monocyte_YS	Rest
CD235a:protein	0.6788	0.3212	0.748263	0.188962	5.64018	0	0.5	-1.56246	-0.753557	2.69922	-10.6546	4.50217	2.24	8.56654	0.7136	0.721639			FALSE	Fibroblast vs Rest	Fibroblast	Rest				CD66b:protein	0.8016	0.1984	1.39632	0.28357	0.149564	0	0.5	0.913461	0.986238	0.737451	-2.04631	2.87207	0.466667	0.627907	0.333333	0.21875			FALSE	Monocyte_YS vs Rest	Monocyte_YS	Rest
Fc_epsilon:protein	0.678	0.322	0.744596	0.609286	0.81271	0	0.5	-0.240087	-0.258313	1.51948	-9.69138	6.59836	1.7088	1.76498	0.5488	0.542161			FALSE	Fibroblast vs Rest	Fibroblast	Rest				CD244:protein	0.7998	0.2002	1.38504	0.322503	0.634105	0	0.5	0.768891	0.860607	1.54124	-8.08943	3.29489	7	1.61192	0.866667	0.373547			FALSE	Monocyte_YS vs Rest	Monocyte_YS	Rest
CD196:protein	0.67	0.33	0.708185	0.221925	0.379964	0	0.5	-0.651619	-0.634921	1.02199	-6.10969	4.35618	1.136	1.08297	0.5696	0.528954			FALSE	Fibroblast vs Rest	Fibroblast	Rest				CD98:protein	0.7922	0.2078	1.33824	0.169206	0.501234	0	0.5	-1.27655	-1.18468	0.977236	-4.8814	1.00366	2.06667	16.7522	0.733333	0.973837			FALSE	Monocyte_YS vs Rest	Monocyte_YS	Rest
CD59:protein	0.669	0.331	0.703666	0.333064	0.593299	0	0.5	-0.151391	0.0934862	1.87654	-7.39961	6.75017	3.7936	11.5455	0.8176	0.9553			FALSE	Fibroblast vs Rest	Fibroblast	Rest				CD126:protein	0.788	0.212	1.31291	1.12955	1.63164	0	0.5	0.628595	0.867742	1.56825	-8.55768	4.66981	1.4	2.85102	0.6	0.474564			FALSE	Monocyte_YS vs Rest	Monocyte_YS	Rest
CD81:protein	0.6688	0.3312	0.702763	0.312617	0.545388	0	0.5	-0.429019	-0.240142	1.67859	-8.13714	7.23177	8.1648	17.445	0.9088	0.956993			FALSE	Fibroblast vs Rest	Fibroblast	Rest				CD82:protein	0.7866	0.2134	1.30455	0.414757	0.541749	0	0.5	0.464104	0.742534	1.34573	-5.8271	2.92366	7.8	4.99491	0.933333	0.911337			FALSE	Monocyte_YS vs Rest	Monocyte_YS	Rest
CD105:protein	0.6588	0.3412	0.657951	0.319162	0.263197	0	0.5	0.397089	0.491218	1.05014	-4.66964	4.82568	0.656	0.788351	0.4064	0.372503			FALSE	Fibroblast vs Rest	Fibroblast	Rest				IgM:protein	0.7846	0.2154	1.29268	0.581317	0.434176	0	0.5	0.803715	0.937738	1.26533	-4.49256	3.59713	0.333333	1.85029	0.2	0.448401			FALSE	Monocyte_YS vs Rest	Monocyte_YS	Rest
CD1d:protein	0.6582	0.3418	0.655283	0.831012	3.02638	0	0.5	-0.731178	-0.236383	2.71282	-12.9107	9.13258	3.288	7.33288	0.704	0.820522			FALSE	Fibroblast vs Rest	Fibroblast	Rest				IgG_Fc:protein	0.782	0.218	1.27736	1.29775	1.39648	0	0.5	0.516462	0.533742	1.61394	-5.453	4.4369	1.26667	11.4077	0.666667	0.878634			FALSE	Monocyte_YS vs Rest	Monocyte_YS	Rest
CD115:protein	0.6506	0.3494	0.621678	0.576169	0.718773	0	0.5	-0.00535115	0.0551017	1.39329	-7.95832	5.24291	0.8176	1.1551	0.4352	0.438876			FALSE	Fibroblast vs Rest	Fibroblast	Rest				CD9:protein	0.7742	0.2258	1.23218	0.749276	0.441839	0	0.5	1.00648	1.13833	0.905755	-2.6889	3.00481	1.73333	0.872093	0.333333	0.427326			FALSE	Monocyte_YS vs Rest	Monocyte_YS	Rest
CD4:protein	0.6486	0.3514	0.612891	0.160465	0.430842	0	0.5	-1.03483	-0.796279	1.27445	-5.04231	3.51865	0.184	0.955977	0.1392	0.403319			FALSE	Fibroblast vs Rest	Fibroblast	Rest				CD36:protein	0.7734	0.2266	1.22761	2.02634	5.04917	0	0.5	-0.593958	-0.453628	1.70705	-6.60177	3.82077	5.06667	36.7827	0.933333	0.978198			FALSE	Monocyte_YS vs Rest	Monocyte_YS	Rest
CD22:protein	0.6464	0.3536	0.603252	0.351535	0.492888	0	0.5	-0.413515	-0.327845	1.49266	-7.53304	5.75151	0.416	0.919065	0.1984	0.360989			FALSE	Fibroblast vs Rest	Fibroblast	Rest				CD235ab:protein	0.7724	0.2276	1.22191	0.766908	0.730439	0	0.5	0.61844	0.761169	1.29067	-4.29954	3.45911	0.8	1.04869	0.4	0.327762			FALSE	Monocyte_YS vs Rest	Monocyte_YS	Rest
CD49b:protein	0.6414	0.3586	0.581446	0.869686	1.1016	0	0.5	0.0345043	0.0300198	2.43123	-9.26489	8.51122	0.9456	4.73688	0.2944	0.424653			FALSE	Fibroblast vs Rest	Fibroblast	Rest				MERTK:protein	0.7716	0.2284	1.21737	0.507378	0.294289	0	0.5	0.935414	1.00267	0.885244	-2.22703	3.25953	3.8	6.48619	1	0.977471			FALSE	Monocyte_YS vs Rest	Monocyte_YS	Rest
CD183:protein	0.6376	0.3624	0.564963	1.16004	0.829699	0	0.5	0.0166918	-0.016808	2.26965	-11.0526	10.6926	5.4368	3.91839	0.848	0.842872			FALSE	Fibroblast vs Rest	Fibroblast	Rest				CD47:protein	0.7616	0.2384	1.16147	26.6474	17.8133	0	0.5	1.54167	0.758194	2.59431	-4.02382	8.87416	38.6667	49.1119	1	0.996366			FALSE	Monocyte_YS vs Rest	Monocyte_YS	Rest
KLRG1:protein	0.6332	0.3668	0.54597	0.536682	0.433905	0	0.5	0.604071	0.471822	1.78773	-7.97676	9.52356	5.9488	6.23468	0.944	0.938368			FALSE	Fibroblast vs Rest	Fibroblast	Rest				CD49a:protein	0.7616	0.2384	1.16147	1.16353	1.58229	0	0.5	0.110855	0.228909	1.45465	-4.20828	3.71961	2.26667	7.65916	0.733333	0.898256			FALSE	Monocyte_YS vs Rest	Monocyte_YS	Rest
CD7:protein	0.6312	0.3688	0.537368	0.277897	0.591286	0	0.5	-0.626257	-0.376015	1.48511	-7.79697	5.25496	0.4336	1.2042	0.2576	0.34575			FALSE	Fibroblast vs Rest	Fibroblast	Rest				CD209:protein	0.7586	0.2414	1.14502	0.150204	0.28498	0	0.5	-0.869817	-0.89004	0.535445	-2.26773	0.884326	0.866667	1.90044	0.466667	0.638081			FALSE	Monocyte_YS vs Rest	Monocyte_YS	Rest
CD54:protein	0.6276	0.3724	0.521934	0.116914	1.63758	0	0.5	-1.80653	-0.901723	2.14942	-8.58168	5.10395	0.1952	3.08669	0.1296	0.577379			FALSE	Fibroblast vs Rest	Fibroblast	Rest				CD164:protein	0.757	0.243	1.1363	0.466303	0.389969	0	0.5	0.578662	0.743825	1.13366	-3.81015	3.19788	0.666667	4.29215	0.466667	0.851744			FALSE	Monocyte_YS vs Rest	Monocyte_YS	Rest
LT_bR:protein	0.6232	0.3768	0.503153	0.482809	0.622016	0	0.5	-0.148174	-0.122056	1.32998	-8.28468	5.0336	1.04	1.53674	0.4464	0.542161			FALSE	Fibroblast vs Rest	Fibroblast	Rest				CD326:protein	0.7562	0.2438	1.13196	3.22811	2.74661	0	0.5	0.63305	0.643333	1.40162	-3.84821	4.66371	2.06667	5.07413	0.666667	0.730378			FALSE	Monocyte_YS vs Rest	Monocyte_YS	Rest
CD34:protein	0.6216	0.3784	0.496345	0.320574	7.29199	0	0.5	-1.5087	-0.246724	3.02948	-10.4968	7.86932	1.2416	13.8198	0.4688	0.662039			FALSE	Fibroblast vs Rest	Fibroblast	Rest				CD325:protein	0.7542	0.2458	1.12114	0.907569	0.764952	0	0.5	0.516009	0.56195	1.32118	-4.15967	3.91806	12.4667	22.1185	1	1			FALSE	Monocyte_YS vs Rest	Monocyte_YS	Rest
CD33:protein	0.6084	0.3916	0.440592	0.18154	1.28533	0	0.5	-1.14477	-0.507702	1.93021	-8.06284	3.80428	0.472	7.50322	0.2256	0.716559			FALSE	Fibroblast vs Rest	Fibroblast	Rest				CD90:protein	0.7528	0.2472	1.1136	0.287721	0.732275	0	0.5	-1.10588	-1.06191	1.0993	-4.66565	1.95099	2.53333	5.84811	0.866667	0.90625			FALSE	Monocyte_YS vs Rest	Monocyte_YS	Rest
CD55:protein	0.608	0.392	0.438913	0.129804	1.57982	0	0.5	-1.79773	-0.730275	2.27022	-7.75239	3.73591	0.2	1.59092	0.1392	0.444294			FALSE	Fibroblast vs Rest	Fibroblast	Rest				CD14:protein	0.746	0.254	1.07739	2.02961	1.73657	0	0.5	0.591136	0.656978	1.29131	-4.28473	4.42247	2.33333	9.4484	0.666667	0.928779			FALSE	Monocyte_YS vs Rest	Monocyte_YS	Rest
CD96:protein	0.6052	0.3948	0.42718	0.409731	0.413273	0	0.5	0.128354	0.154912	1.27333	-7.40171	6.10857	1.136	1.5364	0.5296	0.538097			FALSE	Fibroblast vs Rest	Fibroblast	Rest				CD54:protein	0.7378	0.2622	1.03457	0.134039	0.424686	0	0.5	-1.25448	-1.09681	1.05688	-5.54367	0.918968	1.06667	2.4157	0.666667	0.719477			FALSE	Monocyte_YS vs Rest	Monocyte_YS	Rest
CD155:protein	0.6022	0.3978	0.41464	0.194225	0.40548	0	0.5	-0.698028	-0.419356	1.50221	-6.58363	5.27743	0.8048	1.9255	0.3904	0.644091			FALSE	Fibroblast vs Rest	Fibroblast	Rest				CD194:protein	0.7336	0.2664	1.01296	0.219435	0.671201	0	0.5	-0.988188	-0.877081	1.39973	-7.76001	2.42652	0.4	1.17587	0.266667	0.519622			FALSE	Monocyte_YS vs Rest	Monocyte_YS	Rest
CD98:protein	0.5964	0.4036	0.390487	0.276077	0.326936	0	0.5	-0.133233	-0.063624	1.37209	-6.40283	6.65555	1.1744	9.94243	0.4432	0.874365			FALSE	Fibroblast vs Rest	Fibroblast	Rest				TCR_Vg9:protein	0.7254	0.2746	0.971408	0.800841	0.553113	0	0.5	0.658312	0.757572	0.78571	-3.49513	2.75979	1.26667	1.37282	0.666667	0.531977			FALSE	Monocyte_YS vs Rest	Monocyte_YS	Rest
CD194:protein	0.5924	0.4076	0.373896	0.485634	0.473511	0	0.5	0.122211	0.111915	1.19158	-6.77536	4.36656	0.776	0.972909	0.4416	0.459533			FALSE	Fibroblast vs Rest	Fibroblast	Rest				CD141:protein	0.7134	0.2866	0.911955	0.917445	0.676917	0	0.5	0.681736	0.731825	0.966126	-2.25653	3.10516	2.46667	7.3016	0.6	0.928779			FALSE	Monocyte_YS vs Rest	Monocyte_YS	Rest
CD235ab:protein	0.5884	0.4116	0.357355	0.152852	5.44758	0	0.5	-1.74086	-0.494074	2.92152	-9.53496	6.11687	0.6592	6.29529	0.296	0.370471			FALSE	Fibroblast vs Rest	Fibroblast	Rest				CD130:protein	0.7108	0.2892	0.899273	0.257583	0.187382	0	0.5	0.593224	0.678917	0.802266	-3.57331	2.63499	0.4	0.771076	0.333333	0.358285			FALSE	Monocyte_YS vs Rest	Monocyte_YS	Rest
CD62P:protein	0.5826	0.4174	0.333456	0.252399	2.85958	0	0.5	-0.543055	-0.0173591	2.34112	-10.503	6.79726	0.8832	3.48121	0.4032	0.444633			FALSE	Fibroblast vs Rest	Fibroblast	Rest				CD196:protein	0.7096	0.2904	0.893442	0.320951	0.285955	0	0.5	0.448804	0.577955	1.09931	-4.19303	2.80819	1.13333	1.31686	0.466667	0.59811			FALSE	Monocyte_YS vs Rest	Monocyte_YS	Rest
CD158:protein	0.5822	0.4178	0.331811	0.997255	0.413247	0	0.5	0.0551551	-0.084974	1.51906	-8.362	10.8259	12.5632	0.639688	0.2944	0.309854			FALSE	Fibroblast vs Rest	Fibroblast	Rest				CD34:protein	0.702	0.298	0.85684	0.316548	0.931982	0	0.5	-0.868105	-0.727931	1.35648	-7.22501	2.64773	1.2	2.69549	0.333333	0.65407			FALSE	Monocyte_YS vs Rest	Monocyte_YS	Rest
CD110:protein	0.5792	0.4208	0.31949	0.381887	0.422042	0	0.5	0.077352	0.136148	1.31551	-7.94298	6.0188	0.5104	0.64917	0.2832	0.303759			FALSE	Fibroblast vs Rest	Fibroblast	Rest				CD183:protein	0.6932	0.3068	0.815122	0.289118	0.336826	0	0.5	0.235896	0.398782	1.40138	-5.85478	3.04197	3	4.39608	0.733333	0.866279			FALSE	Monocyte_YS vs Rest	Monocyte_YS	Rest
HLA_DR:protein	0.5734	0.4266	0.295737	0.181748	1.34044	0	0.5	-1.01433	-0.375733	2.02932	-10.4705	5.68418	0.6064	2.28344	0.2912	0.431087			FALSE	Fibroblast vs Rest	Fibroblast	Rest				CD49d:protein	0.6804	0.3196	0.755611	0.435828	0.730858	0	0.5	-0.0666634	0.0986393	1.37675	-6.26206	2.93063	3.13333	5.71003	0.866667	0.866279			FALSE	Monocyte_YS vs Rest	Monocyte_YS	Rest
CD14:protein	0.5668	0.4332	0.268807	0.141833	1.33203	0	0.5	-1.64137	-0.595104	2.16779	-9.0321	6.31659	0.608	4.82188	0.3424	0.633932			FALSE	Fibroblast vs Rest	Fibroblast	Rest				CD102:protein	0.6788	0.3212	0.748263	0.200468	0.459208	0	0.5	-0.754507	-0.619255	1.16869	-5.26219	1.70752	3.53333	6.46148	0.933333	0.923692			FALSE	Monocyte_YS vs Rest	Monocyte_YS	Rest
CD267:protein	0.5604	0.4396	0.242786	0.229997	0.414427	0	0.5	-0.514466	-0.404404	1.27587	-9.48397	5.20624	0.4624	0.60955	0.24	0.285472			FALSE	Fibroblast vs Rest	Fibroblast	Rest				CD337:protein	0.6768	0.3232	0.739104	0.118159	0.222836	0	0.5	-0.819368	-0.750659	0.563754	-3.15215	0.579854	0.6	2.02544	0.466667	0.608285			FALSE	Monocyte_YS vs Rest	Monocyte_YS	Rest
LOX_1:protein	0.5602	0.4398	0.241974	0.244248	0.279675	0	0.5	0.0818161	0.172979	1.16167	-7.93112	5.53612	1.5216	1.63766	0.6624	0.669489			FALSE	Fibroblast vs Rest	Fibroblast	Rest				CD59:protein	0.6704	0.3296	0.709995	0.10463	0.19076	0	0.5	-0.776118	-0.726285	0.506436	-2.61313	0.252944	3.73333	16.3706	0.8	0.989826			FALSE	Monocyte_YS vs Rest	Monocyte_YS	Rest
IgG_Fc:protein	0.5558	0.4442	0.224134	0.112137	1.0875	0	0.5	-1.58858	-0.697522	1.98624	-8.84018	3.15656	0.608	5.77243	0.3888	0.620725			FALSE	Fibroblast vs Rest	Fibroblast	Rest				CD64:protein	0.6622	0.3378	0.673114	0.170928	0.294235	0	0.5	-0.685074	-0.687803	0.865124	-3.60132	2.08133	6.33333	30.6577	0.866667	0.985465			FALSE	Monocyte_YS vs Rest	Monocyte_YS	Rest
CD273:protein	0.5554	0.4446	0.222514	0.404309	0.37646	0	0.5	0.1146	0.0966498	1.06307	-5.72625	4.79284	0.5648	0.867592	0.3456	0.368778			FALSE	Fibroblast vs Rest	Fibroblast	Rest				CD13:protein	0.661	0.339	0.667754	0.317628	0.339376	0	0.5	0.15604	0.294874	1.01548	-3.93904	2.45203	0.466667	1.21948	0.466667	0.50218			FALSE	Monocyte_YS vs Rest	Monocyte_YS	Rest
CD15:protein	0.549	0.451	0.196631	0.47263	0.70818	0	0.5	-0.166889	-0.0554521	1.23809	-7.20198	4.5524	0.712	1.0508	0.4256	0.431764			FALSE	Fibroblast vs Rest	Fibroblast	Rest				CD235a:protein	0.6544	0.3456	0.638437	0.338857	0.748448	0	0.5	-0.622094	-0.444093	1.28842	-5.86246	2.77412	2.4	3.88154	0.8	0.717297			FALSE	Monocyte_YS vs Rest	Monocyte_YS	Rest
CD82:protein	0.5428	0.4572	0.17162	0.151761	4.50722	0	0.5	-1.44154	-0.211752	2.70999	-10.7177	3.69553	1.9664	9.27904	0.7328	0.879445			FALSE	Fibroblast vs Rest	Fibroblast	Rest				CD273:protein	0.6532	0.3468	0.633135	0.170608	0.463595	0	0.5	-0.906247	-0.711571	1.00538	-7.99001	1.22883	0.333333	1.3016	0.266667	0.425872			FALSE	Monocyte_YS vs Rest	Monocyte_YS	Rest
CD95:protein	0.5348	0.4652	0.139425	0.149346	0.30645	0	0.5	-0.61193	-0.355095	1.1395	-5.55855	3.47027	0.6576	1.66441	0.352	0.550288			FALSE	Fibroblast vs Rest	Fibroblast	Rest				CD115:protein	0.6466	0.3534	0.604127	0.193915	0.143714	0	0.5	0.514126	0.61606	0.562289	-3.14076	1.77106	0.933333	1.57849	0.533333	0.518895			FALSE	Monocyte_YS vs Rest	Monocyte_YS	Rest
CD123:protein	0.534	0.466	0.13621	0.137742	0.53222	0	0.5	-0.935558	-0.433635	1.44674	-7.62202	2.5481	0.488	3.27667	0.2432	0.669489			FALSE	Fibroblast vs Rest	Fibroblast	Rest				CD267:protein	0.6462	0.3538	0.602377	0.245819	0.245517	0	0.5	0.274213	0.476885	0.918532	-4.88791	2.42755	0.666667	0.84811	0.266667	0.338663			FALSE	Monocyte_YS vs Rest	Monocyte_YS	Rest
CD200:protein	0.5338	0.4662	0.135407	0.35586	0.978611	0	0.5	-0.638845	-0.169733	2.2292	-7.65913	7.45225	3.36	4.88215	0.8384	0.845919			FALSE	Fibroblast vs Rest	Fibroblast	Rest				CD124:protein	0.6454	0.3546	0.59888	0.264041	0.22442	0	0.5	0.443683	0.539405	0.950047	-4.12191	2.77297	2.93333	3.12791	0.933333	0.832849			FALSE	Monocyte_YS vs Rest	Monocyte_YS	Rest
CD186:protein	0.5336	0.4664	0.134603	0.319634	0.357445	0	0.5	-0.024535	-0.00637674	1.13812	-7.43107	4.87686	1.6336	2.12496	0.6176	0.620386			FALSE	Fibroblast vs Rest	Fibroblast	Rest				CD29:protein	0.6402	0.3598	0.576232	0.248608	0.441377	0	0.5	-0.405607	-0.235726	1.12267	-4.81754	1.70977	1.13333	2.13953	0.8	0.731831			FALSE	Monocyte_YS vs Rest	Monocyte_YS	Rest
CD268:protein	0.5222	0.4778	0.0888584	0.156882	0.278392	0	0.5	-0.561573	-0.319077	1.05716	-5.57342	3.22542	0.2784	0.536404	0.1504	0.287166			FALSE	Fibroblast vs Rest	Fibroblast	Rest				C5L2:protein	0.6402	0.3598	0.576232	0.241835	0.374001	0	0.5	-0.0826072	0.115749	1.32171	-5.78517	2.55899	4.06667	9.23038	0.866667	0.932413			FALSE	Monocyte_YS vs Rest	Monocyte_YS	Rest
CD305:protein	0.5222	0.4778	0.0888584	0.121081	0.701811	0	0.5	-1.08731	-0.456195	1.63545	-8.15717	2.04775	0.3696	3.72265	0.2448	0.643413			FALSE	Fibroblast vs Rest	Fibroblast	Rest				CD1c:protein	0.639	0.361	0.571026	0.22726	1.24435	0	0.5	-0.395128	0.123389	1.90116	-8.27751	2.4463	0.4	2.5298	0.4	0.551599			FALSE	Monocyte_YS vs Rest	Monocyte_YS	Rest
CD370:protein	0.519	0.481	0.0760366	0.304194	0.321219	0	0.5	0.0351671	0.0526251	1.06796	-6.75717	4.02558	0.7568	0.816119	0.3632	0.370471			FALSE	Fibroblast vs Rest	Fibroblast	Rest				CD49f:protein	0.6354	0.3646	0.555454	0.22831	0.404495	0	0.5	-0.14158	0.213187	1.27366	-5.86848	2.13669	1.13333	2.09811	0.666667	0.640262			FALSE	Monocyte_YS vs Rest	Monocyte_YS	Rest
CD102:protein	0.5162	0.4838	0.0648227	0.202803	0.611814	0	0.5	-0.584477	-0.128398	1.6684	-8.87271	7.73192	2.1472	17.1192	0.6608	0.891297			FALSE	Fibroblast vs Rest	Fibroblast	Rest				CD69:protein	0.6346	0.3654	0.552002	0.245546	0.310561	0	0.5	0.162577	0.428638	1.04322	-6.74805	2.09057	0.533333	0.422238	0.266667	0.207122			FALSE	Monocyte_YS vs Rest	Monocyte_YS	Rest
CD66:protein	0.5016	0.4984	0.00640002	0.255328	0.343864	0	0.5	-0.235459	-0.113368	1.08823	-6.96234	4.79142	0.8128	1.10024	0.472	0.477481			FALSE	Fibroblast vs Rest	Fibroblast	Rest				CD7:protein	0.6346	0.3654	0.552002	0.185771	0.246111	0	0.5	0.150968	0.407092	1.06485	-5.45622	1.79689	0.466667	0.840116	0.266667	0.296512			FALSE	Monocyte_YS vs Rest	Monocyte_YS	Rest
CD127:protein	0.4882	0.5118	-0.0472088	0.207672	0.32132	0	0.5	-0.185654	0.0197589	1.25567	-5.79089	4.17735	0.2432	0.631561	0.1888	0.260075			FALSE	Fibroblast vs Rest	Fibroblast	Rest				CD275:protein	0.6282	0.3718	0.524503	0.109424	0.193416	0	0.5	-0.729017	-0.636831	0.504837	-3.29578	0.250913	0.4	3.82195	0.266667	0.813227			FALSE	Monocyte_YS vs Rest	Monocyte_YS	Rest
CD197:protein	0.4882	0.5118	-0.0472088	0.153032	0.209788	0	0.5	-0.333447	-0.227382	0.890733	-4.7597	3.04664	0.9792	1.12022	0.4608	0.455808			FALSE	Fibroblast vs Rest	Fibroblast	Rest				CD112:protein	0.6264	0.3736	0.516803	0.162925	0.268862	0	0.5	-0.664603	-0.643185	0.631113	-2.55943	1.10908	0.733333	3.49782	0.466667	0.846657			FALSE	Monocyte_YS vs Rest	Monocyte_YS	Rest
CD52:protein	0.4882	0.5118	-0.0472088	0.138383	0.214308	0	0.5	-0.531889	-0.430942	0.676361	-4.50054	2.0868	0.184	0.375212	0.1392	0.230952			FALSE	Fibroblast vs Rest	Fibroblast	Rest				CD123:protein	0.6218	0.3782	0.497195	0.255473	0.369276	0	0.5	-0.193375	-0.0339011	1.13763	-4.68077	2.36269	1.4	4.77689	0.533333	0.865552			FALSE	Monocyte_YS vs Rest	Monocyte_YS	Rest
TSLPR:protein	0.4866	0.5134	-0.0536128	0.190502	0.2192	0	0.5	0.0666362	0.191351	1.06719	-7.03488	5.01032	0.3104	0.807992	0.208	0.437521			FALSE	Fibroblast vs Rest	Fibroblast	Rest				CD309:protein	0.6162	0.3838	0.47345	0.2749	0.236965	0	0.5	0.270345	0.306875	0.973729	-2.87875	2.7771	0.533333	0.835756	0.2	0.337209			FALSE	Monocyte_YS vs Rest	Monocyte_YS	Rest
CD11b:protein	0.4854	0.5146	-0.0584166	0.119946	0.302893	0	0.5	-0.812303	-0.366634	1.15004	-5.74687	3.32591	0.2336	1.43481	0.1536	0.439214			FALSE	Fibroblast vs Rest	Fibroblast	Rest				CD305:protein	0.5906	0.4094	0.366446	0.229451	0.251067	0	0.5	0.0995645	0.237281	0.94579	-3.92106	1.81942	8.53333	6.40988	1	0.912064			FALSE	Monocyte_YS vs Rest	Monocyte_YS	Rest
IgM:protein	0.4826	0.5174	-0.0696281	0.239988	0.339619	0	0.5	-0.27145	-0.0950695	0.925862	-4.63206	3.32393	0.2496	1.03556	0.1968	0.341686			FALSE	Fibroblast vs Rest	Fibroblast	Rest				CD4:protein	0.589	0.411	0.359833	0.121268	0.24838	0	0.5	-0.840603	-0.629522	0.707424	-4.15014	0.35385	0.266667	1.70203	0.2	0.659884			FALSE	Monocyte_YS vs Rest	Monocyte_YS	Rest
CD44:protein	0.4824	0.5176	-0.0704291	0.158788	0.302661	0	0.5	-0.418145	-0.0869838	1.22047	-5.54581	3.32032	0.1664	0.468676	0.12	0.227904			FALSE	Fibroblast vs Rest	Fibroblast	Rest				CD268:protein	0.5816	0.4184	0.329345	0.177177	0.346596	0	0.5	-0.531086	-0.356342	1.06149	-5.17898	1.25342	0.2	0.811047	0.133333	0.415698			FALSE	Monocyte_YS vs Rest	Monocyte_YS	Rest
CD163:protein	0.4796	0.5204	-0.0816453	0.117028	0.716646	0	0.5	-1.28991	-0.254473	1.84338	-7.36271	3.76713	1.24	2.7152	0.6064	0.671859			FALSE	Fibroblast vs Rest	Fibroblast	Rest				CLEC1B:protein	0.5784	0.4216	0.316209	0.107167	0.187893	0	0.5	-0.697567	-0.580163	0.531984	-3.20182	0.279579	0.133333	0.295785	0.133333	0.168605			FALSE	Monocyte_YS vs Rest	Monocyte_YS	Rest
CD195:protein	0.4752	0.5248	-0.0992815	0.165609	0.391089	0	0.5	-0.632906	-0.259996	1.40927	-9.30671	6.15353	0.5472	1.07552	0.3216	0.434812			FALSE	Fibroblast vs Rest	Fibroblast	Rest				TIGIT:protein	0.578	0.422	0.314569	0.501986	0.618186	0	0.5	0.165696	0.326802	1.13831	-6.86172	3.12454	1.53333	2.27108	0.866667	0.607558			FALSE	Monocyte_YS vs Rest	Monocyte_YS	Rest
CD69:protein	0.4652	0.5348	-0.139425	0.148134	0.277035	0	0.5	-0.563981	-0.282902	1.08732	-4.76738	3.55837	0.2176	0.738232	0.1264	0.251609			FALSE	Fibroblast vs Rest	Fibroblast	Rest				CD81:protein	0.5776	0.4224	0.312929	0.157081	0.311312	0	0.5	-0.697377	-0.526759	0.956124	-4.77593	1.43572	4.8	21.6831	0.933333	0.992733			FALSE	Monocyte_YS vs Rest	Monocyte_YS	Rest
CD142:protein	0.4606	0.5394	-0.157927	0.203451	0.249101	0	0.5	0.0729169	0.0899788	1.20993	-6.56548	4.72507	4.1072	2.70098	0.8384	0.705723			FALSE	Fibroblast vs Rest	Fibroblast	Rest				integrin_b7:protein	0.5776	0.4224	0.312929	0.198267	0.460096	0	0.5	-0.0843001	0.216735	1.42732	-6.78198	2.05765	0.733333	0.836483	0.4	0.248547			FALSE	Monocyte_YS vs Rest	Monocyte_YS	Rest
CD226:protein	0.4504	0.5496	-0.199055	0.140323	0.424875	0	0.5	-0.64513	-0.248771	1.29974	-7.53852	3.31807	0.4768	1.15002	0.264	0.426346			FALSE	Fibroblast vs Rest	Fibroblast	Rest				TCR_Valpha:protein	0.5628	0.4372	0.252534	0.238685	0.21215	0	0.5	0.324362	0.438909	0.732664	-4.26009	2.09377	0.266667	0.236919	0.266667	0.162064			FALSE	Monocyte_YS vs Rest	Monocyte_YS	Rest
CD103:protein	0.444	0.556	-0.224944	0.204664	0.228332	0	0.5	-0.0402309	0.012787	0.944614	-6.2892	3.90584	0.4608	0.536065	0.2928	0.274297			FALSE	Fibroblast vs Rest	Fibroblast	Rest				CD195:protein	0.5614	0.4386	0.246846	0.415793	0.835304	0	0.5	-0.625384	-0.390241	1.05778	-5.94815	1.81063	1.26667	1.57849	0.4	0.566134			FALSE	Monocyte_YS vs Rest	Monocyte_YS	Rest
CD24:protein	0.442	0.558	-0.233049	0.271639	0.428179	0	0.5	-0.234256	-0.0238571	1.52127	-8.07794	8.91779	1.9856	2.23095	0.5296	0.551304			FALSE	Fibroblast vs Rest	Fibroblast	Rest				CD146:protein	0.56	0.44	0.241162	0.285126	0.347033	0	0.5	-0.206593	-0.196732	0.818164	-2.847	2.31037	1.73333	3.46802	0.666667	0.782703			FALSE	Monocyte_YS vs Rest	Monocyte_YS	Rest
CD274:protein	0.434	0.566	-0.26555	0.162019	0.211759	0	0.5	-0.163494	-0.0447844	0.945771	-6.48234	4.0825	0.288	0.998307	0.208	0.41551			FALSE	Fibroblast vs Rest	Fibroblast	Rest				CD83:protein	0.5596	0.4404	0.239539	0.553742	0.676981	0	0.5	0.018819	0.120001	1.03559	-6.31391	3.11005	1.06667	1.6468	0.533333	0.633721			FALSE	Monocyte_YS vs Rest	Monocyte_YS	Rest
CD324:protein	0.4326	0.5674	-0.271251	0.221039	0.222907	0	0.5	0.00948906	0.0250214	0.71053	-4.0562	2.89514	0.6816	0.754826	0.4	0.428378			FALSE	Fibroblast vs Rest	Fibroblast	Rest				TSLPR:protein	0.54	0.46	0.160343	0.109408	0.193125	0	0.5	-0.700467	-0.556374	0.563883	-2.99236	0.358395	0.466667	1.0516	0.4	0.513808			FALSE	Monocyte_YS vs Rest	Monocyte_YS	Rest
C5L2:protein	0.428	0.572	-0.290016	0.190442	0.657298	0	0.5	-0.544777	-0.151956	1.52712	-11.7757	7.65823	5.0864	7.05283	0.8528	0.889942			FALSE	Fibroblast vs Rest	Fibroblast	Rest				CD74:protein	0.5332	0.4668	0.132996	0.196398	0.196904	0	0.5	0.127242	0.229225	0.778641	-3.21014	1.7402	3.66667	5.27253	0.933333	0.919331			FALSE	Monocyte_YS vs Rest	Monocyte_YS	Rest
CD57:protein	0.4258	0.5742	-0.299008	0.184644	0.316696	0	0.5	-0.27723	-0.118147	1.20291	-8.9787	5.85202	0.328	0.744666	0.1744	0.22384			FALSE	Fibroblast vs Rest	Fibroblast	Rest				G0114F7:protein	0.5282	0.4718	0.11292	0.133477	0.309606	0	0.5	-0.754491	-0.509397	0.957384	-6.58334	1.06857	2.8	3.81904	0.866667	0.893169			FALSE	Monocyte_YS vs Rest	Monocyte_YS	Rest
CD177:protein	0.4256	0.5744	-0.299826	0.151553	0.319734	0	0.5	-0.471405	-0.237314	1.16496	-9.36798	4.5613	0.2288	0.407721	0.1408	0.147985			FALSE	Fibroblast vs Rest	Fibroblast	Rest				CD158b:protein	0.5268	0.4732	0.107303	0.186535	0.300703	0	0.5	-0.548228	-0.483481	0.70379	-3.8588	1.27124	0.266667	0.724564	0.2	0.364826			FALSE	Monocyte_YS vs Rest	Monocyte_YS	Rest
CD119:protein	0.4248	0.5752	-0.303099	0.132389	0.26927	0	0.5	-0.520496	-0.188285	1.11988	-6.08139	3.97546	1.488	4.98137	0.6016	0.807315			FALSE	Fibroblast vs Rest	Fibroblast	Rest				CD338:protein	0.523	0.477	0.092065	0.314025	0.237093	0	0.5	0.423463	0.41878	0.714352	-2.17749	2.83802	0.666667	1.71875	0.333333	0.513808			FALSE	Monocyte_YS vs Rest	Monocyte_YS	Rest
CD42b:protein	0.4228	0.5772	-0.31129	0.191877	0.233483	0	0.5	0.11059	0.195797	1.04334	-6.79062	4.43324	0.2528	0.445648	0.1808	0.18659			FALSE	Fibroblast vs Rest	Fibroblast	Rest				CD122:protein	0.5214	0.4786	0.0856523	0.121193	0.196794	0	0.5	-0.601525	-0.525007	0.556402	-2.74836	0.554208	2.46667	3.51453	0.933333	0.852471			FALSE	Monocyte_YS vs Rest	Monocyte_YS	Rest
IgG2c:protein	0.4198	0.5802	-0.323594	0.164642	0.209374	0	0.5	-0.12049	0.0572885	0.998718	-5.73981	4.89441	1.2192	1.5469	0.5744	0.577718			FALSE	Fibroblast vs Rest	Fibroblast	Rest				CD274:protein	0.5206	0.4794	0.0824467	0.114151	0.185422	0	0.5	-0.615394	-0.525241	0.504315	-2.76069	0.491051	0.133333	1.72674	0.133333	0.641715			FALSE	Monocyte_YS vs Rest	Monocyte_YS	Rest
G0114F7:protein	0.4148	0.5852	-0.344157	0.347492	0.225971	0	0.5	0.25191	0.0524162	1.44276	-8.43914	8.0855	2.3424	2.81815	0.768	0.809008			FALSE	Fibroblast vs Rest	Fibroblast	Rest				Siglec8:protein	0.5158	0.4842	0.063221	0.203534	0.212524	0	0.5	0.0179002	0.0695486	0.801565	-3.12328	1.83202	10.4	13.0814	1	0.994186			FALSE	Monocyte_YS vs Rest	Monocyte_YS	Rest
CD335:protein	0.4112	0.5888	-0.359007	0.172947	0.211166	0	0.5	-0.181166	-0.0525092	0.877567	-4.47603	4.24127	0.2352	0.420928	0.1696	0.249915			FALSE	Fibroblast vs Rest	Fibroblast	Rest				CD66:protein	0.512	0.488	0.0480092	0.235099	0.201562	0	0.5	0.295861	0.35184	0.690544	-2.84128	2.06652	1.33333	1.00872	0.6	0.478924			FALSE	Monocyte_YS vs Rest	Monocyte_YS	Rest
Notch1:protein	0.4092	0.5908	-0.367274	0.158062	0.223567	0	0.5	-0.203096	-0.0952747	0.878251	-8.38944	3.54635	0.408	0.647477	0.2816	0.334575			FALSE	Fibroblast vs Rest	Fibroblast	Rest				CD226:protein	0.5066	0.4934	0.0264015	0.210505	0.345901	0	0.5	-0.496492	-0.358457	0.810314	-3.82636	1.14103	0.4	1.06468	0.4	0.441134			FALSE	Monocyte_YS vs Rest	Monocyte_YS	Rest
CD62L:protein	0.4044	0.5956	-0.387165	0.1495	0.233845	0	0.5	-0.360752	-0.180131	0.986464	-6.98689	3.62235	0.3984	0.74128	0.2736	0.274636			FALSE	Fibroblast vs Rest	Fibroblast	Rest				CD303:protein	0.499	0.501	-0.00400001	0.261284	0.397561	0	0.5	-0.172542	-0.000371337	1.05203	-6.62177	2.35248	0.666667	0.855378	0.4	0.405523			FALSE	Monocyte_YS vs Rest	Monocyte_YS	Rest
CD144:protein	0.4022	0.5978	-0.396307	0.203515	0.296907	0	0.5	-0.14367	-0.0065645	1.32318	-9.10472	6.55405	6.6048	7.69793	0.976	0.981714			FALSE	Fibroblast vs Rest	Fibroblast	Rest				CD56:protein	0.4854	0.5146	-0.0584166	0.154115	0.218412	0	0.5	-0.349348	-0.230156	0.776054	-4.06783	1.28496	0.533333	1.01381	0.333333	0.423692			FALSE	Monocyte_YS vs Rest	Monocyte_YS	Rest
CD124:protein	0.3954	0.6046	-0.424669	0.215685	0.312014	0	0.5	0.126592	0.0935986	1.25893	-10.3575	5.73304	2.5904	2.5618	0.7888	0.77853			FALSE	Fibroblast vs Rest	Fibroblast	Rest				CD109:protein	0.4754	0.5246	-0.0984795	0.227122	0.313315	0	0.5	-0.0421036	0.130016	1.04292	-6.25718	2.5134	0.933333	0.858285	0.333333	0.351017			FALSE	Monocyte_YS vs Rest	Monocyte_YS	Rest
RTK2071:protein	0.3778	0.6222	-0.498897	0.223791	0.197185	0	0.5	0.237669	0.113573	1.21344	-7.30185	6.10598	5.7824	5.3322	0.9616	0.94277			FALSE	Fibroblast vs Rest	Fibroblast	Rest				Notch1:protein	0.4724	0.5276	-0.110512	0.27362	0.423717	0	0.5	-0.147328	0.0139298	1.11016	-7.25107	2.62936	0.533333	0.59811	0.333333	0.305233			FALSE	Monocyte_YS vs Rest	Monocyte_YS	Rest
CD354:protein	0.3756	0.6244	-0.508266	0.241333	0.252047	0	0.5	-0.0210246	7.76053e-05	0.707548	-4.86861	3.43114	0.4176	0.507958	0.2816	0.294616			FALSE	Fibroblast vs Rest	Fibroblast	Rest				CD10:protein	0.4722	0.5278	-0.111315	0.215519	0.230922	0	0.5	0.0481129	0.129977	0.76929	-3.76265	1.82215	1	1.43459	0.466667	0.537064			FALSE	Monocyte_YS vs Rest	Monocyte_YS	Rest
CD74:protein	0.3756	0.6244	-0.508266	0.127028	0.323249	0	0.5	-0.543195	-0.140913	1.26154	-7.9289	3.16179	3.5888	4.12834	0.8848	0.896715			FALSE	Fibroblast vs Rest	Fibroblast	Rest				CD61:protein	0.4662	0.5338	-0.135407	0.106981	0.158838	0	0.5	-0.520021	-0.469165	0.377582	-2.45189	0.269455	0	0.132994	0	0.0981105			FALSE	Monocyte_YS vs Rest	Monocyte_YS	Rest
CD338:protein	0.3752	0.6248	-0.509972	0.152567	0.283934	0	0.5	-0.207434	-0.00493848	1.24969	-6.20934	3.72182	0.9888	1.48121	0.4272	0.484592			FALSE	Fibroblast vs Rest	Fibroblast	Rest				CD24:protein	0.451	0.549	-0.196631	0.101423	0.200201	0	0.5	-0.719088	-0.434093	0.754681	-4.05831	0.100153	1.06667	2.18169	0.6	0.601744			FALSE	Monocyte_YS vs Rest	Monocyte_YS	Rest
CD21:protein	0.3654	0.6346	-0.552002	0.167362	0.212223	0	0.5	-0.178291	-0.113562	0.855855	-7.09535	3.48129	0.1584	0.242465	0.128	0.145953			FALSE	Fibroblast vs Rest	Fibroblast	Rest				CD197:protein	0.4506	0.5494	-0.198247	0.262357	0.318275	0	0.5	-0.100178	-0.0141221	0.803282	-3.9565	2.04372	0.733333	1.39099	0.466667	0.505087			FALSE	Monocyte_YS vs Rest	Monocyte_YS	Rest
CD35:protein	0.3604	0.6396	-0.573628	0.142616	0.201807	0	0.5	-0.32303	-0.133226	0.744222	-3.95402	2.33852	0.1664	0.426685	0.1376	0.210972			FALSE	Fibroblast vs Rest	Fibroblast	Rest				CD200:protein	0.442	0.558	-0.233049	0.17453	0.279422	0	0.5	-0.30408	-0.252573	0.850292	-6.18537	1.76506	3.4	3.44259	0.933333	0.834302			FALSE	Monocyte_YS vs Rest	Monocyte_YS	Rest
CD184:protein	0.3596	0.6404	-0.577101	0.114216	0.290576	0	0.5	-0.583849	-0.226408	1.06049	-7.41242	2.74535	1.912	2.66441	0.7296	0.732475			FALSE	Fibroblast vs Rest	Fibroblast	Rest				CD119:protein	0.4386	0.5614	-0.246846	0.122417	0.193042	0	0.5	-0.510125	-0.374878	0.653608	-3.56446	0.782498	3.4	8.34884	0.933333	0.940407			FALSE	Monocyte_YS vs Rest	Monocyte_YS	Rest
CD66b:protein	0.352	0.648	-0.61026	0.146819	0.209832	0	0.5	-0.27427	-0.132186	0.926756	-7.10471	4.82004	0.3216	0.476465	0.1984	0.198104			FALSE	Fibroblast vs Rest	Fibroblast	Rest				CD185:protein	0.4256	0.5744	-0.299826	0.156604	0.225808	0	0.5	-0.329783	-0.148747	0.791629	-3.36976	1.37316	0.466667	3.58285	0.4	0.474564			FALSE	Monocyte_YS vs Rest	Monocyte_YS	Rest
CD244:protein	0.346	0.654	-0.636669	0.104379	1.77448	0	0.5	-1.32143	-0.134663	2.28944	-8.64241	2.25043	0.2016	2.57196	0.1568	0.386387			FALSE	Fibroblast vs Rest	Fibroblast	Rest				CD158:protein	0.4246	0.5754	-0.303918	0.369656	0.638025	0	0.5	-0.180306	-0.0227461	1.07058	-7.81558	2.40929	0.333333	0.842297	0.333333	0.351017			FALSE	Monocyte_YS vs Rest	Monocyte_YS	Rest
Siglec8:protein	0.3448	0.6552	-0.641976	0.189465	0.259511	0	0.5	-0.0334205	0.00241148	1.20977	-9.59711	5.88337	12.0336	11.1412	1	0.994243			FALSE	Fibroblast vs Rest	Fibroblast	Rest				CD72:protein	0.4174	0.5826	-0.333456	0.151476	0.27049	0	0.5	-0.544977	-0.35439	0.798595	-5.5587	0.908318	0.2	0.651163	0.0666667	0.267442			FALSE	Monocyte_YS vs Rest	Monocyte_YS	Rest
CD294:protein	0.3428	0.6572	-0.650841	0.17064	0.268809	0	0.5	-0.199132	-0.0362755	1.1732	-9.58847	6.52563	3.976	4.27701	0.8848	0.846258			FALSE	Fibroblast vs Rest	Fibroblast	Rest				CD45RA:protein	0.4062	0.5938	-0.379697	0.187464	0.270204	0	0.5	-0.407434	-0.289312	0.636031	-2.89835	0.988215	0.0666667	0.33939	0.0666667	0.234012			FALSE	Monocyte_YS vs Rest	Monocyte_YS	Rest
TCR:protein	0.341	0.659	-0.658841	0.176567	0.203923	0	0.5	-0.054563	-0.00832331	0.847575	-6.04819	3.55062	0.5408	0.654589	0.3216	0.292922			FALSE	Fibroblast vs Rest	Fibroblast	Rest				CD144:protein	0.4032	0.5968	-0.392149	0.140146	0.185644	0	0.5	-0.26549	-0.141098	0.69943	-3.58623	1.10971	6.6	8.38227	0.933333	0.988372			FALSE	Monocyte_YS vs Rest	Monocyte_YS	Rest
CD79b:protein	0.3368	0.6632	-0.677587	0.217884	0.2262	0	0.5	0.0959181	0.0452988	1.23182	-8.90181	6.37501	2.2656	2.91568	0.7024	0.692855			FALSE	Fibroblast vs Rest	Fibroblast	Rest				CD62P:protein	0.4012	0.5988	-0.400468	0.183948	0.235747	0	0.5	-0.265528	-0.186748	0.608083	-2.69613	1.22005	0.466667	0.875727	0.333333	0.424419			FALSE	Monocyte_YS vs Rest	Monocyte_YS	Rest
CD48:protein	0.3318	0.6682	-0.700055	0.104344	0.215446	0	0.5	-0.608335	-0.229245	0.903488	-4.94408	0.623518	0.016	0.330173	0.016	0.158144			FALSE	Fibroblast vs Rest	Fibroblast	Rest				CD177:protein	0.3992	0.6008	-0.4088	0.184895	0.271347	0	0.5	-0.148888	0.0515666	0.951624	-6.49867	1.88494	7.06667	0.523256	0.2	0.18532			FALSE	Monocyte_YS vs Rest	Monocyte_YS	Rest
CD38:protein	0.3308	0.6692	-0.704569	0.115793	1.21137	0	0.5	-0.67419	-0.136784	1.50707	-11.2619	5.23197	0.1424	1.98408	0.1264	0.306129			FALSE	Fibroblast vs Rest	Fibroblast	Rest				CD158e1:protein	0.3992	0.6008	-0.4088	0.259384	0.267473	0	0.5	0.0444402	0.0889995	0.565237	-2.02049	1.47164	1.26667	2.25799	0.533333	0.730378			FALSE	Monocyte_YS vs Rest	Monocyte_YS	Rest
CD275:protein	0.3304	0.6696	-0.706376	0.115351	0.441435	0	0.5	-0.680669	-0.0545722	1.45254	-6.55836	2.27756	0.7552	2.67355	0.4096	0.652557			FALSE	Fibroblast vs Rest	Fibroblast	Rest				RTK2071:protein	0.398	0.602	-0.413805	0.134739	0.185619	0	0.5	-0.387483	-0.286617	0.573644	-2.49914	0.88196	3.73333	6.34956	0.866667	0.953488			FALSE	Monocyte_YS vs Rest	Monocyte_YS	Rest
CD301:protein	0.3282	0.6718	-0.716337	0.149201	0.201275	0	0.5	-0.25112	-0.186378	0.744209	-7.51075	3.20519	0.3328	0.434473	0.2272	0.280054			FALSE	Fibroblast vs Rest	Fibroblast	Rest				CD284:protein	0.3978	0.6022	-0.41464	0.124858	0.209144	0	0.5	-0.488388	-0.278264	0.789685	-4.60244	1.05821	2.6	7.08866	0.8	0.898983			FALSE	Monocyte_YS vs Rest	Monocyte_YS	Rest
CD45RB:protein	0.327	0.673	-0.721785	0.153945	0.171803	0	0.5	-0.127858	-0.0558573	0.770565	-4.91298	4.08196	0.2768	0.572299	0.1936	0.251947			FALSE	Fibroblast vs Rest	Fibroblast	Rest				CD335:protein	0.397	0.603	-0.417981	0.206088	0.231259	0	0.5	-0.00268274	0.128507	0.743513	-3.31455	1.7566	0.2	0.416424	0.2	0.236192			FALSE	Monocyte_YS vs Rest	Monocyte_YS	Rest
Tim_4:protein	0.321	0.679	-0.74918	0.12066	0.179788	0	0.5	-0.392001	-0.181535	0.80477	-6.44153	5.02647	1.6208	2.11683	0.6704	0.648493			FALSE	Fibroblast vs Rest	Fibroblast	Rest				CD2:protein	0.3934	0.6066	-0.433043	0.148267	0.13862	0	0.5	0.21517	0.29545	0.588528	-3.25621	1.05408	0.133333	0.125	0.133333	0.0501453			FALSE	Monocyte_YS vs Rest	Monocyte_YS	Rest
CD25:protein	0.3156	0.6844	-0.774067	0.165104	0.167535	0	0.5	-0.0090386	0.00817215	0.63546	-3.95582	3.51466	0.7024	0.757873	0.416	0.424992			FALSE	Fibroblast vs Rest	Fibroblast	Rest				CD301:protein	0.3918	0.6082	-0.439752	0.147116	0.214904	0	0.5	-0.39409	-0.28472	0.68952	-3.74822	1.18407	0.6	0.543605	0.333333	0.31686			FALSE	Monocyte_YS vs Rest	Monocyte_YS	Rest
CD43:protein	0.3154	0.6846	-0.774993	0.109033	0.302484	0	0.5	-0.668839	-0.176894	1.18252	-5.73856	2.10389	0.1008	1.14121	0.088	0.244836			FALSE	Fibroblast vs Rest	Fibroblast	Rest				IgG2c:protein	0.3894	0.6106	-0.449835	0.202369	0.179492	0	0.5	0.20624	0.244586	0.517991	-2.03821	1.46376	1.2	2.02907	0.666667	0.635901			FALSE	Monocyte_YS vs Rest	Monocyte_YS	Rest
integrin_b7:protein	0.315	0.685	-0.776846	0.106609	3.44156	0	0.5	-1.22315	-0.100683	2.44733	-10.6212	2.65766	0.1376	4.08906	0.1168	0.284456			FALSE	Fibroblast vs Rest	Fibroblast	Rest				CD27:protein	0.3862	0.6138	-0.463314	0.247937	0.340124	0	0.5	-0.25113	-0.153437	0.765926	-5.66092	1.87203	0.2	0.375	0.133333	0.246366			FALSE	Monocyte_YS vs Rest	Monocyte_YS	Rest
CD83:protein	0.3144	0.6856	-0.779628	0.163394	0.138479	0	0.5	0.221407	0.186906	0.640871	-3.01734	3.43384	1.2528	1.31358	0.6064	0.572638			FALSE	Fibroblast vs Rest	Fibroblast	Rest				CD45RO:protein	0.3816	0.6184	-0.482763	0.150807	0.198523	0	0.5	-0.328065	-0.260991	0.554286	-2.40865	1.02642	1.8	1.62064	0.933333	0.630814			FALSE	Monocyte_YS vs Rest	Monocyte_YS	Rest
CD209:protein	0.3066	0.6934	-0.816063	0.130547	0.154796	0	0.5	-0.169856	-0.0574101	0.738386	-3.78069	4.11909	1.2336	1.46461	0.56	0.564849			FALSE	Fibroblast vs Rest	Fibroblast	Rest				CD117:protein	0.3816	0.6184	-0.482763	0.150107	0.330792	0	0.5	-0.127858	0.0184668	1.13697	-7.48873	2.26207	0.666667	1.25	0.466667	0.426599			FALSE	Monocyte_YS vs Rest	Monocyte_YS	Rest
CD169:protein	0.3026	0.6974	-0.834947	0.134103	0.182694	0	0.5	-0.260103	-0.131522	0.824212	-7.92792	5.28085	0.2704	0.774805	0.1648	0.336945			FALSE	Fibroblast vs Rest	Fibroblast	Rest				CD324:protein	0.3758	0.6242	-0.507414	0.23088	0.190826	0	0.5	0.306045	0.357223	0.38658	-1.35731	1.20005	0.4	0.805233	0.333333	0.445494			FALSE	Monocyte_YS vs Rest	Monocyte_YS	Rest
CD319:protein	0.2914	0.7086	-0.888594	0.180766	0.19117	0	0.5	-0.0545741	-0.0134314	1.10238	-7.60128	5.82244	0.5296	0.820522	0.2272	0.281747			FALSE	Fibroblast vs Rest	Fibroblast	Rest				CD49b:protein	0.3706	0.6294	-0.529644	0.184611	0.247709	0	0.5	-0.326049	-0.252498	0.545341	-2.98018	1.0327	0.133333	0.824855	0.133333	0.399709			FALSE	Monocyte_YS vs Rest	Monocyte_YS	Rest
TCR_Vg9:protein	0.2888	0.7112	-0.901219	0.157049	0.151228	0	0.5	0.109107	0.0570312	0.867904	-5.69323	4.00999	1.1968	1.17948	0.5504	0.506603			FALSE	Fibroblast vs Rest	Fibroblast	Rest				CD357:protein	0.365	0.635	-0.553728	0.180573	0.184054	0	0.5	0.016936	0.0615355	0.549737	-2.2793	1.35767	2.6	3.63372	0.8	0.886628			FALSE	Monocyte_YS vs Rest	Monocyte_YS	Rest
CD93:protein	0.285	0.715	-0.919793	0.114061	0.908458	0	0.5	-0.818029	-0.072059	1.81261	-8.90693	4.18262	0.6272	4.02472	0.3136	0.68913			FALSE	Fibroblast vs Rest	Fibroblast	Rest				CD202b:protein	0.361	0.639	-0.571026	0.392015	0.427109	0	0.5	-0.0696565	-0.0386042	0.629821	-3.28027	1.87092	1.06667	1.83939	0.466667	0.656977			FALSE	Monocyte_YS vs Rest	Monocyte_YS	Rest
CD106:protein	0.2832	0.7168	-0.928643	0.113157	0.179041	0	0.5	-0.318894	-0.0679745	0.788799	-7.66526	2.85338	1.1648	1.56383	0.5184	0.526922			FALSE	Fibroblast vs Rest	Fibroblast	Rest				Fc_epsilon:protein	0.354	0.646	-0.601503	0.104774	0.144517	0	0.5	-0.417355	-0.368994	0.365802	-1.87663	0.216426	1.06667	2.29288	0.466667	0.574128			FALSE	Monocyte_YS vs Rest	Monocyte_YS	Rest
CD70:protein	0.2798	0.7202	-0.945454	0.146339	0.178999	0	0.5	-0.168022	-0.112446	0.738979	-6.29606	3.33718	0.1088	0.194379	0.0816	0.124958			FALSE	Fibroblast vs Rest	Fibroblast	Rest				CD127:protein	0.3538	0.6462	-0.602377	0.257374	0.363409	0	0.5	-0.126222	0.042088	0.896528	-6.38638	1.85787	0.266667	0.558866	0.266667	0.24782			FALSE	Monocyte_YS vs Rest	Monocyte_YS	Rest
TIGIT:protein	0.279	0.721	-0.949427	0.199484	0.14884	0	0.5	0.215375	0.0545716	1.05415	-5.976	5.89674	1.5152	1.72672	0.592	0.55469			FALSE	Fibroblast vs Rest	Fibroblast	Rest				CD45RB:protein	0.3512	0.6488	-0.613769	0.171532	0.222552	0	0.5	-0.249021	-0.125389	0.639785	-3.12951	1.06251	0.4	0.571948	0.266667	0.276163			FALSE	Monocyte_YS vs Rest	Monocyte_YS	Rest
CD126:protein	0.2678	0.7322	-1.00581	0.108733	0.222461	0	0.5	-0.45647	-0.120526	0.929699	-8.95363	2.78879	1.1152	2.03691	0.3824	0.426346			FALSE	Fibroblast vs Rest	Fibroblast	Rest				CD201:protein	0.341	0.659	-0.658841	0.150863	0.219107	0	0.5	-0.431392	-0.307779	0.553375	-3.19205	0.656491	0.4	0.476744	0.266667	0.289971			FALSE	Monocyte_YS vs Rest	Monocyte_YS	Rest
CD309:protein	0.263	0.737	-1.03043	0.115771	0.20365	0	0.5	-0.339659	-0.0198748	0.973139	-6.58752	3.68774	0.4624	1.7274	0.2752	0.379275			FALSE	Fibroblast vs Rest	Fibroblast	Rest				TCR:protein	0.331	0.669	-0.703666	0.140143	0.183386	0	0.5	-0.326332	-0.277379	0.478095	-2.4463	0.692728	0.533333	0.825581	0.2	0.328488			FALSE	Monocyte_YS vs Rest	Monocyte_YS	Rest
CD201:protein	0.2582	0.7418	-1.05535	0.114598	1.35335	0	0.5	-0.881706	-0.0184803	2.10913	-9.35701	5.29258	0.3152	1.77176	0.2224	0.325093			FALSE	Fibroblast vs Rest	Fibroblast	Rest				CD314:protein	0.3286	0.6714	-0.714524	0.205715	0.178111	0	0.5	0.231948	0.261586	0.415895	-1.36225	1.20608	1.06667	2.38517	0.533333	0.683866			FALSE	Monocyte_YS vs Rest	Monocyte_YS	Rest
CD192:protein	0.258	0.742	-1.05639	0.123108	0.459554	0	0.5	-0.335863	-0.0274889	1.33449	-8.35131	3.05714	1.424	1.84626	0.456	0.503894			FALSE	Fibroblast vs Rest	Fibroblast	Rest				CD21:protein	0.3254	0.6746	-0.729065	0.143246	0.212907	0	0.5	-0.390908	-0.243634	0.677814	-3.94315	0.960606	0	0.290698	0	0.15843			FALSE	Monocyte_YS vs Rest	Monocyte_YS	Rest
CD27:protein	0.2552	0.7448	-1.07107	0.130287	0.167072	0	0.5	-0.231262	-0.141779	0.614603	-5.72888	2.07077	0.2656	0.320014	0.216	0.215036			FALSE	Fibroblast vs Rest	Fibroblast	Rest				CD307:protein	0.324	0.676	-0.73545	0.157825	0.225031	0	0.5	-0.368911	-0.23356	0.63	-3.68272	0.91255	0.133333	0.774709	0.133333	0.34593			FALSE	Monocyte_YS vs Rest	Monocyte_YS	Rest
CD109:protein	0.2538	0.7462	-1.07845	0.106462	0.212137	0	0.5	-0.470851	-0.11736	0.931682	-5.62771	1.83217	0.5216	0.772435	0.2816	0.334236			FALSE	Fibroblast vs Rest	Fibroblast	Rest				CD3:protein	0.3042	0.6958	-0.827377	0.102676	0.140703	0	0.5	-0.415126	-0.339079	0.322847	-2.13462	0.0857911	0	0.0450581	0	0.0421512			FALSE	Monocyte_YS vs Rest	Monocyte_YS	Rest
TCR_Valpha:protein	0.2512	0.7488	-1.09222	0.144195	0.15153	0	0.5	-0.0725483	-0.0743932	0.606022	-5.34277	3.37176	0.1424	0.192347	0.1184	0.140196			FALSE	Fibroblast vs Rest	Fibroblast	Rest				CD41:protein	0.3034	0.6966	-0.831159	0.102168	0.14173	0	0.5	-0.42253	-0.315932	0.356763	-2.45493	0.108199	0	0.0545058	0	0.0356105			FALSE	Monocyte_YS vs Rest	Monocyte_YS	Rest
CD371:protein	0.2448	0.7552	-1.12654	0.105564	0.33144	0	0.5	-0.508639	-0.0742605	1.15169	-7.3699	1.18222	0.0176	0.356925	0.016	0.0978666			FALSE	Fibroblast vs Rest	Fibroblast	Rest				LT_bR:protein	0.2914	0.7086	-0.888594	0.137412	0.182721	0	0.5	-0.337161	-0.245076	0.478875	-3.09291	0.600143	1.26667	2.1061	0.6	0.630814			FALSE	Monocyte_YS vs Rest	Monocyte_YS	Rest
CD61:protein	0.2358	0.7642	-1.17585	0.129399	0.230379	0	0.5	-0.173178	-0.0411012	0.926271	-6.78479	3.31268	0.1072	0.280393	0.0432	0.0968507			FALSE	Fibroblast vs Rest	Fibroblast	Rest				CD85g:protein	0.2904	0.7096	-0.893442	0.102933	0.146369	0	0.5	-0.406624	-0.24387	0.482506	-2.96853	0.10536	0.4	2.69186	0.333333	0.761628			FALSE	Monocyte_YS vs Rest	Monocyte_YS	Rest
CD337:protein	0.2248	0.7752	-1.23791	0.123276	0.161021	0	0.5	-0.107568	0.0187645	0.73604	-5.82686	1.82102	1.4272	1.66813	0.5792	0.587199			FALSE	Fibroblast vs Rest	Fibroblast	Rest				CD70:protein	0.2806	0.7194	-0.941487	0.171133	0.205601	0	0.5	-0.0308075	0.0865328	0.761487	-5.529	1.78648	0.133333	0.257994	0.133333	0.146802			FALSE	Monocyte_YS vs Rest	Monocyte_YS	Rest
CD5:protein	0.222	0.778	-1.25405	0.137112	0.164117	0	0.5	-0.142634	-0.0891434	0.702238	-6.51274	3.46201	0.096	0.143583	0.0752	0.0954961			FALSE	Fibroblast vs Rest	Fibroblast	Rest				CD19:protein	0.2786	0.7214	-0.951417	0.223657	0.252076	0	0.5	-0.11394	-0.0563877	0.515531	-2.03654	1.15474	0.466667	0.837209	0.466667	0.354651			FALSE	Monocyte_YS vs Rest	Monocyte_YS	Rest
CD172a:protein	0.2196	0.7804	-1.268	0.123946	0.14717	0	0.5	-0.170874	-0.0706842	0.553153	-2.73195	1.92943	0.064	0.200813	0.056	0.127328			FALSE	Fibroblast vs Rest	Fibroblast	Rest				CD79a:protein	0.2698	0.7302	-0.995638	0.109222	0.142541	0	0.5	-0.338848	-0.251104	0.375966	-2.21043	0.389825	2.4	3.625	0.866667	0.836483			FALSE	Monocyte_YS vs Rest	Monocyte_YS	Rest
CD19:protein	0.2192	0.7808	-1.27033	0.118813	0.370027	0	0.5	-0.230465	0.00428259	1.15548	-8.17441	3.5292	0.664	0.918727	0.3472	0.340671			FALSE	Fibroblast vs Rest	Fibroblast	Rest				CD22:protein	0.2642	0.7358	-1.02425	0.112709	0.141524	0	0.5	-0.281356	-0.188869	0.413727	-1.96472	0.622405	0.2	0.892442	0.133333	0.40625			FALSE	Monocyte_YS vs Rest	Monocyte_YS	Rest
CD135:protein	0.2134	0.7866	-1.30455	0.111703	0.217807	0	0.5	-0.289486	-0.0354356	0.872088	-9.47191	4.09277	1.8	2.62885	0.5984	0.608534			FALSE	Fibroblast vs Rest	Fibroblast	Rest				CD294:protein	0.2584	0.7416	-1.0543	0.137681	0.141889	0	0.5	0.00565578	0.0665061	0.484546	-2.40841	1.10164	3.2	5.24564	0.8	0.875727			FALSE	Monocyte_YS vs Rest	Monocyte_YS	Rest
IgD:protein	0.2054	0.7946	-1.35288	0.139159	0.155526	0	0.5	-0.0427737	0.026281	0.617991	-5.85225	2.58543	0.0992	0.12936	0.0928	0.0944802			FALSE	Fibroblast vs Rest	Fibroblast	Rest				CD42b:protein	0.2488	0.7512	-1.10502	0.165042	0.202947	0	0.5	-0.16536	-0.0470197	0.616295	-3.62145	1.15117	0.133333	0.436047	0.0666667	0.200581			FALSE	Monocyte_YS vs Rest	Monocyte_YS	Rest
CD357:protein	0.1974	0.8026	-1.40262	0.117137	0.13979	0	0.5	-0.164251	-0.0490249	0.539583	-3.32095	2.18643	4.4544	3.4277	0.9024	0.857433			FALSE	Fibroblast vs Rest	Fibroblast	Rest				TCR_Vd2:protein	0.2474	0.7526	-1.11253	0.147582	0.14818	0	0.5	0.103698	0.215258	0.533916	-3.16822	0.984334	0.0666667	0.299419	0.0666667	0.146076			FALSE	Monocyte_YS vs Rest	Monocyte_YS	Rest
TCR_Vd2:protein	0.1924	0.8076	-1.43449	0.127225	0.156003	0	0.5	-0.184782	-0.107073	0.567213	-4.98666	2.06315	0.1792	0.219776	0.1328	0.124619			FALSE	Fibroblast vs Rest	Fibroblast	Rest				IgG2b:protein	0.2402	0.7598	-1.15158	0.130924	0.190547	0	0.5	-0.35807	-0.22578	0.621196	-4.86563	0.724472	0.0666667	0.269622	0.0666667	0.16061			FALSE	Monocyte_YS vs Rest	Monocyte_YS	Rest
CD79a:protein	0.1882	0.8118	-1.46175	0.11995	0.229424	0	0.5	-0.208164	-0.0292288	0.912214	-10.0973	4.46267	2.3984	2.90518	0.7888	0.799865			FALSE	Fibroblast vs Rest	Fibroblast	Rest				CD142:protein	0.2362	0.7638	-1.17363	0.121418	0.147799	0	0.5	-0.237871	-0.147156	0.413753	-1.96797	0.678916	1.6	3.14826	0.666667	0.756541			FALSE	Monocyte_YS vs Rest	Monocyte_YS	Rest
CD279:protein	0.1786	0.8214	-1.52586	0.105553	0.276526	0	0.5	-0.392463	-0.00778985	1.08751	-7.08553	1.49207	1.7984	2.42872	0.7072	0.722994			FALSE	Fibroblast vs Rest	Fibroblast	Rest				CD106:protein	0.2212	0.7788	-1.25869	0.131478	0.144562	0	0.5	-0.0920246	-0.0177563	0.454308	-1.98552	0.875536	1.06667	2.01526	0.533333	0.571221			FALSE	Monocyte_YS vs Rest	Monocyte_YS	Rest
CD366:protein	0.1724	0.8276	-1.56871	0.128281	0.130537	0	0.5	0.00771054	0.0407244	0.420584	-2.99194	1.49077	1.2272	1.65831	0.5328	0.58212			FALSE	Fibroblast vs Rest	Fibroblast	Rest				KLRG1:protein	0.22	0.78	-1.26567	0.121369	0.142826	0	0.5	-0.194905	-0.123534	0.409207	-2.11525	0.629919	2.73333	6.99128	0.866667	0.950581			FALSE	Monocyte_YS vs Rest	Monocyte_YS	Rest
CD284:protein	0.1718	0.8282	-1.57292	0.118247	0.148842	0	0.5	-0.170307	-0.0340738	0.695541	-7.16876	4.52775	3.4288	5.02641	0.816	0.833728			FALSE	Fibroblast vs Rest	Fibroblast	Rest				Cadherin_11:protein	0.2128	0.7872	-1.30813	0.11901	0.149757	0	0.5	-0.27549	-0.182432	0.410818	-2.64404	0.549454	0.733333	1.86628	0.333333	0.46439			FALSE	Monocyte_YS vs Rest	Monocyte_YS	Rest
CD62E:protein	0.1606	0.8394	-1.65377	0.107966	0.137326	0	0.5	-0.193766	-0.0178888	0.58752	-3.86338	2.46447	2.4528	3.03386	0.7376	0.690146			FALSE	Fibroblast vs Rest	Fibroblast	Rest				CD57:protein	0.2116	0.7884	-1.31531	0.125498	0.157196	0	0.5	-0.0749442	0.0665221	0.69744	-5.05897	0.987274	0.4	1.23619	0.2	0.249273			FALSE	Monocyte_YS vs Rest	Monocyte_YS	Rest
CD8a:protein	0.1588	0.8412	-1.66718	0.121815	0.148605	0	0.5	-0.134108	-0.0530722	0.615599	-5.01855	2.85246	0.048	0.0741619	0.0448	0.0474094			FALSE	Fibroblast vs Rest	Fibroblast	Rest				CD110:protein	0.2096	0.7904	-1.32734	0.108066	0.13855	0	0.5	-0.318584	-0.254762	0.325497	-3.00844	0.316349	0.4	0.882994	0.2	0.360465			FALSE	Monocyte_YS vs Rest	Monocyte_YS	Rest
CD122:protein	0.157	0.843	-1.68072	0.10827	0.194035	0	0.5	-0.20567	-0.0222943	0.750709	-7.39819	1.33079	2.9248	2.92313	0.848	0.817812			FALSE	Fibroblast vs Rest	Fibroblast	Rest				CD131:protein	0.2086	0.7914	-1.33338	0.119598	0.148358	0	0.5	-0.197015	-0.0585607	0.54571	-3.41834	0.771014	4.2	3.28125	0.733333	0.699855			FALSE	Monocyte_YS vs Rest	Monocyte_YS	Rest
CD45RO:protein	0.1562	0.8438	-1.68678	0.113884	0.166672	0	0.5	-0.151134	-0.0348836	0.685821	-9.03374	3.60137	0.7408	1.10125	0.4416	0.50254			FALSE	Fibroblast vs Rest	Fibroblast	Rest				CD20:protein	0.2032	0.7968	-1.36641	0.104799	0.167226	0	0.5	-0.39082	-0.142994	0.696427	-4.80745	0.226053	0.0666667	0.128634	0.0666667	0.0799419			FALSE	Monocyte_YS vs Rest	Monocyte_YS	Rest
IgG2b:protein	0.1556	0.8444	-1.69134	0.137447	0.142184	0	0.5	-0.0243696	0.0260453	0.431404	-2.75301	2.63613	0.2112	0.215036	0.1696	0.140535			FALSE	Fibroblast vs Rest	Fibroblast	Rest				IgD:protein	0.197	0.803	-1.40515	0.132081	0.163318	0	0.5	-0.166233	-0.0366111	0.591399	-3.36934	0.871763	0.133333	0.179506	0.133333	0.125			FALSE	Monocyte_YS vs Rest	Monocyte_YS	Rest
CD138:protein	0.1522	0.8478	-1.71745	0.117999	0.138055	0	0.5	-0.0907044	-0.00751615	0.672129	-6.70513	4.64295	1.1584	1.47613	0.5152	0.533695			FALSE	Fibroblast vs Rest	Fibroblast	Rest				Tim_4:protein	0.194	0.806	-1.42423	0.104113	0.130629	0	0.5	-0.279329	-0.163865	0.347072	-2.33894	0.152745	1.46667	2.79433	0.666667	0.710756			FALSE	Monocyte_YS vs Rest	Monocyte_YS	Rest
CD72:protein	0.1512	0.8488	-1.72522	0.103376	0.266416	0	0.5	-0.296021	-0.0190816	0.928177	-7.99738	1.91709	0.3056	0.618016	0.1872	0.246529			FALSE	Fibroblast vs Rest	Fibroblast	Rest				CD25:protein	0.1936	0.8064	-1.42679	0.151184	0.131827	0	0.5	0.202057	0.21181	0.308662	-1.18665	0.915295	0.6	0.902616	0.533333	0.460756			FALSE	Monocyte_YS vs Rest	Monocyte_YS	Rest
CD45RA:protein	0.149	0.851	-1.74247	0.101861	0.483438	0	0.5	-0.565729	-0.0156778	1.51628	-6.55048	0.904697	0.2304	0.614629	0.1904	0.262445			FALSE	Fibroblast vs Rest	Fibroblast	Rest				CD186:protein	0.1848	0.8152	-1.48416	0.105858	0.159211	0	0.5	-0.35044	-0.136402	0.651018	-4.07662	0.288116	1.2	2.84666	0.6	0.672965			FALSE	Monocyte_YS vs Rest	Monocyte_YS	Rest
CD20:protein	0.1426	0.8574	-1.79386	0.11218	0.134649	0	0.5	-0.111729	0.00845408	0.583841	-3.76675	1.71676	0.0688	0.168303	0.0624	0.0775483			FALSE	Fibroblast vs Rest	Fibroblast	Rest				CD79b:protein	0.1776	0.8224	-1.53269	0.104457	0.144729	0	0.5	-0.315746	-0.116292	0.555757	-3.7984	0.181919	1.93333	3.8314	0.733333	0.724564			FALSE	Monocyte_YS vs Rest	Monocyte_YS	Rest
CD161:protein	0.1424	0.8576	-1.7955	0.103585	0.494687	0	0.5	-0.429198	-0.00899267	1.36228	-9.22951	1.45322	0.856	1.58957	0.3888	0.431087			FALSE	Fibroblast vs Rest	Fibroblast	Rest				CD62L:protein	0.1698	0.8302	-1.58705	0.11564	0.160173	0	0.5	-0.237212	-0.113254	0.564457	-5.24104	0.604439	0.466667	0.692587	0.4	0.302326			FALSE	Monocyte_YS vs Rest	Monocyte_YS	Rest
CD1c:protein	0.137	0.863	-1.84043	0.100641	0.67079	0	0.5	-0.44077	-0.00989771	1.35928	-9.07409	0.295669	0.384	1.41856	0.2624	0.39045			FALSE	Fibroblast vs Rest	Fibroblast	Rest				CD319:protein	0.1688	0.8312	-1.59416	0.11414	0.153091	0	0.5	-0.231909	-0.0447204	0.619075	-3.89949	0.500718	0.333333	1.12427	0.133333	0.322674			FALSE	Monocyte_YS vs Rest	Monocyte_YS	Rest
CLEC1B:protein	0.1352	0.8648	-1.85574	0.119979	0.28623	0	0.5	-0.0712985	0.0336951	1.0606	-7.85245	3.82088	0.208	0.384355	0.1296	0.162208			FALSE	Fibroblast vs Rest	Fibroblast	Rest				CD158f:protein	0.1602	0.8398	-1.65674	0.105127	0.136354	0	0.5	-0.288819	-0.144686	0.440103	-2.86158	0.231085	1.93333	3.77035	0.533333	0.710756			FALSE	Monocyte_YS vs Rest	Monocyte_YS	Rest
CD202b:protein	0.1324	0.8676	-1.8799	0.108744	0.122386	0	0.5	-0.0946791	0.00441658	0.440206	-3.41797	1.18073	1.6096	2.37284	0.6448	0.646461			FALSE	Fibroblast vs Rest	Fibroblast	Rest				CD370:protein	0.1564	0.8436	-1.68526	0.113661	0.128708	0	0.5	-0.142544	-0.0496451	0.359814	-1.71899	0.510616	1	1.02689	0.533333	0.415698			FALSE	Monocyte_YS vs Rest	Monocyte_YS	Rest
CD158b:protein	0.1324	0.8676	-1.8799	0.114046	0.141579	0	0.5	-0.0986767	-0.00903392	0.600035	-7.71206	3.1825	0.5312	0.577718	0.3296	0.323061			FALSE	Fibroblast vs Rest	Fibroblast	Rest				CD62E:protein	0.15	0.85	-1.7346	0.108734	0.13612	0	0.5	-0.225772	-0.0801829	0.469485	-2.93203	0.283031	1.66667	3.92297	0.733333	0.733285			FALSE	Monocyte_YS vs Rest	Monocyte_YS	Rest
CD16:protein	0.128	0.872	-1.91876	0.108648	0.611892	0	0.5	-0.214163	-0.0230248	1.02809	-10.7855	3.0072	0.3664	0.921097	0.2464	0.235354			FALSE	Fibroblast vs Rest	Fibroblast	Rest				CD105:protein	0.1492	0.8508	-1.74089	0.10651	0.128982	0	0.5	-0.258032	-0.203318	0.243577	-1.41243	0.223665	0.666667	0.817587	0.533333	0.37718			FALSE	Monocyte_YS vs Rest	Monocyte_YS	Rest
CD80:protein	0.127	0.873	-1.92775	0.118622	0.131819	0	0.5	-0.0901786	-0.0180179	0.619081	-6.70747	5.40888	1.16	1.76194	0.4784	0.507281			FALSE	Fibroblast vs Rest	Fibroblast	Rest				CD138:protein	0.1352	0.8648	-1.85574	0.121292	0.137893	0	0.5	-0.158456	-0.112867	0.347355	-2.067	0.661666	0.6	1.84157	0.466667	0.56468			FALSE	Monocyte_YS vs Rest	Monocyte_YS	Rest
Cadherin_11:protein	0.1196	0.8804	-1.99622	0.114143	0.117059	0	0.5	-0.0072155	0.00668967	0.447382	-4.46756	2.76119	0.9536	1.35794	0.3824	0.415848			FALSE	Fibroblast vs Rest	Fibroblast	Rest				CD80:protein	0.1338	0.8662	-1.86777	0.108949	0.126704	0	0.5	-0.169532	-0.0591712	0.356333	-2.71216	0.289523	1.13333	2.38227	0.333333	0.543605			FALSE	Monocyte_YS vs Rest	Monocyte_YS	Rest
CD8:protein	0.1194	0.8806	-1.99812	0.112167	0.156358	0	0.5	-0.150437	-0.0328331	0.611214	-6.55703	2.04623	0.0416	0.0866915	0.0336	0.0389434			FALSE	Fibroblast vs Rest	Fibroblast	Rest				CD5:protein	0.1272	0.8728	-1.92595	0.124276	0.136615	0	0.5	-0.0928316	-0.0201114	0.386508	-2.18676	0.607451	0.0666667	0.186773	0.0666667	0.110465			FALSE	Monocyte_YS vs Rest	Monocyte_YS	Rest
CD179a:protein	0.1142	0.8858	-2.04854	0.111539	0.126017	0	0.5	-0.0607781	0.000425577	0.515495	-6.14628	3.28639	0.92	1.28683	0.4192	0.428039			FALSE	Fibroblast vs Rest	Fibroblast	Rest				CD279:protein	0.1132	0.8868	-2.05846	0.105205	0.12235	0	0.5	-0.199407	-0.138521	0.237461	-1.50935	0.204204	1.06667	2.76017	0.666667	0.761628			FALSE	Monocyte_YS vs Rest	Monocyte_YS	Rest
CD2:protein	0.1086	0.8914	-2.10512	0.104164	0.127381	0	0.5	-0.166296	-0.0228827	0.489568	-3.8598	1.4459	0.0112	0.10701	0.0112	0.0497799			FALSE	Fibroblast vs Rest	Fibroblast	Rest				CD193:protein	0.1114	0.8886	-2.07652	0.107703	0.124416	0	0.5	-0.167993	-0.0752755	0.327995	-2.46917	0.302123	1.93333	4.52544	0.666667	0.807413			FALSE	Monocyte_YS vs Rest	Monocyte_YS	Rest
CD131:protein	0.1064	0.8936	-2.12805	0.10259	0.212982	0	0.5	-0.279208	-0.00478768	0.919894	-6.55096	0.503884	1.688	2.54352	0.6096	0.649509			FALSE	Fibroblast vs Rest	Fibroblast	Rest				CD96:protein	0.1098	0.8902	-2.09279	0.11045	0.127375	0	0.5	-0.184853	-0.138696	0.257895	-1.52315	0.277766	0.8	1.94477	0.533333	0.59375			FALSE	Monocyte_YS vs Rest	Monocyte_YS	Rest
CD85g:protein	0.105	0.895	-2.14286	0.104116	0.122022	0	0.5	-0.135478	-0.0163574	0.453739	-3.89444	2.12902	0.7184	1.65019	0.392	0.556722			FALSE	Fibroblast vs Rest	Fibroblast	Rest				CD135:protein	0.1044	0.8956	-2.14926	0.104565	0.120124	0	0.5	-0.163925	-0.0646623	0.301689	-2.15944	0.193712	1.53333	3.63953	0.733333	0.673692			FALSE	Monocyte_YS vs Rest	Monocyte_YS	Rest
CD158f:protein	0.0922	0.9078	-2.28706	0.109771	0.122767	0	0.5	-0.0570372	-0.00494087	0.51331	-6.66326	3.9569	2.048	2.78801	0.6592	0.657298			FALSE	Fibroblast vs Rest	Fibroblast	Rest				CD103:protein	0.1028	0.8972	-2.16649	0.132442	0.139965	0	0.5	-0.0646769	-0.0295068	0.298635	-1.4404	0.693239	0.133333	0.62718	0.133333	0.298692			FALSE	Monocyte_YS vs Rest	Monocyte_YS	Rest
CD41:protein	0.0898	0.9102	-2.31608	0.111421	0.226727	0	0.5	-0.199094	-0.0486988	0.888131	-6.9439	2.1985	0.0688	0.229936	0.0192	0.0535049			FALSE	Fibroblast vs Rest	Fibroblast	Rest				CD8a:protein	0.1012	0.8988	-2.18396	0.102739	0.129243	0	0.5	-0.23131	-0.0984827	0.434139	-2.96934	0.137949	0	0.0552326	0	0.0457849			FALSE	Monocyte_YS vs Rest	Monocyte_YS	Rest
CD278:protein	0.088	0.912	-2.3383	0.105768	0.121867	0	0.5	-0.107511	0.0180975	0.441461	-3.16733	0.525804	0.736	1.04098	0.3712	0.383678			FALSE	Fibroblast vs Rest	Fibroblast	Rest				CD179a:protein	0.0976	0.9024	-2.22418	0.103981	0.121021	0	0.5	-0.178705	-0.0840658	0.308699	-2.52027	0.169234	0.866667	1.71512	0.466667	0.480378			FALSE	Monocyte_YS vs Rest	Monocyte_YS	Rest
CD307:protein	0.0788	0.9212	-2.45876	0.113756	0.122967	0	0.5	-0.094652	-0.045894	0.261815	-1.72363	1.13549	0.528	0.58449	0.3152	0.302404			FALSE	Fibroblast vs Rest	Fibroblast	Rest				CD161:protein	0.088	0.912	-2.3383	0.102432	0.115454	0	0.5	-0.138614	-0.0397612	0.282028	-2.12834	0.145035	0.733333	1.66933	0.533333	0.444767			FALSE	Monocyte_YS vs Rest	Monocyte_YS	Rest
CD193:protein	0.0586	0.9414	-2.77663	0.104691	0.109915	0	0.5	-0.0446176	-0.00474429	0.328174	-4.14469	2.99787	2.7392	3.42872	0.7568	0.766001			FALSE	Fibroblast vs Rest	Fibroblast	Rest				Notch3:protein	0.0848	0.9152	-2.37885	0.103726	0.117634	0	0.5	-0.163451	-0.0998639	0.228646	-1.72833	0.18141	1.46667	2.95712	0.666667	0.718023			FALSE	Monocyte_YS vs Rest	Monocyte_YS	Rest
CD205:protein	0.0556	0.9444	-2.83237	0.101271	0.113814	0	0.5	-0.12717	-0.0381479	0.285613	-3.17076	0.167989	1.296	1.43549	0.6272	0.577379			FALSE	Fibroblast vs Rest	Fibroblast	Rest				CD99:protein	0.0842	0.9158	-2.3866	0.107863	0.1205	0	0.5	-0.140735	-0.0759729	0.239745	-1.50302	0.292831	0.0666667	0.0545058	0.0666667	0.0494186			FALSE	Monocyte_YS vs Rest	Monocyte_YS	Rest
MERTK:protein	0.0408	0.9592	-3.15742	0.106566	0.10955	0	0.5	-0.0326624	-0.00771225	0.211297	-1.79523	1.23536	5.4224	5.54182	0.9568	0.965797			FALSE	Fibroblast vs Rest	Fibroblast	Rest				CD8:protein	0.0824	0.9176	-2.41018	0.116286	0.130762	0	0.5	-0.0952881	-0.000158787	0.411048	-3.03225	0.474376	0.0666667	0.0494186	0.0666667	0.0392442			FALSE	Monocyte_YS vs Rest	Monocyte_YS	Rest
Notch3:protein	0.0318	0.9682	-3.41597	0.10296	0.104815	0	0.5	-0.0209243	-0.00326884	0.196365	-2.29017	1.7442	1.8528	2.32171	0.6832	0.677277			FALSE	Fibroblast vs Rest	Fibroblast	Rest				CD86:protein	0.0718	0.9282	-2.55936	0.102885	0.114168	0	0.5	-0.128192	-0.0394956	0.234632	-1.81583	0.0808656	0	0.0174419	0	0.0167151			FALSE	Monocyte_YS vs Rest	Monocyte_YS	Rest
CD303:protein	0.0296	0.9704	-3.48993	0.100378	0.111983	0	0.5	-0.0853505	-0.017723	0.303548	-4.28086	0.096524	0.6128	0.679986	0.3776	0.35083			FALSE	Fibroblast vs Rest	Fibroblast	Rest				CD205:protein	0.0632	0.9368	-2.69617	0.10649	0.121001	0	0.5	-0.173898	-0.135296	0.192557	-1.24836	0.268958	1.8	1.74927	0.666667	0.605378			FALSE	Monocyte_YS vs Rest	Monocyte_YS	Rest
CD99:protein	0.0266	0.9734	-3.59988	0.106459	0.106871	0	0.5	-0.00522863	-0.00160754	0.169434	-1.51494	1.10177	0.0336	0.0474094	0.0336	0.0447003			FALSE	Fibroblast vs Rest	Fibroblast	Rest				CD133:protein	0.0624	0.9376	-2.70976	0.104407	0.114853	0	0.5	-0.118733	-0.0524321	0.220027	-1.46947	0.148032	0	0.0239826	0	0.0232558			FALSE	Monocyte_YS vs Rest	Monocyte_YS	Rest
CD18:protein	0.012	0.988	-4.41078	0.102173	0.105264	0	0.5	-0.0399419	-0.0144774	0.115207	-1.41792	0.672109	0.0032	0.0135455	0.0032	0.0128683			FALSE	Fibroblast vs Rest	Fibroblast	Rest				CD45:protein	0.0606	0.9394	-2.74095	0.112406	0.120979	0	0.5	-0.0846938	-0.0350224	0.258483	-1.7343	0.406202	0	0.0145349	0	0.0145349			FALSE	Monocyte_YS vs Rest	Monocyte_YS	Rest
CD133:protein	0.009	0.991	-4.70149	0.106395	0.105992	0	0.5	0.0069473	0.0128834	0.126389	-0.900443	0.570122	0.0176	0.019641	0.0176	0.0189638			FALSE	Fibroblast vs Rest	Fibroblast	Rest				CD304:protein	0.0554	0.9446	-2.83618	0.100548	0.114749	0	0.5	-0.180468	-0.12826	0.168432	-0.861612	0.0256174	0	0.0268895	0	0.0261628			FALSE	Monocyte_YS vs Rest	Monocyte_YS	Rest
CD86:protein	0.0058	0.9942	-5.14408	0.10049	0.101925	0	0.5	-0.018219	-0.00100517	0.0811529	-1.35003	0.379474	0.0048	0.00880461	0.0048	0.00846597			FALSE	Fibroblast vs Rest	Fibroblast	Rest				CD366:protein	0.0496	0.9504	-2.95289	0.102005	0.112648	0	0.5	-0.132876	-0.0839301	0.167744	-1.17736	0.0839136	1	2.19331	0.733333	0.653343			FALSE	Monocyte_YS vs Rest	Monocyte_YS	Rest
CD3:protein	0.0028	0.9972	-5.87533	0.106185	0.106251	0	0.5	-0.00112063	-0.00201142	0.0948278	-0.617336	0.803301	0.0288	0.0325093	0.0256	0.0311548			FALSE	Fibroblast vs Rest	Fibroblast	Rest				CD278:protein	0.0442	0.9558	-3.07382	0.103614	0.111149	0	0.5	-0.0887731	-0.0351961	0.184721	-1.83597	0.162014	0.333333	1.30015	0.333333	0.422238			FALSE	Monocyte_YS vs Rest	Monocyte_YS	Rest
BTLA:protein	0.0022	0.9978	-6.11709	0.100693	0.101776	0	0.5	-0.014109	-0.00258803	0.0631546	-1.27913	0.221718	0.0016	0.00304775	0.0016	0.00304775			FALSE	Fibroblast vs Rest	Fibroblast	Rest				LOX_1:protein	0.0148	0.9852	-4.19822	0.101845	0.113182	0	0.5	-0.147724	-0.12246	0.121257	-0.747287	0.106116	0.8	2.03343	0.466667	0.734012			FALSE	Monocyte_YS vs Rest	Monocyte_YS	Rest
CD206:protein	0.001	0.999	-6.90674	0.100882	0.105203	0	0.5	-0.0578432	-0.0198603	0.0874542	-0.632368	0.0934806	0	0.0176092	0	0.0176092			FALSE	Fibroblast vs Rest	Fibroblast	Rest				CD206:protein	0.0044	0.9956	-5.42174	0.102499	0.116498	0	0.5	-0.180812	-0.176516	0.119002	-0.624055	0.135414	0	0.0327035	0	0.0327035			FALSE	Monocyte_YS vs Rest	Monocyte_YS	Rest
CD304:protein	0.0006	0.9994	-7.41796	0.100469	0.104008	0	0.5	-0.0482141	-0.0217657	0.070307	-0.530612	0.100621	0.0016	0.0176092	0.0016	0.0169319			FALSE	Fibroblast vs Rest	Fibroblast	Rest				CD18:protein	0.0038	0.9962	-5.56894	0.101445	0.109575	0	0.5	-0.10785	-0.0808355	0.106938	-0.657647	0.116724	0	0.0152616	0	0.0145349			FALSE	Monocyte_YS vs Rest	Monocyte_YS	Rest
CD45:protein	0	1	-18.4207	0.101723	0.102751	0	0.5	-0.014155	-0.00625563	0.0602148	-0.418728	0.372711	0.0064	0.0104978	0.0048	0.0104978			FALSE	Fibroblast vs Rest	Fibroblast	Rest				BTLA:protein	0.0016	0.9984	-6.43614	0.10037	0.102809	0	0.5	-0.0331537	-0.014973	0.0642329	-0.63044	0.030767	0	0.00290698	0	0.00290698			FALSE	Monocyte_YS vs Rest	Monocyte_YS	Rest
CD73:protein	0.969	0.031	3.44228	10.1799	10.7301	0	0.5	3.49047	4.25556	3.18274	-7.37636	8.25859	5.625	16.6561	0.9375	0.745929			TRUE	HE vs Rest	HE	Rest
CD90:protein	0.9688	0.0312	3.43564	11.6367	2.844	0	0.5	4.27468	5.01766	2.82308	-6.83806	8.47019	20.75	7.28411	0.9375	0.855699			TRUE	HE vs Rest	HE	Rest
CD49b:protein	0.9678	0.0322	3.40306	6.59522	1.06797	0	0.5	3.80725	4.26865	2.39978	-7.10408	8.43469	19.5625	4.00505	0.875	0.399775			TRUE	HE vs Rest	HE	Rest
CD34:protein	0.9648	0.0352	3.31087	16.3412	5.79878	0	0.5	4.48227	5.39014	3.00707	-7.65952	9.38531	23.1875	11.5707	1	0.626614			TRUE	HE vs Rest	HE	Rest
CD146:protein	0.957	0.043	3.1026	45.3212	15.7084	0	0.5	4.92502	5.74895	3.26793	-7.23546	9.85105	71.8125	18.9416	1	0.792252			TRUE	HE vs Rest	HE	Rest
CD49f:protein	0.9566	0.0434	3.09293	5.31696	4.31223	0	0.5	2.86453	3.7469	3.01887	-7.40363	7.05884	3.25	6.14599	0.5	0.615665			TRUE	HE vs Rest	HE	Rest
CD141:protein	0.9456	0.0544	2.85546	3.50756	2.60858	0	0.5	2.30315	2.66368	2.56068	-7.5644	7.67045	10.625	18.5882	0.875	0.785514			TRUE	HE vs Rest	HE	Rest
CD71:protein	0.9446	0.0554	2.83618	0.656676	59.5119	0	0.5	-4.52306	-4.46371	3.1989	-12.5147	3.41237	5	94.7021	0.75	0.955081			TRUE	HE vs Rest	HE	Rest
CD1d:protein	0.942	0.058	2.78756	2.15367	2.57884	0	0.5	2.02947	2.44079	2.50731	-9.42466	6.93447	1.75	6.64823	0.625	0.800955			TRUE	HE vs Rest	HE	Rest
CD123:protein	0.9402	0.0598	2.75509	1.35576	0.472935	0	0.5	2.29453	2.62785	1.64836	-5.57206	5.49534	1.0625	2.7973	0.3125	0.596294			TRUE	HE vs Rest	HE	Rest
CD184:protein	0.9358	0.0642	2.6794	1.39098	0.266981	0	0.5	2.54463	2.5336	1.62138	-5.04844	6.22811	3.4375	2.52892	0.6875	0.732173			TRUE	HE vs Rest	HE	Rest
CD31:protein	0.9356	0.0644	2.67607	3.9632	1.7293	0	0.5	2.7843	3.40482	2.43619	-6.03091	6.63743	5.75	2.98372	0.8125	0.53425			TRUE	HE vs Rest	HE	Rest
KLRG1:protein	0.9232	0.0768	2.48664	2.95365	0.446189	0	0.5	3.0573	3.14079	2.1044	-7.58776	7.88216	8.0625	6.17631	1	0.939079			TRUE	HE vs Rest	HE	Rest
CD117:protein	0.92	0.08	2.44235	0.94009	4.50912	0	0.5	0.372048	1.16729	2.87212	-9.25402	4.89505	0.8125	4.46126	0.4375	0.508422			FALSE	HE vs Rest	HE	Rest
CD200:protein	0.9156	0.0844	2.38401	1.2867	0.86288	0	0.5	1.92266	2.34934	2.16664	-7.34147	5.11034	3.9375	4.61931	0.8125	0.84475			FALSE	HE vs Rest	HE	Rest
Folate:protein	0.9002	0.0998	2.19945	0.926207	8.68629	0	0.5	-2.52128	-2.44008	2.1201	-9.40393	2.96317	1.875	70.4388	0.75	0.877878			FALSE	HE vs Rest	HE	Rest
CD55:protein	0.9	0.1	2.19722	1.25155	1.31414	0	0.5	1.22759	1.57698	2.58829	-7.00179	5.44431	2.0625	1.34475	0.5	0.390511			FALSE	HE vs Rest	HE	Rest
CD29:protein	0.897	0.103	2.16433	2.3041	1.33572	0	0.5	1.78002	2.16337	2.38196	-5.84034	5.58374	2.875	2.84672	0.6875	0.734138			FALSE	HE vs Rest	HE	Rest
CD62P:protein	0.8862	0.1138	2.0525	2.22584	2.05051	0	0.5	2.18839	2.34788	2.70366	-9.65429	6.70894	2.3125	3.0306	0.5625	0.436833			FALSE	HE vs Rest	HE	Rest
CD49a:protein	0.8704	0.1296	1.9045	2.08883	3.47964	0	0.5	0.801356	1.02395	2.77865	-9.74551	6.23766	6.9375	13.8273	0.9375	0.859349			FALSE	HE vs Rest	HE	Rest
CD59:protein	0.8702	0.1298	1.90273	1.47302	0.548298	0	0.5	1.81254	2.01297	2.20114	-6.73182	5.66962	5.0625	10.2145	0.9375	0.931218			FALSE	HE vs Rest	HE	Rest
CD201:protein	0.8696	0.1304	1.89743	0.693852	1.03563	0	0.5	1.47078	2.03172	2.24779	-7.71209	4.75365	1.625	1.51684	0.5625	0.306008			FALSE	HE vs Rest	HE	Rest
CD112:protein	0.8692	0.1308	1.8939	2.11678	1.58748	0	0.5	1.19926	1.50151	2.45814	-6.96028	5.95113	4.75	4.71477	0.75	0.765862			FALSE	HE vs Rest	HE	Rest
CD93:protein	0.8642	0.1358	1.85062	0.815753	0.709999	0	0.5	1.74349	2.08295	2.05583	-8.15644	4.50465	1.5	3.43992	0.5	0.624088			FALSE	HE vs Rest	HE	Rest
CD9:protein	0.8574	0.1426	1.79386	1.53227	0.745698	0	0.5	1.57689	1.68419	2.26468	-8.16594	5.4778	2.125	1.24509	0.5625	0.396687			FALSE	HE vs Rest	HE	Rest
CD36:protein	0.8486	0.1514	1.72366	0.834085	4.63792	0	0.5	-1.6561	-1.59713	2.21794	-8.64383	4.34364	0.625	21.8619	0.375	0.825379			FALSE	HE vs Rest	HE	Rest
CD102:protein	0.847	0.153	1.71126	0.983142	0.53419	0	0.5	1.40558	1.46557	1.97323	-6.95661	6.2703	12.625	14.5124	0.875	0.850926			FALSE	HE vs Rest	HE	Rest
CD24:protein	0.8406	0.1594	1.6627	1.07456	0.439119	0	0.5	1.84097	1.94835	2.01258	-7.77682	5.72314	2.1875	2.1881	0.625	0.547165			FALSE	HE vs Rest	HE	Rest
CD326:protein	0.8344	0.1656	1.61714	1.22193	2.82377	0	0.5	-0.823065	-0.807102	2.7925	-10.0928	6.33493	1.375	5.73386	0.3125	0.658057			FALSE	HE vs Rest	HE	Rest
CD275:protein	0.8326	0.1674	1.60417	0.427172	0.372597	0	0.5	1.12077	1.51382	1.55822	-6.10999	3.29504	1	2.34447	0.5625	0.610331			FALSE	HE vs Rest	HE	Rest
CD107a:protein	0.8298	0.1702	1.58421	5.8011	8.37618	0	0.5	-0.599374	-0.596704	2.15443	-7.31841	6.22381	21.4375	23.8476	0.9375	0.968838			FALSE	HE vs Rest	HE	Rest
CD46:protein	0.8288	0.1712	1.57715	0.969189	0.604201	0	0.5	1.13984	1.31914	2.12249	-7.0252	5.09835	1.3125	2.50365	0.5625	0.745368			FALSE	HE vs Rest	HE	Rest
CD39:protein	0.8258	0.1742	1.55615	0.865745	0.654412	0	0.5	0.963969	1.09832	1.94025	-6.95011	5.00248	5.6875	12.5699	0.75	0.732734			FALSE	HE vs Rest	HE	Rest
CD158e1:protein	0.8256	0.1744	1.55476	0.433971	0.198833	0	0.5	1.18206	1.25791	0.9419	-2.39898	3.61115	2.0625	1.8877	0.6875	0.710837			FALSE	HE vs Rest	HE	Rest
CD47:protein	0.8222	0.1778	1.53132	1.21615	1.01858	0	0.5	0.829401	0.928077	1.91661	-7.4278	5.10064	11.0625	36.9166	1	0.980348			FALSE	HE vs Rest	HE	Rest
CD63:protein	0.8088	0.1912	1.44223	0.577917	0.950303	0	0.5	-0.657872	-0.690969	2.0305	-7.54474	5.00074	12.5	10.6971	0.6875	0.914093			FALSE	HE vs Rest	HE	Rest
CD325:protein	0.8074	0.1926	1.4332	1.99507	1.6997	0	0.5	-0.0742449	-0.219909	2.59817	-10.1225	7.41727	22.1875	19.3271	1	0.999719			FALSE	HE vs Rest	HE	Rest
CD164:protein	0.8016	0.1984	1.39632	0.315304	1.01077	0	0.5	-1.10754	-0.950542	1.82391	-7.37016	3.07736	2	3.46575	0.4375	0.758843			FALSE	HE vs Rest	HE	Rest
CD54:protein	0.7948	0.2052	1.35411	0.562552	1.30087	0	0.5	0.361445	0.618599	2.3475	-8.43102	4.46833	0.5625	2.59068	0.4375	0.499439			FALSE	HE vs Rest	HE	Rest
CD13:protein	0.7728	0.2272	1.22419	0.661614	0.712526	0	0.5	0.557355	0.61398	2.03708	-7.68171	5.00631	1.25	1.87002	0.375	0.507861			FALSE	HE vs Rest	HE	Rest
EGFR:protein	0.7654	0.2346	1.18252	0.499565	1.13965	0	0.5	-0.557769	-0.464884	2.20551	-8.67346	4.72107	1.6875	3.53593	0.5625	0.683324			FALSE	HE vs Rest	HE	Rest
CD28:protein	0.7538	0.2462	1.11898	0.179601	0.959069	0	0.5	-1.45155	-1.15843	1.59814	-7.64892	2.27828	1	22.2732	0.8125	0.828748			FALSE	HE vs Rest	HE	Rest
IgG2c:protein	0.7484	0.2516	1.0901	0.314725	0.191896	0	0.5	0.753571	0.783471	1.07114	-5.33681	3.69546	0.9375	1.49214	0.4375	0.577765			FALSE	HE vs Rest	HE	Rest
CD64:protein	0.7404	0.2596	1.04805	0.317105	0.794111	0	0.5	-0.664354	-0.542848	1.54381	-7.55122	3.15258	1	13.1291	0.375	0.70073			FALSE	HE vs Rest	HE	Rest
CD49d:protein	0.7244	0.2756	0.966393	0.141159	5.1343	0	0.5	-2.85573	-2.08497	2.74275	-9.16883	1.01502	0.625	8.57243	0.375	0.82594			FALSE	HE vs Rest	HE	Rest
CD314:protein	0.7218	0.2782	0.953408	0.519413	0.426271	0	0.5	0.584715	0.683778	1.16916	-5.88011	3.88007	0.9375	1.84054	0.5	0.640371			FALSE	HE vs Rest	HE	Rest
CD56:protein	0.711	0.289	0.900246	0.284297	0.742898	0	0.5	-0.884201	-0.741957	1.31079	-6.88198	2.47779	0.3125	1.26839	0.3125	0.424481			FALSE	HE vs Rest	HE	Rest
CD81:protein	0.7014	0.2986	0.853973	0.279068	0.522179	0	0.5	-0.283678	-0.170375	1.59468	-8.06358	3.18038	8.3125	15.8577	0.9375	0.948624			FALSE	HE vs Rest	HE	Rest
CD155:protein	0.6776	0.3224	0.742764	0.298652	0.365414	0	0.5	0.0988234	0.129784	1.5801	-6.43592	3.10024	1.4375	1.73105	0.625	0.599663			FALSE	HE vs Rest	HE	Rest
CD115:protein	0.6598	0.3402	0.662403	0.321788	0.698247	0	0.5	-0.659774	-0.559491	1.24113	-8.71201	2.90283	0.375	1.09938	0.25	0.439079			FALSE	HE vs Rest	HE	Rest
CD185:protein	0.6512	0.3488	0.624318	0.213947	0.4972	0	0.5	-0.793948	-0.651945	1.16012	-7.21627	2.70693	0.6875	1.86917	0.4375	0.417462			FALSE	HE vs Rest	HE	Rest
CD11c:protein	0.6436	0.3564	0.591024	0.151258	2.03512	0	0.5	-1.31889	-0.675009	2.04743	-9.48031	2.17064	0.375	3.30769	0.3125	0.528636			FALSE	HE vs Rest	HE	Rest
TSLPR:protein	0.6374	0.3626	0.564097	0.216075	0.218566	0	0.5	0.353919	0.501355	0.963474	-6.81015	2.68576	0.125	0.723751	0.125	0.398652			FALSE	HE vs Rest	HE	Rest
CD235a:protein	0.6272	0.3728	0.520223	0.162926	4.59938	0	0.5	-1.29342	-0.441225	2.49477	-10.0345	2.50396	0.6875	7.49186	0.4375	0.721505			FALSE	HE vs Rest	HE	Rest
Fc_epsilon:protein	0.6204	0.3796	0.491246	0.420417	0.796778	0	0.5	-0.452476	-0.403357	1.3418	-9.81047	3.76311	0.4375	1.76109	0.3125	0.544357			FALSE	HE vs Rest	HE	Rest
LOX_1:protein	0.618	0.382	0.481068	0.278314	0.273697	0	0.5	0.300654	0.387098	1.11678	-7.8424	3.36982	1.25	1.61903	0.75	0.667883			FALSE	HE vs Rest	HE	Rest
CD10:protein	0.6114	0.3886	0.453201	0.178744	1.08109	0	0.5	-0.940669	-0.176501	1.96941	-8.02726	1.70393	0.375	2.82959	0.1875	0.537058			FALSE	HE vs Rest	HE	Rest
CD196:protein	0.5988	0.4012	0.400468	0.225839	0.347113	0	0.5	-0.444752	-0.405154	0.971535	-5.91893	2.48889	0.6875	1.09405	0.5625	0.535935			FALSE	HE vs Rest	HE	Rest
CD130:protein	0.5936	0.4064	0.378868	0.259434	0.42799	0	0.5	-0.337425	-0.191311	1.20358	-7.6773	2.90875	0.25	0.755755	0.1875	0.364121			FALSE	HE vs Rest	HE	Rest
CD4:protein	0.5844	0.4156	0.340862	0.12056	0.37995	0	0.5	-1.13692	-0.733988	1.15045	-4.9481	0.577128	0.0625	0.824537	0.0625	0.358506			FALSE	HE vs Rest	HE	Rest
CD98:protein	0.5836	0.4164	0.337569	0.227163	0.305467	0	0.5	-0.033779	0.1074	1.14697	-6.01849	2.49337	0.4375	8.44666	0.4375	0.800674			FALSE	HE vs Rest	HE	Rest
CD96:protein	0.5826	0.4174	0.333456	0.236754	0.407442	0	0.5	-0.460147	-0.392582	1.10595	-7.88452	2.79651	0.6875	1.46996	0.5	0.536777			FALSE	HE vs Rest	HE	Rest
CD105:protein	0.5786	0.4214	0.317029	0.256251	0.266286	0	0.5	0.142933	0.278521	0.919738	-5.27034	2.40594	0.5625	0.766143	0.3125	0.37872			FALSE	HE vs Rest	HE	Rest
CD7:protein	0.5758	0.4242	0.305555	0.188926	0.51702	0	0.5	-0.798319	-0.483744	1.25637	-7.85985	1.9277	0.25	1.07327	0.1875	0.330994			FALSE	HE vs Rest	HE	Rest
LT_bR:protein	0.5662	0.4338	0.266364	0.348941	0.587819	0	0.5	-0.384658	-0.298898	1.15515	-8.33003	3.094	0.875	1.45255	0.4375	0.525828			FALSE	HE vs Rest	HE	Rest
CD194:protein	0.5646	0.4354	0.259852	0.473663	0.475369	0	0.5	0.137321	0.149044	1.14142	-6.51369	3.61967	0.6875	0.939641	0.3125	0.457047			FALSE	HE vs Rest	HE	Rest
CD22:protein	0.5606	0.4394	0.243597	0.240263	0.458364	0	0.5	-0.455035	-0.249046	1.21843	-7.45497	2.70072	0.25	0.833801	0.1875	0.33324			FALSE	HE vs Rest	HE	Rest
CD158:protein	0.5518	0.4482	0.207946	0.227063	0.458032	0	0.5	-0.471805	-0.367069	1.10899	-8.78816	2.58934	0.375	2.73302	0.25	0.307412			FALSE	HE vs Rest	HE	Rest
CD183:protein	0.5388	0.4612	0.155513	0.23712	0.842047	0	0.5	-0.621999	-0.284777	1.87261	-11.2345	4.02678	2.375	4.19175	0.875	0.843627			FALSE	HE vs Rest	HE	Rest
CD309:protein	0.5286	0.4714	0.114525	0.236749	0.192605	0	0.5	0.482146	0.399225	1.18316	-6.1615	3.47452	1.5	1.50646	0.4375	0.360752			FALSE	HE vs Rest	HE	Rest
CD273:protein	0.5242	0.4758	0.0968757	0.282096	0.372463	0	0.5	-0.282131	-0.261823	0.933668	-5.97135	2.69623	0.625	0.815553	0.25	0.365244			FALSE	HE vs Rest	HE	Rest
CD110:protein	0.5208	0.4792	0.083248	0.261226	0.404721	0	0.5	-0.204666	-0.113492	1.13333	-8.346	3.02277	0.1875	0.626895	0.125	0.300955			FALSE	HE vs Rest	HE	Rest
CD33:protein	0.5186	0.4814	0.0744343	0.139224	1.09056	0	0.5	-1.17316	-0.496255	1.76513	-8.0679	1.18272	0.125	6.30264	0.125	0.633071			FALSE	HE vs Rest	HE	Rest
CD15:protein	0.518	0.482	0.0720311	0.400241	0.632938	0	0.5	-0.281952	-0.204255	1.11227	-6.95629	2.76845	0.9375	0.991859	0.5625	0.430095			FALSE	HE vs Rest	HE	Rest
CD186:protein	0.5084	0.4916	0.0336032	0.252718	0.348018	0	0.5	-0.212221	-0.168289	1.01992	-7.64325	2.70531	1.1875	2.04295	0.4375	0.620719			FALSE	HE vs Rest	HE	Rest
CD95:protein	0.5046	0.4954	0.0184005	0.162907	0.274706	0	0.5	-0.343347	-0.0972546	1.06624	-5.30161	1.53798	0.5625	1.4927	0.5	0.515722			FALSE	HE vs Rest	HE	Rest
HLA_DR:protein	0.501	0.499	0.00400001	0.14205	1.11936	0	0.5	-0.88697	-0.230744	1.83301	-10.2144	1.91757	0.1875	1.9986	0.125	0.407917			FALSE	HE vs Rest	HE	Rest
CD338:protein	0.4908	0.5092	-0.0368042	0.190446	0.259205	0	0.5	0.0831938	0.121876	1.27886	-6.29778	2.70018	0.625	1.39865	0.375	0.475014			FALSE	HE vs Rest	HE	Rest
CD235ab:protein	0.4892	0.5108	-0.0432067	0.108856	4.43233	0	0.5	-1.65482	-0.427863	2.68607	-9.44352	0.761596	0.125	5.33408	0.125	0.358506			FALSE	HE vs Rest	HE	Rest
CD267:protein	0.4842	0.5158	-0.063221	0.194605	0.382564	0	0.5	-0.416023	-0.279265	1.12243	-9.28596	2.55199	0.125	0.585907	0.125	0.278214			FALSE	HE vs Rest	HE	Rest
CD370:protein	0.4782	0.5218	-0.0872553	0.308787	0.317219	0	0.5	0.0641496	0.0357685	1.04927	-6.53136	3.37657	0.375	0.807692	0.3125	0.369455			FALSE	HE vs Rest	HE	Rest
CD274:protein	0.4738	0.5262	-0.104896	0.187438	0.200164	0	0.5	0.103716	0.201653	0.902863	-5.82551	2.50393	0.25	0.877035	0.125	0.380404			FALSE	HE vs Rest	HE	Rest
CD66:protein	0.47	0.53	-0.120144	0.22045	0.324439	0	0.5	-0.278535	-0.163987	0.954545	-6.70652	2.12397	0.75	1.05138	0.5	0.476418			FALSE	HE vs Rest	HE	Rest
CD197:protein	0.4694	0.5306	-0.122553	0.123731	0.196348	0	0.5	-0.492833	-0.332899	0.754885	-4.43157	1.27416	0.5625	1.09798	0.3125	0.457327			FALSE	HE vs Rest	HE	Rest
CD14:protein	0.4646	0.5354	-0.141837	0.102437	1.16161	0	0.5	-1.53095	-0.374489	2.02431	-9.05038	0.183992	0.3125	4.10275	0.25	0.584503			FALSE	HE vs Rest	HE	Rest
CD82:protein	0.4576	0.5424	-0.170008	0.101229	3.9127	0	0.5	-1.6176	-0.391947	2.52328	-11.068	0.117743	2.375	8.02695	0.8125	0.854015			FALSE	HE vs Rest	HE	Rest
CD268:protein	0.4498	0.5502	-0.201479	0.135826	0.251599	0	0.5	-0.572943	-0.279824	0.92834	-5.55398	1.43402	0.0625	0.493262	0.0625	0.264177			FALSE	HE vs Rest	HE	Rest
CD305:protein	0.4478	0.5522	-0.209564	0.105731	0.602078	0	0.5	-1.04788	-0.379171	1.52871	-8.14634	0.226034	0.375	3.14935	0.3125	0.574958			FALSE	HE vs Rest	HE	Rest
IgG_Fc:protein	0.447	0.553	-0.212799	0.103921	0.967572	0	0.5	-1.34913	-0.272632	1.89381	-8.78521	0.307487	0.6875	4.88911	0.4375	0.580853			FALSE	HE vs Rest	HE	Rest
CD119:protein	0.4458	0.5542	-0.217655	0.166867	0.237483	0	0.5	-0.102742	0.0835109	1.08259	-6.1405	2.42751	1	4.3863	0.625	0.772038			FALSE	HE vs Rest	HE	Rest
CD202b:protein	0.4314	0.5686	-0.276141	0.181839	0.119017	0	0.5	0.508015	0.294751	0.74626	-3.02973	2.35963	1.625	2.24228	0.8125	0.645424			FALSE	HE vs Rest	HE	Rest
CD324:protein	0.4312	0.5688	-0.276957	0.218169	0.221106	0	0.5	-0.0127071	-0.0309707	0.713344	-3.85003	2.13915	0.625	0.74256	0.3125	0.423919			FALSE	HE vs Rest	HE	Rest
CD144:protein	0.426	0.574	-0.29819	0.188596	0.282645	0	0.5	-0.011681	0.0374609	1.2397	-9.04517	3.28738	7.3125	7.50786	0.9375	0.98091			FALSE	HE vs Rest	HE	Rest
CD11b:protein	0.4222	0.5778	-0.313749	0.104192	0.268606	0	0.5	-0.818987	-0.336277	1.05757	-5.63159	0.28816	0.125	1.22993	0.125	0.390511			FALSE	HE vs Rest	HE	Rest
IgM:protein	0.4214	0.5786	-0.317029	0.236657	0.321713	0	0.5	-0.162753	0.0579723	0.815406	-4.09853	1.51448	0.75	0.898933	0.5625	0.315272			FALSE	HE vs Rest	HE	Rest
CD226:protein	0.4186	0.5814	-0.328523	0.136184	0.340763	0	0.5	-0.534478	-0.199382	1.16691	-6.87103	1.3103	0.4375	1.03509	0.3125	0.398372			FALSE	HE vs Rest	HE	Rest
CD195:protein	0.4176	0.5824	-0.332633	0.136348	0.344846	0	0.5	-0.575742	-0.230232	1.26613	-9.31962	2.47602	0.25	0.986524	0.25	0.415778			FALSE	HE vs Rest	HE	Rest
CD177:protein	0.4112	0.5888	-0.359007	0.18094	0.290044	0	0.5	-0.0715394	0.0720844	1.10594	-9.21732	2.78306	0.25	0.377035	0.25	0.146266			FALSE	HE vs Rest	HE	Rest
CD69:protein	0.4092	0.5908	-0.367274	0.152265	0.242753	0	0.5	-0.355273	-0.114496	0.984924	-4.54417	1.94782	0.125	0.649635	0.125	0.230208			FALSE	HE vs Rest	HE	Rest
CD109:protein	0.4004	0.5996	-0.403799	0.145403	0.190851	0	0.5	0.042005	0.214568	0.909499	-5.06081	1.39925	0.25	0.730769	0.1875	0.32566			FALSE	HE vs Rest	HE	Rest
CD163:protein	0.394	0.606	-0.430529	0.100947	0.623098	0	0.5	-1.22482	-0.170528	1.73935	-7.45208	0.039078	1.625	2.46126	0.5	0.661145			FALSE	HE vs Rest	HE	Rest
CD142:protein	0.393	0.607	-0.434719	0.130362	0.236404	0	0.5	-0.346765	-0.139308	0.992485	-6.66753	1.65794	1.0625	2.95508	0.5	0.729927			FALSE	HE vs Rest	HE	Rest
CD127:protein	0.39	0.61	-0.447312	0.161841	0.298947	0	0.5	-0.366258	-0.0847745	1.06833	-6.29209	1.83699	0.3125	0.564851	0.25	0.247614			FALSE	HE vs Rest	HE	Rest
C5L2:protein	0.3842	0.6158	-0.471759	0.136021	0.622388	0	0.5	-0.4437	-0.0873727	1.35526	-11.7501	2.22311	3.0625	6.72572	1	0.882931			FALSE	HE vs Rest	HE	Rest
RTK2071:protein	0.3842	0.6158	-0.471759	0.257502	0.207842	0	0.5	0.273471	0.0900112	1.36214	-7.26583	4.12695	6	5.4082	0.875	0.946378			FALSE	HE vs Rest	HE	Rest
CD103:protein	0.3828	0.6172	-0.47768	0.193439	0.223393	0	0.5	-0.025284	0.0415581	0.847008	-6.11866	2.28023	0.625	0.522459	0.3125	0.277372			FALSE	HE vs Rest	HE	Rest
CD44:protein	0.3808	0.6192	-0.486154	0.114113	0.276516	0	0.5	-0.712367	-0.264973	1.05876	-5.6587	0.560429	0.0625	0.417462	0.0625	0.209714			FALSE	HE vs Rest	HE	Rest
CD57:protein	0.378	0.622	-0.498046	0.135652	0.286753	0	0.5	-0.400357	-0.179559	0.986076	-9.10573	1.64302	0.125	0.67434	0.125	0.215609			FALSE	HE vs Rest	HE	Rest
Siglec8:protein	0.378	0.622	-0.498046	0.214961	0.264207	0	0.5	0.143813	0.0580662	1.25974	-9.43096	3.71799	12.8125	11.2903	1	0.995227			FALSE	HE vs Rest	HE	Rest
CD52:protein	0.3686	0.6314	-0.538228	0.148211	0.197095	0	0.5	-0.30783	-0.216629	0.641139	-4.38927	1.47314	0.125	0.342785	0.125	0.215328			FALSE	HE vs Rest	HE	Rest
Notch1:protein	0.366	0.634	-0.549416	0.163195	0.217648	0	0.5	-0.12841	-0.0609015	0.859959	-8.39357	2.45827	0.375	0.606682	0.1875	0.32594			FALSE	HE vs Rest	HE	Rest
TIGIT:protein	0.3648	0.6352	-0.554591	0.24165	0.150454	0	0.5	0.458826	0.235034	1.17341	-5.75296	3.92705	0.8125	1.69371	0.4375	0.561763			FALSE	HE vs Rest	HE	Rest
CD335:protein	0.361	0.639	-0.571026	0.13927	0.203615	0	0.5	-0.349085	-0.179629	0.738394	-4.66708	1.2822	0.0625	0.389949	0.0625	0.236665			FALSE	HE vs Rest	HE	Rest
CD62L:protein	0.3602	0.6398	-0.574496	0.148757	0.214877	0	0.5	-0.262391	-0.118252	0.910859	-6.82421	2.17934	0.3125	0.683043	0.125	0.275126			FALSE	HE vs Rest	HE	Rest
G0114F7:protein	0.3556	0.6444	-0.594513	0.169349	0.253372	0	0.5	-0.0950952	-0.0291008	1.22174	-8.52112	3.25205	1.6875	2.73975	0.5	0.8032			FALSE	HE vs Rest	HE	Rest
CD74:protein	0.3516	0.6484	-0.612014	0.118017	0.274779	0	0.5	-0.480713	-0.10838	1.13599	-7.69093	1.39542	3.1875	4.0379	0.9375	0.894441			FALSE	HE vs Rest	HE	Rest
CD42b:protein	0.3496	0.6504	-0.620798	0.166544	0.211011	0	0.5	-0.0249865	0.0685322	0.918984	-6.89188	2.25414	0.0625	0.413532	0.0625	0.186131			FALSE	HE vs Rest	HE	Rest
CD66b:protein	0.3438	0.6562	-0.646406	0.149713	0.195379	0	0.5	-0.132581	-0.0525948	0.854	-7.09192	2.09947	0.25	0.450309	0.1875	0.198203			FALSE	HE vs Rest	HE	Rest
CD354:protein	0.3418	0.6582	-0.655283	0.263886	0.247555	0	0.5	0.1295	0.119487	0.685837	-4.60648	2.60262	0.5	0.492139	0.1875	0.292813			FALSE	HE vs Rest	HE	Rest
CD294:protein	0.3408	0.6592	-0.659731	0.139926	0.272427	0	0.5	-0.179663	-0.0390081	1.06816	-9.56287	2.15494	2.5625	4.23189	0.875	0.852892			FALSE	HE vs Rest	HE	Rest
CD35:protein	0.3352	0.6648	-0.684759	0.130773	0.189826	0	0.5	-0.376487	-0.19952	0.687801	-4.05115	1.09731	0.125	0.382369	0.125	0.198484			FALSE	HE vs Rest	HE	Rest
CD124:protein	0.331	0.669	-0.703666	0.187582	0.334937	0	0.5	0.0193936	0.0115364	1.22037	-10.3662	3.21493	1.875	2.5699	0.6875	0.780741			FALSE	HE vs Rest	HE	Rest
CD21:protein	0.3296	0.6704	-0.709995	0.148619	0.2042	0	0.5	-0.232157	-0.144556	0.73497	-7.08362	1.65458	0.25	0.227681	0.1875	0.142617			FALSE	HE vs Rest	HE	Rest
CD83:protein	0.3266	0.6734	-0.723603	0.19505	0.140828	0	0.5	0.355191	0.266804	0.764426	-2.84637	2.86354	1.3125	1.30292	0.5625	0.578608			FALSE	HE vs Rest	HE	Rest
TCR:protein	0.3174	0.6826	-0.765746	0.177515	0.19494	0	0.5	-0.0324989	-0.0230719	0.828342	-6.11794	2.38218	0.5625	0.635036	0.3125	0.297866			FALSE	HE vs Rest	HE	Rest
CD79b:protein	0.3058	0.6942	-0.819829	0.18383	0.232045	0	0.5	0.10839	0.0599478	1.18101	-8.86876	3.14149	1.1875	2.80938	0.8125	0.693992			FALSE	HE vs Rest	HE	Rest
CD25:protein	0.3	0.7	-0.847298	0.171474	0.165125	0	0.5	0.100142	0.132528	0.562338	-3.89579	1.64261	0.3125	0.75014	0.25	0.4242			FALSE	HE vs Rest	HE	Rest
CD301:protein	0.2972	0.7028	-0.860667	0.158805	0.19419	0	0.5	-0.0963353	-0.0747988	0.722793	-7.45187	1.93115	0.3125	0.417181	0.1875	0.271196			FALSE	HE vs Rest	HE	Rest
CD62E:protein	0.2956	0.7044	-0.868339	0.131443	0.130773	0	0.5	0.0994038	0.0981411	0.602854	-3.82513	1.2031	1.8125	2.93739	0.625	0.698765			FALSE	HE vs Rest	HE	Rest
CD106:protein	0.294	0.706	-0.876035	0.14931	0.175603	0	0.5	-0.0221372	0.0236274	0.936846	-7.60037	2.57395	0.6875	1.49775	0.4375	0.525828			FALSE	HE vs Rest	HE	Rest
CD19:protein	0.2894	0.7106	-0.8983	0.152769	0.350305	0	0.5	0.0900829	0.128921	1.16332	-9.12333	2.35625	1	0.873666	0.4375	0.341381			FALSE	HE vs Rest	HE	Rest
CD45RB:protein	0.2864	0.7136	-0.912933	0.123948	0.16758	0	0.5	-0.297028	-0.145255	0.613277	-4.96407	1.03025	0.125	0.522459	0.125	0.24228			FALSE	HE vs Rest	HE	Rest
CD70:protein	0.2802	0.7198	-0.94347	0.121916	0.171134	0	0.5	-0.30541	-0.206935	0.592294	-6.46865	1.03735	0	0.180236	0	0.117911			FALSE	HE vs Rest	HE	Rest
CD244:protein	0.2768	0.7232	-0.960391	0.108998	1.41245	0	0.5	-1.00066	-0.0316856	2.11698	-8.62866	0.701628	0.3125	2.1662	0.25	0.346715			FALSE	HE vs Rest	HE	Rest
Tim_4:protein	0.2766	0.7234	-0.96139	0.12331	0.170062	0	0.5	-0.200433	-0.0385686	0.729144	-6.41848	1.18087	1.3125	2.03341	0.5625	0.652723			FALSE	HE vs Rest	HE	Rest
integrin_b7:protein	0.2754	0.7246	-0.967395	0.100565	2.62336	0	0.5	-1.06826	-0.0815314	2.23542	-10.4511	0.0478609	0.0625	3.41381	0.0625	0.256036			FALSE	HE vs Rest	HE	Rest
CD319:protein	0.2704	0.7296	-0.992594	0.137766	0.185914	0	0.5	-0.115965	-0.0278901	0.969645	-7.63769	2.50269	0.125	0.7726	0.125	0.27288			FALSE	HE vs Rest	HE	Rest
CD43:protein	0.262	0.738	-1.0356	0.106486	0.276117	0	0.5	-0.579343	-0.13453	1.12346	-5.81275	0.513869	0.0625	0.963504	0.0625	0.218136			FALSE	HE vs Rest	HE	Rest
CD48:protein	0.2588	0.7412	-1.05221	0.104194	0.194097	0	0.5	-0.493243	-0.132966	0.849583	-4.87317	0.164923	0	0.27653	0	0.133914			FALSE	HE vs Rest	HE	Rest
CD38:protein	0.2586	0.7414	-1.05326	0.104389	1.10131	0	0.5	-0.604459	-0.0912038	1.37983	-11.1015	0.321191	0.125	1.66929	0.125	0.275407			FALSE	HE vs Rest	HE	Rest
CD357:protein	0.2572	0.7428	-1.06057	0.12869	0.134308	0	0.5	-0.0188523	-0.000820875	0.571159	-3.23046	1.43404	3.4375	3.6078	0.875	0.865244			FALSE	HE vs Rest	HE	Rest
TCR_Vg9:protein	0.255	0.745	-1.07212	0.134556	0.152719	0	0.5	-0.054684	-0.0328498	0.821871	-5.71257	2.1007	0.75	1.18445	0.5625	0.514037			FALSE	HE vs Rest	HE	Rest
CD169:protein	0.2544	0.7456	-1.07528	0.129703	0.182978	0	0.5	-0.161855	-0.0483216	0.765222	-7.93223	1.84356	0	0.689781	0	0.308254			FALSE	HE vs Rest	HE	Rest
CD79a:protein	0.252	0.748	-1.08797	0.13905	0.239325	0	0.5	-0.000790576	-1.78814e-06	0.945214	-10.0803	2.47344	2	2.82033	0.875	0.797586			FALSE	HE vs Rest	HE	Rest
CD126:protein	0.2484	0.7516	-1.10716	0.109509	0.213348	0	0.5	-0.32924	-0.0706658	0.818509	-9.06881	1.01565	0.875	1.8804	0.3125	0.419147			FALSE	HE vs Rest	HE	Rest
CD27:protein	0.2472	0.7528	-1.1136	0.133723	0.159362	0	0.5	-0.139688	-0.0717506	0.574655	-5.61443	1.31403	0.25	0.31078	0.1875	0.215328			FALSE	HE vs Rest	HE	Rest
CD61:protein	0.2436	0.7564	-1.13304	0.134269	0.192647	0	0.5	-0.0479532	0.0400897	0.805545	-6.02723	1.55102	0	0.251263	0	0.087872			FALSE	HE vs Rest	HE	Rest
TCR_Valpha:protein	0.2426	0.7574	-1.13848	0.132286	0.149188	0	0.5	-0.124026	-0.0939916	0.529066	-5.35041	1.43364	0.1875	0.183605	0.125	0.13644			FALSE	HE vs Rest	HE	Rest
CD209:protein	0.2398	0.7602	-1.15378	0.103887	0.151072	0	0.5	-0.376392	-0.143573	0.590162	-3.73828	0.341694	1	1.42617	0.625	0.563728			FALSE	HE vs Rest	HE	Rest
CD5:protein	0.2118	0.7882	-1.31411	0.138579	0.158062	0	0.5	-0.0499116	-0.00804937	0.634031	-6.42453	1.79179	0.0625	0.135598	0.0625	0.0920831			FALSE	HE vs Rest	HE	Rest
CD279:protein	0.2112	0.7888	-1.31771	0.1136	0.230532	0	0.5	-0.23426	0.00601304	1.00261	-7.01996	1.3059	2.1875	2.3192	0.8125	0.71982			FALSE	HE vs Rest	HE	Rest
CD135:protein	0.2036	0.7964	-1.36394	0.110492	0.223722	0	0.5	-0.206677	-0.0245329	0.784235	-9.5527	1.25137	0.75	2.49186	0.5	0.607243			FALSE	HE vs Rest	HE	Rest
IgD:protein	0.2008	0.7992	-1.3813	0.140545	0.151203	0	0.5	0.0184759	0.0734067	0.535433	-5.75548	1.23236	0.0625	0.124368	0.0625	0.094329			FALSE	HE vs Rest	HE	Rest
CD45RO:protein	0.2004	0.7996	-1.3838	0.122674	0.17226	0	0.5	-0.0361173	-0.0198363	0.715584	-9.01746	1.83611	0.375	1.04127	0.25	0.492981			FALSE	HE vs Rest	HE	Rest
CD138:protein	0.1928	0.8072	-1.43192	0.111222	0.139093	0	0.5	-0.0880187	-0.0144129	0.611496	-6.6963	1.16811	1.0625	1.42223	0.625	0.530039			FALSE	HE vs Rest	HE	Rest
CD172a:protein	0.1896	0.8104	-1.45261	0.115503	0.142553	0	0.5	-0.214244	-0.0875273	0.485971	-2.95009	0.692661	0	0.177709	0	0.115385			FALSE	HE vs Rest	HE	Rest
CD371:protein	0.1878	0.8122	-1.46437	0.104356	0.282252	0	0.5	-0.425001	-0.0453316	1.05041	-7.06175	0.26779	0	0.298989	0	0.0839416			FALSE	HE vs Rest	HE	Rest
CD337:protein	0.1834	0.8166	-1.49348	0.11098	0.151526	0	0.5	-0.215763	-0.0431355	0.640858	-5.96572	0.673368	1.4375	1.6269	0.75	0.585065			FALSE	HE vs Rest	HE	Rest
CD192:protein	0.1822	0.8178	-1.50151	0.106052	0.383761	0	0.5	-0.407628	-0.0554502	1.17598	-7.69127	0.589901	0.4375	1.7785	0.3125	0.49635			FALSE	HE vs Rest	HE	Rest
TCR_Vd2:protein	0.173	0.827	-1.56451	0.131317	0.148992	0	0.5	-0.0917495	-0.04194	0.524017	-4.90651	1.22544	0	0.213644	0	0.126614			FALSE	HE vs Rest	HE	Rest
CD158b:protein	0.155	0.845	-1.69591	0.117203	0.140698	0	0.5	-0.0182725	0.0134636	0.557353	-7.64773	1.19168	0.3125	0.570747	0.25	0.324537			FALSE	HE vs Rest	HE	Rest
CD366:protein	0.1294	0.8706	-1.90627	0.109306	0.130733	0	0.5	-0.202305	-0.102517	0.353296	-3.23577	0.235751	1.125	1.58506	0.5	0.573835			FALSE	HE vs Rest	HE	Rest
CD284:protein	0.128	0.872	-1.91876	0.103064	0.144234	0	0.5	-0.228817	-0.0457723	0.559845	-7.19513	0.365974	2.125	4.75912	0.9375	0.830152			FALSE	HE vs Rest	HE	Rest
IgG2b:protein	0.1278	0.8722	-1.92055	0.13985	0.139607	0	0.5	0.0304553	0.0776876	0.362883	-2.68444	0.952955	0.0625	0.215048	0.0625	0.145985			FALSE	HE vs Rest	HE	Rest
CD122:protein	0.1262	0.8738	-1.93498	0.101239	0.179377	0	0.5	-0.258804	-0.0510737	0.691611	-7.55977	0.0920737	3.375	2.92139	0.875	0.822852			FALSE	HE vs Rest	HE	Rest
CD179a:protein	0.1224	0.8776	-1.9699	0.109096	0.125176	0	0.5	-0.0585015	-0.00434673	0.47626	-6.14462	0.941056	0.1875	1.2274	0.1875	0.427569			FALSE	HE vs Rest	HE	Rest
CD72:protein	0.1166	0.8834	-2.02503	0.102292	0.250079	0	0.5	-0.253922	-0.00798225	0.861664	-8.50563	0.218062	0.125	0.565413	0.125	0.236665			FALSE	HE vs Rest	HE	Rest
CD45RA:protein	0.1164	0.8836	-2.02697	0.101766	0.404959	0	0.5	-0.459447	-0.00412738	1.38475	-6.64777	0.0960383	0.4375	0.548007	0.25	0.24986			FALSE	HE vs Rest	HE	Rest
Cadherin_11:protein	0.1162	0.8838	-2.02892	0.109142	0.116556	0	0.5	-0.0406639	-0.000915289	0.385363	-4.47567	0.889218	0.25	1.29197	0.25	0.410724			FALSE	HE vs Rest	HE	Rest
CD1c:protein	0.1126	0.8874	-2.06445	0.101527	0.536738	0	0.5	-0.33872	-0.0013535	1.20577	-9.07578	0.196608	0.375	1.24172	0.3125	0.368332			FALSE	HE vs Rest	HE	Rest
CD8a:protein	0.109	0.891	-2.101	0.116828	0.143364	0	0.5	-0.129399	-0.0235914	0.522408	-5.04498	0.609712	0	0.0699045	0	0.0471645			FALSE	HE vs Rest	HE	Rest
CD161:protein	0.1088	0.8912	-2.10306	0.102464	0.430889	0	0.5	-0.364239	-0.00825691	1.25411	-9.33599	0.336447	0.5625	1.46547	0.25	0.424481			FALSE	HE vs Rest	HE	Rest
CD158f:protein	0.1062	0.8938	-2.13016	0.104989	0.120985	0	0.5	-0.0570305	-0.00393689	0.416612	-6.66387	0.651943	1.625	2.66339	0.6875	0.657496			FALSE	HE vs Rest	HE	Rest
CD20:protein	0.0954	0.9046	-2.24941	0.105307	0.129781	0	0.5	-0.155163	-0.019197	0.499545	-4.43276	0.381381	0.1875	0.150758	0.125	0.0746771			FALSE	HE vs Rest	HE	Rest
CD8:protein	0.0906	0.9094	-2.30633	0.106702	0.148445	0	0.5	-0.181918	-0.0430321	0.547399	-6.61526	0.252576	0	0.079169	0	0.0381808			FALSE	HE vs Rest	HE	Rest
CD16:protein	0.0904	0.9096	-2.30876	0.1024	0.430089	0	0.5	-0.219027	-0.0221696	0.836995	-10.7635	0.175686	0.3125	0.826502	0.25	0.237226			FALSE	HE vs Rest	HE	Rest
CD131:protein	0.0894	0.9106	-2.32098	0.100636	0.207477	0	0.5	-0.271729	-0.0161713	0.8932	-6.51947	0.0781906	1.125	2.39978	0.6875	0.642336			FALSE	HE vs Rest	HE	Rest
CD41:protein	0.0866	0.9134	-2.35587	0.117093	0.187533	0	0.5	-0.0685931	0.0205325	0.758429	-6.55533	0.707934	0	0.202695	0	0.047726			FALSE	HE vs Rest	HE	Rest
CLEC1B:protein	0.084	0.916	-2.3892	0.112772	0.223458	0	0.5	-0.0754526	0.057395	0.872065	-7.30702	0.574424	0.125	0.354576	0.125	0.156654			FALSE	HE vs Rest	HE	Rest
CD80:protein	0.0824	0.9176	-2.41018	0.103761	0.130475	0	0.5	-0.135912	-0.0234883	0.473083	-6.70867	0.456673	0.625	1.66143	0.4375	0.502527			FALSE	HE vs Rest	HE	Rest
CD2:protein	0.0754	0.9246	-2.50655	0.104915	0.122673	0	0.5	-0.119326	-0.0013622	0.443282	-3.85059	0.42917	0	0.0906794	0	0.0432341			FALSE	HE vs Rest	HE	Rest
CD85g:protein	0.0746	0.9254	-2.51809	0.10142	0.117426	0	0.5	-0.130749	-0.0171328	0.381253	-3.88204	0.253369	0.6875	1.49102	0.5	0.528074			FALSE	HE vs Rest	HE	Rest
CD278:protein	0.074	0.926	-2.52681	0.107876	0.118655	0	0.5	-0.0591569	0.0426544	0.402775	-2.96065	0.437127	0.75	0.98877	0.4375	0.381246			FALSE	HE vs Rest	HE	Rest
CD133:protein	0.0598	0.9402	-2.75509	0.111826	0.105942	0	0.5	0.0724692	0.0433286	0.180833	-1.00075	0.73523	0.125	0.0188097	0.125	0.0182482			FALSE	HE vs Rest	HE	Rest
MERTK:protein	0.0586	0.9414	-2.77663	0.107678	0.108899	0	0.5	-0.0101134	-0.00502372	0.21874	-2.59137	0.582313	6.75	5.51544	1	0.964065			FALSE	HE vs Rest	HE	Rest
CD307:protein	0.0576	0.9424	-2.79491	0.114267	0.121271	0	0.5	-0.0705183	-0.0311117	0.252117	-1.8178	0.503272	0.1875	0.576362	0.1875	0.305166			FALSE	HE vs Rest	HE	Rest
CD99:protein	0.0544	0.9456	-2.85546	0.108977	0.106604	0	0.5	0.0300457	0.0144069	0.184534	-1.51557	0.646824	0.125	0.0446378	0.125	0.0423919			FALSE	HE vs Rest	HE	Rest
CD205:protein	0.0526	0.9474	-2.89101	0.100359	0.112271	0	0.5	-0.12261	-0.033639	0.278368	-3.00842	0.0207307	1.1875	1.41213	0.4375	0.586749			FALSE	HE vs Rest	HE	Rest
CD193:protein	0.0376	0.9624	-3.24243	0.103298	0.109057	0	0.5	-0.0395586	-0.00395846	0.283217	-4.12333	0.498012	2.0625	3.31387	0.6875	0.764739			FALSE	HE vs Rest	HE	Rest
CD303:protein	0.0268	0.9732	-3.59219	0.100575	0.112023	0	0.5	-0.0739549	-0.00854218	0.310645	-4.64977	0.0314913	0.375	0.669568	0.375	0.355418			FALSE	HE vs Rest	HE	Rest
Notch3:protein	0.0194	0.9806	-3.92289	0.101249	0.104538	0	0.5	-0.0352626	-0.00540411	0.163071	-2.28538	0.191894	1.75	2.242	0.6875	0.678271			FALSE	HE vs Rest	HE	Rest
CD18:protein	0.0066	0.9934	-5.01406	0.104436	0.104612	0	0.5	-0.000987938	-0.000641465	0.128111	-1.41697	0.395892	0	0.0117911	0	0.0112296			FALSE	HE vs Rest	HE	Rest
CD86:protein	0.0044	0.9956	-5.42174	0.100196	0.10157	0	0.5	-0.0177531	-0.00159156	0.0686927	-1.35842	0.0291316	0	0.00814149	0	0.00786075			FALSE	HE vs Rest	HE	Rest
BTLA:protein	0.0022	0.9978	-6.11709	0.101352	0.101502	0	0.5	-0.0010286	0.001068	0.0628138	-1.26961	0.116162	0	0.00280741	0	0.00280741			FALSE	HE vs Rest	HE	Rest
CD3:protein	0.001	0.999	-6.90674	0.103422	0.106146	0	0.5	-0.0362472	-0.0241197	0.0721861	-0.543652	0.146164	0	0.0320045	0	0.03032			FALSE	HE vs Rest	HE	Rest
CD206:protein	0.0004	0.9996	-7.82362	0.100572	0.104381	0	0.5	-0.0513497	-0.0142918	0.0800611	-0.547889	0.0210075	0	0.0145985	0	0.0145985			FALSE	HE vs Rest	HE	Rest
CD304:protein	0.0002	0.9998	-8.51694	0.100485	0.103258	0	0.5	-0.0378902	-0.0134319	0.0634952	-0.542228	0.0429716	0	0.0148793	0	0.0143178			FALSE	HE vs Rest	HE	Rest
CD45:protein	0	1	-18.4207	0.100808	0.102511	0	0.5	-0.0235061	-0.00990295	0.0460147	-0.389946	0.0610476	0	0.00982594	0	0.0095452			FALSE	HE vs Rest	HE	Rest
integrin_b7:protein	0.986	0.014	4.2546	18.1058	2.5775	0	0.5	5.93027	6.79404	2.59723	-7.15427	9.25043	17.1	3.28298	0.8	0.250564			TRUE	HSPC1 vs Rest	HSPC1	Rest
CD33:protein	0.981	0.019	3.94413	12.5512	1.05739	0	0.5	5.28229	5.88147	1.78581	-2.0247	7.67873	15.9667	6.19307	1	0.627678			TRUE	HSPC1 vs Rest	HSPC1	Rest
CD244:protein	0.9782	0.0218	3.8038	20.017	1.24332	0	0.5	6.481	7.3178	2.10228	-1.33441	8.461	26.2667	1.95406	1	0.340755			TRUE	HSPC1 vs Rest	HSPC1	Rest
CD305:protein	0.9778	0.0222	3.78521	4.45335	0.588796	0	0.5	4.25016	4.75817	1.61952	-3.68617	6.33599	6.16667	3.11133	0.933333	0.570744			TRUE	HSPC1 vs Rest	HSPC1	Rest
CD275:protein	0.9764	0.0236	3.72263	2.91635	0.348637	0	0.5	3.95792	4.43899	1.50906	-3.96419	6.10829	3.63333	2.32751	0.866667	0.607948			TRUE	HSPC1 vs Rest	HSPC1	Rest
CD82:protein	0.9718	0.0282	3.53983	23.833	3.95692	0	0.5	6.1225	7.08001	2.58574	-3.64426	9.26266	35.2	7.7717	1	0.852593			TRUE	HSPC1 vs Rest	HSPC1	Rest
CD200:protein	0.9634	0.0366	3.27042	3.89715	0.807526	0	0.5	3.87524	4.4642	1.8368	-4.0476	6.43117	8.3	4.58512	1	0.843292			TRUE	HSPC1 vs Rest	HSPC1	Rest
CD126:protein	0.9612	0.0388	3.20976	0.739982	0.208677	0	0.5	2.18536	2.2236	1.10541	-6.40305	5.26876	0.866667	1.88444	0.5	0.417982			TRUE	HSPC1 vs Rest	HSPC1	Rest
HLA_DR:protein	0.9598	0.0402	3.17286	1.89629	1.19463	0	0.5	2.6908	3.15131	1.99634	-5.92403	5.67778	1.86667	1.99154	0.533333	0.405581			TRUE	HSPC1 vs Rest	HSPC1	Rest
CD34:protein	0.9592	0.0408	3.15742	24.2344	5.27975	0	0.5	5.61541	6.65094	2.65896	-3.55235	9.03009	32.2333	11.4484	1	0.625141			TRUE	HSPC1 vs Rest	HSPC1	Rest
CD62L:protein	0.9592	0.0408	3.15742	0.787481	0.211774	0	0.5	2.07049	2.13872	1.03808	-4.79306	4.68157	11.9	0.586528	0.666667	0.271139			TRUE	HSPC1 vs Rest	HSPC1	Rest
CD43:protein	0.955	0.045	3.05505	0.837155	0.269153	0	0.5	2.21432	2.46331	1.33167	-3.57971	4.53437	3.96667	0.934047	0.766667	0.212796			TRUE	HSPC1 vs Rest	HSPC1	Rest
CD7:protein	0.9512	0.0488	2.96999	1.73663	0.510746	0	0.5	2.36414	2.58824	1.31583	-5.6185	5.10069	2.7	1.05581	0.7	0.327227			TRUE	HSPC1 vs Rest	HSPC1	Rest
CD123:protein	0.9486	0.0514	2.91535	1.49314	0.464964	0	0.5	2.54301	2.89269	1.52672	-4.16958	5.56662	2.63333	2.79087	0.8	0.593292			TRUE	HSPC1 vs Rest	HSPC1	Rest
CD31:protein	0.9462	0.0538	2.86718	4.04456	1.65184	0	0.5	3.04494	3.62368	2.23178	-5.33716	6.68236	5.66667	2.97351	1	0.531567			TRUE	HSPC1 vs Rest	HSPC1	Rest
CD93:protein	0.9436	0.0564	2.81723	0.930246	0.684722	0	0.5	2.17905	2.59018	1.83276	-7.13213	4.87517	2.03333	3.44307	0.733333	0.622604			TRUE	HSPC1 vs Rest	HSPC1	Rest
CD117:protein	0.9426	0.0574	2.7986	8.45801	4.59969	0	0.5	3.86528	4.89145	2.72128	-5.61774	7.36514	5.66667	4.43461	0.833333	0.505355			TRUE	HSPC1 vs Rest	HSPC1	Rest
CD45RA:protein	0.9398	0.0602	2.74799	1.36169	0.37311	0	0.5	2.82591	3.38341	1.86629	-5.45402	5.28068	1	0.543687	0.5	0.247745			TRUE	HSPC1 vs Rest	HSPC1	Rest
CD44:protein	0.933	0.067	2.63371	0.886598	0.265192	0	0.5	2.13786	2.38012	1.20268	-2.8868	4.47965	2.6	0.397407	0.866667	0.203495			TRUE	HSPC1 vs Rest	HSPC1	Rest
CD10:protein	0.9268	0.0732	2.53854	1.4968	0.998208	0	0.5	1.93143	2.39946	2.17474	-6.05868	5.60597	1.43333	2.83033	0.5	0.535795			TRUE	HSPC1 vs Rest	HSPC1	Rest
CD49d:protein	0.9216	0.0784	2.46429	19.8455	4.9996	0	0.5	4.24354	4.94632	2.7777	-2.75282	8.57782	24.4333	8.40248	1	0.822435			TRUE	HSPC1 vs Rest	HSPC1	Rest
CD109:protein	0.9114	0.0886	2.33085	0.424838	0.187142	0	0.5	1.47452	1.65115	1.09321	-4.80396	3.35382	0.7	0.728861	0.533333	0.323281			FALSE	HSPC1 vs Rest	HSPC1	Rest
CD127:protein	0.909	0.091	2.30149	0.656072	0.283485	0	0.5	1.50799	1.56289	1.24805	-4.76297	3.9033	0.333333	0.565671	0.2	0.248027			FALSE	HSPC1 vs Rest	HSPC1	Rest
CD55:protein	0.9022	0.0978	2.22191	0.753675	1.33616	0	0.5	0.571627	1.069	2.44447	-6.44079	5.77265	1.36667	1.3478	0.466667	0.390361			FALSE	HSPC1 vs Rest	HSPC1	Rest
CD71:protein	0.9018	0.0982	2.21739	9.41516	59.8249	0	0.5	-0.953192	-1.00366	3.28396	-9.84586	8.28912	23.3	94.9014	0.966667	0.954059			FALSE	HSPC1 vs Rest	HSPC1	Rest
CD69:protein	0.8954	0.1046	2.14713	0.438341	0.24573	0	0.5	1.17912	1.40135	0.986131	-3.30363	3.07587	0.9	0.645152	0.3	0.229143			FALSE	HSPC1 vs Rest	HSPC1	Rest
CD112:protein	0.8878	0.1122	2.06846	2.74822	1.50419	0	0.5	1.76547	2.00566	2.2631	-6.09103	6.97353	3.06667	4.72886	0.866667	0.764938			FALSE	HSPC1 vs Rest	HSPC1	Rest
CD73:protein	0.881	0.119	2.00193	2.50471	10.0492	0	0.5	0.83328	1.22309	3.44903	-11.0516	7.50055	3.03333	16.7215	0.566667	0.748309			FALSE	HSPC1 vs Rest	HSPC1	Rest
CD90:protein	0.8638	0.1362	1.84722	1.27957	2.69744	0	0.5	0.786607	1.16618	2.78566	-10.6132	6.85746	4.2	7.37091	0.9	0.855693			FALSE	HSPC1 vs Rest	HSPC1	Rest
CD47:protein	0.8584	0.1416	1.80206	1.88464	0.963293	0	0.5	1.51109	1.59345	1.89592	-5.17378	6.25175	42.1333	36.7559	1	0.980271			FALSE	HSPC1 vs Rest	HSPC1	Rest
CD38:protein	0.8576	0.1424	1.7955	0.955448	0.857945	0	0.5	1.60211	1.23246	2.07228	-10.7082	5.83001	1.86667	1.66065	0.733333	0.270857			FALSE	HSPC1 vs Rest	HSPC1	Rest
CD107a:protein	0.8554	0.1446	1.7776	3.81679	7.99181	0	0.5	-1.29785	-1.39462	2.10908	-7.30463	6.21357	11.5667	23.9405	0.933333	0.968997			FALSE	HSPC1 vs Rest	HSPC1	Rest
CD164:protein	0.8554	0.1446	1.7776	1.6958	0.93352	0	0.5	1.23979	1.35076	1.88747	-4.95129	6.45114	3.96667	3.4549	0.7	0.757892			FALSE	HSPC1 vs Rest	HSPC1	Rest
CD183:protein	0.845	0.155	1.69591	0.627693	0.822287	0	0.5	0.983321	1.17308	1.86701	-10.3696	5.18792	2.3	4.19955	0.7	0.844983			FALSE	HSPC1 vs Rest	HSPC1	Rest
CD36:protein	0.8442	0.1558	1.68982	1.38514	4.6757	0	0.5	-0.928001	-0.868429	2.28329	-7.84225	5.06978	3.6	21.9205	0.7	0.824408			FALSE	HSPC1 vs Rest	HSPC1	Rest
CD268:protein	0.8396	0.1604	1.65525	0.404844	0.257791	0	0.5	0.964571	1.183	1.00055	-4.57474	2.92595	0.733333	0.48929	0.433333	0.261838			FALSE	HSPC1 vs Rest	HSPC1	Rest
Folate:protein	0.8338	0.1662	1.6128	3.91272	8.43642	0	0.5	-0.544677	-0.578793	2.22637	-7.62663	6.25985	11.9667	70.624	0.966667	0.87655			FALSE	HSPC1 vs Rest	HSPC1	Rest
CD326:protein	0.8288	0.1712	1.57715	1.18449	2.68396	0	0.5	-0.513562	-0.44854	2.52459	-9.48734	7.20302	2.16667	5.74436	0.466667	0.658117			FALSE	HSPC1 vs Rest	HSPC1	Rest
CD49f:protein	0.8276	0.1724	1.56871	1.51794	4.05219	0	0.5	0.181001	0.390716	3.31975	-9.33854	6.97695	0.7	6.17897	0.433333	0.616685			FALSE	HSPC1 vs Rest	HSPC1	Rest
CD141:protein	0.8166	0.1834	1.49348	0.951281	2.38574	0	0.5	0.631675	0.925678	2.44957	-8.50047	5.56582	1.83333	18.6939	0.633333	0.787204			FALSE	HSPC1 vs Rest	HSPC1	Rest
CD146:protein	0.8132	0.1868	1.47094	0.602	15.2662	0	0.5	-1.85073	-0.986542	3.36694	-12.4165	6.20475	1.16667	19.3303	0.5	0.79566			FALSE	HSPC1 vs Rest	HSPC1	Rest
CD49a:protein	0.8098	0.1902	1.44871	0.62261	3.32472	0	0.5	-1.03551	-0.781631	2.59507	-10.8175	5.9877	5.7	13.865	0.666667	0.86133			FALSE	HSPC1 vs Rest	HSPC1	Rest
CD28:protein	0.8072	0.1928	1.43192	0.910998	0.943808	0	0.5	0.510186	0.600268	1.98102	-6.45365	4.77297	5.4	22.3199	0.833333	0.828636			FALSE	HSPC1 vs Rest	HSPC1	Rest
CD54:protein	0.7992	0.2008	1.3813	0.522784	1.22907	0	0.5	0.337035	0.616418	2.32107	-7.68253	4.48619	0.366667	2.60034	0.3	0.500846			FALSE	HSPC1 vs Rest	HSPC1	Rest
CD46:protein	0.7944	0.2056	1.35165	0.694054	0.577884	0	0.5	0.693194	0.722932	1.97413	-6.62088	5.18626	3.2	2.49239	0.833333	0.743799			FALSE	HSPC1 vs Rest	HSPC1	Rest
CD325:protein	0.7922	0.2078	1.33824	1.02909	1.53711	0	0.5	-0.345254	-0.291566	2.25913	-10.076	6.99957	14.0333	19.3847	1	0.999718			FALSE	HSPC1 vs Rest	HSPC1	Rest
CD64:protein	0.7908	0.2092	1.32975	0.566441	0.794644	0	0.5	-0.235247	-0.276372	1.88924	-8.08114	4.6616	1.6	13.1719	0.466667	0.70124			FALSE	HSPC1 vs Rest	HSPC1	Rest
CD63:protein	0.789	0.211	1.31891	0.699144	0.915782	0	0.5	-0.511873	-0.53891	2.0325	-7.18887	6.24963	3.73333	10.7641	0.8	0.914036			FALSE	HSPC1 vs Rest	HSPC1	Rest
CD11c:protein	0.7822	0.2178	1.27853	0.416946	2.11916	0	0.5	-0.0741026	0.415174	2.23701	-8.73811	4.00751	2	3.30552	0.6	0.527057			FALSE	HSPC1 vs Rest	HSPC1	Rest
CD155:protein	0.7756	0.2244	1.24021	0.428218	0.351162	0	0.5	0.631031	0.67487	1.56537	-5.90529	4.38472	1.86667	1.72858	0.633333	0.599493			FALSE	HSPC1 vs Rest	HSPC1	Rest
CD29:protein	0.7754	0.2246	1.23906	0.51076	1.25655	0	0.5	-0.625942	-0.314667	2.37544	-7.47524	4.81321	2.3	2.85147	0.7	0.734216			FALSE	HSPC1 vs Rest	HSPC1	Rest
CD13:protein	0.775	0.225	1.23676	0.808155	0.709444	0	0.5	0.837383	0.798202	2.0513	-7.16003	5.61065	4.3	1.84667	0.4	0.508174			FALSE	HSPC1 vs Rest	HSPC1	Rest
CD24:protein	0.7738	0.2262	1.22989	0.984868	0.373865	0	0.5	1.28975	0.968736	1.96814	-7.7469	7.26114	2.33333	2.18687	0.333333	0.549324			FALSE	HSPC1 vs Rest	HSPC1	Rest
CD72:protein	0.77	0.23	1.20831	0.264293	0.217183	0	0.5	0.890655	0.898232	1.09476	-7.92907	3.72626	0.3	0.565671	0.2	0.236471			FALSE	HSPC1 vs Rest	HSPC1	Rest
CD81:protein	0.7636	0.2364	1.17252	0.60082	0.451193	0	0.5	0.603387	0.599873	1.72579	-6.46702	5.32169	10.1333	15.872	1	0.94814			FALSE	HSPC1 vs Rest	HSPC1	Rest
EGFR:protein	0.763	0.237	1.1692	0.636235	1.09378	0	0.5	0.0263288	0.187405	2.03098	-8.23889	5.72907	0.733333	3.5513	0.4	0.685175			FALSE	HSPC1 vs Rest	HSPC1	Rest
CD22:protein	0.7616	0.2384	1.16147	0.560241	0.45569	0	0.5	0.683471	0.79068	1.34642	-6.856	3.66221	1.4	0.826381	0.466667	0.331454			FALSE	HSPC1 vs Rest	HSPC1	Rest
CD279:protein	0.7592	0.2408	1.1483	0.384984	0.24399	0	0.5	1.0665	0.998825	1.43944	-6.53421	4.36166	1.16667	2.32835	0.6	0.721251			FALSE	HSPC1 vs Rest	HSPC1	Rest
CD39:protein	0.759	0.241	1.1472	0.579125	0.605469	0	0.5	0.263393	0.283081	1.98542	-6.84056	5.00734	2.36667	12.6251	0.633333	0.733653			FALSE	HSPC1 vs Rest	HSPC1	Rest
CD184:protein	0.752	0.248	1.10931	0.241287	0.265173	0	0.5	0.552156	0.712384	1.09523	-6.04305	2.52218	1.4	2.54256	0.7	0.732244			FALSE	HSPC1 vs Rest	HSPC1	Rest
CD185:protein	0.7512	0.2488	1.10502	0.163723	0.51234	0	0.5	-1.1268	-0.934904	1.14106	-8.23983	2.24579	0.666667	1.87401	0.2	0.419391			FALSE	HSPC1 vs Rest	HSPC1	Rest
CD62P:protein	0.7496	0.2504	1.09648	0.703335	2.21694	0	0.5	0.747061	0.705843	2.49476	-10.0497	5.60624	0.7	3.04707	0.333333	0.438275			FALSE	HSPC1 vs Rest	HSPC1	Rest
CD56:protein	0.7358	0.2642	1.02425	0.683149	0.704253	0	0.5	0.434077	0.580869	1.27845	-6.06144	3.4901	1.33333	1.26353	0.466667	0.423619			FALSE	HSPC1 vs Rest	HSPC1	Rest
CD307:protein	0.7216	0.2784	0.952412	0.201337	0.120333	0	0.5	0.709048	0.681196	0.415023	-0.947973	1.95254	0.4	0.576099	0.233333	0.305242			FALSE	HSPC1 vs Rest	HSPC1	Rest
TSLPR:protein	0.7044	0.2956	0.868339	0.229495	0.222661	0	0.5	0.466747	0.618142	0.963657	-6.61021	2.75779	0.333333	0.724352	0.3	0.398253			FALSE	HSPC1 vs Rest	HSPC1	Rest
CD49b:protein	0.6872	0.3128	0.787061	0.571816	1.05694	0	0.5	0.268973	0.235108	2.2891	-8.85668	5.10196	0.366667	4.10598	0.233333	0.403326			FALSE	HSPC1 vs Rest	HSPC1	Rest
[truncated: 4,290 more rows]
[truncated: 8 more columns]
