# Supplementary material for: Yolk sac cell atlas reveals multiorgan functions during human early development
Source: Science. Author manuscript; Available in PMC 2023 Aug 26. (PMC7614978; doi:10.1126/science.add7564)
Supplement: Table S21 [file EMS185071-supplement-Table_S21.xlsx]

## Sheet: T_21 EL scRNAseq metadata
EL scRNA-seq (10X) metadata
Barcodes	cell.labels	stage	lanes	sex	sort.ids	fetal.ids	component	broad_cell.labels	sequencing.type	broad_cell_labels_organ	tissue	technology
F61_Liver_CD45+_FCAImmP7862084_AAACCTGAGACCGGAT	MPP	CS18	FCAImmP7862084	Male	CD45+	F61	Liver	Progenitor	5GEX	Progenitor_fliv	Liver	10X_scRNAseq
F61_Liver_CD45+_FCAImmP7862084_AAACCTGAGCTACCGC	Kupffer_cell_1	CS18	FCAImmP7862084	Male	CD45+	F61	Liver	Kupffer_cell	5GEX	Kupffer_cell_fliv	Liver	10X_scRNAseq
F61_Liver_CD45+_FCAImmP7862084_AAACCTGAGTCCGGTC	Kupffer_cell_2	CS18	FCAImmP7862084	Male	CD45+	F61	Liver	Kupffer_cell	5GEX	Kupffer_cell_fliv	Liver	10X_scRNAseq
F61_Liver_CD45+_FCAImmP7862084_AAACCTGCAAGTAATG	Hepatocyte	CS18	FCAImmP7862084	Male	CD45+	F61	Liver	Hepatocyte	5GEX	Hepatocyte_fliv	Liver	10X_scRNAseq
F61_Liver_CD45+_FCAImmP7862084_AAACCTGCACCACGTG	Kupffer_cell_1	CS18	FCAImmP7862084	Male	CD45+	F61	Liver	Kupffer_cell	5GEX	Kupffer_cell_fliv	Liver	10X_scRNAseq
F61_Liver_CD45+_FCAImmP7862084_AAACCTGCACCATCCT	Kupffer_cell_1	CS18	FCAImmP7862084	Male	CD45+	F61	Liver	Kupffer_cell	5GEX	Kupffer_cell_fliv	Liver	10X_scRNAseq
F61_Liver_CD45+_FCAImmP7862084_AAACCTGCAGTCAGCC	Endothelium	CS18	FCAImmP7862084	Male	CD45+	F61	Liver	Endothelium	5GEX	Endothelium_fliv	Liver	10X_scRNAseq
F61_Liver_CD45+_FCAImmP7862084_AAACCTGCATTAGCCA	Early_Erythroid	CS18	FCAImmP7862084	Male	CD45+	F61	Liver	Erythroid	5GEX	Erythroid_fliv	Liver	10X_scRNAseq
F61_Liver_CD45+_FCAImmP7862084_AAACCTGGTACCGTAT	Kupffer_cell_2	CS18	FCAImmP7862084	Male	CD45+	F61	Liver	Kupffer_cell	5GEX	Kupffer_cell_fliv	Liver	10X_scRNAseq
F61_Liver_CD45+_FCAImmP7862084_AAACCTGGTAGAAAGG	MEMP	CS18	FCAImmP7862084	Male	CD45+	F61	Liver	Progenitor	5GEX	Progenitor_fliv	Liver	10X_scRNAseq
F61_Liver_CD45+_FCAImmP7862084_AAACCTGGTCAGGACA	MLP	CS18	FCAImmP7862084	Male	CD45+	F61	Liver	Progenitor	5GEX	Progenitor_fliv	Liver	10X_scRNAseq
F61_Liver_CD45+_FCAImmP7862084_AAACCTGGTCGCATCG	MK	CS18	FCAImmP7862084	Male	CD45+	F61	Liver	MK	5GEX	MK_fliv	Liver	10X_scRNAseq
F61_Liver_CD45+_FCAImmP7862084_AAACCTGGTCTAACGT	Kupffer_cell_1	CS18	FCAImmP7862084	Male	CD45+	F61	Liver	Kupffer_cell	5GEX	Kupffer_cell_fliv	Liver	10X_scRNAseq
F61_Liver_CD45+_FCAImmP7862084_AAACCTGGTGAGGGAG	Kupffer_cell_1	CS18	FCAImmP7862084	Male	CD45+	F61	Liver	Kupffer_cell	5GEX	Kupffer_cell_fliv	Liver	10X_scRNAseq
F61_Liver_CD45+_FCAImmP7862084_AAACCTGGTTAGATGA	Kupffer_cell_2	CS18	FCAImmP7862084	Male	CD45+	F61	Liver	Kupffer_cell	5GEX	Kupffer_cell_fliv	Liver	10X_scRNAseq
F61_Liver_CD45+_FCAImmP7862084_AAACCTGGTTCGTGAT	Kupffer_cell_1	CS18	FCAImmP7862084	Male	CD45+	F61	Liver	Kupffer_cell	5GEX	Kupffer_cell_fliv	Liver	10X_scRNAseq
F61_Liver_CD45+_FCAImmP7862084_AAACCTGGTTCTGAAC	Erythroid	CS18	FCAImmP7862084	Male	CD45+	F61	Liver	Erythroid	5GEX	Erythroid_fliv	Liver	10X_scRNAseq
F61_Liver_CD45+_FCAImmP7862084_AAACCTGGTTGAACTC	Early_Erythroid	CS18	FCAImmP7862084	Male	CD45+	F61	Liver	Erythroid	5GEX	Erythroid_fliv	Liver	10X_scRNAseq
F61_Liver_CD45+_FCAImmP7862084_AAACCTGGTTGCTCCT	DC3	CS18	FCAImmP7862084	Male	CD45+	F61	Liver	DC	5GEX	DC_fliv	Liver	10X_scRNAseq
F61_Liver_CD45+_FCAImmP7862084_AAACCTGTCAGTGCAT	DC2	CS18	FCAImmP7862084	Male	CD45+	F61	Liver	DC	5GEX	DC_fliv	Liver	10X_scRNAseq
F61_Liver_CD45+_FCAImmP7862084_AAACCTGTCGGCTTGG	Early_Erythroid	CS18	FCAImmP7862084	Male	CD45+	F61	Liver	Erythroid	5GEX	Erythroid_fliv	Liver	10X_scRNAseq
F61_Liver_CD45+_FCAImmP7862084_AAACCTGTCTAACGGT	Kupffer_cell_1	CS18	FCAImmP7862084	Male	CD45+	F61	Liver	Kupffer_cell	5GEX	Kupffer_cell_fliv	Liver	10X_scRNAseq
F61_Liver_CD45+_FCAImmP7862084_AAACCTGTCTGGTGTA	Kupffer_cell_1	CS18	FCAImmP7862084	Male	CD45+	F61	Liver	Kupffer_cell	5GEX	Kupffer_cell_fliv	Liver	10X_scRNAseq
F61_Liver_CD45+_FCAImmP7862084_AAACGGGAGATGAGAG	MLP	CS18	FCAImmP7862084	Male	CD45+	F61	Liver	Progenitor	5GEX	Progenitor_fliv	Liver	10X_scRNAseq
F61_Liver_CD45+_FCAImmP7862084_AAACGGGAGCGTTGCC	Monocyte	CS18	FCAImmP7862084	Male	CD45+	F61	Liver	Monocyte	5GEX	Monocyte_fliv	Liver	10X_scRNAseq
F61_Liver_CD45+_FCAImmP7862084_AAACGGGAGTCCTCCT	MPP	CS18	FCAImmP7862084	Male	CD45+	F61	Liver	Progenitor	5GEX	Progenitor_fliv	Liver	10X_scRNAseq
F61_Liver_CD45+_FCAImmP7862084_AAACGGGAGTTAACGA	MEMP	CS18	FCAImmP7862084	Male	CD45+	F61	Liver	Progenitor	5GEX	Progenitor_fliv	Liver	10X_scRNAseq
F61_Liver_CD45+_FCAImmP7862084_AAACGGGCACAGGAGT	Kupffer_cell_1	CS18	FCAImmP7862084	Male	CD45+	F61	Liver	Kupffer_cell	5GEX	Kupffer_cell_fliv	Liver	10X_scRNAseq
F61_Liver_CD45+_FCAImmP7862084_AAACGGGGTCGCTTCT	Kupffer_cell_1	CS18	FCAImmP7862084	Male	CD45+	F61	Liver	Kupffer_cell	5GEX	Kupffer_cell_fliv	Liver	10X_scRNAseq
F61_Liver_CD45+_FCAImmP7862084_AAACGGGGTGATGTCT	Kupffer_cell_1	CS18	FCAImmP7862084	Male	CD45+	F61	Liver	Kupffer_cell	5GEX	Kupffer_cell_fliv	Liver	10X_scRNAseq
F61_Liver_CD45+_FCAImmP7862084_AAACGGGGTTACTGAC	HSC	CS18	FCAImmP7862084	Male	CD45+	F61	Liver	Progenitor	5GEX	Progenitor_fliv	Liver	10X_scRNAseq
F61_Liver_CD45+_FCAImmP7862084_AAACGGGTCACGGTTA	Promyelocyte	CS18	FCAImmP7862084	Male	CD45+	F61	Liver	Granulocyte_precursor	5GEX	Granulocyte_precursor_fliv	Liver	10X_scRNAseq
F61_Liver_CD45+_FCAImmP7862084_AAACGGGTCATGTGGT	Kupffer_cell_1	CS18	FCAImmP7862084	Male	CD45+	F61	Liver	Kupffer_cell	5GEX	Kupffer_cell_fliv	Liver	10X_scRNAseq
F61_Liver_CD45+_FCAImmP7862084_AAACGGGTCCAATGGT	MK	CS18	FCAImmP7862084	Male	CD45+	F61	Liver	MK	5GEX	MK_fliv	Liver	10X_scRNAseq
F61_Liver_CD45+_FCAImmP7862084_AAACGGGTCCCAGGTG	Mast_cell	CS18	FCAImmP7862084	Male	CD45+	F61	Liver	Mast_cell	5GEX	Mast_cell_fliv	Liver	10X_scRNAseq
F61_Liver_CD45+_FCAImmP7862084_AAACGGGTCGCCAAAT	MK	CS18	FCAImmP7862084	Male	CD45+	F61	Liver	MK	5GEX	MK_fliv	Liver	10X_scRNAseq
F61_Liver_CD45+_FCAImmP7862084_AAACGGGTCTGCGACG	DC1	CS18	FCAImmP7862084	Male	CD45+	F61	Liver	DC	5GEX	DC_fliv	Liver	10X_scRNAseq
F61_Liver_CD45+_FCAImmP7862084_AAAGATGAGACTGGGT	Early_Erythroid	CS18	FCAImmP7862084	Male	CD45+	F61	Liver	Erythroid	5GEX	Erythroid_fliv	Liver	10X_scRNAseq
F61_Liver_CD45+_FCAImmP7862084_AAAGATGAGAGCTATA	Kupffer_cell_2	CS18	FCAImmP7862084	Male	CD45+	F61	Liver	Kupffer_cell	5GEX	Kupffer_cell_fliv	Liver	10X_scRNAseq
F61_Liver_CD45+_FCAImmP7862084_AAAGATGAGCTAAGAT	Kupffer_cell_2	CS18	FCAImmP7862084	Male	CD45+	F61	Liver	Kupffer_cell	5GEX	Kupffer_cell_fliv	Liver	10X_scRNAseq
F61_Liver_CD45+_FCAImmP7862084_AAAGATGAGGATCGCA	Kupffer_cell_1	CS18	FCAImmP7862084	Male	CD45+	F61	Liver	Kupffer_cell	5GEX	Kupffer_cell_fliv	Liver	10X_scRNAseq
F61_Liver_CD45+_FCAImmP7862084_AAAGATGCAAACAACA	MK	CS18	FCAImmP7862084	Male	CD45+	F61	Liver	MK	5GEX	MK_fliv	Liver	10X_scRNAseq
F61_Liver_CD45+_FCAImmP7862084_AAAGATGCAAATACAG	Kupffer_cell_1	CS18	FCAImmP7862084	Male	CD45+	F61	Liver	Kupffer_cell	5GEX	Kupffer_cell_fliv	Liver	10X_scRNAseq
F61_Liver_CD45+_FCAImmP7862084_AAAGATGCAAGCTGAG	Kupffer_cell_1	CS18	FCAImmP7862084	Male	CD45+	F61	Liver	Kupffer_cell	5GEX	Kupffer_cell_fliv	Liver	10X_scRNAseq
F61_Liver_CD45+_FCAImmP7862084_AAAGATGCAGTGACAG	CMP	CS18	FCAImmP7862084	Male	CD45+	F61	Liver	Progenitor	5GEX	Progenitor_fliv	Liver	10X_scRNAseq
F61_Liver_CD45+_FCAImmP7862084_AAAGATGCATCGGAAG	Promyelocyte	CS18	FCAImmP7862084	Male	CD45+	F61	Liver	Granulocyte_precursor	5GEX	Granulocyte_precursor_fliv	Liver	10X_scRNAseq
F61_Liver_CD45+_FCAImmP7862084_AAAGATGGTAACGTTC	Endothelium	CS18	FCAImmP7862084	Male	CD45+	F61	Liver	Endothelium	5GEX	Endothelium_fliv	Liver	10X_scRNAseq
F61_Liver_CD45+_FCAImmP7862084_AAAGATGGTCGCATAT	Pre_pro_B_progenitor	CS18	FCAImmP7862084	Male	CD45+	F61	Liver	B_lymphoid	5GEX	B_lymphoid_fliv	Liver	10X_scRNAseq
F61_Liver_CD45+_FCAImmP7862084_AAAGATGGTCTAAACC	Kupffer_cell_2	CS18	FCAImmP7862084	Male	CD45+	F61	Liver	Kupffer_cell	5GEX	Kupffer_cell_fliv	Liver	10X_scRNAseq
F61_Liver_CD45+_FCAImmP7862084_AAAGATGGTCTGATTG	MPP	CS18	FCAImmP7862084	Male	CD45+	F61	Liver	Progenitor	5GEX	Progenitor_fliv	Liver	10X_scRNAseq
F61_Liver_CD45+_FCAImmP7862084_AAAGATGGTTGCCTCT	MK	CS18	FCAImmP7862084	Male	CD45+	F61	Liver	MK	5GEX	MK_fliv	Liver	10X_scRNAseq
F61_Liver_CD45+_FCAImmP7862084_AAAGATGTCACGACTA	Kupffer_cell_2	CS18	FCAImmP7862084	Male	CD45+	F61	Liver	Kupffer_cell	5GEX	Kupffer_cell_fliv	Liver	10X_scRNAseq
F61_Liver_CD45+_FCAImmP7862084_AAAGATGTCACTCTTA	Embryonic_Erythroid	CS18	FCAImmP7862084	Male	CD45+	F61	Liver	Erythroid	5GEX	Erythroid_fliv	Liver	10X_scRNAseq
F61_Liver_CD45+_FCAImmP7862084_AAAGATGTCAGGCGAA	MK	CS18	FCAImmP7862084	Male	CD45+	F61	Liver	MK	5GEX	MK_fliv	Liver	10X_scRNAseq
F61_Liver_CD45+_FCAImmP7862084_AAAGATGTCATTATCC	MPP	CS18	FCAImmP7862084	Male	CD45+	F61	Liver	Progenitor	5GEX	Progenitor_fliv	Liver	10X_scRNAseq
F61_Liver_CD45+_FCAImmP7862084_AAAGATGTCCGCAAGC	DC2	CS18	FCAImmP7862084	Male	CD45+	F61	Liver	DC	5GEX	DC_fliv	Liver	10X_scRNAseq
F61_Liver_CD45+_FCAImmP7862084_AAAGATGTCTGGTTCC	Endothelium	CS18	FCAImmP7862084	Male	CD45+	F61	Liver	Endothelium	5GEX	Endothelium_fliv	Liver	10X_scRNAseq
F61_Liver_CD45+_FCAImmP7862084_AAAGCAAAGATATACG	Embryonic_Erythroid	CS18	FCAImmP7862084	Male	CD45+	F61	Liver	Erythroid	5GEX	Erythroid_fliv	Liver	10X_scRNAseq
F61_Liver_CD45+_FCAImmP7862084_AAAGCAAAGCCACGCT	Kupffer_cell_1	CS18	FCAImmP7862084	Male	CD45+	F61	Liver	Kupffer_cell	5GEX	Kupffer_cell_fliv	Liver	10X_scRNAseq
F61_Liver_CD45+_FCAImmP7862084_AAAGCAAAGCGGATCA	MOP	CS18	FCAImmP7862084	Male	CD45+	F61	Liver	Progenitor	5GEX	Progenitor_fliv	Liver	10X_scRNAseq
F61_Liver_CD45+_FCAImmP7862084_AAAGCAAAGGCATGGT	MPP	CS18	FCAImmP7862084	Male	CD45+	F61	Liver	Progenitor	5GEX	Progenitor_fliv	Liver	10X_scRNAseq
F61_Liver_CD45+_FCAImmP7862084_AAAGCAAAGTCGCCGT	Erythroid	CS18	FCAImmP7862084	Male	CD45+	F61	Liver	Erythroid	5GEX	Erythroid_fliv	Liver	10X_scRNAseq
F61_Liver_CD45+_FCAImmP7862084_AAAGCAAAGTTTCCTT	Kupffer_cell_1	CS18	FCAImmP7862084	Male	CD45+	F61	Liver	Kupffer_cell	5GEX	Kupffer_cell_fliv	Liver	10X_scRNAseq
F61_Liver_CD45+_FCAImmP7862084_AAAGCAACACATCCAA	Early_Erythroid	CS18	FCAImmP7862084	Male	CD45+	F61	Liver	Erythroid	5GEX	Erythroid_fliv	Liver	10X_scRNAseq
F61_Liver_CD45+_FCAImmP7862084_AAAGCAACAGAAGCAC	Endothelium	CS18	FCAImmP7862084	Male	CD45+	F61	Liver	Endothelium	5GEX	Endothelium_fliv	Liver	10X_scRNAseq
F61_Liver_CD45+_FCAImmP7862084_AAAGCAACAGTCTTCC	MK	CS18	FCAImmP7862084	Male	CD45+	F61	Liver	MK	5GEX	MK_fliv	Liver	10X_scRNAseq
F61_Liver_CD45+_FCAImmP7862084_AAAGCAACATATACCG	Kupffer_cell_2	CS18	FCAImmP7862084	Male	CD45+	F61	Liver	Kupffer_cell	5GEX	Kupffer_cell_fliv	Liver	10X_scRNAseq
F61_Liver_CD45+_FCAImmP7862084_AAAGCAAGTCCAGTGC	Pre_pro_B_progenitor	CS18	FCAImmP7862084	Male	CD45+	F61	Liver	B_lymphoid	5GEX	B_lymphoid_fliv	Liver	10X_scRNAseq
F61_Liver_CD45+_FCAImmP7862084_AAAGCAAGTCTGGTCG	MLP	CS18	FCAImmP7862084	Male	CD45+	F61	Liver	Progenitor	5GEX	Progenitor_fliv	Liver	10X_scRNAseq
F61_Liver_CD45+_FCAImmP7862084_AAAGCAAGTTACCAGT	Endothelium	CS18	FCAImmP7862084	Male	CD45+	F61	Liver	Endothelium	5GEX	Endothelium_fliv	Liver	10X_scRNAseq
F61_Liver_CD45+_FCAImmP7862084_AAAGCAATCTATGTGG	MK	CS18	FCAImmP7862084	Male	CD45+	F61	Liver	MK	5GEX	MK_fliv	Liver	10X_scRNAseq
F61_Liver_CD45+_FCAImmP7862084_AAAGCAATCTCCAGGG	Kupffer_cell_1	CS18	FCAImmP7862084	Male	CD45+	F61	Liver	Kupffer_cell	5GEX	Kupffer_cell_fliv	Liver	10X_scRNAseq
F61_Liver_CD45+_FCAImmP7862084_AAAGCAATCTGGCGTG	Mast_cell	CS18	FCAImmP7862084	Male	CD45+	F61	Liver	Mast_cell	5GEX	Mast_cell_fliv	Liver	10X_scRNAseq
F61_Liver_CD45+_FCAImmP7862084_AAAGCAATCTGTACGA	MEMP	CS18	FCAImmP7862084	Male	CD45+	F61	Liver	Progenitor	5GEX	Progenitor_fliv	Liver	10X_scRNAseq
F61_Liver_CD45+_FCAImmP7862084_AAAGTAGAGAGGTTAT	MK	CS18	FCAImmP7862084	Male	CD45+	F61	Liver	MK	5GEX	MK_fliv	Liver	10X_scRNAseq
F61_Liver_CD45+_FCAImmP7862084_AAAGTAGAGATCGGGT	MEMP	CS18	FCAImmP7862084	Male	CD45+	F61	Liver	Progenitor	5GEX	Progenitor_fliv	Liver	10X_scRNAseq
F61_Liver_CD45+_FCAImmP7862084_AAAGTAGAGCCACGTC	Endothelium	CS18	FCAImmP7862084	Male	CD45+	F61	Liver	Endothelium	5GEX	Endothelium_fliv	Liver	10X_scRNAseq
F61_Liver_CD45+_FCAImmP7862084_AAAGTAGAGTACCGGA	MLP	CS18	FCAImmP7862084	Male	CD45+	F61	Liver	Progenitor	5GEX	Progenitor_fliv	Liver	10X_scRNAseq
F61_Liver_CD45+_FCAImmP7862084_AAAGTAGAGTCGTACT	Eo_Basophil	CS18	FCAImmP7862084	Male	CD45+	F61	Liver	Granulocyte_precursor	5GEX	Granulocyte_precursor_fliv	Liver	10X_scRNAseq
F61_Liver_CD45+_FCAImmP7862084_AAAGTAGCACGCGAAA	MK	CS18	FCAImmP7862084	Male	CD45+	F61	Liver	MK	5GEX	MK_fliv	Liver	10X_scRNAseq
F61_Liver_CD45+_FCAImmP7862084_AAAGTAGCACGGCCAT	Pre_pro_B_progenitor	CS18	FCAImmP7862084	Male	CD45+	F61	Liver	B_lymphoid	5GEX	B_lymphoid_fliv	Liver	10X_scRNAseq
F61_Liver_CD45+_FCAImmP7862084_AAAGTAGCAGACGCAA	Early_Erythroid	CS18	FCAImmP7862084	Male	CD45+	F61	Liver	Erythroid	5GEX	Erythroid_fliv	Liver	10X_scRNAseq
F61_Liver_CD45+_FCAImmP7862084_AAAGTAGCAGACGCCT	MPP	CS18	FCAImmP7862084	Male	CD45+	F61	Liver	Progenitor	5GEX	Progenitor_fliv	Liver	10X_scRNAseq
F61_Liver_CD45+_FCAImmP7862084_AAAGTAGCAGTCGATT	Endothelium	CS18	FCAImmP7862084	Male	CD45+	F61	Liver	Endothelium	5GEX	Endothelium_fliv	Liver	10X_scRNAseq
F61_Liver_CD45+_FCAImmP7862084_AAAGTAGCAGTGACAG	MOP	CS18	FCAImmP7862084	Male	CD45+	F61	Liver	Progenitor	5GEX	Progenitor_fliv	Liver	10X_scRNAseq
F61_Liver_CD45+_FCAImmP7862084_AAAGTAGCATAAGACA	Kupffer_cell_1	CS18	FCAImmP7862084	Male	CD45+	F61	Liver	Kupffer_cell	5GEX	Kupffer_cell_fliv	Liver	10X_scRNAseq
F61_Liver_CD45+_FCAImmP7862084_AAAGTAGGTCAGATAA	Promonocyte	CS18	FCAImmP7862084	Male	CD45+	F61	Liver	Monocyte	5GEX	Monocyte_fliv	Liver	10X_scRNAseq
F61_Liver_CD45+_FCAImmP7862084_AAAGTAGGTCTAACGT	MK	CS18	FCAImmP7862084	Male	CD45+	F61	Liver	MK	5GEX	MK_fliv	Liver	10X_scRNAseq
F61_Liver_CD45+_FCAImmP7862084_AAAGTAGGTGGAAAGA	Early_Erythroid	CS18	FCAImmP7862084	Male	CD45+	F61	Liver	Erythroid	5GEX	Erythroid_fliv	Liver	10X_scRNAseq
F61_Liver_CD45+_FCAImmP7862084_AAAGTAGGTTCCGGCA	Early_Erythroid	CS18	FCAImmP7862084	Male	CD45+	F61	Liver	Erythroid	5GEX	Erythroid_fliv	Liver	10X_scRNAseq
F61_Liver_CD45+_FCAImmP7862084_AAAGTAGTCGACCAGC	Kupffer_cell_1	CS18	FCAImmP7862084	Male	CD45+	F61	Liver	Kupffer_cell	5GEX	Kupffer_cell_fliv	Liver	10X_scRNAseq
F61_Liver_CD45+_FCAImmP7862084_AAAGTAGTCTAACTCT	Kupffer_cell_1	CS18	FCAImmP7862084	Male	CD45+	F61	Liver	Kupffer_cell	5GEX	Kupffer_cell_fliv	Liver	10X_scRNAseq
F61_Liver_CD45+_FCAImmP7862084_AAAGTAGTCTCTAAGG	Kupffer_cell_1	CS18	FCAImmP7862084	Male	CD45+	F61	Liver	Kupffer_cell	5GEX	Kupffer_cell_fliv	Liver	10X_scRNAseq
F61_Liver_CD45+_FCAImmP7862084_AAAGTAGTCTGAGGGA	Kupffer_cell_2	CS18	FCAImmP7862084	Male	CD45+	F61	Liver	Kupffer_cell	5GEX	Kupffer_cell_fliv	Liver	10X_scRNAseq
F61_Liver_CD45+_FCAImmP7862084_AAAGTAGTCTTCTGGC	ELP	CS18	FCAImmP7862084	Male	CD45+	F61	Liver	Progenitor	5GEX	Progenitor_fliv	Liver	10X_scRNAseq
F61_Liver_CD45+_FCAImmP7862084_AAATGCCAGTGTCTCA	Endothelium	CS18	FCAImmP7862084	Male	CD45+	F61	Liver	Endothelium	5GEX	Endothelium_fliv	Liver	10X_scRNAseq
F61_Liver_CD45+_FCAImmP7862084_AAATGCCCAAGTAATG	Kupffer_cell_1	CS18	FCAImmP7862084	Male	CD45+	F61	Liver	Kupffer_cell	5GEX	Kupffer_cell_fliv	Liver	10X_scRNAseq
F61_Liver_CD45+_FCAImmP7862084_AAATGCCCACTTAACG	Erythroid	CS18	FCAImmP7862084	Male	CD45+	F61	Liver	Erythroid	5GEX	Erythroid_fliv	Liver	10X_scRNAseq
F61_Liver_CD45+_FCAImmP7862084_AAATGCCCAGACAAAT	Kupffer_cell_1	CS18	FCAImmP7862084	Male	CD45+	F61	Liver	Kupffer_cell	5GEX	Kupffer_cell_fliv	Liver	10X_scRNAseq
F61_Liver_CD45+_FCAImmP7862084_AAATGCCCATGAGCGA	Kupffer_cell_1	CS18	FCAImmP7862084	Male	CD45+	F61	Liver	Kupffer_cell	5GEX	Kupffer_cell_fliv	Liver	10X_scRNAseq
F61_Liver_CD45+_FCAImmP7862084_AAATGCCGTCCCGACA	Embryonic_Erythroid	CS18	FCAImmP7862084	Male	CD45+	F61	Liver	Erythroid	5GEX	Erythroid_fliv	Liver	10X_scRNAseq
F61_Liver_CD45+_FCAImmP7862084_AAATGCCGTGCAGTAG	Kupffer_cell_1	CS18	FCAImmP7862084	Male	CD45+	F61	Liver	Kupffer_cell	5GEX	Kupffer_cell_fliv	Liver	10X_scRNAseq
F61_Liver_CD45+_FCAImmP7862084_AAATGCCGTGCGGTAA	Kupffer_cell_1	CS18	FCAImmP7862084	Male	CD45+	F61	Liver	Kupffer_cell	5GEX	Kupffer_cell_fliv	Liver	10X_scRNAseq
F61_Liver_CD45+_FCAImmP7862084_AAATGCCGTGGAAAGA	Early_Erythroid	CS18	FCAImmP7862084	Male	CD45+	F61	Liver	Erythroid	5GEX	Erythroid_fliv	Liver	10X_scRNAseq
F61_Liver_CD45+_FCAImmP7862084_AAATGCCGTTCAACCA	MK	CS18	FCAImmP7862084	Male	CD45+	F61	Liver	MK	5GEX	MK_fliv	Liver	10X_scRNAseq
F61_Liver_CD45+_FCAImmP7862084_AAATGCCTCAATACCG	Pre_DC2	CS18	FCAImmP7862084	Male	CD45+	F61	Liver	DC	5GEX	DC_fliv	Liver	10X_scRNAseq
F61_Liver_CD45+_FCAImmP7862084_AAATGCCTCACTTACT	Kupffer_cell_1	CS18	FCAImmP7862084	Male	CD45+	F61	Liver	Kupffer_cell	5GEX	Kupffer_cell_fliv	Liver	10X_scRNAseq
F61_Liver_CD45+_FCAImmP7862084_AAATGCCTCAGTCCCT	Kupffer_cell_1	CS18	FCAImmP7862084	Male	CD45+	F61	Liver	Kupffer_cell	5GEX	Kupffer_cell_fliv	Liver	10X_scRNAseq
F61_Liver_CD45+_FCAImmP7862084_AAATGCCTCGAACTGT	Kupffer_cell_1	CS18	FCAImmP7862084	Male	CD45+	F61	Liver	Kupffer_cell	5GEX	Kupffer_cell_fliv	Liver	10X_scRNAseq
F61_Liver_CD45+_FCAImmP7862084_AAATGCCTCGAGGTAG	Eo_Basophil	CS18	FCAImmP7862084	Male	CD45+	F61	Liver	Granulocyte_precursor	5GEX	Granulocyte_precursor_fliv	Liver	10X_scRNAseq
F61_Liver_CD45+_FCAImmP7862084_AACACGTAGAGGGATA	Kupffer_cell_1	CS18	FCAImmP7862084	Male	CD45+	F61	Liver	Kupffer_cell	5GEX	Kupffer_cell_fliv	Liver	10X_scRNAseq
F61_Liver_CD45+_FCAImmP7862084_AACACGTAGATCCCGC	Kupffer_cell_2	CS18	FCAImmP7862084	Male	CD45+	F61	Liver	Kupffer_cell	5GEX	Kupffer_cell_fliv	Liver	10X_scRNAseq
F61_Liver_CD45+_FCAImmP7862084_AACACGTAGGACATTA	MK	CS18	FCAImmP7862084	Male	CD45+	F61	Liver	MK	5GEX	MK_fliv	Liver	10X_scRNAseq
F61_Liver_CD45+_FCAImmP7862084_AACACGTCAAGTAGTA	Early_Erythroid	CS18	FCAImmP7862084	Male	CD45+	F61	Liver	Erythroid	5GEX	Erythroid_fliv	Liver	10X_scRNAseq
F61_Liver_CD45+_FCAImmP7862084_AACACGTCACCTCGTT	Kupffer_cell_1	CS18	FCAImmP7862084	Male	CD45+	F61	Liver	Kupffer_cell	5GEX	Kupffer_cell_fliv	Liver	10X_scRNAseq
F61_Liver_CD45+_FCAImmP7862084_AACACGTCAGCGAACA	Pre_DC2	CS18	FCAImmP7862084	Male	CD45+	F61	Liver	DC	5GEX	DC_fliv	Liver	10X_scRNAseq
F61_Liver_CD45+_FCAImmP7862084_AACACGTCAGTAACGG	Early_Erythroid	CS18	FCAImmP7862084	Male	CD45+	F61	Liver	Erythroid	5GEX	Erythroid_fliv	Liver	10X_scRNAseq
F61_Liver_CD45+_FCAImmP7862084_AACACGTCATTACCTT	MEMP	CS18	FCAImmP7862084	Male	CD45+	F61	Liver	Progenitor	5GEX	Progenitor_fliv	Liver	10X_scRNAseq
F61_Liver_CD45+_FCAImmP7862084_AACACGTCATTGGGCC	Kupffer_cell_1	CS18	FCAImmP7862084	Male	CD45+	F61	Liver	Kupffer_cell	5GEX	Kupffer_cell_fliv	Liver	10X_scRNAseq
F61_Liver_CD45+_FCAImmP7862084_AACACGTGTAATCACC	Promyelocyte	CS18	FCAImmP7862084	Male	CD45+	F61	Liver	Granulocyte_precursor	5GEX	Granulocyte_precursor_fliv	Liver	10X_scRNAseq
F61_Liver_CD45+_FCAImmP7862084_AACACGTGTAGGAGTC	MLP	CS18	FCAImmP7862084	Male	CD45+	F61	Liver	Progenitor	5GEX	Progenitor_fliv	Liver	10X_scRNAseq
F61_Liver_CD45+_FCAImmP7862084_AACACGTGTATCACCA	Kupffer_cell_1	CS18	FCAImmP7862084	Male	CD45+	F61	Liver	Kupffer_cell	5GEX	Kupffer_cell_fliv	Liver	10X_scRNAseq
F61_Liver_CD45+_FCAImmP7862084_AACACGTGTCTAGCGC	HSC	CS18	FCAImmP7862084	Male	CD45+	F61	Liver	Progenitor	5GEX	Progenitor_fliv	Liver	10X_scRNAseq
F61_Liver_CD45+_FCAImmP7862084_AACACGTGTGCAGTAG	Early_Erythroid	CS18	FCAImmP7862084	Male	CD45+	F61	Liver	Erythroid	5GEX	Erythroid_fliv	Liver	10X_scRNAseq
F61_Liver_CD45+_FCAImmP7862084_AACACGTGTGCGATAG	Kupffer_cell_2	CS18	FCAImmP7862084	Male	CD45+	F61	Liver	Kupffer_cell	5GEX	Kupffer_cell_fliv	Liver	10X_scRNAseq
F61_Liver_CD45+_FCAImmP7862084_AACACGTGTTGTTTGG	Kupffer_cell_1	CS18	FCAImmP7862084	Male	CD45+	F61	Liver	Kupffer_cell	5GEX	Kupffer_cell_fliv	Liver	10X_scRNAseq
F61_Liver_CD45+_FCAImmP7862084_AACACGTTCACTTACT	Early_Erythroid	CS18	FCAImmP7862084	Male	CD45+	F61	Liver	Erythroid	5GEX	Erythroid_fliv	Liver	10X_scRNAseq
F61_Liver_CD45+_FCAImmP7862084_AACACGTTCATAACCG	Early_Erythroid	CS18	FCAImmP7862084	Male	CD45+	F61	Liver	Erythroid	5GEX	Erythroid_fliv	Liver	10X_scRNAseq
F61_Liver_CD45+_FCAImmP7862084_AACACGTTCGAACTGT	Endothelium	CS18	FCAImmP7862084	Male	CD45+	F61	Liver	Endothelium	5GEX	Endothelium_fliv	Liver	10X_scRNAseq
F61_Liver_CD45+_FCAImmP7862084_AACACGTTCTCTTGAT	Kupffer_cell_1	CS18	FCAImmP7862084	Male	CD45+	F61	Liver	Kupffer_cell	5GEX	Kupffer_cell_fliv	Liver	10X_scRNAseq
F61_Liver_CD45+_FCAImmP7862084_AACACGTTCTTTCCTC	Kupffer_cell_1	CS18	FCAImmP7862084	Male	CD45+	F61	Liver	Kupffer_cell	5GEX	Kupffer_cell_fliv	Liver	10X_scRNAseq
F61_Liver_CD45+_FCAImmP7862084_AACCATGAGACGCTTT	Endothelium	CS18	FCAImmP7862084	Male	CD45+	F61	Liver	Endothelium	5GEX	Endothelium_fliv	Liver	10X_scRNAseq
F61_Liver_CD45+_FCAImmP7862084_AACCATGAGCGTAATA	CMP	CS18	FCAImmP7862084	Male	CD45+	F61	Liver	Progenitor	5GEX	Progenitor_fliv	Liver	10X_scRNAseq
F61_Liver_CD45+_FCAImmP7862084_AACCATGAGCTAACAA	MK	CS18	FCAImmP7862084	Male	CD45+	F61	Liver	MK	5GEX	MK_fliv	Liver	10X_scRNAseq
F61_Liver_CD45+_FCAImmP7862084_AACCATGAGTGTACGG	Kupffer_cell_2	CS18	FCAImmP7862084	Male	CD45+	F61	Liver	Kupffer_cell	5GEX	Kupffer_cell_fliv	Liver	10X_scRNAseq
F61_Liver_CD45+_FCAImmP7862084_AACCATGCAAGTCATC	MK	CS18	FCAImmP7862084	Male	CD45+	F61	Liver	MK	5GEX	MK_fliv	Liver	10X_scRNAseq
F61_Liver_CD45+_FCAImmP7862084_AACCATGCAGTATCTG	MK	CS18	FCAImmP7862084	Male	CD45+	F61	Liver	MK	5GEX	MK_fliv	Liver	10X_scRNAseq
F61_Liver_CD45+_FCAImmP7862084_AACCATGGTGCAGACA	MEMP	CS18	FCAImmP7862084	Male	CD45+	F61	Liver	Progenitor	5GEX	Progenitor_fliv	Liver	10X_scRNAseq
F61_Liver_CD45+_FCAImmP7862084_AACCATGGTGTTAAGA	Hepatocyte	CS18	FCAImmP7862084	Male	CD45+	F61	Liver	Hepatocyte	5GEX	Hepatocyte_fliv	Liver	10X_scRNAseq
F61_Liver_CD45+_FCAImmP7862084_AACCATGGTTCAGACT	MK	CS18	FCAImmP7862084	Male	CD45+	F61	Liver	MK	5GEX	MK_fliv	Liver	10X_scRNAseq
F61_Liver_CD45+_FCAImmP7862084_AACCATGTCACTCCTG	Kupffer_cell_1	CS18	FCAImmP7862084	Male	CD45+	F61	Liver	Kupffer_cell	5GEX	Kupffer_cell_fliv	Liver	10X_scRNAseq
F61_Liver_CD45+_FCAImmP7862084_AACCATGTCAGAGGTG	MOP	CS18	FCAImmP7862084	Male	CD45+	F61	Liver	Progenitor	5GEX	Progenitor_fliv	Liver	10X_scRNAseq
F61_Liver_CD45+_FCAImmP7862084_AACCATGTCCGTAGGC	MPP	CS18	FCAImmP7862084	Male	CD45+	F61	Liver	Progenitor	5GEX	Progenitor_fliv	Liver	10X_scRNAseq
F61_Liver_CD45+_FCAImmP7862084_AACCATGTCTGGTATG	Early_Erythroid	CS18	FCAImmP7862084	Male	CD45+	F61	Liver	Erythroid	5GEX	Erythroid_fliv	Liver	10X_scRNAseq
F61_Liver_CD45+_FCAImmP7862084_AACCATGTCTTCGGTC	MLP	CS18	FCAImmP7862084	Male	CD45+	F61	Liver	Progenitor	5GEX	Progenitor_fliv	Liver	10X_scRNAseq
F61_Liver_CD45+_FCAImmP7862084_AACCATGTCTTGTTTG	HSC	CS18	FCAImmP7862084	Male	CD45+	F61	Liver	Progenitor	5GEX	Progenitor_fliv	Liver	10X_scRNAseq
F61_Liver_CD45+_FCAImmP7862084_AACCGCGAGCGAGAAA	Pre_DC2	CS18	FCAImmP7862084	Male	CD45+	F61	Liver	DC	5GEX	DC_fliv	Liver	10X_scRNAseq
F61_Liver_CD45+_FCAImmP7862084_AACCGCGAGCGTAATA	Kupffer_cell_1	CS18	FCAImmP7862084	Male	CD45+	F61	Liver	Kupffer_cell	5GEX	Kupffer_cell_fliv	Liver	10X_scRNAseq
F61_Liver_CD45+_FCAImmP7862084_AACCGCGAGCTCCTTC	pDC	CS18	FCAImmP7862084	Male	CD45+	F61	Liver	DC	5GEX	DC_fliv	Liver	10X_scRNAseq
F61_Liver_CD45+_FCAImmP7862084_AACCGCGAGGTGGGTT	Kupffer_cell_2	CS18	FCAImmP7862084	Male	CD45+	F61	Liver	Kupffer_cell	5GEX	Kupffer_cell_fliv	Liver	10X_scRNAseq
F61_Liver_CD45+_FCAImmP7862084_AACCGCGAGTCAATAG	Kupffer_cell_2	CS18	FCAImmP7862084	Male	CD45+	F61	Liver	Kupffer_cell	5GEX	Kupffer_cell_fliv	Liver	10X_scRNAseq
F61_Liver_CD45+_FCAImmP7862084_AACCGCGCACGAAACG	DC2	CS18	FCAImmP7862084	Male	CD45+	F61	Liver	DC	5GEX	DC_fliv	Liver	10X_scRNAseq
F61_Liver_CD45+_FCAImmP7862084_AACCGCGCATGGTCAT	HSC	CS18	FCAImmP7862084	Male	CD45+	F61	Liver	Progenitor	5GEX	Progenitor_fliv	Liver	10X_scRNAseq
F61_Liver_CD45+_FCAImmP7862084_AACCGCGGTATATGGA	MK	CS18	FCAImmP7862084	Male	CD45+	F61	Liver	MK	5GEX	MK_fliv	Liver	10X_scRNAseq
F61_Liver_CD45+_FCAImmP7862084_AACCGCGGTGCTTCTC	HSC	CS18	FCAImmP7862084	Male	CD45+	F61	Liver	Progenitor	5GEX	Progenitor_fliv	Liver	10X_scRNAseq
F61_Liver_CD45+_FCAImmP7862084_AACCGCGGTTACCGAT	MLP	CS18	FCAImmP7862084	Male	CD45+	F61	Liver	Progenitor	5GEX	Progenitor_fliv	Liver	10X_scRNAseq
F61_Liver_CD45+_FCAImmP7862084_AACCGCGGTTATTCTC	Endothelium	CS18	FCAImmP7862084	Male	CD45+	F61	Liver	Endothelium	5GEX	Endothelium_fliv	Liver	10X_scRNAseq
F61_Liver_CD45+_FCAImmP7862084_AACCGCGTCAAACGGG	Kupffer_cell_2	CS18	FCAImmP7862084	Male	CD45+	F61	Liver	Kupffer_cell	5GEX	Kupffer_cell_fliv	Liver	10X_scRNAseq
F61_Liver_CD45+_FCAImmP7862084_AACCGCGTCCCACTTG	HSC	CS18	FCAImmP7862084	Male	CD45+	F61	Liver	Progenitor	5GEX	Progenitor_fliv	Liver	10X_scRNAseq
F61_Liver_CD45+_FCAImmP7862084_AACCGCGTCGCCGTGA	Early_Erythroid	CS18	FCAImmP7862084	Male	CD45+	F61	Liver	Erythroid	5GEX	Erythroid_fliv	Liver	10X_scRNAseq
F61_Liver_CD45+_FCAImmP7862084_AACCGCGTCGCTAGCG	Kupffer_cell_1	CS18	FCAImmP7862084	Male	CD45+	F61	Liver	Kupffer_cell	5GEX	Kupffer_cell_fliv	Liver	10X_scRNAseq
F61_Liver_CD45+_FCAImmP7862084_AACCGCGTCGGAAACG	Monocyte	CS18	FCAImmP7862084	Male	CD45+	F61	Liver	Monocyte	5GEX	Monocyte_fliv	Liver	10X_scRNAseq
F61_Liver_CD45+_FCAImmP7862084_AACGTTGAGACCGGAT	Kupffer_cell_2	CS18	FCAImmP7862084	Male	CD45+	F61	Liver	Kupffer_cell	5GEX	Kupffer_cell_fliv	Liver	10X_scRNAseq
F61_Liver_CD45+_FCAImmP7862084_AACGTTGAGAGACTAT	Kupffer_cell_1	CS18	FCAImmP7862084	Male	CD45+	F61	Liver	Kupffer_cell	5GEX	Kupffer_cell_fliv	Liver	10X_scRNAseq
F61_Liver_CD45+_FCAImmP7862084_AACGTTGAGATCTGCT	Endothelium	CS18	FCAImmP7862084	Male	CD45+	F61	Liver	Endothelium	5GEX	Endothelium_fliv	Liver	10X_scRNAseq
F61_Liver_CD45+_FCAImmP7862084_AACGTTGAGCCAGTAG	Kupffer_cell_1	CS18	FCAImmP7862084	Male	CD45+	F61	Liver	Kupffer_cell	5GEX	Kupffer_cell_fliv	Liver	10X_scRNAseq
F61_Liver_CD45+_FCAImmP7862084_AACGTTGAGCTCAACT	Monocyte	CS18	FCAImmP7862084	Male	CD45+	F61	Liver	Monocyte	5GEX	Monocyte_fliv	Liver	10X_scRNAseq
F61_Liver_CD45+_FCAImmP7862084_AACGTTGAGTAGTGCG	Monocyte	CS18	FCAImmP7862084	Male	CD45+	F61	Liver	Monocyte	5GEX	Monocyte_fliv	Liver	10X_scRNAseq
F61_Liver_CD45+_FCAImmP7862084_AACGTTGAGTCGTTTG	NK	CS18	FCAImmP7862084	Male	CD45+	F61	Liver	Lymphoid	5GEX	Lymphoid_fliv	Liver	10X_scRNAseq
F61_Liver_CD45+_FCAImmP7862084_AACGTTGCAATGTAAG	ELP	CS18	FCAImmP7862084	Male	CD45+	F61	Liver	Progenitor	5GEX	Progenitor_fliv	Liver	10X_scRNAseq
F61_Liver_CD45+_FCAImmP7862084_AACGTTGCATGGTCTA	Kupffer_cell_2	CS18	FCAImmP7862084	Male	CD45+	F61	Liver	Kupffer_cell	5GEX	Kupffer_cell_fliv	Liver	10X_scRNAseq
F61_Liver_CD45+_FCAImmP7862084_AACGTTGGTAAACACA	MLP	CS18	FCAImmP7862084	Male	CD45+	F61	Liver	Progenitor	5GEX	Progenitor_fliv	Liver	10X_scRNAseq
F61_Liver_CD45+_FCAImmP7862084_AACGTTGGTACATCCA	Kupffer_cell_1	CS18	FCAImmP7862084	Male	CD45+	F61	Liver	Kupffer_cell	5GEX	Kupffer_cell_fliv	Liver	10X_scRNAseq
F61_Liver_CD45+_FCAImmP7862084_AACGTTGGTACCGGCT	MEMP	CS18	FCAImmP7862084	Male	CD45+	F61	Liver	Progenitor	5GEX	Progenitor_fliv	Liver	10X_scRNAseq
F61_Liver_CD45+_FCAImmP7862084_AACGTTGGTAGAGTGC	Kupffer_cell_2	CS18	FCAImmP7862084	Male	CD45+	F61	Liver	Kupffer_cell	5GEX	Kupffer_cell_fliv	Liver	10X_scRNAseq
F61_Liver_CD45+_FCAImmP7862084_AACGTTGGTAGGGACT	MK	CS18	FCAImmP7862084	Male	CD45+	F61	Liver	MK	5GEX	MK_fliv	Liver	10X_scRNAseq
F61_Liver_CD45+_FCAImmP7862084_AACGTTGGTTACGACT	MK	CS18	FCAImmP7862084	Male	CD45+	F61	Liver	MK	5GEX	MK_fliv	Liver	10X_scRNAseq
F61_Liver_CD45+_FCAImmP7862084_AACGTTGTCCTAGAAC	Pre_DC2	CS18	FCAImmP7862084	Male	CD45+	F61	Liver	DC	5GEX	DC_fliv	Liver	10X_scRNAseq
F61_Liver_CD45+_FCAImmP7862084_AACGTTGTCGTTGACA	Endothelium	CS18	FCAImmP7862084	Male	CD45+	F61	Liver	Endothelium	5GEX	Endothelium_fliv	Liver	10X_scRNAseq
F61_Liver_CD45+_FCAImmP7862084_AACTCAGAGACCTTTG	DC2	CS18	FCAImmP7862084	Male	CD45+	F61	Liver	DC	5GEX	DC_fliv	Liver	10X_scRNAseq
F61_Liver_CD45+_FCAImmP7862084_AACTCAGAGAGGTTAT	MK	CS18	FCAImmP7862084	Male	CD45+	F61	Liver	MK	5GEX	MK_fliv	Liver	10X_scRNAseq
F61_Liver_CD45+_FCAImmP7862084_AACTCAGAGCTGGAAC	MPP	CS18	FCAImmP7862084	Male	CD45+	F61	Liver	Progenitor	5GEX	Progenitor_fliv	Liver	10X_scRNAseq
F61_Liver_CD45+_FCAImmP7862084_AACTCAGCAACCGCCA	MK	CS18	FCAImmP7862084	Male	CD45+	F61	Liver	MK	5GEX	MK_fliv	Liver	10X_scRNAseq
F61_Liver_CD45+_FCAImmP7862084_AACTCAGCAAGGACTG	MPP	CS18	FCAImmP7862084	Male	CD45+	F61	Liver	Progenitor	5GEX	Progenitor_fliv	Liver	10X_scRNAseq
F61_Liver_CD45+_FCAImmP7862084_AACTCAGCAATTCCTT	Kupffer_cell_1	CS18	FCAImmP7862084	Male	CD45+	F61	Liver	Kupffer_cell	5GEX	Kupffer_cell_fliv	Liver	10X_scRNAseq
F61_Liver_CD45+_FCAImmP7862084_AACTCAGGTACAAGTA	HSC	CS18	FCAImmP7862084	Male	CD45+	F61	Liver	Progenitor	5GEX	Progenitor_fliv	Liver	10X_scRNAseq
F61_Liver_CD45+_FCAImmP7862084_AACTCAGGTCTCGTTC	Kupffer_cell_1	CS18	FCAImmP7862084	Male	CD45+	F61	Liver	Kupffer_cell	5GEX	Kupffer_cell_fliv	Liver	10X_scRNAseq
F61_Liver_CD45+_FCAImmP7862084_AACTCAGGTCTTCGTC	Kupffer_cell_2	CS18	FCAImmP7862084	Male	CD45+	F61	Liver	Kupffer_cell	5GEX	Kupffer_cell_fliv	Liver	10X_scRNAseq
F61_Liver_CD45+_FCAImmP7862084_AACTCAGGTTGGTTTG	Monocyte	CS18	FCAImmP7862084	Male	CD45+	F61	Liver	Monocyte	5GEX	Monocyte_fliv	Liver	10X_scRNAseq
F61_Liver_CD45+_FCAImmP7862084_AACTCAGTCATTATCC	Promonocyte	CS18	FCAImmP7862084	Male	CD45+	F61	Liver	Monocyte	5GEX	Monocyte_fliv	Liver	10X_scRNAseq
F61_Liver_CD45+_FCAImmP7862084_AACTCAGTCGACGGAA	MEMP	CS18	FCAImmP7862084	Male	CD45+	F61	Liver	Progenitor	5GEX	Progenitor_fliv	Liver	10X_scRNAseq
F61_Liver_CD45+_FCAImmP7862084_AACTCAGTCGTTACGA	DC2	CS18	FCAImmP7862084	Male	CD45+	F61	Liver	DC	5GEX	DC_fliv	Liver	10X_scRNAseq
F61_Liver_CD45+_FCAImmP7862084_AACTCCCAGAGGACGG	Kupffer_cell_1	CS18	FCAImmP7862084	Male	CD45+	F61	Liver	Kupffer_cell	5GEX	Kupffer_cell_fliv	Liver	10X_scRNAseq
F61_Liver_CD45+_FCAImmP7862084_AACTCCCAGGAATTAC	MPP	CS18	FCAImmP7862084	Male	CD45+	F61	Liver	Progenitor	5GEX	Progenitor_fliv	Liver	10X_scRNAseq
F61_Liver_CD45+_FCAImmP7862084_AACTCCCAGTTACGGG	MEMP	CS18	FCAImmP7862084	Male	CD45+	F61	Liver	Progenitor	5GEX	Progenitor_fliv	Liver	10X_scRNAseq
F61_Liver_CD45+_FCAImmP7862084_AACTCCCCAACTTGAC	pDC	CS18	FCAImmP7862084	Male	CD45+	F61	Liver	DC	5GEX	DC_fliv	Liver	10X_scRNAseq
F61_Liver_CD45+_FCAImmP7862084_AACTCCCCAATGACCT	Kupffer_cell_1	CS18	FCAImmP7862084	Male	CD45+	F61	Liver	Kupffer_cell	5GEX	Kupffer_cell_fliv	Liver	10X_scRNAseq
F61_Liver_CD45+_FCAImmP7862084_AACTCCCCACATTTCT	DC1	CS18	FCAImmP7862084	Male	CD45+	F61	Liver	DC	5GEX	DC_fliv	Liver	10X_scRNAseq
F61_Liver_CD45+_FCAImmP7862084_AACTCCCCAGATTGCT	Kupffer_cell_1	CS18	FCAImmP7862084	Male	CD45+	F61	Liver	Kupffer_cell	5GEX	Kupffer_cell_fliv	Liver	10X_scRNAseq
F61_Liver_CD45+_FCAImmP7862084_AACTCCCGTAGCCTAT	Monocyte	CS18	FCAImmP7862084	Male	CD45+	F61	Liver	Monocyte	5GEX	Monocyte_fliv	Liver	10X_scRNAseq
F61_Liver_CD45+_FCAImmP7862084_AACTCCCGTGTCAATC	Kupffer_cell_1	CS18	FCAImmP7862084	Male	CD45+	F61	Liver	Kupffer_cell	5GEX	Kupffer_cell_fliv	Liver	10X_scRNAseq
F61_Liver_CD45+_FCAImmP7862084_AACTCCCGTTCTGAAC	Kupffer_cell_1	CS18	FCAImmP7862084	Male	CD45+	F61	Liver	Kupffer_cell	5GEX	Kupffer_cell_fliv	Liver	10X_scRNAseq
F61_Liver_CD45+_FCAImmP7862084_AACTCCCTCAAGGTAA	Eo_Basophil	CS18	FCAImmP7862084	Male	CD45+	F61	Liver	Granulocyte_precursor	5GEX	Granulocyte_precursor_fliv	Liver	10X_scRNAseq
F61_Liver_CD45+_FCAImmP7862084_AACTCCCTCCGCTGTT	Kupffer_cell_1	CS18	FCAImmP7862084	Male	CD45+	F61	Liver	Kupffer_cell	5GEX	Kupffer_cell_fliv	Liver	10X_scRNAseq
F61_Liver_CD45+_FCAImmP7862084_AACTCCCTCCTAGAAC	CMP	CS18	FCAImmP7862084	Male	CD45+	F61	Liver	Progenitor	5GEX	Progenitor_fliv	Liver	10X_scRNAseq
F61_Liver_CD45+_FCAImmP7862084_AACTCCCTCGACAGCC	Kupffer_cell_1	CS18	FCAImmP7862084	Male	CD45+	F61	Liver	Kupffer_cell	5GEX	Kupffer_cell_fliv	Liver	10X_scRNAseq
F61_Liver_CD45+_FCAImmP7862084_AACTCCCTCTGTCTAT	Kupffer_cell_2	CS18	FCAImmP7862084	Male	CD45+	F61	Liver	Kupffer_cell	5GEX	Kupffer_cell_fliv	Liver	10X_scRNAseq
F61_Liver_CD45+_FCAImmP7862084_AACTCTTAGCATCATC	MPP	CS18	FCAImmP7862084	Male	CD45+	F61	Liver	Progenitor	5GEX	Progenitor_fliv	Liver	10X_scRNAseq
F61_Liver_CD45+_FCAImmP7862084_AACTCTTAGCTGAACG	Early_Erythroid	CS18	FCAImmP7862084	Male	CD45+	F61	Liver	Erythroid	5GEX	Erythroid_fliv	Liver	10X_scRNAseq
F61_Liver_CD45+_FCAImmP7862084_AACTCTTAGGGATGGG	Kupffer_cell_2	CS18	FCAImmP7862084	Male	CD45+	F61	Liver	Kupffer_cell	5GEX	Kupffer_cell_fliv	Liver	10X_scRNAseq
F61_Liver_CD45+_FCAImmP7862084_AACTCTTAGTGTCTCA	Kupffer_cell_2	CS18	FCAImmP7862084	Male	CD45+	F61	Liver	Kupffer_cell	5GEX	Kupffer_cell_fliv	Liver	10X_scRNAseq
F61_Liver_CD45+_FCAImmP7862084_AACTCTTAGTTACGGG	Kupffer_cell_1	CS18	FCAImmP7862084	Male	CD45+	F61	Liver	Kupffer_cell	5GEX	Kupffer_cell_fliv	Liver	10X_scRNAseq
F61_Liver_CD45+_FCAImmP7862084_AACTCTTCAAACGCGA	Kupffer_cell_1	CS18	FCAImmP7862084	Male	CD45+	F61	Liver	Kupffer_cell	5GEX	Kupffer_cell_fliv	Liver	10X_scRNAseq
F61_Liver_CD45+_FCAImmP7862084_AACTCTTCACCACGTG	MEMP	CS18	FCAImmP7862084	Male	CD45+	F61	Liver	Progenitor	5GEX	Progenitor_fliv	Liver	10X_scRNAseq
F61_Liver_CD45+_FCAImmP7862084_AACTCTTCACCCATTC	Kupffer_cell_1	CS18	FCAImmP7862084	Male	CD45+	F61	Liver	Kupffer_cell	5GEX	Kupffer_cell_fliv	Liver	10X_scRNAseq
F61_Liver_CD45+_FCAImmP7862084_AACTCTTCACGAAGCA	MK	CS18	FCAImmP7862084	Male	CD45+	F61	Liver	MK	5GEX	MK_fliv	Liver	10X_scRNAseq
F61_Liver_CD45+_FCAImmP7862084_AACTCTTCAGATTGCT	Kupffer_cell_2	CS18	FCAImmP7862084	Male	CD45+	F61	Liver	Kupffer_cell	5GEX	Kupffer_cell_fliv	Liver	10X_scRNAseq
F61_Liver_CD45+_FCAImmP7862084_AACTCTTCATTGAGCT	Kupffer_cell_2	CS18	FCAImmP7862084	Male	CD45+	F61	Liver	Kupffer_cell	5GEX	Kupffer_cell_fliv	Liver	10X_scRNAseq
F61_Liver_CD45+_FCAImmP7862084_AACTCTTGTAAGTGGC	MK	CS18	FCAImmP7862084	Male	CD45+	F61	Liver	MK	5GEX	MK_fliv	Liver	10X_scRNAseq
F61_Liver_CD45+_FCAImmP7862084_AACTCTTGTAGCGTGA	Endothelium	CS18	FCAImmP7862084	Male	CD45+	F61	Liver	Endothelium	5GEX	Endothelium_fliv	Liver	10X_scRNAseq
F61_Liver_CD45+_FCAImmP7862084_AACTCTTGTCGCGTGT	Endothelium	CS18	FCAImmP7862084	Male	CD45+	F61	Liver	Endothelium	5GEX	Endothelium_fliv	Liver	10X_scRNAseq
F61_Liver_CD45+_FCAImmP7862084_AACTCTTGTGCAACTT	Kupffer_cell_1	CS18	FCAImmP7862084	Male	CD45+	F61	Liver	Kupffer_cell	5GEX	Kupffer_cell_fliv	Liver	10X_scRNAseq
F61_Liver_CD45+_FCAImmP7862084_AACTCTTTCACATGCA	Eo_Basophil	CS18	FCAImmP7862084	Male	CD45+	F61	Liver	Granulocyte_precursor	5GEX	Granulocyte_precursor_fliv	Liver	10X_scRNAseq
F61_Liver_CD45+_FCAImmP7862084_AACTCTTTCCTGCCAT	Kupffer_cell_1	CS18	FCAImmP7862084	Male	CD45+	F61	Liver	Kupffer_cell	5GEX	Kupffer_cell_fliv	Liver	10X_scRNAseq
F61_Liver_CD45+_FCAImmP7862084_AACTCTTTCGGTTAAC	MK	CS18	FCAImmP7862084	Male	CD45+	F61	Liver	MK	5GEX	MK_fliv	Liver	10X_scRNAseq
F61_Liver_CD45+_FCAImmP7862084_AACTCTTTCTAGAGTC	Kupffer_cell_1	CS18	FCAImmP7862084	Male	CD45+	F61	Liver	Kupffer_cell	5GEX	Kupffer_cell_fliv	Liver	10X_scRNAseq
F61_Liver_CD45+_FCAImmP7862084_AACTCTTTCTGATACG	Kupffer_cell_1	CS18	FCAImmP7862084	Male	CD45+	F61	Liver	Kupffer_cell	5GEX	Kupffer_cell_fliv	Liver	10X_scRNAseq
F61_Liver_CD45+_FCAImmP7862084_AACTGGTAGAGTACAT	Kupffer_cell_1	CS18	FCAImmP7862084	Male	CD45+	F61	Liver	Kupffer_cell	5GEX	Kupffer_cell_fliv	Liver	10X_scRNAseq
F61_Liver_CD45+_FCAImmP7862084_AACTGGTAGGTGCTTT	Kupffer_cell_1	CS18	FCAImmP7862084	Male	CD45+	F61	Liver	Kupffer_cell	5GEX	Kupffer_cell_fliv	Liver	10X_scRNAseq
F61_Liver_CD45+_FCAImmP7862084_AACTGGTCAATGAAAC	Monocyte	CS18	FCAImmP7862084	Male	CD45+	F61	Liver	Monocyte	5GEX	Monocyte_fliv	Liver	10X_scRNAseq
F61_Liver_CD45+_FCAImmP7862084_AACTGGTCAGCGAACA	Endothelium	CS18	FCAImmP7862084	Male	CD45+	F61	Liver	Endothelium	5GEX	Endothelium_fliv	Liver	10X_scRNAseq
F61_Liver_CD45+_FCAImmP7862084_AACTGGTCAGCTGTGC	Kupffer_cell_2	CS18	FCAImmP7862084	Male	CD45+	F61	Liver	Kupffer_cell	5GEX	Kupffer_cell_fliv	Liver	10X_scRNAseq
F61_Liver_CD45+_FCAImmP7862084_AACTGGTCATGCATGT	MPP	CS18	FCAImmP7862084	Male	CD45+	F61	Liver	Progenitor	5GEX	Progenitor_fliv	Liver	10X_scRNAseq
F61_Liver_CD45+_FCAImmP7862084_AACTGGTCATGCCCGA	Kupffer_cell_1	CS18	FCAImmP7862084	Male	CD45+	F61	Liver	Kupffer_cell	5GEX	Kupffer_cell_fliv	Liver	10X_scRNAseq
F61_Liver_CD45+_FCAImmP7862084_AACTGGTCATGGTCTA	Early_Erythroid	CS18	FCAImmP7862084	Male	CD45+	F61	Liver	Erythroid	5GEX	Erythroid_fliv	Liver	10X_scRNAseq
F61_Liver_CD45+_FCAImmP7862084_AACTGGTGTAGCGCAA	MK	CS18	FCAImmP7862084	Male	CD45+	F61	Liver	MK	5GEX	MK_fliv	Liver	10X_scRNAseq
F61_Liver_CD45+_FCAImmP7862084_AACTGGTTCAACCAAC	Endothelium	CS18	FCAImmP7862084	Male	CD45+	F61	Liver	Endothelium	5GEX	Endothelium_fliv	Liver	10X_scRNAseq
F61_Liver_CD45+_FCAImmP7862084_AACTGGTTCAGGCGAA	MPP2	CS18	FCAImmP7862084	Male	CD45+	F61	Liver	Progenitor	5GEX	Progenitor_fliv	Liver	10X_scRNAseq
F61_Liver_CD45+_FCAImmP7862084_AACTGGTTCCTAGAAC	ELP	CS18	FCAImmP7862084	Male	CD45+	F61	Liver	Progenitor	5GEX	Progenitor_fliv	Liver	10X_scRNAseq
F61_Liver_CD45+_FCAImmP7862084_AACTGGTTCGCGATCG	Kupffer_cell_1	CS18	FCAImmP7862084	Male	CD45+	F61	Liver	Kupffer_cell	5GEX	Kupffer_cell_fliv	Liver	10X_scRNAseq
F61_Liver_CD45+_FCAImmP7862084_AACTTTCAGCCCTAAT	ETP	CS18	FCAImmP7862084	Male	CD45+	F61	Liver	Progenitor	5GEX	Progenitor_fliv	Liver	10X_scRNAseq
F61_Liver_CD45+_FCAImmP7862084_AACTTTCAGCGATCCC	Early_Erythroid	CS18	FCAImmP7862084	Male	CD45+	F61	Liver	Erythroid	5GEX	Erythroid_fliv	Liver	10X_scRNAseq
F61_Liver_CD45+_FCAImmP7862084_AACTTTCAGCTAGCCC	MK	CS18	FCAImmP7862084	Male	CD45+	F61	Liver	MK	5GEX	MK_fliv	Liver	10X_scRNAseq
F61_Liver_CD45+_FCAImmP7862084_AACTTTCAGTTCGCAT	LMPP	CS18	FCAImmP7862084	Male	CD45+	F61	Liver	Progenitor	5GEX	Progenitor_fliv	Liver	10X_scRNAseq
F61_Liver_CD45+_FCAImmP7862084_AACTTTCAGTTGTAGA	Kupffer_cell_1	CS18	FCAImmP7862084	Male	CD45+	F61	Liver	Kupffer_cell	5GEX	Kupffer_cell_fliv	Liver	10X_scRNAseq
F61_Liver_CD45+_FCAImmP7862084_AACTTTCCAAGGTGTG	DC1	CS18	FCAImmP7862084	Male	CD45+	F61	Liver	DC	5GEX	DC_fliv	Liver	10X_scRNAseq
F61_Liver_CD45+_FCAImmP7862084_AACTTTCCAAGTAGTA	Kupffer_cell_2	CS18	FCAImmP7862084	Male	CD45+	F61	Liver	Kupffer_cell	5GEX	Kupffer_cell_fliv	Liver	10X_scRNAseq
F61_Liver_CD45+_FCAImmP7862084_AACTTTCCAATGGTCT	MK	CS18	FCAImmP7862084	Male	CD45+	F61	Liver	MK	5GEX	MK_fliv	Liver	10X_scRNAseq
F61_Liver_CD45+_FCAImmP7862084_AACTTTCCAGTACACT	Early_Erythroid	CS18	FCAImmP7862084	Male	CD45+	F61	Liver	Erythroid	5GEX	Erythroid_fliv	Liver	10X_scRNAseq
F61_Liver_CD45+_FCAImmP7862084_AACTTTCCATACGCTA	Promonocyte	CS18	FCAImmP7862084	Male	CD45+	F61	Liver	Monocyte	5GEX	Monocyte_fliv	Liver	10X_scRNAseq
F61_Liver_CD45+_FCAImmP7862084_AACTTTCCATCCCACT	MOP	CS18	FCAImmP7862084	Male	CD45+	F61	Liver	Progenitor	5GEX	Progenitor_fliv	Liver	10X_scRNAseq
F61_Liver_CD45+_FCAImmP7862084_AACTTTCCATGGATGG	MEMP	CS18	FCAImmP7862084	Male	CD45+	F61	Liver	Progenitor	5GEX	Progenitor_fliv	Liver	10X_scRNAseq
F61_Liver_CD45+_FCAImmP7862084_AACTTTCGTACCAGTT	Endothelium	CS18	FCAImmP7862084	Male	CD45+	F61	Liver	Endothelium	5GEX	Endothelium_fliv	Liver	10X_scRNAseq
F61_Liver_CD45+_FCAImmP7862084_AACTTTCGTAGAAAGG	Monocyte	CS18	FCAImmP7862084	Male	CD45+	F61	Liver	Monocyte	5GEX	Monocyte_fliv	Liver	10X_scRNAseq
F61_Liver_CD45+_FCAImmP7862084_AACTTTCGTATAGGTA	Kupffer_cell_2	CS18	FCAImmP7862084	Male	CD45+	F61	Liver	Kupffer_cell	5GEX	Kupffer_cell_fliv	Liver	10X_scRNAseq
F61_Liver_CD45+_FCAImmP7862084_AACTTTCGTATTCTCT	Kupffer_cell_1	CS18	FCAImmP7862084	Male	CD45+	F61	Liver	Kupffer_cell	5GEX	Kupffer_cell_fliv	Liver	10X_scRNAseq
F61_Liver_CD45+_FCAImmP7862084_AACTTTCGTCCATGAT	Endothelium	CS18	FCAImmP7862084	Male	CD45+	F61	Liver	Endothelium	5GEX	Endothelium_fliv	Liver	10X_scRNAseq
F61_Liver_CD45+_FCAImmP7862084_AACTTTCGTGATGTGG	Kupffer_cell_1	CS18	FCAImmP7862084	Male	CD45+	F61	Liver	Kupffer_cell	5GEX	Kupffer_cell_fliv	Liver	10X_scRNAseq
F61_Liver_CD45+_FCAImmP7862084_AACTTTCGTGGTAACG	MEMP	CS18	FCAImmP7862084	Male	CD45+	F61	Liver	Progenitor	5GEX	Progenitor_fliv	Liver	10X_scRNAseq
F61_Liver_CD45+_FCAImmP7862084_AACTTTCGTTCACGGC	Monocyte	CS18	FCAImmP7862084	Male	CD45+	F61	Liver	Monocyte	5GEX	Monocyte_fliv	Liver	10X_scRNAseq
F61_Liver_CD45+_FCAImmP7862084_AACTTTCTCACGATGT	ETP	CS18	FCAImmP7862084	Male	CD45+	F61	Liver	Progenitor	5GEX	Progenitor_fliv	Liver	10X_scRNAseq
F61_Liver_CD45+_FCAImmP7862084_AACTTTCTCCCAAGAT	MPP	CS18	FCAImmP7862084	Male	CD45+	F61	Liver	Progenitor	5GEX	Progenitor_fliv	Liver	10X_scRNAseq
F61_Liver_CD45+_FCAImmP7862084_AACTTTCTCGTACCGG	ELP	CS18	FCAImmP7862084	Male	CD45+	F61	Liver	Progenitor	5GEX	Progenitor_fliv	Liver	10X_scRNAseq
F61_Liver_CD45+_FCAImmP7862084_AACTTTCTCTCTAAGG	Kupffer_cell_2	CS18	FCAImmP7862084	Male	CD45+	F61	Liver	Kupffer_cell	5GEX	Kupffer_cell_fliv	Liver	10X_scRNAseq
F61_Liver_CD45+_FCAImmP7862084_AAGACCTAGAGTCTGG	Kupffer_cell_1	CS18	FCAImmP7862084	Male	CD45+	F61	Liver	Kupffer_cell	5GEX	Kupffer_cell_fliv	Liver	10X_scRNAseq
F61_Liver_CD45+_FCAImmP7862084_AAGACCTAGGATGGAA	Kupffer_cell_1	CS18	FCAImmP7862084	Male	CD45+	F61	Liver	Kupffer_cell	5GEX	Kupffer_cell_fliv	Liver	10X_scRNAseq
F61_Liver_CD45+_FCAImmP7862084_AAGACCTAGTACATGA	MK	CS18	FCAImmP7862084	Male	CD45+	F61	Liver	MK	5GEX	MK_fliv	Liver	10X_scRNAseq
F61_Liver_CD45+_FCAImmP7862084_AAGACCTAGTAGCCGA	Erythroid	CS18	FCAImmP7862084	Male	CD45+	F61	Liver	Erythroid	5GEX	Erythroid_fliv	Liver	10X_scRNAseq
F61_Liver_CD45+_FCAImmP7862084_AAGACCTAGTGAAGAG	Kupffer_cell_1	CS18	FCAImmP7862084	Male	CD45+	F61	Liver	Kupffer_cell	5GEX	Kupffer_cell_fliv	Liver	10X_scRNAseq
F61_Liver_CD45+_FCAImmP7862084_AAGACCTAGTGTACTC	Monocyte	CS18	FCAImmP7862084	Male	CD45+	F61	Liver	Monocyte	5GEX	Monocyte_fliv	Liver	10X_scRNAseq
F61_Liver_CD45+_FCAImmP7862084_AAGACCTCACCTTGTC	Early_Erythroid	CS18	FCAImmP7862084	Male	CD45+	F61	Liver	Erythroid	5GEX	Erythroid_fliv	Liver	10X_scRNAseq
F61_Liver_CD45+_FCAImmP7862084_AAGACCTCAGCTGCTG	Early_Erythroid	CS18	FCAImmP7862084	Male	CD45+	F61	Liver	Erythroid	5GEX	Erythroid_fliv	Liver	10X_scRNAseq
F61_Liver_CD45+_FCAImmP7862084_AAGACCTGTAACGACG	Kupffer_cell_2	CS18	FCAImmP7862084	Male	CD45+	F61	Liver	Kupffer_cell	5GEX	Kupffer_cell_fliv	Liver	10X_scRNAseq
F61_Liver_CD45+_FCAImmP7862084_AAGACCTGTACCGTAT	MEMP	CS18	FCAImmP7862084	Male	CD45+	F61	Liver	Progenitor	5GEX	Progenitor_fliv	Liver	10X_scRNAseq
F61_Liver_CD45+_FCAImmP7862084_AAGACCTGTAGATTAG	MPP2	CS18	FCAImmP7862084	Male	CD45+	F61	Liver	Progenitor	5GEX	Progenitor_fliv	Liver	10X_scRNAseq
F61_Liver_CD45+_FCAImmP7862084_AAGACCTGTCACCTAA	Endothelium	CS18	FCAImmP7862084	Male	CD45+	F61	Liver	Endothelium	5GEX	Endothelium_fliv	Liver	10X_scRNAseq
F61_Liver_CD45+_FCAImmP7862084_AAGACCTGTCTCTTTA	LMPP	CS18	FCAImmP7862084	Male	CD45+	F61	Liver	Progenitor	5GEX	Progenitor_fliv	Liver	10X_scRNAseq
F61_Liver_CD45+_FCAImmP7862084_AAGACCTGTGCGCTTG	CMP	CS18	FCAImmP7862084	Male	CD45+	F61	Liver	Progenitor	5GEX	Progenitor_fliv	Liver	10X_scRNAseq
F61_Liver_CD45+_FCAImmP7862084_AAGACCTGTGGGTATG	Monocyte	CS18	FCAImmP7862084	Male	CD45+	F61	Liver	Monocyte	5GEX	Monocyte_fliv	Liver	10X_scRNAseq
F61_Liver_CD45+_FCAImmP7862084_AAGACCTGTTAAGAAC	ELP	CS18	FCAImmP7862084	Male	CD45+	F61	Liver	Progenitor	5GEX	Progenitor_fliv	Liver	10X_scRNAseq
F61_Liver_CD45+_FCAImmP7862084_AAGACCTTCCTGCTTG	ETP	CS18	FCAImmP7862084	Male	CD45+	F61	Liver	Progenitor	5GEX	Progenitor_fliv	Liver	10X_scRNAseq
F61_Liver_CD45+_FCAImmP7862084_AAGACCTTCGCAGGCT	MPP2	CS18	FCAImmP7862084	Male	CD45+	F61	Liver	Progenitor	5GEX	Progenitor_fliv	Liver	10X_scRNAseq
F61_Liver_CD45+_FCAImmP7862084_AAGACCTTCGGTTCGG	HSC	CS18	FCAImmP7862084	Male	CD45+	F61	Liver	Progenitor	5GEX	Progenitor_fliv	Liver	10X_scRNAseq
F61_Liver_CD45+_FCAImmP7862084_AAGACCTTCGTCTGCT	Kupffer_cell_2	CS18	FCAImmP7862084	Male	CD45+	F61	Liver	Kupffer_cell	5GEX	Kupffer_cell_fliv	Liver	10X_scRNAseq
F61_Liver_CD45+_FCAImmP7862084_AAGACCTTCTAGAGTC	Pre_B	CS18	FCAImmP7862084	Male	CD45+	F61	Liver	B_lymphoid	5GEX	B_lymphoid_fliv	Liver	10X_scRNAseq
F61_Liver_CD45+_FCAImmP7862084_AAGCCGCAGCAGGCTA	Kupffer_cell_1	CS18	FCAImmP7862084	Male	CD45+	F61	Liver	Kupffer_cell	5GEX	Kupffer_cell_fliv	Liver	10X_scRNAseq
F61_Liver_CD45+_FCAImmP7862084_AAGCCGCAGCCAGTAG	MK	CS18	FCAImmP7862084	Male	CD45+	F61	Liver	MK	5GEX	MK_fliv	Liver	10X_scRNAseq
F61_Liver_CD45+_FCAImmP7862084_AAGCCGCAGCTAAACA	Kupffer_cell_1	CS18	FCAImmP7862084	Male	CD45+	F61	Liver	Kupffer_cell	5GEX	Kupffer_cell_fliv	Liver	10X_scRNAseq
F61_Liver_CD45+_FCAImmP7862084_AAGCCGCAGGACCACA	Pre_pro_B_progenitor	CS18	FCAImmP7862084	Male	CD45+	F61	Liver	B_lymphoid	5GEX	B_lymphoid_fliv	Liver	10X_scRNAseq
F61_Liver_CD45+_FCAImmP7862084_AAGCCGCAGGAGTAGA	Kupffer_cell_1	CS18	FCAImmP7862084	Male	CD45+	F61	Liver	Kupffer_cell	5GEX	Kupffer_cell_fliv	Liver	10X_scRNAseq
F61_Liver_CD45+_FCAImmP7862084_AAGCCGCAGTTTAGGA	DC2	CS18	FCAImmP7862084	Male	CD45+	F61	Liver	DC	5GEX	DC_fliv	Liver	10X_scRNAseq
F61_Liver_CD45+_FCAImmP7862084_AAGCCGCCAAGGTGTG	ELP	CS18	FCAImmP7862084	Male	CD45+	F61	Liver	Progenitor	5GEX	Progenitor_fliv	Liver	10X_scRNAseq
F61_Liver_CD45+_FCAImmP7862084_AAGCCGCCAAGTTCTG	Kupffer_cell_2	CS18	FCAImmP7862084	Male	CD45+	F61	Liver	Kupffer_cell	5GEX	Kupffer_cell_fliv	Liver	10X_scRNAseq
F61_Liver_CD45+_FCAImmP7862084_AAGCCGCCACACTGCG	HSC	CS18	FCAImmP7862084	Male	CD45+	F61	Liver	Progenitor	5GEX	Progenitor_fliv	Liver	10X_scRNAseq
F61_Liver_CD45+_FCAImmP7862084_AAGCCGCCACAGGAGT	Kupffer_cell_2	CS18	FCAImmP7862084	Male	CD45+	F61	Liver	Kupffer_cell	5GEX	Kupffer_cell_fliv	Liver	10X_scRNAseq
F61_Liver_CD45+_FCAImmP7862084_AAGCCGCCACTGCCAG	Endothelium	CS18	FCAImmP7862084	Male	CD45+	F61	Liver	Endothelium	5GEX	Endothelium_fliv	Liver	10X_scRNAseq
F61_Liver_CD45+_FCAImmP7862084_AAGCCGCCAGTGAGTG	Early_Erythroid	CS18	FCAImmP7862084	Male	CD45+	F61	Liver	Erythroid	5GEX	Erythroid_fliv	Liver	10X_scRNAseq
F61_Liver_CD45+_FCAImmP7862084_AAGCCGCGTAAATACG	Early_Erythroid	CS18	FCAImmP7862084	Male	CD45+	F61	Liver	Erythroid	5GEX	Erythroid_fliv	Liver	10X_scRNAseq
F61_Liver_CD45+_FCAImmP7862084_AAGCCGCGTCAAAGCG	Early_Erythroid	CS18	FCAImmP7862084	Male	CD45+	F61	Liver	Erythroid	5GEX	Erythroid_fliv	Liver	10X_scRNAseq
F61_Liver_CD45+_FCAImmP7862084_AAGCCGCGTCCAAGTT	Kupffer_cell_2	CS18	FCAImmP7862084	Male	CD45+	F61	Liver	Kupffer_cell	5GEX	Kupffer_cell_fliv	Liver	10X_scRNAseq
F61_Liver_CD45+_FCAImmP7862084_AAGCCGCGTCCAGTGC	Kupffer_cell_1	CS18	FCAImmP7862084	Male	CD45+	F61	Liver	Kupffer_cell	5GEX	Kupffer_cell_fliv	Liver	10X_scRNAseq
F61_Liver_CD45+_FCAImmP7862084_AAGCCGCGTTACAGAA	Kupffer_cell_2	CS18	FCAImmP7862084	Male	CD45+	F61	Liver	Kupffer_cell	5GEX	Kupffer_cell_fliv	Liver	10X_scRNAseq
F61_Liver_CD45+_FCAImmP7862084_AAGCCGCTCAATCTCT	Early_Erythroid	CS18	FCAImmP7862084	Male	CD45+	F61	Liver	Erythroid	5GEX	Erythroid_fliv	Liver	10X_scRNAseq
F61_Liver_CD45+_FCAImmP7862084_AAGCCGCTCACATAGC	Monocyte	CS18	FCAImmP7862084	Male	CD45+	F61	Liver	Monocyte	5GEX	Monocyte_fliv	Liver	10X_scRNAseq
F61_Liver_CD45+_FCAImmP7862084_AAGCCGCTCATGTGGT	Fibroblast	CS18	FCAImmP7862084	Male	CD45+	F61	Liver	Fibroblast	5GEX	Fibroblast_fliv	Liver	10X_scRNAseq
F61_Liver_CD45+_FCAImmP7862084_AAGCCGCTCATTTGGG	Early_Erythroid	CS18	FCAImmP7862084	Male	CD45+	F61	Liver	Erythroid	5GEX	Erythroid_fliv	Liver	10X_scRNAseq
F61_Liver_CD45+_FCAImmP7862084_AAGCCGCTCCGCAAGC	Kupffer_cell_2	CS18	FCAImmP7862084	Male	CD45+	F61	Liver	Kupffer_cell	5GEX	Kupffer_cell_fliv	Liver	10X_scRNAseq
F61_Liver_CD45+_FCAImmP7862084_AAGCCGCTCGTAGGTT	Early_Erythroid	CS18	FCAImmP7862084	Male	CD45+	F61	Liver	Erythroid	5GEX	Erythroid_fliv	Liver	10X_scRNAseq
F61_Liver_CD45+_FCAImmP7862084_AAGCCGCTCTGCCCTA	Kupffer_cell_2	CS18	FCAImmP7862084	Male	CD45+	F61	Liver	Kupffer_cell	5GEX	Kupffer_cell_fliv	Liver	10X_scRNAseq
F61_Liver_CD45+_FCAImmP7862084_AAGCCGCTCTGGTGTA	Early_Erythroid	CS18	FCAImmP7862084	Male	CD45+	F61	Liver	Erythroid	5GEX	Erythroid_fliv	Liver	10X_scRNAseq
F61_Liver_CD45+_FCAImmP7862084_AAGGAGCAGAGGTAGA	Kupffer_cell_1	CS18	FCAImmP7862084	Male	CD45+	F61	Liver	Kupffer_cell	5GEX	Kupffer_cell_fliv	Liver	10X_scRNAseq
F61_Liver_CD45+_FCAImmP7862084_AAGGAGCAGCGTTCCG	MPP2	CS18	FCAImmP7862084	Male	CD45+	F61	Liver	Progenitor	5GEX	Progenitor_fliv	Liver	10X_scRNAseq
F61_Liver_CD45+_FCAImmP7862084_AAGGAGCAGCTCCTTC	Kupffer_cell_1	CS18	FCAImmP7862084	Male	CD45+	F61	Liver	Kupffer_cell	5GEX	Kupffer_cell_fliv	Liver	10X_scRNAseq
F61_Liver_CD45+_FCAImmP7862084_AAGGAGCAGGTGCACA	MEMP	CS18	FCAImmP7862084	Male	CD45+	F61	Liver	Progenitor	5GEX	Progenitor_fliv	Liver	10X_scRNAseq
F61_Liver_CD45+_FCAImmP7862084_AAGGAGCAGTGGCACA	CMP	CS18	FCAImmP7862084	Male	CD45+	F61	Liver	Progenitor	5GEX	Progenitor_fliv	Liver	10X_scRNAseq
F61_Liver_CD45+_FCAImmP7862084_AAGGAGCCAACTGCGC	Kupffer_cell_1	CS18	FCAImmP7862084	Male	CD45+	F61	Liver	Kupffer_cell	5GEX	Kupffer_cell_fliv	Liver	10X_scRNAseq
F61_Liver_CD45+_FCAImmP7862084_AAGGAGCCAAGCGAGT	Kupffer_cell_1	CS18	FCAImmP7862084	Male	CD45+	F61	Liver	Kupffer_cell	5GEX	Kupffer_cell_fliv	Liver	10X_scRNAseq
F61_Liver_CD45+_FCAImmP7862084_AAGGAGCCAATCGGTT	Kupffer_cell_2	CS18	FCAImmP7862084	Male	CD45+	F61	Liver	Kupffer_cell	5GEX	Kupffer_cell_fliv	Liver	10X_scRNAseq
F61_Liver_CD45+_FCAImmP7862084_AAGGAGCCATCACAAC	Early_Erythroid	CS18	FCAImmP7862084	Male	CD45+	F61	Liver	Erythroid	5GEX	Erythroid_fliv	Liver	10X_scRNAseq
F61_Liver_CD45+_FCAImmP7862084_AAGGAGCCATCGGAAG	Kupffer_cell_1	CS18	FCAImmP7862084	Male	CD45+	F61	Liver	Kupffer_cell	5GEX	Kupffer_cell_fliv	Liver	10X_scRNAseq
F61_Liver_CD45+_FCAImmP7862084_AAGGAGCCATCTATGG	Kupffer_cell_2	CS18	FCAImmP7862084	Male	CD45+	F61	Liver	Kupffer_cell	5GEX	Kupffer_cell_fliv	Liver	10X_scRNAseq
F61_Liver_CD45+_FCAImmP7862084_AAGGAGCCATTCACTT	DC2	CS18	FCAImmP7862084	Male	CD45+	F61	Liver	DC	5GEX	DC_fliv	Liver	10X_scRNAseq
F61_Liver_CD45+_FCAImmP7862084_AAGGAGCGTAACGCGA	MPP	CS18	FCAImmP7862084	Male	CD45+	F61	Liver	Progenitor	5GEX	Progenitor_fliv	Liver	10X_scRNAseq
F61_Liver_CD45+_FCAImmP7862084_AAGGAGCTCTTAGCCC	MPP	CS18	FCAImmP7862084	Male	CD45+	F61	Liver	Progenitor	5GEX	Progenitor_fliv	Liver	10X_scRNAseq
F61_Liver_CD45+_FCAImmP7862084_AAGGCAGAGACAAGCC	Kupffer_cell_1	CS18	FCAImmP7862084	Male	CD45+	F61	Liver	Kupffer_cell	5GEX	Kupffer_cell_fliv	Liver	10X_scRNAseq
F61_Liver_CD45+_FCAImmP7862084_AAGGCAGAGCTGAAAT	MPP	CS18	FCAImmP7862084	Male	CD45+	F61	Liver	Progenitor	5GEX	Progenitor_fliv	Liver	10X_scRNAseq
F61_Liver_CD45+_FCAImmP7862084_AAGGCAGAGTGTGGCA	Kupffer_cell_2	CS18	FCAImmP7862084	Male	CD45+	F61	Liver	Kupffer_cell	5GEX	Kupffer_cell_fliv	Liver	10X_scRNAseq
F61_Liver_CD45+_FCAImmP7862084_AAGGCAGCACTTCGAA	Kupffer_cell_1	CS18	FCAImmP7862084	Male	CD45+	F61	Liver	Kupffer_cell	5GEX	Kupffer_cell_fliv	Liver	10X_scRNAseq
F61_Liver_CD45+_FCAImmP7862084_AAGGCAGCATAGTAAG	Kupffer_cell_1	CS18	FCAImmP7862084	Male	CD45+	F61	Liver	Kupffer_cell	5GEX	Kupffer_cell_fliv	Liver	10X_scRNAseq
F61_Liver_CD45+_FCAImmP7862084_AAGGCAGCATCCGCGA	Early_Erythroid	CS18	FCAImmP7862084	Male	CD45+	F61	Liver	Erythroid	5GEX	Erythroid_fliv	Liver	10X_scRNAseq
F61_Liver_CD45+_FCAImmP7862084_AAGGCAGCATCCTAGA	Early_Erythroid	CS18	FCAImmP7862084	Male	CD45+	F61	Liver	Erythroid	5GEX	Erythroid_fliv	Liver	10X_scRNAseq
F61_Liver_CD45+_FCAImmP7862084_AAGGCAGGTAGGAGTC	Kupffer_cell_1	CS18	FCAImmP7862084	Male	CD45+	F61	Liver	Kupffer_cell	5GEX	Kupffer_cell_fliv	Liver	10X_scRNAseq
F61_Liver_CD45+_FCAImmP7862084_AAGGCAGGTCAGAATA	Kupffer_cell_1	CS18	FCAImmP7862084	Male	CD45+	F61	Liver	Kupffer_cell	5GEX	Kupffer_cell_fliv	Liver	10X_scRNAseq
F61_Liver_CD45+_FCAImmP7862084_AAGGCAGTCCTGCTTG	Kupffer_cell_1	CS18	FCAImmP7862084	Male	CD45+	F61	Liver	Kupffer_cell	5GEX	Kupffer_cell_fliv	Liver	10X_scRNAseq
F61_Liver_CD45+_FCAImmP7862084_AAGGCAGTCCTGTAGA	Endothelium	CS18	FCAImmP7862084	Male	CD45+	F61	Liver	Endothelium	5GEX	Endothelium_fliv	Liver	10X_scRNAseq
F61_Liver_CD45+_FCAImmP7862084_AAGGCAGTCGCCTGAG	Kupffer_cell_1	CS18	FCAImmP7862084	Male	CD45+	F61	Liver	Kupffer_cell	5GEX	Kupffer_cell_fliv	Liver	10X_scRNAseq
F61_Liver_CD45+_FCAImmP7862084_AAGGCAGTCGCTAGCG	Kupffer_cell_1	CS18	FCAImmP7862084	Male	CD45+	F61	Liver	Kupffer_cell	5GEX	Kupffer_cell_fliv	Liver	10X_scRNAseq
F61_Liver_CD45+_FCAImmP7862084_AAGGTTCAGAGCTTCT	Kupffer_cell_1	CS18	FCAImmP7862084	Male	CD45+	F61	Liver	Kupffer_cell	5GEX	Kupffer_cell_fliv	Liver	10X_scRNAseq
F61_Liver_CD45+_FCAImmP7862084_AAGGTTCAGCCCGAAA	Monocyte	CS18	FCAImmP7862084	Male	CD45+	F61	Liver	Monocyte	5GEX	Monocyte_fliv	Liver	10X_scRNAseq
F61_Liver_CD45+_FCAImmP7862084_AAGGTTCAGCGATCCC	Kupffer_cell_2	CS18	FCAImmP7862084	Male	CD45+	F61	Liver	Kupffer_cell	5GEX	Kupffer_cell_fliv	Liver	10X_scRNAseq
F61_Liver_CD45+_FCAImmP7862084_AAGGTTCAGTATCTCG	Kupffer_cell_1	CS18	FCAImmP7862084	Male	CD45+	F61	Liver	Kupffer_cell	5GEX	Kupffer_cell_fliv	Liver	10X_scRNAseq
F61_Liver_CD45+_FCAImmP7862084_AAGGTTCAGTGGAGAA	DC2	CS18	FCAImmP7862084	Male	CD45+	F61	Liver	DC	5GEX	DC_fliv	Liver	10X_scRNAseq
F61_Liver_CD45+_FCAImmP7862084_AAGGTTCCACAGGAGT	Early_Erythroid	CS18	FCAImmP7862084	Male	CD45+	F61	Liver	Erythroid	5GEX	Erythroid_fliv	Liver	10X_scRNAseq
F61_Liver_CD45+_FCAImmP7862084_AAGGTTCCACCTTGTC	Kupffer_cell_1	CS18	FCAImmP7862084	Male	CD45+	F61	Liver	Kupffer_cell	5GEX	Kupffer_cell_fliv	Liver	10X_scRNAseq
F61_Liver_CD45+_FCAImmP7862084_AAGGTTCCATCGATTG	Early_Erythroid	CS18	FCAImmP7862084	Male	CD45+	F61	Liver	Erythroid	5GEX	Erythroid_fliv	Liver	10X_scRNAseq
F61_Liver_CD45+_FCAImmP7862084_AAGGTTCGTACAGTGG	ETP	CS18	FCAImmP7862084	Male	CD45+	F61	Liver	Progenitor	5GEX	Progenitor_fliv	Liver	10X_scRNAseq
F61_Liver_CD45+_FCAImmP7862084_AAGGTTCGTACATCCA	DC2	CS18	FCAImmP7862084	Male	CD45+	F61	Liver	DC	5GEX	DC_fliv	Liver	10X_scRNAseq
F61_Liver_CD45+_FCAImmP7862084_AAGGTTCGTATGAATG	Early_Erythroid	CS18	FCAImmP7862084	Male	CD45+	F61	Liver	Erythroid	5GEX	Erythroid_fliv	Liver	10X_scRNAseq
F61_Liver_CD45+_FCAImmP7862084_AAGGTTCGTCACAAGG	Monocyte	CS18	FCAImmP7862084	Male	CD45+	F61	Liver	Monocyte	5GEX	Monocyte_fliv	Liver	10X_scRNAseq
F61_Liver_CD45+_FCAImmP7862084_AAGGTTCGTGCACGAA	MPP	CS18	FCAImmP7862084	Male	CD45+	F61	Liver	Progenitor	5GEX	Progenitor_fliv	Liver	10X_scRNAseq
F61_Liver_CD45+_FCAImmP7862084_AAGGTTCGTGCAGACA	Kupffer_cell_1	CS18	FCAImmP7862084	Male	CD45+	F61	Liver	Kupffer_cell	5GEX	Kupffer_cell_fliv	Liver	10X_scRNAseq
F61_Liver_CD45+_FCAImmP7862084_AAGGTTCGTGTCCTCT	Early_Erythroid	CS18	FCAImmP7862084	Male	CD45+	F61	Liver	Erythroid	5GEX	Erythroid_fliv	Liver	10X_scRNAseq
F61_Liver_CD45+_FCAImmP7862084_AAGGTTCGTTCTGGTA	ELP	CS18	FCAImmP7862084	Male	CD45+	F61	Liver	Progenitor	5GEX	Progenitor_fliv	Liver	10X_scRNAseq
F61_Liver_CD45+_FCAImmP7862084_AAGGTTCGTTGTCTTT	Kupffer_cell_1	CS18	FCAImmP7862084	Male	CD45+	F61	Liver	Kupffer_cell	5GEX	Kupffer_cell_fliv	Liver	10X_scRNAseq
F61_Liver_CD45+_FCAImmP7862084_AAGGTTCTCGCCGTGA	Pre_DC2	CS18	FCAImmP7862084	Male	CD45+	F61	Liver	DC	5GEX	DC_fliv	Liver	10X_scRNAseq
F61_Liver_CD45+_FCAImmP7862084_AAGGTTCTCGGTTCGG	Kupffer_cell_1	CS18	FCAImmP7862084	Male	CD45+	F61	Liver	Kupffer_cell	5GEX	Kupffer_cell_fliv	Liver	10X_scRNAseq
F61_Liver_CD45+_FCAImmP7862084_AAGGTTCTCTATCCCG	ELP	CS18	FCAImmP7862084	Male	CD45+	F61	Liver	Progenitor	5GEX	Progenitor_fliv	Liver	10X_scRNAseq
F61_Liver_CD45+_FCAImmP7862084_AAGTCTGAGACGCACA	ILC_precursor	CS18	FCAImmP7862084	Male	CD45+	F61	Liver	Lymphoid	5GEX	Lymphoid_fliv	Liver	10X_scRNAseq
F61_Liver_CD45+_FCAImmP7862084_AAGTCTGAGAGGGCTT	Kupffer_cell_1	CS18	FCAImmP7862084	Male	CD45+	F61	Liver	Kupffer_cell	5GEX	Kupffer_cell_fliv	Liver	10X_scRNAseq
F61_Liver_CD45+_FCAImmP7862084_AAGTCTGAGCTGATAA	Immature_B_cell	CS18	FCAImmP7862084	Male	CD45+	F61	Liver	B_lymphoid	5GEX	B_lymphoid_fliv	Liver	10X_scRNAseq
F61_Liver_CD45+_FCAImmP7862084_AAGTCTGAGGCGATAC	Kupffer_cell_1	CS18	FCAImmP7862084	Male	CD45+	F61	Liver	Kupffer_cell	5GEX	Kupffer_cell_fliv	Liver	10X_scRNAseq
F61_Liver_CD45+_FCAImmP7862084_AAGTCTGAGTCGCCGT	MPP	CS18	FCAImmP7862084	Male	CD45+	F61	Liver	Progenitor	5GEX	Progenitor_fliv	Liver	10X_scRNAseq
F61_Liver_CD45+_FCAImmP7862084_AAGTCTGCAAACCTAC	MEMP	CS18	FCAImmP7862084	Male	CD45+	F61	Liver	Progenitor	5GEX	Progenitor_fliv	Liver	10X_scRNAseq
F61_Liver_CD45+_FCAImmP7862084_AAGTCTGCAGATGGCA	Endothelium	CS18	FCAImmP7862084	Male	CD45+	F61	Liver	Endothelium	5GEX	Endothelium_fliv	Liver	10X_scRNAseq
F61_Liver_CD45+_FCAImmP7862084_AAGTCTGCATACTACG	Pre_pDC	CS18	FCAImmP7862084	Male	CD45+	F61	Liver	DC	5GEX	DC_fliv	Liver	10X_scRNAseq
F61_Liver_CD45+_FCAImmP7862084_AAGTCTGCATCCCATC	Kupffer_cell_2	CS18	FCAImmP7862084	Male	CD45+	F61	Liver	Kupffer_cell	5GEX	Kupffer_cell_fliv	Liver	10X_scRNAseq
F61_Liver_CD45+_FCAImmP7862084_AAGTCTGCATGTCTCC	Kupffer_cell_1	CS18	FCAImmP7862084	Male	CD45+	F61	Liver	Kupffer_cell	5GEX	Kupffer_cell_fliv	Liver	10X_scRNAseq
F61_Liver_CD45+_FCAImmP7862084_AAGTCTGGTAGGGACT	MEMP	CS18	FCAImmP7862084	Male	CD45+	F61	Liver	Progenitor	5GEX	Progenitor_fliv	Liver	10X_scRNAseq
F61_Liver_CD45+_FCAImmP7862084_AAGTCTGGTCTACCTC	Kupffer_cell_2	CS18	FCAImmP7862084	Male	CD45+	F61	Liver	Kupffer_cell	5GEX	Kupffer_cell_fliv	Liver	10X_scRNAseq
F61_Liver_CD45+_FCAImmP7862084_AAGTCTGGTCTTCGTC	ETP	CS18	FCAImmP7862084	Male	CD45+	F61	Liver	Progenitor	5GEX	Progenitor_fliv	Liver	10X_scRNAseq
F61_Liver_CD45+_FCAImmP7862084_AAGTCTGGTTAAAGAC	MK	CS18	FCAImmP7862084	Male	CD45+	F61	Liver	MK	5GEX	MK_fliv	Liver	10X_scRNAseq
F61_Liver_CD45+_FCAImmP7862084_AAGTCTGGTTGCTCCT	Kupffer_cell_2	CS18	FCAImmP7862084	Male	CD45+	F61	Liver	Kupffer_cell	5GEX	Kupffer_cell_fliv	Liver	10X_scRNAseq
F61_Liver_CD45+_FCAImmP7862084_AAGTCTGGTTTGGGCC	Pre_B	CS18	FCAImmP7862084	Male	CD45+	F61	Liver	B_lymphoid	5GEX	B_lymphoid_fliv	Liver	10X_scRNAseq
F61_Liver_CD45+_FCAImmP7862084_AAGTCTGTCAGATAAG	MLP	CS18	FCAImmP7862084	Male	CD45+	F61	Liver	Progenitor	5GEX	Progenitor_fliv	Liver	10X_scRNAseq
F61_Liver_CD45+_FCAImmP7862084_AATCCAGAGGTACTCT	Kupffer_cell_2	CS18	FCAImmP7862084	Male	CD45+	F61	Liver	Kupffer_cell	5GEX	Kupffer_cell_fliv	Liver	10X_scRNAseq
F61_Liver_CD45+_FCAImmP7862084_AATCCAGAGTTGAGAT	Kupffer_cell_2	CS18	FCAImmP7862084	Male	CD45+	F61	Liver	Kupffer_cell	5GEX	Kupffer_cell_fliv	Liver	10X_scRNAseq
F61_Liver_CD45+_FCAImmP7862084_AATCCAGCACCTCGGA	MK	CS18	FCAImmP7862084	Male	CD45+	F61	Liver	MK	5GEX	MK_fliv	Liver	10X_scRNAseq
F61_Liver_CD45+_FCAImmP7862084_AATCCAGCACGGATAG	Kupffer_cell_1	CS18	FCAImmP7862084	Male	CD45+	F61	Liver	Kupffer_cell	5GEX	Kupffer_cell_fliv	Liver	10X_scRNAseq
F61_Liver_CD45+_FCAImmP7862084_AATCCAGCAGCTCGAC	MEMP	CS18	FCAImmP7862084	Male	CD45+	F61	Liver	Progenitor	5GEX	Progenitor_fliv	Liver	10X_scRNAseq
F61_Liver_CD45+_FCAImmP7862084_AATCCAGGTAGCTGCC	MOP	CS18	FCAImmP7862084	Male	CD45+	F61	Liver	Progenitor	5GEX	Progenitor_fliv	Liver	10X_scRNAseq
F61_Liver_CD45+_FCAImmP7862084_AATCCAGGTATTACCG	MK	CS18	FCAImmP7862084	Male	CD45+	F61	Liver	MK	5GEX	MK_fliv	Liver	10X_scRNAseq
F61_Liver_CD45+_FCAImmP7862084_AATCCAGTCAGGCAAG	Kupffer_cell_1	CS18	FCAImmP7862084	Male	CD45+	F61	Liver	Kupffer_cell	5GEX	Kupffer_cell_fliv	Liver	10X_scRNAseq
F61_Liver_CD45+_FCAImmP7862084_AATCCAGTCATCTGCC	Kupffer_cell_1	CS18	FCAImmP7862084	Male	CD45+	F61	Liver	Kupffer_cell	5GEX	Kupffer_cell_fliv	Liver	10X_scRNAseq
F61_Liver_CD45+_FCAImmP7862084_AATCCAGTCTCAAGTG	pDC	CS18	FCAImmP7862084	Male	CD45+	F61	Liver	DC	5GEX	DC_fliv	Liver	10X_scRNAseq
F61_Liver_CD45+_FCAImmP7862084_AATCCAGTCTCGAGTA	Kupffer_cell_2	CS18	FCAImmP7862084	Male	CD45+	F61	Liver	Kupffer_cell	5GEX	Kupffer_cell_fliv	Liver	10X_scRNAseq
F61_Liver_CD45+_FCAImmP7862084_AATCCAGTCTTCGGTC	Endothelium	CS18	FCAImmP7862084	Male	CD45+	F61	Liver	Endothelium	5GEX	Endothelium_fliv	Liver	10X_scRNAseq
F61_Liver_CD45+_FCAImmP7862084_AATCGGTAGCTTCGCG	Erythroid	CS18	FCAImmP7862084	Male	CD45+	F61	Liver	Erythroid	5GEX	Erythroid_fliv	Liver	10X_scRNAseq
F61_Liver_CD45+_FCAImmP7862084_AATCGGTAGGACATTA	Kupffer_cell_2	CS18	FCAImmP7862084	Male	CD45+	F61	Liver	Kupffer_cell	5GEX	Kupffer_cell_fliv	Liver	10X_scRNAseq
F61_Liver_CD45+_FCAImmP7862084_AATCGGTAGTAACCCT	Kupffer_cell_1	CS18	FCAImmP7862084	Male	CD45+	F61	Liver	Kupffer_cell	5GEX	Kupffer_cell_fliv	Liver	10X_scRNAseq
F61_Liver_CD45+_FCAImmP7862084_AATCGGTAGTGGGTTG	Eo_Basophil	CS18	FCAImmP7862084	Male	CD45+	F61	Liver	Granulocyte_precursor	5GEX	Granulocyte_precursor_fliv	Liver	10X_scRNAseq
F61_Liver_CD45+_FCAImmP7862084_AATCGGTCAAGACGTG	HSC	CS18	FCAImmP7862084	Male	CD45+	F61	Liver	Progenitor	5GEX	Progenitor_fliv	Liver	10X_scRNAseq
F61_Liver_CD45+_FCAImmP7862084_AATCGGTCAATGAAAC	Kupffer_cell_2	CS18	FCAImmP7862084	Male	CD45+	F61	Liver	Kupffer_cell	5GEX	Kupffer_cell_fliv	Liver	10X_scRNAseq
F61_Liver_CD45+_FCAImmP7862084_AATCGGTCACCTTGTC	Endothelium	CS18	FCAImmP7862084	Male	CD45+	F61	Liver	Endothelium	5GEX	Endothelium_fliv	Liver	10X_scRNAseq
F61_Liver_CD45+_FCAImmP7862084_AATCGGTCACGAAATA	Early_Erythroid	CS18	FCAImmP7862084	Male	CD45+	F61	Liver	Erythroid	5GEX	Erythroid_fliv	Liver	10X_scRNAseq
F61_Liver_CD45+_FCAImmP7862084_AATCGGTCACTGAAGG	Endothelium	CS18	FCAImmP7862084	Male	CD45+	F61	Liver	Endothelium	5GEX	Endothelium_fliv	Liver	10X_scRNAseq
F61_Liver_CD45+_FCAImmP7862084_AATCGGTCAGTATAAG	Pre_DC2	CS18	FCAImmP7862084	Male	CD45+	F61	Liver	DC	5GEX	DC_fliv	Liver	10X_scRNAseq
F61_Liver_CD45+_FCAImmP7862084_AATCGGTCATTCCTGC	Kupffer_cell_2	CS18	FCAImmP7862084	Male	CD45+	F61	Liver	Kupffer_cell	5GEX	Kupffer_cell_fliv	Liver	10X_scRNAseq
F61_Liver_CD45+_FCAImmP7862084_AATCGGTGTAGTGAAT	Endothelium	CS18	FCAImmP7862084	Male	CD45+	F61	Liver	Endothelium	5GEX	Endothelium_fliv	Liver	10X_scRNAseq
F61_Liver_CD45+_FCAImmP7862084_AATCGGTGTGTTGAGG	HSC	CS18	FCAImmP7862084	Male	CD45+	F61	Liver	Progenitor	5GEX	Progenitor_fliv	Liver	10X_scRNAseq
F61_Liver_CD45+_FCAImmP7862084_AATCGGTTCAGCGATT	Kupffer_cell_1	CS18	FCAImmP7862084	Male	CD45+	F61	Liver	Kupffer_cell	5GEX	Kupffer_cell_fliv	Liver	10X_scRNAseq
F61_Liver_CD45+_FCAImmP7862084_AATCGGTTCGTTTATC	DC1	CS18	FCAImmP7862084	Male	CD45+	F61	Liver	DC	5GEX	DC_fliv	Liver	10X_scRNAseq
F61_Liver_CD45+_FCAImmP7862084_AATCGGTTCTTGTTTG	Kupffer_cell_2	CS18	FCAImmP7862084	Male	CD45+	F61	Liver	Kupffer_cell	5GEX	Kupffer_cell_fliv	Liver	10X_scRNAseq
F61_Liver_CD45+_FCAImmP7862084_ACACCAAAGATCCCAT	MK	CS18	FCAImmP7862084	Male	CD45+	F61	Liver	MK	5GEX	MK_fliv	Liver	10X_scRNAseq
F61_Liver_CD45+_FCAImmP7862084_ACACCAAAGCAGACTG	Kupffer_cell_1	CS18	FCAImmP7862084	Male	CD45+	F61	Liver	Kupffer_cell	5GEX	Kupffer_cell_fliv	Liver	10X_scRNAseq
F61_Liver_CD45+_FCAImmP7862084_ACACCAAAGCAGATCG	MK	CS18	FCAImmP7862084	Male	CD45+	F61	Liver	MK	5GEX	MK_fliv	Liver	10X_scRNAseq
F61_Liver_CD45+_FCAImmP7862084_ACACCAAAGCGATAGC	CMP	CS18	FCAImmP7862084	Male	CD45+	F61	Liver	Progenitor	5GEX	Progenitor_fliv	Liver	10X_scRNAseq
F61_Liver_CD45+_FCAImmP7862084_ACACCAAAGTTCGATC	MK	CS18	FCAImmP7862084	Male	CD45+	F61	Liver	MK	5GEX	MK_fliv	Liver	10X_scRNAseq
F61_Liver_CD45+_FCAImmP7862084_ACACCAACAATGTTGC	Kupffer_cell_1	CS18	FCAImmP7862084	Male	CD45+	F61	Liver	Kupffer_cell	5GEX	Kupffer_cell_fliv	Liver	10X_scRNAseq
F61_Liver_CD45+_FCAImmP7862084_ACACCAACAGCTCCGA	MPP	CS18	FCAImmP7862084	Male	CD45+	F61	Liver	Progenitor	5GEX	Progenitor_fliv	Liver	10X_scRNAseq
F61_Liver_CD45+_FCAImmP7862084_ACACCAACAGTCAGCC	Pre_pDC	CS18	FCAImmP7862084	Male	CD45+	F61	Liver	DC	5GEX	DC_fliv	Liver	10X_scRNAseq
F61_Liver_CD45+_FCAImmP7862084_ACACCAACATCCTAGA	Kupffer_cell_1	CS18	FCAImmP7862084	Male	CD45+	F61	Liver	Kupffer_cell	5GEX	Kupffer_cell_fliv	Liver	10X_scRNAseq
F61_Liver_CD45+_FCAImmP7862084_ACACCAATCGCACTCT	Erythroid	CS18	FCAImmP7862084	Male	CD45+	F61	Liver	Erythroid	5GEX	Erythroid_fliv	Liver	10X_scRNAseq
F61_Liver_CD45+_FCAImmP7862084_ACACCAATCGTCCAGG	MK	CS18	FCAImmP7862084	Male	CD45+	F61	Liver	MK	5GEX	MK_fliv	Liver	10X_scRNAseq
F61_Liver_CD45+_FCAImmP7862084_ACACCCTCAAAGAATC	Promyelocyte	CS18	FCAImmP7862084	Male	CD45+	F61	Liver	Granulocyte_precursor	5GEX	Granulocyte_precursor_fliv	Liver	10X_scRNAseq
F61_Liver_CD45+_FCAImmP7862084_ACACCCTCAAGACGTG	HSC	CS18	FCAImmP7862084	Male	CD45+	F61	Liver	Progenitor	5GEX	Progenitor_fliv	Liver	10X_scRNAseq
F61_Liver_CD45+_FCAImmP7862084_ACACCCTCAAGCCTAT	Erythroid	CS18	FCAImmP7862084	Male	CD45+	F61	Liver	Erythroid	5GEX	Erythroid_fliv	Liver	10X_scRNAseq
F61_Liver_CD45+_FCAImmP7862084_ACACCCTCAAGTCTAC	Kupffer_cell_2	CS18	FCAImmP7862084	Male	CD45+	F61	Liver	Kupffer_cell	5GEX	Kupffer_cell_fliv	Liver	10X_scRNAseq
F61_Liver_CD45+_FCAImmP7862084_ACACCCTCACAAGACG	MPP	CS18	FCAImmP7862084	Male	CD45+	F61	Liver	Progenitor	5GEX	Progenitor_fliv	Liver	10X_scRNAseq
F61_Liver_CD45+_FCAImmP7862084_ACACCCTCACGAAGCA	DC3	CS18	FCAImmP7862084	Male	CD45+	F61	Liver	DC	5GEX	DC_fliv	Liver	10X_scRNAseq
F61_Liver_CD45+_FCAImmP7862084_ACACCCTCAGTTCATG	Early_Erythroid	CS18	FCAImmP7862084	Male	CD45+	F61	Liver	Erythroid	5GEX	Erythroid_fliv	Liver	10X_scRNAseq
F61_Liver_CD45+_FCAImmP7862084_ACACCCTGTACGCACC	MPP	CS18	FCAImmP7862084	Male	CD45+	F61	Liver	Progenitor	5GEX	Progenitor_fliv	Liver	10X_scRNAseq
F61_Liver_CD45+_FCAImmP7862084_ACACCCTGTAGAGGAA	Pre_DC2	CS18	FCAImmP7862084	Male	CD45+	F61	Liver	DC	5GEX	DC_fliv	Liver	10X_scRNAseq
F61_Liver_CD45+_FCAImmP7862084_ACACCCTGTAGGCTGA	MPP	CS18	FCAImmP7862084	Male	CD45+	F61	Liver	Progenitor	5GEX	Progenitor_fliv	Liver	10X_scRNAseq
F61_Liver_CD45+_FCAImmP7862084_ACACCCTGTCAAGCGA	MPP	CS18	FCAImmP7862084	Male	CD45+	F61	Liver	Progenitor	5GEX	Progenitor_fliv	Liver	10X_scRNAseq
F61_Liver_CD45+_FCAImmP7862084_ACACCCTGTGGGTCAA	Early_Erythroid	CS18	FCAImmP7862084	Male	CD45+	F61	Liver	Erythroid	5GEX	Erythroid_fliv	Liver	10X_scRNAseq
F61_Liver_CD45+_FCAImmP7862084_ACACCCTGTGTGACGA	Endothelium	CS18	FCAImmP7862084	Male	CD45+	F61	Liver	Endothelium	5GEX	Endothelium_fliv	Liver	10X_scRNAseq
F61_Liver_CD45+_FCAImmP7862084_ACACCCTGTTAGTGGG	MEMP	CS18	FCAImmP7862084	Male	CD45+	F61	Liver	Progenitor	5GEX	Progenitor_fliv	Liver	10X_scRNAseq
F61_Liver_CD45+_FCAImmP7862084_ACACCCTTCAGAAATG	MOP	CS18	FCAImmP7862084	Male	CD45+	F61	Liver	Progenitor	5GEX	Progenitor_fliv	Liver	10X_scRNAseq
F61_Liver_CD45+_FCAImmP7862084_ACACCCTTCAGTTCGA	Early_Erythroid	CS18	FCAImmP7862084	Male	CD45+	F61	Liver	Erythroid	5GEX	Erythroid_fliv	Liver	10X_scRNAseq
F61_Liver_CD45+_FCAImmP7862084_ACACCCTTCCTGCCAT	Kupffer_cell_2	CS18	FCAImmP7862084	Male	CD45+	F61	Liver	Kupffer_cell	5GEX	Kupffer_cell_fliv	Liver	10X_scRNAseq
F61_Liver_CD45+_FCAImmP7862084_ACACCCTTCGGAGGTA	Kupffer_cell_2	CS18	FCAImmP7862084	Male	CD45+	F61	Liver	Kupffer_cell	5GEX	Kupffer_cell_fliv	Liver	10X_scRNAseq
F61_Liver_CD45+_FCAImmP7862084_ACACCCTTCTTCATGT	Kupffer_cell_1	CS18	FCAImmP7862084	Male	CD45+	F61	Liver	Kupffer_cell	5GEX	Kupffer_cell_fliv	Liver	10X_scRNAseq
F61_Liver_CD45+_FCAImmP7862084_ACACCCTTCTTTCCTC	Early_Erythroid	CS18	FCAImmP7862084	Male	CD45+	F61	Liver	Erythroid	5GEX	Erythroid_fliv	Liver	10X_scRNAseq
F61_Liver_CD45+_FCAImmP7862084_ACACCGGAGATGCCAG	LMPP	CS18	FCAImmP7862084	Male	CD45+	F61	Liver	Progenitor	5GEX	Progenitor_fliv	Liver	10X_scRNAseq
F61_Liver_CD45+_FCAImmP7862084_ACACCGGAGCTGGAAC	MK	CS18	FCAImmP7862084	Male	CD45+	F61	Liver	MK	5GEX	MK_fliv	Liver	10X_scRNAseq
F61_Liver_CD45+_FCAImmP7862084_ACACCGGAGTGACTCT	Endothelium	CS18	FCAImmP7862084	Male	CD45+	F61	Liver	Endothelium	5GEX	Endothelium_fliv	Liver	10X_scRNAseq
F61_Liver_CD45+_FCAImmP7862084_ACACCGGCACTAGTAC	Kupffer_cell_1	CS18	FCAImmP7862084	Male	CD45+	F61	Liver	Kupffer_cell	5GEX	Kupffer_cell_fliv	Liver	10X_scRNAseq
F61_Liver_CD45+_FCAImmP7862084_ACACCGGCACTCGACG	DC2	CS18	FCAImmP7862084	Male	CD45+	F61	Liver	DC	5GEX	DC_fliv	Liver	10X_scRNAseq
F61_Liver_CD45+_FCAImmP7862084_ACACCGGCAGCATGAG	Early_Erythroid	CS18	FCAImmP7862084	Male	CD45+	F61	Liver	Erythroid	5GEX	Erythroid_fliv	Liver	10X_scRNAseq
F61_Liver_CD45+_FCAImmP7862084_ACACCGGCAGCGTAAG	Kupffer_cell_1	CS18	FCAImmP7862084	Male	CD45+	F61	Liver	Kupffer_cell	5GEX	Kupffer_cell_fliv	Liver	10X_scRNAseq
F61_Liver_CD45+_FCAImmP7862084_ACACCGGCATACCATG	MK	CS18	FCAImmP7862084	Male	CD45+	F61	Liver	MK	5GEX	MK_fliv	Liver	10X_scRNAseq
F61_Liver_CD45+_FCAImmP7862084_ACACCGGGTGTAACGG	Early_Erythroid	CS18	FCAImmP7862084	Male	CD45+	F61	Liver	Erythroid	5GEX	Erythroid_fliv	Liver	10X_scRNAseq
F61_Liver_CD45+_FCAImmP7862084_ACACCGGGTGTTAAGA	pDC	CS18	FCAImmP7862084	Male	CD45+	F61	Liver	DC	5GEX	DC_fliv	Liver	10X_scRNAseq
F61_Liver_CD45+_FCAImmP7862084_ACACCGGGTTCAGACT	Monocyte	CS18	FCAImmP7862084	Male	CD45+	F61	Liver	Monocyte	5GEX	Monocyte_fliv	Liver	10X_scRNAseq
F61_Liver_CD45+_FCAImmP7862084_ACACCGGTCACCAGGC	Eo_Basophil	CS18	FCAImmP7862084	Male	CD45+	F61	Liver	Granulocyte_precursor	5GEX	Granulocyte_precursor_fliv	Liver	10X_scRNAseq
F61_Liver_CD45+_FCAImmP7862084_ACACCGGTCCAGAGGA	MEMP	CS18	FCAImmP7862084	Male	CD45+	F61	Liver	Progenitor	5GEX	Progenitor_fliv	Liver	10X_scRNAseq
F61_Liver_CD45+_FCAImmP7862084_ACACCGGTCCCTAACC	Kupffer_cell_1	CS18	FCAImmP7862084	Male	CD45+	F61	Liver	Kupffer_cell	5GEX	Kupffer_cell_fliv	Liver	10X_scRNAseq
F61_Liver_CD45+_FCAImmP7862084_ACACCGGTCGGCATCG	MK	CS18	FCAImmP7862084	Male	CD45+	F61	Liver	MK	5GEX	MK_fliv	Liver	10X_scRNAseq
F61_Liver_CD45+_FCAImmP7862084_ACACCGGTCTCGCATC	Mast_cell	CS18	FCAImmP7862084	Male	CD45+	F61	Liver	Mast_cell	5GEX	Mast_cell_fliv	Liver	10X_scRNAseq
F61_Liver_CD45+_FCAImmP7862084_ACACCGGTCTGCGGCA	Kupffer_cell_2	CS18	FCAImmP7862084	Male	CD45+	F61	Liver	Kupffer_cell	5GEX	Kupffer_cell_fliv	Liver	10X_scRNAseq
F61_Liver_CD45+_FCAImmP7862084_ACACCGGTCTGTTGAG	Fibroblast	CS18	FCAImmP7862084	Male	CD45+	F61	Liver	Fibroblast	5GEX	Fibroblast_fliv	Liver	10X_scRNAseq
F61_Liver_CD45+_FCAImmP7862084_ACACTGAAGCCAGTTT	Hepatocyte	CS18	FCAImmP7862084	Male	CD45+	F61	Liver	Hepatocyte	5GEX	Hepatocyte_fliv	Liver	10X_scRNAseq
F61_Liver_CD45+_FCAImmP7862084_ACACTGAAGCCGGTAA	Kupffer_cell_2	CS18	FCAImmP7862084	Male	CD45+	F61	Liver	Kupffer_cell	5GEX	Kupffer_cell_fliv	Liver	10X_scRNAseq
F61_Liver_CD45+_FCAImmP7862084_ACACTGAAGTAGGTGC	Kupffer_cell_1	CS18	FCAImmP7862084	Male	CD45+	F61	Liver	Kupffer_cell	5GEX	Kupffer_cell_fliv	Liver	10X_scRNAseq
F61_Liver_CD45+_FCAImmP7862084_ACACTGAAGTGTCTCA	Kupffer_cell_1	CS18	FCAImmP7862084	Male	CD45+	F61	Liver	Kupffer_cell	5GEX	Kupffer_cell_fliv	Liver	10X_scRNAseq
F61_Liver_CD45+_FCAImmP7862084_ACACTGACACCCATGG	Kupffer_cell_1	CS18	FCAImmP7862084	Male	CD45+	F61	Liver	Kupffer_cell	5GEX	Kupffer_cell_fliv	Liver	10X_scRNAseq
F61_Liver_CD45+_FCAImmP7862084_ACACTGAGTAGGGTAC	Kupffer_cell_1	CS18	FCAImmP7862084	Male	CD45+	F61	Liver	Kupffer_cell	5GEX	Kupffer_cell_fliv	Liver	10X_scRNAseq
F61_Liver_CD45+_FCAImmP7862084_ACACTGAGTATAATGG	Kupffer_cell_1	CS18	FCAImmP7862084	Male	CD45+	F61	Liver	Kupffer_cell	5GEX	Kupffer_cell_fliv	Liver	10X_scRNAseq
F61_Liver_CD45+_FCAImmP7862084_ACACTGAGTCCATGAT	Endothelium	CS18	FCAImmP7862084	Male	CD45+	F61	Liver	Endothelium	5GEX	Endothelium_fliv	Liver	10X_scRNAseq
F61_Liver_CD45+_FCAImmP7862084_ACACTGAGTCGCGAAA	Endothelium	CS18	FCAImmP7862084	Male	CD45+	F61	Liver	Endothelium	5GEX	Endothelium_fliv	Liver	10X_scRNAseq
F61_Liver_CD45+_FCAImmP7862084_ACACTGAGTCTAGCGC	MLP	CS18	FCAImmP7862084	Male	CD45+	F61	Liver	Progenitor	5GEX	Progenitor_fliv	Liver	10X_scRNAseq
F61_Liver_CD45+_FCAImmP7862084_ACACTGAGTCTCGTTC	MEMP	CS18	FCAImmP7862084	Male	CD45+	F61	Liver	Progenitor	5GEX	Progenitor_fliv	Liver	10X_scRNAseq
F61_Liver_CD45+_FCAImmP7862084_ACACTGAGTTAAGACA	Kupffer_cell_2	CS18	FCAImmP7862084	Male	CD45+	F61	Liver	Kupffer_cell	5GEX	Kupffer_cell_fliv	Liver	10X_scRNAseq
F61_Liver_CD45+_FCAImmP7862084_ACACTGAGTTCGCGAC	Kupffer_cell_1	CS18	FCAImmP7862084	Male	CD45+	F61	Liver	Kupffer_cell	5GEX	Kupffer_cell_fliv	Liver	10X_scRNAseq
F61_Liver_CD45+_FCAImmP7862084_ACACTGATCACCCGAG	HSC	CS18	FCAImmP7862084	Male	CD45+	F61	Liver	Progenitor	5GEX	Progenitor_fliv	Liver	10X_scRNAseq
F61_Liver_CD45+_FCAImmP7862084_ACACTGATCACTCCTG	Endothelium	CS18	FCAImmP7862084	Male	CD45+	F61	Liver	Endothelium	5GEX	Endothelium_fliv	Liver	10X_scRNAseq
F61_Liver_CD45+_FCAImmP7862084_ACACTGATCATGCAAC	ETP	CS18	FCAImmP7862084	Male	CD45+	F61	Liver	Progenitor	5GEX	Progenitor_fliv	Liver	10X_scRNAseq
F61_Liver_CD45+_FCAImmP7862084_ACACTGATCGAACTGT	Endothelium	CS18	FCAImmP7862084	Male	CD45+	F61	Liver	Endothelium	5GEX	Endothelium_fliv	Liver	10X_scRNAseq
F61_Liver_CD45+_FCAImmP7862084_ACACTGATCTAACCGA	MLP	CS18	FCAImmP7862084	Male	CD45+	F61	Liver	Progenitor	5GEX	Progenitor_fliv	Liver	10X_scRNAseq
F61_Liver_CD45+_FCAImmP7862084_ACACTGATCTTTCCTC	Kupffer_cell_1	CS18	FCAImmP7862084	Male	CD45+	F61	Liver	Kupffer_cell	5GEX	Kupffer_cell_fliv	Liver	10X_scRNAseq
F61_Liver_CD45+_FCAImmP7862084_ACAGCCGAGATCGGGT	Kupffer_cell_2	CS18	FCAImmP7862084	Male	CD45+	F61	Liver	Kupffer_cell	5GEX	Kupffer_cell_fliv	Liver	10X_scRNAseq
F61_Liver_CD45+_FCAImmP7862084_ACAGCCGAGGACAGCT	CMP	CS18	FCAImmP7862084	Male	CD45+	F61	Liver	Progenitor	5GEX	Progenitor_fliv	Liver	10X_scRNAseq
F61_Liver_CD45+_FCAImmP7862084_ACAGCCGAGGAGTAGA	Monocyte	CS18	FCAImmP7862084	Male	CD45+	F61	Liver	Monocyte	5GEX	Monocyte_fliv	Liver	10X_scRNAseq
F61_Liver_CD45+_FCAImmP7862084_ACAGCCGCACACAGAG	Promyelocyte	CS18	FCAImmP7862084	Male	CD45+	F61	Liver	Granulocyte_precursor	5GEX	Granulocyte_precursor_fliv	Liver	10X_scRNAseq
F61_Liver_CD45+_FCAImmP7862084_ACAGCCGCAGGCGATA	MK	CS18	FCAImmP7862084	Male	CD45+	F61	Liver	MK	5GEX	MK_fliv	Liver	10X_scRNAseq
F61_Liver_CD45+_FCAImmP7862084_ACAGCCGCATGGTAGG	Kupffer_cell_1	CS18	FCAImmP7862084	Male	CD45+	F61	Liver	Kupffer_cell	5GEX	Kupffer_cell_fliv	Liver	10X_scRNAseq
F61_Liver_CD45+_FCAImmP7862084_ACAGCCGGTAGCACGA	HSC	CS18	FCAImmP7862084	Male	CD45+	F61	Liver	Progenitor	5GEX	Progenitor_fliv	Liver	10X_scRNAseq
F61_Liver_CD45+_FCAImmP7862084_ACAGCCGGTTGCTCCT	Endothelium	CS18	FCAImmP7862084	Male	CD45+	F61	Liver	Endothelium	5GEX	Endothelium_fliv	Liver	10X_scRNAseq
F61_Liver_CD45+_FCAImmP7862084_ACAGCCGTCCGATATG	Kupffer_cell_2	CS18	FCAImmP7862084	Male	CD45+	F61	Liver	Kupffer_cell	5GEX	Kupffer_cell_fliv	Liver	10X_scRNAseq
F61_Liver_CD45+_FCAImmP7862084_ACAGCCGTCCTCAACC	Endothelium	CS18	FCAImmP7862084	Male	CD45+	F61	Liver	Endothelium	5GEX	Endothelium_fliv	Liver	10X_scRNAseq
F61_Liver_CD45+_FCAImmP7862084_ACAGCCGTCGCCAGCA	Kupffer_cell_2	CS18	FCAImmP7862084	Male	CD45+	F61	Liver	Kupffer_cell	5GEX	Kupffer_cell_fliv	Liver	10X_scRNAseq
F61_Liver_CD45+_FCAImmP7862084_ACAGCCGTCGGTTCGG	Kupffer_cell_1	CS18	FCAImmP7862084	Male	CD45+	F61	Liver	Kupffer_cell	5GEX	Kupffer_cell_fliv	Liver	10X_scRNAseq
F61_Liver_CD45+_FCAImmP7862084_ACAGCCGTCTGGCGTG	Kupffer_cell_1	CS18	FCAImmP7862084	Male	CD45+	F61	Liver	Kupffer_cell	5GEX	Kupffer_cell_fliv	Liver	10X_scRNAseq
F61_Liver_CD45+_FCAImmP7862084_ACAGCTAAGAAACCGC	ELP	CS18	FCAImmP7862084	Male	CD45+	F61	Liver	Progenitor	5GEX	Progenitor_fliv	Liver	10X_scRNAseq
F61_Liver_CD45+_FCAImmP7862084_ACAGCTAAGAACAATC	Endothelium	CS18	FCAImmP7862084	Male	CD45+	F61	Liver	Endothelium	5GEX	Endothelium_fliv	Liver	10X_scRNAseq
F61_Liver_CD45+_FCAImmP7862084_ACAGCTAAGATCTGAA	Kupffer_cell_1	CS18	FCAImmP7862084	Male	CD45+	F61	Liver	Kupffer_cell	5GEX	Kupffer_cell_fliv	Liver	10X_scRNAseq
F61_Liver_CD45+_FCAImmP7862084_ACAGCTAAGGAGCGTT	Kupffer_cell_1	CS18	FCAImmP7862084	Male	CD45+	F61	Liver	Kupffer_cell	5GEX	Kupffer_cell_fliv	Liver	10X_scRNAseq
F61_Liver_CD45+_FCAImmP7862084_ACAGCTAAGTAGGCCA	CMP	CS18	FCAImmP7862084	Male	CD45+	F61	Liver	Progenitor	5GEX	Progenitor_fliv	Liver	10X_scRNAseq
F61_Liver_CD45+_FCAImmP7862084_ACAGCTAAGTCCAGGA	Kupffer_cell_2	CS18	FCAImmP7862084	Male	CD45+	F61	Liver	Kupffer_cell	5GEX	Kupffer_cell_fliv	Liver	10X_scRNAseq
F61_Liver_CD45+_FCAImmP7862084_ACAGCTAAGTCGCCGT	Endothelium	CS18	FCAImmP7862084	Male	CD45+	F61	Liver	Endothelium	5GEX	Endothelium_fliv	Liver	10X_scRNAseq
F61_Liver_CD45+_FCAImmP7862084_ACAGCTACAAGCCTAT	Kupffer_cell_1	CS18	FCAImmP7862084	Male	CD45+	F61	Liver	Kupffer_cell	5GEX	Kupffer_cell_fliv	Liver	10X_scRNAseq
F61_Liver_CD45+_FCAImmP7862084_ACAGCTACAATCTACG	Early_Erythroid	CS18	FCAImmP7862084	Male	CD45+	F61	Liver	Erythroid	5GEX	Erythroid_fliv	Liver	10X_scRNAseq
F61_Liver_CD45+_FCAImmP7862084_ACAGCTACACAGAGGT	Kupffer_cell_2	CS18	FCAImmP7862084	Male	CD45+	F61	Liver	Kupffer_cell	5GEX	Kupffer_cell_fliv	Liver	10X_scRNAseq
F61_Liver_CD45+_FCAImmP7862084_ACAGCTACACGAAGCA	Early_Erythroid	CS18	FCAImmP7862084	Male	CD45+	F61	Liver	Erythroid	5GEX	Erythroid_fliv	Liver	10X_scRNAseq
F61_Liver_CD45+_FCAImmP7862084_ACAGCTACAGCGTAAG	Kupffer_cell_2	CS18	FCAImmP7862084	Male	CD45+	F61	Liver	Kupffer_cell	5GEX	Kupffer_cell_fliv	Liver	10X_scRNAseq
F61_Liver_CD45+_FCAImmP7862084_ACAGCTACAGTCACTA	Endothelium	CS18	FCAImmP7862084	Male	CD45+	F61	Liver	Endothelium	5GEX	Endothelium_fliv	Liver	10X_scRNAseq
F61_Liver_CD45+_FCAImmP7862084_ACAGCTACATATACCG	Kupffer_cell_2	CS18	FCAImmP7862084	Male	CD45+	F61	Liver	Kupffer_cell	5GEX	Kupffer_cell_fliv	Liver	10X_scRNAseq
F61_Liver_CD45+_FCAImmP7862084_ACAGCTACATGATCCA	MK	CS18	FCAImmP7862084	Male	CD45+	F61	Liver	MK	5GEX	MK_fliv	Liver	10X_scRNAseq
F61_Liver_CD45+_FCAImmP7862084_ACAGCTACATGCAATC	Kupffer_cell_1	CS18	FCAImmP7862084	Male	CD45+	F61	Liver	Kupffer_cell	5GEX	Kupffer_cell_fliv	Liver	10X_scRNAseq
F61_Liver_CD45+_FCAImmP7862084_ACAGCTAGTAAGAGGA	Kupffer_cell_2	CS18	FCAImmP7862084	Male	CD45+	F61	Liver	Kupffer_cell	5GEX	Kupffer_cell_fliv	Liver	10X_scRNAseq
F61_Liver_CD45+_FCAImmP7862084_ACAGCTAGTCGAGTTT	Kupffer_cell_1	CS18	FCAImmP7862084	Male	CD45+	F61	Liver	Kupffer_cell	5GEX	Kupffer_cell_fliv	Liver	10X_scRNAseq
F61_Liver_CD45+_FCAImmP7862084_ACAGCTAGTCTGCAAT	Early_Erythroid	CS18	FCAImmP7862084	Male	CD45+	F61	Liver	Erythroid	5GEX	Erythroid_fliv	Liver	10X_scRNAseq
F61_Liver_CD45+_FCAImmP7862084_ACAGCTAGTCTTCGTC	HSC	CS18	FCAImmP7862084	Male	CD45+	F61	Liver	Progenitor	5GEX	Progenitor_fliv	Liver	10X_scRNAseq
F61_Liver_CD45+_FCAImmP7862084_ACAGCTAGTTGTACAC	MPP	CS18	FCAImmP7862084	Male	CD45+	F61	Liver	Progenitor	5GEX	Progenitor_fliv	Liver	10X_scRNAseq
F61_Liver_CD45+_FCAImmP7862084_ACAGCTATCACTTACT	DC2	CS18	FCAImmP7862084	Male	CD45+	F61	Liver	DC	5GEX	DC_fliv	Liver	10X_scRNAseq
F61_Liver_CD45+_FCAImmP7862084_ACAGCTATCCGCGGTA	Kupffer_cell_1	CS18	FCAImmP7862084	Male	CD45+	F61	Liver	Kupffer_cell	5GEX	Kupffer_cell_fliv	Liver	10X_scRNAseq
F61_Liver_CD45+_FCAImmP7862084_ACAGCTATCGAGCCCA	ELP	CS18	FCAImmP7862084	Male	CD45+	F61	Liver	Progenitor	5GEX	Progenitor_fliv	Liver	10X_scRNAseq
F61_Liver_CD45+_FCAImmP7862084_ACAGCTATCTGGCGAC	Promonocyte	CS18	FCAImmP7862084	Male	CD45+	F61	Liver	Monocyte	5GEX	Monocyte_fliv	Liver	10X_scRNAseq
F61_Liver_CD45+_FCAImmP7862084_ACATACGAGACACTAA	MPP	CS18	FCAImmP7862084	Male	CD45+	F61	Liver	Progenitor	5GEX	Progenitor_fliv	Liver	10X_scRNAseq
F61_Liver_CD45+_FCAImmP7862084_ACATACGAGAGGACGG	MEMP	CS18	FCAImmP7862084	Male	CD45+	F61	Liver	Progenitor	5GEX	Progenitor_fliv	Liver	10X_scRNAseq
F61_Liver_CD45+_FCAImmP7862084_ACATACGAGGAGCGAG	Erythroid	CS18	FCAImmP7862084	Male	CD45+	F61	Liver	Erythroid	5GEX	Erythroid_fliv	Liver	10X_scRNAseq
F61_Liver_CD45+_FCAImmP7862084_ACATACGAGGATGGTC	Monocyte	CS18	FCAImmP7862084	Male	CD45+	F61	Liver	Monocyte	5GEX	Monocyte_fliv	Liver	10X_scRNAseq
F61_Liver_CD45+_FCAImmP7862084_ACATACGAGGCGTACA	Kupffer_cell_1	CS18	FCAImmP7862084	Male	CD45+	F61	Liver	Kupffer_cell	5GEX	Kupffer_cell_fliv	Liver	10X_scRNAseq
F61_Liver_CD45+_FCAImmP7862084_ACATACGAGTTACGGG	ETP	CS18	FCAImmP7862084	Male	CD45+	F61	Liver	Progenitor	5GEX	Progenitor_fliv	Liver	10X_scRNAseq
F61_Liver_CD45+_FCAImmP7862084_ACATACGCAAGGACTG	Kupffer_cell_1	CS18	FCAImmP7862084	Male	CD45+	F61	Liver	Kupffer_cell	5GEX	Kupffer_cell_fliv	Liver	10X_scRNAseq
F61_Liver_CD45+_FCAImmP7862084_ACATACGCAAGGGTCA	Early_Erythroid	CS18	FCAImmP7862084	Male	CD45+	F61	Liver	Erythroid	5GEX	Erythroid_fliv	Liver	10X_scRNAseq
F61_Liver_CD45+_FCAImmP7862084_ACATACGCACGGTAGA	Kupffer_cell_1	CS18	FCAImmP7862084	Male	CD45+	F61	Liver	Kupffer_cell	5GEX	Kupffer_cell_fliv	Liver	10X_scRNAseq
F61_Liver_CD45+_FCAImmP7862084_ACATACGCACTACAGT	Endothelium	CS18	FCAImmP7862084	Male	CD45+	F61	Liver	Endothelium	5GEX	Endothelium_fliv	Liver	10X_scRNAseq
F61_Liver_CD45+_FCAImmP7862084_ACATACGCAGACAAAT	MLP	CS18	FCAImmP7862084	Male	CD45+	F61	Liver	Progenitor	5GEX	Progenitor_fliv	Liver	10X_scRNAseq
F61_Liver_CD45+_FCAImmP7862084_ACATACGCATTACCTT	Early_Erythroid	CS18	FCAImmP7862084	Male	CD45+	F61	Liver	Erythroid	5GEX	Erythroid_fliv	Liver	10X_scRNAseq
F61_Liver_CD45+_FCAImmP7862084_ACATACGGTCTCTCGT	Kupffer_cell_1	CS18	FCAImmP7862084	Male	CD45+	F61	Liver	Kupffer_cell	5GEX	Kupffer_cell_fliv	Liver	10X_scRNAseq
F61_Liver_CD45+_FCAImmP7862084_ACATACGGTGCGAAAC	Kupffer_cell_2	CS18	FCAImmP7862084	Male	CD45+	F61	Liver	Kupffer_cell	5GEX	Kupffer_cell_fliv	Liver	10X_scRNAseq
F61_Liver_CD45+_FCAImmP7862084_ACATACGTCAGCTTAG	MK	CS18	FCAImmP7862084	Male	CD45+	F61	Liver	MK	5GEX	MK_fliv	Liver	10X_scRNAseq
F61_Liver_CD45+_FCAImmP7862084_ACATACGTCCCTTGCA	Kupffer_cell_2	CS18	FCAImmP7862084	Male	CD45+	F61	Liver	Kupffer_cell	5GEX	Kupffer_cell_fliv	Liver	10X_scRNAseq
F61_Liver_CD45+_FCAImmP7862084_ACATACGTCTGTGCAA	Endothelium	CS18	FCAImmP7862084	Male	CD45+	F61	Liver	Endothelium	5GEX	Endothelium_fliv	Liver	10X_scRNAseq
F61_Liver_CD45+_FCAImmP7862084_ACATACGTCTTCGAGA	MK	CS18	FCAImmP7862084	Male	CD45+	F61	Liver	MK	5GEX	MK_fliv	Liver	10X_scRNAseq
F61_Liver_CD45+_FCAImmP7862084_ACATCAGAGATCCTGT	HSC	CS18	FCAImmP7862084	Male	CD45+	F61	Liver	Progenitor	5GEX	Progenitor_fliv	Liver	10X_scRNAseq
F61_Liver_CD45+_FCAImmP7862084_ACATCAGAGCGATAGC	Early_Erythroid	CS18	FCAImmP7862084	Male	CD45+	F61	Liver	Erythroid	5GEX	Erythroid_fliv	Liver	10X_scRNAseq
F61_Liver_CD45+_FCAImmP7862084_ACATCAGAGCGTCTAT	MK	CS18	FCAImmP7862084	Male	CD45+	F61	Liver	MK	5GEX	MK_fliv	Liver	10X_scRNAseq
F61_Liver_CD45+_FCAImmP7862084_ACATCAGAGGGAACGG	Kupffer_cell_1	CS18	FCAImmP7862084	Male	CD45+	F61	Liver	Kupffer_cell	5GEX	Kupffer_cell_fliv	Liver	10X_scRNAseq
F61_Liver_CD45+_FCAImmP7862084_ACATCAGAGTATGACA	Early_Erythroid	CS18	FCAImmP7862084	Male	CD45+	F61	Liver	Erythroid	5GEX	Erythroid_fliv	Liver	10X_scRNAseq
F61_Liver_CD45+_FCAImmP7862084_ACATCAGAGTATTGGA	Kupffer_cell_1	CS18	FCAImmP7862084	Male	CD45+	F61	Liver	Kupffer_cell	5GEX	Kupffer_cell_fliv	Liver	10X_scRNAseq
F61_Liver_CD45+_FCAImmP7862084_ACATCAGCAAGGGTCA	MEMP	CS18	FCAImmP7862084	Male	CD45+	F61	Liver	Progenitor	5GEX	Progenitor_fliv	Liver	10X_scRNAseq
F61_Liver_CD45+_FCAImmP7862084_ACATCAGCAAGTTAAG	CMP	CS18	FCAImmP7862084	Male	CD45+	F61	Liver	Progenitor	5GEX	Progenitor_fliv	Liver	10X_scRNAseq
F61_Liver_CD45+_FCAImmP7862084_ACATCAGCAGGGTACA	Kupffer_cell_1	CS18	FCAImmP7862084	Male	CD45+	F61	Liver	Kupffer_cell	5GEX	Kupffer_cell_fliv	Liver	10X_scRNAseq
F61_Liver_CD45+_FCAImmP7862084_ACATCAGCAGTCAGAG	Kupffer_cell_2	CS18	FCAImmP7862084	Male	CD45+	F61	Liver	Kupffer_cell	5GEX	Kupffer_cell_fliv	Liver	10X_scRNAseq
F61_Liver_CD45+_FCAImmP7862084_ACATCAGCATAAAGGT	Kupffer_cell_2	CS18	FCAImmP7862084	Male	CD45+	F61	Liver	Kupffer_cell	5GEX	Kupffer_cell_fliv	Liver	10X_scRNAseq
F61_Liver_CD45+_FCAImmP7862084_ACATCAGGTAACGCGA	Kupffer_cell_1	CS18	FCAImmP7862084	Male	CD45+	F61	Liver	Kupffer_cell	5GEX	Kupffer_cell_fliv	Liver	10X_scRNAseq
F61_Liver_CD45+_FCAImmP7862084_ACATCAGGTAGGCATG	MEMP	CS18	FCAImmP7862084	Male	CD45+	F61	Liver	Progenitor	5GEX	Progenitor_fliv	Liver	10X_scRNAseq
F61_Liver_CD45+_FCAImmP7862084_ACATCAGGTCGCATCG	MPP	CS18	FCAImmP7862084	Male	CD45+	F61	Liver	Progenitor	5GEX	Progenitor_fliv	Liver	10X_scRNAseq
F61_Liver_CD45+_FCAImmP7862084_ACATCAGGTGAGTATA	ETP	CS18	FCAImmP7862084	Male	CD45+	F61	Liver	Progenitor	5GEX	Progenitor_fliv	Liver	10X_scRNAseq
F61_Liver_CD45+_FCAImmP7862084_ACATCAGGTGTTTGTG	Kupffer_cell_1	CS18	FCAImmP7862084	Male	CD45+	F61	Liver	Kupffer_cell	5GEX	Kupffer_cell_fliv	Liver	10X_scRNAseq
F61_Liver_CD45+_FCAImmP7862084_ACATCAGTCCCTGACT	MEMP	CS18	FCAImmP7862084	Male	CD45+	F61	Liver	Progenitor	5GEX	Progenitor_fliv	Liver	10X_scRNAseq
F61_Liver_CD45+_FCAImmP7862084_ACATCAGTCGCTTGTC	MLP	CS18	FCAImmP7862084	Male	CD45+	F61	Liver	Progenitor	5GEX	Progenitor_fliv	Liver	10X_scRNAseq
F61_Liver_CD45+_FCAImmP7862084_ACATCAGTCTTGGGTA	Kupffer_cell_1	CS18	FCAImmP7862084	Male	CD45+	F61	Liver	Kupffer_cell	5GEX	Kupffer_cell_fliv	Liver	10X_scRNAseq
F61_Liver_CD45+_FCAImmP7862084_ACATGGTAGCACCGCT	Kupffer_cell_2	CS18	FCAImmP7862084	Male	CD45+	F61	Liver	Kupffer_cell	5GEX	Kupffer_cell_fliv	Liver	10X_scRNAseq
F61_Liver_CD45+_FCAImmP7862084_ACATGGTAGCGTAATA	Eo_Basophil	CS18	FCAImmP7862084	Male	CD45+	F61	Liver	Granulocyte_precursor	5GEX	Granulocyte_precursor_fliv	Liver	10X_scRNAseq
F61_Liver_CD45+_FCAImmP7862084_ACATGGTAGGACAGCT	Kupffer_cell_1	CS18	FCAImmP7862084	Male	CD45+	F61	Liver	Kupffer_cell	5GEX	Kupffer_cell_fliv	Liver	10X_scRNAseq
F61_Liver_CD45+_FCAImmP7862084_ACATGGTAGGAGTTGC	MEMP	CS18	FCAImmP7862084	Male	CD45+	F61	Liver	Progenitor	5GEX	Progenitor_fliv	Liver	10X_scRNAseq
F61_Liver_CD45+_FCAImmP7862084_ACATGGTAGGATGCGT	Endothelium	CS18	FCAImmP7862084	Male	CD45+	F61	Liver	Endothelium	5GEX	Endothelium_fliv	Liver	10X_scRNAseq
F61_Liver_CD45+_FCAImmP7862084_ACATGGTAGGCGTACA	CMP	CS18	FCAImmP7862084	Male	CD45+	F61	Liver	Progenitor	5GEX	Progenitor_fliv	Liver	10X_scRNAseq
F61_Liver_CD45+_FCAImmP7862084_ACATGGTAGGGAGTAA	HSC	CS18	FCAImmP7862084	Male	CD45+	F61	Liver	Progenitor	5GEX	Progenitor_fliv	Liver	10X_scRNAseq
F61_Liver_CD45+_FCAImmP7862084_ACATGGTAGGTGCTTT	Kupffer_cell_1	CS18	FCAImmP7862084	Male	CD45+	F61	Liver	Kupffer_cell	5GEX	Kupffer_cell_fliv	Liver	10X_scRNAseq
F61_Liver_CD45+_FCAImmP7862084_ACATGGTAGTCGAGTG	Monocyte	CS18	FCAImmP7862084	Male	CD45+	F61	Liver	Monocyte	5GEX	Monocyte_fliv	Liver	10X_scRNAseq
F61_Liver_CD45+_FCAImmP7862084_ACATGGTAGTGGGTTG	Early_Erythroid	CS18	FCAImmP7862084	Male	CD45+	F61	Liver	Erythroid	5GEX	Erythroid_fliv	Liver	10X_scRNAseq
F61_Liver_CD45+_FCAImmP7862084_ACATGGTCACAGGAGT	Early_Erythroid	CS18	FCAImmP7862084	Male	CD45+	F61	Liver	Erythroid	5GEX	Erythroid_fliv	Liver	10X_scRNAseq
F61_Liver_CD45+_FCAImmP7862084_ACATGGTCACGAAATA	Endothelium	CS18	FCAImmP7862084	Male	CD45+	F61	Liver	Endothelium	5GEX	Endothelium_fliv	Liver	10X_scRNAseq
F61_Liver_CD45+_FCAImmP7862084_ACATGGTCAGGCTGAA	Early_Erythroid	CS18	FCAImmP7862084	Male	CD45+	F61	Liver	Erythroid	5GEX	Erythroid_fliv	Liver	10X_scRNAseq
F61_Liver_CD45+_FCAImmP7862084_ACATGGTGTACTTCTT	Endothelium	CS18	FCAImmP7862084	Male	CD45+	F61	Liver	Endothelium	5GEX	Endothelium_fliv	Liver	10X_scRNAseq
F61_Liver_CD45+_FCAImmP7862084_ACATGGTGTAGGACAC	Kupffer_cell_1	CS18	FCAImmP7862084	Male	CD45+	F61	Liver	Kupffer_cell	5GEX	Kupffer_cell_fliv	Liver	10X_scRNAseq
F61_Liver_CD45+_FCAImmP7862084_ACATGGTGTAGGCATG	Kupffer_cell_2	CS18	FCAImmP7862084	Male	CD45+	F61	Liver	Kupffer_cell	5GEX	Kupffer_cell_fliv	Liver	10X_scRNAseq
F61_Liver_CD45+_FCAImmP7862084_ACATGGTGTAGTGAAT	Kupffer_cell_1	CS18	FCAImmP7862084	Male	CD45+	F61	Liver	Kupffer_cell	5GEX	Kupffer_cell_fliv	Liver	10X_scRNAseq
F61_Liver_CD45+_FCAImmP7862084_ACATGGTGTCGAATCT	Kupffer_cell_2	CS18	FCAImmP7862084	Male	CD45+	F61	Liver	Kupffer_cell	5GEX	Kupffer_cell_fliv	Liver	10X_scRNAseq
F61_Liver_CD45+_FCAImmP7862084_ACATGGTGTGGTCTCG	Kupffer_cell_2	CS18	FCAImmP7862084	Male	CD45+	F61	Liver	Kupffer_cell	5GEX	Kupffer_cell_fliv	Liver	10X_scRNAseq
F61_Liver_CD45+_FCAImmP7862084_ACATGGTGTTAAAGAC	MLP	CS18	FCAImmP7862084	Male	CD45+	F61	Liver	Progenitor	5GEX	Progenitor_fliv	Liver	10X_scRNAseq
F61_Liver_CD45+_FCAImmP7862084_ACATGGTGTTAAGAAC	Kupffer_cell_1	CS18	FCAImmP7862084	Male	CD45+	F61	Liver	Kupffer_cell	5GEX	Kupffer_cell_fliv	Liver	10X_scRNAseq
F61_Liver_CD45+_FCAImmP7862084_ACATGGTGTTATCCGA	Kupffer_cell_1	CS18	FCAImmP7862084	Male	CD45+	F61	Liver	Kupffer_cell	5GEX	Kupffer_cell_fliv	Liver	10X_scRNAseq
F61_Liver_CD45+_FCAImmP7862084_ACATGGTTCACAACGT	MOP	CS18	FCAImmP7862084	Male	CD45+	F61	Liver	Progenitor	5GEX	Progenitor_fliv	Liver	10X_scRNAseq
F61_Liver_CD45+_FCAImmP7862084_ACATGGTTCACATGCA	MK	CS18	FCAImmP7862084	Male	CD45+	F61	Liver	MK	5GEX	MK_fliv	Liver	10X_scRNAseq
F61_Liver_CD45+_FCAImmP7862084_ACATGGTTCTATCGCC	DC2	CS18	FCAImmP7862084	Male	CD45+	F61	Liver	DC	5GEX	DC_fliv	Liver	10X_scRNAseq
F61_Liver_CD45+_FCAImmP7862084_ACCAGTAAGAAGGACA	HSC	CS18	FCAImmP7862084	Male	CD45+	F61	Liver	Progenitor	5GEX	Progenitor_fliv	Liver	10X_scRNAseq
F61_Liver_CD45+_FCAImmP7862084_ACCAGTAAGACTGTAA	Pre_DC2	CS18	FCAImmP7862084	Male	CD45+	F61	Liver	DC	5GEX	DC_fliv	Liver	10X_scRNAseq
F61_Liver_CD45+_FCAImmP7862084_ACCAGTAAGCATCATC	CMP	CS18	FCAImmP7862084	Male	CD45+	F61	Liver	Progenitor	5GEX	Progenitor_fliv	Liver	10X_scRNAseq
F61_Liver_CD45+_FCAImmP7862084_ACCAGTAAGCGTCAAG	Pre_pro_B_progenitor	CS18	FCAImmP7862084	Male	CD45+	F61	Liver	B_lymphoid	5GEX	B_lymphoid_fliv	Liver	10X_scRNAseq
F61_Liver_CD45+_FCAImmP7862084_ACCAGTAAGGCGCTCT	Early_Erythroid	CS18	FCAImmP7862084	Male	CD45+	F61	Liver	Erythroid	5GEX	Erythroid_fliv	Liver	10X_scRNAseq
F61_Liver_CD45+_FCAImmP7862084_ACCAGTAAGTAGGTGC	Endothelium	CS18	FCAImmP7862084	Male	CD45+	F61	Liver	Endothelium	5GEX	Endothelium_fliv	Liver	10X_scRNAseq
F61_Liver_CD45+_FCAImmP7862084_ACCAGTACAATAAGCA	pDC	CS18	FCAImmP7862084	Male	CD45+	F61	Liver	DC	5GEX	DC_fliv	Liver	10X_scRNAseq
F61_Liver_CD45+_FCAImmP7862084_ACCAGTACACGAAGCA	Kupffer_cell_1	CS18	FCAImmP7862084	Male	CD45+	F61	Liver	Kupffer_cell	5GEX	Kupffer_cell_fliv	Liver	10X_scRNAseq
F61_Liver_CD45+_FCAImmP7862084_ACCAGTACAGCCAATT	Kupffer_cell_1	CS18	FCAImmP7862084	Male	CD45+	F61	Liver	Kupffer_cell	5GEX	Kupffer_cell_fliv	Liver	10X_scRNAseq
F61_Liver_CD45+_FCAImmP7862084_ACCAGTACATATACGC	MPP	CS18	FCAImmP7862084	Male	CD45+	F61	Liver	Progenitor	5GEX	Progenitor_fliv	Liver	10X_scRNAseq
F61_Liver_CD45+_FCAImmP7862084_ACCAGTAGTAATCACC	Early_Erythroid	CS18	FCAImmP7862084	Male	CD45+	F61	Liver	Erythroid	5GEX	Erythroid_fliv	Liver	10X_scRNAseq
F61_Liver_CD45+_FCAImmP7862084_ACCAGTAGTAGCGTAG	NK	CS18	FCAImmP7862084	Male	CD45+	F61	Liver	Lymphoid	5GEX	Lymphoid_fliv	Liver	10X_scRNAseq
F61_Liver_CD45+_FCAImmP7862084_ACCAGTAGTAGCGTGA	Kupffer_cell_1	CS18	FCAImmP7862084	Male	CD45+	F61	Liver	Kupffer_cell	5GEX	Kupffer_cell_fliv	Liver	10X_scRNAseq
F61_Liver_CD45+_FCAImmP7862084_ACCAGTAGTCCAGTAT	Monocyte	CS18	FCAImmP7862084	Male	CD45+	F61	Liver	Monocyte	5GEX	Monocyte_fliv	Liver	10X_scRNAseq
F61_Liver_CD45+_FCAImmP7862084_ACCAGTAGTTCGTGAT	MK	CS18	FCAImmP7862084	Male	CD45+	F61	Liver	MK	5GEX	MK_fliv	Liver	10X_scRNAseq
F61_Liver_CD45+_FCAImmP7862084_ACCAGTATCGTCTGAA	Kupffer_cell_2	CS18	FCAImmP7862084	Male	CD45+	F61	Liver	Kupffer_cell	5GEX	Kupffer_cell_fliv	Liver	10X_scRNAseq
F61_Liver_CD45+_FCAImmP7862084_ACCCACTAGGGTTCCC	Kupffer_cell_1	CS18	FCAImmP7862084	Male	CD45+	F61	Liver	Kupffer_cell	5GEX	Kupffer_cell_fliv	Liver	10X_scRNAseq
F61_Liver_CD45+_FCAImmP7862084_ACCCACTCAAACAACA	Kupffer_cell_2	CS18	FCAImmP7862084	Male	CD45+	F61	Liver	Kupffer_cell	5GEX	Kupffer_cell_fliv	Liver	10X_scRNAseq
F61_Liver_CD45+_FCAImmP7862084_ACCCACTCAAGAAGAG	Pre_DC2	CS18	FCAImmP7862084	Male	CD45+	F61	Liver	DC	5GEX	DC_fliv	Liver	10X_scRNAseq
F61_Liver_CD45+_FCAImmP7862084_ACCCACTCAATCTGCA	MPP	CS18	FCAImmP7862084	Male	CD45+	F61	Liver	Progenitor	5GEX	Progenitor_fliv	Liver	10X_scRNAseq
F61_Liver_CD45+_FCAImmP7862084_ACCCACTCACCAGCAC	MK	CS18	FCAImmP7862084	Male	CD45+	F61	Liver	MK	5GEX	MK_fliv	Liver	10X_scRNAseq
F61_Liver_CD45+_FCAImmP7862084_ACCCACTCACTTGGAT	MK	CS18	FCAImmP7862084	Male	CD45+	F61	Liver	MK	5GEX	MK_fliv	Liver	10X_scRNAseq
F61_Liver_CD45+_FCAImmP7862084_ACCCACTCAGACACTT	Kupffer_cell_1	CS18	FCAImmP7862084	Male	CD45+	F61	Liver	Kupffer_cell	5GEX	Kupffer_cell_fliv	Liver	10X_scRNAseq
F61_Liver_CD45+_FCAImmP7862084_ACCCACTCATCTCCCA	Endothelium	CS18	FCAImmP7862084	Male	CD45+	F61	Liver	Endothelium	5GEX	Endothelium_fliv	Liver	10X_scRNAseq
F61_Liver_CD45+_FCAImmP7862084_ACCCACTCATGGTAGG	Endothelium	CS18	FCAImmP7862084	Male	CD45+	F61	Liver	Endothelium	5GEX	Endothelium_fliv	Liver	10X_scRNAseq
F61_Liver_CD45+_FCAImmP7862084_ACCCACTCATTCTCAT	LMPP	CS18	FCAImmP7862084	Male	CD45+	F61	Liver	Progenitor	5GEX	Progenitor_fliv	Liver	10X_scRNAseq
F61_Liver_CD45+_FCAImmP7862084_ACCCACTGTAAATGTG	Kupffer_cell_1	CS18	FCAImmP7862084	Male	CD45+	F61	Liver	Kupffer_cell	5GEX	Kupffer_cell_fliv	Liver	10X_scRNAseq
F61_Liver_CD45+_FCAImmP7862084_ACCCACTGTAGGGACT	Kupffer_cell_1	CS18	FCAImmP7862084	Male	CD45+	F61	Liver	Kupffer_cell	5GEX	Kupffer_cell_fliv	Liver	10X_scRNAseq
F61_Liver_CD45+_FCAImmP7862084_ACCCACTGTCCGAACC	MOP	CS18	FCAImmP7862084	Male	CD45+	F61	Liver	Progenitor	5GEX	Progenitor_fliv	Liver	10X_scRNAseq
F61_Liver_CD45+_FCAImmP7862084_ACCCACTGTGATAAGT	Endothelium	CS18	FCAImmP7862084	Male	CD45+	F61	Liver	Endothelium	5GEX	Endothelium_fliv	Liver	10X_scRNAseq
F61_Liver_CD45+_FCAImmP7862084_ACCCACTGTGATGCCC	Kupffer_cell_1	CS18	FCAImmP7862084	Male	CD45+	F61	Liver	Kupffer_cell	5GEX	Kupffer_cell_fliv	Liver	10X_scRNAseq
F61_Liver_CD45+_FCAImmP7862084_ACCCACTGTGATGTCT	Early_Erythroid	CS18	FCAImmP7862084	Male	CD45+	F61	Liver	Erythroid	5GEX	Erythroid_fliv	Liver	10X_scRNAseq
F61_Liver_CD45+_FCAImmP7862084_ACCCACTGTTCCTCCA	Kupffer_cell_1	CS18	FCAImmP7862084	Male	CD45+	F61	Liver	Kupffer_cell	5GEX	Kupffer_cell_fliv	Liver	10X_scRNAseq
F61_Liver_CD45+_FCAImmP7862084_ACCCACTGTTTGCATG	Kupffer_cell_1	CS18	FCAImmP7862084	Male	CD45+	F61	Liver	Kupffer_cell	5GEX	Kupffer_cell_fliv	Liver	10X_scRNAseq
F61_Liver_CD45+_FCAImmP7862084_ACCCACTGTTTGTGTG	Kupffer_cell_1	CS18	FCAImmP7862084	Male	CD45+	F61	Liver	Kupffer_cell	5GEX	Kupffer_cell_fliv	Liver	10X_scRNAseq
F61_Liver_CD45+_FCAImmP7862084_ACCCACTTCAGCATGT	MK	CS18	FCAImmP7862084	Male	CD45+	F61	Liver	MK	5GEX	MK_fliv	Liver	10X_scRNAseq
F61_Liver_CD45+_FCAImmP7862084_ACCCACTTCCTACAGA	CMP	CS18	FCAImmP7862084	Male	CD45+	F61	Liver	Progenitor	5GEX	Progenitor_fliv	Liver	10X_scRNAseq
F61_Liver_CD45+_FCAImmP7862084_ACCCACTTCCTCGCAT	Early_Erythroid	CS18	FCAImmP7862084	Male	CD45+	F61	Liver	Erythroid	5GEX	Erythroid_fliv	Liver	10X_scRNAseq
F61_Liver_CD45+_FCAImmP7862084_ACCCACTTCCTGCAGG	Kupffer_cell_1	CS18	FCAImmP7862084	Male	CD45+	F61	Liver	Kupffer_cell	5GEX	Kupffer_cell_fliv	Liver	10X_scRNAseq
F61_Liver_CD45+_FCAImmP7862084_ACCCACTTCGACGGAA	MEMP	CS18	FCAImmP7862084	Male	CD45+	F61	Liver	Progenitor	5GEX	Progenitor_fliv	Liver	10X_scRNAseq
F61_Liver_CD45+_FCAImmP7862084_ACCCACTTCGTACCGG	Kupffer_cell_1	CS18	FCAImmP7862084	Male	CD45+	F61	Liver	Kupffer_cell	5GEX	Kupffer_cell_fliv	Liver	10X_scRNAseq
F61_Liver_CD45+_FCAImmP7862084_ACCCACTTCTAACTGG	Kupffer_cell_1	CS18	FCAImmP7862084	Male	CD45+	F61	Liver	Kupffer_cell	5GEX	Kupffer_cell_fliv	Liver	10X_scRNAseq
F61_Liver_CD45+_FCAImmP7862084_ACCCACTTCTAAGCCA	Pre_B	CS18	FCAImmP7862084	Male	CD45+	F61	Liver	B_lymphoid	5GEX	B_lymphoid_fliv	Liver	10X_scRNAseq
F61_Liver_CD45+_FCAImmP7862084_ACCGTAAAGAGGTTGC	MK	CS18	FCAImmP7862084	Male	CD45+	F61	Liver	MK	5GEX	MK_fliv	Liver	10X_scRNAseq
F61_Liver_CD45+_FCAImmP7862084_ACCGTAAAGCGATATA	MEMP	CS18	FCAImmP7862084	Male	CD45+	F61	Liver	Progenitor	5GEX	Progenitor_fliv	Liver	10X_scRNAseq
F61_Liver_CD45+_FCAImmP7862084_ACCGTAAAGCGTCAAG	MLP	CS18	FCAImmP7862084	Male	CD45+	F61	Liver	Progenitor	5GEX	Progenitor_fliv	Liver	10X_scRNAseq
F61_Liver_CD45+_FCAImmP7862084_ACCGTAAAGCTAAGAT	Kupffer_cell_1	CS18	FCAImmP7862084	Male	CD45+	F61	Liver	Kupffer_cell	5GEX	Kupffer_cell_fliv	Liver	10X_scRNAseq
F61_Liver_CD45+_FCAImmP7862084_ACCGTAAAGCTACCTA	Endothelium	CS18	FCAImmP7862084	Male	CD45+	F61	Liver	Endothelium	5GEX	Endothelium_fliv	Liver	10X_scRNAseq
F61_Liver_CD45+_FCAImmP7862084_ACCGTAAAGGACCACA	CMP	CS18	FCAImmP7862084	Male	CD45+	F61	Liver	Progenitor	5GEX	Progenitor_fliv	Liver	10X_scRNAseq
F61_Liver_CD45+_FCAImmP7862084_ACCGTAAAGGGAAACA	DC2	CS18	FCAImmP7862084	Male	CD45+	F61	Liver	DC	5GEX	DC_fliv	Liver	10X_scRNAseq
F61_Liver_CD45+_FCAImmP7862084_ACCGTAAAGGTGGGTT	Kupffer_cell_2	CS18	FCAImmP7862084	Male	CD45+	F61	Liver	Kupffer_cell	5GEX	Kupffer_cell_fliv	Liver	10X_scRNAseq
F61_Liver_CD45+_FCAImmP7862084_ACCGTAAAGGTGTTAA	Mast_cell	CS18	FCAImmP7862084	Male	CD45+	F61	Liver	Mast_cell	5GEX	Mast_cell_fliv	Liver	10X_scRNAseq
F61_Liver_CD45+_FCAImmP7862084_ACCGTAACAAGGACAC	DC2	CS18	FCAImmP7862084	Male	CD45+	F61	Liver	DC	5GEX	DC_fliv	Liver	10X_scRNAseq
F61_Liver_CD45+_FCAImmP7862084_ACCGTAACAATGAAAC	MPP2	CS18	FCAImmP7862084	Male	CD45+	F61	Liver	Progenitor	5GEX	Progenitor_fliv	Liver	10X_scRNAseq
F61_Liver_CD45+_FCAImmP7862084_ACCGTAACAGCGTCCA	MEMP	CS18	FCAImmP7862084	Male	CD45+	F61	Liver	Progenitor	5GEX	Progenitor_fliv	Liver	10X_scRNAseq
F61_Liver_CD45+_FCAImmP7862084_ACCGTAACAGTTCATG	Kupffer_cell_2	CS18	FCAImmP7862084	Male	CD45+	F61	Liver	Kupffer_cell	5GEX	Kupffer_cell_fliv	Liver	10X_scRNAseq
F61_Liver_CD45+_FCAImmP7862084_ACCGTAACATCGGACC	Kupffer_cell_1	CS18	FCAImmP7862084	Male	CD45+	F61	Liver	Kupffer_cell	5GEX	Kupffer_cell_fliv	Liver	10X_scRNAseq
F61_Liver_CD45+_FCAImmP7862084_ACCGTAACATGACATC	Kupffer_cell_1	CS18	FCAImmP7862084	Male	CD45+	F61	Liver	Kupffer_cell	5GEX	Kupffer_cell_fliv	Liver	10X_scRNAseq
F61_Liver_CD45+_FCAImmP7862084_ACCGTAAGTAAGGATT	Endothelium	CS18	FCAImmP7862084	Male	CD45+	F61	Liver	Endothelium	5GEX	Endothelium_fliv	Liver	10X_scRNAseq
F61_Liver_CD45+_FCAImmP7862084_ACCGTAAGTAGGACAC	Endothelium	CS18	FCAImmP7862084	Male	CD45+	F61	Liver	Endothelium	5GEX	Endothelium_fliv	Liver	10X_scRNAseq
F61_Liver_CD45+_FCAImmP7862084_ACCGTAAGTATGCTTG	MOP	CS18	FCAImmP7862084	Male	CD45+	F61	Liver	Progenitor	5GEX	Progenitor_fliv	Liver	10X_scRNAseq
F61_Liver_CD45+_FCAImmP7862084_ACCGTAAGTTGGAGGT	CMP	CS18	FCAImmP7862084	Male	CD45+	F61	Liver	Progenitor	5GEX	Progenitor_fliv	Liver	10X_scRNAseq
F61_Liver_CD45+_FCAImmP7862084_ACCGTAAGTTTAGCTG	Early_Erythroid	CS18	FCAImmP7862084	Male	CD45+	F61	Liver	Erythroid	5GEX	Erythroid_fliv	Liver	10X_scRNAseq
F61_Liver_CD45+_FCAImmP7862084_ACCGTAATCAATACCG	Kupffer_cell_1	CS18	FCAImmP7862084	Male	CD45+	F61	Liver	Kupffer_cell	5GEX	Kupffer_cell_fliv	Liver	10X_scRNAseq
F61_Liver_CD45+_FCAImmP7862084_ACCGTAATCAGAGCTT	Kupffer_cell_2	CS18	FCAImmP7862084	Male	CD45+	F61	Liver	Kupffer_cell	5GEX	Kupffer_cell_fliv	Liver	10X_scRNAseq
F61_Liver_CD45+_FCAImmP7862084_ACCGTAATCCTCATTA	Pre_DC2	CS18	FCAImmP7862084	Male	CD45+	F61	Liver	DC	5GEX	DC_fliv	Liver	10X_scRNAseq
F61_Liver_CD45+_FCAImmP7862084_ACCGTAATCGTCGTTC	Kupffer_cell_1	CS18	FCAImmP7862084	Male	CD45+	F61	Liver	Kupffer_cell	5GEX	Kupffer_cell_fliv	Liver	10X_scRNAseq
F61_Liver_CD45+_FCAImmP7862084_ACCGTAATCGTCTGAA	Kupffer_cell_1	CS18	FCAImmP7862084	Male	CD45+	F61	Liver	Kupffer_cell	5GEX	Kupffer_cell_fliv	Liver	10X_scRNAseq
F61_Liver_CD45+_FCAImmP7862084_ACCGTAATCTCGTATT	Kupffer_cell_2	CS18	FCAImmP7862084	Male	CD45+	F61	Liver	Kupffer_cell	5GEX	Kupffer_cell_fliv	Liver	10X_scRNAseq
F61_Liver_CD45+_FCAImmP7862084_ACCTTTAAGAAGGGTA	ETP	CS18	FCAImmP7862084	Male	CD45+	F61	Liver	Progenitor	5GEX	Progenitor_fliv	Liver	10X_scRNAseq
F61_Liver_CD45+_FCAImmP7862084_ACCTTTAAGACACTAA	NK	CS18	FCAImmP7862084	Male	CD45+	F61	Liver	Lymphoid	5GEX	Lymphoid_fliv	Liver	10X_scRNAseq
F61_Liver_CD45+_FCAImmP7862084_ACCTTTAAGCCACGTC	MEMP	CS18	FCAImmP7862084	Male	CD45+	F61	Liver	Progenitor	5GEX	Progenitor_fliv	Liver	10X_scRNAseq
F61_Liver_CD45+_FCAImmP7862084_ACCTTTAAGCCACTAT	Kupffer_cell_1	CS18	FCAImmP7862084	Male	CD45+	F61	Liver	Kupffer_cell	5GEX	Kupffer_cell_fliv	Liver	10X_scRNAseq
F61_Liver_CD45+_FCAImmP7862084_ACCTTTAAGCGATAGC	MK	CS18	FCAImmP7862084	Male	CD45+	F61	Liver	MK	5GEX	MK_fliv	Liver	10X_scRNAseq
F61_Liver_CD45+_FCAImmP7862084_ACCTTTAAGGACATTA	Early_Erythroid	CS18	FCAImmP7862084	Male	CD45+	F61	Liver	Erythroid	5GEX	Erythroid_fliv	Liver	10X_scRNAseq
F61_Liver_CD45+_FCAImmP7862084_ACCTTTAAGGAGTCTG	Monocyte	CS18	FCAImmP7862084	Male	CD45+	F61	Liver	Monocyte	5GEX	Monocyte_fliv	Liver	10X_scRNAseq
F61_Liver_CD45+_FCAImmP7862084_ACCTTTAAGGCTAGAC	Kupffer_cell_1	CS18	FCAImmP7862084	Male	CD45+	F61	Liver	Kupffer_cell	5GEX	Kupffer_cell_fliv	Liver	10X_scRNAseq
F61_Liver_CD45+_FCAImmP7862084_ACCTTTAAGGGATGGG	Mast_cell	CS18	FCAImmP7862084	Male	CD45+	F61	Liver	Mast_cell	5GEX	Mast_cell_fliv	Liver	10X_scRNAseq
F61_Liver_CD45+_FCAImmP7862084_ACCTTTACAGTATCTG	Kupffer_cell_1	CS18	FCAImmP7862084	Male	CD45+	F61	Liver	Kupffer_cell	5GEX	Kupffer_cell_fliv	Liver	10X_scRNAseq
F61_Liver_CD45+_FCAImmP7862084_ACCTTTATCACTTCAT	Kupffer_cell_1	CS18	FCAImmP7862084	Male	CD45+	F61	Liver	Kupffer_cell	5GEX	Kupffer_cell_fliv	Liver	10X_scRNAseq
F61_Liver_CD45+_FCAImmP7862084_ACCTTTATCATAGCAC	Kupffer_cell_1	CS18	FCAImmP7862084	Male	CD45+	F61	Liver	Kupffer_cell	5GEX	Kupffer_cell_fliv	Liver	10X_scRNAseq
F61_Liver_CD45+_FCAImmP7862084_ACCTTTATCGCAAACT	Kupffer_cell_2	CS18	FCAImmP7862084	Male	CD45+	F61	Liver	Kupffer_cell	5GEX	Kupffer_cell_fliv	Liver	10X_scRNAseq
F61_Liver_CD45+_FCAImmP7862084_ACCTTTATCGCATGAT	Pre_pDC	CS18	FCAImmP7862084	Male	CD45+	F61	Liver	DC	5GEX	DC_fliv	Liver	10X_scRNAseq
F61_Liver_CD45+_FCAImmP7862084_ACCTTTATCGTGACAT	Kupffer_cell_2	CS18	FCAImmP7862084	Male	CD45+	F61	Liver	Kupffer_cell	5GEX	Kupffer_cell_fliv	Liver	10X_scRNAseq
F61_Liver_CD45+_FCAImmP7862084_ACCTTTATCTCTGTCG	Pre_DC2	CS18	FCAImmP7862084	Male	CD45+	F61	Liver	DC	5GEX	DC_fliv	Liver	10X_scRNAseq
F61_Liver_CD45+_FCAImmP7862084_ACCTTTATCTTCGAGA	MLP	CS18	FCAImmP7862084	Male	CD45+	F61	Liver	Progenitor	5GEX	Progenitor_fliv	Liver	10X_scRNAseq
F61_Liver_CD45+_FCAImmP7862084_ACCTTTATCTTGTACT	Kupffer_cell_1	CS18	FCAImmP7862084	Male	CD45+	F61	Liver	Kupffer_cell	5GEX	Kupffer_cell_fliv	Liver	10X_scRNAseq
F61_Liver_CD45+_FCAImmP7862084_ACGAGCCAGATAGTCA	MK	CS18	FCAImmP7862084	Male	CD45+	F61	Liver	MK	5GEX	MK_fliv	Liver	10X_scRNAseq
F61_Liver_CD45+_FCAImmP7862084_ACGAGCCAGCTAGTTC	Kupffer_cell_1	CS18	FCAImmP7862084	Male	CD45+	F61	Liver	Kupffer_cell	5GEX	Kupffer_cell_fliv	Liver	10X_scRNAseq
F61_Liver_CD45+_FCAImmP7862084_ACGAGCCAGTAATCCC	ETP	CS18	FCAImmP7862084	Male	CD45+	F61	Liver	Progenitor	5GEX	Progenitor_fliv	Liver	10X_scRNAseq
F61_Liver_CD45+_FCAImmP7862084_ACGAGCCAGTTCGATC	DC2	CS18	FCAImmP7862084	Male	CD45+	F61	Liver	DC	5GEX	DC_fliv	Liver	10X_scRNAseq
F61_Liver_CD45+_FCAImmP7862084_ACGAGCCCAAGGCTCC	Kupffer_cell_1	CS18	FCAImmP7862084	Male	CD45+	F61	Liver	Kupffer_cell	5GEX	Kupffer_cell_fliv	Liver	10X_scRNAseq
F61_Liver_CD45+_FCAImmP7862084_ACGAGCCCAGGGAGAG	Early_Erythroid	CS18	FCAImmP7862084	Male	CD45+	F61	Liver	Erythroid	5GEX	Erythroid_fliv	Liver	10X_scRNAseq
F61_Liver_CD45+_FCAImmP7862084_ACGAGCCGTAGAGGAA	Kupffer_cell_2	CS18	FCAImmP7862084	Male	CD45+	F61	Liver	Kupffer_cell	5GEX	Kupffer_cell_fliv	Liver	10X_scRNAseq
F61_Liver_CD45+_FCAImmP7862084_ACGAGCCGTAGCTGCC	Kupffer_cell_1	CS18	FCAImmP7862084	Male	CD45+	F61	Liver	Kupffer_cell	5GEX	Kupffer_cell_fliv	Liver	10X_scRNAseq
F61_Liver_CD45+_FCAImmP7862084_ACGAGCCGTATAATGG	MEMP	CS18	FCAImmP7862084	Male	CD45+	F61	Liver	Progenitor	5GEX	Progenitor_fliv	Liver	10X_scRNAseq
F61_Liver_CD45+_FCAImmP7862084_ACGAGCCGTCCAGTGC	MLP	CS18	FCAImmP7862084	Male	CD45+	F61	Liver	Progenitor	5GEX	Progenitor_fliv	Liver	10X_scRNAseq
F61_Liver_CD45+_FCAImmP7862084_ACGAGCCGTTGCTCCT	MPP	CS18	FCAImmP7862084	Male	CD45+	F61	Liver	Progenitor	5GEX	Progenitor_fliv	Liver	10X_scRNAseq
F61_Liver_CD45+_FCAImmP7862084_ACGAGCCGTTGTCGCG	MK	CS18	FCAImmP7862084	Male	CD45+	F61	Liver	MK	5GEX	MK_fliv	Liver	10X_scRNAseq
F61_Liver_CD45+_FCAImmP7862084_ACGAGCCTCAAACCGT	MK	CS18	FCAImmP7862084	Male	CD45+	F61	Liver	MK	5GEX	MK_fliv	Liver	10X_scRNAseq
F61_Liver_CD45+_FCAImmP7862084_ACGAGCCTCAATAAGG	MEMP	CS18	FCAImmP7862084	Male	CD45+	F61	Liver	Progenitor	5GEX	Progenitor_fliv	Liver	10X_scRNAseq
F61_Liver_CD45+_FCAImmP7862084_ACGAGCCTCATGTCCC	Kupffer_cell_2	CS18	FCAImmP7862084	Male	CD45+	F61	Liver	Kupffer_cell	5GEX	Kupffer_cell_fliv	Liver	10X_scRNAseq
F61_Liver_CD45+_FCAImmP7862084_ACGAGCCTCCAAGTAC	DC2	CS18	FCAImmP7862084	Male	CD45+	F61	Liver	DC	5GEX	DC_fliv	Liver	10X_scRNAseq
F61_Liver_CD45+_FCAImmP7862084_ACGAGCCTCTTATCTG	MK	CS18	FCAImmP7862084	Male	CD45+	F61	Liver	MK	5GEX	MK_fliv	Liver	10X_scRNAseq
F61_Liver_CD45+_FCAImmP7862084_ACGAGCCTCTTTAGGG	MLP	CS18	FCAImmP7862084	Male	CD45+	F61	Liver	Progenitor	5GEX	Progenitor_fliv	Liver	10X_scRNAseq
F61_Liver_CD45+_FCAImmP7862084_ACGAGGAAGACTGTAA	MPP	CS18	FCAImmP7862084	Male	CD45+	F61	Liver	Progenitor	5GEX	Progenitor_fliv	Liver	10X_scRNAseq
F61_Liver_CD45+_FCAImmP7862084_ACGAGGAAGCCTTGAT	Endothelium	CS18	FCAImmP7862084	Male	CD45+	F61	Liver	Endothelium	5GEX	Endothelium_fliv	Liver	10X_scRNAseq
F61_Liver_CD45+_FCAImmP7862084_ACGAGGAAGCTAGGCA	ELP	CS18	FCAImmP7862084	Male	CD45+	F61	Liver	Progenitor	5GEX	Progenitor_fliv	Liver	10X_scRNAseq
F61_Liver_CD45+_FCAImmP7862084_ACGAGGAAGCTATGCT	Promyelocyte	CS18	FCAImmP7862084	Male	CD45+	F61	Liver	Granulocyte_precursor	5GEX	Granulocyte_precursor_fliv	Liver	10X_scRNAseq
F61_Liver_CD45+_FCAImmP7862084_ACGAGGAAGCTCTCGG	Kupffer_cell_2	CS18	FCAImmP7862084	Male	CD45+	F61	Liver	Kupffer_cell	5GEX	Kupffer_cell_fliv	Liver	10X_scRNAseq
F61_Liver_CD45+_FCAImmP7862084_ACGAGGAAGCTTCGCG	Early_Erythroid	CS18	FCAImmP7862084	Male	CD45+	F61	Liver	Erythroid	5GEX	Erythroid_fliv	Liver	10X_scRNAseq
F61_Liver_CD45+_FCAImmP7862084_ACGAGGAAGGCCCGTT	Kupffer_cell_1	CS18	FCAImmP7862084	Male	CD45+	F61	Liver	Kupffer_cell	5GEX	Kupffer_cell_fliv	Liver	10X_scRNAseq
F61_Liver_CD45+_FCAImmP7862084_ACGAGGACACACCGAC	Kupffer_cell_1	CS18	FCAImmP7862084	Male	CD45+	F61	Liver	Kupffer_cell	5GEX	Kupffer_cell_fliv	Liver	10X_scRNAseq
F61_Liver_CD45+_FCAImmP7862084_ACGAGGACAGCGAACA	Kupffer_cell_2	CS18	FCAImmP7862084	Male	CD45+	F61	Liver	Kupffer_cell	5GEX	Kupffer_cell_fliv	Liver	10X_scRNAseq
F61_Liver_CD45+_FCAImmP7862084_ACGAGGACAGCTGTTA	Endothelium	CS18	FCAImmP7862084	Male	CD45+	F61	Liver	Endothelium	5GEX	Endothelium_fliv	Liver	10X_scRNAseq
F61_Liver_CD45+_FCAImmP7862084_ACGAGGACAGTATAAG	Kupffer_cell_1	CS18	FCAImmP7862084	Male	CD45+	F61	Liver	Kupffer_cell	5GEX	Kupffer_cell_fliv	Liver	10X_scRNAseq
F61_Liver_CD45+_FCAImmP7862084_ACGAGGACATCGGAAG	Kupffer_cell_1	CS18	FCAImmP7862084	Male	CD45+	F61	Liver	Kupffer_cell	5GEX	Kupffer_cell_fliv	Liver	10X_scRNAseq
F61_Liver_CD45+_FCAImmP7862084_ACGAGGAGTAGTGAAT	Endothelium	CS18	FCAImmP7862084	Male	CD45+	F61	Liver	Endothelium	5GEX	Endothelium_fliv	Liver	10X_scRNAseq
F61_Liver_CD45+_FCAImmP7862084_ACGAGGAGTCCAACTA	MK	CS18	FCAImmP7862084	Male	CD45+	F61	Liver	MK	5GEX	MK_fliv	Liver	10X_scRNAseq
F61_Liver_CD45+_FCAImmP7862084_ACGAGGAGTCCCTACT	Kupffer_cell_1	CS18	FCAImmP7862084	Male	CD45+	F61	Liver	Kupffer_cell	5GEX	Kupffer_cell_fliv	Liver	10X_scRNAseq
F61_Liver_CD45+_FCAImmP7862084_ACGAGGAGTGATAAGT	MPP	CS18	FCAImmP7862084	Male	CD45+	F61	Liver	Progenitor	5GEX	Progenitor_fliv	Liver	10X_scRNAseq
F61_Liver_CD45+_FCAImmP7862084_ACGAGGAGTGCATCTA	Early_Erythroid	CS18	FCAImmP7862084	Male	CD45+	F61	Liver	Erythroid	5GEX	Erythroid_fliv	Liver	10X_scRNAseq
F61_Liver_CD45+_FCAImmP7862084_ACGAGGAGTGGCCCTA	Eo_Basophil	CS18	FCAImmP7862084	Male	CD45+	F61	Liver	Granulocyte_precursor	5GEX	Granulocyte_precursor_fliv	Liver	10X_scRNAseq
F61_Liver_CD45+_FCAImmP7862084_ACGAGGAGTGTGAATA	Early_Erythroid	CS18	FCAImmP7862084	Male	CD45+	F61	Liver	Erythroid	5GEX	Erythroid_fliv	Liver	10X_scRNAseq
F61_Liver_CD45+_FCAImmP7862084_ACGAGGAGTTACGACT	Kupffer_cell_1	CS18	FCAImmP7862084	Male	CD45+	F61	Liver	Kupffer_cell	5GEX	Kupffer_cell_fliv	Liver	10X_scRNAseq
F61_Liver_CD45+_FCAImmP7862084_ACGAGGAGTTCCATGA	MPP	CS18	FCAImmP7862084	Male	CD45+	F61	Liver	Progenitor	5GEX	Progenitor_fliv	Liver	10X_scRNAseq
F61_Liver_CD45+_FCAImmP7862084_ACGAGGATCAGCATGT	Kupffer_cell_1	CS18	FCAImmP7862084	Male	CD45+	F61	Liver	Kupffer_cell	5GEX	Kupffer_cell_fliv	Liver	10X_scRNAseq
F61_Liver_CD45+_FCAImmP7862084_ACGAGGATCAGTCAGT	MPP2	CS18	FCAImmP7862084	Male	CD45+	F61	Liver	Progenitor	5GEX	Progenitor_fliv	Liver	10X_scRNAseq
F61_Liver_CD45+_FCAImmP7862084_ACGAGGATCCATTCTA	Kupffer_cell_2	CS18	FCAImmP7862084	Male	CD45+	F61	Liver	Kupffer_cell	5GEX	Kupffer_cell_fliv	Liver	10X_scRNAseq
F61_Liver_CD45+_FCAImmP7862084_ACGAGGATCTACCTGC	Kupffer_cell_1	CS18	FCAImmP7862084	Male	CD45+	F61	Liver	Kupffer_cell	5GEX	Kupffer_cell_fliv	Liver	10X_scRNAseq
F61_Liver_CD45+_FCAImmP7862084_ACGAGGATCTTACCTA	Kupffer_cell_1	CS18	FCAImmP7862084	Male	CD45+	F61	Liver	Kupffer_cell	5GEX	Kupffer_cell_fliv	Liver	10X_scRNAseq
F61_Liver_CD45+_FCAImmP7862084_ACGAGGATCTTTACAC	HSC	CS18	FCAImmP7862084	Male	CD45+	F61	Liver	Progenitor	5GEX	Progenitor_fliv	Liver	10X_scRNAseq
F61_Liver_CD45+_FCAImmP7862084_ACGATACAGATCTGAA	Kupffer_cell_2	CS18	FCAImmP7862084	Male	CD45+	F61	Liver	Kupffer_cell	5GEX	Kupffer_cell_fliv	Liver	10X_scRNAseq
F61_Liver_CD45+_FCAImmP7862084_ACGATACCAAAGTCAA	MK	CS18	FCAImmP7862084	Male	CD45+	F61	Liver	MK	5GEX	MK_fliv	Liver	10X_scRNAseq
F61_Liver_CD45+_FCAImmP7862084_ACGATACCAATGGACG	Kupffer_cell_1	CS18	FCAImmP7862084	Male	CD45+	F61	Liver	Kupffer_cell	5GEX	Kupffer_cell_fliv	Liver	10X_scRNAseq
F61_Liver_CD45+_FCAImmP7862084_ACGATACCACATCTTT	MK	CS18	FCAImmP7862084	Male	CD45+	F61	Liver	MK	5GEX	MK_fliv	Liver	10X_scRNAseq
F61_Liver_CD45+_FCAImmP7862084_ACGATACCACCCATGG	Kupffer_cell_1	CS18	FCAImmP7862084	Male	CD45+	F61	Liver	Kupffer_cell	5GEX	Kupffer_cell_fliv	Liver	10X_scRNAseq
F61_Liver_CD45+_FCAImmP7862084_ACGATACCAGGGCATA	Kupffer_cell_2	CS18	FCAImmP7862084	Male	CD45+	F61	Liver	Kupffer_cell	5GEX	Kupffer_cell_fliv	Liver	10X_scRNAseq
F61_Liver_CD45+_FCAImmP7862084_ACGATACCAGGTGGAT	Kupffer_cell_1	CS18	FCAImmP7862084	Male	CD45+	F61	Liver	Kupffer_cell	5GEX	Kupffer_cell_fliv	Liver	10X_scRNAseq
F61_Liver_CD45+_FCAImmP7862084_ACGATACCAGTATGCT	MK	CS18	FCAImmP7862084	Male	CD45+	F61	Liver	MK	5GEX	MK_fliv	Liver	10X_scRNAseq
F61_Liver_CD45+_FCAImmP7862084_ACGATACCAGTCTTCC	Kupffer_cell_1	CS18	FCAImmP7862084	Male	CD45+	F61	Liver	Kupffer_cell	5GEX	Kupffer_cell_fliv	Liver	10X_scRNAseq
F61_Liver_CD45+_FCAImmP7862084_ACGATACCATTGGCGC	Early_Erythroid	CS18	FCAImmP7862084	Male	CD45+	F61	Liver	Erythroid	5GEX	Erythroid_fliv	Liver	10X_scRNAseq
F61_Liver_CD45+_FCAImmP7862084_ACGATACGTCGGCACT	Kupffer_cell_2	CS18	FCAImmP7862084	Male	CD45+	F61	Liver	Kupffer_cell	5GEX	Kupffer_cell_fliv	Liver	10X_scRNAseq
F61_Liver_CD45+_FCAImmP7862084_ACGATACTCCAGAAGG	DC2	CS18	FCAImmP7862084	Male	CD45+	F61	Liver	DC	5GEX	DC_fliv	Liver	10X_scRNAseq
F61_Liver_CD45+_FCAImmP7862084_ACGATACTCGCGTTTC	Early_Erythroid	CS18	FCAImmP7862084	Male	CD45+	F61	Liver	Erythroid	5GEX	Erythroid_fliv	Liver	10X_scRNAseq
F61_Liver_CD45+_FCAImmP7862084_ACGATGTAGAAACCGC	Kupffer_cell_1	CS18	FCAImmP7862084	Male	CD45+	F61	Liver	Kupffer_cell	5GEX	Kupffer_cell_fliv	Liver	10X_scRNAseq
F61_Liver_CD45+_FCAImmP7862084_ACGATGTAGCACCGCT	Kupffer_cell_2	CS18	FCAImmP7862084	Male	CD45+	F61	Liver	Kupffer_cell	5GEX	Kupffer_cell_fliv	Liver	10X_scRNAseq
F61_Liver_CD45+_FCAImmP7862084_ACGATGTAGCCAACAG	DC2	CS18	FCAImmP7862084	Male	CD45+	F61	Liver	DC	5GEX	DC_fliv	Liver	10X_scRNAseq
F61_Liver_CD45+_FCAImmP7862084_ACGATGTAGTTAACGA	Promonocyte	CS18	FCAImmP7862084	Male	CD45+	F61	Liver	Monocyte	5GEX	Monocyte_fliv	Liver	10X_scRNAseq
F61_Liver_CD45+_FCAImmP7862084_ACGATGTAGTTCGCAT	MLP	CS18	FCAImmP7862084	Male	CD45+	F61	Liver	Progenitor	5GEX	Progenitor_fliv	Liver	10X_scRNAseq
F61_Liver_CD45+_FCAImmP7862084_ACGATGTCAAACAACA	MK	CS18	FCAImmP7862084	Male	CD45+	F61	Liver	MK	5GEX	MK_fliv	Liver	10X_scRNAseq
F61_Liver_CD45+_FCAImmP7862084_ACGATGTCAAGAGGCT	Kupffer_cell_1	CS18	FCAImmP7862084	Male	CD45+	F61	Liver	Kupffer_cell	5GEX	Kupffer_cell_fliv	Liver	10X_scRNAseq
F61_Liver_CD45+_FCAImmP7862084_ACGATGTCACCTCGGA	Kupffer_cell_1	CS18	FCAImmP7862084	Male	CD45+	F61	Liver	Kupffer_cell	5GEX	Kupffer_cell_fliv	Liver	10X_scRNAseq
F61_Liver_CD45+_FCAImmP7862084_ACGATGTCACGACGAA	Kupffer_cell_1	CS18	FCAImmP7862084	Male	CD45+	F61	Liver	Kupffer_cell	5GEX	Kupffer_cell_fliv	Liver	10X_scRNAseq
F61_Liver_CD45+_FCAImmP7862084_ACGATGTCAGCCTTTC	MK	CS18	FCAImmP7862084	Male	CD45+	F61	Liver	MK	5GEX	MK_fliv	Liver	10X_scRNAseq
F61_Liver_CD45+_FCAImmP7862084_ACGATGTCAGCGATCC	MEMP	CS18	FCAImmP7862084	Male	CD45+	F61	Liver	Progenitor	5GEX	Progenitor_fliv	Liver	10X_scRNAseq
F61_Liver_CD45+_FCAImmP7862084_ACGATGTCATGCATGT	ETP	CS18	FCAImmP7862084	Male	CD45+	F61	Liver	Progenitor	5GEX	Progenitor_fliv	Liver	10X_scRNAseq
F61_Liver_CD45+_FCAImmP7862084_ACGATGTCATGGATGG	Early_Erythroid	CS18	FCAImmP7862084	Male	CD45+	F61	Liver	Erythroid	5GEX	Erythroid_fliv	Liver	10X_scRNAseq
F61_Liver_CD45+_FCAImmP7862084_ACGATGTGTACGACCC	Pre_DC2	CS18	FCAImmP7862084	Male	CD45+	F61	Liver	DC	5GEX	DC_fliv	Liver	10X_scRNAseq
F61_Liver_CD45+_FCAImmP7862084_ACGATGTGTACTCAAC	Endothelium	CS18	FCAImmP7862084	Male	CD45+	F61	Liver	Endothelium	5GEX	Endothelium_fliv	Liver	10X_scRNAseq
F61_Liver_CD45+_FCAImmP7862084_ACGATGTGTCTTGATG	ILC_precursor	CS18	FCAImmP7862084	Male	CD45+	F61	Liver	Lymphoid	5GEX	Lymphoid_fliv	Liver	10X_scRNAseq
F61_Liver_CD45+_FCAImmP7862084_ACGATGTGTGCAGACA	Endothelium	CS18	FCAImmP7862084	Male	CD45+	F61	Liver	Endothelium	5GEX	Endothelium_fliv	Liver	10X_scRNAseq
F61_Liver_CD45+_FCAImmP7862084_ACGATGTTCAAGAAGT	MK	CS18	FCAImmP7862084	Male	CD45+	F61	Liver	MK	5GEX	MK_fliv	Liver	10X_scRNAseq
F61_Liver_CD45+_FCAImmP7862084_ACGATGTTCACCGGGT	MK	CS18	FCAImmP7862084	Male	CD45+	F61	Liver	MK	5GEX	MK_fliv	Liver	10X_scRNAseq
F61_Liver_CD45+_FCAImmP7862084_ACGATGTTCACCTCGT	Kupffer_cell_1	CS18	FCAImmP7862084	Male	CD45+	F61	Liver	Kupffer_cell	5GEX	Kupffer_cell_fliv	Liver	10X_scRNAseq
F61_Liver_CD45+_FCAImmP7862084_ACGATGTTCACGACTA	Kupffer_cell_2	CS18	FCAImmP7862084	Male	CD45+	F61	Liver	Kupffer_cell	5GEX	Kupffer_cell_fliv	Liver	10X_scRNAseq
F61_Liver_CD45+_FCAImmP7862084_ACGATGTTCACTGGGC	Kupffer_cell_2	CS18	FCAImmP7862084	Male	CD45+	F61	Liver	Kupffer_cell	5GEX	Kupffer_cell_fliv	Liver	10X_scRNAseq
F61_Liver_CD45+_FCAImmP7862084_ACGATGTTCAGGCGAA	Endothelium	CS18	FCAImmP7862084	Male	CD45+	F61	Liver	Endothelium	5GEX	Endothelium_fliv	Liver	10X_scRNAseq
F61_Liver_CD45+_FCAImmP7862084_ACGATGTTCCAGTAGT	Early_Erythroid	CS18	FCAImmP7862084	Male	CD45+	F61	Liver	Erythroid	5GEX	Erythroid_fliv	Liver	10X_scRNAseq
F61_Liver_CD45+_FCAImmP7862084_ACGCAGCAGCAGCCTC	Kupffer_cell_1	CS18	FCAImmP7862084	Male	CD45+	F61	Liver	Kupffer_cell	5GEX	Kupffer_cell_fliv	Liver	10X_scRNAseq
F61_Liver_CD45+_FCAImmP7862084_ACGCAGCAGGCAATTA	Kupffer_cell_1	CS18	FCAImmP7862084	Male	CD45+	F61	Liver	Kupffer_cell	5GEX	Kupffer_cell_fliv	Liver	10X_scRNAseq
F61_Liver_CD45+_FCAImmP7862084_ACGCAGCAGTACCGGA	MPP2	CS18	FCAImmP7862084	Male	CD45+	F61	Liver	Progenitor	5GEX	Progenitor_fliv	Liver	10X_scRNAseq
F61_Liver_CD45+_FCAImmP7862084_ACGCAGCAGTGCTGCC	CMP	CS18	FCAImmP7862084	Male	CD45+	F61	Liver	Progenitor	5GEX	Progenitor_fliv	Liver	10X_scRNAseq
F61_Liver_CD45+_FCAImmP7862084_ACGCAGCAGTGGGTTG	HSC	CS18	FCAImmP7862084	Male	CD45+	F61	Liver	Progenitor	5GEX	Progenitor_fliv	Liver	10X_scRNAseq
F61_Liver_CD45+_FCAImmP7862084_ACGCAGCCAACAACCT	Early_Erythroid	CS18	FCAImmP7862084	Male	CD45+	F61	Liver	Erythroid	5GEX	Erythroid_fliv	Liver	10X_scRNAseq
F61_Liver_CD45+_FCAImmP7862084_ACGCAGCCACACCGAC	Kupffer_cell_1	CS18	FCAImmP7862084	Male	CD45+	F61	Liver	Kupffer_cell	5GEX	Kupffer_cell_fliv	Liver	10X_scRNAseq
F61_Liver_CD45+_FCAImmP7862084_ACGCAGCCACAGATTC	MPP	CS18	FCAImmP7862084	Male	CD45+	F61	Liver	Progenitor	5GEX	Progenitor_fliv	Liver	10X_scRNAseq
F61_Liver_CD45+_FCAImmP7862084_ACGCAGCCACGGCGTT	Kupffer_cell_1	CS18	FCAImmP7862084	Male	CD45+	F61	Liver	Kupffer_cell	5GEX	Kupffer_cell_fliv	Liver	10X_scRNAseq
F61_Liver_CD45+_FCAImmP7862084_ACGCAGCCACTACAGT	Kupffer_cell_1	CS18	FCAImmP7862084	Male	CD45+	F61	Liver	Kupffer_cell	5GEX	Kupffer_cell_fliv	Liver	10X_scRNAseq
F61_Liver_CD45+_FCAImmP7862084_ACGCAGCCAGAGCCAA	Kupffer_cell_1	CS18	FCAImmP7862084	Male	CD45+	F61	Liver	Kupffer_cell	5GEX	Kupffer_cell_fliv	Liver	10X_scRNAseq
F61_Liver_CD45+_FCAImmP7862084_ACGCAGCCATGTAAGA	Kupffer_cell_1	CS18	FCAImmP7862084	Male	CD45+	F61	Liver	Kupffer_cell	5GEX	Kupffer_cell_fliv	Liver	10X_scRNAseq
F61_Liver_CD45+_FCAImmP7862084_ACGCAGCCATTCGACA	Kupffer_cell_1	CS18	FCAImmP7862084	Male	CD45+	F61	Liver	Kupffer_cell	5GEX	Kupffer_cell_fliv	Liver	10X_scRNAseq
F61_Liver_CD45+_FCAImmP7862084_ACGCAGCGTAAGAGAG	Pre_pDC	CS18	FCAImmP7862084	Male	CD45+	F61	Liver	DC	5GEX	DC_fliv	Liver	10X_scRNAseq
F61_Liver_CD45+_FCAImmP7862084_ACGCAGCGTAGCCTAT	Early_Erythroid	CS18	FCAImmP7862084	Male	CD45+	F61	Liver	Erythroid	5GEX	Erythroid_fliv	Liver	10X_scRNAseq
F61_Liver_CD45+_FCAImmP7862084_ACGCAGCGTCCCTTGT	MEMP	CS18	FCAImmP7862084	Male	CD45+	F61	Liver	Progenitor	5GEX	Progenitor_fliv	Liver	10X_scRNAseq
F61_Liver_CD45+_FCAImmP7862084_ACGCAGCGTCTAGAGG	MK	CS18	FCAImmP7862084	Male	CD45+	F61	Liver	MK	5GEX	MK_fliv	Liver	10X_scRNAseq
F61_Liver_CD45+_FCAImmP7862084_ACGCAGCTCATCACCC	Kupffer_cell_1	CS18	FCAImmP7862084	Male	CD45+	F61	Liver	Kupffer_cell	5GEX	Kupffer_cell_fliv	Liver	10X_scRNAseq
F61_Liver_CD45+_FCAImmP7862084_ACGCAGCTCTTGAGAC	Kupffer_cell_1	CS18	FCAImmP7862084	Male	CD45+	F61	Liver	Kupffer_cell	5GEX	Kupffer_cell_fliv	Liver	10X_scRNAseq
F61_Liver_CD45+_FCAImmP7862084_ACGCCAGAGAACAATC	Monocyte	CS18	FCAImmP7862084	Male	CD45+	F61	Liver	Monocyte	5GEX	Monocyte_fliv	Liver	10X_scRNAseq
F61_Liver_CD45+_FCAImmP7862084_ACGCCAGAGAGTGACC	MK	CS18	FCAImmP7862084	Male	CD45+	F61	Liver	MK	5GEX	MK_fliv	Liver	10X_scRNAseq
F61_Liver_CD45+_FCAImmP7862084_ACGCCAGAGATCCCGC	Kupffer_cell_1	CS18	FCAImmP7862084	Male	CD45+	F61	Liver	Kupffer_cell	5GEX	Kupffer_cell_fliv	Liver	10X_scRNAseq
F61_Liver_CD45+_FCAImmP7862084_ACGCCAGAGATGCGAC	CMP	CS18	FCAImmP7862084	Male	CD45+	F61	Liver	Progenitor	5GEX	Progenitor_fliv	Liver	10X_scRNAseq
F61_Liver_CD45+_FCAImmP7862084_ACGCCAGAGCCACTAT	Kupffer_cell_1	CS18	FCAImmP7862084	Male	CD45+	F61	Liver	Kupffer_cell	5GEX	Kupffer_cell_fliv	Liver	10X_scRNAseq
F61_Liver_CD45+_FCAImmP7862084_ACGCCAGAGGGATGGG	Kupffer_cell_2	CS18	FCAImmP7862084	Male	CD45+	F61	Liver	Kupffer_cell	5GEX	Kupffer_cell_fliv	Liver	10X_scRNAseq
F61_Liver_CD45+_FCAImmP7862084_ACGCCAGAGGTGATAT	MPP	CS18	FCAImmP7862084	Male	CD45+	F61	Liver	Progenitor	5GEX	Progenitor_fliv	Liver	10X_scRNAseq
F61_Liver_CD45+_FCAImmP7862084_ACGCCAGAGTCTTGCA	DC1	CS18	FCAImmP7862084	Male	CD45+	F61	Liver	DC	5GEX	DC_fliv	Liver	10X_scRNAseq
F61_Liver_CD45+_FCAImmP7862084_ACGCCAGAGTGTGGCA	MEMP	CS18	FCAImmP7862084	Male	CD45+	F61	Liver	Progenitor	5GEX	Progenitor_fliv	Liver	10X_scRNAseq
F61_Liver_CD45+_FCAImmP7862084_ACGCCAGAGTTAGCGG	MPP2	CS18	FCAImmP7862084	Male	CD45+	F61	Liver	Progenitor	5GEX	Progenitor_fliv	Liver	10X_scRNAseq
F61_Liver_CD45+_FCAImmP7862084_ACGCCAGAGTTGAGAT	Endothelium	CS18	FCAImmP7862084	Male	CD45+	F61	Liver	Endothelium	5GEX	Endothelium_fliv	Liver	10X_scRNAseq
F61_Liver_CD45+_FCAImmP7862084_ACGCCAGGTCCTGCTT	Kupffer_cell_1	CS18	FCAImmP7862084	Male	CD45+	F61	Liver	Kupffer_cell	5GEX	Kupffer_cell_fliv	Liver	10X_scRNAseq
F61_Liver_CD45+_FCAImmP7862084_ACGCCAGGTGATGCCC	MEMP	CS18	FCAImmP7862084	Male	CD45+	F61	Liver	Progenitor	5GEX	Progenitor_fliv	Liver	10X_scRNAseq
F61_Liver_CD45+_FCAImmP7862084_ACGCCAGGTTACGACT	Kupffer_cell_2	CS18	FCAImmP7862084	Male	CD45+	F61	Liver	Kupffer_cell	5GEX	Kupffer_cell_fliv	Liver	10X_scRNAseq
F61_Liver_CD45+_FCAImmP7862084_ACGCCAGGTTAGAACA	Early_Erythroid	CS18	FCAImmP7862084	Male	CD45+	F61	Liver	Erythroid	5GEX	Erythroid_fliv	Liver	10X_scRNAseq
F61_Liver_CD45+_FCAImmP7862084_ACGCCAGGTTCGGCAC	MLP	CS18	FCAImmP7862084	Male	CD45+	F61	Liver	Progenitor	5GEX	Progenitor_fliv	Liver	10X_scRNAseq
F61_Liver_CD45+_FCAImmP7862084_ACGCCAGGTTCGGGCT	Kupffer_cell_1	CS18	FCAImmP7862084	Male	CD45+	F61	Liver	Kupffer_cell	5GEX	Kupffer_cell_fliv	Liver	10X_scRNAseq
F61_Liver_CD45+_FCAImmP7862084_ACGCCAGTCAAACCGT	DC2	CS18	FCAImmP7862084	Male	CD45+	F61	Liver	DC	5GEX	DC_fliv	Liver	10X_scRNAseq
F61_Liver_CD45+_FCAImmP7862084_ACGCCAGTCATCTGTT	Kupffer_cell_1	CS18	FCAImmP7862084	Male	CD45+	F61	Liver	Kupffer_cell	5GEX	Kupffer_cell_fliv	Liver	10X_scRNAseq
F61_Liver_CD45+_FCAImmP7862084_ACGCCAGTCGCCTGTT	MPP	CS18	FCAImmP7862084	Male	CD45+	F61	Liver	Progenitor	5GEX	Progenitor_fliv	Liver	10X_scRNAseq
F61_Liver_CD45+_FCAImmP7862084_ACGCCAGTCGCTTGTC	NK	CS18	FCAImmP7862084	Male	CD45+	F61	Liver	Lymphoid	5GEX	Lymphoid_fliv	Liver	10X_scRNAseq
F61_Liver_CD45+_FCAImmP7862084_ACGCCAGTCTTTAGGG	Kupffer_cell_1	CS18	FCAImmP7862084	Male	CD45+	F61	Liver	Kupffer_cell	5GEX	Kupffer_cell_fliv	Liver	10X_scRNAseq
F61_Liver_CD45+_FCAImmP7862084_ACGCCGAAGGGTGTGT	Mast_cell	CS18	FCAImmP7862084	Male	CD45+	F61	Liver	Mast_cell	5GEX	Mast_cell_fliv	Liver	10X_scRNAseq
F61_Liver_CD45+_FCAImmP7862084_ACGCCGACAAATCCGT	DC2	CS18	FCAImmP7862084	Male	CD45+	F61	Liver	DC	5GEX	DC_fliv	Liver	10X_scRNAseq
F61_Liver_CD45+_FCAImmP7862084_ACGCCGAGTGAGTGAC	Kupffer_cell_2	CS18	FCAImmP7862084	Male	CD45+	F61	Liver	Kupffer_cell	5GEX	Kupffer_cell_fliv	Liver	10X_scRNAseq
F61_Liver_CD45+_FCAImmP7862084_ACGCCGAGTTCAGTAC	Endothelium	CS18	FCAImmP7862084	Male	CD45+	F61	Liver	Endothelium	5GEX	Endothelium_fliv	Liver	10X_scRNAseq
F61_Liver_CD45+_FCAImmP7862084_ACGCCGAGTTCCGTCT	Kupffer_cell_1	CS18	FCAImmP7862084	Male	CD45+	F61	Liver	Kupffer_cell	5GEX	Kupffer_cell_fliv	Liver	10X_scRNAseq
F61_Liver_CD45+_FCAImmP7862084_ACGCCGATCCTTAATC	ETP	CS18	FCAImmP7862084	Male	CD45+	F61	Liver	Progenitor	5GEX	Progenitor_fliv	Liver	10X_scRNAseq
F61_Liver_CD45+_FCAImmP7862084_ACGCCGATCTCCTATA	HSC	CS18	FCAImmP7862084	Male	CD45+	F61	Liver	Progenitor	5GEX	Progenitor_fliv	Liver	10X_scRNAseq
F61_Liver_CD45+_FCAImmP7862084_ACGCCGATCTGCAAGT	MK	CS18	FCAImmP7862084	Male	CD45+	F61	Liver	MK	5GEX	MK_fliv	Liver	10X_scRNAseq
F61_Liver_CD45+_FCAImmP7862084_ACGCCGATCTGCTGCT	MEMP	CS18	FCAImmP7862084	Male	CD45+	F61	Liver	Progenitor	5GEX	Progenitor_fliv	Liver	10X_scRNAseq
F61_Liver_CD45+_FCAImmP7862084_ACGCCGATCTTGACGA	Pre_DC2	CS18	FCAImmP7862084	Male	CD45+	F61	Liver	DC	5GEX	DC_fliv	Liver	10X_scRNAseq
F61_Liver_CD45+_FCAImmP7862084_ACGGAGAAGACGCTTT	ETP	CS18	FCAImmP7862084	Male	CD45+	F61	Liver	Progenitor	5GEX	Progenitor_fliv	Liver	10X_scRNAseq
F61_Liver_CD45+_FCAImmP7862084_ACGGAGAAGCTAGGCA	Kupffer_cell_1	CS18	FCAImmP7862084	Male	CD45+	F61	Liver	Kupffer_cell	5GEX	Kupffer_cell_fliv	Liver	10X_scRNAseq
F61_Liver_CD45+_FCAImmP7862084_ACGGAGAAGTGAATTG	Early_Erythroid	CS18	FCAImmP7862084	Male	CD45+	F61	Liver	Erythroid	5GEX	Erythroid_fliv	Liver	10X_scRNAseq
F61_Liver_CD45+_FCAImmP7862084_ACGGAGAAGTGTACCT	Kupffer_cell_1	CS18	FCAImmP7862084	Male	CD45+	F61	Liver	Kupffer_cell	5GEX	Kupffer_cell_fliv	Liver	10X_scRNAseq
F61_Liver_CD45+_FCAImmP7862084_ACGGAGACACGTAAGG	Kupffer_cell_2	CS18	FCAImmP7862084	Male	CD45+	F61	Liver	Kupffer_cell	5GEX	Kupffer_cell_fliv	Liver	10X_scRNAseq
F61_Liver_CD45+_FCAImmP7862084_ACGGAGACAGGCGATA	Endothelium	CS18	FCAImmP7862084	Male	CD45+	F61	Liver	Endothelium	5GEX	Endothelium_fliv	Liver	10X_scRNAseq
F61_Liver_CD45+_FCAImmP7862084_ACGGAGACATTTCACT	Endothelium	CS18	FCAImmP7862084	Male	CD45+	F61	Liver	Endothelium	5GEX	Endothelium_fliv	Liver	10X_scRNAseq
F61_Liver_CD45+_FCAImmP7862084_ACGGAGAGTATTAGCC	MPP	CS18	FCAImmP7862084	Male	CD45+	F61	Liver	Progenitor	5GEX	Progenitor_fliv	Liver	10X_scRNAseq
F61_Liver_CD45+_FCAImmP7862084_ACGGAGAGTCATACTG	Kupffer_cell_2	CS18	FCAImmP7862084	Male	CD45+	F61	Liver	Kupffer_cell	5GEX	Kupffer_cell_fliv	Liver	10X_scRNAseq
F61_Liver_CD45+_FCAImmP7862084_ACGGAGAGTGGTAACG	Monocyte	CS18	FCAImmP7862084	Male	CD45+	F61	Liver	Monocyte	5GEX	Monocyte_fliv	Liver	10X_scRNAseq
F61_Liver_CD45+_FCAImmP7862084_ACGGAGATCAGGATCT	Kupffer_cell_2	CS18	FCAImmP7862084	Male	CD45+	F61	Liver	Kupffer_cell	5GEX	Kupffer_cell_fliv	Liver	10X_scRNAseq
F61_Liver_CD45+_FCAImmP7862084_ACGGAGATCCAGGGCT	Early_Erythroid	CS18	FCAImmP7862084	Male	CD45+	F61	Liver	Erythroid	5GEX	Erythroid_fliv	Liver	10X_scRNAseq
F61_Liver_CD45+_FCAImmP7862084_ACGGAGATCCCTTGTG	MK	CS18	FCAImmP7862084	Male	CD45+	F61	Liver	MK	5GEX	MK_fliv	Liver	10X_scRNAseq
F61_Liver_CD45+_FCAImmP7862084_ACGGAGATCGAGAGCA	Kupffer_cell_1	CS18	FCAImmP7862084	Male	CD45+	F61	Liver	Kupffer_cell	5GEX	Kupffer_cell_fliv	Liver	10X_scRNAseq
F61_Liver_CD45+_FCAImmP7862084_ACGGAGATCGCGATCG	DC2	CS18	FCAImmP7862084	Male	CD45+	F61	Liver	DC	5GEX	DC_fliv	Liver	10X_scRNAseq
F61_Liver_CD45+_FCAImmP7862084_ACGGAGATCGTCCAGG	HSC	CS18	FCAImmP7862084	Male	CD45+	F61	Liver	Progenitor	5GEX	Progenitor_fliv	Liver	10X_scRNAseq
F61_Liver_CD45+_FCAImmP7862084_ACGGCCAAGAAGGGTA	Kupffer_cell_1	CS18	FCAImmP7862084	Male	CD45+	F61	Liver	Kupffer_cell	5GEX	Kupffer_cell_fliv	Liver	10X_scRNAseq
F61_Liver_CD45+_FCAImmP7862084_ACGGCCAAGCGATAGC	Kupffer_cell_1	CS18	FCAImmP7862084	Male	CD45+	F61	Liver	Kupffer_cell	5GEX	Kupffer_cell_fliv	Liver	10X_scRNAseq
F61_Liver_CD45+_FCAImmP7862084_ACGGCCAAGGAGTCTG	MK	CS18	FCAImmP7862084	Male	CD45+	F61	Liver	MK	5GEX	MK_fliv	Liver	10X_scRNAseq
F61_Liver_CD45+_FCAImmP7862084_ACGGCCAAGGAGTTTA	HSC	CS18	FCAImmP7862084	Male	CD45+	F61	Liver	Progenitor	5GEX	Progenitor_fliv	Liver	10X_scRNAseq
F61_Liver_CD45+_FCAImmP7862084_ACGGCCAAGTACGTAA	Early_Erythroid	CS18	FCAImmP7862084	Male	CD45+	F61	Liver	Erythroid	5GEX	Erythroid_fliv	Liver	10X_scRNAseq
F61_Liver_CD45+_FCAImmP7862084_ACGGCCACAGGTGGAT	Kupffer_cell_1	CS18	FCAImmP7862084	Male	CD45+	F61	Liver	Kupffer_cell	5GEX	Kupffer_cell_fliv	Liver	10X_scRNAseq
F61_Liver_CD45+_FCAImmP7862084_ACGGCCACATCACGAT	Monocyte	CS18	FCAImmP7862084	Male	CD45+	F61	Liver	Monocyte	5GEX	Monocyte_fliv	Liver	10X_scRNAseq
F61_Liver_CD45+_FCAImmP7862084_ACGGCCACATGGGAAC	MK	CS18	FCAImmP7862084	Male	CD45+	F61	Liver	MK	5GEX	MK_fliv	Liver	10X_scRNAseq
F61_Liver_CD45+_FCAImmP7862084_ACGGCCAGTCGAAAGC	MK	CS18	FCAImmP7862084	Male	CD45+	F61	Liver	MK	5GEX	MK_fliv	Liver	10X_scRNAseq
F61_Liver_CD45+_FCAImmP7862084_ACGGCCAGTTCCGGCA	Pre_pro_B_progenitor	CS18	FCAImmP7862084	Male	CD45+	F61	Liver	B_lymphoid	5GEX	B_lymphoid_fliv	Liver	10X_scRNAseq
F61_Liver_CD45+_FCAImmP7862084_ACGGCCATCGCCAAAT	ETP	CS18	FCAImmP7862084	Male	CD45+	F61	Liver	Progenitor	5GEX	Progenitor_fliv	Liver	10X_scRNAseq
F61_Liver_CD45+_FCAImmP7862084_ACGGCCATCTAACTTC	Kupffer_cell_1	CS18	FCAImmP7862084	Male	CD45+	F61	Liver	Kupffer_cell	5GEX	Kupffer_cell_fliv	Liver	10X_scRNAseq
F61_Liver_CD45+_FCAImmP7862084_ACGGCCATCTGAGGGA	ETP	CS18	FCAImmP7862084	Male	CD45+	F61	Liver	Progenitor	5GEX	Progenitor_fliv	Liver	10X_scRNAseq
F61_Liver_CD45+_FCAImmP7862084_ACGGGCTAGCGCCTCA	MPP2	CS18	FCAImmP7862084	Male	CD45+	F61	Liver	Progenitor	5GEX	Progenitor_fliv	Liver	10X_scRNAseq
F61_Liver_CD45+_FCAImmP7862084_ACGGGCTAGTATCGAA	MK	CS18	FCAImmP7862084	Male	CD45+	F61	Liver	MK	5GEX	MK_fliv	Liver	10X_scRNAseq
F61_Liver_CD45+_FCAImmP7862084_ACGGGCTCAAGCGATG	Kupffer_cell_2	CS18	FCAImmP7862084	Male	CD45+	F61	Liver	Kupffer_cell	5GEX	Kupffer_cell_fliv	Liver	10X_scRNAseq
F61_Liver_CD45+_FCAImmP7862084_ACGGGCTCAATTGCTG	Early_Erythroid	CS18	FCAImmP7862084	Male	CD45+	F61	Liver	Erythroid	5GEX	Erythroid_fliv	Liver	10X_scRNAseq
F61_Liver_CD45+_FCAImmP7862084_ACGGGCTCACCTGGTG	Monocyte	CS18	FCAImmP7862084	Male	CD45+	F61	Liver	Monocyte	5GEX	Monocyte_fliv	Liver	10X_scRNAseq
F61_Liver_CD45+_FCAImmP7862084_ACGGGCTCAGCCACCA	DC2	CS18	FCAImmP7862084	Male	CD45+	F61	Liver	DC	5GEX	DC_fliv	Liver	10X_scRNAseq
F61_Liver_CD45+_FCAImmP7862084_ACGGGCTCAGCTCGCA	ETP	CS18	FCAImmP7862084	Male	CD45+	F61	Liver	Progenitor	5GEX	Progenitor_fliv	Liver	10X_scRNAseq
F61_Liver_CD45+_FCAImmP7862084_ACGGGCTCATCCGTGG	Endothelium	CS18	FCAImmP7862084	Male	CD45+	F61	Liver	Endothelium	5GEX	Endothelium_fliv	Liver	10X_scRNAseq
F61_Liver_CD45+_FCAImmP7862084_ACGGGCTCATGGTCAT	DC2	CS18	FCAImmP7862084	Male	CD45+	F61	Liver	DC	5GEX	DC_fliv	Liver	10X_scRNAseq
F61_Liver_CD45+_FCAImmP7862084_ACGGGCTGTCGCTTCT	Kupffer_cell_1	CS18	FCAImmP7862084	Male	CD45+	F61	Liver	Kupffer_cell	5GEX	Kupffer_cell_fliv	Liver	10X_scRNAseq
F61_Liver_CD45+_FCAImmP7862084_ACGGGCTGTGATAAGT	Kupffer_cell_1	CS18	FCAImmP7862084	Male	CD45+	F61	Liver	Kupffer_cell	5GEX	Kupffer_cell_fliv	Liver	10X_scRNAseq
F61_Liver_CD45+_FCAImmP7862084_ACGGGCTGTGATGTGG	Kupffer_cell_2	CS18	FCAImmP7862084	Male	CD45+	F61	Liver	Kupffer_cell	5GEX	Kupffer_cell_fliv	Liver	10X_scRNAseq
F61_Liver_CD45+_FCAImmP7862084_ACGGGCTGTTCCAACA	Kupffer_cell_2	CS18	FCAImmP7862084	Male	CD45+	F61	Liver	Kupffer_cell	5GEX	Kupffer_cell_fliv	Liver	10X_scRNAseq
F61_Liver_CD45+_FCAImmP7862084_ACGGGCTGTTCCATGA	Kupffer_cell_1	CS18	FCAImmP7862084	Male	CD45+	F61	Liver	Kupffer_cell	5GEX	Kupffer_cell_fliv	Liver	10X_scRNAseq
F61_Liver_CD45+_FCAImmP7862084_ACGGGCTGTTTGTGTG	Kupffer_cell_2	CS18	FCAImmP7862084	Male	CD45+	F61	Liver	Kupffer_cell	5GEX	Kupffer_cell_fliv	Liver	10X_scRNAseq
F61_Liver_CD45+_FCAImmP7862084_ACGGGCTTCAACACGT	Kupffer_cell_1	CS18	FCAImmP7862084	Male	CD45+	F61	Liver	Kupffer_cell	5GEX	Kupffer_cell_fliv	Liver	10X_scRNAseq
F61_Liver_CD45+_FCAImmP7862084_ACGGGCTTCCGCGTTT	Promyelocyte	CS18	FCAImmP7862084	Male	CD45+	F61	Liver	Granulocyte_precursor	5GEX	Granulocyte_precursor_fliv	Liver	10X_scRNAseq
F61_Liver_CD45+_FCAImmP7862084_ACGGGCTTCCTTAATC	Kupffer_cell_1	CS18	FCAImmP7862084	Male	CD45+	F61	Liver	Kupffer_cell	5GEX	Kupffer_cell_fliv	Liver	10X_scRNAseq
F61_Liver_CD45+_FCAImmP7862084_ACGGGCTTCTGCTTGC	MK	CS18	FCAImmP7862084	Male	CD45+	F61	Liver	MK	5GEX	MK_fliv	Liver	10X_scRNAseq
F61_Liver_CD45+_FCAImmP7862084_ACGGGTCAGACCCACC	MPP	CS18	FCAImmP7862084	Male	CD45+	F61	Liver	Progenitor	5GEX	Progenitor_fliv	Liver	10X_scRNAseq
F61_Liver_CD45+_FCAImmP7862084_ACGGGTCAGCACAGGT	Kupffer_cell_2	CS18	FCAImmP7862084	Male	CD45+	F61	Liver	Kupffer_cell	5GEX	Kupffer_cell_fliv	Liver	10X_scRNAseq
F61_Liver_CD45+_FCAImmP7862084_ACGGGTCAGCTAGTTC	LMPP	CS18	FCAImmP7862084	Male	CD45+	F61	Liver	Progenitor	5GEX	Progenitor_fliv	Liver	10X_scRNAseq
F61_Liver_CD45+_FCAImmP7862084_ACGGGTCAGCTGCGAA	Kupffer_cell_1	CS18	FCAImmP7862084	Male	CD45+	F61	Liver	Kupffer_cell	5GEX	Kupffer_cell_fliv	Liver	10X_scRNAseq
F61_Liver_CD45+_FCAImmP7862084_ACGGGTCAGCTTCGCG	Monocyte	CS18	FCAImmP7862084	Male	CD45+	F61	Liver	Monocyte	5GEX	Monocyte_fliv	Liver	10X_scRNAseq
F61_Liver_CD45+_FCAImmP7862084_ACGGGTCAGTGAATTG	Kupffer_cell_1	CS18	FCAImmP7862084	Male	CD45+	F61	Liver	Kupffer_cell	5GEX	Kupffer_cell_fliv	Liver	10X_scRNAseq
F61_Liver_CD45+_FCAImmP7862084_ACGGGTCAGTGATCGG	Monocyte	CS18	FCAImmP7862084	Male	CD45+	F61	Liver	Monocyte	5GEX	Monocyte_fliv	Liver	10X_scRNAseq
F61_Liver_CD45+_FCAImmP7862084_ACGGGTCCAAGCCGTC	MEMP	CS18	FCAImmP7862084	Male	CD45+	F61	Liver	Progenitor	5GEX	Progenitor_fliv	Liver	10X_scRNAseq
F61_Liver_CD45+_FCAImmP7862084_ACGGGTCCACCAGTTA	MK	CS18	FCAImmP7862084	Male	CD45+	F61	Liver	MK	5GEX	MK_fliv	Liver	10X_scRNAseq
F61_Liver_CD45+_FCAImmP7862084_ACGGGTCCAGACGCTC	Kupffer_cell_1	CS18	FCAImmP7862084	Male	CD45+	F61	Liver	Kupffer_cell	5GEX	Kupffer_cell_fliv	Liver	10X_scRNAseq
F61_Liver_CD45+_FCAImmP7862084_ACGGGTCCATCCTTGC	Kupffer_cell_1	CS18	FCAImmP7862084	Male	CD45+	F61	Liver	Kupffer_cell	5GEX	Kupffer_cell_fliv	Liver	10X_scRNAseq
F61_Liver_CD45+_FCAImmP7862084_ACGGGTCCATCGTCGG	CMP	CS18	FCAImmP7862084	Male	CD45+	F61	Liver	Progenitor	5GEX	Progenitor_fliv	Liver	10X_scRNAseq
F61_Liver_CD45+_FCAImmP7862084_ACGGGTCGTCCGAACC	Endothelium	CS18	FCAImmP7862084	Male	CD45+	F61	Liver	Endothelium	5GEX	Endothelium_fliv	Liver	10X_scRNAseq
F61_Liver_CD45+_FCAImmP7862084_ACGGGTCGTTGCGTTA	Kupffer_cell_1	CS18	FCAImmP7862084	Male	CD45+	F61	Liver	Kupffer_cell	5GEX	Kupffer_cell_fliv	Liver	10X_scRNAseq
F61_Liver_CD45+_FCAImmP7862084_ACGGGTCGTTTGGCGC	DC2	CS18	FCAImmP7862084	Male	CD45+	F61	Liver	DC	5GEX	DC_fliv	Liver	10X_scRNAseq
F61_Liver_CD45+_FCAImmP7862084_ACGGGTCTCAACCATG	Early_Erythroid	CS18	FCAImmP7862084	Male	CD45+	F61	Liver	Erythroid	5GEX	Erythroid_fliv	Liver	10X_scRNAseq
F61_Liver_CD45+_FCAImmP7862084_ACGGGTCTCAGTACGT	Pre_DC2	CS18	FCAImmP7862084	Male	CD45+	F61	Liver	DC	5GEX	DC_fliv	Liver	10X_scRNAseq
F61_Liver_CD45+_FCAImmP7862084_ACGGGTCTCATCGATG	Kupffer_cell_2	CS18	FCAImmP7862084	Male	CD45+	F61	Liver	Kupffer_cell	5GEX	Kupffer_cell_fliv	Liver	10X_scRNAseq
F61_Liver_CD45+_FCAImmP7862084_ACGGGTCTCCGGGTGT	Early_Erythroid	CS18	FCAImmP7862084	Male	CD45+	F61	Liver	Erythroid	5GEX	Erythroid_fliv	Liver	10X_scRNAseq
F61_Liver_CD45+_FCAImmP7862084_ACGGGTCTCCTCTAGC	Early_Erythroid	CS18	FCAImmP7862084	Male	CD45+	F61	Liver	Erythroid	5GEX	Erythroid_fliv	Liver	10X_scRNAseq
F61_Liver_CD45+_FCAImmP7862084_ACGGGTCTCGCCGTGA	Kupffer_cell_1	CS18	FCAImmP7862084	Male	CD45+	F61	Liver	Kupffer_cell	5GEX	Kupffer_cell_fliv	Liver	10X_scRNAseq
F61_Liver_CD45+_FCAImmP7862084_ACGGGTCTCGTCACGG	NK	CS18	FCAImmP7862084	Male	CD45+	F61	Liver	Lymphoid	5GEX	Lymphoid_fliv	Liver	10X_scRNAseq
F61_Liver_CD45+_FCAImmP7862084_ACGGGTCTCTAACTGG	CMP	CS18	FCAImmP7862084	Male	CD45+	F61	Liver	Progenitor	5GEX	Progenitor_fliv	Liver	10X_scRNAseq
F61_Liver_CD45+_FCAImmP7862084_ACGTCAAAGGTGCTAG	Hepatocyte	CS18	FCAImmP7862084	Male	CD45+	F61	Liver	Hepatocyte	5GEX	Hepatocyte_fliv	Liver	10X_scRNAseq
F61_Liver_CD45+_FCAImmP7862084_ACGTCAACAAGTTGTC	Early_Erythroid	CS18	FCAImmP7862084	Male	CD45+	F61	Liver	Erythroid	5GEX	Erythroid_fliv	Liver	10X_scRNAseq
F61_Liver_CD45+_FCAImmP7862084_ACGTCAACAGCTTAAC	Kupffer_cell_2	CS18	FCAImmP7862084	Male	CD45+	F61	Liver	Kupffer_cell	5GEX	Kupffer_cell_fliv	Liver	10X_scRNAseq
F61_Liver_CD45+_FCAImmP7862084_ACGTCAACATGGATGG	HSC	CS18	FCAImmP7862084	Male	CD45+	F61	Liver	Progenitor	5GEX	Progenitor_fliv	Liver	10X_scRNAseq
F61_Liver_CD45+_FCAImmP7862084_ACGTCAAGTGGTACAG	Early_Erythroid	CS18	FCAImmP7862084	Male	CD45+	F61	Liver	Erythroid	5GEX	Erythroid_fliv	Liver	10X_scRNAseq
F61_Liver_CD45+_FCAImmP7862084_ACGTCAAGTGTCAATC	DC2	CS18	FCAImmP7862084	Male	CD45+	F61	Liver	DC	5GEX	DC_fliv	Liver	10X_scRNAseq
F61_Liver_CD45+_FCAImmP7862084_ACGTCAAGTTCCAACA	Kupffer_cell_1	CS18	FCAImmP7862084	Male	CD45+	F61	Liver	Kupffer_cell	5GEX	Kupffer_cell_fliv	Liver	10X_scRNAseq
F61_Liver_CD45+_FCAImmP7862084_ACGTCAAGTTGCCTCT	HSC	CS18	FCAImmP7862084	Male	CD45+	F61	Liver	Progenitor	5GEX	Progenitor_fliv	Liver	10X_scRNAseq
F61_Liver_CD45+_FCAImmP7862084_ACGTCAATCAGTCCCT	MPP	CS18	FCAImmP7862084	Male	CD45+	F61	Liver	Progenitor	5GEX	Progenitor_fliv	Liver	10X_scRNAseq
F61_Liver_CD45+_FCAImmP7862084_ACGTCAATCGAACGGA	LMPP	CS18	FCAImmP7862084	Male	CD45+	F61	Liver	Progenitor	5GEX	Progenitor_fliv	Liver	10X_scRNAseq
F61_Liver_CD45+_FCAImmP7862084_ACGTCAATCGCCTGAG	Early_Erythroid	CS18	FCAImmP7862084	Male	CD45+	F61	Liver	Erythroid	5GEX	Erythroid_fliv	Liver	10X_scRNAseq
F61_Liver_CD45+_FCAImmP7862084_ACGTCAATCGCTGATA	MPP	CS18	FCAImmP7862084	Male	CD45+	F61	Liver	Progenitor	5GEX	Progenitor_fliv	Liver	10X_scRNAseq
F61_Liver_CD45+_FCAImmP7862084_ACGTCAATCGGCCGAT	Kupffer_cell_1	CS18	FCAImmP7862084	Male	CD45+	F61	Liver	Kupffer_cell	5GEX	Kupffer_cell_fliv	Liver	10X_scRNAseq
F61_Liver_CD45+_FCAImmP7862084_ACGTCAATCGGTGTCG	Kupffer_cell_1	CS18	FCAImmP7862084	Male	CD45+	F61	Liver	Kupffer_cell	5GEX	Kupffer_cell_fliv	Liver	10X_scRNAseq
F61_Liver_CD45+_FCAImmP7862084_ACGTCAATCGTAGGTT	Kupffer_cell_1	CS18	FCAImmP7862084	Male	CD45+	F61	Liver	Kupffer_cell	5GEX	Kupffer_cell_fliv	Liver	10X_scRNAseq
F61_Liver_CD45+_FCAImmP7862084_ACGTCAATCTACTATC	MK	CS18	FCAImmP7862084	Male	CD45+	F61	Liver	MK	5GEX	MK_fliv	Liver	10X_scRNAseq
F61_Liver_CD45+_FCAImmP7862084_ACGTCAATCTGCAGTA	Kupffer_cell_1	CS18	FCAImmP7862084	Male	CD45+	F61	Liver	Kupffer_cell	5GEX	Kupffer_cell_fliv	Liver	10X_scRNAseq
F61_Liver_CD45+_FCAImmP7862084_ACTATCTAGACAATAC	Early_Erythroid	CS18	FCAImmP7862084	Male	CD45+	F61	Liver	Erythroid	5GEX	Erythroid_fliv	Liver	10X_scRNAseq
F61_Liver_CD45+_FCAImmP7862084_ACTATCTAGGCGATAC	Monocyte	CS18	FCAImmP7862084	Male	CD45+	F61	Liver	Monocyte	5GEX	Monocyte_fliv	Liver	10X_scRNAseq
F61_Liver_CD45+_FCAImmP7862084_ACTATCTAGTGGGTTG	DC2	CS18	FCAImmP7862084	Male	CD45+	F61	Liver	DC	5GEX	DC_fliv	Liver	10X_scRNAseq
F61_Liver_CD45+_FCAImmP7862084_ACTATCTCAAATCCGT	Kupffer_cell_2	CS18	FCAImmP7862084	Male	CD45+	F61	Liver	Kupffer_cell	5GEX	Kupffer_cell_fliv	Liver	10X_scRNAseq
F61_Liver_CD45+_FCAImmP7862084_ACTATCTCAACGATCT	ELP	CS18	FCAImmP7862084	Male	CD45+	F61	Liver	Progenitor	5GEX	Progenitor_fliv	Liver	10X_scRNAseq
F61_Liver_CD45+_FCAImmP7862084_ACTATCTCAAGTACCT	Kupffer_cell_2	CS18	FCAImmP7862084	Male	CD45+	F61	Liver	Kupffer_cell	5GEX	Kupffer_cell_fliv	Liver	10X_scRNAseq
F61_Liver_CD45+_FCAImmP7862084_ACTATCTCAATGAATG	MPP	CS18	FCAImmP7862084	Male	CD45+	F61	Liver	Progenitor	5GEX	Progenitor_fliv	Liver	10X_scRNAseq
F61_Liver_CD45+_FCAImmP7862084_ACTATCTCACAGGTTT	ETP	CS18	FCAImmP7862084	Male	CD45+	F61	Liver	Progenitor	5GEX	Progenitor_fliv	Liver	10X_scRNAseq
F61_Liver_CD45+_FCAImmP7862084_ACTATCTCACCAGCAC	Kupffer_cell_1	CS18	FCAImmP7862084	Male	CD45+	F61	Liver	Kupffer_cell	5GEX	Kupffer_cell_fliv	Liver	10X_scRNAseq
F61_Liver_CD45+_FCAImmP7862084_ACTATCTCATGCTAGT	DC2	CS18	FCAImmP7862084	Male	CD45+	F61	Liver	DC	5GEX	DC_fliv	Liver	10X_scRNAseq
F61_Liver_CD45+_FCAImmP7862084_ACTATCTCATTTGCTT	Kupffer_cell_1	CS18	FCAImmP7862084	Male	CD45+	F61	Liver	Kupffer_cell	5GEX	Kupffer_cell_fliv	Liver	10X_scRNAseq
F61_Liver_CD45+_FCAImmP7862084_ACTATCTGTCACTTCC	LMPP	CS18	FCAImmP7862084	Male	CD45+	F61	Liver	Progenitor	5GEX	Progenitor_fliv	Liver	10X_scRNAseq
F61_Liver_CD45+_FCAImmP7862084_ACTATCTGTCCCGACA	MPP	CS18	FCAImmP7862084	Male	CD45+	F61	Liver	Progenitor	5GEX	Progenitor_fliv	Liver	10X_scRNAseq
F61_Liver_CD45+_FCAImmP7862084_ACTATCTGTCCGACGT	MK	CS18	FCAImmP7862084	Male	CD45+	F61	Liver	MK	5GEX	MK_fliv	Liver	10X_scRNAseq
F61_Liver_CD45+_FCAImmP7862084_ACTATCTGTTGGTTTG	Kupffer_cell_1	CS18	FCAImmP7862084	Male	CD45+	F61	Liver	Kupffer_cell	5GEX	Kupffer_cell_fliv	Liver	10X_scRNAseq
F61_Liver_CD45+_FCAImmP7862084_ACTATCTTCAACCATG	Promonocyte	CS18	FCAImmP7862084	Male	CD45+	F61	Liver	Monocyte	5GEX	Monocyte_fliv	Liver	10X_scRNAseq
F61_Liver_CD45+_FCAImmP7862084_ACTATCTTCACGCGGT	Kupffer_cell_2	CS18	FCAImmP7862084	Male	CD45+	F61	Liver	Kupffer_cell	5GEX	Kupffer_cell_fliv	Liver	10X_scRNAseq
F61_Liver_CD45+_FCAImmP7862084_ACTATCTTCCGTAGGC	Kupffer_cell_1	CS18	FCAImmP7862084	Male	CD45+	F61	Liver	Kupffer_cell	5GEX	Kupffer_cell_fliv	Liver	10X_scRNAseq
F61_Liver_CD45+_FCAImmP7862084_ACTATCTTCTGTCCGT	Kupffer_cell_1	CS18	FCAImmP7862084	Male	CD45+	F61	Liver	Kupffer_cell	5GEX	Kupffer_cell_fliv	Liver	10X_scRNAseq
F61_Liver_CD45+_FCAImmP7862084_ACTATCTTCTTCGGTC	MPP	CS18	FCAImmP7862084	Male	CD45+	F61	Liver	Progenitor	5GEX	Progenitor_fliv	Liver	10X_scRNAseq
F61_Liver_CD45+_FCAImmP7862084_ACTGAACAGATCTGCT	pDC	CS18	FCAImmP7862084	Male	CD45+	F61	Liver	DC	5GEX	DC_fliv	Liver	10X_scRNAseq
F61_Liver_CD45+_FCAImmP7862084_ACTGAACAGCCGTCGT	MOP	CS18	FCAImmP7862084	Male	CD45+	F61	Liver	Progenitor	5GEX	Progenitor_fliv	Liver	10X_scRNAseq
F61_Liver_CD45+_FCAImmP7862084_ACTGAACAGCGAGAAA	Kupffer_cell_1	CS18	FCAImmP7862084	Male	CD45+	F61	Liver	Kupffer_cell	5GEX	Kupffer_cell_fliv	Liver	10X_scRNAseq
F61_Liver_CD45+_FCAImmP7862084_ACTGAACAGGAGTTTA	ETP	CS18	FCAImmP7862084	Male	CD45+	F61	Liver	Progenitor	5GEX	Progenitor_fliv	Liver	10X_scRNAseq
F61_Liver_CD45+_FCAImmP7862084_ACTGAACAGGCCCTCA	Early_Erythroid	CS18	FCAImmP7862084	Male	CD45+	F61	Liver	Erythroid	5GEX	Erythroid_fliv	Liver	10X_scRNAseq
F61_Liver_CD45+_FCAImmP7862084_ACTGAACCACATGGGA	Kupffer_cell_2	CS18	FCAImmP7862084	Male	CD45+	F61	Liver	Kupffer_cell	5GEX	Kupffer_cell_fliv	Liver	10X_scRNAseq
F61_Liver_CD45+_FCAImmP7862084_ACTGAACCACGGTAAG	Early_Erythroid	CS18	FCAImmP7862084	Male	CD45+	F61	Liver	Erythroid	5GEX	Erythroid_fliv	Liver	10X_scRNAseq
F61_Liver_CD45+_FCAImmP7862084_ACTGAACCATACTACG	Kupffer_cell_1	CS18	FCAImmP7862084	Male	CD45+	F61	Liver	Kupffer_cell	5GEX	Kupffer_cell_fliv	Liver	10X_scRNAseq
F61_Liver_CD45+_FCAImmP7862084_ACTGAACCATCGATTG	MLP	CS18	FCAImmP7862084	Male	CD45+	F61	Liver	Progenitor	5GEX	Progenitor_fliv	Liver	10X_scRNAseq
F61_Liver_CD45+_FCAImmP7862084_ACTGAACGTACACCGC	Kupffer_cell_1	CS18	FCAImmP7862084	Male	CD45+	F61	Liver	Kupffer_cell	5GEX	Kupffer_cell_fliv	Liver	10X_scRNAseq
F61_Liver_CD45+_FCAImmP7862084_ACTGAACGTCTTTCAT	Kupffer_cell_1	CS18	FCAImmP7862084	Male	CD45+	F61	Liver	Kupffer_cell	5GEX	Kupffer_cell_fliv	Liver	10X_scRNAseq
F61_Liver_CD45+_FCAImmP7862084_ACTGAACGTGTATGGG	Kupffer_cell_2	CS18	FCAImmP7862084	Male	CD45+	F61	Liver	Kupffer_cell	5GEX	Kupffer_cell_fliv	Liver	10X_scRNAseq
F61_Liver_CD45+_FCAImmP7862084_ACTGAACGTTACGCGC	MEMP	CS18	FCAImmP7862084	Male	CD45+	F61	Liver	Progenitor	5GEX	Progenitor_fliv	Liver	10X_scRNAseq
F61_Liver_CD45+_FCAImmP7862084_ACTGAACTCCGCGTTT	Hepatocyte	CS18	FCAImmP7862084	Male	CD45+	F61	Liver	Hepatocyte	5GEX	Hepatocyte_fliv	Liver	10X_scRNAseq
F61_Liver_CD45+_FCAImmP7862084_ACTGAACTCGTTACAG	Kupffer_cell_1	CS18	FCAImmP7862084	Male	CD45+	F61	Liver	Kupffer_cell	5GEX	Kupffer_cell_fliv	Liver	10X_scRNAseq
F61_Liver_CD45+_FCAImmP7862084_ACTGAACTCTCTTGAT	Erythroid	CS18	FCAImmP7862084	Male	CD45+	F61	Liver	Erythroid	5GEX	Erythroid_fliv	Liver	10X_scRNAseq
F61_Liver_CD45+_FCAImmP7862084_ACTGAGTAGACAAGCC	Kupffer_cell_1	CS18	FCAImmP7862084	Male	CD45+	F61	Liver	Kupffer_cell	5GEX	Kupffer_cell_fliv	Liver	10X_scRNAseq
F61_Liver_CD45+_FCAImmP7862084_ACTGAGTAGAGGGATA	Early_Erythroid	CS18	FCAImmP7862084	Male	CD45+	F61	Liver	Erythroid	5GEX	Erythroid_fliv	Liver	10X_scRNAseq
F61_Liver_CD45+_FCAImmP7862084_ACTGAGTAGGGCTTGA	Pre_DC2	CS18	FCAImmP7862084	Male	CD45+	F61	Liver	DC	5GEX	DC_fliv	Liver	10X_scRNAseq
F61_Liver_CD45+_FCAImmP7862084_ACTGAGTAGGTACTCT	MLP	CS18	FCAImmP7862084	Male	CD45+	F61	Liver	Progenitor	5GEX	Progenitor_fliv	Liver	10X_scRNAseq
F61_Liver_CD45+_FCAImmP7862084_ACTGAGTCAAACTGTC	Early_Erythroid	CS18	FCAImmP7862084	Male	CD45+	F61	Liver	Erythroid	5GEX	Erythroid_fliv	Liver	10X_scRNAseq
F61_Liver_CD45+_FCAImmP7862084_ACTGAGTCACAGGCCT	MEMP	CS18	FCAImmP7862084	Male	CD45+	F61	Liver	Progenitor	5GEX	Progenitor_fliv	Liver	10X_scRNAseq
F61_Liver_CD45+_FCAImmP7862084_ACTGAGTCACTGTTAG	Kupffer_cell_1	CS18	FCAImmP7862084	Male	CD45+	F61	Liver	Kupffer_cell	5GEX	Kupffer_cell_fliv	Liver	10X_scRNAseq
F61_Liver_CD45+_FCAImmP7862084_ACTGAGTCATATGAGA	MOP	CS18	FCAImmP7862084	Male	CD45+	F61	Liver	Progenitor	5GEX	Progenitor_fliv	Liver	10X_scRNAseq
F61_Liver_CD45+_FCAImmP7862084_ACTGAGTCATCGATGT	Immature_B_cell	CS18	FCAImmP7862084	Male	CD45+	F61	Liver	B_lymphoid	5GEX	B_lymphoid_fliv	Liver	10X_scRNAseq
F61_Liver_CD45+_FCAImmP7862084_ACTGAGTCATGTCTCC	MK	CS18	FCAImmP7862084	Male	CD45+	F61	Liver	MK	5GEX	MK_fliv	Liver	10X_scRNAseq
F61_Liver_CD45+_FCAImmP7862084_ACTGAGTGTAAACGCG	Kupffer_cell_1	CS18	FCAImmP7862084	Male	CD45+	F61	Liver	Kupffer_cell	5GEX	Kupffer_cell_fliv	Liver	10X_scRNAseq
F61_Liver_CD45+_FCAImmP7862084_ACTGAGTGTGAAAGAG	Kupffer_cell_2	CS18	FCAImmP7862084	Male	CD45+	F61	Liver	Kupffer_cell	5GEX	Kupffer_cell_fliv	Liver	10X_scRNAseq
F61_Liver_CD45+_FCAImmP7862084_ACTGAGTTCACATGCA	HSC	CS18	FCAImmP7862084	Male	CD45+	F61	Liver	Progenitor	5GEX	Progenitor_fliv	Liver	10X_scRNAseq
F61_Liver_CD45+_FCAImmP7862084_ACTGAGTTCCGTCAAA	Kupffer_cell_1	CS18	FCAImmP7862084	Male	CD45+	F61	Liver	Kupffer_cell	5GEX	Kupffer_cell_fliv	Liver	10X_scRNAseq
F61_Liver_CD45+_FCAImmP7862084_ACTGAGTTCGTACGGC	Kupffer_cell_1	CS18	FCAImmP7862084	Male	CD45+	F61	Liver	Kupffer_cell	5GEX	Kupffer_cell_fliv	Liver	10X_scRNAseq
F61_Liver_CD45+_FCAImmP7862084_ACTGATGAGACCTTTG	Hepatocyte	CS18	FCAImmP7862084	Male	CD45+	F61	Liver	Hepatocyte	5GEX	Hepatocyte_fliv	Liver	10X_scRNAseq
F61_Liver_CD45+_FCAImmP7862084_ACTGATGAGAGTCGGT	MPP2	CS18	FCAImmP7862084	Male	CD45+	F61	Liver	Progenitor	5GEX	Progenitor_fliv	Liver	10X_scRNAseq
F61_Liver_CD45+_FCAImmP7862084_ACTGATGAGCACCGTC	Kupffer_cell_1	CS18	FCAImmP7862084	Male	CD45+	F61	Liver	Kupffer_cell	5GEX	Kupffer_cell_fliv	Liver	10X_scRNAseq
F61_Liver_CD45+_FCAImmP7862084_ACTGATGAGGCTAGAC	Kupffer_cell_1	CS18	FCAImmP7862084	Male	CD45+	F61	Liver	Kupffer_cell	5GEX	Kupffer_cell_fliv	Liver	10X_scRNAseq
F61_Liver_CD45+_FCAImmP7862084_ACTGATGAGTAGCCGA	Kupffer_cell_2	CS18	FCAImmP7862084	Male	CD45+	F61	Liver	Kupffer_cell	5GEX	Kupffer_cell_fliv	Liver	10X_scRNAseq
F61_Liver_CD45+_FCAImmP7862084_ACTGATGCAATGGTCT	Kupffer_cell_1	CS18	FCAImmP7862084	Male	CD45+	F61	Liver	Kupffer_cell	5GEX	Kupffer_cell_fliv	Liver	10X_scRNAseq
F61_Liver_CD45+_FCAImmP7862084_ACTGATGCACACCGAC	Monocyte	CS18	FCAImmP7862084	Male	CD45+	F61	Liver	Monocyte	5GEX	Monocyte_fliv	Liver	10X_scRNAseq
F61_Liver_CD45+_FCAImmP7862084_ACTGATGCACGAAGCA	MPP	CS18	FCAImmP7862084	Male	CD45+	F61	Liver	Progenitor	5GEX	Progenitor_fliv	Liver	10X_scRNAseq
F61_Liver_CD45+_FCAImmP7862084_ACTGATGCAGTCGTGC	Monocyte	CS18	FCAImmP7862084	Male	CD45+	F61	Liver	Monocyte	5GEX	Monocyte_fliv	Liver	10X_scRNAseq
F61_Liver_CD45+_FCAImmP7862084_ACTGATGCATCCTTGC	Kupffer_cell_1	CS18	FCAImmP7862084	Male	CD45+	F61	Liver	Kupffer_cell	5GEX	Kupffer_cell_fliv	Liver	10X_scRNAseq
F61_Liver_CD45+_FCAImmP7862084_ACTGATGCATCGGAAG	Kupffer_cell_1	CS18	FCAImmP7862084	Male	CD45+	F61	Liver	Kupffer_cell	5GEX	Kupffer_cell_fliv	Liver	10X_scRNAseq
F61_Liver_CD45+_FCAImmP7862084_ACTGATGCATTCACTT	Kupffer_cell_2	CS18	FCAImmP7862084	Male	CD45+	F61	Liver	Kupffer_cell	5GEX	Kupffer_cell_fliv	Liver	10X_scRNAseq
F61_Liver_CD45+_FCAImmP7862084_ACTGATGGTAGGGACT	MK	CS18	FCAImmP7862084	Male	CD45+	F61	Liver	MK	5GEX	MK_fliv	Liver	10X_scRNAseq
F61_Liver_CD45+_FCAImmP7862084_ACTGATGGTCCGAAGA	Hepatocyte	CS18	FCAImmP7862084	Male	CD45+	F61	Liver	Hepatocyte	5GEX	Hepatocyte_fliv	Liver	10X_scRNAseq
F61_Liver_CD45+_FCAImmP7862084_ACTGATGGTGTCTGAT	DC2	CS18	FCAImmP7862084	Male	CD45+	F61	Liver	DC	5GEX	DC_fliv	Liver	10X_scRNAseq
F61_Liver_CD45+_FCAImmP7862084_ACTGATGGTTAGAACA	Early_Erythroid	CS18	FCAImmP7862084	Male	CD45+	F61	Liver	Erythroid	5GEX	Erythroid_fliv	Liver	10X_scRNAseq
F61_Liver_CD45+_FCAImmP7862084_ACTGATGTCATCATTC	Early_Erythroid	CS18	FCAImmP7862084	Male	CD45+	F61	Liver	Erythroid	5GEX	Erythroid_fliv	Liver	10X_scRNAseq
F61_Liver_CD45+_FCAImmP7862084_ACTGATGTCCATGCTC	Pre_DC2	CS18	FCAImmP7862084	Male	CD45+	F61	Liver	DC	5GEX	DC_fliv	Liver	10X_scRNAseq
F61_Liver_CD45+_FCAImmP7862084_ACTGATGTCCGTTGTC	Kupffer_cell_1	CS18	FCAImmP7862084	Male	CD45+	F61	Liver	Kupffer_cell	5GEX	Kupffer_cell_fliv	Liver	10X_scRNAseq
F61_Liver_CD45+_FCAImmP7862084_ACTGATGTCTGCTGCT	Kupffer_cell_2	CS18	FCAImmP7862084	Male	CD45+	F61	Liver	Kupffer_cell	5GEX	Kupffer_cell_fliv	Liver	10X_scRNAseq
F61_Liver_CD45+_FCAImmP7862084_ACTGCTCAGCAGGTCA	Kupffer_cell_1	CS18	FCAImmP7862084	Male	CD45+	F61	Liver	Kupffer_cell	5GEX	Kupffer_cell_fliv	Liver	10X_scRNAseq
F61_Liver_CD45+_FCAImmP7862084_ACTGCTCAGTCAAGGC	Kupffer_cell_1	CS18	FCAImmP7862084	Male	CD45+	F61	Liver	Kupffer_cell	5GEX	Kupffer_cell_fliv	Liver	10X_scRNAseq
F61_Liver_CD45+_FCAImmP7862084_ACTGCTCAGTGGAGAA	MK	CS18	FCAImmP7862084	Male	CD45+	F61	Liver	MK	5GEX	MK_fliv	Liver	10X_scRNAseq
F61_Liver_CD45+_FCAImmP7862084_ACTGCTCCAAGGGTCA	Early_Erythroid	CS18	FCAImmP7862084	Male	CD45+	F61	Liver	Erythroid	5GEX	Erythroid_fliv	Liver	10X_scRNAseq
F61_Liver_CD45+_FCAImmP7862084_ACTGCTCGTAAGTGGC	MPP	CS18	FCAImmP7862084	Male	CD45+	F61	Liver	Progenitor	5GEX	Progenitor_fliv	Liver	10X_scRNAseq
F61_Liver_CD45+_FCAImmP7862084_ACTGCTCGTATCTGCA	Kupffer_cell_1	CS18	FCAImmP7862084	Male	CD45+	F61	Liver	Kupffer_cell	5GEX	Kupffer_cell_fliv	Liver	10X_scRNAseq
F61_Liver_CD45+_FCAImmP7862084_ACTGCTCGTCCGAATT	Kupffer_cell_2	CS18	FCAImmP7862084	Male	CD45+	F61	Liver	Kupffer_cell	5GEX	Kupffer_cell_fliv	Liver	10X_scRNAseq
F61_Liver_CD45+_FCAImmP7862084_ACTGCTCGTCGAGTTT	MK	CS18	FCAImmP7862084	Male	CD45+	F61	Liver	MK	5GEX	MK_fliv	Liver	10X_scRNAseq
F61_Liver_CD45+_FCAImmP7862084_ACTGCTCGTTCCCGAG	Early_Erythroid	CS18	FCAImmP7862084	Male	CD45+	F61	Liver	Erythroid	5GEX	Erythroid_fliv	Liver	10X_scRNAseq
F61_Liver_CD45+_FCAImmP7862084_ACTGCTCTCAGGTAAA	MK	CS18	FCAImmP7862084	Male	CD45+	F61	Liver	MK	5GEX	MK_fliv	Liver	10X_scRNAseq
F61_Liver_CD45+_FCAImmP7862084_ACTGCTCTCAGTACGT	MEMP	CS18	FCAImmP7862084	Male	CD45+	F61	Liver	Progenitor	5GEX	Progenitor_fliv	Liver	10X_scRNAseq
F61_Liver_CD45+_FCAImmP7862084_ACTGCTCTCATAACCG	Early_Erythroid	CS18	FCAImmP7862084	Male	CD45+	F61	Liver	Erythroid	5GEX	Erythroid_fliv	Liver	10X_scRNAseq
F61_Liver_CD45+_FCAImmP7862084_ACTGCTCTCTCACATT	Kupffer_cell_1	CS18	FCAImmP7862084	Male	CD45+	F61	Liver	Kupffer_cell	5GEX	Kupffer_cell_fliv	Liver	10X_scRNAseq
F61_Liver_CD45+_FCAImmP7862084_ACTGCTCTCTTCCTTC	MK	CS18	FCAImmP7862084	Male	CD45+	F61	Liver	MK	5GEX	MK_fliv	Liver	10X_scRNAseq
F61_Liver_CD45+_FCAImmP7862084_ACTGTCCAGACCGGAT	Kupffer_cell_1	CS18	FCAImmP7862084	Male	CD45+	F61	Liver	Kupffer_cell	5GEX	Kupffer_cell_fliv	Liver	10X_scRNAseq
F61_Liver_CD45+_FCAImmP7862084_ACTGTCCAGATCTGAA	Early_Erythroid	CS18	FCAImmP7862084	Male	CD45+	F61	Liver	Erythroid	5GEX	Erythroid_fliv	Liver	10X_scRNAseq
F61_Liver_CD45+_FCAImmP7862084_ACTGTCCAGCTGTTCA	MPP2	CS18	FCAImmP7862084	Male	CD45+	F61	Liver	Progenitor	5GEX	Progenitor_fliv	Liver	10X_scRNAseq
F61_Liver_CD45+_FCAImmP7862084_ACTGTCCAGGAGCGTT	ILC_precursor	CS18	FCAImmP7862084	Male	CD45+	F61	Liver	Lymphoid	5GEX	Lymphoid_fliv	Liver	10X_scRNAseq
F61_Liver_CD45+_FCAImmP7862084_ACTGTCCAGGAGTACC	Promyelocyte	CS18	FCAImmP7862084	Male	CD45+	F61	Liver	Granulocyte_precursor	5GEX	Granulocyte_precursor_fliv	Liver	10X_scRNAseq
F61_Liver_CD45+_FCAImmP7862084_ACTGTCCCAAGTTGTC	Kupffer_cell_2	CS18	FCAImmP7862084	Male	CD45+	F61	Liver	Kupffer_cell	5GEX	Kupffer_cell_fliv	Liver	10X_scRNAseq
F61_Liver_CD45+_FCAImmP7862084_ACTGTCCCATAGACTC	Kupffer_cell_1	CS18	FCAImmP7862084	Male	CD45+	F61	Liver	Kupffer_cell	5GEX	Kupffer_cell_fliv	Liver	10X_scRNAseq
F61_Liver_CD45+_FCAImmP7862084_ACTGTCCCATGAGCGA	Kupffer_cell_2	CS18	FCAImmP7862084	Male	CD45+	F61	Liver	Kupffer_cell	5GEX	Kupffer_cell_fliv	Liver	10X_scRNAseq
F61_Liver_CD45+_FCAImmP7862084_ACTGTCCGTCGCATCG	CMP	CS18	FCAImmP7862084	Male	CD45+	F61	Liver	Progenitor	5GEX	Progenitor_fliv	Liver	10X_scRNAseq
F61_Liver_CD45+_FCAImmP7862084_ACTGTCCGTCTGATCA	CMP	CS18	FCAImmP7862084	Male	CD45+	F61	Liver	Progenitor	5GEX	Progenitor_fliv	Liver	10X_scRNAseq
F61_Liver_CD45+_FCAImmP7862084_ACTGTCCGTGACAAAT	Early_Erythroid	CS18	FCAImmP7862084	Male	CD45+	F61	Liver	Erythroid	5GEX	Erythroid_fliv	Liver	10X_scRNAseq
F61_Liver_CD45+_FCAImmP7862084_ACTGTCCGTGCGAAAC	Endothelium	CS18	FCAImmP7862084	Male	CD45+	F61	Liver	Endothelium	5GEX	Endothelium_fliv	Liver	10X_scRNAseq
F61_Liver_CD45+_FCAImmP7862084_ACTGTCCGTTCCGTCT	MEMP	CS18	FCAImmP7862084	Male	CD45+	F61	Liver	Progenitor	5GEX	Progenitor_fliv	Liver	10X_scRNAseq
F61_Liver_CD45+_FCAImmP7862084_ACTGTCCTCAACACGT	MLP	CS18	FCAImmP7862084	Male	CD45+	F61	Liver	Progenitor	5GEX	Progenitor_fliv	Liver	10X_scRNAseq
F61_Liver_CD45+_FCAImmP7862084_ACTGTCCTCCAAACAC	Kupffer_cell_2	CS18	FCAImmP7862084	Male	CD45+	F61	Liver	Kupffer_cell	5GEX	Kupffer_cell_fliv	Liver	10X_scRNAseq
F61_Liver_CD45+_FCAImmP7862084_ACTGTCCTCCCAGGTG	Kupffer_cell_1	CS18	FCAImmP7862084	Male	CD45+	F61	Liver	Kupffer_cell	5GEX	Kupffer_cell_fliv	Liver	10X_scRNAseq
F61_Liver_CD45+_FCAImmP7862084_ACTTACTAGAAGGTTT	MPP	CS18	FCAImmP7862084	Male	CD45+	F61	Liver	Progenitor	5GEX	Progenitor_fliv	Liver	10X_scRNAseq
F61_Liver_CD45+_FCAImmP7862084_ACTTACTAGAATTCCC	MPP2	CS18	FCAImmP7862084	Male	CD45+	F61	Liver	Progenitor	5GEX	Progenitor_fliv	Liver	10X_scRNAseq
F61_Liver_CD45+_FCAImmP7862084_ACTTACTAGAGCTTCT	Kupffer_cell_1	CS18	FCAImmP7862084	Male	CD45+	F61	Liver	Kupffer_cell	5GEX	Kupffer_cell_fliv	Liver	10X_scRNAseq
F61_Liver_CD45+_FCAImmP7862084_ACTTACTAGGAATCGC	MK	CS18	FCAImmP7862084	Male	CD45+	F61	Liver	MK	5GEX	MK_fliv	Liver	10X_scRNAseq
F61_Liver_CD45+_FCAImmP7862084_ACTTACTAGGTGTTAA	Kupffer_cell_2	CS18	FCAImmP7862084	Male	CD45+	F61	Liver	Kupffer_cell	5GEX	Kupffer_cell_fliv	Liver	10X_scRNAseq
F61_Liver_CD45+_FCAImmP7862084_ACTTACTAGTGTTAGA	Kupffer_cell_1	CS18	FCAImmP7862084	Male	CD45+	F61	Liver	Kupffer_cell	5GEX	Kupffer_cell_fliv	Liver	10X_scRNAseq
F61_Liver_CD45+_FCAImmP7862084_ACTTACTAGTTTAGGA	Kupffer_cell_1	CS18	FCAImmP7862084	Male	CD45+	F61	Liver	Kupffer_cell	5GEX	Kupffer_cell_fliv	Liver	10X_scRNAseq
F61_Liver_CD45+_FCAImmP7862084_ACTTACTCAATACGCT	Kupffer_cell_1	CS18	FCAImmP7862084	Male	CD45+	F61	Liver	Kupffer_cell	5GEX	Kupffer_cell_fliv	Liver	10X_scRNAseq
F61_Liver_CD45+_FCAImmP7862084_ACTTACTCACCAGGTC	MK	CS18	FCAImmP7862084	Male	CD45+	F61	Liver	MK	5GEX	MK_fliv	Liver	10X_scRNAseq
F61_Liver_CD45+_FCAImmP7862084_ACTTACTCAGCATGAG	Kupffer_cell_1	CS18	FCAImmP7862084	Male	CD45+	F61	Liver	Kupffer_cell	5GEX	Kupffer_cell_fliv	Liver	10X_scRNAseq
F61_Liver_CD45+_FCAImmP7862084_ACTTACTCATAACCTG	Kupffer_cell_1	CS18	FCAImmP7862084	Male	CD45+	F61	Liver	Kupffer_cell	5GEX	Kupffer_cell_fliv	Liver	10X_scRNAseq
F61_Liver_CD45+_FCAImmP7862084_ACTTACTCATAGTAAG	CMP	CS18	FCAImmP7862084	Male	CD45+	F61	Liver	Progenitor	5GEX	Progenitor_fliv	Liver	10X_scRNAseq
F61_Liver_CD45+_FCAImmP7862084_ACTTACTGTAACGACG	Kupffer_cell_2	CS18	FCAImmP7862084	Male	CD45+	F61	Liver	Kupffer_cell	5GEX	Kupffer_cell_fliv	Liver	10X_scRNAseq
F61_Liver_CD45+_FCAImmP7862084_ACTTACTGTATTAGCC	HSC	CS18	FCAImmP7862084	Male	CD45+	F61	Liver	Progenitor	5GEX	Progenitor_fliv	Liver	10X_scRNAseq
F61_Liver_CD45+_FCAImmP7862084_ACTTACTGTCACTGGC	Kupffer_cell_1	CS18	FCAImmP7862084	Male	CD45+	F61	Liver	Kupffer_cell	5GEX	Kupffer_cell_fliv	Liver	10X_scRNAseq
F61_Liver_CD45+_FCAImmP7862084_ACTTACTGTCCAACTA	Kupffer_cell_2	CS18	FCAImmP7862084	Male	CD45+	F61	Liver	Kupffer_cell	5GEX	Kupffer_cell_fliv	Liver	10X_scRNAseq
F61_Liver_CD45+_FCAImmP7862084_ACTTACTGTGACTCAT	Kupffer_cell_1	CS18	FCAImmP7862084	Male	CD45+	F61	Liver	Kupffer_cell	5GEX	Kupffer_cell_fliv	Liver	10X_scRNAseq
F61_Liver_CD45+_FCAImmP7862084_ACTTACTTCATCTGCC	Pre_pro_B_progenitor	CS18	FCAImmP7862084	Male	CD45+	F61	Liver	B_lymphoid	5GEX	B_lymphoid_fliv	Liver	10X_scRNAseq
F61_Liver_CD45+_FCAImmP7862084_ACTTACTTCTAGCACA	Endothelium	CS18	FCAImmP7862084	Male	CD45+	F61	Liver	Endothelium	5GEX	Endothelium_fliv	Liver	10X_scRNAseq
F61_Liver_CD45+_FCAImmP7862084_ACTTGTTAGAACTCGG	Pre_DC2	CS18	FCAImmP7862084	Male	CD45+	F61	Liver	DC	5GEX	DC_fliv	Liver	10X_scRNAseq
F61_Liver_CD45+_FCAImmP7862084_ACTTGTTAGCTGCGAA	MOP	CS18	FCAImmP7862084	Male	CD45+	F61	Liver	Progenitor	5GEX	Progenitor_fliv	Liver	10X_scRNAseq
F61_Liver_CD45+_FCAImmP7862084_ACTTGTTAGGAGTCTG	Kupffer_cell_1	CS18	FCAImmP7862084	Male	CD45+	F61	Liver	Kupffer_cell	5GEX	Kupffer_cell_fliv	Liver	10X_scRNAseq
F61_Liver_CD45+_FCAImmP7862084_ACTTGTTCAGCTGCTG	pDC	CS18	FCAImmP7862084	Male	CD45+	F61	Liver	DC	5GEX	DC_fliv	Liver	10X_scRNAseq
F61_Liver_CD45+_FCAImmP7862084_ACTTGTTCAGGTTTCA	MK	CS18	FCAImmP7862084	Male	CD45+	F61	Liver	MK	5GEX	MK_fliv	Liver	10X_scRNAseq
F61_Liver_CD45+_FCAImmP7862084_ACTTGTTCATCCGCGA	Kupffer_cell_1	CS18	FCAImmP7862084	Male	CD45+	F61	Liver	Kupffer_cell	5GEX	Kupffer_cell_fliv	Liver	10X_scRNAseq
F61_Liver_CD45+_FCAImmP7862084_ACTTGTTGTAGCGTGA	Kupffer_cell_1	CS18	FCAImmP7862084	Male	CD45+	F61	Liver	Kupffer_cell	5GEX	Kupffer_cell_fliv	Liver	10X_scRNAseq
F61_Liver_CD45+_FCAImmP7862084_ACTTGTTGTCAACATC	Kupffer_cell_1	CS18	FCAImmP7862084	Male	CD45+	F61	Liver	Kupffer_cell	5GEX	Kupffer_cell_fliv	Liver	10X_scRNAseq
F61_Liver_CD45+_FCAImmP7862084_ACTTGTTGTCCAACTA	MK	CS18	FCAImmP7862084	Male	CD45+	F61	Liver	MK	5GEX	MK_fliv	Liver	10X_scRNAseq
F61_Liver_CD45+_FCAImmP7862084_ACTTGTTGTCGGCTCA	Kupffer_cell_1	CS18	FCAImmP7862084	Male	CD45+	F61	Liver	Kupffer_cell	5GEX	Kupffer_cell_fliv	Liver	10X_scRNAseq
F61_Liver_CD45+_FCAImmP7862084_ACTTGTTGTCTGATCA	Hepatocyte	CS18	FCAImmP7862084	Male	CD45+	F61	Liver	Hepatocyte	5GEX	Hepatocyte_fliv	Liver	10X_scRNAseq
F61_Liver_CD45+_FCAImmP7862084_ACTTGTTGTTACGACT	MK	CS18	FCAImmP7862084	Male	CD45+	F61	Liver	MK	5GEX	MK_fliv	Liver	10X_scRNAseq
F61_Liver_CD45+_FCAImmP7862084_ACTTGTTGTTACGTCA	Monocyte	CS18	FCAImmP7862084	Male	CD45+	F61	Liver	Monocyte	5GEX	Monocyte_fliv	Liver	10X_scRNAseq
F61_Liver_CD45+_FCAImmP7862084_ACTTGTTTCAAACCAC	Endothelium	CS18	FCAImmP7862084	Male	CD45+	F61	Liver	Endothelium	5GEX	Endothelium_fliv	Liver	10X_scRNAseq
F61_Liver_CD45+_FCAImmP7862084_ACTTGTTTCAACGCTA	Kupffer_cell_1	CS18	FCAImmP7862084	Male	CD45+	F61	Liver	Kupffer_cell	5GEX	Kupffer_cell_fliv	Liver	10X_scRNAseq
F61_Liver_CD45+_FCAImmP7862084_ACTTGTTTCATAACCG	Early_Erythroid	CS18	FCAImmP7862084	Male	CD45+	F61	Liver	Erythroid	5GEX	Erythroid_fliv	Liver	10X_scRNAseq
F61_Liver_CD45+_FCAImmP7862084_ACTTGTTTCATGTCTT	Early_Erythroid	CS18	FCAImmP7862084	Male	CD45+	F61	Liver	Erythroid	5GEX	Erythroid_fliv	Liver	10X_scRNAseq
F61_Liver_CD45+_FCAImmP7862084_ACTTGTTTCCCGACTT	Kupffer_cell_1	CS18	FCAImmP7862084	Male	CD45+	F61	Liver	Kupffer_cell	5GEX	Kupffer_cell_fliv	Liver	10X_scRNAseq
F61_Liver_CD45+_FCAImmP7862084_ACTTGTTTCCTGCTTG	Kupffer_cell_2	CS18	FCAImmP7862084	Male	CD45+	F61	Liver	Kupffer_cell	5GEX	Kupffer_cell_fliv	Liver	10X_scRNAseq
F61_Liver_CD45+_FCAImmP7862084_ACTTGTTTCGCACTCT	Pre_pDC	CS18	FCAImmP7862084	Male	CD45+	F61	Liver	DC	5GEX	DC_fliv	Liver	10X_scRNAseq
F61_Liver_CD45+_FCAImmP7862084_ACTTGTTTCTCGTTTA	Kupffer_cell_2	CS18	FCAImmP7862084	Male	CD45+	F61	Liver	Kupffer_cell	5GEX	Kupffer_cell_fliv	Liver	10X_scRNAseq
F61_Liver_CD45+_FCAImmP7862084_ACTTGTTTCTGTCCGT	Kupffer_cell_2	CS18	FCAImmP7862084	Male	CD45+	F61	Liver	Kupffer_cell	5GEX	Kupffer_cell_fliv	Liver	10X_scRNAseq
F61_Liver_CD45+_FCAImmP7862084_ACTTTCAAGAAACCTA	MLP	CS18	FCAImmP7862084	Male	CD45+	F61	Liver	Progenitor	5GEX	Progenitor_fliv	Liver	10X_scRNAseq
F61_Liver_CD45+_FCAImmP7862084_ACTTTCAAGCTTCGCG	Monocyte	CS18	FCAImmP7862084	Male	CD45+	F61	Liver	Monocyte	5GEX	Monocyte_fliv	Liver	10X_scRNAseq
F61_Liver_CD45+_FCAImmP7862084_ACTTTCAAGGACAGAA	Pre_pro_B_progenitor	CS18	FCAImmP7862084	Male	CD45+	F61	Liver	B_lymphoid	5GEX	B_lymphoid_fliv	Liver	10X_scRNAseq
F61_Liver_CD45+_FCAImmP7862084_ACTTTCAAGGGATCTG	Pre_DC2	CS18	FCAImmP7862084	Male	CD45+	F61	Liver	DC	5GEX	DC_fliv	Liver	10X_scRNAseq
F61_Liver_CD45+_FCAImmP7862084_ACTTTCAGTACTCAAC	Kupffer_cell_1	CS18	FCAImmP7862084	Male	CD45+	F61	Liver	Kupffer_cell	5GEX	Kupffer_cell_fliv	Liver	10X_scRNAseq
F61_Liver_CD45+_FCAImmP7862084_ACTTTCAGTAGCTAAA	Kupffer_cell_2	CS18	FCAImmP7862084	Male	CD45+	F61	Liver	Kupffer_cell	5GEX	Kupffer_cell_fliv	Liver	10X_scRNAseq
F61_Liver_CD45+_FCAImmP7862084_ACTTTCAGTCCGTTAA	Kupffer_cell_1	CS18	FCAImmP7862084	Male	CD45+	F61	Liver	Kupffer_cell	5GEX	Kupffer_cell_fliv	Liver	10X_scRNAseq
F61_Liver_CD45+_FCAImmP7862084_ACTTTCAGTCGCATAT	Monocyte	CS18	FCAImmP7862084	Male	CD45+	F61	Liver	Monocyte	5GEX	Monocyte_fliv	Liver	10X_scRNAseq
F61_Liver_CD45+_FCAImmP7862084_ACTTTCAGTGTGGTTT	MLP	CS18	FCAImmP7862084	Male	CD45+	F61	Liver	Progenitor	5GEX	Progenitor_fliv	Liver	10X_scRNAseq
F61_Liver_CD45+_FCAImmP7862084_ACTTTCAGTTCCATGA	Kupffer_cell_2	CS18	FCAImmP7862084	Male	CD45+	F61	Liver	Kupffer_cell	5GEX	Kupffer_cell_fliv	Liver	10X_scRNAseq
F61_Liver_CD45+_FCAImmP7862084_ACTTTCATCAGGATCT	Hepatocyte	CS18	FCAImmP7862084	Male	CD45+	F61	Liver	Hepatocyte	5GEX	Hepatocyte_fliv	Liver	10X_scRNAseq
F61_Liver_CD45+_FCAImmP7862084_ACTTTCATCGTCGTTC	Kupffer_cell_2	CS18	FCAImmP7862084	Male	CD45+	F61	Liver	Kupffer_cell	5GEX	Kupffer_cell_fliv	Liver	10X_scRNAseq
F61_Liver_CD45+_FCAImmP7862084_AGAATAGAGAAGGTTT	Hepatocyte	CS18	FCAImmP7862084	Male	CD45+	F61	Liver	Hepatocyte	5GEX	Hepatocyte_fliv	Liver	10X_scRNAseq
F61_Liver_CD45+_FCAImmP7862084_AGAATAGAGTCCGGTC	Kupffer_cell_1	CS18	FCAImmP7862084	Male	CD45+	F61	Liver	Kupffer_cell	5GEX	Kupffer_cell_fliv	Liver	10X_scRNAseq
F61_Liver_CD45+_FCAImmP7862084_AGAATAGCACGAGAGT	Monocyte	CS18	FCAImmP7862084	Male	CD45+	F61	Liver	Monocyte	5GEX	Monocyte_fliv	Liver	10X_scRNAseq
F61_Liver_CD45+_FCAImmP7862084_AGAATAGCAGACAGGT	DC1	CS18	FCAImmP7862084	Male	CD45+	F61	Liver	DC	5GEX	DC_fliv	Liver	10X_scRNAseq
F61_Liver_CD45+_FCAImmP7862084_AGAATAGCAGCTGCTG	MK	CS18	FCAImmP7862084	Male	CD45+	F61	Liver	MK	5GEX	MK_fliv	Liver	10X_scRNAseq
F61_Liver_CD45+_FCAImmP7862084_AGAATAGCAGTATAAG	MLP	CS18	FCAImmP7862084	Male	CD45+	F61	Liver	Progenitor	5GEX	Progenitor_fliv	Liver	10X_scRNAseq
F61_Liver_CD45+_FCAImmP7862084_AGAATAGGTGGTCTCG	Pre_DC2	CS18	FCAImmP7862084	Male	CD45+	F61	Liver	DC	5GEX	DC_fliv	Liver	10X_scRNAseq
F61_Liver_CD45+_FCAImmP7862084_AGAATAGGTTTGCATG	Kupffer_cell_1	CS18	FCAImmP7862084	Male	CD45+	F61	Liver	Kupffer_cell	5GEX	Kupffer_cell_fliv	Liver	10X_scRNAseq
F61_Liver_CD45+_FCAImmP7862084_AGAATAGTCAACCAAC	Kupffer_cell_2	CS18	FCAImmP7862084	Male	CD45+	F61	Liver	Kupffer_cell	5GEX	Kupffer_cell_fliv	Liver	10X_scRNAseq
F61_Liver_CD45+_FCAImmP7862084_AGAATAGTCACAAACC	Eo_Basophil	CS18	FCAImmP7862084	Male	CD45+	F61	Liver	Granulocyte_precursor	5GEX	Granulocyte_precursor_fliv	Liver	10X_scRNAseq
F61_Liver_CD45+_FCAImmP7862084_AGAATAGTCAGGATCT	DC3	CS18	FCAImmP7862084	Male	CD45+	F61	Liver	DC	5GEX	DC_fliv	Liver	10X_scRNAseq
F61_Liver_CD45+_FCAImmP7862084_AGAATAGTCCTGCCAT	MPP	CS18	FCAImmP7862084	Male	CD45+	F61	Liver	Progenitor	5GEX	Progenitor_fliv	Liver	10X_scRNAseq
F61_Liver_CD45+_FCAImmP7862084_AGAATAGTCGGTTCGG	MEMP	CS18	FCAImmP7862084	Male	CD45+	F61	Liver	Progenitor	5GEX	Progenitor_fliv	Liver	10X_scRNAseq
F61_Liver_CD45+_FCAImmP7862084_AGAATAGTCTGTCTAT	Kupffer_cell_1	CS18	FCAImmP7862084	Male	CD45+	F61	Liver	Kupffer_cell	5GEX	Kupffer_cell_fliv	Liver	10X_scRNAseq
F61_Liver_CD45+_FCAImmP7862084_AGACGTTAGATGTGTA	MPP	CS18	FCAImmP7862084	Male	CD45+	F61	Liver	Progenitor	5GEX	Progenitor_fliv	Liver	10X_scRNAseq
F61_Liver_CD45+_FCAImmP7862084_AGACGTTAGCGTGTCC	Kupffer_cell_1	CS18	FCAImmP7862084	Male	CD45+	F61	Liver	Kupffer_cell	5GEX	Kupffer_cell_fliv	Liver	10X_scRNAseq
F61_Liver_CD45+_FCAImmP7862084_AGACGTTAGGAATCGC	Mast_cell	CS18	FCAImmP7862084	Male	CD45+	F61	Liver	Mast_cell	5GEX	Mast_cell_fliv	Liver	10X_scRNAseq
F61_Liver_CD45+_FCAImmP7862084_AGACGTTAGGACAGCT	Promonocyte	CS18	FCAImmP7862084	Male	CD45+	F61	Liver	Monocyte	5GEX	Monocyte_fliv	Liver	10X_scRNAseq
F61_Liver_CD45+_FCAImmP7862084_AGACGTTAGTGTGGCA	ETP	CS18	FCAImmP7862084	Male	CD45+	F61	Liver	Progenitor	5GEX	Progenitor_fliv	Liver	10X_scRNAseq
F61_Liver_CD45+_FCAImmP7862084_AGACGTTCAAGCTGGA	ETP	CS18	FCAImmP7862084	Male	CD45+	F61	Liver	Progenitor	5GEX	Progenitor_fliv	Liver	10X_scRNAseq
F61_Liver_CD45+_FCAImmP7862084_AGACGTTCACTTCTGC	Kupffer_cell_1	CS18	FCAImmP7862084	Male	CD45+	F61	Liver	Kupffer_cell	5GEX	Kupffer_cell_fliv	Liver	10X_scRNAseq
F61_Liver_CD45+_FCAImmP7862084_AGACGTTCATCGACGC	CMP	CS18	FCAImmP7862084	Male	CD45+	F61	Liver	Progenitor	5GEX	Progenitor_fliv	Liver	10X_scRNAseq
F61_Liver_CD45+_FCAImmP7862084_AGACGTTCATGGTCAT	Kupffer_cell_1	CS18	FCAImmP7862084	Male	CD45+	F61	Liver	Kupffer_cell	5GEX	Kupffer_cell_fliv	Liver	10X_scRNAseq
F61_Liver_CD45+_FCAImmP7862084_AGACGTTGTCTGCGGT	Eo_Basophil	CS18	FCAImmP7862084	Male	CD45+	F61	Liver	Granulocyte_precursor	5GEX	Granulocyte_precursor_fliv	Liver	10X_scRNAseq
F61_Liver_CD45+_FCAImmP7862084_AGACGTTGTGGCTCCA	Kupffer_cell_2	CS18	FCAImmP7862084	Male	CD45+	F61	Liver	Kupffer_cell	5GEX	Kupffer_cell_fliv	Liver	10X_scRNAseq
F61_Liver_CD45+_FCAImmP7862084_AGACGTTGTTAAGATG	MPP	CS18	FCAImmP7862084	Male	CD45+	F61	Liver	Progenitor	5GEX	Progenitor_fliv	Liver	10X_scRNAseq
F61_Liver_CD45+_FCAImmP7862084_AGACGTTGTTCATGGT	MPP	CS18	FCAImmP7862084	Male	CD45+	F61	Liver	Progenitor	5GEX	Progenitor_fliv	Liver	10X_scRNAseq
F61_Liver_CD45+_FCAImmP7862084_AGACGTTGTTCCACGG	HSC	CS18	FCAImmP7862084	Male	CD45+	F61	Liver	Progenitor	5GEX	Progenitor_fliv	Liver	10X_scRNAseq
F61_Liver_CD45+_FCAImmP7862084_AGACGTTGTTGTACAC	Kupffer_cell_1	CS18	FCAImmP7862084	Male	CD45+	F61	Liver	Kupffer_cell	5GEX	Kupffer_cell_fliv	Liver	10X_scRNAseq
F61_Liver_CD45+_FCAImmP7862084_AGACGTTTCCAGATCA	Endothelium	CS18	FCAImmP7862084	Male	CD45+	F61	Liver	Endothelium	5GEX	Endothelium_fliv	Liver	10X_scRNAseq
F61_Liver_CD45+_FCAImmP7862084_AGACGTTTCCAGTAGT	MOP	CS18	FCAImmP7862084	Male	CD45+	F61	Liver	Progenitor	5GEX	Progenitor_fliv	Liver	10X_scRNAseq
F61_Liver_CD45+_FCAImmP7862084_AGACGTTTCCGTCATC	Early_Erythroid	CS18	FCAImmP7862084	Male	CD45+	F61	Liver	Erythroid	5GEX	Erythroid_fliv	Liver	10X_scRNAseq
F61_Liver_CD45+_FCAImmP7862084_AGACGTTTCGTAGGTT	MPP	CS18	FCAImmP7862084	Male	CD45+	F61	Liver	Progenitor	5GEX	Progenitor_fliv	Liver	10X_scRNAseq
F61_Liver_CD45+_FCAImmP7862084_AGACGTTTCTGATACG	Monocyte	CS18	FCAImmP7862084	Male	CD45+	F61	Liver	Monocyte	5GEX	Monocyte_fliv	Liver	10X_scRNAseq
F61_Liver_CD45+_FCAImmP7862084_AGACGTTTCTTCTGGC	Kupffer_cell_2	CS18	FCAImmP7862084	Male	CD45+	F61	Liver	Kupffer_cell	5GEX	Kupffer_cell_fliv	Liver	10X_scRNAseq
F61_Liver_CD45+_FCAImmP7862084_AGACGTTTCTTGCATT	Kupffer_cell_2	CS18	FCAImmP7862084	Male	CD45+	F61	Liver	Kupffer_cell	5GEX	Kupffer_cell_fliv	Liver	10X_scRNAseq
F61_Liver_CD45+_FCAImmP7862084_AGAGCGAAGGCCGAAT	CMP	CS18	FCAImmP7862084	Male	CD45+	F61	Liver	Progenitor	5GEX	Progenitor_fliv	Liver	10X_scRNAseq
F61_Liver_CD45+_FCAImmP7862084_AGAGCGAAGGGAGTAA	MPP	CS18	FCAImmP7862084	Male	CD45+	F61	Liver	Progenitor	5GEX	Progenitor_fliv	Liver	10X_scRNAseq
F61_Liver_CD45+_FCAImmP7862084_AGAGCGAAGTACGCCC	Kupffer_cell_2	CS18	FCAImmP7862084	Male	CD45+	F61	Liver	Kupffer_cell	5GEX	Kupffer_cell_fliv	Liver	10X_scRNAseq
F61_Liver_CD45+_FCAImmP7862084_AGAGCGAAGTGGGTTG	Monocyte	CS18	FCAImmP7862084	Male	CD45+	F61	Liver	Monocyte	5GEX	Monocyte_fliv	Liver	10X_scRNAseq
F61_Liver_CD45+_FCAImmP7862084_AGAGCGACAAACGCGA	Fibroblast	CS18	FCAImmP7862084	Male	CD45+	F61	Liver	Fibroblast	5GEX	Fibroblast_fliv	Liver	10X_scRNAseq
F61_Liver_CD45+_FCAImmP7862084_AGAGCGACACGGATAG	MEMP	CS18	FCAImmP7862084	Male	CD45+	F61	Liver	Progenitor	5GEX	Progenitor_fliv	Liver	10X_scRNAseq
F61_Liver_CD45+_FCAImmP7862084_AGAGCGACAGCCAGAA	Endothelium	CS18	FCAImmP7862084	Male	CD45+	F61	Liver	Endothelium	5GEX	Endothelium_fliv	Liver	10X_scRNAseq
F61_Liver_CD45+_FCAImmP7862084_AGAGCGACAGGCAGTA	Kupffer_cell_2	CS18	FCAImmP7862084	Male	CD45+	F61	Liver	Kupffer_cell	5GEX	Kupffer_cell_fliv	Liver	10X_scRNAseq
F61_Liver_CD45+_FCAImmP7862084_AGAGCGAGTAAGGGCT	Pre_DC2	CS18	FCAImmP7862084	Male	CD45+	F61	Liver	DC	5GEX	DC_fliv	Liver	10X_scRNAseq
F61_Liver_CD45+_FCAImmP7862084_AGAGCGAGTCTCAACA	Kupffer_cell_2	CS18	FCAImmP7862084	Male	CD45+	F61	Liver	Kupffer_cell	5GEX	Kupffer_cell_fliv	Liver	10X_scRNAseq
F61_Liver_CD45+_FCAImmP7862084_AGAGCGAGTTGAACTC	Kupffer_cell_1	CS18	FCAImmP7862084	Male	CD45+	F61	Liver	Kupffer_cell	5GEX	Kupffer_cell_fliv	Liver	10X_scRNAseq
F61_Liver_CD45+_FCAImmP7862084_AGAGCGAGTTGGTTTG	Kupffer_cell_1	CS18	FCAImmP7862084	Male	CD45+	F61	Liver	Kupffer_cell	5GEX	Kupffer_cell_fliv	Liver	10X_scRNAseq
F61_Liver_CD45+_FCAImmP7862084_AGAGCGATCAAACAAG	Kupffer_cell_1	CS18	FCAImmP7862084	Male	CD45+	F61	Liver	Kupffer_cell	5GEX	Kupffer_cell_fliv	Liver	10X_scRNAseq
F61_Liver_CD45+_FCAImmP7862084_AGAGCGATCCACGAAT	Kupffer_cell_1	CS18	FCAImmP7862084	Male	CD45+	F61	Liver	Kupffer_cell	5GEX	Kupffer_cell_fliv	Liver	10X_scRNAseq
F61_Liver_CD45+_FCAImmP7862084_AGAGCGATCGAATCCA	Kupffer_cell_1	CS18	FCAImmP7862084	Male	CD45+	F61	Liver	Kupffer_cell	5GEX	Kupffer_cell_fliv	Liver	10X_scRNAseq
F61_Liver_CD45+_FCAImmP7862084_AGAGCGATCTACGAGT	MK	CS18	FCAImmP7862084	Male	CD45+	F61	Liver	MK	5GEX	MK_fliv	Liver	10X_scRNAseq
F61_Liver_CD45+_FCAImmP7862084_AGAGCGATCTCGTTTA	Kupffer_cell_2	CS18	FCAImmP7862084	Male	CD45+	F61	Liver	Kupffer_cell	5GEX	Kupffer_cell_fliv	Liver	10X_scRNAseq
F61_Liver_CD45+_FCAImmP7862084_AGAGCGATCTTCGGTC	MEMP	CS18	FCAImmP7862084	Male	CD45+	F61	Liver	Progenitor	5GEX	Progenitor_fliv	Liver	10X_scRNAseq
F61_Liver_CD45+_FCAImmP7862084_AGAGCGATCTTGAGGT	Kupffer_cell_2	CS18	FCAImmP7862084	Male	CD45+	F61	Liver	Kupffer_cell	5GEX	Kupffer_cell_fliv	Liver	10X_scRNAseq
F61_Liver_CD45+_FCAImmP7862084_AGAGCTTAGCTGCCCA	Kupffer_cell_1	CS18	FCAImmP7862084	Male	CD45+	F61	Liver	Kupffer_cell	5GEX	Kupffer_cell_fliv	Liver	10X_scRNAseq
F61_Liver_CD45+_FCAImmP7862084_AGAGCTTAGCTTCGCG	Kupffer_cell_1	CS18	FCAImmP7862084	Male	CD45+	F61	Liver	Kupffer_cell	5GEX	Kupffer_cell_fliv	Liver	10X_scRNAseq
F61_Liver_CD45+_FCAImmP7862084_AGAGCTTAGTGACTCT	Kupffer_cell_1	CS18	FCAImmP7862084	Male	CD45+	F61	Liver	Kupffer_cell	5GEX	Kupffer_cell_fliv	Liver	10X_scRNAseq
F61_Liver_CD45+_FCAImmP7862084_AGAGCTTAGTTGAGTA	MEMP	CS18	FCAImmP7862084	Male	CD45+	F61	Liver	Progenitor	5GEX	Progenitor_fliv	Liver	10X_scRNAseq
F61_Liver_CD45+_FCAImmP7862084_AGAGCTTCAAGACGTG	Endothelium	CS18	FCAImmP7862084	Male	CD45+	F61	Liver	Endothelium	5GEX	Endothelium_fliv	Liver	10X_scRNAseq
F61_Liver_CD45+_FCAImmP7862084_AGAGCTTCACAGCCCA	Early_Erythroid	CS18	FCAImmP7862084	Male	CD45+	F61	Liver	Erythroid	5GEX	Erythroid_fliv	Liver	10X_scRNAseq
F61_Liver_CD45+_FCAImmP7862084_AGAGCTTCACCAGGCT	Kupffer_cell_1	CS18	FCAImmP7862084	Male	CD45+	F61	Liver	Kupffer_cell	5GEX	Kupffer_cell_fliv	Liver	10X_scRNAseq
F61_Liver_CD45+_FCAImmP7862084_AGAGCTTCAGCTGCAC	MK	CS18	FCAImmP7862084	Male	CD45+	F61	Liver	MK	5GEX	MK_fliv	Liver	10X_scRNAseq
F61_Liver_CD45+_FCAImmP7862084_AGAGCTTCAGTGGGAT	Kupffer_cell_1	CS18	FCAImmP7862084	Male	CD45+	F61	Liver	Kupffer_cell	5GEX	Kupffer_cell_fliv	Liver	10X_scRNAseq
F61_Liver_CD45+_FCAImmP7862084_AGAGCTTCATAGAAAC	Hepatocyte	CS18	FCAImmP7862084	Male	CD45+	F61	Liver	Hepatocyte	5GEX	Hepatocyte_fliv	Liver	10X_scRNAseq
F61_Liver_CD45+_FCAImmP7862084_AGAGCTTCATTTGCCC	MEMP	CS18	FCAImmP7862084	Male	CD45+	F61	Liver	Progenitor	5GEX	Progenitor_fliv	Liver	10X_scRNAseq
F61_Liver_CD45+_FCAImmP7862084_AGAGCTTGTATATGGA	Hepatocyte	CS18	FCAImmP7862084	Male	CD45+	F61	Liver	Hepatocyte	5GEX	Hepatocyte_fliv	Liver	10X_scRNAseq
F61_Liver_CD45+_FCAImmP7862084_AGAGCTTGTTGGGACA	Hepatocyte	CS18	FCAImmP7862084	Male	CD45+	F61	Liver	Hepatocyte	5GEX	Hepatocyte_fliv	Liver	10X_scRNAseq
F61_Liver_CD45+_FCAImmP7862084_AGAGCTTTCACTTACT	Endothelium	CS18	FCAImmP7862084	Male	CD45+	F61	Liver	Endothelium	5GEX	Endothelium_fliv	Liver	10X_scRNAseq
F61_Liver_CD45+_FCAImmP7862084_AGAGCTTTCCCAAGAT	Monocyte	CS18	FCAImmP7862084	Male	CD45+	F61	Liver	Monocyte	5GEX	Monocyte_fliv	Liver	10X_scRNAseq
F61_Liver_CD45+_FCAImmP7862084_AGAGCTTTCCTTTCGG	MOP	CS18	FCAImmP7862084	Male	CD45+	F61	Liver	Progenitor	5GEX	Progenitor_fliv	Liver	10X_scRNAseq
F61_Liver_CD45+_FCAImmP7862084_AGAGCTTTCTCAACTT	Early_Erythroid	CS18	FCAImmP7862084	Male	CD45+	F61	Liver	Erythroid	5GEX	Erythroid_fliv	Liver	10X_scRNAseq
F61_Liver_CD45+_FCAImmP7862084_AGAGCTTTCTGAGTGT	HSC	CS18	FCAImmP7862084	Male	CD45+	F61	Liver	Progenitor	5GEX	Progenitor_fliv	Liver	10X_scRNAseq
F61_Liver_CD45+_FCAImmP7862084_AGAGCTTTCTTCCTTC	Kupffer_cell_1	CS18	FCAImmP7862084	Male	CD45+	F61	Liver	Kupffer_cell	5GEX	Kupffer_cell_fliv	Liver	10X_scRNAseq
F61_Liver_CD45+_FCAImmP7862084_AGAGTGGAGAGGTACC	MEMP	CS18	FCAImmP7862084	Male	CD45+	F61	Liver	Progenitor	5GEX	Progenitor_fliv	Liver	10X_scRNAseq
F61_Liver_CD45+_FCAImmP7862084_AGAGTGGAGAGTCGGT	Kupffer_cell_2	CS18	FCAImmP7862084	Male	CD45+	F61	Liver	Kupffer_cell	5GEX	Kupffer_cell_fliv	Liver	10X_scRNAseq
F61_Liver_CD45+_FCAImmP7862084_AGAGTGGAGCACCGCT	Eo_Basophil	CS18	FCAImmP7862084	Male	CD45+	F61	Liver	Granulocyte_precursor	5GEX	Granulocyte_precursor_fliv	Liver	10X_scRNAseq
F61_Liver_CD45+_FCAImmP7862084_AGAGTGGAGTACTTGC	Erythroid	CS18	FCAImmP7862084	Male	CD45+	F61	Liver	Erythroid	5GEX	Erythroid_fliv	Liver	10X_scRNAseq
F61_Liver_CD45+_FCAImmP7862084_AGAGTGGCAAAGTGCG	DC2	CS18	FCAImmP7862084	Male	CD45+	F61	Liver	DC	5GEX	DC_fliv	Liver	10X_scRNAseq
F61_Liver_CD45+_FCAImmP7862084_AGAGTGGCAAGGTGTG	MPP	CS18	FCAImmP7862084	Male	CD45+	F61	Liver	Progenitor	5GEX	Progenitor_fliv	Liver	10X_scRNAseq
F61_Liver_CD45+_FCAImmP7862084_AGAGTGGCAATAGCAA	Kupffer_cell_1	CS18	FCAImmP7862084	Male	CD45+	F61	Liver	Kupffer_cell	5GEX	Kupffer_cell_fliv	Liver	10X_scRNAseq
F61_Liver_CD45+_FCAImmP7862084_AGAGTGGCAATCCAAC	MK	CS18	FCAImmP7862084	Male	CD45+	F61	Liver	MK	5GEX	MK_fliv	Liver	10X_scRNAseq
F61_Liver_CD45+_FCAImmP7862084_AGAGTGGCACATCCGG	HSC	CS18	FCAImmP7862084	Male	CD45+	F61	Liver	Progenitor	5GEX	Progenitor_fliv	Liver	10X_scRNAseq
F61_Liver_CD45+_FCAImmP7862084_AGAGTGGCACCGAAAG	Kupffer_cell_2	CS18	FCAImmP7862084	Male	CD45+	F61	Liver	Kupffer_cell	5GEX	Kupffer_cell_fliv	Liver	10X_scRNAseq
F61_Liver_CD45+_FCAImmP7862084_AGAGTGGCAGGAATGC	Kupffer_cell_1	CS18	FCAImmP7862084	Male	CD45+	F61	Liver	Kupffer_cell	5GEX	Kupffer_cell_fliv	Liver	10X_scRNAseq
F61_Liver_CD45+_FCAImmP7862084_AGAGTGGCAGGGCATA	Kupffer_cell_1	CS18	FCAImmP7862084	Male	CD45+	F61	Liver	Kupffer_cell	5GEX	Kupffer_cell_fliv	Liver	10X_scRNAseq
F61_Liver_CD45+_FCAImmP7862084_AGAGTGGCATTGTGCA	Kupffer_cell_1	CS18	FCAImmP7862084	Male	CD45+	F61	Liver	Kupffer_cell	5GEX	Kupffer_cell_fliv	Liver	10X_scRNAseq
F61_Liver_CD45+_FCAImmP7862084_AGAGTGGGTAGATTAG	Kupffer_cell_2	CS18	FCAImmP7862084	Male	CD45+	F61	Liver	Kupffer_cell	5GEX	Kupffer_cell_fliv	Liver	10X_scRNAseq
F61_Liver_CD45+_FCAImmP7862084_AGAGTGGGTCATACTG	Early_Erythroid	CS18	FCAImmP7862084	Male	CD45+	F61	Liver	Erythroid	5GEX	Erythroid_fliv	Liver	10X_scRNAseq
F61_Liver_CD45+_FCAImmP7862084_AGAGTGGGTGAGGCTA	MK	CS18	FCAImmP7862084	Male	CD45+	F61	Liver	MK	5GEX	MK_fliv	Liver	10X_scRNAseq
F61_Liver_CD45+_FCAImmP7862084_AGAGTGGGTGCTCTTC	Endothelium	CS18	FCAImmP7862084	Male	CD45+	F61	Liver	Endothelium	5GEX	Endothelium_fliv	Liver	10X_scRNAseq
F61_Liver_CD45+_FCAImmP7862084_AGAGTGGGTGGTCCGT	Endothelium	CS18	FCAImmP7862084	Male	CD45+	F61	Liver	Endothelium	5GEX	Endothelium_fliv	Liver	10X_scRNAseq
F61_Liver_CD45+_FCAImmP7862084_AGAGTGGGTTCGTCTC	Early_Erythroid	CS18	FCAImmP7862084	Male	CD45+	F61	Liver	Erythroid	5GEX	Erythroid_fliv	Liver	10X_scRNAseq
F61_Liver_CD45+_FCAImmP7862084_AGAGTGGTCAGTGTTG	Monocyte	CS18	FCAImmP7862084	Male	CD45+	F61	Liver	Monocyte	5GEX	Monocyte_fliv	Liver	10X_scRNAseq
F61_Liver_CD45+_FCAImmP7862084_AGAGTGGTCCAAACTG	Fibroblast	CS18	FCAImmP7862084	Male	CD45+	F61	Liver	Fibroblast	5GEX	Fibroblast_fliv	Liver	10X_scRNAseq
F61_Liver_CD45+_FCAImmP7862084_AGAGTGGTCCAAATGC	Endothelium	CS18	FCAImmP7862084	Male	CD45+	F61	Liver	Endothelium	5GEX	Endothelium_fliv	Liver	10X_scRNAseq
F61_Liver_CD45+_FCAImmP7862084_AGAGTGGTCGGATGTT	Kupffer_cell_2	CS18	FCAImmP7862084	Male	CD45+	F61	Liver	Kupffer_cell	5GEX	Kupffer_cell_fliv	Liver	10X_scRNAseq
F61_Liver_CD45+_FCAImmP7862084_AGAGTGGTCTCTAAGG	CMP	CS18	FCAImmP7862084	Male	CD45+	F61	Liver	Progenitor	5GEX	Progenitor_fliv	Liver	10X_scRNAseq
F61_Liver_CD45+_FCAImmP7862084_AGAGTGGTCTGGGCCA	MPP	CS18	FCAImmP7862084	Male	CD45+	F61	Liver	Progenitor	5GEX	Progenitor_fliv	Liver	10X_scRNAseq
F61_Liver_CD45+_FCAImmP7862084_AGAGTGGTCTTTAGGG	Kupffer_cell_1	CS18	FCAImmP7862084	Male	CD45+	F61	Liver	Kupffer_cell	5GEX	Kupffer_cell_fliv	Liver	10X_scRNAseq
F61_Liver_CD45+_FCAImmP7862084_AGATCTGAGGAGCGTT	Kupffer_cell_2	CS18	FCAImmP7862084	Male	CD45+	F61	Liver	Kupffer_cell	5GEX	Kupffer_cell_fliv	Liver	10X_scRNAseq
F61_Liver_CD45+_FCAImmP7862084_AGATCTGAGTAGCCGA	Endothelium	CS18	FCAImmP7862084	Male	CD45+	F61	Liver	Endothelium	5GEX	Endothelium_fliv	Liver	10X_scRNAseq
F61_Liver_CD45+_FCAImmP7862084_AGATCTGAGTCCGGTC	Kupffer_cell_2	CS18	FCAImmP7862084	Male	CD45+	F61	Liver	Kupffer_cell	5GEX	Kupffer_cell_fliv	Liver	10X_scRNAseq
F61_Liver_CD45+_FCAImmP7862084_AGATCTGCAAGCGTAG	DC2	CS18	FCAImmP7862084	Male	CD45+	F61	Liver	DC	5GEX	DC_fliv	Liver	10X_scRNAseq
F61_Liver_CD45+_FCAImmP7862084_AGATCTGCAAGGACAC	HSC	CS18	FCAImmP7862084	Male	CD45+	F61	Liver	Progenitor	5GEX	Progenitor_fliv	Liver	10X_scRNAseq
F61_Liver_CD45+_FCAImmP7862084_AGATCTGCACTTCTGC	MPP	CS18	FCAImmP7862084	Male	CD45+	F61	Liver	Progenitor	5GEX	Progenitor_fliv	Liver	10X_scRNAseq
F61_Liver_CD45+_FCAImmP7862084_AGATCTGCAGATCCAT	Endothelium	CS18	FCAImmP7862084	Male	CD45+	F61	Liver	Endothelium	5GEX	Endothelium_fliv	Liver	10X_scRNAseq
F61_Liver_CD45+_FCAImmP7862084_AGATCTGCAGCTGCAC	Kupffer_cell_2	CS18	FCAImmP7862084	Male	CD45+	F61	Liver	Kupffer_cell	5GEX	Kupffer_cell_fliv	Liver	10X_scRNAseq
F61_Liver_CD45+_FCAImmP7862084_AGATCTGCAGGTGCCT	Early_Erythroid	CS18	FCAImmP7862084	Male	CD45+	F61	Liver	Erythroid	5GEX	Erythroid_fliv	Liver	10X_scRNAseq
F61_Liver_CD45+_FCAImmP7862084_AGATCTGCATATGAGA	HSC	CS18	FCAImmP7862084	Male	CD45+	F61	Liver	Progenitor	5GEX	Progenitor_fliv	Liver	10X_scRNAseq
F61_Liver_CD45+_FCAImmP7862084_AGATCTGCATCCTAGA	MPP	CS18	FCAImmP7862084	Male	CD45+	F61	Liver	Progenitor	5GEX	Progenitor_fliv	Liver	10X_scRNAseq
F61_Liver_CD45+_FCAImmP7862084_AGATCTGGTACCGAGA	Kupffer_cell_1	CS18	FCAImmP7862084	Male	CD45+	F61	Liver	Kupffer_cell	5GEX	Kupffer_cell_fliv	Liver	10X_scRNAseq
F61_Liver_CD45+_FCAImmP7862084_AGATCTGGTCCCTTGT	Kupffer_cell_1	CS18	FCAImmP7862084	Male	CD45+	F61	Liver	Kupffer_cell	5GEX	Kupffer_cell_fliv	Liver	10X_scRNAseq
F61_Liver_CD45+_FCAImmP7862084_AGATCTGGTGACGGTA	MK	CS18	FCAImmP7862084	Male	CD45+	F61	Liver	MK	5GEX	MK_fliv	Liver	10X_scRNAseq
F61_Liver_CD45+_FCAImmP7862084_AGATCTGGTGTGGCTC	Kupffer_cell_2	CS18	FCAImmP7862084	Male	CD45+	F61	Liver	Kupffer_cell	5GEX	Kupffer_cell_fliv	Liver	10X_scRNAseq
F61_Liver_CD45+_FCAImmP7862084_AGATCTGTCCAAGTAC	MLP	CS18	FCAImmP7862084	Male	CD45+	F61	Liver	Progenitor	5GEX	Progenitor_fliv	Liver	10X_scRNAseq
F61_Liver_CD45+_FCAImmP7862084_AGATCTGTCCCAAGTA	DC2	CS18	FCAImmP7862084	Male	CD45+	F61	Liver	DC	5GEX	DC_fliv	Liver	10X_scRNAseq
F61_Liver_CD45+_FCAImmP7862084_AGATCTGTCTCTGCTG	Endothelium	CS18	FCAImmP7862084	Male	CD45+	F61	Liver	Endothelium	5GEX	Endothelium_fliv	Liver	10X_scRNAseq
F61_Liver_CD45+_FCAImmP7862084_AGATTGCAGCTAACTC	MEMP	CS18	FCAImmP7862084	Male	CD45+	F61	Liver	Progenitor	5GEX	Progenitor_fliv	Liver	10X_scRNAseq
F61_Liver_CD45+_FCAImmP7862084_AGATTGCAGTATCTCG	Pre_B	CS18	FCAImmP7862084	Male	CD45+	F61	Liver	B_lymphoid	5GEX	B_lymphoid_fliv	Liver	10X_scRNAseq
F61_Liver_CD45+_FCAImmP7862084_AGATTGCCACGCATCG	Kupffer_cell_1	CS18	FCAImmP7862084	Male	CD45+	F61	Liver	Kupffer_cell	5GEX	Kupffer_cell_fliv	Liver	10X_scRNAseq
F61_Liver_CD45+_FCAImmP7862084_AGATTGCCACTCGACG	Early_Erythroid	CS18	FCAImmP7862084	Male	CD45+	F61	Liver	Erythroid	5GEX	Erythroid_fliv	Liver	10X_scRNAseq
F61_Liver_CD45+_FCAImmP7862084_AGATTGCCATTTGCTT	Kupffer_cell_2	CS18	FCAImmP7862084	Male	CD45+	F61	Liver	Kupffer_cell	5GEX	Kupffer_cell_fliv	Liver	10X_scRNAseq
F61_Liver_CD45+_FCAImmP7862084_AGATTGCGTACGACCC	MK	CS18	FCAImmP7862084	Male	CD45+	F61	Liver	MK	5GEX	MK_fliv	Liver	10X_scRNAseq
F61_Liver_CD45+_FCAImmP7862084_AGATTGCGTATGCTTG	MK	CS18	FCAImmP7862084	Male	CD45+	F61	Liver	MK	5GEX	MK_fliv	Liver	10X_scRNAseq
F61_Liver_CD45+_FCAImmP7862084_AGATTGCGTTGGTGGA	Kupffer_cell_1	CS18	FCAImmP7862084	Male	CD45+	F61	Liver	Kupffer_cell	5GEX	Kupffer_cell_fliv	Liver	10X_scRNAseq
F61_Liver_CD45+_FCAImmP7862084_AGATTGCTCGCATGGC	MPP	CS18	FCAImmP7862084	Male	CD45+	F61	Liver	Progenitor	5GEX	Progenitor_fliv	Liver	10X_scRNAseq
F61_Liver_CD45+_FCAImmP7862084_AGATTGCTCTACTTAC	MK	CS18	FCAImmP7862084	Male	CD45+	F61	Liver	MK	5GEX	MK_fliv	Liver	10X_scRNAseq
F61_Liver_CD45+_FCAImmP7862084_AGATTGCTCTGAGGGA	MEMP	CS18	FCAImmP7862084	Male	CD45+	F61	Liver	Progenitor	5GEX	Progenitor_fliv	Liver	10X_scRNAseq
F61_Liver_CD45+_FCAImmP7862084_AGATTGCTCTGTCCGT	Pre_DC2	CS18	FCAImmP7862084	Male	CD45+	F61	Liver	DC	5GEX	DC_fliv	Liver	10X_scRNAseq
F61_Liver_CD45+_FCAImmP7862084_AGCAGCCAGAAGATTC	Endothelium	CS18	FCAImmP7862084	Male	CD45+	F61	Liver	Endothelium	5GEX	Endothelium_fliv	Liver	10X_scRNAseq
F61_Liver_CD45+_FCAImmP7862084_AGCAGCCAGAAGGACA	Kupffer_cell_2	CS18	FCAImmP7862084	Male	CD45+	F61	Liver	Kupffer_cell	5GEX	Kupffer_cell_fliv	Liver	10X_scRNAseq
F61_Liver_CD45+_FCAImmP7862084_AGCAGCCAGGGCTTCC	MK	CS18	FCAImmP7862084	Male	CD45+	F61	Liver	MK	5GEX	MK_fliv	Liver	10X_scRNAseq
F61_Liver_CD45+_FCAImmP7862084_AGCAGCCAGGGTGTGT	MK	CS18	FCAImmP7862084	Male	CD45+	F61	Liver	MK	5GEX	MK_fliv	Liver	10X_scRNAseq
F61_Liver_CD45+_FCAImmP7862084_AGCAGCCAGGTGCTAG	Endothelium	CS18	FCAImmP7862084	Male	CD45+	F61	Liver	Endothelium	5GEX	Endothelium_fliv	Liver	10X_scRNAseq
F61_Liver_CD45+_FCAImmP7862084_AGCAGCCAGTGTCCCG	Kupffer_cell_1	CS18	FCAImmP7862084	Male	CD45+	F61	Liver	Kupffer_cell	5GEX	Kupffer_cell_fliv	Liver	10X_scRNAseq
F61_Liver_CD45+_FCAImmP7862084_AGCAGCCCAACACCTA	Kupffer_cell_1	CS18	FCAImmP7862084	Male	CD45+	F61	Liver	Kupffer_cell	5GEX	Kupffer_cell_fliv	Liver	10X_scRNAseq
F61_Liver_CD45+_FCAImmP7862084_AGCAGCCCAAGCCGTC	Early_Erythroid	CS18	FCAImmP7862084	Male	CD45+	F61	Liver	Erythroid	5GEX	Erythroid_fliv	Liver	10X_scRNAseq
F61_Liver_CD45+_FCAImmP7862084_AGCAGCCCAAGCCTAT	Kupffer_cell_2	CS18	FCAImmP7862084	Male	CD45+	F61	Liver	Kupffer_cell	5GEX	Kupffer_cell_fliv	Liver	10X_scRNAseq
F61_Liver_CD45+_FCAImmP7862084_AGCAGCCCACAGGCCT	MK	CS18	FCAImmP7862084	Male	CD45+	F61	Liver	MK	5GEX	MK_fliv	Liver	10X_scRNAseq
F61_Liver_CD45+_FCAImmP7862084_AGCAGCCCACTTCTGC	MPP	CS18	FCAImmP7862084	Male	CD45+	F61	Liver	Progenitor	5GEX	Progenitor_fliv	Liver	10X_scRNAseq
F61_Liver_CD45+_FCAImmP7862084_AGCAGCCCAGCCTATA	Kupffer_cell_1	CS18	FCAImmP7862084	Male	CD45+	F61	Liver	Kupffer_cell	5GEX	Kupffer_cell_fliv	Liver	10X_scRNAseq
F61_Liver_CD45+_FCAImmP7862084_AGCAGCCCAGTCAGCC	Mast_cell	CS18	FCAImmP7862084	Male	CD45+	F61	Liver	Mast_cell	5GEX	Mast_cell_fliv	Liver	10X_scRNAseq
F61_Liver_CD45+_FCAImmP7862084_AGCAGCCCATAACCTG	HSC	CS18	FCAImmP7862084	Male	CD45+	F61	Liver	Progenitor	5GEX	Progenitor_fliv	Liver	10X_scRNAseq
F61_Liver_CD45+_FCAImmP7862084_AGCAGCCGTGCAGGTA	MOP	CS18	FCAImmP7862084	Male	CD45+	F61	Liver	Progenitor	5GEX	Progenitor_fliv	Liver	10X_scRNAseq
F61_Liver_CD45+_FCAImmP7862084_AGCAGCCTCACATAGC	Kupffer_cell_1	CS18	FCAImmP7862084	Male	CD45+	F61	Liver	Kupffer_cell	5GEX	Kupffer_cell_fliv	Liver	10X_scRNAseq
F61_Liver_CD45+_FCAImmP7862084_AGCAGCCTCATTGCCC	MPP	CS18	FCAImmP7862084	Male	CD45+	F61	Liver	Progenitor	5GEX	Progenitor_fliv	Liver	10X_scRNAseq
F61_Liver_CD45+_FCAImmP7862084_AGCAGCCTCCGTACAA	Pre_DC2	CS18	FCAImmP7862084	Male	CD45+	F61	Liver	DC	5GEX	DC_fliv	Liver	10X_scRNAseq
F61_Liver_CD45+_FCAImmP7862084_AGCAGCCTCGAGCCCA	ETP	CS18	FCAImmP7862084	Male	CD45+	F61	Liver	Progenitor	5GEX	Progenitor_fliv	Liver	10X_scRNAseq
F61_Liver_CD45+_FCAImmP7862084_AGCAGCCTCGCAAACT	Kupffer_cell_1	CS18	FCAImmP7862084	Male	CD45+	F61	Liver	Kupffer_cell	5GEX	Kupffer_cell_fliv	Liver	10X_scRNAseq
F61_Liver_CD45+_FCAImmP7862084_AGCAGCCTCTACTTAC	MPP	CS18	FCAImmP7862084	Male	CD45+	F61	Liver	Progenitor	5GEX	Progenitor_fliv	Liver	10X_scRNAseq
F61_Liver_CD45+_FCAImmP7862084_AGCAGCCTCTATCGCC	HSC	CS18	FCAImmP7862084	Male	CD45+	F61	Liver	Progenitor	5GEX	Progenitor_fliv	Liver	10X_scRNAseq
F61_Liver_CD45+_FCAImmP7862084_AGCAGCCTCTGCTGCT	DC2	CS18	FCAImmP7862084	Male	CD45+	F61	Liver	DC	5GEX	DC_fliv	Liver	10X_scRNAseq
F61_Liver_CD45+_FCAImmP7862084_AGCATACAGAGGTAGA	Kupffer_cell_1	CS18	FCAImmP7862084	Male	CD45+	F61	Liver	Kupffer_cell	5GEX	Kupffer_cell_fliv	Liver	10X_scRNAseq
F61_Liver_CD45+_FCAImmP7862084_AGCATACAGAGTACAT	Promonocyte	CS18	FCAImmP7862084	Male	CD45+	F61	Liver	Monocyte	5GEX	Monocyte_fliv	Liver	10X_scRNAseq
F61_Liver_CD45+_FCAImmP7862084_AGCATACAGCCCGAAA	Eo_Basophil	CS18	FCAImmP7862084	Male	CD45+	F61	Liver	Granulocyte_precursor	5GEX	Granulocyte_precursor_fliv	Liver	10X_scRNAseq
F61_Liver_CD45+_FCAImmP7862084_AGCATACAGGTGATAT	Pre_pro_B_progenitor	CS18	FCAImmP7862084	Male	CD45+	F61	Liver	B_lymphoid	5GEX	B_lymphoid_fliv	Liver	10X_scRNAseq
F61_Liver_CD45+_FCAImmP7862084_AGCATACAGTCAATAG	MK	CS18	FCAImmP7862084	Male	CD45+	F61	Liver	MK	5GEX	MK_fliv	Liver	10X_scRNAseq
F61_Liver_CD45+_FCAImmP7862084_AGCATACCAATCAGAA	Kupffer_cell_1	CS18	FCAImmP7862084	Male	CD45+	F61	Liver	Kupffer_cell	5GEX	Kupffer_cell_fliv	Liver	10X_scRNAseq
F61_Liver_CD45+_FCAImmP7862084_AGCATACCACAGACAG	MLP	CS18	FCAImmP7862084	Male	CD45+	F61	Liver	Progenitor	5GEX	Progenitor_fliv	Liver	10X_scRNAseq
F61_Liver_CD45+_FCAImmP7862084_AGCATACCAGGACCCT	Monocyte	CS18	FCAImmP7862084	Male	CD45+	F61	Liver	Monocyte	5GEX	Monocyte_fliv	Liver	10X_scRNAseq
F61_Liver_CD45+_FCAImmP7862084_AGCATACGTACCGTAT	Early_Erythroid	CS18	FCAImmP7862084	Male	CD45+	F61	Liver	Erythroid	5GEX	Erythroid_fliv	Liver	10X_scRNAseq
F61_Liver_CD45+_FCAImmP7862084_AGCATACGTCGAGTTT	Early_Erythroid	CS18	FCAImmP7862084	Male	CD45+	F61	Liver	Erythroid	5GEX	Erythroid_fliv	Liver	10X_scRNAseq
F61_Liver_CD45+_FCAImmP7862084_AGCATACGTCGCCATG	Fibroblast	CS18	FCAImmP7862084	Male	CD45+	F61	Liver	Fibroblast	5GEX	Fibroblast_fliv	Liver	10X_scRNAseq
F61_Liver_CD45+_FCAImmP7862084_AGCATACGTCTAGTGT	MEMP	CS18	FCAImmP7862084	Male	CD45+	F61	Liver	Progenitor	5GEX	Progenitor_fliv	Liver	10X_scRNAseq
F61_Liver_CD45+_FCAImmP7862084_AGCATACGTCTTGCGG	MK	CS18	FCAImmP7862084	Male	CD45+	F61	Liver	MK	5GEX	MK_fliv	Liver	10X_scRNAseq
F61_Liver_CD45+_FCAImmP7862084_AGCATACTCATACGGT	MPP	CS18	FCAImmP7862084	Male	CD45+	F61	Liver	Progenitor	5GEX	Progenitor_fliv	Liver	10X_scRNAseq
F61_Liver_CD45+_FCAImmP7862084_AGCATACTCCAGTAGT	Monocyte	CS18	FCAImmP7862084	Male	CD45+	F61	Liver	Monocyte	5GEX	Monocyte_fliv	Liver	10X_scRNAseq
F61_Liver_CD45+_FCAImmP7862084_AGCATACTCCTTTCGG	Kupffer_cell_1	CS18	FCAImmP7862084	Male	CD45+	F61	Liver	Kupffer_cell	5GEX	Kupffer_cell_fliv	Liver	10X_scRNAseq
F61_Liver_CD45+_FCAImmP7862084_AGCATACTCTACTATC	Endothelium	CS18	FCAImmP7862084	Male	CD45+	F61	Liver	Endothelium	5GEX	Endothelium_fliv	Liver	10X_scRNAseq
F61_Liver_CD45+_FCAImmP7862084_AGCCTAAAGACAAGCC	Kupffer_cell_1	CS18	FCAImmP7862084	Male	CD45+	F61	Liver	Kupffer_cell	5GEX	Kupffer_cell_fliv	Liver	10X_scRNAseq
F61_Liver_CD45+_FCAImmP7862084_AGCCTAAAGTCCAGGA	MK	CS18	FCAImmP7862084	Male	CD45+	F61	Liver	MK	5GEX	MK_fliv	Liver	10X_scRNAseq
F61_Liver_CD45+_FCAImmP7862084_AGCCTAAAGTCTTGCA	Kupffer_cell_1	CS18	FCAImmP7862084	Male	CD45+	F61	Liver	Kupffer_cell	5GEX	Kupffer_cell_fliv	Liver	10X_scRNAseq
F61_Liver_CD45+_FCAImmP7862084_AGCCTAACAAACGTGG	Fibroblast	CS18	FCAImmP7862084	Male	CD45+	F61	Liver	Fibroblast	5GEX	Fibroblast_fliv	Liver	10X_scRNAseq
F61_Liver_CD45+_FCAImmP7862084_AGCCTAACACTAGTAC	Kupffer_cell_1	CS18	FCAImmP7862084	Male	CD45+	F61	Liver	Kupffer_cell	5GEX	Kupffer_cell_fliv	Liver	10X_scRNAseq
F61_Liver_CD45+_FCAImmP7862084_AGCCTAAGTAACGTTC	Erythroid	CS18	FCAImmP7862084	Male	CD45+	F61	Liver	Erythroid	5GEX	Erythroid_fliv	Liver	10X_scRNAseq
F61_Liver_CD45+_FCAImmP7862084_AGCCTAAGTAGCACGA	Kupffer_cell_1	CS18	FCAImmP7862084	Male	CD45+	F61	Liver	Kupffer_cell	5GEX	Kupffer_cell_fliv	Liver	10X_scRNAseq
F61_Liver_CD45+_FCAImmP7862084_AGCCTAAGTCGAATCT	Pre_DC2	CS18	FCAImmP7862084	Male	CD45+	F61	Liver	DC	5GEX	DC_fliv	Liver	10X_scRNAseq
F61_Liver_CD45+_FCAImmP7862084_AGCCTAAGTCTCCCTA	Early_Erythroid	CS18	FCAImmP7862084	Male	CD45+	F61	Liver	Erythroid	5GEX	Erythroid_fliv	Liver	10X_scRNAseq
F61_Liver_CD45+_FCAImmP7862084_AGCCTAAGTTCCATGA	Early_Erythroid	CS18	FCAImmP7862084	Male	CD45+	F61	Liver	Erythroid	5GEX	Erythroid_fliv	Liver	10X_scRNAseq
F61_Liver_CD45+_FCAImmP7862084_AGCCTAATCCCATTAT	MOP	CS18	FCAImmP7862084	Male	CD45+	F61	Liver	Progenitor	5GEX	Progenitor_fliv	Liver	10X_scRNAseq
F61_Liver_CD45+_FCAImmP7862084_AGCCTAATCCGAACGC	ELP	CS18	FCAImmP7862084	Male	CD45+	F61	Liver	Progenitor	5GEX	Progenitor_fliv	Liver	10X_scRNAseq
F61_Liver_CD45+_FCAImmP7862084_AGCCTAATCTTCAACT	MK	CS18	FCAImmP7862084	Male	CD45+	F61	Liver	MK	5GEX	MK_fliv	Liver	10X_scRNAseq
F61_Liver_CD45+_FCAImmP7862084_AGCGGTCAGAAGCCCA	Monocyte	CS18	FCAImmP7862084	Male	CD45+	F61	Liver	Monocyte	5GEX	Monocyte_fliv	Liver	10X_scRNAseq
F61_Liver_CD45+_FCAImmP7862084_AGCGGTCAGAAGGACA	Kupffer_cell_2	CS18	FCAImmP7862084	Male	CD45+	F61	Liver	Kupffer_cell	5GEX	Kupffer_cell_fliv	Liver	10X_scRNAseq
F61_Liver_CD45+_FCAImmP7862084_AGCGGTCAGAATAGGG	Early_Erythroid	CS18	FCAImmP7862084	Male	CD45+	F61	Liver	Erythroid	5GEX	Erythroid_fliv	Liver	10X_scRNAseq
F61_Liver_CD45+_FCAImmP7862084_AGCGGTCAGAGCTATA	Kupffer_cell_1	CS18	FCAImmP7862084	Male	CD45+	F61	Liver	Kupffer_cell	5GEX	Kupffer_cell_fliv	Liver	10X_scRNAseq
F61_Liver_CD45+_FCAImmP7862084_AGCGGTCAGCCCGAAA	Kupffer_cell_1	CS18	FCAImmP7862084	Male	CD45+	F61	Liver	Kupffer_cell	5GEX	Kupffer_cell_fliv	Liver	10X_scRNAseq
F61_Liver_CD45+_FCAImmP7862084_AGCGGTCAGCTGTCTA	MLP	CS18	FCAImmP7862084	Male	CD45+	F61	Liver	Progenitor	5GEX	Progenitor_fliv	Liver	10X_scRNAseq
F61_Liver_CD45+_FCAImmP7862084_AGCGGTCAGTGAAGTT	MPP2	CS18	FCAImmP7862084	Male	CD45+	F61	Liver	Progenitor	5GEX	Progenitor_fliv	Liver	10X_scRNAseq
F61_Liver_CD45+_FCAImmP7862084_AGCGGTCAGTGTACCT	MPP	CS18	FCAImmP7862084	Male	CD45+	F61	Liver	Progenitor	5GEX	Progenitor_fliv	Liver	10X_scRNAseq
F61_Liver_CD45+_FCAImmP7862084_AGCGGTCCACCTTGTC	Pre_B	CS18	FCAImmP7862084	Male	CD45+	F61	Liver	B_lymphoid	5GEX	B_lymphoid_fliv	Liver	10X_scRNAseq
F61_Liver_CD45+_FCAImmP7862084_AGCGGTCCAGCGTAAG	DC2	CS18	FCAImmP7862084	Male	CD45+	F61	Liver	DC	5GEX	DC_fliv	Liver	10X_scRNAseq
F61_Liver_CD45+_FCAImmP7862084_AGCGGTCCAGGACGTA	MLP	CS18	FCAImmP7862084	Male	CD45+	F61	Liver	Progenitor	5GEX	Progenitor_fliv	Liver	10X_scRNAseq
F61_Liver_CD45+_FCAImmP7862084_AGCGGTCGTAAGTGTA	NK	CS18	FCAImmP7862084	Male	CD45+	F61	Liver	Lymphoid	5GEX	Lymphoid_fliv	Liver	10X_scRNAseq
F61_Liver_CD45+_FCAImmP7862084_AGCGGTCGTACATGTC	Kupffer_cell_2	CS18	FCAImmP7862084	Male	CD45+	F61	Liver	Kupffer_cell	5GEX	Kupffer_cell_fliv	Liver	10X_scRNAseq
F61_Liver_CD45+_FCAImmP7862084_AGCGGTCGTCTCCCTA	Endothelium	CS18	FCAImmP7862084	Male	CD45+	F61	Liver	Endothelium	5GEX	Endothelium_fliv	Liver	10X_scRNAseq
F61_Liver_CD45+_FCAImmP7862084_AGCGGTCGTTTGACTG	Kupffer_cell_1	CS18	FCAImmP7862084	Male	CD45+	F61	Liver	Kupffer_cell	5GEX	Kupffer_cell_fliv	Liver	10X_scRNAseq
F61_Liver_CD45+_FCAImmP7862084_AGCGGTCGTTTGTTGG	DC3	CS18	FCAImmP7862084	Male	CD45+	F61	Liver	DC	5GEX	DC_fliv	Liver	10X_scRNAseq
F61_Liver_CD45+_FCAImmP7862084_AGCGGTCTCAAACCGT	MK	CS18	FCAImmP7862084	Male	CD45+	F61	Liver	MK	5GEX	MK_fliv	Liver	10X_scRNAseq
F61_Liver_CD45+_FCAImmP7862084_AGCGGTCTCACAACGT	Kupffer_cell_1	CS18	FCAImmP7862084	Male	CD45+	F61	Liver	Kupffer_cell	5GEX	Kupffer_cell_fliv	Liver	10X_scRNAseq
F61_Liver_CD45+_FCAImmP7862084_AGCGGTCTCCTTTCGG	MPP	CS18	FCAImmP7862084	Male	CD45+	F61	Liver	Progenitor	5GEX	Progenitor_fliv	Liver	10X_scRNAseq
F61_Liver_CD45+_FCAImmP7862084_AGCGGTCTCTGCAAGT	Kupffer_cell_1	CS18	FCAImmP7862084	Male	CD45+	F61	Liver	Kupffer_cell	5GEX	Kupffer_cell_fliv	Liver	10X_scRNAseq
F61_Liver_CD45+_FCAImmP7862084_AGCGTATAGAAGATTC	Kupffer_cell_2	CS18	FCAImmP7862084	Male	CD45+	F61	Liver	Kupffer_cell	5GEX	Kupffer_cell_fliv	Liver	10X_scRNAseq
F61_Liver_CD45+_FCAImmP7862084_AGCGTATAGATGAGAG	Eo_Basophil	CS18	FCAImmP7862084	Male	CD45+	F61	Liver	Granulocyte_precursor	5GEX	Granulocyte_precursor_fliv	Liver	10X_scRNAseq
F61_Liver_CD45+_FCAImmP7862084_AGCGTATAGCACACAG	Endothelium	CS18	FCAImmP7862084	Male	CD45+	F61	Liver	Endothelium	5GEX	Endothelium_fliv	Liver	10X_scRNAseq
F61_Liver_CD45+_FCAImmP7862084_AGCGTATCAACTGGCC	MPP	CS18	FCAImmP7862084	Male	CD45+	F61	Liver	Progenitor	5GEX	Progenitor_fliv	Liver	10X_scRNAseq
F61_Liver_CD45+_FCAImmP7862084_AGCGTATCACATCCAA	MPP	CS18	FCAImmP7862084	Male	CD45+	F61	Liver	Progenitor	5GEX	Progenitor_fliv	Liver	10X_scRNAseq
F61_Liver_CD45+_FCAImmP7862084_AGCGTATGTAAGTAGT	Kupffer_cell_1	CS18	FCAImmP7862084	Male	CD45+	F61	Liver	Kupffer_cell	5GEX	Kupffer_cell_fliv	Liver	10X_scRNAseq
F61_Liver_CD45+_FCAImmP7862084_AGCGTATGTATGAAAC	Endothelium	CS18	FCAImmP7862084	Male	CD45+	F61	Liver	Endothelium	5GEX	Endothelium_fliv	Liver	10X_scRNAseq
F61_Liver_CD45+_FCAImmP7862084_AGCGTATGTCACAAGG	Endothelium	CS18	FCAImmP7862084	Male	CD45+	F61	Liver	Endothelium	5GEX	Endothelium_fliv	Liver	10X_scRNAseq
F61_Liver_CD45+_FCAImmP7862084_AGCGTATGTGTGAATA	LMPP	CS18	FCAImmP7862084	Male	CD45+	F61	Liver	Progenitor	5GEX	Progenitor_fliv	Liver	10X_scRNAseq
F61_Liver_CD45+_FCAImmP7862084_AGCGTATGTTATGTGC	Early_Erythroid	CS18	FCAImmP7862084	Male	CD45+	F61	Liver	Erythroid	5GEX	Erythroid_fliv	Liver	10X_scRNAseq
F61_Liver_CD45+_FCAImmP7862084_AGCGTATTCATAAAGG	ETP	CS18	FCAImmP7862084	Male	CD45+	F61	Liver	Progenitor	5GEX	Progenitor_fliv	Liver	10X_scRNAseq
F61_Liver_CD45+_FCAImmP7862084_AGCGTATTCCGCGGTA	Kupffer_cell_1	CS18	FCAImmP7862084	Male	CD45+	F61	Liver	Kupffer_cell	5GEX	Kupffer_cell_fliv	Liver	10X_scRNAseq
F61_Liver_CD45+_FCAImmP7862084_AGCGTCGAGCAGGCTA	Kupffer_cell_1	CS18	FCAImmP7862084	Male	CD45+	F61	Liver	Kupffer_cell	5GEX	Kupffer_cell_fliv	Liver	10X_scRNAseq
F61_Liver_CD45+_FCAImmP7862084_AGCGTCGAGGAGTCTG	Early_Erythroid	CS18	FCAImmP7862084	Male	CD45+	F61	Liver	Erythroid	5GEX	Erythroid_fliv	Liver	10X_scRNAseq
F61_Liver_CD45+_FCAImmP7862084_AGCGTCGAGGCATTGG	Kupffer_cell_1	CS18	FCAImmP7862084	Male	CD45+	F61	Liver	Kupffer_cell	5GEX	Kupffer_cell_fliv	Liver	10X_scRNAseq
F61_Liver_CD45+_FCAImmP7862084_AGCGTCGAGGCTCAGA	Kupffer_cell_1	CS18	FCAImmP7862084	Male	CD45+	F61	Liver	Kupffer_cell	5GEX	Kupffer_cell_fliv	Liver	10X_scRNAseq
F61_Liver_CD45+_FCAImmP7862084_AGCGTCGAGTCTCGGC	Kupffer_cell_2	CS18	FCAImmP7862084	Male	CD45+	F61	Liver	Kupffer_cell	5GEX	Kupffer_cell_fliv	Liver	10X_scRNAseq
F61_Liver_CD45+_FCAImmP7862084_AGCGTCGAGTTAGCGG	Kupffer_cell_1	CS18	FCAImmP7862084	Male	CD45+	F61	Liver	Kupffer_cell	5GEX	Kupffer_cell_fliv	Liver	10X_scRNAseq
F61_Liver_CD45+_FCAImmP7862084_AGCGTCGCACGACGAA	Monocyte	CS18	FCAImmP7862084	Male	CD45+	F61	Liver	Monocyte	5GEX	Monocyte_fliv	Liver	10X_scRNAseq
F61_Liver_CD45+_FCAImmP7862084_AGCGTCGCAGGATTGG	Mast_cell	CS18	FCAImmP7862084	Male	CD45+	F61	Liver	Mast_cell	5GEX	Mast_cell_fliv	Liver	10X_scRNAseq
F61_Liver_CD45+_FCAImmP7862084_AGCGTCGCAGTGAGTG	Kupffer_cell_1	CS18	FCAImmP7862084	Male	CD45+	F61	Liver	Kupffer_cell	5GEX	Kupffer_cell_fliv	Liver	10X_scRNAseq
F61_Liver_CD45+_FCAImmP7862084_AGCGTCGGTAAGGGCT	Kupffer_cell_1	CS18	FCAImmP7862084	Male	CD45+	F61	Liver	Kupffer_cell	5GEX	Kupffer_cell_fliv	Liver	10X_scRNAseq
F61_Liver_CD45+_FCAImmP7862084_AGCGTCGGTCGCGTGT	Promyelocyte	CS18	FCAImmP7862084	Male	CD45+	F61	Liver	Granulocyte_precursor	5GEX	Granulocyte_precursor_fliv	Liver	10X_scRNAseq
F61_Liver_CD45+_FCAImmP7862084_AGCGTCGGTGCAACTT	Kupffer_cell_2	CS18	FCAImmP7862084	Male	CD45+	F61	Liver	Kupffer_cell	5GEX	Kupffer_cell_fliv	Liver	10X_scRNAseq
F61_Liver_CD45+_FCAImmP7862084_AGCGTCGTCAACCAAC	Kupffer_cell_1	CS18	FCAImmP7862084	Male	CD45+	F61	Liver	Kupffer_cell	5GEX	Kupffer_cell_fliv	Liver	10X_scRNAseq
F61_Liver_CD45+_FCAImmP7862084_AGCGTCGTCCCGACTT	Kupffer_cell_1	CS18	FCAImmP7862084	Male	CD45+	F61	Liver	Kupffer_cell	5GEX	Kupffer_cell_fliv	Liver	10X_scRNAseq
F61_Liver_CD45+_FCAImmP7862084_AGCGTCGTCGGCGCTA	MK	CS18	FCAImmP7862084	Male	CD45+	F61	Liver	MK	5GEX	MK_fliv	Liver	10X_scRNAseq
F61_Liver_CD45+_FCAImmP7862084_AGCTCCTAGAGAACAG	Kupffer_cell_1	CS18	FCAImmP7862084	Male	CD45+	F61	Liver	Kupffer_cell	5GEX	Kupffer_cell_fliv	Liver	10X_scRNAseq
F61_Liver_CD45+_FCAImmP7862084_AGCTCCTAGAGCAATT	Early_Erythroid	CS18	FCAImmP7862084	Male	CD45+	F61	Liver	Erythroid	5GEX	Erythroid_fliv	Liver	10X_scRNAseq
F61_Liver_CD45+_FCAImmP7862084_AGCTCCTAGATACACA	Mast_cell	CS18	FCAImmP7862084	Male	CD45+	F61	Liver	Mast_cell	5GEX	Mast_cell_fliv	Liver	10X_scRNAseq
F61_Liver_CD45+_FCAImmP7862084_AGCTCCTAGATGCCTT	Kupffer_cell_1	CS18	FCAImmP7862084	Male	CD45+	F61	Liver	Kupffer_cell	5GEX	Kupffer_cell_fliv	Liver	10X_scRNAseq
F61_Liver_CD45+_FCAImmP7862084_AGCTCCTAGCTAACTC	MEMP	CS18	FCAImmP7862084	Male	CD45+	F61	Liver	Progenitor	5GEX	Progenitor_fliv	Liver	10X_scRNAseq
F61_Liver_CD45+_FCAImmP7862084_AGCTCCTAGTACTTGC	MEMP	CS18	FCAImmP7862084	Male	CD45+	F61	Liver	Progenitor	5GEX	Progenitor_fliv	Liver	10X_scRNAseq
F61_Liver_CD45+_FCAImmP7862084_AGCTCCTAGTCCCACG	MLP	CS18	FCAImmP7862084	Male	CD45+	F61	Liver	Progenitor	5GEX	Progenitor_fliv	Liver	10X_scRNAseq
F61_Liver_CD45+_FCAImmP7862084_AGCTCCTCACTGTCGG	Pre_DC2	CS18	FCAImmP7862084	Male	CD45+	F61	Liver	DC	5GEX	DC_fliv	Liver	10X_scRNAseq
F61_Liver_CD45+_FCAImmP7862084_AGCTCCTCAGCCAGAA	Early_Erythroid	CS18	FCAImmP7862084	Male	CD45+	F61	Liver	Erythroid	5GEX	Erythroid_fliv	Liver	10X_scRNAseq
F61_Liver_CD45+_FCAImmP7862084_AGCTCCTCATACGCTA	DC1	CS18	FCAImmP7862084	Male	CD45+	F61	Liver	DC	5GEX	DC_fliv	Liver	10X_scRNAseq
F61_Liver_CD45+_FCAImmP7862084_AGCTCCTCATCACAAC	Pre_B	CS18	FCAImmP7862084	Male	CD45+	F61	Liver	B_lymphoid	5GEX	B_lymphoid_fliv	Liver	10X_scRNAseq
F61_Liver_CD45+_FCAImmP7862084_AGCTCCTCATCACCCT	ETP	CS18	FCAImmP7862084	Male	CD45+	F61	Liver	Progenitor	5GEX	Progenitor_fliv	Liver	10X_scRNAseq
F61_Liver_CD45+_FCAImmP7862084_AGCTCCTCATCGGACC	MEMP	CS18	FCAImmP7862084	Male	CD45+	F61	Liver	Progenitor	5GEX	Progenitor_fliv	Liver	10X_scRNAseq
F61_Liver_CD45+_FCAImmP7862084_AGCTCCTGTCTAGAGG	Kupffer_cell_2	CS18	FCAImmP7862084	Male	CD45+	F61	Liver	Kupffer_cell	5GEX	Kupffer_cell_fliv	Liver	10X_scRNAseq
F61_Liver_CD45+_FCAImmP7862084_AGCTCCTGTGACGCCT	Monocyte	CS18	FCAImmP7862084	Male	CD45+	F61	Liver	Monocyte	5GEX	Monocyte_fliv	Liver	10X_scRNAseq
F61_Liver_CD45+_FCAImmP7862084_AGCTCCTGTGTTTGTG	Kupffer_cell_1	CS18	FCAImmP7862084	Male	CD45+	F61	Liver	Kupffer_cell	5GEX	Kupffer_cell_fliv	Liver	10X_scRNAseq
F61_Liver_CD45+_FCAImmP7862084_AGCTCCTGTTCGCGAC	HSC	CS18	FCAImmP7862084	Male	CD45+	F61	Liver	Progenitor	5GEX	Progenitor_fliv	Liver	10X_scRNAseq
F61_Liver_CD45+_FCAImmP7862084_AGCTCCTTCCCAAGTA	Kupffer_cell_2	CS18	FCAImmP7862084	Male	CD45+	F61	Liver	Kupffer_cell	5GEX	Kupffer_cell_fliv	Liver	10X_scRNAseq
F61_Liver_CD45+_FCAImmP7862084_AGCTCTCAGCCCTAAT	MPP2	CS18	FCAImmP7862084	Male	CD45+	F61	Liver	Progenitor	5GEX	Progenitor_fliv	Liver	10X_scRNAseq
F61_Liver_CD45+_FCAImmP7862084_AGCTCTCAGGGTGTTG	MPP	CS18	FCAImmP7862084	Male	CD45+	F61	Liver	Progenitor	5GEX	Progenitor_fliv	Liver	10X_scRNAseq
F61_Liver_CD45+_FCAImmP7862084_AGCTCTCAGTGCGTGA	CMP	CS18	FCAImmP7862084	Male	CD45+	F61	Liver	Progenitor	5GEX	Progenitor_fliv	Liver	10X_scRNAseq
F61_Liver_CD45+_FCAImmP7862084_AGCTCTCAGTTAGCGG	MK	CS18	FCAImmP7862084	Male	CD45+	F61	Liver	MK	5GEX	MK_fliv	Liver	10X_scRNAseq
F61_Liver_CD45+_FCAImmP7862084_AGCTCTCGTAATCGTC	MK	CS18	FCAImmP7862084	Male	CD45+	F61	Liver	MK	5GEX	MK_fliv	Liver	10X_scRNAseq
F61_Liver_CD45+_FCAImmP7862084_AGCTCTCGTATGAAAC	Early_Erythroid	CS18	FCAImmP7862084	Male	CD45+	F61	Liver	Erythroid	5GEX	Erythroid_fliv	Liver	10X_scRNAseq
F61_Liver_CD45+_FCAImmP7862084_AGCTCTCGTCGGCATC	MK	CS18	FCAImmP7862084	Male	CD45+	F61	Liver	MK	5GEX	MK_fliv	Liver	10X_scRNAseq
F61_Liver_CD45+_FCAImmP7862084_AGCTCTCGTTGTCTTT	Endothelium	CS18	FCAImmP7862084	Male	CD45+	F61	Liver	Endothelium	5GEX	Endothelium_fliv	Liver	10X_scRNAseq
F61_Liver_CD45+_FCAImmP7862084_AGCTCTCTCACCGGGT	ETP	CS18	FCAImmP7862084	Male	CD45+	F61	Liver	Progenitor	5GEX	Progenitor_fliv	Liver	10X_scRNAseq
F61_Liver_CD45+_FCAImmP7862084_AGCTCTCTCCGCTGTT	Pre_pro_B_progenitor	CS18	FCAImmP7862084	Male	CD45+	F61	Liver	B_lymphoid	5GEX	B_lymphoid_fliv	Liver	10X_scRNAseq
F61_Liver_CD45+_FCAImmP7862084_AGCTCTCTCGTTGACA	Kupffer_cell_1	CS18	FCAImmP7862084	Male	CD45+	F61	Liver	Kupffer_cell	5GEX	Kupffer_cell_fliv	Liver	10X_scRNAseq
F61_Liver_CD45+_FCAImmP7862084_AGCTTGAAGCAGCCTC	MEMP	CS18	FCAImmP7862084	Male	CD45+	F61	Liver	Progenitor	5GEX	Progenitor_fliv	Liver	10X_scRNAseq
F61_Liver_CD45+_FCAImmP7862084_AGCTTGAAGGGTATCG	Early_Erythroid	CS18	FCAImmP7862084	Male	CD45+	F61	Liver	Erythroid	5GEX	Erythroid_fliv	Liver	10X_scRNAseq
F61_Liver_CD45+_FCAImmP7862084_AGCTTGAAGTGAAGTT	Kupffer_cell_1	CS18	FCAImmP7862084	Male	CD45+	F61	Liver	Kupffer_cell	5GEX	Kupffer_cell_fliv	Liver	10X_scRNAseq
F61_Liver_CD45+_FCAImmP7862084_AGCTTGACAACCGCCA	Kupffer_cell_1	CS18	FCAImmP7862084	Male	CD45+	F61	Liver	Kupffer_cell	5GEX	Kupffer_cell_fliv	Liver	10X_scRNAseq
F61_Liver_CD45+_FCAImmP7862084_AGCTTGACATCTCGCT	Kupffer_cell_1	CS18	FCAImmP7862084	Male	CD45+	F61	Liver	Kupffer_cell	5GEX	Kupffer_cell_fliv	Liver	10X_scRNAseq
F61_Liver_CD45+_FCAImmP7862084_AGCTTGACATGCATGT	Kupffer_cell_2	CS18	FCAImmP7862084	Male	CD45+	F61	Liver	Kupffer_cell	5GEX	Kupffer_cell_fliv	Liver	10X_scRNAseq
F61_Liver_CD45+_FCAImmP7862084_AGCTTGAGTAACGCGA	Endothelium	CS18	FCAImmP7862084	Male	CD45+	F61	Liver	Endothelium	5GEX	Endothelium_fliv	Liver	10X_scRNAseq
F61_Liver_CD45+_FCAImmP7862084_AGCTTGAGTAAGTGTA	Monocyte	CS18	FCAImmP7862084	Male	CD45+	F61	Liver	Monocyte	5GEX	Monocyte_fliv	Liver	10X_scRNAseq
F61_Liver_CD45+_FCAImmP7862084_AGCTTGAGTACAGCAG	MK	CS18	FCAImmP7862084	Male	CD45+	F61	Liver	MK	5GEX	MK_fliv	Liver	10X_scRNAseq
F61_Liver_CD45+_FCAImmP7862084_AGCTTGAGTAGGCATG	CMP	CS18	FCAImmP7862084	Male	CD45+	F61	Liver	Progenitor	5GEX	Progenitor_fliv	Liver	10X_scRNAseq
F61_Liver_CD45+_FCAImmP7862084_AGCTTGAGTCACCTAA	Kupffer_cell_1	CS18	FCAImmP7862084	Male	CD45+	F61	Liver	Kupffer_cell	5GEX	Kupffer_cell_fliv	Liver	10X_scRNAseq
F61_Liver_CD45+_FCAImmP7862084_AGCTTGAGTCACTGGC	CMP	CS18	FCAImmP7862084	Male	CD45+	F61	Liver	Progenitor	5GEX	Progenitor_fliv	Liver	10X_scRNAseq
F61_Liver_CD45+_FCAImmP7862084_AGCTTGAGTTCAGACT	Embryonic_Erythroid	CS18	FCAImmP7862084	Male	CD45+	F61	Liver	Erythroid	5GEX	Erythroid_fliv	Liver	10X_scRNAseq
F61_Liver_CD45+_FCAImmP7862084_AGCTTGAGTTGAACTC	CMP	CS18	FCAImmP7862084	Male	CD45+	F61	Liver	Progenitor	5GEX	Progenitor_fliv	Liver	10X_scRNAseq
F61_Liver_CD45+_FCAImmP7862084_AGCTTGAGTTGGACCC	CMP	CS18	FCAImmP7862084	Male	CD45+	F61	Liver	Progenitor	5GEX	Progenitor_fliv	Liver	10X_scRNAseq
F61_Liver_CD45+_FCAImmP7862084_AGCTTGATCCATGCTC	Early_Erythroid	CS18	FCAImmP7862084	Male	CD45+	F61	Liver	Erythroid	5GEX	Erythroid_fliv	Liver	10X_scRNAseq
F61_Liver_CD45+_FCAImmP7862084_AGCTTGATCCCTCAGT	Monocyte	CS18	FCAImmP7862084	Male	CD45+	F61	Liver	Monocyte	5GEX	Monocyte_fliv	Liver	10X_scRNAseq
F61_Liver_CD45+_FCAImmP7862084_AGCTTGATCCCTTGCA	Kupffer_cell_1	CS18	FCAImmP7862084	Male	CD45+	F61	Liver	Kupffer_cell	5GEX	Kupffer_cell_fliv	Liver	10X_scRNAseq
F61_Liver_CD45+_FCAImmP7862084_AGCTTGATCGTGTAGT	DC2	CS18	FCAImmP7862084	Male	CD45+	F61	Liver	DC	5GEX	DC_fliv	Liver	10X_scRNAseq
F61_Liver_CD45+_FCAImmP7862084_AGCTTGATCTACCTGC	Pre_DC2	CS18	FCAImmP7862084	Male	CD45+	F61	Liver	DC	5GEX	DC_fliv	Liver	10X_scRNAseq
F61_Liver_CD45+_FCAImmP7862084_AGCTTGATCTGGTTCC	Early_Erythroid	CS18	FCAImmP7862084	Male	CD45+	F61	Liver	Erythroid	5GEX	Erythroid_fliv	Liver	10X_scRNAseq
F61_Liver_CD45+_FCAImmP7862084_AGGCCACAGAAACCTA	Early_Erythroid	CS18	FCAImmP7862084	Male	CD45+	F61	Liver	Erythroid	5GEX	Erythroid_fliv	Liver	10X_scRNAseq
F61_Liver_CD45+_FCAImmP7862084_AGGCCACAGACAATAC	Early_Erythroid	CS18	FCAImmP7862084	Male	CD45+	F61	Liver	Erythroid	5GEX	Erythroid_fliv	Liver	10X_scRNAseq
F61_Liver_CD45+_FCAImmP7862084_AGGCCACAGAGACTAT	MK	CS18	FCAImmP7862084	Male	CD45+	F61	Liver	MK	5GEX	MK_fliv	Liver	10X_scRNAseq
F61_Liver_CD45+_FCAImmP7862084_AGGCCACAGAGCAATT	MK	CS18	FCAImmP7862084	Male	CD45+	F61	Liver	MK	5GEX	MK_fliv	Liver	10X_scRNAseq
F61_Liver_CD45+_FCAImmP7862084_AGGCCACAGCCACGTC	Erythroid	CS18	FCAImmP7862084	Male	CD45+	F61	Liver	Erythroid	5GEX	Erythroid_fliv	Liver	10X_scRNAseq
F61_Liver_CD45+_FCAImmP7862084_AGGCCACAGCCTATGT	Promonocyte	CS18	FCAImmP7862084	Male	CD45+	F61	Liver	Monocyte	5GEX	Monocyte_fliv	Liver	10X_scRNAseq
F61_Liver_CD45+_FCAImmP7862084_AGGCCACCAATACGCT	DC2	CS18	FCAImmP7862084	Male	CD45+	F61	Liver	DC	5GEX	DC_fliv	Liver	10X_scRNAseq
F61_Liver_CD45+_FCAImmP7862084_AGGCCACCACGGCTAC	Kupffer_cell_1	CS18	FCAImmP7862084	Male	CD45+	F61	Liver	Kupffer_cell	5GEX	Kupffer_cell_fliv	Liver	10X_scRNAseq
F61_Liver_CD45+_FCAImmP7862084_AGGCCACCATGTAGTC	Kupffer_cell_1	CS18	FCAImmP7862084	Male	CD45+	F61	Liver	Kupffer_cell	5GEX	Kupffer_cell_fliv	Liver	10X_scRNAseq
F61_Liver_CD45+_FCAImmP7862084_AGGCCACCATTCTTAC	Kupffer_cell_1	CS18	FCAImmP7862084	Male	CD45+	F61	Liver	Kupffer_cell	5GEX	Kupffer_cell_fliv	Liver	10X_scRNAseq
F61_Liver_CD45+_FCAImmP7862084_AGGCCACCATTTCAGG	DC1	CS18	FCAImmP7862084	Male	CD45+	F61	Liver	DC	5GEX	DC_fliv	Liver	10X_scRNAseq
F61_Liver_CD45+_FCAImmP7862084_AGGCCACGTAAGTAGT	CMP	CS18	FCAImmP7862084	Male	CD45+	F61	Liver	Progenitor	5GEX	Progenitor_fliv	Liver	10X_scRNAseq
F61_Liver_CD45+_FCAImmP7862084_AGGCCACGTGGCAAAC	MLP	CS18	FCAImmP7862084	Male	CD45+	F61	Liver	Progenitor	5GEX	Progenitor_fliv	Liver	10X_scRNAseq
F61_Liver_CD45+_FCAImmP7862084_AGGCCACGTTCAACCA	Erythroid	CS18	FCAImmP7862084	Male	CD45+	F61	Liver	Erythroid	5GEX	Erythroid_fliv	Liver	10X_scRNAseq
F61_Liver_CD45+_FCAImmP7862084_AGGCCACTCAGCATGT	MPP2	CS18	FCAImmP7862084	Male	CD45+	F61	Liver	Progenitor	5GEX	Progenitor_fliv	Liver	10X_scRNAseq
F61_Liver_CD45+_FCAImmP7862084_AGGCCACTCCAATGGT	Early_Erythroid	CS18	FCAImmP7862084	Male	CD45+	F61	Liver	Erythroid	5GEX	Erythroid_fliv	Liver	10X_scRNAseq
F61_Liver_CD45+_FCAImmP7862084_AGGCCACTCTCCTATA	Kupffer_cell_1	CS18	FCAImmP7862084	Male	CD45+	F61	Liver	Kupffer_cell	5GEX	Kupffer_cell_fliv	Liver	10X_scRNAseq
F61_Liver_CD45+_FCAImmP7862084_AGGCCACTCTGGTGTA	MEMP	CS18	FCAImmP7862084	Male	CD45+	F61	Liver	Progenitor	5GEX	Progenitor_fliv	Liver	10X_scRNAseq
F61_Liver_CD45+_FCAImmP7862084_AGGCCACTCTTGGGTA	Kupffer_cell_2	CS18	FCAImmP7862084	Male	CD45+	F61	Liver	Kupffer_cell	5GEX	Kupffer_cell_fliv	Liver	10X_scRNAseq
F61_Liver_CD45+_FCAImmP7862084_AGGCCACTCTTTAGGG	Kupffer_cell_1	CS18	FCAImmP7862084	Male	CD45+	F61	Liver	Kupffer_cell	5GEX	Kupffer_cell_fliv	Liver	10X_scRNAseq
F61_Liver_CD45+_FCAImmP7862084_AGGCCGTAGAAGAAGC	MPP	CS18	FCAImmP7862084	Male	CD45+	F61	Liver	Progenitor	5GEX	Progenitor_fliv	Liver	10X_scRNAseq
F61_Liver_CD45+_FCAImmP7862084_AGGCCGTAGAAGATTC	Early_Erythroid	CS18	FCAImmP7862084	Male	CD45+	F61	Liver	Erythroid	5GEX	Erythroid_fliv	Liver	10X_scRNAseq
F61_Liver_CD45+_FCAImmP7862084_AGGCCGTAGCTAGTTC	Early_Erythroid	CS18	FCAImmP7862084	Male	CD45+	F61	Liver	Erythroid	5GEX	Erythroid_fliv	Liver	10X_scRNAseq
F61_Liver_CD45+_FCAImmP7862084_AGGCCGTAGGGCTTCC	Early_Erythroid	CS18	FCAImmP7862084	Male	CD45+	F61	Liver	Erythroid	5GEX	Erythroid_fliv	Liver	10X_scRNAseq
F61_Liver_CD45+_FCAImmP7862084_AGGCCGTAGTACGATA	Kupffer_cell_1	CS18	FCAImmP7862084	Male	CD45+	F61	Liver	Kupffer_cell	5GEX	Kupffer_cell_fliv	Liver	10X_scRNAseq
F61_Liver_CD45+_FCAImmP7862084_AGGCCGTCACCAACCG	Kupffer_cell_1	CS18	FCAImmP7862084	Male	CD45+	F61	Liver	Kupffer_cell	5GEX	Kupffer_cell_fliv	Liver	10X_scRNAseq
F61_Liver_CD45+_FCAImmP7862084_AGGCCGTCATCCCACT	MPP2	CS18	FCAImmP7862084	Male	CD45+	F61	Liver	Progenitor	5GEX	Progenitor_fliv	Liver	10X_scRNAseq
F61_Liver_CD45+_FCAImmP7862084_AGGCCGTGTAAGGATT	DC2	CS18	FCAImmP7862084	Male	CD45+	F61	Liver	DC	5GEX	DC_fliv	Liver	10X_scRNAseq
F61_Liver_CD45+_FCAImmP7862084_AGGCCGTGTCGAGATG	Kupffer_cell_2	CS18	FCAImmP7862084	Male	CD45+	F61	Liver	Kupffer_cell	5GEX	Kupffer_cell_fliv	Liver	10X_scRNAseq
F61_Liver_CD45+_FCAImmP7862084_AGGCCGTGTGAGTGAC	MOP	CS18	FCAImmP7862084	Male	CD45+	F61	Liver	Progenitor	5GEX	Progenitor_fliv	Liver	10X_scRNAseq
F61_Liver_CD45+_FCAImmP7862084_AGGCCGTTCACCTCGT	Early_Erythroid	CS18	FCAImmP7862084	Male	CD45+	F61	Liver	Erythroid	5GEX	Erythroid_fliv	Liver	10X_scRNAseq
F61_Liver_CD45+_FCAImmP7862084_AGGGAGTAGACTTGAA	Kupffer_cell_1	CS18	FCAImmP7862084	Male	CD45+	F61	Liver	Kupffer_cell	5GEX	Kupffer_cell_fliv	Liver	10X_scRNAseq
F61_Liver_CD45+_FCAImmP7862084_AGGGAGTAGCGATAGC	Kupffer_cell_1	CS18	FCAImmP7862084	Male	CD45+	F61	Liver	Kupffer_cell	5GEX	Kupffer_cell_fliv	Liver	10X_scRNAseq
F61_Liver_CD45+_FCAImmP7862084_AGGGAGTAGCGTTCCG	Kupffer_cell_1	CS18	FCAImmP7862084	Male	CD45+	F61	Liver	Kupffer_cell	5GEX	Kupffer_cell_fliv	Liver	10X_scRNAseq
F61_Liver_CD45+_FCAImmP7862084_AGGGAGTAGGACCACA	Early_Erythroid	CS18	FCAImmP7862084	Male	CD45+	F61	Liver	Erythroid	5GEX	Erythroid_fliv	Liver	10X_scRNAseq
F61_Liver_CD45+_FCAImmP7862084_AGGGAGTAGGCCCTTG	Promyelocyte	CS18	FCAImmP7862084	Male	CD45+	F61	Liver	Granulocyte_precursor	5GEX	Granulocyte_precursor_fliv	Liver	10X_scRNAseq
F61_Liver_CD45+_FCAImmP7862084_AGGGAGTAGGCCGAAT	ELP	CS18	FCAImmP7862084	Male	CD45+	F61	Liver	Progenitor	5GEX	Progenitor_fliv	Liver	10X_scRNAseq
F61_Liver_CD45+_FCAImmP7862084_AGGGAGTAGTGGAGAA	MOP	CS18	FCAImmP7862084	Male	CD45+	F61	Liver	Progenitor	5GEX	Progenitor_fliv	Liver	10X_scRNAseq
F61_Liver_CD45+_FCAImmP7862084_AGGGAGTCAAGCTGGA	DC1	CS18	FCAImmP7862084	Male	CD45+	F61	Liver	DC	5GEX	DC_fliv	Liver	10X_scRNAseq
F61_Liver_CD45+_FCAImmP7862084_AGGGAGTCACACCGCA	Monocyte	CS18	FCAImmP7862084	Male	CD45+	F61	Liver	Monocyte	5GEX	Monocyte_fliv	Liver	10X_scRNAseq
F61_Liver_CD45+_FCAImmP7862084_AGGGAGTCAGCGAACA	Eo_Basophil	CS18	FCAImmP7862084	Male	CD45+	F61	Liver	Granulocyte_precursor	5GEX	Granulocyte_precursor_fliv	Liver	10X_scRNAseq
F61_Liver_CD45+_FCAImmP7862084_AGGGAGTCAGTCCTTC	Early_Erythroid	CS18	FCAImmP7862084	Male	CD45+	F61	Liver	Erythroid	5GEX	Erythroid_fliv	Liver	10X_scRNAseq
F61_Liver_CD45+_FCAImmP7862084_AGGGAGTCATGTCGAT	MK	CS18	FCAImmP7862084	Male	CD45+	F61	Liver	MK	5GEX	MK_fliv	Liver	10X_scRNAseq
F61_Liver_CD45+_FCAImmP7862084_AGGGAGTGTACGCACC	Endothelium	CS18	FCAImmP7862084	Male	CD45+	F61	Liver	Endothelium	5GEX	Endothelium_fliv	Liver	10X_scRNAseq
F61_Liver_CD45+_FCAImmP7862084_AGGGAGTGTATATCCG	MK	CS18	FCAImmP7862084	Male	CD45+	F61	Liver	MK	5GEX	MK_fliv	Liver	10X_scRNAseq
F61_Liver_CD45+_FCAImmP7862084_AGGGAGTGTCCGAATT	Kupffer_cell_1	CS18	FCAImmP7862084	Male	CD45+	F61	Liver	Kupffer_cell	5GEX	Kupffer_cell_fliv	Liver	10X_scRNAseq
F61_Liver_CD45+_FCAImmP7862084_AGGGAGTGTGGTGTAG	Eo_Basophil	CS18	FCAImmP7862084	Male	CD45+	F61	Liver	Granulocyte_precursor	5GEX	Granulocyte_precursor_fliv	Liver	10X_scRNAseq
F61_Liver_CD45+_FCAImmP7862084_AGGGAGTGTGTGGTTT	MK	CS18	FCAImmP7862084	Male	CD45+	F61	Liver	MK	5GEX	MK_fliv	Liver	10X_scRNAseq
F61_Liver_CD45+_FCAImmP7862084_AGGGAGTGTTCGGGCT	HSC	CS18	FCAImmP7862084	Male	CD45+	F61	Liver	Progenitor	5GEX	Progenitor_fliv	Liver	10X_scRNAseq
F61_Liver_CD45+_FCAImmP7862084_AGGGAGTTCACCCTCA	Kupffer_cell_1	CS18	FCAImmP7862084	Male	CD45+	F61	Liver	Kupffer_cell	5GEX	Kupffer_cell_fliv	Liver	10X_scRNAseq
F61_Liver_CD45+_FCAImmP7862084_AGGGAGTTCGGAAATA	MPP	CS18	FCAImmP7862084	Male	CD45+	F61	Liver	Progenitor	5GEX	Progenitor_fliv	Liver	10X_scRNAseq
F61_Liver_CD45+_FCAImmP7862084_AGGGATGAGAGAGCTC	MK	CS18	FCAImmP7862084	Male	CD45+	F61	Liver	MK	5GEX	MK_fliv	Liver	10X_scRNAseq
F61_Liver_CD45+_FCAImmP7862084_AGGGATGAGGCTAGGT	Early_Erythroid	CS18	FCAImmP7862084	Male	CD45+	F61	Liver	Erythroid	5GEX	Erythroid_fliv	Liver	10X_scRNAseq
F61_Liver_CD45+_FCAImmP7862084_AGGGATGAGTGAACGC	Kupffer_cell_2	CS18	FCAImmP7862084	Male	CD45+	F61	Liver	Kupffer_cell	5GEX	Kupffer_cell_fliv	Liver	10X_scRNAseq
F61_Liver_CD45+_FCAImmP7862084_AGGGATGAGTGTTTGC	Early_Erythroid	CS18	FCAImmP7862084	Male	CD45+	F61	Liver	Erythroid	5GEX	Erythroid_fliv	Liver	10X_scRNAseq
F61_Liver_CD45+_FCAImmP7862084_AGGGATGCAAGTCATC	Kupffer_cell_1	CS18	FCAImmP7862084	Male	CD45+	F61	Liver	Kupffer_cell	5GEX	Kupffer_cell_fliv	Liver	10X_scRNAseq
F61_Liver_CD45+_FCAImmP7862084_AGGGATGCACATAACC	Endothelium	CS18	FCAImmP7862084	Male	CD45+	F61	Liver	Endothelium	5GEX	Endothelium_fliv	Liver	10X_scRNAseq
F61_Liver_CD45+_FCAImmP7862084_AGGGATGCACATGTGT	Kupffer_cell_1	CS18	FCAImmP7862084	Male	CD45+	F61	Liver	Kupffer_cell	5GEX	Kupffer_cell_fliv	Liver	10X_scRNAseq
F61_Liver_CD45+_FCAImmP7862084_AGGGATGCACCGAATT	Endothelium	CS18	FCAImmP7862084	Male	CD45+	F61	Liver	Endothelium	5GEX	Endothelium_fliv	Liver	10X_scRNAseq
F61_Liver_CD45+_FCAImmP7862084_AGGGATGCACGACTCG	ELP	CS18	FCAImmP7862084	Male	CD45+	F61	Liver	Progenitor	5GEX	Progenitor_fliv	Liver	10X_scRNAseq
F61_Liver_CD45+_FCAImmP7862084_AGGGATGCAGGCAGTA	MK	CS18	FCAImmP7862084	Male	CD45+	F61	Liver	MK	5GEX	MK_fliv	Liver	10X_scRNAseq
F61_Liver_CD45+_FCAImmP7862084_AGGGATGCATATGGTC	Endothelium	CS18	FCAImmP7862084	Male	CD45+	F61	Liver	Endothelium	5GEX	Endothelium_fliv	Liver	10X_scRNAseq
F61_Liver_CD45+_FCAImmP7862084_AGGGATGCATTATCTC	Kupffer_cell_1	CS18	FCAImmP7862084	Male	CD45+	F61	Liver	Kupffer_cell	5GEX	Kupffer_cell_fliv	Liver	10X_scRNAseq
F61_Liver_CD45+_FCAImmP7862084_AGGGATGGTATAAACG	Kupffer_cell_1	CS18	FCAImmP7862084	Male	CD45+	F61	Liver	Kupffer_cell	5GEX	Kupffer_cell_fliv	Liver	10X_scRNAseq
F61_Liver_CD45+_FCAImmP7862084_AGGGATGGTATGAAAC	ETP	CS18	FCAImmP7862084	Male	CD45+	F61	Liver	Progenitor	5GEX	Progenitor_fliv	Liver	10X_scRNAseq
F61_Liver_CD45+_FCAImmP7862084_AGGGATGGTCAAACTC	Pre_DC2	CS18	FCAImmP7862084	Male	CD45+	F61	Liver	DC	5GEX	DC_fliv	Liver	10X_scRNAseq
F61_Liver_CD45+_FCAImmP7862084_AGGGATGGTGTGCCTG	MLP	CS18	FCAImmP7862084	Male	CD45+	F61	Liver	Progenitor	5GEX	Progenitor_fliv	Liver	10X_scRNAseq
F61_Liver_CD45+_FCAImmP7862084_AGGGATGGTTCATGGT	MPP	CS18	FCAImmP7862084	Male	CD45+	F61	Liver	Progenitor	5GEX	Progenitor_fliv	Liver	10X_scRNAseq
F61_Liver_CD45+_FCAImmP7862084_AGGGATGTCAATCTCT	Kupffer_cell_2	CS18	FCAImmP7862084	Male	CD45+	F61	Liver	Kupffer_cell	5GEX	Kupffer_cell_fliv	Liver	10X_scRNAseq
F61_Liver_CD45+_FCAImmP7862084_AGGGATGTCACTCTTA	Fibroblast	CS18	FCAImmP7862084	Male	CD45+	F61	Liver	Fibroblast	5GEX	Fibroblast_fliv	Liver	10X_scRNAseq
F61_Liver_CD45+_FCAImmP7862084_AGGGATGTCATGCATG	Early_Erythroid	CS18	FCAImmP7862084	Male	CD45+	F61	Liver	Erythroid	5GEX	Erythroid_fliv	Liver	10X_scRNAseq
F61_Liver_CD45+_FCAImmP7862084_AGGGATGTCCAGATCA	ETP	CS18	FCAImmP7862084	Male	CD45+	F61	Liver	Progenitor	5GEX	Progenitor_fliv	Liver	10X_scRNAseq
F61_Liver_CD45+_FCAImmP7862084_AGGGATGTCCCATTAT	Kupffer_cell_1	CS18	FCAImmP7862084	Male	CD45+	F61	Liver	Kupffer_cell	5GEX	Kupffer_cell_fliv	Liver	10X_scRNAseq
F61_Liver_CD45+_FCAImmP7862084_AGGGATGTCCTTAATC	NK	CS18	FCAImmP7862084	Male	CD45+	F61	Liver	Lymphoid	5GEX	Lymphoid_fliv	Liver	10X_scRNAseq
F61_Liver_CD45+_FCAImmP7862084_AGGGATGTCGCTAGCG	Kupffer_cell_1	CS18	FCAImmP7862084	Male	CD45+	F61	Liver	Kupffer_cell	5GEX	Kupffer_cell_fliv	Liver	10X_scRNAseq
F61_Liver_CD45+_FCAImmP7862084_AGGGATGTCTGCTGCT	Kupffer_cell_2	CS18	FCAImmP7862084	Male	CD45+	F61	Liver	Kupffer_cell	5GEX	Kupffer_cell_fliv	Liver	10X_scRNAseq
F61_Liver_CD45+_FCAImmP7862084_AGGGATGTCTGTTGAG	MEMP	CS18	FCAImmP7862084	Male	CD45+	F61	Liver	Progenitor	5GEX	Progenitor_fliv	Liver	10X_scRNAseq
F61_Liver_CD45+_FCAImmP7862084_AGGGTGAAGAAACCGC	Kupffer_cell_2	CS18	FCAImmP7862084	Male	CD45+	F61	Liver	Kupffer_cell	5GEX	Kupffer_cell_fliv	Liver	10X_scRNAseq
F61_Liver_CD45+_FCAImmP7862084_AGGGTGAAGATAGCAT	HSC	CS18	FCAImmP7862084	Male	CD45+	F61	Liver	Progenitor	5GEX	Progenitor_fliv	Liver	10X_scRNAseq
F61_Liver_CD45+_FCAImmP7862084_AGGGTGAAGCAGCCTC	CMP	CS18	FCAImmP7862084	Male	CD45+	F61	Liver	Progenitor	5GEX	Progenitor_fliv	Liver	10X_scRNAseq
F61_Liver_CD45+_FCAImmP7862084_AGGGTGAAGGAGCGTT	Pre_DC2	CS18	FCAImmP7862084	Male	CD45+	F61	Liver	DC	5GEX	DC_fliv	Liver	10X_scRNAseq
F61_Liver_CD45+_FCAImmP7862084_AGGGTGAAGGCATGTG	Early_Erythroid	CS18	FCAImmP7862084	Male	CD45+	F61	Liver	Erythroid	5GEX	Erythroid_fliv	Liver	10X_scRNAseq
F61_Liver_CD45+_FCAImmP7862084_AGGGTGAAGGTGGGTT	Pre_B	CS18	FCAImmP7862084	Male	CD45+	F61	Liver	B_lymphoid	5GEX	B_lymphoid_fliv	Liver	10X_scRNAseq
F61_Liver_CD45+_FCAImmP7862084_AGGGTGAAGTCCTCCT	Kupffer_cell_2	CS18	FCAImmP7862084	Male	CD45+	F61	Liver	Kupffer_cell	5GEX	Kupffer_cell_fliv	Liver	10X_scRNAseq
F61_Liver_CD45+_FCAImmP7862084_AGGGTGACACATGTGT	MPP	CS18	FCAImmP7862084	Male	CD45+	F61	Liver	Progenitor	5GEX	Progenitor_fliv	Liver	10X_scRNAseq
F61_Liver_CD45+_FCAImmP7862084_AGGGTGACACCTATCC	Endothelium	CS18	FCAImmP7862084	Male	CD45+	F61	Liver	Endothelium	5GEX	Endothelium_fliv	Liver	10X_scRNAseq
F61_Liver_CD45+_FCAImmP7862084_AGGGTGACATTAGCCA	Kupffer_cell_1	CS18	FCAImmP7862084	Male	CD45+	F61	Liver	Kupffer_cell	5GEX	Kupffer_cell_fliv	Liver	10X_scRNAseq
F61_Liver_CD45+_FCAImmP7862084_AGGGTGAGTACACCGC	MPP	CS18	FCAImmP7862084	Male	CD45+	F61	Liver	Progenitor	5GEX	Progenitor_fliv	Liver	10X_scRNAseq
F61_Liver_CD45+_FCAImmP7862084_AGGGTGAGTCATATGC	MPP	CS18	FCAImmP7862084	Male	CD45+	F61	Liver	Progenitor	5GEX	Progenitor_fliv	Liver	10X_scRNAseq
F61_Liver_CD45+_FCAImmP7862084_AGGGTGAGTGAAAGAG	Early_Erythroid	CS18	FCAImmP7862084	Male	CD45+	F61	Liver	Erythroid	5GEX	Erythroid_fliv	Liver	10X_scRNAseq
F61_Liver_CD45+_FCAImmP7862084_AGGGTGATCGGCTTGG	Kupffer_cell_1	CS18	FCAImmP7862084	Male	CD45+	F61	Liver	Kupffer_cell	5GEX	Kupffer_cell_fliv	Liver	10X_scRNAseq
F61_Liver_CD45+_FCAImmP7862084_AGGGTGATCTCGGACG	MLP	CS18	FCAImmP7862084	Male	CD45+	F61	Liver	Progenitor	5GEX	Progenitor_fliv	Liver	10X_scRNAseq
F61_Liver_CD45+_FCAImmP7862084_AGGGTGATCTTACCTA	Endothelium	CS18	FCAImmP7862084	Male	CD45+	F61	Liver	Endothelium	5GEX	Endothelium_fliv	Liver	10X_scRNAseq
F61_Liver_CD45+_FCAImmP7862084_AGGTCATAGAAACCTA	Kupffer_cell_2	CS18	FCAImmP7862084	Male	CD45+	F61	Liver	Kupffer_cell	5GEX	Kupffer_cell_fliv	Liver	10X_scRNAseq
F61_Liver_CD45+_FCAImmP7862084_AGGTCATAGGCTCTTA	Kupffer_cell_1	CS18	FCAImmP7862084	Male	CD45+	F61	Liver	Kupffer_cell	5GEX	Kupffer_cell_fliv	Liver	10X_scRNAseq
F61_Liver_CD45+_FCAImmP7862084_AGGTCATAGTTCGATC	Early_Erythroid	CS18	FCAImmP7862084	Male	CD45+	F61	Liver	Erythroid	5GEX	Erythroid_fliv	Liver	10X_scRNAseq
F61_Liver_CD45+_FCAImmP7862084_AGGTCATCAAGAGTCG	DC2	CS18	FCAImmP7862084	Male	CD45+	F61	Liver	DC	5GEX	DC_fliv	Liver	10X_scRNAseq
F61_Liver_CD45+_FCAImmP7862084_AGGTCATCACGTCAGC	CMP	CS18	FCAImmP7862084	Male	CD45+	F61	Liver	Progenitor	5GEX	Progenitor_fliv	Liver	10X_scRNAseq
F61_Liver_CD45+_FCAImmP7862084_AGGTCATGTAAACCTC	Kupffer_cell_1	CS18	FCAImmP7862084	Male	CD45+	F61	Liver	Kupffer_cell	5GEX	Kupffer_cell_fliv	Liver	10X_scRNAseq
F61_Liver_CD45+_FCAImmP7862084_AGGTCATGTCTAGTCA	Kupffer_cell_1	CS18	FCAImmP7862084	Male	CD45+	F61	Liver	Kupffer_cell	5GEX	Kupffer_cell_fliv	Liver	10X_scRNAseq
F61_Liver_CD45+_FCAImmP7862084_AGGTCATGTTTGACTG	Kupffer_cell_1	CS18	FCAImmP7862084	Male	CD45+	F61	Liver	Kupffer_cell	5GEX	Kupffer_cell_fliv	Liver	10X_scRNAseq
F61_Liver_CD45+_FCAImmP7862084_AGGTCATTCATGTCCC	MPP2	CS18	FCAImmP7862084	Male	CD45+	F61	Liver	Progenitor	5GEX	Progenitor_fliv	Liver	10X_scRNAseq
F61_Liver_CD45+_FCAImmP7862084_AGGTCATTCTCATTCA	Endothelium	CS18	FCAImmP7862084	Male	CD45+	F61	Liver	Endothelium	5GEX	Endothelium_fliv	Liver	10X_scRNAseq
F61_Liver_CD45+_FCAImmP7862084_AGGTCATTCTGTCTCG	HSC	CS18	FCAImmP7862084	Male	CD45+	F61	Liver	Progenitor	5GEX	Progenitor_fliv	Liver	10X_scRNAseq
F61_Liver_CD45+_FCAImmP7862084_AGGTCCGAGCAAATCA	Monocyte	CS18	FCAImmP7862084	Male	CD45+	F61	Liver	Monocyte	5GEX	Monocyte_fliv	Liver	10X_scRNAseq
F61_Liver_CD45+_FCAImmP7862084_AGGTCCGAGCCGGTAA	DC2	CS18	FCAImmP7862084	Male	CD45+	F61	Liver	DC	5GEX	DC_fliv	Liver	10X_scRNAseq
F61_Liver_CD45+_FCAImmP7862084_AGGTCCGAGCGATTCT	DC2	CS18	FCAImmP7862084	Male	CD45+	F61	Liver	DC	5GEX	DC_fliv	Liver	10X_scRNAseq
F61_Liver_CD45+_FCAImmP7862084_AGGTCCGAGTGGAGAA	Kupffer_cell_1	CS18	FCAImmP7862084	Male	CD45+	F61	Liver	Kupffer_cell	5GEX	Kupffer_cell_fliv	Liver	10X_scRNAseq
F61_Liver_CD45+_FCAImmP7862084_AGGTCCGCACGCCAGT	Kupffer_cell_2	CS18	FCAImmP7862084	Male	CD45+	F61	Liver	Kupffer_cell	5GEX	Kupffer_cell_fliv	Liver	10X_scRNAseq
F61_Liver_CD45+_FCAImmP7862084_AGGTCCGCACGGATAG	Kupffer_cell_1	CS18	FCAImmP7862084	Male	CD45+	F61	Liver	Kupffer_cell	5GEX	Kupffer_cell_fliv	Liver	10X_scRNAseq
F61_Liver_CD45+_FCAImmP7862084_AGGTCCGCAGGCGATA	Hepatocyte	CS18	FCAImmP7862084	Male	CD45+	F61	Liver	Hepatocyte	5GEX	Hepatocyte_fliv	Liver	10X_scRNAseq
F61_Liver_CD45+_FCAImmP7862084_AGGTCCGGTCAGAATA	Pre_DC2	CS18	FCAImmP7862084	Male	CD45+	F61	Liver	DC	5GEX	DC_fliv	Liver	10X_scRNAseq
F61_Liver_CD45+_FCAImmP7862084_AGGTCCGGTCCAACTA	Kupffer_cell_2	CS18	FCAImmP7862084	Male	CD45+	F61	Liver	Kupffer_cell	5GEX	Kupffer_cell_fliv	Liver	10X_scRNAseq
F61_Liver_CD45+_FCAImmP7862084_AGGTCCGGTCGGCATC	Kupffer_cell_1	CS18	FCAImmP7862084	Male	CD45+	F61	Liver	Kupffer_cell	5GEX	Kupffer_cell_fliv	Liver	10X_scRNAseq
F61_Liver_CD45+_FCAImmP7862084_AGGTCCGGTGTTGAGG	Early_Erythroid	CS18	FCAImmP7862084	Male	CD45+	F61	Liver	Erythroid	5GEX	Erythroid_fliv	Liver	10X_scRNAseq
F61_Liver_CD45+_FCAImmP7862084_AGGTCCGGTTAAGTAG	MK	CS18	FCAImmP7862084	Male	CD45+	F61	Liver	MK	5GEX	MK_fliv	Liver	10X_scRNAseq
F61_Liver_CD45+_FCAImmP7862084_AGGTCCGTCAATACCG	HSC	CS18	FCAImmP7862084	Male	CD45+	F61	Liver	Progenitor	5GEX	Progenitor_fliv	Liver	10X_scRNAseq
F61_Liver_CD45+_FCAImmP7862084_AGGTCCGTCACATAGC	Kupffer_cell_1	CS18	FCAImmP7862084	Male	CD45+	F61	Liver	Kupffer_cell	5GEX	Kupffer_cell_fliv	Liver	10X_scRNAseq
F61_Liver_CD45+_FCAImmP7862084_AGGTCCGTCCAAACTG	MPP	CS18	FCAImmP7862084	Male	CD45+	F61	Liver	Progenitor	5GEX	Progenitor_fliv	Liver	10X_scRNAseq
F61_Liver_CD45+_FCAImmP7862084_AGGTCCGTCCAGAGGA	Kupffer_cell_1	CS18	FCAImmP7862084	Male	CD45+	F61	Liver	Kupffer_cell	5GEX	Kupffer_cell_fliv	Liver	10X_scRNAseq
F61_Liver_CD45+_FCAImmP7862084_AGGTCCGTCCCATTTA	Hepatocyte	CS18	FCAImmP7862084	Male	CD45+	F61	Liver	Hepatocyte	5GEX	Hepatocyte_fliv	Liver	10X_scRNAseq
F61_Liver_CD45+_FCAImmP7862084_AGGTCCGTCCGATATG	ILC_precursor	CS18	FCAImmP7862084	Male	CD45+	F61	Liver	Lymphoid	5GEX	Lymphoid_fliv	Liver	10X_scRNAseq
F61_Liver_CD45+_FCAImmP7862084_AGGTCCGTCCGCGTTT	Kupffer_cell_1	CS18	FCAImmP7862084	Male	CD45+	F61	Liver	Kupffer_cell	5GEX	Kupffer_cell_fliv	Liver	10X_scRNAseq
F61_Liver_CD45+_FCAImmP7862084_AGGTCCGTCGAATGCT	Kupffer_cell_2	CS18	FCAImmP7862084	Male	CD45+	F61	Liver	Kupffer_cell	5GEX	Kupffer_cell_fliv	Liver	10X_scRNAseq
F61_Liver_CD45+_FCAImmP7862084_AGGTCCGTCGGTTCGG	ETP	CS18	FCAImmP7862084	Male	CD45+	F61	Liver	Progenitor	5GEX	Progenitor_fliv	Liver	10X_scRNAseq
F61_Liver_CD45+_FCAImmP7862084_AGGTCCGTCTCAAGTG	Kupffer_cell_1	CS18	FCAImmP7862084	Male	CD45+	F61	Liver	Kupffer_cell	5GEX	Kupffer_cell_fliv	Liver	10X_scRNAseq
F61_Liver_CD45+_FCAImmP7862084_AGGTCCGTCTGGGCCA	MEMP	CS18	FCAImmP7862084	Male	CD45+	F61	Liver	Progenitor	5GEX	Progenitor_fliv	Liver	10X_scRNAseq
F61_Liver_CD45+_FCAImmP7862084_AGGTCCGTCTTACCGC	MK	CS18	FCAImmP7862084	Male	CD45+	F61	Liver	MK	5GEX	MK_fliv	Liver	10X_scRNAseq
F61_Liver_CD45+_FCAImmP7862084_AGTAGTCAGACTTTCG	Pre_pDC	CS18	FCAImmP7862084	Male	CD45+	F61	Liver	DC	5GEX	DC_fliv	Liver	10X_scRNAseq
F61_Liver_CD45+_FCAImmP7862084_AGTAGTCAGCTGCCCA	MEMP	CS18	FCAImmP7862084	Male	CD45+	F61	Liver	Progenitor	5GEX	Progenitor_fliv	Liver	10X_scRNAseq
F61_Liver_CD45+_FCAImmP7862084_AGTAGTCAGGATGTAT	Kupffer_cell_1	CS18	FCAImmP7862084	Male	CD45+	F61	Liver	Kupffer_cell	5GEX	Kupffer_cell_fliv	Liver	10X_scRNAseq
F61_Liver_CD45+_FCAImmP7862084_AGTAGTCAGGCCCTCA	Kupffer_cell_1	CS18	FCAImmP7862084	Male	CD45+	F61	Liver	Kupffer_cell	5GEX	Kupffer_cell_fliv	Liver	10X_scRNAseq
F61_Liver_CD45+_FCAImmP7862084_AGTAGTCCAATGGAGC	Mast_cell	CS18	FCAImmP7862084	Male	CD45+	F61	Liver	Mast_cell	5GEX	Mast_cell_fliv	Liver	10X_scRNAseq
F61_Liver_CD45+_FCAImmP7862084_AGTAGTCCACCACGTG	Early_Erythroid	CS18	FCAImmP7862084	Male	CD45+	F61	Liver	Erythroid	5GEX	Erythroid_fliv	Liver	10X_scRNAseq
F61_Liver_CD45+_FCAImmP7862084_AGTAGTCCACTTCGAA	Erythroid	CS18	FCAImmP7862084	Male	CD45+	F61	Liver	Erythroid	5GEX	Erythroid_fliv	Liver	10X_scRNAseq
F61_Liver_CD45+_FCAImmP7862084_AGTAGTCCAGAGCCAA	Pre_DC2	CS18	FCAImmP7862084	Male	CD45+	F61	Liver	DC	5GEX	DC_fliv	Liver	10X_scRNAseq
F61_Liver_CD45+_FCAImmP7862084_AGTAGTCCATAGGATA	Kupffer_cell_2	CS18	FCAImmP7862084	Male	CD45+	F61	Liver	Kupffer_cell	5GEX	Kupffer_cell_fliv	Liver	10X_scRNAseq
F61_Liver_CD45+_FCAImmP7862084_AGTAGTCCATCCGCGA	Kupffer_cell_1	CS18	FCAImmP7862084	Male	CD45+	F61	Liver	Kupffer_cell	5GEX	Kupffer_cell_fliv	Liver	10X_scRNAseq
F61_Liver_CD45+_FCAImmP7862084_AGTAGTCCATTTCAGG	Kupffer_cell_1	CS18	FCAImmP7862084	Male	CD45+	F61	Liver	Kupffer_cell	5GEX	Kupffer_cell_fliv	Liver	10X_scRNAseq
F61_Liver_CD45+_FCAImmP7862084_AGTAGTCGTCCGAACC	Eo_Basophil	CS18	FCAImmP7862084	Male	CD45+	F61	Liver	Granulocyte_precursor	5GEX	Granulocyte_precursor_fliv	Liver	10X_scRNAseq
F61_Liver_CD45+_FCAImmP7862084_AGTAGTCGTTATCCGA	pDC	CS18	FCAImmP7862084	Male	CD45+	F61	Liver	DC	5GEX	DC_fliv	Liver	10X_scRNAseq
F61_Liver_CD45+_FCAImmP7862084_AGTAGTCGTTCAGGCC	Early_Erythroid	CS18	FCAImmP7862084	Male	CD45+	F61	Liver	Erythroid	5GEX	Erythroid_fliv	Liver	10X_scRNAseq
F61_Liver_CD45+_FCAImmP7862084_AGTAGTCGTTCGGCAC	Early_Erythroid	CS18	FCAImmP7862084	Male	CD45+	F61	Liver	Erythroid	5GEX	Erythroid_fliv	Liver	10X_scRNAseq
F61_Liver_CD45+_FCAImmP7862084_AGTAGTCTCCTCATTA	Kupffer_cell_1	CS18	FCAImmP7862084	Male	CD45+	F61	Liver	Kupffer_cell	5GEX	Kupffer_cell_fliv	Liver	10X_scRNAseq
F61_Liver_CD45+_FCAImmP7862084_AGTAGTCTCGTTTAGG	ELP	CS18	FCAImmP7862084	Male	CD45+	F61	Liver	Progenitor	5GEX	Progenitor_fliv	Liver	10X_scRNAseq
F61_Liver_CD45+_FCAImmP7862084_AGTAGTCTCTTGTATC	Kupffer_cell_1	CS18	FCAImmP7862084	Male	CD45+	F61	Liver	Kupffer_cell	5GEX	Kupffer_cell_fliv	Liver	10X_scRNAseq
F61_Liver_CD45+_FCAImmP7862084_AGTCTTTAGCCACGTC	DC1	CS18	FCAImmP7862084	Male	CD45+	F61	Liver	DC	5GEX	DC_fliv	Liver	10X_scRNAseq
F61_Liver_CD45+_FCAImmP7862084_AGTCTTTAGCCGCCTA	ELP	CS18	FCAImmP7862084	Male	CD45+	F61	Liver	Progenitor	5GEX	Progenitor_fliv	Liver	10X_scRNAseq
F61_Liver_CD45+_FCAImmP7862084_AGTCTTTAGCCGTCGT	Kupffer_cell_1	CS18	FCAImmP7862084	Male	CD45+	F61	Liver	Kupffer_cell	5GEX	Kupffer_cell_fliv	Liver	10X_scRNAseq
F61_Liver_CD45+_FCAImmP7862084_AGTCTTTAGCTGCGAA	Kupffer_cell_1	CS18	FCAImmP7862084	Male	CD45+	F61	Liver	Kupffer_cell	5GEX	Kupffer_cell_fliv	Liver	10X_scRNAseq
F61_Liver_CD45+_FCAImmP7862084_AGTCTTTAGCTTATCG	CMP	CS18	FCAImmP7862084	Male	CD45+	F61	Liver	Progenitor	5GEX	Progenitor_fliv	Liver	10X_scRNAseq
F61_Liver_CD45+_FCAImmP7862084_AGTCTTTAGGCCATAG	Kupffer_cell_1	CS18	FCAImmP7862084	Male	CD45+	F61	Liver	Kupffer_cell	5GEX	Kupffer_cell_fliv	Liver	10X_scRNAseq
F61_Liver_CD45+_FCAImmP7862084_AGTCTTTAGTGGGATC	Endothelium	CS18	FCAImmP7862084	Male	CD45+	F61	Liver	Endothelium	5GEX	Endothelium_fliv	Liver	10X_scRNAseq
F61_Liver_CD45+_FCAImmP7862084_AGTCTTTCAAATTGCC	Kupffer_cell_1	CS18	FCAImmP7862084	Male	CD45+	F61	Liver	Kupffer_cell	5GEX	Kupffer_cell_fliv	Liver	10X_scRNAseq
F61_Liver_CD45+_FCAImmP7862084_AGTCTTTCAAGGTTCT	MEMP	CS18	FCAImmP7862084	Male	CD45+	F61	Liver	Progenitor	5GEX	Progenitor_fliv	Liver	10X_scRNAseq
F61_Liver_CD45+_FCAImmP7862084_AGTCTTTCAGATCGGA	ELP	CS18	FCAImmP7862084	Male	CD45+	F61	Liver	Progenitor	5GEX	Progenitor_fliv	Liver	10X_scRNAseq
F61_Liver_CD45+_FCAImmP7862084_AGTCTTTCAGCGATCC	Kupffer_cell_1	CS18	FCAImmP7862084	Male	CD45+	F61	Liver	Kupffer_cell	5GEX	Kupffer_cell_fliv	Liver	10X_scRNAseq
F61_Liver_CD45+_FCAImmP7862084_AGTCTTTCATCGTCGG	Kupffer_cell_1	CS18	FCAImmP7862084	Male	CD45+	F61	Liver	Kupffer_cell	5GEX	Kupffer_cell_fliv	Liver	10X_scRNAseq
F61_Liver_CD45+_FCAImmP7862084_AGTCTTTCATGTCGAT	Kupffer_cell_1	CS18	FCAImmP7862084	Male	CD45+	F61	Liver	Kupffer_cell	5GEX	Kupffer_cell_fliv	Liver	10X_scRNAseq
F61_Liver_CD45+_FCAImmP7862084_AGTCTTTTCACAAACC	ELP	CS18	FCAImmP7862084	Male	CD45+	F61	Liver	Progenitor	5GEX	Progenitor_fliv	Liver	10X_scRNAseq
F61_Liver_CD45+_FCAImmP7862084_AGTCTTTTCACTGGGC	MK	CS18	FCAImmP7862084	Male	CD45+	F61	Liver	MK	5GEX	MK_fliv	Liver	10X_scRNAseq
F61_Liver_CD45+_FCAImmP7862084_AGTCTTTTCCAGATCA	Kupffer_cell_1	CS18	FCAImmP7862084	Male	CD45+	F61	Liver	Kupffer_cell	5GEX	Kupffer_cell_fliv	Liver	10X_scRNAseq
F61_Liver_CD45+_FCAImmP7862084_AGTCTTTTCCGCTGTT	Kupffer_cell_1	CS18	FCAImmP7862084	Male	CD45+	F61	Liver	Kupffer_cell	5GEX	Kupffer_cell_fliv	Liver	10X_scRNAseq
F61_Liver_CD45+_FCAImmP7862084_AGTCTTTTCGGTCCGA	Endothelium	CS18	FCAImmP7862084	Male	CD45+	F61	Liver	Endothelium	5GEX	Endothelium_fliv	Liver	10X_scRNAseq
F61_Liver_CD45+_FCAImmP7862084_AGTCTTTTCGTGACAT	Kupffer_cell_1	CS18	FCAImmP7862084	Male	CD45+	F61	Liver	Kupffer_cell	5GEX	Kupffer_cell_fliv	Liver	10X_scRNAseq
F61_Liver_CD45+_FCAImmP7862084_AGTCTTTTCTGTCTAT	Kupffer_cell_1	CS18	FCAImmP7862084	Male	CD45+	F61	Liver	Kupffer_cell	5GEX	Kupffer_cell_fliv	Liver	10X_scRNAseq
F61_Liver_CD45+_FCAImmP7862084_AGTGAGGAGGAGTTTA	Kupffer_cell_1	CS18	FCAImmP7862084	Male	CD45+	F61	Liver	Kupffer_cell	5GEX	Kupffer_cell_fliv	Liver	10X_scRNAseq
F61_Liver_CD45+_FCAImmP7862084_AGTGAGGAGGGCACTA	Kupffer_cell_1	CS18	FCAImmP7862084	Male	CD45+	F61	Liver	Kupffer_cell	5GEX	Kupffer_cell_fliv	Liver	10X_scRNAseq
F61_Liver_CD45+_FCAImmP7862084_AGTGAGGCAAGACGTG	MK	CS18	FCAImmP7862084	Male	CD45+	F61	Liver	MK	5GEX	MK_fliv	Liver	10X_scRNAseq
F61_Liver_CD45+_FCAImmP7862084_AGTGAGGCAATCAGAA	Kupffer_cell_2	CS18	FCAImmP7862084	Male	CD45+	F61	Liver	Kupffer_cell	5GEX	Kupffer_cell_fliv	Liver	10X_scRNAseq
F61_Liver_CD45+_FCAImmP7862084_AGTGAGGCACGGTAAG	Kupffer_cell_1	CS18	FCAImmP7862084	Male	CD45+	F61	Liver	Kupffer_cell	5GEX	Kupffer_cell_fliv	Liver	10X_scRNAseq
F61_Liver_CD45+_FCAImmP7862084_AGTGAGGCACTGAAGG	Promyelocyte	CS18	FCAImmP7862084	Male	CD45+	F61	Liver	Granulocyte_precursor	5GEX	Granulocyte_precursor_fliv	Liver	10X_scRNAseq
F61_Liver_CD45+_FCAImmP7862084_AGTGAGGGTCCCGACA	Early_Erythroid	CS18	FCAImmP7862084	Male	CD45+	F61	Liver	Erythroid	5GEX	Erythroid_fliv	Liver	10X_scRNAseq
F61_Liver_CD45+_FCAImmP7862084_AGTGAGGGTCCTAGCG	ETP	CS18	FCAImmP7862084	Male	CD45+	F61	Liver	Progenitor	5GEX	Progenitor_fliv	Liver	10X_scRNAseq
F61_Liver_CD45+_FCAImmP7862084_AGTGAGGGTCGCATAT	Kupffer_cell_2	CS18	FCAImmP7862084	Male	CD45+	F61	Liver	Kupffer_cell	5GEX	Kupffer_cell_fliv	Liver	10X_scRNAseq
F61_Liver_CD45+_FCAImmP7862084_AGTGAGGGTCTCTCGT	MPP2	CS18	FCAImmP7862084	Male	CD45+	F61	Liver	Progenitor	5GEX	Progenitor_fliv	Liver	10X_scRNAseq
F61_Liver_CD45+_FCAImmP7862084_AGTGAGGGTTTCGCTC	Endothelium	CS18	FCAImmP7862084	Male	CD45+	F61	Liver	Endothelium	5GEX	Endothelium_fliv	Liver	10X_scRNAseq
F61_Liver_CD45+_FCAImmP7862084_AGTGAGGTCTAAGCCA	Kupffer_cell_1	CS18	FCAImmP7862084	Male	CD45+	F61	Liver	Kupffer_cell	5GEX	Kupffer_cell_fliv	Liver	10X_scRNAseq
F61_Liver_CD45+_FCAImmP7862084_AGTGGGAAGAGAGCTC	Kupffer_cell_1	CS18	FCAImmP7862084	Male	CD45+	F61	Liver	Kupffer_cell	5GEX	Kupffer_cell_fliv	Liver	10X_scRNAseq
F61_Liver_CD45+_FCAImmP7862084_AGTGGGAAGCCACGCT	Kupffer_cell_1	CS18	FCAImmP7862084	Male	CD45+	F61	Liver	Kupffer_cell	5GEX	Kupffer_cell_fliv	Liver	10X_scRNAseq
F61_Liver_CD45+_FCAImmP7862084_AGTGGGAAGGTAGCTG	MK	CS18	FCAImmP7862084	Male	CD45+	F61	Liver	MK	5GEX	MK_fliv	Liver	10X_scRNAseq
F61_Liver_CD45+_FCAImmP7862084_AGTGGGACAACGCACC	MK	CS18	FCAImmP7862084	Male	CD45+	F61	Liver	MK	5GEX	MK_fliv	Liver	10X_scRNAseq
F61_Liver_CD45+_FCAImmP7862084_AGTGGGACACGGTAAG	Kupffer_cell_2	CS18	FCAImmP7862084	Male	CD45+	F61	Liver	Kupffer_cell	5GEX	Kupffer_cell_fliv	Liver	10X_scRNAseq
F61_Liver_CD45+_FCAImmP7862084_AGTGGGACATCCGGGT	Kupffer_cell_2	CS18	FCAImmP7862084	Male	CD45+	F61	Liver	Kupffer_cell	5GEX	Kupffer_cell_fliv	Liver	10X_scRNAseq
F61_Liver_CD45+_FCAImmP7862084_AGTGGGAGTCCAGTGC	Kupffer_cell_1	CS18	FCAImmP7862084	Male	CD45+	F61	Liver	Kupffer_cell	5GEX	Kupffer_cell_fliv	Liver	10X_scRNAseq
F61_Liver_CD45+_FCAImmP7862084_AGTGGGAGTCGGCATC	Kupffer_cell_1	CS18	FCAImmP7862084	Male	CD45+	F61	Liver	Kupffer_cell	5GEX	Kupffer_cell_fliv	Liver	10X_scRNAseq
F61_Liver_CD45+_FCAImmP7862084_AGTGGGAGTGAGTGAC	Kupffer_cell_2	CS18	FCAImmP7862084	Male	CD45+	F61	Liver	Kupffer_cell	5GEX	Kupffer_cell_fliv	Liver	10X_scRNAseq
F61_Liver_CD45+_FCAImmP7862084_AGTGGGAGTGCAGACA	Kupffer_cell_1	CS18	FCAImmP7862084	Male	CD45+	F61	Liver	Kupffer_cell	5GEX	Kupffer_cell_fliv	Liver	10X_scRNAseq
F61_Liver_CD45+_FCAImmP7862084_AGTGGGAGTTCAGCGC	CMP	CS18	FCAImmP7862084	Male	CD45+	F61	Liver	Progenitor	5GEX	Progenitor_fliv	Liver	10X_scRNAseq
F61_Liver_CD45+_FCAImmP7862084_AGTGGGAGTTCCACTC	Early_Erythroid	CS18	FCAImmP7862084	Male	CD45+	F61	Liver	Erythroid	5GEX	Erythroid_fliv	Liver	10X_scRNAseq
F61_Liver_CD45+_FCAImmP7862084_AGTGGGATCACGGTTA	DC2	CS18	FCAImmP7862084	Male	CD45+	F61	Liver	DC	5GEX	DC_fliv	Liver	10X_scRNAseq
F61_Liver_CD45+_FCAImmP7862084_AGTGGGATCGGATGTT	Promonocyte	CS18	FCAImmP7862084	Male	CD45+	F61	Liver	Monocyte	5GEX	Monocyte_fliv	Liver	10X_scRNAseq
F61_Liver_CD45+_FCAImmP7862084_AGTGGGATCTGCGGCA	Monocyte	CS18	FCAImmP7862084	Male	CD45+	F61	Liver	Monocyte	5GEX	Monocyte_fliv	Liver	10X_scRNAseq
F61_Liver_CD45+_FCAImmP7862084_AGTGGGATCTGCGTAA	Promyelocyte	CS18	FCAImmP7862084	Male	CD45+	F61	Liver	Granulocyte_precursor	5GEX	Granulocyte_precursor_fliv	Liver	10X_scRNAseq
F61_Liver_CD45+_FCAImmP7862084_AGTGTCAAGACTTTCG	MK	CS18	FCAImmP7862084	Male	CD45+	F61	Liver	MK	5GEX	MK_fliv	Liver	10X_scRNAseq
F61_Liver_CD45+_FCAImmP7862084_AGTGTCAAGAGTACAT	ILC_precursor	CS18	FCAImmP7862084	Male	CD45+	F61	Liver	Lymphoid	5GEX	Lymphoid_fliv	Liver	10X_scRNAseq
F61_Liver_CD45+_FCAImmP7862084_AGTGTCAAGCCAACAG	Eo_Basophil	CS18	FCAImmP7862084	Male	CD45+	F61	Liver	Granulocyte_precursor	5GEX	Granulocyte_precursor_fliv	Liver	10X_scRNAseq
F61_Liver_CD45+_FCAImmP7862084_AGTGTCAAGGTGTGGT	Pre_DC2	CS18	FCAImmP7862084	Male	CD45+	F61	Liver	DC	5GEX	DC_fliv	Liver	10X_scRNAseq
F61_Liver_CD45+_FCAImmP7862084_AGTGTCACACACCGAC	Kupffer_cell_2	CS18	FCAImmP7862084	Male	CD45+	F61	Liver	Kupffer_cell	5GEX	Kupffer_cell_fliv	Liver	10X_scRNAseq
F61_Liver_CD45+_FCAImmP7862084_AGTGTCACAGTCACTA	Hepatocyte	CS18	FCAImmP7862084	Male	CD45+	F61	Liver	Hepatocyte	5GEX	Hepatocyte_fliv	Liver	10X_scRNAseq
F61_Liver_CD45+_FCAImmP7862084_AGTGTCACATGACGGA	Kupffer_cell_1	CS18	FCAImmP7862084	Male	CD45+	F61	Liver	Kupffer_cell	5GEX	Kupffer_cell_fliv	Liver	10X_scRNAseq
F61_Liver_CD45+_FCAImmP7862084_AGTGTCAGTAAGTAGT	Endothelium	CS18	FCAImmP7862084	Male	CD45+	F61	Liver	Endothelium	5GEX	Endothelium_fliv	Liver	10X_scRNAseq
F61_Liver_CD45+_FCAImmP7862084_AGTGTCAGTATCACCA	Kupffer_cell_1	CS18	FCAImmP7862084	Male	CD45+	F61	Liver	Kupffer_cell	5GEX	Kupffer_cell_fliv	Liver	10X_scRNAseq
F61_Liver_CD45+_FCAImmP7862084_AGTGTCAGTCCAAGTT	Pre_pDC	CS18	FCAImmP7862084	Male	CD45+	F61	Liver	DC	5GEX	DC_fliv	Liver	10X_scRNAseq
F61_Liver_CD45+_FCAImmP7862084_AGTGTCAGTGTTAAGA	Kupffer_cell_1	CS18	FCAImmP7862084	Male	CD45+	F61	Liver	Kupffer_cell	5GEX	Kupffer_cell_fliv	Liver	10X_scRNAseq
F61_Liver_CD45+_FCAImmP7862084_AGTGTCAGTTATTCTC	MK	CS18	FCAImmP7862084	Male	CD45+	F61	Liver	MK	5GEX	MK_fliv	Liver	10X_scRNAseq
F61_Liver_CD45+_FCAImmP7862084_AGTGTCAGTTCAGCGC	Kupffer_cell_1	CS18	FCAImmP7862084	Male	CD45+	F61	Liver	Kupffer_cell	5GEX	Kupffer_cell_fliv	Liver	10X_scRNAseq
F61_Liver_CD45+_FCAImmP7862084_AGTGTCAGTTCCACTC	MEMP	CS18	FCAImmP7862084	Male	CD45+	F61	Liver	Progenitor	5GEX	Progenitor_fliv	Liver	10X_scRNAseq
F61_Liver_CD45+_FCAImmP7862084_AGTGTCATCACGAAGG	Kupffer_cell_1	CS18	FCAImmP7862084	Male	CD45+	F61	Liver	Kupffer_cell	5GEX	Kupffer_cell_fliv	Liver	10X_scRNAseq
F61_Liver_CD45+_FCAImmP7862084_AGTGTCATCTCGAGTA	Kupffer_cell_1	CS18	FCAImmP7862084	Male	CD45+	F61	Liver	Kupffer_cell	5GEX	Kupffer_cell_fliv	Liver	10X_scRNAseq
F61_Liver_CD45+_FCAImmP7862084_AGTGTCATCTGACCTC	MOP	CS18	FCAImmP7862084	Male	CD45+	F61	Liver	Progenitor	5GEX	Progenitor_fliv	Liver	10X_scRNAseq
F61_Liver_CD45+_FCAImmP7862084_AGTGTCATCTGATTCT	MPP	CS18	FCAImmP7862084	Male	CD45+	F61	Liver	Progenitor	5GEX	Progenitor_fliv	Liver	10X_scRNAseq
F61_Liver_CD45+_FCAImmP7862084_AGTTGGTAGAAACCGC	Fibroblast	CS18	FCAImmP7862084	Male	CD45+	F61	Liver	Fibroblast	5GEX	Fibroblast_fliv	Liver	10X_scRNAseq
F61_Liver_CD45+_FCAImmP7862084_AGTTGGTAGACAATAC	DC2	CS18	FCAImmP7862084	Male	CD45+	F61	Liver	DC	5GEX	DC_fliv	Liver	10X_scRNAseq
F61_Liver_CD45+_FCAImmP7862084_AGTTGGTAGGCGATAC	Promonocyte	CS18	FCAImmP7862084	Male	CD45+	F61	Liver	Monocyte	5GEX	Monocyte_fliv	Liver	10X_scRNAseq
F61_Liver_CD45+_FCAImmP7862084_AGTTGGTCAACGATGG	Fibroblast	CS18	FCAImmP7862084	Male	CD45+	F61	Liver	Fibroblast	5GEX	Fibroblast_fliv	Liver	10X_scRNAseq
F61_Liver_CD45+_FCAImmP7862084_AGTTGGTCAAGTTAAG	Early_Erythroid	CS18	FCAImmP7862084	Male	CD45+	F61	Liver	Erythroid	5GEX	Erythroid_fliv	Liver	10X_scRNAseq
F61_Liver_CD45+_FCAImmP7862084_AGTTGGTCACAGATTC	Kupffer_cell_1	CS18	FCAImmP7862084	Male	CD45+	F61	Liver	Kupffer_cell	5GEX	Kupffer_cell_fliv	Liver	10X_scRNAseq
F61_Liver_CD45+_FCAImmP7862084_AGTTGGTCACCCAGTG	DC2	CS18	FCAImmP7862084	Male	CD45+	F61	Liver	DC	5GEX	DC_fliv	Liver	10X_scRNAseq
F61_Liver_CD45+_FCAImmP7862084_AGTTGGTCACCCATGG	Kupffer_cell_1	CS18	FCAImmP7862084	Male	CD45+	F61	Liver	Kupffer_cell	5GEX	Kupffer_cell_fliv	Liver	10X_scRNAseq
F61_Liver_CD45+_FCAImmP7862084_AGTTGGTCACGAAATA	Kupffer_cell_1	CS18	FCAImmP7862084	Male	CD45+	F61	Liver	Kupffer_cell	5GEX	Kupffer_cell_fliv	Liver	10X_scRNAseq
F61_Liver_CD45+_FCAImmP7862084_AGTTGGTCAGTTTACG	Early_Erythroid	CS18	FCAImmP7862084	Male	CD45+	F61	Liver	Erythroid	5GEX	Erythroid_fliv	Liver	10X_scRNAseq
F61_Liver_CD45+_FCAImmP7862084_AGTTGGTCATCTCCCA	Endothelium	CS18	FCAImmP7862084	Male	CD45+	F61	Liver	Endothelium	5GEX	Endothelium_fliv	Liver	10X_scRNAseq
F61_Liver_CD45+_FCAImmP7862084_AGTTGGTCATGAACCT	Kupffer_cell_1	CS18	FCAImmP7862084	Male	CD45+	F61	Liver	Kupffer_cell	5GEX	Kupffer_cell_fliv	Liver	10X_scRNAseq
F61_Liver_CD45+_FCAImmP7862084_AGTTGGTCATTAGCCA	CMP	CS18	FCAImmP7862084	Male	CD45+	F61	Liver	Progenitor	5GEX	Progenitor_fliv	Liver	10X_scRNAseq
F61_Liver_CD45+_FCAImmP7862084_AGTTGGTGTCAAAGCG	Pre_B	CS18	FCAImmP7862084	Male	CD45+	F61	Liver	B_lymphoid	5GEX	B_lymphoid_fliv	Liver	10X_scRNAseq
F61_Liver_CD45+_FCAImmP7862084_AGTTGGTTCATAAAGG	Kupffer_cell_1	CS18	FCAImmP7862084	Male	CD45+	F61	Liver	Kupffer_cell	5GEX	Kupffer_cell_fliv	Liver	10X_scRNAseq
F61_Liver_CD45+_FCAImmP7862084_AGTTGGTTCGACAGCC	MK	CS18	FCAImmP7862084	Male	CD45+	F61	Liver	MK	5GEX	MK_fliv	Liver	10X_scRNAseq
F61_Liver_CD45+_FCAImmP7862084_AGTTGGTTCGCTAGCG	Early_Erythroid	CS18	FCAImmP7862084	Male	CD45+	F61	Liver	Erythroid	5GEX	Erythroid_fliv	Liver	10X_scRNAseq
F61_Liver_CD45+_FCAImmP7862084_AGTTGGTTCGGAATCT	LMPP	CS18	FCAImmP7862084	Male	CD45+	F61	Liver	Progenitor	5GEX	Progenitor_fliv	Liver	10X_scRNAseq
F61_Liver_CD45+_FCAImmP7862084_AGTTGGTTCTTCGGTC	Kupffer_cell_1	CS18	FCAImmP7862084	Male	CD45+	F61	Liver	Kupffer_cell	5GEX	Kupffer_cell_fliv	Liver	10X_scRNAseq
F61_Liver_CD45+_FCAImmP7862084_ATAACGCAGACAATAC	Kupffer_cell_1	CS18	FCAImmP7862084	Male	CD45+	F61	Liver	Kupffer_cell	5GEX	Kupffer_cell_fliv	Liver	10X_scRNAseq
F61_Liver_CD45+_FCAImmP7862084_ATAACGCAGATCACGG	Fibroblast	CS18	FCAImmP7862084	Male	CD45+	F61	Liver	Fibroblast	5GEX	Fibroblast_fliv	Liver	10X_scRNAseq
F61_Liver_CD45+_FCAImmP7862084_ATAACGCAGCAAATCA	Kupffer_cell_1	CS18	FCAImmP7862084	Male	CD45+	F61	Liver	Kupffer_cell	5GEX	Kupffer_cell_fliv	Liver	10X_scRNAseq
F61_Liver_CD45+_FCAImmP7862084_ATAACGCAGCTATGCT	Kupffer_cell_2	CS18	FCAImmP7862084	Male	CD45+	F61	Liver	Kupffer_cell	5GEX	Kupffer_cell_fliv	Liver	10X_scRNAseq
F61_Liver_CD45+_FCAImmP7862084_ATAACGCAGTCGATAA	Monocyte	CS18	FCAImmP7862084	Male	CD45+	F61	Liver	Monocyte	5GEX	Monocyte_fliv	Liver	10X_scRNAseq
F61_Liver_CD45+_FCAImmP7862084_ATAACGCCATTGGGCC	Early_Erythroid	CS18	FCAImmP7862084	Male	CD45+	F61	Liver	Erythroid	5GEX	Erythroid_fliv	Liver	10X_scRNAseq
F61_Liver_CD45+_FCAImmP7862084_ATAACGCCATTTCAGG	Early_Erythroid	CS18	FCAImmP7862084	Male	CD45+	F61	Liver	Erythroid	5GEX	Erythroid_fliv	Liver	10X_scRNAseq
F61_Liver_CD45+_FCAImmP7862084_ATAACGCGTACCATCA	CMP	CS18	FCAImmP7862084	Male	CD45+	F61	Liver	Progenitor	5GEX	Progenitor_fliv	Liver	10X_scRNAseq
F61_Liver_CD45+_FCAImmP7862084_ATAACGCGTCTTCTCG	CMP	CS18	FCAImmP7862084	Male	CD45+	F61	Liver	Progenitor	5GEX	Progenitor_fliv	Liver	10X_scRNAseq
F61_Liver_CD45+_FCAImmP7862084_ATAACGCTCCCAACGG	Eo_Basophil	CS18	FCAImmP7862084	Male	CD45+	F61	Liver	Granulocyte_precursor	5GEX	Granulocyte_precursor_fliv	Liver	10X_scRNAseq
F61_Liver_CD45+_FCAImmP7862084_ATAACGCTCGCGGATC	Kupffer_cell_2	CS18	FCAImmP7862084	Male	CD45+	F61	Liver	Kupffer_cell	5GEX	Kupffer_cell_fliv	Liver	10X_scRNAseq
F61_Liver_CD45+_FCAImmP7862084_ATAACGCTCGCGTTTC	MPP	CS18	FCAImmP7862084	Male	CD45+	F61	Liver	Progenitor	5GEX	Progenitor_fliv	Liver	10X_scRNAseq
F61_Liver_CD45+_FCAImmP7862084_ATAACGCTCGTACCGG	MK	CS18	FCAImmP7862084	Male	CD45+	F61	Liver	MK	5GEX	MK_fliv	Liver	10X_scRNAseq
F61_Liver_CD45+_FCAImmP7862084_ATAACGCTCGTGGGAA	MEMP	CS18	FCAImmP7862084	Male	CD45+	F61	Liver	Progenitor	5GEX	Progenitor_fliv	Liver	10X_scRNAseq
F61_Liver_CD45+_FCAImmP7862084_ATAACGCTCTCCAACC	MK	CS18	FCAImmP7862084	Male	CD45+	F61	Liver	MK	5GEX	MK_fliv	Liver	10X_scRNAseq
F61_Liver_CD45+_FCAImmP7862084_ATAAGAGAGAAGCCCA	Kupffer_cell_1	CS18	FCAImmP7862084	Male	CD45+	F61	Liver	Kupffer_cell	5GEX	Kupffer_cell_fliv	Liver	10X_scRNAseq
F61_Liver_CD45+_FCAImmP7862084_ATAAGAGAGAAGGACA	MPP	CS18	FCAImmP7862084	Male	CD45+	F61	Liver	Progenitor	5GEX	Progenitor_fliv	Liver	10X_scRNAseq
F61_Liver_CD45+_FCAImmP7862084_ATAAGAGAGAGTGACC	MK	CS18	FCAImmP7862084	Male	CD45+	F61	Liver	MK	5GEX	MK_fliv	Liver	10X_scRNAseq
F61_Liver_CD45+_FCAImmP7862084_ATAAGAGAGCCACGTC	Endothelium	CS18	FCAImmP7862084	Male	CD45+	F61	Liver	Endothelium	5GEX	Endothelium_fliv	Liver	10X_scRNAseq
F61_Liver_CD45+_FCAImmP7862084_ATAAGAGAGCTTCGCG	Promyelocyte	CS18	FCAImmP7862084	Male	CD45+	F61	Liver	Granulocyte_precursor	5GEX	Granulocyte_precursor_fliv	Liver	10X_scRNAseq
F61_Liver_CD45+_FCAImmP7862084_ATAAGAGAGGGCTCTC	Early_Erythroid	CS18	FCAImmP7862084	Male	CD45+	F61	Liver	Erythroid	5GEX	Erythroid_fliv	Liver	10X_scRNAseq
F61_Liver_CD45+_FCAImmP7862084_ATAAGAGAGGGTTCCC	HSC	CS18	FCAImmP7862084	Male	CD45+	F61	Liver	Progenitor	5GEX	Progenitor_fliv	Liver	10X_scRNAseq
F61_Liver_CD45+_FCAImmP7862084_ATAAGAGAGTCCTCCT	MPP	CS18	FCAImmP7862084	Male	CD45+	F61	Liver	Progenitor	5GEX	Progenitor_fliv	Liver	10X_scRNAseq
F61_Liver_CD45+_FCAImmP7862084_ATAAGAGAGTGGAGTC	Kupffer_cell_2	CS18	FCAImmP7862084	Male	CD45+	F61	Liver	Kupffer_cell	5GEX	Kupffer_cell_fliv	Liver	10X_scRNAseq
F61_Liver_CD45+_FCAImmP7862084_ATAAGAGAGTTCGATC	MK	CS18	FCAImmP7862084	Male	CD45+	F61	Liver	MK	5GEX	MK_fliv	Liver	10X_scRNAseq
F61_Liver_CD45+_FCAImmP7862084_ATAAGAGCAGAGCCAA	Monocyte	CS18	FCAImmP7862084	Male	CD45+	F61	Liver	Monocyte	5GEX	Monocyte_fliv	Liver	10X_scRNAseq
F61_Liver_CD45+_FCAImmP7862084_ATAAGAGCAGGGATTG	Eo_Basophil	CS18	FCAImmP7862084	Male	CD45+	F61	Liver	Granulocyte_precursor	5GEX	Granulocyte_precursor_fliv	Liver	10X_scRNAseq
F61_Liver_CD45+_FCAImmP7862084_ATAAGAGCATAGAAAC	Kupffer_cell_2	CS18	FCAImmP7862084	Male	CD45+	F61	Liver	Kupffer_cell	5GEX	Kupffer_cell_fliv	Liver	10X_scRNAseq
F61_Liver_CD45+_FCAImmP7862084_ATAAGAGCATCTGGTA	ELP	CS18	FCAImmP7862084	Male	CD45+	F61	Liver	Progenitor	5GEX	Progenitor_fliv	Liver	10X_scRNAseq
F61_Liver_CD45+_FCAImmP7862084_ATAAGAGCATTCACTT	MLP	CS18	FCAImmP7862084	Male	CD45+	F61	Liver	Progenitor	5GEX	Progenitor_fliv	Liver	10X_scRNAseq
F61_Liver_CD45+_FCAImmP7862084_ATAAGAGGTAGCCTAT	MPP	CS18	FCAImmP7862084	Male	CD45+	F61	Liver	Progenitor	5GEX	Progenitor_fliv	Liver	10X_scRNAseq
F61_Liver_CD45+_FCAImmP7862084_ATAAGAGGTAGGCATG	Pre_DC2	CS18	FCAImmP7862084	Male	CD45+	F61	Liver	DC	5GEX	DC_fliv	Liver	10X_scRNAseq
F61_Liver_CD45+_FCAImmP7862084_ATAAGAGGTCAAAGAT	Kupffer_cell_2	CS18	FCAImmP7862084	Male	CD45+	F61	Liver	Kupffer_cell	5GEX	Kupffer_cell_fliv	Liver	10X_scRNAseq
F61_Liver_CD45+_FCAImmP7862084_ATAAGAGGTGAGCGAT	MPP	CS18	FCAImmP7862084	Male	CD45+	F61	Liver	Progenitor	5GEX	Progenitor_fliv	Liver	10X_scRNAseq
F61_Liver_CD45+_FCAImmP7862084_ATAAGAGGTTGCGTTA	Kupffer_cell_1	CS18	FCAImmP7862084	Male	CD45+	F61	Liver	Kupffer_cell	5GEX	Kupffer_cell_fliv	Liver	10X_scRNAseq
F61_Liver_CD45+_FCAImmP7862084_ATAAGAGTCAGCTGGC	MK	CS18	FCAImmP7862084	Male	CD45+	F61	Liver	MK	5GEX	MK_fliv	Liver	10X_scRNAseq
F61_Liver_CD45+_FCAImmP7862084_ATAAGAGTCTACCTGC	MEMP	CS18	FCAImmP7862084	Male	CD45+	F61	Liver	Progenitor	5GEX	Progenitor_fliv	Liver	10X_scRNAseq
F61_Liver_CD45+_FCAImmP7862084_ATAAGAGTCTGGCGAC	Endothelium	CS18	FCAImmP7862084	Male	CD45+	F61	Liver	Endothelium	5GEX	Endothelium_fliv	Liver	10X_scRNAseq
F61_Liver_CD45+_FCAImmP7862084_ATAGACCAGCTAGTCT	MPP	CS18	FCAImmP7862084	Male	CD45+	F61	Liver	Progenitor	5GEX	Progenitor_fliv	Liver	10X_scRNAseq
F61_Liver_CD45+_FCAImmP7862084_ATAGACCAGTCATCCA	Kupffer_cell_1	CS18	FCAImmP7862084	Male	CD45+	F61	Liver	Kupffer_cell	5GEX	Kupffer_cell_fliv	Liver	10X_scRNAseq
F61_Liver_CD45+_FCAImmP7862084_ATAGACCCAAGCTGGA	Monocyte	CS18	FCAImmP7862084	Male	CD45+	F61	Liver	Monocyte	5GEX	Monocyte_fliv	Liver	10X_scRNAseq
F61_Liver_CD45+_FCAImmP7862084_ATAGACCCAAGTTGTC	Pro_B_progenitor	CS18	FCAImmP7862084	Male	CD45+	F61	Liver	B_lymphoid	5GEX	B_lymphoid_fliv	Liver	10X_scRNAseq
F61_Liver_CD45+_FCAImmP7862084_ATAGACCCAATCTGCA	Kupffer_cell_2	CS18	FCAImmP7862084	Male	CD45+	F61	Liver	Kupffer_cell	5GEX	Kupffer_cell_fliv	Liver	10X_scRNAseq
F61_Liver_CD45+_FCAImmP7862084_ATAGACCCAGCTGTTA	DC2	CS18	FCAImmP7862084	Male	CD45+	F61	Liver	DC	5GEX	DC_fliv	Liver	10X_scRNAseq
F61_Liver_CD45+_FCAImmP7862084_ATAGACCGTACCGCTG	Fibroblast	CS18	FCAImmP7862084	Male	CD45+	F61	Liver	Fibroblast	5GEX	Fibroblast_fliv	Liver	10X_scRNAseq
F61_Liver_CD45+_FCAImmP7862084_ATAGACCGTGTCAATC	pDC	CS18	FCAImmP7862084	Male	CD45+	F61	Liver	DC	5GEX	DC_fliv	Liver	10X_scRNAseq
F61_Liver_CD45+_FCAImmP7862084_ATAGACCGTTCGTGAT	MOP	CS18	FCAImmP7862084	Male	CD45+	F61	Liver	Progenitor	5GEX	Progenitor_fliv	Liver	10X_scRNAseq
F61_Liver_CD45+_FCAImmP7862084_ATAGACCGTTGGACCC	MPP2	CS18	FCAImmP7862084	Male	CD45+	F61	Liver	Progenitor	5GEX	Progenitor_fliv	Liver	10X_scRNAseq
F61_Liver_CD45+_FCAImmP7862084_ATAGACCGTTTGCATG	Early_Erythroid	CS18	FCAImmP7862084	Male	CD45+	F61	Liver	Erythroid	5GEX	Erythroid_fliv	Liver	10X_scRNAseq
F61_Liver_CD45+_FCAImmP7862084_ATAGACCTCAACGCTA	Kupffer_cell_1	CS18	FCAImmP7862084	Male	CD45+	F61	Liver	Kupffer_cell	5GEX	Kupffer_cell_fliv	Liver	10X_scRNAseq
F61_Liver_CD45+_FCAImmP7862084_ATAGACCTCAACGGCC	Promonocyte	CS18	FCAImmP7862084	Male	CD45+	F61	Liver	Monocyte	5GEX	Monocyte_fliv	Liver	10X_scRNAseq
F61_Liver_CD45+_FCAImmP7862084_ATCACGAAGACAGGCT	NK	CS18	FCAImmP7862084	Male	CD45+	F61	Liver	Lymphoid	5GEX	Lymphoid_fliv	Liver	10X_scRNAseq
F61_Liver_CD45+_FCAImmP7862084_ATCACGAAGCGAGAAA	Kupffer_cell_1	CS18	FCAImmP7862084	Male	CD45+	F61	Liver	Kupffer_cell	5GEX	Kupffer_cell_fliv	Liver	10X_scRNAseq
F61_Liver_CD45+_FCAImmP7862084_ATCACGAAGCGTCAAG	ETP	CS18	FCAImmP7862084	Male	CD45+	F61	Liver	Progenitor	5GEX	Progenitor_fliv	Liver	10X_scRNAseq
F61_Liver_CD45+_FCAImmP7862084_ATCACGAAGCTAACAA	Kupffer_cell_2	CS18	FCAImmP7862084	Male	CD45+	F61	Liver	Kupffer_cell	5GEX	Kupffer_cell_fliv	Liver	10X_scRNAseq
F61_Liver_CD45+_FCAImmP7862084_ATCACGAAGCTGCAAG	ELP	CS18	FCAImmP7862084	Male	CD45+	F61	Liver	Progenitor	5GEX	Progenitor_fliv	Liver	10X_scRNAseq
F61_Liver_CD45+_FCAImmP7862084_ATCACGAAGGCATGTG	HSC	CS18	FCAImmP7862084	Male	CD45+	F61	Liver	Progenitor	5GEX	Progenitor_fliv	Liver	10X_scRNAseq
F61_Liver_CD45+_FCAImmP7862084_ATCACGAAGTGACATA	MOP	CS18	FCAImmP7862084	Male	CD45+	F61	Liver	Progenitor	5GEX	Progenitor_fliv	Liver	10X_scRNAseq
F61_Liver_CD45+_FCAImmP7862084_ATCACGACAAGACGTG	Early_Erythroid	CS18	FCAImmP7862084	Male	CD45+	F61	Liver	Erythroid	5GEX	Erythroid_fliv	Liver	10X_scRNAseq
F61_Liver_CD45+_FCAImmP7862084_ATCACGACAATGGACG	Promonocyte	CS18	FCAImmP7862084	Male	CD45+	F61	Liver	Monocyte	5GEX	Monocyte_fliv	Liver	10X_scRNAseq
F61_Liver_CD45+_FCAImmP7862084_ATCACGACACAACTGT	MEMP	CS18	FCAImmP7862084	Male	CD45+	F61	Liver	Progenitor	5GEX	Progenitor_fliv	Liver	10X_scRNAseq
F61_Liver_CD45+_FCAImmP7862084_ATCACGACACAGGTTT	Early_Erythroid	CS18	FCAImmP7862084	Male	CD45+	F61	Liver	Erythroid	5GEX	Erythroid_fliv	Liver	10X_scRNAseq
F61_Liver_CD45+_FCAImmP7862084_ATCACGACACATCTTT	DC2	CS18	FCAImmP7862084	Male	CD45+	F61	Liver	DC	5GEX	DC_fliv	Liver	10X_scRNAseq
F61_Liver_CD45+_FCAImmP7862084_ATCACGACAGTCCTTC	Pre_DC2	CS18	FCAImmP7862084	Male	CD45+	F61	Liver	DC	5GEX	DC_fliv	Liver	10X_scRNAseq
F61_Liver_CD45+_FCAImmP7862084_ATCACGAGTGGTACAG	Kupffer_cell_1	CS18	FCAImmP7862084	Male	CD45+	F61	Liver	Kupffer_cell	5GEX	Kupffer_cell_fliv	Liver	10X_scRNAseq
F61_Liver_CD45+_FCAImmP7862084_ATCACGAGTTGTGGCC	Kupffer_cell_1	CS18	FCAImmP7862084	Male	CD45+	F61	Liver	Kupffer_cell	5GEX	Kupffer_cell_fliv	Liver	10X_scRNAseq
F61_Liver_CD45+_FCAImmP7862084_ATCACGATCCCTCAGT	Erythroid	CS18	FCAImmP7862084	Male	CD45+	F61	Liver	Erythroid	5GEX	Erythroid_fliv	Liver	10X_scRNAseq
F61_Liver_CD45+_FCAImmP7862084_ATCACGATCGGAAACG	MEMP	CS18	FCAImmP7862084	Male	CD45+	F61	Liver	Progenitor	5GEX	Progenitor_fliv	Liver	10X_scRNAseq
F61_Liver_CD45+_FCAImmP7862084_ATCATCTAGGATGTAT	Kupffer_cell_1	CS18	FCAImmP7862084	Male	CD45+	F61	Liver	Kupffer_cell	5GEX	Kupffer_cell_fliv	Liver	10X_scRNAseq
F61_Liver_CD45+_FCAImmP7862084_ATCATCTAGTCCCACG	DC2	CS18	FCAImmP7862084	Male	CD45+	F61	Liver	DC	5GEX	DC_fliv	Liver	10X_scRNAseq
F61_Liver_CD45+_FCAImmP7862084_ATCATCTCACATGGGA	MEMP	CS18	FCAImmP7862084	Male	CD45+	F61	Liver	Progenitor	5GEX	Progenitor_fliv	Liver	10X_scRNAseq
F61_Liver_CD45+_FCAImmP7862084_ATCATCTCAGGGATTG	Promyelocyte	CS18	FCAImmP7862084	Male	CD45+	F61	Liver	Granulocyte_precursor	5GEX	Granulocyte_precursor_fliv	Liver	10X_scRNAseq
F61_Liver_CD45+_FCAImmP7862084_ATCATCTGTAAAGTCA	Promonocyte	CS18	FCAImmP7862084	Male	CD45+	F61	Liver	Monocyte	5GEX	Monocyte_fliv	Liver	10X_scRNAseq
F61_Liver_CD45+_FCAImmP7862084_ATCATCTGTACAAGTA	Kupffer_cell_1	CS18	FCAImmP7862084	Male	CD45+	F61	Liver	Kupffer_cell	5GEX	Kupffer_cell_fliv	Liver	10X_scRNAseq
F61_Liver_CD45+_FCAImmP7862084_ATCATCTGTATCACCA	MPP2	CS18	FCAImmP7862084	Male	CD45+	F61	Liver	Progenitor	5GEX	Progenitor_fliv	Liver	10X_scRNAseq
F61_Liver_CD45+_FCAImmP7862084_ATCATCTGTCACAAGG	Early_Erythroid	CS18	FCAImmP7862084	Male	CD45+	F61	Liver	Erythroid	5GEX	Erythroid_fliv	Liver	10X_scRNAseq
F61_Liver_CD45+_FCAImmP7862084_ATCATCTGTCCGAACC	MEMP	CS18	FCAImmP7862084	Male	CD45+	F61	Liver	Progenitor	5GEX	Progenitor_fliv	Liver	10X_scRNAseq
F61_Liver_CD45+_FCAImmP7862084_ATCATCTGTGACAAAT	Kupffer_cell_2	CS18	FCAImmP7862084	Male	CD45+	F61	Liver	Kupffer_cell	5GEX	Kupffer_cell_fliv	Liver	10X_scRNAseq
F61_Liver_CD45+_FCAImmP7862084_ATCATCTGTTGACGTT	Monocyte	CS18	FCAImmP7862084	Male	CD45+	F61	Liver	Monocyte	5GEX	Monocyte_fliv	Liver	10X_scRNAseq
F61_Liver_CD45+_FCAImmP7862084_ATCATCTGTTTGTGTG	Kupffer_cell_1	CS18	FCAImmP7862084	Male	CD45+	F61	Liver	Kupffer_cell	5GEX	Kupffer_cell_fliv	Liver	10X_scRNAseq
F61_Liver_CD45+_FCAImmP7862084_ATCATCTTCAACACTG	Kupffer_cell_1	CS18	FCAImmP7862084	Male	CD45+	F61	Liver	Kupffer_cell	5GEX	Kupffer_cell_fliv	Liver	10X_scRNAseq
F61_Liver_CD45+_FCAImmP7862084_ATCATCTTCATGCATG	Endothelium	CS18	FCAImmP7862084	Male	CD45+	F61	Liver	Endothelium	5GEX	Endothelium_fliv	Liver	10X_scRNAseq
F61_Liver_CD45+_FCAImmP7862084_ATCATCTTCCCACTTG	Kupffer_cell_1	CS18	FCAImmP7862084	Male	CD45+	F61	Liver	Kupffer_cell	5GEX	Kupffer_cell_fliv	Liver	10X_scRNAseq
F61_Liver_CD45+_FCAImmP7862084_ATCATCTTCCGCATCT	ETP	CS18	FCAImmP7862084	Male	CD45+	F61	Liver	Progenitor	5GEX	Progenitor_fliv	Liver	10X_scRNAseq
F61_Liver_CD45+_FCAImmP7862084_ATCATCTTCCTAAGTG	DC2	CS18	FCAImmP7862084	Male	CD45+	F61	Liver	DC	5GEX	DC_fliv	Liver	10X_scRNAseq
F61_Liver_CD45+_FCAImmP7862084_ATCATCTTCGGATGGA	CMP	CS18	FCAImmP7862084	Male	CD45+	F61	Liver	Progenitor	5GEX	Progenitor_fliv	Liver	10X_scRNAseq
F61_Liver_CD45+_FCAImmP7862084_ATCATCTTCTGATTCT	Endothelium	CS18	FCAImmP7862084	Male	CD45+	F61	Liver	Endothelium	5GEX	Endothelium_fliv	Liver	10X_scRNAseq
F61_Liver_CD45+_FCAImmP7862084_ATCATCTTCTTCAACT	MK	CS18	FCAImmP7862084	Male	CD45+	F61	Liver	MK	5GEX	MK_fliv	Liver	10X_scRNAseq
F61_Liver_CD45+_FCAImmP7862084_ATCATGGAGAATCTCC	Kupffer_cell_1	CS18	FCAImmP7862084	Male	CD45+	F61	Liver	Kupffer_cell	5GEX	Kupffer_cell_fliv	Liver	10X_scRNAseq
F61_Liver_CD45+_FCAImmP7862084_ATCATGGAGCACGCCT	Early_Erythroid	CS18	FCAImmP7862084	Male	CD45+	F61	Liver	Erythroid	5GEX	Erythroid_fliv	Liver	10X_scRNAseq
F61_Liver_CD45+_FCAImmP7862084_ATCATGGAGCCCTAAT	Kupffer_cell_1	CS18	FCAImmP7862084	Male	CD45+	F61	Liver	Kupffer_cell	5GEX	Kupffer_cell_fliv	Liver	10X_scRNAseq
F61_Liver_CD45+_FCAImmP7862084_ATCATGGAGCGGATCA	Kupffer_cell_1	CS18	FCAImmP7862084	Male	CD45+	F61	Liver	Kupffer_cell	5GEX	Kupffer_cell_fliv	Liver	10X_scRNAseq
F61_Liver_CD45+_FCAImmP7862084_ATCATGGAGCGTTGCC	Early_Erythroid	CS18	FCAImmP7862084	Male	CD45+	F61	Liver	Erythroid	5GEX	Erythroid_fliv	Liver	10X_scRNAseq
F61_Liver_CD45+_FCAImmP7862084_ATCATGGAGTAGGCCA	Kupffer_cell_1	CS18	FCAImmP7862084	Male	CD45+	F61	Liver	Kupffer_cell	5GEX	Kupffer_cell_fliv	Liver	10X_scRNAseq
F61_Liver_CD45+_FCAImmP7862084_ATCATGGAGTCAAGCG	Kupffer_cell_1	CS18	FCAImmP7862084	Male	CD45+	F61	Liver	Kupffer_cell	5GEX	Kupffer_cell_fliv	Liver	10X_scRNAseq
F61_Liver_CD45+_FCAImmP7862084_ATCATGGCAATAGCGG	MK	CS18	FCAImmP7862084	Male	CD45+	F61	Liver	MK	5GEX	MK_fliv	Liver	10X_scRNAseq
F61_Liver_CD45+_FCAImmP7862084_ATCATGGCAATGTTGC	MPP2	CS18	FCAImmP7862084	Male	CD45+	F61	Liver	Progenitor	5GEX	Progenitor_fliv	Liver	10X_scRNAseq
F61_Liver_CD45+_FCAImmP7862084_ATCATGGCACCCATGG	Mast_cell	CS18	FCAImmP7862084	Male	CD45+	F61	Liver	Mast_cell	5GEX	Mast_cell_fliv	Liver	10X_scRNAseq
F61_Liver_CD45+_FCAImmP7862084_ATCATGGCAGGAACGT	Kupffer_cell_1	CS18	FCAImmP7862084	Male	CD45+	F61	Liver	Kupffer_cell	5GEX	Kupffer_cell_fliv	Liver	10X_scRNAseq
F61_Liver_CD45+_FCAImmP7862084_ATCATGGGTAACGCGA	ELP	CS18	FCAImmP7862084	Male	CD45+	F61	Liver	Progenitor	5GEX	Progenitor_fliv	Liver	10X_scRNAseq
F61_Liver_CD45+_FCAImmP7862084_ATCATGGGTCCGACGT	Kupffer_cell_1	CS18	FCAImmP7862084	Male	CD45+	F61	Liver	Kupffer_cell	5GEX	Kupffer_cell_fliv	Liver	10X_scRNAseq
F61_Liver_CD45+_FCAImmP7862084_ATCATGGGTGCCTGGT	Kupffer_cell_1	CS18	FCAImmP7862084	Male	CD45+	F61	Liver	Kupffer_cell	5GEX	Kupffer_cell_fliv	Liver	10X_scRNAseq
F61_Liver_CD45+_FCAImmP7862084_ATCATGGGTTCCCTTG	Monocyte	CS18	FCAImmP7862084	Male	CD45+	F61	Liver	Monocyte	5GEX	Monocyte_fliv	Liver	10X_scRNAseq
F61_Liver_CD45+_FCAImmP7862084_ATCATGGTCAGCAACT	Eo_Basophil	CS18	FCAImmP7862084	Male	CD45+	F61	Liver	Granulocyte_precursor	5GEX	Granulocyte_precursor_fliv	Liver	10X_scRNAseq
F61_Liver_CD45+_FCAImmP7862084_ATCATGGTCCTAAGTG	MPP	CS18	FCAImmP7862084	Male	CD45+	F61	Liver	Progenitor	5GEX	Progenitor_fliv	Liver	10X_scRNAseq
F61_Liver_CD45+_FCAImmP7862084_ATCATGGTCTGCGGCA	Kupffer_cell_1	CS18	FCAImmP7862084	Male	CD45+	F61	Liver	Kupffer_cell	5GEX	Kupffer_cell_fliv	Liver	10X_scRNAseq
F61_Liver_CD45+_FCAImmP7862084_ATCATGGTCTTGAGGT	Kupffer_cell_1	CS18	FCAImmP7862084	Male	CD45+	F61	Liver	Kupffer_cell	5GEX	Kupffer_cell_fliv	Liver	10X_scRNAseq
F61_Liver_CD45+_FCAImmP7862084_ATCCACCAGATACACA	ETP	CS18	FCAImmP7862084	Male	CD45+	F61	Liver	Progenitor	5GEX	Progenitor_fliv	Liver	10X_scRNAseq
F61_Liver_CD45+_FCAImmP7862084_ATCCACCAGCTTCGCG	Kupffer_cell_1	CS18	FCAImmP7862084	Male	CD45+	F61	Liver	Kupffer_cell	5GEX	Kupffer_cell_fliv	Liver	10X_scRNAseq
F61_Liver_CD45+_FCAImmP7862084_ATCCACCAGTATCTCG	HSC	CS18	FCAImmP7862084	Male	CD45+	F61	Liver	Progenitor	5GEX	Progenitor_fliv	Liver	10X_scRNAseq
F61_Liver_CD45+_FCAImmP7862084_ATCCACCAGTGAAGAG	Kupffer_cell_2	CS18	FCAImmP7862084	Male	CD45+	F61	Liver	Kupffer_cell	5GEX	Kupffer_cell_fliv	Liver	10X_scRNAseq
F61_Liver_CD45+_FCAImmP7862084_ATCCACCAGTGTCCCG	ELP	CS18	FCAImmP7862084	Male	CD45+	F61	Liver	Progenitor	5GEX	Progenitor_fliv	Liver	10X_scRNAseq
F61_Liver_CD45+_FCAImmP7862084_ATCCACCCAATCACAC	Early_Erythroid	CS18	FCAImmP7862084	Male	CD45+	F61	Liver	Erythroid	5GEX	Erythroid_fliv	Liver	10X_scRNAseq
F61_Liver_CD45+_FCAImmP7862084_ATCCACCCACCCATGG	Early_Erythroid	CS18	FCAImmP7862084	Male	CD45+	F61	Liver	Erythroid	5GEX	Erythroid_fliv	Liver	10X_scRNAseq
F61_Liver_CD45+_FCAImmP7862084_ATCCACCCACCGGAAA	Pre_B	CS18	FCAImmP7862084	Male	CD45+	F61	Liver	B_lymphoid	5GEX	B_lymphoid_fliv	Liver	10X_scRNAseq
F61_Liver_CD45+_FCAImmP7862084_ATCCACCCACGAAACG	ETP	CS18	FCAImmP7862084	Male	CD45+	F61	Liver	Progenitor	5GEX	Progenitor_fliv	Liver	10X_scRNAseq
F61_Liver_CD45+_FCAImmP7862084_ATCCACCCACTATCTT	Early_Erythroid	CS18	FCAImmP7862084	Male	CD45+	F61	Liver	Erythroid	5GEX	Erythroid_fliv	Liver	10X_scRNAseq
F61_Liver_CD45+_FCAImmP7862084_ATCCACCCAGACACTT	MEMP	CS18	FCAImmP7862084	Male	CD45+	F61	Liver	Progenitor	5GEX	Progenitor_fliv	Liver	10X_scRNAseq
F61_Liver_CD45+_FCAImmP7862084_ATCCACCGTAGCGTGA	MPP	CS18	FCAImmP7862084	Male	CD45+	F61	Liver	Progenitor	5GEX	Progenitor_fliv	Liver	10X_scRNAseq
F61_Liver_CD45+_FCAImmP7862084_ATCCACCGTCCGAACC	MPP	CS18	FCAImmP7862084	Male	CD45+	F61	Liver	Progenitor	5GEX	Progenitor_fliv	Liver	10X_scRNAseq
F61_Liver_CD45+_FCAImmP7862084_ATCCACCGTGAACCTT	Kupffer_cell_2	CS18	FCAImmP7862084	Male	CD45+	F61	Liver	Kupffer_cell	5GEX	Kupffer_cell_fliv	Liver	10X_scRNAseq
F61_Liver_CD45+_FCAImmP7862084_ATCCACCGTGTTGGGA	MK	CS18	FCAImmP7862084	Male	CD45+	F61	Liver	MK	5GEX	MK_fliv	Liver	10X_scRNAseq
F61_Liver_CD45+_FCAImmP7862084_ATCCACCGTTTCCACC	MPP2	CS18	FCAImmP7862084	Male	CD45+	F61	Liver	Progenitor	5GEX	Progenitor_fliv	Liver	10X_scRNAseq
F61_Liver_CD45+_FCAImmP7862084_ATCCACCGTTTGTTGG	Kupffer_cell_1	CS18	FCAImmP7862084	Male	CD45+	F61	Liver	Kupffer_cell	5GEX	Kupffer_cell_fliv	Liver	10X_scRNAseq
F61_Liver_CD45+_FCAImmP7862084_ATCCACCTCACCTCGT	Kupffer_cell_1	CS18	FCAImmP7862084	Male	CD45+	F61	Liver	Kupffer_cell	5GEX	Kupffer_cell_fliv	Liver	10X_scRNAseq
F61_Liver_CD45+_FCAImmP7862084_ATCCACCTCCGTCATC	MPP	CS18	FCAImmP7862084	Male	CD45+	F61	Liver	Progenitor	5GEX	Progenitor_fliv	Liver	10X_scRNAseq
F61_Liver_CD45+_FCAImmP7862084_ATCCACCTCGCGATCG	Fibroblast	CS18	FCAImmP7862084	Male	CD45+	F61	Liver	Fibroblast	5GEX	Fibroblast_fliv	Liver	10X_scRNAseq
F61_Liver_CD45+_FCAImmP7862084_ATCCACCTCGGAAACG	Kupffer_cell_1	CS18	FCAImmP7862084	Male	CD45+	F61	Liver	Kupffer_cell	5GEX	Kupffer_cell_fliv	Liver	10X_scRNAseq
F61_Liver_CD45+_FCAImmP7862084_ATCCGAAAGAAGAAGC	Kupffer_cell_2	CS18	FCAImmP7862084	Male	CD45+	F61	Liver	Kupffer_cell	5GEX	Kupffer_cell_fliv	Liver	10X_scRNAseq
F61_Liver_CD45+_FCAImmP7862084_ATCCGAAAGAAGGACA	MLP	CS18	FCAImmP7862084	Male	CD45+	F61	Liver	Progenitor	5GEX	Progenitor_fliv	Liver	10X_scRNAseq
F61_Liver_CD45+_FCAImmP7862084_ATCCGAAAGACTTTCG	MOP	CS18	FCAImmP7862084	Male	CD45+	F61	Liver	Progenitor	5GEX	Progenitor_fliv	Liver	10X_scRNAseq
F61_Liver_CD45+_FCAImmP7862084_ATCCGAAAGCCACGTC	Kupffer_cell_1	CS18	FCAImmP7862084	Male	CD45+	F61	Liver	Kupffer_cell	5GEX	Kupffer_cell_fliv	Liver	10X_scRNAseq
F61_Liver_CD45+_FCAImmP7862084_ATCCGAAAGCCCAATT	Kupffer_cell_1	CS18	FCAImmP7862084	Male	CD45+	F61	Liver	Kupffer_cell	5GEX	Kupffer_cell_fliv	Liver	10X_scRNAseq
F61_Liver_CD45+_FCAImmP7862084_ATCCGAAAGCGTGTCC	Kupffer_cell_2	CS18	FCAImmP7862084	Male	CD45+	F61	Liver	Kupffer_cell	5GEX	Kupffer_cell_fliv	Liver	10X_scRNAseq
F61_Liver_CD45+_FCAImmP7862084_ATCCGAAAGCTATGCT	MEMP	CS18	FCAImmP7862084	Male	CD45+	F61	Liver	Progenitor	5GEX	Progenitor_fliv	Liver	10X_scRNAseq
F61_Liver_CD45+_FCAImmP7862084_ATCCGAAAGCTCCTTC	Kupffer_cell_1	CS18	FCAImmP7862084	Male	CD45+	F61	Liver	Kupffer_cell	5GEX	Kupffer_cell_fliv	Liver	10X_scRNAseq
F61_Liver_CD45+_FCAImmP7862084_ATCCGAACAACACCTA	Kupffer_cell_1	CS18	FCAImmP7862084	Male	CD45+	F61	Liver	Kupffer_cell	5GEX	Kupffer_cell_fliv	Liver	10X_scRNAseq
F61_Liver_CD45+_FCAImmP7862084_ATCCGAACAAGTCATC	Kupffer_cell_2	CS18	FCAImmP7862084	Male	CD45+	F61	Liver	Kupffer_cell	5GEX	Kupffer_cell_fliv	Liver	10X_scRNAseq
F61_Liver_CD45+_FCAImmP7862084_ATCCGAACAATGAAAC	Embryonic_Erythroid	CS18	FCAImmP7862084	Male	CD45+	F61	Liver	Erythroid	5GEX	Erythroid_fliv	Liver	10X_scRNAseq
F61_Liver_CD45+_FCAImmP7862084_ATCCGAACAATGGAGC	ELP	CS18	FCAImmP7862084	Male	CD45+	F61	Liver	Progenitor	5GEX	Progenitor_fliv	Liver	10X_scRNAseq
F61_Liver_CD45+_FCAImmP7862084_ATCCGAACACAAGACG	Kupffer_cell_2	CS18	FCAImmP7862084	Male	CD45+	F61	Liver	Kupffer_cell	5GEX	Kupffer_cell_fliv	Liver	10X_scRNAseq
F61_Liver_CD45+_FCAImmP7862084_ATCCGAACACAGATTC	Kupffer_cell_2	CS18	FCAImmP7862084	Male	CD45+	F61	Liver	Kupffer_cell	5GEX	Kupffer_cell_fliv	Liver	10X_scRNAseq
F61_Liver_CD45+_FCAImmP7862084_ATCCGAACAGGGATTG	Kupffer_cell_1	CS18	FCAImmP7862084	Male	CD45+	F61	Liver	Kupffer_cell	5GEX	Kupffer_cell_fliv	Liver	10X_scRNAseq
F61_Liver_CD45+_FCAImmP7862084_ATCCGAAGTAGCGTGA	Kupffer_cell_2	CS18	FCAImmP7862084	Male	CD45+	F61	Liver	Kupffer_cell	5GEX	Kupffer_cell_fliv	Liver	10X_scRNAseq
F61_Liver_CD45+_FCAImmP7862084_ATCCGAAGTGTTGAGG	Kupffer_cell_1	CS18	FCAImmP7862084	Male	CD45+	F61	Liver	Kupffer_cell	5GEX	Kupffer_cell_fliv	Liver	10X_scRNAseq
F61_Liver_CD45+_FCAImmP7862084_ATCCGAATCAAACCGT	DC2	CS18	FCAImmP7862084	Male	CD45+	F61	Liver	DC	5GEX	DC_fliv	Liver	10X_scRNAseq
F61_Liver_CD45+_FCAImmP7862084_ATCCGAATCAACACGT	Endothelium	CS18	FCAImmP7862084	Male	CD45+	F61	Liver	Endothelium	5GEX	Endothelium_fliv	Liver	10X_scRNAseq
F61_Liver_CD45+_FCAImmP7862084_ATCCGAATCAACCATG	Kupffer_cell_1	CS18	FCAImmP7862084	Male	CD45+	F61	Liver	Kupffer_cell	5GEX	Kupffer_cell_fliv	Liver	10X_scRNAseq
F61_Liver_CD45+_FCAImmP7862084_ATCCGAATCAGCTCGG	Kupffer_cell_1	CS18	FCAImmP7862084	Male	CD45+	F61	Liver	Kupffer_cell	5GEX	Kupffer_cell_fliv	Liver	10X_scRNAseq
F61_Liver_CD45+_FCAImmP7862084_ATCCGAATCGTCTGCT	MPP	CS18	FCAImmP7862084	Male	CD45+	F61	Liver	Progenitor	5GEX	Progenitor_fliv	Liver	10X_scRNAseq
F61_Liver_CD45+_FCAImmP7862084_ATCCGAATCTACTATC	MPP2	CS18	FCAImmP7862084	Male	CD45+	F61	Liver	Progenitor	5GEX	Progenitor_fliv	Liver	10X_scRNAseq
F61_Liver_CD45+_FCAImmP7862084_ATCCGAATCTTAGAGC	Endothelium	CS18	FCAImmP7862084	Male	CD45+	F61	Liver	Endothelium	5GEX	Endothelium_fliv	Liver	10X_scRNAseq
F61_Liver_CD45+_FCAImmP7862084_ATCCGAATCTTCATGT	Kupffer_cell_1	CS18	FCAImmP7862084	Male	CD45+	F61	Liver	Kupffer_cell	5GEX	Kupffer_cell_fliv	Liver	10X_scRNAseq
F61_Liver_CD45+_FCAImmP7862084_ATCGAGTAGAGGTTGC	HSC	CS18	FCAImmP7862084	Male	CD45+	F61	Liver	Progenitor	5GEX	Progenitor_fliv	Liver	10X_scRNAseq
F61_Liver_CD45+_FCAImmP7862084_ATCGAGTAGCCGTCGT	Kupffer_cell_1	CS18	FCAImmP7862084	Male	CD45+	F61	Liver	Kupffer_cell	5GEX	Kupffer_cell_fliv	Liver	10X_scRNAseq
F61_Liver_CD45+_FCAImmP7862084_ATCGAGTAGTAATCCC	MLP	CS18	FCAImmP7862084	Male	CD45+	F61	Liver	Progenitor	5GEX	Progenitor_fliv	Liver	10X_scRNAseq
F61_Liver_CD45+_FCAImmP7862084_ATCGAGTAGTAGTGCG	MK	CS18	FCAImmP7862084	Male	CD45+	F61	Liver	MK	5GEX	MK_fliv	Liver	10X_scRNAseq
F61_Liver_CD45+_FCAImmP7862084_ATCGAGTCAAGTAGTA	MK	CS18	FCAImmP7862084	Male	CD45+	F61	Liver	MK	5GEX	MK_fliv	Liver	10X_scRNAseq
F61_Liver_CD45+_FCAImmP7862084_ATCGAGTCATTTGCTT	Hepatocyte	CS18	FCAImmP7862084	Male	CD45+	F61	Liver	Hepatocyte	5GEX	Hepatocyte_fliv	Liver	10X_scRNAseq
F61_Liver_CD45+_FCAImmP7862084_ATCGAGTGTAGCGATG	MLP	CS18	FCAImmP7862084	Male	CD45+	F61	Liver	Progenitor	5GEX	Progenitor_fliv	Liver	10X_scRNAseq
F61_Liver_CD45+_FCAImmP7862084_ATCGAGTGTATGCTTG	MLP	CS18	FCAImmP7862084	Male	CD45+	F61	Liver	Progenitor	5GEX	Progenitor_fliv	Liver	10X_scRNAseq
F61_Liver_CD45+_FCAImmP7862084_ATCGAGTGTTAAGAAC	Kupffer_cell_1	CS18	FCAImmP7862084	Male	CD45+	F61	Liver	Kupffer_cell	5GEX	Kupffer_cell_fliv	Liver	10X_scRNAseq
F61_Liver_CD45+_FCAImmP7862084_ATCGAGTTCAACACCA	MLP	CS18	FCAImmP7862084	Male	CD45+	F61	Liver	Progenitor	5GEX	Progenitor_fliv	Liver	10X_scRNAseq
F61_Liver_CD45+_FCAImmP7862084_ATCGAGTTCATACGGT	Kupffer_cell_1	CS18	FCAImmP7862084	Male	CD45+	F61	Liver	Kupffer_cell	5GEX	Kupffer_cell_fliv	Liver	10X_scRNAseq
F61_Liver_CD45+_FCAImmP7862084_ATCGAGTTCCTTAATC	Promonocyte	CS18	FCAImmP7862084	Male	CD45+	F61	Liver	Monocyte	5GEX	Monocyte_fliv	Liver	10X_scRNAseq
F61_Liver_CD45+_FCAImmP7862084_ATCGAGTTCTGTCCGT	Pre_DC2	CS18	FCAImmP7862084	Male	CD45+	F61	Liver	DC	5GEX	DC_fliv	Liver	10X_scRNAseq
F61_Liver_CD45+_FCAImmP7862084_ATCTACTAGAGCAATT	DC2	CS18	FCAImmP7862084	Male	CD45+	F61	Liver	DC	5GEX	DC_fliv	Liver	10X_scRNAseq
F61_Liver_CD45+_FCAImmP7862084_ATCTACTAGCCATCGC	DC1	CS18	FCAImmP7862084	Male	CD45+	F61	Liver	DC	5GEX	DC_fliv	Liver	10X_scRNAseq
F61_Liver_CD45+_FCAImmP7862084_ATCTACTAGCGAAGGG	Fibroblast	CS18	FCAImmP7862084	Male	CD45+	F61	Liver	Fibroblast	5GEX	Fibroblast_fliv	Liver	10X_scRNAseq
F61_Liver_CD45+_FCAImmP7862084_ATCTACTGTAGAGTGC	Early_Erythroid	CS18	FCAImmP7862084	Male	CD45+	F61	Liver	Erythroid	5GEX	Erythroid_fliv	Liver	10X_scRNAseq
F61_Liver_CD45+_FCAImmP7862084_ATCTACTGTCACTGGC	ELP	CS18	FCAImmP7862084	Male	CD45+	F61	Liver	Progenitor	5GEX	Progenitor_fliv	Liver	10X_scRNAseq
F61_Liver_CD45+_FCAImmP7862084_ATCTACTGTCTGATTG	Monocyte	CS18	FCAImmP7862084	Male	CD45+	F61	Liver	Monocyte	5GEX	Monocyte_fliv	Liver	10X_scRNAseq
F61_Liver_CD45+_FCAImmP7862084_ATCTACTGTGAAATCA	Early_Erythroid	CS18	FCAImmP7862084	Male	CD45+	F61	Liver	Erythroid	5GEX	Erythroid_fliv	Liver	10X_scRNAseq
F61_Liver_CD45+_FCAImmP7862084_ATCTACTGTGTTTGGT	Kupffer_cell_2	CS18	FCAImmP7862084	Male	CD45+	F61	Liver	Kupffer_cell	5GEX	Kupffer_cell_fliv	Liver	10X_scRNAseq
F61_Liver_CD45+_FCAImmP7862084_ATCTACTTCCCATTAT	MEMP	CS18	FCAImmP7862084	Male	CD45+	F61	Liver	Progenitor	5GEX	Progenitor_fliv	Liver	10X_scRNAseq
F61_Liver_CD45+_FCAImmP7862084_ATCTACTTCCTTTCGG	MEMP	CS18	FCAImmP7862084	Male	CD45+	F61	Liver	Progenitor	5GEX	Progenitor_fliv	Liver	10X_scRNAseq
F61_Liver_CD45+_FCAImmP7862084_ATCTACTTCGGAAATA	Promonocyte	CS18	FCAImmP7862084	Male	CD45+	F61	Liver	Monocyte	5GEX	Monocyte_fliv	Liver	10X_scRNAseq
F61_Liver_CD45+_FCAImmP7862084_ATCTGCCAGAGCTTCT	Kupffer_cell_1	CS18	FCAImmP7862084	Male	CD45+	F61	Liver	Kupffer_cell	5GEX	Kupffer_cell_fliv	Liver	10X_scRNAseq
F61_Liver_CD45+_FCAImmP7862084_ATCTGCCAGCCGCCTA	CMP	CS18	FCAImmP7862084	Male	CD45+	F61	Liver	Progenitor	5GEX	Progenitor_fliv	Liver	10X_scRNAseq
F61_Liver_CD45+_FCAImmP7862084_ATCTGCCAGTCGTACT	Early_Erythroid	CS18	FCAImmP7862084	Male	CD45+	F61	Liver	Erythroid	5GEX	Erythroid_fliv	Liver	10X_scRNAseq
F61_Liver_CD45+_FCAImmP7862084_ATCTGCCAGTGGTCCC	Pre_B	CS18	FCAImmP7862084	Male	CD45+	F61	Liver	B_lymphoid	5GEX	B_lymphoid_fliv	Liver	10X_scRNAseq
F61_Liver_CD45+_FCAImmP7862084_ATCTGCCCACTCTGTC	Early_Erythroid	CS18	FCAImmP7862084	Male	CD45+	F61	Liver	Erythroid	5GEX	Erythroid_fliv	Liver	10X_scRNAseq
F61_Liver_CD45+_FCAImmP7862084_ATCTGCCCACTGAAGG	Kupffer_cell_2	CS18	FCAImmP7862084	Male	CD45+	F61	Liver	Kupffer_cell	5GEX	Kupffer_cell_fliv	Liver	10X_scRNAseq
F61_Liver_CD45+_FCAImmP7862084_ATCTGCCCATTCACTT	MPP2	CS18	FCAImmP7862084	Male	CD45+	F61	Liver	Progenitor	5GEX	Progenitor_fliv	Liver	10X_scRNAseq
F61_Liver_CD45+_FCAImmP7862084_ATCTGCCGTACCGAGA	MLP	CS18	FCAImmP7862084	Male	CD45+	F61	Liver	Progenitor	5GEX	Progenitor_fliv	Liver	10X_scRNAseq
F61_Liver_CD45+_FCAImmP7862084_ATCTGCCGTCGCTTCT	Kupffer_cell_1	CS18	FCAImmP7862084	Male	CD45+	F61	Liver	Kupffer_cell	5GEX	Kupffer_cell_fliv	Liver	10X_scRNAseq
F61_Liver_CD45+_FCAImmP7862084_ATCTGCCGTGGTAACG	Kupffer_cell_1	CS18	FCAImmP7862084	Male	CD45+	F61	Liver	Kupffer_cell	5GEX	Kupffer_cell_fliv	Liver	10X_scRNAseq
F61_Liver_CD45+_FCAImmP7862084_ATCTGCCGTTATGCGT	Pre_pro_B_progenitor	CS18	FCAImmP7862084	Male	CD45+	F61	Liver	B_lymphoid	5GEX	B_lymphoid_fliv	Liver	10X_scRNAseq
F61_Liver_CD45+_FCAImmP7862084_ATCTGCCGTTGGTGGA	Hepatocyte	CS18	FCAImmP7862084	Male	CD45+	F61	Liver	Hepatocyte	5GEX	Hepatocyte_fliv	Liver	10X_scRNAseq
F61_Liver_CD45+_FCAImmP7862084_ATCTGCCTCACAATGC	HSC	CS18	FCAImmP7862084	Male	CD45+	F61	Liver	Progenitor	5GEX	Progenitor_fliv	Liver	10X_scRNAseq
F61_Liver_CD45+_FCAImmP7862084_ATCTGCCTCACCACCT	Kupffer_cell_1	CS18	FCAImmP7862084	Male	CD45+	F61	Liver	Kupffer_cell	5GEX	Kupffer_cell_fliv	Liver	10X_scRNAseq
F61_Liver_CD45+_FCAImmP7862084_ATCTGCCTCATGTCTT	Pre_DC2	CS18	FCAImmP7862084	Male	CD45+	F61	Liver	DC	5GEX	DC_fliv	Liver	10X_scRNAseq
F61_Liver_CD45+_FCAImmP7862084_ATCTGCCTCCGGCACA	Fibroblast	CS18	FCAImmP7862084	Male	CD45+	F61	Liver	Fibroblast	5GEX	Fibroblast_fliv	Liver	10X_scRNAseq
F61_Liver_CD45+_FCAImmP7862084_ATCTGCCTCGGTTAAC	Promyelocyte	CS18	FCAImmP7862084	Male	CD45+	F61	Liver	Granulocyte_precursor	5GEX	Granulocyte_precursor_fliv	Liver	10X_scRNAseq
F61_Liver_CD45+_FCAImmP7862084_ATCTGCCTCTGGCGAC	Endothelium	CS18	FCAImmP7862084	Male	CD45+	F61	Liver	Endothelium	5GEX	Endothelium_fliv	Liver	10X_scRNAseq
F61_Liver_CD45+_FCAImmP7862084_ATCTGCCTCTTACCTA	DC1	CS18	FCAImmP7862084	Male	CD45+	F61	Liver	DC	5GEX	DC_fliv	Liver	10X_scRNAseq
F61_Liver_CD45+_FCAImmP7862084_ATCTGCCTCTTTACGT	Hepatocyte	CS18	FCAImmP7862084	Male	CD45+	F61	Liver	Hepatocyte	5GEX	Hepatocyte_fliv	Liver	10X_scRNAseq
F61_Liver_CD45+_FCAImmP7862084_ATGAGGGAGACGCAAC	Mast_cell	CS18	FCAImmP7862084	Male	CD45+	F61	Liver	Mast_cell	5GEX	Mast_cell_fliv	Liver	10X_scRNAseq
F61_Liver_CD45+_FCAImmP7862084_ATGAGGGAGAGGGCTT	Kupffer_cell_1	CS18	FCAImmP7862084	Male	CD45+	F61	Liver	Kupffer_cell	5GEX	Kupffer_cell_fliv	Liver	10X_scRNAseq
F61_Liver_CD45+_FCAImmP7862084_ATGAGGGAGTATGACA	ETP	CS18	FCAImmP7862084	Male	CD45+	F61	Liver	Progenitor	5GEX	Progenitor_fliv	Liver	10X_scRNAseq
F61_Liver_CD45+_FCAImmP7862084_ATGAGGGCAACTTGAC	Kupffer_cell_2	CS18	FCAImmP7862084	Male	CD45+	F61	Liver	Kupffer_cell	5GEX	Kupffer_cell_fliv	Liver	10X_scRNAseq
F61_Liver_CD45+_FCAImmP7862084_ATGAGGGCACGGATAG	Monocyte	CS18	FCAImmP7862084	Male	CD45+	F61	Liver	Monocyte	5GEX	Monocyte_fliv	Liver	10X_scRNAseq
F61_Liver_CD45+_FCAImmP7862084_ATGAGGGCAGTATGCT	Early_Erythroid	CS18	FCAImmP7862084	Male	CD45+	F61	Liver	Erythroid	5GEX	Erythroid_fliv	Liver	10X_scRNAseq
F61_Liver_CD45+_FCAImmP7862084_ATGAGGGGTGCAGACA	Kupffer_cell_2	CS18	FCAImmP7862084	Male	CD45+	F61	Liver	Kupffer_cell	5GEX	Kupffer_cell_fliv	Liver	10X_scRNAseq
F61_Liver_CD45+_FCAImmP7862084_ATGAGGGGTGCCTGCA	Kupffer_cell_1	CS18	FCAImmP7862084	Male	CD45+	F61	Liver	Kupffer_cell	5GEX	Kupffer_cell_fliv	Liver	10X_scRNAseq
F61_Liver_CD45+_FCAImmP7862084_ATGAGGGGTGCGATAG	Kupffer_cell_2	CS18	FCAImmP7862084	Male	CD45+	F61	Liver	Kupffer_cell	5GEX	Kupffer_cell_fliv	Liver	10X_scRNAseq
F61_Liver_CD45+_FCAImmP7862084_ATGAGGGTCAATCTCT	Kupffer_cell_1	CS18	FCAImmP7862084	Male	CD45+	F61	Liver	Kupffer_cell	5GEX	Kupffer_cell_fliv	Liver	10X_scRNAseq
F61_Liver_CD45+_FCAImmP7862084_ATGAGGGTCCGGCACA	Erythroid	CS18	FCAImmP7862084	Male	CD45+	F61	Liver	Erythroid	5GEX	Erythroid_fliv	Liver	10X_scRNAseq
F61_Liver_CD45+_FCAImmP7862084_ATGAGGGTCGGCTTGG	Endothelium	CS18	FCAImmP7862084	Male	CD45+	F61	Liver	Endothelium	5GEX	Endothelium_fliv	Liver	10X_scRNAseq
F61_Liver_CD45+_FCAImmP7862084_ATGAGGGTCTACCTGC	Kupffer_cell_2	CS18	FCAImmP7862084	Male	CD45+	F61	Liver	Kupffer_cell	5GEX	Kupffer_cell_fliv	Liver	10X_scRNAseq
F61_Liver_CD45+_FCAImmP7862084_ATGAGGGTCTACTATC	Kupffer_cell_2	CS18	FCAImmP7862084	Male	CD45+	F61	Liver	Kupffer_cell	5GEX	Kupffer_cell_fliv	Liver	10X_scRNAseq
F61_Liver_CD45+_FCAImmP7862084_ATGAGGGTCTATCCCG	Kupffer_cell_1	CS18	FCAImmP7862084	Male	CD45+	F61	Liver	Kupffer_cell	5GEX	Kupffer_cell_fliv	Liver	10X_scRNAseq
F61_Liver_CD45+_FCAImmP7862084_ATGAGGGTCTGTTGAG	Kupffer_cell_1	CS18	FCAImmP7862084	Male	CD45+	F61	Liver	Kupffer_cell	5GEX	Kupffer_cell_fliv	Liver	10X_scRNAseq
F61_Liver_CD45+_FCAImmP7862084_ATGCGATAGACTAGAT	MEMP	CS18	FCAImmP7862084	Male	CD45+	F61	Liver	Progenitor	5GEX	Progenitor_fliv	Liver	10X_scRNAseq
F61_Liver_CD45+_FCAImmP7862084_ATGCGATAGAGCTGGT	Kupffer_cell_2	CS18	FCAImmP7862084	Male	CD45+	F61	Liver	Kupffer_cell	5GEX	Kupffer_cell_fliv	Liver	10X_scRNAseq
F61_Liver_CD45+_FCAImmP7862084_ATGCGATAGCTCCTCT	Kupffer_cell_2	CS18	FCAImmP7862084	Male	CD45+	F61	Liver	Kupffer_cell	5GEX	Kupffer_cell_fliv	Liver	10X_scRNAseq
F61_Liver_CD45+_FCAImmP7862084_ATGCGATAGGTGCAAC	DC1	CS18	FCAImmP7862084	Male	CD45+	F61	Liver	DC	5GEX	DC_fliv	Liver	10X_scRNAseq
F61_Liver_CD45+_FCAImmP7862084_ATGCGATAGTACGCGA	Early_Erythroid	CS18	FCAImmP7862084	Male	CD45+	F61	Liver	Erythroid	5GEX	Erythroid_fliv	Liver	10X_scRNAseq
F61_Liver_CD45+_FCAImmP7862084_ATGCGATCAAGCTGAG	Promyelocyte	CS18	FCAImmP7862084	Male	CD45+	F61	Liver	Granulocyte_precursor	5GEX	Granulocyte_precursor_fliv	Liver	10X_scRNAseq
F61_Liver_CD45+_FCAImmP7862084_ATGCGATCAAGTCATC	Kupffer_cell_1	CS18	FCAImmP7862084	Male	CD45+	F61	Liver	Kupffer_cell	5GEX	Kupffer_cell_fliv	Liver	10X_scRNAseq
F61_Liver_CD45+_FCAImmP7862084_ATGCGATCAATCCAAC	Kupffer_cell_1	CS18	FCAImmP7862084	Male	CD45+	F61	Liver	Kupffer_cell	5GEX	Kupffer_cell_fliv	Liver	10X_scRNAseq
F61_Liver_CD45+_FCAImmP7862084_ATGCGATCAATCGAAA	Kupffer_cell_2	CS18	FCAImmP7862084	Male	CD45+	F61	Liver	Kupffer_cell	5GEX	Kupffer_cell_fliv	Liver	10X_scRNAseq
F61_Liver_CD45+_FCAImmP7862084_ATGCGATCACAACGCC	MK	CS18	FCAImmP7862084	Male	CD45+	F61	Liver	MK	5GEX	MK_fliv	Liver	10X_scRNAseq
F61_Liver_CD45+_FCAImmP7862084_ATGCGATCACTACAGT	pDC	CS18	FCAImmP7862084	Male	CD45+	F61	Liver	DC	5GEX	DC_fliv	Liver	10X_scRNAseq
F61_Liver_CD45+_FCAImmP7862084_ATGCGATCACTTACGA	Promonocyte	CS18	FCAImmP7862084	Male	CD45+	F61	Liver	Monocyte	5GEX	Monocyte_fliv	Liver	10X_scRNAseq
F61_Liver_CD45+_FCAImmP7862084_ATGCGATCAGCTGTGC	Kupffer_cell_1	CS18	FCAImmP7862084	Male	CD45+	F61	Liver	Kupffer_cell	5GEX	Kupffer_cell_fliv	Liver	10X_scRNAseq
F61_Liver_CD45+_FCAImmP7862084_ATGCGATCAGGTGGAT	CMP	CS18	FCAImmP7862084	Male	CD45+	F61	Liver	Progenitor	5GEX	Progenitor_fliv	Liver	10X_scRNAseq
F61_Liver_CD45+_FCAImmP7862084_ATGCGATCATAGGATA	Endothelium	CS18	FCAImmP7862084	Male	CD45+	F61	Liver	Endothelium	5GEX	Endothelium_fliv	Liver	10X_scRNAseq
F61_Liver_CD45+_FCAImmP7862084_ATGCGATCATGGAATA	Kupffer_cell_1	CS18	FCAImmP7862084	Male	CD45+	F61	Liver	Kupffer_cell	5GEX	Kupffer_cell_fliv	Liver	10X_scRNAseq
F61_Liver_CD45+_FCAImmP7862084_ATGCGATGTAAGTAGT	MPP2	CS18	FCAImmP7862084	Male	CD45+	F61	Liver	Progenitor	5GEX	Progenitor_fliv	Liver	10X_scRNAseq
F61_Liver_CD45+_FCAImmP7862084_ATGCGATGTACTTGAC	MPP2	CS18	FCAImmP7862084	Male	CD45+	F61	Liver	Progenitor	5GEX	Progenitor_fliv	Liver	10X_scRNAseq
F61_Liver_CD45+_FCAImmP7862084_ATGCGATGTAGAGGAA	Kupffer_cell_1	CS18	FCAImmP7862084	Male	CD45+	F61	Liver	Kupffer_cell	5GEX	Kupffer_cell_fliv	Liver	10X_scRNAseq
F61_Liver_CD45+_FCAImmP7862084_ATGCGATGTCATATGC	Promonocyte	CS18	FCAImmP7862084	Male	CD45+	F61	Liver	Monocyte	5GEX	Monocyte_fliv	Liver	10X_scRNAseq
F61_Liver_CD45+_FCAImmP7862084_ATGCGATGTCCAGTGC	MEMP	CS18	FCAImmP7862084	Male	CD45+	F61	Liver	Progenitor	5GEX	Progenitor_fliv	Liver	10X_scRNAseq
F61_Liver_CD45+_FCAImmP7862084_ATGCGATGTTCTCATT	CMP	CS18	FCAImmP7862084	Male	CD45+	F61	Liver	Progenitor	5GEX	Progenitor_fliv	Liver	10X_scRNAseq
F61_Liver_CD45+_FCAImmP7862084_ATGCGATGTTGAGGTG	Early_Erythroid	CS18	FCAImmP7862084	Male	CD45+	F61	Liver	Erythroid	5GEX	Erythroid_fliv	Liver	10X_scRNAseq
F61_Liver_CD45+_FCAImmP7862084_ATGCGATGTTGATTGC	Pre_B	CS18	FCAImmP7862084	Male	CD45+	F61	Liver	B_lymphoid	5GEX	B_lymphoid_fliv	Liver	10X_scRNAseq
F61_Liver_CD45+_FCAImmP7862084_ATGCGATTCAAACCGT	DC1	CS18	FCAImmP7862084	Male	CD45+	F61	Liver	DC	5GEX	DC_fliv	Liver	10X_scRNAseq
F61_Liver_CD45+_FCAImmP7862084_ATGCGATTCCAAACAC	MK	CS18	FCAImmP7862084	Male	CD45+	F61	Liver	MK	5GEX	MK_fliv	Liver	10X_scRNAseq
F61_Liver_CD45+_FCAImmP7862084_ATGCGATTCGCCCTTA	MLP	CS18	FCAImmP7862084	Male	CD45+	F61	Liver	Progenitor	5GEX	Progenitor_fliv	Liver	10X_scRNAseq
F61_Liver_CD45+_FCAImmP7862084_ATGCGATTCTTACCGC	Early_Erythroid	CS18	FCAImmP7862084	Male	CD45+	F61	Liver	Erythroid	5GEX	Erythroid_fliv	Liver	10X_scRNAseq
F61_Liver_CD45+_FCAImmP7862084_ATGGGAGAGACAGGCT	MEMP	CS18	FCAImmP7862084	Male	CD45+	F61	Liver	Progenitor	5GEX	Progenitor_fliv	Liver	10X_scRNAseq
F61_Liver_CD45+_FCAImmP7862084_ATGGGAGAGACCCACC	Endothelium	CS18	FCAImmP7862084	Male	CD45+	F61	Liver	Endothelium	5GEX	Endothelium_fliv	Liver	10X_scRNAseq
F61_Liver_CD45+_FCAImmP7862084_ATGGGAGAGATAGTCA	ETP	CS18	FCAImmP7862084	Male	CD45+	F61	Liver	Progenitor	5GEX	Progenitor_fliv	Liver	10X_scRNAseq
F61_Liver_CD45+_FCAImmP7862084_ATGGGAGCACACAGAG	Early_Erythroid	CS18	FCAImmP7862084	Male	CD45+	F61	Liver	Erythroid	5GEX	Erythroid_fliv	Liver	10X_scRNAseq
F61_Liver_CD45+_FCAImmP7862084_ATGGGAGCACGGTAAG	Monocyte	CS18	FCAImmP7862084	Male	CD45+	F61	Liver	Monocyte	5GEX	Monocyte_fliv	Liver	10X_scRNAseq
F61_Liver_CD45+_FCAImmP7862084_ATGGGAGCAGACGCTC	Pre_B	CS18	FCAImmP7862084	Male	CD45+	F61	Liver	B_lymphoid	5GEX	B_lymphoid_fliv	Liver	10X_scRNAseq
F61_Liver_CD45+_FCAImmP7862084_ATGGGAGCAGGGTATG	Kupffer_cell_1	CS18	FCAImmP7862084	Male	CD45+	F61	Liver	Kupffer_cell	5GEX	Kupffer_cell_fliv	Liver	10X_scRNAseq
F61_Liver_CD45+_FCAImmP7862084_ATGGGAGCATAGAAAC	MPP	CS18	FCAImmP7862084	Male	CD45+	F61	Liver	Progenitor	5GEX	Progenitor_fliv	Liver	10X_scRNAseq
F61_Liver_CD45+_FCAImmP7862084_ATGGGAGCATATGAGA	Kupffer_cell_1	CS18	FCAImmP7862084	Male	CD45+	F61	Liver	Kupffer_cell	5GEX	Kupffer_cell_fliv	Liver	10X_scRNAseq
F61_Liver_CD45+_FCAImmP7862084_ATGGGAGCATGAGCGA	Fibroblast	CS18	FCAImmP7862084	Male	CD45+	F61	Liver	Fibroblast	5GEX	Fibroblast_fliv	Liver	10X_scRNAseq
F61_Liver_CD45+_FCAImmP7862084_ATGGGAGGTAACGTTC	Monocyte	CS18	FCAImmP7862084	Male	CD45+	F61	Liver	Monocyte	5GEX	Monocyte_fliv	Liver	10X_scRNAseq
F61_Liver_CD45+_FCAImmP7862084_ATGGGAGGTAAGTTCC	Pre_DC2	CS18	FCAImmP7862084	Male	CD45+	F61	Liver	DC	5GEX	DC_fliv	Liver	10X_scRNAseq
F61_Liver_CD45+_FCAImmP7862084_ATGGGAGGTCACCTAA	Kupffer_cell_1	CS18	FCAImmP7862084	Male	CD45+	F61	Liver	Kupffer_cell	5GEX	Kupffer_cell_fliv	Liver	10X_scRNAseq
F61_Liver_CD45+_FCAImmP7862084_ATGGGAGGTCGCGTGT	Pre_DC2	CS18	FCAImmP7862084	Male	CD45+	F61	Liver	DC	5GEX	DC_fliv	Liver	10X_scRNAseq
F61_Liver_CD45+_FCAImmP7862084_ATGGGAGGTTCTCATT	ILC_precursor	CS18	FCAImmP7862084	Male	CD45+	F61	Liver	Lymphoid	5GEX	Lymphoid_fliv	Liver	10X_scRNAseq
F61_Liver_CD45+_FCAImmP7862084_ATGGGAGGTTTCCACC	Mast_cell	CS18	FCAImmP7862084	Male	CD45+	F61	Liver	Mast_cell	5GEX	Mast_cell_fliv	Liver	10X_scRNAseq
F61_Liver_CD45+_FCAImmP7862084_ATGGGAGTCAGAGGTG	Early_Erythroid	CS18	FCAImmP7862084	Male	CD45+	F61	Liver	Erythroid	5GEX	Erythroid_fliv	Liver	10X_scRNAseq
F61_Liver_CD45+_FCAImmP7862084_ATGGGAGTCGGATGGA	MPP	CS18	FCAImmP7862084	Male	CD45+	F61	Liver	Progenitor	5GEX	Progenitor_fliv	Liver	10X_scRNAseq
F61_Liver_CD45+_FCAImmP7862084_ATGGGAGTCTTCCTTC	Early_Erythroid	CS18	FCAImmP7862084	Male	CD45+	F61	Liver	Erythroid	5GEX	Erythroid_fliv	Liver	10X_scRNAseq
F61_Liver_CD45+_FCAImmP7862084_ATGTGTGAGACTTGAA	Early_Erythroid	CS18	FCAImmP7862084	Male	CD45+	F61	Liver	Erythroid	5GEX	Erythroid_fliv	Liver	10X_scRNAseq
F61_Liver_CD45+_FCAImmP7862084_ATGTGTGAGAGGTACC	Early_Erythroid	CS18	FCAImmP7862084	Male	CD45+	F61	Liver	Erythroid	5GEX	Erythroid_fliv	Liver	10X_scRNAseq
F61_Liver_CD45+_FCAImmP7862084_ATGTGTGAGATCCCGC	Kupffer_cell_2	CS18	FCAImmP7862084	Male	CD45+	F61	Liver	Kupffer_cell	5GEX	Kupffer_cell_fliv	Liver	10X_scRNAseq
F61_Liver_CD45+_FCAImmP7862084_ATGTGTGAGATGTGGC	MK	CS18	FCAImmP7862084	Male	CD45+	F61	Liver	MK	5GEX	MK_fliv	Liver	10X_scRNAseq
F61_Liver_CD45+_FCAImmP7862084_ATGTGTGAGGAGTACC	Embryonic_Erythroid	CS18	FCAImmP7862084	Male	CD45+	F61	Liver	Erythroid	5GEX	Erythroid_fliv	Liver	10X_scRNAseq
F61_Liver_CD45+_FCAImmP7862084_ATGTGTGAGTTCGCGC	MPP2	CS18	FCAImmP7862084	Male	CD45+	F61	Liver	Progenitor	5GEX	Progenitor_fliv	Liver	10X_scRNAseq
F61_Liver_CD45+_FCAImmP7862084_ATGTGTGCAAGCTGGA	Kupffer_cell_1	CS18	FCAImmP7862084	Male	CD45+	F61	Liver	Kupffer_cell	5GEX	Kupffer_cell_fliv	Liver	10X_scRNAseq
F61_Liver_CD45+_FCAImmP7862084_ATGTGTGCACTATCTT	Kupffer_cell_1	CS18	FCAImmP7862084	Male	CD45+	F61	Liver	Kupffer_cell	5GEX	Kupffer_cell_fliv	Liver	10X_scRNAseq
F61_Liver_CD45+_FCAImmP7862084_ATGTGTGCAGACGCTC	Kupffer_cell_1	CS18	FCAImmP7862084	Male	CD45+	F61	Liver	Kupffer_cell	5GEX	Kupffer_cell_fliv	Liver	10X_scRNAseq
F61_Liver_CD45+_FCAImmP7862084_ATGTGTGCAGCGTAAG	Early_Erythroid	CS18	FCAImmP7862084	Male	CD45+	F61	Liver	Erythroid	5GEX	Erythroid_fliv	Liver	10X_scRNAseq
F61_Liver_CD45+_FCAImmP7862084_ATGTGTGCAGGGTATG	Fibroblast	CS18	FCAImmP7862084	Male	CD45+	F61	Liver	Fibroblast	5GEX	Fibroblast_fliv	Liver	10X_scRNAseq
F61_Liver_CD45+_FCAImmP7862084_ATGTGTGCATAGACTC	Monocyte	CS18	FCAImmP7862084	Male	CD45+	F61	Liver	Monocyte	5GEX	Monocyte_fliv	Liver	10X_scRNAseq
F61_Liver_CD45+_FCAImmP7862084_ATGTGTGCATCCGGGT	Kupffer_cell_1	CS18	FCAImmP7862084	Male	CD45+	F61	Liver	Kupffer_cell	5GEX	Kupffer_cell_fliv	Liver	10X_scRNAseq
F61_Liver_CD45+_FCAImmP7862084_ATGTGTGGTAGTAGTA	Kupffer_cell_1	CS18	FCAImmP7862084	Male	CD45+	F61	Liver	Kupffer_cell	5GEX	Kupffer_cell_fliv	Liver	10X_scRNAseq
F61_Liver_CD45+_FCAImmP7862084_ATGTGTGGTTACGTCA	Kupffer_cell_1	CS18	FCAImmP7862084	Male	CD45+	F61	Liver	Kupffer_cell	5GEX	Kupffer_cell_fliv	Liver	10X_scRNAseq
F61_Liver_CD45+_FCAImmP7862084_ATGTGTGTCCTCATTA	DC2	CS18	FCAImmP7862084	Male	CD45+	F61	Liver	DC	5GEX	DC_fliv	Liver	10X_scRNAseq
F61_Liver_CD45+_FCAImmP7862084_ATGTGTGTCGGAATCT	Early_Erythroid	CS18	FCAImmP7862084	Male	CD45+	F61	Liver	Erythroid	5GEX	Erythroid_fliv	Liver	10X_scRNAseq
F61_Liver_CD45+_FCAImmP7862084_ATGTGTGTCTACTATC	Early_Erythroid	CS18	FCAImmP7862084	Male	CD45+	F61	Liver	Erythroid	5GEX	Erythroid_fliv	Liver	10X_scRNAseq
F61_Liver_CD45+_FCAImmP7862084_ATGTGTGTCTCCCTGA	Kupffer_cell_2	CS18	FCAImmP7862084	Male	CD45+	F61	Liver	Kupffer_cell	5GEX	Kupffer_cell_fliv	Liver	10X_scRNAseq
F61_Liver_CD45+_FCAImmP7862084_ATGTGTGTCTGCTGTC	Kupffer_cell_1	CS18	FCAImmP7862084	Male	CD45+	F61	Liver	Kupffer_cell	5GEX	Kupffer_cell_fliv	Liver	10X_scRNAseq
F61_Liver_CD45+_FCAImmP7862084_ATTACTCAGAAGCCCA	MPP	CS18	FCAImmP7862084	Male	CD45+	F61	Liver	Progenitor	5GEX	Progenitor_fliv	Liver	10X_scRNAseq
F61_Liver_CD45+_FCAImmP7862084_ATTACTCAGACGCACA	MLP	CS18	FCAImmP7862084	Male	CD45+	F61	Liver	Progenitor	5GEX	Progenitor_fliv	Liver	10X_scRNAseq
F61_Liver_CD45+_FCAImmP7862084_ATTACTCAGAGACTTA	Kupffer_cell_1	CS18	FCAImmP7862084	Male	CD45+	F61	Liver	Kupffer_cell	5GEX	Kupffer_cell_fliv	Liver	10X_scRNAseq
F61_Liver_CD45+_FCAImmP7862084_ATTACTCAGCCCTAAT	CMP	CS18	FCAImmP7862084	Male	CD45+	F61	Liver	Progenitor	5GEX	Progenitor_fliv	Liver	10X_scRNAseq
F61_Liver_CD45+_FCAImmP7862084_ATTACTCAGTGGTCCC	MPP	CS18	FCAImmP7862084	Male	CD45+	F61	Liver	Progenitor	5GEX	Progenitor_fliv	Liver	10X_scRNAseq
F61_Liver_CD45+_FCAImmP7862084_ATTACTCCAACGCACC	Early_Erythroid	CS18	FCAImmP7862084	Male	CD45+	F61	Liver	Erythroid	5GEX	Erythroid_fliv	Liver	10X_scRNAseq
F61_Liver_CD45+_FCAImmP7862084_ATTACTCCAAGCTGAG	Monocyte	CS18	FCAImmP7862084	Male	CD45+	F61	Liver	Monocyte	5GEX	Monocyte_fliv	Liver	10X_scRNAseq
F61_Liver_CD45+_FCAImmP7862084_ATTACTCCAGCTTCGG	DC3	CS18	FCAImmP7862084	Male	CD45+	F61	Liver	DC	5GEX	DC_fliv	Liver	10X_scRNAseq
F61_Liver_CD45+_FCAImmP7862084_ATTACTCCAGTAGAGC	Early_Erythroid	CS18	FCAImmP7862084	Male	CD45+	F61	Liver	Erythroid	5GEX	Erythroid_fliv	Liver	10X_scRNAseq
F61_Liver_CD45+_FCAImmP7862084_ATTACTCCATCTACGA	Monocyte	CS18	FCAImmP7862084	Male	CD45+	F61	Liver	Monocyte	5GEX	Monocyte_fliv	Liver	10X_scRNAseq
F61_Liver_CD45+_FCAImmP7862084_ATTACTCGTACCAGTT	DC2	CS18	FCAImmP7862084	Male	CD45+	F61	Liver	DC	5GEX	DC_fliv	Liver	10X_scRNAseq
F61_Liver_CD45+_FCAImmP7862084_ATTACTCGTCTCTCTG	DC2	CS18	FCAImmP7862084	Male	CD45+	F61	Liver	DC	5GEX	DC_fliv	Liver	10X_scRNAseq
F61_Liver_CD45+_FCAImmP7862084_ATTACTCTCAAAGTAG	Kupffer_cell_1	CS18	FCAImmP7862084	Male	CD45+	F61	Liver	Kupffer_cell	5GEX	Kupffer_cell_fliv	Liver	10X_scRNAseq
F61_Liver_CD45+_FCAImmP7862084_ATTACTCTCAACGAAA	Erythroid	CS18	FCAImmP7862084	Male	CD45+	F61	Liver	Erythroid	5GEX	Erythroid_fliv	Liver	10X_scRNAseq
F61_Liver_CD45+_FCAImmP7862084_ATTACTCTCAAGAAGT	Kupffer_cell_2	CS18	FCAImmP7862084	Male	CD45+	F61	Liver	Kupffer_cell	5GEX	Kupffer_cell_fliv	Liver	10X_scRNAseq
F61_Liver_CD45+_FCAImmP7862084_ATTACTCTCCGAAGAG	Endothelium	CS18	FCAImmP7862084	Male	CD45+	F61	Liver	Endothelium	5GEX	Endothelium_fliv	Liver	10X_scRNAseq
F61_Liver_CD45+_FCAImmP7862084_ATTACTCTCCGGGTGT	Kupffer_cell_2	CS18	FCAImmP7862084	Male	CD45+	F61	Liver	Kupffer_cell	5GEX	Kupffer_cell_fliv	Liver	10X_scRNAseq
F61_Liver_CD45+_FCAImmP7862084_ATTACTCTCCGTCAAA	CMP	CS18	FCAImmP7862084	Male	CD45+	F61	Liver	Progenitor	5GEX	Progenitor_fliv	Liver	10X_scRNAseq
F61_Liver_CD45+_FCAImmP7862084_ATTACTCTCCTGTACC	Kupffer_cell_2	CS18	FCAImmP7862084	Male	CD45+	F61	Liver	Kupffer_cell	5GEX	Kupffer_cell_fliv	Liver	10X_scRNAseq
F61_Liver_CD45+_FCAImmP7862084_ATTATCCAGGATGTAT	Kupffer_cell_1	CS18	FCAImmP7862084	Male	CD45+	F61	Liver	Kupffer_cell	5GEX	Kupffer_cell_fliv	Liver	10X_scRNAseq
F61_Liver_CD45+_FCAImmP7862084_ATTATCCAGTAAGTAC	Kupffer_cell_2	CS18	FCAImmP7862084	Male	CD45+	F61	Liver	Kupffer_cell	5GEX	Kupffer_cell_fliv	Liver	10X_scRNAseq
F61_Liver_CD45+_FCAImmP7862084_ATTATCCAGTTGAGAT	Pre_DC2	CS18	FCAImmP7862084	Male	CD45+	F61	Liver	DC	5GEX	DC_fliv	Liver	10X_scRNAseq
F61_Liver_CD45+_FCAImmP7862084_ATTATCCAGTTGTCGT	MPP	CS18	FCAImmP7862084	Male	CD45+	F61	Liver	Progenitor	5GEX	Progenitor_fliv	Liver	10X_scRNAseq
F61_Liver_CD45+_FCAImmP7862084_ATTATCCCAAAGTCAA	Endothelium	CS18	FCAImmP7862084	Male	CD45+	F61	Liver	Endothelium	5GEX	Endothelium_fliv	Liver	10X_scRNAseq
F61_Liver_CD45+_FCAImmP7862084_ATTATCCCACACGCTG	ELP	CS18	FCAImmP7862084	Male	CD45+	F61	Liver	Progenitor	5GEX	Progenitor_fliv	Liver	10X_scRNAseq
F61_Liver_CD45+_FCAImmP7862084_ATTATCCCACATGGGA	MEMP	CS18	FCAImmP7862084	Male	CD45+	F61	Liver	Progenitor	5GEX	Progenitor_fliv	Liver	10X_scRNAseq
F61_Liver_CD45+_FCAImmP7862084_ATTATCCCACCCATTC	CMP	CS18	FCAImmP7862084	Male	CD45+	F61	Liver	Progenitor	5GEX	Progenitor_fliv	Liver	10X_scRNAseq
F61_Liver_CD45+_FCAImmP7862084_ATTATCCCATTTCACT	Hepatocyte	CS18	FCAImmP7862084	Male	CD45+	F61	Liver	Hepatocyte	5GEX	Hepatocyte_fliv	Liver	10X_scRNAseq
F61_Liver_CD45+_FCAImmP7862084_ATTATCCGTACCGGCT	Kupffer_cell_2	CS18	FCAImmP7862084	Male	CD45+	F61	Liver	Kupffer_cell	5GEX	Kupffer_cell_fliv	Liver	10X_scRNAseq
F61_Liver_CD45+_FCAImmP7862084_ATTATCCGTCACTGGC	Early_Erythroid	CS18	FCAImmP7862084	Male	CD45+	F61	Liver	Erythroid	5GEX	Erythroid_fliv	Liver	10X_scRNAseq
F61_Liver_CD45+_FCAImmP7862084_ATTATCCGTCCTCCAT	Erythroid	CS18	FCAImmP7862084	Male	CD45+	F61	Liver	Erythroid	5GEX	Erythroid_fliv	Liver	10X_scRNAseq
F61_Liver_CD45+_FCAImmP7862084_ATTATCCGTTCGCTAA	Kupffer_cell_1	CS18	FCAImmP7862084	Male	CD45+	F61	Liver	Kupffer_cell	5GEX	Kupffer_cell_fliv	Liver	10X_scRNAseq
F61_Liver_CD45+_FCAImmP7862084_ATTATCCTCAACGCTA	MPP	CS18	FCAImmP7862084	Male	CD45+	F61	Liver	Progenitor	5GEX	Progenitor_fliv	Liver	10X_scRNAseq
F61_Liver_CD45+_FCAImmP7862084_ATTATCCTCGCAAACT	ETP	CS18	FCAImmP7862084	Male	CD45+	F61	Liver	Progenitor	5GEX	Progenitor_fliv	Liver	10X_scRNAseq
F61_Liver_CD45+_FCAImmP7862084_ATTATCCTCGGCTTGG	MEMP	CS18	FCAImmP7862084	Male	CD45+	F61	Liver	Progenitor	5GEX	Progenitor_fliv	Liver	10X_scRNAseq
F61_Liver_CD45+_FCAImmP7862084_ATTATCCTCTCTGAGA	MK	CS18	FCAImmP7862084	Male	CD45+	F61	Liver	MK	5GEX	MK_fliv	Liver	10X_scRNAseq
F61_Liver_CD45+_FCAImmP7862084_ATTATCCTCTGTCTCG	DC3	CS18	FCAImmP7862084	Male	CD45+	F61	Liver	DC	5GEX	DC_fliv	Liver	10X_scRNAseq
F61_Liver_CD45+_FCAImmP7862084_ATTCTACAGACTCGGA	MPP	CS18	FCAImmP7862084	Male	CD45+	F61	Liver	Progenitor	5GEX	Progenitor_fliv	Liver	10X_scRNAseq
F61_Liver_CD45+_FCAImmP7862084_ATTCTACCACCGAATT	Early_Erythroid	CS18	FCAImmP7862084	Male	CD45+	F61	Liver	Erythroid	5GEX	Erythroid_fliv	Liver	10X_scRNAseq
F61_Liver_CD45+_FCAImmP7862084_ATTCTACCAGACAAGC	Kupffer_cell_1	CS18	FCAImmP7862084	Male	CD45+	F61	Liver	Kupffer_cell	5GEX	Kupffer_cell_fliv	Liver	10X_scRNAseq
F61_Liver_CD45+_FCAImmP7862084_ATTCTACCAGCTCGCA	Promyelocyte	CS18	FCAImmP7862084	Male	CD45+	F61	Liver	Granulocyte_precursor	5GEX	Granulocyte_precursor_fliv	Liver	10X_scRNAseq
F61_Liver_CD45+_FCAImmP7862084_ATTCTACCATCCGCGA	Early_Erythroid	CS18	FCAImmP7862084	Male	CD45+	F61	Liver	Erythroid	5GEX	Erythroid_fliv	Liver	10X_scRNAseq
F61_Liver_CD45+_FCAImmP7862084_ATTCTACCATTCTCAT	Promonocyte	CS18	FCAImmP7862084	Male	CD45+	F61	Liver	Monocyte	5GEX	Monocyte_fliv	Liver	10X_scRNAseq
F61_Liver_CD45+_FCAImmP7862084_ATTCTACGTACATGTC	DC2	CS18	FCAImmP7862084	Male	CD45+	F61	Liver	DC	5GEX	DC_fliv	Liver	10X_scRNAseq
F61_Liver_CD45+_FCAImmP7862084_ATTCTACGTACCATCA	MPP2	CS18	FCAImmP7862084	Male	CD45+	F61	Liver	Progenitor	5GEX	Progenitor_fliv	Liver	10X_scRNAseq
F61_Liver_CD45+_FCAImmP7862084_ATTCTACGTATAGTAG	Erythroid	CS18	FCAImmP7862084	Male	CD45+	F61	Liver	Erythroid	5GEX	Erythroid_fliv	Liver	10X_scRNAseq
F61_Liver_CD45+_FCAImmP7862084_ATTCTACGTCTGCCAG	Promonocyte	CS18	FCAImmP7862084	Male	CD45+	F61	Liver	Monocyte	5GEX	Monocyte_fliv	Liver	10X_scRNAseq
F61_Liver_CD45+_FCAImmP7862084_ATTCTACGTGCCTGCA	Kupffer_cell_2	CS18	FCAImmP7862084	Male	CD45+	F61	Liver	Kupffer_cell	5GEX	Kupffer_cell_fliv	Liver	10X_scRNAseq
F61_Liver_CD45+_FCAImmP7862084_ATTCTACGTGCCTGTG	Kupffer_cell_1	CS18	FCAImmP7862084	Male	CD45+	F61	Liver	Kupffer_cell	5GEX	Kupffer_cell_fliv	Liver	10X_scRNAseq
F61_Liver_CD45+_FCAImmP7862084_ATTCTACGTTCCACTC	MK	CS18	FCAImmP7862084	Male	CD45+	F61	Liver	MK	5GEX	MK_fliv	Liver	10X_scRNAseq
F61_Liver_CD45+_FCAImmP7862084_ATTCTACGTTCGAATC	Erythroid	CS18	FCAImmP7862084	Male	CD45+	F61	Liver	Erythroid	5GEX	Erythroid_fliv	Liver	10X_scRNAseq
F61_Liver_CD45+_FCAImmP7862084_ATTCTACTCCAGTATG	Embryonic_Erythroid	CS18	FCAImmP7862084	Male	CD45+	F61	Liver	Erythroid	5GEX	Erythroid_fliv	Liver	10X_scRNAseq
F61_Liver_CD45+_FCAImmP7862084_ATTCTACTCCCGACTT	Early_Erythroid	CS18	FCAImmP7862084	Male	CD45+	F61	Liver	Erythroid	5GEX	Erythroid_fliv	Liver	10X_scRNAseq
F61_Liver_CD45+_FCAImmP7862084_ATTCTACTCTCAAGTG	Kupffer_cell_2	CS18	FCAImmP7862084	Male	CD45+	F61	Liver	Kupffer_cell	5GEX	Kupffer_cell_fliv	Liver	10X_scRNAseq
F61_Liver_CD45+_FCAImmP7862084_ATTGGACAGAGATGAG	Fibroblast	CS18	FCAImmP7862084	Male	CD45+	F61	Liver	Fibroblast	5GEX	Fibroblast_fliv	Liver	10X_scRNAseq
F61_Liver_CD45+_FCAImmP7862084_ATTGGACAGAGTGACC	Endothelium	CS18	FCAImmP7862084	Male	CD45+	F61	Liver	Endothelium	5GEX	Endothelium_fliv	Liver	10X_scRNAseq
F61_Liver_CD45+_FCAImmP7862084_ATTGGACAGATATGCA	Kupffer_cell_1	CS18	FCAImmP7862084	Male	CD45+	F61	Liver	Kupffer_cell	5GEX	Kupffer_cell_fliv	Liver	10X_scRNAseq
F61_Liver_CD45+_FCAImmP7862084_ATTGGACAGCGTAATA	Endothelium	CS18	FCAImmP7862084	Male	CD45+	F61	Liver	Endothelium	5GEX	Endothelium_fliv	Liver	10X_scRNAseq
F61_Liver_CD45+_FCAImmP7862084_ATTGGACAGCTAACTC	Early_Erythroid	CS18	FCAImmP7862084	Male	CD45+	F61	Liver	Erythroid	5GEX	Erythroid_fliv	Liver	10X_scRNAseq
F61_Liver_CD45+_FCAImmP7862084_ATTGGACAGTCAATAG	Pre_pro_B_progenitor	CS18	FCAImmP7862084	Male	CD45+	F61	Liver	B_lymphoid	5GEX	B_lymphoid_fliv	Liver	10X_scRNAseq
F61_Liver_CD45+_FCAImmP7862084_ATTGGACCACGAGAGT	Kupffer_cell_1	CS18	FCAImmP7862084	Male	CD45+	F61	Liver	Kupffer_cell	5GEX	Kupffer_cell_fliv	Liver	10X_scRNAseq
F61_Liver_CD45+_FCAImmP7862084_ATTGGACCAGCCAATT	Early_Erythroid	CS18	FCAImmP7862084	Male	CD45+	F61	Liver	Erythroid	5GEX	Erythroid_fliv	Liver	10X_scRNAseq
F61_Liver_CD45+_FCAImmP7862084_ATTGGACCATCGGTTA	MEMP	CS18	FCAImmP7862084	Male	CD45+	F61	Liver	Progenitor	5GEX	Progenitor_fliv	Liver	10X_scRNAseq
F61_Liver_CD45+_FCAImmP7862084_ATTGGACCATTTGCTT	Kupffer_cell_2	CS18	FCAImmP7862084	Male	CD45+	F61	Liver	Kupffer_cell	5GEX	Kupffer_cell_fliv	Liver	10X_scRNAseq
F61_Liver_CD45+_FCAImmP7862084_ATTGGACGTAAACACA	MPP	CS18	FCAImmP7862084	Male	CD45+	F61	Liver	Progenitor	5GEX	Progenitor_fliv	Liver	10X_scRNAseq
F61_Liver_CD45+_FCAImmP7862084_ATTGGACGTCCCGACA	DC2	CS18	FCAImmP7862084	Male	CD45+	F61	Liver	DC	5GEX	DC_fliv	Liver	10X_scRNAseq
F61_Liver_CD45+_FCAImmP7862084_ATTGGACGTCGTGGCT	Kupffer_cell_1	CS18	FCAImmP7862084	Male	CD45+	F61	Liver	Kupffer_cell	5GEX	Kupffer_cell_fliv	Liver	10X_scRNAseq
F61_Liver_CD45+_FCAImmP7862084_ATTGGACGTGAACCTT	Kupffer_cell_2	CS18	FCAImmP7862084	Male	CD45+	F61	Liver	Kupffer_cell	5GEX	Kupffer_cell_fliv	Liver	10X_scRNAseq
F61_Liver_CD45+_FCAImmP7862084_ATTGGACGTGTAATGA	Kupffer_cell_1	CS18	FCAImmP7862084	Male	CD45+	F61	Liver	Kupffer_cell	5GEX	Kupffer_cell_fliv	Liver	10X_scRNAseq
F61_Liver_CD45+_FCAImmP7862084_ATTGGACGTGTGGTTT	ETP	CS18	FCAImmP7862084	Male	CD45+	F61	Liver	Progenitor	5GEX	Progenitor_fliv	Liver	10X_scRNAseq
F61_Liver_CD45+_FCAImmP7862084_ATTGGACGTTAAGACA	Kupffer_cell_1	CS18	FCAImmP7862084	Male	CD45+	F61	Liver	Kupffer_cell	5GEX	Kupffer_cell_fliv	Liver	10X_scRNAseq
F61_Liver_CD45+_FCAImmP7862084_ATTGGACTCATCGGAT	Kupffer_cell_1	CS18	FCAImmP7862084	Male	CD45+	F61	Liver	Kupffer_cell	5GEX	Kupffer_cell_fliv	Liver	10X_scRNAseq
F61_Liver_CD45+_FCAImmP7862084_ATTGGACTCCACGCAG	Kupffer_cell_1	CS18	FCAImmP7862084	Male	CD45+	F61	Liver	Kupffer_cell	5GEX	Kupffer_cell_fliv	Liver	10X_scRNAseq
F61_Liver_CD45+_FCAImmP7862084_ATTGGACTCCCAAGTA	Kupffer_cell_1	CS18	FCAImmP7862084	Male	CD45+	F61	Liver	Kupffer_cell	5GEX	Kupffer_cell_fliv	Liver	10X_scRNAseq
F61_Liver_CD45+_FCAImmP7862084_ATTGGACTCGACAGCC	Kupffer_cell_1	CS18	FCAImmP7862084	Male	CD45+	F61	Liver	Kupffer_cell	5GEX	Kupffer_cell_fliv	Liver	10X_scRNAseq
F61_Liver_CD45+_FCAImmP7862084_ATTGGTGAGTACGTTC	Pre_pro_B_progenitor	CS18	FCAImmP7862084	Male	CD45+	F61	Liver	B_lymphoid	5GEX	B_lymphoid_fliv	Liver	10X_scRNAseq
F61_Liver_CD45+_FCAImmP7862084_ATTGGTGAGTATCTCG	MK	CS18	FCAImmP7862084	Male	CD45+	F61	Liver	MK	5GEX	MK_fliv	Liver	10X_scRNAseq
F61_Liver_CD45+_FCAImmP7862084_ATTGGTGAGTATTGGA	MK	CS18	FCAImmP7862084	Male	CD45+	F61	Liver	MK	5GEX	MK_fliv	Liver	10X_scRNAseq
F61_Liver_CD45+_FCAImmP7862084_ATTGGTGCAAAGCAAT	Kupffer_cell_1	CS18	FCAImmP7862084	Male	CD45+	F61	Liver	Kupffer_cell	5GEX	Kupffer_cell_fliv	Liver	10X_scRNAseq
F61_Liver_CD45+_FCAImmP7862084_ATTGGTGCAGATAATG	Kupffer_cell_2	CS18	FCAImmP7862084	Male	CD45+	F61	Liver	Kupffer_cell	5GEX	Kupffer_cell_fliv	Liver	10X_scRNAseq
F61_Liver_CD45+_FCAImmP7862084_ATTGGTGCATGCCCGA	Endothelium	CS18	FCAImmP7862084	Male	CD45+	F61	Liver	Endothelium	5GEX	Endothelium_fliv	Liver	10X_scRNAseq
F61_Liver_CD45+_FCAImmP7862084_ATTGGTGCATTGGCGC	Kupffer_cell_1	CS18	FCAImmP7862084	Male	CD45+	F61	Liver	Kupffer_cell	5GEX	Kupffer_cell_fliv	Liver	10X_scRNAseq
F61_Liver_CD45+_FCAImmP7862084_ATTGGTGGTAAGTAGT	Endothelium	CS18	FCAImmP7862084	Male	CD45+	F61	Liver	Endothelium	5GEX	Endothelium_fliv	Liver	10X_scRNAseq
F61_Liver_CD45+_FCAImmP7862084_ATTGGTGGTAATCACC	MK	CS18	FCAImmP7862084	Male	CD45+	F61	Liver	MK	5GEX	MK_fliv	Liver	10X_scRNAseq
F61_Liver_CD45+_FCAImmP7862084_ATTGGTGGTACCATCA	Monocyte	CS18	FCAImmP7862084	Male	CD45+	F61	Liver	Monocyte	5GEX	Monocyte_fliv	Liver	10X_scRNAseq
F61_Liver_CD45+_FCAImmP7862084_ATTGGTGGTCTAGCGC	MPP2	CS18	FCAImmP7862084	Male	CD45+	F61	Liver	Progenitor	5GEX	Progenitor_fliv	Liver	10X_scRNAseq
F61_Liver_CD45+_FCAImmP7862084_ATTGGTGGTGAGGCTA	DC2	CS18	FCAImmP7862084	Male	CD45+	F61	Liver	DC	5GEX	DC_fliv	Liver	10X_scRNAseq
F61_Liver_CD45+_FCAImmP7862084_ATTGGTGTCCTTTACA	ETP	CS18	FCAImmP7862084	Male	CD45+	F61	Liver	Progenitor	5GEX	Progenitor_fliv	Liver	10X_scRNAseq
F61_Liver_CD45+_FCAImmP7862084_ATTGGTGTCGGTTCGG	MPP	CS18	FCAImmP7862084	Male	CD45+	F61	Liver	Progenitor	5GEX	Progenitor_fliv	Liver	10X_scRNAseq
F61_Liver_CD45+_FCAImmP7862084_ATTGGTGTCTAACGGT	Endothelium	CS18	FCAImmP7862084	Male	CD45+	F61	Liver	Endothelium	5GEX	Endothelium_fliv	Liver	10X_scRNAseq
F61_Liver_CD45+_FCAImmP7862084_ATTGGTGTCTTGCCGT	Kupffer_cell_2	CS18	FCAImmP7862084	Male	CD45+	F61	Liver	Kupffer_cell	5GEX	Kupffer_cell_fliv	Liver	10X_scRNAseq
F61_Liver_CD45+_FCAImmP7862084_ATTTCTGAGACCTAGG	MEMP	CS18	FCAImmP7862084	Male	CD45+	F61	Liver	Progenitor	5GEX	Progenitor_fliv	Liver	10X_scRNAseq
F61_Liver_CD45+_FCAImmP7862084_ATTTCTGAGAGGTTAT	Kupffer_cell_1	CS18	FCAImmP7862084	Male	CD45+	F61	Liver	Kupffer_cell	5GEX	Kupffer_cell_fliv	Liver	10X_scRNAseq
F61_Liver_CD45+_FCAImmP7862084_ATTTCTGAGCGTCAAG	DC2	CS18	FCAImmP7862084	Male	CD45+	F61	Liver	DC	5GEX	DC_fliv	Liver	10X_scRNAseq
F61_Liver_CD45+_FCAImmP7862084_ATTTCTGAGGCTCAGA	MK	CS18	FCAImmP7862084	Male	CD45+	F61	Liver	MK	5GEX	MK_fliv	Liver	10X_scRNAseq
F61_Liver_CD45+_FCAImmP7862084_ATTTCTGAGTCCGTAT	Erythroid	CS18	FCAImmP7862084	Male	CD45+	F61	Liver	Erythroid	5GEX	Erythroid_fliv	Liver	10X_scRNAseq
F61_Liver_CD45+_FCAImmP7862084_ATTTCTGCAAGCCCAC	Kupffer_cell_1	CS18	FCAImmP7862084	Male	CD45+	F61	Liver	Kupffer_cell	5GEX	Kupffer_cell_fliv	Liver	10X_scRNAseq
F61_Liver_CD45+_FCAImmP7862084_ATTTCTGCAATCGGTT	Hepatocyte	CS18	FCAImmP7862084	Male	CD45+	F61	Liver	Hepatocyte	5GEX	Hepatocyte_fliv	Liver	10X_scRNAseq
F61_Liver_CD45+_FCAImmP7862084_ATTTCTGCACCGAAAG	Kupffer_cell_1	CS18	FCAImmP7862084	Male	CD45+	F61	Liver	Kupffer_cell	5GEX	Kupffer_cell_fliv	Liver	10X_scRNAseq
F61_Liver_CD45+_FCAImmP7862084_ATTTCTGCACGAAATA	MPP	CS18	FCAImmP7862084	Male	CD45+	F61	Liver	Progenitor	5GEX	Progenitor_fliv	Liver	10X_scRNAseq
F61_Liver_CD45+_FCAImmP7862084_ATTTCTGGTCGCGTGT	Kupffer_cell_1	CS18	FCAImmP7862084	Male	CD45+	F61	Liver	Kupffer_cell	5GEX	Kupffer_cell_fliv	Liver	10X_scRNAseq
F61_Liver_CD45+_FCAImmP7862084_ATTTCTGGTGCACCAC	Kupffer_cell_1	CS18	FCAImmP7862084	Male	CD45+	F61	Liver	Kupffer_cell	5GEX	Kupffer_cell_fliv	Liver	10X_scRNAseq
F61_Liver_CD45+_FCAImmP7862084_ATTTCTGGTGGAAAGA	MEMP	CS18	FCAImmP7862084	Male	CD45+	F61	Liver	Progenitor	5GEX	Progenitor_fliv	Liver	10X_scRNAseq
F61_Liver_CD45+_FCAImmP7862084_ATTTCTGTCAGGTTCA	Early_Erythroid	CS18	FCAImmP7862084	Male	CD45+	F61	Liver	Erythroid	5GEX	Erythroid_fliv	Liver	10X_scRNAseq
F61_Liver_CD45+_FCAImmP7862084_ATTTCTGTCGGATGGA	Pre_pDC	CS18	FCAImmP7862084	Male	CD45+	F61	Liver	DC	5GEX	DC_fliv	Liver	10X_scRNAseq
F61_Liver_CD45+_FCAImmP7862084_CAACCAAAGACTCGGA	Kupffer_cell_1	CS18	FCAImmP7862084	Male	CD45+	F61	Liver	Kupffer_cell	5GEX	Kupffer_cell_fliv	Liver	10X_scRNAseq
F61_Liver_CD45+_FCAImmP7862084_CAACCAAAGATATGCA	HSC	CS18	FCAImmP7862084	Male	CD45+	F61	Liver	Progenitor	5GEX	Progenitor_fliv	Liver	10X_scRNAseq
F61_Liver_CD45+_FCAImmP7862084_CAACCAAAGATGTAAC	Kupffer_cell_1	CS18	FCAImmP7862084	Male	CD45+	F61	Liver	Kupffer_cell	5GEX	Kupffer_cell_fliv	Liver	10X_scRNAseq
F61_Liver_CD45+_FCAImmP7862084_CAACCAAAGCAATCTC	Early_Erythroid	CS18	FCAImmP7862084	Male	CD45+	F61	Liver	Erythroid	5GEX	Erythroid_fliv	Liver	10X_scRNAseq
F61_Liver_CD45+_FCAImmP7862084_CAACCAAAGTCGAGTG	LMPP	CS18	FCAImmP7862084	Male	CD45+	F61	Liver	Progenitor	5GEX	Progenitor_fliv	Liver	10X_scRNAseq
F61_Liver_CD45+_FCAImmP7862084_CAACCAAAGTGTCCCG	Kupffer_cell_1	CS18	FCAImmP7862084	Male	CD45+	F61	Liver	Kupffer_cell	5GEX	Kupffer_cell_fliv	Liver	10X_scRNAseq
F61_Liver_CD45+_FCAImmP7862084_CAACCAACACACTGCG	Kupffer_cell_1	CS18	FCAImmP7862084	Male	CD45+	F61	Liver	Kupffer_cell	5GEX	Kupffer_cell_fliv	Liver	10X_scRNAseq
F61_Liver_CD45+_FCAImmP7862084_CAACCAACACCGCTAG	Early_Erythroid	CS18	FCAImmP7862084	Male	CD45+	F61	Liver	Erythroid	5GEX	Erythroid_fliv	Liver	10X_scRNAseq
F61_Liver_CD45+_FCAImmP7862084_CAACCAACAGCCTTGG	Kupffer_cell_2	CS18	FCAImmP7862084	Male	CD45+	F61	Liver	Kupffer_cell	5GEX	Kupffer_cell_fliv	Liver	10X_scRNAseq
F61_Liver_CD45+_FCAImmP7862084_CAACCAACATATGCTG	Kupffer_cell_1	CS18	FCAImmP7862084	Male	CD45+	F61	Liver	Kupffer_cell	5GEX	Kupffer_cell_fliv	Liver	10X_scRNAseq
F61_Liver_CD45+_FCAImmP7862084_CAACCAACATCGACGC	Kupffer_cell_1	CS18	FCAImmP7862084	Male	CD45+	F61	Liver	Kupffer_cell	5GEX	Kupffer_cell_fliv	Liver	10X_scRNAseq
F61_Liver_CD45+_FCAImmP7862084_CAACCAAGTCTCTTTA	MEMP	CS18	FCAImmP7862084	Male	CD45+	F61	Liver	Progenitor	5GEX	Progenitor_fliv	Liver	10X_scRNAseq
F61_Liver_CD45+_FCAImmP7862084_CAACCAAGTGAGGCTA	Hepatocyte	CS18	FCAImmP7862084	Male	CD45+	F61	Liver	Hepatocyte	5GEX	Hepatocyte_fliv	Liver	10X_scRNAseq
F61_Liver_CD45+_FCAImmP7862084_CAACCAAGTTCCTCCA	Kupffer_cell_1	CS18	FCAImmP7862084	Male	CD45+	F61	Liver	Kupffer_cell	5GEX	Kupffer_cell_fliv	Liver	10X_scRNAseq
F61_Liver_CD45+_FCAImmP7862084_CAACCAAGTTTGTTGG	Endothelium	CS18	FCAImmP7862084	Male	CD45+	F61	Liver	Endothelium	5GEX	Endothelium_fliv	Liver	10X_scRNAseq
F61_Liver_CD45+_FCAImmP7862084_CAACCAATCATGTCCC	Kupffer_cell_2	CS18	FCAImmP7862084	Male	CD45+	F61	Liver	Kupffer_cell	5GEX	Kupffer_cell_fliv	Liver	10X_scRNAseq
F61_Liver_CD45+_FCAImmP7862084_CAACCTCAGACACTAA	Kupffer_cell_1	CS18	FCAImmP7862084	Male	CD45+	F61	Liver	Kupffer_cell	5GEX	Kupffer_cell_fliv	Liver	10X_scRNAseq
F61_Liver_CD45+_FCAImmP7862084_CAACCTCAGGCTCAGA	Hepatocyte	CS18	FCAImmP7862084	Male	CD45+	F61	Liver	Hepatocyte	5GEX	Hepatocyte_fliv	Liver	10X_scRNAseq
F61_Liver_CD45+_FCAImmP7862084_CAACCTCAGGTGTTAA	MK	CS18	FCAImmP7862084	Male	CD45+	F61	Liver	MK	5GEX	MK_fliv	Liver	10X_scRNAseq
F61_Liver_CD45+_FCAImmP7862084_CAACCTCAGTACGTTC	Kupffer_cell_1	CS18	FCAImmP7862084	Male	CD45+	F61	Liver	Kupffer_cell	5GEX	Kupffer_cell_fliv	Liver	10X_scRNAseq
F61_Liver_CD45+_FCAImmP7862084_CAACCTCCAAGCGATG	MK	CS18	FCAImmP7862084	Male	CD45+	F61	Liver	MK	5GEX	MK_fliv	Liver	10X_scRNAseq
F61_Liver_CD45+_FCAImmP7862084_CAACCTCCATGTTGAC	Kupffer_cell_1	CS18	FCAImmP7862084	Male	CD45+	F61	Liver	Kupffer_cell	5GEX	Kupffer_cell_fliv	Liver	10X_scRNAseq
F61_Liver_CD45+_FCAImmP7862084_CAACCTCGTAAGTGTA	Early_Erythroid	CS18	FCAImmP7862084	Male	CD45+	F61	Liver	Erythroid	5GEX	Erythroid_fliv	Liver	10X_scRNAseq
F61_Liver_CD45+_FCAImmP7862084_CAACCTCGTATAGGGC	Kupffer_cell_1	CS18	FCAImmP7862084	Male	CD45+	F61	Liver	Kupffer_cell	5GEX	Kupffer_cell_fliv	Liver	10X_scRNAseq
F61_Liver_CD45+_FCAImmP7862084_CAACCTCGTGTGCGTC	Pre_B	CS18	FCAImmP7862084	Male	CD45+	F61	Liver	B_lymphoid	5GEX	B_lymphoid_fliv	Liver	10X_scRNAseq
F61_Liver_CD45+_FCAImmP7862084_CAACCTCGTGTGGCTC	ILC_precursor	CS18	FCAImmP7862084	Male	CD45+	F61	Liver	Lymphoid	5GEX	Lymphoid_fliv	Liver	10X_scRNAseq
F61_Liver_CD45+_FCAImmP7862084_CAACCTCGTTACAGAA	MLP	CS18	FCAImmP7862084	Male	CD45+	F61	Liver	Progenitor	5GEX	Progenitor_fliv	Liver	10X_scRNAseq
F61_Liver_CD45+_FCAImmP7862084_CAACCTCGTTCGGCAC	MPP	CS18	FCAImmP7862084	Male	CD45+	F61	Liver	Progenitor	5GEX	Progenitor_fliv	Liver	10X_scRNAseq
F61_Liver_CD45+_FCAImmP7862084_CAACCTCGTTGTACAC	Kupffer_cell_1	CS18	FCAImmP7862084	Male	CD45+	F61	Liver	Kupffer_cell	5GEX	Kupffer_cell_fliv	Liver	10X_scRNAseq
F61_Liver_CD45+_FCAImmP7862084_CAACCTCTCAAAGACA	MK	CS18	FCAImmP7862084	Male	CD45+	F61	Liver	MK	5GEX	MK_fliv	Liver	10X_scRNAseq
F61_Liver_CD45+_FCAImmP7862084_CAACCTCTCACTGGGC	Kupffer_cell_2	CS18	FCAImmP7862084	Male	CD45+	F61	Liver	Kupffer_cell	5GEX	Kupffer_cell_fliv	Liver	10X_scRNAseq
F61_Liver_CD45+_FCAImmP7862084_CAACCTCTCAGCATGT	Kupffer_cell_2	CS18	FCAImmP7862084	Male	CD45+	F61	Liver	Kupffer_cell	5GEX	Kupffer_cell_fliv	Liver	10X_scRNAseq
F61_Liver_CD45+_FCAImmP7862084_CAACCTCTCAGGATCT	Kupffer_cell_2	CS18	FCAImmP7862084	Male	CD45+	F61	Liver	Kupffer_cell	5GEX	Kupffer_cell_fliv	Liver	10X_scRNAseq
F61_Liver_CD45+_FCAImmP7862084_CAACCTCTCAGGCAAG	Kupffer_cell_1	CS18	FCAImmP7862084	Male	CD45+	F61	Liver	Kupffer_cell	5GEX	Kupffer_cell_fliv	Liver	10X_scRNAseq
F61_Liver_CD45+_FCAImmP7862084_CAACCTCTCCAAGCCG	Kupffer_cell_2	CS18	FCAImmP7862084	Male	CD45+	F61	Liver	Kupffer_cell	5GEX	Kupffer_cell_fliv	Liver	10X_scRNAseq
F61_Liver_CD45+_FCAImmP7862084_CAACCTCTCCAAGTAC	Pre_DC2	CS18	FCAImmP7862084	Male	CD45+	F61	Liver	DC	5GEX	DC_fliv	Liver	10X_scRNAseq
F61_Liver_CD45+_FCAImmP7862084_CAACTAGAGAGCAATT	MPP2	CS18	FCAImmP7862084	Male	CD45+	F61	Liver	Progenitor	5GEX	Progenitor_fliv	Liver	10X_scRNAseq
F61_Liver_CD45+_FCAImmP7862084_CAACTAGAGAGTACAT	MK	CS18	FCAImmP7862084	Male	CD45+	F61	Liver	MK	5GEX	MK_fliv	Liver	10X_scRNAseq
F61_Liver_CD45+_FCAImmP7862084_CAACTAGAGATACACA	Pre_DC2	CS18	FCAImmP7862084	Male	CD45+	F61	Liver	DC	5GEX	DC_fliv	Liver	10X_scRNAseq
F61_Liver_CD45+_FCAImmP7862084_CAACTAGAGATAGGAG	NK	CS18	FCAImmP7862084	Male	CD45+	F61	Liver	Lymphoid	5GEX	Lymphoid_fliv	Liver	10X_scRNAseq
F61_Liver_CD45+_FCAImmP7862084_CAACTAGAGTTACCCA	MEMP	CS18	FCAImmP7862084	Male	CD45+	F61	Liver	Progenitor	5GEX	Progenitor_fliv	Liver	10X_scRNAseq
F61_Liver_CD45+_FCAImmP7862084_CAACTAGCAAAGGAAG	MLP	CS18	FCAImmP7862084	Male	CD45+	F61	Liver	Progenitor	5GEX	Progenitor_fliv	Liver	10X_scRNAseq
F61_Liver_CD45+_FCAImmP7862084_CAACTAGCACATGGGA	ILC_precursor	CS18	FCAImmP7862084	Male	CD45+	F61	Liver	Lymphoid	5GEX	Lymphoid_fliv	Liver	10X_scRNAseq
F61_Liver_CD45+_FCAImmP7862084_CAACTAGCACTGTCGG	Kupffer_cell_1	CS18	FCAImmP7862084	Male	CD45+	F61	Liver	Kupffer_cell	5GEX	Kupffer_cell_fliv	Liver	10X_scRNAseq
F61_Liver_CD45+_FCAImmP7862084_CAACTAGCAGCGTCCA	Endothelium	CS18	FCAImmP7862084	Male	CD45+	F61	Liver	Endothelium	5GEX	Endothelium_fliv	Liver	10X_scRNAseq
F61_Liver_CD45+_FCAImmP7862084_CAACTAGGTAGTGAAT	CMP	CS18	FCAImmP7862084	Male	CD45+	F61	Liver	Progenitor	5GEX	Progenitor_fliv	Liver	10X_scRNAseq
F61_Liver_CD45+_FCAImmP7862084_CAACTAGGTCAATGTC	Kupffer_cell_1	CS18	FCAImmP7862084	Male	CD45+	F61	Liver	Kupffer_cell	5GEX	Kupffer_cell_fliv	Liver	10X_scRNAseq
F61_Liver_CD45+_FCAImmP7862084_CAACTAGGTGACTCAT	Kupffer_cell_2	CS18	FCAImmP7862084	Male	CD45+	F61	Liver	Kupffer_cell	5GEX	Kupffer_cell_fliv	Liver	10X_scRNAseq
F61_Liver_CD45+_FCAImmP7862084_CAACTAGTCAGTACGT	Kupffer_cell_1	CS18	FCAImmP7862084	Male	CD45+	F61	Liver	Kupffer_cell	5GEX	Kupffer_cell_fliv	Liver	10X_scRNAseq
F61_Liver_CD45+_FCAImmP7862084_CAACTAGTCATGTAGC	Kupffer_cell_1	CS18	FCAImmP7862084	Male	CD45+	F61	Liver	Kupffer_cell	5GEX	Kupffer_cell_fliv	Liver	10X_scRNAseq
F61_Liver_CD45+_FCAImmP7862084_CAACTAGTCCCTCAGT	CMP	CS18	FCAImmP7862084	Male	CD45+	F61	Liver	Progenitor	5GEX	Progenitor_fliv	Liver	10X_scRNAseq
F61_Liver_CD45+_FCAImmP7862084_CAACTAGTCTACCTGC	MPP2	CS18	FCAImmP7862084	Male	CD45+	F61	Liver	Progenitor	5GEX	Progenitor_fliv	Liver	10X_scRNAseq
F61_Liver_CD45+_FCAImmP7862084_CAAGAAAAGAGGGATA	Kupffer_cell_1	CS18	FCAImmP7862084	Male	CD45+	F61	Liver	Kupffer_cell	5GEX	Kupffer_cell_fliv	Liver	10X_scRNAseq
F61_Liver_CD45+_FCAImmP7862084_CAAGAAAAGCAACGGT	Kupffer_cell_1	CS18	FCAImmP7862084	Male	CD45+	F61	Liver	Kupffer_cell	5GEX	Kupffer_cell_fliv	Liver	10X_scRNAseq
F61_Liver_CD45+_FCAImmP7862084_CAAGAAAAGTGAACGC	ILC_precursor	CS18	FCAImmP7862084	Male	CD45+	F61	Liver	Lymphoid	5GEX	Lymphoid_fliv	Liver	10X_scRNAseq
F61_Liver_CD45+_FCAImmP7862084_CAAGAAAAGTGTCCAT	Kupffer_cell_1	CS18	FCAImmP7862084	Male	CD45+	F61	Liver	Kupffer_cell	5GEX	Kupffer_cell_fliv	Liver	10X_scRNAseq
F61_Liver_CD45+_FCAImmP7862084_CAAGAAAAGTGTCTCA	Kupffer_cell_1	CS18	FCAImmP7862084	Male	CD45+	F61	Liver	Kupffer_cell	5GEX	Kupffer_cell_fliv	Liver	10X_scRNAseq
F61_Liver_CD45+_FCAImmP7862084_CAAGAAAAGTTTAGGA	HSC	CS18	FCAImmP7862084	Male	CD45+	F61	Liver	Progenitor	5GEX	Progenitor_fliv	Liver	10X_scRNAseq
F61_Liver_CD45+_FCAImmP7862084_CAAGAAACAACTGCTA	Early_Erythroid	CS18	FCAImmP7862084	Male	CD45+	F61	Liver	Erythroid	5GEX	Erythroid_fliv	Liver	10X_scRNAseq
F61_Liver_CD45+_FCAImmP7862084_CAAGAAACAATAGCAA	Early_Erythroid	CS18	FCAImmP7862084	Male	CD45+	F61	Liver	Erythroid	5GEX	Erythroid_fliv	Liver	10X_scRNAseq
F61_Liver_CD45+_FCAImmP7862084_CAAGAAACACAGGAGT	HSC	CS18	FCAImmP7862084	Male	CD45+	F61	Liver	Progenitor	5GEX	Progenitor_fliv	Liver	10X_scRNAseq
F61_Liver_CD45+_FCAImmP7862084_CAAGAAACACCACGTG	Kupffer_cell_1	CS18	FCAImmP7862084	Male	CD45+	F61	Liver	Kupffer_cell	5GEX	Kupffer_cell_fliv	Liver	10X_scRNAseq
F61_Liver_CD45+_FCAImmP7862084_CAAGAAACACCAGATT	HSC	CS18	FCAImmP7862084	Male	CD45+	F61	Liver	Progenitor	5GEX	Progenitor_fliv	Liver	10X_scRNAseq
F61_Liver_CD45+_FCAImmP7862084_CAAGAAACACCGGAAA	Eo_Basophil	CS18	FCAImmP7862084	Male	CD45+	F61	Liver	Granulocyte_precursor	5GEX	Granulocyte_precursor_fliv	Liver	10X_scRNAseq
F61_Liver_CD45+_FCAImmP7862084_CAAGAAACACTAGTAC	Monocyte	CS18	FCAImmP7862084	Male	CD45+	F61	Liver	Monocyte	5GEX	Monocyte_fliv	Liver	10X_scRNAseq
F61_Liver_CD45+_FCAImmP7862084_CAAGAAACAGTACACT	LMPP	CS18	FCAImmP7862084	Male	CD45+	F61	Liver	Progenitor	5GEX	Progenitor_fliv	Liver	10X_scRNAseq
F61_Liver_CD45+_FCAImmP7862084_CAAGAAACAGTCTTCC	ELP	CS18	FCAImmP7862084	Male	CD45+	F61	Liver	Progenitor	5GEX	Progenitor_fliv	Liver	10X_scRNAseq
F61_Liver_CD45+_FCAImmP7862084_CAAGAAACAGTGGGAT	Monocyte	CS18	FCAImmP7862084	Male	CD45+	F61	Liver	Monocyte	5GEX	Monocyte_fliv	Liver	10X_scRNAseq
F61_Liver_CD45+_FCAImmP7862084_CAAGAAACATATGCTG	Kupffer_cell_1	CS18	FCAImmP7862084	Male	CD45+	F61	Liver	Kupffer_cell	5GEX	Kupffer_cell_fliv	Liver	10X_scRNAseq
F61_Liver_CD45+_FCAImmP7862084_CAAGAAAGTCAGAAGC	Pre_pro_B_progenitor	CS18	FCAImmP7862084	Male	CD45+	F61	Liver	B_lymphoid	5GEX	B_lymphoid_fliv	Liver	10X_scRNAseq
[truncated: 47,378 more rows]
