# Supplementary material for: Yolk sac cell atlas reveals multiorgan functions during human early development
Source: Science. Author manuscript; Available in PMC 2023 Aug 26. (PMC7614978; doi:10.1126/science.add7564)
Supplement: Table S22 [file EMS185071-supplement-Table_S22.xlsx]

## Sheet: T_22 YS+Liv CITEseq metadata
YS and Liver CITE-seq metadata
Index	Protein_identifier	identifier	sequencing.type	lane_and_orig	donor	sex	age	Organ	LVL1	LVL2	LVL3
AAACGAAGTTCTTAGG-SIGAE11	SIGAE11	SIGAH5	3prime	SIGAH5_Sample_0	F110	Female	CS16_6PCW	YS	Macrophage_YS	Macrophage_YS	Macrophage_YS
AAACGCTAGGACTGGT-SIGAE11	SIGAE11	SIGAH5	3prime	SIGAH5_Sample_0	F110	Female	CS16_6PCW	YS	Erythroid_YS	Erythroid_YS	Erythroid_YS
AAACGCTCATCACAGT-SIGAE11	SIGAE11	SIGAH5	3prime	SIGAH5_Sample_0	F110	Female	CS16_6PCW	YS	Macrophage_YS	Macrophage_YS	Macrophage_YS
AAACGCTGTATACCCA-SIGAE11	SIGAE11	SIGAH5	3prime	SIGAH5_Sample_0	F110	Female	CS16_6PCW	YS	Macrophage_YS	Macrophage_YS	Macrophage_YS
AAACGCTTCTAACGCA-SIGAE11	SIGAE11	SIGAH5	3prime	SIGAH5_Sample_0	F110	Female	CS16_6PCW	YS	Fibroblast_YS	Fibroblast_YS	Fibroblast_YS
AAAGAACCAATGCAGG-SIGAE11	SIGAE11	SIGAH5	3prime	SIGAH5_Sample_0	F110	Female	CS16_6PCW	YS	Fibroblast_YS	Fibroblast_YS	Fibroblast_YS
AAAGAACCACTGTGTA-SIGAE11	SIGAE11	SIGAH5	3prime	SIGAH5_Sample_0	F110	Female	CS16_6PCW	YS	Erythroid_YS	Erythroid_YS	Erythroid_YS
AAAGAACCATTCCTCG-SIGAE11	SIGAE11	SIGAH5	3prime	SIGAH5_Sample_0	F110	Female	CS16_6PCW	YS	Erythroid_YS	Erythroid_YS	Erythroid_YS
AAAGAACTCCGCAGTG-SIGAE11	SIGAE11	SIGAH5	3prime	SIGAH5_Sample_0	F110	Female	CS16_6PCW	YS	Erythroid_YS	Erythroid_YS	Erythroid_YS
AAAGGATCAAGCAATA-SIGAE11	SIGAE11	SIGAH5	3prime	SIGAH5_Sample_0	F110	Female	CS16_6PCW	YS	Monocyte_YS	Monocyte_Liver_YS	Monocyte_Liver_YS
AAAGGATTCAGTCAGT-SIGAE11	SIGAE11	SIGAH5	3prime	SIGAH5_Sample_1	F102	Female	CS19_7PCW	YS	Macrophage_YS	Macrophage_YS	Macrophage_YS
AAAGTGAGTACTCCCT-SIGAE11	SIGAE11	SIGAH5	3prime	SIGAH5_Sample_0	F110	Female	CS16_6PCW	YS	Fibroblast_YS	Fibroblast_YS	Fibroblast_YS
AAATGGAAGGGAGGCA-SIGAE11	SIGAE11	SIGAH5	3prime	SIGAH5_Sample_0	F110	Female	CS16_6PCW	YS	Erythroid_YS	Erythroid_YS	Erythroid_YS
AAATGGACACAGTACT-SIGAE11	SIGAE11	SIGAH5	3prime	SIGAH5_Sample_0	F110	Female	CS16_6PCW	YS	Fibroblast_YS	Fibroblast_YS	Fibroblast_YS
AAATGGACATTGTGCA-SIGAE11	SIGAE11	SIGAH5	3prime	SIGAH5_Sample_0	F110	Female	CS16_6PCW	YS	Fibroblast_YS	Fibroblast_YS	Fibroblast_YS
AACAAAGGTTGAGTCT-SIGAE11	SIGAE11	SIGAH5	3prime	SIGAH5_Sample_0	F110	Female	CS16_6PCW	YS	Macrophage_YS	Macrophage_YS	Macrophage_YS
AACAAAGTCTTTCCAA-SIGAE11	SIGAE11	SIGAH5	3prime	SIGAH5_Sample_1	F102	Female	CS19_7PCW	YS	Erythroid_YS	Erythroid_YS	Erythroid_YS
AACACACGTGTTCCAA-SIGAE11	SIGAE11	SIGAH5	3prime	SIGAH5_Sample_1	F102	Female	CS19_7PCW	YS	Erythroid_YS	Erythroid_YS	Erythroid_YS
AACAGGGCAGCAGACA-SIGAE11	SIGAE11	SIGAH5	3prime	SIGAH5_Sample_0	F110	Female	CS16_6PCW	YS	Fibroblast_YS	Fibroblast_YS	Fibroblast_YS
AACCACACACTGGCCA-SIGAE11	SIGAE11	SIGAH5	3prime	SIGAH5_Sample_0	F110	Female	CS16_6PCW	YS	Erythroid_YS	Erythroid_YS	Erythroid_YS
AACCATGCAAGACTGG-SIGAE11	SIGAE11	SIGAH5	3prime	SIGAH5_Sample_1	F102	Female	CS19_7PCW	YS	Erythroid_YS	Erythroid_YS	Erythroid_YS
AACCATGCATCTCAAG-SIGAE11	SIGAE11	SIGAH5	3prime	SIGAH5_Sample_0	F110	Female	CS16_6PCW	YS	Fibroblast_YS	Fibroblast_YS	Fibroblast_YS
AACCATGGTGGTTTGT-SIGAE11	SIGAE11	SIGAH5	3prime	SIGAH5_Sample_0	F110	Female	CS16_6PCW	YS	Lymphoid_YS	Lymphoid_YS	Lymphoid_YS
AACCCAAAGTTAACGA-SIGAE11	SIGAE11	SIGAH5	3prime	SIGAH5_Sample_0	F110	Female	CS16_6PCW	YS	Fibroblast_YS	Fibroblast_YS	Fibroblast_YS
AACCCAAGTCTCCTGT-SIGAE11	SIGAE11	SIGAH5	3prime	SIGAH5_Sample_0	F110	Female	CS16_6PCW	YS	Fibroblast_YS	Fibroblast_YS	Fibroblast_YS
AACCTTTTCAGTCATG-SIGAE11	SIGAE11	SIGAH5	3prime	SIGAH5_Sample_0	F110	Female	CS16_6PCW	YS	Fibroblast_YS	Fibroblast_YS	Fibroblast_YS
AACTTCTAGTATAGAC-SIGAE11	SIGAE11	SIGAH5	3prime	SIGAH5_Sample_1	F102	Female	CS19_7PCW	YS	Macrophage_YS	Macrophage_YS	Macrophage_YS
AACTTCTAGTTGGAGC-SIGAE11	SIGAE11	SIGAH5	3prime	SIGAH5_Sample_0	F110	Female	CS16_6PCW	YS	Fibroblast_YS	Fibroblast_YS	Fibroblast_YS
AACTTCTCATAGCTGT-SIGAE11	SIGAE11	SIGAH5	3prime	SIGAH5_Sample_0	F110	Female	CS16_6PCW	YS	Erythroid_YS	Erythroid_YS	Erythroid_YS
AAGAACAAGCGACAGT-SIGAE11	SIGAE11	SIGAH5	3prime	SIGAH5_Sample_0	F110	Female	CS16_6PCW	YS	Macrophage_YS	Macrophage_YS	Macrophage_YS
AAGAACACAAGTGTCT-SIGAE11	SIGAE11	SIGAH5	3prime	SIGAH5_Sample_0	F110	Female	CS16_6PCW	YS	Fibroblast_YS	Fibroblast_YS	Fibroblast_YS
AAGACAAAGAACTCCT-SIGAE11	SIGAE11	SIGAH5	3prime	SIGAH5_Sample_0	F110	Female	CS16_6PCW	YS	Macrophage_YS	Macrophage_YS	Macrophage_YS
AAGACAAAGACGCCCT-SIGAE11	SIGAE11	SIGAH5	3prime	SIGAH5_Sample_1	F102	Female	CS19_7PCW	YS	Erythroid_YS	Erythroid_YS	Erythroid_YS
AAGACTCCAGTCGCAC-SIGAE11	SIGAE11	SIGAH5	3prime	SIGAH5_Sample_0	F110	Female	CS16_6PCW	YS	Fibroblast_YS	Fibroblast_YS	Fibroblast_YS
AAGACTCTCCAAGCTA-SIGAE11	SIGAE11	SIGAH5	3prime	SIGAH5_Sample_0	F110	Female	CS16_6PCW	YS	Fibroblast_YS	Fibroblast_YS	Fibroblast_YS
AAGCCATAGACTTCGT-SIGAE11	SIGAE11	SIGAH5	3prime	SIGAH5_Sample_0	F110	Female	CS16_6PCW	YS	Fibroblast_YS	Fibroblast_YS	Fibroblast_YS
AAGCCATTCATTCATC-SIGAE11	SIGAE11	SIGAH5	3prime	SIGAH5_Sample_0	F110	Female	CS16_6PCW	YS	Fibroblast_YS	Fibroblast_YS	Fibroblast_YS
AAGCGAGGTAACGATA-SIGAE11	SIGAE11	SIGAH5	3prime	SIGAH5_Sample_0	F110	Female	CS16_6PCW	YS	Fibroblast_YS	Fibroblast_YS	Fibroblast_YS
AAGCGAGGTACAGAAT-SIGAE11	SIGAE11	SIGAH5	3prime	SIGAH5_Sample_0	F110	Female	CS16_6PCW	YS	Fibroblast_YS	Fibroblast_YS	Fibroblast_YS
AAGCGAGTCAAATGCC-SIGAE11	SIGAE11	SIGAH5	3prime	SIGAH5_Sample_0	F110	Female	CS16_6PCW	YS	Fibroblast_YS	Fibroblast_YS	Fibroblast_YS
AAGCGAGTCGTGGCGT-SIGAE11	SIGAE11	SIGAH5	3prime	SIGAH5_Sample_0	F110	Female	CS16_6PCW	YS	Smooth_Muscle_YS	Smooth_Muscle_YS	Smooth_Muscle_YS
AAGCGTTAGTGTTCCA-SIGAE11	SIGAE11	SIGAH5	3prime	SIGAH5_Sample_0	F110	Female	CS16_6PCW	YS	Smooth_Muscle_YS	Smooth_Muscle_YS	Smooth_Muscle_YS
AAGCGTTTCCTAACAG-SIGAE11	SIGAE11	SIGAH5	3prime	SIGAH5_Sample_0	F110	Female	CS16_6PCW	YS	Macrophage_YS	Macrophage_YS	Macrophage_YS
AAGCGTTTCGGCATTA-SIGAE11	SIGAE11	SIGAH5	3prime	SIGAH5_Sample_0	F110	Female	CS16_6PCW	YS	Macrophage_YS	Macrophage_YS	Macrophage_YS
AAGGAATCAACTTGCA-SIGAE11	SIGAE11	SIGAH5	3prime	SIGAH5_Sample_0	F110	Female	CS16_6PCW	YS	Erythroid_YS	Erythroid_YS	Erythroid_YS
AAGGTAAGTCCACATA-SIGAE11	SIGAE11	SIGAH5	3prime	SIGAH5_Sample_0	F110	Female	CS16_6PCW	YS	Macrophage_YS	Macrophage_YS	Macrophage_YS
AAGTACCTCAGCCTTC-SIGAE11	SIGAE11	SIGAH5	3prime	SIGAH5_Sample_0	F110	Female	CS16_6PCW	YS	Macrophage_YS	Macrophage_YS	Macrophage_YS
AAGTCGTAGACTTAAG-SIGAE11	SIGAE11	SIGAH5	3prime	SIGAH5_Sample_0	F110	Female	CS16_6PCW	YS	Fibroblast_YS	Fibroblast_YS	Fibroblast_YS
AAGTGAAGTCGGCACT-SIGAE11	SIGAE11	SIGAH5	3prime	SIGAH5_Sample_0	F110	Female	CS16_6PCW	YS	Fibroblast_YS	Fibroblast_YS	Fibroblast_YS
AAGTGAATCATTTCCA-SIGAE11	SIGAE11	SIGAH5	3prime	SIGAH5_Sample_0	F110	Female	CS16_6PCW	YS	Fibroblast_YS	Fibroblast_YS	Fibroblast_YS
AAGTTCGGTAGTTCCA-SIGAE11	SIGAE11	SIGAH5	3prime	SIGAH5_Sample_0	F110	Female	CS16_6PCW	YS	Fibroblast_YS	Fibroblast_YS	Fibroblast_YS
AAGTTCGTCTCCCAAC-SIGAE11	SIGAE11	SIGAH5	3prime	SIGAH5_Sample_0	F110	Female	CS16_6PCW	YS	Fibroblast_YS	Fibroblast_YS	Fibroblast_YS
AATCGACGTAACATCC-SIGAE11	SIGAE11	SIGAH5	3prime	SIGAH5_Sample_0	F110	Female	CS16_6PCW	YS	Fibroblast_YS	Fibroblast_YS	Fibroblast_YS
AATCGACGTGGAGGTT-SIGAE11	SIGAE11	SIGAH5	3prime	SIGAH5_Sample_0	F110	Female	CS16_6PCW	YS	Smooth_Muscle_YS	Smooth_Muscle_YS	Smooth_Muscle_YS
AATCGTGGTTTACCTT-SIGAE11	SIGAE11	SIGAH5	3prime	SIGAH5_Sample_0	F110	Female	CS16_6PCW	YS	Fibroblast_YS	Fibroblast_YS	Fibroblast_YS
AATGAAGCAATCGTCA-SIGAE11	SIGAE11	SIGAH5	3prime	SIGAH5_Sample_0	F110	Female	CS16_6PCW	YS	Fibroblast_YS	Fibroblast_YS	Fibroblast_YS
AATGAAGTCACTTTGT-SIGAE11	SIGAE11	SIGAH5	3prime	SIGAH5_Sample_0	F110	Female	CS16_6PCW	YS	Fibroblast_YS	Fibroblast_YS	Fibroblast_YS
AATGAAGTCGGACTGC-SIGAE11	SIGAE11	SIGAH5	3prime	SIGAH5_Sample_0	F110	Female	CS16_6PCW	YS	Fibroblast_YS	Fibroblast_YS	Fibroblast_YS
AATGACCCACGCAAAG-SIGAE11	SIGAE11	SIGAH5	3prime	SIGAH5_Sample_0	F110	Female	CS16_6PCW	YS	Fibroblast_YS	Fibroblast_YS	Fibroblast_YS
AATGACCGTCAGCTTA-SIGAE11	SIGAE11	SIGAH5	3prime	SIGAH5_Sample_0	F110	Female	CS16_6PCW	YS	Smooth_Muscle_YS	Smooth_Muscle_YS	Smooth_Muscle_YS
AATGACCGTGTTGACT-SIGAE11	SIGAE11	SIGAH5	3prime	SIGAH5_Sample_0	F110	Female	CS16_6PCW	YS	Fibroblast_YS	Fibroblast_YS	Fibroblast_YS
AATGACCTCAGCGGAA-SIGAE11	SIGAE11	SIGAH5	3prime	SIGAH5_Sample_0	F110	Female	CS16_6PCW	YS	MK_YS	MK_YS	MK_YS
AATGGAAAGAGTTCGG-SIGAE11	SIGAE11	SIGAH5	3prime	SIGAH5_Sample_0	F110	Female	CS16_6PCW	YS	Erythroid_YS	Erythroid_YS	Erythroid_YS
AATGGAAGTTTAGAGA-SIGAE11	SIGAE11	SIGAH5	3prime	SIGAH5_Sample_0	F110	Female	CS16_6PCW	YS	Erythroid_YS	Erythroid_YS	Erythroid_YS
AATTCCTAGCGTGTCC-SIGAE11	SIGAE11	SIGAH5	3prime	SIGAH5_Unassigned	Unassigned	Female	Unassigned_Unassigned	YS	Macrophage_YS	Macrophage_YS	Macrophage_YS
AATTCCTCAATACCCA-SIGAE11	SIGAE11	SIGAH5	3prime	SIGAH5_Sample_0	F110	Female	CS16_6PCW	YS	Endoderm_YS	Endoderm_YS	Endoderm_YS
AATTCCTGTAAGGTCG-SIGAE11	SIGAE11	SIGAH5	3prime	SIGAH5_Sample_1	F102	Female	CS19_7PCW	YS	Macrophage_YS	Macrophage_YS	Macrophage_YS
AATTCCTGTATCGAAA-SIGAE11	SIGAE11	SIGAH5	3prime	SIGAH5_Sample_0	F110	Female	CS16_6PCW	YS	Erythroid_YS	Erythroid_YS	Erythroid_YS
AATTCCTGTCGTCAGC-SIGAE11	SIGAE11	SIGAH5	3prime	SIGAH5_Sample_0	F110	Female	CS16_6PCW	YS	Macrophage_YS	Macrophage_YS	Macrophage_YS
AATTCCTTCCTTCTGG-SIGAE11	SIGAE11	SIGAH5	3prime	SIGAH5_Sample_0	F110	Female	CS16_6PCW	YS	Fibroblast_YS	Fibroblast_YS	Fibroblast_YS
AATTTCCGTGCCTGCA-SIGAE11	SIGAE11	SIGAH5	3prime	SIGAH5_Sample_0	F110	Female	CS16_6PCW	YS	Fibroblast_YS	Fibroblast_YS	Fibroblast_YS
ACAAAGACAGACACCC-SIGAE11	SIGAE11	SIGAH5	3prime	SIGAH5_Sample_0	F110	Female	CS16_6PCW	YS	Macrophage_YS	Macrophage_YS	Macrophage_YS
ACAAAGATCACTGTTT-SIGAE11	SIGAE11	SIGAH5	3prime	SIGAH5_Sample_0	F110	Female	CS16_6PCW	YS	Fibroblast_YS	Fibroblast_YS	Fibroblast_YS
ACAAAGATCCATCCGT-SIGAE11	SIGAE11	SIGAH5	3prime	SIGAH5_Sample_0	F110	Female	CS16_6PCW	YS	Macrophage_YS	Macrophage_YS	Macrophage_YS
ACAACCACATAGCACT-SIGAE11	SIGAE11	SIGAH5	3prime	SIGAH5_Sample_0	F110	Female	CS16_6PCW	YS	Macrophage_YS	Macrophage_YS	Macrophage_YS
ACAACCATCCCTCTAG-SIGAE11	SIGAE11	SIGAH5	3prime	SIGAH5_Sample_1	F102	Female	CS19_7PCW	YS	Macrophage_YS	Macrophage_YS	Macrophage_YS
ACAAGCTTCCAACCAA-SIGAE11	SIGAE11	SIGAH5	3prime	SIGAH5_Sample_0	F110	Female	CS16_6PCW	YS	Macrophage_YS	Macrophage_YS	Macrophage_YS
ACAAGCTTCTCGACGG-SIGAE11	SIGAE11	SIGAH5	3prime	SIGAH5_Sample_0	F110	Female	CS16_6PCW	YS	Smooth_Muscle_YS	Smooth_Muscle_YS	Smooth_Muscle_YS
ACACAGTTCTCTCGAC-SIGAE11	SIGAE11	SIGAH5	3prime	SIGAH5_Sample_1	F102	Female	CS19_7PCW	YS	Erythroid_YS	Erythroid_YS	Erythroid_YS
ACACCAATCGAAGTGG-SIGAE11	SIGAE11	SIGAH5	3prime	SIGAH5_Sample_0	F110	Female	CS16_6PCW	YS	Macrophage_YS	Macrophage_YS	Macrophage_YS
ACACTGAGTCCACACG-SIGAE11	SIGAE11	SIGAH5	3prime	SIGAH5_Sample_0	F110	Female	CS16_6PCW	YS	Fibroblast_YS	Fibroblast_YS	Fibroblast_YS
ACAGAAAGTAGTACGG-SIGAE11	SIGAE11	SIGAH5	3prime	SIGAH5_Sample_0	F110	Female	CS16_6PCW	YS	Fibroblast_YS	Fibroblast_YS	Fibroblast_YS
ACAGAAATCTCCGTGT-SIGAE11	SIGAE11	SIGAH5	3prime	SIGAH5_Sample_1	F102	Female	CS19_7PCW	YS	Macrophage_YS	Macrophage_YS	Macrophage_YS
ACAGCCGGTACTCGCG-SIGAE11	SIGAE11	SIGAH5	3prime	SIGAH5_Sample_0	F110	Female	CS16_6PCW	YS	Macrophage_YS	Macrophage_YS	Macrophage_YS
ACAGCCGTCGGTAACT-SIGAE11	SIGAE11	SIGAH5	3prime	SIGAH5_Sample_1	F102	Female	CS19_7PCW	YS	Erythroid_YS	Erythroid_YS	Erythroid_YS
ACAGGGAGTCAGCGTC-SIGAE11	SIGAE11	SIGAH5	3prime	SIGAH5_Sample_0	F110	Female	CS16_6PCW	YS	Macrophage_YS	Macrophage_YS	Macrophage_YS
ACATCCCAGACATGCG-SIGAE11	SIGAE11	SIGAH5	3prime	SIGAH5_Sample_0	F110	Female	CS16_6PCW	YS	Fibroblast_YS	Fibroblast_YS	Fibroblast_YS
ACATCGAAGGTTACCT-SIGAE11	SIGAE11	SIGAH5	3prime	SIGAH5_Unassigned	Unassigned	Female	Unassigned_Unassigned	YS	Fibroblast_YS	Fibroblast_YS	Fibroblast_YS
ACATCGAAGTTACGGG-SIGAE11	SIGAE11	SIGAH5	3prime	SIGAH5_Sample_1	F102	Female	CS19_7PCW	YS	Erythroid_YS	Erythroid_YS	Erythroid_YS
ACATCGAGTTGCGGAA-SIGAE11	SIGAE11	SIGAH5	3prime	SIGAH5_Sample_0	F110	Female	CS16_6PCW	YS	Fibroblast_YS	Fibroblast_YS	Fibroblast_YS
ACATTTCAGTGAGCCA-SIGAE11	SIGAE11	SIGAH5	3prime	SIGAH5_Sample_0	F110	Female	CS16_6PCW	YS	Fibroblast_YS	Fibroblast_YS	Fibroblast_YS
ACATTTCGTTGCTCGG-SIGAE11	SIGAE11	SIGAH5	3prime	SIGAH5_Sample_0	F110	Female	CS16_6PCW	YS	Erythroid_YS	Erythroid_YS	Erythroid_YS
ACCAAACAGGTGCAGT-SIGAE11	SIGAE11	SIGAH5	3prime	SIGAH5_Unassigned	Unassigned	Female	Unassigned_Unassigned	YS	Macrophage_YS	Macrophage_YS	Macrophage_YS
ACCAAACTCTGTGCAA-SIGAE11	SIGAE11	SIGAH5	3prime	SIGAH5_Sample_0	F110	Female	CS16_6PCW	YS	Fibroblast_YS	Fibroblast_YS	Fibroblast_YS
ACCAACACATACTGAC-SIGAE11	SIGAE11	SIGAH5	3prime	SIGAH5_Sample_0	F110	Female	CS16_6PCW	YS	Macrophage_YS	Macrophage_YS	Macrophage_YS
ACCCAAAAGCTGAAGC-SIGAE11	SIGAE11	SIGAH5	3prime	SIGAH5_Sample_0	F110	Female	CS16_6PCW	YS	Erythroid_YS	early erythroid_YS	early erythroid_YS
ACCCAAACACTGAGGA-SIGAE11	SIGAE11	SIGAH5	3prime	SIGAH5_Sample_0	F110	Female	CS16_6PCW	YS	Fibroblast_YS	Fibroblast_YS	Fibroblast_YS
ACCCAAACAGGTGACA-SIGAE11	SIGAE11	SIGAH5	3prime	SIGAH5_Sample_0	F110	Female	CS16_6PCW	YS	Fibroblast_YS	Fibroblast_YS	Fibroblast_YS
ACCCTTGGTTGGACTT-SIGAE11	SIGAE11	SIGAH5	3prime	SIGAH5_Sample_0	F110	Female	CS16_6PCW	YS	Fibroblast_YS	Fibroblast_YS	Fibroblast_YS
ACCGTTCAGAAAGTCT-SIGAE11	SIGAE11	SIGAH5	3prime	SIGAH5_Sample_0	F110	Female	CS16_6PCW	YS	Fibroblast_YS	Fibroblast_YS	Fibroblast_YS
ACCGTTCAGATACTGA-SIGAE11	SIGAE11	SIGAH5	3prime	SIGAH5_Sample_0	F110	Female	CS16_6PCW	YS	MK_YS	MK_YS	MK_YS
ACCGTTCCACCATATG-SIGAE11	SIGAE11	SIGAH5	3prime	SIGAH5_Sample_0	F110	Female	CS16_6PCW	YS	Erythroid_YS	Erythroid_YS	Erythroid_YS
ACCGTTCCATTGTCGA-SIGAE11	SIGAE11	SIGAH5	3prime	SIGAH5_Sample_1	F102	Female	CS19_7PCW	YS	Erythroid_YS	Erythroid_YS	Erythroid_YS
ACCGTTCTCACAGAGG-SIGAE11	SIGAE11	SIGAH5	3prime	SIGAH5_Sample_0	F110	Female	CS16_6PCW	YS	Endoderm_YS	Endoderm_YS	Endoderm_YS
ACCTACCGTAGGCAGT-SIGAE11	SIGAE11	SIGAH5	3prime	SIGAH5_Sample_0	F110	Female	CS16_6PCW	YS	Macrophage_YS	Macrophage_YS	Macrophage_YS
ACCTACCTCGACCTAA-SIGAE11	SIGAE11	SIGAH5	3prime	SIGAH5_Sample_0	F110	Female	CS16_6PCW	YS	Macrophage_YS	Macrophage_YS	Macrophage_YS
ACCTGTCAGGATCACG-SIGAE11	SIGAE11	SIGAH5	3prime	SIGAH5_Sample_0	F110	Female	CS16_6PCW	YS	Endoderm_YS	Endoderm_YS	Endoderm_YS
ACCTGTCCAGCTACTA-SIGAE11	SIGAE11	SIGAH5	3prime	SIGAH5_Sample_1	F102	Female	CS19_7PCW	YS	Macrophage_YS	Macrophage_YS	Macrophage_YS
ACGATCAAGCTAAACA-SIGAE11	SIGAE11	SIGAH5	3prime	SIGAH5_Sample_0	F110	Female	CS16_6PCW	YS	Fibroblast_YS	Fibroblast_YS	Fibroblast_YS
ACGATCATCGGATACT-SIGAE11	SIGAE11	SIGAH5	3prime	SIGAH5_Sample_0	F110	Female	CS16_6PCW	YS	Erythroid_YS	Erythroid_YS	Erythroid_YS
ACGATGTCAACTTGGT-SIGAE11	SIGAE11	SIGAH5	3prime	SIGAH5_Sample_1	F102	Female	CS19_7PCW	YS	Macrophage_YS	Macrophage_YS	Macrophage_YS
ACGATGTGTCACGCTG-SIGAE11	SIGAE11	SIGAH5	3prime	SIGAH5_Sample_0	F110	Female	CS16_6PCW	YS	Macrophage_YS	Macrophage_YS	Macrophage_YS
ACGCACGAGAACTGAT-SIGAE11	SIGAE11	SIGAH5	3prime	SIGAH5_Sample_0	F110	Female	CS16_6PCW	YS	Macrophage_YS	Macrophage_YS	Macrophage_YS
ACGCACGAGGATGCGT-SIGAE11	SIGAE11	SIGAH5	3prime	SIGAH5_Sample_0	F110	Female	CS16_6PCW	YS	Endoderm_YS	Endoderm_YS	Endoderm_YS
ACGCACGCAATGACCT-SIGAE11	SIGAE11	SIGAH5	3prime	SIGAH5_Sample_0	F110	Female	CS16_6PCW	YS	Macrophage_YS	Macrophage_YS	Macrophage_YS
ACGGAAGAGGGTAGCT-SIGAE11	SIGAE11	SIGAH5	3prime	SIGAH5_Sample_0	F110	Female	CS16_6PCW	YS	Erythroid_YS	Erythroid_YS	Erythroid_YS
ACGGAAGGTCTACATG-SIGAE11	SIGAE11	SIGAH5	3prime	SIGAH5_Sample_0	F110	Female	CS16_6PCW	YS	Mast_cell_YS	Mast_cell_YS	Mast_cell_YS
ACGGGTCGTGAGTTTC-SIGAE11	SIGAE11	SIGAH5	3prime	SIGAH5_Sample_0	F110	Female	CS16_6PCW	YS	Smooth_Muscle_YS	Smooth_Muscle_YS	Smooth_Muscle_YS
ACGGGTCGTGCCTTCT-SIGAE11	SIGAE11	SIGAH5	3prime	SIGAH5_Sample_1	F102	Female	CS19_7PCW	YS	Erythroid_YS	early erythroid_YS	early erythroid_YS
ACGGTCGAGACTACGG-SIGAE11	SIGAE11	SIGAH5	3prime	SIGAH5_Sample_0	F110	Female	CS16_6PCW	YS	Fibroblast_YS	Fibroblast_YS	Fibroblast_YS
ACGGTCGCATAGCACT-SIGAE11	SIGAE11	SIGAH5	3prime	SIGAH5_Sample_0	F110	Female	CS16_6PCW	YS	Fibroblast_YS	Fibroblast_YS	Fibroblast_YS
ACGTAACAGTGGATTA-SIGAE11	SIGAE11	SIGAH5	3prime	SIGAH5_Sample_0	F110	Female	CS16_6PCW	YS	Fibroblast_YS	Fibroblast_YS	Fibroblast_YS
ACGTAACCACAACGCC-SIGAE11	SIGAE11	SIGAH5	3prime	SIGAH5_Sample_0	F110	Female	CS16_6PCW	YS	Fibroblast_YS	Fibroblast_YS	Fibroblast_YS
ACGTAACGTTAACAGA-SIGAE11	SIGAE11	SIGAH5	3prime	SIGAH5_Sample_0	F110	Female	CS16_6PCW	YS	Fibroblast_YS	Fibroblast_YS	Fibroblast_YS
ACGTACATCACCATAG-SIGAE11	SIGAE11	SIGAH5	3prime	SIGAH5_Sample_0	F110	Female	CS16_6PCW	YS	Macrophage_YS	Macrophage_YS	Macrophage_YS
ACTATCTAGGATGTTA-SIGAE11	SIGAE11	SIGAH5	3prime	SIGAH5_Sample_1	F102	Female	CS19_7PCW	YS	Macrophage_YS	Macrophage_YS	Macrophage_YS
ACTATCTGTCTCAGGC-SIGAE11	SIGAE11	SIGAH5	3prime	SIGAH5_Sample_1	F102	Female	CS19_7PCW	YS	Erythroid_YS	Erythroid_YS	Erythroid_YS
ACTATGGAGCAGATAT-SIGAE11	SIGAE11	SIGAH5	3prime	SIGAH5_Sample_0	F110	Female	CS16_6PCW	YS	Fibroblast_YS	Fibroblast_YS	Fibroblast_YS
ACTATGGTCGAGAGAC-SIGAE11	SIGAE11	SIGAH5	3prime	SIGAH5_Sample_0	F110	Female	CS16_6PCW	YS	Fibroblast_YS	Fibroblast_YS	Fibroblast_YS
ACTATGGTCGTTATCT-SIGAE11	SIGAE11	SIGAH5	3prime	SIGAH5_Sample_0	F110	Female	CS16_6PCW	YS	Macrophage_YS	Macrophage_YS	Macrophage_YS
ACTCCCAAGGCACGAT-SIGAE11	SIGAE11	SIGAH5	3prime	SIGAH5_Sample_0	F110	Female	CS16_6PCW	YS	Fibroblast_YS	Fibroblast_YS	Fibroblast_YS
ACTCCCAGTCATCAGT-SIGAE11	SIGAE11	SIGAH5	3prime	SIGAH5_Sample_0	F110	Female	CS16_6PCW	YS	Erythroid_YS	Erythroid_YS	Erythroid_YS
ACTCCCATCAAGCGTT-SIGAE11	SIGAE11	SIGAH5	3prime	SIGAH5_Sample_0	F110	Female	CS16_6PCW	YS	Erythroid_YS	Erythroid_YS	Erythroid_YS
ACTCTCGGTCAAGCCC-SIGAE11	SIGAE11	SIGAH5	3prime	SIGAH5_Sample_0	F110	Female	CS16_6PCW	YS	Fibroblast_YS	Fibroblast_YS	Fibroblast_YS
ACTCTCGTCTTCACGC-SIGAE11	SIGAE11	SIGAH5	3prime	SIGAH5_Sample_0	F110	Female	CS16_6PCW	YS	Endoderm_YS	Endoderm_YS	Endoderm_YS
ACTGATGAGCGAACTG-SIGAE11	SIGAE11	SIGAH5	3prime	SIGAH5_Sample_0	F110	Female	CS16_6PCW	YS	Macrophage_YS	Macrophage_YS	Macrophage_YS
ACTGATGTCTTCGATT-SIGAE11	SIGAE11	SIGAH5	3prime	SIGAH5_Sample_0	F110	Female	CS16_6PCW	YS	Fibroblast_YS	Fibroblast_YS	Fibroblast_YS
ACTGCAACACGGCACT-SIGAE11	SIGAE11	SIGAH5	3prime	SIGAH5_Sample_0	F110	Female	CS16_6PCW	YS	Erythroid_YS	Erythroid_YS	Erythroid_YS
ACTGTCCAGCGACTGA-SIGAE11	SIGAE11	SIGAH5	3prime	SIGAH5_Sample_1	F102	Female	CS19_7PCW	YS	Macrophage_YS	Macrophage_YS	Macrophage_YS
ACTGTCCAGGCACAAC-SIGAE11	SIGAE11	SIGAH5	3prime	SIGAH5_Sample_0	F110	Female	CS16_6PCW	YS	Fibroblast_YS	Fibroblast_YS	Fibroblast_YS
ACTGTCCTCTCTCCGA-SIGAE11	SIGAE11	SIGAH5	3prime	SIGAH5_Sample_0	F110	Female	CS16_6PCW	YS	Erythroid_YS	Erythroid_YS	Erythroid_YS
ACTTAGGCACTGCTTC-SIGAE11	SIGAE11	SIGAH5	3prime	SIGAH5_Sample_0	F110	Female	CS16_6PCW	YS	Erythroid_YS	Erythroid_YS	Erythroid_YS
ACTTATCAGAGTCTTC-SIGAE11	SIGAE11	SIGAH5	3prime	SIGAH5_Unassigned	Unassigned	Female	Unassigned_Unassigned	YS	Macrophage_YS	Macrophage_YS	Macrophage_YS
ACTTCCGGTCGTTGGC-SIGAE11	SIGAE11	SIGAH5	3prime	SIGAH5_Sample_0	F110	Female	CS16_6PCW	YS	Endoderm_YS	Endoderm_YS	Endoderm_YS
ACTTCCGTCTACGGTA-SIGAE11	SIGAE11	SIGAH5	3prime	SIGAH5_Sample_1	F102	Female	CS19_7PCW	YS	Erythroid_YS	Erythroid_YS	Erythroid_YS
ACTTCGCAGTCAACAA-SIGAE11	SIGAE11	SIGAH5	3prime	SIGAH5_Unassigned	Unassigned	Female	Unassigned_Unassigned	YS	Lymphoid_YS	Lymphoid_YS	Lymphoid_YS
ACTTCGCGTGAAGCTG-SIGAE11	SIGAE11	SIGAH5	3prime	SIGAH5_Sample_0	F110	Female	CS16_6PCW	YS	Macrophage_YS	Macrophage_YS	Macrophage_YS
ACTTCGCTCGCTAGCG-SIGAE11	SIGAE11	SIGAH5	3prime	SIGAH5_Sample_0	F110	Female	CS16_6PCW	YS	Erythroid_YS	Erythroid_YS	Erythroid_YS
ACTTTGTAGACGGAAA-SIGAE11	SIGAE11	SIGAH5	3prime	SIGAH5_Sample_0	F110	Female	CS16_6PCW	YS	Fibroblast_YS	Fibroblast_YS	Fibroblast_YS
AGAACAAGTGCCTATA-SIGAE11	SIGAE11	SIGAH5	3prime	SIGAH5_Sample_0	F110	Female	CS16_6PCW	YS	Fibroblast_YS	Fibroblast_YS	Fibroblast_YS
AGAACAATCGCTCCTA-SIGAE11	SIGAE11	SIGAH5	3prime	SIGAH5_Sample_0	F110	Female	CS16_6PCW	YS	Macrophage_YS	Macrophage_YS	Macrophage_YS
AGAACCTAGTCGAATA-SIGAE11	SIGAE11	SIGAH5	3prime	SIGAH5_Sample_0	F110	Female	CS16_6PCW	YS	Microglia_YS	Microglia_YS	Microglia_YS
AGAACCTAGTTGCGAG-SIGAE11	SIGAE11	SIGAH5	3prime	SIGAH5_Sample_0	F110	Female	CS16_6PCW	YS	Fibroblast_YS	Fibroblast_YS	Fibroblast_YS
AGAACCTGTGATTCTG-SIGAE11	SIGAE11	SIGAH5	3prime	SIGAH5_Sample_1	F102	Female	CS19_7PCW	YS	Monocyte_YS	Monocyte_YS_YS	Monocyte_YS_YS
AGAACCTTCAGTCATG-SIGAE11	SIGAE11	SIGAH5	3prime	SIGAH5_Sample_0	F110	Female	CS16_6PCW	YS	Erythroid_YS	Erythroid_YS	Erythroid_YS
AGAACCTTCCGTATGA-SIGAE11	SIGAE11	SIGAH5	3prime	SIGAH5_Sample_0	F110	Female	CS16_6PCW	YS	Smooth_Muscle_YS	Smooth_Muscle_YS	Smooth_Muscle_YS
AGAAGTAAGACTCGAG-SIGAE11	SIGAE11	SIGAH5	3prime	SIGAH5_Sample_1	F102	Female	CS19_7PCW	YS	Erythroid_YS	Erythroid_YS	Erythroid_YS
AGAAGTAAGCGGACAT-SIGAE11	SIGAE11	SIGAH5	3prime	SIGAH5_Sample_0	F110	Female	CS16_6PCW	YS	MK_YS	MK_YS	MK_YS
AGACACTGTGGTCTCG-SIGAE11	SIGAE11	SIGAH5	3prime	SIGAH5_Sample_1	F102	Female	CS19_7PCW	YS	Macrophage_YS	Macrophage_YS	Macrophage_YS
AGACAGGAGGAGGGTG-SIGAE11	SIGAE11	SIGAH5	3prime	SIGAH5_Sample_0	F110	Female	CS16_6PCW	YS	Erythroid_YS	Erythroid_YS	Erythroid_YS
AGACCATAGGAAAGAC-SIGAE11	SIGAE11	SIGAH5	3prime	SIGAH5_Sample_0	F110	Female	CS16_6PCW	YS	Macrophage_YS	Macrophage_YS	Macrophage_YS
AGACCATGTGCCTAAT-SIGAE11	SIGAE11	SIGAH5	3prime	SIGAH5_Sample_0	F110	Female	CS16_6PCW	YS	Endoderm_YS	Endoderm_YS	Endoderm_YS
AGACCATTCCACGTCT-SIGAE11	SIGAE11	SIGAH5	3prime	SIGAH5_Unassigned	Unassigned	Female	Unassigned_Unassigned	YS	Fibroblast_YS	Fibroblast_YS	Fibroblast_YS
AGACCATTCGGTAACT-SIGAE11	SIGAE11	SIGAH5	3prime	SIGAH5_Sample_0	F110	Female	CS16_6PCW	YS	Erythroid_YS	Erythroid_YS	Erythroid_YS
AGACCCGAGACATCAA-SIGAE11	SIGAE11	SIGAH5	3prime	SIGAH5_Sample_0	F110	Female	CS16_6PCW	YS	Erythroid_YS	Erythroid_YS	Erythroid_YS
AGACCCGAGTAAGAGG-SIGAE11	SIGAE11	SIGAH5	3prime	SIGAH5_Sample_0	F110	Female	CS16_6PCW	YS	Fibroblast_YS	Fibroblast_YS	Fibroblast_YS
AGACCCGTCCAAGAGG-SIGAE11	SIGAE11	SIGAH5	3prime	SIGAH5_Sample_0	F110	Female	CS16_6PCW	YS	Fibroblast_YS	Fibroblast_YS	Fibroblast_YS
AGACTCATCAGAGTTC-SIGAE11	SIGAE11	SIGAH5	3prime	SIGAH5_Sample_0	F110	Female	CS16_6PCW	YS	Macrophage_YS	Macrophage_YS	Macrophage_YS
AGACTCATCTGGGATT-SIGAE11	SIGAE11	SIGAH5	3prime	SIGAH5_Sample_0	F110	Female	CS16_6PCW	YS	Erythroid_YS	Erythroid_YS	Erythroid_YS
AGAGAATCACTCTCGT-SIGAE11	SIGAE11	SIGAH5	3prime	SIGAH5_Sample_0	F110	Female	CS16_6PCW	YS	Macrophage_YS	Macrophage_YS	Macrophage_YS
AGAGAGCCATACCACA-SIGAE11	SIGAE11	SIGAH5	3prime	SIGAH5_Sample_0	F110	Female	CS16_6PCW	YS	Erythroid_YS	Erythroid_YS	Erythroid_YS
AGAGCAGGTGAGCCAA-SIGAE11	SIGAE11	SIGAH5	3prime	SIGAH5_Sample_0	F110	Female	CS16_6PCW	YS	Lymphoid_YS	Lymphoid_YS	Lymphoid_YS
AGAGCAGGTGTTAGCT-SIGAE11	SIGAE11	SIGAH5	3prime	SIGAH5_Sample_0	F110	Female	CS16_6PCW	YS	Fibroblast_YS	Fibroblast_YS	Fibroblast_YS
AGATAGATCGGACAAG-SIGAE11	SIGAE11	SIGAH5	3prime	SIGAH5_Sample_0	F110	Female	CS16_6PCW	YS	Monocyte_YS	Monocyte_Liver_YS	Monocyte_Liver_YS
AGATAGATCTCTGCTG-SIGAE11	SIGAE11	SIGAH5	3prime	SIGAH5_Sample_0	F110	Female	CS16_6PCW	YS	Fibroblast_YS	Fibroblast_YS	Fibroblast_YS
AGATCCAAGACCATGG-SIGAE11	SIGAE11	SIGAH5	3prime	SIGAH5_Sample_0	F110	Female	CS16_6PCW	YS	Fibroblast_YS	Fibroblast_YS	Fibroblast_YS
AGATCCACAGGATTCT-SIGAE11	SIGAE11	SIGAH5	3prime	SIGAH5_Sample_0	F110	Female	CS16_6PCW	YS	Macrophage_YS	Macrophage_YS	Macrophage_YS
AGATCGTTCGAAGCCC-SIGAE11	SIGAE11	SIGAH5	3prime	SIGAH5_Sample_0	F110	Female	CS16_6PCW	YS	Macrophage_YS	Macrophage_YS	Macrophage_YS
AGATGAAAGATGACAT-SIGAE11	SIGAE11	SIGAH5	3prime	SIGAH5_Sample_0	F110	Female	CS16_6PCW	YS	Macrophage_YS	Macrophage_YS	Macrophage_YS
AGATGCTCAAGTAGTA-SIGAE11	SIGAE11	SIGAH5	3prime	SIGAH5_Sample_0	F110	Female	CS16_6PCW	YS	Erythroid_YS	Erythroid_YS	Erythroid_YS
AGATGCTGTAGGTAGC-SIGAE11	SIGAE11	SIGAH5	3prime	SIGAH5_Sample_0	F110	Female	CS16_6PCW	YS	Fibroblast_YS	Fibroblast_YS	Fibroblast_YS
AGATGCTTCGTGGGTC-SIGAE11	SIGAE11	SIGAH5	3prime	SIGAH5_Sample_0	F110	Female	CS16_6PCW	YS	Fibroblast_YS	Fibroblast_YS	Fibroblast_YS
AGCATCACAAATCGGG-SIGAE11	SIGAE11	SIGAH5	3prime	SIGAH5_Sample_1	F102	Female	CS19_7PCW	YS	Macrophage_YS	Macrophage_YS	Macrophage_YS
AGCATCACATACTGTG-SIGAE11	SIGAE11	SIGAH5	3prime	SIGAH5_Sample_0	F110	Female	CS16_6PCW	YS	Fibroblast_YS	Fibroblast_YS	Fibroblast_YS
AGCATCACATTAGGCT-SIGAE11	SIGAE11	SIGAH5	3prime	SIGAH5_Sample_0	F110	Female	CS16_6PCW	YS	Fibroblast_YS	Fibroblast_YS	Fibroblast_YS
AGCATCAGTGGACCTC-SIGAE11	SIGAE11	SIGAH5	3prime	SIGAH5_Sample_0	F110	Female	CS16_6PCW	YS	Fibroblast_YS	Fibroblast_YS	Fibroblast_YS
AGCATCAGTGTTAACC-SIGAE11	SIGAE11	SIGAH5	3prime	SIGAH5_Unassigned	Unassigned	Female	Unassigned_Unassigned	YS	Macrophage_YS	Macrophage_YS	Macrophage_YS
AGCATCATCACTAGCA-SIGAE11	SIGAE11	SIGAH5	3prime	SIGAH5_Sample_0	F110	Female	CS16_6PCW	YS	Fibroblast_YS	Fibroblast_YS	Fibroblast_YS
AGCCAATCAATACAGA-SIGAE11	SIGAE11	SIGAH5	3prime	SIGAH5_Sample_0	F110	Female	CS16_6PCW	YS	Macrophage_YS	Macrophage_YS	Macrophage_YS
AGCCACGAGCTGACCC-SIGAE11	SIGAE11	SIGAH5	3prime	SIGAH5_Sample_0	F110	Female	CS16_6PCW	YS	Fibroblast_YS	Fibroblast_YS	Fibroblast_YS
AGCCACGCATTACGGT-SIGAE11	SIGAE11	SIGAH5	3prime	SIGAH5_Sample_0	F110	Female	CS16_6PCW	YS	Fibroblast_YS	Fibroblast_YS	Fibroblast_YS
AGCCACGTCATCGCCT-SIGAE11	SIGAE11	SIGAH5	3prime	SIGAH5_Sample_1	F102	Female	CS19_7PCW	YS	Macrophage_YS	Macrophage_YS	Macrophage_YS
AGCGCCATCAGTGTGT-SIGAE11	SIGAE11	SIGAH5	3prime	SIGAH5_Sample_0	F110	Female	CS16_6PCW	YS	Fibroblast_YS	Fibroblast_YS	Fibroblast_YS
AGCGTCGCATTAGGCT-SIGAE11	SIGAE11	SIGAH5	3prime	SIGAH5_Sample_1	F102	Female	CS19_7PCW	YS	Fibroblast_YS	Fibroblast_YS	Fibroblast_YS
AGCGTCGGTACAGGTG-SIGAE11	SIGAE11	SIGAH5	3prime	SIGAH5_Sample_0	F110	Female	CS16_6PCW	YS	Monocyte_YS	Monocyte_YS_YS	Monocyte_YS_YS
AGCGTCGGTGCATGAG-SIGAE11	SIGAE11	SIGAH5	3prime	SIGAH5_Sample_0	F110	Female	CS16_6PCW	YS	Erythroid_YS	Erythroid_YS	Erythroid_YS
AGCTCAAGTACACGCC-SIGAE11	SIGAE11	SIGAH5	3prime	SIGAH5_Sample_0	F110	Female	CS16_6PCW	YS	Erythroid_YS	Erythroid_YS	Erythroid_YS
AGCTCAATCCGAAGGA-SIGAE11	SIGAE11	SIGAH5	3prime	SIGAH5_Sample_1	F102	Female	CS19_7PCW	YS	Macrophage_YS	Macrophage_YS	Macrophage_YS
AGCTCAATCTGGTTGA-SIGAE11	SIGAE11	SIGAH5	3prime	SIGAH5_Sample_0	F110	Female	CS16_6PCW	YS	Macrophage_YS	Macrophage_YS	Macrophage_YS
AGGAAATAGACATAGT-SIGAE11	SIGAE11	SIGAH5	3prime	SIGAH5_Sample_0	F110	Female	CS16_6PCW	YS	Erythroid_YS	Erythroid_YS	Erythroid_YS
AGGAAATAGTCGGCAA-SIGAE11	SIGAE11	SIGAH5	3prime	SIGAH5_Sample_0	F110	Female	CS16_6PCW	YS	Smooth_Muscle_YS	Smooth_Muscle_YS	Smooth_Muscle_YS
AGGAAATCAATTCTCT-SIGAE11	SIGAE11	SIGAH5	3prime	SIGAH5_Sample_1	F102	Female	CS19_7PCW	YS	Erythroid_YS	Erythroid_YS	Erythroid_YS
AGGAAATCACTTGAAC-SIGAE11	SIGAE11	SIGAH5	3prime	SIGAH5_Sample_0	F110	Female	CS16_6PCW	YS	Erythroid_YS	Erythroid_YS	Erythroid_YS
AGGAAATGTCATACCA-SIGAE11	SIGAE11	SIGAH5	3prime	SIGAH5_Sample_1	F102	Female	CS19_7PCW	YS	Erythroid_YS	Erythroid_YS	Erythroid_YS
AGGAAATTCACCCTCA-SIGAE11	SIGAE11	SIGAH5	3prime	SIGAH5_Sample_0	F110	Female	CS16_6PCW	YS	Fibroblast_YS	Fibroblast_YS	Fibroblast_YS
AGGAAATTCCTAGAGT-SIGAE11	SIGAE11	SIGAH5	3prime	SIGAH5_Sample_0	F110	Female	CS16_6PCW	YS	Erythroid_YS	Erythroid_YS	Erythroid_YS
AGGACTTAGTCGCGAA-SIGAE11	SIGAE11	SIGAH5	3prime	SIGAH5_Sample_0	F110	Female	CS16_6PCW	YS	Fibroblast_YS	Fibroblast_YS	Fibroblast_YS
AGGAGGTTCACTACTT-SIGAE11	SIGAE11	SIGAH5	3prime	SIGAH5_Sample_0	F110	Female	CS16_6PCW	YS	Macrophage_YS	Macrophage_YS	Macrophage_YS
AGGATAAAGAACCCGA-SIGAE11	SIGAE11	SIGAH5	3prime	SIGAH5_Sample_1	F102	Female	CS19_7PCW	YS	Macrophage_YS	Macrophage_YS	Macrophage_YS
AGGATCTAGCGATGGT-SIGAE11	SIGAE11	SIGAH5	3prime	SIGAH5_Unassigned	Unassigned	Female	Unassigned_Unassigned	YS	Fibroblast_YS	Fibroblast_YS	Fibroblast_YS
AGGATCTAGGAGTATT-SIGAE11	SIGAE11	SIGAH5	3prime	SIGAH5_Sample_0	F110	Female	CS16_6PCW	YS	Fibroblast_YS	Fibroblast_YS	Fibroblast_YS
AGGATCTCACAAATCC-SIGAE11	SIGAE11	SIGAH5	3prime	SIGAH5_Sample_0	F110	Female	CS16_6PCW	YS	Fibroblast_YS	Fibroblast_YS	Fibroblast_YS
AGGCATTCACTAACCA-SIGAE11	SIGAE11	SIGAH5	3prime	SIGAH5_Sample_1	F102	Female	CS19_7PCW	YS	Erythroid_YS	Erythroid_YS	Erythroid_YS
AGGCATTTCCTAAGTG-SIGAE11	SIGAE11	SIGAH5	3prime	SIGAH5_Sample_0	F110	Female	CS16_6PCW	YS	Fibroblast_YS	Fibroblast_YS	Fibroblast_YS
AGGCATTTCTAGGAAA-SIGAE11	SIGAE11	SIGAH5	3prime	SIGAH5_Sample_0	F110	Female	CS16_6PCW	YS	Erythroid_YS	Erythroid_YS	Erythroid_YS
AGGCCACTCATCGCAA-SIGAE11	SIGAE11	SIGAH5	3prime	SIGAH5_Sample_1	F102	Female	CS19_7PCW	YS	Macrophage_YS	Macrophage_YS	Macrophage_YS
AGGGAGTCATCGGAGA-SIGAE11	SIGAE11	SIGAH5	3prime	SIGAH5_Sample_1	F102	Female	CS19_7PCW	YS	Erythroid_YS	Erythroid_YS	Erythroid_YS
AGGGCCTAGCCTCTCT-SIGAE11	SIGAE11	SIGAH5	3prime	SIGAH5_Sample_0	F110	Female	CS16_6PCW	YS	Mast_cell_YS	Mast_cell_YS	Mast_cell_YS
AGGGCCTGTCGAACGA-SIGAE11	SIGAE11	SIGAH5	3prime	SIGAH5_Sample_0	F110	Female	CS16_6PCW	YS	Fibroblast_YS	Fibroblast_YS	Fibroblast_YS
AGGGCTCCAGGTGAGT-SIGAE11	SIGAE11	SIGAH5	3prime	SIGAH5_Sample_0	F110	Female	CS16_6PCW	YS	Erythroid_YS	Erythroid_YS	Erythroid_YS
AGGGCTCTCATTTCGT-SIGAE11	SIGAE11	SIGAH5	3prime	SIGAH5_Sample_0	F110	Female	CS16_6PCW	YS	Fibroblast_YS	Fibroblast_YS	Fibroblast_YS
AGGGCTCTCTAGACAC-SIGAE11	SIGAE11	SIGAH5	3prime	SIGAH5_Sample_1	F102	Female	CS19_7PCW	YS	Erythroid_YS	Erythroid_YS	Erythroid_YS
AGGGTCCCAGATACCT-SIGAE11	SIGAE11	SIGAH5	3prime	SIGAH5_Sample_0	F110	Female	CS16_6PCW	YS	Erythroid_YS	Erythroid_YS	Erythroid_YS
AGGGTGATCTGTCCCA-SIGAE11	SIGAE11	SIGAH5	3prime	SIGAH5_Sample_0	F110	Female	CS16_6PCW	YS	Fibroblast_YS	Fibroblast_YS	Fibroblast_YS
AGGTAGGCAGGTCCGT-SIGAE11	SIGAE11	SIGAH5	3prime	SIGAH5_Sample_0	F110	Female	CS16_6PCW	YS	Mesothelium_YS	Mesothelium_YS	Mesothelium_YS
AGGTAGGTCGGTAACT-SIGAE11	SIGAE11	SIGAH5	3prime	SIGAH5_Sample_0	F110	Female	CS16_6PCW	YS	Monocyte_YS	Monocyte_Liver_YS	Monocyte_Liver_YS
AGGTCATAGCAACAAT-SIGAE11	SIGAE11	SIGAH5	3prime	SIGAH5_Sample_0	F110	Female	CS16_6PCW	YS	Erythroid_YS	Erythroid_YS	Erythroid_YS
AGGTCATCACATCCCT-SIGAE11	SIGAE11	SIGAH5	3prime	SIGAH5_Sample_0	F110	Female	CS16_6PCW	YS	Fibroblast_YS	Fibroblast_YS	Fibroblast_YS
AGGTCTAAGGTCACTT-SIGAE11	SIGAE11	SIGAH5	3prime	SIGAH5_Sample_0	F110	Female	CS16_6PCW	YS	Fibroblast_YS	Fibroblast_YS	Fibroblast_YS
AGGTCTACAAAGGGCT-SIGAE11	SIGAE11	SIGAH5	3prime	SIGAH5_Sample_0	F110	Female	CS16_6PCW	YS	Macrophage_YS	Macrophage_YS	Macrophage_YS
AGGTCTAGTGTGTACT-SIGAE11	SIGAE11	SIGAH5	3prime	SIGAH5_Sample_0	F110	Female	CS16_6PCW	YS	Progenitors_YS	lymphoid- B lin_YS	lymphoid- B lin_YS
AGGTGTTAGGAAAGTG-SIGAE11	SIGAE11	SIGAH5	3prime	SIGAH5_Sample_0	F110	Female	CS16_6PCW	YS	Fibroblast_YS	Fibroblast_YS	Fibroblast_YS
AGGTTACCAACCGTAT-SIGAE11	SIGAE11	SIGAH5	3prime	SIGAH5_Sample_0	F110	Female	CS16_6PCW	YS	Macrophage_YS	Macrophage_YS	Macrophage_YS
AGGTTGTCAACCGCTG-SIGAE11	SIGAE11	SIGAH5	3prime	SIGAH5_Sample_0	F110	Female	CS16_6PCW	YS	Smooth_Muscle_YS	Smooth_Muscle_YS	Smooth_Muscle_YS
AGGTTGTCACGTCTCT-SIGAE11	SIGAE11	SIGAH5	3prime	SIGAH5_Sample_0	F110	Female	CS16_6PCW	YS	Macrophage_YS	Macrophage_YS	Macrophage_YS
AGGTTGTCATCGTTCC-SIGAE11	SIGAE11	SIGAH5	3prime	SIGAH5_Sample_0	F110	Female	CS16_6PCW	YS	Macrophage_YS	Macrophage_YS	Macrophage_YS
AGTAACCCATCGCTCT-SIGAE11	SIGAE11	SIGAH5	3prime	SIGAH5_Sample_0	F110	Female	CS16_6PCW	YS	Fibroblast_YS	Fibroblast_YS	Fibroblast_YS
AGTACCACACTTTAGG-SIGAE11	SIGAE11	SIGAH5	3prime	SIGAH5_Sample_0	F110	Female	CS16_6PCW	YS	Fibroblast_YS	Fibroblast_YS	Fibroblast_YS
AGTACCACAGTTTGGT-SIGAE11	SIGAE11	SIGAH5	3prime	SIGAH5_Sample_0	F110	Female	CS16_6PCW	YS	Lymphoid_YS	Lymphoid_YS	Lymphoid_YS
AGTACCAGTCAGGTAG-SIGAE11	SIGAE11	SIGAH5	3prime	SIGAH5_Sample_1	F102	Female	CS19_7PCW	YS	Macrophage_YS	Macrophage_YS	Macrophage_YS
AGTACCATCTCACCCA-SIGAE11	SIGAE11	SIGAH5	3prime	SIGAH5_Sample_0	F110	Female	CS16_6PCW	YS	Fibroblast_YS	Fibroblast_YS	Fibroblast_YS
AGTACTGCATGGTGGA-SIGAE11	SIGAE11	SIGAH5	3prime	SIGAH5_Sample_1	F102	Female	CS19_7PCW	YS	Erythroid_YS	Erythroid_YS	Erythroid_YS
AGTACTGTCCATACTT-SIGAE11	SIGAE11	SIGAH5	3prime	SIGAH5_Sample_0	F110	Female	CS16_6PCW	YS	Macrophage_YS	Macrophage_YS	Macrophage_YS
AGTAGTCCAACGTATC-SIGAE11	SIGAE11	SIGAH5	3prime	SIGAH5_Sample_0	F110	Female	CS16_6PCW	YS	Fibroblast_YS	Fibroblast_YS	Fibroblast_YS
AGTAGTCCACGTGTGC-SIGAE11	SIGAE11	SIGAH5	3prime	SIGAH5_Sample_0	F110	Female	CS16_6PCW	YS	Erythroid_YS	Erythroid_YS	Erythroid_YS
AGTCAACCATAAGATG-SIGAE11	SIGAE11	SIGAH5	3prime	SIGAH5_Sample_0	F110	Female	CS16_6PCW	YS	Lymphoid_YS	Lymphoid_YS	Lymphoid_YS
AGTCACAGTTCTCGTC-SIGAE11	SIGAE11	SIGAH5	3prime	SIGAH5_Sample_1	F102	Female	CS19_7PCW	YS	Macrophage_YS	Macrophage_YS	Macrophage_YS
AGTCATGGTCCAGAAG-SIGAE11	SIGAE11	SIGAH5	3prime	SIGAH5_Sample_1	F102	Female	CS19_7PCW	YS	Macrophage_YS	Macrophage_YS	Macrophage_YS
AGTCATGTCATTTGCT-SIGAE11	SIGAE11	SIGAH5	3prime	SIGAH5_Sample_0	F110	Female	CS16_6PCW	YS	Fibroblast_YS	Fibroblast_YS	Fibroblast_YS
AGTCTCCCACATGTTG-SIGAE11	SIGAE11	SIGAH5	3prime	SIGAH5_Sample_0	F110	Female	CS16_6PCW	YS	Progenitors_YS	lymphoid- B lin_YS	lymphoid- B lin_YS
AGTCTCCCATCTTAGG-SIGAE11	SIGAE11	SIGAH5	3prime	SIGAH5_Sample_0	F110	Female	CS16_6PCW	YS	Endoderm_YS	Endoderm_YS	Endoderm_YS
AGTGACTGTTCACGAT-SIGAE11	SIGAE11	SIGAH5	3prime	SIGAH5_Sample_0	F110	Female	CS16_6PCW	YS	Fibroblast_YS	Fibroblast_YS	Fibroblast_YS
AGTGACTTCGCCGAGT-SIGAE11	SIGAE11	SIGAH5	3prime	SIGAH5_Sample_0	F110	Female	CS16_6PCW	YS	Erythroid_YS	Erythroid_YS	Erythroid_YS
AGTGATCAGCGCTGCT-SIGAE11	SIGAE11	SIGAH5	3prime	SIGAH5_Sample_0	F110	Female	CS16_6PCW	YS	Erythroid_YS	Erythroid_YS	Erythroid_YS
AGTGATCGTCCATAGT-SIGAE11	SIGAE11	SIGAH5	3prime	SIGAH5_Sample_0	F110	Female	CS16_6PCW	YS	Macrophage_YS	Macrophage_YS	Macrophage_YS
AGTGATCTCCATAGAC-SIGAE11	SIGAE11	SIGAH5	3prime	SIGAH5_Sample_0	F110	Female	CS16_6PCW	YS	Endoderm_YS	Endoderm_YS	Endoderm_YS
AGTGCCGCAGGCACTC-SIGAE11	SIGAE11	SIGAH5	3prime	SIGAH5_Sample_0	F110	Female	CS16_6PCW	YS	Erythroid_YS	Erythroid_YS	Erythroid_YS
AGTGCCGGTCCGTACG-SIGAE11	SIGAE11	SIGAH5	3prime	SIGAH5_Sample_1	F102	Female	CS19_7PCW	YS	Macrophage_YS	Macrophage_YS	Macrophage_YS
AGTGCCGTCCCATTCG-SIGAE11	SIGAE11	SIGAH5	3prime	SIGAH5_Sample_0	F110	Female	CS16_6PCW	YS	Fibroblast_YS	Fibroblast_YS	Fibroblast_YS
AGTGTTGAGACGGAAA-SIGAE11	SIGAE11	SIGAH5	3prime	SIGAH5_Sample_1	F102	Female	CS19_7PCW	YS	Macrophage_YS	Macrophage_YS	Macrophage_YS
AGTTAGCCAGGTGTTT-SIGAE11	SIGAE11	SIGAH5	3prime	SIGAH5_Sample_1	F102	Female	CS19_7PCW	YS	Endoderm_YS	Endoderm_YS	Endoderm_YS
AGTTCGAGTCAGACTT-SIGAE11	SIGAE11	SIGAH5	3prime	SIGAH5_Sample_0	F110	Female	CS16_6PCW	YS	Fibroblast_YS	Fibroblast_YS	Fibroblast_YS
ATACCGACAAGGTACG-SIGAE11	SIGAE11	SIGAH5	3prime	SIGAH5_Sample_0	F110	Female	CS16_6PCW	YS	Macrophage_YS	Macrophage_YS	Macrophage_YS
ATACCGACATGTGCTA-SIGAE11	SIGAE11	SIGAH5	3prime	SIGAH5_Sample_0	F110	Female	CS16_6PCW	YS	Macrophage_YS	Macrophage_YS	Macrophage_YS
ATACCTTAGAGCAGCT-SIGAE11	SIGAE11	SIGAH5	3prime	SIGAH5_Sample_0	F110	Female	CS16_6PCW	YS	Fibroblast_YS	Fibroblast_YS	Fibroblast_YS
ATACCTTGTACTTGTG-SIGAE11	SIGAE11	SIGAH5	3prime	SIGAH5_Unassigned	Unassigned	Female	Unassigned_Unassigned	YS	Endoderm_YS	Endoderm_YS	Endoderm_YS
ATACCTTTCTTTCGAT-SIGAE11	SIGAE11	SIGAH5	3prime	SIGAH5_Sample_1	F102	Female	CS19_7PCW	YS	Erythroid_YS	Erythroid_YS	Erythroid_YS
ATACTTCAGAGCAGAA-SIGAE11	SIGAE11	SIGAH5	3prime	SIGAH5_Sample_0	F110	Female	CS16_6PCW	YS	Macrophage_YS	Macrophage_YS	Macrophage_YS
ATAGACCCATGACTGT-SIGAE11	SIGAE11	SIGAH5	3prime	SIGAH5_Sample_0	F110	Female	CS16_6PCW	YS	Macrophage_YS	Macrophage_YS	Macrophage_YS
ATAGACCCATGGCGCT-SIGAE11	SIGAE11	SIGAH5	3prime	SIGAH5_Sample_0	F110	Female	CS16_6PCW	YS	Erythroid_YS	Erythroid_YS	Erythroid_YS
ATAGAGAAGTCGCCAC-SIGAE11	SIGAE11	SIGAH5	3prime	SIGAH5_Sample_0	F110	Female	CS16_6PCW	YS	Fibroblast_YS	Fibroblast_YS	Fibroblast_YS
ATAGAGACAATCCTTT-SIGAE11	SIGAE11	SIGAH5	3prime	SIGAH5_Sample_0	F110	Female	CS16_6PCW	YS	Erythroid_YS	Erythroid_YS	Erythroid_YS
ATAGAGACATACCATG-SIGAE11	SIGAE11	SIGAH5	3prime	SIGAH5_Sample_0	F110	Female	CS16_6PCW	YS	Fibroblast_YS	Fibroblast_YS	Fibroblast_YS
ATAGAGATCGGAATTC-SIGAE11	SIGAE11	SIGAH5	3prime	SIGAH5_Sample_0	F110	Female	CS16_6PCW	YS	Fibroblast_YS	Fibroblast_YS	Fibroblast_YS
ATAGGCTTCCGGTAGC-SIGAE11	SIGAE11	SIGAH5	3prime	SIGAH5_Sample_0	F110	Female	CS16_6PCW	YS	Smooth_Muscle_YS	Smooth_Muscle_YS	Smooth_Muscle_YS
ATCACAGGTATCACGT-SIGAE11	SIGAE11	SIGAH5	3prime	SIGAH5_Sample_0	F110	Female	CS16_6PCW	YS	Erythroid_YS	Erythroid_YS	Erythroid_YS
ATCACAGTCGATCCAA-SIGAE11	SIGAE11	SIGAH5	3prime	SIGAH5_Sample_0	F110	Female	CS16_6PCW	YS	Fibroblast_YS	Fibroblast_YS	Fibroblast_YS
ATCACTTTCCCATGGG-SIGAE11	SIGAE11	SIGAH5	3prime	SIGAH5_Sample_0	F110	Female	CS16_6PCW	YS	Macrophage_YS	Macrophage_YS	Macrophage_YS
ATCAGGTTCCCACAGG-SIGAE11	SIGAE11	SIGAH5	3prime	SIGAH5_Sample_0	F110	Female	CS16_6PCW	YS	Erythroid_YS	Erythroid_YS	Erythroid_YS
ATCAGGTTCCCGAGAC-SIGAE11	SIGAE11	SIGAH5	3prime	SIGAH5_Sample_0	F110	Female	CS16_6PCW	YS	Fibroblast_YS	Fibroblast_YS	Fibroblast_YS
ATCATTCTCCTCATAT-SIGAE11	SIGAE11	SIGAH5	3prime	SIGAH5_Sample_0	F110	Female	CS16_6PCW	YS	Macrophage_YS	Macrophage_YS	Macrophage_YS
ATCATTCTCTCTATAC-SIGAE11	SIGAE11	SIGAH5	3prime	SIGAH5_Sample_0	F110	Female	CS16_6PCW	YS	Erythroid_YS	Erythroid_YS	Erythroid_YS
ATCCACCAGTGGTTAA-SIGAE11	SIGAE11	SIGAH5	3prime	SIGAH5_Sample_0	F110	Female	CS16_6PCW	YS	Fibroblast_YS	Fibroblast_YS	Fibroblast_YS
ATCCACCCATAGATCC-SIGAE11	SIGAE11	SIGAH5	3prime	SIGAH5_Sample_0	F110	Female	CS16_6PCW	YS	Smooth_Muscle_YS	Smooth_Muscle_YS	Smooth_Muscle_YS
ATCCACCTCCTTGGAA-SIGAE11	SIGAE11	SIGAH5	3prime	SIGAH5_Sample_0	F110	Female	CS16_6PCW	YS	Fibroblast_YS	Fibroblast_YS	Fibroblast_YS
ATCCATTCATGGACAG-SIGAE11	SIGAE11	SIGAH5	3prime	SIGAH5_Sample_0	F110	Female	CS16_6PCW	YS	Fibroblast_YS	Fibroblast_YS	Fibroblast_YS
ATCCGTCAGTAGTCTC-SIGAE11	SIGAE11	SIGAH5	3prime	SIGAH5_Sample_0	F110	Female	CS16_6PCW	YS	Erythroid_YS	Erythroid_YS	Erythroid_YS
ATCCTATCAGACCAGA-SIGAE11	SIGAE11	SIGAH5	3prime	SIGAH5_Sample_0	F110	Female	CS16_6PCW	YS	MK_YS	MK_YS	MK_YS
ATCGATGCATTCACAG-SIGAE11	SIGAE11	SIGAH5	3prime	SIGAH5_Sample_0	F110	Female	CS16_6PCW	YS	Macrophage_YS	Macrophage_YS	Macrophage_YS
ATCGCCTCAATGCTCA-SIGAE11	SIGAE11	SIGAH5	3prime	SIGAH5_Sample_0	F110	Female	CS16_6PCW	YS	Fibroblast_YS	Fibroblast_YS	Fibroblast_YS
ATCGGATCATAGATCC-SIGAE11	SIGAE11	SIGAH5	3prime	SIGAH5_Sample_0	F110	Female	CS16_6PCW	YS	Lymphoid_YS	Lymphoid_YS	Lymphoid_YS
ATCGGATGTCCTGGGT-SIGAE11	SIGAE11	SIGAH5	3prime	SIGAH5_Sample_0	F110	Female	CS16_6PCW	YS	Macrophage_YS	Macrophage_YS	Macrophage_YS
ATCGGCGAGGTTCACT-SIGAE11	SIGAE11	SIGAH5	3prime	SIGAH5_Sample_0	F110	Female	CS16_6PCW	YS	Erythroid_YS	Erythroid_YS	Erythroid_YS
ATCGGCGGTAAGTTAG-SIGAE11	SIGAE11	SIGAH5	3prime	SIGAH5_Unassigned	Unassigned	Female	Unassigned_Unassigned	YS	Erythroid_YS	Erythroid_YS	Erythroid_YS
ATCGTAGCAGAATTCC-SIGAE11	SIGAE11	SIGAH5	3prime	SIGAH5_Sample_0	F110	Female	CS16_6PCW	YS	Erythroid_YS	Erythroid_YS	Erythroid_YS
ATCGTAGTCAAGATAG-SIGAE11	SIGAE11	SIGAH5	3prime	SIGAH5_Sample_0	F110	Female	CS16_6PCW	YS	MK_YS	MK_YS	MK_YS
ATCGTAGTCGTACCTC-SIGAE11	SIGAE11	SIGAH5	3prime	SIGAH5_Sample_0	F110	Female	CS16_6PCW	YS	Fibroblast_YS	Fibroblast_YS	Fibroblast_YS
ATCGTCCAGATAGGGA-SIGAE11	SIGAE11	SIGAH5	3prime	SIGAH5_Sample_0	F110	Female	CS16_6PCW	YS	Lymphoid_YS	Lymphoid_YS	Lymphoid_YS
ATCGTCCCATTGAGCT-SIGAE11	SIGAE11	SIGAH5	3prime	SIGAH5_Sample_0	F110	Female	CS16_6PCW	YS	Lymphoid_YS	Lymphoid_YS	Lymphoid_YS
ATCGTGATCATGACAC-SIGAE11	SIGAE11	SIGAH5	3prime	SIGAH5_Sample_0	F110	Female	CS16_6PCW	YS	Macrophage_YS	Macrophage_YS	Macrophage_YS
ATCTCTACACATTCGA-SIGAE11	SIGAE11	SIGAH5	3prime	SIGAH5_Sample_0	F110	Female	CS16_6PCW	YS	Progenitors_YS	lymphoid- B lin_YS	lymphoid- B lin_YS
ATGACCACAGCGTTGC-SIGAE11	SIGAE11	SIGAH5	3prime	SIGAH5_Sample_0	F110	Female	CS16_6PCW	YS	Erythroid_YS	Erythroid_YS	Erythroid_YS
ATGACCACAGGCTACC-SIGAE11	SIGAE11	SIGAH5	3prime	SIGAH5_Sample_0	F110	Female	CS16_6PCW	YS	Fibroblast_YS	Fibroblast_YS	Fibroblast_YS
ATGACCAGTCGTTATG-SIGAE11	SIGAE11	SIGAH5	3prime	SIGAH5_Sample_0	F110	Female	CS16_6PCW	YS	Fibroblast_YS	Fibroblast_YS	Fibroblast_YS
ATGACCATCCACGGGT-SIGAE11	SIGAE11	SIGAH5	3prime	SIGAH5_Sample_0	F110	Female	CS16_6PCW	YS	Monocyte_YS	Monocyte_YS_YS	Monocyte_YS_YS
ATGAGGGAGACATGCG-SIGAE11	SIGAE11	SIGAH5	3prime	SIGAH5_Sample_0	F110	Female	CS16_6PCW	YS	Erythroid_YS	Erythroid_YS	Erythroid_YS
ATGAGGGAGATAGTGT-SIGAE11	SIGAE11	SIGAH5	3prime	SIGAH5_Sample_1	F102	Female	CS19_7PCW	YS	Erythroid_YS	Erythroid_YS	Erythroid_YS
ATGAGGGCAAATACGA-SIGAE11	SIGAE11	SIGAH5	3prime	SIGAH5_Unassigned	Unassigned	Female	Unassigned_Unassigned	YS	Macrophage_YS	Macrophage_YS	Macrophage_YS
ATGAGGGTCTGAGAGG-SIGAE11	SIGAE11	SIGAH5	3prime	SIGAH5_Sample_0	F110	Female	CS16_6PCW	YS	Macrophage_YS	Macrophage_YS	Macrophage_YS
ATGAGTCCAGCGAGTA-SIGAE11	SIGAE11	SIGAH5	3prime	SIGAH5_Sample_0	F110	Female	CS16_6PCW	YS	Fibroblast_YS	Fibroblast_YS	Fibroblast_YS
ATGATCGCACTTACAG-SIGAE11	SIGAE11	SIGAH5	3prime	SIGAH5_Sample_0	F110	Female	CS16_6PCW	YS	Fibroblast_YS	Fibroblast_YS	Fibroblast_YS
ATGATCGTCTCATTTG-SIGAE11	SIGAE11	SIGAH5	3prime	SIGAH5_Sample_1	F102	Female	CS19_7PCW	YS	Erythroid_YS	Erythroid_YS	Erythroid_YS
ATGATCGTCTGACCCT-SIGAE11	SIGAE11	SIGAH5	3prime	SIGAH5_Sample_0	F110	Female	CS16_6PCW	YS	Fibroblast_YS	Fibroblast_YS	Fibroblast_YS
ATGCATGAGTAAAGCT-SIGAE11	SIGAE11	SIGAH5	3prime	SIGAH5_Sample_1	F102	Female	CS19_7PCW	YS	Erythroid_YS	Erythroid_YS	Erythroid_YS
ATGCATGGTTAAGTCC-SIGAE11	SIGAE11	SIGAH5	3prime	SIGAH5_Sample_0	F110	Female	CS16_6PCW	YS	Macrophage_YS	Macrophage_YS	Macrophage_YS
ATGCCTCCACCAGGTC-SIGAE11	SIGAE11	SIGAH5	3prime	SIGAH5_Sample_0	F110	Female	CS16_6PCW	YS	Fibroblast_YS	Fibroblast_YS	Fibroblast_YS
ATGCCTCTCATTTGTC-SIGAE11	SIGAE11	SIGAH5	3prime	SIGAH5_Sample_1	F102	Female	CS19_7PCW	YS	Macrophage_YS	Macrophage_YS	Macrophage_YS
ATGCCTCTCCGTGTAA-SIGAE11	SIGAE11	SIGAH5	3prime	SIGAH5_Sample_0	F110	Female	CS16_6PCW	YS	Fibroblast_YS	Fibroblast_YS	Fibroblast_YS
ATGCGATAGTGAACAT-SIGAE11	SIGAE11	SIGAH5	3prime	SIGAH5_Sample_0	F110	Female	CS16_6PCW	YS	Fibroblast_YS	Fibroblast_YS	Fibroblast_YS
ATGCGATTCGGAATGG-SIGAE11	SIGAE11	SIGAH5	3prime	SIGAH5_Sample_0	F110	Female	CS16_6PCW	YS	Fibroblast_YS	Fibroblast_YS	Fibroblast_YS
ATGGATCCACTACCCT-SIGAE11	SIGAE11	SIGAH5	3prime	SIGAH5_Sample_0	F110	Female	CS16_6PCW	YS	Macrophage_YS	Macrophage_YS	Macrophage_YS
ATGGGAGAGGGAGATA-SIGAE11	SIGAE11	SIGAH5	3prime	SIGAH5_Unassigned	Unassigned	Female	Unassigned_Unassigned	YS	Macrophage_YS	Macrophage_YS	Macrophage_YS
ATGGGAGCACCTGATA-SIGAE11	SIGAE11	SIGAH5	3prime	SIGAH5_Sample_0	F110	Female	CS16_6PCW	YS	Erythroid_YS	Erythroid_YS	Erythroid_YS
ATGGGTTCAACTGGTT-SIGAE11	SIGAE11	SIGAH5	3prime	SIGAH5_Sample_0	F110	Female	CS16_6PCW	YS	Fibroblast_YS	Fibroblast_YS	Fibroblast_YS
ATGGGTTGTCCTGGTG-SIGAE11	SIGAE11	SIGAH5	3prime	SIGAH5_Sample_0	F110	Female	CS16_6PCW	YS	Fibroblast_YS	Fibroblast_YS	Fibroblast_YS
ATGGGTTTCGAAGTGG-SIGAE11	SIGAE11	SIGAH5	3prime	SIGAH5_Sample_0	F110	Female	CS16_6PCW	YS	Lymphoid_YS	Lymphoid_YS	Lymphoid_YS
ATGTCCCAGGGATCAC-SIGAE11	SIGAE11	SIGAH5	3prime	SIGAH5_Sample_0	F110	Female	CS16_6PCW	YS	Smooth_Muscle_YS	Smooth_Muscle_YS	Smooth_Muscle_YS
ATGTCCCGTGTCCTAA-SIGAE11	SIGAE11	SIGAH5	3prime	SIGAH5_Sample_0	F110	Female	CS16_6PCW	YS	Erythroid_YS	Erythroid_YS	Erythroid_YS
ATGTCTTGTACATACC-SIGAE11	SIGAE11	SIGAH5	3prime	SIGAH5_Sample_0	F110	Female	CS16_6PCW	YS	Fibroblast_YS	Fibroblast_YS	Fibroblast_YS
ATGTCTTGTTCAGGTT-SIGAE11	SIGAE11	SIGAH5	3prime	SIGAH5_Sample_0	F110	Female	CS16_6PCW	YS	Erythroid_YS	Erythroid_YS	Erythroid_YS
ATGTCTTGTTCGGTCG-SIGAE11	SIGAE11	SIGAH5	3prime	SIGAH5_Sample_0	F110	Female	CS16_6PCW	YS	Macrophage_YS	Macrophage_YS	Macrophage_YS
ATGTCTTTCCGCGATG-SIGAE11	SIGAE11	SIGAH5	3prime	SIGAH5_Sample_0	F110	Female	CS16_6PCW	YS	Erythroid_YS	Erythroid_YS	Erythroid_YS
ATGTCTTTCGCCACTT-SIGAE11	SIGAE11	SIGAH5	3prime	SIGAH5_Unassigned	Unassigned	Female	Unassigned_Unassigned	YS	Macrophage_YS	Macrophage_YS	Macrophage_YS
ATTACCTAGTTCGGTT-SIGAE11	SIGAE11	SIGAH5	3prime	SIGAH5_Sample_1	F102	Female	CS19_7PCW	YS	Macrophage_YS	Macrophage_YS	Macrophage_YS
ATTACCTGTACGAGTG-SIGAE11	SIGAE11	SIGAH5	3prime	SIGAH5_Sample_0	F110	Female	CS16_6PCW	YS	Fibroblast_YS	Fibroblast_YS	Fibroblast_YS
ATTACCTGTAGACACG-SIGAE11	SIGAE11	SIGAH5	3prime	SIGAH5_Sample_0	F110	Female	CS16_6PCW	YS	Erythroid_YS	Erythroid_YS	Erythroid_YS
ATTACCTTCACTTATC-SIGAE11	SIGAE11	SIGAH5	3prime	SIGAH5_Sample_0	F110	Female	CS16_6PCW	YS	Erythroid_YS	Erythroid_YS	Erythroid_YS
ATTACTCGTAGCCAGA-SIGAE11	SIGAE11	SIGAH5	3prime	SIGAH5_Sample_0	F110	Female	CS16_6PCW	YS	Macrophage_YS	Macrophage_YS	Macrophage_YS
ATTACTCGTGCCTATA-SIGAE11	SIGAE11	SIGAH5	3prime	SIGAH5_Sample_0	F110	Female	CS16_6PCW	YS	Erythroid_YS	Erythroid_YS	Erythroid_YS
ATTCACTAGTCAGAGC-SIGAE11	SIGAE11	SIGAH5	3prime	SIGAH5_Sample_1	F102	Female	CS19_7PCW	YS	Macrophage_YS	Macrophage_YS	Macrophage_YS
ATTCAGGAGTCCGTCG-SIGAE11	SIGAE11	SIGAH5	3prime	SIGAH5_Sample_0	F110	Female	CS16_6PCW	YS	Fibroblast_YS	Fibroblast_YS	Fibroblast_YS
ATTCATCAGTCGCCAC-SIGAE11	SIGAE11	SIGAH5	3prime	SIGAH5_Sample_0	F110	Female	CS16_6PCW	YS	Endoderm_YS	Endoderm_YS	Endoderm_YS
ATTCATCTCAGTGTCA-SIGAE11	SIGAE11	SIGAH5	3prime	SIGAH5_Sample_0	F110	Female	CS16_6PCW	YS	Smooth_Muscle_YS	Smooth_Muscle_YS	Smooth_Muscle_YS
ATTCATCTCCCGAATA-SIGAE11	SIGAE11	SIGAH5	3prime	SIGAH5_Sample_0	F110	Female	CS16_6PCW	YS	Fibroblast_YS	Fibroblast_YS	Fibroblast_YS
ATTCCATCACCAGCTG-SIGAE11	SIGAE11	SIGAH5	3prime	SIGAH5_Sample_0	F110	Female	CS16_6PCW	YS	Erythroid_YS	Erythroid_YS	Erythroid_YS
ATTCCATCAGCCGGTT-SIGAE11	SIGAE11	SIGAH5	3prime	SIGAH5_Sample_0	F110	Female	CS16_6PCW	YS	Erythroid_YS	Erythroid_YS	Erythroid_YS
ATTCCATGTCGGATTT-SIGAE11	SIGAE11	SIGAH5	3prime	SIGAH5_Sample_0	F110	Female	CS16_6PCW	YS	Erythroid_YS	Erythroid_YS	Erythroid_YS
ATTCCCGAGTACAGAT-SIGAE11	SIGAE11	SIGAH5	3prime	SIGAH5_Sample_0	F110	Female	CS16_6PCW	YS	Fibroblast_YS	Fibroblast_YS	Fibroblast_YS
ATTCCCGCATACGCAT-SIGAE11	SIGAE11	SIGAH5	3prime	SIGAH5_Sample_0	F110	Female	CS16_6PCW	YS	Lymphoid_YS	Lymphoid_YS	Lymphoid_YS
ATTCGTTCAAGTGCAG-SIGAE11	SIGAE11	SIGAH5	3prime	SIGAH5_Sample_0	F110	Female	CS16_6PCW	YS	Endoderm_YS	Endoderm_YS	Endoderm_YS
ATTCGTTCAATCCAGT-SIGAE11	SIGAE11	SIGAH5	3prime	SIGAH5_Sample_0	F110	Female	CS16_6PCW	YS	Macrophage_YS	Macrophage_YS	Macrophage_YS
ATTCGTTTCGTGCGAC-SIGAE11	SIGAE11	SIGAH5	3prime	SIGAH5_Sample_0	F110	Female	CS16_6PCW	YS	Endoderm_YS	Endoderm_YS	Endoderm_YS
ATTCTACGTGATTCTG-SIGAE11	SIGAE11	SIGAH5	3prime	SIGAH5_Sample_0	F110	Female	CS16_6PCW	YS	Fibroblast_YS	Fibroblast_YS	Fibroblast_YS
ATTCTTGCACGGATCC-SIGAE11	SIGAE11	SIGAH5	3prime	SIGAH5_Sample_0	F110	Female	CS16_6PCW	YS	Erythroid_YS	Erythroid_YS	Erythroid_YS
ATTCTTGCATTCTCCG-SIGAE11	SIGAE11	SIGAH5	3prime	SIGAH5_Sample_0	F110	Female	CS16_6PCW	YS	Macrophage_YS	Macrophage_YS	Macrophage_YS
ATTCTTGTCCGTGTCT-SIGAE11	SIGAE11	SIGAH5	3prime	SIGAH5_Sample_0	F110	Female	CS16_6PCW	YS	Fibroblast_YS	Fibroblast_YS	Fibroblast_YS
ATTCTTGTCGTCTCAC-SIGAE11	SIGAE11	SIGAH5	3prime	SIGAH5_Sample_0	F110	Female	CS16_6PCW	YS	Fibroblast_YS	Fibroblast_YS	Fibroblast_YS
ATTGGGTAGCATGGGT-SIGAE11	SIGAE11	SIGAH5	3prime	SIGAH5_Sample_0	F110	Female	CS16_6PCW	YS	Fibroblast_YS	Fibroblast_YS	Fibroblast_YS
ATTGGGTTCCGACATA-SIGAE11	SIGAE11	SIGAH5	3prime	SIGAH5_Unassigned	Unassigned	Female	Unassigned_Unassigned	YS	Macrophage_YS	Macrophage_YS	Macrophage_YS
ATTTACCGTGCTCTTC-SIGAE11	SIGAE11	SIGAH5	3prime	SIGAH5_Sample_0	F110	Female	CS16_6PCW	YS	Macrophage_YS	Macrophage_YS	Macrophage_YS
ATTTCACAGCGCTGCT-SIGAE11	SIGAE11	SIGAH5	3prime	SIGAH5_Sample_0	F110	Female	CS16_6PCW	YS	Fibroblast_YS	Fibroblast_YS	Fibroblast_YS
ATTTCACCAAACAGGC-SIGAE11	SIGAE11	SIGAH5	3prime	SIGAH5_Sample_1	F102	Female	CS19_7PCW	YS	Macrophage_YS	Macrophage_YS	Macrophage_YS
ATTTCACCAGGCATGA-SIGAE11	SIGAE11	SIGAH5	3prime	SIGAH5_Unassigned	Unassigned	Female	Unassigned_Unassigned	YS	Macrophage_YS	Macrophage_YS	Macrophage_YS
ATTTCACTCAAAGGTA-SIGAE11	SIGAE11	SIGAH5	3prime	SIGAH5_Sample_0	F110	Female	CS16_6PCW	YS	Microglia_YS	Microglia_YS	Microglia_YS
CAAAGAACACGTCGGT-SIGAE11	SIGAE11	SIGAH5	3prime	SIGAH5_Sample_1	F102	Female	CS19_7PCW	YS	Macrophage_YS	Macrophage_YS	Macrophage_YS
CAAAGAAGTAGGCTGA-SIGAE11	SIGAE11	SIGAH5	3prime	SIGAH5_Sample_0	F110	Female	CS16_6PCW	YS	Macrophage_YS	Macrophage_YS	Macrophage_YS
CAACAGTGTGTATACC-SIGAE11	SIGAE11	SIGAH5	3prime	SIGAH5_Sample_0	F110	Female	CS16_6PCW	YS	Macrophage_YS	Macrophage_YS	Macrophage_YS
CAACCAAGTGCCAAGA-SIGAE11	SIGAE11	SIGAH5	3prime	SIGAH5_Sample_1	F102	Female	CS19_7PCW	YS	Endoderm_YS	Endoderm_YS	Endoderm_YS
CAACCAATCCAGCCTT-SIGAE11	SIGAE11	SIGAH5	3prime	SIGAH5_Sample_0	F110	Female	CS16_6PCW	YS	Erythroid_YS	Erythroid_YS	Erythroid_YS
CAACCTCCATACACCA-SIGAE11	SIGAE11	SIGAH5	3prime	SIGAH5_Sample_1	F102	Female	CS19_7PCW	YS	Erythroid_YS	Erythroid_YS	Erythroid_YS
CAACCTCTCAAATAGG-SIGAE11	SIGAE11	SIGAH5	3prime	SIGAH5_Sample_0	F110	Female	CS16_6PCW	YS	Fibroblast_YS	Fibroblast_YS	Fibroblast_YS
CAACGGCGTACAGTTC-SIGAE11	SIGAE11	SIGAH5	3prime	SIGAH5_Sample_1	F102	Female	CS19_7PCW	YS	Erythroid_YS	Erythroid_YS	Erythroid_YS
CAACGGCGTGCGGTAA-SIGAE11	SIGAE11	SIGAH5	3prime	SIGAH5_Sample_0	F110	Female	CS16_6PCW	YS	Fibroblast_YS	Fibroblast_YS	Fibroblast_YS
CAACGGCTCCGTTGAA-SIGAE11	SIGAE11	SIGAH5	3prime	SIGAH5_Sample_0	F110	Female	CS16_6PCW	YS	Erythroid_YS	Erythroid_YS	Erythroid_YS
CAACGGCTCGCTAGCG-SIGAE11	SIGAE11	SIGAH5	3prime	SIGAH5_Sample_0	F110	Female	CS16_6PCW	YS	Macrophage_YS	Macrophage_YS	Macrophage_YS
CAAGACTTCGGAACTT-SIGAE11	SIGAE11	SIGAH5	3prime	SIGAH5_Sample_0	F110	Female	CS16_6PCW	YS	Fibroblast_YS	Fibroblast_YS	Fibroblast_YS
CAAGAGGCAGACGATG-SIGAE11	SIGAE11	SIGAH5	3prime	SIGAH5_Sample_0	F110	Female	CS16_6PCW	YS	Erythroid_YS	Erythroid_YS	Erythroid_YS
CAAGCTAAGGCCATAG-SIGAE11	SIGAE11	SIGAH5	3prime	SIGAH5_Sample_0	F110	Female	CS16_6PCW	YS	Fibroblast_YS	Fibroblast_YS	Fibroblast_YS
CAATACGCACTCATAG-SIGAE11	SIGAE11	SIGAH5	3prime	SIGAH5_Sample_1	F102	Female	CS19_7PCW	YS	Erythroid_YS	Erythroid_YS	Erythroid_YS
CAATACGGTTTCGGCG-SIGAE11	SIGAE11	SIGAH5	3prime	SIGAH5_Sample_1	F102	Female	CS19_7PCW	YS	Macrophage_YS	Macrophage_YS	Macrophage_YS
CAATGACGTTATCTGG-SIGAE11	SIGAE11	SIGAH5	3prime	SIGAH5_Sample_0	F110	Female	CS16_6PCW	YS	Erythroid_YS	Erythroid_YS	Erythroid_YS
CAATTTCAGGGTCACA-SIGAE11	SIGAE11	SIGAH5	3prime	SIGAH5_Sample_0	F110	Female	CS16_6PCW	YS	Fibroblast_YS	Fibroblast_YS	Fibroblast_YS
CAATTTCCATAACTCG-SIGAE11	SIGAE11	SIGAH5	3prime	SIGAH5_Sample_0	F110	Female	CS16_6PCW	YS	Erythroid_YS	Erythroid_YS	Erythroid_YS
CACAACATCAGACCTA-SIGAE11	SIGAE11	SIGAH5	3prime	SIGAH5_Unassigned	Unassigned	Female	Unassigned_Unassigned	YS	Fibroblast_YS	Fibroblast_YS	Fibroblast_YS
CACAACATCCTCTCGA-SIGAE11	SIGAE11	SIGAH5	3prime	SIGAH5_Unassigned	Unassigned	Female	Unassigned_Unassigned	YS	Fibroblast_YS	Fibroblast_YS	Fibroblast_YS
CACACAACATGGGTTT-SIGAE11	SIGAE11	SIGAH5	3prime	SIGAH5_Sample_0	F110	Female	CS16_6PCW	YS	Macrophage_YS	Macrophage_YS	Macrophage_YS
CACAGATCACACAGCC-SIGAE11	SIGAE11	SIGAH5	3prime	SIGAH5_Sample_0	F110	Female	CS16_6PCW	YS	Erythroid_YS	Erythroid_YS	Erythroid_YS
CACATGAAGATGCTTC-SIGAE11	SIGAE11	SIGAH5	3prime	SIGAH5_Sample_0	F110	Female	CS16_6PCW	YS	Endoderm_YS	Endoderm_YS	Endoderm_YS
CACATGAGTGTCCGTG-SIGAE11	SIGAE11	SIGAH5	3prime	SIGAH5_Sample_0	F110	Female	CS16_6PCW	YS	Erythroid_YS	Erythroid_YS	Erythroid_YS
CACATGATCTAGCCAA-SIGAE11	SIGAE11	SIGAH5	3prime	SIGAH5_Sample_0	F110	Female	CS16_6PCW	YS	Endoderm_YS	Endoderm_YS	Endoderm_YS
CACCAAAAGTAGACAT-SIGAE11	SIGAE11	SIGAH5	3prime	SIGAH5_Sample_0	F110	Female	CS16_6PCW	YS	Macrophage_YS	Macrophage_YS	Macrophage_YS
CACCAAACAGTATTCG-SIGAE11	SIGAE11	SIGAH5	3prime	SIGAH5_Sample_0	F110	Female	CS16_6PCW	YS	Erythroid_YS	Erythroid_YS	Erythroid_YS
CACCAAATCCGTGCGA-SIGAE11	SIGAE11	SIGAH5	3prime	SIGAH5_Sample_1	F102	Female	CS19_7PCW	YS	Macrophage_YS	Macrophage_YS	Macrophage_YS
CACCGTTCAATACGCT-SIGAE11	SIGAE11	SIGAH5	3prime	SIGAH5_Sample_0	F110	Female	CS16_6PCW	YS	Macrophage_YS	Macrophage_YS	Macrophage_YS
CACCGTTTCATCGTAG-SIGAE11	SIGAE11	SIGAH5	3prime	SIGAH5_Sample_0	F110	Female	CS16_6PCW	YS	Fibroblast_YS	Fibroblast_YS	Fibroblast_YS
CACGAATGTTCTCTCG-SIGAE11	SIGAE11	SIGAH5	3prime	SIGAH5_Sample_0	F110	Female	CS16_6PCW	YS	Fibroblast_YS	Fibroblast_YS	Fibroblast_YS
CACGTGGTCCAGCTCT-SIGAE11	SIGAE11	SIGAH5	3prime	SIGAH5_Sample_1	F102	Female	CS19_7PCW	YS	Macrophage_YS	Macrophage_YS	Macrophage_YS
CACGTTCGTGAGAACC-SIGAE11	SIGAE11	SIGAH5	3prime	SIGAH5_Sample_0	F110	Female	CS16_6PCW	YS	Macrophage_YS	Macrophage_YS	Macrophage_YS
CACGTTCTCGTGACTA-SIGAE11	SIGAE11	SIGAH5	3prime	SIGAH5_Sample_0	F110	Female	CS16_6PCW	YS	Macrophage_YS	Macrophage_YS	Macrophage_YS
CACTAAGCACAAATAG-SIGAE11	SIGAE11	SIGAH5	3prime	SIGAH5_Sample_0	F110	Female	CS16_6PCW	YS	Erythroid_YS	Erythroid_YS	Erythroid_YS
CACTAAGCATTACTCT-SIGAE11	SIGAE11	SIGAH5	3prime	SIGAH5_Sample_0	F110	Female	CS16_6PCW	YS	Macrophage_YS	Macrophage_YS	Macrophage_YS
CACTAAGTCCATTTGT-SIGAE11	SIGAE11	SIGAH5	3prime	SIGAH5_Sample_0	F110	Female	CS16_6PCW	YS	Fibroblast_YS	Fibroblast_YS	Fibroblast_YS
CACTGTCAGCCACAAG-SIGAE11	SIGAE11	SIGAH5	3prime	SIGAH5_Sample_1	F102	Female	CS19_7PCW	YS	Fibroblast_YS	Fibroblast_YS	Fibroblast_YS
CACTGTCCATCCGCGA-SIGAE11	SIGAE11	SIGAH5	3prime	SIGAH5_Sample_0	F110	Female	CS16_6PCW	YS	Macrophage_YS	Macrophage_YS	Macrophage_YS
CAGAGCCAGCCATTCA-SIGAE11	SIGAE11	SIGAH5	3prime	SIGAH5_Sample_0	F110	Female	CS16_6PCW	YS	Fibroblast_YS	Fibroblast_YS	Fibroblast_YS
CAGAGCCCAATTGAGA-SIGAE11	SIGAE11	SIGAH5	3prime	SIGAH5_Sample_0	F110	Female	CS16_6PCW	YS	Erythroid_YS	Erythroid_YS	Erythroid_YS
CAGAGCCCATTCAGCA-SIGAE11	SIGAE11	SIGAH5	3prime	SIGAH5_Sample_0	F110	Female	CS16_6PCW	YS	Macrophage_YS	Macrophage_YS	Macrophage_YS
CAGATACAGTTAGTGA-SIGAE11	SIGAE11	SIGAH5	3prime	SIGAH5_Sample_0	F110	Female	CS16_6PCW	YS	Fibroblast_YS	Fibroblast_YS	Fibroblast_YS
CAGATCAAGGATTTAG-SIGAE11	SIGAE11	SIGAH5	3prime	SIGAH5_Sample_0	F110	Female	CS16_6PCW	YS	Fibroblast_YS	Fibroblast_YS	Fibroblast_YS
CAGATCAGTACCGGCT-SIGAE11	SIGAE11	SIGAH5	3prime	SIGAH5_Sample_0	F110	Female	CS16_6PCW	YS	Macrophage_YS	Macrophage_YS	Macrophage_YS
CAGCAATCAAGAGTTA-SIGAE11	SIGAE11	SIGAH5	3prime	SIGAH5_Sample_0	F110	Female	CS16_6PCW	YS	Fibroblast_YS	Fibroblast_YS	Fibroblast_YS
CAGCAATCACTAGTAC-SIGAE11	SIGAE11	SIGAH5	3prime	SIGAH5_Sample_1	F102	Female	CS19_7PCW	YS	Erythroid_YS	Erythroid_YS	Erythroid_YS
CAGCAATCAGCAGGAT-SIGAE11	SIGAE11	SIGAH5	3prime	SIGAH5_Sample_0	F110	Female	CS16_6PCW	YS	Erythroid_YS	Erythroid_YS	Erythroid_YS
CAGCAATCATGTAACC-SIGAE11	SIGAE11	SIGAH5	3prime	SIGAH5_Sample_0	F110	Female	CS16_6PCW	YS	Erythroid_YS	Erythroid_YS	Erythroid_YS
CAGCAATGTGACCGTC-SIGAE11	SIGAE11	SIGAH5	3prime	SIGAH5_Sample_0	F110	Female	CS16_6PCW	YS	Lymphoid_YS	Lymphoid_YS	Lymphoid_YS
CAGCAATTCGAGTACT-SIGAE11	SIGAE11	SIGAH5	3prime	SIGAH5_Sample_0	F110	Female	CS16_6PCW	YS	Erythroid_YS	early erythroid_YS	early erythroid_YS
CAGCAATTCGCCGAGT-SIGAE11	SIGAE11	SIGAH5	3prime	SIGAH5_Sample_0	F110	Female	CS16_6PCW	YS	Macrophage_YS	Macrophage_YS	Macrophage_YS
CAGCACGAGTAAACAC-SIGAE11	SIGAE11	SIGAH5	3prime	SIGAH5_Sample_0	F110	Female	CS16_6PCW	YS	Macrophage_YS	Macrophage_YS	Macrophage_YS
CAGCACGCAGGTTCAT-SIGAE11	SIGAE11	SIGAH5	3prime	SIGAH5_Sample_0	F110	Female	CS16_6PCW	YS	Fibroblast_YS	Fibroblast_YS	Fibroblast_YS
CAGCACGTCTGTCCCA-SIGAE11	SIGAE11	SIGAH5	3prime	SIGAH5_Sample_0	F110	Female	CS16_6PCW	YS	Macrophage_YS	Macrophage_YS	Macrophage_YS
CAGCAGCGTGTCATCA-SIGAE11	SIGAE11	SIGAH5	3prime	SIGAH5_Sample_0	F110	Female	CS16_6PCW	YS	Erythroid_YS	Erythroid_YS	Erythroid_YS
CAGCAGCGTTCTCGCT-SIGAE11	SIGAE11	SIGAH5	3prime	SIGAH5_Sample_0	F110	Female	CS16_6PCW	YS	Erythroid_YS	Erythroid_YS	Erythroid_YS
CAGCCAGAGTATGCAA-SIGAE11	SIGAE11	SIGAH5	3prime	SIGAH5_Sample_0	F110	Female	CS16_6PCW	YS	Fibroblast_YS	Fibroblast_YS	Fibroblast_YS
CAGCCAGTCTCAGAAC-SIGAE11	SIGAE11	SIGAH5	3prime	SIGAH5_Sample_0	F110	Female	CS16_6PCW	YS	Fibroblast_YS	Fibroblast_YS	Fibroblast_YS
CAGCGTGCACGGATCC-SIGAE11	SIGAE11	SIGAH5	3prime	SIGAH5_Unassigned	Unassigned	Female	Unassigned_Unassigned	YS	Macrophage_YS	Macrophage_YS	Macrophage_YS
CAGGTATAGCACTAGG-SIGAE11	SIGAE11	SIGAH5	3prime	SIGAH5_Sample_0	F110	Female	CS16_6PCW	YS	Endoderm_YS	Endoderm_YS	Endoderm_YS
CAGGTATCAAGTATCC-SIGAE11	SIGAE11	SIGAH5	3prime	SIGAH5_Sample_0	F110	Female	CS16_6PCW	YS	Fibroblast_YS	Fibroblast_YS	Fibroblast_YS
CAGGTATCATCGGTTA-SIGAE11	SIGAE11	SIGAH5	3prime	SIGAH5_Sample_0	F110	Female	CS16_6PCW	YS	Microglia_YS	Microglia_YS	Microglia_YS
CAGGTATTCGATTTCT-SIGAE11	SIGAE11	SIGAH5	3prime	SIGAH5_Sample_0	F110	Female	CS16_6PCW	YS	Fibroblast_YS	Fibroblast_YS	Fibroblast_YS
CAGTGCGAGGCGCTTC-SIGAE11	SIGAE11	SIGAH5	3prime	SIGAH5_Sample_0	F110	Female	CS16_6PCW	YS	Fibroblast_YS	Fibroblast_YS	Fibroblast_YS
CAGTGCGCACTTCAGA-SIGAE11	SIGAE11	SIGAH5	3prime	SIGAH5_Sample_0	F110	Female	CS16_6PCW	YS	Macrophage_YS	Macrophage_YS	Macrophage_YS
CAGTGCGGTAACACCT-SIGAE11	SIGAE11	SIGAH5	3prime	SIGAH5_Sample_0	F110	Female	CS16_6PCW	YS	Macrophage_YS	Macrophage_YS	Macrophage_YS
CAGTGCGGTATTGACC-SIGAE11	SIGAE11	SIGAH5	3prime	SIGAH5_Sample_0	F110	Female	CS16_6PCW	YS	Fibroblast_YS	Fibroblast_YS	Fibroblast_YS
CAGTTAGCACATCATG-SIGAE11	SIGAE11	SIGAH5	3prime	SIGAH5_Sample_0	F110	Female	CS16_6PCW	YS	Fibroblast_YS	Fibroblast_YS	Fibroblast_YS
CAGTTCCAGATAACAC-SIGAE11	SIGAE11	SIGAH5	3prime	SIGAH5_Sample_0	F110	Female	CS16_6PCW	YS	Macrophage_YS	Macrophage_YS	Macrophage_YS
CAGTTCCCATGATAGA-SIGAE11	SIGAE11	SIGAH5	3prime	SIGAH5_Sample_0	F110	Female	CS16_6PCW	YS	Macrophage_YS	Macrophage_YS	Macrophage_YS
CAGTTCCGTTAATGAG-SIGAE11	SIGAE11	SIGAH5	3prime	SIGAH5_Sample_0	F110	Female	CS16_6PCW	YS	Macrophage_YS	Macrophage_YS	Macrophage_YS
CAGTTCCTCTAACACG-SIGAE11	SIGAE11	SIGAH5	3prime	SIGAH5_Sample_0	F110	Female	CS16_6PCW	YS	Fibroblast_YS	Fibroblast_YS	Fibroblast_YS
CAGTTCCTCTTCTTCC-SIGAE11	SIGAE11	SIGAH5	3prime	SIGAH5_Unassigned	Unassigned	Female	Unassigned_Unassigned	YS	Erythroid_YS	Erythroid_YS	Erythroid_YS
CATACAGCAGAATGTA-SIGAE11	SIGAE11	SIGAH5	3prime	SIGAH5_Sample_0	F110	Female	CS16_6PCW	YS	MK_YS	MK_YS	MK_YS
CATACAGGTAACTAAG-SIGAE11	SIGAE11	SIGAH5	3prime	SIGAH5_Sample_0	F110	Female	CS16_6PCW	YS	Fibroblast_YS	Fibroblast_YS	Fibroblast_YS
CATACCCAGTTGTAGA-SIGAE11	SIGAE11	SIGAH5	3prime	SIGAH5_Sample_0	F110	Female	CS16_6PCW	YS	Fibroblast_YS	Fibroblast_YS	Fibroblast_YS
CATACCCGTCAAACGG-SIGAE11	SIGAE11	SIGAH5	3prime	SIGAH5_Sample_0	F110	Female	CS16_6PCW	YS	Erythroid_YS	Erythroid_YS	Erythroid_YS
CATACTTCAACCACGC-SIGAE11	SIGAE11	SIGAH5	3prime	SIGAH5_Sample_0	F110	Female	CS16_6PCW	YS	Fibroblast_YS	Fibroblast_YS	Fibroblast_YS
CATACTTCACTGGATT-SIGAE11	SIGAE11	SIGAH5	3prime	SIGAH5_Sample_1	F102	Female	CS19_7PCW	YS	Erythroid_YS	Erythroid_YS	Erythroid_YS
CATACTTTCTACAGGT-SIGAE11	SIGAE11	SIGAH5	3prime	SIGAH5_Sample_0	F110	Female	CS16_6PCW	YS	Endoderm_YS	Endoderm_YS	Endoderm_YS
CATAGACCAGGTACGA-SIGAE11	SIGAE11	SIGAH5	3prime	SIGAH5_Sample_0	F110	Female	CS16_6PCW	YS	Lymphoid_YS	Lymphoid_YS	Lymphoid_YS
CATAGACGTTAAGAAC-SIGAE11	SIGAE11	SIGAH5	3prime	SIGAH5_Sample_1	F102	Female	CS19_7PCW	YS	Erythroid_YS	Erythroid_YS	Erythroid_YS
CATAGACTCGCTGCGA-SIGAE11	SIGAE11	SIGAH5	3prime	SIGAH5_Sample_0	F110	Female	CS16_6PCW	YS	Monocyte_YS	Monocyte_YS_YS	Monocyte_YS_YS
CATCAAGGTACAACGG-SIGAE11	SIGAE11	SIGAH5	3prime	SIGAH5_Sample_0	F110	Female	CS16_6PCW	YS	Fibroblast_YS	Fibroblast_YS	Fibroblast_YS
CATCAAGGTATCTTCT-SIGAE11	SIGAE11	SIGAH5	3prime	SIGAH5_Sample_0	F110	Female	CS16_6PCW	YS	Erythroid_YS	Erythroid_YS	Erythroid_YS
CATCCACCAATGTTGC-SIGAE11	SIGAE11	SIGAH5	3prime	SIGAH5_Sample_0	F110	Female	CS16_6PCW	YS	Lymphoid_YS	Lymphoid_YS	Lymphoid_YS
CATCCCACAGAGATGC-SIGAE11	SIGAE11	SIGAH5	3prime	SIGAH5_Sample_0	F110	Female	CS16_6PCW	YS	Fibroblast_YS	Fibroblast_YS	Fibroblast_YS
CATCCGTAGTGCTAGG-SIGAE11	SIGAE11	SIGAH5	3prime	SIGAH5_Sample_1	F102	Female	CS19_7PCW	YS	Erythroid_YS	Erythroid_YS	Erythroid_YS
CATCGCTCACGACAGA-SIGAE11	SIGAE11	SIGAH5	3prime	SIGAH5_Sample_0	F110	Female	CS16_6PCW	YS	Fibroblast_YS	Fibroblast_YS	Fibroblast_YS
CATCGCTTCGGACGTC-SIGAE11	SIGAE11	SIGAH5	3prime	SIGAH5_Sample_1	F102	Female	CS19_7PCW	YS	Erythroid_YS	Erythroid_YS	Erythroid_YS
CATCGTCAGCGCGTTC-SIGAE11	SIGAE11	SIGAH5	3prime	SIGAH5_Sample_0	F110	Female	CS16_6PCW	YS	Macrophage_YS	Macrophage_YS	Macrophage_YS
CATGCAACAAGAAACT-SIGAE11	SIGAE11	SIGAH5	3prime	SIGAH5_Sample_0	F110	Female	CS16_6PCW	YS	Erythroid_YS	Erythroid_YS	Erythroid_YS
CATGCCTTCACATCAG-SIGAE11	SIGAE11	SIGAH5	3prime	SIGAH5_Sample_1	F102	Female	CS19_7PCW	YS	Erythroid_YS	Erythroid_YS	Erythroid_YS
CATGCGGAGGTAAGTT-SIGAE11	SIGAE11	SIGAH5	3prime	SIGAH5_Sample_0	F110	Female	CS16_6PCW	YS	Lymphoid_YS	Lymphoid_YS	Lymphoid_YS
CATGCGGCAAATAAGC-SIGAE11	SIGAE11	SIGAH5	3prime	SIGAH5_Sample_0	F110	Female	CS16_6PCW	YS	Fibroblast_YS	Fibroblast_YS	Fibroblast_YS
CATGCGGCAACCACAT-SIGAE11	SIGAE11	SIGAH5	3prime	SIGAH5_Sample_0	F110	Female	CS16_6PCW	YS	Fibroblast_YS	Fibroblast_YS	Fibroblast_YS
CATGCGGCAGAGGCTA-SIGAE11	SIGAE11	SIGAH5	3prime	SIGAH5_Sample_0	F110	Female	CS16_6PCW	YS	Fibroblast_YS	Fibroblast_YS	Fibroblast_YS
CATGCGGTCCGCACGA-SIGAE11	SIGAE11	SIGAH5	3prime	SIGAH5_Sample_1	F102	Female	CS19_7PCW	YS	Macrophage_YS	Macrophage_YS	Macrophage_YS
CATGCGGTCCTAAGTG-SIGAE11	SIGAE11	SIGAH5	3prime	SIGAH5_Sample_0	F110	Female	CS16_6PCW	YS	Macrophage_YS	Macrophage_YS	Macrophage_YS
CATGCTCAGTAGACAT-SIGAE11	SIGAE11	SIGAH5	3prime	SIGAH5_Sample_0	F110	Female	CS16_6PCW	YS	Macrophage_YS	Macrophage_YS	Macrophage_YS
CATGGATCAAACAGGC-SIGAE11	SIGAE11	SIGAH5	3prime	SIGAH5_Sample_0	F110	Female	CS16_6PCW	YS	Fibroblast_YS	Fibroblast_YS	Fibroblast_YS
CATGGATGTGGATTTC-SIGAE11	SIGAE11	SIGAH5	3prime	SIGAH5_Sample_0	F110	Female	CS16_6PCW	YS	Erythroid_YS	Erythroid_YS	Erythroid_YS
CATGGATTCAGCACCG-SIGAE11	SIGAE11	SIGAH5	3prime	SIGAH5_Sample_1	F102	Female	CS19_7PCW	YS	Erythroid_YS	Erythroid_YS	Erythroid_YS
CATGGTACAATAAGGT-SIGAE11	SIGAE11	SIGAH5	3prime	SIGAH5_Sample_0	F110	Female	CS16_6PCW	YS	Fibroblast_YS	Fibroblast_YS	Fibroblast_YS
CATGGTATCAAAGGAT-SIGAE11	SIGAE11	SIGAH5	3prime	SIGAH5_Unassigned	Unassigned	Female	Unassigned_Unassigned	YS	Fibroblast_YS	Fibroblast_YS	Fibroblast_YS
CATGGTATCGGAGTAG-SIGAE11	SIGAE11	SIGAH5	3prime	SIGAH5_Sample_1	F102	Female	CS19_7PCW	YS	Macrophage_YS	Macrophage_YS	Macrophage_YS
CATTCATAGGTAACTA-SIGAE11	SIGAE11	SIGAH5	3prime	SIGAH5_Sample_1	F102	Female	CS19_7PCW	YS	Erythroid_YS	Erythroid_YS	Erythroid_YS
CATTCATCACTTTATC-SIGAE11	SIGAE11	SIGAH5	3prime	SIGAH5_Sample_0	F110	Female	CS16_6PCW	YS	Fibroblast_YS	Fibroblast_YS	Fibroblast_YS
CATTCATCATGCCATA-SIGAE11	SIGAE11	SIGAH5	3prime	SIGAH5_Sample_0	F110	Female	CS16_6PCW	YS	Smooth_Muscle_YS	Smooth_Muscle_YS	Smooth_Muscle_YS
CATTCCGAGTAACAGT-SIGAE11	SIGAE11	SIGAH5	3prime	SIGAH5_Sample_0	F110	Female	CS16_6PCW	YS	Fibroblast_YS	Fibroblast_YS	Fibroblast_YS
CATTCCGCATATCTGG-SIGAE11	SIGAE11	SIGAH5	3prime	SIGAH5_Sample_0	F110	Female	CS16_6PCW	YS	Erythroid_YS	Erythroid_YS	Erythroid_YS
CATTCTAAGAGTCAGC-SIGAE11	SIGAE11	SIGAH5	3prime	SIGAH5_Sample_0	F110	Female	CS16_6PCW	YS	Lymphoid_YS	Lymphoid_YS	Lymphoid_YS
CATTCTAGTCCTACAA-SIGAE11	SIGAE11	SIGAH5	3prime	SIGAH5_Sample_0	F110	Female	CS16_6PCW	YS	Fibroblast_YS	Fibroblast_YS	Fibroblast_YS
CATTCTAGTGCCAAGA-SIGAE11	SIGAE11	SIGAH5	3prime	SIGAH5_Sample_0	F110	Female	CS16_6PCW	YS	Macrophage_YS	Macrophage_YS	Macrophage_YS
CATTCTATCAAAGGTA-SIGAE11	SIGAE11	SIGAH5	3prime	SIGAH5_Sample_0	F110	Female	CS16_6PCW	YS	Fibroblast_YS	Fibroblast_YS	Fibroblast_YS
CATTCTATCTTGGATG-SIGAE11	SIGAE11	SIGAH5	3prime	SIGAH5_Sample_0	F110	Female	CS16_6PCW	YS	Macrophage_YS	Macrophage_YS	Macrophage_YS
CATTGAGAGACCGTTT-SIGAE11	SIGAE11	SIGAH5	3prime	SIGAH5_Unassigned	Unassigned	Female	Unassigned_Unassigned	YS	Fibroblast_YS	Fibroblast_YS	Fibroblast_YS
CATTGCCAGCACTAGG-SIGAE11	SIGAE11	SIGAH5	3prime	SIGAH5_Sample_0	F110	Female	CS16_6PCW	YS	Macrophage_YS	Macrophage_YS	Macrophage_YS
CATTGCCGTGGACAGT-SIGAE11	SIGAE11	SIGAH5	3prime	SIGAH5_Sample_0	F110	Female	CS16_6PCW	YS	Fibroblast_YS	Fibroblast_YS	Fibroblast_YS
CATTGCCTCAGGACGA-SIGAE11	SIGAE11	SIGAH5	3prime	SIGAH5_Sample_0	F110	Female	CS16_6PCW	YS	Macrophage_YS	Macrophage_YS	Macrophage_YS
CATTGCCTCCCAGGAC-SIGAE11	SIGAE11	SIGAH5	3prime	SIGAH5_Sample_0	F110	Female	CS16_6PCW	YS	Erythroid_YS	Erythroid_YS	Erythroid_YS
CCAAGCGCAAACCATC-SIGAE11	SIGAE11	SIGAH5	3prime	SIGAH5_Sample_0	F110	Female	CS16_6PCW	YS	Fibroblast_YS	Fibroblast_YS	Fibroblast_YS
CCAAGCGCAACCAATC-SIGAE11	SIGAE11	SIGAH5	3prime	SIGAH5_Sample_0	F110	Female	CS16_6PCW	YS	Fibroblast_YS	Fibroblast_YS	Fibroblast_YS
CCAAGCGTCCGAGGCT-SIGAE11	SIGAE11	SIGAH5	3prime	SIGAH5_Sample_1	F102	Female	CS19_7PCW	YS	Macrophage_YS	Macrophage_YS	Macrophage_YS
CCAATGATCTCCTGTG-SIGAE11	SIGAE11	SIGAH5	3prime	SIGAH5_Sample_0	F110	Female	CS16_6PCW	YS	Smooth_Muscle_YS	Smooth_Muscle_YS	Smooth_Muscle_YS
CCAATTTAGTGGACGT-SIGAE11	SIGAE11	SIGAH5	3prime	SIGAH5_Sample_0	F110	Female	CS16_6PCW	YS	Macrophage_YS	Macrophage_YS	Macrophage_YS
CCACAAACAGCTATAC-SIGAE11	SIGAE11	SIGAH5	3prime	SIGAH5_Sample_0	F110	Female	CS16_6PCW	YS	Lymphoid_YS	Lymphoid_YS	Lymphoid_YS
CCACAAAGTCGTATGT-SIGAE11	SIGAE11	SIGAH5	3prime	SIGAH5_Sample_0	F110	Female	CS16_6PCW	YS	Fibroblast_YS	Fibroblast_YS	Fibroblast_YS
CCACAAAGTTAGAAAC-SIGAE11	SIGAE11	SIGAH5	3prime	SIGAH5_Sample_0	F110	Female	CS16_6PCW	YS	Fibroblast_YS	Fibroblast_YS	Fibroblast_YS
CCACACTAGACACACG-SIGAE11	SIGAE11	SIGAH5	3prime	SIGAH5_Sample_0	F110	Female	CS16_6PCW	YS	Fibroblast_YS	Fibroblast_YS	Fibroblast_YS
CCACACTAGGGACCAT-SIGAE11	SIGAE11	SIGAH5	3prime	SIGAH5_Sample_0	F110	Female	CS16_6PCW	YS	Erythroid_YS	Erythroid_YS	Erythroid_YS
CCACCATAGGTCGCCT-SIGAE11	SIGAE11	SIGAH5	3prime	SIGAH5_Sample_0	F110	Female	CS16_6PCW	YS	Fibroblast_YS	Fibroblast_YS	Fibroblast_YS
CCACCATGTACGTGTT-SIGAE11	SIGAE11	SIGAH5	3prime	SIGAH5_Sample_0	F110	Female	CS16_6PCW	YS	Fibroblast_YS	Fibroblast_YS	Fibroblast_YS
CCACGAGAGCCTCTGG-SIGAE11	SIGAE11	SIGAH5	3prime	SIGAH5_Unassigned	Unassigned	Female	Unassigned_Unassigned	YS	Macrophage_YS	Macrophage_YS	Macrophage_YS
CCACGAGAGGCACCAA-SIGAE11	SIGAE11	SIGAH5	3prime	SIGAH5_Sample_0	F110	Female	CS16_6PCW	YS	Fibroblast_YS	Fibroblast_YS	Fibroblast_YS
CCACGTTGTTGGCCGT-SIGAE11	SIGAE11	SIGAH5	3prime	SIGAH5_Sample_1	F102	Female	CS19_7PCW	YS	Erythroid_YS	Erythroid_YS	Erythroid_YS
CCACTTGCACACAGAG-SIGAE11	SIGAE11	SIGAH5	3prime	SIGAH5_Sample_1	F102	Female	CS19_7PCW	YS	MK_YS	MK_YS	MK_YS
CCACTTGTCGCCAACG-SIGAE11	SIGAE11	SIGAH5	3prime	SIGAH5_Sample_0	F110	Female	CS16_6PCW	YS	Fibroblast_YS	Fibroblast_YS	Fibroblast_YS
CCATAAGGTAGGGTAC-SIGAE11	SIGAE11	SIGAH5	3prime	SIGAH5_Sample_0	F110	Female	CS16_6PCW	YS	Progenitors_YS	lymphoid- B lin_YS	lymphoid- B lin_YS
CCATAAGTCAACGTGT-SIGAE11	SIGAE11	SIGAH5	3prime	SIGAH5_Sample_0	F110	Female	CS16_6PCW	YS	Erythroid_YS	Erythroid_YS	Erythroid_YS
CCATAAGTCGCTTACC-SIGAE11	SIGAE11	SIGAH5	3prime	SIGAH5_Sample_0	F110	Female	CS16_6PCW	YS	Fibroblast_YS	Fibroblast_YS	Fibroblast_YS
CCATCACCACTTGTCC-SIGAE11	SIGAE11	SIGAH5	3prime	SIGAH5_Sample_0	F110	Female	CS16_6PCW	YS	Endoderm_YS	Endoderm_YS	Endoderm_YS
CCATCACGTCGCACAC-SIGAE11	SIGAE11	SIGAH5	3prime	SIGAH5_Sample_0	F110	Female	CS16_6PCW	YS	Erythroid_YS	Erythroid_YS	Erythroid_YS
CCATCACGTTGGACCC-SIGAE11	SIGAE11	SIGAH5	3prime	SIGAH5_Sample_0	F110	Female	CS16_6PCW	YS	Fibroblast_YS	Fibroblast_YS	Fibroblast_YS
CCCAACTAGTTCACTG-SIGAE11	SIGAE11	SIGAH5	3prime	SIGAH5_Sample_1	F102	Female	CS19_7PCW	YS	Macrophage_YS	Macrophage_YS	Macrophage_YS
CCCATTGGTTCTCGCT-SIGAE11	SIGAE11	SIGAH5	3prime	SIGAH5_Sample_0	F110	Female	CS16_6PCW	YS	Macrophage_YS	Macrophage_YS	Macrophage_YS
CCCATTGGTTGAATCC-SIGAE11	SIGAE11	SIGAH5	3prime	SIGAH5_Sample_0	F110	Female	CS16_6PCW	YS	Fibroblast_YS	Fibroblast_YS	Fibroblast_YS
CCCATTGTCAAACCCA-SIGAE11	SIGAE11	SIGAH5	3prime	SIGAH5_Unassigned	Unassigned	Female	Unassigned_Unassigned	YS	Fibroblast_YS	Fibroblast_YS	Fibroblast_YS
CCCATTGTCCAACACA-SIGAE11	SIGAE11	SIGAH5	3prime	SIGAH5_Unassigned	Unassigned	Female	Unassigned_Unassigned	YS	Erythroid_YS	Erythroid_YS	Erythroid_YS
CCCGGAACATGTGGTT-SIGAE11	SIGAE11	SIGAH5	3prime	SIGAH5_Sample_0	F110	Female	CS16_6PCW	YS	Fibroblast_YS	Fibroblast_YS	Fibroblast_YS
CCCTAACTCGTGGTAT-SIGAE11	SIGAE11	SIGAH5	3prime	SIGAH5_Sample_1	F102	Female	CS19_7PCW	YS	Macrophage_YS	Macrophage_YS	Macrophage_YS
CCCTCAACACTCCGAG-SIGAE11	SIGAE11	SIGAH5	3prime	SIGAH5_Sample_1	F102	Female	CS19_7PCW	YS	Macrophage_YS	Macrophage_YS	Macrophage_YS
CCCTGATAGGACACTG-SIGAE11	SIGAE11	SIGAH5	3prime	SIGAH5_Sample_0	F110	Female	CS16_6PCW	YS	Fibroblast_YS	Fibroblast_YS	Fibroblast_YS
CCCTGATGTCTCGGAC-SIGAE11	SIGAE11	SIGAH5	3prime	SIGAH5_Sample_0	F110	Female	CS16_6PCW	YS	Fibroblast_YS	Fibroblast_YS	Fibroblast_YS
CCCTTAGCACGGTCTG-SIGAE11	SIGAE11	SIGAH5	3prime	SIGAH5_Sample_1	F102	Female	CS19_7PCW	YS	Macrophage_YS	Macrophage_YS	Macrophage_YS
CCCTTAGTCCACTGAA-SIGAE11	SIGAE11	SIGAH5	3prime	SIGAH5_Sample_0	F110	Female	CS16_6PCW	YS	Fibroblast_YS	Fibroblast_YS	Fibroblast_YS
CCCTTAGTCCGGTAAT-SIGAE11	SIGAE11	SIGAH5	3prime	SIGAH5_Sample_1	F102	Female	CS19_7PCW	YS	Erythroid_YS	Erythroid_YS	Erythroid_YS
CCGATCTAGCGGATCA-SIGAE11	SIGAE11	SIGAH5	3prime	SIGAH5_Sample_0	F110	Female	CS16_6PCW	YS	Smooth_Muscle_YS	Smooth_Muscle_YS	Smooth_Muscle_YS
CCGATCTAGTCTTCGA-SIGAE11	SIGAE11	SIGAH5	3prime	SIGAH5_Sample_0	F110	Female	CS16_6PCW	YS	Macrophage_YS	Macrophage_YS	Macrophage_YS
CCGATCTAGTTGAATG-SIGAE11	SIGAE11	SIGAH5	3prime	SIGAH5_Sample_0	F110	Female	CS16_6PCW	YS	Macrophage_YS	Macrophage_YS	Macrophage_YS
CCGATCTCAGTTCTAG-SIGAE11	SIGAE11	SIGAH5	3prime	SIGAH5_Sample_0	F110	Female	CS16_6PCW	YS	Macrophage_YS	Macrophage_YS	Macrophage_YS
CCGATCTGTGTATCCA-SIGAE11	SIGAE11	SIGAH5	3prime	SIGAH5_Sample_0	F110	Female	CS16_6PCW	YS	Macrophage_YS	Macrophage_YS	Macrophage_YS
CCGCAAGCATCTCAAG-SIGAE11	SIGAE11	SIGAH5	3prime	SIGAH5_Unassigned	Unassigned	Female	Unassigned_Unassigned	YS	Macrophage_YS	Macrophage_YS	Macrophage_YS
CCGGTAGGTTCAAAGA-SIGAE11	SIGAE11	SIGAH5	3prime	SIGAH5_Sample_1	F102	Female	CS19_7PCW	YS	Erythroid_YS	Erythroid_YS	Erythroid_YS
CCGTAGGCAGCTCATA-SIGAE11	SIGAE11	SIGAH5	3prime	SIGAH5_Sample_0	F110	Female	CS16_6PCW	YS	Fibroblast_YS	Fibroblast_YS	Fibroblast_YS
CCGTGAGAGTCGCCAC-SIGAE11	SIGAE11	SIGAH5	3prime	SIGAH5_Sample_0	F110	Female	CS16_6PCW	YS	Fibroblast_YS	Fibroblast_YS	Fibroblast_YS
CCGTGAGCAGCTGCCA-SIGAE11	SIGAE11	SIGAH5	3prime	SIGAH5_Sample_0	F110	Female	CS16_6PCW	YS	Fibroblast_YS	Fibroblast_YS	Fibroblast_YS
CCGTGAGCAGTAACAA-SIGAE11	SIGAE11	SIGAH5	3prime	SIGAH5_Sample_0	F110	Female	CS16_6PCW	YS	Erythroid_YS	Erythroid_YS	Erythroid_YS
CCGTTCAAGCAGTAAT-SIGAE11	SIGAE11	SIGAH5	3prime	SIGAH5_Sample_0	F110	Female	CS16_6PCW	YS	Fibroblast_YS	Fibroblast_YS	Fibroblast_YS
CCGTTCACAAACCATC-SIGAE11	SIGAE11	SIGAH5	3prime	SIGAH5_Sample_0	F110	Female	CS16_6PCW	YS	Macrophage_YS	Macrophage_YS	Macrophage_YS
CCTAAGACAGCAGTCC-SIGAE11	SIGAE11	SIGAH5	3prime	SIGAH5_Sample_0	F110	Female	CS16_6PCW	YS	Erythroid_YS	Erythroid_YS	Erythroid_YS
CCTAAGAGTGGATACG-SIGAE11	SIGAE11	SIGAH5	3prime	SIGAH5_Sample_0	F110	Female	CS16_6PCW	YS	Fibroblast_YS	Fibroblast_YS	Fibroblast_YS
CCTCAACGTGTCGATT-SIGAE11	SIGAE11	SIGAH5	3prime	SIGAH5_Sample_0	F110	Female	CS16_6PCW	YS	Fibroblast_YS	Fibroblast_YS	Fibroblast_YS
CCTCAGTCATCGATAC-SIGAE11	SIGAE11	SIGAH5	3prime	SIGAH5_Sample_0	F110	Female	CS16_6PCW	YS	Macrophage_YS	Macrophage_YS	Macrophage_YS
CCTCATGAGTCACACT-SIGAE11	SIGAE11	SIGAH5	3prime	SIGAH5_Sample_1	F102	Female	CS19_7PCW	YS	Macrophage_YS	Macrophage_YS	Macrophage_YS
CCTCATGCAGTGGCTC-SIGAE11	SIGAE11	SIGAH5	3prime	SIGAH5_Sample_0	F110	Female	CS16_6PCW	YS	Fibroblast_YS	Fibroblast_YS	Fibroblast_YS
CCTCCAACAAGGTCGA-SIGAE11	SIGAE11	SIGAH5	3prime	SIGAH5_Unassigned	Unassigned	Female	Unassigned_Unassigned	YS	Fibroblast_YS	Fibroblast_YS	Fibroblast_YS
CCTCCAAGTACAGTAA-SIGAE11	SIGAE11	SIGAH5	3prime	SIGAH5_Sample_0	F110	Female	CS16_6PCW	YS	Fibroblast_YS	Fibroblast_YS	Fibroblast_YS
CCTCCAAGTCACAGAG-SIGAE11	SIGAE11	SIGAH5	3prime	SIGAH5_Sample_0	F110	Female	CS16_6PCW	YS	Erythroid_YS	Erythroid_YS	Erythroid_YS
CCTCCTCGTGCAGTGA-SIGAE11	SIGAE11	SIGAH5	3prime	SIGAH5_Sample_0	F110	Female	CS16_6PCW	YS	Fibroblast_YS	Fibroblast_YS	Fibroblast_YS
CCTCTAGGTTATGTGC-SIGAE11	SIGAE11	SIGAH5	3prime	SIGAH5_Sample_0	F110	Female	CS16_6PCW	YS	Macrophage_YS	Macrophage_YS	Macrophage_YS
CCTCTCCCATGACTCA-SIGAE11	SIGAE11	SIGAH5	3prime	SIGAH5_Sample_0	F110	Female	CS16_6PCW	YS	Erythroid_YS	Erythroid_YS	Erythroid_YS
CCTGCATTCGGCATAT-SIGAE11	SIGAE11	SIGAH5	3prime	SIGAH5_Sample_0	F110	Female	CS16_6PCW	YS	Erythroid_YS	Erythroid_YS	Erythroid_YS
CCTGTTGGTTTACCAG-SIGAE11	SIGAE11	SIGAH5	3prime	SIGAH5_Sample_0	F110	Female	CS16_6PCW	YS	Erythroid_YS	Erythroid_YS	Erythroid_YS
CCTTCAGAGACTGAGC-SIGAE11	SIGAE11	SIGAH5	3prime	SIGAH5_Sample_0	F110	Female	CS16_6PCW	YS	Erythroid_YS	Erythroid_YS	Erythroid_YS
CCTTCAGCATTGAGCT-SIGAE11	SIGAE11	SIGAH5	3prime	SIGAH5_Sample_0	F110	Female	CS16_6PCW	YS	Macrophage_YS	Macrophage_YS	Macrophage_YS
CCTTGTGAGAGGTTAT-SIGAE11	SIGAE11	SIGAH5	3prime	SIGAH5_Sample_0	F110	Female	CS16_6PCW	YS	Erythroid_YS	Erythroid_YS	Erythroid_YS
CCTTGTGCAACCTATG-SIGAE11	SIGAE11	SIGAH5	3prime	SIGAH5_Sample_0	F110	Female	CS16_6PCW	YS	Erythroid_YS	Erythroid_YS	Erythroid_YS
CCTTGTGTCACCGCTT-SIGAE11	SIGAE11	SIGAH5	3prime	SIGAH5_Sample_0	F110	Female	CS16_6PCW	YS	Fibroblast_YS	Fibroblast_YS	Fibroblast_YS
CCTTGTGTCGATTTCT-SIGAE11	SIGAE11	SIGAH5	3prime	SIGAH5_Sample_0	F110	Female	CS16_6PCW	YS	Erythroid_YS	Erythroid_YS	Erythroid_YS
CCTTTGGAGCAGGCTA-SIGAE11	SIGAE11	SIGAH5	3prime	SIGAH5_Sample_0	F110	Female	CS16_6PCW	YS	Macrophage_YS	Macrophage_YS	Macrophage_YS
CCTTTGGAGTTTGCTG-SIGAE11	SIGAE11	SIGAH5	3prime	SIGAH5_Sample_0	F110	Female	CS16_6PCW	YS	Fibroblast_YS	Fibroblast_YS	Fibroblast_YS
CCTTTGGTCGATCCAA-SIGAE11	SIGAE11	SIGAH5	3prime	SIGAH5_Sample_0	F110	Female	CS16_6PCW	YS	Fibroblast_YS	Fibroblast_YS	Fibroblast_YS
CGAAGGACAAACCATC-SIGAE11	SIGAE11	SIGAH5	3prime	SIGAH5_Sample_0	F110	Female	CS16_6PCW	YS	Fibroblast_YS	Fibroblast_YS	Fibroblast_YS
CGAAGTTCAAACACCT-SIGAE11	SIGAE11	SIGAH5	3prime	SIGAH5_Sample_0	F110	Female	CS16_6PCW	YS	Fibroblast_YS	Fibroblast_YS	Fibroblast_YS
CGAAGTTGTAGTCACT-SIGAE11	SIGAE11	SIGAH5	3prime	SIGAH5_Sample_0	F110	Female	CS16_6PCW	YS	Lymphoid_YS	Lymphoid_YS	Lymphoid_YS
CGACAGCGTGTCACAT-SIGAE11	SIGAE11	SIGAH5	3prime	SIGAH5_Sample_1	F102	Female	CS19_7PCW	YS	Erythroid_YS	Erythroid_YS	Erythroid_YS
CGAGAAGCAAAGCTCT-SIGAE11	SIGAE11	SIGAH5	3prime	SIGAH5_Sample_0	F110	Female	CS16_6PCW	YS	Fibroblast_YS	Fibroblast_YS	Fibroblast_YS
CGAGAAGCATCGGAGA-SIGAE11	SIGAE11	SIGAH5	3prime	SIGAH5_Sample_0	F110	Female	CS16_6PCW	YS	Endoderm_YS	Endoderm_YS	Endoderm_YS
CGAGAAGTCTATTTCG-SIGAE11	SIGAE11	SIGAH5	3prime	SIGAH5_Sample_0	F110	Female	CS16_6PCW	YS	Fibroblast_YS	Fibroblast_YS	Fibroblast_YS
CGAGGAATCGAGATGG-SIGAE11	SIGAE11	SIGAH5	3prime	SIGAH5_Sample_0	F110	Female	CS16_6PCW	YS	Fibroblast_YS	Fibroblast_YS	Fibroblast_YS
CGAGGCTCACCGTCTT-SIGAE11	SIGAE11	SIGAH5	3prime	SIGAH5_Unassigned	Unassigned	Female	Unassigned_Unassigned	YS	Fibroblast_YS	Fibroblast_YS	Fibroblast_YS
CGAGGCTTCGAGTTGT-SIGAE11	SIGAE11	SIGAH5	3prime	SIGAH5_Sample_1	F102	Female	CS19_7PCW	YS	Erythroid_YS	Erythroid_YS	Erythroid_YS
CGATCGGAGTTGAATG-SIGAE11	SIGAE11	SIGAH5	3prime	SIGAH5_Sample_0	F110	Female	CS16_6PCW	YS	Progenitors_YS	HSPC2_YS	Def_HSPC_YS
CGATCGGTCATCTATC-SIGAE11	SIGAE11	SIGAH5	3prime	SIGAH5_Sample_0	F110	Female	CS16_6PCW	YS	Fibroblast_YS	Fibroblast_YS	Fibroblast_YS
CGATCGGTCTACCAGA-SIGAE11	SIGAE11	SIGAH5	3prime	SIGAH5_Sample_0	F110	Female	CS16_6PCW	YS	Erythroid_YS	Erythroid_YS	Erythroid_YS
CGATGCGCACATTCTT-SIGAE11	SIGAE11	SIGAH5	3prime	SIGAH5_Sample_0	F110	Female	CS16_6PCW	YS	Monocyte_YS	Monocyte_YS_YS	Monocyte_YS_YS
CGATGCGCATGAAGCG-SIGAE11	SIGAE11	SIGAH5	3prime	SIGAH5_Unassigned	Unassigned	Female	Unassigned_Unassigned	YS	Endoderm_YS	Endoderm_YS	Endoderm_YS
CGATGGCTCCAAGCCG-SIGAE11	SIGAE11	SIGAH5	3prime	SIGAH5_Sample_0	F110	Female	CS16_6PCW	YS	Erythroid_YS	Erythroid_YS	Erythroid_YS
CGCAGGTCACACCTTC-SIGAE11	SIGAE11	SIGAH5	3prime	SIGAH5_Sample_1	F102	Female	CS19_7PCW	YS	Endoderm_YS	Endoderm_YS	Endoderm_YS
CGCAGGTTCAGTGTCA-SIGAE11	SIGAE11	SIGAH5	3prime	SIGAH5_Sample_0	F110	Female	CS16_6PCW	YS	Lymphoid_YS	Lymphoid_YS	Lymphoid_YS
CGCAGGTTCCTCTGCA-SIGAE11	SIGAE11	SIGAH5	3prime	SIGAH5_Sample_0	F110	Female	CS16_6PCW	YS	Fibroblast_YS	Fibroblast_YS	Fibroblast_YS
CGCATAAGTAATGATG-SIGAE11	SIGAE11	SIGAH5	3prime	SIGAH5_Sample_0	F110	Female	CS16_6PCW	YS	Fibroblast_YS	Fibroblast_YS	Fibroblast_YS
CGCATGGCAACTCGAT-SIGAE11	SIGAE11	SIGAH5	3prime	SIGAH5_Unassigned	Unassigned	Female	Unassigned_Unassigned	YS	Monocyte_YS	Monocyte_YS_YS	Monocyte_YS_YS
CGCCAGAAGTGGATAT-SIGAE11	SIGAE11	SIGAH5	3prime	SIGAH5_Sample_0	F110	Female	CS16_6PCW	YS	Fibroblast_YS	Fibroblast_YS	Fibroblast_YS
CGCCATTAGATGCTTC-SIGAE11	SIGAE11	SIGAH5	3prime	SIGAH5_Sample_1	F102	Female	CS19_7PCW	YS	Erythroid_YS	Erythroid_YS	Erythroid_YS
CGCGTGAGTACATACC-SIGAE11	SIGAE11	SIGAH5	3prime	SIGAH5_Sample_0	F110	Female	CS16_6PCW	YS	Lymphoid_YS	Lymphoid_YS	Lymphoid_YS
CGGAACCAGCCTTTGA-SIGAE11	SIGAE11	SIGAH5	3prime	SIGAH5_Sample_1	F102	Female	CS19_7PCW	YS	Macrophage_YS	Macrophage_YS	Macrophage_YS
CGGAACCAGGTGCCTC-SIGAE11	SIGAE11	SIGAH5	3prime	SIGAH5_Sample_1	F102	Female	CS19_7PCW	YS	Erythroid_YS	Erythroid_YS	Erythroid_YS
CGGAACCTCGATCCAA-SIGAE11	SIGAE11	SIGAH5	3prime	SIGAH5_Sample_0	F110	Female	CS16_6PCW	YS	Macrophage_YS	Macrophage_YS	Macrophage_YS
CGGAATTAGAAATCCA-SIGAE11	SIGAE11	SIGAH5	3prime	SIGAH5_Sample_0	F110	Female	CS16_6PCW	YS	Erythroid_YS	Erythroid_YS	Erythroid_YS
CGGAATTCATCCGCGA-SIGAE11	SIGAE11	SIGAH5	3prime	SIGAH5_Sample_0	F110	Female	CS16_6PCW	YS	Fibroblast_YS	Fibroblast_YS	Fibroblast_YS
CGGAATTGTCGTGGTC-SIGAE11	SIGAE11	SIGAH5	3prime	SIGAH5_Sample_0	F110	Female	CS16_6PCW	YS	Smooth_Muscle_YS	Smooth_Muscle_YS	Smooth_Muscle_YS
CGGAGAAAGGATCACG-SIGAE11	SIGAE11	SIGAH5	3prime	SIGAH5_Sample_0	F110	Female	CS16_6PCW	YS	Fibroblast_YS	Fibroblast_YS	Fibroblast_YS
CGGAGAACAATCTAGC-SIGAE11	SIGAE11	SIGAH5	3prime	SIGAH5_Sample_0	F110	Female	CS16_6PCW	YS	Endoderm_YS	Endoderm_YS	Endoderm_YS
CGGAGAAGTCGCATTA-SIGAE11	SIGAE11	SIGAH5	3prime	SIGAH5_Sample_0	F110	Female	CS16_6PCW	YS	Macrophage_YS	Macrophage_YS	Macrophage_YS
CGGAGAATCGCACGAC-SIGAE11	SIGAE11	SIGAH5	3prime	SIGAH5_Sample_0	F110	Female	CS16_6PCW	YS	MK_YS	MK_YS	MK_YS
CGGAGAATCGTCAGAT-SIGAE11	SIGAE11	SIGAH5	3prime	SIGAH5_Unassigned	Unassigned	Female	Unassigned_Unassigned	YS	Endoderm_YS	Endoderm_YS	Endoderm_YS
CGGGACTAGGTTCTAC-SIGAE11	SIGAE11	SIGAH5	3prime	SIGAH5_Sample_0	F110	Female	CS16_6PCW	YS	Lymphoid_YS	Lymphoid_YS	Lymphoid_YS
CGGGCATAGGATTTAG-SIGAE11	SIGAE11	SIGAH5	3prime	SIGAH5_Sample_0	F110	Female	CS16_6PCW	YS	Erythroid_YS	Erythroid_YS	Erythroid_YS
CGGGCATCAGCAGTTT-SIGAE11	SIGAE11	SIGAH5	3prime	SIGAH5_Sample_0	F110	Female	CS16_6PCW	YS	Erythroid_YS	Erythroid_YS	Erythroid_YS
CGGGCATGTACGACAG-SIGAE11	SIGAE11	SIGAH5	3prime	SIGAH5_Sample_0	F110	Female	CS16_6PCW	YS	Endoderm_YS	Endoderm_YS	Endoderm_YS
CGGGCATGTTGGGAAC-SIGAE11	SIGAE11	SIGAH5	3prime	SIGAH5_Sample_0	F110	Female	CS16_6PCW	YS	Fibroblast_YS	Fibroblast_YS	Fibroblast_YS
CGGGCATTCCCGGTAG-SIGAE11	SIGAE11	SIGAH5	3prime	SIGAH5_Sample_0	F110	Female	CS16_6PCW	YS	Erythroid_YS	Erythroid_YS	Erythroid_YS
CGGGTCAAGTGTTGAA-SIGAE11	SIGAE11	SIGAH5	3prime	SIGAH5_Sample_0	F110	Female	CS16_6PCW	YS	Erythroid_YS	Erythroid_YS	Erythroid_YS
CGGGTCACAAGTAGTA-SIGAE11	SIGAE11	SIGAH5	3prime	SIGAH5_Sample_0	F110	Female	CS16_6PCW	YS	Macrophage_YS	Macrophage_YS	Macrophage_YS
CGGTCAGAGCAGATAT-SIGAE11	SIGAE11	SIGAH5	3prime	SIGAH5_Sample_1	F102	Female	CS19_7PCW	YS	Macrophage_YS	Macrophage_YS	Macrophage_YS
CGGTCAGCATGGAATA-SIGAE11	SIGAE11	SIGAH5	3prime	SIGAH5_Sample_0	F110	Female	CS16_6PCW	YS	Fibroblast_YS	Fibroblast_YS	Fibroblast_YS
CGGTCAGGTGCACGCT-SIGAE11	SIGAE11	SIGAH5	3prime	SIGAH5_Sample_0	F110	Female	CS16_6PCW	YS	Monocyte_YS	Monocyte_Liver_YS	Monocyte_Liver_YS
CGGTCAGTCTAAGGAA-SIGAE11	SIGAE11	SIGAH5	3prime	SIGAH5_Sample_1	F102	Female	CS19_7PCW	YS	Fibroblast_YS	Fibroblast_YS	Fibroblast_YS
CGTAAGTCAGAACTAA-SIGAE11	SIGAE11	SIGAH5	3prime	SIGAH5_Sample_0	F110	Female	CS16_6PCW	YS	Lymphoid_YS	Lymphoid_YS	Lymphoid_YS
CGTAATGCAAGGAGTC-SIGAE11	SIGAE11	SIGAH5	3prime	SIGAH5_Sample_1	F102	Female	CS19_7PCW	YS	Macrophage_YS	Macrophage_YS	Macrophage_YS
CGTAATGGTCCAGGTC-SIGAE11	SIGAE11	SIGAH5	3prime	SIGAH5_Sample_1	F102	Female	CS19_7PCW	YS	Erythroid_YS	Erythroid_YS	Erythroid_YS
CGTCAAACACCCTTGT-SIGAE11	SIGAE11	SIGAH5	3prime	SIGAH5_Sample_0	F110	Female	CS16_6PCW	YS	Fibroblast_YS	Fibroblast_YS	Fibroblast_YS
CGTCAAATCTCATGCC-SIGAE11	SIGAE11	SIGAH5	3prime	SIGAH5_Sample_0	F110	Female	CS16_6PCW	YS	Erythroid_YS	Erythroid_YS	Erythroid_YS
CGTCCATGTATGGAGC-SIGAE11	SIGAE11	SIGAH5	3prime	SIGAH5_Sample_0	F110	Female	CS16_6PCW	YS	Erythroid_YS	Erythroid_YS	Erythroid_YS
CGTGAATTCATGGGAG-SIGAE11	SIGAE11	SIGAH5	3prime	SIGAH5_Sample_0	F110	Female	CS16_6PCW	YS	Erythroid_YS	Erythroid_YS	Erythroid_YS
CGTGCTTCACGATTCA-SIGAE11	SIGAE11	SIGAH5	3prime	SIGAH5_Sample_0	F110	Female	CS16_6PCW	YS	Fibroblast_YS	Fibroblast_YS	Fibroblast_YS
CGTGTCTTCTTTGCTA-SIGAE11	SIGAE11	SIGAH5	3prime	SIGAH5_Sample_0	F110	Female	CS16_6PCW	YS	Fibroblast_YS	Fibroblast_YS	Fibroblast_YS
CGTTAGAAGCCAAGCA-SIGAE11	SIGAE11	SIGAH5	3prime	SIGAH5_Sample_0	F110	Female	CS16_6PCW	YS	Smooth_Muscle_YS	Smooth_Muscle_YS	Smooth_Muscle_YS
CGTTAGAGTTCCGCTT-SIGAE11	SIGAE11	SIGAH5	3prime	SIGAH5_Sample_0	F110	Female	CS16_6PCW	YS	Endoderm_YS	Endoderm_YS	Endoderm_YS
CGTTAGATCTCGAACA-SIGAE11	SIGAE11	SIGAH5	3prime	SIGAH5_Unassigned	Unassigned	Female	Unassigned_Unassigned	YS	Fibroblast_YS	Fibroblast_YS	Fibroblast_YS
CGTTCTGTCAGTGATC-SIGAE11	SIGAE11	SIGAH5	3prime	SIGAH5_Sample_0	F110	Female	CS16_6PCW	YS	Erythroid_YS	Erythroid_YS	Erythroid_YS
CGTTCTGTCGCCGAAC-SIGAE11	SIGAE11	SIGAH5	3prime	SIGAH5_Sample_0	F110	Female	CS16_6PCW	YS	Endoderm_YS	Endoderm_YS	Endoderm_YS
CGTTGGGCAGGGAGAG-SIGAE11	SIGAE11	SIGAH5	3prime	SIGAH5_Sample_0	F110	Female	CS16_6PCW	YS	Fibroblast_YS	Fibroblast_YS	Fibroblast_YS
CTAACCCAGAACTGAT-SIGAE11	SIGAE11	SIGAH5	3prime	SIGAH5_Sample_0	F110	Female	CS16_6PCW	YS	Fibroblast_YS	Fibroblast_YS	Fibroblast_YS
CTAACCCCACACCGCA-SIGAE11	SIGAE11	SIGAH5	3prime	SIGAH5_Sample_0	F110	Female	CS16_6PCW	YS	Erythroid_YS	Erythroid_YS	Erythroid_YS
CTAACCCTCCTCGATC-SIGAE11	SIGAE11	SIGAH5	3prime	SIGAH5_Sample_0	F110	Female	CS16_6PCW	YS	Fibroblast_YS	Fibroblast_YS	Fibroblast_YS
CTAACTTAGGATTTCC-SIGAE11	SIGAE11	SIGAH5	3prime	SIGAH5_Sample_1	F102	Female	CS19_7PCW	YS	Macrophage_YS	Macrophage_YS	Macrophage_YS
CTAACTTCACACAGCC-SIGAE11	SIGAE11	SIGAH5	3prime	SIGAH5_Sample_0	F110	Female	CS16_6PCW	YS	Endoderm_YS	Endoderm_YS	Endoderm_YS
CTAACTTCAGTAACGG-SIGAE11	SIGAE11	SIGAH5	3prime	SIGAH5_Sample_1	F102	Female	CS19_7PCW	YS	Macrophage_YS	Macrophage_YS	Macrophage_YS
CTAAGTGGTAGGCAGT-SIGAE11	SIGAE11	SIGAH5	3prime	SIGAH5_Sample_0	F110	Female	CS16_6PCW	YS	Macrophage_YS	Macrophage_YS	Macrophage_YS
CTACAGATCAGACATC-SIGAE11	SIGAE11	SIGAH5	3prime	SIGAH5_Sample_0	F110	Female	CS16_6PCW	YS	Macrophage_YS	Macrophage_YS	Macrophage_YS
CTACAGATCTAGTACG-SIGAE11	SIGAE11	SIGAH5	3prime	SIGAH5_Sample_0	F110	Female	CS16_6PCW	YS	Fibroblast_YS	Fibroblast_YS	Fibroblast_YS
CTACATTAGACTTAAG-SIGAE11	SIGAE11	SIGAH5	3prime	SIGAH5_Sample_1	F102	Female	CS19_7PCW	YS	Erythroid_YS	Erythroid_YS	Erythroid_YS
CTACATTAGCACAAAT-SIGAE11	SIGAE11	SIGAH5	3prime	SIGAH5_Sample_0	F110	Female	CS16_6PCW	YS	Lymphoid_YS	Lymphoid_YS	Lymphoid_YS
CTACATTTCAACACGT-SIGAE11	SIGAE11	SIGAH5	3prime	SIGAH5_Sample_0	F110	Female	CS16_6PCW	YS	Macrophage_YS	Macrophage_YS	Macrophage_YS
CTACCCATCAATGCAC-SIGAE11	SIGAE11	SIGAH5	3prime	SIGAH5_Sample_0	F110	Female	CS16_6PCW	YS	Smooth_Muscle_YS	Smooth_Muscle_YS	Smooth_Muscle_YS
CTACCTGAGTACCCTA-SIGAE11	SIGAE11	SIGAH5	3prime	SIGAH5_Unassigned	Unassigned	Female	Unassigned_Unassigned	YS	Fibroblast_YS	Fibroblast_YS	Fibroblast_YS
CTACCTGTCACCATCC-SIGAE11	SIGAE11	SIGAH5	3prime	SIGAH5_Sample_0	F110	Female	CS16_6PCW	YS	Fibroblast_YS	Fibroblast_YS	Fibroblast_YS
CTACCTGTCCACACCT-SIGAE11	SIGAE11	SIGAH5	3prime	SIGAH5_Sample_0	F110	Female	CS16_6PCW	YS	Erythroid_YS	Erythroid_YS	Erythroid_YS
CTACTATAGGTAGGCT-SIGAE11	SIGAE11	SIGAH5	3prime	SIGAH5_Sample_0	F110	Female	CS16_6PCW	YS	Lymphoid_YS	Lymphoid_YS	Lymphoid_YS
CTACTATCAGAGCTAG-SIGAE11	SIGAE11	SIGAH5	3prime	SIGAH5_Unassigned	Unassigned	Female	Unassigned_Unassigned	YS	Endoderm_YS	Endoderm_YS	Endoderm_YS
CTAGACAAGGCATCAG-SIGAE11	SIGAE11	SIGAH5	3prime	SIGAH5_Sample_0	F110	Female	CS16_6PCW	YS	Macrophage_YS	Macrophage_YS	Macrophage_YS
CTAGACACATTCCTAT-SIGAE11	SIGAE11	SIGAH5	3prime	SIGAH5_Sample_1	F102	Female	CS19_7PCW	YS	Erythroid_YS	Erythroid_YS	Erythroid_YS
CTAGGTATCTACAGGT-SIGAE11	SIGAE11	SIGAH5	3prime	SIGAH5_Sample_1	F102	Female	CS19_7PCW	YS	Macrophage_YS	Macrophage_YS	Macrophage_YS
CTATAGGAGCACCCAC-SIGAE11	SIGAE11	SIGAH5	3prime	SIGAH5_Sample_0	F110	Female	CS16_6PCW	YS	Erythroid_YS	Erythroid_YS	Erythroid_YS
CTATCCGAGTTCATCG-SIGAE11	SIGAE11	SIGAH5	3prime	SIGAH5_Sample_0	F110	Female	CS16_6PCW	YS	Macrophage_YS	Macrophage_YS	Macrophage_YS
CTATCCGTCTTTGCTA-SIGAE11	SIGAE11	SIGAH5	3prime	SIGAH5_Sample_0	F110	Female	CS16_6PCW	YS	Fibroblast_YS	Fibroblast_YS	Fibroblast_YS
CTATCTAGTTGTGTTG-SIGAE11	SIGAE11	SIGAH5	3prime	SIGAH5_Sample_0	F110	Female	CS16_6PCW	YS	Erythroid_YS	Erythroid_YS	Erythroid_YS
CTCAACCGTCCACATA-SIGAE11	SIGAE11	SIGAH5	3prime	SIGAH5_Sample_0	F110	Female	CS16_6PCW	YS	Macrophage_YS	Macrophage_YS	Macrophage_YS
CTCAAGAAGCGAGGAG-SIGAE11	SIGAE11	SIGAH5	3prime	SIGAH5_Sample_0	F110	Female	CS16_6PCW	YS	Fibroblast_YS	Fibroblast_YS	Fibroblast_YS
CTCAAGAAGCTCCATA-SIGAE11	SIGAE11	SIGAH5	3prime	SIGAH5_Sample_0	F110	Female	CS16_6PCW	YS	Fibroblast_YS	Fibroblast_YS	Fibroblast_YS
CTCAAGATCCAACTAG-SIGAE11	SIGAE11	SIGAH5	3prime	SIGAH5_Sample_0	F110	Female	CS16_6PCW	YS	Erythroid_YS	Erythroid_YS	Erythroid_YS
CTCAATTCACTCCCTA-SIGAE11	SIGAE11	SIGAH5	3prime	SIGAH5_Unassigned	Unassigned	Female	Unassigned_Unassigned	YS	Fibroblast_YS	Fibroblast_YS	Fibroblast_YS
CTCAGAATCATCTCTA-SIGAE11	SIGAE11	SIGAH5	3prime	SIGAH5_Sample_0	F110	Female	CS16_6PCW	YS	Fibroblast_YS	Fibroblast_YS	Fibroblast_YS
CTCAGAATCTTACACT-SIGAE11	SIGAE11	SIGAH5	3prime	SIGAH5_Sample_1	F102	Female	CS19_7PCW	YS	Macrophage_YS	Macrophage_YS	Macrophage_YS
CTCAGGGGTGTGTCCG-SIGAE11	SIGAE11	SIGAH5	3prime	SIGAH5_Sample_0	F110	Female	CS16_6PCW	YS	Lymphoid_YS	Lymphoid_YS	Lymphoid_YS
CTCAGGGTCTGCTCTG-SIGAE11	SIGAE11	SIGAH5	3prime	SIGAH5_Sample_0	F110	Female	CS16_6PCW	YS	Fibroblast_YS	Fibroblast_YS	Fibroblast_YS
CTCAGTCCACAGACGA-SIGAE11	SIGAE11	SIGAH5	3prime	SIGAH5_Sample_0	F110	Female	CS16_6PCW	YS	Fibroblast_YS	Fibroblast_YS	Fibroblast_YS
CTCAGTCGTCCTACAA-SIGAE11	SIGAE11	SIGAH5	3prime	SIGAH5_Sample_1	F102	Female	CS19_7PCW	YS	Erythroid_YS	Erythroid_YS	Erythroid_YS
CTCAGTCTCTTTCAGT-SIGAE11	SIGAE11	SIGAH5	3prime	SIGAH5_Sample_0	F110	Female	CS16_6PCW	YS	Fibroblast_YS	Fibroblast_YS	Fibroblast_YS
CTCATCGGTTGTGGCC-SIGAE11	SIGAE11	SIGAH5	3prime	SIGAH5_Sample_0	F110	Female	CS16_6PCW	YS	Endoderm_YS	Endoderm_YS	Endoderm_YS
CTCATCGTCACTCGAA-SIGAE11	SIGAE11	SIGAH5	3prime	SIGAH5_Sample_1	F102	Female	CS19_7PCW	YS	Erythroid_YS	early erythroid_YS	early erythroid_YS
CTCATGCCAGTCAGCC-SIGAE11	SIGAE11	SIGAH5	3prime	SIGAH5_Sample_0	F110	Female	CS16_6PCW	YS	Fibroblast_YS	Fibroblast_YS	Fibroblast_YS
CTCATTAGTGCTCCGA-SIGAE11	SIGAE11	SIGAH5	3prime	SIGAH5_Sample_0	F110	Female	CS16_6PCW	YS	Fibroblast_YS	Fibroblast_YS	Fibroblast_YS
CTCATTATCCACAGCG-SIGAE11	SIGAE11	SIGAH5	3prime	SIGAH5_Sample_1	F102	Female	CS19_7PCW	YS	Erythroid_YS	Erythroid_YS	Erythroid_YS
CTCATTATCCGGTAAT-SIGAE11	SIGAE11	SIGAH5	3prime	SIGAH5_Sample_0	F110	Female	CS16_6PCW	YS	Erythroid_YS	Erythroid_YS	Erythroid_YS
CTCCACACACGGTCTG-SIGAE11	SIGAE11	SIGAH5	3prime	SIGAH5_Sample_0	F110	Female	CS16_6PCW	YS	Fibroblast_YS	Fibroblast_YS	Fibroblast_YS
CTCCATGAGTACCCTA-SIGAE11	SIGAE11	SIGAH5	3prime	SIGAH5_Sample_0	F110	Female	CS16_6PCW	YS	Erythroid_YS	Erythroid_YS	Erythroid_YS
CTCCATGCAAGCGCAA-SIGAE11	SIGAE11	SIGAH5	3prime	SIGAH5_Sample_1	F102	Female	CS19_7PCW	YS	Erythroid_YS	Erythroid_YS	Erythroid_YS
CTCCATGGTTACGTAC-SIGAE11	SIGAE11	SIGAH5	3prime	SIGAH5_Sample_0	F110	Female	CS16_6PCW	YS	Erythroid_YS	Erythroid_YS	Erythroid_YS
CTCCCAATCAAGGAGC-SIGAE11	SIGAE11	SIGAH5	3prime	SIGAH5_Sample_0	F110	Female	CS16_6PCW	YS	Macrophage_YS	Macrophage_YS	Macrophage_YS
CTCCCAATCTGGCTGG-SIGAE11	SIGAE11	SIGAH5	3prime	SIGAH5_Sample_0	F110	Female	CS16_6PCW	YS	Monocyte_YS	Monocyte_Liver_YS	Monocyte_Liver_YS
CTCCCTCAGCATCCCG-SIGAE11	SIGAE11	SIGAH5	3prime	SIGAH5_Sample_0	F110	Female	CS16_6PCW	YS	Fibroblast_YS	Fibroblast_YS	Fibroblast_YS
CTCCCTCAGTCCTACA-SIGAE11	SIGAE11	SIGAH5	3prime	SIGAH5_Sample_0	F110	Female	CS16_6PCW	YS	Fibroblast_YS	Fibroblast_YS	Fibroblast_YS
CTCCCTCCAGCGAGTA-SIGAE11	SIGAE11	SIGAH5	3prime	SIGAH5_Sample_0	F110	Female	CS16_6PCW	YS	Macrophage_YS	Macrophage_YS	Macrophage_YS
CTCCCTCCATCCCGTT-SIGAE11	SIGAE11	SIGAH5	3prime	SIGAH5_Sample_0	F110	Female	CS16_6PCW	YS	Fibroblast_YS	Fibroblast_YS	Fibroblast_YS
CTCCCTCCATGTGCCG-SIGAE11	SIGAE11	SIGAH5	3prime	SIGAH5_Sample_0	F110	Female	CS16_6PCW	YS	Erythroid_YS	Erythroid_YS	Erythroid_YS
CTCCGATGTATGCAAA-SIGAE11	SIGAE11	SIGAH5	3prime	SIGAH5_Sample_0	F110	Female	CS16_6PCW	YS	Macrophage_YS	Macrophage_YS	Macrophage_YS
CTCCTCCTCGGTAGGA-SIGAE11	SIGAE11	SIGAH5	3prime	SIGAH5_Sample_0	F110	Female	CS16_6PCW	YS	Endoderm_YS	Endoderm_YS	Endoderm_YS
CTCCTTTAGATCACCT-SIGAE11	SIGAE11	SIGAH5	3prime	SIGAH5_Sample_0	F110	Female	CS16_6PCW	YS	Fibroblast_YS	Fibroblast_YS	Fibroblast_YS
CTCTCAGGTCAAACGG-SIGAE11	SIGAE11	SIGAH5	3prime	SIGAH5_Sample_0	F110	Female	CS16_6PCW	YS	Fibroblast_YS	Fibroblast_YS	Fibroblast_YS
CTCTCAGTCCATTTGT-SIGAE11	SIGAE11	SIGAH5	3prime	SIGAH5_Sample_0	F110	Female	CS16_6PCW	YS	Macrophage_YS	Macrophage_YS	Macrophage_YS
CTCTCGACAGCAGTTT-SIGAE11	SIGAE11	SIGAH5	3prime	SIGAH5_Sample_0	F110	Female	CS16_6PCW	YS	Fibroblast_YS	Fibroblast_YS	Fibroblast_YS
CTCTCGAGTATCAAGA-SIGAE11	SIGAE11	SIGAH5	3prime	SIGAH5_Sample_0	F110	Female	CS16_6PCW	YS	Fibroblast_YS	Fibroblast_YS	Fibroblast_YS
CTCTGGTAGGGCAGGA-SIGAE11	SIGAE11	SIGAH5	3prime	SIGAH5_Sample_1	F102	Female	CS19_7PCW	YS	Erythroid_YS	Erythroid_YS	Erythroid_YS
CTGAATGTCGTGGTAT-SIGAE11	SIGAE11	SIGAH5	3prime	SIGAH5_Sample_0	F110	Female	CS16_6PCW	YS	Erythroid_YS	Erythroid_YS	Erythroid_YS
CTGATCCAGCAGTCTT-SIGAE11	SIGAE11	SIGAH5	3prime	SIGAH5_Sample_0	F110	Female	CS16_6PCW	YS	Fibroblast_YS	Fibroblast_YS	Fibroblast_YS
CTGATCCGTGAAAGTT-SIGAE11	SIGAE11	SIGAH5	3prime	SIGAH5_Sample_0	F110	Female	CS16_6PCW	YS	Fibroblast_YS	Fibroblast_YS	Fibroblast_YS
CTGCAGGCAGTCTCTC-SIGAE11	SIGAE11	SIGAH5	3prime	SIGAH5_Sample_1	F102	Female	CS19_7PCW	YS	Erythroid_YS	Erythroid_YS	Erythroid_YS
CTGCAGGTCACCATCC-SIGAE11	SIGAE11	SIGAH5	3prime	SIGAH5_Sample_0	F110	Female	CS16_6PCW	YS	Erythroid_YS	early erythroid_YS	early erythroid_YS
CTGCAGGTCTCTTAAC-SIGAE11	SIGAE11	SIGAH5	3prime	SIGAH5_Unassigned	Unassigned	Female	Unassigned_Unassigned	YS	Macrophage_YS	Macrophage_YS	Macrophage_YS
CTGCATCAGTTAACGA-SIGAE11	SIGAE11	SIGAH5	3prime	SIGAH5_Sample_0	F110	Female	CS16_6PCW	YS	Erythroid_YS	Erythroid_YS	Erythroid_YS
CTGCATCCACCTCTGT-SIGAE11	SIGAE11	SIGAH5	3prime	SIGAH5_Sample_0	F110	Female	CS16_6PCW	YS	Fibroblast_YS	Fibroblast_YS	Fibroblast_YS
CTGCCTACATTCTCCG-SIGAE11	SIGAE11	SIGAH5	3prime	SIGAH5_Sample_0	F110	Female	CS16_6PCW	YS	Fibroblast_YS	Fibroblast_YS	Fibroblast_YS
CTGCCTATCCTACGAA-SIGAE11	SIGAE11	SIGAH5	3prime	SIGAH5_Sample_1	F102	Female	CS19_7PCW	YS	Erythroid_YS	Erythroid_YS	Erythroid_YS
CTGCCTATCGAAATCC-SIGAE11	SIGAE11	SIGAH5	3prime	SIGAH5_Sample_0	F110	Female	CS16_6PCW	YS	Fibroblast_YS	Fibroblast_YS	Fibroblast_YS
CTGCTCAAGCAACTTC-SIGAE11	SIGAE11	SIGAH5	3prime	SIGAH5_Unassigned	Unassigned	Female	Unassigned_Unassigned	YS	Fibroblast_YS	Fibroblast_YS	Fibroblast_YS
CTGGACGAGAGGCGGA-SIGAE11	SIGAE11	SIGAH5	3prime	SIGAH5_Sample_1	F102	Female	CS19_7PCW	YS	Erythroid_YS	Erythroid_YS	Erythroid_YS
CTGGACGAGGCTTAGG-SIGAE11	SIGAE11	SIGAH5	3prime	SIGAH5_Sample_1	F102	Female	CS19_7PCW	YS	Erythroid_YS	Erythroid_YS	Erythroid_YS
CTGGACGAGGGCAAGG-SIGAE11	SIGAE11	SIGAH5	3prime	SIGAH5_Sample_0	F110	Female	CS16_6PCW	YS	Erythroid_YS	Erythroid_YS	Erythroid_YS
CTGGACGAGGTTATAG-SIGAE11	SIGAE11	SIGAH5	3prime	SIGAH5_Sample_0	F110	Female	CS16_6PCW	YS	Fibroblast_YS	Fibroblast_YS	Fibroblast_YS
CTGGACGGTGTTACAC-SIGAE11	SIGAE11	SIGAH5	3prime	SIGAH5_Sample_1	F102	Female	CS19_7PCW	YS	Endoderm_YS	Endoderm_YS	Endoderm_YS
CTGGACGTCACCTGGG-SIGAE11	SIGAE11	SIGAH5	3prime	SIGAH5_Sample_0	F110	Female	CS16_6PCW	YS	Erythroid_YS	Erythroid_YS	Erythroid_YS
CTGGACGTCATCCTAT-SIGAE11	SIGAE11	SIGAH5	3prime	SIGAH5_Sample_0	F110	Female	CS16_6PCW	YS	Smooth_Muscle_YS	Smooth_Muscle_YS	Smooth_Muscle_YS
CTGGCAGCACAAATCC-SIGAE11	SIGAE11	SIGAH5	3prime	SIGAH5_Unassigned	Unassigned	Female	Unassigned_Unassigned	YS	Fibroblast_YS	Fibroblast_YS	Fibroblast_YS
CTGGCAGTCGCTCTAC-SIGAE11	SIGAE11	SIGAH5	3prime	SIGAH5_Sample_0	F110	Female	CS16_6PCW	YS	Erythroid_YS	Erythroid_YS	Erythroid_YS
CTGGTCTAGCGAGTAC-SIGAE11	SIGAE11	SIGAH5	3prime	SIGAH5_Sample_0	F110	Female	CS16_6PCW	YS	Macrophage_YS	Macrophage_YS	Macrophage_YS
CTGTACCCAGCCATTA-SIGAE11	SIGAE11	SIGAH5	3prime	SIGAH5_Sample_0	F110	Female	CS16_6PCW	YS	Macrophage_YS	Macrophage_YS	Macrophage_YS
CTGTACCGTGCGTTTA-SIGAE11	SIGAE11	SIGAH5	3prime	SIGAH5_Sample_1	F102	Female	CS19_7PCW	YS	Erythroid_YS	Erythroid_YS	Erythroid_YS
CTGTAGACATAGATGA-SIGAE11	SIGAE11	SIGAH5	3prime	SIGAH5_Sample_0	F110	Female	CS16_6PCW	YS	Macrophage_YS	Macrophage_YS	Macrophage_YS
CTGTAGATCTTGGGCG-SIGAE11	SIGAE11	SIGAH5	3prime	SIGAH5_Sample_1	F102	Female	CS19_7PCW	YS	Erythroid_YS	Erythroid_YS	Erythroid_YS
CTGTCGTAGTTACGTC-SIGAE11	SIGAE11	SIGAH5	3prime	SIGAH5_Sample_0	F110	Female	CS16_6PCW	YS	Smooth_Muscle_YS	Smooth_Muscle_YS	Smooth_Muscle_YS
CTGTCGTTCATGCATG-SIGAE11	SIGAE11	SIGAH5	3prime	SIGAH5_Sample_0	F110	Female	CS16_6PCW	YS	Fibroblast_YS	Fibroblast_YS	Fibroblast_YS
CTGTGAATCCCGTGAG-SIGAE11	SIGAE11	SIGAH5	3prime	SIGAH5_Sample_0	F110	Female	CS16_6PCW	YS	Erythroid_YS	Erythroid_YS	Erythroid_YS
CTGTGGGCAGTTGGTT-SIGAE11	SIGAE11	SIGAH5	3prime	SIGAH5_Sample_0	F110	Female	CS16_6PCW	YS	Fibroblast_YS	Fibroblast_YS	Fibroblast_YS
CTGTGGGCATCCGTGG-SIGAE11	SIGAE11	SIGAH5	3prime	SIGAH5_Sample_0	F110	Female	CS16_6PCW	YS	Endoderm_YS	Endoderm_YS	Endoderm_YS
CTGTGGGTCATTCACT-SIGAE11	SIGAE11	SIGAH5	3prime	SIGAH5_Sample_0	F110	Female	CS16_6PCW	YS	Fibroblast_YS	Fibroblast_YS	Fibroblast_YS
CTTACCGTCGTTAGAC-SIGAE11	SIGAE11	SIGAH5	3prime	SIGAH5_Sample_0	F110	Female	CS16_6PCW	YS	Erythroid_YS	Erythroid_YS	Erythroid_YS
CTTAGGAGTATCATGC-SIGAE11	SIGAE11	SIGAH5	3prime	SIGAH5_Sample_0	F110	Female	CS16_6PCW	YS	Erythroid_YS	early erythroid_YS	early erythroid_YS
CTTAGGAGTGATTGGG-SIGAE11	SIGAE11	SIGAH5	3prime	SIGAH5_Sample_1	F102	Female	CS19_7PCW	YS	Macrophage_YS	Macrophage_YS	Macrophage_YS
CTTCAATGTCTACACA-SIGAE11	SIGAE11	SIGAH5	3prime	SIGAH5_Sample_0	F110	Female	CS16_6PCW	YS	MK_YS	MK_YS	MK_YS
CTTCCTTAGTGCACAG-SIGAE11	SIGAE11	SIGAH5	3prime	SIGAH5_Sample_0	F110	Female	CS16_6PCW	YS	Erythroid_YS	Erythroid_YS	Erythroid_YS
CTTCCTTGTAGACACG-SIGAE11	SIGAE11	SIGAH5	3prime	SIGAH5_Sample_0	F110	Female	CS16_6PCW	YS	Lymphoid_YS	Lymphoid_YS	Lymphoid_YS
CTTCCTTGTCCACAGC-SIGAE11	SIGAE11	SIGAH5	3prime	SIGAH5_Sample_0	F110	Female	CS16_6PCW	YS	Fibroblast_YS	Fibroblast_YS	Fibroblast_YS
CTTCGGTCAGCTATAC-SIGAE11	SIGAE11	SIGAH5	3prime	SIGAH5_Sample_1	F102	Female	CS19_7PCW	YS	Macrophage_YS	Macrophage_YS	Macrophage_YS
CTTCTAAAGACTCAAA-SIGAE11	SIGAE11	SIGAH5	3prime	SIGAH5_Sample_1	F102	Female	CS19_7PCW	YS	Macrophage_YS	Macrophage_YS	Macrophage_YS
CTTCTAAAGTCCCAAT-SIGAE11	SIGAE11	SIGAH5	3prime	SIGAH5_Sample_0	F110	Female	CS16_6PCW	YS	Fibroblast_YS	Fibroblast_YS	Fibroblast_YS
CTTCTAACAGGTCAGA-SIGAE11	SIGAE11	SIGAH5	3prime	SIGAH5_Sample_1	F102	Female	CS19_7PCW	YS	Macrophage_YS	Macrophage_YS	Macrophage_YS
CTTCTAAGTTTCTATC-SIGAE11	SIGAE11	SIGAH5	3prime	SIGAH5_Sample_1	F102	Female	CS19_7PCW	YS	Fibroblast_YS	Fibroblast_YS	Fibroblast_YS
CTTCTCTCATCATTTC-SIGAE11	SIGAE11	SIGAH5	3prime	SIGAH5_Sample_0	F110	Female	CS16_6PCW	YS	Macrophage_YS	Macrophage_YS	Macrophage_YS
CTTCTCTTCTCATTTG-SIGAE11	SIGAE11	SIGAH5	3prime	SIGAH5_Sample_0	F110	Female	CS16_6PCW	YS	Lymphoid_YS	Lymphoid_YS	Lymphoid_YS
CTTCTCTTCTCCGAAA-SIGAE11	SIGAE11	SIGAH5	3prime	SIGAH5_Sample_0	F110	Female	CS16_6PCW	YS	Fibroblast_YS	Fibroblast_YS	Fibroblast_YS
CTTGAGAGTACCAATC-SIGAE11	SIGAE11	SIGAH5	3prime	SIGAH5_Sample_0	F110	Female	CS16_6PCW	YS	Endoderm_YS	Endoderm_YS	Endoderm_YS
CTTGATTCATACAGCT-SIGAE11	SIGAE11	SIGAH5	3prime	SIGAH5_Sample_0	F110	Female	CS16_6PCW	YS	Macrophage_YS	Macrophage_YS	Macrophage_YS
CTTGATTGTCTTGTCC-SIGAE11	SIGAE11	SIGAH5	3prime	SIGAH5_Sample_0	F110	Female	CS16_6PCW	YS	Erythroid_YS	Erythroid_YS	Erythroid_YS
CTTGATTTCGGCCCAA-SIGAE11	SIGAE11	SIGAH5	3prime	SIGAH5_Sample_0	F110	Female	CS16_6PCW	YS	Lymphoid_YS	Lymphoid_YS	Lymphoid_YS
CTTTCAACAAGGCCTC-SIGAE11	SIGAE11	SIGAH5	3prime	SIGAH5_Sample_0	F110	Female	CS16_6PCW	YS	Fibroblast_YS	Fibroblast_YS	Fibroblast_YS
CTTTCAATCCCAACTC-SIGAE11	SIGAE11	SIGAH5	3prime	SIGAH5_Sample_0	F110	Female	CS16_6PCW	YS	Fibroblast_YS	Fibroblast_YS	Fibroblast_YS
CTTTCGGCAACTACGT-SIGAE11	SIGAE11	SIGAH5	3prime	SIGAH5_Sample_0	F110	Female	CS16_6PCW	YS	Macrophage_YS	Macrophage_YS	Macrophage_YS
CTTTCGGCACCCAAGC-SIGAE11	SIGAE11	SIGAH5	3prime	SIGAH5_Sample_0	F110	Female	CS16_6PCW	YS	Fibroblast_YS	Fibroblast_YS	Fibroblast_YS
GAAACCTCATAAGCGG-SIGAE11	SIGAE11	SIGAH5	3prime	SIGAH5_Sample_0	F110	Female	CS16_6PCW	YS	Erythroid_YS	Erythroid_YS	Erythroid_YS
GAAACCTTCACCGACG-SIGAE11	SIGAE11	SIGAH5	3prime	SIGAH5_Sample_0	F110	Female	CS16_6PCW	YS	Fibroblast_YS	Fibroblast_YS	Fibroblast_YS
GAACACTAGTATGCAA-SIGAE11	SIGAE11	SIGAH5	3prime	SIGAH5_Sample_0	F110	Female	CS16_6PCW	YS	Endoderm_YS	Endoderm_YS	Endoderm_YS
GAACACTCACCCTCTA-SIGAE11	SIGAE11	SIGAH5	3prime	SIGAH5_Unassigned	Unassigned	Female	Unassigned_Unassigned	YS	Macrophage_YS	Macrophage_YS	Macrophage_YS
GAACTGTGTTACGCCG-SIGAE11	SIGAE11	SIGAH5	3prime	SIGAH5_Sample_0	F110	Female	CS16_6PCW	YS	Fibroblast_YS	Fibroblast_YS	Fibroblast_YS
GAACTGTGTTGCATAC-SIGAE11	SIGAE11	SIGAH5	3prime	SIGAH5_Sample_0	F110	Female	CS16_6PCW	YS	Endoderm_YS	Endoderm_YS	Endoderm_YS
GAACTGTTCGCGGTAC-SIGAE11	SIGAE11	SIGAH5	3prime	SIGAH5_Sample_0	F110	Female	CS16_6PCW	YS	Erythroid_YS	Erythroid_YS	Erythroid_YS
GAAGAATAGGCATCAG-SIGAE11	SIGAE11	SIGAH5	3prime	SIGAH5_Sample_0	F110	Female	CS16_6PCW	YS	Smooth_Muscle_YS	Smooth_Muscle_YS	Smooth_Muscle_YS
GAAGAATCATCAACCA-SIGAE11	SIGAE11	SIGAH5	3prime	SIGAH5_Sample_0	F110	Female	CS16_6PCW	YS	Endoderm_YS	Endoderm_YS	Endoderm_YS
GAAGAATGTAGCTGAG-SIGAE11	SIGAE11	SIGAH5	3prime	SIGAH5_Unassigned	Unassigned	Female	Unassigned_Unassigned	YS	Endoderm_YS	Endoderm_YS	Endoderm_YS
GAAGAATGTTTAAGGA-SIGAE11	SIGAE11	SIGAH5	3prime	SIGAH5_Sample_0	F110	Female	CS16_6PCW	YS	Erythroid_YS	Erythroid_YS	Erythroid_YS
GAAGAATGTTTACGAC-SIGAE11	SIGAE11	SIGAH5	3prime	SIGAH5_Sample_0	F110	Female	CS16_6PCW	YS	Macrophage_YS	Macrophage_YS	Macrophage_YS
GAAGCCCAGGGCCTCT-SIGAE11	SIGAE11	SIGAH5	3prime	SIGAH5_Sample_0	F110	Female	CS16_6PCW	YS	Macrophage_YS	Macrophage_YS	Macrophage_YS
GAAGCCCCAGCTGGTC-SIGAE11	SIGAE11	SIGAH5	3prime	SIGAH5_Sample_0	F110	Female	CS16_6PCW	YS	Fibroblast_YS	Fibroblast_YS	Fibroblast_YS
GAAGGGTCATCTAACG-SIGAE11	SIGAE11	SIGAH5	3prime	SIGAH5_Sample_0	F110	Female	CS16_6PCW	YS	Macrophage_YS	Macrophage_YS	Macrophage_YS
GAAGGGTGTAGGAGGG-SIGAE11	SIGAE11	SIGAH5	3prime	SIGAH5_Unassigned	Unassigned	Female	Unassigned_Unassigned	YS	Macrophage_YS	Macrophage_YS	Macrophage_YS
GAAGTAAAGACTTCCA-SIGAE11	SIGAE11	SIGAH5	3prime	SIGAH5_Sample_0	F110	Female	CS16_6PCW	YS	Fibroblast_YS	Fibroblast_YS	Fibroblast_YS
GAATCACAGCTTGTTG-SIGAE11	SIGAE11	SIGAH5	3prime	SIGAH5_Sample_0	F110	Female	CS16_6PCW	YS	Fibroblast_YS	Fibroblast_YS	Fibroblast_YS
GAATCACAGGTGGGTT-SIGAE11	SIGAE11	SIGAH5	3prime	SIGAH5_Sample_0	F110	Female	CS16_6PCW	YS	Endoderm_YS	Endoderm_YS	Endoderm_YS
GAATCACCAATCAGCT-SIGAE11	SIGAE11	SIGAH5	3prime	SIGAH5_Sample_0	F110	Female	CS16_6PCW	YS	Fibroblast_YS	Fibroblast_YS	Fibroblast_YS
GAATCACCACCTAAAC-SIGAE11	SIGAE11	SIGAH5	3prime	SIGAH5_Sample_0	F110	Female	CS16_6PCW	YS	Macrophage_YS	Macrophage_YS	Macrophage_YS
GAATCACCAGGGAGAG-SIGAE11	SIGAE11	SIGAH5	3prime	SIGAH5_Sample_0	F110	Female	CS16_6PCW	YS	Fibroblast_YS	Fibroblast_YS	Fibroblast_YS
GAATCACTCTAGCAAC-SIGAE11	SIGAE11	SIGAH5	3prime	SIGAH5_Sample_1	F102	Female	CS19_7PCW	YS	Macrophage_YS	Macrophage_YS	Macrophage_YS
GACACGCGTCCAAAGG-SIGAE11	SIGAE11	SIGAH5	3prime	SIGAH5_Sample_0	F110	Female	CS16_6PCW	YS	Erythroid_YS	early erythroid_YS	early erythroid_YS
GACAGCCAGAAATTGC-SIGAE11	SIGAE11	SIGAH5	3prime	SIGAH5_Sample_0	F110	Female	CS16_6PCW	YS	Fibroblast_YS	Fibroblast_YS	Fibroblast_YS
GACAGCCAGCTCCGAC-SIGAE11	SIGAE11	SIGAH5	3prime	SIGAH5_Sample_0	F110	Female	CS16_6PCW	YS	Fibroblast_YS	Fibroblast_YS	Fibroblast_YS
GACAGCCCATTGCCGG-SIGAE11	SIGAE11	SIGAH5	3prime	SIGAH5_Sample_0	F110	Female	CS16_6PCW	YS	Fibroblast_YS	Fibroblast_YS	Fibroblast_YS
GACATCAAGCAATAAC-SIGAE11	SIGAE11	SIGAH5	3prime	SIGAH5_Sample_0	F110	Female	CS16_6PCW	YS	Macrophage_YS	Macrophage_YS	Macrophage_YS
GACATCACAGTCGTTA-SIGAE11	SIGAE11	SIGAH5	3prime	SIGAH5_Sample_0	F110	Female	CS16_6PCW	YS	Erythroid_YS	early erythroid_YS	early erythroid_YS
GACCAATAGTATCTGC-SIGAE11	SIGAE11	SIGAH5	3prime	SIGAH5_Sample_0	F110	Female	CS16_6PCW	YS	Erythroid_YS	Erythroid_YS	Erythroid_YS
GACCAATTCCTCGCAT-SIGAE11	SIGAE11	SIGAH5	3prime	SIGAH5_Sample_0	F110	Female	CS16_6PCW	YS	Lymphoid_YS	Lymphoid_YS	Lymphoid_YS
GACCCAGCACACGGTC-SIGAE11	SIGAE11	SIGAH5	3prime	SIGAH5_Sample_1	F102	Female	CS19_7PCW	YS	Erythroid_YS	Erythroid_YS	Erythroid_YS
GACCCAGCATAATGAG-SIGAE11	SIGAE11	SIGAH5	3prime	SIGAH5_Sample_0	F110	Female	CS16_6PCW	YS	Fibroblast_YS	Fibroblast_YS	Fibroblast_YS
GACCCTTTCCGACGGT-SIGAE11	SIGAE11	SIGAH5	3prime	SIGAH5_Sample_0	F110	Female	CS16_6PCW	YS	Erythroid_YS	Erythroid_YS	Erythroid_YS
GACCCTTTCCGATTAG-SIGAE11	SIGAE11	SIGAH5	3prime	SIGAH5_Sample_0	F110	Female	CS16_6PCW	YS	Fibroblast_YS	Fibroblast_YS	Fibroblast_YS
GACCCTTTCGACTCCT-SIGAE11	SIGAE11	SIGAH5	3prime	SIGAH5_Sample_1	F102	Female	CS19_7PCW	YS	Erythroid_YS	Erythroid_YS	Erythroid_YS
GACCGTGCACAAATCC-SIGAE11	SIGAE11	SIGAH5	3prime	SIGAH5_Sample_0	F110	Female	CS16_6PCW	YS	Erythroid_YS	Erythroid_YS	Erythroid_YS
GACCGTGCAGTCAGTT-SIGAE11	SIGAE11	SIGAH5	3prime	SIGAH5_Sample_0	F110	Female	CS16_6PCW	YS	Fibroblast_YS	Fibroblast_YS	Fibroblast_YS
GACCGTGCATTGCCTC-SIGAE11	SIGAE11	SIGAH5	3prime	SIGAH5_Sample_0	F110	Female	CS16_6PCW	YS	Erythroid_YS	Erythroid_YS	Erythroid_YS
GACCGTGTCCGTGTGG-SIGAE11	SIGAE11	SIGAH5	3prime	SIGAH5_Sample_0	F110	Female	CS16_6PCW	YS	Macrophage_YS	Macrophage_YS	Macrophage_YS
GACCGTGTCCTCGATC-SIGAE11	SIGAE11	SIGAH5	3prime	SIGAH5_Sample_0	F110	Female	CS16_6PCW	YS	Erythroid_YS	Erythroid_YS	Erythroid_YS
GACCTTCCAGTATACC-SIGAE11	SIGAE11	SIGAH5	3prime	SIGAH5_Sample_0	F110	Female	CS16_6PCW	YS	Endoderm_YS	Endoderm_YS	Endoderm_YS
GACCTTCTCGTTCTGC-SIGAE11	SIGAE11	SIGAH5	3prime	SIGAH5_Sample_0	F110	Female	CS16_6PCW	YS	Erythroid_YS	Erythroid_YS	Erythroid_YS
GACTATGAGCGCCTCA-SIGAE11	SIGAE11	SIGAH5	3prime	SIGAH5_Sample_0	F110	Female	CS16_6PCW	YS	Fibroblast_YS	Fibroblast_YS	Fibroblast_YS
GACTATGAGGTAGATT-SIGAE11	SIGAE11	SIGAH5	3prime	SIGAH5_Sample_0	F110	Female	CS16_6PCW	YS	Fibroblast_YS	Fibroblast_YS	Fibroblast_YS
GACTCTCTCTTCACGC-SIGAE11	SIGAE11	SIGAH5	3prime	SIGAH5_Sample_0	F110	Female	CS16_6PCW	YS	Erythroid_YS	early erythroid_YS	early erythroid_YS
GACTGATTCATGAAAG-SIGAE11	SIGAE11	SIGAH5	3prime	SIGAH5_Sample_1	F102	Female	CS19_7PCW	YS	Macrophage_YS	Macrophage_YS	Macrophage_YS
GACTGATTCGGACAAG-SIGAE11	SIGAE11	SIGAH5	3prime	SIGAH5_Sample_0	F110	Female	CS16_6PCW	YS	Fibroblast_YS	Fibroblast_YS	Fibroblast_YS
GACTTCCAGTATGGCG-SIGAE11	SIGAE11	SIGAH5	3prime	SIGAH5_Sample_1	F102	Female	CS19_7PCW	YS	Erythroid_YS	Erythroid_YS	Erythroid_YS
GACTTCCCAACCGCCA-SIGAE11	SIGAE11	SIGAH5	3prime	SIGAH5_Sample_0	F110	Female	CS16_6PCW	YS	Erythroid_YS	Erythroid_YS	Erythroid_YS
GAGAAATAGTCCGCCA-SIGAE11	SIGAE11	SIGAH5	3prime	SIGAH5_Sample_0	F110	Female	CS16_6PCW	YS	Fibroblast_YS	Fibroblast_YS	Fibroblast_YS
GAGAAATGTATGTCCA-SIGAE11	SIGAE11	SIGAH5	3prime	SIGAH5_Unassigned	Unassigned	Female	Unassigned_Unassigned	YS	Endoderm_YS	Endoderm_YS	Endoderm_YS
GAGAAATTCCTCTTTC-SIGAE11	SIGAE11	SIGAH5	3prime	SIGAH5_Sample_0	F110	Female	CS16_6PCW	YS	Lymphoid_YS	Lymphoid_YS	Lymphoid_YS
GAGAAATTCGGCGATC-SIGAE11	SIGAE11	SIGAH5	3prime	SIGAH5_Sample_0	F110	Female	CS16_6PCW	YS	Macrophage_YS	Macrophage_YS	Macrophage_YS
GAGACCCGTATAGCTC-SIGAE11	SIGAE11	SIGAH5	3prime	SIGAH5_Sample_1	F102	Female	CS19_7PCW	YS	Erythroid_YS	Erythroid_YS	Erythroid_YS
GAGACCCTCGTACACA-SIGAE11	SIGAE11	SIGAH5	3prime	SIGAH5_Unassigned	Unassigned	Female	Unassigned_Unassigned	YS	Macrophage_YS	Macrophage_YS	Macrophage_YS
GAGACTTAGAAGAGCA-SIGAE11	SIGAE11	SIGAH5	3prime	SIGAH5_Sample_0	F110	Female	CS16_6PCW	YS	Erythroid_YS	Erythroid_YS	Erythroid_YS
GAGACTTCAAGGTCGA-SIGAE11	SIGAE11	SIGAH5	3prime	SIGAH5_Sample_1	F102	Female	CS19_7PCW	YS	Erythroid_YS	Erythroid_YS	Erythroid_YS
GAGACTTCACACAGCC-SIGAE11	SIGAE11	SIGAH5	3prime	SIGAH5_Sample_0	F110	Female	CS16_6PCW	YS	Endoderm_YS	Endoderm_YS	Endoderm_YS
GAGACTTCATCTAGAC-SIGAE11	SIGAE11	SIGAH5	3prime	SIGAH5_Sample_0	F110	Female	CS16_6PCW	YS	Erythroid_YS	Erythroid_YS	Erythroid_YS
GAGACTTGTAGGTTTC-SIGAE11	SIGAE11	SIGAH5	3prime	SIGAH5_Sample_0	F110	Female	CS16_6PCW	YS	Macrophage_YS	Macrophage_YS	Macrophage_YS
GAGACTTGTATAGCTC-SIGAE11	SIGAE11	SIGAH5	3prime	SIGAH5_Sample_0	F110	Female	CS16_6PCW	YS	Erythroid_YS	Erythroid_YS	Erythroid_YS
GAGACTTTCGACACTA-SIGAE11	SIGAE11	SIGAH5	3prime	SIGAH5_Sample_0	F110	Female	CS16_6PCW	YS	Macrophage_YS	Macrophage_YS	Macrophage_YS
GAGAGGTGTGCGAGTA-SIGAE11	SIGAE11	SIGAH5	3prime	SIGAH5_Sample_0	F110	Female	CS16_6PCW	YS	Endoderm_YS	Endoderm_YS	Endoderm_YS
GAGAGGTTCTGCCTGT-SIGAE11	SIGAE11	SIGAH5	3prime	SIGAH5_Sample_0	F110	Female	CS16_6PCW	YS	Fibroblast_YS	Fibroblast_YS	Fibroblast_YS
GAGATGGCAGCCCACA-SIGAE11	SIGAE11	SIGAH5	3prime	SIGAH5_Sample_0	F110	Female	CS16_6PCW	YS	Mast_cell_YS	Mast_cell_YS	Mast_cell_YS
GAGATGGGTTCTCACC-SIGAE11	SIGAE11	SIGAH5	3prime	SIGAH5_Unassigned	Unassigned	Female	Unassigned_Unassigned	YS	Macrophage_YS	Macrophage_YS	Macrophage_YS
GAGCCTGAGTCAGAGC-SIGAE11	SIGAE11	SIGAH5	3prime	SIGAH5_Sample_0	F110	Female	CS16_6PCW	YS	Macrophage_YS	Macrophage_YS	Macrophage_YS
GAGCCTGGTTTCAGAC-SIGAE11	SIGAE11	SIGAH5	3prime	SIGAH5_Sample_0	F110	Female	CS16_6PCW	YS	Fibroblast_YS	Fibroblast_YS	Fibroblast_YS
GAGCCTGTCGCTTGCT-SIGAE11	SIGAE11	SIGAH5	3prime	SIGAH5_Sample_0	F110	Female	CS16_6PCW	YS	Fibroblast_YS	Fibroblast_YS	Fibroblast_YS
GAGCTGCAGTAAGCAT-SIGAE11	SIGAE11	SIGAH5	3prime	SIGAH5_Sample_0	F110	Female	CS16_6PCW	YS	Macrophage_YS	Macrophage_YS	Macrophage_YS
GAGCTGCCATGCCGAC-SIGAE11	SIGAE11	SIGAH5	3prime	SIGAH5_Sample_0	F110	Female	CS16_6PCW	YS	Macrophage_YS	Macrophage_YS	Macrophage_YS
GAGCTGCTCGTGCACG-SIGAE11	SIGAE11	SIGAH5	3prime	SIGAH5_Sample_0	F110	Female	CS16_6PCW	YS	Fibroblast_YS	Fibroblast_YS	Fibroblast_YS
GAGGCAAAGCAATAGT-SIGAE11	SIGAE11	SIGAH5	3prime	SIGAH5_Sample_1	F102	Female	CS19_7PCW	YS	Erythroid_YS	Erythroid_YS	Erythroid_YS
GAGGCAAAGCCTGTGC-SIGAE11	SIGAE11	SIGAH5	3prime	SIGAH5_Sample_0	F110	Female	CS16_6PCW	YS	Macrophage_YS	Macrophage_YS	Macrophage_YS
GAGGCAACAATTAGGA-SIGAE11	SIGAE11	SIGAH5	3prime	SIGAH5_Sample_0	F110	Female	CS16_6PCW	YS	Erythroid_YS	Erythroid_YS	Erythroid_YS
GAGGCAAGTAAGGCCA-SIGAE11	SIGAE11	SIGAH5	3prime	SIGAH5_Sample_0	F110	Female	CS16_6PCW	YS	Macrophage_YS	Macrophage_YS	Macrophage_YS
GAGGCCTCAGCGTTGC-SIGAE11	SIGAE11	SIGAH5	3prime	SIGAH5_Sample_0	F110	Female	CS16_6PCW	YS	Macrophage_YS	Macrophage_YS	Macrophage_YS
GAGGCCTGTTTGCCGG-SIGAE11	SIGAE11	SIGAH5	3prime	SIGAH5_Sample_0	F110	Female	CS16_6PCW	YS	Macrophage_YS	Macrophage_YS	Macrophage_YS
GAGGCCTTCTTAGCTT-SIGAE11	SIGAE11	SIGAH5	3prime	SIGAH5_Sample_0	F110	Female	CS16_6PCW	YS	Macrophage_YS	Macrophage_YS	Macrophage_YS
GAGGGATGTCGTACAT-SIGAE11	SIGAE11	SIGAH5	3prime	SIGAH5_Sample_0	F110	Female	CS16_6PCW	YS	MK_YS	MK_YS	MK_YS
GAGGGTAGTGCCTATA-SIGAE11	SIGAE11	SIGAH5	3prime	SIGAH5_Sample_1	F102	Female	CS19_7PCW	YS	Macrophage_YS	Macrophage_YS	Macrophage_YS
GAGGGTAGTTCATCTT-SIGAE11	SIGAE11	SIGAH5	3prime	SIGAH5_Sample_0	F110	Female	CS16_6PCW	YS	Fibroblast_YS	Fibroblast_YS	Fibroblast_YS
GAGTCTACACAAAGCG-SIGAE11	SIGAE11	SIGAH5	3prime	SIGAH5_Sample_0	F110	Female	CS16_6PCW	YS	Fibroblast_YS	Fibroblast_YS	Fibroblast_YS
GAGTGAGCAAAGTGTA-SIGAE11	SIGAE11	SIGAH5	3prime	SIGAH5_Sample_0	F110	Female	CS16_6PCW	YS	Macrophage_YS	Macrophage_YS	Macrophage_YS
GAGTGAGCAGACATCT-SIGAE11	SIGAE11	SIGAH5	3prime	SIGAH5_Sample_0	F110	Female	CS16_6PCW	YS	Macrophage_YS	Macrophage_YS	Macrophage_YS
GAGTGTTCATCTTAGG-SIGAE11	SIGAE11	SIGAH5	3prime	SIGAH5_Sample_0	F110	Female	CS16_6PCW	YS	Erythroid_YS	Erythroid_YS	Erythroid_YS
GAGTGTTTCCACACCT-SIGAE11	SIGAE11	SIGAH5	3prime	SIGAH5_Sample_0	F110	Female	CS16_6PCW	YS	Erythroid_YS	Erythroid_YS	Erythroid_YS
GAGTTACGTGGCAACA-SIGAE11	SIGAE11	SIGAH5	3prime	SIGAH5_Sample_1	F102	Female	CS19_7PCW	YS	Erythroid_YS	Erythroid_YS	Erythroid_YS
GAGTTACGTTGACTGT-SIGAE11	SIGAE11	SIGAH5	3prime	SIGAH5_Sample_0	F110	Female	CS16_6PCW	YS	Mast_cell_YS	Mast_cell_YS	Mast_cell_YS
GAGTTACGTTGGAGAC-SIGAE11	SIGAE11	SIGAH5	3prime	SIGAH5_Sample_0	F110	Female	CS16_6PCW	YS	Fibroblast_YS	Fibroblast_YS	Fibroblast_YS
GAGTTTGAGTGTCATC-SIGAE11	SIGAE11	SIGAH5	3prime	SIGAH5_Sample_0	F110	Female	CS16_6PCW	YS	Macrophage_YS	Macrophage_YS	Macrophage_YS
GATAGAACAGAGGTAC-SIGAE11	SIGAE11	SIGAH5	3prime	SIGAH5_Sample_1	F102	Female	CS19_7PCW	YS	Macrophage_YS	Macrophage_YS	Macrophage_YS
GATCACAAGTTGGAAT-SIGAE11	SIGAE11	SIGAH5	3prime	SIGAH5_Sample_0	F110	Female	CS16_6PCW	YS	Fibroblast_YS	Fibroblast_YS	Fibroblast_YS
GATCAGTAGTCTGCGC-SIGAE11	SIGAE11	SIGAH5	3prime	SIGAH5_Unassigned	Unassigned	Female	Unassigned_Unassigned	YS	Erythroid_YS	Erythroid_YS	Erythroid_YS
GATCAGTCAGCCGTTG-SIGAE11	SIGAE11	SIGAH5	3prime	SIGAH5_Sample_0	F110	Female	CS16_6PCW	YS	Fibroblast_YS	Fibroblast_YS	Fibroblast_YS
GATCAGTGTCTGATAC-SIGAE11	SIGAE11	SIGAH5	3prime	SIGAH5_Sample_0	F110	Female	CS16_6PCW	YS	Fibroblast_YS	Fibroblast_YS	Fibroblast_YS
GATCATGCACGGTGCT-SIGAE11	SIGAE11	SIGAH5	3prime	SIGAH5_Sample_0	F110	Female	CS16_6PCW	YS	Fibroblast_YS	Fibroblast_YS	Fibroblast_YS
GATCATGTCGGTATGT-SIGAE11	SIGAE11	SIGAH5	3prime	SIGAH5_Sample_0	F110	Female	CS16_6PCW	YS	Macrophage_YS	Macrophage_YS	Macrophage_YS
GATCCCTTCGCGAAGA-SIGAE11	SIGAE11	SIGAH5	3prime	SIGAH5_Unassigned	Unassigned	Female	Unassigned_Unassigned	YS	Fibroblast_YS	Fibroblast_YS	Fibroblast_YS
GATCGTATCCCATAGA-SIGAE11	SIGAE11	SIGAH5	3prime	SIGAH5_Sample_1	F102	Female	CS19_7PCW	YS	Macrophage_YS	Macrophage_YS	Macrophage_YS
GATGATCGTCAGTCTA-SIGAE11	SIGAE11	SIGAH5	3prime	SIGAH5_Sample_0	F110	Female	CS16_6PCW	YS	Fibroblast_YS	Fibroblast_YS	Fibroblast_YS
GATGCTACACGGTGTC-SIGAE11	SIGAE11	SIGAH5	3prime	SIGAH5_Sample_0	F110	Female	CS16_6PCW	YS	Fibroblast_YS	Fibroblast_YS	Fibroblast_YS
GATGCTACACTACGGC-SIGAE11	SIGAE11	SIGAH5	3prime	SIGAH5_Sample_0	F110	Female	CS16_6PCW	YS	Monocyte_YS	Monocyte_Liver_YS	Monocyte_Liver_YS
GATGCTACACTGTCGG-SIGAE11	SIGAE11	SIGAH5	3prime	SIGAH5_Sample_0	F110	Female	CS16_6PCW	YS	Lymphoid_YS	Lymphoid_YS	Lymphoid_YS
GATGCTATCATCTCTA-SIGAE11	SIGAE11	SIGAH5	3prime	SIGAH5_Sample_0	F110	Female	CS16_6PCW	YS	Fibroblast_YS	Fibroblast_YS	Fibroblast_YS
GATGTTGCATTAGGAA-SIGAE11	SIGAE11	SIGAH5	3prime	SIGAH5_Sample_0	F110	Female	CS16_6PCW	YS	Endoderm_YS	Endoderm_YS	Endoderm_YS
GATGTTGGTCACGACC-SIGAE11	SIGAE11	SIGAH5	3prime	SIGAH5_Sample_0	F110	Female	CS16_6PCW	YS	Macrophage_YS	Macrophage_YS	Macrophage_YS
GATTCTTCACGTCGGT-SIGAE11	SIGAE11	SIGAH5	3prime	SIGAH5_Sample_0	F110	Female	CS16_6PCW	YS	Lymphoid_YS	Lymphoid_YS	Lymphoid_YS
GATTCTTTCATCAGTG-SIGAE11	SIGAE11	SIGAH5	3prime	SIGAH5_Sample_0	F110	Female	CS16_6PCW	YS	Lymphoid_YS	Lymphoid_YS	Lymphoid_YS
GATTGGTGTTCGTTCC-SIGAE11	SIGAE11	SIGAH5	3prime	SIGAH5_Sample_0	F110	Female	CS16_6PCW	YS	Erythroid_YS	Erythroid_YS	Erythroid_YS
GATTTCTCAATTGAAG-SIGAE11	SIGAE11	SIGAH5	3prime	SIGAH5_Sample_0	F110	Female	CS16_6PCW	YS	Macrophage_YS	Macrophage_YS	Macrophage_YS
GATTTCTCATGACTCA-SIGAE11	SIGAE11	SIGAH5	3prime	SIGAH5_Sample_0	F110	Female	CS16_6PCW	YS	Erythroid_YS	Erythroid_YS	Erythroid_YS
GATTTCTTCACCATCC-SIGAE11	SIGAE11	SIGAH5	3prime	SIGAH5_Sample_0	F110	Female	CS16_6PCW	YS	Macrophage_YS	Macrophage_YS	Macrophage_YS
GATTTCTTCGCAGTGC-SIGAE11	SIGAE11	SIGAH5	3prime	SIGAH5_Sample_0	F110	Female	CS16_6PCW	YS	Fibroblast_YS	Fibroblast_YS	Fibroblast_YS
GCAACATCAACAACAA-SIGAE11	SIGAE11	SIGAH5	3prime	SIGAH5_Sample_0	F110	Female	CS16_6PCW	YS	Macrophage_YS	Macrophage_YS	Macrophage_YS
GCAACATCAGAAGTTA-SIGAE11	SIGAE11	SIGAH5	3prime	SIGAH5_Sample_0	F110	Female	CS16_6PCW	YS	Endoderm_YS	Endoderm_YS	Endoderm_YS
GCAACCGAGCGGTAGT-SIGAE11	SIGAE11	SIGAH5	3prime	SIGAH5_Unassigned	Unassigned	Female	Unassigned_Unassigned	YS	Fibroblast_YS	Fibroblast_YS	Fibroblast_YS
GCACATACACTCTAGA-SIGAE11	SIGAE11	SIGAH5	3prime	SIGAH5_Sample_0	F110	Female	CS16_6PCW	YS	Macrophage_YS	Macrophage_YS	Macrophage_YS
GCACGGTCACCGGCTA-SIGAE11	SIGAE11	SIGAH5	3prime	SIGAH5_Sample_0	F110	Female	CS16_6PCW	YS	Fibroblast_YS	Fibroblast_YS	Fibroblast_YS
GCACGGTTCTCGTTTA-SIGAE11	SIGAE11	SIGAH5	3prime	SIGAH5_Sample_0	F110	Female	CS16_6PCW	YS	Fibroblast_YS	Fibroblast_YS	Fibroblast_YS
GCACGTGGTTTACTGG-SIGAE11	SIGAE11	SIGAH5	3prime	SIGAH5_Sample_0	F110	Female	CS16_6PCW	YS	Fibroblast_YS	Fibroblast_YS	Fibroblast_YS
GCACGTGTCGATTCCC-SIGAE11	SIGAE11	SIGAH5	3prime	SIGAH5_Sample_0	F110	Female	CS16_6PCW	YS	Lymphoid_YS	Lymphoid_YS	Lymphoid_YS
GCACTAAAGATTCGCT-SIGAE11	SIGAE11	SIGAH5	3prime	SIGAH5_Sample_0	F110	Female	CS16_6PCW	YS	Smooth_Muscle_YS	Smooth_Muscle_YS	Smooth_Muscle_YS
GCACTAATCCATCGTC-SIGAE11	SIGAE11	SIGAH5	3prime	SIGAH5_Sample_0	F110	Female	CS16_6PCW	YS	Macrophage_YS	Macrophage_YS	Macrophage_YS
GCACTAATCCTACGGG-SIGAE11	SIGAE11	SIGAH5	3prime	SIGAH5_Sample_0	F110	Female	CS16_6PCW	YS	Smooth_Muscle_YS	Smooth_Muscle_YS	Smooth_Muscle_YS
GCAGCCAAGGCACTAG-SIGAE11	SIGAE11	SIGAH5	3prime	SIGAH5_Unassigned	Unassigned	Female	Unassigned_Unassigned	YS	Fibroblast_YS	Fibroblast_YS	Fibroblast_YS
GCAGCCACAGCCATTA-SIGAE11	SIGAE11	SIGAH5	3prime	SIGAH5_Sample_0	F110	Female	CS16_6PCW	YS	Lymphoid_YS	Lymphoid_YS	Lymphoid_YS
GCAGCCACAGGTACGA-SIGAE11	SIGAE11	SIGAH5	3prime	SIGAH5_Sample_0	F110	Female	CS16_6PCW	YS	Erythroid_YS	early erythroid_YS	early erythroid_YS
GCAGCTGGTCTTTCTA-SIGAE11	SIGAE11	SIGAH5	3prime	SIGAH5_Sample_0	F110	Female	CS16_6PCW	YS	Macrophage_YS	Macrophage_YS	Macrophage_YS
GCAGCTGTCACTGTTT-SIGAE11	SIGAE11	SIGAH5	3prime	SIGAH5_Unassigned	Unassigned	Female	Unassigned_Unassigned	YS	Endoderm_YS	Endoderm_YS	Endoderm_YS
GCAGGCTTCTCAGTCC-SIGAE11	SIGAE11	SIGAH5	3prime	SIGAH5_Sample_0	F110	Female	CS16_6PCW	YS	Fibroblast_YS	Fibroblast_YS	Fibroblast_YS
GCATCGGTCGGTTGTA-SIGAE11	SIGAE11	SIGAH5	3prime	SIGAH5_Sample_0	F110	Female	CS16_6PCW	YS	Fibroblast_YS	Fibroblast_YS	Fibroblast_YS
GCATGATAGCACTTTG-SIGAE11	SIGAE11	SIGAH5	3prime	SIGAH5_Sample_1	F102	Female	CS19_7PCW	YS	Macrophage_YS	Macrophage_YS	Macrophage_YS
GCATGATGTCTGCCTT-SIGAE11	SIGAE11	SIGAH5	3prime	SIGAH5_Sample_0	F110	Female	CS16_6PCW	YS	Fibroblast_YS	Fibroblast_YS	Fibroblast_YS
GCATGATTCCAAAGGG-SIGAE11	SIGAE11	SIGAH5	3prime	SIGAH5_Sample_0	F110	Female	CS16_6PCW	YS	Smooth_Muscle_YS	Smooth_Muscle_YS	Smooth_Muscle_YS
GCATTAGAGACTTAAG-SIGAE11	SIGAE11	SIGAH5	3prime	SIGAH5_Sample_1	F102	Female	CS19_7PCW	YS	Erythroid_YS	Erythroid_YS	Erythroid_YS
GCATTAGCACACTGGC-SIGAE11	SIGAE11	SIGAH5	3prime	SIGAH5_Sample_0	F110	Female	CS16_6PCW	YS	Macrophage_YS	Macrophage_YS	Macrophage_YS
GCCAACGAGCTGTCCG-SIGAE11	SIGAE11	SIGAH5	3prime	SIGAH5_Sample_0	F110	Female	CS16_6PCW	YS	Lymphoid_YS	Lymphoid_YS	Lymphoid_YS
GCCAACGCACAGAGAC-SIGAE11	SIGAE11	SIGAH5	3prime	SIGAH5_Sample_0	F110	Female	CS16_6PCW	YS	Macrophage_YS	Macrophage_YS	Macrophage_YS
GCCAACGCATGGGATG-SIGAE11	SIGAE11	SIGAH5	3prime	SIGAH5_Sample_0	F110	Female	CS16_6PCW	YS	Fibroblast_YS	Fibroblast_YS	Fibroblast_YS
GCCAACGTCCGCACGA-SIGAE11	SIGAE11	SIGAH5	3prime	SIGAH5_Sample_0	F110	Female	CS16_6PCW	YS	Erythroid_YS	Erythroid_YS	Erythroid_YS
GCCAACGTCGTCACCT-SIGAE11	SIGAE11	SIGAH5	3prime	SIGAH5_Sample_0	F110	Female	CS16_6PCW	YS	Erythroid_YS	Erythroid_YS	Erythroid_YS
GCCAACGTCTAGACAC-SIGAE11	SIGAE11	SIGAH5	3prime	SIGAH5_Sample_0	F110	Female	CS16_6PCW	YS	Erythroid_YS	Erythroid_YS	Erythroid_YS
GCCAGCACAACCCTCT-SIGAE11	SIGAE11	SIGAH5	3prime	SIGAH5_Sample_0	F110	Female	CS16_6PCW	YS	Macrophage_YS	Macrophage_YS	Macrophage_YS
GCCAGCACAGCTTTCC-SIGAE11	SIGAE11	SIGAH5	3prime	SIGAH5_Sample_0	F110	Female	CS16_6PCW	YS	Macrophage_YS	Macrophage_YS	Macrophage_YS
GCCAGCAGTCCAACGC-SIGAE11	SIGAE11	SIGAH5	3prime	SIGAH5_Sample_0	F110	Female	CS16_6PCW	YS	Lymphoid_YS	Lymphoid_YS	Lymphoid_YS
GCCAGGTAGTTGCCTA-SIGAE11	SIGAE11	SIGAH5	3prime	SIGAH5_Sample_0	F110	Female	CS16_6PCW	YS	Fibroblast_YS	Fibroblast_YS	Fibroblast_YS
GCCAGGTGTGAGGAAA-SIGAE11	SIGAE11	SIGAH5	3prime	SIGAH5_Sample_0	F110	Female	CS16_6PCW	YS	Erythroid_YS	Erythroid_YS	Erythroid_YS
GCCATTCGTACATACC-SIGAE11	SIGAE11	SIGAH5	3prime	SIGAH5_Sample_0	F110	Female	CS16_6PCW	YS	Fibroblast_YS	Fibroblast_YS	Fibroblast_YS
GCCATTCTCTGATTCT-SIGAE11	SIGAE11	SIGAH5	3prime	SIGAH5_Sample_0	F110	Female	CS16_6PCW	YS	Erythroid_YS	Erythroid_YS	Erythroid_YS
GCCCAGATCTGAGAAA-SIGAE11	SIGAE11	SIGAH5	3prime	SIGAH5_Sample_0	F110	Female	CS16_6PCW	YS	Smooth_Muscle_YS	Smooth_Muscle_YS	Smooth_Muscle_YS
GCCCAGATCTTCTGGC-SIGAE11	SIGAE11	SIGAH5	3prime	SIGAH5_Sample_0	F110	Female	CS16_6PCW	YS	Macrophage_YS	Macrophage_YS	Macrophage_YS
GCCCGAAGTACGGATG-SIGAE11	SIGAE11	SIGAH5	3prime	SIGAH5_Sample_0	F110	Female	CS16_6PCW	YS	Erythroid_YS	Erythroid_YS	Erythroid_YS
GCCGATGGTACCACGC-SIGAE11	SIGAE11	SIGAH5	3prime	SIGAH5_Sample_1	F102	Female	CS19_7PCW	YS	Macrophage_YS	Macrophage_YS	Macrophage_YS
GCCTGTTAGTACCATC-SIGAE11	SIGAE11	SIGAH5	3prime	SIGAH5_Sample_1	F102	Female	CS19_7PCW	YS	Endoderm_YS	Endoderm_YS	Endoderm_YS
GCCTGTTCATATTCGG-SIGAE11	SIGAE11	SIGAH5	3prime	SIGAH5_Sample_0	F110	Female	CS16_6PCW	YS	Erythroid_YS	Erythroid_YS	Erythroid_YS
GCCTGTTGTACGATCT-SIGAE11	SIGAE11	SIGAH5	3prime	SIGAH5_Sample_0	F110	Female	CS16_6PCW	YS	Erythroid_YS	Erythroid_YS	Erythroid_YS
GCCTGTTTCACATACG-SIGAE11	SIGAE11	SIGAH5	3prime	SIGAH5_Sample_0	F110	Female	CS16_6PCW	YS	pDC precursor_YS	pDC precursor_YS	pDC precursor_YS
GCGAGAAGTCAAAGAT-SIGAE11	SIGAE11	SIGAH5	3prime	SIGAH5_Sample_1	F102	Female	CS19_7PCW	YS	Erythroid_YS	Erythroid_YS	Erythroid_YS
GCGATCGGTTCCAGGC-SIGAE11	SIGAE11	SIGAH5	3prime	SIGAH5_Sample_0	F110	Female	CS16_6PCW	YS	Erythroid_YS	Erythroid_YS	Erythroid_YS
GCGGAAAGTGGACTAG-SIGAE11	SIGAE11	SIGAH5	3prime	SIGAH5_Sample_0	F110	Female	CS16_6PCW	YS	Macrophage_YS	Macrophage_YS	Macrophage_YS
GCGGATCAGGTAAGAG-SIGAE11	SIGAE11	SIGAH5	3prime	SIGAH5_Sample_1	F102	Female	CS19_7PCW	YS	Erythroid_YS	Erythroid_YS	Erythroid_YS
GCGTGCAGTCAGATTC-SIGAE11	SIGAE11	SIGAH5	3prime	SIGAH5_Sample_0	F110	Female	CS16_6PCW	YS	Erythroid_YS	Erythroid_YS	Erythroid_YS
GCGTTTCAGAGGATCC-SIGAE11	SIGAE11	SIGAH5	3prime	SIGAH5_Sample_0	F110	Female	CS16_6PCW	YS	Macrophage_YS	Macrophage_YS	Macrophage_YS
GCGTTTCGTCTGTCCT-SIGAE11	SIGAE11	SIGAH5	3prime	SIGAH5_Sample_0	F110	Female	CS16_6PCW	YS	Fibroblast_YS	Fibroblast_YS	Fibroblast_YS
GCTACAAGTCTGCAAT-SIGAE11	SIGAE11	SIGAH5	3prime	SIGAH5_Sample_1	F102	Female	CS19_7PCW	YS	Erythroid_YS	Erythroid_YS	Erythroid_YS
GCTACAAGTGCTGTCG-SIGAE11	SIGAE11	SIGAH5	3prime	SIGAH5_Sample_0	F110	Female	CS16_6PCW	YS	Erythroid_YS	Erythroid_YS	Erythroid_YS
GCTCAAAGTCATTGCA-SIGAE11	SIGAE11	SIGAH5	3prime	SIGAH5_Sample_1	F102	Female	CS19_7PCW	YS	Macrophage_YS	Macrophage_YS	Macrophage_YS
GCTCAAAGTGCCTATA-SIGAE11	SIGAE11	SIGAH5	3prime	SIGAH5_Sample_0	F110	Female	CS16_6PCW	YS	Fibroblast_YS	Fibroblast_YS	Fibroblast_YS
GCTCAAAGTTATCCAG-SIGAE11	SIGAE11	SIGAH5	3prime	SIGAH5_Sample_1	F102	Female	CS19_7PCW	YS	Erythroid_YS	Erythroid_YS	Erythroid_YS
GCTCAAATCAATCCGA-SIGAE11	SIGAE11	SIGAH5	3prime	SIGAH5_Sample_0	F110	Female	CS16_6PCW	YS	Macrophage_YS	Macrophage_YS	Macrophage_YS
GCTGAATTCCATCTGC-SIGAE11	SIGAE11	SIGAH5	3prime	SIGAH5_Sample_0	F110	Female	CS16_6PCW	YS	Monocyte_YS	Monocyte_Liver_YS	Monocyte_Liver_YS
GCTGCAGAGAAGCGGG-SIGAE11	SIGAE11	SIGAH5	3prime	SIGAH5_Sample_0	F110	Female	CS16_6PCW	YS	Erythroid_YS	Erythroid_YS	Erythroid_YS
GCTGGGTAGTGTTCAC-SIGAE11	SIGAE11	SIGAH5	3prime	SIGAH5_Sample_0	F110	Female	CS16_6PCW	YS	Erythroid_YS	Erythroid_YS	Erythroid_YS
GCTGGGTGTACCCGCA-SIGAE11	SIGAE11	SIGAH5	3prime	SIGAH5_Sample_0	F110	Female	CS16_6PCW	YS	Fibroblast_YS	Fibroblast_YS	Fibroblast_YS
GCTGGGTGTCTGTTAG-SIGAE11	SIGAE11	SIGAH5	3prime	SIGAH5_Sample_0	F110	Female	CS16_6PCW	YS	Fibroblast_YS	Fibroblast_YS	Fibroblast_YS
GCTTCACCACCAGACC-SIGAE11	SIGAE11	SIGAH5	3prime	SIGAH5_Sample_1	F102	Female	CS19_7PCW	YS	Macrophage_YS	Macrophage_YS	Macrophage_YS
GCTTCACCAGCACACC-SIGAE11	SIGAE11	SIGAH5	3prime	SIGAH5_Sample_0	F110	Female	CS16_6PCW	YS	Lymphoid_YS	Lymphoid_YS	Lymphoid_YS
GCTTTCGCAGTCTTCC-SIGAE11	SIGAE11	SIGAH5	3prime	SIGAH5_Sample_0	F110	Female	CS16_6PCW	YS	Endoderm_YS	Endoderm_YS	Endoderm_YS
GCTTTCGGTATTGCCA-SIGAE11	SIGAE11	SIGAH5	3prime	SIGAH5_Sample_0	F110	Female	CS16_6PCW	YS	Erythroid_YS	Erythroid_YS	Erythroid_YS
GCTTTCGTCCTCAGAA-SIGAE11	SIGAE11	SIGAH5	3prime	SIGAH5_Sample_0	F110	Female	CS16_6PCW	YS	Lymphoid_YS	Lymphoid_YS	Lymphoid_YS
GGAAGTGGTCCGGACT-SIGAE11	SIGAE11	SIGAH5	3prime	SIGAH5_Sample_0	F110	Female	CS16_6PCW	YS	Fibroblast_YS	Fibroblast_YS	Fibroblast_YS
GGACGTCAGAGTGTTA-SIGAE11	SIGAE11	SIGAH5	3prime	SIGAH5_Sample_0	F110	Female	CS16_6PCW	YS	Macrophage_YS	Macrophage_YS	Macrophage_YS
GGACGTCCAACTTGCA-SIGAE11	SIGAE11	SIGAH5	3prime	SIGAH5_Sample_0	F110	Female	CS16_6PCW	YS	Monocyte_YS	Monocyte_YS_YS	Monocyte_YS_YS
GGAGAACAGCCATATC-SIGAE11	SIGAE11	SIGAH5	3prime	SIGAH5_Sample_0	F110	Female	CS16_6PCW	YS	Fibroblast_YS	Fibroblast_YS	Fibroblast_YS
GGAGAACCAGAGGTAC-SIGAE11	SIGAE11	SIGAH5	3prime	SIGAH5_Sample_0	F110	Female	CS16_6PCW	YS	Macrophage_YS	Macrophage_YS	Macrophage_YS
GGAGAACGTTACACAC-SIGAE11	SIGAE11	SIGAH5	3prime	SIGAH5_Sample_0	F110	Female	CS16_6PCW	YS	Macrophage_YS	Macrophage_YS	Macrophage_YS
GGAGATGTCTGTGCAA-SIGAE11	SIGAE11	SIGAH5	3prime	SIGAH5_Sample_0	F110	Female	CS16_6PCW	YS	Erythroid_YS	Erythroid_YS	Erythroid_YS
GGAGCAACAGCGAACA-SIGAE11	SIGAE11	SIGAH5	3prime	SIGAH5_Sample_0	F110	Female	CS16_6PCW	YS	Erythroid_YS	Erythroid_YS	Erythroid_YS
GGAGGTACACGGATCC-SIGAE11	SIGAE11	SIGAH5	3prime	SIGAH5_Sample_0	F110	Female	CS16_6PCW	YS	Macrophage_YS	Macrophage_YS	Macrophage_YS
GGATCTAAGCTCCCTT-SIGAE11	SIGAE11	SIGAH5	3prime	SIGAH5_Sample_0	F110	Female	CS16_6PCW	YS	Macrophage_YS	Macrophage_YS	Macrophage_YS
GGATCTACAGGACGAT-SIGAE11	SIGAE11	SIGAH5	3prime	SIGAH5_Sample_1	F102	Female	CS19_7PCW	YS	Erythroid_YS	Erythroid_YS	Erythroid_YS
GGATCTATCCCGTGTT-SIGAE11	SIGAE11	SIGAH5	3prime	SIGAH5_Sample_0	F110	Female	CS16_6PCW	YS	Erythroid_YS	Erythroid_YS	Erythroid_YS
GGATGTTAGATCCGAG-SIGAE11	SIGAE11	SIGAH5	3prime	SIGAH5_Sample_0	F110	Female	CS16_6PCW	YS	Smooth_Muscle_YS	Smooth_Muscle_YS	Smooth_Muscle_YS
GGATGTTAGCACGGAT-SIGAE11	SIGAE11	SIGAH5	3prime	SIGAH5_Sample_0	F110	Female	CS16_6PCW	YS	Macrophage_YS	Macrophage_YS	Macrophage_YS
GGATGTTAGCCTCCAG-SIGAE11	SIGAE11	SIGAH5	3prime	SIGAH5_Sample_0	F110	Female	CS16_6PCW	YS	Macrophage_YS	Macrophage_YS	Macrophage_YS
GGCACGTCATAATCCG-SIGAE11	SIGAE11	SIGAH5	3prime	SIGAH5_Sample_0	F110	Female	CS16_6PCW	YS	Fibroblast_YS	Fibroblast_YS	Fibroblast_YS
GGCACGTTCGATTCCC-SIGAE11	SIGAE11	SIGAH5	3prime	SIGAH5_Sample_0	F110	Female	CS16_6PCW	YS	Erythroid_YS	Erythroid_YS	Erythroid_YS
GGCAGTCAGCGTCTGC-SIGAE11	SIGAE11	SIGAH5	3prime	SIGAH5_Sample_1	F102	Female	CS19_7PCW	YS	Macrophage_YS	Macrophage_YS	Macrophage_YS
GGCAGTCAGGCGATAC-SIGAE11	SIGAE11	SIGAH5	3prime	SIGAH5_Sample_0	F110	Female	CS16_6PCW	YS	Macrophage_YS	Macrophage_YS	Macrophage_YS
GGCAGTCGTCTAGTGT-SIGAE11	SIGAE11	SIGAH5	3prime	SIGAH5_Sample_1	F102	Female	CS19_7PCW	YS	Erythroid_YS	Erythroid_YS	Erythroid_YS
GGCGTCAAGTTCCATG-SIGAE11	SIGAE11	SIGAH5	3prime	SIGAH5_Sample_0	F110	Female	CS16_6PCW	YS	Fibroblast_YS	Fibroblast_YS	Fibroblast_YS
GGCGTCACATAACTCG-SIGAE11	SIGAE11	SIGAH5	3prime	SIGAH5_Sample_0	F110	Female	CS16_6PCW	YS	Macrophage_YS	Macrophage_YS	Macrophage_YS
GGCGTCATCCGATCGG-SIGAE11	SIGAE11	SIGAH5	3prime	SIGAH5_Sample_0	F110	Female	CS16_6PCW	YS	Fibroblast_YS	Fibroblast_YS	Fibroblast_YS
GGCGTCATCCTAGCGG-SIGAE11	SIGAE11	SIGAH5	3prime	SIGAH5_Sample_0	F110	Female	CS16_6PCW	YS	Fibroblast_YS	Fibroblast_YS	Fibroblast_YS
GGCTGTGCAAGGTACG-SIGAE11	SIGAE11	SIGAH5	3prime	SIGAH5_Sample_1	F102	Female	CS19_7PCW	YS	Macrophage_YS	Macrophage_YS	Macrophage_YS
GGCTGTGCAGATACCT-SIGAE11	SIGAE11	SIGAH5	3prime	SIGAH5_Sample_0	F110	Female	CS16_6PCW	YS	Fibroblast_YS	Fibroblast_YS	Fibroblast_YS
GGCTGTGGTTTAAGGA-SIGAE11	SIGAE11	SIGAH5	3prime	SIGAH5_Sample_0	F110	Female	CS16_6PCW	YS	Fibroblast_YS	Fibroblast_YS	Fibroblast_YS
GGCTGTGTCACGTAGT-SIGAE11	SIGAE11	SIGAH5	3prime	SIGAH5_Sample_0	F110	Female	CS16_6PCW	YS	Erythroid_YS	Erythroid_YS	Erythroid_YS
GGCTGTGTCCGTAGTA-SIGAE11	SIGAE11	SIGAH5	3prime	SIGAH5_Sample_0	F110	Female	CS16_6PCW	YS	Fibroblast_YS	Fibroblast_YS	Fibroblast_YS
GGCTTGGCAAGTTCGT-SIGAE11	SIGAE11	SIGAH5	3prime	SIGAH5_Sample_0	F110	Female	CS16_6PCW	YS	Fibroblast_YS	Fibroblast_YS	Fibroblast_YS
GGCTTGGGTTACGTAC-SIGAE11	SIGAE11	SIGAH5	3prime	SIGAH5_Sample_0	F110	Female	CS16_6PCW	YS	Macrophage_YS	Macrophage_YS	Macrophage_YS
GGCTTTCTCCTCATAT-SIGAE11	SIGAE11	SIGAH5	3prime	SIGAH5_Sample_0	F110	Female	CS16_6PCW	YS	Monocyte_YS	Monocyte_YS_YS	Monocyte_YS_YS
GGGAAGTCACTTCTCG-SIGAE11	SIGAE11	SIGAH5	3prime	SIGAH5_Sample_0	F110	Female	CS16_6PCW	YS	Mast_cell_YS	Mast_cell_YS	Mast_cell_YS
GGGACAATCGACCTAA-SIGAE11	SIGAE11	SIGAH5	3prime	SIGAH5_Sample_0	F110	Female	CS16_6PCW	YS	Fibroblast_YS	Fibroblast_YS	Fibroblast_YS
GGGACAATCGCATTGA-SIGAE11	SIGAE11	SIGAH5	3prime	SIGAH5_Sample_0	F110	Female	CS16_6PCW	YS	Erythroid_YS	Erythroid_YS	Erythroid_YS
GGGACTCAGGGCAACT-SIGAE11	SIGAE11	SIGAH5	3prime	SIGAH5_Sample_0	F110	Female	CS16_6PCW	YS	Macrophage_YS	Macrophage_YS	Macrophage_YS
GGGAGATGTAAGAACT-SIGAE11	SIGAE11	SIGAH5	3prime	SIGAH5_Sample_0	F110	Female	CS16_6PCW	YS	Fibroblast_YS	Fibroblast_YS	Fibroblast_YS
GGGAGTAAGACCATGG-SIGAE11	SIGAE11	SIGAH5	3prime	SIGAH5_Sample_0	F110	Female	CS16_6PCW	YS	Fibroblast_YS	Fibroblast_YS	Fibroblast_YS
GGGAGTAAGAGCAAGA-SIGAE11	SIGAE11	SIGAH5	3prime	SIGAH5_Sample_0	F110	Female	CS16_6PCW	YS	Erythroid_YS	Erythroid_YS	Erythroid_YS
GGGATCCTCCAGCTCT-SIGAE11	SIGAE11	SIGAH5	3prime	SIGAH5_Sample_0	F110	Female	CS16_6PCW	YS	Macrophage_YS	Macrophage_YS	Macrophage_YS
GGGCCATCAGGTTCGC-SIGAE11	SIGAE11	SIGAH5	3prime	SIGAH5_Sample_0	F110	Female	CS16_6PCW	YS	Erythroid_YS	Erythroid_YS	Erythroid_YS
GGGCCATTCCGATGCG-SIGAE11	SIGAE11	SIGAH5	3prime	SIGAH5_Sample_0	F110	Female	CS16_6PCW	YS	Fibroblast_YS	Fibroblast_YS	Fibroblast_YS
GGGCGTTTCCTGCTAC-SIGAE11	SIGAE11	SIGAH5	3prime	SIGAH5_Sample_0	F110	Female	CS16_6PCW	YS	Fibroblast_YS	Fibroblast_YS	Fibroblast_YS
GGGCGTTTCGCAACAT-SIGAE11	SIGAE11	SIGAH5	3prime	SIGAH5_Sample_0	F110	Female	CS16_6PCW	YS	Microglia_YS	Microglia_YS	Microglia_YS
GGGCTACAGAGCATCG-SIGAE11	SIGAE11	SIGAH5	3prime	SIGAH5_Sample_0	F110	Female	CS16_6PCW	YS	Fibroblast_YS	Fibroblast_YS	Fibroblast_YS
GGGCTACTCCACGGAC-SIGAE11	SIGAE11	SIGAH5	3prime	SIGAH5_Sample_0	F110	Female	CS16_6PCW	YS	Erythroid_YS	Erythroid_YS	Erythroid_YS
GGGTAGAAGCCTTTGA-SIGAE11	SIGAE11	SIGAH5	3prime	SIGAH5_Sample_0	F110	Female	CS16_6PCW	YS	Fibroblast_YS	Fibroblast_YS	Fibroblast_YS
GGGTAGACAGTATTCG-SIGAE11	SIGAE11	SIGAH5	3prime	SIGAH5_Sample_0	F110	Female	CS16_6PCW	YS	Macrophage_YS	Macrophage_YS	Macrophage_YS
GGGTAGATCAAGAATG-SIGAE11	SIGAE11	SIGAH5	3prime	SIGAH5_Sample_0	F110	Female	CS16_6PCW	YS	Endoderm_YS	Endoderm_YS	Endoderm_YS
GGGTATTAGACTACCT-SIGAE11	SIGAE11	SIGAH5	3prime	SIGAH5_Sample_0	F110	Female	CS16_6PCW	YS	Fibroblast_YS	Fibroblast_YS	Fibroblast_YS
GGGTATTAGGGCAGGA-SIGAE11	SIGAE11	SIGAH5	3prime	SIGAH5_Sample_0	F110	Female	CS16_6PCW	YS	Endoderm_YS	Endoderm_YS	Endoderm_YS
GGGTATTTCGTCGCTT-SIGAE11	SIGAE11	SIGAH5	3prime	SIGAH5_Sample_0	F110	Female	CS16_6PCW	YS	Endoderm_YS	Endoderm_YS	Endoderm_YS
GGGTCACAGGTATCTC-SIGAE11	SIGAE11	SIGAH5	3prime	SIGAH5_Sample_0	F110	Female	CS16_6PCW	YS	Smooth_Muscle_YS	Smooth_Muscle_YS	Smooth_Muscle_YS
GGGTCACCATCACAGT-SIGAE11	SIGAE11	SIGAH5	3prime	SIGAH5_Sample_0	F110	Female	CS16_6PCW	YS	Macrophage_YS	Macrophage_YS	Macrophage_YS
GGGTCACGTGGAGAAA-SIGAE11	SIGAE11	SIGAH5	3prime	SIGAH5_Sample_0	F110	Female	CS16_6PCW	YS	Erythroid_YS	Erythroid_YS	Erythroid_YS
GGGTCTGGTTGTGCAT-SIGAE11	SIGAE11	SIGAH5	3prime	SIGAH5_Sample_0	F110	Female	CS16_6PCW	YS	Macrophage_YS	Macrophage_YS	Macrophage_YS
GGGTGAAGTGTTTCTT-SIGAE11	SIGAE11	SIGAH5	3prime	SIGAH5_Sample_0	F110	Female	CS16_6PCW	YS	Fibroblast_YS	Fibroblast_YS	Fibroblast_YS
GGGTGTCGTCTTTCAT-SIGAE11	SIGAE11	SIGAH5	3prime	SIGAH5_Sample_0	F110	Female	CS16_6PCW	YS	Macrophage_YS	Macrophage_YS	Macrophage_YS
GGGTGTCTCACCTGGG-SIGAE11	SIGAE11	SIGAH5	3prime	SIGAH5_Sample_0	F110	Female	CS16_6PCW	YS	Macrophage_YS	Macrophage_YS	Macrophage_YS
GGGTTTAGTAGTGGCA-SIGAE11	SIGAE11	SIGAH5	3prime	SIGAH5_Sample_0	F110	Female	CS16_6PCW	YS	Fibroblast_YS	Fibroblast_YS	Fibroblast_YS
GGGTTTATCAATCTTC-SIGAE11	SIGAE11	SIGAH5	3prime	SIGAH5_Sample_0	F110	Female	CS16_6PCW	YS	Erythroid_YS	Erythroid_YS	Erythroid_YS
GGGTTTATCCGTGCGA-SIGAE11	SIGAE11	SIGAH5	3prime	SIGAH5_Sample_0	F110	Female	CS16_6PCW	YS	Fibroblast_YS	Fibroblast_YS	Fibroblast_YS
GGGTTTATCTACCTTA-SIGAE11	SIGAE11	SIGAH5	3prime	SIGAH5_Sample_0	F110	Female	CS16_6PCW	YS	Fibroblast_YS	Fibroblast_YS	Fibroblast_YS
GGTAATCGTCGCACGT-SIGAE11	SIGAE11	SIGAH5	3prime	SIGAH5_Sample_0	F110	Female	CS16_6PCW	YS	Fibroblast_YS	Fibroblast_YS	Fibroblast_YS
GGTAATCGTTCAAACC-SIGAE11	SIGAE11	SIGAH5	3prime	SIGAH5_Sample_0	F110	Female	CS16_6PCW	YS	Fibroblast_YS	Fibroblast_YS	Fibroblast_YS
GGTAGAGGTCATAAAG-SIGAE11	SIGAE11	SIGAH5	3prime	SIGAH5_Sample_1	F102	Female	CS19_7PCW	YS	Macrophage_YS	Macrophage_YS	Macrophage_YS
GGTCACGAGTATGAGT-SIGAE11	SIGAE11	SIGAH5	3prime	SIGAH5_Sample_0	F110	Female	CS16_6PCW	YS	Erythroid_YS	Erythroid_YS	Erythroid_YS
GGTCACGGTTTGGCTA-SIGAE11	SIGAE11	SIGAH5	3prime	SIGAH5_Sample_1	F102	Female	CS19_7PCW	YS	Erythroid_YS	Erythroid_YS	Erythroid_YS
GGTCTGGAGTCCTGCG-SIGAE11	SIGAE11	SIGAH5	3prime	SIGAH5_Sample_0	F110	Female	CS16_6PCW	YS	Erythroid_YS	Erythroid_YS	Erythroid_YS
GGTCTGGGTCCCGGTA-SIGAE11	SIGAE11	SIGAH5	3prime	SIGAH5_Sample_0	F110	Female	CS16_6PCW	YS	Endoderm_YS	Endoderm_YS	Endoderm_YS
GGTGAAGTCTCCGAGG-SIGAE11	SIGAE11	SIGAH5	3prime	SIGAH5_Sample_0	F110	Female	CS16_6PCW	YS	Erythroid_YS	Erythroid_YS	Erythroid_YS
GGTGATTTCTGCGGAC-SIGAE11	SIGAE11	SIGAH5	3prime	SIGAH5_Sample_0	F110	Female	CS16_6PCW	YS	Macrophage_YS	Macrophage_YS	Macrophage_YS
GGTGGCTCAGAAGCTG-SIGAE11	SIGAE11	SIGAH5	3prime	SIGAH5_Sample_0	F110	Female	CS16_6PCW	YS	Smooth_Muscle_YS	Smooth_Muscle_YS	Smooth_Muscle_YS
GGTGGCTCAGATTTCG-SIGAE11	SIGAE11	SIGAH5	3prime	SIGAH5_Unassigned	Unassigned	Female	Unassigned_Unassigned	YS	Erythroid_YS	Erythroid_YS	Erythroid_YS
GGTGGCTCAGCTAACT-SIGAE11	SIGAE11	SIGAH5	3prime	SIGAH5_Sample_1	F102	Female	CS19_7PCW	YS	Erythroid_YS	Erythroid_YS	Erythroid_YS
GGTGGCTGTAGACGGT-SIGAE11	SIGAE11	SIGAH5	3prime	SIGAH5_Sample_0	F110	Female	CS16_6PCW	YS	Fibroblast_YS	Fibroblast_YS	Fibroblast_YS
GGTTGTATCCCTAGGG-SIGAE11	SIGAE11	SIGAH5	3prime	SIGAH5_Sample_0	F110	Female	CS16_6PCW	YS	Fibroblast_YS	Fibroblast_YS	Fibroblast_YS
GTAACACTCCTCACTG-SIGAE11	SIGAE11	SIGAH5	3prime	SIGAH5_Sample_0	F110	Female	CS16_6PCW	YS	Macrophage_YS	Macrophage_YS	Macrophage_YS
GTAATCGAGCTGAAAT-SIGAE11	SIGAE11	SIGAH5	3prime	SIGAH5_Sample_0	F110	Female	CS16_6PCW	YS	Fibroblast_YS	Fibroblast_YS	Fibroblast_YS
GTAATCGAGTGCACTT-SIGAE11	SIGAE11	SIGAH5	3prime	SIGAH5_Unassigned	Unassigned	Female	Unassigned_Unassigned	YS	Fibroblast_YS	Fibroblast_YS	Fibroblast_YS
GTAATGCAGGCGACAT-SIGAE11	SIGAE11	SIGAH5	3prime	SIGAH5_Sample_0	F110	Female	CS16_6PCW	YS	Erythroid_YS	Erythroid_YS	Erythroid_YS
GTAATGCGTCAAGGCA-SIGAE11	SIGAE11	SIGAH5	3prime	SIGAH5_Sample_0	F110	Female	CS16_6PCW	YS	Lymphoid_YS	Lymphoid_YS	Lymphoid_YS
GTAGAAAAGCTCGGCT-SIGAE11	SIGAE11	SIGAH5	3prime	SIGAH5_Sample_0	F110	Female	CS16_6PCW	YS	Fibroblast_YS	Fibroblast_YS	Fibroblast_YS
GTAGAAACACCTGATA-SIGAE11	SIGAE11	SIGAH5	3prime	SIGAH5_Sample_0	F110	Female	CS16_6PCW	YS	Fibroblast_YS	Fibroblast_YS	Fibroblast_YS
GTAGAAACATCCGGTG-SIGAE11	SIGAE11	SIGAH5	3prime	SIGAH5_Sample_1	F102	Female	CS19_7PCW	YS	Erythroid_YS	Erythroid_YS	Erythroid_YS
GTAGAAAGTGTTACAC-SIGAE11	SIGAE11	SIGAH5	3prime	SIGAH5_Sample_0	F110	Female	CS16_6PCW	YS	Macrophage_YS	Macrophage_YS	Macrophage_YS
GTAGCTAAGAGGTGCT-SIGAE11	SIGAE11	SIGAH5	3prime	SIGAH5_Unassigned	Unassigned	Female	Unassigned_Unassigned	YS	Macrophage_YS	Macrophage_YS	Macrophage_YS
GTAGCTAAGGTGCTAG-SIGAE11	SIGAE11	SIGAH5	3prime	SIGAH5_Sample_0	F110	Female	CS16_6PCW	YS	Erythroid_YS	Erythroid_YS	Erythroid_YS
GTAGCTAAGTCATACC-SIGAE11	SIGAE11	SIGAH5	3prime	SIGAH5_Sample_1	F102	Female	CS19_7PCW	YS	Erythroid_YS	Erythroid_YS	Erythroid_YS
GTAGGAGGTCCAAAGG-SIGAE11	SIGAE11	SIGAH5	3prime	SIGAH5_Sample_0	F110	Female	CS16_6PCW	YS	Erythroid_YS	Erythroid_YS	Erythroid_YS
GTAGGTTAGCGAAACC-SIGAE11	SIGAE11	SIGAH5	3prime	SIGAH5_Sample_0	F110	Female	CS16_6PCW	YS	Erythroid_YS	Erythroid_YS	Erythroid_YS
GTAGTACCATGGAGAC-SIGAE11	SIGAE11	SIGAH5	3prime	SIGAH5_Sample_0	F110	Female	CS16_6PCW	YS	Endoderm_YS	Endoderm_YS	Endoderm_YS
GTAGTACGTCTTACTT-SIGAE11	SIGAE11	SIGAH5	3prime	SIGAH5_Sample_0	F110	Female	CS16_6PCW	YS	Macrophage_YS	Macrophage_YS	Macrophage_YS
GTATTGGTCGAGTCCG-SIGAE11	SIGAE11	SIGAH5	3prime	SIGAH5_Sample_0	F110	Female	CS16_6PCW	YS	Macrophage_YS	Macrophage_YS	Macrophage_YS
GTATTTCGTTGTCTAG-SIGAE11	SIGAE11	SIGAH5	3prime	SIGAH5_Sample_0	F110	Female	CS16_6PCW	YS	Erythroid_YS	Erythroid_YS	Erythroid_YS
GTCAAGTGTATCACCA-SIGAE11	SIGAE11	SIGAH5	3prime	SIGAH5_Sample_0	F110	Female	CS16_6PCW	YS	Fibroblast_YS	Fibroblast_YS	Fibroblast_YS
GTCACGGAGGATGGCT-SIGAE11	SIGAE11	SIGAH5	3prime	SIGAH5_Sample_0	F110	Female	CS16_6PCW	YS	Erythroid_YS	Erythroid_YS	Erythroid_YS
GTCACGGAGGGTTAGC-SIGAE11	SIGAE11	SIGAH5	3prime	SIGAH5_Sample_1	F102	Female	CS19_7PCW	YS	Macrophage_YS	Macrophage_YS	Macrophage_YS
GTCACGGTCTGATTCT-SIGAE11	SIGAE11	SIGAH5	3prime	SIGAH5_Sample_0	F110	Female	CS16_6PCW	YS	Macrophage_YS	Macrophage_YS	Macrophage_YS
GTCAGCGCAGACAAAT-SIGAE11	SIGAE11	SIGAH5	3prime	SIGAH5_Sample_0	F110	Female	CS16_6PCW	YS	Erythroid_YS	Erythroid_YS	Erythroid_YS
GTCAGCGCAGTGTATC-SIGAE11	SIGAE11	SIGAH5	3prime	SIGAH5_Sample_1	F102	Female	CS19_7PCW	YS	Erythroid_YS	Erythroid_YS	Erythroid_YS
GTCAGCGGTGTGTGTT-SIGAE11	SIGAE11	SIGAH5	3prime	SIGAH5_Sample_0	F110	Female	CS16_6PCW	YS	Erythroid_YS	Erythroid_YS	Erythroid_YS
GTCATCCAGACAGTCG-SIGAE11	SIGAE11	SIGAH5	3prime	SIGAH5_Sample_0	F110	Female	CS16_6PCW	YS	Fibroblast_YS	Fibroblast_YS	Fibroblast_YS
GTCATGAAGCCTGACC-SIGAE11	SIGAE11	SIGAH5	3prime	SIGAH5_Sample_0	F110	Female	CS16_6PCW	YS	Mesothelium_YS	Mesothelium_YS	Mesothelium_YS
GTCATTTCAATTGGTC-SIGAE11	SIGAE11	SIGAH5	3prime	SIGAH5_Sample_0	F110	Female	CS16_6PCW	YS	Lymphoid_YS	Lymphoid_YS	Lymphoid_YS
GTCATTTCAGGTCAGA-SIGAE11	SIGAE11	SIGAH5	3prime	SIGAH5_Sample_0	F110	Female	CS16_6PCW	YS	Erythroid_YS	Erythroid_YS	Erythroid_YS
GTCATTTGTCATTGCA-SIGAE11	SIGAE11	SIGAH5	3prime	SIGAH5_Sample_0	F110	Female	CS16_6PCW	YS	Macrophage_YS	Macrophage_YS	Macrophage_YS
GTCCACTTCTGGGCAC-SIGAE11	SIGAE11	SIGAH5	3prime	SIGAH5_Sample_0	F110	Female	CS16_6PCW	YS	Erythroid_YS	Erythroid_YS	Erythroid_YS
GTCCCATCACTGTGTA-SIGAE11	SIGAE11	SIGAH5	3prime	SIGAH5_Unassigned	Unassigned	Female	Unassigned_Unassigned	YS	Erythroid_YS	Erythroid_YS	Erythroid_YS
GTCCTCAGTAGCGTAG-SIGAE11	SIGAE11	SIGAH5	3prime	SIGAH5_Sample_0	F110	Female	CS16_6PCW	YS	Smooth_Muscle_YS	Smooth_Muscle_YS	Smooth_Muscle_YS
GTCCTCATCCCATTCG-SIGAE11	SIGAE11	SIGAH5	3prime	SIGAH5_Sample_0	F110	Female	CS16_6PCW	YS	Macrophage_YS	Macrophage_YS	Macrophage_YS
GTCGAATCAGTAGATA-SIGAE11	SIGAE11	SIGAH5	3prime	SIGAH5_Sample_0	F110	Female	CS16_6PCW	YS	Erythroid_YS	Erythroid_YS	Erythroid_YS
GTCGAATTCCGACAGC-SIGAE11	SIGAE11	SIGAH5	3prime	SIGAH5_Sample_0	F110	Female	CS16_6PCW	YS	MK_YS	MK_YS	MK_YS
GTCGCGACAGTATTCG-SIGAE11	SIGAE11	SIGAH5	3prime	SIGAH5_Sample_1	F102	Female	CS19_7PCW	YS	Erythroid_YS	Erythroid_YS	Erythroid_YS
GTCGTAACACATGAAA-SIGAE11	SIGAE11	SIGAH5	3prime	SIGAH5_Sample_0	F110	Female	CS16_6PCW	YS	Macrophage_YS	Macrophage_YS	Macrophage_YS
GTCGTAATCTCGGTCT-SIGAE11	SIGAE11	SIGAH5	3prime	SIGAH5_Sample_0	F110	Female	CS16_6PCW	YS	MK_YS	MK_YS	MK_YS
GTCTACCAGTTACGGG-SIGAE11	SIGAE11	SIGAH5	3prime	SIGAH5_Sample_1	F102	Female	CS19_7PCW	YS	Endoderm_YS	Endoderm_YS	Endoderm_YS
GTCTACCCAAATGGCG-SIGAE11	SIGAE11	SIGAH5	3prime	SIGAH5_Sample_0	F110	Female	CS16_6PCW	YS	Fibroblast_YS	Fibroblast_YS	Fibroblast_YS
GTCTACCGTCAGACTT-SIGAE11	SIGAE11	SIGAH5	3prime	SIGAH5_Sample_1	F102	Female	CS19_7PCW	YS	Erythroid_YS	Erythroid_YS	Erythroid_YS
GTCTCACCAACAGCCC-SIGAE11	SIGAE11	SIGAH5	3prime	SIGAH5_Sample_1	F102	Female	CS19_7PCW	YS	Macrophage_YS	Macrophage_YS	Macrophage_YS
GTCTGTCAGCCTATTG-SIGAE11	SIGAE11	SIGAH5	3prime	SIGAH5_Sample_0	F110	Female	CS16_6PCW	YS	Erythroid_YS	Erythroid_YS	Erythroid_YS
GTCTGTCGTTCGGTAT-SIGAE11	SIGAE11	SIGAH5	3prime	SIGAH5_Sample_0	F110	Female	CS16_6PCW	YS	Fibroblast_YS	Fibroblast_YS	Fibroblast_YS
GTCTTTAGTTCGAAGG-SIGAE11	SIGAE11	SIGAH5	3prime	SIGAH5_Sample_0	F110	Female	CS16_6PCW	YS	Macrophage_YS	Macrophage_YS	Macrophage_YS
GTGACGCCACGGGCTT-SIGAE11	SIGAE11	SIGAH5	3prime	SIGAH5_Sample_0	F110	Female	CS16_6PCW	YS	Endoderm_YS	Endoderm_YS	Endoderm_YS
GTGAGCCAGATGACAT-SIGAE11	SIGAE11	SIGAH5	3prime	SIGAH5_Sample_0	F110	Female	CS16_6PCW	YS	Erythroid_YS	Erythroid_YS	Erythroid_YS
GTGAGCCTCTCCGAAA-SIGAE11	SIGAE11	SIGAH5	3prime	SIGAH5_Sample_1	F102	Female	CS19_7PCW	YS	Macrophage_YS	Macrophage_YS	Macrophage_YS
GTGAGGATCAAAGAAC-SIGAE11	SIGAE11	SIGAH5	3prime	SIGAH5_Sample_0	F110	Female	CS16_6PCW	YS	Fibroblast_YS	Fibroblast_YS	Fibroblast_YS
GTGAGGATCGAACGCC-SIGAE11	SIGAE11	SIGAH5	3prime	SIGAH5_Sample_0	F110	Female	CS16_6PCW	YS	Fibroblast_YS	Fibroblast_YS	Fibroblast_YS
GTGATGTTCAGAGCGA-SIGAE11	SIGAE11	SIGAH5	3prime	SIGAH5_Sample_0	F110	Female	CS16_6PCW	YS	Macrophage_YS	Macrophage_YS	Macrophage_YS
GTGCACGAGAAACTCA-SIGAE11	SIGAE11	SIGAH5	3prime	SIGAH5_Sample_0	F110	Female	CS16_6PCW	YS	Fibroblast_YS	Fibroblast_YS	Fibroblast_YS
GTGCACGAGATTCGCT-SIGAE11	SIGAE11	SIGAH5	3prime	SIGAH5_Sample_0	F110	Female	CS16_6PCW	YS	Erythroid_YS	Erythroid_YS	Erythroid_YS
GTGCAGCCAACACAAA-SIGAE11	SIGAE11	SIGAH5	3prime	SIGAH5_Sample_0	F110	Female	CS16_6PCW	YS	Macrophage_YS	Macrophage_YS	Macrophage_YS
GTGCGTGAGCGTTCCG-SIGAE11	SIGAE11	SIGAH5	3prime	SIGAH5_Sample_0	F110	Female	CS16_6PCW	YS	Fibroblast_YS	Fibroblast_YS	Fibroblast_YS
GTGCGTGAGGTTGGAC-SIGAE11	SIGAE11	SIGAH5	3prime	SIGAH5_Unassigned	Unassigned	Female	Unassigned_Unassigned	YS	Fibroblast_YS	Fibroblast_YS	Fibroblast_YS
GTGCGTGCAACTCCAA-SIGAE11	SIGAE11	SIGAH5	3prime	SIGAH5_Sample_0	F110	Female	CS16_6PCW	YS	Endoderm_YS	Endoderm_YS	Endoderm_YS
GTGCGTGCACACACTA-SIGAE11	SIGAE11	SIGAH5	3prime	SIGAH5_Sample_0	F110	Female	CS16_6PCW	YS	Fibroblast_YS	Fibroblast_YS	Fibroblast_YS
GTGCTGGTCACTCGAA-SIGAE11	SIGAE11	SIGAH5	3prime	SIGAH5_Unassigned	Unassigned	Female	Unassigned_Unassigned	YS	Endoderm_YS	Endoderm_YS	Endoderm_YS
GTGCTTCGTAAGACCG-SIGAE11	SIGAE11	SIGAH5	3prime	SIGAH5_Sample_0	F110	Female	CS16_6PCW	YS	Erythroid_YS	Erythroid_YS	Erythroid_YS
GTGCTTCGTACGTACT-SIGAE11	SIGAE11	SIGAH5	3prime	SIGAH5_Sample_0	F110	Female	CS16_6PCW	YS	Macrophage_YS	Macrophage_YS	Macrophage_YS
GTGGCGTTCTCGGTCT-SIGAE11	SIGAE11	SIGAH5	3prime	SIGAH5_Sample_1	F102	Female	CS19_7PCW	YS	Erythroid_YS	Erythroid_YS	Erythroid_YS
GTGGGAACAACAGTGG-SIGAE11	SIGAE11	SIGAH5	3prime	SIGAH5_Sample_0	F110	Female	CS16_6PCW	YS	Fibroblast_YS	Fibroblast_YS	Fibroblast_YS
GTGGGAACACCGTACG-SIGAE11	SIGAE11	SIGAH5	3prime	SIGAH5_Sample_0	F110	Female	CS16_6PCW	YS	Fibroblast_YS	Fibroblast_YS	Fibroblast_YS
GTGGGAAGTATGGAAT-SIGAE11	SIGAE11	SIGAH5	3prime	SIGAH5_Unassigned	Unassigned	Female	Unassigned_Unassigned	YS	Fibroblast_YS	Fibroblast_YS	Fibroblast_YS
GTGGGAAGTGAGTAAT-SIGAE11	SIGAE11	SIGAH5	3prime	SIGAH5_Sample_1	F102	Female	CS19_7PCW	YS	Erythroid_YS	Erythroid_YS	Erythroid_YS
GTGGTTACAAGAGCTG-SIGAE11	SIGAE11	SIGAH5	3prime	SIGAH5_Sample_0	F110	Female	CS16_6PCW	YS	Macrophage_YS	Macrophage_YS	Macrophage_YS
GTGGTTAGTACGCGTC-SIGAE11	SIGAE11	SIGAH5	3prime	SIGAH5_Sample_0	F110	Female	CS16_6PCW	YS	Fibroblast_YS	Fibroblast_YS	Fibroblast_YS
GTGGTTATCACCATAG-SIGAE11	SIGAE11	SIGAH5	3prime	SIGAH5_Unassigned	Unassigned	Female	Unassigned_Unassigned	YS	Fibroblast_YS	Fibroblast_YS	Fibroblast_YS
GTGGTTATCGTTGCCT-SIGAE11	SIGAE11	SIGAH5	3prime	SIGAH5_Sample_0	F110	Female	CS16_6PCW	YS	Smooth_Muscle_YS	Smooth_Muscle_YS	Smooth_Muscle_YS
GTGTAACTCTACGGTA-SIGAE11	SIGAE11	SIGAH5	3prime	SIGAH5_Sample_1	F102	Female	CS19_7PCW	YS	Erythroid_YS	Erythroid_YS	Erythroid_YS
GTGTCCTGTGGAGGTT-SIGAE11	SIGAE11	SIGAH5	3prime	SIGAH5_Sample_0	F110	Female	CS16_6PCW	YS	Lymphoid_YS	Lymphoid_YS	Lymphoid_YS
GTGTCCTGTTTACGTG-SIGAE11	SIGAE11	SIGAH5	3prime	SIGAH5_Sample_0	F110	Female	CS16_6PCW	YS	Macrophage_YS	Macrophage_YS	Macrophage_YS
GTGTGATCACCGAATT-SIGAE11	SIGAE11	SIGAH5	3prime	SIGAH5_Sample_0	F110	Female	CS16_6PCW	YS	Fibroblast_YS	Fibroblast_YS	Fibroblast_YS
GTGTTCCAGGTGATCG-SIGAE11	SIGAE11	SIGAH5	3prime	SIGAH5_Sample_0	F110	Female	CS16_6PCW	YS	Fibroblast_YS	Fibroblast_YS	Fibroblast_YS
GTTACCCAGGTTCACT-SIGAE11	SIGAE11	SIGAH5	3prime	SIGAH5_Sample_0	F110	Female	CS16_6PCW	YS	Macrophage_YS	Macrophage_YS	Macrophage_YS
GTTACCCGTAGGACTG-SIGAE11	SIGAE11	SIGAH5	3prime	SIGAH5_Sample_0	F110	Female	CS16_6PCW	YS	Smooth_Muscle_YS	Smooth_Muscle_YS	Smooth_Muscle_YS
GTTACCCTCAATCTCT-SIGAE11	SIGAE11	SIGAH5	3prime	SIGAH5_Sample_0	F110	Female	CS16_6PCW	YS	Erythroid_YS	early erythroid_YS	early erythroid_YS
GTTACGAGTGGAGGTT-SIGAE11	SIGAE11	SIGAH5	3prime	SIGAH5_Sample_1	F102	Female	CS19_7PCW	YS	Macrophage_YS	Macrophage_YS	Macrophage_YS
GTTAGACCAACCAACT-SIGAE11	SIGAE11	SIGAH5	3prime	SIGAH5_Sample_0	F110	Female	CS16_6PCW	YS	Fibroblast_YS	Fibroblast_YS	Fibroblast_YS
GTTAGACCAACTAGAA-SIGAE11	SIGAE11	SIGAH5	3prime	SIGAH5_Unassigned	Unassigned	Female	Unassigned_Unassigned	YS	Macrophage_YS	Macrophage_YS	Macrophage_YS
GTTAGACGTTGTGTTG-SIGAE11	SIGAE11	SIGAH5	3prime	SIGAH5_Sample_1	F102	Female	CS19_7PCW	YS	Erythroid_YS	Erythroid_YS	Erythroid_YS
GTTAGTGAGCATCAAA-SIGAE11	SIGAE11	SIGAH5	3prime	SIGAH5_Sample_0	F110	Female	CS16_6PCW	YS	Erythroid_YS	Erythroid_YS	Erythroid_YS
GTTAGTGCAAGATGTA-SIGAE11	SIGAE11	SIGAH5	3prime	SIGAH5_Sample_0	F110	Female	CS16_6PCW	YS	Fibroblast_YS	Fibroblast_YS	Fibroblast_YS
GTTATGGGTATACAGA-SIGAE11	SIGAE11	SIGAH5	3prime	SIGAH5_Sample_0	F110	Female	CS16_6PCW	YS	Fibroblast_YS	Fibroblast_YS	Fibroblast_YS
GTTATGGGTCGGCCTA-SIGAE11	SIGAE11	SIGAH5	3prime	SIGAH5_Unassigned	Unassigned	Female	Unassigned_Unassigned	YS	Smooth_Muscle_YS	Smooth_Muscle_YS	Smooth_Muscle_YS
GTTATGGTCCTGTAGA-SIGAE11	SIGAE11	SIGAH5	3prime	SIGAH5_Sample_0	F110	Female	CS16_6PCW	YS	Erythroid_YS	Erythroid_YS	Erythroid_YS
GTTCATTGTACAAAGT-SIGAE11	SIGAE11	SIGAH5	3prime	SIGAH5_Sample_0	F110	Female	CS16_6PCW	YS	Fibroblast_YS	Fibroblast_YS	Fibroblast_YS
GTTCATTTCAGGCGAA-SIGAE11	SIGAE11	SIGAH5	3prime	SIGAH5_Sample_0	F110	Female	CS16_6PCW	YS	Fibroblast_YS	Fibroblast_YS	Fibroblast_YS
GTTCATTTCCTCTGCA-SIGAE11	SIGAE11	SIGAH5	3prime	SIGAH5_Sample_1	F102	Female	CS19_7PCW	YS	Erythroid_YS	Erythroid_YS	Erythroid_YS
GTTCCGTCAAGTGCAG-SIGAE11	SIGAE11	SIGAH5	3prime	SIGAH5_Sample_0	F110	Female	CS16_6PCW	YS	Macrophage_YS	Macrophage_YS	Macrophage_YS
GTTCCGTGTATACCTG-SIGAE11	SIGAE11	SIGAH5	3prime	SIGAH5_Sample_0	F110	Female	CS16_6PCW	YS	Macrophage_YS	Macrophage_YS	Macrophage_YS
GTTGAACTCATGTCTT-SIGAE11	SIGAE11	SIGAH5	3prime	SIGAH5_Sample_0	F110	Female	CS16_6PCW	YS	Macrophage_YS	Macrophage_YS	Macrophage_YS
GTTGCGGCAGCTTCCT-SIGAE11	SIGAE11	SIGAH5	3prime	SIGAH5_Sample_0	F110	Female	CS16_6PCW	YS	Macrophage_YS	Macrophage_YS	Macrophage_YS
GTTGCGGTCCATGAGT-SIGAE11	SIGAE11	SIGAH5	3prime	SIGAH5_Sample_0	F110	Female	CS16_6PCW	YS	Macrophage_YS	Macrophage_YS	Macrophage_YS
GTTGTAGAGATGCCGA-SIGAE11	SIGAE11	SIGAH5	3prime	SIGAH5_Sample_0	F110	Female	CS16_6PCW	YS	Fibroblast_YS	Fibroblast_YS	Fibroblast_YS
GTTGTAGCAATGTCAC-SIGAE11	SIGAE11	SIGAH5	3prime	SIGAH5_Sample_0	F110	Female	CS16_6PCW	YS	Erythroid_YS	Erythroid_YS	Erythroid_YS
GTTGTAGGTGATAGAT-SIGAE11	SIGAE11	SIGAH5	3prime	SIGAH5_Sample_0	F110	Female	CS16_6PCW	YS	Erythroid_YS	Erythroid_YS	Erythroid_YS
GTTGTCCGTTAAACCC-SIGAE11	SIGAE11	SIGAH5	3prime	SIGAH5_Sample_0	F110	Female	CS16_6PCW	YS	Macrophage_YS	Macrophage_YS	Macrophage_YS
GTTGTCCGTTCGGACC-SIGAE11	SIGAE11	SIGAH5	3prime	SIGAH5_Sample_1	F102	Female	CS19_7PCW	YS	Endoderm_YS	Endoderm_YS	Endoderm_YS
GTTGTGATCGGTCTAA-SIGAE11	SIGAE11	SIGAH5	3prime	SIGAH5_Sample_0	F110	Female	CS16_6PCW	YS	Erythroid_YS	Erythroid_YS	Erythroid_YS
GTTTGGAAGACTAGAT-SIGAE11	SIGAE11	SIGAH5	3prime	SIGAH5_Sample_0	F110	Female	CS16_6PCW	YS	Fibroblast_YS	Fibroblast_YS	Fibroblast_YS
TAACACGCAGTAACCT-SIGAE11	SIGAE11	SIGAH5	3prime	SIGAH5_Sample_1	F102	Female	CS19_7PCW	YS	Erythroid_YS	Erythroid_YS	Erythroid_YS
TAACACGGTCGTCAGC-SIGAE11	SIGAE11	SIGAH5	3prime	SIGAH5_Sample_0	F110	Female	CS16_6PCW	YS	Erythroid_YS	Erythroid_YS	Erythroid_YS
TAACCAGCATGTCTAG-SIGAE11	SIGAE11	SIGAH5	3prime	SIGAH5_Sample_1	F102	Female	CS19_7PCW	YS	Erythroid_YS	Erythroid_YS	Erythroid_YS
TAACTTCCAACAGTGG-SIGAE11	SIGAE11	SIGAH5	3prime	SIGAH5_Sample_0	F110	Female	CS16_6PCW	YS	Macrophage_YS	Macrophage_YS	Macrophage_YS
TAACTTCCAGGTCCGT-SIGAE11	SIGAE11	SIGAH5	3prime	SIGAH5_Sample_0	F110	Female	CS16_6PCW	YS	MK_YS	MK_YS	MK_YS
TAACTTCGTCCGATCG-SIGAE11	SIGAE11	SIGAH5	3prime	SIGAH5_Sample_0	F110	Female	CS16_6PCW	YS	Macrophage_YS	Macrophage_YS	Macrophage_YS
TAAGCACTCACCCTTG-SIGAE11	SIGAE11	SIGAH5	3prime	SIGAH5_Sample_0	F110	Female	CS16_6PCW	YS	Endoderm_YS	Endoderm_YS	Endoderm_YS
TAAGCCACAGTGGGTA-SIGAE11	SIGAE11	SIGAH5	3prime	SIGAH5_Sample_1	F102	Female	CS19_7PCW	YS	Erythroid_YS	Erythroid_YS	Erythroid_YS
TAAGCCAGTTTGTTCT-SIGAE11	SIGAE11	SIGAH5	3prime	SIGAH5_Sample_0	F110	Female	CS16_6PCW	YS	Erythroid_YS	Erythroid_YS	Erythroid_YS
TAAGCGTAGACCATAA-SIGAE11	SIGAE11	SIGAH5	3prime	SIGAH5_Sample_0	F110	Female	CS16_6PCW	YS	Fibroblast_YS	Fibroblast_YS	Fibroblast_YS
TAAGCGTGTACTTCCC-SIGAE11	SIGAE11	SIGAH5	3prime	SIGAH5_Sample_0	F110	Female	CS16_6PCW	YS	Erythroid_YS	Erythroid_YS	Erythroid_YS
TAAGCGTGTCTCAAGT-SIGAE11	SIGAE11	SIGAH5	3prime	SIGAH5_Sample_0	F110	Female	CS16_6PCW	YS	Fibroblast_YS	Fibroblast_YS	Fibroblast_YS
TAAGCGTTCCAAGCCG-SIGAE11	SIGAE11	SIGAH5	3prime	SIGAH5_Sample_1	F102	Female	CS19_7PCW	YS	Erythroid_YS	Erythroid_YS	Erythroid_YS
TAAGTCGGTTCTCGCT-SIGAE11	SIGAE11	SIGAH5	3prime	SIGAH5_Sample_0	F110	Female	CS16_6PCW	YS	Microglia_YS	Microglia_YS	Microglia_YS
TAATCTCAGACCCGCT-SIGAE11	SIGAE11	SIGAH5	3prime	SIGAH5_Sample_0	F110	Female	CS16_6PCW	YS	Erythroid_YS	Erythroid_YS	Erythroid_YS
TAATTCCCAACGGCCT-SIGAE11	SIGAE11	SIGAH5	3prime	SIGAH5_Sample_0	F110	Female	CS16_6PCW	YS	Erythroid_YS	Erythroid_YS	Erythroid_YS
TACAACGGTGACGCCT-SIGAE11	SIGAE11	SIGAH5	3prime	SIGAH5_Sample_1	F102	Female	CS19_7PCW	YS	Endoderm_YS	Endoderm_YS	Endoderm_YS
TACACCCCAGCGTAGA-SIGAE11	SIGAE11	SIGAH5	3prime	SIGAH5_Sample_0	F110	Female	CS16_6PCW	YS	Macrophage_YS	Macrophage_YS	Macrophage_YS
TACACCCGTAGCTGAG-SIGAE11	SIGAE11	SIGAH5	3prime	SIGAH5_Sample_1	F102	Female	CS19_7PCW	YS	Erythroid_YS	Erythroid_YS	Erythroid_YS
TACACCCTCGACCAAT-SIGAE11	SIGAE11	SIGAH5	3prime	SIGAH5_Sample_0	F110	Female	CS16_6PCW	YS	Fibroblast_YS	Fibroblast_YS	Fibroblast_YS
TACAGGTGTAAGTAGT-SIGAE11	SIGAE11	SIGAH5	3prime	SIGAH5_Sample_0	F110	Female	CS16_6PCW	YS	Fibroblast_YS	Fibroblast_YS	Fibroblast_YS
TACAGGTGTGTACGCC-SIGAE11	SIGAE11	SIGAH5	3prime	SIGAH5_Sample_0	F110	Female	CS16_6PCW	YS	Fibroblast_YS	Fibroblast_YS	Fibroblast_YS
TACAGGTTCCTAACAG-SIGAE11	SIGAE11	SIGAH5	3prime	SIGAH5_Sample_0	F110	Female	CS16_6PCW	YS	Smooth_Muscle_YS	Smooth_Muscle_YS	Smooth_Muscle_YS
TACATTCAGGAAAGAC-SIGAE11	SIGAE11	SIGAH5	3prime	SIGAH5_Sample_1	F102	Female	CS19_7PCW	YS	Erythroid_YS	Erythroid_YS	Erythroid_YS
TACCCACAGCAGTACG-SIGAE11	SIGAE11	SIGAH5	3prime	SIGAH5_Unassigned	Unassigned	Female	Unassigned_Unassigned	YS	Fibroblast_YS	Fibroblast_YS	Fibroblast_YS
TACCCACTCGCCAATA-SIGAE11	SIGAE11	SIGAH5	3prime	SIGAH5_Sample_0	F110	Female	CS16_6PCW	YS	Fibroblast_YS	Fibroblast_YS	Fibroblast_YS
TACCCACTCTTGGAAC-SIGAE11	SIGAE11	SIGAH5	3prime	SIGAH5_Sample_1	F102	Female	CS19_7PCW	YS	Erythroid_YS	Erythroid_YS	Erythroid_YS
TACCGAACACGACGCT-SIGAE11	SIGAE11	SIGAH5	3prime	SIGAH5_Sample_0	F110	Female	CS16_6PCW	YS	Smooth_Muscle_YS	Smooth_Muscle_YS	Smooth_Muscle_YS
TACCGAAGTCATATGC-SIGAE11	SIGAE11	SIGAH5	3prime	SIGAH5_Sample_0	F110	Female	CS16_6PCW	YS	Fibroblast_YS	Fibroblast_YS	Fibroblast_YS
TACCGAATCTAATTCC-SIGAE11	SIGAE11	SIGAH5	3prime	SIGAH5_Sample_0	F110	Female	CS16_6PCW	YS	Endoderm_YS	Endoderm_YS	Endoderm_YS
TACCGGGTCTACGGGC-SIGAE11	SIGAE11	SIGAH5	3prime	SIGAH5_Sample_1	F102	Female	CS19_7PCW	YS	Macrophage_YS	Macrophage_YS	Macrophage_YS
TACCTCGCACCAAAGG-SIGAE11	SIGAE11	SIGAH5	3prime	SIGAH5_Sample_0	F110	Female	CS16_6PCW	YS	Macrophage_YS	Macrophage_YS	Macrophage_YS
TACCTGCAGCGAGTAC-SIGAE11	SIGAE11	SIGAH5	3prime	SIGAH5_Sample_0	F110	Female	CS16_6PCW	YS	Endoderm_YS	Endoderm_YS	Endoderm_YS
TACCTGCAGTCGAGGT-SIGAE11	SIGAE11	SIGAH5	3prime	SIGAH5_Sample_1	F102	Female	CS19_7PCW	YS	Mesothelium_YS	Mesothelium_YS	Mesothelium_YS
TACCTGCGTGAGACGT-SIGAE11	SIGAE11	SIGAH5	3prime	SIGAH5_Sample_0	F110	Female	CS16_6PCW	YS	Macrophage_YS	Macrophage_YS	Macrophage_YS
TACGCTCCAGCGACAA-SIGAE11	SIGAE11	SIGAH5	3prime	SIGAH5_Sample_0	F110	Female	CS16_6PCW	YS	Macrophage_YS	Macrophage_YS	Macrophage_YS
TACGGGCGTTTACCTT-SIGAE11	SIGAE11	SIGAH5	3prime	SIGAH5_Sample_0	F110	Female	CS16_6PCW	YS	Fibroblast_YS	Fibroblast_YS	Fibroblast_YS
TACGGTATCAGGAACG-SIGAE11	SIGAE11	SIGAH5	3prime	SIGAH5_Sample_0	F110	Female	CS16_6PCW	YS	Fibroblast_YS	Fibroblast_YS	Fibroblast_YS
TACGTCCAGTTGCGAG-SIGAE11	SIGAE11	SIGAH5	3prime	SIGAH5_Sample_1	F102	Female	CS19_7PCW	YS	Erythroid_YS	Erythroid_YS	Erythroid_YS
TACGTCCCACTCCGAG-SIGAE11	SIGAE11	SIGAH5	3prime	SIGAH5_Sample_0	F110	Female	CS16_6PCW	YS	Fibroblast_YS	Fibroblast_YS	Fibroblast_YS
TACTGCCTCACGGGCT-SIGAE11	SIGAE11	SIGAH5	3prime	SIGAH5_Sample_0	F110	Female	CS16_6PCW	YS	Endoderm_YS	Endoderm_YS	Endoderm_YS
TACTGCCTCATTGAGC-SIGAE11	SIGAE11	SIGAH5	3prime	SIGAH5_Sample_0	F110	Female	CS16_6PCW	YS	Macrophage_YS	Macrophage_YS	Macrophage_YS
TACTTCAAGAACAAGG-SIGAE11	SIGAE11	SIGAH5	3prime	SIGAH5_Sample_0	F110	Female	CS16_6PCW	YS	Erythroid_YS	Erythroid_YS	Erythroid_YS
TACTTCAAGGGCCCTT-SIGAE11	SIGAE11	SIGAH5	3prime	SIGAH5_Sample_1	F102	Female	CS19_7PCW	YS	Erythroid_YS	Erythroid_YS	Erythroid_YS
TACTTCAGTTCTTAGG-SIGAE11	SIGAE11	SIGAH5	3prime	SIGAH5_Sample_1	F102	Female	CS19_7PCW	YS	Erythroid_YS	Erythroid_YS	Erythroid_YS
TACTTGTGTGATAGTA-SIGAE11	SIGAE11	SIGAH5	3prime	SIGAH5_Sample_0	F110	Female	CS16_6PCW	YS	Macrophage_YS	Macrophage_YS	Macrophage_YS
TAGATCGCATACTGTG-SIGAE11	SIGAE11	SIGAH5	3prime	SIGAH5_Sample_0	F110	Female	CS16_6PCW	YS	Fibroblast_YS	Fibroblast_YS	Fibroblast_YS
TAGATCGTCAAGTCTG-SIGAE11	SIGAE11	SIGAH5	3prime	SIGAH5_Sample_0	F110	Female	CS16_6PCW	YS	Erythroid_YS	Erythroid_YS	Erythroid_YS
TAGCACACAACGTAAA-SIGAE11	SIGAE11	SIGAH5	3prime	SIGAH5_Sample_0	F110	Female	CS16_6PCW	YS	Macrophage_YS	Macrophage_YS	Macrophage_YS
TAGCACATCAGTCATG-SIGAE11	SIGAE11	SIGAH5	3prime	SIGAH5_Sample_0	F110	Female	CS16_6PCW	YS	Microglia_YS	Microglia_YS	Microglia_YS
TAGGAGGAGAGATGCC-SIGAE11	SIGAE11	SIGAH5	3prime	SIGAH5_Sample_0	F110	Female	CS16_6PCW	YS	Erythroid_YS	Erythroid_YS	Erythroid_YS
TAGGAGGAGGAAAGGT-SIGAE11	SIGAE11	SIGAH5	3prime	SIGAH5_Sample_0	F110	Female	CS16_6PCW	YS	Fibroblast_YS	Fibroblast_YS	Fibroblast_YS
TAGGAGGAGGATACAT-SIGAE11	SIGAE11	SIGAH5	3prime	SIGAH5_Sample_1	F102	Female	CS19_7PCW	YS	Macrophage_YS	Macrophage_YS	Macrophage_YS
TAGGTACGTATGGTTC-SIGAE11	SIGAE11	SIGAH5	3prime	SIGAH5_Unassigned	Unassigned	Female	Unassigned_Unassigned	YS	Fibroblast_YS	Fibroblast_YS	Fibroblast_YS
TAGGTACGTGTATTGC-SIGAE11	SIGAE11	SIGAH5	3prime	SIGAH5_Sample_0	F110	Female	CS16_6PCW	YS	MK_YS	MK_YS	MK_YS
TATACCTAGACCCGCT-SIGAE11	SIGAE11	SIGAH5	3prime	SIGAH5_Sample_0	F110	Female	CS16_6PCW	YS	Erythroid_YS	Erythroid_YS	Erythroid_YS
TATACCTAGCCGTCGT-SIGAE11	SIGAE11	SIGAH5	3prime	SIGAH5_Unassigned	Unassigned	Female	Unassigned_Unassigned	YS	Macrophage_YS	Macrophage_YS	Macrophage_YS
TATACCTCAAGATGTA-SIGAE11	SIGAE11	SIGAH5	3prime	SIGAH5_Sample_0	F110	Female	CS16_6PCW	YS	Erythroid_YS	Erythroid_YS	Erythroid_YS
TATACCTCAATACCCA-SIGAE11	SIGAE11	SIGAH5	3prime	SIGAH5_Sample_1	F102	Female	CS19_7PCW	YS	Erythroid_YS	Erythroid_YS	Erythroid_YS
TATACCTCATCAGCGC-SIGAE11	SIGAE11	SIGAH5	3prime	SIGAH5_Sample_0	F110	Female	CS16_6PCW	YS	Macrophage_YS	Macrophage_YS	Macrophage_YS
TATATCCCACTTGGCG-SIGAE11	SIGAE11	SIGAH5	3prime	SIGAH5_Sample_0	F110	Female	CS16_6PCW	YS	Lymphoid_YS	Lymphoid_YS	Lymphoid_YS
TATATCCCATTGCTGA-SIGAE11	SIGAE11	SIGAH5	3prime	SIGAH5_Sample_0	F110	Female	CS16_6PCW	YS	Smooth_Muscle_YS	Smooth_Muscle_YS	Smooth_Muscle_YS
TATATCCTCATACAGC-SIGAE11	SIGAE11	SIGAH5	3prime	SIGAH5_Sample_1	F102	Female	CS19_7PCW	YS	Erythroid_YS	Erythroid_YS	Erythroid_YS
TATCAGGCAAATAAGC-SIGAE11	SIGAE11	SIGAH5	3prime	SIGAH5_Sample_0	F110	Female	CS16_6PCW	YS	Macrophage_YS	Macrophage_YS	Macrophage_YS
TATCAGGGTGAATGAT-SIGAE11	SIGAE11	SIGAH5	3prime	SIGAH5_Sample_0	F110	Female	CS16_6PCW	YS	Lymphoid_YS	Lymphoid_YS	Lymphoid_YS
TATCAGGTCGATGCTA-SIGAE11	SIGAE11	SIGAH5	3prime	SIGAH5_Sample_0	F110	Female	CS16_6PCW	YS	Macrophage_YS	Macrophage_YS	Macrophage_YS
TATCGCCAGGACACTG-SIGAE11	SIGAE11	SIGAH5	3prime	SIGAH5_Sample_0	F110	Female	CS16_6PCW	YS	Erythroid_YS	Erythroid_YS	Erythroid_YS
TATCGCCCAGTCCCGA-SIGAE11	SIGAE11	SIGAH5	3prime	SIGAH5_Sample_0	F110	Female	CS16_6PCW	YS	Erythroid_YS	Erythroid_YS	Erythroid_YS
TATCGCCTCGCTACAA-SIGAE11	SIGAE11	SIGAH5	3prime	SIGAH5_Sample_0	F110	Female	CS16_6PCW	YS	Fibroblast_YS	Fibroblast_YS	Fibroblast_YS
TATCTTGCATCCGTGG-SIGAE11	SIGAE11	SIGAH5	3prime	SIGAH5_Sample_0	F110	Female	CS16_6PCW	YS	Erythroid_YS	Erythroid_YS	Erythroid_YS
TATCTTGTCTTAGCAG-SIGAE11	SIGAE11	SIGAH5	3prime	SIGAH5_Sample_0	F110	Female	CS16_6PCW	YS	Fibroblast_YS	Fibroblast_YS	Fibroblast_YS
TATCTTGTCTTCCGTG-SIGAE11	SIGAE11	SIGAH5	3prime	SIGAH5_Sample_0	F110	Female	CS16_6PCW	YS	Fibroblast_YS	Fibroblast_YS	Fibroblast_YS
TATGTTCCAAAGACTA-SIGAE11	SIGAE11	SIGAH5	3prime	SIGAH5_Sample_0	F110	Female	CS16_6PCW	YS	Erythroid_YS	Erythroid_YS	Erythroid_YS
TATGTTCGTACCTTCC-SIGAE11	SIGAE11	SIGAH5	3prime	SIGAH5_Sample_0	F110	Female	CS16_6PCW	YS	Endoderm_YS	Endoderm_YS	Endoderm_YS
TATTCCACATCTATCT-SIGAE11	SIGAE11	SIGAH5	3prime	SIGAH5_Sample_0	F110	Female	CS16_6PCW	YS	Fibroblast_YS	Fibroblast_YS	Fibroblast_YS
TATTCCATCGATTTCT-SIGAE11	SIGAE11	SIGAH5	3prime	SIGAH5_Sample_0	F110	Female	CS16_6PCW	YS	Macrophage_YS	Macrophage_YS	Macrophage_YS
TATTGCTCAATGGCCC-SIGAE11	SIGAE11	SIGAH5	3prime	SIGAH5_Sample_0	F110	Female	CS16_6PCW	YS	Fibroblast_YS	Fibroblast_YS	Fibroblast_YS
TATTGCTCACATACGT-SIGAE11	SIGAE11	SIGAH5	3prime	SIGAH5_Sample_0	F110	Female	CS16_6PCW	YS	Fibroblast_YS	Fibroblast_YS	Fibroblast_YS
TATTGCTGTCAGACTT-SIGAE11	SIGAE11	SIGAH5	3prime	SIGAH5_Sample_0	F110	Female	CS16_6PCW	YS	Fibroblast_YS	Fibroblast_YS	Fibroblast_YS
TATTGGGAGCGTGTTT-SIGAE11	SIGAE11	SIGAH5	3prime	SIGAH5_Sample_0	F110	Female	CS16_6PCW	YS	Mast_cell_YS	Mast_cell_YS	Mast_cell_YS
TATTGGGTCCACCTGT-SIGAE11	SIGAE11	SIGAH5	3prime	SIGAH5_Sample_0	F110	Female	CS16_6PCW	YS	Fibroblast_YS	Fibroblast_YS	Fibroblast_YS
TATTTCGCACATACTG-SIGAE11	SIGAE11	SIGAH5	3prime	SIGAH5_Sample_0	F110	Female	CS16_6PCW	YS	Mast_cell_YS	Mast_cell_YS	Mast_cell_YS
TATTTCGCACTGGCCA-SIGAE11	SIGAE11	SIGAH5	3prime	SIGAH5_Unassigned	Unassigned	Female	Unassigned_Unassigned	YS	Macrophage_YS	Macrophage_YS	Macrophage_YS
TATTTCGGTCAACGCC-SIGAE11	SIGAE11	SIGAH5	3prime	SIGAH5_Sample_0	F110	Female	CS16_6PCW	YS	Fibroblast_YS	Fibroblast_YS	Fibroblast_YS
TATTTCGGTTACAGCT-SIGAE11	SIGAE11	SIGAH5	3prime	SIGAH5_Sample_0	F110	Female	CS16_6PCW	YS	Erythroid_YS	Erythroid_YS	Erythroid_YS
TCAAGCAGTGTTACTG-SIGAE11	SIGAE11	SIGAH5	3prime	SIGAH5_Sample_0	F110	Female	CS16_6PCW	YS	Erythroid_YS	Erythroid_YS	Erythroid_YS
TCAAGCATCAACGTGT-SIGAE11	SIGAE11	SIGAH5	3prime	SIGAH5_Sample_0	F110	Female	CS16_6PCW	YS	Fibroblast_YS	Fibroblast_YS	Fibroblast_YS
TCAAGTGGTCGGTGTC-SIGAE11	SIGAE11	SIGAH5	3prime	SIGAH5_Sample_1	F102	Female	CS19_7PCW	YS	Erythroid_YS	Erythroid_YS	Erythroid_YS
TCAATTCCACAGTATC-SIGAE11	SIGAE11	SIGAH5	3prime	SIGAH5_Sample_1	F102	Female	CS19_7PCW	YS	Erythroid_YS	Erythroid_YS	Erythroid_YS
TCAATTCTCATTGGTG-SIGAE11	SIGAE11	SIGAH5	3prime	SIGAH5_Sample_0	F110	Female	CS16_6PCW	YS	Macrophage_YS	Macrophage_YS	Macrophage_YS
TCACAAGAGCATTGTC-SIGAE11	SIGAE11	SIGAH5	3prime	SIGAH5_Sample_0	F110	Female	CS16_6PCW	YS	Fibroblast_YS	Fibroblast_YS	Fibroblast_YS
TCACAAGTCCTAGCGG-SIGAE11	SIGAE11	SIGAH5	3prime	SIGAH5_Sample_0	F110	Female	CS16_6PCW	YS	Fibroblast_YS	Fibroblast_YS	Fibroblast_YS
TCACACCCACCGAATT-SIGAE11	SIGAE11	SIGAH5	3prime	SIGAH5_Sample_0	F110	Female	CS16_6PCW	YS	Fibroblast_YS	Fibroblast_YS	Fibroblast_YS
TCACACCCAGACGCTC-SIGAE11	SIGAE11	SIGAH5	3prime	SIGAH5_Sample_1	F102	Female	CS19_7PCW	YS	Macrophage_YS	Macrophage_YS	Macrophage_YS
TCACACCTCTCTCTTC-SIGAE11	SIGAE11	SIGAH5	3prime	SIGAH5_Sample_0	F110	Female	CS16_6PCW	YS	Fibroblast_YS	Fibroblast_YS	Fibroblast_YS
TCACGCTGTCGTTTCC-SIGAE11	SIGAE11	SIGAH5	3prime	SIGAH5_Sample_0	F110	Female	CS16_6PCW	YS	Fibroblast_YS	Fibroblast_YS	Fibroblast_YS
TCACGCTGTGTGCCTG-SIGAE11	SIGAE11	SIGAH5	3prime	SIGAH5_Sample_0	F110	Female	CS16_6PCW	YS	Fibroblast_YS	Fibroblast_YS	Fibroblast_YS
TCACGCTTCATAGCAC-SIGAE11	SIGAE11	SIGAH5	3prime	SIGAH5_Sample_0	F110	Female	CS16_6PCW	YS	Smooth_Muscle_YS	Smooth_Muscle_YS	Smooth_Muscle_YS
TCACGGGCAATCGCGC-SIGAE11	SIGAE11	SIGAH5	3prime	SIGAH5_Sample_0	F110	Female	CS16_6PCW	YS	Fibroblast_YS	Fibroblast_YS	Fibroblast_YS
TCACGGGGTGTGGTCC-SIGAE11	SIGAE11	SIGAH5	3prime	SIGAH5_Sample_0	F110	Female	CS16_6PCW	YS	Erythroid_YS	Erythroid_YS	Erythroid_YS
TCACGGGTCCGTGGCA-SIGAE11	SIGAE11	SIGAH5	3prime	SIGAH5_Sample_0	F110	Female	CS16_6PCW	YS	Macrophage_YS	Macrophage_YS	Macrophage_YS
TCACGGGTCTTGCAAG-SIGAE11	SIGAE11	SIGAH5	3prime	SIGAH5_Sample_0	F110	Female	CS16_6PCW	YS	Smooth_Muscle_YS	Smooth_Muscle_YS	Smooth_Muscle_YS
TCACTATAGGTCGTAG-SIGAE11	SIGAE11	SIGAH5	3prime	SIGAH5_Sample_0	F110	Female	CS16_6PCW	YS	Macrophage_YS	Macrophage_YS	Macrophage_YS
TCACTCGCAAAGGTTA-SIGAE11	SIGAE11	SIGAH5	3prime	SIGAH5_Sample_0	F110	Female	CS16_6PCW	YS	Macrophage_YS	Macrophage_YS	Macrophage_YS
TCACTCGTCGGATACT-SIGAE11	SIGAE11	SIGAH5	3prime	SIGAH5_Sample_0	F110	Female	CS16_6PCW	YS	Endoderm_YS	Endoderm_YS	Endoderm_YS
TCAGCAACAAGTGCTT-SIGAE11	SIGAE11	SIGAH5	3prime	SIGAH5_Sample_0	F110	Female	CS16_6PCW	YS	Endoderm_YS	Endoderm_YS	Endoderm_YS
TCAGCAACATCTCCCA-SIGAE11	SIGAE11	SIGAH5	3prime	SIGAH5_Sample_0	F110	Female	CS16_6PCW	YS	Erythroid_YS	Erythroid_YS	Erythroid_YS
TCAGCCTTCTCGCTCA-SIGAE11	SIGAE11	SIGAH5	3prime	SIGAH5_Sample_0	F110	Female	CS16_6PCW	YS	Endoderm_YS	Endoderm_YS	Endoderm_YS
TCAGGGCCATGAGATA-SIGAE11	SIGAE11	SIGAH5	3prime	SIGAH5_Sample_1	F102	Female	CS19_7PCW	YS	Endoderm_YS	Endoderm_YS	Endoderm_YS
TCAGGTAGTTTCGATG-SIGAE11	SIGAE11	SIGAH5	3prime	SIGAH5_Sample_0	F110	Female	CS16_6PCW	YS	Fibroblast_YS	Fibroblast_YS	Fibroblast_YS
TCAGTCCCACAGTCCG-SIGAE11	SIGAE11	SIGAH5	3prime	SIGAH5_Sample_1	F102	Female	CS19_7PCW	YS	Erythroid_YS	Erythroid_YS	Erythroid_YS
TCAGTCCCATCACCAA-SIGAE11	SIGAE11	SIGAH5	3prime	SIGAH5_Sample_0	F110	Female	CS16_6PCW	YS	Erythroid_YS	Erythroid_YS	Erythroid_YS
TCAGTCCGTACGGATG-SIGAE11	SIGAE11	SIGAH5	3prime	SIGAH5_Sample_1	F102	Female	CS19_7PCW	YS	Erythroid_YS	Erythroid_YS	Erythroid_YS
TCATACTGTAACACGG-SIGAE11	SIGAE11	SIGAH5	3prime	SIGAH5_Sample_0	F110	Female	CS16_6PCW	YS	Fibroblast_YS	Fibroblast_YS	Fibroblast_YS
TCATACTGTATCCTTT-SIGAE11	SIGAE11	SIGAH5	3prime	SIGAH5_Sample_0	F110	Female	CS16_6PCW	YS	Macrophage_YS	Macrophage_YS	Macrophage_YS
TCATACTGTTCCACAA-SIGAE11	SIGAE11	SIGAH5	3prime	SIGAH5_Sample_0	F110	Female	CS16_6PCW	YS	Fibroblast_YS	Fibroblast_YS	Fibroblast_YS
TCATACTTCAGGTGTT-SIGAE11	SIGAE11	SIGAH5	3prime	SIGAH5_Sample_0	F110	Female	CS16_6PCW	YS	Erythroid_YS	Erythroid_YS	Erythroid_YS
TCATATCAGGTCCCTG-SIGAE11	SIGAE11	SIGAH5	3prime	SIGAH5_Sample_0	F110	Female	CS16_6PCW	YS	Erythroid_YS	Erythroid_YS	Erythroid_YS
TCATATCCAACCCTAA-SIGAE11	SIGAE11	SIGAH5	3prime	SIGAH5_Sample_0	F110	Female	CS16_6PCW	YS	Erythroid_YS	Erythroid_YS	Erythroid_YS
TCATATCCAGCGAGTA-SIGAE11	SIGAE11	SIGAH5	3prime	SIGAH5_Sample_0	F110	Female	CS16_6PCW	YS	Fibroblast_YS	Fibroblast_YS	Fibroblast_YS
TCATATCCATTCTCCG-SIGAE11	SIGAE11	SIGAH5	3prime	SIGAH5_Sample_0	F110	Female	CS16_6PCW	YS	Fibroblast_YS	Fibroblast_YS	Fibroblast_YS
TCATATCGTGAATGAT-SIGAE11	SIGAE11	SIGAH5	3prime	SIGAH5_Sample_0	F110	Female	CS16_6PCW	YS	Macrophage_YS	Macrophage_YS	Macrophage_YS
TCATCATAGCAGTCTT-SIGAE11	SIGAE11	SIGAH5	3prime	SIGAH5_Sample_0	F110	Female	CS16_6PCW	YS	Fibroblast_YS	Fibroblast_YS	Fibroblast_YS
TCATCATTCTCAGGCG-SIGAE11	SIGAE11	SIGAH5	3prime	SIGAH5_Sample_0	F110	Female	CS16_6PCW	YS	Fibroblast_YS	Fibroblast_YS	Fibroblast_YS
TCATCCGAGGCGTTAG-SIGAE11	SIGAE11	SIGAH5	3prime	SIGAH5_Sample_0	F110	Female	CS16_6PCW	YS	Fibroblast_YS	Fibroblast_YS	Fibroblast_YS
TCATCCGTCATCAGTG-SIGAE11	SIGAE11	SIGAH5	3prime	SIGAH5_Sample_0	F110	Female	CS16_6PCW	YS	Macrophage_YS	Macrophage_YS	Macrophage_YS
TCATGAGGTTTCACAG-SIGAE11	SIGAE11	SIGAH5	3prime	SIGAH5_Sample_0	F110	Female	CS16_6PCW	YS	Fibroblast_YS	Fibroblast_YS	Fibroblast_YS
TCATGTTAGCAGTAAT-SIGAE11	SIGAE11	SIGAH5	3prime	SIGAH5_Sample_0	F110	Female	CS16_6PCW	YS	Erythroid_YS	Erythroid_YS	Erythroid_YS
TCATGTTCATGGACAG-SIGAE11	SIGAE11	SIGAH5	3prime	SIGAH5_Sample_0	F110	Female	CS16_6PCW	YS	Erythroid_YS	Erythroid_YS	Erythroid_YS
TCATTACGTGTATTGC-SIGAE11	SIGAE11	SIGAH5	3prime	SIGAH5_Sample_0	F110	Female	CS16_6PCW	YS	Smooth_Muscle_YS	Smooth_Muscle_YS	Smooth_Muscle_YS
TCATTGTGTCCGGATC-SIGAE11	SIGAE11	SIGAH5	3prime	SIGAH5_Sample_0	F110	Female	CS16_6PCW	YS	Fibroblast_YS	Fibroblast_YS	Fibroblast_YS
TCATTTGAGTCTCTGA-SIGAE11	SIGAE11	SIGAH5	3prime	SIGAH5_Sample_0	F110	Female	CS16_6PCW	YS	Erythroid_YS	Erythroid_YS	Erythroid_YS
TCATTTGCACTGAGGA-SIGAE11	SIGAE11	SIGAH5	3prime	SIGAH5_Sample_0	F110	Female	CS16_6PCW	YS	Erythroid_YS	Erythroid_YS	Erythroid_YS
TCATTTGCATCCCACT-SIGAE11	SIGAE11	SIGAH5	3prime	SIGAH5_Sample_0	F110	Female	CS16_6PCW	YS	Fibroblast_YS	Fibroblast_YS	Fibroblast_YS
TCATTTGTCGACGTCG-SIGAE11	SIGAE11	SIGAH5	3prime	SIGAH5_Sample_0	F110	Female	CS16_6PCW	YS	Fibroblast_YS	Fibroblast_YS	Fibroblast_YS
TCCACCACAGGCTTGC-SIGAE11	SIGAE11	SIGAH5	3prime	SIGAH5_Sample_0	F110	Female	CS16_6PCW	YS	Erythroid_YS	Erythroid_YS	Erythroid_YS
TCCAGAACAATTGAAG-SIGAE11	SIGAE11	SIGAH5	3prime	SIGAH5_Sample_0	F110	Female	CS16_6PCW	YS	Smooth_Muscle_YS	Smooth_Muscle_YS	Smooth_Muscle_YS
TCCAGAACAGCGTAGA-SIGAE11	SIGAE11	SIGAH5	3prime	SIGAH5_Sample_1	F102	Female	CS19_7PCW	YS	Macrophage_YS	Macrophage_YS	Macrophage_YS
TCCATCGCACAACGCC-SIGAE11	SIGAE11	SIGAH5	3prime	SIGAH5_Sample_0	F110	Female	CS16_6PCW	YS	Endoderm_YS	Endoderm_YS	Endoderm_YS
TCCATGCAGCAGTAAT-SIGAE11	SIGAE11	SIGAH5	3prime	SIGAH5_Sample_0	F110	Female	CS16_6PCW	YS	Erythroid_YS	Erythroid_YS	Erythroid_YS
TCCATGCCATGGCCCA-SIGAE11	SIGAE11	SIGAH5	3prime	SIGAH5_Sample_0	F110	Female	CS16_6PCW	YS	Erythroid_YS	Erythroid_YS	Erythroid_YS
TCCCACAGTCTACTGA-SIGAE11	SIGAE11	SIGAH5	3prime	SIGAH5_Sample_0	F110	Female	CS16_6PCW	YS	Macrophage_YS	Macrophage_YS	Macrophage_YS
TCCCACAGTGACTATC-SIGAE11	SIGAE11	SIGAH5	3prime	SIGAH5_Sample_1	F102	Female	CS19_7PCW	YS	Erythroid_YS	Erythroid_YS	Erythroid_YS
TCCCACATCAGACTGT-SIGAE11	SIGAE11	SIGAH5	3prime	SIGAH5_Sample_0	F110	Female	CS16_6PCW	YS	Macrophage_YS	Macrophage_YS	Macrophage_YS
TCCCACATCGAACTCA-SIGAE11	SIGAE11	SIGAH5	3prime	SIGAH5_Unassigned	Unassigned	Female	Unassigned_Unassigned	YS	Macrophage_YS	Macrophage_YS	Macrophage_YS
TCCCAGTAGACCATTC-SIGAE11	SIGAE11	SIGAH5	3prime	SIGAH5_Sample_0	F110	Female	CS16_6PCW	YS	Fibroblast_YS	Fibroblast_YS	Fibroblast_YS
TCCCAGTAGTATGACA-SIGAE11	SIGAE11	SIGAH5	3prime	SIGAH5_Sample_0	F110	Female	CS16_6PCW	YS	Lymphoid_YS	Lymphoid_YS	Lymphoid_YS
TCCCATGCACAAATGA-SIGAE11	SIGAE11	SIGAH5	3prime	SIGAH5_Sample_0	F110	Female	CS16_6PCW	YS	MK_YS	MK_YS	MK_YS
TCCCATGGTCTCGCGA-SIGAE11	SIGAE11	SIGAH5	3prime	SIGAH5_Sample_0	F110	Female	CS16_6PCW	YS	Macrophage_YS	Macrophage_YS	Macrophage_YS
TCCCATGTCAAGAATG-SIGAE11	SIGAE11	SIGAH5	3prime	SIGAH5_Sample_0	F110	Female	CS16_6PCW	YS	Fibroblast_YS	Fibroblast_YS	Fibroblast_YS
TCCGAAAAGCTCGAAG-SIGAE11	SIGAE11	SIGAH5	3prime	SIGAH5_Sample_0	F110	Female	CS16_6PCW	YS	Smooth_Muscle_YS	Smooth_Muscle_YS	Smooth_Muscle_YS
TCCGAAAAGGAGAGTA-SIGAE11	SIGAE11	SIGAH5	3prime	SIGAH5_Sample_0	F110	Female	CS16_6PCW	YS	Smooth_Muscle_YS	Smooth_Muscle_YS	Smooth_Muscle_YS
TCCGATCAGCGCCCAT-SIGAE11	SIGAE11	SIGAH5	3prime	SIGAH5_Sample_1	F102	Female	CS19_7PCW	YS	Macrophage_YS	Macrophage_YS	Macrophage_YS
TCCGATCGTCAGTTTG-SIGAE11	SIGAE11	SIGAH5	3prime	SIGAH5_Sample_0	F110	Female	CS16_6PCW	YS	Fibroblast_YS	Fibroblast_YS	Fibroblast_YS
TCCGATCGTCTTTCTA-SIGAE11	SIGAE11	SIGAH5	3prime	SIGAH5_Unassigned	Unassigned	Female	Unassigned_Unassigned	YS	Fibroblast_YS	Fibroblast_YS	Fibroblast_YS
TCCGATCTCGAGCACC-SIGAE11	SIGAE11	SIGAH5	3prime	SIGAH5_Sample_0	F110	Female	CS16_6PCW	YS	Fibroblast_YS	Fibroblast_YS	Fibroblast_YS
TCCGGGAAGGTTCATC-SIGAE11	SIGAE11	SIGAH5	3prime	SIGAH5_Sample_0	F110	Female	CS16_6PCW	YS	Fibroblast_YS	Fibroblast_YS	Fibroblast_YS
TCCGGGAGTTGCATAC-SIGAE11	SIGAE11	SIGAH5	3prime	SIGAH5_Unassigned	Unassigned	Female	Unassigned_Unassigned	YS	pDC precursor_YS	pDC precursor_YS	pDC precursor_YS
TCCGGGATCTAGGCAT-SIGAE11	SIGAE11	SIGAH5	3prime	SIGAH5_Sample_0	F110	Female	CS16_6PCW	YS	Fibroblast_YS	Fibroblast_YS	Fibroblast_YS
TCCTAATAGTATAACG-SIGAE11	SIGAE11	SIGAH5	3prime	SIGAH5_Sample_0	F110	Female	CS16_6PCW	YS	Macrophage_YS	Macrophage_YS	Macrophage_YS
TCCTCCCCAATCTCTT-SIGAE11	SIGAE11	SIGAH5	3prime	SIGAH5_Sample_0	F110	Female	CS16_6PCW	YS	Smooth_Muscle_YS	Smooth_Muscle_YS	Smooth_Muscle_YS
TCCTCCCTCGGTATGT-SIGAE11	SIGAE11	SIGAH5	3prime	SIGAH5_Sample_1	F102	Female	CS19_7PCW	YS	Erythroid_YS	Erythroid_YS	Erythroid_YS
TCCTCGAGTTACCCAA-SIGAE11	SIGAE11	SIGAH5	3prime	SIGAH5_Sample_0	F110	Female	CS16_6PCW	YS	Fibroblast_YS	Fibroblast_YS	Fibroblast_YS
TCCTCTTCAGATGCGA-SIGAE11	SIGAE11	SIGAH5	3prime	SIGAH5_Sample_0	F110	Female	CS16_6PCW	YS	Fibroblast_YS	Fibroblast_YS	Fibroblast_YS
TCCTCTTGTGACATCT-SIGAE11	SIGAE11	SIGAH5	3prime	SIGAH5_Sample_0	F110	Female	CS16_6PCW	YS	Erythroid_YS	Erythroid_YS	Erythroid_YS
TCCTCTTTCTCAACCC-SIGAE11	SIGAE11	SIGAH5	3prime	SIGAH5_Sample_0	F110	Female	CS16_6PCW	YS	Macrophage_YS	Macrophage_YS	Macrophage_YS
TCCTGCAAGTGTTGAA-SIGAE11	SIGAE11	SIGAH5	3prime	SIGAH5_Sample_0	F110	Female	CS16_6PCW	YS	Erythroid_YS	Erythroid_YS	Erythroid_YS
TCCTGCATCAATCCGA-SIGAE11	SIGAE11	SIGAH5	3prime	SIGAH5_Sample_0	F110	Female	CS16_6PCW	YS	Fibroblast_YS	Fibroblast_YS	Fibroblast_YS
TCCTTCTGTTTCGTGA-SIGAE11	SIGAE11	SIGAH5	3prime	SIGAH5_Sample_0	F110	Female	CS16_6PCW	YS	Endoderm_YS	Endoderm_YS	Endoderm_YS
TCCTTTCGTTCTCGCT-SIGAE11	SIGAE11	SIGAH5	3prime	SIGAH5_Sample_0	F110	Female	CS16_6PCW	YS	Smooth_Muscle_YS	Smooth_Muscle_YS	Smooth_Muscle_YS
TCGAACAAGGAGTATT-SIGAE11	SIGAE11	SIGAH5	3prime	SIGAH5_Sample_0	F110	Female	CS16_6PCW	YS	Endoderm_YS	Endoderm_YS	Endoderm_YS
TCGAACAGTTAAAGTG-SIGAE11	SIGAE11	SIGAH5	3prime	SIGAH5_Sample_1	F102	Female	CS19_7PCW	YS	Macrophage_YS	Macrophage_YS	Macrophage_YS
TCGAAGTCAGAGCCCT-SIGAE11	SIGAE11	SIGAH5	3prime	SIGAH5_Sample_0	F110	Female	CS16_6PCW	YS	Erythroid_YS	Erythroid_YS	Erythroid_YS
TCGAAGTCAGGCAATG-SIGAE11	SIGAE11	SIGAH5	3prime	SIGAH5_Sample_0	F110	Female	CS16_6PCW	YS	Fibroblast_YS	Fibroblast_YS	Fibroblast_YS
TCGAAGTGTTATCTGG-SIGAE11	SIGAE11	SIGAH5	3prime	SIGAH5_Unassigned	Unassigned	Female	Unassigned_Unassigned	YS	Fibroblast_YS	Fibroblast_YS	Fibroblast_YS
TCGACGGAGTCGCCCA-SIGAE11	SIGAE11	SIGAH5	3prime	SIGAH5_Sample_0	F110	Female	CS16_6PCW	YS	Erythroid_YS	Erythroid_YS	Erythroid_YS
TCGACGGTCGCAAGAG-SIGAE11	SIGAE11	SIGAH5	3prime	SIGAH5_Sample_0	F110	Female	CS16_6PCW	YS	Fibroblast_YS	Fibroblast_YS	Fibroblast_YS
TCGATTTAGTAGGAAG-SIGAE11	SIGAE11	SIGAH5	3prime	SIGAH5_Sample_1	F102	Female	CS19_7PCW	YS	Erythroid_YS	Erythroid_YS	Erythroid_YS
TCGATTTGTTCCAGGC-SIGAE11	SIGAE11	SIGAH5	3prime	SIGAH5_Sample_0	F110	Female	CS16_6PCW	YS	Lymphoid_YS	Lymphoid_YS	Lymphoid_YS
TCGCACTCACACTTAG-SIGAE11	SIGAE11	SIGAH5	3prime	SIGAH5_Sample_0	F110	Female	CS16_6PCW	YS	Macrophage_YS	Macrophage_YS	Macrophage_YS
TCGCACTCATCGATCA-SIGAE11	SIGAE11	SIGAH5	3prime	SIGAH5_Sample_0	F110	Female	CS16_6PCW	YS	Fibroblast_YS	Fibroblast_YS	Fibroblast_YS
TCGCACTGTGGGTTGA-SIGAE11	SIGAE11	SIGAH5	3prime	SIGAH5_Sample_0	F110	Female	CS16_6PCW	YS	Smooth_Muscle_YS	Smooth_Muscle_YS	Smooth_Muscle_YS
TCGCAGGCAGACATCT-SIGAE11	SIGAE11	SIGAH5	3prime	SIGAH5_Unassigned	Unassigned	Female	Unassigned_Unassigned	YS	Fibroblast_YS	Fibroblast_YS	Fibroblast_YS
TCGCAGGGTTCCTAGA-SIGAE11	SIGAE11	SIGAH5	3prime	SIGAH5_Sample_1	F102	Female	CS19_7PCW	YS	Macrophage_YS	Macrophage_YS	Macrophage_YS
TCGCTTGGTATGTCCA-SIGAE11	SIGAE11	SIGAH5	3prime	SIGAH5_Sample_0	F110	Female	CS16_6PCW	YS	Mesothelium_YS	Mesothelium_YS	Mesothelium_YS
TCGCTTGGTGGCCTCA-SIGAE11	SIGAE11	SIGAH5	3prime	SIGAH5_Sample_0	F110	Female	CS16_6PCW	YS	Erythroid_YS	Erythroid_YS	Erythroid_YS
TCGCTTGGTTAAGGAT-SIGAE11	SIGAE11	SIGAH5	3prime	SIGAH5_Sample_0	F110	Female	CS16_6PCW	YS	Erythroid_YS	Erythroid_YS	Erythroid_YS
TCGGGCAAGAGAAGGT-SIGAE11	SIGAE11	SIGAH5	3prime	SIGAH5_Sample_0	F110	Female	CS16_6PCW	YS	Erythroid_YS	Erythroid_YS	Erythroid_YS
TCGGGCAGTTTGGGAG-SIGAE11	SIGAE11	SIGAH5	3prime	SIGAH5_Sample_0	F110	Female	CS16_6PCW	YS	Endoderm_YS	Endoderm_YS	Endoderm_YS
TCGGGTGGTACGTGTT-SIGAE11	SIGAE11	SIGAH5	3prime	SIGAH5_Sample_0	F110	Female	CS16_6PCW	YS	Fibroblast_YS	Fibroblast_YS	Fibroblast_YS
TCGGGTGTCTAGTCAG-SIGAE11	SIGAE11	SIGAH5	3prime	SIGAH5_Sample_0	F110	Female	CS16_6PCW	YS	Progenitors_YS	MEMP_YS	MEMP_YS
TCGTAGATCGTTGCCT-SIGAE11	SIGAE11	SIGAH5	3prime	SIGAH5_Sample_0	F110	Female	CS16_6PCW	YS	Smooth_Muscle_YS	Smooth_Muscle_YS	Smooth_Muscle_YS
TCGTCCAAGCAAGCCA-SIGAE11	SIGAE11	SIGAH5	3prime	SIGAH5_Sample_0	F110	Female	CS16_6PCW	YS	Smooth_Muscle_YS	Smooth_Muscle_YS	Smooth_Muscle_YS
TCGTGCTTCCTTCGAC-SIGAE11	SIGAE11	SIGAH5	3prime	SIGAH5_Sample_0	F110	Female	CS16_6PCW	YS	Macrophage_YS	Macrophage_YS	Macrophage_YS
TCGTGGGAGCTGTGCC-SIGAE11	SIGAE11	SIGAH5	3prime	SIGAH5_Sample_1	F102	Female	CS19_7PCW	YS	Erythroid_YS	Erythroid_YS	Erythroid_YS
TCGTGGGCATAACAGA-SIGAE11	SIGAE11	SIGAH5	3prime	SIGAH5_Sample_0	F110	Female	CS16_6PCW	YS	Endoderm_YS	Endoderm_YS	Endoderm_YS
TCTAACTCAAGACGAC-SIGAE11	SIGAE11	SIGAH5	3prime	SIGAH5_Sample_0	F110	Female	CS16_6PCW	YS	Macrophage_YS	Macrophage_YS	Macrophage_YS
TCTACATAGCTCTTCC-SIGAE11	SIGAE11	SIGAH5	3prime	SIGAH5_Sample_0	F110	Female	CS16_6PCW	YS	Erythroid_YS	Erythroid_YS	Erythroid_YS
TCTACATTCAGGAAAT-SIGAE11	SIGAE11	SIGAH5	3prime	SIGAH5_Sample_0	F110	Female	CS16_6PCW	YS	Smooth_Muscle_YS	Smooth_Muscle_YS	Smooth_Muscle_YS
TCTACCGGTGAGACCA-SIGAE11	SIGAE11	SIGAH5	3prime	SIGAH5_Sample_0	F110	Female	CS16_6PCW	YS	Fibroblast_YS	Fibroblast_YS	Fibroblast_YS
TCTATACGTCCCAAAT-SIGAE11	SIGAE11	SIGAH5	3prime	SIGAH5_Sample_0	F110	Female	CS16_6PCW	YS	MK_YS	MK_YS	MK_YS
TCTATACTCTAGTGTG-SIGAE11	SIGAE11	SIGAH5	3prime	SIGAH5_Sample_0	F110	Female	CS16_6PCW	YS	Fibroblast_YS	Fibroblast_YS	Fibroblast_YS
TCTATCACACGCTTAA-SIGAE11	SIGAE11	SIGAH5	3prime	SIGAH5_Sample_0	F110	Female	CS16_6PCW	YS	Macrophage_YS	Macrophage_YS	Macrophage_YS
TCTATCAGTCTACTGA-SIGAE11	SIGAE11	SIGAH5	3prime	SIGAH5_Sample_0	F110	Female	CS16_6PCW	YS	Erythroid_YS	Erythroid_YS	Erythroid_YS
TCTCAGCAGCCGATCC-SIGAE11	SIGAE11	SIGAH5	3prime	SIGAH5_Sample_0	F110	Female	CS16_6PCW	YS	Macrophage_YS	Macrophage_YS	Macrophage_YS
TCTCAGCAGGATCATA-SIGAE11	SIGAE11	SIGAH5	3prime	SIGAH5_Sample_0	F110	Female	CS16_6PCW	YS	Lymphoid_YS	Lymphoid_YS	Lymphoid_YS
TCTCAGCAGGTAAACT-SIGAE11	SIGAE11	SIGAH5	3prime	SIGAH5_Sample_0	F110	Female	CS16_6PCW	YS	Fibroblast_YS	Fibroblast_YS	Fibroblast_YS
TCTCAGCCAAGTGTCT-SIGAE11	SIGAE11	SIGAH5	3prime	SIGAH5_Sample_0	F110	Female	CS16_6PCW	YS	Mast_cell_YS	Mast_cell_YS	Mast_cell_YS
TCTCAGCTCGACGCTG-SIGAE11	SIGAE11	SIGAH5	3prime	SIGAH5_Sample_0	F110	Female	CS16_6PCW	YS	Erythroid_YS	Erythroid_YS	Erythroid_YS
TCTCAGCTCTTCTAAC-SIGAE11	SIGAE11	SIGAH5	3prime	SIGAH5_Sample_0	F110	Female	CS16_6PCW	YS	Fibroblast_YS	Fibroblast_YS	Fibroblast_YS
TCTCCGATCGGTCGGT-SIGAE11	SIGAE11	SIGAH5	3prime	SIGAH5_Sample_0	F110	Female	CS16_6PCW	YS	Fibroblast_YS	Fibroblast_YS	Fibroblast_YS
TCTCTGGTCAAGTCTG-SIGAE11	SIGAE11	SIGAH5	3prime	SIGAH5_Sample_0	F110	Female	CS16_6PCW	YS	Fibroblast_YS	Fibroblast_YS	Fibroblast_YS
TCTGCCATCGACGACC-SIGAE11	SIGAE11	SIGAH5	3prime	SIGAH5_Sample_0	F110	Female	CS16_6PCW	YS	Fibroblast_YS	Fibroblast_YS	Fibroblast_YS
TCTGGCTAGGTACTGG-SIGAE11	SIGAE11	SIGAH5	3prime	SIGAH5_Sample_0	F110	Female	CS16_6PCW	YS	Endoderm_YS	Endoderm_YS	Endoderm_YS
TCTGGCTAGTCTTGGT-SIGAE11	SIGAE11	SIGAH5	3prime	SIGAH5_Sample_0	F110	Female	CS16_6PCW	YS	Fibroblast_YS	Fibroblast_YS	Fibroblast_YS
TCTGGCTTCGCAATGT-SIGAE11	SIGAE11	SIGAH5	3prime	SIGAH5_Sample_0	F110	Female	CS16_6PCW	YS	Erythroid_YS	early erythroid_YS	early erythroid_YS
TCTGTCGTCACAAGGG-SIGAE11	SIGAE11	SIGAH5	3prime	SIGAH5_Sample_0	F110	Female	CS16_6PCW	YS	Erythroid_YS	Erythroid_YS	Erythroid_YS
TCTTCCTGTTGAGAGC-SIGAE11	SIGAE11	SIGAH5	3prime	SIGAH5_Unassigned	Unassigned	Female	Unassigned_Unassigned	YS	Fibroblast_YS	Fibroblast_YS	Fibroblast_YS
TCTTGCGCACATCCCT-SIGAE11	SIGAE11	SIGAH5	3prime	SIGAH5_Sample_0	F110	Female	CS16_6PCW	YS	Erythroid_YS	Erythroid_YS	Erythroid_YS
TCTTGCGTCCGACGGT-SIGAE11	SIGAE11	SIGAH5	3prime	SIGAH5_Sample_0	F110	Female	CS16_6PCW	YS	Monocyte_YS	Monocyte_Liver_YS	Monocyte_Liver_YS
TCTTGCGTCTGGGAGA-SIGAE11	SIGAE11	SIGAH5	3prime	SIGAH5_Sample_0	F110	Female	CS16_6PCW	YS	Erythroid_YS	Erythroid_YS	Erythroid_YS
TCTTTGAAGAGATGCC-SIGAE11	SIGAE11	SIGAH5	3prime	SIGAH5_Sample_0	F110	Female	CS16_6PCW	YS	Fibroblast_YS	Fibroblast_YS	Fibroblast_YS
TCTTTGAAGTGACCTT-SIGAE11	SIGAE11	SIGAH5	3prime	SIGAH5_Sample_0	F110	Female	CS16_6PCW	YS	Smooth_Muscle_YS	Smooth_Muscle_YS	Smooth_Muscle_YS
TGAACGTAGTGGGAAA-SIGAE11	SIGAE11	SIGAH5	3prime	SIGAH5_Sample_0	F110	Female	CS16_6PCW	YS	Endoderm_YS	Endoderm_YS	Endoderm_YS
TGAACGTCACTGAGTT-SIGAE11	SIGAE11	SIGAH5	3prime	SIGAH5_Sample_0	F110	Female	CS16_6PCW	YS	Erythroid_YS	early erythroid_YS	early erythroid_YS
TGAATGCTCGCGGACT-SIGAE11	SIGAE11	SIGAH5	3prime	SIGAH5_Sample_0	F110	Female	CS16_6PCW	YS	Fibroblast_YS	Fibroblast_YS	Fibroblast_YS
TGAATGCTCGGAAGGT-SIGAE11	SIGAE11	SIGAH5	3prime	SIGAH5_Sample_0	F110	Female	CS16_6PCW	YS	Erythroid_YS	Erythroid_YS	Erythroid_YS
TGACAGTAGCTTGTGT-SIGAE11	SIGAE11	SIGAH5	3prime	SIGAH5_Sample_0	F110	Female	CS16_6PCW	YS	Erythroid_YS	Erythroid_YS	Erythroid_YS
TGACAGTGTCGCTCGA-SIGAE11	SIGAE11	SIGAH5	3prime	SIGAH5_Sample_0	F110	Female	CS16_6PCW	YS	Erythroid_YS	Erythroid_YS	Erythroid_YS
TGACCCTAGACCAACG-SIGAE11	SIGAE11	SIGAH5	3prime	SIGAH5_Sample_0	F110	Female	CS16_6PCW	YS	Erythroid_YS	Erythroid_YS	Erythroid_YS
TGACCCTAGGACCCAA-SIGAE11	SIGAE11	SIGAH5	3prime	SIGAH5_Sample_0	F110	Female	CS16_6PCW	YS	Endoderm_YS	Endoderm_YS	Endoderm_YS
TGACGCGGTCTACGAT-SIGAE11	SIGAE11	SIGAH5	3prime	SIGAH5_Sample_0	F110	Female	CS16_6PCW	YS	Erythroid_YS	Erythroid_YS	Erythroid_YS
TGACGCGTCGGACCAC-SIGAE11	SIGAE11	SIGAH5	3prime	SIGAH5_Unassigned	Unassigned	Female	Unassigned_Unassigned	YS	Endoderm_YS	Endoderm_YS	Endoderm_YS
TGACGCGTCTCGACCT-SIGAE11	SIGAE11	SIGAH5	3prime	SIGAH5_Sample_1	F102	Female	CS19_7PCW	YS	Erythroid_YS	Erythroid_YS	Erythroid_YS
TGACTCCAGTAAATGC-SIGAE11	SIGAE11	SIGAH5	3prime	SIGAH5_Sample_0	F110	Female	CS16_6PCW	YS	Erythroid_YS	Erythroid_YS	Erythroid_YS
TGAGACTCACTTACAG-SIGAE11	SIGAE11	SIGAH5	3prime	SIGAH5_Unassigned	Unassigned	Female	Unassigned_Unassigned	YS	Fibroblast_YS	Fibroblast_YS	Fibroblast_YS
TGAGCATCACATATGC-SIGAE11	SIGAE11	SIGAH5	3prime	SIGAH5_Sample_0	F110	Female	CS16_6PCW	YS	Macrophage_YS	Macrophage_YS	Macrophage_YS
TGAGCATGTAATCAAG-SIGAE11	SIGAE11	SIGAH5	3prime	SIGAH5_Sample_0	F110	Female	CS16_6PCW	YS	Lymphoid_YS	Lymphoid_YS	Lymphoid_YS
TGAGCATTCGACACCG-SIGAE11	SIGAE11	SIGAH5	3prime	SIGAH5_Sample_0	F110	Female	CS16_6PCW	YS	Fibroblast_YS	Fibroblast_YS	Fibroblast_YS
TGAGCGCGTGGAACAC-SIGAE11	SIGAE11	SIGAH5	3prime	SIGAH5_Sample_0	F110	Female	CS16_6PCW	YS	Erythroid_YS	Erythroid_YS	Erythroid_YS
TGAGGAGCACATAACC-SIGAE11	SIGAE11	SIGAH5	3prime	SIGAH5_Sample_0	F110	Female	CS16_6PCW	YS	Fibroblast_YS	Fibroblast_YS	Fibroblast_YS
TGAGGGACAACCACGC-SIGAE11	SIGAE11	SIGAH5	3prime	SIGAH5_Sample_0	F110	Female	CS16_6PCW	YS	Erythroid_YS	Erythroid_YS	Erythroid_YS
TGAGGTTAGCATCAAA-SIGAE11	SIGAE11	SIGAH5	3prime	SIGAH5_Sample_0	F110	Female	CS16_6PCW	YS	Fibroblast_YS	Fibroblast_YS	Fibroblast_YS
TGAGGTTGTTGCCAAT-SIGAE11	SIGAE11	SIGAH5	3prime	SIGAH5_Sample_1	F102	Female	CS19_7PCW	YS	Erythroid_YS	Erythroid_YS	Erythroid_YS
TGAGTCAAGGGATCTG-SIGAE11	SIGAE11	SIGAH5	3prime	SIGAH5_Sample_1	F102	Female	CS19_7PCW	YS	Erythroid_YS	Erythroid_YS	Erythroid_YS
TGAGTCAAGTCTTCGA-SIGAE11	SIGAE11	SIGAH5	3prime	SIGAH5_Sample_0	F110	Female	CS16_6PCW	YS	Macrophage_YS	Macrophage_YS	Macrophage_YS
TGAGTCACAGCTCATA-SIGAE11	SIGAE11	SIGAH5	3prime	SIGAH5_Sample_0	F110	Female	CS16_6PCW	YS	Erythroid_YS	Erythroid_YS	Erythroid_YS
TGAGTCATCTTTCTAG-SIGAE11	SIGAE11	SIGAH5	3prime	SIGAH5_Sample_0	F110	Female	CS16_6PCW	YS	Endoderm_YS	Endoderm_YS	Endoderm_YS
TGATCAGAGCCAGTAG-SIGAE11	SIGAE11	SIGAH5	3prime	SIGAH5_Sample_0	F110	Female	CS16_6PCW	YS	Fibroblast_YS	Fibroblast_YS	Fibroblast_YS
TGATCAGTCTCTGACC-SIGAE11	SIGAE11	SIGAH5	3prime	SIGAH5_Sample_0	F110	Female	CS16_6PCW	YS	Erythroid_YS	Erythroid_YS	Erythroid_YS
TGATGCACACTCCGGA-SIGAE11	SIGAE11	SIGAH5	3prime	SIGAH5_Sample_0	F110	Female	CS16_6PCW	YS	Fibroblast_YS	Fibroblast_YS	Fibroblast_YS
TGATGCACAGTTGCGC-SIGAE11	SIGAE11	SIGAH5	3prime	SIGAH5_Sample_0	F110	Female	CS16_6PCW	YS	Endoderm_YS	Endoderm_YS	Endoderm_YS
TGATGCAGTCGTCGGT-SIGAE11	SIGAE11	SIGAH5	3prime	SIGAH5_Sample_0	F110	Female	CS16_6PCW	YS	Macrophage_YS	Macrophage_YS	Macrophage_YS
TGATTCTAGCTAGAGC-SIGAE11	SIGAE11	SIGAH5	3prime	SIGAH5_Sample_0	F110	Female	CS16_6PCW	YS	Fibroblast_YS	Fibroblast_YS	Fibroblast_YS
TGATTCTCAAGTATAG-SIGAE11	SIGAE11	SIGAH5	3prime	SIGAH5_Sample_0	F110	Female	CS16_6PCW	YS	Fibroblast_YS	Fibroblast_YS	Fibroblast_YS
TGATTCTGTGAGTCAG-SIGAE11	SIGAE11	SIGAH5	3prime	SIGAH5_Sample_1	F102	Female	CS19_7PCW	YS	Erythroid_YS	Erythroid_YS	Erythroid_YS
TGATTTCCAAGTGTCT-SIGAE11	SIGAE11	SIGAH5	3prime	SIGAH5_Sample_0	F110	Female	CS16_6PCW	YS	Macrophage_YS	Macrophage_YS	Macrophage_YS
TGATTTCTCTAAGAAG-SIGAE11	SIGAE11	SIGAH5	3prime	SIGAH5_Sample_0	F110	Female	CS16_6PCW	YS	Fibroblast_YS	Fibroblast_YS	Fibroblast_YS
TGCACGGAGAGCAGCT-SIGAE11	SIGAE11	SIGAH5	3prime	SIGAH5_Unassigned	Unassigned	Female	Unassigned_Unassigned	YS	Fibroblast_YS	Fibroblast_YS	Fibroblast_YS
TGCACGGGTTCTCCCA-SIGAE11	SIGAE11	SIGAH5	3prime	SIGAH5_Sample_0	F110	Female	CS16_6PCW	YS	Fibroblast_YS	Fibroblast_YS	Fibroblast_YS
TGCACGGTCGTTAGAC-SIGAE11	SIGAE11	SIGAH5	3prime	SIGAH5_Sample_0	F110	Female	CS16_6PCW	YS	Lymphoid_YS	Lymphoid_YS	Lymphoid_YS
TGCAGATAGCGTTAGG-SIGAE11	SIGAE11	SIGAH5	3prime	SIGAH5_Sample_0	F110	Female	CS16_6PCW	YS	Erythroid_YS	early erythroid_YS	early erythroid_YS
TGCAGATTCGACATTG-SIGAE11	SIGAE11	SIGAH5	3prime	SIGAH5_Sample_0	F110	Female	CS16_6PCW	YS	Endoderm_YS	Endoderm_YS	Endoderm_YS
TGCAGATTCGAGATAA-SIGAE11	SIGAE11	SIGAH5	3prime	SIGAH5_Sample_0	F110	Female	CS16_6PCW	YS	Fibroblast_YS	Fibroblast_YS	Fibroblast_YS
TGCAGGCCAACAAAGT-SIGAE11	SIGAE11	SIGAH5	3prime	SIGAH5_Sample_0	F110	Female	CS16_6PCW	YS	Fibroblast_YS	Fibroblast_YS	Fibroblast_YS
TGCAGGCGTCAACCAT-SIGAE11	SIGAE11	SIGAH5	3prime	SIGAH5_Sample_0	F110	Female	CS16_6PCW	YS	Erythroid_YS	Erythroid_YS	Erythroid_YS
TGCAGGCGTTAGTTCG-SIGAE11	SIGAE11	SIGAH5	3prime	SIGAH5_Sample_1	F102	Female	CS19_7PCW	YS	Macrophage_YS	Macrophage_YS	Macrophage_YS
TGCAGTAGTGGCTACC-SIGAE11	SIGAE11	SIGAH5	3prime	SIGAH5_Sample_0	F110	Female	CS16_6PCW	YS	Fibroblast_YS	Fibroblast_YS	Fibroblast_YS
TGCATGACATCCGATA-SIGAE11	SIGAE11	SIGAH5	3prime	SIGAH5_Sample_0	F110	Female	CS16_6PCW	YS	Lymphoid_YS	Lymphoid_YS	Lymphoid_YS
TGCATGATCCTTACCG-SIGAE11	SIGAE11	SIGAH5	3prime	SIGAH5_Sample_0	F110	Female	CS16_6PCW	YS	Fibroblast_YS	Fibroblast_YS	Fibroblast_YS
TGCCGAGCACAAGGTG-SIGAE11	SIGAE11	SIGAH5	3prime	SIGAH5_Sample_0	F110	Female	CS16_6PCW	YS	Fibroblast_YS	Fibroblast_YS	Fibroblast_YS
TGCCGAGGTCGGCCTA-SIGAE11	SIGAE11	SIGAH5	3prime	SIGAH5_Sample_0	F110	Female	CS16_6PCW	YS	Endoderm_YS	Endoderm_YS	Endoderm_YS
TGCGACGAGTTTGGCT-SIGAE11	SIGAE11	SIGAH5	3prime	SIGAH5_Sample_0	F110	Female	CS16_6PCW	YS	Progenitors_YS	lymphoid- B lin_YS	lymphoid- B lin_YS
TGCGATAAGGCTATCT-SIGAE11	SIGAE11	SIGAH5	3prime	SIGAH5_Sample_1	F102	Female	CS19_7PCW	YS	Macrophage_YS	Macrophage_YS	Macrophage_YS
TGCGGCAAGCCTATTG-SIGAE11	SIGAE11	SIGAH5	3prime	SIGAH5_Sample_0	F110	Female	CS16_6PCW	YS	Fibroblast_YS	Fibroblast_YS	Fibroblast_YS
TGCGGCAAGTCGTTAC-SIGAE11	SIGAE11	SIGAH5	3prime	SIGAH5_Sample_0	F110	Female	CS16_6PCW	YS	Macrophage_YS	Macrophage_YS	Macrophage_YS
TGCGGCAGTAGTCGTT-SIGAE11	SIGAE11	SIGAH5	3prime	SIGAH5_Sample_0	F110	Female	CS16_6PCW	YS	Erythroid_YS	Erythroid_YS	Erythroid_YS
TGCGGCATCCTGTTAT-SIGAE11	SIGAE11	SIGAH5	3prime	SIGAH5_Sample_0	F110	Female	CS16_6PCW	YS	Smooth_Muscle_YS	Smooth_Muscle_YS	Smooth_Muscle_YS
TGCGGGTAGACTACGG-SIGAE11	SIGAE11	SIGAH5	3prime	SIGAH5_Sample_0	F110	Female	CS16_6PCW	YS	Macrophage_YS	Macrophage_YS	Macrophage_YS
TGCGGGTAGAGTTGTA-SIGAE11	SIGAE11	SIGAH5	3prime	SIGAH5_Sample_0	F110	Female	CS16_6PCW	YS	Macrophage_YS	Macrophage_YS	Macrophage_YS
TGCGGGTAGTCTTGGT-SIGAE11	SIGAE11	SIGAH5	3prime	SIGAH5_Sample_0	F110	Female	CS16_6PCW	YS	Fibroblast_YS	Fibroblast_YS	Fibroblast_YS
TGCGGGTTCCAAGCAT-SIGAE11	SIGAE11	SIGAH5	3prime	SIGAH5_Unassigned	Unassigned	Female	Unassigned_Unassigned	YS	Fibroblast_YS	Fibroblast_YS	Fibroblast_YS
TGCGGGTTCTCTCAAT-SIGAE11	SIGAE11	SIGAH5	3prime	SIGAH5_Sample_0	F110	Female	CS16_6PCW	YS	Erythroid_YS	Erythroid_YS	Erythroid_YS
TGCTCCAAGTTACGTC-SIGAE11	SIGAE11	SIGAH5	3prime	SIGAH5_Sample_0	F110	Female	CS16_6PCW	YS	Erythroid_YS	Erythroid_YS	Erythroid_YS
TGCTCCACAACGTTAC-SIGAE11	SIGAE11	SIGAH5	3prime	SIGAH5_Sample_0	F110	Female	CS16_6PCW	YS	Erythroid_YS	Erythroid_YS	Erythroid_YS
TGCTCCACAGCCATTA-SIGAE11	SIGAE11	SIGAH5	3prime	SIGAH5_Sample_1	F102	Female	CS19_7PCW	YS	Erythroid_YS	Erythroid_YS	Erythroid_YS
TGCTCCATCCTACACC-SIGAE11	SIGAE11	SIGAH5	3prime	SIGAH5_Sample_0	F110	Female	CS16_6PCW	YS	Fibroblast_YS	Fibroblast_YS	Fibroblast_YS
TGCTCGTAGTGTACAA-SIGAE11	SIGAE11	SIGAH5	3prime	SIGAH5_Sample_0	F110	Female	CS16_6PCW	YS	Macrophage_YS	Macrophage_YS	Macrophage_YS
TGCTCGTGTCTGCCTT-SIGAE11	SIGAE11	SIGAH5	3prime	SIGAH5_Sample_0	F110	Female	CS16_6PCW	YS	Macrophage_YS	Macrophage_YS	Macrophage_YS
TGCTCGTGTCTGTGAT-SIGAE11	SIGAE11	SIGAH5	3prime	SIGAH5_Sample_0	F110	Female	CS16_6PCW	YS	Fibroblast_YS	Fibroblast_YS	Fibroblast_YS
TGCTTGCGTGAGAGGG-SIGAE11	SIGAE11	SIGAH5	3prime	SIGAH5_Sample_0	F110	Female	CS16_6PCW	YS	Macrophage_YS	Macrophage_YS	Macrophage_YS
TGCTTGCGTTCATCTT-SIGAE11	SIGAE11	SIGAH5	3prime	SIGAH5_Sample_0	F110	Female	CS16_6PCW	YS	Smooth_Muscle_YS	Smooth_Muscle_YS	Smooth_Muscle_YS
TGCTTGCTCCGGACGT-SIGAE11	SIGAE11	SIGAH5	3prime	SIGAH5_Sample_1	F102	Female	CS19_7PCW	YS	Erythroid_YS	Erythroid_YS	Erythroid_YS
TGGAACTCATCAACCA-SIGAE11	SIGAE11	SIGAH5	3prime	SIGAH5_Sample_0	F110	Female	CS16_6PCW	YS	Fibroblast_YS	Fibroblast_YS	Fibroblast_YS
TGGAACTTCATTACCT-SIGAE11	SIGAE11	SIGAH5	3prime	SIGAH5_Sample_0	F110	Female	CS16_6PCW	YS	Macrophage_YS	Macrophage_YS	Macrophage_YS
TGGAGAGGTGATCGTT-SIGAE11	SIGAE11	SIGAH5	3prime	SIGAH5_Sample_1	F102	Female	CS19_7PCW	YS	Erythroid_YS	Erythroid_YS	Erythroid_YS
TGGAGAGTCCTGTAGA-SIGAE11	SIGAE11	SIGAH5	3prime	SIGAH5_Unassigned	Unassigned	Female	Unassigned_Unassigned	YS	Fibroblast_YS	Fibroblast_YS	Fibroblast_YS
TGGAGGAGTCGTCATA-SIGAE11	SIGAE11	SIGAH5	3prime	SIGAH5_Sample_0	F110	Female	CS16_6PCW	YS	Erythroid_YS	Erythroid_YS	Erythroid_YS
TGGATCAGTAGCGCCT-SIGAE11	SIGAE11	SIGAH5	3prime	SIGAH5_Unassigned	Unassigned	Female	Unassigned_Unassigned	YS	Fibroblast_YS	Fibroblast_YS	Fibroblast_YS
TGGATGTGTTTCCCAC-SIGAE11	SIGAE11	SIGAH5	3prime	SIGAH5_Sample_0	F110	Female	CS16_6PCW	YS	Macrophage_YS	Macrophage_YS	Macrophage_YS
TGGGAGAGTTGTTGCA-SIGAE11	SIGAE11	SIGAH5	3prime	SIGAH5_Sample_0	F110	Female	CS16_6PCW	YS	Erythroid_YS	Erythroid_YS	Erythroid_YS
TGGGAGATCGCAGAGA-SIGAE11	SIGAE11	SIGAH5	3prime	SIGAH5_Sample_0	F110	Female	CS16_6PCW	YS	Fibroblast_YS	Fibroblast_YS	Fibroblast_YS
TGGGCGTAGCTTAGTC-SIGAE11	SIGAE11	SIGAH5	3prime	SIGAH5_Sample_0	F110	Female	CS16_6PCW	YS	Lymphoid_YS	Lymphoid_YS	Lymphoid_YS
TGGGCGTAGGCTCTAT-SIGAE11	SIGAE11	SIGAH5	3prime	SIGAH5_Sample_0	F110	Female	CS16_6PCW	YS	Fibroblast_YS	Fibroblast_YS	Fibroblast_YS
TGGGCGTTCGACCATA-SIGAE11	SIGAE11	SIGAH5	3prime	SIGAH5_Unassigned	Unassigned	Female	Unassigned_Unassigned	YS	Macrophage_YS	Macrophage_YS	Macrophage_YS
TGGGCTGTCAGCACCG-SIGAE11	SIGAE11	SIGAH5	3prime	SIGAH5_Sample_0	F110	Female	CS16_6PCW	YS	Erythroid_YS	Erythroid_YS	Erythroid_YS
TGGGTTAAGCTCTTCC-SIGAE11	SIGAE11	SIGAH5	3prime	SIGAH5_Sample_0	F110	Female	CS16_6PCW	YS	Fibroblast_YS	Fibroblast_YS	Fibroblast_YS
TGGGTTACATCTTAGG-SIGAE11	SIGAE11	SIGAH5	3prime	SIGAH5_Sample_0	F110	Female	CS16_6PCW	YS	Erythroid_YS	Erythroid_YS	Erythroid_YS
TGGGTTACATGCAGCC-SIGAE11	SIGAE11	SIGAH5	3prime	SIGAH5_Sample_0	F110	Female	CS16_6PCW	YS	Fibroblast_YS	Fibroblast_YS	Fibroblast_YS
TGGTACAAGCTGGTGA-SIGAE11	SIGAE11	SIGAH5	3prime	SIGAH5_Sample_0	F110	Female	CS16_6PCW	YS	Fibroblast_YS	Fibroblast_YS	Fibroblast_YS
TGGTACAGTCCGATCG-SIGAE11	SIGAE11	SIGAH5	3prime	SIGAH5_Sample_0	F110	Female	CS16_6PCW	YS	Fibroblast_YS	Fibroblast_YS	Fibroblast_YS
TGGTACATCCTTCTTC-SIGAE11	SIGAE11	SIGAH5	3prime	SIGAH5_Sample_0	F110	Female	CS16_6PCW	YS	Smooth_Muscle_YS	Smooth_Muscle_YS	Smooth_Muscle_YS
TGGTAGTGTCAGTCGC-SIGAE11	SIGAE11	SIGAH5	3prime	SIGAH5_Sample_0	F110	Female	CS16_6PCW	YS	Fibroblast_YS	Fibroblast_YS	Fibroblast_YS
TGGTAGTGTCATAACC-SIGAE11	SIGAE11	SIGAH5	3prime	SIGAH5_Sample_0	F110	Female	CS16_6PCW	YS	Macrophage_YS	Macrophage_YS	Macrophage_YS
TGGTGATGTGGACAGT-SIGAE11	SIGAE11	SIGAH5	3prime	SIGAH5_Sample_0	F110	Female	CS16_6PCW	YS	MK_YS	MK_YS	MK_YS
TGGTGATTCCTACCAC-SIGAE11	SIGAE11	SIGAH5	3prime	SIGAH5_Sample_0	F110	Female	CS16_6PCW	YS	Fibroblast_YS	Fibroblast_YS	Fibroblast_YS
TGGTTAGAGGTCCGAA-SIGAE11	SIGAE11	SIGAH5	3prime	SIGAH5_Sample_0	F110	Female	CS16_6PCW	YS	Lymphoid_YS	Lymphoid_YS	Lymphoid_YS
TGTAACGAGGTGGCTA-SIGAE11	SIGAE11	SIGAH5	3prime	SIGAH5_Sample_0	F110	Female	CS16_6PCW	YS	Fibroblast_YS	Fibroblast_YS	Fibroblast_YS
TGTAACGTCACGAACT-SIGAE11	SIGAE11	SIGAH5	3prime	SIGAH5_Sample_0	F110	Female	CS16_6PCW	YS	Macrophage_YS	Macrophage_YS	Macrophage_YS
TGTAAGCTCTCCCTAG-SIGAE11	SIGAE11	SIGAH5	3prime	SIGAH5_Sample_0	F110	Female	CS16_6PCW	YS	Erythroid_YS	Erythroid_YS	Erythroid_YS
TGTACAGGTCACAGTT-SIGAE11	SIGAE11	SIGAH5	3prime	SIGAH5_Sample_0	F110	Female	CS16_6PCW	YS	Macrophage_YS	Macrophage_YS	Macrophage_YS
TGTACAGTCGTGGAAG-SIGAE11	SIGAE11	SIGAH5	3prime	SIGAH5_Unassigned	Unassigned	Female	Unassigned_Unassigned	YS	Fibroblast_YS	Fibroblast_YS	Fibroblast_YS
TGTAGACCAACTTGGT-SIGAE11	SIGAE11	SIGAH5	3prime	SIGAH5_Sample_0	F110	Female	CS16_6PCW	YS	Erythroid_YS	Erythroid_YS	Erythroid_YS
TGTAGACCATCTTCGC-SIGAE11	SIGAE11	SIGAH5	3prime	SIGAH5_Sample_0	F110	Female	CS16_6PCW	YS	Fibroblast_YS	Fibroblast_YS	Fibroblast_YS
TGTAGACTCCTACAAG-SIGAE11	SIGAE11	SIGAH5	3prime	SIGAH5_Sample_0	F110	Female	CS16_6PCW	YS	Fibroblast_YS	Fibroblast_YS	Fibroblast_YS
TGTCCCACAAATGCGG-SIGAE11	SIGAE11	SIGAH5	3prime	SIGAH5_Unassigned	Unassigned	Female	Unassigned_Unassigned	YS	Monocyte_YS	Monocyte_YS_YS	Monocyte_YS_YS
TGTCCTGAGATCACCT-SIGAE11	SIGAE11	SIGAH5	3prime	SIGAH5_Sample_0	F110	Female	CS16_6PCW	YS	Erythroid_YS	Erythroid_YS	Erythroid_YS
TGTCCTGCACATGAAA-SIGAE11	SIGAE11	SIGAH5	3prime	SIGAH5_Sample_0	F110	Female	CS16_6PCW	YS	Erythroid_YS	Erythroid_YS	Erythroid_YS
TGTGAGTAGGGATGTC-SIGAE11	SIGAE11	SIGAH5	3prime	SIGAH5_Sample_0	F110	Female	CS16_6PCW	YS	Fibroblast_YS	Fibroblast_YS	Fibroblast_YS
TGTGAGTCATCATGAC-SIGAE11	SIGAE11	SIGAH5	3prime	SIGAH5_Sample_0	F110	Female	CS16_6PCW	YS	Erythroid_YS	Erythroid_YS	Erythroid_YS
TGTGAGTCATTCTGTT-SIGAE11	SIGAE11	SIGAH5	3prime	SIGAH5_Sample_0	F110	Female	CS16_6PCW	YS	Fibroblast_YS	Fibroblast_YS	Fibroblast_YS
TGTGATGCAATCACGT-SIGAE11	SIGAE11	SIGAH5	3prime	SIGAH5_Sample_1	F102	Female	CS19_7PCW	YS	Macrophage_YS	Macrophage_YS	Macrophage_YS
TGTGATGCATCGAAGG-SIGAE11	SIGAE11	SIGAH5	3prime	SIGAH5_Unassigned	Unassigned	Female	Unassigned_Unassigned	YS	Fibroblast_YS	Fibroblast_YS	Fibroblast_YS
TGTGCGGAGATGCTAA-SIGAE11	SIGAE11	SIGAH5	3prime	SIGAH5_Sample_0	F110	Female	CS16_6PCW	YS	Erythroid_YS	Erythroid_YS	Erythroid_YS
TGTGCGGCACTCCTGT-SIGAE11	SIGAE11	SIGAH5	3prime	SIGAH5_Sample_0	F110	Female	CS16_6PCW	YS	Macrophage_YS	Macrophage_YS	Macrophage_YS
TGTGGCGAGTGTAGTA-SIGAE11	SIGAE11	SIGAH5	3prime	SIGAH5_Sample_0	F110	Female	CS16_6PCW	YS	Fibroblast_YS	Fibroblast_YS	Fibroblast_YS
TGTGTGAAGCAAGTCG-SIGAE11	SIGAE11	SIGAH5	3prime	SIGAH5_Sample_0	F110	Female	CS16_6PCW	YS	Fibroblast_YS	Fibroblast_YS	Fibroblast_YS
TGTGTGAAGGACCCAA-SIGAE11	SIGAE11	SIGAH5	3prime	SIGAH5_Sample_0	F110	Female	CS16_6PCW	YS	Monocyte_YS	Monocyte_Liver_YS	Monocyte_Liver_YS
TGTGTGAAGTCCTACA-SIGAE11	SIGAE11	SIGAH5	3prime	SIGAH5_Sample_0	F110	Female	CS16_6PCW	YS	Fibroblast_YS	Fibroblast_YS	Fibroblast_YS
TGTGTGAAGTTAGTGA-SIGAE11	SIGAE11	SIGAH5	3prime	SIGAH5_Sample_0	F110	Female	CS16_6PCW	YS	Erythroid_YS	Erythroid_YS	Erythroid_YS
TGTGTGAGTCGTCGGT-SIGAE11	SIGAE11	SIGAH5	3prime	SIGAH5_Sample_0	F110	Female	CS16_6PCW	YS	Erythroid_YS	Erythroid_YS	Erythroid_YS
TGTTACTCAACAGTGG-SIGAE11	SIGAE11	SIGAH5	3prime	SIGAH5_Sample_0	F110	Female	CS16_6PCW	YS	Erythroid_YS	Erythroid_YS	Erythroid_YS
TGTTCATGTTCCGGTG-SIGAE11	SIGAE11	SIGAH5	3prime	SIGAH5_Sample_0	F110	Female	CS16_6PCW	YS	Fibroblast_YS	Fibroblast_YS	Fibroblast_YS
TGTTCATTCAAGCGTT-SIGAE11	SIGAE11	SIGAH5	3prime	SIGAH5_Sample_1	F102	Female	CS19_7PCW	YS	Macrophage_YS	Macrophage_YS	Macrophage_YS
TGTTCATTCGGCATAT-SIGAE11	SIGAE11	SIGAH5	3prime	SIGAH5_Sample_0	F110	Female	CS16_6PCW	YS	Fibroblast_YS	Fibroblast_YS	Fibroblast_YS
TGTTCCGAGGTTGGAC-SIGAE11	SIGAE11	SIGAH5	3prime	SIGAH5_Sample_0	F110	Female	CS16_6PCW	YS	Smooth_Muscle_YS	Smooth_Muscle_YS	Smooth_Muscle_YS
TGTTCCGCACCGTACG-SIGAE11	SIGAE11	SIGAH5	3prime	SIGAH5_Sample_0	F110	Female	CS16_6PCW	YS	Fibroblast_YS	Fibroblast_YS	Fibroblast_YS
TGTTCCGGTCTCTCCA-SIGAE11	SIGAE11	SIGAH5	3prime	SIGAH5_Sample_0	F110	Female	CS16_6PCW	YS	Fibroblast_YS	Fibroblast_YS	Fibroblast_YS
TGTTCTAAGGTCTACT-SIGAE11	SIGAE11	SIGAH5	3prime	SIGAH5_Sample_0	F110	Female	CS16_6PCW	YS	Monocyte_YS	Monocyte_YS_YS	Monocyte_YS_YS
TGTTCTAAGTGACCTT-SIGAE11	SIGAE11	SIGAH5	3prime	SIGAH5_Sample_0	F110	Female	CS16_6PCW	YS	Fibroblast_YS	Fibroblast_YS	Fibroblast_YS
TGTTCTACAGTTAAAG-SIGAE11	SIGAE11	SIGAH5	3prime	SIGAH5_Sample_0	F110	Female	CS16_6PCW	YS	Erythroid_YS	Erythroid_YS	Erythroid_YS
TGTTGAGAGGCGTTGA-SIGAE11	SIGAE11	SIGAH5	3prime	SIGAH5_Sample_0	F110	Female	CS16_6PCW	YS	Fibroblast_YS	Fibroblast_YS	Fibroblast_YS
TGTTGAGAGGTGCTAG-SIGAE11	SIGAE11	SIGAH5	3prime	SIGAH5_Sample_0	F110	Female	CS16_6PCW	YS	Fibroblast_YS	Fibroblast_YS	Fibroblast_YS
TGTTGAGGTCCAGAAG-SIGAE11	SIGAE11	SIGAH5	3prime	SIGAH5_Unassigned	Unassigned	Female	Unassigned_Unassigned	YS	Fibroblast_YS	Fibroblast_YS	Fibroblast_YS
TGTTGGACACATCCCT-SIGAE11	SIGAE11	SIGAH5	3prime	SIGAH5_Sample_0	F110	Female	CS16_6PCW	YS	Monocyte_YS	Monocyte_Liver_YS	Monocyte_Liver_YS
TGTTGGAGTCAACACT-SIGAE11	SIGAE11	SIGAH5	3prime	SIGAH5_Sample_0	F110	Female	CS16_6PCW	YS	Fibroblast_YS	Fibroblast_YS	Fibroblast_YS
TGTTTGTCACTGTTCC-SIGAE11	SIGAE11	SIGAH5	3prime	SIGAH5_Sample_0	F110	Female	CS16_6PCW	YS	Macrophage_YS	Macrophage_YS	Macrophage_YS
TGTTTGTTCTTCACAT-SIGAE11	SIGAE11	SIGAH5	3prime	SIGAH5_Sample_0	F110	Female	CS16_6PCW	YS	Endoderm_YS	Endoderm_YS	Endoderm_YS
TTAATCCAGCTCTTCC-SIGAE11	SIGAE11	SIGAH5	3prime	SIGAH5_Sample_0	F110	Female	CS16_6PCW	YS	Macrophage_YS	Macrophage_YS	Macrophage_YS
TTAATCCTCATCTCTA-SIGAE11	SIGAE11	SIGAH5	3prime	SIGAH5_Sample_0	F110	Female	CS16_6PCW	YS	Fibroblast_YS	Fibroblast_YS	Fibroblast_YS
TTACAGGAGAACTCCT-SIGAE11	SIGAE11	SIGAH5	3prime	SIGAH5_Sample_0	F110	Female	CS16_6PCW	YS	Fibroblast_YS	Fibroblast_YS	Fibroblast_YS
TTACAGGGTGCAATGG-SIGAE11	SIGAE11	SIGAH5	3prime	SIGAH5_Sample_0	F110	Female	CS16_6PCW	YS	Erythroid_YS	Erythroid_YS	Erythroid_YS
TTACAGGTCTGTCGCT-SIGAE11	SIGAE11	SIGAH5	3prime	SIGAH5_Unassigned	Unassigned	Female	Unassigned_Unassigned	YS	Fibroblast_YS	Fibroblast_YS	Fibroblast_YS
TTACCGCAGCAAGCCA-SIGAE11	SIGAE11	SIGAH5	3prime	SIGAH5_Sample_0	F110	Female	CS16_6PCW	YS	Erythroid_YS	Erythroid_YS	Erythroid_YS
TTACCGCCAATGTGGG-SIGAE11	SIGAE11	SIGAH5	3prime	SIGAH5_Sample_0	F110	Female	CS16_6PCW	YS	Fibroblast_YS	Fibroblast_YS	Fibroblast_YS
TTACCGCGTAGAGGAA-SIGAE11	SIGAE11	SIGAH5	3prime	SIGAH5_Sample_0	F110	Female	CS16_6PCW	YS	Fibroblast_YS	Fibroblast_YS	Fibroblast_YS
TTACGCCCAGCGTTGC-SIGAE11	SIGAE11	SIGAH5	3prime	SIGAH5_Sample_0	F110	Female	CS16_6PCW	YS	Smooth_Muscle_YS	Smooth_Muscle_YS	Smooth_Muscle_YS
TTACGCCGTCGCACAC-SIGAE11	SIGAE11	SIGAH5	3prime	SIGAH5_Sample_0	F110	Female	CS16_6PCW	YS	Fibroblast_YS	Fibroblast_YS	Fibroblast_YS
TTACGCCTCTTAAGGC-SIGAE11	SIGAE11	SIGAH5	3prime	SIGAH5_Sample_0	F110	Female	CS16_6PCW	YS	Fibroblast_YS	Fibroblast_YS	Fibroblast_YS
TTACGTTCACGACGCT-SIGAE11	SIGAE11	SIGAH5	3prime	SIGAH5_Sample_0	F110	Female	CS16_6PCW	YS	Fibroblast_YS	Fibroblast_YS	Fibroblast_YS
TTACTGTCAGTAGAGC-SIGAE11	SIGAE11	SIGAH5	3prime	SIGAH5_Sample_0	F110	Female	CS16_6PCW	YS	Fibroblast_YS	Fibroblast_YS	Fibroblast_YS
TTAGGCAAGGTACTGG-SIGAE11	SIGAE11	SIGAH5	3prime	SIGAH5_Sample_1	F102	Female	CS19_7PCW	YS	Fibroblast_YS	Fibroblast_YS	Fibroblast_YS
TTAGGCAGTTCAACGT-SIGAE11	SIGAE11	SIGAH5	3prime	SIGAH5_Sample_0	F110	Female	CS16_6PCW	YS	Macrophage_YS	Macrophage_YS	Macrophage_YS
TTATTGCGTAGCTTAC-SIGAE11	SIGAE11	SIGAH5	3prime	SIGAH5_Sample_0	F110	Female	CS16_6PCW	YS	Lymphoid_YS	Lymphoid_YS	Lymphoid_YS
TTCAATCGTCGGCTAC-SIGAE11	SIGAE11	SIGAH5	3prime	SIGAH5_Sample_0	F110	Female	CS16_6PCW	YS	Fibroblast_YS	Fibroblast_YS	Fibroblast_YS
TTCAATCTCGTTGTAG-SIGAE11	SIGAE11	SIGAH5	3prime	SIGAH5_Unassigned	Unassigned	Female	Unassigned_Unassigned	YS	Fibroblast_YS	Fibroblast_YS	Fibroblast_YS
TTCACCGAGGCCTTGC-SIGAE11	SIGAE11	SIGAH5	3prime	SIGAH5_Sample_0	F110	Female	CS16_6PCW	YS	Erythroid_YS	Erythroid_YS	Erythroid_YS
TTCAGGAGTGCCTAAT-SIGAE11	SIGAE11	SIGAH5	3prime	SIGAH5_Sample_0	F110	Female	CS16_6PCW	YS	Macrophage_YS	Macrophage_YS	Macrophage_YS
TTCAGGATCGCGTCGA-SIGAE11	SIGAE11	SIGAH5	3prime	SIGAH5_Sample_0	F110	Female	CS16_6PCW	YS	Erythroid_YS	Erythroid_YS	Erythroid_YS
TTCATGTTCCTACGGG-SIGAE11	SIGAE11	SIGAH5	3prime	SIGAH5_Sample_0	F110	Female	CS16_6PCW	YS	Erythroid_YS	Erythroid_YS	Erythroid_YS
TTCATTGTCTACTATC-SIGAE11	SIGAE11	SIGAH5	3prime	SIGAH5_Sample_0	F110	Female	CS16_6PCW	YS	Fibroblast_YS	Fibroblast_YS	Fibroblast_YS
TTCCAATCAGCACACC-SIGAE11	SIGAE11	SIGAH5	3prime	SIGAH5_Sample_0	F110	Female	CS16_6PCW	YS	Erythroid_YS	Erythroid_YS	Erythroid_YS
TTCCAATGTGTGGACA-SIGAE11	SIGAE11	SIGAH5	3prime	SIGAH5_Sample_0	F110	Female	CS16_6PCW	YS	Mast_cell_YS	Mast_cell_YS	Mast_cell_YS
TTCCACGCAGATTCGT-SIGAE11	SIGAE11	SIGAH5	3prime	SIGAH5_Sample_1	F102	Female	CS19_7PCW	YS	Macrophage_YS	Macrophage_YS	Macrophage_YS
TTCCACGGTTACAGCT-SIGAE11	SIGAE11	SIGAH5	3prime	SIGAH5_Sample_0	F110	Female	CS16_6PCW	YS	Macrophage_YS	Macrophage_YS	Macrophage_YS
TTCCACGTCAGACTGT-SIGAE11	SIGAE11	SIGAH5	3prime	SIGAH5_Sample_0	F110	Female	CS16_6PCW	YS	Erythroid_YS	Erythroid_YS	Erythroid_YS
TTCCGTGAGGATACAT-SIGAE11	SIGAE11	SIGAH5	3prime	SIGAH5_Sample_0	F110	Female	CS16_6PCW	YS	Erythroid_YS	Erythroid_YS	Erythroid_YS
TTCCGTGCACTTGTCC-SIGAE11	SIGAE11	SIGAH5	3prime	SIGAH5_Sample_0	F110	Female	CS16_6PCW	YS	Fibroblast_YS	Fibroblast_YS	Fibroblast_YS
TTCCTAATCCTACGGG-SIGAE11	SIGAE11	SIGAH5	3prime	SIGAH5_Sample_0	F110	Female	CS16_6PCW	YS	Fibroblast_YS	Fibroblast_YS	Fibroblast_YS
TTCCTAATCTCAACGA-SIGAE11	SIGAE11	SIGAH5	3prime	SIGAH5_Sample_0	F110	Female	CS16_6PCW	YS	Fibroblast_YS	Fibroblast_YS	Fibroblast_YS
TTCCTCTAGAAGGTAG-SIGAE11	SIGAE11	SIGAH5	3prime	SIGAH5_Sample_0	F110	Female	CS16_6PCW	YS	Fibroblast_YS	Fibroblast_YS	Fibroblast_YS
TTCCTCTTCGCTCCTA-SIGAE11	SIGAE11	SIGAH5	3prime	SIGAH5_Sample_0	F110	Female	CS16_6PCW	YS	Macrophage_YS	Macrophage_YS	Macrophage_YS
TTCCTTCGTCATGCAT-SIGAE11	SIGAE11	SIGAH5	3prime	SIGAH5_Sample_0	F110	Female	CS16_6PCW	YS	Fibroblast_YS	Fibroblast_YS	Fibroblast_YS
TTCCTTCGTTGCTCAA-SIGAE11	SIGAE11	SIGAH5	3prime	SIGAH5_Sample_0	F110	Female	CS16_6PCW	YS	Macrophage_YS	Macrophage_YS	Macrophage_YS
TTCGATTGTTCGTAAC-SIGAE11	SIGAE11	SIGAH5	3prime	SIGAH5_Sample_0	F110	Female	CS16_6PCW	YS	MK_YS	MK_YS	MK_YS
TTCGGTCAGAGCAGAA-SIGAE11	SIGAE11	SIGAH5	3prime	SIGAH5_Sample_0	F110	Female	CS16_6PCW	YS	Erythroid_YS	early erythroid_YS	early erythroid_YS
TTCTAGTAGACGATAT-SIGAE11	SIGAE11	SIGAH5	3prime	SIGAH5_Sample_1	F102	Female	CS19_7PCW	YS	Macrophage_YS	Macrophage_YS	Macrophage_YS
TTCTAGTCAAGAGTGC-SIGAE11	SIGAE11	SIGAH5	3prime	SIGAH5_Sample_0	F110	Female	CS16_6PCW	YS	Fibroblast_YS	Fibroblast_YS	Fibroblast_YS
TTCTAGTGTCCCTGAG-SIGAE11	SIGAE11	SIGAH5	3prime	SIGAH5_Sample_1	F102	Female	CS19_7PCW	YS	Macrophage_YS	Macrophage_YS	Macrophage_YS
TTCTAGTGTCTTACTT-SIGAE11	SIGAE11	SIGAH5	3prime	SIGAH5_Sample_0	F110	Female	CS16_6PCW	YS	Monocyte_YS	Monocyte_Liver_YS	Monocyte_Liver_YS
TTCTCTCAGTGCACAG-SIGAE11	SIGAE11	SIGAH5	3prime	SIGAH5_Sample_1	F102	Female	CS19_7PCW	YS	Macrophage_YS	Macrophage_YS	Macrophage_YS
TTCTCTCCAGTATTCG-SIGAE11	SIGAE11	SIGAH5	3prime	SIGAH5_Sample_0	F110	Female	CS16_6PCW	YS	Erythroid_YS	Erythroid_YS	Erythroid_YS
TTCTCTCTCTTACCGC-SIGAE11	SIGAE11	SIGAH5	3prime	SIGAH5_Sample_0	F110	Female	CS16_6PCW	YS	Macrophage_YS	Macrophage_YS	Macrophage_YS
TTCTCTCTCTTCACAT-SIGAE11	SIGAE11	SIGAH5	3prime	SIGAH5_Sample_0	F110	Female	CS16_6PCW	YS	Fibroblast_YS	Fibroblast_YS	Fibroblast_YS
TTCTGTACATTCACCC-SIGAE11	SIGAE11	SIGAH5	3prime	SIGAH5_Sample_0	F110	Female	CS16_6PCW	YS	Erythroid_YS	Erythroid_YS	Erythroid_YS
TTCTGTAGTGAAGCTG-SIGAE11	SIGAE11	SIGAH5	3prime	SIGAH5_Sample_0	F110	Female	CS16_6PCW	YS	Fibroblast_YS	Fibroblast_YS	Fibroblast_YS
TTCTGTAGTGTGTTTG-SIGAE11	SIGAE11	SIGAH5	3prime	SIGAH5_Sample_0	F110	Female	CS16_6PCW	YS	Erythroid_YS	Erythroid_YS	Erythroid_YS
TTCTTCCGTACAAGTA-SIGAE11	SIGAE11	SIGAH5	3prime	SIGAH5_Sample_0	F110	Female	CS16_6PCW	YS	Fibroblast_YS	Fibroblast_YS	Fibroblast_YS
TTGAACGCATCTGTTT-SIGAE11	SIGAE11	SIGAH5	3prime	SIGAH5_Sample_0	F110	Female	CS16_6PCW	YS	Mesothelium_YS	Mesothelium_YS	Mesothelium_YS
TTGAGTGTCGCTAATG-SIGAE11	SIGAE11	SIGAH5	3prime	SIGAH5_Sample_0	F110	Female	CS16_6PCW	YS	Endoderm_YS	Endoderm_YS	Endoderm_YS
TTGATGGAGCTATCTG-SIGAE11	SIGAE11	SIGAH5	3prime	SIGAH5_Sample_0	F110	Female	CS16_6PCW	YS	Macrophage_YS	Macrophage_YS	Macrophage_YS
TTGATGGAGTCACACT-SIGAE11	SIGAE11	SIGAH5	3prime	SIGAH5_Sample_0	F110	Female	CS16_6PCW	YS	Erythroid_YS	Erythroid_YS	Erythroid_YS
TTGCATTAGCTACTAC-SIGAE11	SIGAE11	SIGAH5	3prime	SIGAH5_Sample_1	F102	Female	CS19_7PCW	YS	Erythroid_YS	Erythroid_YS	Erythroid_YS
TTGCATTGTGTCCATA-SIGAE11	SIGAE11	SIGAH5	3prime	SIGAH5_Sample_1	F102	Female	CS19_7PCW	YS	Macrophage_YS	Macrophage_YS	Macrophage_YS
TTGCCTGCAATTGTGC-SIGAE11	SIGAE11	SIGAH5	3prime	SIGAH5_Sample_0	F110	Female	CS16_6PCW	YS	Fibroblast_YS	Fibroblast_YS	Fibroblast_YS
TTGCCTGTCTATCACT-SIGAE11	SIGAE11	SIGAH5	3prime	SIGAH5_Sample_0	F110	Female	CS16_6PCW	YS	Erythroid_YS	Erythroid_YS	Erythroid_YS
TTGCTGCAGCGCCCAT-SIGAE11	SIGAE11	SIGAH5	3prime	SIGAH5_Sample_0	F110	Female	CS16_6PCW	YS	Fibroblast_YS	Fibroblast_YS	Fibroblast_YS
TTGCTGCCAACTGAAA-SIGAE11	SIGAE11	SIGAH5	3prime	SIGAH5_Sample_0	F110	Female	CS16_6PCW	YS	Progenitors_YS	MEMP_YS	MEMP_YS
TTGGATGAGGCTAAAT-SIGAE11	SIGAE11	SIGAH5	3prime	SIGAH5_Sample_1	F102	Female	CS19_7PCW	YS	Erythroid_YS	Erythroid_YS	Erythroid_YS
TTGGGCGCAACACGAG-SIGAE11	SIGAE11	SIGAH5	3prime	SIGAH5_Sample_0	F110	Female	CS16_6PCW	YS	Fibroblast_YS	Fibroblast_YS	Fibroblast_YS
TTGGGTACATCCTTGC-SIGAE11	SIGAE11	SIGAH5	3prime	SIGAH5_Sample_0	F110	Female	CS16_6PCW	YS	Mesothelium_YS	Mesothelium_YS	Mesothelium_YS
TTGGGTAGTCGAACAG-SIGAE11	SIGAE11	SIGAH5	3prime	SIGAH5_Sample_0	F110	Female	CS16_6PCW	YS	Fibroblast_YS	Fibroblast_YS	Fibroblast_YS
TTGGGTATCCTTTGAT-SIGAE11	SIGAE11	SIGAH5	3prime	SIGAH5_Sample_0	F110	Female	CS16_6PCW	YS	Smooth_Muscle_YS	Smooth_Muscle_YS	Smooth_Muscle_YS
TTGGTTTAGGACAGCT-SIGAE11	SIGAE11	SIGAH5	3prime	SIGAH5_Sample_0	F110	Female	CS16_6PCW	YS	Fibroblast_YS	Fibroblast_YS	Fibroblast_YS
TTGTGGAAGACATACA-SIGAE11	SIGAE11	SIGAH5	3prime	SIGAH5_Sample_0	F110	Female	CS16_6PCW	YS	Erythroid_YS	Erythroid_YS	Erythroid_YS
TTGTGGAGTACCACGC-SIGAE11	SIGAE11	SIGAH5	3prime	SIGAH5_Sample_0	F110	Female	CS16_6PCW	YS	Fibroblast_YS	Fibroblast_YS	Fibroblast_YS
TTGTGTTAGAGATCGC-SIGAE11	SIGAE11	SIGAH5	3prime	SIGAH5_Sample_0	F110	Female	CS16_6PCW	YS	Macrophage_YS	Macrophage_YS	Macrophage_YS
TTGTTGTCAACGTATC-SIGAE11	SIGAE11	SIGAH5	3prime	SIGAH5_Sample_0	F110	Female	CS16_6PCW	YS	Fibroblast_YS	Fibroblast_YS	Fibroblast_YS
TTGTTTGCAGACACAG-SIGAE11	SIGAE11	SIGAH5	3prime	SIGAH5_Sample_0	F110	Female	CS16_6PCW	YS	Erythroid_YS	Erythroid_YS	Erythroid_YS
TTGTTTGCATGGGAAC-SIGAE11	SIGAE11	SIGAH5	3prime	SIGAH5_Sample_0	F110	Female	CS16_6PCW	YS	Fibroblast_YS	Fibroblast_YS	Fibroblast_YS
TTGTTTGTCAAACCTG-SIGAE11	SIGAE11	SIGAH5	3prime	SIGAH5_Sample_1	F102	Female	CS19_7PCW	YS	Fibroblast_YS	Fibroblast_YS	Fibroblast_YS
TTGTTTGTCTCGACGG-SIGAE11	SIGAE11	SIGAH5	3prime	SIGAH5_Sample_0	F110	Female	CS16_6PCW	YS	Fibroblast_YS	Fibroblast_YS	Fibroblast_YS
TTTACCAAGGGCTAAC-SIGAE11	SIGAE11	SIGAH5	3prime	SIGAH5_Sample_0	F110	Female	CS16_6PCW	YS	MK_YS	MK_YS	MK_YS
TTTACGTCAGCTCGGT-SIGAE11	SIGAE11	SIGAH5	3prime	SIGAH5_Sample_0	F110	Female	CS16_6PCW	YS	Fibroblast_YS	Fibroblast_YS	Fibroblast_YS
TTTACGTTCCAACCGG-SIGAE11	SIGAE11	SIGAH5	3prime	SIGAH5_Sample_0	F110	Female	CS16_6PCW	YS	Progenitors_YS	MEMP_YS	MEMP_YS
TTTACTGGTTCTATCT-SIGAE11	SIGAE11	SIGAH5	3prime	SIGAH5_Sample_0	F110	Female	CS16_6PCW	YS	Fibroblast_YS	Fibroblast_YS	Fibroblast_YS
TTTAGTCAGGTTCATC-SIGAE11	SIGAE11	SIGAH5	3prime	SIGAH5_Sample_0	F110	Female	CS16_6PCW	YS	Erythroid_YS	Erythroid_YS	Erythroid_YS
TTTATGCCAGAGTGTG-SIGAE11	SIGAE11	SIGAH5	3prime	SIGAH5_Sample_0	F110	Female	CS16_6PCW	YS	Fibroblast_YS	Fibroblast_YS	Fibroblast_YS
TTTCAGTAGCCATTTG-SIGAE11	SIGAE11	SIGAH5	3prime	SIGAH5_Sample_0	F110	Female	CS16_6PCW	YS	Erythroid_YS	Erythroid_YS	Erythroid_YS
TTTCCTCAGAAACTAC-SIGAE11	SIGAE11	SIGAH5	3prime	SIGAH5_Sample_0	F110	Female	CS16_6PCW	YS	Macrophage_YS	Macrophage_YS	Macrophage_YS
TTTCGATAGGACGGAG-SIGAE11	SIGAE11	SIGAH5	3prime	SIGAH5_Sample_0	F110	Female	CS16_6PCW	YS	Erythroid_YS	Erythroid_YS	Erythroid_YS
TTTCGATGTCATCACA-SIGAE11	SIGAE11	SIGAH5	3prime	SIGAH5_Sample_1	F102	Female	CS19_7PCW	YS	Macrophage_YS	Macrophage_YS	Macrophage_YS
TTTGACTGTGCATTTG-SIGAE11	SIGAE11	SIGAH5	3prime	SIGAH5_Sample_0	F110	Female	CS16_6PCW	YS	Macrophage_YS	Macrophage_YS	Macrophage_YS
TTTGACTTCGGCTGTG-SIGAE11	SIGAE11	SIGAH5	3prime	SIGAH5_Sample_0	F110	Female	CS16_6PCW	YS	Erythroid_YS	Erythroid_YS	Erythroid_YS
TTTGATCAGCCGAACA-SIGAE11	SIGAE11	SIGAH5	3prime	SIGAH5_Sample_0	F110	Female	CS16_6PCW	YS	Fibroblast_YS	Fibroblast_YS	Fibroblast_YS
TTTGGAGGTGAATAAC-SIGAE11	SIGAE11	SIGAH5	3prime	SIGAH5_Sample_0	F110	Female	CS16_6PCW	YS	MK_YS	MK_YS	MK_YS
TTTGGAGTCACTTCTA-SIGAE11	SIGAE11	SIGAH5	3prime	SIGAH5_Sample_0	F110	Female	CS16_6PCW	YS	Lymphoid_YS	Lymphoid_YS	Lymphoid_YS
TTTGGTTGTCCATAGT-SIGAE11	SIGAE11	SIGAH5	3prime	SIGAH5_Sample_0	F110	Female	CS16_6PCW	YS	Endoderm_YS	Endoderm_YS	Endoderm_YS
TTTGTTGAGGAGCAAA-SIGAE11	SIGAE11	SIGAH5	3prime	SIGAH5_Sample_0	F110	Female	CS16_6PCW	YS	Fibroblast_YS	Fibroblast_YS	Fibroblast_YS
AAACGAAGTAGTCACT-SIGAD11	SIGAD11	SIGAG5	3prime	SIGAG5_Sample_0	F102	Female	CS19_7PCW	YS	Endothelium_YS	Immature_EC_YS	Immature_EC_YS
AAACGCTAGTTGGACG-SIGAD11	SIGAD11	SIGAG5	3prime	SIGAG5_Sample_0	F102	Female	CS19_7PCW	YS	Macrophage_YS	Macrophage_YS	Macrophage_YS
AAACGCTGTAGTGCGA-SIGAD11	SIGAD11	SIGAG5	3prime	SIGAG5_Sample_0	F102	Female	CS19_7PCW	YS	Endothelium_YS	Immature_EC_YS	Immature_EC_YS
AAAGAACGTCTTTCAT-SIGAD11	SIGAD11	SIGAG5	3prime	SIGAG5_Sample_0	F102	Female	CS19_7PCW	YS	Mast_cell_YS	Mast_cell_YS	Mast_cell_YS
AAAGAACGTTATAGAG-SIGAD11	SIGAD11	SIGAG5	3prime	SIGAG5_Unassigned	Unassigned	Female	Unassigned_Unassigned	YS	Macrophage_YS	Macrophage_YS	Macrophage_YS
AAAGGATCAGTTCCAA-SIGAD11	SIGAD11	SIGAG5	3prime	SIGAG5_Sample_0	F102	Female	CS19_7PCW	YS	Macrophage_YS	Macrophage_YS	Macrophage_YS
AAAGGATTCGCTTAAG-SIGAD11	SIGAD11	SIGAG5	3prime	SIGAG5_Sample_0	F102	Female	CS19_7PCW	YS	Progenitors_YS	lymphoid- B lin_YS	lymphoid- B lin_YS
AAAGGATTCTTCGTAT-SIGAD11	SIGAD11	SIGAG5	3prime	SIGAG5_Sample_0	F102	Female	CS19_7PCW	YS	Macrophage_YS	Macrophage_YS	Macrophage_YS
AAAGGGCCATGGCCAC-SIGAD11	SIGAD11	SIGAG5	3prime	SIGAG5_Sample_1	F110	Female	CS16_6PCW	YS	Macrophage_YS	Macrophage_YS	Macrophage_YS
AAAGGGCGTTGCTCCT-SIGAD11	SIGAD11	SIGAG5	3prime	SIGAG5_Sample_0	F102	Female	CS19_7PCW	YS	Macrophage_YS	Macrophage_YS	Macrophage_YS
AAAGGGCTCGTGGCTG-SIGAD11	SIGAD11	SIGAG5	3prime	SIGAG5_Sample_0	F102	Female	CS19_7PCW	YS	Endothelium_YS	Immature_EC_YS	Immature_EC_YS
AAAGGTACAGTTAGAA-SIGAD11	SIGAD11	SIGAG5	3prime	SIGAG5_Sample_0	F102	Female	CS19_7PCW	YS	Fibroblast_YS	Fibroblast_YS	Fibroblast_YS
AAAGGTAGTGTTACTG-SIGAD11	SIGAD11	SIGAG5	3prime	SIGAG5_Sample_0	F102	Female	CS19_7PCW	YS	Macrophage_YS	Macrophage_YS	Macrophage_YS
AAAGGTATCGGCAGTC-SIGAD11	SIGAD11	SIGAG5	3prime	SIGAG5_Sample_0	F102	Female	CS19_7PCW	YS	Macrophage_YS	Macrophage_YS	Macrophage_YS
AAAGGTATCTCGGTCT-SIGAD11	SIGAD11	SIGAG5	3prime	SIGAG5_Sample_0	F102	Female	CS19_7PCW	YS	Macrophage_YS	Macrophage_YS	Macrophage_YS
AAAGTCCTCAGACCTA-SIGAD11	SIGAD11	SIGAG5	3prime	SIGAG5_Sample_0	F102	Female	CS19_7PCW	YS	Macrophage_YS	Macrophage_YS	Macrophage_YS
AAAGTCCTCGGACAAG-SIGAD11	SIGAD11	SIGAG5	3prime	SIGAG5_Sample_0	F102	Female	CS19_7PCW	YS	Endothelium_YS	Immature_EC_YS	Immature_EC_YS
AAAGTGACAGTAGAAT-SIGAD11	SIGAD11	SIGAG5	3prime	SIGAG5_Sample_0	F102	Female	CS19_7PCW	YS	Endothelium_YS	Immature_EC_YS	Immature_EC_YS
AAAGTGAGTATGAGGC-SIGAD11	SIGAD11	SIGAG5	3prime	SIGAG5_Sample_0	F102	Female	CS19_7PCW	YS	Progenitors_YS	lymphoid progenitor_YS	lymphoid progenitor_YS
AAATGGAAGGATTACA-SIGAD11	SIGAD11	SIGAG5	3prime	SIGAG5_Sample_0	F102	Female	CS19_7PCW	YS	Endothelium_YS	Immature_EC_YS	Immature_EC_YS
AAATGGACACGCAAAG-SIGAD11	SIGAD11	SIGAG5	3prime	SIGAG5_Sample_1	F110	Female	CS16_6PCW	YS	Endothelium_YS	Immature_EC_YS	Immature_EC_YS
AAATGGAGTGACAGGT-SIGAD11	SIGAD11	SIGAG5	3prime	SIGAG5_Sample_1	F110	Female	CS16_6PCW	YS	Erythroid_YS	Erythroid_YS	Erythroid_YS
AAATGGATCTAGAACC-SIGAD11	SIGAD11	SIGAG5	3prime	SIGAG5_Sample_1	F110	Female	CS16_6PCW	YS	Macrophage_YS	Macrophage_YS	Macrophage_YS
AACAAAGGTGGTCCGT-SIGAD11	SIGAD11	SIGAG5	3prime	SIGAG5_Sample_1	F110	Female	CS16_6PCW	YS	Macrophage_YS	Macrophage_YS	Macrophage_YS
AACAAAGTCTCTCGAC-SIGAD11	SIGAD11	SIGAG5	3prime	SIGAG5_Sample_0	F102	Female	CS19_7PCW	YS	Fibroblast_YS	Fibroblast_YS	Fibroblast_YS
AACAACCGTATCGTGT-SIGAD11	SIGAD11	SIGAG5	3prime	SIGAG5_Sample_0	F102	Female	CS19_7PCW	YS	Macrophage_YS	Macrophage_YS	Macrophage_YS
AACACACCACGCGTCA-SIGAD11	SIGAD11	SIGAG5	3prime	SIGAG5_Sample_0	F102	Female	CS19_7PCW	YS	Macrophage_YS	Macrophage_YS	Macrophage_YS
AACACACTCGTGGGTC-SIGAD11	SIGAD11	SIGAG5	3prime	SIGAG5_Sample_0	F102	Female	CS19_7PCW	YS	Macrophage_YS	Macrophage_YS	Macrophage_YS
AACAGGGAGACGGTCA-SIGAD11	SIGAD11	SIGAG5	3prime	SIGAG5_Sample_0	F102	Female	CS19_7PCW	YS	Macrophage_YS	Macrophage_YS	Macrophage_YS
AACAGGGAGGTAAAGG-SIGAD11	SIGAD11	SIGAG5	3prime	SIGAG5_Sample_0	F102	Female	CS19_7PCW	YS	MK_YS	MK_YS	MK_YS
AACAGGGCAGACTGCC-SIGAD11	SIGAD11	SIGAG5	3prime	SIGAG5_Sample_0	F102	Female	CS19_7PCW	YS	Macrophage_YS	Macrophage_YS	Macrophage_YS
AACAGGGGTAGCGCCT-SIGAD11	SIGAD11	SIGAG5	3prime	SIGAG5_Unassigned	Unassigned	Female	Unassigned_Unassigned	YS	Macrophage_YS	Macrophage_YS	Macrophage_YS
AACCAACAGAGTTGCG-SIGAD11	SIGAD11	SIGAG5	3prime	SIGAG5_Sample_1	F110	Female	CS16_6PCW	YS	Macrophage_YS	Macrophage_YS	Macrophage_YS
AACCAACCAATACCTG-SIGAD11	SIGAD11	SIGAG5	3prime	SIGAG5_Sample_0	F102	Female	CS19_7PCW	YS	Endothelium_YS	AEC_YS	AEC_YS
AACCACATCGTCGCTT-SIGAD11	SIGAD11	SIGAG5	3prime	SIGAG5_Sample_0	F102	Female	CS19_7PCW	YS	Macrophage_YS	Macrophage_YS	Macrophage_YS
AACCACATCTAGATCG-SIGAD11	SIGAD11	SIGAG5	3prime	SIGAG5_Sample_0	F102	Female	CS19_7PCW	YS	Progenitors_YS	HSPC1_YS	Early_HSPC_YS
AACCATGAGAACTTCC-SIGAD11	SIGAD11	SIGAG5	3prime	SIGAG5_Sample_0	F102	Female	CS19_7PCW	YS	Lymphoid_YS	Lymphoid_YS	Lymphoid_YS
AACCATGCAGCGAGTA-SIGAD11	SIGAD11	SIGAG5	3prime	SIGAG5_Sample_0	F102	Female	CS19_7PCW	YS	Macrophage_YS	Macrophage_YS	Macrophage_YS
AACCATGGTAGAATGT-SIGAD11	SIGAD11	SIGAG5	3prime	SIGAG5_Sample_0	F102	Female	CS19_7PCW	YS	Macrophage_YS	Macrophage_YS	Macrophage_YS
AACCATGGTTGACGGA-SIGAD11	SIGAD11	SIGAG5	3prime	SIGAG5_Sample_1	F110	Female	CS16_6PCW	YS	Macrophage_YS	Macrophage_YS	Macrophage_YS
AACCATGTCCCTATTA-SIGAD11	SIGAD11	SIGAG5	3prime	SIGAG5_Sample_0	F102	Female	CS19_7PCW	YS	Progenitors_YS	HSPC1_YS	Early_HSPC_YS
AACCCAACAACGTTAC-SIGAD11	SIGAD11	SIGAG5	3prime	SIGAG5_Unassigned	Unassigned	Female	Unassigned_Unassigned	YS	Macrophage_YS	Macrophage_YS	Macrophage_YS
AACCCAAGTTAGCGGA-SIGAD11	SIGAD11	SIGAG5	3prime	SIGAG5_Sample_0	F102	Female	CS19_7PCW	YS	Macrophage_YS	Macrophage_YS	Macrophage_YS
AACCCAAGTTCCAAAC-SIGAD11	SIGAD11	SIGAG5	3prime	SIGAG5_Sample_0	F102	Female	CS19_7PCW	YS	Microglia_YS	Microglia_YS	Microglia_YS
AACCCAATCATGCAGT-SIGAD11	SIGAD11	SIGAG5	3prime	SIGAG5_Unassigned	Unassigned	Female	Unassigned_Unassigned	YS	Fibroblast_YS	Fibroblast_YS	Fibroblast_YS
AACCTGAAGCTAGCCC-SIGAD11	SIGAD11	SIGAG5	3prime	SIGAG5_Sample_0	F102	Female	CS19_7PCW	YS	Progenitors_YS	lymphoid- NK/ILC_YS	lymphoid- NK/ILC_YS
AACCTGAAGTAGGATT-SIGAD11	SIGAD11	SIGAG5	3prime	SIGAG5_Unassigned	Unassigned	Female	Unassigned_Unassigned	YS	Macrophage_YS	Macrophage_YS	Macrophage_YS
AACCTGATCGAATGCT-SIGAD11	SIGAD11	SIGAG5	3prime	SIGAG5_Sample_0	F102	Female	CS19_7PCW	YS	Endothelium_YS	Sinusoidal_EC_YS	Sinusoidal_EC_YS
AACCTTTGTATCGCGC-SIGAD11	SIGAD11	SIGAG5	3prime	SIGAG5_Sample_0	F102	Female	CS19_7PCW	YS	MK_YS	MK_YS	MK_YS
AACGAAACAGTATTCG-SIGAD11	SIGAD11	SIGAG5	3prime	SIGAG5_Sample_0	F102	Female	CS19_7PCW	YS	Microglia_YS	Microglia_YS	Microglia_YS
AACGAAAGTGTTAGCT-SIGAD11	SIGAD11	SIGAG5	3prime	SIGAG5_Sample_0	F102	Female	CS19_7PCW	YS	Macrophage_YS	Macrophage_YS	Macrophage_YS
AACGAAATCATCTACT-SIGAD11	SIGAD11	SIGAG5	3prime	SIGAG5_Sample_0	F102	Female	CS19_7PCW	YS	Endothelium_YS	Immature_EC_YS	Immature_EC_YS
AACGAAATCTACGGTA-SIGAD11	SIGAD11	SIGAG5	3prime	SIGAG5_Unassigned	Unassigned	Female	Unassigned_Unassigned	YS	Macrophage_YS	Macrophage_YS	Macrophage_YS
AACGGGACAGAGTGAC-SIGAD11	SIGAD11	SIGAG5	3prime	SIGAG5_Sample_0	F102	Female	CS19_7PCW	YS	Macrophage_YS	Macrophage_YS	Macrophage_YS
AACGGGAGTGGTCTGC-SIGAD11	SIGAD11	SIGAG5	3prime	SIGAG5_Sample_1	F110	Female	CS16_6PCW	YS	Macrophage_YS	Macrophage_YS	Macrophage_YS
AACGTCACAGTCGGTC-SIGAD11	SIGAD11	SIGAG5	3prime	SIGAG5_Sample_0	F102	Female	CS19_7PCW	YS	Macrophage_YS	Macrophage_YS	Macrophage_YS
AACGTCACATGGGTTT-SIGAD11	SIGAD11	SIGAG5	3prime	SIGAG5_Sample_1	F110	Female	CS16_6PCW	YS	Macrophage_YS	Macrophage_YS	Macrophage_YS
AACGTCAGTTTGAAAG-SIGAD11	SIGAD11	SIGAG5	3prime	SIGAG5_Sample_0	F102	Female	CS19_7PCW	YS	Endothelium_YS	HE_YS	HE_YS
AACGTCATCAAGTTGC-SIGAD11	SIGAD11	SIGAG5	3prime	SIGAG5_Sample_0	F102	Female	CS19_7PCW	YS	Macrophage_YS	Macrophage_YS	Macrophage_YS
AACGTCATCGAAACAA-SIGAD11	SIGAD11	SIGAG5	3prime	SIGAG5_Sample_0	F102	Female	CS19_7PCW	YS	Macrophage_YS	Macrophage_YS	Macrophage_YS
AACTTCTAGTTGTCGT-SIGAD11	SIGAD11	SIGAG5	3prime	SIGAG5_Sample_0	F102	Female	CS19_7PCW	YS	Endothelium_YS	Immature_EC_YS	Immature_EC_YS
AACTTCTGTACGAGCA-SIGAD11	SIGAD11	SIGAG5	3prime	SIGAG5_Sample_0	F102	Female	CS19_7PCW	YS	Macrophage_YS	Macrophage_YS	Macrophage_YS
AACTTCTGTATGAGAT-SIGAD11	SIGAD11	SIGAG5	3prime	SIGAG5_Sample_0	F102	Female	CS19_7PCW	YS	Endothelium_YS	AEC_YS	AEC_YS
AAGAACACACTGTTCC-SIGAD11	SIGAD11	SIGAG5	3prime	SIGAG5_Sample_0	F102	Female	CS19_7PCW	YS	Macrophage_YS	Macrophage_YS	Macrophage_YS
AAGAACACATATGCGT-SIGAD11	SIGAD11	SIGAG5	3prime	SIGAG5_Sample_0	F102	Female	CS19_7PCW	YS	Macrophage_YS	Macrophage_YS	Macrophage_YS
AAGAACAGTTAGAAAC-SIGAD11	SIGAD11	SIGAG5	3prime	SIGAG5_Sample_1	F110	Female	CS16_6PCW	YS	Macrophage_YS	Macrophage_YS	Macrophage_YS
AAGAACATCCTCTTTC-SIGAD11	SIGAD11	SIGAG5	3prime	SIGAG5_Sample_0	F102	Female	CS19_7PCW	YS	Macrophage_YS	Macrophage_YS	Macrophage_YS
AAGACAAAGGCTTCCG-SIGAD11	SIGAD11	SIGAG5	3prime	SIGAG5_Unassigned	Unassigned	Female	Unassigned_Unassigned	YS	Endothelium_YS	Immature_EC_YS	Immature_EC_YS
AAGACAAAGGTGCAGT-SIGAD11	SIGAD11	SIGAG5	3prime	SIGAG5_Sample_1	F110	Female	CS16_6PCW	YS	Macrophage_YS	Macrophage_YS	Macrophage_YS
AAGACAATCATCCCGT-SIGAD11	SIGAD11	SIGAG5	3prime	SIGAG5_Sample_0	F102	Female	CS19_7PCW	YS	Lymphoid_YS	Lymphoid_YS	Lymphoid_YS
AAGACTCTCCTGCTAC-SIGAD11	SIGAD11	SIGAG5	3prime	SIGAG5_Sample_0	F102	Female	CS19_7PCW	YS	Macrophage_YS	Macrophage_YS	Macrophage_YS
AAGCATCCAAATACAG-SIGAD11	SIGAD11	SIGAG5	3prime	SIGAG5_Sample_0	F102	Female	CS19_7PCW	YS	Endothelium_YS	Immature_EC_YS	Immature_EC_YS
AAGCATCCATAACGGG-SIGAD11	SIGAD11	SIGAG5	3prime	SIGAG5_Sample_0	F102	Female	CS19_7PCW	YS	Macrophage_YS	Macrophage_YS	Macrophage_YS
AAGCATCGTAGTTACC-SIGAD11	SIGAD11	SIGAG5	3prime	SIGAG5_Sample_0	F102	Female	CS19_7PCW	YS	Progenitors_YS	HSPC2_YS	Def_HSPC_YS
AAGCATCTCTGGCTGG-SIGAD11	SIGAD11	SIGAG5	3prime	SIGAG5_Sample_0	F102	Female	CS19_7PCW	YS	Macrophage_YS	Macrophage_YS	Macrophage_YS
AAGCCATCAAGAATAC-SIGAD11	SIGAD11	SIGAG5	3prime	SIGAG5_Sample_0	F102	Female	CS19_7PCW	YS	Endothelium_YS	Immature_EC_YS	Immature_EC_YS
AAGCGAGGTTTACTTC-SIGAD11	SIGAD11	SIGAG5	3prime	SIGAG5_Sample_0	F102	Female	CS19_7PCW	YS	Endothelium_YS	Immature_EC_YS	Immature_EC_YS
AAGCGAGTCTCCGATC-SIGAD11	SIGAD11	SIGAG5	3prime	SIGAG5_Sample_0	F102	Female	CS19_7PCW	YS	Macrophage_YS	Macrophage_YS	Macrophage_YS
AAGCGTTAGCAGTAAT-SIGAD11	SIGAD11	SIGAG5	3prime	SIGAG5_Sample_0	F102	Female	CS19_7PCW	YS	Macrophage_YS	Macrophage_YS	Macrophage_YS
AAGCGTTCAAGCCTGC-SIGAD11	SIGAD11	SIGAG5	3prime	SIGAG5_Sample_1	F110	Female	CS16_6PCW	YS	Macrophage_YS	Macrophage_YS	Macrophage_YS
AAGCGTTCAGCGTAGA-SIGAD11	SIGAD11	SIGAG5	3prime	SIGAG5_Sample_1	F110	Female	CS16_6PCW	YS	Macrophage_YS	Macrophage_YS	Macrophage_YS
AAGGTAACATACTGAC-SIGAD11	SIGAD11	SIGAG5	3prime	SIGAG5_Sample_0	F102	Female	CS19_7PCW	YS	Endothelium_YS	Sinusoidal_EC_YS	Sinusoidal_EC_YS
AAGGTAAGTCACTCTC-SIGAD11	SIGAD11	SIGAG5	3prime	SIGAG5_Sample_0	F102	Female	CS19_7PCW	YS	Macrophage_YS	Macrophage_YS	Macrophage_YS
AAGTACCAGTACCGGA-SIGAD11	SIGAD11	SIGAG5	3prime	SIGAG5_Sample_0	F102	Female	CS19_7PCW	YS	Endothelium_YS	Immature_EC_YS	Immature_EC_YS
AAGTACCAGTTGTACC-SIGAD11	SIGAD11	SIGAG5	3prime	SIGAG5_Sample_0	F102	Female	CS19_7PCW	YS	Macrophage_YS	Macrophage_YS	Macrophage_YS
AAGTACCGTACGCTAT-SIGAD11	SIGAD11	SIGAG5	3prime	SIGAG5_Sample_0	F102	Female	CS19_7PCW	YS	Endothelium_YS	Sinusoidal_EC_YS	Sinusoidal_EC_YS
AAGTACCGTGTCCCTT-SIGAD11	SIGAD11	SIGAG5	3prime	SIGAG5_Sample_0	F102	Female	CS19_7PCW	YS	Macrophage_YS	Macrophage_YS	Macrophage_YS
AAGTCGTAGTGGTTGG-SIGAD11	SIGAD11	SIGAG5	3prime	SIGAG5_Sample_0	F102	Female	CS19_7PCW	YS	Mast_cell_YS	Mast_cell_YS	Mast_cell_YS
AAGTCGTCAGCGTGCT-SIGAD11	SIGAD11	SIGAG5	3prime	SIGAG5_Unassigned	Unassigned	Female	Unassigned_Unassigned	YS	Endoderm_YS	Endoderm_YS	Endoderm_YS
AAGTCGTCATCCGATA-SIGAD11	SIGAD11	SIGAG5	3prime	SIGAG5_Sample_0	F102	Female	CS19_7PCW	YS	Erythroid_YS	Erythroid_YS	Erythroid_YS
AAGTCGTTCCATTGCC-SIGAD11	SIGAD11	SIGAG5	3prime	SIGAG5_Sample_0	F102	Female	CS19_7PCW	YS	Progenitors_YS	MEMP_YS	MEMP_YS
AAGTGAACAGGCATTT-SIGAD11	SIGAD11	SIGAG5	3prime	SIGAG5_Sample_0	F102	Female	CS19_7PCW	YS	Endothelium_YS	HE_YS	HE_YS
AAGTGAACATCCTGTC-SIGAD11	SIGAD11	SIGAG5	3prime	SIGAG5_Sample_0	F102	Female	CS19_7PCW	YS	Fibroblast_YS	Fibroblast_YS	Fibroblast_YS
AAGTGAAGTTGGGACA-SIGAD11	SIGAD11	SIGAG5	3prime	SIGAG5_Sample_0	F102	Female	CS19_7PCW	YS	Monocyte_YS	Monocyte_Liver_YS	Monocyte_Liver_YS
AAGTTCGTCCATTTGT-SIGAD11	SIGAD11	SIGAG5	3prime	SIGAG5_Sample_0	F102	Female	CS19_7PCW	YS	Macrophage_YS	Macrophage_YS	Macrophage_YS
AATCACGCACGAAAGC-SIGAD11	SIGAD11	SIGAG5	3prime	SIGAG5_Sample_0	F102	Female	CS19_7PCW	YS	Macrophage_YS	Macrophage_YS	Macrophage_YS
AATCACGCACGCGCAT-SIGAD11	SIGAD11	SIGAG5	3prime	SIGAG5_Sample_0	F102	Female	CS19_7PCW	YS	MK_YS	MK_YS	MK_YS
AATCACGTCTGGTGCG-SIGAD11	SIGAD11	SIGAG5	3prime	SIGAG5_Sample_0	F102	Female	CS19_7PCW	YS	Macrophage_YS	Macrophage_YS	Macrophage_YS
AATCGACGTATTCCGA-SIGAD11	SIGAD11	SIGAG5	3prime	SIGAG5_Sample_0	F102	Female	CS19_7PCW	YS	Macrophage_YS	Macrophage_YS	Macrophage_YS
AATCGTGGTGTTCCAA-SIGAD11	SIGAD11	SIGAG5	3prime	SIGAG5_Sample_0	F102	Female	CS19_7PCW	YS	Erythroid_YS	Erythroid_YS	Erythroid_YS
AATGAAGCACCGCTGA-SIGAD11	SIGAD11	SIGAG5	3prime	SIGAG5_Sample_0	F102	Female	CS19_7PCW	YS	Endothelium_YS	Sinusoidal_EC_YS	Sinusoidal_EC_YS
AATGAAGCATGCAGCC-SIGAD11	SIGAD11	SIGAG5	3prime	SIGAG5_Sample_0	F102	Female	CS19_7PCW	YS	Endothelium_YS	Immature_EC_YS	Immature_EC_YS
AATGAAGGTAGGTAGC-SIGAD11	SIGAD11	SIGAG5	3prime	SIGAG5_Sample_0	F102	Female	CS19_7PCW	YS	Macrophage_YS	Macrophage_YS	Macrophage_YS
AATGACCGTCCGACGT-SIGAD11	SIGAD11	SIGAG5	3prime	SIGAG5_Sample_0	F102	Female	CS19_7PCW	YS	Macrophage_YS	Macrophage_YS	Macrophage_YS
AATGCCAAGGTAAAGG-SIGAD11	SIGAD11	SIGAG5	3prime	SIGAG5_Sample_0	F102	Female	CS19_7PCW	YS	MK_YS	MK_YS	MK_YS
AATGCCATCTTCCCAG-SIGAD11	SIGAD11	SIGAG5	3prime	SIGAG5_Sample_0	F102	Female	CS19_7PCW	YS	Erythroid_YS	Erythroid_YS	Erythroid_YS
AATGGAAAGATCCTAC-SIGAD11	SIGAD11	SIGAG5	3prime	SIGAG5_Sample_1	F110	Female	CS16_6PCW	YS	Endothelium_YS	Immature_EC_YS	Immature_EC_YS
AATGGAAAGCGGTAGT-SIGAD11	SIGAD11	SIGAG5	3prime	SIGAG5_Sample_0	F102	Female	CS19_7PCW	YS	Endothelium_YS	Immature_EC_YS	Immature_EC_YS
AATGGCTAGGTTTACC-SIGAD11	SIGAD11	SIGAG5	3prime	SIGAG5_Sample_0	F102	Female	CS19_7PCW	YS	Macrophage_YS	Macrophage_YS	Macrophage_YS
AATTCCTTCAAACGAA-SIGAD11	SIGAD11	SIGAG5	3prime	SIGAG5_Sample_0	F102	Female	CS19_7PCW	YS	Macrophage_YS	Macrophage_YS	Macrophage_YS
AATTCCTTCATGGTAC-SIGAD11	SIGAD11	SIGAG5	3prime	SIGAG5_Sample_0	F102	Female	CS19_7PCW	YS	Erythroid_YS	Erythroid_YS	Erythroid_YS
AATTTCCTCGACCATA-SIGAD11	SIGAD11	SIGAG5	3prime	SIGAG5_Sample_0	F102	Female	CS19_7PCW	YS	Progenitors_YS	HSPC1_YS	Def_HSPC_YS
ACAAAGACAATCCAGT-SIGAD11	SIGAD11	SIGAG5	3prime	SIGAG5_Sample_0	F102	Female	CS19_7PCW	YS	Endothelium_YS	Immature_EC_YS	Immature_EC_YS
ACAAAGATCTTACCAT-SIGAD11	SIGAD11	SIGAG5	3prime	SIGAG5_Sample_0	F102	Female	CS19_7PCW	YS	Macrophage_YS	Macrophage_YS	Macrophage_YS
ACAACCACACAATGCT-SIGAD11	SIGAD11	SIGAG5	3prime	SIGAG5_Sample_0	F102	Female	CS19_7PCW	YS	Macrophage_YS	Macrophage_YS	Macrophage_YS
ACAACCATCTCATGCC-SIGAD11	SIGAD11	SIGAG5	3prime	SIGAG5_Sample_0	F102	Female	CS19_7PCW	YS	Microglia_YS	Microglia_YS	Microglia_YS
ACAAGCTCACGTTCGG-SIGAD11	SIGAD11	SIGAG5	3prime	SIGAG5_Sample_0	F102	Female	CS19_7PCW	YS	Lymphoid_YS	Lymphoid_YS	Lymphoid_YS
ACAAGCTTCGACGATT-SIGAD11	SIGAD11	SIGAG5	3prime	SIGAG5_Unassigned	Unassigned	Female	Unassigned_Unassigned	YS	Progenitors_YS	lymphoid- NK/ILC_YS	lymphoid- NK/ILC_YS
ACACAGTGTATGTGTC-SIGAD11	SIGAD11	SIGAG5	3prime	SIGAG5_Sample_0	F102	Female	CS19_7PCW	YS	Progenitors_YS	CMP_YS	CMP_YS
ACACAGTTCCGTAGTA-SIGAD11	SIGAD11	SIGAG5	3prime	SIGAG5_Sample_0	F102	Female	CS19_7PCW	YS	Mast_cell_YS	Mast_cell_YS	Mast_cell_YS
ACACCAAGTTCGGACC-SIGAD11	SIGAD11	SIGAG5	3prime	SIGAG5_Sample_0	F102	Female	CS19_7PCW	YS	Endothelium_YS	Immature_EC_YS	Immature_EC_YS
ACAGAAAAGGCCATAG-SIGAD11	SIGAD11	SIGAG5	3prime	SIGAG5_Sample_0	F102	Female	CS19_7PCW	YS	Lymphoid_YS	Lymphoid_YS	Lymphoid_YS
ACAGCCGAGACTCCGC-SIGAD11	SIGAD11	SIGAG5	3prime	SIGAG5_Sample_0	F102	Female	CS19_7PCW	YS	Macrophage_YS	Macrophage_YS	Macrophage_YS
ACAGCCGCATCCAATG-SIGAD11	SIGAD11	SIGAG5	3prime	SIGAG5_Sample_0	F102	Female	CS19_7PCW	YS	Macrophage_YS	Macrophage_YS	Macrophage_YS
ACAGCCGGTTGGACCC-SIGAD11	SIGAD11	SIGAG5	3prime	SIGAG5_Sample_0	F102	Female	CS19_7PCW	YS	Macrophage_YS	Macrophage_YS	Macrophage_YS
ACAGCCGTCATCGTAG-SIGAD11	SIGAD11	SIGAG5	3prime	SIGAG5_Sample_0	F102	Female	CS19_7PCW	YS	Progenitors_YS	CMP_YS	CMP_YS
ACAGGGAAGTCAGGGT-SIGAD11	SIGAD11	SIGAG5	3prime	SIGAG5_Sample_0	F102	Female	CS19_7PCW	YS	Mast_cell_YS	Mast_cell_YS	Mast_cell_YS
ACAGGGACATGACAGG-SIGAD11	SIGAD11	SIGAG5	3prime	SIGAG5_Sample_0	F102	Female	CS19_7PCW	YS	Endothelium_YS	Immature_EC_YS	Immature_EC_YS
ACAGGGAGTAGATCGG-SIGAD11	SIGAD11	SIGAG5	3prime	SIGAG5_Sample_0	F102	Female	CS19_7PCW	YS	Endothelium_YS	Immature_EC_YS	Immature_EC_YS
ACAGGGATCGACACTA-SIGAD11	SIGAD11	SIGAG5	3prime	SIGAG5_Unassigned	Unassigned	Female	Unassigned_Unassigned	YS	Macrophage_YS	Macrophage_YS	Macrophage_YS
ACATCCCAGGTCCCGT-SIGAD11	SIGAD11	SIGAG5	3prime	SIGAG5_Sample_0	F102	Female	CS19_7PCW	YS	Mast_cell_YS	Mast_cell_YS	Mast_cell_YS
ACATCCCGTTTCCAAG-SIGAD11	SIGAD11	SIGAG5	3prime	SIGAG5_Sample_0	F102	Female	CS19_7PCW	YS	Macrophage_YS	Macrophage_YS	Macrophage_YS
ACATCGACATCACAGT-SIGAD11	SIGAD11	SIGAG5	3prime	SIGAG5_Sample_0	F102	Female	CS19_7PCW	YS	Macrophage_YS	Macrophage_YS	Macrophage_YS
ACATCGATCCAATCCC-SIGAD11	SIGAD11	SIGAG5	3prime	SIGAG5_Sample_0	F102	Female	CS19_7PCW	YS	Macrophage_YS	Macrophage_YS	Macrophage_YS
ACATGCAAGAAGGTAG-SIGAD11	SIGAD11	SIGAG5	3prime	SIGAG5_Sample_0	F102	Female	CS19_7PCW	YS	Macrophage_YS	Macrophage_YS	Macrophage_YS
ACATGCACACCGCTAG-SIGAD11	SIGAD11	SIGAG5	3prime	SIGAG5_Sample_0	F102	Female	CS19_7PCW	YS	Endothelium_YS	Immature_EC_YS	Immature_EC_YS
ACATGCAGTCCCTCAT-SIGAD11	SIGAD11	SIGAG5	3prime	SIGAG5_Sample_0	F102	Female	CS19_7PCW	YS	Macrophage_YS	Macrophage_YS	Macrophage_YS
ACCAAACAGAGCATAT-SIGAD11	SIGAD11	SIGAG5	3prime	SIGAG5_Sample_0	F102	Female	CS19_7PCW	YS	Macrophage_YS	Macrophage_YS	Macrophage_YS
ACCAAACAGGATTCCT-SIGAD11	SIGAD11	SIGAG5	3prime	SIGAG5_Sample_0	F102	Female	CS19_7PCW	YS	Endothelium_YS	Immature_EC_YS	Immature_EC_YS
ACCAAACGTTGTAAAG-SIGAD11	SIGAD11	SIGAG5	3prime	SIGAG5_Sample_0	F102	Female	CS19_7PCW	YS	Macrophage_YS	Macrophage_YS	Macrophage_YS
ACCACAACAGTCACGC-SIGAD11	SIGAD11	SIGAG5	3prime	SIGAG5_Sample_0	F102	Female	CS19_7PCW	YS	MK_YS	MK_YS	MK_YS
ACCACAATCCTCCACA-SIGAD11	SIGAD11	SIGAG5	3prime	SIGAG5_Sample_0	F102	Female	CS19_7PCW	YS	Monocyte_YS	Monocyte_YS_YS	Monocyte_YS_YS
ACCATTTGTAGCGCTC-SIGAD11	SIGAD11	SIGAG5	3prime	SIGAG5_Sample_0	F102	Female	CS19_7PCW	YS	Macrophage_YS	Macrophage_YS	Macrophage_YS
ACCATTTGTGCGTGCT-SIGAD11	SIGAD11	SIGAG5	3prime	SIGAG5_Unassigned	Unassigned	Female	Unassigned_Unassigned	YS	Endothelium_YS	HE_YS	HE_YS
ACCATTTTCCTCTTTC-SIGAD11	SIGAD11	SIGAG5	3prime	SIGAG5_Unassigned	Unassigned	Female	Unassigned_Unassigned	YS	Endoderm_YS	Endoderm_YS	Endoderm_YS
ACCCAAAGTGCATGTT-SIGAD11	SIGAD11	SIGAG5	3prime	SIGAG5_Sample_0	F102	Female	CS19_7PCW	YS	Macrophage_YS	Macrophage_YS	Macrophage_YS
ACCCAAATCAGTGTCA-SIGAD11	SIGAD11	SIGAG5	3prime	SIGAG5_Sample_0	F102	Female	CS19_7PCW	YS	Macrophage_YS	Macrophage_YS	Macrophage_YS
ACCCTCAGTTCAACGT-SIGAD11	SIGAD11	SIGAG5	3prime	SIGAG5_Sample_0	F102	Female	CS19_7PCW	YS	Macrophage_YS	Macrophage_YS	Macrophage_YS
ACCCTCATCGTGCAGC-SIGAD11	SIGAD11	SIGAG5	3prime	SIGAG5_Sample_0	F102	Female	CS19_7PCW	YS	Macrophage_YS	Macrophage_YS	Macrophage_YS
ACCCTTGAGTGATAAC-SIGAD11	SIGAD11	SIGAG5	3prime	SIGAG5_Sample_0	F102	Female	CS19_7PCW	YS	Fibroblast_YS	Fibroblast_YS	Fibroblast_YS
ACCCTTGTCACGAGGA-SIGAD11	SIGAD11	SIGAG5	3prime	SIGAG5_Sample_0	F102	Female	CS19_7PCW	YS	Macrophage_YS	Macrophage_YS	Macrophage_YS
ACCGTTCGTACTGTTG-SIGAD11	SIGAD11	SIGAG5	3prime	SIGAG5_Sample_0	F102	Female	CS19_7PCW	YS	Macrophage_YS	Macrophage_YS	Macrophage_YS
ACCGTTCGTTTGGGAG-SIGAD11	SIGAD11	SIGAG5	3prime	SIGAG5_Unassigned	Unassigned	Female	Unassigned_Unassigned	YS	Progenitors_YS	CMP_YS	CMP_YS
ACCTACCCAGCGTTGC-SIGAD11	SIGAD11	SIGAG5	3prime	SIGAG5_Sample_0	F102	Female	CS19_7PCW	YS	MK_YS	MK_YS	MK_YS
ACCTACCTCCGTAATG-SIGAD11	SIGAD11	SIGAG5	3prime	SIGAG5_Sample_1	F110	Female	CS16_6PCW	YS	Endothelium_YS	Immature_EC_YS	Immature_EC_YS
ACCTGAAGTGGAGGTT-SIGAD11	SIGAD11	SIGAG5	3prime	SIGAG5_Sample_0	F102	Female	CS19_7PCW	YS	Progenitors_YS	MEMP_YS	MEMP_YS
ACCTGTCTCCGCTAGG-SIGAD11	SIGAD11	SIGAG5	3prime	SIGAG5_Sample_0	F102	Female	CS19_7PCW	YS	Macrophage_YS	Macrophage_YS	Macrophage_YS
ACCTGTCTCGGCTGGT-SIGAD11	SIGAD11	SIGAG5	3prime	SIGAG5_Sample_0	F102	Female	CS19_7PCW	YS	Lymphoid_YS	Lymphoid_YS	Lymphoid_YS
ACGATCATCATCCTAT-SIGAD11	SIGAD11	SIGAG5	3prime	SIGAG5_Sample_0	F102	Female	CS19_7PCW	YS	MK_YS	MK_YS	MK_YS
ACGATCATCCTCGATC-SIGAD11	SIGAD11	SIGAG5	3prime	SIGAG5_Sample_0	F102	Female	CS19_7PCW	YS	Microglia_YS	Microglia_YS	Microglia_YS
ACGATCATCTCTTCAA-SIGAD11	SIGAD11	SIGAG5	3prime	SIGAG5_Sample_0	F102	Female	CS19_7PCW	YS	Endoderm_YS	Endoderm_YS	Endoderm_YS
ACGCACGAGCTACAAA-SIGAD11	SIGAD11	SIGAG5	3prime	SIGAG5_Sample_0	F102	Female	CS19_7PCW	YS	Macrophage_YS	Macrophage_YS	Macrophage_YS
ACGCACGCAGAGGCAT-SIGAD11	SIGAD11	SIGAG5	3prime	SIGAG5_Sample_1	F110	Female	CS16_6PCW	YS	Macrophage_YS	Macrophage_YS	Macrophage_YS
ACGCACGCAGCTGTAT-SIGAD11	SIGAD11	SIGAG5	3prime	SIGAG5_Sample_1	F110	Female	CS16_6PCW	YS	Endothelium_YS	Immature_EC_YS	Immature_EC_YS
ACGCACGGTAGACGTG-SIGAD11	SIGAD11	SIGAG5	3prime	SIGAG5_Sample_0	F102	Female	CS19_7PCW	YS	Macrophage_YS	Macrophage_YS	Macrophage_YS
ACGCACGTCAAAGAAC-SIGAD11	SIGAD11	SIGAG5	3prime	SIGAG5_Sample_0	F102	Female	CS19_7PCW	YS	Progenitors_YS	lymphoid- B lin_YS	lymphoid- B lin_YS
ACGCACGTCAGGGTAG-SIGAD11	SIGAD11	SIGAG5	3prime	SIGAG5_Sample_0	F102	Female	CS19_7PCW	YS	Smooth_Muscle_YS	Smooth_Muscle_YS	Smooth_Muscle_YS
ACGCACGTCATTCCTA-SIGAD11	SIGAD11	SIGAG5	3prime	SIGAG5_Sample_0	F102	Female	CS19_7PCW	YS	Macrophage_YS	Macrophage_YS	Macrophage_YS
ACGCACGTCGTGGGTC-SIGAD11	SIGAD11	SIGAG5	3prime	SIGAG5_Sample_0	F102	Female	CS19_7PCW	YS	Macrophage_YS	Macrophage_YS	Macrophage_YS
ACGGAAGAGTTGTCGT-SIGAD11	SIGAD11	SIGAG5	3prime	SIGAG5_Sample_0	F102	Female	CS19_7PCW	YS	Macrophage_YS	Macrophage_YS	Macrophage_YS
ACGGAAGTCAAGAAAC-SIGAD11	SIGAD11	SIGAG5	3prime	SIGAG5_Sample_0	F102	Female	CS19_7PCW	YS	Lymphoid_YS	Lymphoid_YS	Lymphoid_YS
ACGGTCGCAGGCATTT-SIGAD11	SIGAD11	SIGAG5	3prime	SIGAG5_Sample_0	F102	Female	CS19_7PCW	YS	Macrophage_YS	Macrophage_YS	Macrophage_YS
ACGGTCGCATCAGCAT-SIGAD11	SIGAD11	SIGAG5	3prime	SIGAG5_Sample_0	F102	Female	CS19_7PCW	YS	Macrophage_YS	Macrophage_YS	Macrophage_YS
ACGGTCGGTGTGATGG-SIGAD11	SIGAD11	SIGAG5	3prime	SIGAG5_Sample_0	F102	Female	CS19_7PCW	YS	Endothelium_YS	Immature_EC_YS	Immature_EC_YS
ACGGTCGTCCTACACC-SIGAD11	SIGAD11	SIGAG5	3prime	SIGAG5_Sample_0	F102	Female	CS19_7PCW	YS	Progenitors_YS	HSPC1_YS	Def_HSPC_YS
ACGTAACAGCGATCGA-SIGAD11	SIGAD11	SIGAG5	3prime	SIGAG5_Sample_1	F110	Female	CS16_6PCW	YS	Macrophage_YS	Macrophage_YS	Macrophage_YS
ACGTAACAGGTCATAA-SIGAD11	SIGAD11	SIGAG5	3prime	SIGAG5_Sample_0	F102	Female	CS19_7PCW	YS	Progenitors_YS	lymphoid- B lin_YS	lymphoid- B lin_YS
ACGTAACGTAGTGTGG-SIGAD11	SIGAD11	SIGAG5	3prime	SIGAG5_Sample_0	F102	Female	CS19_7PCW	YS	Endothelium_YS	Sinusoidal_EC_YS	Sinusoidal_EC_YS
ACGTAACTCCCTCTCC-SIGAD11	SIGAD11	SIGAG5	3prime	SIGAG5_Sample_1	F110	Female	CS16_6PCW	YS	Macrophage_YS	Macrophage_YS	Macrophage_YS
ACGTACATCTGGAGAG-SIGAD11	SIGAD11	SIGAG5	3prime	SIGAG5_Sample_0	F102	Female	CS19_7PCW	YS	Endothelium_YS	VWF_YS	VWF_YS
ACGTAGTCAGGGATAC-SIGAD11	SIGAD11	SIGAG5	3prime	SIGAG5_Sample_0	F102	Female	CS19_7PCW	YS	Macrophage_YS	Macrophage_YS	Macrophage_YS
ACGTAGTCATGTGGCC-SIGAD11	SIGAD11	SIGAG5	3prime	SIGAG5_Sample_0	F102	Female	CS19_7PCW	YS	Progenitors_YS	lymphoid- B lin_YS	lymphoid- B lin_YS
ACGTAGTCATTGACAC-SIGAD11	SIGAD11	SIGAG5	3prime	SIGAG5_Sample_0	F102	Female	CS19_7PCW	YS	Macrophage_YS	Macrophage_YS	Macrophage_YS
ACGTCCTCACGGCGTT-SIGAD11	SIGAD11	SIGAG5	3prime	SIGAG5_Sample_0	F102	Female	CS19_7PCW	YS	Macrophage_YS	Macrophage_YS	Macrophage_YS
ACGTCCTCATGACGGA-SIGAD11	SIGAD11	SIGAG5	3prime	SIGAG5_Sample_0	F102	Female	CS19_7PCW	YS	Endothelium_YS	Immature_EC_YS	Immature_EC_YS
ACGTTCCAGTAGGATT-SIGAD11	SIGAD11	SIGAG5	3prime	SIGAG5_Sample_0	F102	Female	CS19_7PCW	YS	Endothelium_YS	AEC_YS	AEC_YS
ACTACGAGTGTCTAAC-SIGAD11	SIGAD11	SIGAG5	3prime	SIGAG5_Sample_0	F102	Female	CS19_7PCW	YS	Macrophage_YS	Macrophage_YS	Macrophage_YS
ACTATCTTCAAGCTTG-SIGAD11	SIGAD11	SIGAG5	3prime	SIGAG5_Sample_0	F102	Female	CS19_7PCW	YS	Macrophage_YS	Macrophage_YS	Macrophage_YS
ACTATGGCAGAAGTTA-SIGAD11	SIGAD11	SIGAG5	3prime	SIGAG5_Sample_0	F102	Female	CS19_7PCW	YS	Microglia_YS	Microglia_YS	Microglia_YS
ACTATTCCATCGTCCT-SIGAD11	SIGAD11	SIGAG5	3prime	SIGAG5_Sample_0	F102	Female	CS19_7PCW	YS	Macrophage_YS	Macrophage_YS	Macrophage_YS
ACTATTCGTAACATCC-SIGAD11	SIGAD11	SIGAG5	3prime	SIGAG5_Sample_1	F110	Female	CS16_6PCW	YS	Macrophage_YS	Macrophage_YS	Macrophage_YS
ACTCCCACACCAGTTA-SIGAD11	SIGAD11	SIGAG5	3prime	SIGAG5_Sample_0	F102	Female	CS19_7PCW	YS	Progenitors_YS	lymphoid- NK/ILC_YS	lymphoid- NK/ILC_YS
ACTCTCGGTGCGGTAA-SIGAD11	SIGAD11	SIGAG5	3prime	SIGAG5_Sample_0	F102	Female	CS19_7PCW	YS	Endothelium_YS	Immature_EC_YS	Immature_EC_YS
ACTCTCGTCATCACTT-SIGAD11	SIGAD11	SIGAG5	3prime	SIGAG5_Sample_0	F102	Female	CS19_7PCW	YS	Endothelium_YS	Immature_EC_YS	Immature_EC_YS
ACTGATGGTCGCATCG-SIGAD11	SIGAD11	SIGAG5	3prime	SIGAG5_Sample_0	F102	Female	CS19_7PCW	YS	Smooth_Muscle_YS	Smooth_Muscle_YS	Smooth_Muscle_YS
ACTGATGTCACCCTGT-SIGAD11	SIGAD11	SIGAG5	3prime	SIGAG5_Sample_0	F102	Female	CS19_7PCW	YS	Macrophage_YS	Macrophage_YS	Macrophage_YS
ACTGCAAAGCATTTGC-SIGAD11	SIGAD11	SIGAG5	3prime	SIGAG5_Sample_0	F102	Female	CS19_7PCW	YS	Endothelium_YS	Immature_EC_YS	Immature_EC_YS
ACTGCAAAGTGCTAGG-SIGAD11	SIGAD11	SIGAG5	3prime	SIGAG5_Sample_0	F102	Female	CS19_7PCW	YS	Endothelium_YS	Immature_EC_YS	Immature_EC_YS
ACTGCAATCCGCGGAT-SIGAD11	SIGAD11	SIGAG5	3prime	SIGAG5_Sample_0	F102	Female	CS19_7PCW	YS	Endothelium_YS	Immature_EC_YS	Immature_EC_YS
ACTGTCCGTTATCTTC-SIGAD11	SIGAD11	SIGAG5	3prime	SIGAG5_Sample_0	F102	Female	CS19_7PCW	YS	Fibroblast_YS	Fibroblast_YS	Fibroblast_YS
ACTGTCCGTTGCAAGG-SIGAD11	SIGAD11	SIGAG5	3prime	SIGAG5_Sample_0	F102	Female	CS19_7PCW	YS	Macrophage_YS	Macrophage_YS	Macrophage_YS
ACTGTGATCGCCTATC-SIGAD11	SIGAD11	SIGAG5	3prime	SIGAG5_Sample_0	F102	Female	CS19_7PCW	YS	Macrophage_YS	Macrophage_YS	Macrophage_YS
ACTTAGGAGCAAATCA-SIGAD11	SIGAD11	SIGAG5	3prime	SIGAG5_Sample_0	F102	Female	CS19_7PCW	YS	Macrophage_YS	Macrophage_YS	Macrophage_YS
ACTTTCAAGTGGTTAA-SIGAD11	SIGAD11	SIGAG5	3prime	SIGAG5_Sample_0	F102	Female	CS19_7PCW	YS	Endothelium_YS	AEC_YS	AEC_YS
ACTTTGTAGGCGTCCT-SIGAD11	SIGAD11	SIGAG5	3prime	SIGAG5_Sample_0	F102	Female	CS19_7PCW	YS	Lymphoid_YS	Lymphoid_YS	Lymphoid_YS
ACTTTGTCATCTTAGG-SIGAD11	SIGAD11	SIGAG5	3prime	SIGAG5_Sample_1	F110	Female	CS16_6PCW	YS	Macrophage_YS	Macrophage_YS	Macrophage_YS
AGAACAACAGCCCACA-SIGAD11	SIGAD11	SIGAG5	3prime	SIGAG5_Sample_0	F102	Female	CS19_7PCW	YS	Endothelium_YS	Immature_EC_YS	Immature_EC_YS
AGAACCTAGTCTAGAA-SIGAD11	SIGAD11	SIGAG5	3prime	SIGAG5_Sample_0	F102	Female	CS19_7PCW	YS	Progenitors_YS	HSPC1_YS	Def_HSPC_YS
AGAAGTAAGATTGCGG-SIGAD11	SIGAD11	SIGAG5	3prime	SIGAG5_Sample_0	F102	Female	CS19_7PCW	YS	Mast_cell_YS	Mast_cell_YS	Mast_cell_YS
AGAAGTACACGATTCA-SIGAD11	SIGAD11	SIGAG5	3prime	SIGAG5_Sample_0	F102	Female	CS19_7PCW	YS	Macrophage_YS	Macrophage_YS	Macrophage_YS
AGAAGTACATGGAAGC-SIGAD11	SIGAD11	SIGAG5	3prime	SIGAG5_Sample_0	F102	Female	CS19_7PCW	YS	Macrophage_YS	Macrophage_YS	Macrophage_YS
AGACAAAAGAGACAAG-SIGAD11	SIGAD11	SIGAG5	3prime	SIGAG5_Sample_1	F110	Female	CS16_6PCW	YS	Macrophage_YS	Macrophage_YS	Macrophage_YS
AGACAAAAGGCACAAC-SIGAD11	SIGAD11	SIGAG5	3prime	SIGAG5_Sample_0	F102	Female	CS19_7PCW	YS	Microglia_YS	Microglia_YS	Microglia_YS
AGACAAACACTGTGAT-SIGAD11	SIGAD11	SIGAG5	3prime	SIGAG5_Sample_1	F110	Female	CS16_6PCW	YS	Mast_cell_YS	Mast_cell_YS	Mast_cell_YS
AGACACTAGAGGGTAA-SIGAD11	SIGAD11	SIGAG5	3prime	SIGAG5_Sample_0	F102	Female	CS19_7PCW	YS	MK_YS	MK_YS	MK_YS
AGACACTCATACAGCT-SIGAD11	SIGAD11	SIGAG5	3prime	SIGAG5_Sample_0	F102	Female	CS19_7PCW	YS	Macrophage_YS	Macrophage_YS	Macrophage_YS
AGACCATTCATTCCTA-SIGAD11	SIGAD11	SIGAG5	3prime	SIGAG5_Sample_0	F102	Female	CS19_7PCW	YS	Macrophage_YS	Macrophage_YS	Macrophage_YS
AGACCCGTCCTAGCCT-SIGAD11	SIGAD11	SIGAG5	3prime	SIGAG5_Sample_0	F102	Female	CS19_7PCW	YS	Endothelium_YS	Immature_EC_YS	Immature_EC_YS
AGACTCACAGTGAGCA-SIGAD11	SIGAD11	SIGAG5	3prime	SIGAG5_Sample_0	F102	Female	CS19_7PCW	YS	Endothelium_YS	Immature_EC_YS	Immature_EC_YS
AGAGAGCGTGTGATGG-SIGAD11	SIGAD11	SIGAG5	3prime	SIGAG5_Sample_0	F102	Female	CS19_7PCW	YS	Endothelium_YS	Immature_EC_YS	Immature_EC_YS
AGAGAGCGTTCATCGA-SIGAD11	SIGAD11	SIGAG5	3prime	SIGAG5_Sample_1	F110	Female	CS16_6PCW	YS	Monocyte_YS	Monocyte_Liver_YS	Monocyte_Liver_YS
AGAGAGCTCGGCTTGG-SIGAD11	SIGAD11	SIGAG5	3prime	SIGAG5_Unassigned	Unassigned	Female	Unassigned_Unassigned	YS	Macrophage_YS	Macrophage_YS	Macrophage_YS
AGAGAGCTCTACGCGG-SIGAD11	SIGAD11	SIGAG5	3prime	SIGAG5_Sample_1	F110	Female	CS16_6PCW	YS	Macrophage_YS	Macrophage_YS	Macrophage_YS
AGAGCAGCAGTCGCTG-SIGAD11	SIGAD11	SIGAG5	3prime	SIGAG5_Sample_0	F102	Female	CS19_7PCW	YS	Macrophage_YS	Macrophage_YS	Macrophage_YS
AGAGCAGCAGTTCACA-SIGAD11	SIGAD11	SIGAG5	3prime	SIGAG5_Sample_0	F102	Female	CS19_7PCW	YS	Endothelium_YS	Immature_EC_YS	Immature_EC_YS
AGAGCAGTCTTTGCTA-SIGAD11	SIGAD11	SIGAG5	3prime	SIGAG5_Sample_0	F102	Female	CS19_7PCW	YS	Macrophage_YS	Macrophage_YS	Macrophage_YS
AGATAGAAGAGCGACT-SIGAD11	SIGAD11	SIGAG5	3prime	SIGAG5_Sample_0	F102	Female	CS19_7PCW	YS	Macrophage_YS	Macrophage_YS	Macrophage_YS
AGATAGACAAGTCCAT-SIGAD11	SIGAD11	SIGAG5	3prime	SIGAG5_Sample_0	F102	Female	CS19_7PCW	YS	Macrophage_YS	Macrophage_YS	Macrophage_YS
AGATAGATCGGAGCAA-SIGAD11	SIGAD11	SIGAG5	3prime	SIGAG5_Sample_0	F102	Female	CS19_7PCW	YS	Mast_cell_YS	Mast_cell_YS	Mast_cell_YS
AGATCCAAGAGTCAGC-SIGAD11	SIGAD11	SIGAG5	3prime	SIGAG5_Sample_0	F102	Female	CS19_7PCW	YS	Macrophage_YS	Macrophage_YS	Macrophage_YS
AGATCCAGTCACCACG-SIGAD11	SIGAD11	SIGAG5	3prime	SIGAG5_Sample_0	F102	Female	CS19_7PCW	YS	Macrophage_YS	Macrophage_YS	Macrophage_YS
AGATCCAGTTAGCTAC-SIGAD11	SIGAD11	SIGAG5	3prime	SIGAG5_Sample_0	F102	Female	CS19_7PCW	YS	Macrophage_YS	Macrophage_YS	Macrophage_YS
AGATCGTCAATAAGGT-SIGAD11	SIGAD11	SIGAG5	3prime	SIGAG5_Sample_0	F102	Female	CS19_7PCW	YS	Macrophage_YS	Macrophage_YS	Macrophage_YS
AGATCGTGTTCGGTCG-SIGAD11	SIGAD11	SIGAG5	3prime	SIGAG5_Sample_0	F102	Female	CS19_7PCW	YS	Macrophage_YS	Macrophage_YS	Macrophage_YS
AGATCGTTCATTCCTA-SIGAD11	SIGAD11	SIGAG5	3prime	SIGAG5_Sample_0	F102	Female	CS19_7PCW	YS	Macrophage_YS	Macrophage_YS	Macrophage_YS
AGATCGTTCCTTATGT-SIGAD11	SIGAD11	SIGAG5	3prime	SIGAG5_Sample_0	F102	Female	CS19_7PCW	YS	Microglia_YS	Microglia_YS	Microglia_YS
AGATGAACAATTGTGC-SIGAD11	SIGAD11	SIGAG5	3prime	SIGAG5_Sample_1	F110	Female	CS16_6PCW	YS	Macrophage_YS	Macrophage_YS	Macrophage_YS
AGATGAAGTAGCGATG-SIGAD11	SIGAD11	SIGAG5	3prime	SIGAG5_Sample_0	F102	Female	CS19_7PCW	YS	Endothelium_YS	Immature_EC_YS	Immature_EC_YS
AGATGAAGTAGCTTTG-SIGAD11	SIGAD11	SIGAG5	3prime	SIGAG5_Sample_0	F102	Female	CS19_7PCW	YS	Endothelium_YS	Immature_EC_YS	Immature_EC_YS
AGATGCTGTCCTCATC-SIGAD11	SIGAD11	SIGAG5	3prime	SIGAG5_Sample_0	F102	Female	CS19_7PCW	YS	Endothelium_YS	Sinusoidal_EC_YS	Sinusoidal_EC_YS
AGCATCACAGTGCGCT-SIGAD11	SIGAD11	SIGAG5	3prime	SIGAG5_Sample_1	F110	Female	CS16_6PCW	YS	Macrophage_YS	Macrophage_YS	Macrophage_YS
AGCATCAGTGGAACCA-SIGAD11	SIGAD11	SIGAG5	3prime	SIGAG5_Sample_1	F110	Female	CS16_6PCW	YS	Macrophage_YS	Macrophage_YS	Macrophage_YS
AGCCAATCAAGAGATT-SIGAD11	SIGAD11	SIGAG5	3prime	SIGAG5_Sample_1	F110	Female	CS16_6PCW	YS	Macrophage_YS	Macrophage_YS	Macrophage_YS
AGCCAATCATCCTATT-SIGAD11	SIGAD11	SIGAG5	3prime	SIGAG5_Sample_0	F102	Female	CS19_7PCW	YS	Lymphoid_YS	Lymphoid_YS	Lymphoid_YS
AGCCACGCAGCGATTT-SIGAD11	SIGAD11	SIGAG5	3prime	SIGAG5_Sample_0	F102	Female	CS19_7PCW	YS	Progenitors_YS	MEMP_YS	MEMP_YS
AGCCACGGTCTACATG-SIGAD11	SIGAD11	SIGAG5	3prime	SIGAG5_Sample_0	F102	Female	CS19_7PCW	YS	Macrophage_YS	Macrophage_YS	Macrophage_YS
AGCCAGCGTCTGTAGT-SIGAD11	SIGAD11	SIGAG5	3prime	SIGAG5_Sample_0	F102	Female	CS19_7PCW	YS	Fibroblast_YS	Fibroblast_YS	Fibroblast_YS
AGCGATTCAGGGTCTC-SIGAD11	SIGAD11	SIGAG5	3prime	SIGAG5_Sample_0	F102	Female	CS19_7PCW	YS	Macrophage_YS	Macrophage_YS	Macrophage_YS
AGCGATTTCGCTGACG-SIGAD11	SIGAD11	SIGAG5	3prime	SIGAG5_Sample_0	F102	Female	CS19_7PCW	YS	Lymphoid_YS	Lymphoid_YS	Lymphoid_YS
AGCGCCAGTTAAGTCC-SIGAD11	SIGAD11	SIGAG5	3prime	SIGAG5_Sample_1	F110	Female	CS16_6PCW	YS	Macrophage_YS	Macrophage_YS	Macrophage_YS
AGCGCCAGTTCAGGTT-SIGAD11	SIGAD11	SIGAG5	3prime	SIGAG5_Sample_0	F102	Female	CS19_7PCW	YS	Macrophage_YS	Macrophage_YS	Macrophage_YS
AGCGCTGCATCCTTGC-SIGAD11	SIGAD11	SIGAG5	3prime	SIGAG5_Sample_1	F110	Female	CS16_6PCW	YS	Macrophage_YS	Macrophage_YS	Macrophage_YS
AGCGCTGTCCAGTACA-SIGAD11	SIGAD11	SIGAG5	3prime	SIGAG5_Unassigned	Unassigned	Female	Unassigned_Unassigned	YS	Macrophage_YS	Macrophage_YS	Macrophage_YS
AGCGCTGTCGGACCAC-SIGAD11	SIGAD11	SIGAG5	3prime	SIGAG5_Sample_0	F102	Female	CS19_7PCW	YS	Endothelium_YS	Immature_EC_YS	Immature_EC_YS
AGCGTATGTACTCAAC-SIGAD11	SIGAD11	SIGAG5	3prime	SIGAG5_Sample_0	F102	Female	CS19_7PCW	YS	Macrophage_YS	Macrophage_YS	Macrophage_YS
AGCGTATGTCGTCGGT-SIGAD11	SIGAD11	SIGAG5	3prime	SIGAG5_Sample_1	F110	Female	CS16_6PCW	YS	Macrophage_YS	Macrophage_YS	Macrophage_YS
AGCGTATTCACCTACC-SIGAD11	SIGAD11	SIGAG5	3prime	SIGAG5_Sample_0	F102	Female	CS19_7PCW	YS	Lymphoid_YS	Lymphoid_YS	Lymphoid_YS
AGCGTATTCTCCTGAC-SIGAD11	SIGAD11	SIGAG5	3prime	SIGAG5_Sample_0	F102	Female	CS19_7PCW	YS	Progenitors_YS	HSPC1_YS	Def_HSPC_YS
AGCGTCGGTCTCAGGC-SIGAD11	SIGAD11	SIGAG5	3prime	SIGAG5_Sample_0	F102	Female	CS19_7PCW	YS	Macrophage_YS	Macrophage_YS	Macrophage_YS
AGCTACAGTGACTGTT-SIGAD11	SIGAD11	SIGAG5	3prime	SIGAG5_Sample_0	F102	Female	CS19_7PCW	YS	MK_YS	MK_YS	MK_YS
AGCTCAACAAGTATAG-SIGAD11	SIGAD11	SIGAG5	3prime	SIGAG5_Sample_0	F102	Female	CS19_7PCW	YS	Endothelium_YS	VWF_YS	VWF_YS
AGCTTCCCAAACGTGG-SIGAD11	SIGAD11	SIGAG5	3prime	SIGAG5_Sample_1	F110	Female	CS16_6PCW	YS	Macrophage_YS	Macrophage_YS	Macrophage_YS
AGCTTCCTCACCATCC-SIGAD11	SIGAD11	SIGAG5	3prime	SIGAG5_Sample_0	F102	Female	CS19_7PCW	YS	Fibroblast_YS	Fibroblast_YS	Fibroblast_YS
AGGAATAAGGCACCAA-SIGAD11	SIGAD11	SIGAG5	3prime	SIGAG5_Sample_0	F102	Female	CS19_7PCW	YS	Endothelium_YS	AEC_YS	AEC_YS
AGGACGAAGTTCTACG-SIGAD11	SIGAD11	SIGAG5	3prime	SIGAG5_Sample_0	F102	Female	CS19_7PCW	YS	Macrophage_YS	Macrophage_YS	Macrophage_YS
AGGACGAGTGACATCT-SIGAD11	SIGAD11	SIGAG5	3prime	SIGAG5_Unassigned	Unassigned	Female	Unassigned_Unassigned	YS	Macrophage_YS	Macrophage_YS	Macrophage_YS
AGGACGAGTTGGGACA-SIGAD11	SIGAD11	SIGAG5	3prime	SIGAG5_Sample_0	F102	Female	CS19_7PCW	YS	Endothelium_YS	Immature_EC_YS	Immature_EC_YS
AGGACTTAGTATCTGC-SIGAD11	SIGAD11	SIGAG5	3prime	SIGAG5_Sample_0	F102	Female	CS19_7PCW	YS	Macrophage_YS	Macrophage_YS	Macrophage_YS
AGGACTTAGTGGATAT-SIGAD11	SIGAD11	SIGAG5	3prime	SIGAG5_Sample_0	F102	Female	CS19_7PCW	YS	Macrophage_YS	Macrophage_YS	Macrophage_YS
AGGACTTGTAAGATAC-SIGAD11	SIGAD11	SIGAG5	3prime	SIGAG5_Sample_0	F102	Female	CS19_7PCW	YS	Endoderm_YS	Endoderm_YS	Endoderm_YS
AGGACTTGTTCGTAAC-SIGAD11	SIGAD11	SIGAG5	3prime	SIGAG5_Sample_0	F102	Female	CS19_7PCW	YS	Endothelium_YS	AEC_YS	AEC_YS
AGGATCTCAAAGACTA-SIGAD11	SIGAD11	SIGAG5	3prime	SIGAG5_Sample_0	F102	Female	CS19_7PCW	YS	Progenitors_YS	lymphoid- NK/ILC_YS	lymphoid- NK/ILC_YS
AGGATCTCAAGAATGT-SIGAD11	SIGAD11	SIGAG5	3prime	SIGAG5_Sample_0	F102	Female	CS19_7PCW	YS	Macrophage_YS	Macrophage_YS	Macrophage_YS
AGGATCTCACTGCGTG-SIGAD11	SIGAD11	SIGAG5	3prime	SIGAG5_Unassigned	Unassigned	Female	Unassigned_Unassigned	YS	Macrophage_YS	Macrophage_YS	Macrophage_YS
AGGATCTTCGTAGCCG-SIGAD11	SIGAD11	SIGAG5	3prime	SIGAG5_Sample_1	F110	Female	CS16_6PCW	YS	Macrophage_YS	Macrophage_YS	Macrophage_YS
AGGCATTCATAGTCAC-SIGAD11	SIGAD11	SIGAG5	3prime	SIGAG5_Sample_1	F110	Female	CS16_6PCW	YS	Macrophage_YS	Macrophage_YS	Macrophage_YS
AGGCATTGTCGCGGTT-SIGAD11	SIGAD11	SIGAG5	3prime	SIGAG5_Sample_0	F102	Female	CS19_7PCW	YS	Endothelium_YS	Immature_EC_YS	Immature_EC_YS
AGGCCACAGGTGGGTT-SIGAD11	SIGAD11	SIGAG5	3prime	SIGAG5_Sample_0	F102	Female	CS19_7PCW	YS	Endothelium_YS	Immature_EC_YS	Immature_EC_YS
AGGCCACGTCGGCACT-SIGAD11	SIGAD11	SIGAG5	3prime	SIGAG5_Sample_1	F110	Female	CS16_6PCW	YS	Macrophage_YS	Macrophage_YS	Macrophage_YS
AGGCCACGTTCTAAGC-SIGAD11	SIGAD11	SIGAG5	3prime	SIGAG5_Sample_0	F102	Female	CS19_7PCW	YS	Macrophage_YS	Macrophage_YS	Macrophage_YS
AGGCTGCAGTCAGGGT-SIGAD11	SIGAD11	SIGAG5	3prime	SIGAG5_Sample_1	F110	Female	CS16_6PCW	YS	Macrophage_YS	Macrophage_YS	Macrophage_YS
AGGCTGCCAATACGAA-SIGAD11	SIGAD11	SIGAG5	3prime	SIGAG5_Sample_0	F102	Female	CS19_7PCW	YS	Endothelium_YS	Immature_EC_YS	Immature_EC_YS
AGGCTGCGTACCCGCA-SIGAD11	SIGAD11	SIGAG5	3prime	SIGAG5_Sample_0	F102	Female	CS19_7PCW	YS	Macrophage_YS	Macrophage_YS	Macrophage_YS
AGGCTGCGTGGTTTAC-SIGAD11	SIGAD11	SIGAG5	3prime	SIGAG5_Sample_0	F102	Female	CS19_7PCW	YS	Endothelium_YS	Sinusoidal_EC_YS	Sinusoidal_EC_YS
AGGCTGCGTTGTAAAG-SIGAD11	SIGAD11	SIGAG5	3prime	SIGAG5_Sample_0	F102	Female	CS19_7PCW	YS	pDC precursor_YS	pDC precursor_YS	pDC precursor_YS
AGGGAGTAGTCAGGGT-SIGAD11	SIGAD11	SIGAG5	3prime	SIGAG5_Sample_0	F102	Female	CS19_7PCW	YS	Endothelium_YS	Immature_EC_YS	Immature_EC_YS
AGGGAGTTCGCCTAGG-SIGAD11	SIGAD11	SIGAG5	3prime	SIGAG5_Sample_0	F102	Female	CS19_7PCW	YS	Lymphoid_YS	Lymphoid_YS	Lymphoid_YS
AGGGCCTAGAACAAGG-SIGAD11	SIGAD11	SIGAG5	3prime	SIGAG5_Sample_0	F102	Female	CS19_7PCW	YS	Progenitors_YS	lymphoid- B lin_YS	lymphoid- B lin_YS
AGGGCTCCAAGAGGCT-SIGAD11	SIGAD11	SIGAG5	3prime	SIGAG5_Sample_0	F102	Female	CS19_7PCW	YS	Macrophage_YS	Macrophage_YS	Macrophage_YS
AGGGCTCTCCACTGGG-SIGAD11	SIGAD11	SIGAG5	3prime	SIGAG5_Sample_0	F102	Female	CS19_7PCW	YS	Fibroblast_YS	Fibroblast_YS	Fibroblast_YS
AGGGCTCTCTAAGAAG-SIGAD11	SIGAD11	SIGAG5	3prime	SIGAG5_Sample_0	F102	Female	CS19_7PCW	YS	Fibroblast_YS	Fibroblast_YS	Fibroblast_YS
AGGGTCCAGAAACCAT-SIGAD11	SIGAD11	SIGAG5	3prime	SIGAG5_Sample_0	F102	Female	CS19_7PCW	YS	Macrophage_YS	Macrophage_YS	Macrophage_YS
AGGGTCCCAAGATCCT-SIGAD11	SIGAD11	SIGAG5	3prime	SIGAG5_Sample_0	F102	Female	CS19_7PCW	YS	Progenitors_YS	MEMP_YS	MEMP_YS
AGGGTCCCAAGTATAG-SIGAD11	SIGAD11	SIGAG5	3prime	SIGAG5_Sample_0	F102	Female	CS19_7PCW	YS	Macrophage_YS	Macrophage_YS	Macrophage_YS
AGGGTCCGTTTCACTT-SIGAD11	SIGAD11	SIGAG5	3prime	SIGAG5_Sample_0	F102	Female	CS19_7PCW	YS	Endothelium_YS	Immature_EC_YS	Immature_EC_YS
AGGGTCCTCGGATTAC-SIGAD11	SIGAD11	SIGAG5	3prime	SIGAG5_Sample_0	F102	Female	CS19_7PCW	YS	Macrophage_YS	Macrophage_YS	Macrophage_YS
AGGGTGAAGTAAGAGG-SIGAD11	SIGAD11	SIGAG5	3prime	SIGAG5_Sample_0	F102	Female	CS19_7PCW	YS	Endothelium_YS	Immature_EC_YS	Immature_EC_YS
AGGGTTTAGATGACCG-SIGAD11	SIGAD11	SIGAG5	3prime	SIGAG5_Sample_0	F102	Female	CS19_7PCW	YS	Macrophage_YS	Macrophage_YS	Macrophage_YS
AGGGTTTAGGCTAACG-SIGAD11	SIGAD11	SIGAG5	3prime	SIGAG5_Sample_0	F102	Female	CS19_7PCW	YS	Progenitors_YS	lymphoid- NK/ILC_YS	lymphoid- NK/ILC_YS
AGGGTTTGTCCTGTCT-SIGAD11	SIGAD11	SIGAG5	3prime	SIGAG5_Sample_0	F102	Female	CS19_7PCW	YS	Progenitors_YS	CMP_YS	CMP_YS
AGGTAGGAGGTTCTAC-SIGAD11	SIGAD11	SIGAG5	3prime	SIGAG5_Sample_0	F102	Female	CS19_7PCW	YS	Progenitors_YS	lymphoid- B lin_YS	lymphoid- B lin_YS
AGGTAGGAGGTTCTTG-SIGAD11	SIGAD11	SIGAG5	3prime	SIGAG5_Sample_0	F102	Female	CS19_7PCW	YS	Macrophage_YS	Macrophage_YS	Macrophage_YS
AGGTCATGTGCTAGCC-SIGAD11	SIGAD11	SIGAG5	3prime	SIGAG5_Sample_0	F102	Female	CS19_7PCW	YS	Mast_cell_YS	Mast_cell_YS	Mast_cell_YS
AGGTCATTCCCAACTC-SIGAD11	SIGAD11	SIGAG5	3prime	SIGAG5_Sample_0	F102	Female	CS19_7PCW	YS	Endothelium_YS	Immature_EC_YS	Immature_EC_YS
AGGTCTATCATGCCCT-SIGAD11	SIGAD11	SIGAG5	3prime	SIGAG5_Sample_0	F102	Female	CS19_7PCW	YS	Progenitors_YS	HSPC1_YS	Early_HSPC_YS
AGGTCTATCCGTATGA-SIGAD11	SIGAD11	SIGAG5	3prime	SIGAG5_Sample_0	F102	Female	CS19_7PCW	YS	Progenitors_YS	CMP_YS	CMP_YS
AGGTGTTAGCGTCGAA-SIGAD11	SIGAD11	SIGAG5	3prime	SIGAG5_Sample_0	F102	Female	CS19_7PCW	YS	Macrophage_YS	Macrophage_YS	Macrophage_YS
AGGTGTTCACAAATGA-SIGAD11	SIGAD11	SIGAG5	3prime	SIGAG5_Sample_0	F102	Female	CS19_7PCW	YS	Macrophage_YS	Macrophage_YS	Macrophage_YS
AGGTTACAGTATGACA-SIGAD11	SIGAD11	SIGAG5	3prime	SIGAG5_Sample_0	F102	Female	CS19_7PCW	YS	Macrophage_YS	Macrophage_YS	Macrophage_YS
AGGTTGTAGTGCTCGC-SIGAD11	SIGAD11	SIGAG5	3prime	SIGAG5_Sample_0	F102	Female	CS19_7PCW	YS	Progenitors_YS	HSPC2_YS	Def_HSPC_YS
AGGTTGTCAATGGCCC-SIGAD11	SIGAD11	SIGAG5	3prime	SIGAG5_Sample_0	F102	Female	CS19_7PCW	YS	Fibroblast_YS	Fibroblast_YS	Fibroblast_YS
AGGTTGTCAGCCTACG-SIGAD11	SIGAD11	SIGAG5	3prime	SIGAG5_Sample_0	F102	Female	CS19_7PCW	YS	Mast_cell_YS	Mast_cell_YS	Mast_cell_YS
AGGTTGTGTGAGCCAA-SIGAD11	SIGAD11	SIGAG5	3prime	SIGAG5_Sample_0	F102	Female	CS19_7PCW	YS	Progenitors_YS	HSPC1_YS	Def_HSPC_YS
AGGTTGTGTGTTAGCT-SIGAD11	SIGAD11	SIGAG5	3prime	SIGAG5_Sample_1	F110	Female	CS16_6PCW	YS	Macrophage_YS	Macrophage_YS	Macrophage_YS
AGTAACCAGGCTGTAG-SIGAD11	SIGAD11	SIGAG5	3prime	SIGAG5_Sample_0	F102	Female	CS19_7PCW	YS	Macrophage_YS	Macrophage_YS	Macrophage_YS
AGTAACCCAGAGGCTA-SIGAD11	SIGAD11	SIGAG5	3prime	SIGAG5_Sample_0	F102	Female	CS19_7PCW	YS	Macrophage_YS	Macrophage_YS	Macrophage_YS
AGTAACCCATCCAATG-SIGAD11	SIGAD11	SIGAG5	3prime	SIGAG5_Sample_0	F102	Female	CS19_7PCW	YS	MK_YS	MK_YS	MK_YS
AGTACCATCGCGATCG-SIGAD11	SIGAD11	SIGAG5	3prime	SIGAG5_Sample_0	F102	Female	CS19_7PCW	YS	Endothelium_YS	VWF_YS	VWF_YS
AGTACTGAGTTAACAG-SIGAD11	SIGAD11	SIGAG5	3prime	SIGAG5_Sample_0	F102	Female	CS19_7PCW	YS	MK_YS	early MK_YS	early MK_YS
AGTAGCTCAGCGTAGA-SIGAD11	SIGAD11	SIGAG5	3prime	SIGAG5_Sample_0	F102	Female	CS19_7PCW	YS	Macrophage_YS	Macrophage_YS	Macrophage_YS
AGTAGCTTCCAAATGC-SIGAD11	SIGAD11	SIGAG5	3prime	SIGAG5_Sample_1	F110	Female	CS16_6PCW	YS	Macrophage_YS	Macrophage_YS	Macrophage_YS
AGTAGTCAGACTAGAT-SIGAD11	SIGAD11	SIGAG5	3prime	SIGAG5_Sample_0	F102	Female	CS19_7PCW	YS	Mast_cell_YS	Mast_cell_YS	Mast_cell_YS
AGTAGTCTCAGGCGAA-SIGAD11	SIGAD11	SIGAG5	3prime	SIGAG5_Sample_0	F102	Female	CS19_7PCW	YS	MK_YS	early MK_YS	early MK_YS
AGTAGTCTCTCGACGG-SIGAD11	SIGAD11	SIGAG5	3prime	SIGAG5_Sample_0	F102	Female	CS19_7PCW	YS	Macrophage_YS	Macrophage_YS	Macrophage_YS
AGTAGTCTCTCGCTCA-SIGAD11	SIGAD11	SIGAG5	3prime	SIGAG5_Sample_0	F102	Female	CS19_7PCW	YS	Mast_cell_YS	Mast_cell_YS	Mast_cell_YS
AGTCAACCAGGTTCCG-SIGAD11	SIGAD11	SIGAG5	3prime	SIGAG5_Sample_0	F102	Female	CS19_7PCW	YS	Macrophage_YS	Macrophage_YS	Macrophage_YS
AGTCACAAGAGGCTGT-SIGAD11	SIGAD11	SIGAG5	3prime	SIGAG5_Sample_0	F102	Female	CS19_7PCW	YS	Lymphoid_YS	Lymphoid_YS	Lymphoid_YS
AGTCACACACAACGCC-SIGAD11	SIGAD11	SIGAG5	3prime	SIGAG5_Sample_0	F102	Female	CS19_7PCW	YS	Macrophage_YS	Macrophage_YS	Macrophage_YS
AGTCACACAGTCAGCC-SIGAD11	SIGAD11	SIGAG5	3prime	SIGAG5_Unassigned	Unassigned	Female	Unassigned_Unassigned	YS	Endothelium_YS	Immature_EC_YS	Immature_EC_YS
AGTCACACATCCTATT-SIGAD11	SIGAD11	SIGAG5	3prime	SIGAG5_Sample_0	F102	Female	CS19_7PCW	YS	Macrophage_YS	Macrophage_YS	Macrophage_YS
AGTCACAGTAAGATTG-SIGAD11	SIGAD11	SIGAG5	3prime	SIGAG5_Sample_0	F102	Female	CS19_7PCW	YS	Monocyte_YS	Monocyte_Liver_YS	Monocyte_Liver_YS
AGTCATGAGCAAGTCG-SIGAD11	SIGAD11	SIGAG5	3prime	SIGAG5_Sample_0	F102	Female	CS19_7PCW	YS	Fibroblast_YS	Fibroblast_YS	Fibroblast_YS
AGTCATGGTTGTAGCT-SIGAD11	SIGAD11	SIGAG5	3prime	SIGAG5_Sample_0	F102	Female	CS19_7PCW	YS	Macrophage_YS	Macrophage_YS	Macrophage_YS
AGTCTCCCACTAGGCC-SIGAD11	SIGAD11	SIGAG5	3prime	SIGAG5_Sample_0	F102	Female	CS19_7PCW	YS	MK_YS	MK_YS	MK_YS
AGTCTCCCATCGTCCT-SIGAD11	SIGAD11	SIGAG5	3prime	SIGAG5_Sample_0	F102	Female	CS19_7PCW	YS	Macrophage_YS	Macrophage_YS	Macrophage_YS
AGTCTCCGTTTACGTG-SIGAD11	SIGAD11	SIGAG5	3prime	SIGAG5_Sample_0	F102	Female	CS19_7PCW	YS	Endothelium_YS	Immature_EC_YS	Immature_EC_YS
AGTGACTGTCGCTTAA-SIGAD11	SIGAD11	SIGAG5	3prime	SIGAG5_Sample_0	F102	Female	CS19_7PCW	YS	Macrophage_YS	Macrophage_YS	Macrophage_YS
AGTGACTTCCCTGGTT-SIGAD11	SIGAD11	SIGAG5	3prime	SIGAG5_Sample_0	F102	Female	CS19_7PCW	YS	Macrophage_YS	Macrophage_YS	Macrophage_YS
AGTGATCGTAAGGAGA-SIGAD11	SIGAD11	SIGAG5	3prime	SIGAG5_Unassigned	Unassigned	Female	Unassigned_Unassigned	YS	Macrophage_YS	Macrophage_YS	Macrophage_YS
AGTGATCTCCAAGCCG-SIGAD11	SIGAD11	SIGAG5	3prime	SIGAG5_Sample_0	F102	Female	CS19_7PCW	YS	Macrophage_YS	Macrophage_YS	Macrophage_YS
AGTGCCGCACCAGCGT-SIGAD11	SIGAD11	SIGAG5	3prime	SIGAG5_Sample_0	F102	Female	CS19_7PCW	YS	Endothelium_YS	Immature_EC_YS	Immature_EC_YS
AGTGTTGTCCAATCTT-SIGAD11	SIGAD11	SIGAG5	3prime	SIGAG5_Sample_0	F102	Female	CS19_7PCW	YS	Progenitors_YS	lymphoid- NK/ILC_YS	lymphoid- NK/ILC_YS
AGTGTTGTCTTCACGC-SIGAD11	SIGAD11	SIGAG5	3prime	SIGAG5_Sample_0	F102	Female	CS19_7PCW	YS	Macrophage_YS	Macrophage_YS	Macrophage_YS
AGTTAGCGTTCTGACA-SIGAD11	SIGAD11	SIGAG5	3prime	SIGAG5_Sample_0	F102	Female	CS19_7PCW	YS	pDC precursor_YS	pDC precursor_YS	pDC precursor_YS
AGTTCCCAGACCATGG-SIGAD11	SIGAD11	SIGAG5	3prime	SIGAG5_Sample_0	F102	Female	CS19_7PCW	YS	Macrophage_YS	Macrophage_YS	Macrophage_YS
AGTTCCCGTCTGCAAT-SIGAD11	SIGAD11	SIGAG5	3prime	SIGAG5_Sample_0	F102	Female	CS19_7PCW	YS	Progenitors_YS	MEMP_YS	MEMP_YS
AGTTCGACACTGCGTG-SIGAD11	SIGAD11	SIGAG5	3prime	SIGAG5_Sample_1	F110	Female	CS16_6PCW	YS	Macrophage_YS	Macrophage_YS	Macrophage_YS
AGTTCGAGTTATAGAG-SIGAD11	SIGAD11	SIGAG5	3prime	SIGAG5_Sample_0	F102	Female	CS19_7PCW	YS	Endothelium_YS	AEC_YS	AEC_YS
ATACCGAAGTGACCTT-SIGAD11	SIGAD11	SIGAG5	3prime	SIGAG5_Sample_0	F102	Female	CS19_7PCW	YS	Macrophage_YS	Macrophage_YS	Macrophage_YS
ATACCGACACAAATGA-SIGAD11	SIGAD11	SIGAG5	3prime	SIGAG5_Sample_0	F102	Female	CS19_7PCW	YS	Progenitors_YS	HSPC1_YS	Def_HSPC_YS
ATACCGAGTTGCACGC-SIGAD11	SIGAD11	SIGAG5	3prime	SIGAG5_Sample_0	F102	Female	CS19_7PCW	YS	Endothelium_YS	Sinusoidal_EC_YS	Sinusoidal_EC_YS
ATACCGATCGGTTGTA-SIGAD11	SIGAD11	SIGAG5	3prime	SIGAG5_Sample_1	F110	Female	CS16_6PCW	YS	Macrophage_YS	Macrophage_YS	Macrophage_YS
ATACCTTAGCAGGTCA-SIGAD11	SIGAD11	SIGAG5	3prime	SIGAG5_Sample_0	F102	Female	CS19_7PCW	YS	Macrophage_YS	Macrophage_YS	Macrophage_YS
ATACCTTGTATCTCTT-SIGAD11	SIGAD11	SIGAG5	3prime	SIGAG5_Sample_0	F102	Female	CS19_7PCW	YS	Macrophage_YS	Macrophage_YS	Macrophage_YS
ATAGACCGTATGCGGA-SIGAD11	SIGAD11	SIGAG5	3prime	SIGAG5_Sample_0	F102	Female	CS19_7PCW	YS	Endothelium_YS	Immature_EC_YS	Immature_EC_YS
ATAGAGAAGCGCGTTC-SIGAD11	SIGAD11	SIGAG5	3prime	SIGAG5_Sample_1	F110	Female	CS16_6PCW	YS	Macrophage_YS	Macrophage_YS	Macrophage_YS
ATAGAGACACGACTAT-SIGAD11	SIGAD11	SIGAG5	3prime	SIGAG5_Sample_1	F110	Female	CS16_6PCW	YS	MK_YS	early MK_YS	early MK_YS
ATAGAGATCGCCGAAC-SIGAD11	SIGAD11	SIGAG5	3prime	SIGAG5_Sample_1	F110	Female	CS16_6PCW	YS	Macrophage_YS	Macrophage_YS	Macrophage_YS
ATAGGCTAGGTTCAGG-SIGAD11	SIGAD11	SIGAG5	3prime	SIGAG5_Sample_0	F102	Female	CS19_7PCW	YS	Progenitors_YS	lymphoid- B lin_YS	lymphoid- B lin_YS
ATAGGCTCATGGAATA-SIGAD11	SIGAD11	SIGAG5	3prime	SIGAG5_Sample_0	F102	Female	CS19_7PCW	YS	Fibroblast_YS	Fibroblast_YS	Fibroblast_YS
ATAGGCTGTGAATGTA-SIGAD11	SIGAD11	SIGAG5	3prime	SIGAG5_Sample_0	F102	Female	CS19_7PCW	YS	Macrophage_YS	Macrophage_YS	Macrophage_YS
ATATCCTAGGGATCGT-SIGAD11	SIGAD11	SIGAG5	3prime	SIGAG5_Sample_0	F102	Female	CS19_7PCW	YS	MK_YS	MK_YS	MK_YS
ATATCCTCATTGACCA-SIGAD11	SIGAD11	SIGAG5	3prime	SIGAG5_Sample_0	F102	Female	CS19_7PCW	YS	Endoderm_YS	Endoderm_YS	Endoderm_YS
ATCACGACAATGTTGC-SIGAD11	SIGAD11	SIGAG5	3prime	SIGAG5_Sample_0	F102	Female	CS19_7PCW	YS	Endothelium_YS	Immature_EC_YS	Immature_EC_YS
ATCACGAGTGAGATTA-SIGAD11	SIGAD11	SIGAG5	3prime	SIGAG5_Sample_0	F102	Female	CS19_7PCW	YS	Monocyte_YS	Monocyte_Liver_YS	Monocyte_Liver_YS
ATCACGATCCGTTGAA-SIGAD11	SIGAD11	SIGAG5	3prime	SIGAG5_Sample_0	F102	Female	CS19_7PCW	YS	Progenitors_YS	lymphoid- NK/ILC_YS	lymphoid- NK/ILC_YS
ATCACGATCGAGTGGA-SIGAD11	SIGAD11	SIGAG5	3prime	SIGAG5_Sample_0	F102	Female	CS19_7PCW	YS	Macrophage_YS	Macrophage_YS	Macrophage_YS
ATCACTTCACGTACAT-SIGAD11	SIGAD11	SIGAG5	3prime	SIGAG5_Sample_0	F102	Female	CS19_7PCW	YS	Endothelium_YS	Immature_EC_YS	Immature_EC_YS
ATCACTTGTCGCGTTG-SIGAD11	SIGAD11	SIGAG5	3prime	SIGAG5_Sample_0	F102	Female	CS19_7PCW	YS	Macrophage_YS	Macrophage_YS	Macrophage_YS
ATCAGGTGTATACGGG-SIGAD11	SIGAD11	SIGAG5	3prime	SIGAG5_Sample_0	F102	Female	CS19_7PCW	YS	Macrophage_YS	Macrophage_YS	Macrophage_YS
ATCATTCCAAAGCTAA-SIGAD11	SIGAD11	SIGAG5	3prime	SIGAG5_Unassigned	Unassigned	Female	Unassigned_Unassigned	YS	Macrophage_YS	Macrophage_YS	Macrophage_YS
ATCATTCGTTGTTGTG-SIGAD11	SIGAD11	SIGAG5	3prime	SIGAG5_Sample_0	F102	Female	CS19_7PCW	YS	Macrophage_YS	Macrophage_YS	Macrophage_YS
ATCCACCCAAGAGTGC-SIGAD11	SIGAD11	SIGAG5	3prime	SIGAG5_Sample_0	F102	Female	CS19_7PCW	YS	Macrophage_YS	Macrophage_YS	Macrophage_YS
ATCCACCTCACCTCGT-SIGAD11	SIGAD11	SIGAG5	3prime	SIGAG5_Sample_0	F102	Female	CS19_7PCW	YS	Fibroblast_YS	Fibroblast_YS	Fibroblast_YS
ATCCACCTCCGCAAAT-SIGAD11	SIGAD11	SIGAG5	3prime	SIGAG5_Sample_0	F102	Female	CS19_7PCW	YS	Macrophage_YS	Macrophage_YS	Macrophage_YS
ATCCACCTCTGTGCGG-SIGAD11	SIGAD11	SIGAG5	3prime	SIGAG5_Sample_0	F102	Female	CS19_7PCW	YS	Progenitors_YS	lymphoid- NK/ILC_YS	lymphoid- NK/ILC_YS
ATCCATTAGCTCGACC-SIGAD11	SIGAD11	SIGAG5	3prime	SIGAG5_Sample_0	F102	Female	CS19_7PCW	YS	Endothelium_YS	Immature_EC_YS	Immature_EC_YS
ATCCCTGCACACCAGC-SIGAD11	SIGAD11	SIGAG5	3prime	SIGAG5_Sample_0	F102	Female	CS19_7PCW	YS	Progenitors_YS	lymphoid- B lin_YS	lymphoid- B lin_YS
ATCCCTGCACCTGCAG-SIGAD11	SIGAD11	SIGAG5	3prime	SIGAG5_Sample_0	F102	Female	CS19_7PCW	YS	Endothelium_YS	Immature_EC_YS	Immature_EC_YS
ATCCCTGGTGTCATGT-SIGAD11	SIGAD11	SIGAG5	3prime	SIGAG5_Sample_0	F102	Female	CS19_7PCW	YS	Macrophage_YS	Macrophage_YS	Macrophage_YS
ATCCCTGGTGTTCCAA-SIGAD11	SIGAD11	SIGAG5	3prime	SIGAG5_Sample_0	F102	Female	CS19_7PCW	YS	Monocyte_YS	Monocyte_YS_YS	Monocyte_YS_YS
ATCCGTCTCTCCCATG-SIGAD11	SIGAD11	SIGAG5	3prime	SIGAG5_Sample_0	F102	Female	CS19_7PCW	YS	Macrophage_YS	Macrophage_YS	Macrophage_YS
ATCCGTCTCTTCCCAG-SIGAD11	SIGAD11	SIGAG5	3prime	SIGAG5_Sample_0	F102	Female	CS19_7PCW	YS	Macrophage_YS	Macrophage_YS	Macrophage_YS
ATCCTATGTCTTCATT-SIGAD11	SIGAD11	SIGAG5	3prime	SIGAG5_Sample_1	F110	Female	CS16_6PCW	YS	Macrophage_YS	Macrophage_YS	Macrophage_YS
ATCCTATGTGCATGAG-SIGAD11	SIGAD11	SIGAG5	3prime	SIGAG5_Sample_0	F102	Female	CS19_7PCW	YS	Microglia_YS	Microglia_YS	Microglia_YS
ATCGATGCATGCGGTC-SIGAD11	SIGAD11	SIGAG5	3prime	SIGAG5_Sample_0	F102	Female	CS19_7PCW	YS	Endothelium_YS	Immature_EC_YS	Immature_EC_YS
ATCGATGGTCAGGAGT-SIGAD11	SIGAD11	SIGAG5	3prime	SIGAG5_Sample_0	F102	Female	CS19_7PCW	YS	Macrophage_YS	Macrophage_YS	Macrophage_YS
ATCGCCTTCGGACAAG-SIGAD11	SIGAD11	SIGAG5	3prime	SIGAG5_Sample_0	F102	Female	CS19_7PCW	YS	Macrophage_YS	Macrophage_YS	Macrophage_YS
ATCGGATAGCTCCCTT-SIGAD11	SIGAD11	SIGAG5	3prime	SIGAG5_Sample_0	F102	Female	CS19_7PCW	YS	Endothelium_YS	Immature_EC_YS	Immature_EC_YS
ATCGGATTCGAACGGA-SIGAD11	SIGAD11	SIGAG5	3prime	SIGAG5_Sample_1	F110	Female	CS16_6PCW	YS	Monocyte_YS	Monocyte_Liver_YS	Monocyte_Liver_YS
ATCGGCGCAGCTATTG-SIGAD11	SIGAD11	SIGAG5	3prime	SIGAG5_Sample_0	F102	Female	CS19_7PCW	YS	Endoderm_YS	Endoderm_YS	Endoderm_YS
ATCGTAGTCGTCAAAC-SIGAD11	SIGAD11	SIGAG5	3prime	SIGAG5_Sample_1	F110	Female	CS16_6PCW	YS	Macrophage_YS	Macrophage_YS	Macrophage_YS
ATCGTAGTCTTCACAT-SIGAD11	SIGAD11	SIGAG5	3prime	SIGAG5_Sample_1	F110	Female	CS16_6PCW	YS	Macrophage_YS	Macrophage_YS	Macrophage_YS
ATCGTCCGTTCTAACG-SIGAD11	SIGAD11	SIGAG5	3prime	SIGAG5_Sample_0	F102	Female	CS19_7PCW	YS	Macrophage_YS	Macrophage_YS	Macrophage_YS
ATCGTGAGTCGCACAC-SIGAD11	SIGAD11	SIGAG5	3prime	SIGAG5_Sample_0	F102	Female	CS19_7PCW	YS	Fibroblast_YS	Fibroblast_YS	Fibroblast_YS
ATCGTGATCTTCACGC-SIGAD11	SIGAD11	SIGAG5	3prime	SIGAG5_Sample_1	F110	Female	CS16_6PCW	YS	Macrophage_YS	Macrophage_YS	Macrophage_YS
ATCTCTATCGAAACAA-SIGAD11	SIGAD11	SIGAG5	3prime	SIGAG5_Sample_0	F102	Female	CS19_7PCW	YS	Macrophage_YS	Macrophage_YS	Macrophage_YS
ATCTTCACATGAAGCG-SIGAD11	SIGAD11	SIGAG5	3prime	SIGAG5_Sample_1	F110	Female	CS16_6PCW	YS	Macrophage_YS	Macrophage_YS	Macrophage_YS
ATCTTCAGTACACGCC-SIGAD11	SIGAD11	SIGAG5	3prime	SIGAG5_Sample_0	F102	Female	CS19_7PCW	YS	Macrophage_YS	Macrophage_YS	Macrophage_YS
ATCTTCAGTCTCGGGT-SIGAD11	SIGAD11	SIGAG5	3prime	SIGAG5_Sample_0	F102	Female	CS19_7PCW	YS	Macrophage_YS	Macrophage_YS	Macrophage_YS
ATCTTCATCCGGTTCT-SIGAD11	SIGAD11	SIGAG5	3prime	SIGAG5_Sample_0	F102	Female	CS19_7PCW	YS	Macrophage_YS	Macrophage_YS	Macrophage_YS
ATCTTCATCGGTGAAG-SIGAD11	SIGAD11	SIGAG5	3prime	SIGAG5_Sample_0	F102	Female	CS19_7PCW	YS	Fibroblast_YS	Fibroblast_YS	Fibroblast_YS
ATGACCAAGTTGTAAG-SIGAD11	SIGAD11	SIGAG5	3prime	SIGAG5_Sample_0	F102	Female	CS19_7PCW	YS	Macrophage_YS	Macrophage_YS	Macrophage_YS
ATGACCACACGGTCTG-SIGAD11	SIGAD11	SIGAG5	3prime	SIGAG5_Sample_0	F102	Female	CS19_7PCW	YS	Macrophage_YS	Macrophage_YS	Macrophage_YS
ATGACCAGTCTGTAAC-SIGAD11	SIGAD11	SIGAG5	3prime	SIGAG5_Sample_1	F110	Female	CS16_6PCW	YS	Macrophage_YS	Macrophage_YS	Macrophage_YS
ATGAGTCAGAAACCCG-SIGAD11	SIGAD11	SIGAG5	3prime	SIGAG5_Sample_0	F102	Female	CS19_7PCW	YS	Lymphoid_YS	Lymphoid_YS	Lymphoid_YS
ATGAGTCAGACTGTTC-SIGAD11	SIGAD11	SIGAG5	3prime	SIGAG5_Sample_0	F102	Female	CS19_7PCW	YS	Macrophage_YS	Macrophage_YS	Macrophage_YS
ATGAGTCGTGTTGCCG-SIGAD11	SIGAD11	SIGAG5	3prime	SIGAG5_Sample_0	F102	Female	CS19_7PCW	YS	Macrophage_YS	Macrophage_YS	Macrophage_YS
ATGATCGAGGCACGAT-SIGAD11	SIGAD11	SIGAG5	3prime	SIGAG5_Sample_0	F102	Female	CS19_7PCW	YS	Endothelium_YS	Immature_EC_YS	Immature_EC_YS
ATGATCGCAAACGGCA-SIGAD11	SIGAD11	SIGAG5	3prime	SIGAG5_Sample_1	F110	Female	CS16_6PCW	YS	Erythroid_YS	Erythroid_YS	Erythroid_YS
ATGCCTCCAGTAGATA-SIGAD11	SIGAD11	SIGAG5	3prime	SIGAG5_Sample_0	F102	Female	CS19_7PCW	YS	Fibroblast_YS	Fibroblast_YS	Fibroblast_YS
ATGCCTCCATAGAATG-SIGAD11	SIGAD11	SIGAG5	3prime	SIGAG5_Sample_0	F102	Female	CS19_7PCW	YS	Macrophage_YS	Macrophage_YS	Macrophage_YS
ATGCCTCTCTGACCCT-SIGAD11	SIGAD11	SIGAG5	3prime	SIGAG5_Unassigned	Unassigned	Female	Unassigned_Unassigned	YS	Endothelium_YS	HE_YS	HE_YS
ATGCGATAGAGGCTGT-SIGAD11	SIGAD11	SIGAG5	3prime	SIGAG5_Sample_0	F102	Female	CS19_7PCW	YS	Endothelium_YS	Immature_EC_YS	Immature_EC_YS
ATGCGATAGCACACAG-SIGAD11	SIGAD11	SIGAG5	3prime	SIGAG5_Sample_0	F102	Female	CS19_7PCW	YS	Macrophage_YS	Macrophage_YS	Macrophage_YS
ATGCGATAGTTTGAGA-SIGAD11	SIGAD11	SIGAG5	3prime	SIGAG5_Sample_0	F102	Female	CS19_7PCW	YS	Macrophage_YS	Macrophage_YS	Macrophage_YS
ATGCGATTCTTACTGT-SIGAD11	SIGAD11	SIGAG5	3prime	SIGAG5_Sample_0	F102	Female	CS19_7PCW	YS	Endothelium_YS	VWF_YS	VWF_YS
ATGGAGGAGCTTAAGA-SIGAD11	SIGAD11	SIGAG5	3prime	SIGAG5_Sample_0	F102	Female	CS19_7PCW	YS	Macrophage_YS	Macrophage_YS	Macrophage_YS
ATGGAGGTCGCCATAA-SIGAD11	SIGAD11	SIGAG5	3prime	SIGAG5_Sample_0	F102	Female	CS19_7PCW	YS	Macrophage_YS	Macrophage_YS	Macrophage_YS
ATGGAGGTCTGGTGGC-SIGAD11	SIGAD11	SIGAG5	3prime	SIGAG5_Sample_0	F102	Female	CS19_7PCW	YS	Macrophage_YS	Macrophage_YS	Macrophage_YS
ATGGGAGAGAGCAGTC-SIGAD11	SIGAD11	SIGAG5	3prime	SIGAG5_Sample_0	F102	Female	CS19_7PCW	YS	Progenitors_YS	lymphoid- B lin_YS	lymphoid- B lin_YS
ATGGGAGAGAGTGACC-SIGAD11	SIGAD11	SIGAG5	3prime	SIGAG5_Sample_0	F102	Female	CS19_7PCW	YS	Progenitors_YS	CMP_YS	CMP_YS
ATGGGAGCAACCGTGC-SIGAD11	SIGAD11	SIGAG5	3prime	SIGAG5_Sample_0	F102	Female	CS19_7PCW	YS	Endothelium_YS	Immature_EC_YS	Immature_EC_YS
ATGGGAGGTGTTTCTT-SIGAD11	SIGAD11	SIGAG5	3prime	SIGAG5_Sample_0	F102	Female	CS19_7PCW	YS	Endothelium_YS	Immature_EC_YS	Immature_EC_YS
ATGGGTTCATAGATCC-SIGAD11	SIGAD11	SIGAG5	3prime	SIGAG5_Sample_0	F102	Female	CS19_7PCW	YS	Macrophage_YS	Macrophage_YS	Macrophage_YS
ATGGTTGAGTATGACA-SIGAD11	SIGAD11	SIGAG5	3prime	SIGAG5_Sample_0	F102	Female	CS19_7PCW	YS	Macrophage_YS	Macrophage_YS	Macrophage_YS
ATGGTTGGTATTTCCT-SIGAD11	SIGAD11	SIGAG5	3prime	SIGAG5_Sample_0	F102	Female	CS19_7PCW	YS	Endoderm_YS	Endoderm_YS	Endoderm_YS
ATGGTTGGTCATCTAG-SIGAD11	SIGAD11	SIGAG5	3prime	SIGAG5_Sample_0	F102	Female	CS19_7PCW	YS	Macrophage_YS	Macrophage_YS	Macrophage_YS
ATGTCCCAGCTCTGTA-SIGAD11	SIGAD11	SIGAG5	3prime	SIGAG5_Sample_0	F102	Female	CS19_7PCW	YS	Endothelium_YS	HE_YS	HE_YS
ATGTCCCCAACGTAAA-SIGAD11	SIGAD11	SIGAG5	3prime	SIGAG5_Sample_0	F102	Female	CS19_7PCW	YS	Mast_cell_YS	Mast_cell_YS	Mast_cell_YS
ATGTCTTAGTCTAGCT-SIGAD11	SIGAD11	SIGAG5	3prime	SIGAG5_Sample_0	F102	Female	CS19_7PCW	YS	Macrophage_YS	Macrophage_YS	Macrophage_YS
ATGTCTTTCCCTTGTG-SIGAD11	SIGAD11	SIGAG5	3prime	SIGAG5_Sample_0	F102	Female	CS19_7PCW	YS	Endothelium_YS	AEC_YS	AEC_YS
ATGTCTTTCGACGAGA-SIGAD11	SIGAD11	SIGAG5	3prime	SIGAG5_Sample_0	F102	Female	CS19_7PCW	YS	Mast_cell_YS	Mast_cell_YS	Mast_cell_YS
ATTACCTAGGTTACCT-SIGAD11	SIGAD11	SIGAG5	3prime	SIGAG5_Sample_0	F102	Female	CS19_7PCW	YS	Macrophage_YS	Macrophage_YS	Macrophage_YS
ATTACCTAGTTGGACG-SIGAD11	SIGAD11	SIGAG5	3prime	SIGAG5_Sample_0	F102	Female	CS19_7PCW	YS	Macrophage_YS	Macrophage_YS	Macrophage_YS
ATTACCTCAAAGCACG-SIGAD11	SIGAD11	SIGAG5	3prime	SIGAG5_Sample_1	F110	Female	CS16_6PCW	YS	Erythroid_YS	Erythroid_YS	Erythroid_YS
ATTACCTCAAGCCCAC-SIGAD11	SIGAD11	SIGAG5	3prime	SIGAG5_Sample_0	F102	Female	CS19_7PCW	YS	Lymphoid_YS	Lymphoid_YS	Lymphoid_YS
ATTACCTCATTGACTG-SIGAD11	SIGAD11	SIGAG5	3prime	SIGAG5_Sample_0	F102	Female	CS19_7PCW	YS	Macrophage_YS	Macrophage_YS	Macrophage_YS
ATTACCTGTAGAAACT-SIGAD11	SIGAD11	SIGAG5	3prime	SIGAG5_Sample_0	F102	Female	CS19_7PCW	YS	Endothelium_YS	AEC_YS	AEC_YS
ATTACCTGTGATTGGG-SIGAD11	SIGAD11	SIGAG5	3prime	SIGAG5_Sample_1	F110	Female	CS16_6PCW	YS	Macrophage_YS	Macrophage_YS	Macrophage_YS
ATTACCTTCCTACAAG-SIGAD11	SIGAD11	SIGAG5	3prime	SIGAG5_Sample_0	F102	Female	CS19_7PCW	YS	Fibroblast_YS	Fibroblast_YS	Fibroblast_YS
ATTACTCCATATCGGT-SIGAD11	SIGAD11	SIGAG5	3prime	SIGAG5_Sample_0	F102	Female	CS19_7PCW	YS	Progenitors_YS	HSPC2_YS	Def_HSPC_YS
ATTATCCGTGAGTAAT-SIGAD11	SIGAD11	SIGAG5	3prime	SIGAG5_Sample_0	F102	Female	CS19_7PCW	YS	Endothelium_YS	Immature_EC_YS	Immature_EC_YS
ATTATCCGTTGGGTAG-SIGAD11	SIGAD11	SIGAG5	3prime	SIGAG5_Sample_0	F102	Female	CS19_7PCW	YS	Macrophage_YS	Macrophage_YS	Macrophage_YS
ATTATCCTCTGGGCGT-SIGAD11	SIGAD11	SIGAG5	3prime	SIGAG5_Sample_0	F102	Female	CS19_7PCW	YS	Fibroblast_YS	Fibroblast_YS	Fibroblast_YS
ATTCACTCAACGATCT-SIGAD11	SIGAD11	SIGAG5	3prime	SIGAG5_Sample_0	F102	Female	CS19_7PCW	YS	Macrophage_YS	Macrophage_YS	Macrophage_YS
ATTCACTCAGGTTCAT-SIGAD11	SIGAD11	SIGAG5	3prime	SIGAG5_Sample_0	F102	Female	CS19_7PCW	YS	Smooth_Muscle_YS	Smooth_Muscle_YS	Smooth_Muscle_YS
ATTCACTGTTAACCTG-SIGAD11	SIGAD11	SIGAG5	3prime	SIGAG5_Sample_0	F102	Female	CS19_7PCW	YS	Endothelium_YS	Prolif_Sinusoidal_EC_YS	Prolif_Sinusoidal_EC_YS
ATTCATCAGTCAACAA-SIGAD11	SIGAD11	SIGAG5	3prime	SIGAG5_Sample_0	F102	Female	CS19_7PCW	YS	MK_YS	MK_YS	MK_YS
[truncated: 66,746 more rows]
