# Supplementary material for: Yolk sac cell atlas reveals multiorgan functions during human early development
Source: Science. Author manuscript; Available in PMC 2023 Aug 26. (PMC7614978; doi:10.1126/science.add7564)
Supplement: Table S23 [file EMS185071-supplement-Table_S23.xlsx]

## Sheet: T_23 Antibodies
Antibodies Table
i) Flow sorting antibodies:
Antibody	Company	Concentration
CD45 BUV395 (clone HI30)	BD Biosciences, 563791	5uL
CD34 APC/Cy7 (clone 581)	Biolegend, 354514	0.5uL
ii) IHC antibodies:
Antibody	Company	Concentration
Rabbit polyclonal, anti-human serum albumin	Abcam, ab2406	one drop
Rabbit monoclona, anti-Alpha 1 antitrypsin (clone EPR17087-50)	Abcam, ab207303	one drop
Rabbit polyclonal, anti-Alpha-1-Fetoprotein	Agilent, GA50061-2	one drop
Rabbit monoclona, anti-VEGF Receptor 2 (clone D5B1)	Cell Signaling Technology, 9698	one drop
Mouse monoclonal, anti-CD34 (clone QBEND/10)	Roche Diagnostics, 790-2927	one drop
Mouse monoclonal, anti-Cytokeratin 19 (clone A53-B/A2.26)	CellMarque/Merck millipore, 319M	one drop
Mouse monoclonal, anti-EPO( Clone # 971007)	R&D, MAB2873	5ug/ml
Mouse monoclonal, anti-Thrombin (clone 5G9)	Abcam, ab17199	10ug/ml
Rabbit polyclonal, anti-Prothrombin	Invitrogen, PA5-84070	0.3ug/ml
Secondaries
OmniMap anti-mouse HRP	Ventana Discovery (ref. 760-4310)	prediluted
OmniMap anti-rabbit HRP	Ventana Discovery (ref. 760-4311)	prediluted
iii) FFPE Immunofluorescence primary antibodies
Primary antibody	Company	Concentration
Mouse monoclonal, anti-CD34 (clone QBEND/10)	BioRad, MCA547G	1/200
Rabbit polyclonal, anti-ASGR1	Atlas antibodies, HPA011954	1/500
Secondaries
DAPI	Sigma, D9542-10mg	300nM
Goat Anti-Rabbit IgG H&L (Alexa Fluor 647)	Abcam, ab150079	1/300
Donkey Anti-Mouse IgG H&L (Alexa Fluor 568)	Abcam, ab175472	1/300
iv) Fixed frozen Immunofluorescence antibodies
Primary antibody	Source (Company, catalogue no.)	Dilution
Rabbit monoclonal anti-CD34 (clone EP373Y)	Abcam, ab81289	1/1000
Rabbit monoclonal, anti-LYVE1 (clone EPR21857)	Abcam, ab21956	1/1000
Mouse monoclonal, anti-Actin alpha smooth muscle (clone 1A4)	Sigma-Aldrich, A2547	1/2000
Secondaries
bisBenzimide H 33258 trihydrochloride (Hoechst 33258)	Sigma-Aldrich, B2883-25MG	1/5000
Donkey Anti-Mouse IgG H&L (Alexa Fluor 555) preadsorbed	Abcam, ab150110	1/300
Donkey Anti-Rabbit IgG H&L (Alexa Fluor 647) preadsorbed	Abcam, ab150063	1/300
v) Light-sheet fluorescence microscopy antibodies
Primary antibody	Source (Company, catalogue no.)	Dilution
Rabbit monoclonal anti-CD34 (clone EP373Y)	Abcam, ab81289	1/1000
Mouse monoclonal, anti-HNF4alpha (clone K9218)	Abcam, ab41898	1/500
Mouse monoclonal, anti-PLVAP (clone 174/2)	Abcam, ab81719	1/150
Goat polyclonal, anti-IBA1	Fujifilm, 011-27991	1/1000
Rabbit monoclonal, anti-LYVE1 (clone EPR21857)	Abcam, ab21956	1/1000
Secondaries
TO-PRO-3 Iodide (642/661)	Invitrogen, T3605	1/400
Donkey Anti-Rabbit IgG H&L (Alexa Fluor 555) preadsorbed	Abcam, ab150062	1/500
Donkey Anti-Mouse IgG H&L (Alexa Fluor 647) preadsorbed	Abcam, ab150111	1/500
Donkey Anti-Goat IgG H&L (Alexa Fluor 647) preadsorbed	Abcam, ab150135	1/500
Donkey Anti-Rabbit IgG H&L (Alexa Fluor 647) preadsorbed	Abcam, ab150063	1/500
Donkey Anti-Goat IgG H&L (Alexa Fluor 750) preadsorbed	Abcam, ab175745	1/250
Donkey Anti-Rabbit IgG H&L (Alexa Fluor 790) preadsorbed	Abcam, ab186693	1/250
Donkey Anti-Mouse IgG H&L (Alexa Fluor 790) preadsorbed	Abcam, ab186699	1/250
vi) Post RNAscope antibodies
Primary antibody	Source (Company, catalogue no.)	Dilution
Rabbit polyclonal, anti-P2RY12	Sigma, HPA014518	1/500
Secondaries
Donkey Anti-Rabbit IgG H&L (HRP) Cross-Absorbed	Thermofisher, G21234	1/1000
TSA-Opal 570	Akoya, FP1488001KT	1/1000
