# Supplementary material for: Yolk sac cell atlas reveals multiorgan functions during human early development
Source: Science. Author manuscript; Available in PMC 2023 Aug 26. (PMC7614978; doi:10.1126/science.add7564)
Supplement: Table S24 [file EMS185071-supplement-Table_S24.xlsx]

## Sheet: T_24 MILO diff abundance + DEGs
MILO differential abundance analysis output																		MILO early late differential gene expression top 30 by p_val
index_cell	kth_distance	logFC	logCPM	F	PValue	FDR	SpatialFDR	nhood_annotation	nhood_annotation_frac	logFC_signif	nhood_anno	anno_group	nhood_Sig_FC					Mesothelium_Early_n	Mesothelium_Early_p	Mesothelium_Early_l	Mesothelium_Late_n	Mesothelium_Late_p	Mesothelium_Late_l	MOP_Early_n	MOP_Early_p	MOP_Early_l	MOP_Late_n	MOP_Late_p	MOP_Late_l	AEC_Early_n	AEC_Early_p	AEC_Early_l	AEC_Late_n	AEC_Late_p	AEC_Late_l	CMP_Early_n	CMP_Early_p	CMP_Early_l	CMP_Late_n	CMP_Late_p	CMP_Late_l	Endoderm_Early_n	Endoderm_Early_p	Endoderm_Early_l	Endoderm_Late_n	Endoderm_Late_p	Endoderm_Late_l	VWF_EC_Early_n	VWF_EC_Early_p
Wang_et_al_AAACGGGAGACTAGGC-0	2.58076	-8.71917	7.39323	3.95944	0.0466099	0.917502	0.976769	Erythroid	1	-8.71917	Erythroid	Erythroid	Early				0	RPL36A	0.00128023	1.94875	VAT1	0.000565391	2.94921	RFXANK	0.121335	29.9258	ZFR	0.121335	29.8642	RPL27	0.000911119	0.872566	KLRG1	0.000911119	29.846	PGAP2	0.0209213	3.23494	VPS16	0.0209213	28.4425	CLIC1	0.000213544	0.868358	AC090498.1	5.81718e-07	2.79333	PTMA	0.00205472
Wang_et_al_AAAGATGAGTCCGTAT-0	2.52521	-8.37453	7.25005	3.98443	0.0459233	0.917502	0.976769	Erythroid	1	-8.37453	Erythroid	Erythroid	Early				1	RPL41	0.00312499	1.13027	SVEP1	0.000746456	2.88274	PRADC1	0.121335	29.9258	IPO7	0.121335	2.08709	ECH1	0.000911119	4.32202	CYR61	0.000911119	5.31657	SRPK1	0.0209213	0.818644	GCFC2	0.0209213	2.03852	LDHA	0.000596293	1.31459	FAM46A	3.72401e-06	3.06612	SEC61G	0.00205472
Wang_et_al_AAAGATGGTCGCTTCT-0	4.89583	-7.66849	7.38571	3.325	0.0682347	0.917502	0.976769	Macrophage	0.967742	-7.66849	Macrophage	Macrophage	Early				2	PA2G4	0.00449009	29.959	GSTM3	0.000980203	1.45352	PGD	0.121335	2.42238	TMEM107	0.121335	29.8642	RPS10	0.000911119	3.67229	GJA5	0.000911119	3.13359	CTDSPL2	0.0209213	3.25239	FLOT1	0.0209213	28.9162	ANXA2	0.00117792	1.41639	ELOVL6	5.27657e-06	1.90133	TMEM256	0.00269009
Wang_et_al_AAAGCAAAGCGCTTAT-0	2.88373	-7.96128	7.11077	3.94051	0.0471372	0.917502	0.976769	Erythroid	0.849057	-7.96128	Erythroid	Erythroid	Early				3	UBB	0.00449009	1.08159	SLC40A1	0.00128023	2.6766	PIGK	0.121335	29.9258	RALB	0.121335	29.8642	RPS29	0.00129936	2.12756	EDN1	0.000911119	4.48059	ISG15	0.0209213	2.0808	RPS16	0.0209213	0.5506	CKS1B	0.00128767	2.20537	FASN	1.43198e-05	2.30054	BTF3	0.00269009
Wang_et_al_AAATGCCAGGATTCGG-0	4.04283	-8.83059	7.53198	3.86989	0.0491605	0.917502	0.976769	MK	0.811594	-8.83059	MK	MK	Early				4	RPL26	0.00505324	1.58631	SARAF	0.00146016	1.79957	COPZ1	0.121335	30.3964	NFKBID	0.121335	29.8642	RPS17	0.00256883	1.62174	HSPG2	0.000911119	2.6578	SOD1	0.0209213	1.5282	HMBOX1	0.0209213	3.13616	TPI1	0.00189657	0.904987	MTRNR2L12	1.95651e-05	3.03551	COMMD6	0.00350048
Wang_et_al_AACACGTGTTGATTCG-0	3.66616	-8.50314	7.37599	3.85377	0.0496349	0.917502	0.976769	HSPC_2	0.5	-8.50314	HSPC_2	Progenitors	Early				5	RPL23	0.00505324	1.52595	PPP2R1A	0.00146016	1.98251	PHKB	0.121335	29.9258	SYNGR2	0.121335	30.3473	PTMA	0.00256883	0.710044	NCOA7	0.000911119	3.54496	TP53	0.0209213	2.85766	ARRB2	0.0209213	2.38911	MRPL50	0.00209185	2.09712	HINT1	1.95651e-05	0.691269	GTF3A	0.00350048
Wang_et_al_AACCGCGCATTCCTGC-0	2.97935	-8.03889	7.18064	3.87906	0.0488925	0.917502	0.976769	Erythroid	1	-8.03889	Erythroid	Erythroid	Early				6	LSM4	0.00535811	2.47515	SPON2	0.00146016	2.56236	COMMD6	0.121335	1.23247	SNRNP25	0.121335	2.23528	TAX1BP3	0.00302819	4.9665	GNG12	0.000911119	3.57312	LAS1L	0.0209213	1.14521	BIN2	0.0209213	3.26421	RPS14	0.00214347	0.7278	RPL30	2.15712e-05	0.793346	RNF7	0.00452729
Wang_et_al_AACCGCGGTAGCACGA-0	3.40257	-2.93856	7.89762	0.68071	0.409343	0.981274	1	Early_Erythroid	0.878788	0	Early_Erythroid	Erythroid	FALSE				7	CLNS1A	0.00567949	3.26876	PTTG1IP	0.00166313	1.77553	CSTA	0.121335	1.04588	SNRNP27	0.121335	1.60401	PSMB7	0.00356134	1.4073	VIM	0.000911119	1.77664	CAMK2G	0.0209213	1.90734	BLVRB	0.0209213	3.18494	ENO1	0.00230541	1.68811	ATP5E	3.07336e-05	1.94483	RPS3	0.00452729
Wang_et_al_AACTCAGCAAGGACAC-0	4.14676	-1.78421	7.51864	0.306718	0.579701	1	1	Early_Erythroid	0.888889	0	Early_Erythroid	Erythroid	FALSE				8	BTF3	0.00567949	0.545299	LGMN	0.00214901	2.10609	PEPD	0.121335	29.9258	RAE1	0.121335	1.60401	UBB	0.00356134	0.999886	VEGFC	0.000911119	5.4489	CKAP2	0.0209213	2.23484	RNH1	0.0209213	2.2686	RPL15	0.00236184	0.778768	IGF2	3.60259e-05	2.4494	SVBP	0.00581982
Wang_et_al_AACTCAGCACGGATAG-0	4.43397	-8.37453	7.26499	3.95887	0.0466256	0.917502	0.976769	Erythroid	0.909091	-8.37453	Erythroid	Erythroid	Early				9	FKBP8	0.00601816	29.4686	MESDC2	0.00243793	1.92492	PCNA	0.121335	31.117	SNRNP70	0.121335	29.8642	HBZ	0.00356134	3.78519	CTNNAL1	0.000911119	3.24523	ZMYM5	0.0209213	3.16517	BRK1	0.0209213	0.685247	LSM3	0.00253878	1.02036	NR5A2	4.02337e-05	2.80706	ADM	0.00581982
Wang_et_al_AACTCCCGTGTGTGCC-0	2.93587	-4.74865	7.83811	1.51486	0.2184	0.917502	0.976769	Early_Erythroid	0.979381	-4.74865	Early_Erythroid	Erythroid	Early				10	RPA3	0.00601816	29.6279	TPD52L2	0.00276201	1.79839	NXT1	0.121335	29.9258	DERL1	0.121335	29.8642	HES1	0.00356134	3.3342	ADGRG6	0.000911119	4.69289	C19orf70	0.0209213	1.32776	RNASET2	0.0209213	2.99805	RNF181	0.00292953	1.03321	RPS26	5.08732e-05	1.26614	FKBP1A	0.00581982
Wang_et_al_AAGGAGCTCAAGCCTA-0	5.06435	-7.8333	7.51746	3.29791	0.069369	0.917502	0.976769	MK	1	-7.8333	MK	MK	Early				11	H2AFJ	0.00637492	2.78206	TMED2	0.00276201	1.55776	NUTM2B-AS1	0.121335	29.9258	GPAA1	0.121335	29.8642	SNRPE	0.00489131	1.71117	ALDH1A1	0.000911119	31.9679	GAK	0.0209213	28.4348	RNASEH2C	0.0209213	0.820472	UBC	0.00299975	1.23716	ROMO1	5.24786e-05	1.06353	GTF2H5	0.00581982
Wang_et_al_AAGGAGCTCGGTTAAC-0	1.42967	-9.43066	7.89661	3.86961	0.0491687	0.917502	0.976769	Early_Erythroid	0.932039	-9.43066	Early_Erythroid	Erythroid	Early				12	SARS	0.00799992	29.1418	GABARAPL1	0.00276201	1.98742	COX17	0.121335	2.04351	LTA4H	0.121335	29.8642	CD81	0.00489131	2.11934	F2R	0.000911119	2.33847	HMGN5	0.0209213	2.88779	C19orf48	0.0209213	0.800285	UBB	0.00345432	0.923126	RPL39	6.12519e-05	0.93399	OSTC	0.00581982
Wang_et_al_AATCCAGCATTCTCAT-0	2.33699	-9.12724	7.68043	3.90302	0.0482001	0.917502	0.976769	Erythroid	1	-9.12724	Erythroid	Erythroid	Early				13	MRPL37	0.00799992	29.4562	FAM127A	0.00276201	1.89556	NUBP1	0.121335	30.3964	SNAP29	0.121335	29.8642	BCAP31	0.00489131	1.79132	TMEM100	0.000911119	3.45566	WDR18	0.0209213	1.23267	ZNHIT3	0.0209213	2.77585	CSNK2B	0.00361924	2.42458	RPS28	6.31657e-05	0.846758	PFDN5	0.00581982
Wang_et_al_AATCCAGTCATGCATG-0	2.54041	-8.51699	7.30886	3.97905	0.0460703	0.917502	0.976769	Erythroid	1	-8.51699	Erythroid	Erythroid	Early				14	SNHG7	0.00799992	29.936	GCNT1	0.00276201	2.42319	COPB1	0.121335	29.9258	UCP2	0.121335	3.70592	RPL35	0.00489131	0.648076	CSGALNACT1	0.000911119	4.46272	MRPS6	0.0209213	1.14441	RCC2	0.0209213	1.40732	TMEM59	0.0037476	1.24404	RPL22L1	6.31657e-05	1.40959	NNAT	0.00743615
Wang_et_al_AATCGGTTCTGGTTCC-0	5.26579	-7.61612	6.90373	4.09691	0.0429624	0.917502	0.976769	MK	0.882353	-7.61612	MK	MK	Early				15	MPLKIP	0.00894402	2.7909	NGRN	0.00276201	3.18948	PRDX3	0.121335	3.18818	ALYREF	0.121335	29.8642	S100A4	0.00665561	30.8636	SULF1	0.000911119	7.29205	C8orf33	0.0209213	2.36528	RBM25	0.0209213	1.21075	LY6E	0.00388008	0.987141	TMEM220	6.5136e-05	1.73784	RPL6	0.00743615
Wang_et_al_ACCGTAATCTATCCTA-0	3.35788	-4.59965	7.23403	1.78879	0.181074	0.917502	0.976769	Erythroid	0.964286	-4.59965	Erythroid	Erythroid	Early				16	EIF2S2	0.0099864	2.06724	PSMD1	0.00276201	2.20595	COMMD3	0.121335	29.9258	PAK2	0.121335	31.2275	SNX3	0.00665561	1.80262	HEY2	0.000911119	4.44482	TIE1	0.0209213	28.4348	RASSF3	0.0209213	28.4425	PKM	0.00406334	1.75183	CPS1	8.31288e-05	2.61465	NPM1	0.00743615
Wang_et_al_ACGGAGAAGGCGATAC-0	2.71285	-8.59614	7.39166	3.8861	0.048688	0.917502	0.976769	Erythroid	0.984375	-8.59614	Erythroid	Erythroid	Early				17	RPL35	0.0111356	0.632571	PXK	0.00312499	1.87769	CNPY2	0.121335	1.83591	FAM200B	0.121335	2.59728	GMFG	0.00665561	2.27364	IGFBP3	0.00129936	4.06421	COIL	0.0209213	1.20263	CCDC12	0.0209213	0.885131	ESD	0.00440304	1.33893	RPS21	8.69877e-05	0.903309	BOLA3	0.00944417
Wang_et_al_ACTGAGTCACCAGTTA-0	2.33383	-8.89963	7.56476	3.87852	0.0489083	0.917502	0.976769	Erythroid	1	-8.89963	Erythroid	Erythroid	Early				18	EIF5	0.0111356	1.92371	FRZB	0.00312499	1.56	PMF1	0.121335	29.9258	ATXN2L	0.121335	30.3473	RPS18	0.00897255	0.546586	RHOB	0.00129936	2.94632	GLMN	0.0209213	3.10987	CENPM	0.0209213	1.47387	NPC2	0.00455635	0.630203	SEC61B	9.37976e-05	0.784278	RPS3A	0.00944417
Wang_et_al_ACTGAGTGTACTTCTT-0	3.3727	-8.14803	7.19784	3.92206	0.047657	0.917502	0.976769	Erythroid	1	-8.14803	Erythroid	Erythroid	Early				19	RPS19	0.0124009	0.568622	MITF	0.00312499	2.50234	PMVK	0.121335	0.532174	TBC1D10B	0.121335	29.8642	RPL38	0.00897255	1.16957	USP48	0.00129936	4.58926	PDHB	0.0209213	2.40591	CLPTM1L	0.0209213	3.25294	UQCRC2	0.00510294	0.964502	CHCHD10	9.37976e-05	1.24556	RPL8	0.00944417
Wang_et_al_ACTGTCCAGCCACGTC-0	2.77335	-8.18267	7.12967	4.06419	0.0438023	0.917502	0.976769	Erythroid	1	-8.18267	Erythroid	Erythroid	Early				20	RPS18	0.0124009	0.45715	FOXF1	0.00353098	2.3651	POLR2K	0.121335	30.7054	AURKAIP1	0.121335	0.534258	RPL3	0.00897255	0.922471	CBLN2	0.00129936	4.89437	RNF41	0.0209213	29.7134	CTPS2	0.0209213	28.4425	MORF4L1	0.00539788	0.74148	ZCCHC11	9.52187e-05	2.6297	RPL34	0.00944417
Wang_et_al_ACTGTCCTCCTGTAGA-0	2.65114	-9.1796	7.71324	3.90131	0.0482492	0.917502	0.976769	Erythroid	0.863636	-9.1796	Erythroid	Erythroid	Early				21	VDAC3	0.0124009	3.40812	APH1A	0.00353098	1.32678	CLEC11A	0.121335	2.52014	AURKB	0.121335	30.4449	CALM2	0.00897255	1.2931	FN1	0.00129936	2.31582	MRPL39	0.0209213	1.20263	DEF6	0.0209213	29.2065	RPL10A	0.00545868	0.922105	RPS12	9.96049e-05	0.61009	RPL19	0.0119224
Wang_et_al_AGAGTGGGTCTCAACA-0	4.23099	-3.13815	7.64955	0.817981	0.365772	0.917502	0.977678	MK	1	-3.13815	MK	MK	Early				22	NDUFA13	0.01308	2.79675	ARL6IP5	0.00353098	1.56436	CKM	0.121335	29.9258	CHCHD2	0.121335	1.26691	RPL26	0.00897255	1.88667	ARMCX6	0.00129936	2.40907	TRIP13	0.0209213	2.85766	MORC3	0.0209213	3.32115	IGBP1	0.00558214	3.66496	C1orf106	0.000112252	3.33088	RPS25	0.0119224
Wang_et_al_AGCAGCCGTTAAGAAC-0	3.73393	-1.96927	7.81792	0.335876	0.56222	1	1	Early_Erythroid	0.908046	0	Early_Erythroid	Erythroid	FALSE				23	PSMA7	0.01308	1.3138	SLBP	0.0039844	1.98953	CKLF	0.121335	29.9258	C5orf51	0.121335	1.60401	MCTS1	0.0103818	1.52463	JAG1	0.0018356	3.96203	ZPR1	0.0209213	1.65991	MFNG	0.0209213	0.880762	UQCRFS1	0.00570812	0.73429	SREBF1	0.000117375	2.82307	RPLP1	0.0119224
Wang_et_al_AGCATACGTCTTGTCC-0	3.18895	-8.65038	7.39723	3.91088	0.0479751	0.917502	0.976769	Early_Erythroid	0.66129	-8.65038	Early_Erythroid	Erythroid	Early				24	RPS29	0.0137919	0.999164	RAE1	0.0039844	2.55477	PPFIA1	0.121335	29.9258	CREG1	0.121335	1.60401	PSMA7	0.0119847	1.18044	ANXA1	0.0018356	4.07803	VDAC2	0.0209213	0.593023	EEF1G	0.0209213	29.3109	SDHC	0.00583666	1.04873	GPAM	0.000120911	2.77228	NOP10	0.0119224
Wang_et_al_AGTGAGGAGCGATGAC-0	2.69299	-8.85412	7.60111	3.81876	0.0506825	0.917502	0.976769	Erythroid	0.761905	-8.85412	Erythroid	Erythroid	Early				25	PSMA1	0.0137919	29.8911	JPX	0.00505324	2.09403	CHST12	0.121335	30.5133	HSP90AA1	0.121335	1.20627	NDUFS6	0.0119847	1.54123	BGN	0.0018356	2.48553	CCAR1	0.0209213	1.03349	LIMD2	0.0209213	1.20386	EIF3E	0.0059678	1.32199	ABCA1	0.000122717	1.82058	RPL11	0.0119224
Wang_et_al_AGTGGGAAGAGGTACC-0	2.34694	-7.65086	7.3544	3.35836	0.0668656	0.917502	0.976769	Erythroid	1	-7.65086	Erythroid	Erythroid	Early				26	COQ5	0.0137919	28.958	FSCN1	0.00505324	1.35591	PPP1R11	0.121335	30.5133	FKBP3	0.121335	1.60401	MRPL47	0.0119847	2.84302	PDLIM5	0.0018356	3.50291	FKBP11	0.0209213	2.15951	EIF3D	0.0209213	0.852141	RAB25	0.0059678	1.4092	ANO6	0.000124548	2.35939	NACA	0.0119224
Wang_et_al_AGTGGGAAGGAGTTTA-0	4.36354	-4.01996	7.11902	1.5161	0.218212	0.917502	0.976769	Mesothelium	1	-4.01996	Mesothelium	Mesothelium	Early				27	SKA2	0.0137919	3.24121	AGTR1	0.00505324	1.91367	PPP2R2A	0.121335	29.9258	MPG	0.121335	1.60401	HBE1	0.0119847	2.55627	HERC1	0.0018356	3.89297	ORC5	0.0209213	29.0008	MAP2K3	0.0209213	2.65317	PRDX6	0.00666417	0.569178	UQCRQ	0.000134095	1.01401	NDUFA1	0.0119224
Wang_et_al_AGTGTCACACAACGTT-0	2.62821	-8.43758	7.25919	4.01029	0.045224	0.917502	0.976769	Erythroid	1	-8.43758	Erythroid	Erythroid	Early				28	CD63	0.0153188	0.904762	TEX264	0.00567949	2.10754	CHD9	0.121335	29.9258	RASSF2	0.121335	29.8642	CAMLG	0.0119847	1.67426	FREM1	0.0018356	3.24702	DERL2	0.0209213	1.10232	LSG1	0.0209213	2.70982	PSMA2	0.00666417	3.13721	UQCRHL	0.000138104	1.84434	COX7C	0.0119224
Wang_et_al_AGTTGGTAGTCCTCCT-0	2.55413	-7.83623	7.37889	3.43757	0.0637302	0.917502	0.976769	Erythroid	1	-7.83623	Erythroid	Erythroid	Early				29	DNAJA1	0.0161367	2.23027	VIM	0.00567949	1.47803	CPSF2	0.121335	29.9258	CH17-340M24.3	0.121335	1.60401	SNAPIN	0.0119847	1.70414	TMOD3	0.0018356	3.70456	ABHD11	0.0209213	2.85766	TATDN3	0.0209213	2.79051	SAP18	0.00673768	0.842698	EIF4EBP2	0.000146463	1.97212	EIF4EBP1	0.014961
Wang_et_al_AGTTGGTTCTGGTATG-0	3.0556	-8.67121	7.38672	3.9401	0.0471486	0.917502	0.976769	Early_Erythroid	0.564516	-8.67121	Early_Erythroid	Erythroid	Early
Wang_et_al_ATAGACCAGTGATCGG-0	4.53774	-4.88331	7.3898	1.80815	0.178731	0.917502	0.976769	MK	0.707692	-4.88331	MK	MK	Early
Wang_et_al_ATCACGAAGCTGTCTA-0	4.62583	-7.94542	7.10702	3.93565	0.0472735	0.917502	0.976769	Sinusoidal_EC	0.886364	-7.94542	Sinusoidal_EC	Endothelium	Early
Wang_et_al_ATCCACCGTGCTTCTC-0	2.87824	-7.87917	7.21572	3.70977	0.0540956	0.917502	0.976769	Erythroid	0.933333	-7.87917	Erythroid	Erythroid	Early
Wang_et_al_ATCGAGTCACATCCAA-0	3.53331	-8.96253	7.56739	3.91233	0.0479337	0.917502	0.976769	MK	1	-8.96253	MK	MK	Early
Wang_et_al_ATCTACTGTTATCGGT-0	3.11747	-7.65106	6.97934	3.96047	0.0465813	0.917502	0.976769	Erythroid	0.727273	-7.65106	Early_Erythroid	Erythroid	Early
Wang_et_al_ATCTGCCCAAAGGCGT-0	2.39808	-8.43311	7.61313	3.56793	0.0589064	0.917502	0.976769	Erythroid	1	-8.43311	Erythroid	Erythroid	Early
Wang_et_al_ATCTGCCCAACGATCT-0	4.24511	-8.39094	7.19713	4.08841	0.043179	0.917502	0.976769	HSPC_1	0.727273	-8.39094	HSPC_1	Progenitors	Early
Wang_et_al_ATCTGCCCATCATCCC-0	4.09984	-8.70056	7.38085	3.96819	0.0463683	0.917502	0.976769	Early_Erythroid	0.864407	-8.70056	Early_Erythroid	Erythroid	Early
Wang_et_al_ATTATCCTCGTGGGAA-0	3.02324	-8.85413	7.52519	3.88986	0.0485792	0.917502	0.976769	Early_Erythroid	0.743243	-8.85413	Early_Erythroid	Erythroid	Early
Wang_et_al_ATTGGACAGCGCCTCA-0	2.45911	-8.71916	7.41579	3.92567	0.0475548	0.917502	0.976769	Erythroid	1	-8.71916	Erythroid	Erythroid	Early
Wang_et_al_CAAGAAAAGTGAACAT-0	4.07858	-8.67121	7.40263	3.91571	0.0478374	0.917502	0.976769	Erythroid	0.859375	-8.67121	Erythroid	Erythroid	Early
Wang_et_al_CACACTCAGCAGCGTA-0	3.4248	-4.41697	8.01504	1.30033	0.254153	0.917502	0.976769	Early_Erythroid	0.973214	-4.41697	Early_Erythroid	Erythroid	Early
Wang_et_al_CACAGGCTCGGTTAAC-0	3.9373	-8.68693	7.39094	3.94298	0.0470681	0.917502	0.976769	MK	0.526316	-8.68693	MK	MK	Early
Wang_et_al_CAGCGACTCTAACTCT-0	3.53216	-5.7154	7.92573	1.9519	0.162383	0.917502	0.976769	MK	1	-5.7154	MK	MK	Early
Wang_et_al_CAGCTGGGTCTTCAAG-0	2.83871	-5.15823	7.35397	2.01255	0.156004	0.917502	0.976769	Erythroid	0.847458	-5.15823	Erythroid	Erythroid	Early
Wang_et_al_CAGGTGCTCTGAGTGT-0	3.69475	-5.38158	7.68835	1.90627	0.167379	0.917502	0.976769	MK	1	-5.38158	MK	MK	Early
Wang_et_al_CAGTAACAGATGCCTT-0	2.71785	-8.37455	7.19688	4.0781	0.0434432	0.917502	0.976769	Erythroid	1	-8.37455	Erythroid	Erythroid	Early
Wang_et_al_CATCAGAAGAGGGCTT-0	2.82925	-8.99714	7.59738	3.90427	0.0481642	0.917502	0.976769	Early_Erythroid	0.649351	-8.99714	Early_Erythroid	Erythroid	Early
Wang_et_al_CATCAGATCGGCATCG-0	2.54599	-8.69538	7.40458	3.92765	0.047499	0.917502	0.976769	Erythroid	1	-8.69538	Erythroid	Erythroid	Early
Wang_et_al_CATCGGGCAGAGTGTG-0	3.43261	-9.48502	7.9352	3.86947	0.0491727	0.917502	0.976769	MK	0.989899	-9.48502	MK	MK	Early
Wang_et_al_CCAATCCCAAAGTGCG-0	4.21738	-7.61107	7.53811	3.15458	0.075715	0.917502	0.976769	Prolif_Sinusoidal_EC	0.617284	-7.61107	Sinusoidal_EC	Endothelium	Early
Wang_et_al_CCAATCCTCCGGGTGT-0	3.2683	-4.68007	7.62836	1.58501	0.208041	0.917502	0.976769	Early_Erythroid	0.948718	-4.68007	Early_Erythroid	Erythroid	Early
Wang_et_al_CCACCTAGTCATTAGC-0	2.26091	-9.55478	7.96992	3.87853	0.0489081	0.917502	0.976769	Erythroid	1	-9.55478	Erythroid	Erythroid	Early
Wang_et_al_CCACGGATCGTTACAG-0	2.64113	-6.50419	6.87317	3.28951	0.0697247	0.917502	0.976769	Erythroid	1	-6.50419	Erythroid	Erythroid	Early
Wang_et_al_CCAGCGAGTCTAGTCA-0	2.686	-8.0389	7.15697	3.91834	0.0477628	0.917502	0.976769	Erythroid	1	-8.0389	Erythroid	Erythroid	Early
Wang_et_al_CCATGTCAGAAACGCC-0	4.22495	-8.6242	7.37042	3.93855	0.0471922	0.917502	0.976769	Endoderm	0.929825	-8.6242	Endoderm	Endoderm	Early
Wang_et_al_CCATGTCCAAGCTGTT-0	2.87541	-5.30541	7.43015	2.02518	0.154712	0.917502	0.976769	Erythroid	1	-5.30541	Erythroid	Erythroid	Early
Wang_et_al_CCATGTCTCAACACCA-0	3.75171	-2.44063	7.62718	0.529475	0.466828	1	1	Early_Erythroid	0.821918	0	Early_Erythroid	Erythroid	FALSE
Wang_et_al_CCATGTCTCCCACTTG-0	2.66589	-7.25527	6.94955	3.71254	0.0540058	0.917502	0.976769	Erythroid	1	-7.25527	Erythroid	Erythroid	Early
Wang_et_al_CCATTCGAGTGGGCTA-0	3.99685	-8.53098	7.34216	3.92968	0.0474416	0.917502	0.976769	Endoderm	1	-8.53098	Endoderm	Endoderm	Early
Wang_et_al_CCGGGATGTAAGCACG-0	4.3409	-8.4437	7.24092	4.04587	0.0442803	0.917502	0.976769	Mesothelium	1	-8.4437	Mesothelium	Mesothelium	Early
Wang_et_al_CCGTGGATCTGCTGCT-0	3.83084	-9.15821	7.72877	3.87381	0.0490457	0.917502	0.976769	MK	0.872093	-9.15821	MK	MK	Early
Wang_et_al_CCTACACTCAGCGACC-0	2.02028	-9.58097	8.03722	3.83574	0.0501716	0.917502	0.976769	Erythroid	1	-9.58097	Erythroid	Erythroid	Early
Wang_et_al_CCTCAGTGTTACGCGC-0	3.8022	-8.25442	7.24504	3.9133	0.0479062	0.917502	0.976769	Erythroid	0.964912	-8.25442	Erythroid	Erythroid	Early
Wang_et_al_CCTTCCCCACGACGAA-0	2.01707	-9.59389	8.00587	3.86893	0.0491886	0.917502	0.976769	Erythroid	1	-9.59389	Erythroid	Erythroid	Early
Wang_et_al_CCTTCGAAGCTGAACG-0	2.64867	-8.43319	7.32728	3.89394	0.0484613	0.917502	0.976769	Erythroid	1	-8.43319	Erythroid	Erythroid	Early
Wang_et_al_CGACCTTCATGTCTCC-0	4.09235	-9.00098	7.60007	3.90389	0.0481752	0.917502	0.976769	Endoderm	0.972973	-9.00098	Endoderm	Endoderm	Early
Wang_et_al_CGAGCCACAAGCTGTT-0	4.05839	-8.6216	7.40285	3.88499	0.0487203	0.917502	0.976769	Erythroid	0.873016	-8.6216	Erythroid	Erythroid	Early
Wang_et_al_CGATTGACACTAGTAC-0	1.20332	-8.71912	7.6	3.74237	0.0530498	0.917502	0.976769	Erythroid	1	-8.71912	Erythroid	Erythroid	Early
Wang_et_al_CGCCAAGGTAAATGTG-0	1.12257	-9.44499	7.93501	3.84883	0.0497813	0.917502	0.976769	Erythroid	1	-9.44499	Erythroid	Erythroid	Early
Wang_et_al_CGCCAAGTCTGTCAAG-0	2.4404	-8.67116	7.60422	3.71125	0.0540477	0.917502	0.976769	Erythroid	1	-8.67116	Erythroid	Erythroid	Early
Wang_et_al_CGCGGTAAGTGGAGTC-0	2.90873	-7.60071	7.05822	3.78011	0.0518658	0.917502	0.976769	Erythroid	1	-7.60071	Erythroid	Erythroid	Early
Wang_et_al_CGCGGTATCAAGGTAA-0	2.97787	-9.12724	7.67403	3.9088	0.0480344	0.917502	0.976769	Early_Erythroid	0.891566	-9.12724	Early_Erythroid	Erythroid	Early
Wang_et_al_CGCTATCGTTCTCATT-0	3.5241	-1.72952	7.81779	0.263231	0.60791	1	1	Early_Erythroid	0.883721	0	Early_Erythroid	Erythroid	FALSE
Wang_et_al_CGCTTCAGTCTCATCC-0	2.34216	-8.48955	7.42724	3.77051	0.0521645	0.917502	0.976769	Erythroid	1	-8.48955	Erythroid	Erythroid	Early
Wang_et_al_CGGACGTTCTTTAGGG-0	1.4913	-4.42797	8.00554	1.30948	0.25249	0.917502	0.976769	Early_Erythroid	0.956897	-4.42797	Early_Erythroid	Erythroid	Early
Wang_et_al_CGGGTCAGTCGGGTCT-0	3.76864	-2.57794	7.59998	0.588721	0.442914	1	1	Early_Erythroid	0.847222	0	Early_Erythroid	Erythroid	FALSE
Wang_et_al_CGGGTCAGTGCACTTA-0	5.07451	-8.06599	7.11473	4.00748	0.0452996	0.917502	0.976769	Endoderm	0.904762	-8.06599	Endoderm	Endoderm	Early
Wang_et_al_CGTAGCGTCATTGCGA-0	4.80574	-8.29624	7.21126	3.99831	0.0455467	0.917502	0.976769	Erythroid	0.714286	-8.29624	Erythroid	Erythroid	Early
Wang_et_al_CGTCACTTCCGTAGGC-0	2.60604	-7.79214	7.25153	3.59747	0.0578683	0.917502	0.976769	Erythroid	1	-7.79214	Erythroid	Erythroid	Early
Wang_et_al_CGTCCATTCAGAGACG-0	2.85863	-7.87923	7.09698	3.90654	0.0480993	0.917502	0.976769	Erythroid	1	-7.87923	Erythroid	Erythroid	Early
Wang_et_al_CGTCTACAGATGCCTT-0	3.03735	-7.92695	7.25622	3.67882	0.0551085	0.917502	0.976769	Erythroid	0.920635	-7.92695	Erythroid	Erythroid	Early
Wang_et_al_CGTCTACGTTCGCTAA-0	4.01463	-8.75256	7.49965	3.85196	0.0496885	0.917502	0.976769	MK	0.590909	-8.75256	MK	MK	Early
Wang_et_al_CGTGAGCCAAACGTGG-0	4.26443	-8.5286	7.2994	4.00184	0.0454512	0.917502	0.976769	MK	1	-8.5286	MK	MK	Early
Wang_et_al_CGTTCTGTCCGCGCAA-0	2.81796	-8.59616	7.33016	3.99262	0.0457007	0.917502	0.976769	Erythroid	0.894737	-8.59616	Erythroid	Erythroid	Early
Wang_et_al_CTAACTTGTTCCATGA-0	2.94657	-8.85414	7.49891	3.91278	0.047921	0.917502	0.976769	Early_Erythroid	0.652778	-8.85414	Early_Erythroid	Erythroid	Early
Wang_et_al_CTAGAGTCACAAGTAA-0	2.93714	-8.64663	7.34941	3.98987	0.0457752	0.917502	0.976769	Early_Erythroid	0.896552	-8.64663	Early_Erythroid	Erythroid	Early
Wang_et_al_CTAGTGACACATTTCT-0	3.52496	-2.88823	7.53943	0.733442	0.39177	0.94203	1	Early_Erythroid	0.926471	0	Early_Erythroid	Erythroid	FALSE
Wang_et_al_CTAGTGATCACAGTAC-0	2.48198	-8.59611	7.536	3.72889	0.0534795	0.917502	0.976769	Erythroid	1	-8.59611	Erythroid	Erythroid	Early
Wang_et_al_CTCGAAAAGGGCTCTC-0	3.62241	-8.24554	7.43558	3.61252	0.0573469	0.917502	0.976769	Endoderm	1	-8.24554	Endoderm	Endoderm	Early
Wang_et_al_CTCGAGGCAGATTGCT-0	2.41738	-8.21641	7.30501	3.79171	0.0515078	0.917502	0.976769	Erythroid	1	-8.21641	Erythroid	Erythroid	Early
Wang_et_al_CTCGGAGAGGGCATGT-0	2.53367	-8.93758	7.56724	3.89819	0.0483387	0.917502	0.976769	Erythroid	1	-8.93758	Erythroid	Erythroid	Early
Wang_et_al_CTGCCTATCCTCGCAT-0	2.77584	-8.1126	7.06694	4.1349	0.0420083	0.917502	0.976769	Erythroid	1	-8.1126	Erythroid	Erythroid	Early
Wang_et_al_CTGCGGAAGAGTCTGG-0	2.55707	-7.7922	7.14159	3.77093	0.0521513	0.917502	0.976769	Erythroid	0.982456	-7.7922	Erythroid	Erythroid	Early
Wang_et_al_CTGCGGAGTTCACCTC-0	3.86581	-2.81443	7.38879	0.738312	0.390203	0.939108	0.999557	Early_Erythroid	0.683333	-2.81443	Early_Erythroid	Erythroid	Early
Wang_et_al_CTGCTGTAGCGTCAAG-0	2.48811	-8.78822	7.46901	3.90001	0.0482864	0.917502	0.976769	Erythroid	1	-8.78822	Erythroid	Erythroid	Early
Wang_et_al_CTTGGCTAGTCCTCCT-0	2.75605	-8.6216	7.4092	3.87576	0.0489889	0.917502	0.976769	Erythroid	1	-8.6216	Erythroid	Erythroid	Early
Wang_et_al_CTTTGCGGTGCAACGA-0	2.6396	-8.31329	7.43006	3.66041	0.0557206	0.917502	0.976769	Erythroid	1	-8.31329	Erythroid	Erythroid	Early
Wang_et_al_GAACGGAGTCCGAAGA-0	3.386	-1.87841	7.72383	0.317598	0.573055	1	1	Early_Erythroid	0.9875	0	Early_Erythroid	Erythroid	FALSE
Wang_et_al_GAACGGATCACATAGC-0	2.60208	-8.43318	7.35909	3.83894	0.050076	0.917502	0.976769	Erythroid	0.9375	-8.43318	Erythroid	Erythroid	Early
Wang_et_al_GACAGAGAGCTCTCGG-0	5.005	-4.15039	7.08344	1.62912	0.201825	0.917502	0.976769	MK	0.976744	-4.15039	MK	MK	Early
Wang_et_al_GACCAATCACGGTTTA-0	4.03844	-8.66417	7.48958	3.80809	0.0510063	0.917502	0.976769	Endoderm	1	-8.66417	Endoderm	Endoderm	Early
Wang_et_al_GAGCAGAGTGTGAAAT-0	4.91257	-7.88644	6.94004	4.22017	0.0399467	0.917502	0.976769	HSPC_1	0.774193	-7.88644	HSPC_1	Progenitors	Early
Wang_et_al_GAGTCCGCATTTCAGG-0	1.53383	-4.72496	7.751	1.54679	0.21361	0.917502	0.976769	Early_Erythroid	0.956044	-4.72496	Early_Erythroid	Erythroid	Early
Wang_et_al_GATGAGGCAGAAGCAC-0	2.48498	-8.40412	7.39042	3.76977	0.0521874	0.917502	0.976769	Erythroid	0.985714	-8.40412	Erythroid	Erythroid	Early
Wang_et_al_GCAAACTCAGCGTCCA-0	4.01844	-8.60782	7.3259	4.00773	0.0452927	0.917502	0.976769	MK	0.625	-8.60782	MK	MK	Early
Wang_et_al_GCACTCTTCCTCATTA-0	3.60382	-5.12549	7.49398	1.87294	0.17114	0.917502	0.976769	MK	1	-5.12549	MK	MK	Early
Wang_et_al_GCAGCCATCTCTGCTG-0	2.36346	-9.28137	7.79185	3.87345	0.0490564	0.917502	0.976769	Erythroid	1	-9.28137	Erythroid	Erythroid	Early
Wang_et_al_GCATGCGTCCCAAGAT-0	5.51278	-3.78942	6.97988	1.4798	0.223806	0.917502	0.976769	MK	1	-3.78942	MK	MK	Early
Wang_et_al_GCCAAATCAGGGTATG-0	2.72626	-7.96131	7.02951	4.10642	0.0427213	0.917502	0.976769	Erythroid	1	-7.96131	Erythroid	Erythroid	Early
Wang_et_al_GCGCAGTCAGATGAGC-0	4.18369	-8.3926	7.24365	4.00741	0.0453013	0.917502	0.976769	Early_Erythroid	0.56	-8.3926	Early_Erythroid	Erythroid	Early
Wang_et_al_GCGCGATTCGAATGCT-0	2.42367	-8.8325	7.47392	3.92204	0.0476577	0.917502	0.976769	Erythroid	1	-8.8325	Erythroid	Erythroid	Early
Wang_et_al_GCTCCTAGTCATATCG-0	3.53686	-1.53994	7.40627	0.241645	0.623021	1	1	Early_Erythroid	0.627119	0	Early_Erythroid	Erythroid	FALSE
Wang_et_al_GCTCCTAGTCCCTACT-0	2.17748	-9.51457	8.07505	3.76991	0.0521833	0.917502	0.976769	Erythroid	1	-9.51457	Erythroid	Erythroid	Early
Wang_et_al_GCTGCGAAGTGCTGCC-0	1.14715	-9.00007	7.81685	3.69565	0.0545551	0.917502	0.976769	Erythroid	1	-9.00007	Erythroid	Erythroid	Early
Wang_et_al_GCTGCTTCACGGCCAT-0	2.96796	-8.59616	7.34908	3.95864	0.0466321	0.917502	0.976769	Erythroid	0.661017	-8.59616	Erythroid	Erythroid	Early
Wang_et_al_GCTGCTTGTGGAAAGA-0	2.60747	-7.74659	7.25435	3.56331	0.0590707	0.917502	0.976769	Erythroid	1	-7.74659	Erythroid	Erythroid	Early
Wang_et_al_GGACAGACAGGGAGAG-0	3.18831	-3.60394	6.95792	1.38063	0.239994	0.917502	0.976769	Erythroid	1	-3.60394	Erythroid	Erythroid	Early
Wang_et_al_GGACGTCCAACAACCT-0	2.55895	-8.59613	7.44465	3.81218	0.050882	0.917502	0.976769	Erythroid	1	-8.59613	Erythroid	Erythroid	Early
Wang_et_al_GGCCGATAGAGTGAGA-0	2.55192	-8.59612	7.46716	3.78707	0.0516507	0.917502	0.976769	Erythroid	0.972603	-8.59612	Erythroid	Erythroid	Early
Wang_et_al_GGCGACTTCTTGCATT-0	2.49636	-8.81053	7.46202	3.91974	0.0477228	0.917502	0.976769	Erythroid	1	-8.81053	Erythroid	Erythroid	Early
Wang_et_al_GGCGTGTGTAGTGAAT-0	2.60936	-8.43319	7.33879	3.87382	0.0490453	0.917502	0.976769	Erythroid	1	-8.43319	Erythroid	Erythroid	Early
Wang_et_al_GGCGTGTGTCACTTCC-0	4.33256	-8.49307	7.25743	4.0499	0.0441748	0.917502	0.976769	Mesothelium	1	-8.49307	Mesothelium	Mesothelium	Early
Wang_et_al_GGGACCTCATGCAATC-0	4.70111	-8.4652	7.27254	4.00547	0.0453536	0.917502	0.976769	Sinusoidal_EC	0.901961	-8.4652	Sinusoidal_EC	Endothelium	Early
Wang_et_al_GGGAGATAGTCGTACT-0	3.1368	-6.98005	6.9951	3.43137	0.0639699	0.917502	0.976769	Erythroid	1	-6.98005	Erythroid	Erythroid	Early
Wang_et_al_GGGTCTGAGGGCATGT-0	3.77771	-9.24815	7.76022	3.89011	0.0485719	0.917502	0.976769	Endoderm	0.988372	-9.24815	Endoderm	Endoderm	Early
Wang_et_al_GGGTCTGGTTCTGTTT-0	2.52847	-5.02492	7.48298	1.82934	0.176206	0.917502	0.976769	Erythroid	1	-5.02492	Erythroid	Erythroid	Early
Wang_et_al_GGTGAAGGTGTTTGTG-0	2.22876	-9.07292	7.62613	3.92112	0.0476838	0.917502	0.976769	Erythroid	1	-9.07292	Erythroid	Erythroid	Early
Wang_et_al_GGTGTTATCGGTGTTA-0	2.76802	-5.18787	7.38662	1.99592	0.157724	0.917502	0.976769	Erythroid	1	-5.18787	Erythroid	Erythroid	Early
Wang_et_al_GTACGTACAGACAGGT-0	2.42266	-8.60004	7.40976	3.86177	0.0493988	0.917502	0.976769	Erythroid	1	-8.60004	Erythroid	Erythroid	Early
Wang_et_al_GTACTTTTCCGGGTGT-0	2.55136	-8.48957	7.36823	3.85865	0.0494909	0.917502	0.976769	Erythroid	1	-8.48957	Erythroid	Erythroid	Early
Wang_et_al_GTATCTTAGGAGTTTA-0	3.72068	-5.28876	7.54641	1.9358	0.164126	0.917502	0.976769	Early_Erythroid	0.888889	-5.28876	Early_Erythroid	Erythroid	Early
Wang_et_al_GTATCTTGTATCACCA-0	2.7328	-8.46167	7.30641	3.94738	0.0469452	0.917502	0.976769	Erythroid	1	-8.46167	Erythroid	Erythroid	Early
Wang_et_al_GTATTCTAGTACGTTC-0	2.43021	-8.62158	7.50267	3.77216	0.0521131	0.917502	0.976769	Erythroid	1	-8.62158	Erythroid	Erythroid	Early
Wang_et_al_GTCATTTCACGAAATA-0	1.11211	-9.19664	7.7149	3.90915	0.0480245	0.917502	0.976769	Erythroid	1	-9.19664	Erythroid	Erythroid	Early
Wang_et_al_GTGCATACACAAGCCC-0	2.83423	-8.81054	7.45548	3.92701	0.0475171	0.917502	0.976769	Erythroid	0.731343	-8.81054	Erythroid	Erythroid	Early
Wang_et_al_GTGCGGTGTTACCGAT-0	3.52101	-4.77552	8.00815	1.4677	0.22571	0.917502	0.976769	MK	0.990991	-4.77552	MK	MK	Early
Wang_et_al_GTGTGCGGTCTAACGT-0	4.02959	-8.65136	7.42657	3.86924	0.0491794	0.917502	0.976769	Mesothelium	0.854839	-8.65136	Mesothelium	Mesothelium	Early
Wang_et_al_GTGTTAGGTAAGGATT-0	4.08828	-8.84052	7.52986	3.87777	0.0489301	0.917502	0.976769	MK	0.884058	-8.84052	MK	MK	Early
Wang_et_al_GTTAAGCCAAGTCTAC-0	2.71008	-8.78822	7.48214	3.88838	0.0486219	0.917502	0.976769	Erythroid	1	-8.78822	Erythroid	Erythroid	Early
Wang_et_al_GTTAAGCCAAGTTCTG-0	2.4178	-8.91716	7.56787	3.88575	0.0486981	0.917502	0.976769	Erythroid	1	-8.91716	Erythroid	Erythroid	Early
Wang_et_al_GTTCTCGGTCCTCCAT-0	3.11001	-8.2818	7.1642	4.07521	0.0435176	0.917502	0.976769	Erythroid	1	-8.2818	Erythroid	Erythroid	Early
Wang_et_al_GTTTCTAGTCGATTGT-0	4.00516	-8.57289	7.36439	3.91698	0.0478014	0.917502	0.976769	HSPC_1	0.821429	-8.57289	HSPC_1	Progenitors	Early
Wang_et_al_TAAGTGCAGCATGGCA-0	2.57725	-8.64661	7.43046	3.86131	0.0494123	0.917502	0.976769	Erythroid	1	-8.64661	Erythroid	Erythroid	Early
Wang_et_al_TACAGTGTCCACGACG-0	2.49821	-8.11252	7.26099	3.7932	0.0514618	0.917502	0.976769	Erythroid	1	-8.11252	Erythroid	Erythroid	Early
Wang_et_al_TACCTATCAGGAATGC-0	3.36963	-8.98056	7.55824	3.93175	0.0473833	0.917502	0.976769	Early_Erythroid	0.972603	-8.98056	Early_Erythroid	Erythroid	Early
Wang_et_al_TACGGTAGTCGGCATC-0	3.21567	-8.61429	7.43072	3.84118	0.0500091	0.917502	0.976769	HSPC_1	0.949152	-8.61429	HSPC_1	Progenitors	Early
Wang_et_al_TACGGTAGTTGTGGCC-0	3.66257	-3.71155	7.83166	1.02394	0.311587	0.917502	0.977678	MK	1	-3.71155	MK	MK	Early
Wang_et_al_TACTCATAGCGCCTTG-0	2.29798	-9.01645	7.66576	3.85389	0.0496314	0.917502	0.976769	Erythroid	1	-9.01645	Erythroid	Erythroid	Early
Wang_et_al_TACTCATTCTTGCCGT-0	2.75522	-7.92087	7.02119	4.09094	0.0431144	0.917502	0.976769	Erythroid	1	-7.92087	Erythroid	Erythroid	Early
Wang_et_al_TACTTGTGTGATGCCC-0	1.22203	-8.40408	7.54264	3.61092	0.057402	0.917502	0.976769	Erythroid	1	-8.40408	Erythroid	Erythroid	Early
Wang_et_al_TAGACCAAGAATTCCC-0	3.70611	-8.70933	7.4053	3.93502	0.0472913	0.917502	0.976769	HSPC_1	0.59322	-8.70933	HSPC_1	Progenitors	Early
Wang_et_al_TAGACCACATTGAGCT-0	4.37714	-4.42364	7.23436	1.67311	0.195843	0.917502	0.976769	HSPC_2	0.849057	-4.42364	HSPC_2	Progenitors	Early
Wang_et_al_TATGCCCCATAGTAAG-0	4.10591	-7.32516	7.10688	3.49661	0.0614952	0.917502	0.976769	Endoderm	0.958333	-7.32516	Endoderm	Endoderm	Early
Wang_et_al_TATTACCCATGGTAGG-0	2.46273	-8.62155	7.62241	3.66744	0.055486	0.917502	0.976769	Erythroid	1	-8.62155	Erythroid	Erythroid	Early
Wang_et_al_TATTACCTCACCTTAT-0	2.20545	-9.45918	7.91656	3.87007	0.0491551	0.917502	0.976769	Erythroid	1	-9.45918	Erythroid	Erythroid	Early
Wang_et_al_TCAACGATCGCGTAGC-0	2.5309	-8.46164	7.41794	3.76589	0.0523087	0.917502	0.976769	Erythroid	1	-8.46164	Erythroid	Erythroid	Early
Wang_et_al_TCAGCAATCTCCGGTT-0	2.71104	-8.74255	7.43759	3.90972	0.0480084	0.917502	0.976769	Erythroid	0.835821	-8.74255	Erythroid	Erythroid	Early
Wang_et_al_TCAGGTATCTTCGGTC-0	2.76657	-7.3799	6.89799	3.92328	0.0476226	0.917502	0.976769	Erythroid	0.956522	-7.3799	Erythroid	Erythroid	Early
Wang_et_al_TCATTACCATCGATGT-0	4.28042	-3.35153	7.74804	0.888205	0.345965	0.917502	0.977678	MK	1	-3.35153	MK	MK	Early
Wang_et_al_TCATTACGTATCTGCA-0	4.44311	-7.649	7.55533	3.16353	0.0753009	0.917502	0.976769	Macrophage	1	-7.649	Macrophage	Macrophage	Early
Wang_et_al_TCATTTGCATCCTTGC-0	3.74542	-9.06739	7.71527	3.83697	0.0501349	0.917502	0.976769	MK	0.895349	-9.06739	MK	MK	Early
Wang_et_al_TCGGTAAAGAGGACGG-0	2.36732	-8.28168	7.50341	3.57132	0.0587864	0.917502	0.976769	Erythroid	1	-8.28168	Erythroid	Erythroid	Early
Wang_et_al_TCTGAGACAGGTCGTC-0	2.58179	-8.28174	7.31353	3.82058	0.0506275	0.917502	0.976769	Erythroid	1	-8.28174	Erythroid	Erythroid	Early
Wang_et_al_TCTGAGACATCCGGGT-0	2.47374	-8.87866	7.58795	3.84481	0.0499009	0.917502	0.976769	Erythroid	1	-8.87866	Erythroid	Erythroid	Early
Wang_et_al_TCTGGAAGTGACTACT-0	2.46538	-8.3745	7.35283	3.81274	0.050865	0.917502	0.976769	Erythroid	1	-8.3745	Erythroid	Erythroid	Early
Wang_et_al_TCTTCGGTCCCGGATG-0	2.36564	-8.4616	7.54844	3.63921	0.0564344	0.917502	0.976769	Erythroid	1	-8.4616	Erythroid	Erythroid	Early
Wang_et_al_TGAAAGAAGTAAGTAC-0	2.63684	-7.96114	7.39227	3.49544	0.0615389	0.917502	0.976769	Erythroid	1	-7.96114	Erythroid	Erythroid	Early
Wang_et_al_TGACAACAGAGTGACC-0	3.7764	-5.1124	7.63251	1.79152	0.180742	0.917502	0.976769	MK	1	-5.1124	MK	MK	Early
Wang_et_al_TGACGGCCAGTAACGG-0	3.15011	-3.36876	7.33388	1.03894	0.308068	0.917502	0.977678	Erythroid	1	-3.36876	Erythroid	Erythroid	Early
Wang_et_al_TGACTAGAGTGCGTGA-0	4.48669	-8.79404	7.45213	3.92131	0.0476783	0.917502	0.976769	MK	0.564516	-8.79404	MK	MK	Early
Wang_et_al_TGACTTTAGTTGAGTA-0	2.66419	-7.74661	7.21987	3.61465	0.0572734	0.917502	0.976769	Erythroid	1	-7.74661	Erythroid	Erythroid	Early
Wang_et_al_TGAGCATCACAGCCCA-0	2.90791	-2.72242	7.76372	0.617247	0.432072	1	1	Early_Erythroid	0.977012	0	Early_Erythroid	Erythroid	FALSE
Wang_et_al_TGAGCATTCGGTGTCG-0	2.8495	-8.81053	7.50484	3.88186	0.0488112	0.917502	0.976769	Erythroid	0.69863	-8.81053	Erythroid	Erythroid	Early
Wang_et_al_TGAGGGAAGAGCTGGT-0	2.54973	-7.96118	7.32076	3.60441	0.0576273	0.917502	0.976769	Erythroid	1	-7.96118	Erythroid	Erythroid	Early
Wang_et_al_TGAGGGATCTCTGCTG-0	2.77914	-8.31337	7.22748	3.98168	0.0459982	0.917502	0.976769	Erythroid	1	-8.31337	Erythroid	Erythroid	Early
Wang_et_al_TGCACCTAGCAAATCA-0	3.87167	-9.07986	7.709	3.8498	0.0497526	0.917502	0.976769	Mesothelium	0.9875	-9.07986	Mesothelium	Mesothelium	Early
Wang_et_al_TGCACCTAGGCGACAT-0	2.17995	-9.26284	7.7776	3.87915	0.0488898	0.917502	0.976769	Erythroid	1	-9.26284	Erythroid	Erythroid	Early
Wang_et_al_TGCGCAGTCTTTACGT-0	5.11015	-2.61006	7.20427	0.707506	0.400273	0.960224	1	MK	1	0	MK	MK	FALSE
Wang_et_al_TGCGGGTAGCTTATCG-0	2.34669	-7.77535	7.68177	3.14743	0.0760473	0.917502	0.976769	MK	1	-7.77535	MK	MK	Early
Wang_et_al_TGCGGGTTCATCGATG-0	1.75965	-3.16555	7.70487	0.818257	0.365691	0.917502	0.977678	Early_Erythroid	0.926829	-3.16555	Early_Erythroid	Erythroid	Early
Wang_et_al_TGCTACCAGATGTGTA-0	3.85469	-8.51386	7.29037	4.00716	0.0453081	0.917502	0.976769	MK	1	-8.51386	MK	MK	Early
Wang_et_al_TGGCCAGAGAGGTTAT-0	4.10149	-8.80133	7.54035	3.8446	0.0499071	0.917502	0.976769	Endoderm	0.985915	-8.80133	Endoderm	Endoderm	Early
Wang_et_al_TGGCGCACATGTCCTC-0	3.27466	-2.94471	7.72067	0.719074	0.396448	0.952248	1	Early_Erythroid	0.931034	0	Early_Erythroid	Erythroid	FALSE
Wang_et_al_TGGTTAGCATGGAATA-0	2.20974	-9.23012	7.74645	3.89506	0.048429	0.917502	0.976769	Erythroid	1	-9.23012	Erythroid	Erythroid	Early
Wang_et_al_TGTGGTACATCACGAT-0	4.5742	-8.10925	7.21272	3.86942	0.0491743	0.917502	0.976769	Erythroid	0.653846	-8.10925	Erythroid	Erythroid	Early
Wang_et_al_TGTGTTTCACCACCAG-0	2.37159	-8.9577	7.63828	3.84479	0.0499016	0.917502	0.976769	Erythroid	1	-8.9577	Erythroid	Erythroid	Early
Wang_et_al_TGTTCCGCACGTCTCT-0	3.4368	-7.49454	6.93508	3.92702	0.0475169	0.917502	0.976769	Erythroid	0.928571	-7.49454	Erythroid	Erythroid	Early
Wang_et_al_TTAGTTCTCACATGCA-0	3.09952	-8.148	7.26128	3.81605	0.0507645	0.917502	0.976769	Erythroid	0.833333	-8.148	Erythroid	Erythroid	Early
Wang_et_al_TTCTCCTAGAGGTTGC-0	4.61034	-3.60331	7.16526	1.2597	0.261709	0.917502	0.976769	Early_Erythroid	0.790698	-3.60331	Early_Erythroid	Erythroid	Early
Wang_et_al_TTCTCCTCACCCAGTG-0	2.55154	-8.59614	7.3988	3.87527	0.0490032	0.917502	0.976769	Erythroid	1	-8.59614	Erythroid	Erythroid	Early
Wang_et_al_TTGAACGTCACCCTCA-0	2.72404	-7.49451	6.98728	3.82835	0.0503933	0.917502	0.976769	Erythroid	1	-7.49451	Erythroid	Erythroid	Early
Wang_et_al_TTGCGTCTCTTACCGC-0	3.55538	-5.25047	7.57874	1.89561	0.168571	0.917502	0.976769	MK	1	-5.25047	MK	MK	Early
Wang_et_al_TTGGCAAGTCATATGC-0	1.63198	-9.89742	8.21954	3.88861	0.0486153	0.917502	0.976769	MK	1	-9.89742	MK	MK	Early
Wang_et_al_TTGTAGGTCGACAGCC-0	5.33433	-7.85193	6.97615	4.11894	0.0424063	0.917502	0.976769	MK	0.805556	-7.85193	MK	MK	Early
Wang_et_al_TTTCCTCAGGTACTCT-0	3.50526	-2.43431	7.48819	0.549028	0.458715	1	1	Early_Erythroid	0.535714	0	Early_Erythroid	Erythroid	FALSE
Wang_et_al_TTTGCGCAGAGGTACC-0	2.51705	-8.71912	7.60405	3.73883	0.0531623	0.917502	0.976769	Erythroid	0.989011	-8.71912	Erythroid	Erythroid	Early
Wang_et_al_TTTGTCACAATCCGAT-0	3.96267	-6.81348	6.75975	3.79398	0.051438	0.917502	0.976769	Erythroid	0.916667	-6.81348	Erythroid	Erythroid	Early
Wang_et_al_AAACCTGGTCGACTAT_2-0	4.52722	-5.81786	7.00373	2.57753	0.108391	0.917502	0.976769	Fibroblast	1	-5.81786	Fibroblast	Fibroblast	Early
Wang_et_al_AAACGGGGTTGATTGC_2-0	4.07484	-5.17222	7.50521	1.89332	0.168829	0.917502	0.976769	HSPC_2	0.952381	-5.17222	HSPC_2	Progenitors	Early
Wang_et_al_AAAGCAACACTGTCGG_2-0	3.87252	-5.58648	7.82682	1.92886	0.164884	0.917502	0.976769	HSPC_2	0.897727	-5.58648	HSPC_2	Progenitors	Early
Wang_et_al_AAAGCAATCATCTGCC_2-0	2.25055	-10.1454	8.41109	3.92601	0.0475454	0.917502	0.976769	HSPC_1	0.972028	-10.1454	HSPC_1	Progenitors	Early
Wang_et_al_AAATGCCAGTACCGGA_2-0	3.1407	-8.94029	7.66179	3.81421	0.0508203	0.917502	0.976769	Sinusoidal_EC	0.925926	-8.94029	Sinusoidal_EC	Endothelium	Early
Wang_et_al_AAATGCCCAATACGCT_2-0	3.06884	-8.56992	7.35351	3.9339	0.0473227	0.917502	0.976769	HSPC_1	0.980392	-8.56992	HSPC_1	Progenitors	Early
Wang_et_al_AAATGCCTCTTTAGTC_2-0	4.23368	-8.6098	7.42656	3.84388	0.0499284	0.917502	0.976769	MK	1	-8.6098	MK	MK	Early
Wang_et_al_AACGTTGCAGAGCCAA_2-0	3.72548	-5.21936	7.93836	1.69856	0.192477	0.917502	0.976769	Macrophage	1	-5.21936	Macrophage	Macrophage	Early
Wang_et_al_AACTCAGAGGTACTCT_2-0	4.82994	-7.63183	6.94168	4.01776	0.0450242	0.917502	0.976769	Sinusoidal_EC	0.810811	-7.63183	Sinusoidal_EC	Endothelium	Early
Wang_et_al_AACTCCCGTTCCACAA_2-0	3.59864	-8.03876	7.53345	3.40571	0.0649718	0.917502	0.976769	Macrophage	1	-8.03876	Macrophage	Macrophage	Early
Wang_et_al_AACTCCCTCCTAGGGC_2-0	2.94219	-9.39875	7.87177	3.87016	0.0491526	0.917502	0.976769	HSPC_1	0.988764	-9.39875	HSPC_1	Progenitors	Early
Wang_et_al_AACTTTCCAGGGAGAG_2-0	2.44388	-8.27917	7.99899	3.20137	0.0735774	0.917502	0.976769	Endoderm	1	-8.27917	Endoderm	Endoderm	Early
Wang_et_al_AAGCCGCCAAGGACTG_2-0	2.68477	-9.99778	8.29596	3.90514	0.0481394	0.917502	0.976769	HSPC_1	0.976923	-9.99778	HSPC_1	Progenitors	Early
Wang_et_al_AAGCCGCGTACAGACG_2-0	3.9476	-7.51968	7.12966	3.59815	0.0578447	0.917502	0.976769	Fibroblast	0.978261	-7.51968	Fibroblast	Fibroblast	Early
Wang_et_al_AAGCCGCGTGAAATCA_2-0	3.78724	-8.65453	7.41899	3.88139	0.0488248	0.917502	0.976769	MK	1	-8.65453	MK	MK	Early
Wang_et_al_AAGCCGCGTTGTGGAG_2-0	4.56658	-8.98491	7.58644	3.90719	0.0480807	0.917502	0.976769	Endoderm	0.970149	-8.98491	Endoderm	Endoderm	Early
Wang_et_al_AAGCCGCTCCTAAGTG_2-0	3.42074	-7.69585	7.17459	3.65397	0.0559364	0.917502	0.976769	Fibroblast	0.945455	-7.69585	Fibroblast	Fibroblast	Early
Wang_et_al_AAGGTTCAGACAAAGG_2-0	4.08024	-8.60978	7.33897	3.98499	0.0459079	0.917502	0.976769	HSPC_2	0.538462	-8.60978	HSPC_1	Progenitors	Early
Wang_et_al_AAGTCTGAGTACGTAA_2-0	3.03093	-8.16393	7.58504	3.43622	0.063782	0.917502	0.976769	Endoderm	1	-8.16393	Endoderm	Endoderm	Early
Wang_et_al_AAGTCTGCAGTTCATG_2-0	3.9753	-9.33155	7.95095	3.77752	0.0519463	0.917502	0.976769	Macrophage	1	-9.33155	Macrophage	Macrophage	Early
Wang_et_al_AAGTCTGCATTGGGCC_2-0	3.23339	-8.89604	7.65594	3.79429	0.0514284	0.917502	0.976769	Sinusoidal_EC	0.916667	-8.89604	Sinusoidal_EC	Endothelium	Early
Wang_et_al_AATCCAGGTGTGGCTC_2-0	5.25332	-2.52696	7.625	0.559718	0.454374	1	1	MEMP	0.662162	0	MEMP	Progenitors	FALSE
Wang_et_al_AATCGGTAGGGTTTCT_2-0	3.94667	-8.87503	7.77507	3.67104	0.0553664	0.917502	0.976769	Macrophage	1	-8.87503	Macrophage	Macrophage	Early
Wang_et_al_AATCGGTCATTAACCG_2-0	2.68848	-9.40895	7.86743	3.87861	0.0489057	0.917502	0.976769	HSPC_1	1	-9.40895	HSPC_1	Progenitors	Early
Wang_et_al_ACACTGACATTCACTT_2-0	3.43137	-9.35284	7.83525	3.87137	0.0491171	0.917502	0.976769	MK	1	-9.35284	MK	MK	Early
Wang_et_al_ACAGCCGGTTACGACT_2-0	3.0731	-5.87981	7.93639	2.02989	0.154233	0.917502	0.976769	HSPC_1	1	-5.87981	HSPC_1	Progenitors	Early
Wang_et_al_ACATGGTTCGGAATCT_2-0	2.98955	-9.50045	7.9586	3.85928	0.0494722	0.917502	0.976769	HSPC_1	0.85567	-9.50045	HSPC_1	Progenitors	Early
Wang_et_al_ACCCACTAGCATCATC_2-0	3.22686	-9.05247	7.75648	3.78697	0.0516539	0.917502	0.976769	Endoderm	1	-9.05247	Endoderm	Endoderm	Early
Wang_et_al_ACCCACTAGGTACTCT_2-0	3.17707	-8.4062	7.27852	3.95643	0.0466933	0.917502	0.976769	Endoderm	1	-8.4062	Endoderm	Endoderm	Early
Wang_et_al_ACCCACTGTGGCTCCA_2-0	4.65226	-7.88905	7.48714	3.35194	0.0671265	0.917502	0.976769	Macrophage	0.30137	-7.88905	CMP	Progenitors	Early
Wang_et_al_ACCGTAACACTTAACG_2-0	3.37852	-8.48501	7.58112	3.62383	0.0569584	0.917502	0.976769	Endoderm	1	-8.48501	Endoderm	Endoderm	Early
Wang_et_al_ACCTTTAGTACCGGCT_2-0	2.77226	-8.8471	7.59451	3.82042	0.0506322	0.917502	0.976769	Endoderm	1	-8.8471	Endoderm	Endoderm	Early
Wang_et_al_ACCTTTAGTCCGTCAG_2-0	2.74376	-9.74886	8.09847	3.86693	0.0492472	0.917502	0.976769	HSPC_1	0.990826	-9.74886	HSPC_1	Progenitors	Early
Wang_et_al_ACGAGCCCATGCCCGA_2-0	3.56224	-9.54738	7.98372	3.86334	0.0493527	0.917502	0.976769	MK	0.894231	-9.54738	MK	MK	Early
Wang_et_al_ACGAGGACATCCCATC_2-0	2.99883	-6.03016	8.0619	2.03999	0.153211	0.917502	0.976769	HSPC_1	0.990476	-6.03016	HSPC_1	Progenitors	Early
Wang_et_al_ACGATACCATCTCGCT_2-0	3.68513	-8.7515	7.42719	3.92901	0.0474607	0.917502	0.976769	HSPC_1	0.534483	-8.7515	HSPC_1	Progenitors	Early
Wang_et_al_ACGCCAGCATAAAGGT_2-0	2.58691	-8.98624	7.86687	3.65513	0.0558974	0.917502	0.976769	Endoderm	1	-8.98624	Endoderm	Endoderm	Early
Wang_et_al_ACGCCAGCATCGATTG_2-0	4.32231	-8.558	7.65419	3.60519	0.0576003	0.917502	0.976769	Fibroblast	0.987342	-8.558	Fibroblast	Fibroblast	Early
Wang_et_al_ACGCCAGGTGATGCCC_2-0	3.45876	-5.42895	7.6998	1.92497	0.16531	0.917502	0.976769	Endoderm	1	-5.42895	Endoderm	Endoderm	Early
Wang_et_al_ACGCCGATCGTATCAG_2-0	3.54908	-9.20677	7.78189	3.84386	0.0499293	0.917502	0.976769	MK	1	-9.20677	MK	MK	Early
Wang_et_al_ACGGCCAGTACAGACG_2-0	3.62386	-9.08107	7.61872	3.93239	0.0473652	0.917502	0.976769	HSPC_1	0.971015	-9.08107	HSPC_1	Progenitors	Early
Wang_et_al_ACGGCCAGTATATCCG_2-0	2.41773	-10.2921	8.53121	3.94037	0.047141	0.917502	0.976769	HSPC_1	0.974684	-10.2921	HSPC_1	Progenitors	Early
Wang_et_al_ACGGGCTCATCTGGTA_2-0	5.01301	-2.47228	7.4861	0.564914	0.452288	1	1	Mesothelium	0.631579	0	Mesothelium	Mesothelium	FALSE
Wang_et_al_ACGGGTCAGCTACCGC_2-0	2.90865	-9.4	7.86236	3.87742	0.0489403	0.917502	0.976769	HSPC_1	0.977273	-9.4	HSPC_1	Progenitors	Early
Wang_et_al_ACGGGTCCATGCCTTC_2-0	1.46218	-10.3449	8.59985	3.93206	0.0473745	0.917502	0.976769	MK	1	-10.3449	MK	MK	Early
Wang_et_al_ACGTCAAAGAGCTTCT_2-0	3.35992	-9.57039	7.97737	3.88037	0.0488544	0.917502	0.976769	HSPC_1	0.734694	-9.57039	HSPC_1	Progenitors	Early
Wang_et_al_ACTATCTCAGTAACGG_2-0	2.90297	-9.11852	7.64339	3.93118	0.0473993	0.917502	0.976769	HSPC_1	0.985714	-9.11852	HSPC_1	Progenitors	Early
Wang_et_al_ACTATCTCAGTGGAGT_2-0	4.0891	-6.99905	7.2887	3.03391	0.0815421	0.917502	0.976769	Fibroblast	0.983051	-6.99905	Fibroblast	Fibroblast	Early
Wang_et_al_ACTATCTCATACCATG_2-0	3.64328	-4.43737	7.73124	1.40866	0.235279	0.917502	0.976769	HSPC_2	0.926829	-4.43737	HSPC_2	Progenitors	Early
Wang_et_al_ACTGAGTGTTTGACAC_2-0	3.46813	-6.68775	7.95545	2.41685	0.120037	0.917502	0.976769	Fibroblast	1	-6.68775	Fibroblast	Fibroblast	Early
Wang_et_al_ACTGTCCGTACAGCAG_2-0	2.89012	-9.41563	7.85075	3.89386	0.0484635	0.917502	0.976769	HSPC_1	1	-9.41563	HSPC_1	Progenitors	Early
Wang_et_al_ACTTACTAGAAGGACA_2-0	2.74716	-9.71557	8.09485	3.85347	0.0496439	0.917502	0.976769	HSPC_1	1	-9.71557	HSPC_1	Progenitors	Early
Wang_et_al_ACTTACTCAACACCCG_2-0	2.79252	-9.77525	8.1187	3.87045	0.0491442	0.917502	0.976769	HSPC_1	1	-9.77525	HSPC_1	Progenitors	Early
Wang_et_al_ACTTGTTTCTCTGTCG_2-0	2.46978	-9.83331	8.16332	3.88063	0.048847	0.917502	0.976769	HSPC_1	0.982609	-9.83331	HSPC_1	Progenitors	Early
Wang_et_al_AGAGCGAAGACTTTCG_2-0	2.9146	-4.72781	8.3837	1.35953	0.24362	0.917502	0.976769	Sinusoidal_EC	0.595092	-4.72781	Sinusoidal_EC	Endothelium	Early
Wang_et_al_AGAGCTTTCACGATGT_2-0	1.29097	-9.79683	8.13508	3.87435	0.04903	0.917502	0.976769	HSPC_1	0.991071	-9.79683	HSPC_1	Progenitors	Early
Wang_et_al_AGAGTGGGTGGTGTAG_2-0	3.27775	-9.12124	7.64515	3.93112	0.0474009	0.917502	0.976769	HSPC_1	1	-9.12124	HSPC_1	Progenitors	Early
Wang_et_al_AGATCTGAGCGGATCA_2-0	4.04185	-5.27073	7.5536	1.92123	0.165722	0.917502	0.976769	Fibroblast	1	-5.27073	Fibroblast	Fibroblast	Early
Wang_et_al_AGATTGCCAAGAGGCT_2-0	4.13788	-5.06408	7.63246	1.76544	0.183948	0.917502	0.976769	Macrophage	1	-5.06408	Macrophage	Macrophage	Early
Wang_et_al_AGATTGCCAGTCCTTC_2-0	3.84497	-9.00273	7.57507	3.92817	0.0474842	0.917502	0.976769	MK	1	-9.00273	MK	MK	Early
Wang_et_al_AGATTGCTCGGAAACG_2-0	2.91441	-9.25503	8.1625	3.59444	0.0579738	0.917502	0.976769	Sinusoidal_EC	0.845588	-9.25503	Sinusoidal_EC	Endothelium	Early
Wang_et_al_AGCAGCCCACCGCTAG_2-0	3.92219	-8.54351	7.39055	3.85497	0.0495994	0.917502	0.976769	HSPC_2	0.833333	-8.54351	HSPC_2	Progenitors	Early
Wang_et_al_AGCATACGTAAGCACG_2-0	3.10342	-8.98619	7.56865	3.92476	0.0475806	0.917502	0.976769	Endoderm	1	-8.98619	Endoderm	Endoderm	Early
Wang_et_al_AGCGTATCAGTCGTGC_2-0	3.8153	-9.0145	7.64672	3.86924	0.0491795	0.917502	0.976769	Fibroblast	1	-9.0145	Fibroblast	Fibroblast	Early
Wang_et_al_AGCGTCGTCAAAGACA_2-0	2.62741	-9.30887	7.90409	3.80004	0.0512522	0.917502	0.976769	Endoderm	1	-9.30887	Endoderm	Endoderm	Early
Wang_et_al_AGCTCCTCACTGTCGG_2-0	2.74358	-9.64386	8.0221	3.88056	0.0488488	0.917502	0.976769	HSPC_1	0.990196	-9.64386	HSPC_1	Progenitors	Early
Wang_et_al_AGCTCCTTCGGCTTGG_2-0	3.54869	-8.88645	7.49121	3.9384	0.0471964	0.917502	0.976769	Endoderm	1	-8.88645	Endoderm	Endoderm	Early
Wang_et_al_AGCTCCTTCTCGGACG_2-0	3.33037	-5.7636	7.85285	2.0086	0.156411	0.917502	0.976769	MK	1	-5.7636	MK	MK	Early
Wang_et_al_AGCTTGACAGATGAGC_2-0	5.02092	-4.62935	7.20725	1.82469	0.176757	0.917502	0.976769	Endoderm	1	-4.62935	Endoderm	Endoderm	Early
Wang_et_al_AGCTTGATCACTCCTG_2-0	3.28754	-8.94335	7.55706	3.91096	0.0479728	0.917502	0.976769	HSPC_1	0.923077	-8.94335	HSPC_1	Progenitors	Early
Wang_et_al_AGGGAGTGTAGATTAG_2-0	2.96619	-8.93409	7.52179	3.93957	0.0471636	0.917502	0.976769	HSPC_1	1	-8.93409	HSPC_1	Progenitors	Early
Wang_et_al_AGGGAGTGTAGCTGCC_2-0	2.91428	-9.33989	7.79685	3.8993	0.0483069	0.917502	0.976769	HSPC_1	1	-9.33989	HSPC_1	Progenitors	Early
Wang_et_al_AGGTCATCAAAGCGGT_2-0	1.5625	-9.57039	7.99102	3.86915	0.0491822	0.917502	0.976769	MK	1	-9.57039	MK	MK	Early
Wang_et_al_AGGTCATCATGCTGGC_2-0	2.61367	-8.82201	7.68265	3.72986	0.0534486	0.917502	0.976769	Endoderm	1	-8.82201	Endoderm	Endoderm	Early
Wang_et_al_AGGTCCGAGAGAGCTC_2-0	4.01413	-9.02781	7.63396	3.88818	0.0486276	0.917502	0.976769	Mesothelium	0.857143	-9.02781	Mesothelium	Mesothelium	Early
Wang_et_al_AGTGGGACAGCGAACA_2-0	3.21288	-8.23158	7.22534	3.92988	0.0474359	0.917502	0.976769	Endoderm	1	-8.23158	Endoderm	Endoderm	Early
Wang_et_al_AGTTGGTTCCCGGATG_2-0	4.69166	-8.38827	7.19465	4.09118	0.0431081	0.917502	0.976769	Endoderm	1	-8.38827	Endoderm	Endoderm	Early
Wang_et_al_ATAACGCCATAGACTC_2-0	4.91304	-8.26437	7.39057	3.68318	0.0549647	0.917502	0.976769	Fibroblast	1	-8.26437	Fibroblast	Fibroblast	Early
Wang_et_al_ATAAGAGGTTACGTCA_2-0	4.39997	-7.80239	7.22165	3.64838	0.0561245	0.917502	0.976769	Macrophage	1	-7.80239	Macrophage	Macrophage	Early
Wang_et_al_ATAAGAGGTTATGTGC_2-0	2.92272	-9.22065	7.7291	3.90776	0.0480643	0.917502	0.976769	HSPC_1	0.948052	-9.22065	HSPC_1	Progenitors	Early
Wang_et_al_ATAAGAGGTTGCGCAC_2-0	2.86498	-9.23219	7.72929	3.91395	0.0478875	0.917502	0.976769	HSPC_1	0.987013	-9.23219	HSPC_1	Progenitors	Early
Wang_et_al_ATAGACCAGCCCGAAA_2-0	3.92755	-9.14168	7.67739	3.91364	0.0478963	0.917502	0.976769	Fibroblast	0.986487	-9.14168	Fibroblast	Fibroblast	Early
Wang_et_al_ATCACGAGTGCTAGCC_2-0	4.55569	-1.54805	7.38993	0.245638	0.620163	1	1	Early_Erythroid	0.849057	0	Early_Erythroid	Erythroid	FALSE
Wang_et_al_ATCATCTAGGTGCTTT_2-0	3.6045	-9.25112	7.75691	3.89519	0.0484252	0.917502	0.976769	HSPC_2	0.901235	-9.25112	HSPC_2	Progenitors	Early
Wang_et_al_ATCATGGTCATGTCCC_2-0	4.14798	-7.7361	7.24915	3.56346	0.0590651	0.917502	0.976769	Endoderm	0.98	-7.7361	Endoderm	Endoderm	Early
Wang_et_al_ATCTACTCAAGCTGAG_2-0	4.80198	-8.85039	7.61094	3.80758	0.0510217	0.917502	0.976769	Mesothelium	0.838235	-8.85039	Mesothelium	Mesothelium	Early
Wang_et_al_ATGAGGGAGACTGGGT_2-0	4.45277	-7.62161	7.35717	3.33575	0.0677903	0.917502	0.976769	Macrophage	0.983871	-7.62161	Macrophage	Macrophage	Early
Wang_et_al_ATGAGGGAGCAGGCTA_2-0	3.81413	-8.20324	7.29841	3.7928	0.0514742	0.917502	0.976769	Endoderm	0.980769	-8.20324	Endoderm	Endoderm	Early
Wang_et_al_ATGCGATAGCGTAATA_2-0	4.79943	-0.371054	7.19513	0.0162931	0.89843	1	1	Fibroblast	1	0	Fibroblast	Fibroblast	FALSE
Wang_et_al_ATGCGATTCCAGTAGT_2-0	3.41008	-8.8704	7.66135	3.77524	0.052017	0.917502	0.976769	Sinusoidal_EC	0.87013	-8.8704	Sinusoidal_EC	Endothelium	Early
Wang_et_al_ATGTGTGCAAGCTGTT_2-0	3.68999	-8.60764	7.83534	3.47424	0.0623319	0.917502	0.976769	Macrophage	1	-8.60764	Macrophage	Macrophage	Early
Wang_et_al_ATGTGTGCAGTGGGAT_2-0	3.87994	-5.58248	7.82995	1.92545	0.165257	0.917502	0.976769	HSPC_1	0.678161	-5.58248	HSPC_1	Progenitors	Early
Wang_et_al_ATTACTCCACAGTCGC_2-0	5.06086	-8.43961	7.34303	3.87009	0.0491546	0.917502	0.976769	Fibroblast	1	-8.43961	Fibroblast	Fibroblast	Early
Wang_et_al_ATTCTACAGACAAAGG_2-0	3.05694	-9.42694	7.85953	3.89372	0.0484677	0.917502	0.976769	MK	1	-9.42694	MK	MK	Early
Wang_et_al_ATTCTACAGAGGTTGC_2-0	2.90926	-9.29551	7.76527	3.91035	0.0479902	0.917502	0.976769	HSPC_1	0.632911	-9.29551	HSPC_2	Progenitors	Early
Wang_et_al_ATTGGACAGGTGATTA_2-0	3.08822	-7.90151	7.08172	3.95029	0.0468639	0.917502	0.976769	Endoderm	1	-7.90151	Endoderm	Endoderm	Early
Wang_et_al_ATTGGACCAGCAGTTT_2-0	2.80581	-9.66186	8.0322	3.88107	0.048834	0.917502	0.976769	HSPC_1	1	-9.66186	HSPC_1	Progenitors	Early
Wang_et_al_ATTGGTGAGAAGATTC_2-0	2.87487	-9.02491	7.71865	3.81003	0.0509474	0.917502	0.976769	Endoderm	1	-9.02491	Endoderm	Endoderm	Early
Wang_et_al_ATTGGTGAGTTGAGAT_2-0	3.4334	-1.61113	7.25385	0.28182	0.595511	1	1	Fibroblast	1	0	Fibroblast	Fibroblast	FALSE
Wang_et_al_CAACCAACACTCGACG_2-0	3.10355	-8.46802	7.49772	3.68523	0.0548972	0.917502	0.976769	Endoderm	0.984375	-8.46802	Endoderm	Endoderm	Early
Wang_et_al_CAACCAATCGTCCAGG_2-0	3.01879	-9.05975	7.60449	3.93337	0.0473377	0.917502	0.976769	HSPC_1	1	-9.05975	HSPC_1	Progenitors	Early
Wang_et_al_CAACCAATCTGCCCTA_2-0	4.5486	-7.45596	7.3046	3.30491	0.069074	0.917502	0.976769	Fibroblast	1	-7.45596	Fibroblast	Fibroblast	Early
Wang_et_al_CAACCTCCAGGTCTCG_2-0	3.61755	-9.17647	7.68288	3.92817	0.0474843	0.917502	0.976769	HSPC_2	0.780822	-9.17647	HSPC_2	Progenitors	Early
Wang_et_al_CAACTAGTCCACGCAG_2-0	2.80546	-9.41686	7.8591	3.88867	0.0486137	0.917502	0.976769	HSPC_1	0.943182	-9.41686	HSPC_1	Progenitors	Early
Wang_et_al_CAAGAAAAGATACACA_2-0	3.46826	-8.96947	7.54437	3.93872	0.0471872	0.917502	0.976769	HSPC_1	1	-8.96947	HSPC_1	Progenitors	Early
Wang_et_al_CAAGAAAAGTGCGATG_2-0	1.80707	-9.58846	8.0243	3.85042	0.0497341	0.917502	0.976769	HSPC_2	0.742857	-9.58846	HSPC_2	Progenitors	Early
Wang_et_al_CACAAACAGCGCTCCA_2-0	4.58392	-9.18171	7.75901	3.85498	0.0495993	0.917502	0.976769	Fibroblast	1	-9.18171	Fibroblast	Fibroblast	Early
Wang_et_al_CACAAACGTGAACCTT_2-0	4.62136	-5.03725	7.47567	1.8327	0.17581	0.917502	0.976769	Fibroblast	1	-5.03725	Fibroblast	Fibroblast	Early
Wang_et_al_CACAAACGTGTGAAAT_2-0	5.46426	-8.09045	7.14231	3.9774	0.0461155	0.917502	0.976769	Endoderm	0.878049	-8.09045	Endoderm	Endoderm	Early
Wang_et_al_CACAAACTCACGGTTA_2-0	2.963	-8.74748	7.58874	3.7683	0.0522335	0.917502	0.976769	Endoderm	1	-8.74748	Endoderm	Endoderm	Early
Wang_et_al_CACACTCAGATAGTCA_2-0	4.36048	-4.68462	7.37545	1.70592	0.191516	0.917502	0.976769	Endoderm	1	-4.68462	Endoderm	Endoderm	Early
Wang_et_al_CACACTCTCGTTTAGG_2-0	3.16065	-3.50203	8.11148	0.871283	0.350601	0.917502	0.977678	HSPC_1	0.954545	-3.50203	HSPC_1	Progenitors	Early
Wang_et_al_CACAGGCAGTTGAGTA_2-0	3.00281	-8.53134	7.52404	3.70112	0.0543768	0.917502	0.976769	Endoderm	1	-8.53134	Endoderm	Endoderm	Early
Wang_et_al_CACAGGCCACCAGTTA_2-0	4.11225	-8.92655	7.54741	3.91072	0.0479797	0.917502	0.976769	Mesothelium	0.80303	-8.92655	Mesothelium	Mesothelium	Early
Wang_et_al_CACAGGCCAGCTATTG_2-0	2.61957	-10.1951	8.45156	3.93148	0.047391	0.917502	0.976769	HSPC_1	1	-10.1951	HSPC_1	Progenitors	Early
Wang_et_al_CACCAGGAGAAACCGC_2-0	3.18389	-9.06824	7.60989	3.93323	0.0473416	0.917502	0.976769	HSPC_2	0.720588	-9.06824	HSPC_2	Progenitors	Early
Wang_et_al_CACCAGGAGCACACAG_2-0	4.96628	-8.37208	7.4855	3.63834	0.056464	0.917502	0.976769	MK	1	-8.37208	MK	MK	Early
Wang_et_al_CACCAGGAGTCCCACG_2-0	3.0806	-7.6398	7.78587	2.99531	0.0835066	0.917502	0.976769	Sinusoidal_EC	0.974359	-7.6398	Sinusoidal_EC	Endothelium	Early
Wang_et_al_CACTCCAAGTAGGTGC_2-0	2.65156	-9.6352	8.01906	3.87873	0.0489021	0.917502	0.976769	HSPC_1	0.980198	-9.6352	HSPC_1	Progenitors	Early
Wang_et_al_CACTCCACACTTAAGC_2-0	2.83932	-7.62439	7.23742	3.50668	0.0611225	0.917502	0.976769	Endoderm	1	-7.62439	Endoderm	Endoderm	Early
Wang_et_al_CACTCCACAGATTGCT_2-0	4.09812	-4.73449	7.55203	1.62808	0.201969	0.917502	0.976769	MK	1	-4.73449	MK	MK	Early
Wang_et_al_CACTCCAGTCACACGC_2-0	2.93139	-6.04528	8.05901	2.04899	0.152308	0.917502	0.976769	HSPC_1	0.971429	-6.04528	HSPC_1	Progenitors	Early
Wang_et_al_CAGAATCGTGCCTGTG_2-0	4.91668	-7.48668	7.23533	3.41881	0.0644582	0.917502	0.976769	Macrophage	0.982143	-7.48668	Macrophage	Macrophage	Early
Wang_et_al_CAGAGAGCAGTATAAG_2-0	3.76688	-8.15115	7.28181	3.78487	0.0517186	0.917502	0.976769	Fibroblast	0.678571	-8.15115	Mesothelium	Mesothelium	Early
Wang_et_al_CAGAGAGTCGACAGCC_2-0	3.42214	-4.77729	7.92507	1.49916	0.220801	0.917502	0.976769	HSPC_2	0.814433	-4.77729	HSPC_2	Progenitors	Early
Wang_et_al_CAGCAGCTCACCATAG_2-0	1.26909	-10.2551	8.50305	3.93615	0.0472594	0.917502	0.976769	HSPC_1	0.987097	-10.2551	HSPC_1	Progenitors	Early
Wang_et_al_CAGCCGAAGATCACGG_2-0	4.07817	-8.37207	7.43134	3.69385	0.0546142	0.917502	0.976769	Fibroblast	0.542373	-8.37207	Mesothelium	Mesothelium	Early
Wang_et_al_CAGCCGACATGGAATA_2-0	3.618	-8.88508	7.51479	3.91693	0.0478029	0.917502	0.976769	Endoderm	1	-8.88508	Endoderm	Endoderm	Early
Wang_et_al_CAGCCGAGTTAGAACA_2-0	3.91253	-7.31926	7.50147	3.00913	0.0827976	0.917502	0.976769	Fibroblast	1	-7.31926	Fibroblast	Fibroblast	Early
Wang_et_al_CAGCGACCACTTAACG_2-0	4.3358	-7.22551	7.05929	3.50533	0.0611724	0.917502	0.976769	Macrophage	1	-7.22551	Macrophage	Macrophage	Early
Wang_et_al_CAGCGACCATACTCTT_2-0	3.62189	-8.96645	7.56239	3.9193	0.0477354	0.917502	0.976769	HSPC_1	0.9375	-8.96645	HSPC_1	Progenitors	Early
Wang_et_al_CAGCGACCATCTCGCT_2-0	2.43434	-10.1708	8.43159	3.92893	0.0474629	0.917502	0.976769	HSPC_1	0.972414	-10.1708	HSPC_1	Progenitors	Early
Wang_et_al_CAGCTGGAGCTAAACA_2-0	4.61635	-3.00186	7.27216	0.868292	0.351429	0.917502	0.977678	Mesothelium	1	-3.00186	Mesothelium	Mesothelium	Early
Wang_et_al_CAGGTGCTCTAAGCCA_2-0	3.60768	-4.5678	7.40879	1.51792	0.217935	0.917502	0.976769	Macrophage	1	-4.5678	Macrophage	Macrophage	Early
Wang_et_al_CAGTAACGTGTTTGGT_2-0	3.26201	-8.71335	7.44148	3.88651	0.048676	0.917502	0.976769	HSPC_1	0.910714	-8.71335	HSPC_1	Progenitors	Early
Wang_et_al_CAGTCCTAGATCGGGT_2-0	4.26851	-7.9464	7.3498	3.54891	0.0595852	0.917502	0.976769	Endoderm	0.932203	-7.9464	Endoderm	Endoderm	Early
Wang_et_al_CAGTCCTTCCAACCAA_2-0	2.99926	-9.00862	7.58908	3.91837	0.047762	0.917502	0.976769	HSPC_1	0.985075	-9.00862	HSPC_1	Progenitors	Early
Wang_et_al_CATATGGAGTACGTAA_2-0	3.50945	-1.97827	7.30627	0.406367	0.52382	1	1	Sinusoidal_EC	0.645161	0	Sinusoidal_EC	Endothelium	FALSE
Wang_et_al_CATATGGAGTTACCCA_2-0	3.99185	-7.99443	7.32293	3.62143	0.0570406	0.917502	0.976769	Mesothelium	0.54386	-7.99443	Mesothelium	Mesothelium	Early
Wang_et_al_CATATGGCAACTGGCC_2-0	3.15186	-8.74044	7.68352	3.68351	0.0549539	0.917502	0.976769	Sinusoidal_EC	0.905882	-8.74044	Sinusoidal_EC	Endothelium	Early
Wang_et_al_CATCAAGAGCCACTAT_2-0	3.3519	-4.46572	7.6671	1.4513	0.22832	0.917502	0.976769	MK	1	-4.46572	MK	MK	Early
Wang_et_al_CATCAAGGTACAGACG_2-0	4.07494	-8.12337	7.47641	3.49825	0.0614345	0.917502	0.976769	Fibroblast	0.859375	-8.12337	Fibroblast	Fibroblast	Early
Wang_et_al_CATCAGACACCCAGTG_2-0	3.3532	-8.79302	7.45384	3.91832	0.0477632	0.917502	0.976769	Endoderm	1	-8.79302	Endoderm	Endoderm	Early
Wang_et_al_CATCGAACAGGGAGAG_2-0	2.91083	-9.54399	7.94431	3.89318	0.0484832	0.917502	0.976769	HSPC_1	1	-9.54399	HSPC_1	Progenitors	Early
Wang_et_al_CATCGGGCACGGTAGA_2-0	2.56981	-9.05695	8.0311	3.57429	0.0586814	0.917502	0.976769	Endoderm	1	-9.05695	Endoderm	Endoderm	Early
Wang_et_al_CATCGGGCAGGATTGG_2-0	2.45828	-9.94916	8.25407	3.89934	0.0483059	0.917502	0.976769	HSPC_1	1	-9.94916	HSPC_1	Progenitors	Early
Wang_et_al_CATGACACAGTTAACC_2-0	3.77619	-3.1441	6.97631	1.07263	0.300353	0.917502	0.977678	Fibroblast	0.723404	-3.1441	Mesothelium	Mesothelium	Early
Wang_et_al_CATGCCTTCAACGGGA_2-0	3.91888	-8.04788	7.44056	3.48771	0.0618268	0.917502	0.976769	Prolif_Sinusoidal_EC	0.571429	-8.04788	Prolif_Sinusoidal_EC	Endothelium	Early
Wang_et_al_CATGGCGAGGTGTGGT_2-0	3.57519	-5.81834	7.27122	2.31351	0.128255	0.917502	0.976769	Fibroblast	1	-5.81834	Fibroblast	Fibroblast	Early
Wang_et_al_CATGGCGAGTAGATGT_2-0	4.43294	-8.53943	7.32107	3.97233	0.0462544	0.917502	0.976769	HSPC_2	0.529412	-8.53943	HSPC_2	Progenitors	Early
Wang_et_al_CATGGCGTCATAGCAC_2-0	3.94977	-8.70249	7.39727	3.94251	0.0470811	0.917502	0.976769	MK	1	-8.70249	MK	MK	Early
Wang_et_al_CATTATCAGTACGCCC_2-0	3.75294	-6.99887	7.09037	3.29192	0.0696224	0.917502	0.976769	Macrophage	1	-6.99887	Macrophage	Macrophage	Early
Wang_et_al_CATTCGCCAAGTCTGT_2-0	2.64871	-9.88431	8.20298	3.88914	0.0486	0.917502	0.976769	HSPC_1	0.94958	-9.88431	HSPC_1	Progenitors	Early
Wang_et_al_CATTCGCTCGGTGTTA_2-0	3.15367	-7.68597	7.4996	3.2243	0.0725537	0.917502	0.976769	Endoderm	1	-7.68597	Endoderm	Endoderm	Early
Wang_et_al_CCAATCCGTTGACGTT_2-0	4.10121	-9.09776	7.68021	3.88645	0.0486778	0.917502	0.976769	Macrophage	1	-9.09776	Macrophage	Macrophage	Early
Wang_et_al_CCAATCCTCTGCAAGT_2-0	2.36492	-10.4336	8.64912	3.94907	0.0468981	0.917502	0.976769	HSPC_1	0.931034	-10.4336	HSPC_1	Progenitors	Early
Wang_et_al_CCACCTAGTAAAGGAG_2-0	5.94686	-7.9944	7.27573	3.69215	0.0546698	0.917502	0.976769	Macrophage	1	-7.9944	Macrophage	Macrophage	Early
Wang_et_al_CCACGGACATGAGCGA_2-0	3.419	-9.30647	7.77318	3.90757	0.0480696	0.917502	0.976769	HSPC_1	0.95	-9.30647	HSPC_1	Progenitors	Early
Wang_et_al_CCACTACCATAGAAAC_2-0	3.92436	-7.37114	7.25162	3.32073	0.0684124	0.917502	0.976769	Macrophage	1	-7.37114	Macrophage	Macrophage	Early
Wang_et_al_CCATGTCTCAGCTGGC_2-0	3.53206	-9.86092	8.21246	3.87362	0.0490512	0.917502	0.976769	Mesothelium	0.975807	-9.86092	Mesothelium	Mesothelium	Early
Wang_et_al_CCATTCGCAGCCACCA_2-0	4.5198	-3.97016	7.7387	1.17944	0.27747	0.917502	0.977513	Macrophage	0.986667	-3.97016	Macrophage	Macrophage	Early
Wang_et_al_CCATTCGCATGACGGA_2-0	4.29255	-7.51972	7.18743	3.51245	0.06091	0.917502	0.976769	Fibroblast	0.9375	-7.51972	Fibroblast	Fibroblast	Early
Wang_et_al_CCCAATCCACCGGAAA_2-0	4.12574	-5.11997	7.42675	1.91347	0.166579	0.917502	0.976769	Endoderm	1	-5.11997	Endoderm	Endoderm	Early
Wang_et_al_CCCAATCGTTGTGGCC_2-0	1.35004	-10.123	8.39806	3.9211	0.0476843	0.917502	0.976769	HSPC_1	0.993007	-10.123	HSPC_1	Progenitors	Early
Wang_et_al_CCCATACTCGTACGGC_2-0	2.15593	-5.18761	7.57835	1.86133	0.172473	0.917502	0.976769	MK	1	-5.18761	MK	MK	Early
Wang_et_al_CCGGTAGAGAGGTTGC_2-0	2.836	-7.98864	7.71066	3.24435	0.071671	0.917502	0.976769	Endoderm	1	-7.98864	Endoderm	Endoderm	Early
Wang_et_al_CCGGTAGTCAGCTTAG_2-0	4.0946	-6.30782	7.08065	2.82353	0.0928927	0.917502	0.976769	Fibroblast	0.923077	-6.30782	Fibroblast	Fibroblast	Early
Wang_et_al_CCGGTAGTCCGGCACA_2-0	4.5006	-7.99437	7.21313	3.79076	0.051537	0.917502	0.976769	Macrophage	1	-7.99437	Macrophage	Macrophage	Early
Wang_et_al_CCGTACTTCAGCATGT_2-0	4.30125	-8.68582	7.59969	3.72325	0.0536606	0.917502	0.976769	Mesothelium	0.985507	-8.68582	Mesothelium	Mesothelium	Early
Wang_et_al_CCGTACTTCTCTTGAT_2-0	3.86841	-8.54185	7.55323	3.6812	0.05503	0.917502	0.976769	Fibroblast	0.863014	-8.54185	Fibroblast	Fibroblast	Early
Wang_et_al_CCGTACTTCTTAGAGC_2-0	4.67414	-6.70126	6.92043	3.34184	0.0675396	0.917502	0.976769	Macrophage	1	-6.70126	Macrophage	Macrophage	Early
Wang_et_al_CCGTGGATCGGTGTTA_2-0	4.18947	-8.66518	7.54161	3.76366	0.0523785	0.917502	0.976769	Macrophage	1	-8.66518	Macrophage	Macrophage	Early
Wang_et_al_CCGTTCAAGACTTGAA_2-0	2.86896	-9.12124	7.64515	3.93112	0.0474009	0.917502	0.976769	HSPC_1	0.985714	-9.12124	HSPC_1	Progenitors	Early
Wang_et_al_CCTAAAGAGCCCAACC_2-0	2.92538	-9.25856	7.73942	3.91801	0.047772	0.917502	0.976769	HSPC_1	0.961039	-9.25856	HSPC_1	Progenitors	Early
Wang_et_al_CCTAAAGTCTTGTCAT_2-0	4.85749	-8.69311	7.43997	3.87633	0.048972	0.917502	0.976769	Macrophage	1	-8.69311	Macrophage	Macrophage	Early
Wang_et_al_CCTCTGAGTTAAAGAC_2-0	3.10875	-8.54759	7.53498	3.70111	0.0543769	0.917502	0.976769	Endoderm	1	-8.54759	Endoderm	Endoderm	Early
Wang_et_al_CCTCTGATCTCCCTGA_2-0	2.90113	-9.30647	7.79062	3.8882	0.0486271	0.917502	0.976769	HSPC_1	0.987805	-9.30647	HSPC_1	Progenitors	Early
Wang_et_al_CCTTACGAGTGAATTG_2-0	3.16942	-9.0307	7.59768	3.92303	0.0476296	0.917502	0.976769	Endoderm	1	-9.0307	Endoderm	Endoderm	Early
Wang_et_al_CCTTCCCCAGAGCCAA_2-0	3.55973	-8.66142	7.39893	3.91477	0.0478644	0.917502	0.976769	Endoderm	1	-8.66142	Endoderm	Endoderm	Early
Wang_et_al_CCTTCGACAGACTCGC_2-0	2.97328	-8.98919	7.64898	3.85293	0.0496599	0.917502	0.976769	Endoderm	1	-8.98919	Endoderm	Endoderm	Early
Wang_et_al_CCTTCGACAGATGAGC_2-0	3.39744	-9.07668	7.6204	3.9283	0.0474805	0.917502	0.976769	HSPC_1	0.985507	-9.07668	HSPC_1	Progenitors	Early
Wang_et_al_CCTTCGATCCGCGTTT_2-0	3.67644	-9.08387	7.65345	3.90255	0.0482136	0.917502	0.976769	MK	1	-9.08387	MK	MK	Early
Wang_et_al_CCTTTCTCATATGCTG_2-0	3.04771	-9.2336	7.72281	3.9214	0.0476758	0.917502	0.976769	HSPC_1	0.974026	-9.2336	HSPC_1	Progenitors	Early
Wang_et_al_CCTTTCTCATGTTGAC_2-0	3.46692	-9.33285	7.79966	3.89236	0.048507	0.917502	0.976769	MK	1	-9.33285	MK	MK	Early
Wang_et_al_CGACCTTAGATGTTAG_2-0	4.35142	-7.58094	7.32612	3.35476	0.0670118	0.917502	0.976769	Mesothelium	0.754098	-7.58094	Mesothelium	Mesothelium	Early
Wang_et_al_CGACCTTCAAAGGAAG_2-0	2.66554	-9.27717	7.87498	3.80359	0.0511434	0.917502	0.976769	Endoderm	1	-9.27717	Endoderm	Endoderm	Early
Wang_et_al_CGACCTTCATAGGATA_2-0	4.64446	-8.12329	7.26671	3.7905	0.051545	0.917502	0.976769	Macrophage	1	-8.12329	Macrophage	Macrophage	Early
Wang_et_al_CGAGAAGCACCAGTTA_2-0	2.74582	-9.36438	7.8189	3.88912	0.0486005	0.917502	0.976769	HSPC_1	0.952381	-9.36438	HSPC_1	Progenitors	Early
Wang_et_al_CGAGAAGCATACCATG_2-0	4.94982	-4.76012	7.24348	1.87227	0.171216	0.917502	0.976769	Mesothelium	1	-4.76012	Mesothelium	Mesothelium	Early
Wang_et_al_CGAGCACAGGCATGTG_2-0	3.27307	-4.06531	7.39441	1.26734	0.260267	0.917502	0.976769	Fibroblast	1	-4.06531	Fibroblast	Fibroblast	Early
Wang_et_al_CGAGCCAGTTTGGGCC_2-0	3.85025	-6.32626	7.06944	2.85135	0.0912983	0.917502	0.976769	Macrophage	1	-6.32626	Macrophage	Macrophage	Early
Wang_et_al_CGATGGCTCGCGGATC_2-0	3.01671	-0.669938	7.04946	0.0557562	0.813334	1	1	Fibroblast	1	0	Fibroblast	Fibroblast	FALSE
Wang_et_al_CGATGTACACAGGAGT_2-0	3.72345	-6.90674	7.48724	2.77834	0.0955481	0.917502	0.976769	Macrophage	1	-6.90674	Macrophage	Macrophage	Early
Wang_et_al_CGATTGAAGCTCTCGG_2-0	1.80599	-5.00087	8.00601	1.57663	0.209247	0.917502	0.976769	MK	0.693069	-5.00087	MK	MK	Early
Wang_et_al_CGATTGAGTGTAACGG_2-0	5.03211	-3.27351	7.31737	0.987528	0.320348	0.917502	0.977678	Macrophage	0.981132	-3.27351	Macrophage	Macrophage	Early
Wang_et_al_CGCCAAGCATGCGCAC_2-0	3.60487	-8.51243	7.28829	4.00941	0.0452477	0.917502	0.976769	Endoderm	1	-8.51243	Endoderm	Endoderm	Early
Wang_et_al_CGCCAAGGTCGCATCG_2-0	2.60529	-4.60578	7.9233	1.40431	0.236004	0.917502	0.976769	Endoderm	1	-4.60578	Endoderm	Endoderm	Early
Wang_et_al_CGCCAAGTCATAACCG_2-0	3.44729	-5.06029	7.65002	1.75457	0.185304	0.917502	0.976769	Sinusoidal_EC	0.962963	-5.06029	Sinusoidal_EC	Endothelium	Early
Wang_et_al_CGCGTTTAGGGCACTA_2-0	3.29536	-7.84626	7.09997	3.87668	0.0489619	0.917502	0.976769	Endoderm	1	-7.84626	Endoderm	Endoderm	Early
Wang_et_al_CGCGTTTCAGGTCGTC_2-0	3.99527	-8.54992	7.4403	3.78964	0.0515713	0.917502	0.976769	Mesothelium	0.83871	-8.54992	Mesothelium	Mesothelium	Early
Wang_et_al_CGCTATCCAAACTGTC_2-0	3.45234	-9.62755	8.04031	3.85662	0.0495506	0.917502	0.976769	HSPC_2	0.980952	-9.62755	HSPC_2	Progenitors	Early
Wang_et_al_CGCTATCGTCTTCAAG_2-0	3.13758	-6.02953	8.05981	2.04084	0.153126	0.917502	0.976769	HSPC_1	1	-6.02953	HSPC_1	Progenitors	Early
Wang_et_al_CGCTGGAAGCCACGCT_2-0	4.67199	-7.71211	7.18212	3.65253	0.0559849	0.917502	0.976769	Mesothelium	0.54	-7.71211	Mesothelium	Mesothelium	Early
Wang_et_al_CGCTTCAAGTGTCCAT_2-0	3.99879	-8.46375	7.51002	3.67282	0.0553073	0.917502	0.976769	Mesothelium	1	-8.46375	Mesothelium	Mesothelium	Early
Wang_et_al_CGGACTGCAGTCAGCC_2-0	1.4723	-9.17652	8.13513	3.56593	0.0589773	0.917502	0.976769	Sinusoidal_EC	0.913044	-9.17652	Sinusoidal_EC	Endothelium	Early
Wang_et_al_CGGACTGTCCGTAGGC_2-0	2.12765	-9.38394	7.86518	3.86692	0.0492475	0.917502	0.976769	Macrophage	1	-9.38394	Macrophage	Macrophage	Early
Wang_et_al_CGGAGCTCACACCGCA_2-0	4.0485	-8.67471	7.3741	3.96342	0.0464997	0.917502	0.976769	MK	0.962963	-8.67471	MK	MK	Early
Wang_et_al_CGGAGCTGTGTCAATC_2-0	3.51033	-2.10016	7.21003	0.468457	0.493698	1	1	Macrophage	1	0	Macrophage	Macrophage	FALSE
Wang_et_al_CGGAGCTTCTAAGCCA_2-0	4.43223	-7.69584	7.15516	3.68261	0.0549833	0.917502	0.976769	Macrophage	1	-7.69584	Macrophage	Macrophage	Early
Wang_et_al_CGGCTAGCACCAGCAC_2-0	3.92513	-9.41908	7.89108	3.86728	0.0492369	0.917502	0.976769	HSPC_2	0.76087	-9.41908	HSPC_2	Progenitors	Early
Wang_et_al_CGTAGGCAGCTGCAAG_2-0	3.68801	-5.0264	7.06491	1.98501	0.158864	0.917502	0.976769	VWF_EC	0.854839	-5.0264	VWF_EC	Endothelium	Early
Wang_et_al_CGTCCATGTGTTAAGA_2-0	3.60688	-8.93411	7.61987	3.84743	0.049823	0.917502	0.976769	HSPC_2	0.472222	-8.93411	HSPC_2	Progenitors	Early
Wang_et_al_CGTGTAAGTGCAGTAG_2-0	3.0391	-9.46726	7.88804	3.89484	0.0484355	0.917502	0.976769	HSPC_1	0.898876	-9.46726	HSPC_1	Progenitors	Early
Wang_et_al_CGTGTCTAGGTACTCT_2-0	2.70746	-9.6352	8.01861	3.87912	0.0488909	0.917502	0.976769	HSPC_1	0.990099	-9.6352	HSPC_1	Progenitors	Early
Wang_et_al_CGTTCTGTCCTGTACC_2-0	3.46891	-9.37711	7.83999	3.88098	0.0488367	0.917502	0.976769	HSPC_2	0.988506	-9.37711	HSPC_2	Progenitors	Early
Wang_et_al_CGTTGGGCACGCCAGT_2-0	3.02623	-8.94642	7.53484	3.93466	0.0473013	0.917502	0.976769	HSPC_1	0.920635	-8.94642	HSPC_1	Progenitors	Early
Wang_et_al_CGTTGGGGTCCTCTTG_2-0	3.26653	-8.68577	7.36625	3.98411	0.0459319	0.917502	0.976769	Endoderm	1	-8.68577	Endoderm	Endoderm	Early
Wang_et_al_CTAAGACGTGATGCCC_2-0	3.18631	-8.79642	7.4341	3.9467	0.0469641	0.917502	0.976769	HSPC_1	1	-8.79642	HSPC_1	Progenitors	Early
Wang_et_al_CTACACCAGTGAACGC_2-0	3.94398	-8.89926	7.92878	3.56853	0.0588852	0.917502	0.976769	Macrophage	1	-8.89926	Macrophage	Macrophage	Early
Wang_et_al_CTACATTTCTGGCGAC_2-0	4.39292	-8.03869	7.35376	3.60033	0.0577688	0.917502	0.976769	Fibroblast	0.854545	-8.03869	Fibroblast	Fibroblast	Early
Wang_et_al_CTACCCAAGCCGGTAA_2-0	4.01749	-8.36287	7.26349	3.95324	0.0467819	0.917502	0.976769	HSPC_1	0.673469	-8.36287	HSPC_1	Progenitors	Early
Wang_et_al_CTAGAGTTCGAATGCT_2-0	3.4067	-8.5083	7.3334	3.9305	0.0474185	0.917502	0.976769	Endoderm	1	-8.5083	Endoderm	Endoderm	Early
Wang_et_al_CTCACACAGCAGGCTA_2-0	3.06867	-4.00801	7.76342	1.18783	0.275769	0.917502	0.976769	HSPC_1	0.936709	-4.00801	HSPC_1	Progenitors	Early
Wang_et_al_CTCAGAAAGCCAGTAG_2-0	4.08281	-9.29204	7.79764	3.8726	0.049081	0.917502	0.976769	HSPC_2	0.797619	-9.29204	HSPC_2	Progenitors	Early
Wang_et_al_CTCAGAACAGCCTATA_2-0	3.57891	-8.62141	7.63998	3.65252	0.0559851	0.917502	0.976769	Macrophage	1	-8.62141	Macrophage	Macrophage	Early
Wang_et_al_CTCATTAAGTGACTCT_2-0	2.88048	-8.5959	7.53582	3.7286	0.053489	0.917502	0.976769	Endoderm	1	-8.5959	Endoderm	Endoderm	Early
Wang_et_al_CTCATTAGTCGAACAG_2-0	3.30807	-9.13631	7.68746	3.9015	0.0482438	0.917502	0.976769	HSPC_1	0.947368	-9.13631	HSPC_1	Progenitors	Early
Wang_et_al_CTCGAAACATCGGACC_2-0	2.7741	-9.44446	7.9199	3.85978	0.0494576	0.917502	0.976769	HSPC_1	0.947917	-9.44446	HSPC_1	Progenitors	Early
Wang_et_al_CTCGAAATCCTAGGGC_2-0	1.23724	-10.199	8.45464	3.93191	0.0473787	0.917502	0.976769	HSPC_1	1	-10.199	HSPC_1	Progenitors	Early
Wang_et_al_CTCGGAGGTGAGTGAC_2-0	3.14055	-5.69644	7.80536	1.99745	0.157565	0.917502	0.976769	HSPC_1	1	-5.69644	HSPC_1	Progenitors	Early
Wang_et_al_CTCGGGATCGTTACGA_2-0	3.45485	-5.73471	7.91484	1.96652	0.160818	0.917502	0.976769	HSPC_2	0.938144	-5.73471	HSPC_2	Progenitors	Early
Wang_et_al_CTCGTACAGAAACCGC_2-0	3.1913	-8.11789	7.30576	3.72667	0.0535507	0.917502	0.976769	Endoderm	1	-8.11789	Endoderm	Endoderm	Early
Wang_et_al_CTCGTACGTGAAATCA_2-0	4.59706	-7.31899	7.10787	3.49043	0.0617253	0.917502	0.976769	Macrophage	1	-7.31899	Macrophage	Macrophage	Early
Wang_et_al_CTCGTCAAGGACCACA_2-0	2.75412	-9.28826	7.78411	3.88558	0.0487031	0.917502	0.976769	HSPC_1	0.987805	-9.28826	HSPC_1	Progenitors	Early
Wang_et_al_CTCGTCAAGTGAACGC_2-0	4.47529	-3.86365	7.45138	1.22402	0.268574	0.917502	0.976769	Macrophage	1	-3.86365	Macrophage	Macrophage	Early
Wang_et_al_CTCGTCACAAATACAG_2-0	3.89534	-7.72909	7.36581	3.38975	0.0656037	0.917502	0.976769	Macrophage	1	-7.72909	Macrophage	Macrophage	Early
Wang_et_al_CTCGTCAGTCGGCACT_2-0	2.94616	-8.78625	7.8918	3.53369	0.0601344	0.917502	0.976769	Sinusoidal_EC	0.974359	-8.78625	Sinusoidal_EC	Endothelium	Early
Wang_et_al_CTCTAATGTGGTCCGT_2-0	3.37466	-6.99939	7.7679	2.66673	0.102467	0.917502	0.976769	Macrophage	1	-6.99939	Macrophage	Macrophage	Early
Wang_et_al_CTCTACGAGAGCTATA_2-0	2.98797	-8.96645	7.57912	3.9033	0.048192	0.917502	0.976769	Endoderm	1	-8.96645	Endoderm	Endoderm	Early
Wang_et_al_CTCTACGGTCGAATCT_2-0	3.9448	-9.36668	7.85044	3.86804	0.0492145	0.917502	0.976769	Macrophage	1	-9.36668	Macrophage	Macrophage	Early
Wang_et_al_CTCTGGTCATCGATGT_2-0	5.3585	-7.99432	7.10078	3.98083	0.0460217	0.917502	0.976769	Macrophage	1	-7.99432	Macrophage	Macrophage	Early
Wang_et_al_CTCTGGTGTGCTGTAT_2-0	3.35235	-4.35878	7.68918	1.38727	0.238867	0.917502	0.976769	Endoderm	1	-4.35878	Endoderm	Endoderm	Early
Wang_et_al_CTGAAACAGACAATAC_2-0	4.86709	-5.09463	7.4866	1.85934	0.172702	0.917502	0.976769	HSPC_2	0.693548	-5.09463	HSPC_2	Progenitors	Early
Wang_et_al_CTGAAGTCAGGGTATG_2-0	3.0652	-9.46081	7.89724	3.88488	0.0487233	0.917502	0.976769	HSPC_1	0.945055	-9.46081	HSPC_1	Progenitors	Early
Wang_et_al_CTGATAGAGGATGTAT_2-0	3.81499	-8.61365	7.36548	3.94043	0.0471393	0.917502	0.976769	Endoderm	1	-8.61365	Endoderm	Endoderm	Early
Wang_et_al_CTGATAGCAACAACCT_2-0	2.745	-9.57636	7.97167	3.88812	0.0486295	0.917502	0.976769	HSPC_1	0.969072	-9.57636	HSPC_1	Progenitors	Early
Wang_et_al_CTGATAGCACGGTTTA_2-0	3.15863	-8.92478	7.54066	3.91629	0.047821	0.917502	0.976769	HSPC_1	0.953846	-8.92478	HSPC_1	Progenitors	Early
Wang_et_al_CTGCCTAAGACTGGGT_2-0	3.54444	-9.28506	7.79568	3.87105	0.0491264	0.917502	0.976769	HSPC_1	0.564706	-9.28506	HSPC_1	Progenitors	Early
Wang_et_al_CTGCCTACATACTACG_2-0	5.40551	-2.43764	7.24595	0.614659	0.433039	1	1	Fibroblast	0.976744	0	Fibroblast	Fibroblast	FALSE
Wang_et_al_CTGCCTAGTCTAGTGT_2-0	3.55972	-8.85224	7.50301	3.90781	0.0480629	0.917502	0.976769	HSPC_1	0.857143	-8.85224	HSPC_1	Progenitors	Early
Wang_et_al_CTGGTCTAGAGACTAT_2-0	4.10615	-8.19298	7.33118	3.73411	0.0533126	0.917502	0.976769	Macrophage	1	-8.19298	Macrophage	Macrophage	Early
Wang_et_al_CTGGTCTCATGAACCT_2-0	3.44084	-8.56193	7.30884	4.00762	0.0452958	0.917502	0.976769	HSPC_1	0.92	-8.56193	HSPC_1	Progenitors	Early
Wang_et_al_CTGTGCTCATTCCTCG_2-0	2.9411	-9.1255	7.64852	3.9305	0.0474186	0.917502	0.976769	HSPC_1	0.971831	-9.1255	HSPC_1	Progenitors	Early
Wang_et_al_CTTAACTGTCTAGGTT_2-0	4.92937	-8.13628	7.06445	4.15737	0.0414544	0.917502	0.976769	Early_Erythroid	0.564103	-8.13628	MK	MK	Early
Wang_et_al_CTTCTCTAGTATTGGA_2-0	3.65816	-2.38213	7.31625	0.546569	0.459724	1	1	Fibroblast	1	0	Fibroblast	Fibroblast	FALSE
Wang_et_al_CTTGGCTAGTGCTGCC_2-0	3.34376	-7.79583	7.67094	3.16613	0.0751811	0.917502	0.976769	Macrophage	1	-7.79583	Macrophage	Macrophage	Early
Wang_et_al_CTTTGCGGTTCCATGA_2-0	2.48345	-10.262	8.50638	3.93785	0.0472117	0.917502	0.976769	HSPC_1	0.993548	-10.262	HSPC_1	Progenitors	Early
Wang_et_al_GAAACTCAGCCACCTG_2-0	4.56555	-8.85084	7.47986	3.9274	0.0475059	0.917502	0.976769	Endoderm	1	-8.85084	Endoderm	Endoderm	Early
Wang_et_al_GAAGCAGAGCCTATGT_2-0	4.22737	-8.8153	7.60153	3.79585	0.0513806	0.917502	0.976769	MK	1	-8.8153	MK	MK	Early
Wang_et_al_GAATAAGAGTGTACTC_2-0	3.43087	-9.51111	7.93463	3.8835	0.0487635	0.917502	0.976769	MK	1	-9.51111	MK	MK	Early
Wang_et_al_GAATAAGTCTAACGGT_2-0	4.33793	-8.59195	7.35041	3.95324	0.0467818	0.917502	0.976769	HSPC_2	0.907407	-8.59195	HSPC_2	Progenitors	Early
Wang_et_al_GAATGAACAAGAAGAG_2-0	5.47378	-8.20324	7.28962	3.80639	0.0510582	0.917502	0.976769	Macrophage	1	-8.20324	Macrophage	Macrophage	Early
Wang_et_al_GACACGCAGGATTCGG_2-0	3.74244	-9.13783	7.67361	3.91493	0.0478597	0.917502	0.976769	HSPC_2	0.621622	-9.13783	HSPC_2	Progenitors	Early
Wang_et_al_GACCAATAGACACTAA_2-0	6.19027	-2.47632	7.31376	0.612747	0.433756	1	1	Macrophage	1	0	Macrophage	Macrophage	FALSE
Wang_et_al_GACCAATAGGTAGCTG_2-0	2.8251	-9.68805	8.05836	3.87164	0.0491091	0.917502	0.976769	HSPC_1	0.990476	-9.68805	HSPC_1	Progenitors	Early
Wang_et_al_GACCAATCACGAAGCA_2-0	3.56571	-8.59814	7.38294	3.90096	0.0482592	0.917502	0.976769	MK	1	-8.59814	MK	MK	Early
Wang_et_al_GACCAATGTTTCCACC_2-0	3.94529	-2.18796	7.46679	0.454901	0.500017	1	1	HSPC_1	0.821429	0	HSPC_1	Progenitors	FALSE
Wang_et_al_GACCAATTCCTTTCTC_2-0	2.7945	-7.98256	7.31685	3.62363	0.0569651	0.917502	0.976769	Endoderm	1	-7.98256	Endoderm	Endoderm	Early
Wang_et_al_GACCAATTCTATCCCG_2-0	3.38082	-8.74744	7.40365	3.96058	0.0465783	0.917502	0.976769	HSPC_2	0.518518	-8.74744	HSPC_2	Progenitors	Early
Wang_et_al_GACGCGTTCATTGCCC_2-0	4.04909	-5.18918	7.49132	1.91009	0.166954	0.917502	0.976769	HSPC_2	0.983333	-5.18918	HSPC_2	Progenitors	Early
Wang_et_al_GACGGCTGTAAACGCG_2-0	2.72456	-8.90735	7.72746	3.73642	0.0532392	0.917502	0.976769	Endoderm	1	-8.90735	Endoderm	Endoderm	Early
Wang_et_al_GACTAACAGACAATAC_2-0	3.75344	-9.25887	7.85054	3.81066	0.050928	0.917502	0.976769	Mesothelium	0.922222	-9.25887	Mesothelium	Mesothelium	Early
Wang_et_al_GACTGCGAGAGATGAG_2-0	5.00641	-4.19338	7.4863	1.38439	0.239356	0.917502	0.976769	Macrophage	0.982759	-4.19338	Macrophage	Macrophage	Early
Wang_et_al_GACTGCGCAGCGAACA_2-0	3.29916	-9.20131	7.7055	3.92067	0.0476966	0.917502	0.976769	Endoderm	1	-9.20131	Endoderm	Endoderm	Early
Wang_et_al_GACTGCGGTGCACGAA_2-0	4.44974	-4.31769	7.69316	1.36479	0.242709	0.917502	0.976769	Macrophage	1	-4.31769	Macrophage	Macrophage	Early
Wang_et_al_GAGCAGAAGGAATCGC_2-0	3.6775	-9.40921	7.93137	3.83277	0.0502606	0.917502	0.976769	Mesothelium	0.909091	-9.40921	Mesothelium	Mesothelium	Early
Wang_et_al_GAGCAGAAGGAGTTGC_2-0	3.37877	-7.58093	7.30798	3.38003	0.0659916	0.917502	0.976769	Macrophage	1	-7.58093	Macrophage	Macrophage	Early
Wang_et_al_GAGGTGAAGGGCACTA_2-0	3.43963	-7.85288	7.29932	3.56584	0.0589806	0.917502	0.976769	Sinusoidal_EC	0.761194	-7.85288	Sinusoidal_EC	Endothelium	Early
Wang_et_al_GAGGTGATCGCATGAT_2-0	4.20795	-8.84944	7.50955	3.90055	0.048271	0.917502	0.976769	MK	0.545455	-8.84944	MK	MK	Early
Wang_et_al_GAGGTGATCTACTATC_2-0	3.31812	-9.38747	7.83086	3.89296	0.0484896	0.917502	0.976769	HSPC_2	0.741177	-9.38747	HSPC_2	Progenitors	Early
Wang_et_al_GAGTCCGGTTTACTCT_2-0	3.67162	-9.09222	7.65191	3.90863	0.0480394	0.917502	0.976769	HSPC_1	0.690141	-9.09222	HSPC_1	Progenitors	Early
Wang_et_al_GAGTCCGTCATCTGCC_2-0	1.23679	-8.31561	8.10478	3.14921	0.0759645	0.917502	0.976769	Endoderm	1	-8.31561	Endoderm	Endoderm	Early
Wang_et_al_GATCGCGGTGGTAACG_2-0	5.18597	-8.74746	7.46794	3.8763	0.0489729	0.917502	0.976769	Fibroblast	0.934426	-8.74746	Fibroblast	Fibroblast	Early
Wang_et_al_GATCTAGAGCTAAACA_2-0	2.82186	-8.77589	7.61364	3.76267	0.0524097	0.917502	0.976769	Endoderm	1	-8.77589	Endoderm	Endoderm	Early
Wang_et_al_GATGAAAAGTAGGTGC_2-0	3.02392	-9.65999	8.0374	3.87562	0.0489928	0.917502	0.976769	HSPC_1	0.970874	-9.65999	HSPC_1	Progenitors	Early
Wang_et_al_GATGAGGCACGAGAGT_2-0	3.73153	-8.88647	7.60314	3.83521	0.0501873	0.917502	0.976769	HSPC_2	0.763889	-8.88647	HSPC_2	Progenitors	Early
Wang_et_al_GATGAGGCACGCCAGT_2-0	3.33498	-9.17271	7.73417	3.87616	0.0489773	0.917502	0.976769	Endoderm	1	-9.17271	Endoderm	Endoderm	Early
Wang_et_al_GATGAGGCAGGATTGG_2-0	4.23558	-8.57783	7.30171	4.02959	0.0447094	0.917502	0.976769	Endoderm	1	-8.57783	Endoderm	Endoderm	Early
Wang_et_al_GATGCTAAGCCCAGCT_2-0	3.21189	-8.87503	7.73805	3.70837	0.0541408	0.917502	0.976769	Sinusoidal_EC	0.76087	-8.87503	Sinusoidal_EC	Endothelium	Early
Wang_et_al_GATGCTAAGCTGTCTA_2-0	2.84825	-9.34689	7.80161	3.89772	0.0483523	0.917502	0.976769	HSPC_1	0.951219	-9.34689	HSPC_1	Progenitors	Early
Wang_et_al_GATTCAGGTTGTACAC_2-0	3.92578	-9.07266	7.65202	3.8975	0.0483588	0.917502	0.976769	Mesothelium	1	-9.07266	Mesothelium	Mesothelium	Early
Wang_et_al_GATTCAGTCCGCAGTG_2-0	3.03436	-7.37128	7.5127	3.03245	0.0816156	0.917502	0.976769	Fibroblast	0.966667	-7.37128	Fibroblast	Fibroblast	Early
Wang_et_al_GCAAACTAGCTCCCAG_2-0	2.94152	-9.18171	7.70999	3.90541	0.0481317	0.917502	0.976769	HSPC_1	0.92	-9.18171	HSPC_1	Progenitors	Early
Wang_et_al_GCAATCATCACCCGAG_2-0	3.27319	-8.96341	7.54061	3.93891	0.0471819	0.917502	0.976769	HSPC_1	0.730159	-8.96341	HSPC_1	Progenitors	Early
Wang_et_al_GCACATACAACACCTA_2-0	2.73466	-9.82404	8.15606	3.87908	0.048892	0.917502	0.976769	HSPC_1	0.973684	-9.82404	HSPC_1	Progenitors	Early
Wang_et_al_GCACATAGTCTTGCGG_2-0	3.22777	-9.29686	7.79657	3.87639	0.0489703	0.917502	0.976769	MK	1	-9.29686	MK	MK	Early
Wang_et_al_GCACATATCGCCCTTA_2-0	1.49623	-5.05884	8.14161	1.55641	0.212192	0.917502	0.976769	MK	1	-5.05884	MK	MK	Early
Wang_et_al_GCACTCTCACATGACT_2-0	4.77793	-7.93645	7.13284	3.88499	0.0487204	0.917502	0.976769	Macrophage	1	-7.93645	Macrophage	Macrophage	Early
Wang_et_al_GCAGTTAGTGTGTGCC_2-0	4.41923	-8.60757	7.45888	3.80093	0.0512248	0.917502	0.976769	Macrophage	1	-8.60757	Macrophage	Macrophage	Early
Wang_et_al_GCAGTTATCCATTCTA_2-0	2.90723	-5.85024	7.92187	2.02181	0.155055	0.917502	0.976769	HSPC_1	0.98913	-5.85024	HSPC_1	Progenitors	Early
Wang_et_al_GCATACAAGTGCGTGA_2-0	3.99616	-3.89683	6.94105	1.58465	0.208092	0.917502	0.976769	Sinusoidal_EC	0.810811	-3.89683	Sinusoidal_EC	Endothelium	Early
Wang_et_al_GCATGATTCAGCTCTC_2-0	3.23898	-9.03649	7.63624	3.89107	0.0485443	0.917502	0.976769	HSPC_1	0.75	-9.03649	HSPC_1	Progenitors	Early
Wang_et_al_GCATGCGAGACTAAGT_2-0	3.30349	-8.33245	7.76145	3.38964	0.065608	0.917502	0.976769	Fibroblast	0.895833	-8.33245	Fibroblast	Fibroblast	Early
Wang_et_al_GCATGTAAGTCTCAAC_2-0	2.67181	-9.77256	8.13192	3.86359	0.0493454	0.917502	0.976769	HSPC_1	0.946903	-9.77256	HSPC_1	Progenitors	Early
Wang_et_al_GCCAAATGTCTCAACA_2-0	4.41927	-3.77874	7.34109	1.24401	0.2647	0.917502	0.976769	Endoderm	1	-3.77874	Endoderm	Endoderm	Early
Wang_et_al_GCCAAATTCGATGAGG_2-0	3.86714	-5.42253	7.79566	1.86213	0.172379	0.917502	0.976769	MK	1	-5.42253	MK	MK	Early
Wang_et_al_GCGACCAAGGAGTACC_2-0	3.40481	-9.16183	7.67271	3.92921	0.0474549	0.917502	0.976769	HSPC_1	1	-9.16183	HSPC_1	Progenitors	Early
Wang_et_al_GCGACCAAGGTCATCT_2-0	3.1289	-9.392	7.94039	3.81702	0.050735	0.917502	0.976769	Endoderm	1	-9.392	Endoderm	Endoderm	Early
Wang_et_al_GCGACCAGTAGGCATG_2-0	3.02015	-8.60209	7.74458	3.55232	0.059463	0.917502	0.976769	Endoderm	1	-8.60209	Endoderm	Endoderm	Early
Wang_et_al_GCGACCATCATTTGGG_2-0	4.09064	-7.4126	7.26841	3.32494	0.0682374	0.917502	0.976769	Macrophage	1	-7.4126	Macrophage	Macrophage	Early
Wang_et_al_GCGCAGTTCGTGACAT_2-0	2.43546	-8.70981	7.83624	3.52803	0.0603401	0.917502	0.976769	Endoderm	1	-8.70981	Endoderm	Endoderm	Early
Wang_et_al_GCGCCAAAGAGACGAA_2-0	4.13056	-3.94475	7.2343	1.3862	0.239049	0.917502	0.976769	Sinusoidal_EC	0.896552	-3.94475	Sinusoidal_EC	Endothelium	Early
Wang_et_al_GCGCCAAGTCCGAACC_2-0	4.53044	-8.54822	7.34369	3.93765	0.0472175	0.917502	0.976769	Endoderm	1	-8.54822	Endoderm	Endoderm	Early
Wang_et_al_GCGCGATCAACTGCTA_2-0	3.63823	-8.35093	7.25508	3.95962	0.046605	0.917502	0.976769	Endoderm	1	-8.35093	Endoderm	Endoderm	Early
Wang_et_al_GCGGGTTCAGGTGGAT_2-0	4.74792	-6.0925	6.84215	3.03147	0.0816646	0.917502	0.976769	Erythroid	0.794118	-6.0925	Erythroid	Erythroid	Early
Wang_et_al_GCGGGTTCATCGATGT_2-0	4.44026	-5.10562	7.44772	1.88865	0.169356	0.917502	0.976769	MK	0.931034	-5.10562	MK	MK	Early
Wang_et_al_GCTCTGTCAGCGTTCG_2-0	3.6009	-7.7684	7.43356	3.32825	0.0681	0.917502	0.976769	Macrophage	1	-7.7684	Macrophage	Macrophage	Early
Wang_et_al_GCTGCTTAGGGTATCG_2-0	3.8658	-9.1817	7.69752	3.91747	0.0477875	0.917502	0.976769	Fibroblast	1	-9.1817	Fibroblast	Fibroblast	Early
Wang_et_al_GCTGCTTAGTTTAGGA_2-0	4.73544	-8.40176	7.33456	3.86083	0.0494266	0.917502	0.976769	MK	1	-8.40176	MK	MK	Early
Wang_et_al_GCTGCTTGTGCTTCTC_2-0	4.2475	-3.66222	7.32023	1.19393	0.274539	0.917502	0.976769	Mesothelium	0.634615	-3.66222	Mesothelium	Mesothelium	Early
Wang_et_al_GCTGGGTAGCCACTAT_2-0	3.99218	-4.91783	7.72925	1.63994	0.200334	0.917502	0.976769	Macrophage	1	-4.91783	Macrophage	Macrophage	Early
Wang_et_al_GCTGGGTCAGACAAGC_2-0	4.28529	-8.24554	7.35092	3.73475	0.0532924	0.917502	0.976769	Erythroid	0.322581	-8.24554	Erythroid	Erythroid	Early
Wang_et_al_GCTGGGTTCAAGAAGT_2-0	3.07501	-9.12126	7.73698	3.84493	0.0498973	0.917502	0.976769	Endoderm	1	-9.12126	Endoderm	Endoderm	Early
Wang_et_al_GCTGGGTTCTCTAGGA_2-0	1.99374	-9.10675	7.76096	3.81204	0.0508863	0.917502	0.976769	Endoderm	0.965116	-9.10675	Endoderm	Endoderm	Early
Wang_et_al_GCTTCCATCACAGTAC_2-0	3.69253	-7.30021	7.24562	3.28257	0.0700198	0.917502	0.976769	Macrophage	1	-7.30021	Macrophage	Macrophage	Early
Wang_et_al_GCTTGAACATCGGAAG_2-0	4.68169	-8.8992	7.58197	3.86183	0.0493972	0.917502	0.976769	Fibroblast	0.971015	-8.8992	Fibroblast	Fibroblast	Early
Wang_et_al_GGAAAGCGTGTGCGTC_2-0	3.70833	-4.11113	7.79934	1.21742	0.269868	0.917502	0.976769	Macrophage	0.988636	-4.11113	Macrophage	Macrophage	Early
Wang_et_al_GGAAAGCGTTATGCGT_2-0	2.44445	-10.0104	8.30252	3.90847	0.0480441	0.917502	0.976769	HSPC_1	1	-10.0104	HSPC_1	Progenitors	Early
Wang_et_al_GGAACTTGTAGCTAAA_2-0	3.39754	-9.01156	7.64041	3.8732	0.0490635	0.917502	0.976769	Endoderm	1	-9.01156	Endoderm	Endoderm	Early
Wang_et_al_GGAACTTTCATGCTCC_2-0	3.63198	-9.23723	7.77518	3.86769	0.0492248	0.917502	0.976769	HSPC_2	0.951219	-9.23723	HSPC_2	Progenitors	Early
Wang_et_al_GGAACTTTCTACCAGA_2-0	3.88699	-4.06492	7.32496	1.2929	0.255515	0.917502	0.976769	VWF_EC	1	-4.06492	VWF_EC	Endothelium	Early
Wang_et_al_GGAATAAGTCGACTGC_2-0	3.3763	-7.08592	7.2427	3.14631	0.0760996	0.917502	0.976769	Fibroblast	1	-7.08592	Fibroblast	Fibroblast	Early
Wang_et_al_GGACAAGCAAAGTCAA_2-0	3.61872	-8.83056	7.47978	3.91537	0.0478473	0.917502	0.976769	MK	1	-8.83056	MK	MK	Early
Wang_et_al_GGACAGAGTAGAGTGC_2-0	4.33747	-9.05814	7.62286	3.91544	0.0478451	0.917502	0.976769	Macrophage	1	-9.05814	Macrophage	Macrophage	Early
Wang_et_al_GGAGCAAGTCTCGTTC_2-0	3.80878	-8.30121	7.58205	3.51741	0.0607281	0.917502	0.976769	Macrophage	1	-8.30121	Macrophage	Macrophage	Early
Wang_et_al_GGATTACAGGGTCGAT_2-0	4.45028	-2.87847	7.00289	0.930202	0.334811	0.917502	0.977678	Sinusoidal_EC	0.571429	-2.87847	Sinusoidal_EC	Endothelium	Early
Wang_et_al_GGATTACCACCGCTAG_2-0	3.51804	-8.72053	7.41823	3.92257	0.0476428	0.917502	0.976769	HSPC_1	0.803571	-8.72053	HSPC_1	Progenitors	Early
Wang_et_al_GGATTACCACGGACAA_2-0	2.5589	-9.53061	7.93439	3.89383	0.0484644	0.917502	0.976769	HSPC_1	1	-9.53061	HSPC_1	Progenitors	Early
Wang_et_al_GGCCGATGTCACAAGG_2-0	3.23302	-9.51019	8.01981	3.81429	0.0508179	0.917502	0.976769	MK	1	-9.51019	MK	MK	Early
Wang_et_al_GGCCGATTCCTTTACA_2-0	3.54405	-9.56839	7.96901	3.88618	0.0486858	0.917502	0.976769	HSPC_2	0.835052	-9.56839	HSPC_2	Progenitors	Early
Wang_et_al_GGCGACTAGAGACGAA_2-0	3.53958	-9.3352	7.83862	3.8596	0.0494628	0.917502	0.976769	Mesothelium	0.942529	-9.3352	Mesothelium	Mesothelium	Early
Wang_et_al_GGCGACTAGTGAATTG_2-0	4.37145	-8.71335	7.45494	3.86912	0.0491829	0.917502	0.976769	MK	1	-8.71335	MK	MK	Early
Wang_et_al_GGCGACTCAAAGAATC_2-0	3.1452	-8.91675	7.52029	3.93068	0.0474134	0.917502	0.976769	HSPC_1	0.919355	-8.91675	HSPC_1	Progenitors	Early
Wang_et_al_GGCGACTTCAGCAACT_2-0	5.01412	-2.63825	7.23808	0.712396	0.39865	0.957019	1	HSPC_1	0.681818	0	HSPC_1	Progenitors	FALSE
Wang_et_al_GGCTCGAGTCAGAAGC_2-0	3.85317	-7.12578	7.34016	3.05114	0.0806813	0.917502	0.976769	Macrophage	1	-7.12578	Macrophage	Macrophage	Early
Wang_et_al_GGCTCGAGTCGGCATC_2-0	4.42826	-2.05832	7.6218	0.388279	0.533206	1	1	Fibroblast	1	0	Fibroblast	Fibroblast	FALSE
Wang_et_al_GGGACCTAGACAGGCT_2-0	3.75838	-7.38933	7.58505	2.99439	0.0835543	0.917502	0.976769	Fibroblast	1	-7.38933	Fibroblast	Fibroblast	Early
Wang_et_al_GGGACCTAGCTAAACA_2-0	2.87175	-9.12822	7.73694	3.84881	0.0497819	0.917502	0.976769	HSPC_1	0.962025	-9.12822	HSPC_1	Progenitors	Early
Wang_et_al_GGGACCTGTTCGGGCT_2-0	3.90107	-9.34924	8.08415	3.67907	0.0551003	0.917502	0.976769	Macrophage	1	-9.34924	Macrophage	Macrophage	Early
Wang_et_al_GGGAGATAGATCCCGC_2-0	3.12572	-9.33755	7.81002	3.88329	0.0487695	0.917502	0.976769	Endoderm	1	-9.33755	Endoderm	Endoderm	Early
Wang_et_al_GGGAGATCATTGCGGC_2-0	4.32403	-9.47202	7.89665	3.89124	0.0485393	0.917502	0.976769	Endoderm	1	-9.47202	Endoderm	Endoderm	Early
Wang_et_al_GGGAGATGTATAGGGC_2-0	2.68738	-9.85002	8.1765	3.88337	0.0487673	0.917502	0.976769	HSPC_1	1	-9.85002	HSPC_1	Progenitors	Early
Wang_et_al_GGGCACTCAGGCAGTA_2-0	2.93527	-8.79301	7.43208	3.94741	0.0469443	0.917502	0.976769	HSPC_1	1	-8.79301	HSPC_1	Progenitors	Early
Wang_et_al_GGGCATCGTGTGTGCC_2-0	4.06048	-3.18144	7.71335	0.819142	0.365432	0.917502	0.977678	Macrophage	1	-3.18144	Macrophage	Macrophage	Early
Wang_et_al_GGGCATCTCCGCATCT_2-0	3.86124	-9.23973	7.74201	3.90488	0.0481467	0.917502	0.976769	Fibroblast	0.987342	-9.23973	Fibroblast	Fibroblast	Early
Wang_et_al_GGGTCTGAGAAACCAT_2-0	3.25009	-8.15326	7.27859	3.79123	0.0515226	0.917502	0.976769	Endoderm	1	-8.15326	Endoderm	Endoderm	Early
Wang_et_al_GGGTCTGAGAGCTGGT_2-0	3.66884	-9.30647	7.78455	3.89496	0.0484318	0.917502	0.976769	HSPC_2	0.756098	-9.30647	HSPC_2	Progenitors	Early
Wang_et_al_GGGTCTGTCTTAGAGC_2-0	1.46907	-9.07111	8.10403	3.52518	0.0604442	0.917502	0.976769	Sinusoidal_EC	0.911111	-9.07111	Sinusoidal_EC	Endothelium	Early
Wang_et_al_GGTATTGAGAGGTACC_2-0	3.368	-9.44663	7.8732	3.8945	0.0484451	0.917502	0.976769	HSPC_2	0.988636	-9.44663	HSPC_2	Progenitors	Early
Wang_et_al_GGTATTGTCGCCATAA_2-0	5.16578	-8.19806	7.1538	4.03349	0.0446062	0.917502	0.976769	Macrophage	1	-8.19806	Macrophage	Macrophage	Early
Wang_et_al_GGTGAAGAGTCGCCGT_2-0	3.39158	-8.99215	7.56711	3.92969	0.0474413	0.917502	0.976769	Endoderm	1	-8.99215	Endoderm	Endoderm	Early
Wang_et_al_GGTGAAGGTAGGACAC_2-0	3.27994	-9.14168	7.68191	3.90954	0.0480134	0.917502	0.976769	Endoderm	1	-9.14168	Endoderm	Endoderm	Early
Wang_et_al_GGTGAAGGTTGGTGGA_2-0	2.78827	-9.37711	7.836	3.8838	0.0487547	0.917502	0.976769	HSPC_1	0.883721	-9.37711	HSPC_1	Progenitors	Early
Wang_et_al_GGTGCGTAGAAGAAGC_2-0	3.41739	-9.07828	7.71862	3.83962	0.0500555	0.917502	0.976769	Endoderm	0.974359	-9.07828	Endoderm	Endoderm	Early
Wang_et_al_GGTGTTATCTTCGAGA_2-0	4.2035	-6.80758	7.14321	3.08857	0.0788449	0.917502	0.976769	Macrophage	1	-6.80758	Macrophage	Macrophage	Early
Wang_et_al_GTAACGTAGGTGATAT_2-0	5.65347	-8.51659	7.35928	3.8904	0.0485635	0.917502	0.976769	Mesothelium	0.647059	-8.51659	Mesothelium	Mesothelium	Early
Wang_et_al_GTAACGTCACGTCTCT_2-0	2.89245	-9.3305	7.79048	3.90137	0.0482474	0.917502	0.976769	HSPC_1	0.987805	-9.3305	HSPC_1	Progenitors	Early
Wang_et_al_GTAACGTGTGAACCTT_2-0	3.61186	-8.95429	7.58579	3.89011	0.0485719	0.917502	0.976769	HSPC_1	0.720588	-8.95429	HSPC_1	Progenitors	Early
Wang_et_al_GTAACTGAGATCCCGC_2-0	2.82581	-9.23722	7.72465	3.9215	0.0476731	0.917502	0.976769	HSPC_1	0.986842	-9.23722	HSPC_1	Progenitors	Early
Wang_et_al_GTAACTGCAGGCGATA_2-0	4.77289	-7.84622	7.02746	4.02337	0.0448748	0.917502	0.976769	HSPC_1	0.710526	-7.84622	HSPC_1	Progenitors	Early
Wang_et_al_GTACGTACAGTCGTGC_2-0	3.50839	-9.61492	8.02655	3.862	0.0493921	0.917502	0.976769	HSPC_2	0.941748	-9.61492	HSPC_2	Progenitors	Early
Wang_et_al_GTACTCCGTCGGCATC_2-0	2.89069	-9.37483	7.8217	3.89273	0.0484962	0.917502	0.976769	HSPC_1	1	-9.37483	HSPC_1	Progenitors	Early
Wang_et_al_GTACTCCTCGGATGGA_2-0	2.77591	-4.58956	7.72181	1.49037	0.22216	0.917502	0.976769	HSPC_1	0.894737	-4.58956	HSPC_1	Progenitors	Early
Wang_et_al_GTACTTTCATGTTGAC_2-0	1.64977	-9.64785	8.02241	3.88235	0.0487969	0.917502	0.976769	MK	1	-9.64785	MK	MK	Early
Wang_et_al_GTAGTCAAGAGCCTAG_2-0	4.26305	-8.38115	7.4118	3.72499	0.0536045	0.917502	0.976769	Fibroblast	0.701754	-8.38115	Fibroblast	Fibroblast	Early
Wang_et_al_GTAGTCATCACTCTTA_2-0	3.29733	-9.23219	7.7306	3.91261	0.0479259	0.917502	0.976769	HSPC_1	0.948718	-9.23219	HSPC_1	Progenitors	Early
Wang_et_al_GTCAAGTTCTGGGCCA_2-0	3.53078	-8.44832	7.46396	3.70136	0.0543689	0.917502	0.976769	Sinusoidal_EC	0.930556	-8.44832	Sinusoidal_EC	Endothelium	Early
Wang_et_al_GTCACAATCTATCCTA_2-0	3.12954	-9.13632	7.78647	3.80068	0.0512324	0.917502	0.976769	Endoderm	1	-9.13632	Endoderm	Endoderm	Early
Wang_et_al_GTCATTTAGTGGAGAA_2-0	3.27661	-9.17909	7.68459	3.92807	0.0474872	0.917502	0.976769	HSPC_1	1	-9.17909	HSPC_1	Progenitors	Early
Wang_et_al_GTCATTTAGTTGAGAT_2-0	2.76031	-8.69317	7.7011	3.64206	0.056338	0.917502	0.976769	Endoderm	1	-8.69317	Endoderm	Endoderm	Early
Wang_et_al_GTCATTTGTGTTCTTT_2-0	3.73596	-8.96644	7.54249	3.93882	0.0471845	0.917502	0.976769	HSPC_1	0.968254	-8.96644	HSPC_1	Progenitors	Early
Wang_et_al_GTCCTCACATAGTAAG_2-0	2.8183	-8.96947	7.56433	3.91919	0.0477385	0.917502	0.976769	HSPC_1	0.96875	-8.96947	HSPC_1	Progenitors	Early
Wang_et_al_GTCGTAACAATTGCTG_2-0	2.61765	-9.80627	8.15122	3.87229	0.0490903	0.917502	0.976769	HSPC_1	0.991304	-9.80627	HSPC_1	Progenitors	Early
Wang_et_al_GTCGTAATCCTCGCAT_2-0	2.64111	-8.59984	7.7232	3.57076	0.058806	0.917502	0.976769	Endoderm	1	-8.59984	Endoderm	Endoderm	Early
Wang_et_al_GTCTCGTAGGGAACGG_2-0	3.85398	-8.11248	7.39036	3.5902	0.0581221	0.917502	0.976769	Sinusoidal_EC	0.888889	-8.11248	Sinusoidal_EC	Endothelium	Early
Wang_et_al_GTCTCGTGTGGAAAGA_2-0	3.37628	-9.38647	7.8665	3.86736	0.0492345	0.917502	0.976769	MK	1	-9.38647	MK	MK	Early
Wang_et_al_GTCTTCGCACAAGACG_2-0	5.13743	-8.38565	7.35241	3.81996	0.0506461	0.917502	0.976769	Macrophage	1	-8.38565	Macrophage	Macrophage	Early
Wang_et_al_GTGCAGCAGACTACAA_2-0	3.82826	-8.7916	7.6905	3.70621	0.054211	0.917502	0.976769	HSPC_2	0.8875	-8.7916	HSPC_2	Progenitors	Early
Wang_et_al_GTGCAGCGTAGCTGCC_2-0	2.69377	-9.6352	8.0121	3.88468	0.0487291	0.917502	0.976769	HSPC_1	0.97	-9.6352	HSPC_1	Progenitors	Early
Wang_et_al_GTGCATAAGCTCCCAG_2-0	3.68141	-8.96947	7.54437	3.93872	0.0471872	0.917502	0.976769	Endoderm	1	-8.96947	Endoderm	Endoderm	Early
Wang_et_al_GTGCATATCGCTTAGA_2-0	4.17118	-5.98517	7.09381	2.58773	0.107695	0.917502	0.976769	Fibroblast	1	-5.98517	Fibroblast	Fibroblast	Early
Wang_et_al_GTGCGGTCACTTGGAT_2-0	2.56414	-9.68436	8.04933	3.87764	0.0489339	0.917502	0.976769	HSPC_1	1	-9.68436	HSPC_1	Progenitors	Early
Wang_et_al_GTGCTTCAGCTAACAA_2-0	5.18214	-4.57759	7.25658	1.7477	0.186167	0.917502	0.976769	Mesothelium	1	-4.57759	Mesothelium	Mesothelium	Early
Wang_et_al_GTGCTTCTCGTGACAT_2-0	3.18108	-9.7037	8.06384	3.87475	0.0490182	0.917502	0.976769	HSPC_1	0.952381	-9.7037	HSPC_1	Progenitors	Early
Wang_et_al_GTGGGTCAGGATGTAT_2-0	3.32036	-9.82011	8.15788	3.87639	0.0489706	0.917502	0.976769	HSPC_1	0.686441	-9.82011	HSPC_1	Progenitors	Early
Wang_et_al_GTGTTAGAGGCGCTCT_2-0	4.1033	-9.16186	7.92148	3.71073	0.0540645	0.917502	0.976769	Macrophage	1	-9.16186	Macrophage	Macrophage	Early
Wang_et_al_GTGTTAGAGTGGGCTA_2-0	3.46403	-9.34222	7.80572	3.8906	0.0485578	0.917502	0.976769	HSPC_2	0.542169	-9.34222	HSPC_2	Progenitors	Early
Wang_et_al_GTGTTAGCAGGGATTG_2-0	3.40711	-9.52353	7.97242	3.8602	0.0494451	0.917502	0.976769	MK	1	-9.52353	MK	MK	Early
Wang_et_al_GTTAAGCCAAACTGTC_2-0	3.36222	-3.8743	7.64986	1.14388	0.284834	0.917502	0.977678	Fibroblast	0.989583	-3.8743	Fibroblast	Fibroblast	Early
Wang_et_al_GTTAAGCGTCTCCACT_2-0	4.02646	-9.38394	7.85005	3.8775	0.048938	0.917502	0.976769	Macrophage	1	-9.38394	Macrophage	Macrophage	Early
Wang_et_al_GTTAAGCGTTGAACTC_2-0	4.4269	-8.76548	7.48763	3.86977	0.0491638	0.917502	0.976769	HSPC_2	0.875	-8.76548	HSPC_2	Progenitors	Early
Wang_et_al_GTTACAGAGATGTGGC_2-0	4.40836	-5.2982	7.53929	1.94512	0.163114	0.917502	0.976769	HSPC_2	0.921875	-5.2982	HSPC_2	Progenitors	Early
Wang_et_al_GTTCATTGTCAGGACA_2-0	4.21309	-9.21699	7.73921	3.89536	0.0484203	0.917502	0.976769	Endoderm	0.987179	-9.21699	Endoderm	Endoderm	Early
Wang_et_al_GTTCATTTCTACTATC_2-0	2.87337	-8.57793	7.68137	3.59445	0.0579735	0.917502	0.976769	Endoderm	1	-8.57793	Endoderm	Endoderm	Early
Wang_et_al_GTTCGGGGTCTGATCA_2-0	4.76265	-7.96461	7.37681	3.51907	0.0606674	0.917502	0.976769	MK	1	-7.96461	MK	MK	Early
Wang_et_al_GTTCTCGTCTTTACGT_2-0	4.1936	-4.67663	7.77616	1.50717	0.219573	0.917502	0.976769	Fibroblast	1	-4.67663	Fibroblast	Fibroblast	Early
Wang_et_al_TAAGAGATCACATACG_2-0	3.42913	-9.07948	7.62011	3.93018	0.0474276	0.917502	0.976769	Endoderm	1	-9.07948	Endoderm	Endoderm	Early
Wang_et_al_TAAGCGTGTCTAGGTT_2-0	2.94835	-9.14738	7.68254	3.91219	0.0479377	0.917502	0.976769	HSPC_1	0.773333	-9.14738	HSPC_1	Progenitors	Early
Wang_et_al_TAAGCGTTCACCCTCA_2-0	3.67528	-7.4127	7.54783	3.03306	0.0815849	0.917502	0.976769	Macrophage	1	-7.4127	Macrophage	Macrophage	Early
Wang_et_al_TACACGACACCGCTAG_2-0	2.50306	-9.85985	8.1839	3.88511	0.0487167	0.917502	0.976769	HSPC_1	1	-9.85985	HSPC_1	Progenitors	Early
Wang_et_al_TACAGTGAGCTGTTCA_2-0	3.16515	-9.3965	7.84443	3.88817	0.048628	0.917502	0.976769	HSPC_1	0.988372	-9.3965	HSPC_1	Progenitors	Early
Wang_et_al_TACAGTGGTTACGTCA_2-0	4.15658	-5.81743	6.80148	2.88576	0.0893665	0.917502	0.976769	Macrophage	1	-5.81743	Macrophage	Macrophage	Early
Wang_et_al_TACCTATCAAACCTAC_2-0	3.75943	-7.12578	7.33384	3.05927	0.0802787	0.917502	0.976769	Macrophage	1	-7.12578	Macrophage	Macrophage	Early
Wang_et_al_TACCTATCATCGGTTA_2-0	3.04659	-8.84379	7.46392	3.93753	0.0472207	0.917502	0.976769	HSPC_1	0.982759	-8.84379	HSPC_1	Progenitors	Early
Wang_et_al_TACGGGCGTCAAAGAT_2-0	3.39942	-9.28961	7.78113	3.88963	0.0485858	0.917502	0.976769	MK	1	-9.28961	MK	MK	Early
Wang_et_al_TACGGTATCAACGGGA_2-0	4.75822	-8.43963	7.40966	3.76364	0.0523793	0.917502	0.976769	Fibroblast	0.983051	-8.43963	Fibroblast	Fibroblast	Early
Wang_et_al_TACTCGCGTGCCTGCA_2-0	2.82971	-9.60414	8.06099	3.82696	0.0504352	0.917502	0.976769	HSPC_1	0.95283	-9.60414	HSPC_1	Progenitors	Early
Wang_et_al_TAGACCAAGGGAACGG_2-0	5.2492	-8.1533	7.35935	3.66311	0.0556303	0.917502	0.976769	CMP	0.368421	-8.1533	CMP	Progenitors	Early
Wang_et_al_TAGAGCTTCCATTCTA_2-0	2.4756	-9.76909	8.11379	3.86941	0.0491744	0.917502	0.976769	HSPC_1	1	-9.76909	HSPC_1	Progenitors	Early
Wang_et_al_TAGCCGGCATTAACCG_2-0	2.99709	-9.14169	7.69938	3.89336	0.048478	0.917502	0.976769	HSPC_1	0.973684	-9.14169	HSPC_1	Progenitors	Early
Wang_et_al_TAGGCATAGTGCTGCC_2-0	3.03525	-8.99215	7.5592	3.9373	0.0472272	0.917502	0.976769	HSPC_1	1	-8.99215	HSPC_1	Progenitors	Early
Wang_et_al_TAGGCATCAGATCCAT_2-0	4.09654	-8.11794	7.43323	3.53835	0.0599658	0.917502	0.976769	Macrophage	1	-8.11794	Macrophage	Macrophage	Early
Wang_et_al_TAGGCATGTTAAGGGC_2-0	3.8143	-8.9534	7.55524	3.91871	0.0477523	0.917502	0.976769	MK	1	-8.9534	MK	MK	Early
Wang_et_al_TAGTTGGTCGGCGGTT_2-0	3.11408	-6.7017	7.34815	2.78033	0.0954293	0.917502	0.976769	Fibroblast	0.986301	-6.7017	Fibroblast	Fibroblast	Early
Wang_et_al_TATCAGGGTAGATTAG_2-0	5.31242	-8.57224	7.3681	3.91004	0.0479991	0.917502	0.976769	Endoderm	0.924528	-8.57224	Endoderm	Endoderm	Early
Wang_et_al_TATCAGGTCGTATCAG_2-0	1.74997	-9.57039	7.98158	3.87693	0.0489547	0.917502	0.976769	HSPC_2	0.969697	-9.57039	HSPC_2	Progenitors	Early
Wang_et_al_TATGCCCCACCTTGTC_2-0	3.18365	-8.63668	7.62255	3.6756	0.055215	0.917502	0.976769	Endoderm	1	-8.63668	Endoderm	Endoderm	Early
Wang_et_al_TATGCCCGTCGGATCC_2-0	1.3808	-9.76308	8.12936	3.85994	0.0494527	0.917502	0.976769	HSPC_1	0.982456	-9.76308	HSPC_1	Progenitors	Early
Wang_et_al_TATGCCCTCGCTTGTC_2-0	2.51373	-9.83663	8.16582	3.88123	0.0488296	0.917502	0.976769	HSPC_1	0.973913	-9.83663	HSPC_1	Progenitors	Early
Wang_et_al_TATTACCTCAACACCA_2-0	2.77451	-9.48666	8.01235	3.80847	0.0509946	0.917502	0.976769	Endoderm	1	-9.48666	Endoderm	Endoderm	Early
Wang_et_al_TCACAAGGTACTTAGC_2-0	3.25533	-3.85371	7.71125	1.12791	0.288222	0.917502	0.977678	Sinusoidal_EC	0.935484	-3.85371	Sinusoidal_EC	Endothelium	Early
Wang_et_al_TCACAAGGTCCGAACC_2-0	2.67254	-9.29551	7.76527	3.91035	0.0479902	0.917502	0.976769	HSPC_1	0.873418	-9.29551	HSPC_1	Progenitors	Early
Wang_et_al_TCACAAGGTTGAACTC_2-0	3.24014	-9.60521	8.00235	3.87756	0.0489362	0.917502	0.976769	MK	1	-9.60521	MK	MK	Early
Wang_et_al_TCACAAGTCAGCATGT_2-0	3.29719	-8.68944	7.37447	3.97191	0.0462659	0.917502	0.976769	HSPC_1	0.981132	-8.68944	HSPC_1	Progenitors	Early
Wang_et_al_TCAGATGAGAGTACCG_2-0	3.68609	-8.92966	7.55347	3.90657	0.0480983	0.917502	0.976769	Mesothelium	0.970149	-8.92966	Mesothelium	Mesothelium	Early
Wang_et_al_TCAGATGCAGACGCCT_2-0	2.77824	-9.38294	7.84199	3.88268	0.0487872	0.917502	0.976769	HSPC_1	1	-9.38294	HSPC_1	Progenitors	Early
Wang_et_al_TCATTACTCAGTTCGA_2-0	2.97078	-9.10053	7.7249	3.84564	0.0498763	0.917502	0.976769	Endoderm	1	-9.10053	Endoderm	Endoderm	Early
Wang_et_al_TCCACACCAGACAGGT_2-0	3.93388	-7.99454	7.61133	3.31955	0.0684613	0.917502	0.976769	Macrophage	1	-7.99454	Macrophage	Macrophage	Early
Wang_et_al_TCCCGATAGCTGTTCA_2-0	4.95261	-8.16377	7.17829	3.96857	0.0463578	0.917502	0.976769	Mesothelium	0.767442	-8.16377	Mesothelium	Mesothelium	Early
Wang_et_al_TCCCGATCACAGATTC_2-0	3.64951	-9.25113	7.81167	3.83505	0.0501921	0.917502	0.976769	HSPC_2	0.897727	-9.25113	HSPC_2	Progenitors	Early
Wang_et_al_TCGAGGCCATTTCACT_2-0	3.3855	-9.38774	7.88243	3.85687	0.0495433	0.917502	0.976769	MK	0.804124	-9.38774	MK	MK	Early
Wang_et_al_TCGAGGCTCAAGCCTA_2-0	2.5468	-9.90994	8.22301	3.89328	0.0484803	0.917502	0.976769	HSPC_1	0.942149	-9.90994	HSPC_1	Progenitors	Early
Wang_et_al_TCGGGACTCACTTATC_2-0	3.66122	-7.49515	7.52334	3.09747	0.0784148	0.917502	0.976769	Fibroblast	1	-7.49515	Fibroblast	Fibroblast	Early
Wang_et_al_TCGGTAAAGCCCTAAT_2-0	3.58659	-2.6521	7.56403	0.621422	0.43052	1	1	Fibroblast	1	0	Fibroblast	Fibroblast	FALSE
Wang_et_al_TCGGTAAAGTGATCGG_2-0	2.69814	-9.44446	7.90595	3.86993	0.0491592	0.917502	0.976769	HSPC_1	1	-9.44446	HSPC_1	Progenitors	Early
Wang_et_al_TCGGTAAAGTTCGCAT_2-0	3.70965	-7.79568	7.30759	3.51758	0.060722	0.917502	0.976769	Macrophage	1	-7.79568	Macrophage	Macrophage	Early
Wang_et_al_TCGGTAACATGCAACT_2-0	2.74292	-7.9945	7.48924	3.41245	0.0647069	0.917502	0.976769	Endoderm	1	-7.9945	Endoderm	Endoderm	Early
Wang_et_al_TCGTACCTCGGTTAAC_2-0	3.23495	-9.66206	8.0331	3.88042	0.0488531	0.917502	0.976769	MK	1	-9.66206	MK	MK	Early
Wang_et_al_TCGTAGAAGGTAGCTG_2-0	3.69723	-8.96646	7.65274	3.83681	0.0501396	0.917502	0.976769	HSPC_2	0.647887	-8.96646	HSPC_2	Progenitors	Early
Wang_et_al_TCGTAGAGTTTAGGAA_2-0	4.39306	-8.6821	7.40575	3.91744	0.0477882	0.917502	0.976769	HSPC_1	0.482143	-8.6821	HSPC_1	Progenitors	Early
Wang_et_al_TCTATTGTCGCGTAGC_2-0	2.64879	-8.18269	7.48624	3.52578	0.0604222	0.917502	0.976769	Endoderm	1	-8.18269	Endoderm	Endoderm	Early
Wang_et_al_TCTCATACACAACGCC_2-0	3.04074	-9.21301	7.78383	3.8451	0.0498922	0.917502	0.976769	Endoderm	1	-9.21301	Endoderm	Endoderm	Early
Wang_et_al_TCTCTAATCACAGTAC_2-0	3.92658	-3.80251	7.44646	1.17612	0.278149	0.917502	0.977678	Sinusoidal_EC	0.746835	-3.80251	Sinusoidal_EC	Endothelium	Early
Wang_et_al_TGACAACAGGCTCTTA_2-0	4.20624	-4.16503	7.93063	1.20473	0.272378	0.917502	0.976769	Macrophage	1	-4.16503	Macrophage	Macrophage	Early
Wang_et_al_TGACAACCACGACTCG_2-0	2.75701	-9.0145	7.6386	3.87647	0.048968	0.917502	0.976769	Endoderm	1	-9.0145	Endoderm	Endoderm	Early
Wang_et_al_TGACTAGTCTCAAGTG_2-0	2.81815	-9.5265	7.93148	3.89391	0.0484622	0.917502	0.976769	HSPC_1	1	-9.5265	HSPC_1	Progenitors	Early
Wang_et_al_TGAGCATAGCTCCTTC_2-0	2.96121	-9.213	7.70805	3.9247	0.0475823	0.917502	0.976769	HSPC_1	0.973333	-9.213	HSPC_1	Progenitors	Early
Wang_et_al_TGAGCCGAGCCCAGCT_2-0	1.56663	-9.67037	8.1109	3.82135	0.0506042	0.917502	0.976769	MK	1	-9.67037	MK	MK	Early
Wang_et_al_TGAGGGACACAGCCCA_2-0	3.59569	-9.36438	7.82126	3.88744	0.0486491	0.917502	0.976769	HSPC_2	0.97619	-9.36438	HSPC_2	Progenitors	Early
Wang_et_al_TGCACCTGTATGGTTC_2-0	3.86337	-8.37658	7.32299	3.86483	0.049309	0.917502	0.976769	Endoderm	0.98	-8.37658	Endoderm	Endoderm	Early
Wang_et_al_TGCACCTGTCCGTGAC_2-0	2.83585	-9.6352	8.02292	3.87543	0.0489983	0.917502	0.976769	HSPC_1	0.892157	-9.6352	HSPC_1	Progenitors	Early
Wang_et_al_TGCCCATTCGTAGGAG_2-0	3.50539	-5.91796	7.96448	2.03537	0.153678	0.917502	0.976769	HSPC_1	1	-5.91796	HSPC_1	Progenitors	Early
Wang_et_al_TGCGCAGCACATTCGA_2-0	4.68446	-8.59588	7.41799	3.84705	0.0498344	0.917502	0.976769	MK	1	-8.59588	MK	MK	Early
Wang_et_al_TGCGCAGTCCAAGCCG_2-0	3.33012	-9.75062	8.09977	3.86666	0.0492553	0.917502	0.976769	HSPC_1	0.917431	-9.75062	HSPC_1	Progenitors	Early
Wang_et_al_TGCGGGTCAGCCAATT_2-0	3.95442	-5.64805	7.819	1.96393	0.161094	0.917502	0.976769	HSPC_2	0.651163	-5.64805	HSPC_2	Progenitors	Early
Wang_et_al_TGCGTGGGTATTCGTG_2-0	4.29202	-8.60267	7.43229	3.83209	0.050281	0.917502	0.976769	MK	0.52459	-8.60267	MK	MK	Early
Wang_et_al_TGCTACCCACCGAATT_2-0	3.85629	-6.7015	7.17547	2.97914	0.0843451	0.917502	0.976769	Macrophage	1	-6.7015	Macrophage	Macrophage	Early
Wang_et_al_TGCTACCGTAGCGTCC_2-0	3.50026	-9.62477	8.0407	3.85489	0.0496019	0.917502	0.976769	HSPC_2	0.82243	-9.62477	HSPC_2	Progenitors	Early
Wang_et_al_TGCTACCGTATAGGTA_2-0	1.57173	-9.20132	7.78856	3.83358	0.0502363	0.917502	0.976769	Endoderm	1	-9.20132	Endoderm	Endoderm	Early
Wang_et_al_TGCTACCTCAACGCTA_2-0	3.42992	-7.90165	7.36647	3.49554	0.0615351	0.917502	0.976769	Macrophage	1	-7.90165	Macrophage	Macrophage	Early
Wang_et_al_TGGACGCCACAGGAGT_2-0	2.9521	-9.19618	7.99642	3.67247	0.055319	0.917502	0.976769	Endoderm	1	-9.19618	Endoderm	Endoderm	Early
Wang_et_al_TGGACGCCAGCCAATT_2-0	3.96053	-8.72977	7.58418	3.76216	0.0524254	0.917502	0.976769	Mesothelium	0.957143	-8.72977	Mesothelium	Mesothelium	Early
Wang_et_al_TGGACGCTCGCCCTTA_2-0	4.47499	-4.82488	7.45561	1.7243	0.189141	0.917502	0.976769	Macrophage	1	-4.82488	Macrophage	Macrophage	Early
Wang_et_al_TGGCCAGAGCCAGAAC_2-0	3.34399	-9.39325	7.83532	3.8929	0.0484912	0.917502	0.976769	HSPC_1	1	-9.39325	HSPC_1	Progenitors	Early
Wang_et_al_TGGCCAGGTCCCGACA_2-0	3.28315	-7.63201	7.28135	3.44884	0.063297	0.917502	0.976769	Endoderm	1	-7.63201	Endoderm	Endoderm	Early
Wang_et_al_TGGCCAGTCGGATGTT_2-0	4.25101	-2.3882	7.57719	0.516707	0.47225	1	1	HSPC_1	0.875	0	HSPC_1	Progenitors	FALSE
Wang_et_al_TGGCTGGGTAAGTAGT_2-0	3.70301	-6.1557	7.2656	2.52715	0.111903	0.917502	0.976769	Fibroblast	1	-6.1557	Fibroblast	Fibroblast	Early
Wang_et_al_TGGCTGGGTGTCTGAT_2-0	4.24937	-8.0388	7.63936	3.32406	0.0682739	0.917502	0.976769	Fibroblast	1	-8.0388	Fibroblast	Fibroblast	Early
Wang_et_al_TGGGAAGCACGAAAGC_2-0	3.26693	-8.91362	7.55625	3.89446	0.0484462	0.917502	0.976769	Endoderm	1	-8.91362	Endoderm	Endoderm	Early
Wang_et_al_TGGGAAGTCGCCAAAT_2-0	3.94281	-4.36902	7.23048	1.6427	0.199956	0.917502	0.976769	Mesothelium	0.6	-4.36902	Mesothelium	Mesothelium	Early
Wang_et_al_TGGGCGTGTGTGGTTT_2-0	4.94483	-7.89536	7.40361	3.44006	0.0636339	0.917502	0.976769	Macrophage	0.33871	-7.89536	CMP	Progenitors	Early
Wang_et_al_TGTATTCGTACATGTC_2-0	1.63277	-4.74933	7.83861	1.51488	0.218397	0.917502	0.976769	Endoderm	1	-4.74933	Endoderm	Endoderm	Early
Wang_et_al_TGTGGTATCAGCTCTC_2-0	3.79305	-9.34922	7.83501	3.8696	0.049169	0.917502	0.976769	HSPC_2	0.931818	-9.34922	HSPC_2	Progenitors	Early
Wang_et_al_TGTGTTTGTCTAAACC_2-0	4.57048	-2.88732	7.26841	0.819393	0.365358	0.917502	0.977678	MK	1	-2.88732	MK	MK	Early
Wang_et_al_TGTGTTTTCGTTTGCC_2-0	3.34451	-4.47687	7.64303	1.46727	0.225778	0.917502	0.976769	Endoderm	1	-4.47687	Endoderm	Endoderm	Early
Wang_et_al_TGTTCCGTCCACTCCA_2-0	3.25898	-9.15653	7.6764	3.92288	0.0476338	0.917502	0.976769	HSPC_1	0.630137	-9.15653	HSPC_1	Progenitors	Early
Wang_et_al_TTAACTCGTTTAGCTG_2-0	3.10424	-9.21954	7.80895	3.82109	0.050612	0.917502	0.976769	Endoderm	1	-9.21954	Endoderm	Endoderm	Early
Wang_et_al_TTAGGACTCTTATCTG_2-0	3.45591	-9.14854	7.66406	3.92958	0.0474446	0.917502	0.976769	MK	1	-9.14854	MK	MK	Early
Wang_et_al_TTAGGCAGTGTCTGAT_2-0	4.10053	-8.82531	7.45208	3.94	0.0471516	0.917502	0.976769	HSPC_1	0.982456	-8.82531	HSPC_1	Progenitors	Early
Wang_et_al_TTCCCAGGTAGCGCTC_2-0	2.59998	-10.0156	8.31191	3.90695	0.0480876	0.917502	0.976769	HSPC_1	0.962121	-10.0156	HSPC_1	Progenitors	Early
Wang_et_al_TTCGGTCAGATATACG_2-0	3.77516	-8.68214	7.59964	3.72119	0.0537267	0.917502	0.976769	Fibroblast	0.914286	-8.68214	Fibroblast	Fibroblast	Early
Wang_et_al_TTCTACAGTAATCGTC_2-0	4.24655	-7.729	7.18182	3.66426	0.0555921	0.917502	0.976769	Macrophage	1	-7.729	Macrophage	Macrophage	Early
Wang_et_al_TTGACTTCAATCTACG_2-0	3.86064	-4.98049	7.38481	1.86876	0.171618	0.917502	0.976769	HSPC_2	0.555556	-4.98049	HSPC_2	Progenitors	Early
Wang_et_al_TTGACTTTCAGTTCGA_2-0	4.10213	-4.71315	7.88926	1.4801	0.22376	0.917502	0.976769	Macrophage	1	-4.71315	Macrophage	Macrophage	Early
Wang_et_al_TTGCCGTAGCGCTTAT_2-0	2.81106	-9.25609	7.75531	3.89963	0.0482975	0.917502	0.976769	HSPC_1	0.935897	-9.25609	HSPC_1	Progenitors	Early
Wang_et_al_TTGCCGTCACAGTCGC_2-0	4.06567	-8.87037	7.49594	3.92472	0.0475817	0.917502	0.976769	MK	1	-8.87037	MK	MK	Early
Wang_et_al_TTGCCGTTCTTGTTTG_2-0	4.19496	-8.79643	7.45284	3.92166	0.0476683	0.917502	0.976769	HSPC_1	0.844828	-8.79643	HSPC_1	Progenitors	Early
Wang_et_al_TTGCGTCAGAGAGCTC_2-0	1.62148	-9.33285	7.83518	3.86076	0.0494287	0.917502	0.976769	MK	1	-9.33285	MK	MK	Early
Wang_et_al_TTGGAACTCACCATAG_2-0	4.70151	-2.37323	7.21332	0.592233	0.441557	1	1	MK	1	0	MK	MK	FALSE
Wang_et_al_TTGGAACTCGCATGGC_2-0	3.67661	-5.56007	7.72507	1.97952	0.159442	0.917502	0.976769	MK	0.769231	-5.56007	MK	MK	Early
Wang_et_al_TTGGAACTCTCTGCTG_2-0	2.59112	-9.79853	8.13635	3.87466	0.0490208	0.917502	0.976769	HSPC_1	1	-9.79853	HSPC_1	Progenitors	Early
Wang_et_al_TTGTAGGCATTTGCTT_2-0	4.94657	-8.19602	7.18392	3.98016	0.0460399	0.917502	0.976769	Endoderm	0.977273	-8.19602	Endoderm	Endoderm	Early
Wang_et_al_TTGTAGGTCTGTCTCG_2-0	3.8227	-8.90145	7.5507	3.89288	0.0484918	0.917502	0.976769	MK	0.955882	-8.90145	MK	MK	Early
Wang_et_al_TTTATGCAGGACATTA_2-0	2.73737	-9.40099	7.84396	3.89089	0.0485492	0.917502	0.976769	HSPC_1	0.662791	-9.40099	HSPC_2	Progenitors	Early
Wang_et_al_TTTATGCGTTCGCGAC_2-0	4.47143	-8.63286	7.51117	3.77139	0.052137	0.917502	0.976769	Macrophage	1	-8.63286	Macrophage	Macrophage	Early
Wang_et_al_TTTGCGCGTTACGTCA_2-0	1.77085	-9.68723	8.07412	3.85746	0.049526	0.917502	0.976769	HSPC_2	0.981651	-9.68723	HSPC_2	Progenitors	Early
Wang_et_al_TTTGCGCTCCATGAAC_2-0	3.24801	-1.39815	7.77287	0.171167	0.679077	1	1	Fibroblast	0.992188	0	Fibroblast	Fibroblast	FALSE
Wang_et_al_TTTGTCACATCGGGTC_2-0	3.65657	-9.22096	7.72136	3.9159	0.047832	0.917502	0.976769	MK	0.987179	-9.22096	MK	MK	Early
F32_Yolksac_Total_FCAImmP7316900_AAAGATGCAATGTTGC-0	3.26321	2.6785	6.97862	0.848267	0.357043	0.917502	0.977678	Erythroid	0.923077	2.6785	Erythroid	Erythroid	Late
F32_Yolksac_Total_FCAImmP7316900_AAAGCAAAGATCTGCT-0	3.80647	8.35814	7.24354	4.32355	0.037589	0.917502	0.976769	Mid_Erythroid	0.72093	8.35814	Mid_Erythroid	Erythroid	Late
F32_Yolksac_Total_FCAImmP7316900_AACCATGCACCGAAAG-0	3.03772	8.35813	7.24897	4.31329	0.0378164	0.917502	0.976769	Erythroid	1	8.35813	Erythroid	Erythroid	Late
F32_Yolksac_Total_FCAImmP7316900_ACGGCCACAGGACGTA-0	2.51304	9.15066	7.66769	4.21551	0.0400567	0.917502	0.976769	Mid_Erythroid	1	9.15066	Mid_Erythroid	Erythroid	Late
F32_Yolksac_Total_FCAImmP7316900_ACTGAACGTCGCATCG-0	0.577217	10.197	8.44456	4.18065	0.0408886	0.917502	0.976769	Def_Erythroid	1	10.197	Def_Erythroid	Erythroid	Late
F32_Yolksac_Total_FCAImmP7316900_ACTGCTCAGATCCGAG-0	3.59372	1.77499	6.94188	0.406226	0.523892	1	1	Erythroid	0.885714	0	Erythroid	Erythroid	FALSE
F32_Yolksac_Total_FCAImmP7316900_AGACGTTTCTGTTGAG-0	0.600478	9.55636	7.94251	4.1678	0.0412	0.917502	0.976769	Def_Erythroid	1	9.55636	Def_Erythroid	Erythroid	Late
F32_Yolksac_Total_FCAImmP7316900_AGAGCGACATACTACG-0	1.23518	9.6215	7.99071	4.15927	0.0414079	0.917502	0.976769	Def_Erythroid	1	9.6215	Def_Erythroid	Erythroid	Late
F32_Yolksac_Total_FCAImmP7316900_AGAGCGATCTGGTATG-0	0.606809	10.0213	8.30474	4.1624	0.0413314	0.917502	0.976769	Def_Erythroid	1	10.0213	Def_Erythroid	Erythroid	Late
F32_Yolksac_Total_FCAImmP7316900_AGGTCATCACAAGTAA-0	1.05314	9.64205	8.01913	4.14381	0.0417877	0.917502	0.976769	Mid_Erythroid	1	9.64205	Mid_Erythroid	Erythroid	Late
F32_Yolksac_Total_FCAImmP7316900_CAACTAGGTAAATACG-0	1.24526	9.33368	7.79138	4.17886	0.0409319	0.917502	0.976769	Def_Erythroid	0.971015	9.33368	Def_Erythroid	Erythroid	Late
F32_Yolksac_Total_FCAImmP7316900_CACTCCATCGCAGGCT-0	0.989172	9.82132	8.14418	4.13734	0.0419477	0.917502	0.976769	Mid_Erythroid	1	9.82132	Mid_Erythroid	Erythroid	Late
F32_Yolksac_Total_FCAImmP7316900_CAGCCGAGTCATCCCT-0	3.05245	7.18539	6.95462	4.03336	0.0446097	0.917502	0.976769	Erythroid	1	7.18539	Erythroid	Erythroid	Late
F32_Yolksac_Total_FCAImmP7316900_CAGTAACCACCAGGCT-0	1.16574	9.45717	7.87323	4.17106	0.0411208	0.917502	0.976769	Def_Erythroid	1	9.45717	Def_Erythroid	Erythroid	Late
F32_Yolksac_Total_FCAImmP7316900_CCTATTATCTCTTGAT-0	2.19056	9.43731	7.85521	4.17433	0.0410415	0.917502	0.976769	Mid_Erythroid	1	9.43731	Mid_Erythroid	Erythroid	Late
F32_Yolksac_Total_FCAImmP7316900_CGAATGTTCTTAACCT-0	0.600269	9.91046	8.21904	4.14749	0.0416969	0.917502	0.976769	Def_Erythroid	1	9.91046	Def_Erythroid	Erythroid	Late
F32_Yolksac_Total_FCAImmP7316900_CGATCGGCACAGACTT-0	0.588063	9.77459	8.10799	4.13034	0.0421215	0.917502	0.976769	Def_Erythroid	1	9.77459	Def_Erythroid	Erythroid	Late
F32_Yolksac_Total_FCAImmP7316900_CGATCGGGTCAACATC-0	3.15236	8.62714	7.36871	4.26172	0.0389811	0.917502	0.976769	Mid_Erythroid	1	8.62714	Mid_Erythroid	Erythroid	Late
F32_Yolksac_Total_FCAImmP7316900_CGCGGTAAGTACGTAA-0	1.23325	9.49609	7.90164	4.16951	0.0411584	0.917502	0.976769	Def_Erythroid	1	9.49609	Def_Erythroid	Erythroid	Late
F32_Yolksac_Total_FCAImmP7316900_CTCGTCAAGAGGTTAT-0	1.16996	9.33368	7.78073	4.19182	0.0406202	0.917502	0.976769	Mid_Erythroid	0.985075	9.33368	Mid_Erythroid	Erythroid	Late
F32_Yolksac_Total_FCAImmP7316900_CTTACCGCATGCCTTC-0	0.637812	9.40097	7.82872	4.17536	0.0410164	0.917502	0.976769	Def_Erythroid	1	9.40097	Def_Erythroid	Erythroid	Late
F32_Yolksac_Total_FCAImmP7316900_GACGGCTGTAGGCATG-0	2.98509	8.02719	7.1203	4.32991	0.0374489	0.917502	0.976769	Erythroid	1	8.02719	Erythroid	Erythroid	Late
F32_Yolksac_Total_FCAImmP7316900_GACTAACCAATCACAC-0	1.25457	9.31203	7.77231	4.1902	0.040659	0.917502	0.976769	Def_Erythroid	0.985075	9.31203	Def_Erythroid	Erythroid	Late
F32_Yolksac_Total_FCAImmP7316900_GATTCAGAGCCGGTAA-0	3.38392	8.35811	7.27398	4.26647	0.0388723	0.917502	0.976769	Erythroid	1	8.35811	Erythroid	Erythroid	Late
F32_Yolksac_Total_FCAImmP7316900_GCAAACTGTTGGAGGT-0	2.21446	9.39674	7.82955	4.17246	0.0410868	0.917502	0.976769	Mid_Erythroid	1	9.39674	Mid_Erythroid	Erythroid	Late
F32_Yolksac_Total_FCAImmP7316900_GCAATCAAGCGAGAAA-0	3.94653	8.62716	7.33083	4.33604	0.0373143	0.917502	0.976769	Mid_Erythroid	0.883721	8.62716	Mid_Erythroid	Erythroid	Late
F32_Yolksac_Total_FCAImmP7316900_GCACATAAGCTAGTGG-0	1.05828	9.57091	7.98687	4.13665	0.0419648	0.917502	0.976769	Mid_Erythroid	1	9.57091	Mid_Erythroid	Erythroid	Late
F32_Yolksac_Total_FCAImmP7316900_GCACTCTCAGGACCCT-0	2.85555	9.04963	7.60676	4.21858	0.0399842	0.917502	0.976769	Mid_Erythroid	0.949152	9.04963	Mid_Erythroid	Erythroid	Late
F32_Yolksac_Total_FCAImmP7316900_GCGCCAACAAGTTCTG-0	0.599101	10.0738	8.34426	4.1694	0.0411611	0.917502	0.976769	Def_Erythroid	1	10.0738	Def_Erythroid	Erythroid	Late
F32_Yolksac_Total_FCAImmP7316900_GCGCCAAGTGAGTATA-0	4.376	8.00817	7.34249	3.91849	0.0477585	0.917502	0.976769	ILC_precursor	0.681818	8.00817	ILC_precursor	Lymphoid	Late
F32_Yolksac_Total_FCAImmP7316900_GGAATAAAGCACAGGT-0	2.14893	9.35501	7.81588	4.16066	0.041374	0.917502	0.976769	Mid_Erythroid	1	9.35501	Mid_Erythroid	Erythroid	Late
F32_Yolksac_Total_FCAImmP7316900_GGACATTTCGCAAACT-0	1.45955	8.70242	7.4629	4.15919	0.0414099	0.917502	0.976769	Def_Erythroid	0.716667	8.70242	Def_Erythroid	Erythroid	Late
F32_Yolksac_Total_FCAImmP7316900_GGATTACGTCTCCATC-0	1.38342	9.22204	7.71671	4.20504	0.0403046	0.917502	0.976769	Def_Erythroid	1	9.22204	Def_Erythroid	Erythroid	Late
F32_Yolksac_Total_FCAImmP7316900_GGGCACTAGGGTCTCC-0	2.2737	9.4373	7.8578	4.17235	0.0410895	0.917502	0.976769	Mid_Erythroid	0.958904	9.4373	Mid_Erythroid	Erythroid	Late
F32_Yolksac_Total_FCAImmP7316900_GGGCACTGTATATCCG-0	2.28002	9.355	7.83317	4.14731	0.0417015	0.917502	0.976769	Mid_Erythroid	1	9.355	Mid_Erythroid	Erythroid	Late
F32_Yolksac_Total_FCAImmP7316900_GGTGCGTAGGATTCGG-0	0.627085	9.58903	7.97636	4.15535	0.041504	0.917502	0.976769	Def_Erythroid	1	9.58903	Def_Erythroid	Erythroid	Late
F32_Yolksac_Total_FCAImmP7316900_GGTGTTAGTCGGCATC-0	3.153	9.19863	7.70418	4.20537	0.0402969	0.917502	0.976769	Erythroid	1	9.19863	Erythroid	Erythroid	Late
F32_Yolksac_Total_FCAImmP7316900_GTATCTTTCTTATCTG-0	1.20275	9.75867	8.09572	4.13063	0.0421143	0.917502	0.976769	Def_Erythroid	1	9.75867	Def_Erythroid	Erythroid	Late
F32_Yolksac_Total_FCAImmP7316900_GTCCTCACAACAACCT-0	2.44954	9.17485	7.67708	4.21979	0.0399556	0.917502	0.976769	Mid_Erythroid	1	9.17485	Mid_Erythroid	Erythroid	Late
F32_Yolksac_Total_FCAImmP7316900_GTCTTCGTCTCTTATG-0	3.22706	9.35501	7.80466	4.17418	0.0410451	0.917502	0.976769	Erythroid	1	9.35501	Erythroid	Erythroid	Late
F32_Yolksac_Total_FCAImmP7316900_GTTCATTTCTTGAGGT-0	1.20049	9.76197	8.09812	4.12998	0.0421304	0.917502	0.976769	Def_Erythroid	1	9.76197	Def_Erythroid	Erythroid	Late
F32_Yolksac_Total_FCAImmP7316900_TAGCCGGCAACTGCTA-0	2.87333	9.02324	7.56726	4.24428	0.0393833	0.917502	0.976769	Mid_Erythroid	0.981482	9.02324	Mid_Erythroid	Erythroid	Late
F32_Yolksac_Total_FCAImmP7316900_TAGTGGTTCGGCGGTT-0	1.57035	8.62711	7.41517	4.18132	0.0408725	0.917502	0.976769	Def_Erythroid	0.694915	8.62711	Def_Erythroid	Erythroid	Late
F32_Yolksac_Total_FCAImmP7316900_TAGTTGGAGATGTCGG-0	2.28853	9.49609	7.90164	4.16951	0.0411584	0.917502	0.976769	Mid_Erythroid	1	9.49609	Mid_Erythroid	Erythroid	Late
F32_Yolksac_Total_FCAImmP7316900_TATTACCGTTTGTGTG-0	3.34871	9.24507	7.72547	4.20803	0.0402336	0.917502	0.976769	Erythroid	1	9.24507	Erythroid	Erythroid	Late
F32_Yolksac_Total_FCAImmP7316900_TCACAAGAGGACAGAA-0	2.22083	9.39674	7.85736	4.15107	0.041609	0.917502	0.976769	Mid_Erythroid	0.987342	9.39674	Mid_Erythroid	Erythroid	Late
F32_Yolksac_Total_FCAImmP7316900_TGGCTGGCATCACGAT-0	1.27116	9.51906	7.92457	4.16314	0.0413133	0.917502	0.976769	Def_Erythroid	1	9.51906	Def_Erythroid	Erythroid	Late
F32_Yolksac_Total_FCAImmP7316900_TGTGGTATCGCCATAA-0	0.600533	9.64205	8.0213	4.1418	0.0418374	0.917502	0.976769	Def_Erythroid	0.954023	9.64205	Def_Erythroid	Erythroid	Late
F32_Yolksac_Total_FCAImmP7316900_TTAACTCAGCAACGGT-0	3.54886	9.17484	7.69182	4.20503	0.0403048	0.917502	0.976769	Erythroid	1	9.17484	Erythroid	Erythroid	Late
F32_Yolksac_Total_FCAImmP7316900_TTTATGCTCAACACCA-0	2.18973	9.39674	7.83481	4.1684	0.0411852	0.917502	0.976769	Mid_Erythroid	0.986301	9.39674	Mid_Erythroid	Erythroid	Late
F32_Yolksac_Total_FCAImmP7316900_TTTCCTCTCCAAGTAC-0	1.17872	9.64205	8.00916	4.15303	0.0415607	0.917502	0.976769	Def_Erythroid	1	9.64205	Def_Erythroid	Erythroid	Late
F35_Yolksac_Total_FCAImmP7462244_AACCATGCAGAGTGTG-0	4.54861	1.29742	7.46941	0.169624	0.680447	1	1	Early_Erythroid	0.958333	0	Early_Erythroid	Erythroid	FALSE
F35_Yolksac_Total_FCAImmP7462244_ACACTGACATCCCATC-0	5.91441	-0.621484	7.16885	0.046195	0.829822	1	1	Macrophage	1	0	Macrophage	Macrophage	FALSE
F35_Yolksac_Total_FCAImmP7462244_ACATACGTCTCTTATG-0	3.68467	0.994493	7.20222	0.114537	0.735037	1	1	VWF_EC	0.679245	0	VWF_EC	Endothelium	FALSE
F35_Yolksac_Total_FCAImmP7462244_ACATCAGAGGCTATCT-0	4.18634	6.13449	7.20571	2.88667	0.0893162	0.917502	0.976769	Macrophage	0.958904	6.13449	Macrophage	Macrophage	Late
F35_Yolksac_Total_FCAImmP7462244_ACGCAGCGTGTGAATA-0	3.08125	9.26557	7.86538	4.07486	0.0435266	0.917502	0.976769	Fibroblast	1	9.26557	Fibroblast	Fibroblast	Late
F35_Yolksac_Total_FCAImmP7462244_ACGGAGATCAACGGGA-0	2.90181	7.44852	7.46915	3.40185	0.065124	0.917502	0.976769	Fibroblast	0.95	7.44852	Fibroblast	Fibroblast	Late
F35_Yolksac_Total_FCAImmP7462244_ACTGAACGTCGCTTCT-0	3.10816	7.78822	7.33049	3.79857	0.0512971	0.917502	0.976769	Fibroblast	1	7.78822	Fibroblast	Fibroblast	Late
F35_Yolksac_Total_FCAImmP7462244_ACTGATGGTCTAAAGA-0	3.04374	3.40607	7.35441	1.03479	0.309036	0.917502	0.977678	Fibroblast	0.990909	3.40607	Fibroblast	Fibroblast	Late
F35_Yolksac_Total_FCAImmP7462244_ACTGTCCGTTCGTGAT-0	3.02718	5.09784	7.60607	1.8225	0.177017	0.917502	0.976769	Fibroblast	0.988372	5.09784	Fibroblast	Fibroblast	Late
F35_Yolksac_Total_FCAImmP7462244_AGAATAGTCCTTAATC-0	3.10777	9.18161	7.87445	4.02352	0.0448705	0.917502	0.976769	Fibroblast	0.887641	9.18161	Fibroblast	Fibroblast	Late
F35_Yolksac_Total_FCAImmP7462244_AGATCTGGTCCGACGT-0	2.86387	9.44439	8.17731	3.93517	0.047287	0.917502	0.976769	Fibroblast	0.992188	9.44439	Fibroblast	Fibroblast	Late
F35_Yolksac_Total_FCAImmP7462244_AGCTCTCAGCCTTGAT-0	4.26439	2.40176	7.66519	0.51088	0.474758	1	1	Early_Erythroid	1	0	Early_Erythroid	Erythroid	FALSE
F35_Yolksac_Total_FCAImmP7462244_AGGCCGTCAGCGAACA-0	4.23168	-0.191814	7.53403	0.00374549	0.9512	1	1	HSPC_1	0.465517	0	HSPC_1	Progenitors	FALSE
F35_Yolksac_Total_FCAImmP7462244_AGGTCATAGAAGATTC-0	3.54927	7.34903	7.20141	3.71307	0.0539886	0.917502	0.976769	Fibroblast	1	7.34903	Fibroblast	Fibroblast	Late
F35_Yolksac_Total_FCAImmP7462244_CACAGGCAGACCGGAT-0	4.35357	7.34963	7.72467	3.15869	0.0755245	0.917502	0.976769	Macrophage	0.915094	7.34963	Macrophage	Macrophage	Late
F35_Yolksac_Total_FCAImmP7462244_CAGGTGCCACCTCGGA-0	2.92862	9.72705	8.17457	4.0766	0.0434817	0.917502	0.976769	Fibroblast	1	9.72705	Fibroblast	Fibroblast	Late
F35_Yolksac_Total_FCAImmP7462244_CAGTAACGTCTAGGTT-0	2.95826	4.9303	7.90665	1.5927	0.206941	0.917502	0.976769	Fibroblast	0.971698	4.9303	Fibroblast	Fibroblast	Late
F35_Yolksac_Total_FCAImmP7462244_CATCCACAGAGTAATC-0	3.21019	4.79185	7.35804	1.81024	0.17848	0.917502	0.976769	Fibroblast	0.986487	4.79185	Fibroblast	Fibroblast	Late
F35_Yolksac_Total_FCAImmP7462244_CATCGGGAGCACCGTC-0	2.92669	4.48841	7.28757	1.69287	0.193223	0.917502	0.976769	Fibroblast	1	4.48841	Fibroblast	Fibroblast	Late
F35_Yolksac_Total_FCAImmP7462244_CATCGGGAGCCTATGT-0	2.88578	2.99403	7.48834	0.78246	0.37639	0.917502	0.977678	Fibroblast	0.991597	2.99403	Fibroblast	Fibroblast	Late
F35_Yolksac_Total_FCAImmP7462244_CCCATACGTAGCGTCC-0	3.14222	8.39682	7.39511	4.07029	0.0436445	0.917502	0.976769	Fibroblast	1	8.39682	Fibroblast	Fibroblast	Late
F35_Yolksac_Total_FCAImmP7462244_CCGTGGAAGTGCCATT-0	3.36273	9.42013	7.8856	4.14156	0.0418432	0.917502	0.976769	Fibroblast	1	9.42013	Fibroblast	Fibroblast	Late
F35_Yolksac_Total_FCAImmP7462244_CCGTGGACAAACAACA-0	3.08522	3.94984	7.89155	1.12734	0.288345	0.917502	0.977678	Fibroblast	1	3.94984	Fibroblast	Fibroblast	Late
F35_Yolksac_Total_FCAImmP7462244_CCTTCGAGTGAAATCA-0	4.36437	7.78797	7.07107	4.25574	0.0391186	0.917502	0.976769	Smooth_Muscle	0.955556	7.78797	Smooth_Muscle	Smooth_Muscle	Late
F35_Yolksac_Total_FCAImmP7462244_CCTTTCTGTCATTAGC-0	3.94035	2.48244	6.94419	0.739495	0.389823	0.938364	0.999204	Fibroblast	1	2.48244	Fibroblast	Fibroblast	Late
F35_Yolksac_Total_FCAImmP7462244_CGAGCCACACACGCTG-0	5.58238	-0.909368	7.30681	0.0911667	0.762699	1	1	Macrophage	1	0	Macrophage	Macrophage	FALSE
F35_Yolksac_Total_FCAImmP7462244_CGATCGGAGCTAGCCC-0	4.54381	1.38943	7.65281	0.182758	0.669014	1	1	MEMP	0.821918	0	MEMP	Progenitors	FALSE
F35_Yolksac_Total_FCAImmP7462244_CGATCGGGTGATAAGT-0	3.22563	2.65053	7.21622	0.721345	0.395704	0.950926	1	Fibroblast	1	0	Fibroblast	Fibroblast	FALSE
F35_Yolksac_Total_FCAImmP7462244_CGCGTTTCAAAGCGGT-0	4.22774	1.32016	7.38169	0.181667	0.669945	1	1	Endoderm	1	0	Endoderm	Endoderm	FALSE
F35_Yolksac_Total_FCAImmP7462244_CGCGTTTTCAACCAAC-0	3.20081	3.9131	7.57454	1.21804	0.269747	0.917502	0.976769	Fibroblast	0.971429	3.9131	Fibroblast	Fibroblast	Late
F35_Yolksac_Total_FCAImmP7462244_CTACATTTCCGATATG-0	4.00115	-0.125935	7.80494	0.00148228	0.969289	1	1	HSPC_1	0.470588	0	HSPC_1	Progenitors	FALSE
F35_Yolksac_Total_FCAImmP7462244_CTAGAGTTCATTGCCC-0	4.21149	5.74704	7.74045	2.0948	0.147802	0.917502	0.976769	NK	0.675	5.74704	NK	Lymphoid	Late
F35_Yolksac_Total_FCAImmP7462244_CTCCTAGAGCTGAACG-0	3.70521	9.3562	8.01287	4.00275	0.0454268	0.917502	0.976769	NK	0.670103	9.3562	NK	Lymphoid	Late
F35_Yolksac_Total_FCAImmP7462244_CTCCTAGCATTAGCCA-0	4.23367	2.72869	7.73413	0.625981	0.428834	1	1	Lymphoid_progenitor	0.797753	0	Lymphoid_progenitor	Progenitors	FALSE
F35_Yolksac_Total_FCAImmP7462244_CTCGAGGAGTGGGCTA-0	3.53151	5.87351	6.95581	3.01879	0.0823056	0.917502	0.976769	Fibroblast	1	5.87351	Fibroblast	Fibroblast	Late
F35_Yolksac_Total_FCAImmP7462244_CTCTACGGTCCAAGTT-0	4.98971	2.7048	7.40221	0.689649	0.406284	0.974117	1	Early_Erythroid	0.895833	0	Early_Erythroid	Erythroid	FALSE
F35_Yolksac_Total_FCAImmP7462244_CTGAAGTAGTTCGCGC-0	2.83749	8.58305	7.78008	3.78345	0.0517626	0.917502	0.976769	Fibroblast	0.974138	8.58305	Fibroblast	Fibroblast	Late
F35_Yolksac_Total_FCAImmP7462244_CTGCGGAGTATAAACG-0	3.42471	4.69267	7.85314	1.49497	0.221447	0.917502	0.976769	Fibroblast	1	4.69267	Fibroblast	Fibroblast	Late
F35_Yolksac_Total_FCAImmP7462244_GAAGCAGTCTAACTTC-0	2.81762	9.21018	8.09815	3.85314	0.0496537	0.917502	0.976769	Fibroblast	1	9.21018	Fibroblast	Fibroblast	Late
F35_Yolksac_Total_FCAImmP7462244_GACCAATTCACTTATC-0	3.06582	5.25475	7.66353	1.87695	0.170682	0.917502	0.976769	Fibroblast	1	5.25475	Fibroblast	Fibroblast	Late
F35_Yolksac_Total_FCAImmP7462244_GACGCGTGTCGAGTTT-0	1.83247	9.54012	8.1992	3.9732	0.0462305	0.917502	0.976769	NK	0.519685	9.54012	NK	Lymphoid	Late
F35_Yolksac_Total_FCAImmP7462244_GACTAACCAGTCACTA-0	4.16479	-1.7816	7.37154	0.322126	0.570333	1	1	MK	0.981482	0	MK	MK	FALSE
F35_Yolksac_Total_FCAImmP7462244_GAGTCCGGTTAAGATG-0	4.08166	8.29403	7.56783	3.8185	0.0506902	0.917502	0.976769	Mast_cell	0.904762	8.29403	Mast_cell	Mast_cell	Late
F35_Yolksac_Total_FCAImmP7462244_GATCAGTTCCGGCACA-0	2.14581	9.1618	7.78314	4.09499	0.0430111	0.917502	0.976769	NK	0.712329	9.1618	NK	Lymphoid	Late
F35_Yolksac_Total_FCAImmP7462244_GCAAACTTCATGGTCA-0	3.59491	8.53854	7.34918	4.24255	0.0394236	0.917502	0.976769	Fibroblast	0.954545	8.53854	Fibroblast	Fibroblast	Late
F35_Yolksac_Total_FCAImmP7462244_GCAGTTACAACTGCTA-0	1.94479	6.13067	7.95187	2.17418	0.140345	0.917502	0.976769	NK	0.704545	6.13067	NK	Lymphoid	Late
F35_Yolksac_Total_FCAImmP7462244_GCATGCGCACCAACCG-0	3.20558	7.62809	7.1774	3.94776	0.0469344	0.917502	0.976769	Fibroblast	1	7.62809	Fibroblast	Fibroblast	Late
F35_Yolksac_Total_FCAImmP7462244_GCGAGAACATTTGCCC-0	2.93868	9.64581	8.09189	4.07739	0.0434615	0.917502	0.976769	Fibroblast	0.955556	9.64581	Fibroblast	Fibroblast	Late
F35_Yolksac_Total_FCAImmP7462244_GCTTGAAAGTGGGTTG-0	4.3947	3.4584	7.66974	0.96655	0.325543	0.917502	0.977678	Early_Erythroid	0.963636	3.4584	Early_Erythroid	Erythroid	Late
F35_Yolksac_Total_FCAImmP7462244_GGACAGATCGATCCCT-0	3.99999	-1.53327	7.41386	0.23495	0.627877	1	1	MK	1	0	MK	MK	FALSE
F35_Yolksac_Total_FCAImmP7462244_GGTGTTAAGCTTTGGT-0	3.07523	4.00139	7.83761	1.16505	0.280422	0.917502	0.977678	Fibroblast	0.977528	4.00139	Fibroblast	Fibroblast	Late
F35_Yolksac_Total_FCAImmP7462244_GTACGTAGTACCAGTT-0	3.19686	8.18315	7.38569	3.95302	0.0467881	0.917502	0.976769	Fibroblast	1	8.18315	Fibroblast	Fibroblast	Late
F35_Yolksac_Total_FCAImmP7462244_GTATCTTGTTAAGATG-0	3.24472	3.84369	8.02335	1.04358	0.306991	0.917502	0.977678	Fibroblast	0.964706	3.84369	Fibroblast	Fibroblast	Late
F35_Yolksac_Total_FCAImmP7462244_GTATTCTGTCTAGCCG-0	4.12544	1.92904	7.54715	0.35349	0.552145	1	1	Early_Erythroid	1	0	Early_Erythroid	Erythroid	FALSE
F35_Yolksac_Total_FCAImmP7462244_GTCGTAAAGAATTCCC-0	2.84679	4.42635	7.74416	1.40857	0.235295	0.917502	0.976769	Fibroblast	1	4.42635	Fibroblast	Fibroblast	Late
F35_Yolksac_Total_FCAImmP7462244_GTGCTTCTCTGTTGAG-0	3.23743	9.42013	7.87355	4.15083	0.0416148	0.917502	0.976769	Fibroblast	1	9.42013	Fibroblast	Fibroblast	Late
F35_Yolksac_Total_FCAImmP7462244_GTGTGCGAGGCAATTA-0	4.19257	-0.154542	7.40968	0.0025349	0.959845	1	1	Endoderm	1	0	Endoderm	Endoderm	FALSE
F35_Yolksac_Total_FCAImmP7462244_GTGTTAGCAAGCGAGT-0	2.9118	9.29251	7.87437	4.08245	0.0433314	0.917502	0.976769	Fibroblast	0.988506	9.29251	Fibroblast	Fibroblast	Late
F35_Yolksac_Total_FCAImmP7462244_GTTCTCGGTGAAGGCT-0	4.55798	0.429498	7.69325	0.0178286	0.893779	1	1	MEMP	0.835443	0	MEMP	Progenitors	FALSE
F35_Yolksac_Total_FCAImmP7462244_TACTTGTCATTGGGCC-0	2.9675	4.92147	7.58994	1.73492	0.187784	0.917502	0.976769	Fibroblast	1	4.92147	Fibroblast	Fibroblast	Late
F35_Yolksac_Total_FCAImmP7462244_TACTTGTGTGTGACGA-0	3.03847	8.89568	7.8004	3.93062	0.0474151	0.917502	0.976769	Fibroblast	0.925532	8.89568	Fibroblast	Fibroblast	Late
F35_Yolksac_Total_FCAImmP7462244_TAGAGCTCACAGGTTT-0	3.12525	3.57471	7.37309	1.11335	0.291356	0.917502	0.977678	Fibroblast	1	3.57471	Fibroblast	Fibroblast	Late
F35_Yolksac_Total_FCAImmP7462244_TAGAGCTGTTACAGAA-0	3.09816	7.862	7.32625	3.85303	0.0496568	0.917502	0.976769	Fibroblast	0.95946	7.862	Fibroblast	Fibroblast	Late
F35_Yolksac_Total_FCAImmP7462244_TAGTTGGAGGTGATAT-0	3.10444	8.39699	7.7447	3.71827	0.0538208	0.917502	0.976769	Fibroblast	1	8.39699	Fibroblast	Fibroblast	Late
F35_Yolksac_Total_FCAImmP7462244_TATCTCAAGATATGCA-0	3.08932	5.09792	7.58953	1.83143	0.17596	0.917502	0.976769	Fibroblast	0.987805	5.09792	Fibroblast	Fibroblast	Late
F35_Yolksac_Total_FCAImmP7462244_TCACAAGGTAAAGGAG-0	4.11318	0.484657	7.52198	0.0239072	0.877121	1	1	HSPC_1	0.62963	0	HSPC_1	Progenitors	FALSE
F35_Yolksac_Total_FCAImmP7462244_TCAGCTCCATGGATGG-0	3.00842	5.60602	7.57467	2.12179	0.145217	0.917502	0.976769	Fibroblast	0.985915	5.60602	Fibroblast	Fibroblast	Late
F35_Yolksac_Total_FCAImmP7462244_TCCACACCACCACCAG-0	2.66034	8.2941	7.70588	3.69818	0.0544727	0.917502	0.976769	Fibroblast	1	8.2941	Fibroblast	Fibroblast	Late
F35_Yolksac_Total_FCAImmP7462244_TCCCGATCAAACAACA-0	1.88117	9.47508	8.05965	4.02123	0.0449315	0.917502	0.976769	NK	0.6875	9.47508	NK	Lymphoid	Late
F35_Yolksac_Total_FCAImmP7462244_TCTATTGCAGCCTGTG-0	3.04534	8.86007	7.67096	4.04774	0.0442312	0.917502	0.976769	Fibroblast	1	8.86007	Fibroblast	Fibroblast	Late
F35_Yolksac_Total_FCAImmP7462244_TCTCATAAGGATTCGG-0	3.846	-0.195896	7.50545	0.00393694	0.94997	1	1	HSPC_1	0.684211	0	HSPC_1	Progenitors	FALSE
F35_Yolksac_Total_FCAImmP7462244_TCTTCGGCACGTCTCT-0	3.11562	9.18161	7.85529	4.03762	0.0444973	0.917502	0.976769	Fibroblast	1	9.18161	Fibroblast	Fibroblast	Late
F35_Yolksac_Total_FCAImmP7462244_TCTTTCCGTCTAGGTT-0	4.30939	6.68836	7.29757	3.14047	0.0763725	0.917502	0.976769	Lymphoid_progenitor	0.951613	6.68836	Lymphoid_progenitor	Progenitors	Late
F35_Yolksac_Total_FCAImmP7462244_TGACGGCTCGGCGGTT-0	3.02515	8.70831	7.65994	3.97211	0.0462605	0.917502	0.976769	Fibroblast	0.979167	8.70831	Fibroblast	Fibroblast	Late
F35_Yolksac_Total_FCAImmP7462244_TGAGCATAGACTTGAA-0	4.14962	4.93061	7.78153	1.64532	0.199598	0.917502	0.976769	Mesothelium	1	4.93061	Mesothelium	Mesothelium	Late
F35_Yolksac_Total_FCAImmP7462244_TGAGCCGGTACACCGC-0	3.21851	9.72704	8.11687	4.10236	0.0428242	0.917502	0.976769	Fibroblast	0.976744	9.72704	Fibroblast	Fibroblast	Late
F35_Yolksac_Total_FCAImmP7462244_TGCCCATCATGCCTAA-0	3.87635	5.5824	7.46827	2.18247	0.139591	0.917502	0.976769	Early_Erythroid	0.74	5.5824	Early_Erythroid	Erythroid	Late
F35_Yolksac_Total_FCAImmP7462244_TGCTGCTTCATTGCGA-0	3.79529	8.06292	7.119	4.35656	0.0368674	0.917502	0.976769	Fibroblast	0.974359	8.06292	Fibroblast	Fibroblast	Late
F35_Yolksac_Total_FCAImmP7462244_TGCTGCTTCTTGTATC-0	2.00035	9.55539	8.12305	4.01387	0.0451282	0.917502	0.976769	NK	0.648148	9.55539	NK	Lymphoid	Late
F35_Yolksac_Total_FCAImmP7462244_TTAGTTCGTCAACTGT-0	4.72461	8.66768	7.51949	4.08438	0.043282	0.917502	0.976769	Mesothelium	1	8.66768	Mesothelium	Mesothelium	Late
F35_Yolksac_Total_FCAImmP7462244_TTGCGTCGTAGAAAGG-0	4.39808	7.243	7.52129	3.24339	0.0717129	0.917502	0.976769	Macrophage	0.951807	7.243	Macrophage	Macrophage	Late
F35_Yolksac_Total_FCAImmP7462244_TTGGAACGTACCGCTG-0	4.45297	4.99569	7.01484	2.31757	0.127921	0.917502	0.976769	Macrophage	0.9	4.99569	Macrophage	Macrophage	Late
F35_Yolksac_Total_FCAImmP7462244_TTTGTCAAGACTCGGA-0	3.16881	3.77132	7.59347	1.13952	0.285755	0.917502	0.977678	Fibroblast	0.987013	3.77132	Fibroblast	Fibroblast	Late
F35_Yolksac_Total_FCAImmP7462244_TTTGTCAAGCCTATGT-0	3.20523	7.54088	7.12895	3.96633	0.0464194	0.917502	0.976769	Fibroblast	1	7.54088	Fibroblast	Fibroblast	Late
F37_Yolksac_Total_FCAImmP7504909_AAACCTGTCTACGAGT-0	3.43162	-4.06757	8.08144	1.15085	0.283373	0.917502	0.977678	Macrophage	1	-4.06757	Macrophage	Macrophage	Early
F37_Yolksac_Total_FCAImmP7504909_AAAGATGCATCTCGCT-0	3.43749	-4.06774	8.21621	1.13804	0.286067	0.917502	0.977678	Macrophage	1	-4.06774	Macrophage	Macrophage	Early
F37_Yolksac_Total_FCAImmP7504909_AAAGCAACAAAGAATC-0	3.56012	0	8.00969	0	1	1	1	Macrophage	1	0	Macrophage	Macrophage	FALSE
F37_Yolksac_Total_FCAImmP7504909_AAATGCCCATTATCTC-0	3.30536	0	8.11523	0	1	1	1	Macrophage	1	0	Macrophage	Macrophage	FALSE
F37_Yolksac_Total_FCAImmP7504909_AACTCTTAGGTGATTA-0	1.99191	-6.79935	7.79285	2.5456	0.110602	0.917502	0.976769	Erythroid	1	-6.79935	Erythroid	Erythroid	Early
F37_Yolksac_Total_FCAImmP7504909_AACTCTTTCAGCACAT-0	5.48121	0.388758	7.22727	0.0174513	0.894903	1	1	Mast_cell	0.488889	0	MEMP	Progenitors	FALSE
F37_Yolksac_Total_FCAImmP7504909_AAGGCAGGTCGCGTGT-0	3.54796	0	7.92488	0	1	1	1	Macrophage	0.987179	0	Macrophage	Macrophage	FALSE
F37_Yolksac_Total_FCAImmP7504909_ACAGCCGGTAGAGTGC-0	1.61312	0	8.24962	0	1	1	1	Macrophage	1	0	Macrophage	Macrophage	FALSE
F37_Yolksac_Total_FCAImmP7504909_ACCCACTTCCTTTCTC-0	3.75015	0	7.60715	0	1	1	1	Macrophage	0.982456	0	Macrophage	Macrophage	FALSE
F37_Yolksac_Total_FCAImmP7504909_ACGATGTCATGTAAGA-0	3.39336	0	7.90773	0	1	1	1	Macrophage	1	0	Macrophage	Macrophage	FALSE
F37_Yolksac_Total_FCAImmP7504909_ACGGAGATCGCACTCT-0	3.59953	0	7.65697	0	1	1	1	Macrophage	1	0	Macrophage	Macrophage	FALSE
F37_Yolksac_Total_FCAImmP7504909_ACGGGCTAGATCCCAT-0	4.19969	0	7.59431	0	1	1	1	Macrophage	1	0	Macrophage	Macrophage	FALSE
F37_Yolksac_Total_FCAImmP7504909_ACGGGTCCATATACCG-0	3.5612	0	7.90434	0	1	1	1	Macrophage	1	0	Macrophage	Macrophage	FALSE
F37_Yolksac_Total_FCAImmP7504909_ACTATCTGTCTCTCTG-0	3.49127	0	7.63149	0	1	1	1	Macrophage	1	0	Macrophage	Macrophage	FALSE
F37_Yolksac_Total_FCAImmP7504909_ACTGATGGTTACGTCA-0	3.9577	0	7.48583	0	1	1	1	Macrophage	1	0	Macrophage	Macrophage	FALSE
F37_Yolksac_Total_FCAImmP7504909_ACTGCTCGTGTGGCTC-0	3.33498	0	7.97722	0	1	1	1	Macrophage	1	0	Macrophage	Macrophage	FALSE
F37_Yolksac_Total_FCAImmP7504909_ACTTTCACACCCATGG-0	1.91317	-3.89703	7.95891	1.10244	0.293731	0.917502	0.977678	Erythroid	1	-3.89703	Erythroid	Erythroid	Early
F37_Yolksac_Total_FCAImmP7504909_AGAGCGATCTTGTACT-0	3.74613	-4.06639	7.66961	1.2161	0.270128	0.917502	0.976769	Macrophage	1	-4.06639	Macrophage	Macrophage	Early
F37_Yolksac_Total_FCAImmP7504909_AGCCTAATCGTAGGTT-0	3.71798	0	7.67375	0	1	1	1	Macrophage	1	0	Macrophage	Macrophage	FALSE
F37_Yolksac_Total_FCAImmP7504909_AGCGTATGTGACTACT-0	1.8304	-4.50819	8.04968	1.34861	0.245522	0.917502	0.976769	Erythroid	1	-4.50819	Erythroid	Erythroid	Early
F37_Yolksac_Total_FCAImmP7504909_AGCTCCTCACTTAACG-0	5.23465	0.287811	7.30828	0.0090902	0.924043	1	1	MEMP	0.891304	0	MEMP	Progenitors	FALSE
F37_Yolksac_Total_FCAImmP7504909_AGCTCCTTCCGAACGC-0	4.0966	0	7.50625	0	1	1	1	Macrophage	1	0	Macrophage	Macrophage	FALSE
F37_Yolksac_Total_FCAImmP7504909_AGCTTGAGTCTCACCT-0	4.08459	-3.14257	7.73142	0.815137	0.366606	0.917502	0.977678	Macrophage	1	-3.14257	Macrophage	Macrophage	Early
F37_Yolksac_Total_FCAImmP7504909_AGGCCGTAGTGAAGAG-0	4.52388	0	7.31018	0	1	1	1	Macrophage	1	0	Macrophage	Macrophage	FALSE
F37_Yolksac_Total_FCAImmP7504909_AGGGATGGTCTCTTAT-0	3.87638	0	7.7079	0	1	1	1	Macrophage	1	0	Macrophage	Macrophage	FALSE
F37_Yolksac_Total_FCAImmP7504909_AGGGTGACAAGCCCAC-0	3.6969	0	7.81759	0	1	1	1	Macrophage	1	0	Macrophage	Macrophage	FALSE
F37_Yolksac_Total_FCAImmP7504909_AGGTCATCACGAAGCA-0	3.74976	0	7.81969	0	1	1	1	Macrophage	1	0	Macrophage	Macrophage	FALSE
F37_Yolksac_Total_FCAImmP7504909_AGTAGTCAGGATTCGG-0	3.26513	0	7.96235	0	1	1	1	Macrophage	1	0	Macrophage	Macrophage	FALSE
F37_Yolksac_Total_FCAImmP7504909_ATAACGCGTCAAAGAT-0	3.35186	0	7.91888	0	1	1	1	Macrophage	1	0	Macrophage	Macrophage	FALSE
F37_Yolksac_Total_FCAImmP7504909_ATAAGAGCACCCATGG-0	3.40864	0	8.00317	0	1	1	1	Macrophage	0.988095	0	Macrophage	Macrophage	FALSE
F37_Yolksac_Total_FCAImmP7504909_ATCACGAAGCGATGAC-0	3.43417	0	8.07365	0	1	1	1	Macrophage	1	0	Macrophage	Macrophage	FALSE
F37_Yolksac_Total_FCAImmP7504909_ATCATGGCAAGGGTCA-0	3.51495	0	7.7177	0	1	1	1	Macrophage	1	0	Macrophage	Macrophage	FALSE
F37_Yolksac_Total_FCAImmP7504909_ATCGAGTAGACAGGCT-0	2.55529	-4.44835	7.20268	1.55471	0.212442	0.917502	0.976769	Erythroid	1	-4.44835	Erythroid	Erythroid	Early
F37_Yolksac_Total_FCAImmP7504909_ATGCGATGTTATCGGT-0	1.97838	-5.62547	7.86633	1.91734	0.166151	0.917502	0.976769	Erythroid	1	-5.62547	Erythroid	Erythroid	Early
F37_Yolksac_Total_FCAImmP7504909_ATGGGAGCAAGTCTGT-0	3.17598	0	8.11984	0	1	1	1	Macrophage	1	0	Macrophage	Macrophage	FALSE
F37_Yolksac_Total_FCAImmP7504909_ATTACTCAGGATTCGG-0	3.41368	0	7.84112	0	1	1	1	Macrophage	1	0	Macrophage	Macrophage	FALSE
F37_Yolksac_Total_FCAImmP7504909_ATTACTCAGTCTCAAC-0	3.58361	-3.14267	7.74939	0.813425	0.36711	0.917502	0.977678	Macrophage	1	-3.14267	Macrophage	Macrophage	Early
F37_Yolksac_Total_FCAImmP7504909_ATTATCCCAAGTTCTG-0	4.23945	-3.8985	7.52993	1.16499	0.280433	0.917502	0.977678	Macrophage	1	-3.8985	Macrophage	Macrophage	Early
F37_Yolksac_Total_FCAImmP7504909_ATTGGACTCCACTCCA-0	2.5309	-3.00241	7.21213	0.829151	0.362519	0.917502	0.977678	Erythroid	0.97561	-3.00241	Erythroid	Erythroid	Early
F37_Yolksac_Total_FCAImmP7504909_ATTTCTGGTCAATGTC-0	2.19382	0	7.49738	0	1	1	1	Erythroid	1	0	Erythroid	Erythroid	FALSE
F37_Yolksac_Total_FCAImmP7504909_CAACCTCCACGAAACG-0	4.13734	0	7.60007	0	1	1	1	Macrophage	1	0	Macrophage	Macrophage	FALSE
F37_Yolksac_Total_FCAImmP7504909_CAAGGCCAGACGCAAC-0	1.81807	-4.4459	7.97838	1.33668	0.247621	0.917502	0.976769	Erythroid	1	-4.4459	Erythroid	Erythroid	Early
F37_Yolksac_Total_FCAImmP7504909_CACAGTATCTAAGCCA-0	1.9118	-6.6087	8.01753	2.35092	0.12521	0.917502	0.976769	Erythroid	1	-6.6087	Erythroid	Erythroid	Early
F37_Yolksac_Total_FCAImmP7504909_CACTCCAAGATGTGGC-0	3.48311	0	7.89778	0	1	1	1	Macrophage	1	0	Macrophage	Macrophage	FALSE
F37_Yolksac_Total_FCAImmP7504909_CAGAGAGAGGCTATCT-0	4.07129	3.43317	8.02233	1.0688	0.301217	0.917502	0.977678	Macrophage	1	3.43317	Macrophage	Macrophage	Late
F37_Yolksac_Total_FCAImmP7504909_CAGCATAGTACTTGAC-0	2.26223	-7.42155	7.74709	2.90772	0.0881574	0.917502	0.976769	MK	1	-7.42155	MK	MK	Early
F37_Yolksac_Total_FCAImmP7504909_CAGCGACGTACATCCA-0	0.964084	-4.84221	8.09598	1.48725	0.222644	0.917502	0.976769	Erythroid	0.990099	-4.84221	Erythroid	Erythroid	Early
F37_Yolksac_Total_FCAImmP7504909_CAGTAACCATGGTCAT-0	4.013	0	7.69501	0	1	1	1	Macrophage	1	0	Macrophage	Macrophage	FALSE
F37_Yolksac_Total_FCAImmP7504909_CAGTAACGTGGCCCTA-0	2.22092	-5.15404	7.42149	1.82663	0.176527	0.917502	0.976769	Erythroid	1	-5.15404	Erythroid	Erythroid	Early
F37_Yolksac_Total_FCAImmP7504909_CATATTCGTCAATGTC-0	0.891375	-7.04473	8.55781	2.41045	0.120528	0.917502	0.976769	Erythroid	1	-7.04473	Erythroid	Erythroid	Early
F37_Yolksac_Total_FCAImmP7504909_CATCAAGAGACTAGAT-0	3.5421	0	7.93509	0	1	1	1	Macrophage	1	0	Macrophage	Macrophage	FALSE
F37_Yolksac_Total_FCAImmP7504909_CATCCACTCATCATTC-0	3.91939	-5.81916	7.80027	2.0336	0.153857	0.917502	0.976769	Macrophage	1	-5.81916	Macrophage	Macrophage	Early
F37_Yolksac_Total_FCAImmP7504909_CATGACAAGAAGGGTA-0	3.5745	-3.14273	7.75985	0.81239	0.367415	0.917502	0.977678	Macrophage	1	-3.14273	Macrophage	Macrophage	Early
F37_Yolksac_Total_FCAImmP7504909_CATGACAGTCAGGACA-0	3.38731	0	8.05198	0	1	1	1	Macrophage	1	0	Macrophage	Macrophage	FALSE
F37_Yolksac_Total_FCAImmP7504909_CATGACATCGGAGGTA-0	4.25607	0	7.25636	0	1	1	1	Macrophage	1	0	Macrophage	Macrophage	FALSE
F37_Yolksac_Total_FCAImmP7504909_CATGCCTCAGGGTATG-0	3.68776	0	7.37573	0	1	1	1	Macrophage	0.981482	0	Macrophage	Macrophage	FALSE
F37_Yolksac_Total_FCAImmP7504909_CCAATCCAGGCTAGAC-0	3.7397	0	7.89045	0	1	1	1	Macrophage	1	0	Macrophage	Macrophage	FALSE
F37_Yolksac_Total_FCAImmP7504909_CCACCTAAGAAGAAGC-0	3.44726	0	7.81131	0	1	1	1	Macrophage	1	0	Macrophage	Macrophage	FALSE
F37_Yolksac_Total_FCAImmP7504909_CCACGGACATTCTTAC-0	0.996177	-5.153	7.99969	1.6545	0.198348	0.917502	0.976769	Erythroid	1	-5.153	Erythroid	Erythroid	Early
F37_Yolksac_Total_FCAImmP7504909_CCACTACGTACCGCTG-0	4.2524	-5.34209	7.54466	1.88012	0.170321	0.917502	0.976769	Macrophage	0.981818	-5.34209	Macrophage	Macrophage	Early
F37_Yolksac_Total_FCAImmP7504909_CCGGTAGAGGTGCACA-0	4.02328	3.62466	7.16365	1.32604	0.249512	0.917502	0.976769	Macrophage	1	3.62466	Macrophage	Macrophage	Late
F37_Yolksac_Total_FCAImmP7504909_CCGTTCAGTGCACTTA-0	3.80961	-3.14212	7.64864	0.821267	0.364811	0.917502	0.977678	Macrophage	1	-3.14212	Macrophage	Macrophage	Early
F37_Yolksac_Total_FCAImmP7504909_CCTACCACATCGGACC-0	3.31077	-3.14429	8.2358	0.77803	0.377745	0.917502	0.977678	Macrophage	1	-3.14429	Macrophage	Macrophage	Early
F37_Yolksac_Total_FCAImmP7504909_CCTCTGACACTGTGTA-0	3.74252	-3.14333	7.89795	0.801293	0.370707	0.917502	0.977678	Macrophage	1	-3.14333	Macrophage	Macrophage	Early
F37_Yolksac_Total_FCAImmP7504909_CCTCTGAGTAAGAGGA-0	3.86213	-3.30969	7.75726	0.84859	0.356952	0.917502	0.977678	MK	0.98	-3.30969	MK	MK	Early
F37_Yolksac_Total_FCAImmP7504909_CGAACATGTGTAAGTA-0	3.59055	0	7.84723	0	1	1	1	Macrophage	1	0	Macrophage	Macrophage	FALSE
F37_Yolksac_Total_FCAImmP7504909_CGAACATTCGTGGTCG-0	1.95247	-3.89656	8.19567	1.07376	0.300098	0.917502	0.977678	Erythroid	1	-3.89656	Erythroid	Erythroid	Early
F37_Yolksac_Total_FCAImmP7504909_CGAATGTGTTCGCGAC-0	3.32848	0	7.91506	0	1	1	1	Macrophage	1	0	Macrophage	Macrophage	FALSE
F37_Yolksac_Total_FCAImmP7504909_CGAGAAGGTAGCGATG-0	3.47613	0	7.72351	0	1	1	1	Macrophage	1	0	Macrophage	Macrophage	FALSE
F37_Yolksac_Total_FCAImmP7504909_CGAGAAGGTGAGCGAT-0	3.52235	0	7.66483	0	1	1	1	Macrophage	1	0	Macrophage	Macrophage	FALSE
F37_Yolksac_Total_FCAImmP7504909_CGATGTAAGGGAACGG-0	4.38927	3.43548	7.6473	1.119	0.290135	0.917502	0.977678	Macrophage	0.985294	3.43548	Macrophage	Macrophage	Late
F37_Yolksac_Total_FCAImmP7504909_CGATTGACACATGTGT-0	3.74975	0	7.70816	0	1	1	1	Macrophage	1	0	Macrophage	Macrophage	FALSE
F37_Yolksac_Total_FCAImmP7504909_CGCGGTAGTCATGCAT-0	3.48288	0	7.83893	0	1	1	1	Macrophage	1	0	Macrophage	Macrophage	FALSE
F37_Yolksac_Total_FCAImmP7504909_CGCTATCAGGTTACCT-0	3.4342	0	7.98139	0	1	1	1	Macrophage	1	0	Macrophage	Macrophage	FALSE
F37_Yolksac_Total_FCAImmP7504909_CGCTGGACAGCGAACA-0	3.77813	0	7.41794	0	1	1	1	Macrophage	1	0	Macrophage	Macrophage	FALSE
F37_Yolksac_Total_FCAImmP7504909_CGCTGGATCCTTTCGG-0	3.29358	0	8.00672	0	1	1	1	Macrophage	1	0	Macrophage	Macrophage	FALSE
F37_Yolksac_Total_FCAImmP7504909_CGGCTAGCACAGGAGT-0	0.95573	-3.89684	8.03434	1.09139	0.296164	0.917502	0.977678	Erythroid	1	-3.89684	Erythroid	Erythroid	Early
F37_Yolksac_Total_FCAImmP7504909_CGGGTCAGTGACGGTA-0	3.32357	0	8.16099	0	1	1	1	Macrophage	1	0	Macrophage	Macrophage	FALSE
F37_Yolksac_Total_FCAImmP7504909_CGTAGGCAGGGCATGT-0	1.88954	-6.12988	8.16753	2.07002	0.15022	0.917502	0.976769	Erythroid	1	-6.12988	Erythroid	Erythroid	Early
F37_Yolksac_Total_FCAImmP7504909_CGTCACTTCTTAGAGC-0	2.09459	-4.56815	7.70523	1.44654	0.229085	0.917502	0.976769	Erythroid	1	-4.56815	Erythroid	Erythroid	Early
F37_Yolksac_Total_FCAImmP7504909_CGTCAGGAGTGTGAAT-0	3.72978	0	7.76829	0	1	1	1	Macrophage	1	0	Macrophage	Macrophage	FALSE
F37_Yolksac_Total_FCAImmP7504909_CGTGTAAAGTGCCATT-0	1.87811	-4.4457	8.07896	1.31635	0.251249	0.917502	0.976769	Erythroid	1	-4.4457	Erythroid	Erythroid	Early
F37_Yolksac_Total_FCAImmP7504909_CTACACCTCTTGTCAT-0	1.79512	-4.44539	8.41892	1.27931	0.258028	0.917502	0.976769	Erythroid	1	-4.44539	Erythroid	Erythroid	Early
F37_Yolksac_Total_FCAImmP7504909_CTACATTGTTAAGAAC-0	4.10719	0	7.2995	0	1	1	1	Macrophage	0.960784	0	Macrophage	Macrophage	FALSE
F37_Yolksac_Total_FCAImmP7504909_CTACGTCGTCCGTGAC-0	3.71564	0	8.03107	0	1	1	1	Macrophage	1	0	Macrophage	Macrophage	FALSE
F37_Yolksac_Total_FCAImmP7504909_CTCACACTCCAACCAA-0	1.94659	-4.44596	7.94918	1.34214	0.246657	0.917502	0.976769	Erythroid	1	-4.44596	Erythroid	Erythroid	Early
F37_Yolksac_Total_FCAImmP7504909_CTCGAGGCATAACCTG-0	3.79879	-4.06726	7.95565	1.17106	0.279184	0.917502	0.977678	Macrophage	1	-4.06726	Macrophage	Macrophage	Early
F37_Yolksac_Total_FCAImmP7504909_CTCGGGAAGAAGGCCT-0	4.08302	-3.00028	7.5176	0.781189	0.376778	0.917502	0.977678	Macrophage	1	-3.00028	Macrophage	Macrophage	Early
F37_Yolksac_Total_FCAImmP7504909_CTCTAATTCACAATGC-0	3.4501	0	7.96791	0	1	1	1	Macrophage	1	0	Macrophage	Macrophage	FALSE
F37_Yolksac_Total_FCAImmP7504909_CTCTGGTGTTTACTCT-0	4.39057	2.08485	7.57241	0.405213	0.524409	1	1	Early_Erythroid	0.981482	0	Early_Erythroid	Erythroid	FALSE
F37_Yolksac_Total_FCAImmP7504909_CTGAAGTGTCACAAGG-0	4.1172	0	7.37421	0	1	1	1	Macrophage	1	0	Macrophage	Macrophage	FALSE
F37_Yolksac_Total_FCAImmP7504909_CTGATCCAGGCATGGT-0	3.24938	-4.06736	7.99506	1.16504	0.280424	0.917502	0.977678	Macrophage	1	-4.06736	Macrophage	Macrophage	Early
F37_Yolksac_Total_FCAImmP7504909_CTGCCTACAATCACAC-0	3.26547	0	8.20723	0	1	1	1	Macrophage	1	0	Macrophage	Macrophage	FALSE
F37_Yolksac_Total_FCAImmP7504909_CTGCTGTCAATCACAC-0	3.46667	-3.14286	7.78388	0.809883	0.368155	0.917502	0.977678	Macrophage	1	-3.14286	Macrophage	Macrophage	Early
F37_Yolksac_Total_FCAImmP7504909_CTGGTCTCATTCTTAC-0	2.11472	-5.15377	7.54805	1.78235	0.181861	0.917502	0.976769	Erythroid	1	-5.15377	Erythroid	Erythroid	Early
F37_Yolksac_Total_FCAImmP7504909_CTGTGCTTCCAAAGTC-0	3.37958	0	7.98695	0	1	1	1	Macrophage	1	0	Macrophage	Macrophage	FALSE
F37_Yolksac_Total_FCAImmP7504909_CTTAACTTCGTTTGCC-0	3.74519	-5.0281	7.68783	1.67571	0.195496	0.917502	0.976769	Macrophage	1	-5.0281	Macrophage	Macrophage	Early
F37_Yolksac_Total_FCAImmP7504909_CTTCTCTTCAGGTTCA-0	3.46079	0	8.06923	0	1	1	1	Macrophage	1	0	Macrophage	Macrophage	FALSE
F37_Yolksac_Total_FCAImmP7504909_GAAATGAAGCGCTCCA-0	3.78966	0	7.51735	0	1	1	1	Macrophage	1	0	Macrophage	Macrophage	FALSE
F37_Yolksac_Total_FCAImmP7504909_GAATAAGTCTTCCTTC-0	3.07566	0	8.3008	0	1	1	1	Macrophage	1	0	Macrophage	Macrophage	FALSE
F37_Yolksac_Total_FCAImmP7504909_GACAGAGAGACGCACA-0	3.90689	3.62454	7.14986	1.3313	0.248575	0.917502	0.976769	Macrophage	1	3.62454	Macrophage	Macrophage	Late
F37_Yolksac_Total_FCAImmP7504909_GACCAATAGCACGCCT-0	2.14583	-3.8974	7.81291	1.12028	0.28986	0.917502	0.977678	Erythroid	1	-3.8974	Erythroid	Erythroid	Early
F37_Yolksac_Total_FCAImmP7504909_GACGGCTCAGATCGGA-0	3.54815	0	7.79644	0	1	1	1	Macrophage	1	0	Macrophage	Macrophage	FALSE
F37_Yolksac_Total_FCAImmP7504909_GACGGCTTCAGGCAAG-0	3.85965	-4.62616	7.79913	1.44851	0.228768	0.917502	0.976769	Macrophage	1	-4.62616	Macrophage	Macrophage	Early
F37_Yolksac_Total_FCAImmP7504909_GACTAACCAACGCACC-0	2.92992	0	8.18518	0	1	1	1	Macrophage	1	0	Macrophage	Macrophage	FALSE
F37_Yolksac_Total_FCAImmP7504909_GACTACAGTATTCGTG-0	3.47549	-4.06792	8.38335	1.12411	0.289035	0.917502	0.977678	Macrophage	1	-4.06792	Macrophage	Macrophage	Early
F37_Yolksac_Total_FCAImmP7504909_GAGCAGATCCTTGACC-0	3.41859	-4.36726	7.98624	1.28239	0.257456	0.917502	0.976769	MK	1	-4.36726	MK	MK	Early
F37_Yolksac_Total_FCAImmP7504909_GAGGTGACATCGGTTA-0	3.6736	-4.06639	7.6714	1.21584	0.27018	0.917502	0.976769	Macrophage	1	-4.06639	Macrophage	Macrophage	Early
F37_Yolksac_Total_FCAImmP7504909_GATCGCGCACTCAGGC-0	3.6543	0	7.92835	0	1	1	1	Macrophage	1	0	Macrophage	Macrophage	FALSE
F37_Yolksac_Total_FCAImmP7504909_GATCGTATCATTGCCC-0	3.2898	0	8.03769	0	1	1	1	Macrophage	1	0	Macrophage	Macrophage	FALSE
F37_Yolksac_Total_FCAImmP7504909_GATGAAATCTAGCACA-0	4.05399	0	7.89998	0	1	1	1	Macrophage	1	0	Macrophage	Macrophage	FALSE
F37_Yolksac_Total_FCAImmP7504909_GATGAGGAGTACGACG-0	4.01689	0	7.5024	0	1	1	1	Macrophage	1	0	Macrophage	Macrophage	FALSE
F37_Yolksac_Total_FCAImmP7504909_GCAATCAGTTAAAGAC-0	3.85801	0	7.58592	0	1	1	1	Macrophage	1	0	Macrophage	Macrophage	FALSE
F37_Yolksac_Total_FCAImmP7504909_GCAGTTATCACTGGGC-0	3.67377	0	7.99207	0	1	1	1	Macrophage	1	0	Macrophage	Macrophage	FALSE
F37_Yolksac_Total_FCAImmP7504909_GCATACATCAACCATG-0	2.09764	-2.99923	7.71283	0.767521	0.380985	0.919915	0.9799	Erythroid	1	-2.99923	Erythroid	Erythroid	Early
F37_Yolksac_Total_FCAImmP7504909_GCATGATCATTGGTAC-0	2.03664	-3.83843	7.5448	1.16122	0.281213	0.917502	0.977678	MK	1	-3.83843	MK	MK	Early
F37_Yolksac_Total_FCAImmP7504909_GCATGCGCACCATCCT-0	1.69193	-3.89619	8.51961	1.04806	0.305955	0.917502	0.977678	Erythroid	1	-3.89619	Erythroid	Erythroid	Early
F37_Yolksac_Total_FCAImmP7504909_GCGCAACAGGACAGAA-0	0.964782	0	8.23678	0	1	1	1	Erythroid	1	0	Erythroid	Erythroid	FALSE
F37_Yolksac_Total_FCAImmP7504909_GCGCCAAGTAAAGTCA-0	2.4581	-4.44833	7.20652	1.55267	0.212743	0.917502	0.976769	Erythroid	1	-4.44833	Erythroid	Erythroid	Early
F37_Yolksac_Total_FCAImmP7504909_GCTCTGTTCATGCATG-0	1.96369	-5.60047	7.81689	1.91624	0.166273	0.917502	0.976769	Macrophage	1	-5.60047	Macrophage	Macrophage	Early
F37_Yolksac_Total_FCAImmP7504909_GCTGCGAAGTCCTCCT-0	4.17343	-4.62536	7.50486	1.51764	0.217978	0.917502	0.976769	Macrophage	1	-4.62536	Macrophage	Macrophage	Early
F37_Yolksac_Total_FCAImmP7504909_GGACAGAAGTGGGTTG-0	3.43522	0	7.92371	0	1	1	1	Macrophage	1	0	Macrophage	Macrophage	FALSE
F37_Yolksac_Total_FCAImmP7504909_GGCCGATCACTAAGTC-0	3.92706	-5.34232	7.66783	1.84114	0.174819	0.917502	0.976769	Macrophage	1	-5.34232	Macrophage	Macrophage	Early
F37_Yolksac_Total_FCAImmP7504909_GGCCGATGTACCGAGA-0	4.1916	0	7.57362	0	1	1	1	Macrophage	1	0	Macrophage	Macrophage	FALSE
F37_Yolksac_Total_FCAImmP7504909_GGCGACTTCAACACCA-0	4.94479	0	7.81914	0	1	1	1	Monocyte_0	0.702703	0	Monocyte_0	Monocyte	FALSE
F37_Yolksac_Total_FCAImmP7504909_GGCTGGTCACTCGACG-0	4.89129	4.58199	7.78665	1.64618	0.19948	0.917502	0.976769	Monocyte_0	0.890411	4.58199	Monocyte_0	Monocyte	Late
F37_Yolksac_Total_FCAImmP7504909_GGCTGGTTCCAGTATG-0	4.48842	0	7.36822	0	1	1	1	Macrophage	1	0	Macrophage	Macrophage	FALSE
F37_Yolksac_Total_FCAImmP7504909_GGGAATGAGCGTTCCG-0	3.41643	0	7.39226	0	1	1	1	Macrophage	1	0	Macrophage	Macrophage	FALSE
F37_Yolksac_Total_FCAImmP7504909_GGGACCTAGTGTTTGC-0	2.58817	-3.00145	7.33868	0.804725	0.369685	0.917502	0.977678	Erythroid	1	-3.00145	Erythroid	Erythroid	Early
F37_Yolksac_Total_FCAImmP7504909_GGGCATCTCTTGTATC-0	3.51494	0	7.6514	0	1	1	1	Macrophage	1	0	Macrophage	Macrophage	FALSE
F37_Yolksac_Total_FCAImmP7504909_GGTATTGAGTATGACA-0	3.5748	0	7.79107	0	1	1	1	Macrophage	1	0	Macrophage	Macrophage	FALSE
F37_Yolksac_Total_FCAImmP7504909_GGTGAAGTCATAGCAC-0	4.32941	0	7.25071	0	1	1	1	Macrophage	1	0	Macrophage	Macrophage	FALSE
F37_Yolksac_Total_FCAImmP7504909_GGTGCGTAGTTTCCTT-0	3.67504	0	7.94016	0	1	1	1	Macrophage	1	0	Macrophage	Macrophage	FALSE
F37_Yolksac_Total_FCAImmP7504909_GGTGCGTGTCATCGGC-0	3.74551	0	7.78029	0	1	1	1	Macrophage	1	0	Macrophage	Macrophage	FALSE
F37_Yolksac_Total_FCAImmP7504909_GTAACTGGTTCTGAAC-0	3.9292	-4.06747	8.04071	1.15764	0.281957	0.917502	0.977678	Macrophage	1	-4.06747	Macrophage	Macrophage	Early
F37_Yolksac_Total_FCAImmP7504909_GTACTCCAGGTAGCTG-0	3.50816	0	7.85745	0	1	1	1	Macrophage	1	0	Macrophage	Macrophage	FALSE
F37_Yolksac_Total_FCAImmP7504909_GTAGTCACACGTTGGC-0	2.37803	-5.40892	7.64111	1.88621	0.169631	0.917502	0.976769	Erythroid	1	-5.40892	Erythroid	Erythroid	Early
F37_Yolksac_Total_FCAImmP7504909_GTCAAGTTCGAACGGA-0	3.46566	0	8.09189	0	1	1	1	Macrophage	0.98913	0	Macrophage	Macrophage	FALSE
F37_Yolksac_Total_FCAImmP7504909_GTCACGGAGGAATCGC-0	3.75337	-3.1414	7.51598	0.831292	0.3619	0.917502	0.977678	Macrophage	1	-3.1414	Macrophage	Macrophage	Early
F37_Yolksac_Total_FCAImmP7504909_GTCGTAAAGAGACTAT-0	3.60748	-3.1414	7.51549	0.83133	0.361889	0.917502	0.977678	Macrophage	1	-3.1414	Macrophage	Macrophage	Early
F37_Yolksac_Total_FCAImmP7504909_GTCGTAAGTAAAGTCA-0	3.34695	0	8.25739	0	1	1	1	Macrophage	1	0	Macrophage	Macrophage	FALSE
F37_Yolksac_Total_FCAImmP7504909_GTGAAGGAGCAGACTG-0	6.31211	2.78623	7.41064	0.709037	0.399764	0.959348	1	Macrophage	1	0	Macrophage	Macrophage	FALSE
F37_Yolksac_Total_FCAImmP7504909_GTGAAGGAGGGTTCCC-0	1.95342	0	7.96627	0	1	1	1	Erythroid	1	0	Erythroid	Erythroid	FALSE
F37_Yolksac_Total_FCAImmP7504909_GTGCAGCTCATACGGT-0	6.60706	1.61387	7.27619	0.276845	0.598777	1	1	Macrophage	1	0	Macrophage	Macrophage	FALSE
F37_Yolksac_Total_FCAImmP7504909_GTGCGGTTCATTCACT-0	3.55722	0	7.88895	0	1	1	1	Macrophage	1	0	Macrophage	Macrophage	FALSE
F37_Yolksac_Total_FCAImmP7504909_GTGCTTCTCGGAAATA-0	5.22178	0	7.42287	0	1	1	1	Macrophage	0.8	0	Macrophage	Macrophage	FALSE
F37_Yolksac_Total_FCAImmP7504909_GTGGGTCCAGGCGATA-0	3.08533	0	8.61593	0	1	1	1	Macrophage	1	0	Macrophage	Macrophage	FALSE
F37_Yolksac_Total_FCAImmP7504909_GTGTGCGGTTCTGTTT-0	3.25311	0	8.08971	0	1	1	1	Macrophage	1	0	Macrophage	Macrophage	FALSE
F37_Yolksac_Total_FCAImmP7504909_GTTCTCGGTAGGGACT-0	2.01407	-5.98055	8.0002	2.04966	0.152241	0.917502	0.976769	Erythroid	1	-5.98055	Erythroid	Erythroid	Early
F37_Yolksac_Total_FCAImmP7504909_GTTCTCGTCGATAGAA-0	3.3549	0	8.05957	0	1	1	1	Macrophage	1	0	Macrophage	Macrophage	FALSE
F37_Yolksac_Total_FCAImmP7504909_TAAACCGAGAGCCTAG-0	4.14043	-2.99969	7.62594	0.773203	0.379228	0.917948	0.977947	Macrophage	1	-2.99969	Macrophage	Macrophage	Early
F37_Yolksac_Total_FCAImmP7504909_TAAACCGGTCAGCTAT-0	3.55343	0	7.77936	0	1	1	1	Macrophage	1	0	Macrophage	Macrophage	FALSE
F37_Yolksac_Total_FCAImmP7504909_TACACGAGTCGCCATG-0	3.807	0	7.40329	0	1	1	1	Macrophage	1	0	Macrophage	Macrophage	FALSE
F37_Yolksac_Total_FCAImmP7504909_TACCTATTCGGCGGTT-0	4.15605	0	6.99493	0	1	1	1	Macrophage	1	0	Macrophage	Macrophage	FALSE
F37_Yolksac_Total_FCAImmP7504909_TACGGGCTCAACTCTT-0	4.62452	0	7.36306	0	1	1	1	Macrophage	1	0	Macrophage	Macrophage	FALSE
F37_Yolksac_Total_FCAImmP7504909_TACGGTAAGAAGGCCT-0	0.954655	-5.40835	8.06189	1.75568	0.185165	0.917502	0.976769	Erythroid	1	-5.40835	Erythroid	Erythroid	Early
F37_Yolksac_Total_FCAImmP7504909_TACGGTAGTACAGTTC-0	0.945353	-4.44559	8.18069	1.30369	0.253542	0.917502	0.976769	Erythroid	0.990566	-4.44559	Erythroid	Erythroid	Early
F37_Yolksac_Total_FCAImmP7504909_TACTCGCAGGAATCGC-0	3.53863	0	8.25584	0	1	1	1	Macrophage	1	0	Macrophage	Macrophage	FALSE
F37_Yolksac_Total_FCAImmP7504909_TACTCGCAGGGCATGT-0	3.58809	0	7.79158	0	1	1	1	Macrophage	1	0	Macrophage	Macrophage	FALSE
F37_Yolksac_Total_FCAImmP7504909_TACTCGCCACCGGAAA-0	5.73145	0	7.5963	0	1	1	1	Monocyte_0	0.745763	0	Monocyte_0	Monocyte	FALSE
F37_Yolksac_Total_FCAImmP7504909_TACTTGTTCTCTTGAT-0	4.49874	-6.89426	7.51152	2.75792	0.0967748	0.917502	0.976769	MK	1	-6.89426	MK	MK	Early
F37_Yolksac_Total_FCAImmP7504909_TAGAGCTGTTCTGTTT-0	0.923386	-5.98029	8.63419	1.91118	0.166833	0.917502	0.976769	Erythroid	1	-5.98029	Erythroid	Erythroid	Early
F37_Yolksac_Total_FCAImmP7504909_TAGCCGGCATGTCTCC-0	4.10924	0	7.70756	0	1	1	1	Macrophage	1	0	Macrophage	Macrophage	FALSE
F37_Yolksac_Total_FCAImmP7504909_TAGCCGGTCCGAACGC-0	1.60005	-3.14446	8.34133	0.773052	0.379275	0.917948	0.977947	Macrophage	1	-3.14446	Macrophage	Macrophage	Early
F37_Yolksac_Total_FCAImmP7504909_TAGGCATCATCTCGCT-0	3.49827	0	7.88886	0	1	1	1	Macrophage	1	0	Macrophage	Macrophage	FALSE
F37_Yolksac_Total_FCAImmP7504909_TAGTGGTGTGGCTCCA-0	4.1784	-5.81914	7.78083	2.04266	0.152943	0.917502	0.976769	Macrophage	1	-5.81914	Macrophage	Macrophage	Early
F37_Yolksac_Total_FCAImmP7504909_TCACGAATCATCACCC-0	4.12027	-3.14237	7.6944	0.818236	0.365697	0.917502	0.977678	Macrophage	0.953125	-3.14237	Macrophage	Macrophage	Early
F37_Yolksac_Total_FCAImmP7504909_TCAGGATAGGATGGTC-0	3.2033	0	8.27586	0	1	1	1	Macrophage	1	0	Macrophage	Macrophage	FALSE
F37_Yolksac_Total_FCAImmP7504909_TCATTTGTCTCTAAGG-0	4.11112	-5.3413	7.21429	2.06647	0.150571	0.917502	0.976769	Macrophage	0.979592	-5.3413	Macrophage	Macrophage	Early
F37_Yolksac_Total_FCAImmP7504909_TCGGGACGTATATGAG-0	1.9964	-5.15316	7.871	1.68598	0.194133	0.917502	0.976769	Erythroid	1	-5.15316	Erythroid	Erythroid	Early
F37_Yolksac_Total_FCAImmP7504909_TCGGTAAGTTCTGAAC-0	4.19014	-3.14022	7.33917	0.855863	0.354899	0.917502	0.977678	Macrophage	1	-3.14022	Macrophage	Macrophage	Early
F37_Yolksac_Total_FCAImmP7504909_TCGTAGACATACAGCT-0	3.32002	0	8.04897	0	1	1	1	Macrophage	1	0	Macrophage	Macrophage	FALSE
F37_Yolksac_Total_FCAImmP7504909_TCTCATATCGGTCTAA-0	1.85711	-5.40836	8.05534	1.75772	0.18491	0.917502	0.976769	Erythroid	1	-5.40836	Erythroid	Erythroid	Early
F37_Yolksac_Total_FCAImmP7504909_TCTCATATCTGCGACG-0	3.61443	0	7.68036	0	1	1	1	Macrophage	1	0	Macrophage	Macrophage	FALSE
F37_Yolksac_Total_FCAImmP7504909_TCTGAGATCGTTTGCC-0	2.00363	-6.12992	8.07316	2.09387	0.147892	0.917502	0.976769	Erythroid	1	-6.12992	Erythroid	Erythroid	Early
F37_Yolksac_Total_FCAImmP7504909_TGAAAGACATTGGTAC-0	3.55246	0	8.16296	0	1	1	1	Macrophage	1	0	Macrophage	Macrophage	FALSE
F37_Yolksac_Total_FCAImmP7504909_TGACTAGTCTGTCTAT-0	3.90395	-3.14307	7.82564	0.805864	0.369346	0.917502	0.977678	Macrophage	1	-3.14307	Macrophage	Macrophage	Early
F37_Yolksac_Total_FCAImmP7504909_TGACTTTGTGCAACTT-0	3.61456	0	8.06648	0	1	1	1	Macrophage	1	0	Macrophage	Macrophage	FALSE
F37_Yolksac_Total_FCAImmP7504909_TGAGAGGCATGAGCGA-0	2.10945	-4.44598	7.93525	1.34463	0.24622	0.917502	0.976769	Erythroid	1	-4.44598	Erythroid	Erythroid	Early
F37_Yolksac_Total_FCAImmP7504909_TGAGAGGTCGTTTATC-0	4.04898	-6.74945	7.55068	2.65402	0.103289	0.917502	0.976769	MK	1	-6.74945	MK	MK	Early
F37_Yolksac_Total_FCAImmP7504909_TGAGAGGTCTTCGGTC-0	3.72291	-3.14295	7.79979	0.808194	0.368655	0.917502	0.977678	Macrophage	1	-3.14295	Macrophage	Macrophage	Early
F37_Yolksac_Total_FCAImmP7504909_TGAGCCGAGGCTAGAC-0	3.62379	0	7.85804	0	1	1	1	Macrophage	1	0	Macrophage	Macrophage	FALSE
F37_Yolksac_Total_FCAImmP7504909_TGATTTCGTTATCCGA-0	1.94736	-3.89775	7.72326	1.13671	0.28635	0.917502	0.977678	Erythroid	1	-3.89775	Erythroid	Erythroid	Early
F37_Yolksac_Total_FCAImmP7504909_TGCGGGTAGGCTACGA-0	4.0073	3.4336	7.93664	1.08021	0.298651	0.917502	0.977678	Macrophage	1	3.4336	Macrophage	Macrophage	Late
F37_Yolksac_Total_FCAImmP7504909_TGGACGCCATGGATGG-0	1.99844	-4.84263	7.82874	1.54655	0.213646	0.917502	0.976769	Erythroid	1	-4.84263	Erythroid	Erythroid	Early
F37_Yolksac_Total_FCAImmP7504909_TGGCCAGTCATAAAGG-0	0.927155	-4.84212	8.224	1.47118	0.225161	0.917502	0.976769	Erythroid	1	-4.84212	Erythroid	Erythroid	Early
F37_Yolksac_Total_FCAImmP7504909_TGGCGCACAAGTTGTC-0	2.57834	0	7.4187	0	1	1	1	Erythroid	1	0	Erythroid	Erythroid	FALSE
F37_Yolksac_Total_FCAImmP7504909_TGGGAAGGTGCGGTAA-0	2.15011	-3.89866	7.48475	1.17159	0.279075	0.917502	0.977678	Erythroid	1	-3.89866	Erythroid	Erythroid	Early
F37_Yolksac_Total_FCAImmP7504909_TGGGCGTCATCACCCT-0	1.84833	0	8.09394	0	1	1	1	Erythroid	1	0	Erythroid	Erythroid	FALSE
F37_Yolksac_Total_FCAImmP7504909_TGTGGTAGTTAGTGGG-0	2.04394	-4.4465	7.72022	1.38792	0.238757	0.917502	0.976769	Erythroid	1	-4.4465	Erythroid	Erythroid	Early
F37_Yolksac_Total_FCAImmP7504909_TGTTCCGGTTAAAGAC-0	3.92624	-3.14227	7.67554	0.819534	0.365317	0.917502	0.977678	Macrophage	1	-3.14227	Macrophage	Macrophage	Early
F37_Yolksac_Total_FCAImmP7504909_TTAGTTCCAGTCACTA-0	3.82888	0	8.06823	0	1	1	1	Macrophage	1	0	Macrophage	Macrophage	FALSE
F37_Yolksac_Total_FCAImmP7504909_TTCGGTCAGAGCTGGT-0	3.32599	0	8.09699	0	1	1	1	Macrophage	1	0	Macrophage	Macrophage	FALSE
F37_Yolksac_Total_FCAImmP7504909_TTCTCCTAGCTAGTCT-0	1.81362	-4.44563	8.1354	1.30827	0.25271	0.917502	0.976769	Erythroid	1	-4.44563	Erythroid	Erythroid	Early
F37_Yolksac_Total_FCAImmP7504909_TTGAACGAGATGTGGC-0	5.2337	3.43986	7.17175	1.23399	0.266632	0.917502	0.976769	Lymphoid_progenitor	0.954545	3.43986	Lymphoid_progenitor	Progenitors	Late
F37_Yolksac_Total_FCAImmP7504909_TTGCCGTTCATGCAAC-0	1.96698	0	8.01123	0	1	1	1	Erythroid	1	0	Erythroid	Erythroid	FALSE
F37_Yolksac_Total_FCAImmP7504909_TTGGAACAGCTCTCGG-0	3.27478	0	7.92847	0	1	1	1	Macrophage	0.987342	0	Macrophage	Macrophage	FALSE
F37_Yolksac_Total_FCAImmP7504909_TTTACTGGTCACCTAA-0	3.71586	-5.02818	7.7222	1.66594	0.196805	0.917502	0.976769	Macrophage	1	-5.02818	Macrophage	Macrophage	Early
F37_Yolksac_Total_FCAImmP7504909_TTTATGCTCAACTCTT-0	3.45242	0	8.01311	0	1	1	1	Macrophage	1	0	Macrophage	Macrophage	FALSE
F37_Yolksac_Total_FCAImmP7504909_TTTGTCAGTATCGCAT-0	0.902966	0	8.19005	0	1	1	1	Erythroid	1	0	Erythroid	Erythroid	FALSE
F37_Yolksac_Total_FCAImmP7504910_AACACGTGTAAAGTCA-0	4.31975	-5.02679	7.20012	1.88686	0.169557	0.917502	0.976769	Macrophage	1	-5.02679	Macrophage	Macrophage	Early
F37_Yolksac_Total_FCAImmP7504910_AACTCAGAGACCTTTG-0	2.26164	-4.84279	7.75662	1.56759	0.210558	0.917502	0.976769	Erythroid	1	-4.84279	Erythroid	Erythroid	Early
F37_Yolksac_Total_FCAImmP7504910_AACTGGTCAGCCTATA-0	2.51633	-5.40947	7.3571	2.0085	0.15642	0.917502	0.976769	Erythroid	1	-5.40947	Erythroid	Erythroid	Early
F37_Yolksac_Total_FCAImmP7504910_AACTTTCCAAGGGTCA-0	2.18858	-5.98095	7.60379	2.20314	0.137731	0.917502	0.976769	Erythroid	1	-5.98095	Erythroid	Erythroid	Early
F37_Yolksac_Total_FCAImmP7504910_AAGCCGCTCTGATACG-0	3.41247	0	7.75474	0	1	1	1	Macrophage	1	0	Macrophage	Macrophage	FALSE
F37_Yolksac_Total_FCAImmP7504910_AATCCAGCATTAGGCT-0	1.74014	-4.44529	8.53389	1.26685	0.26036	0.917502	0.976769	Erythroid	1	-4.44529	Erythroid	Erythroid	Early
F37_Yolksac_Total_FCAImmP7504910_ACACCAATCTTGTTTG-0	3.68276	0	7.68751	0	1	1	1	Macrophage	1	0	Macrophage	Macrophage	FALSE
F37_Yolksac_Total_FCAImmP7504910_ACACTGACATGCCACG-0	4.03405	0	7.49068	0	1	1	1	Macrophage	1	0	Macrophage	Macrophage	FALSE
F37_Yolksac_Total_FCAImmP7504910_ACAGCCGGTTCCTCCA-0	3.78137	0	7.63712	0	1	1	1	Macrophage	1	0	Macrophage	Macrophage	FALSE
F37_Yolksac_Total_FCAImmP7504910_ACATACGAGTCATGCT-0	0.906779	-4.84193	8.50029	1.43701	0.230625	0.917502	0.976769	Erythroid	1	-4.84193	Erythroid	Erythroid	Early
F37_Yolksac_Total_FCAImmP7504910_ACCCACTGTCGCGAAA-0	3.70121	0	7.4765	0	1	1	1	Macrophage	1	0	Macrophage	Macrophage	FALSE
F37_Yolksac_Total_FCAImmP7504910_ACGCCGATCAGTACGT-0	1.88051	-4.44556	8.21687	1.30003	0.254208	0.917502	0.976769	Erythroid	1	-4.44556	Erythroid	Erythroid	Early
F37_Yolksac_Total_FCAImmP7504910_ACTGCTCGTCTAGTGT-0	2.03317	-4.44677	7.6274	1.40638	0.235659	0.917502	0.976769	Erythroid	1	-4.44677	Erythroid	Erythroid	Early
F37_Yolksac_Total_FCAImmP7504910_ACTGTCCAGTGACTCT-0	1.57463	-6.38896	8.42679	2.13935	0.143563	0.917502	0.976769	Erythroid	1	-6.38896	Erythroid	Erythroid	Early
F37_Yolksac_Total_FCAImmP7504910_AGAGCTTTCACAATGC-0	2.87457	-4.84454	7.15215	1.81389	0.178043	0.917502	0.976769	Erythroid	1	-4.84454	Erythroid	Erythroid	Early
F37_Yolksac_Total_FCAImmP7504910_AGCAGCCAGCAGCCTC-0	3.36265	0	7.92877	0	1	1	1	Macrophage	0.987654	0	Macrophage	Macrophage	FALSE
F37_Yolksac_Total_FCAImmP7504910_AGGCCGTCACCTTGTC-0	4.05984	-4.06667	7.74742	1.20304	0.272715	0.917502	0.976769	Macrophage	1	-4.06667	Macrophage	Macrophage	Early
F37_Yolksac_Total_FCAImmP7504910_AGGTCCGGTCTCTCGT-0	4.96341	-4.50855	7.50706	1.46089	0.226789	0.917502	0.976769	Macrophage	0.962963	-4.50855	Macrophage	Macrophage	Early
F37_Yolksac_Total_FCAImmP7504910_AGTCTTTAGAGTCGGT-0	4.0174	-5.02794	7.61252	1.69527	0.192908	0.917502	0.976769	Macrophage	1	-5.02794	Macrophage	Macrophage	Early
F37_Yolksac_Total_FCAImmP7504910_AGTCTTTCATTGGCGC-0	4.47237	-3.13983	7.28977	0.865609	0.352174	0.917502	0.977678	Macrophage	1	-3.13983	Macrophage	Macrophage	Early
F37_Yolksac_Total_FCAImmP7504910_AGTGGGAAGCTAGTTC-0	3.82714	-3.14218	7.65963	0.820569	0.365014	0.917502	0.977678	Macrophage	1	-3.14218	Macrophage	Macrophage	Early
F37_Yolksac_Total_FCAImmP7504910_AGTGTCAGTCGACTAT-0	2.02343	-6.50312	7.93761	2.33227	0.126718	0.917502	0.976769	Erythroid	1	-6.50312	Erythroid	Erythroid	Early
F37_Yolksac_Total_FCAImmP7504910_ATAAGAGCAATCACAC-0	4.57235	-4.62476	7.33445	1.58207	0.208463	0.917502	0.976769	Macrophage	1	-4.62476	Macrophage	Macrophage	Early
F37_Yolksac_Total_FCAImmP7504910_ATAGACCCAGCTGGCT-0	3.64982	0	7.67019	0	1	1	1	Macrophage	1	0	Macrophage	Macrophage	FALSE
F37_Yolksac_Total_FCAImmP7504910_ATCGAGTAGTGTCCAT-0	4.01192	-3.14237	7.69374	0.818288	0.365682	0.917502	0.977678	Macrophage	1	-3.14237	Macrophage	Macrophage	Early
F37_Yolksac_Total_FCAImmP7504910_ATCGAGTTCAATACCG-0	3.66347	-3.14353	7.95377	0.797315	0.371898	0.917502	0.977678	Macrophage	1	-3.14353	Macrophage	Macrophage	Early
F37_Yolksac_Total_FCAImmP7504910_ATGTGTGTCTACGAGT-0	3.91066	0	7.55946	0	1	1	1	Macrophage	1	0	Macrophage	Macrophage	FALSE
F37_Yolksac_Total_FCAImmP7504910_ATTACTCTCTAAGCCA-0	6.51591	-0.294642	7.35726	0.0093876	0.922814	1	1	Macrophage	1	0	Macrophage	Macrophage	FALSE
F37_Yolksac_Total_FCAImmP7504910_ATTGGACAGTGTCTCA-0	4.47531	-2.73326	7.22701	0.734146	0.391543	0.941654	1	MK	1	0	MK	MK	FALSE
F37_Yolksac_Total_FCAImmP7504910_ATTTCTGAGGATTCGG-0	1.85988	0	8.12662	0	1	1	1	Macrophage	1	0	Macrophage	Macrophage	FALSE
F37_Yolksac_Total_FCAImmP7504910_ATTTCTGCACCGTTGG-0	3.94448	0	7.74786	0	1	1	1	Macrophage	1	0	Macrophage	Macrophage	FALSE
F37_Yolksac_Total_FCAImmP7504910_CAACTAGCATTGGTAC-0	4.14955	-3.09946	7.32642	0.875674	0.34939	0.917502	0.977678	MK	1	-3.09946	MK	MK	Early
F37_Yolksac_Total_FCAImmP7504910_CAACTAGTCCGCGCAA-0	1.90711	-4.44586	7.99731	1.33299	0.248275	0.917502	0.976769	Erythroid	1	-4.44586	Erythroid	Erythroid	Early
F37_Yolksac_Total_FCAImmP7504910_CAAGAAAAGCCAGGAT-0	3.96761	-5.02843	7.85393	1.62716	0.202097	0.917502	0.976769	Macrophage	1	-5.02843	Macrophage	Macrophage	Early
F37_Yolksac_Total_FCAImmP7504910_CAAGATCGTCTAAACC-0	3.97821	-4.06625	7.6334	1.22131	0.269105	0.917502	0.976769	Macrophage	1	-4.06625	Macrophage	Macrophage	Early
F37_Yolksac_Total_FCAImmP7504910_CAAGATCTCTGCCAGG-0	3.95503	0	7.42283	0	1	1	1	Macrophage	1	0	Macrophage	Macrophage	FALSE
F37_Yolksac_Total_FCAImmP7504910_CAAGGCCTCTTCGGTC-0	1.93543	-6.12989	8.12917	2.07734	0.149502	0.917502	0.976769	Erythroid	1	-6.12989	Erythroid	Erythroid	Early
F37_Yolksac_Total_FCAImmP7504910_CAAGTTGAGCGAAGGG-0	3.16022	0	8.48357	0	1	1	1	Macrophage	0.992366	0	Macrophage	Macrophage	FALSE
F37_Yolksac_Total_FCAImmP7504910_CACACAACATGTAGTC-0	1.95472	-6.38911	8.00397	2.24839	0.133754	0.917502	0.976769	Erythroid	1	-6.38911	Erythroid	Erythroid	Early
F37_Yolksac_Total_FCAImmP7504910_CACACCTCACGTAAGG-0	2.54739	-5.81464	7.37507	2.22762	0.135564	0.917502	0.976769	Erythroid	1	-5.81464	Erythroid	Erythroid	Early
F37_Yolksac_Total_FCAImmP7504910_CACCACTTCGACAGCC-0	3.45731	0	7.76237	0	1	1	1	Macrophage	1	0	Macrophage	Macrophage	FALSE
F37_Yolksac_Total_FCAImmP7504910_CAGATCAAGGCTAGCA-0	3.79039	0	7.42255	0	1	1	1	Macrophage	1	0	Macrophage	Macrophage	FALSE
F37_Yolksac_Total_FCAImmP7504910_CAGCTAACAGTATGCT-0	3.86775	-3.14409	8.11321	0.783758	0.375995	0.917502	0.977678	Macrophage	1	-3.14409	Macrophage	Macrophage	Early
F37_Yolksac_Total_FCAImmP7504910_CATATTCGTGTCTGAT-0	3.01486	0	8.51149	0	1	1	1	Macrophage	1	0	Macrophage	Macrophage	FALSE
F37_Yolksac_Total_FCAImmP7504910_CATGCCTAGCTGCAAG-0	3.69787	-4.06766	8.14661	1.14378	0.284855	0.917502	0.977678	Macrophage	1	-4.06766	Macrophage	Macrophage	Early
F37_Yolksac_Total_FCAImmP7504910_CATGGCGTCGTCGTTC-0	2.02654	-5.15283	8.15535	1.61873	0.20327	0.917502	0.976769	Erythroid	1	-5.15283	Erythroid	Erythroid	Early
F37_Yolksac_Total_FCAImmP7504910_CATTATCCACAAGTAA-0	1.82943	-3.14413	8.13841	0.782581	0.376354	0.917502	0.977678	Macrophage	1	-3.14413	Macrophage	Macrophage	Early
F37_Yolksac_Total_FCAImmP7504910_CATTATCTCACGATGT-0	2.20892	-5.40891	7.64973	1.88351	0.169937	0.917502	0.976769	Erythroid	1	-5.40891	Erythroid	Erythroid	Early
F37_Yolksac_Total_FCAImmP7504910_CCAATCCAGCTGTCTA-0	4.21185	-5.02857	7.9477	1.6069	0.204928	0.917502	0.976769	Macrophage	1	-5.02857	Macrophage	Macrophage	Early
F37_Yolksac_Total_FCAImmP7504910_CCATGTCCACGGTAAG-0	3.94784	0	7.30179	0	1	1	1	Macrophage	1	0	Macrophage	Macrophage	FALSE
F37_Yolksac_Total_FCAImmP7504910_CCCAGTTCAGAAGCAC-0	2.46394	-3.90028	7.18145	1.26796	0.26015	0.917502	0.976769	Erythroid	1	-3.90028	Erythroid	Erythroid	Early
F37_Yolksac_Total_FCAImmP7504910_CCGGGATCATTGTGCA-0	2.10524	-1.71747	7.53627	0.273889	0.600735	1	1	Erythroid	1	0	Erythroid	Erythroid	FALSE
F37_Yolksac_Total_FCAImmP7504910_CCTATTATCCGAGCCA-0	3.67977	-4.0663	7.64589	1.21948	0.269463	0.917502	0.976769	Macrophage	1	-4.0663	Macrophage	Macrophage	Early
F37_Yolksac_Total_FCAImmP7504910_CGAACATGTGGTGTAG-0	2.40258	-3.00028	7.51736	0.781207	0.376773	0.917502	0.977678	Erythroid	1	-3.00028	Erythroid	Erythroid	Early
F37_Yolksac_Total_FCAImmP7504910_CGAACATTCTTGCAAG-0	4.86988	4.35375	8.01782	1.48962	0.222276	0.917502	0.976769	Monocyte_0	0.840909	4.35375	Monocyte_0	Monocyte	Late
F37_Yolksac_Total_FCAImmP7504910_CGAATGTAGTGAAGTT-0	3.83698	0	7.53199	0	1	1	1	Macrophage	1	0	Macrophage	Macrophage	FALSE
F37_Yolksac_Total_FCAImmP7504910_CGACTTCGTGATAAGT-0	3.43343	0	7.89176	0	1	1	1	Macrophage	1	0	Macrophage	Macrophage	FALSE
F37_Yolksac_Total_FCAImmP7504910_CGAGAAGAGAGCTTCT-0	3.16076	0	7.93073	0	1	1	1	Macrophage	1	0	Macrophage	Macrophage	FALSE
F37_Yolksac_Total_FCAImmP7504910_CGATGTAGTTCACCTC-0	3.8382	-3.14304	7.81818	0.806351	0.369202	0.917502	0.977678	Macrophage	1	-3.14304	Macrophage	Macrophage	Early
F37_Yolksac_Total_FCAImmP7504910_CGCTTCAGTCCAGTAT-0	3.9801	-3.14197	7.62032	0.823156	0.36426	0.917502	0.977678	Macrophage	1	-3.14197	Macrophage	Macrophage	Early
F37_Yolksac_Total_FCAImmP7504910_CGGACGTAGCTTCGCG-0	2.18745	-3.89802	7.65406	1.14667	0.284247	0.917502	0.977678	Erythroid	1	-3.89802	Erythroid	Erythroid	Early
F37_Yolksac_Total_FCAImmP7504910_CGGAGTCTCCGAATGT-0	4.53933	-4.06517	7.36859	1.2764	0.258571	0.917502	0.976769	Macrophage	1	-4.06517	Macrophage	Macrophage	Early
F37_Yolksac_Total_FCAImmP7504910_CGGGTCAGTCTTGTCC-0	3.79599	-3.14266	7.74734	0.813627	0.367051	0.917502	0.977678	Macrophage	0.971015	-3.14266	Macrophage	Macrophage	Early
F37_Yolksac_Total_FCAImmP7504910_CGTAGCGCACAGGTTT-0	5.66519	5.15047	7.56897	2.01813	0.155431	0.917502	0.976769	Monocyte_0	0.649123	5.15047	Monocyte_0	Monocyte	Late
F37_Yolksac_Total_FCAImmP7504910_CGTAGGCCAAAGAATC-0	3.78045	0	7.79636	0	1	1	1	Macrophage	1	0	Macrophage	Macrophage	FALSE
F37_Yolksac_Total_FCAImmP7504910_CGTTAGACAATGCCAT-0	2.26015	-2.99878	7.79538	0.759852	0.383375	0.925016	0.985224	Erythroid	1	-2.99878	Erythroid	Erythroid	Early
F37_Yolksac_Total_FCAImmP7504910_CGTTCTGTCGGTCTAA-0	3.94091	-4.06686	7.79736	1.19301	0.274724	0.917502	0.976769	Macrophage	1	-4.06686	Macrophage	Macrophage	Early
F37_Yolksac_Total_FCAImmP7504910_CGTTGGGAGAGTACCG-0	1.92898	0	8.10145	0	1	1	1	Erythroid	1	0	Erythroid	Erythroid	FALSE
F37_Yolksac_Total_FCAImmP7504910_CGTTGGGTCCTTGACC-0	4.63163	-7.22226	7.76964	2.78471	0.0951685	0.917502	0.976769	Macrophage	0.974359	-7.22226	Macrophage	Macrophage	Early
F37_Yolksac_Total_FCAImmP7504910_CTAGCCTAGAACAATC-0	5.24617	4.99556	7.12633	2.20976	0.137141	0.917502	0.976769	Lymphoid_progenitor	0.731707	4.99556	Lymphoid_progenitor	Progenitors	Late
F37_Yolksac_Total_FCAImmP7504910_CTAGTGACACGAGGTA-0	3.69327	-4.06737	8.00198	1.16393	0.280652	0.917502	0.977678	Macrophage	1	-4.06737	Macrophage	Macrophage	Early
F37_Yolksac_Total_FCAImmP7504910_CTCGAAAAGCGTTGCC-0	3.3115	0	8.04396	0	1	1	1	Macrophage	1	0	Macrophage	Macrophage	FALSE
F37_Yolksac_Total_FCAImmP7504910_CTCGTCAAGCGTGAGT-0	3.24459	0	8.15348	0	1	1	1	Macrophage	1	0	Macrophage	Macrophage	FALSE
F37_Yolksac_Total_FCAImmP7504910_CTTACCGAGCTGCAAG-0	1.99224	-5.15317	7.86924	1.68637	0.194081	0.917502	0.976769	Erythroid	1	-5.15317	Erythroid	Erythroid	Early
F37_Yolksac_Total_FCAImmP7504910_CTTAGGAAGACAGAGA-0	2.21682	-2.2533	7.58493	0.458053	0.498536	1	1	Erythroid	1	0	Erythroid	Erythroid	FALSE
F37_Yolksac_Total_FCAImmP7504910_CTTCTCTTCCCTAACC-0	3.07926	0	8.48075	0	1	1	1	Macrophage	1	0	Macrophage	Macrophage	FALSE
F37_Yolksac_Total_FCAImmP7504910_CTTTGCGAGAGTCTGG-0	3.75586	0	7.48994	0	1	1	1	Macrophage	0.980769	0	Macrophage	Macrophage	FALSE
F37_Yolksac_Total_FCAImmP7504910_GAACCTACATTCCTCG-0	1.94927	-2.99821	7.94255	0.749967	0.386487	0.930838	0.991261	Erythroid	1	-2.99821	Erythroid	Erythroid	Early
F37_Yolksac_Total_FCAImmP7504910_GACACGCCATGACGGA-0	3.29872	0	8.0006	0	1	1	1	Macrophage	1	0	Macrophage	Macrophage	FALSE
F37_Yolksac_Total_FCAImmP7504910_GACGCGTCATGATCCA-0	1.88272	0	7.84977	0	1	1	1	Macrophage	1	0	Macrophage	Macrophage	FALSE
F37_Yolksac_Total_FCAImmP7504910_GACTAACTCGAATGCT-0	4.6218	4.91413	7.13167	2.15528	0.142081	0.917502	0.976769	Lymphoid_progenitor	0.938776	4.91413	Lymphoid_progenitor	Progenitors	Late
F37_Yolksac_Total_FCAImmP7504910_GACTGCGAGGTAGCCA-0	3.54879	0	7.8539	0	1	1	1	Macrophage	1	0	Macrophage	Macrophage	FALSE
F37_Yolksac_Total_FCAImmP7504910_GAGGTGAGTATGCTTG-0	4.24959	-4.50859	7.44765	1.47487	0.22458	0.917502	0.976769	Macrophage	1	-4.50859	Macrophage	Macrophage	Early
F37_Yolksac_Total_FCAImmP7504910_GAGGTGAGTCGCGGTT-0	1.91024	-5.81381	8.04899	1.95156	0.16242	0.917502	0.976769	Erythroid	1	-5.81381	Erythroid	Erythroid	Early
F37_Yolksac_Total_FCAImmP7504910_GATCGCGGTTGAACTC-0	1.97544	-3.89779	7.7134	1.13832	0.286008	0.917502	0.977678	Erythroid	1	-3.89779	Erythroid	Erythroid	Early
F37_Yolksac_Total_FCAImmP7504910_GATTCAGAGTCGATAA-0	3.57977	0	7.85466	0	1	1	1	Macrophage	1	0	Macrophage	Macrophage	FALSE
F37_Yolksac_Total_FCAImmP7504910_GCACATAAGTGTACGG-0	1.96152	-4.84217	8.15035	1.48004	0.223769	0.917502	0.976769	Erythroid	1	-4.84217	Erythroid	Erythroid	Early
F37_Yolksac_Total_FCAImmP7504910_GCAGCCACAATGGTCT-0	2.12975	-5.40904	7.57071	1.90929	0.167043	0.917502	0.976769	Erythroid	1	-5.40904	Erythroid	Erythroid	Early
F37_Yolksac_Total_FCAImmP7504910_GCATGCGAGACTGTAA-0	1.64203	0	8.06081	0	1	1	1	Macrophage	1	0	Macrophage	Macrophage	FALSE
F37_Yolksac_Total_FCAImmP7504910_GCTGCAGAGTCCCACG-0	4.76581	1.46905	7.2243	0.230868	0.630881	1	1	MEMP	0.958333	0	MEMP	Progenitors	FALSE
F37_Yolksac_Total_FCAImmP7504910_GCTTCCATCACTTACT-0	2.04001	-6.38932	7.70156	2.38071	0.122843	0.917502	0.976769	Erythroid	1	-6.38932	Erythroid	Erythroid	Early
F37_Yolksac_Total_FCAImmP7504910_GCTTGAACACGGCGTT-0	2.10649	-5.153	7.99946	1.65457	0.198339	0.917502	0.976769	Erythroid	1	-5.153	Erythroid	Erythroid	Early
F37_Yolksac_Total_FCAImmP7504910_GGACATTGTCTCAACA-0	1.9338	-3.89799	7.66171	1.14567	0.284458	0.917502	0.977678	Erythroid	1	-3.89799	Erythroid	Erythroid	Early
F37_Yolksac_Total_FCAImmP7504910_GGAGCAACACGGTGTC-0	3.45959	0	7.73204	0	1	1	1	Macrophage	1	0	Macrophage	Macrophage	FALSE
F37_Yolksac_Total_FCAImmP7504910_GGATTACTCCCAACGG-0	1.74895	-3.89636	8.3683	1.06041	0.303123	0.917502	0.977678	Erythroid	1	-3.89636	Erythroid	Erythroid	Early
F37_Yolksac_Total_FCAImmP7504910_GGCAATTAGCGTAATA-0	3.07236	-3.1449	8.61166	0.759149	0.383596	0.925212	0.98547	Macrophage	1	-3.1449	Macrophage	Macrophage	Early
F37_Yolksac_Total_FCAImmP7504910_GGCAATTGTCGGCACT-0	2.13187	-4.44759	7.37506	1.47293	0.224885	0.917502	0.976769	Erythroid	1	-4.44759	Erythroid	Erythroid	Early
F37_Yolksac_Total_FCAImmP7504910_GGGACCTGTGAGTATA-0	4.25262	0	7.63714	0	1	1	1	Macrophage	1	0	Macrophage	Macrophage	FALSE
F37_Yolksac_Total_FCAImmP7504910_GGGATGAAGGAGCGTT-0	4.16878	0	7.24726	0	1	1	1	Macrophage	1	0	Macrophage	Macrophage	FALSE
F37_Yolksac_Total_FCAImmP7504910_GGGCACTCACGGACAA-0	0.930905	0	8.07735	0	1	1	1	Erythroid	1	0	Erythroid	Erythroid	FALSE
F37_Yolksac_Total_FCAImmP7504910_GGTATTGAGACTAAGT-0	2.43002	0.43648	7.39215	0.0193037	0.889499	1	1	Erythroid	1	0	Erythroid	Erythroid	FALSE
F37_Yolksac_Total_FCAImmP7504910_GTAACTGAGTACGACG-0	3.78542	0	7.8876	0	1	1	1	Macrophage	1	0	Macrophage	Macrophage	FALSE
F37_Yolksac_Total_FCAImmP7504910_GTAACTGTCGAGAACG-0	4.31329	0	7.60531	0	1	1	1	Macrophage	1	0	Macrophage	Macrophage	FALSE
F37_Yolksac_Total_FCAImmP7504910_GTACGTACAATAGAGT-0	3.30601	0	8.106	0	1	1	1	Macrophage	0.989362	0	Macrophage	Macrophage	FALSE
F37_Yolksac_Total_FCAImmP7504910_GTAGTCAGTTGTCTTT-0	1.56945	0	8.27957	0	1	1	1	Macrophage	1	0	Macrophage	Macrophage	FALSE
F37_Yolksac_Total_FCAImmP7504910_GTCAAGTAGTCTCCTC-0	3.23672	-3.14428	8.22965	0.778317	0.377657	0.917502	0.977678	Macrophage	1	-3.14428	Macrophage	Macrophage	Early
F37_Yolksac_Total_FCAImmP7504910_GTCCTCAAGTTCCACA-0	3.49984	0	7.78512	0	1	1	1	Macrophage	1	0	Macrophage	Macrophage	FALSE
F37_Yolksac_Total_FCAImmP7504910_GTCCTCACACGGTAAG-0	2.19858	-7.25476	7.74918	2.81695	0.0932745	0.917502	0.976769	Erythroid	1	-7.25476	Erythroid	Erythroid	Early
F37_Yolksac_Total_FCAImmP7504910_GTGCATAGTTGACGTT-0	4.0125	-0.630262	7.5979	0.0373289	0.846797	1	1	Macrophage	1	0	Macrophage	Macrophage	FALSE
F37_Yolksac_Total_FCAImmP7504910_GTTAAGCGTCTGCAAT-0	4.88946	0	7.47356	0	1	1	1	Macrophage	0.890909	0	Macrophage	Macrophage	FALSE
F37_Yolksac_Total_FCAImmP7504910_GTTCATTCAGCCTATA-0	1.89554	-7.43779	8.00481	2.77148	0.0959581	0.917502	0.976769	Erythroid	1	-7.43779	Erythroid	Erythroid	Early
F37_Yolksac_Total_FCAImmP7504910_GTTCTCGTCTGGTTCC-0	4.14127	-3.14164	7.56091	0.827577	0.362975	0.917502	0.977678	Macrophage	1	-3.14164	Macrophage	Macrophage	Early
F37_Yolksac_Total_FCAImmP7504910_TAAACCGCAAGCTGAG-0	3.57296	0	8.14948	0	1	1	1	Macrophage	1	0	Macrophage	Macrophage	FALSE
F37_Yolksac_Total_FCAImmP7504910_TAAGCGTAGCTCTCGG-0	2.05432	-6.96767	7.72826	2.67627	0.101855	0.917502	0.976769	Erythroid	1	-6.96767	Erythroid	Erythroid	Early
F37_Yolksac_Total_FCAImmP7504910_TACACGACAATCGAAA-0	4.50664	0	7.46382	0	1	1	1	Macrophage	1	0	Macrophage	Macrophage	FALSE
F37_Yolksac_Total_FCAImmP7504910_TACAGTGGTCTAGGTT-0	3.58316	0	8.12069	0	1	1	1	Macrophage	1	0	Macrophage	Macrophage	FALSE
F37_Yolksac_Total_FCAImmP7504910_TACCTTAAGCCTTGAT-0	2.12681	-4.93808	7.6171	1.64981	0.198986	0.917502	0.976769	Erythroid	1	-4.93808	Erythroid	Erythroid	Early
F37_Yolksac_Total_FCAImmP7504910_TACCTTACATGGTCTA-0	2.16753	0	7.73987	0	1	1	1	Erythroid	1	0	Erythroid	Erythroid	FALSE
F37_Yolksac_Total_FCAImmP7504910_TACGGTACAATGTAAG-0	4.30451	-3.98395	7.43396	1.21903	0.269551	0.917502	0.976769	Macrophage	1	-3.98395	Macrophage	Macrophage	Early
F37_Yolksac_Total_FCAImmP7504910_TACGGTATCCAGATCA-0	3.1998	0	8.3819	0	1	1	1	Macrophage	1	0	Macrophage	Macrophage	FALSE
F37_Yolksac_Total_FCAImmP7504910_TACTTACCACTAAGTC-0	3.90446	0	7.5351	0	1	1	1	Macrophage	1	0	Macrophage	Macrophage	FALSE
F37_Yolksac_Total_FCAImmP7504910_TACTTGTTCTCATTCA-0	3.44059	-3.14418	8.17188	0.781017	0.376831	0.917502	0.977678	Macrophage	1	-3.14418	Macrophage	Macrophage	Early
F37_Yolksac_Total_FCAImmP7504910_TAGACCAAGCGTGTCC-0	4.79365	0	7.21333	0	1	1	1	Macrophage	1	0	Macrophage	Macrophage	FALSE
F37_Yolksac_Total_FCAImmP7504910_TAGAGCTGTAGAAAGG-0	2.20794	-4.84309	7.63018	1.60047	0.205838	0.917502	0.976769	Erythroid	1	-4.84309	Erythroid	Erythroid	Early
F37_Yolksac_Total_FCAImmP7504910_TAGCCGGGTCTTGTCC-0	3.36679	0	7.90991	0	1	1	1	Macrophage	1	0	Macrophage	Macrophage	FALSE
F37_Yolksac_Total_FCAImmP7504910_TAGTGGTGTCCTCCAT-0	3.8815	-5.02727	7.34649	1.79651	0.180135	0.917502	0.976769	Macrophage	1	-5.02727	Macrophage	Macrophage	Early
F37_Yolksac_Total_FCAImmP7504910_TAGTGGTTCACTGGGC-0	0.887873	-2.99703	8.4731	0.720214	0.396074	0.951521	1	Erythroid	1	0	Erythroid	Erythroid	FALSE
F37_Yolksac_Total_FCAImmP7504910_TAGTGGTTCCGCGTTT-0	2.25156	-8.64653	7.82798	3.49975	0.0613787	0.917502	0.976769	Erythroid	1	-8.64653	Erythroid	Erythroid	Early
F37_Yolksac_Total_FCAImmP7504910_TATGCCCAGACCCACC-0	0.924899	-5.15274	8.31962	1.59629	0.206431	0.917502	0.976769	Erythroid	1	-5.15274	Erythroid	Erythroid	Early
F37_Yolksac_Total_FCAImmP7504910_TCAATCTAGACTAGAT-0	2.02003	-1.40726	7.58872	0.184059	0.667908	1	1	Erythroid	1	0	Erythroid	Erythroid	FALSE
F37_Yolksac_Total_FCAImmP7504910_TCACAAGGTTCAACCA-0	2.18985	0	7.52453	0	1	1	1	Erythroid	1	0	Erythroid	Erythroid	FALSE
F37_Yolksac_Total_FCAImmP7504910_TCACGAAAGTTTAGGA-0	2.01218	-5.81397	7.8614	2.01229	0.156031	0.917502	0.976769	Erythroid	1	-5.81397	Erythroid	Erythroid	Early
F37_Yolksac_Total_FCAImmP7504910_TCAGATGAGTCCGTAT-0	0.968354	-2.99765	8.09536	0.737418	0.39049	0.939356	0.999557	Erythroid	1	-2.99765	Erythroid	Erythroid	Early
F37_Yolksac_Total_FCAImmP7504910_TCAGCAACATCTGGTA-0	4.56949	-6.52424	7.57135	2.51569	0.112719	0.917502	0.976769	MK	1	-6.52424	MK	MK	Early
F37_Yolksac_Total_FCAImmP7504910_TCAGGTAGTAGCAAAT-0	3.3789	0	7.9334	0	1	1	1	Macrophage	1	0	Macrophage	Macrophage	FALSE
F37_Yolksac_Total_FCAImmP7504910_TCCACACTCACGATGT-0	5.75629	-0.669482	7.29046	0.048511	0.825675	1	1	Macrophage	1	0	Macrophage	Macrophage	FALSE
F37_Yolksac_Total_FCAImmP7504910_TCTGGAACATGCAACT-0	3.76867	0	8.09401	0	1	1	1	Macrophage	1	0	Macrophage	Macrophage	FALSE
F37_Yolksac_Total_FCAImmP7504910_TGACGGCTCTCGTTTA-0	1.55525	0	8.56924	0	1	1	1	Macrophage	1	0	Macrophage	Macrophage	FALSE
F37_Yolksac_Total_FCAImmP7504910_TGACTAGCACATCCGG-0	3.06344	0	8.48719	0	1	1	1	Macrophage	1	0	Macrophage	Macrophage	FALSE
F37_Yolksac_Total_FCAImmP7504910_TGACTAGTCACAATGC-0	1.99359	-0.463047	7.77974	0.0194999	0.888943	1	1	Erythroid	1	0	Erythroid	Erythroid	FALSE
F37_Yolksac_Total_FCAImmP7504910_TGCACCTTCTCAACTT-0	3.84105	-4.62626	7.84403	1.43898	0.230305	0.917502	0.976769	Macrophage	1	-4.62626	Macrophage	Macrophage	Early
F37_Yolksac_Total_FCAImmP7504910_TGCCAAAAGATGTCGG-0	5.67474	5.0746	7.65655	1.94859	0.16274	0.917502	0.976769	Monocyte_0	0.704918	5.0746	Monocyte_0	Monocyte	Late
F37_Yolksac_Total_FCAImmP7504910_TGGCCAGAGCCAGAAC-0	3.84836	-3.14275	7.76369	0.811997	0.367531	0.917502	0.977678	Macrophage	1	-3.14275	Macrophage	Macrophage	Early
F37_Yolksac_Total_FCAImmP7504910_TGGCTGGAGTAAGTAC-0	0.893372	-6.38891	8.6281	2.09484	0.147798	0.917502	0.976769	Erythroid	1	-6.38891	Erythroid	Erythroid	Early
F37_Yolksac_Total_FCAImmP7504910_TGGGAAGAGGACGAAA-0	3.66905	0.515338	7.96127	0.0232575	0.87879	1	1	Macrophage	1	0	Macrophage	Macrophage	FALSE
F37_Yolksac_Total_FCAImmP7504910_TGGGAAGTCAGTTGAC-0	4.17872	-2.99998	7.57387	0.776802	0.378121	0.917502	0.977678	Macrophage	1	-2.99998	Macrophage	Macrophage	Early
F37_Yolksac_Total_FCAImmP7504910_TGGTTAGAGGATGTAT-0	0.932965	-5.40825	8.21029	1.72704	0.18879	0.917502	0.976769	Erythroid	1	-5.40825	Erythroid	Erythroid	Early
F37_Yolksac_Total_FCAImmP7504910_TGGTTAGTCGGACAAG-0	3.96733	0	7.55487	0	1	1	1	Macrophage	1	0	Macrophage	Macrophage	FALSE
F37_Yolksac_Total_FCAImmP7504910_TGTATTCCAGCTCGAC-0	3.44769	0	7.92835	0	1	1	1	Macrophage	1	0	Macrophage	Macrophage	FALSE
F37_Yolksac_Total_FCAImmP7504910_TGTGGTAAGGAGTCTG-0	3.93314	-4.06716	7.91527	1.17671	0.278027	0.917502	0.977678	Macrophage	1	-4.06716	Macrophage	Macrophage	Early
F37_Yolksac_Total_FCAImmP7504910_TGTGTTTAGCCGATTT-0	2.00859	-3.89788	7.68973	1.14188	0.285257	0.917502	0.977678	Erythroid	1	-3.89788	Erythroid	Erythroid	Early
F37_Yolksac_Total_FCAImmP7504910_TGTTCCGGTCTTGCGG-0	3.5955	0	8.01939	0	1	1	1	Macrophage	1	0	Macrophage	Macrophage	FALSE
F37_Yolksac_Total_FCAImmP7504910_TGTTCCGGTTCGTGAT-0	3.76698	-6.17703	8.06705	2.11772	0.145604	0.917502	0.976769	Macrophage	1	-6.17703	Macrophage	Macrophage	Early
F37_Yolksac_Total_FCAImmP7504910_TTATGCTGTAAAGGAG-0	3.54078	0	7.73426	0	1	1	1	Macrophage	1	0	Macrophage	Macrophage	FALSE
F37_Yolksac_Total_FCAImmP7504910_TTCGGTCCACCGAAAG-0	1.97176	-2.63041	7.74296	0.576819	0.447562	1	1	MK	0.990385	0	MK	MK	FALSE
F37_Yolksac_Total_FCAImmP7504910_TTCTCCTAGGGCTTCC-0	4.83762	-4.50889	7.18662	1.59588	0.206489	0.917502	0.976769	Macrophage	0.645833	-4.50889	Lymphoid_progenitor	Progenitors	Early
F37_Yolksac_Total_FCAImmP7504910_TTTCCTCGTCTTGCGG-0	3.64017	0	8.1288	0	1	1	1	Macrophage	1	0	Macrophage	Macrophage	FALSE
F37_Yolksac_Total_FCAImmP7504910_TTTGGTTAGAATGTTG-0	3.58924	-3.14329	7.88789	0.801934	0.370516	0.917502	0.977678	Macrophage	0.987654	-3.14329	Macrophage	Macrophage	Early
F37_Yolksac_Total_FCAImmP7504911_AAACCTGTCTTCAACT-0	4.16156	-5.30549	7.13561	2.10553	0.146768	0.917502	0.976769	AEC	0.555556	-5.30549	Prolif_AEC	Endothelium	Early
F37_Yolksac_Total_FCAImmP7504911_ACCGTAAAGAGAGCTC-0	3.74932	0	7.56522	0	1	1	1	Macrophage	1	0	Macrophage	Macrophage	FALSE
F37_Yolksac_Total_FCAImmP7504911_ACCGTAAAGGTGACCA-0	3.93817	0	7.32971	0	1	1	1	VWF_EC	0.896552	0	VWF_EC	Endothelium	FALSE
F37_Yolksac_Total_FCAImmP7504911_ACGAGCCAGAGGTACC-0	3.57654	-3.14299	7.80803	0.807316	0.368916	0.917502	0.977678	Macrophage	0.985507	-3.14299	Macrophage	Macrophage	Early
F37_Yolksac_Total_FCAImmP7504911_ACGAGCCTCCGTTGTC-0	3.91515	0	7.96631	0	1	1	1	Macrophage	1	0	Macrophage	Macrophage	FALSE
F37_Yolksac_Total_FCAImmP7504911_ACGTCAAAGTACGTTC-0	3.71835	-3.14374	8.01019	0.792617	0.373311	0.917502	0.977678	Macrophage	1	-3.14374	Macrophage	Macrophage	Early
F37_Yolksac_Total_FCAImmP7504911_ACGTCAACAGCCTTGG-0	3.40021	0	8.22954	0	1	1	1	Macrophage	1	0	Macrophage	Macrophage	FALSE
F37_Yolksac_Total_FCAImmP7504911_ACGTCAACATCTCCCA-0	3.79959	-6.98767	7.81318	2.6301	0.104856	0.917502	0.976769	Fibroblast	1	-6.98767	Fibroblast	Fibroblast	Early
F37_Yolksac_Total_FCAImmP7504911_ACTGAACAGGTGATAT-0	3.67585	-3.14422	8.19565	0.779907	0.37717	0.917502	0.977678	Macrophage	1	-3.14422	Macrophage	Macrophage	Early
F37_Yolksac_Total_FCAImmP7504911_ACTGAACCACTACAGT-0	3.71903	0	7.48189	0	1	1	1	Macrophage	1	0	Macrophage	Macrophage	FALSE
F37_Yolksac_Total_FCAImmP7504911_ACTGATGAGAACTCGG-0	3.79651	0	7.65389	0	1	1	1	Macrophage	1	0	Macrophage	Macrophage	FALSE
F37_Yolksac_Total_FCAImmP7504911_AGAATAGAGACAGGCT-0	3.55183	0	8.04569	0	1	1	1	Macrophage	1	0	Macrophage	Macrophage	FALSE
F37_Yolksac_Total_FCAImmP7504911_AGATCTGGTGCCTGTG-0	3.73376	0	7.5301	0	1	1	1	Fibroblast	1	0	Fibroblast	Fibroblast	FALSE
F37_Yolksac_Total_FCAImmP7504911_AGCAGCCAGACAGACC-0	3.48961	-4.89215	6.94127	2.00334	0.156954	0.917502	0.976769	Endoderm	0.945946	-4.89215	Endoderm	Endoderm	Early
F37_Yolksac_Total_FCAImmP7504911_AGCAGCCCACACATGT-0	3.73972	-3.14347	7.93796	0.79852	0.371537	0.917502	0.977678	Macrophage	1	-3.14347	Macrophage	Macrophage	Early
F37_Yolksac_Total_FCAImmP7504911_AGCGGTCTCCCTGACT-0	3.9625	0	7.66792	0	1	1	1	Macrophage	0.952381	0	Macrophage	Macrophage	FALSE
F37_Yolksac_Total_FCAImmP7504911_AGCGGTCTCTGACCTC-0	2.33863	-4.06678	7.77702	1.19717	0.27389	0.917502	0.976769	Endoderm	1	-4.06678	Endoderm	Endoderm	Early
F37_Yolksac_Total_FCAImmP7504911_AGTAGTCCACGAAAGC-0	4.08998	0.595798	7.36264	0.0367682	0.847938	1	1	Mesothelium	1	0	Mesothelium	Mesothelium	FALSE
F37_Yolksac_Total_FCAImmP7504911_AGTGGGAAGGGCATGT-0	2.32171	-4.56834	7.91772	1.4007	0.236607	0.917502	0.976769	Endoderm	1	-4.56834	Endoderm	Endoderm	Early
F37_Yolksac_Total_FCAImmP7504911_ATAGACCTCATTATCC-0	3.6773	0	7.24039	0	1	1	1	Smooth_Muscle	0.974026	0	Smooth_Muscle	Smooth_Muscle	FALSE
F37_Yolksac_Total_FCAImmP7504911_ATCATCTAGACTGTAA-0	3.16846	0	8.36658	0	1	1	1	Macrophage	1	0	Macrophage	Macrophage	FALSE
F37_Yolksac_Total_FCAImmP7504911_ATCTACTAGGGCACTA-0	3.10691	-3.75818	7.98506	0.994488	0.318648	0.917502	0.977678	Fibroblast	1	-3.75818	Fibroblast	Fibroblast	Early
F37_Yolksac_Total_FCAImmP7504911_ATGCGATTCGTAGATC-0	3.61969	3.63007	7.7646	1.18263	0.276822	0.917502	0.976769	Macrophage	1	3.63007	Macrophage	Macrophage	Late
F37_Yolksac_Total_FCAImmP7504911_ATGGGAGTCAGTTCGA-0	3.90506	0	7.31845	0	1	1	1	Fibroblast	1	0	Fibroblast	Fibroblast	FALSE
F37_Yolksac_Total_FCAImmP7504911_ATTCTACTCCTATGTT-0	4.02089	0	7.3437	0	1	1	1	Fibroblast	1	0	Fibroblast	Fibroblast	FALSE
F37_Yolksac_Total_FCAImmP7504911_ATTGGTGGTTGAGTTC-0	4.0969	-1.67823	7.46141	0.264762	0.606867	1	1	HSPC_2	0.896552	0	HSPC_2	Progenitors	FALSE
F37_Yolksac_Total_FCAImmP7504911_ATTTCTGCAATCCGAT-0	3.89759	0	7.53088	0	1	1	1	Macrophage	1	0	Macrophage	Macrophage	FALSE
F37_Yolksac_Total_FCAImmP7504911_CAACTAGTCGGCGGTT-0	2.85433	-6.55622	7.6817	2.47893	0.115381	0.917502	0.976769	Endoderm	1	-6.55622	Endoderm	Endoderm	Early
F37_Yolksac_Total_FCAImmP7504911_CACAGTACACGCCAGT-0	3.60058	-3.14413	8.13973	0.782519	0.376372	0.917502	0.977678	Macrophage	1	-3.14413	Macrophage	Macrophage	Early
F37_Yolksac_Total_FCAImmP7504911_CACCAGGGTGAGTATA-0	4.79479	3.86499	7.36288	1.28223	0.257485	0.917502	0.976769	Macrophage	0.821429	3.86499	Macrophage	Macrophage	Late
F37_Yolksac_Total_FCAImmP7504911_CAGCGACGTAGAAAGG-0	3.46216	3.6222	6.88754	1.47023	0.22531	0.917502	0.976769	Macrophage	1	3.6222	Macrophage	Macrophage	Late
F37_Yolksac_Total_FCAImmP7504911_CAGTCCTAGTACTTGC-0	2.52692	-5.81911	7.75975	2.05239	0.151968	0.917502	0.976769	Endoderm	1	-5.81911	Endoderm	Endoderm	Early
F37_Yolksac_Total_FCAImmP7504911_CAGTCCTAGTTTCCTT-0	3.73818	3.63187	8.09326	1.13547	0.286613	0.917502	0.977678	Macrophage	0.972477	3.63187	Macrophage	Macrophage	Late
F37_Yolksac_Total_FCAImmP7504911_CATCGAACATCGGACC-0	3.60872	0	8.21122	0	1	1	1	Macrophage	1	0	Macrophage	Macrophage	FALSE
F37_Yolksac_Total_FCAImmP7504911_CATCGAAGTCCGTTAA-0	1.65256	0	8.50172	0	1	1	1	Macrophage	1	0	Macrophage	Macrophage	FALSE
F37_Yolksac_Total_FCAImmP7504911_CATGACACAAACGTGG-0	3.60764	-5.34267	7.88461	1.77203	0.183132	0.917502	0.976769	Macrophage	1	-5.34267	Macrophage	Macrophage	Early
F37_Yolksac_Total_FCAImmP7504911_CATGCCTAGTGTGGCA-0	3.51908	0	7.48637	0	1	1	1	Macrophage	1	0	Macrophage	Macrophage	FALSE
F37_Yolksac_Total_FCAImmP7504911_CATGGCGAGGCTCTTA-0	4.20497	0	7.60341	0	1	1	1	Macrophage	1	0	Macrophage	Macrophage	FALSE
F37_Yolksac_Total_FCAImmP7504911_CCACCTAGTGTGACGA-0	3.28517	0	8.34313	0	1	1	1	Macrophage	1	0	Macrophage	Macrophage	FALSE
F37_Yolksac_Total_FCAImmP7504911_CCCTCCTAGGCTACGA-0	3.59325	-3.1433	7.88901	0.801864	0.370537	0.917502	0.977678	Fibroblast	1	-3.1433	Fibroblast	Fibroblast	Early
F37_Yolksac_Total_FCAImmP7504911_CCGTACTCAGTGGAGT-0	3.88581	-1.67823	7.46157	0.264751	0.606875	1	1	Immature_EC	0.701299	0	Immature_EC	Endothelium	FALSE
F37_Yolksac_Total_FCAImmP7504911_CCTACACTCTTGGGTA-0	3.25643	3.62526	7.22147	1.30293	0.25368	0.917502	0.976769	Fibroblast	1	3.62526	Fibroblast	Fibroblast	Late
F37_Yolksac_Total_FCAImmP7504911_CCTATTATCCTTTCGG-0	3.81287	0	7.73687	0	1	1	1	Macrophage	1	0	Macrophage	Macrophage	FALSE
F37_Yolksac_Total_FCAImmP7504911_CCTCAGTTCTGTCTCG-0	4.01893	0	7.5461	0	1	1	1	Macrophage	1	0	Macrophage	Macrophage	FALSE
F37_Yolksac_Total_FCAImmP7504911_CCTTCCCAGTGTCCCG-0	4.44652	-3.00026	7.52059	0.780969	0.376845	0.917502	0.977678	Macrophage	1	-3.00026	Macrophage	Macrophage	Early
F37_Yolksac_Total_FCAImmP7504911_CGATTGAAGACGCTTT-0	3.1125	-3.14215	7.65355	0.820956	0.364901	0.917502	0.977678	Fibroblast	1	-3.14215	Fibroblast	Fibroblast	Early
F37_Yolksac_Total_FCAImmP7504911_CGCGTTTAGCTAGCCC-0	4.75881	0.628906	7.5937	0.0369054	0.847658	1	1	Macrophage	0.333333	0	Mono Mac DC2	DC	FALSE
F37_Yolksac_Total_FCAImmP7504911_CGCTGGAAGGATCGCA-0	3.1979	0	8.5953	0	1	1	1	Macrophage	1	0	Macrophage	Macrophage	FALSE
F37_Yolksac_Total_FCAImmP7504911_CGGAGTCCAAACGTGG-0	2.64977	-2.99866	7.81766	0.757701	0.384049	0.925981	0.986275	Endoderm	1	-2.99866	Endoderm	Endoderm	Early
F37_Yolksac_Total_FCAImmP7504911_CGGAGTCCATTTGCCC-0	3.70473	0	8.15895	0	1	1	1	Macrophage	1	0	Macrophage	Macrophage	FALSE
F37_Yolksac_Total_FCAImmP7504911_CGTCTACGTAAGTAGT-0	3.48305	0	8.28204	0	1	1	1	Macrophage	1	0	Macrophage	Macrophage	FALSE
F37_Yolksac_Total_FCAImmP7504911_CGTGAGCTCAGGCAAG-0	4.09127	-4.0658	7.5109	1.24112	0.265257	0.917502	0.976769	Fibroblast	0.967742	-4.0658	Fibroblast	Fibroblast	Early
F37_Yolksac_Total_FCAImmP7504911_CGTTCTGTCACCAGGC-0	3.90616	0	7.24047	0	1	1	1	Fibroblast	1	0	Fibroblast	Fibroblast	FALSE
F37_Yolksac_Total_FCAImmP7504911_CTAACTTTCGTTACAG-0	3.57232	-3.1403	7.34798	0.854054	0.355409	0.917502	0.977678	Fibroblast	1	-3.1403	Fibroblast	Fibroblast	Early
F37_Yolksac_Total_FCAImmP7504911_CTACATTGTCATATGC-0	1.14144	-8.22679	8.51786	2.97197	0.0847193	0.917502	0.976769	Endoderm	1	-8.22679	Endoderm	Endoderm	Early
F37_Yolksac_Total_FCAImmP7504911_CTAGAGTCAATCCGAT-0	3.62775	-3.14374	8.01066	0.792575	0.373323	0.917502	0.977678	Macrophage	1	-3.14374	Macrophage	Macrophage	Early
F37_Yolksac_Total_FCAImmP7504911_CTCAGAAGTCCGTGAC-0	4.40432	-1.97388	7.25112	0.396243	0.529036	1	1	Mesothelium	1	0	Mesothelium	Mesothelium	FALSE
F37_Yolksac_Total_FCAImmP7504911_CTCTGGTTCAACACGT-0	4.34165	0	7.2525	0	1	1	1	Prolif_AEC	0.846154	0	Prolif_AEC	Endothelium	FALSE
F37_Yolksac_Total_FCAImmP7504911_CTGATAGAGTCGTACT-0	3.7637	3.63016	7.77583	1.18054	0.277247	0.917502	0.977407	Macrophage	0.985714	3.63016	Macrophage	Macrophage	Late
F37_Yolksac_Total_FCAImmP7504911_CTGATAGGTAAGAGGA-0	4.39639	4.355	7.71371	1.56063	0.211573	0.917502	0.976769	Macrophage	0.986667	4.355	Macrophage	Macrophage	Late
F37_Yolksac_Total_FCAImmP7504911_CTGCCTAAGTTGAGAT-0	3.9751	-3.14203	7.63135	0.822407	0.364478	0.917502	0.977678	Macrophage	1	-3.14203	Macrophage	Macrophage	Early
F37_Yolksac_Total_FCAImmP7504911_CTGGTCTGTCTCTCTG-0	3.60579	0	7.41769	0	1	1	1	Macrophage	1	0	Macrophage	Macrophage	FALSE
F37_Yolksac_Total_FCAImmP7504911_CTGTGCTTCATATCGG-0	4.19468	-3.14113	7.46148	0.835558	0.360671	0.917502	0.977678	Macrophage	1	-3.14113	Macrophage	Macrophage	Early
F37_Yolksac_Total_FCAImmP7504911_CTTAGGAGTCTCCCTA-0	3.64041	-3.14407	8.10148	0.784305	0.375828	0.917502	0.977678	Macrophage	1	-3.14407	Macrophage	Macrophage	Early
F37_Yolksac_Total_FCAImmP7504911_CTTCTCTTCCTGCCAT-0	3.99406	0	7.34948	0	1	1	1	Macrophage	1	0	Macrophage	Macrophage	FALSE
F37_Yolksac_Total_FCAImmP7504911_GACGCGTAGTGTACGG-0	2.35779	-6.58769	7.98257	2.35494	0.124888	0.917502	0.976769	Endoderm	1	-6.58769	Endoderm	Endoderm	Early
F37_Yolksac_Total_FCAImmP7504911_GACGGCTCACGAGAGT-0	3.10758	-3.14392	8.05926	0.788194	0.374647	0.917502	0.977678	Fibroblast	1	-3.14392	Fibroblast	Fibroblast	Early
F37_Yolksac_Total_FCAImmP7504911_GACGTGCCACGACGAA-0	3.42732	0	7.45736	0	1	1	1	Fibroblast	1	0	Fibroblast	Fibroblast	FALSE
F37_Yolksac_Total_FCAImmP7504911_GACTACAAGCTAGCCC-0	3.43851	0	8.61755	0	1	1	1	Macrophage	1	0	Macrophage	Macrophage	FALSE
F37_Yolksac_Total_FCAImmP7504911_GATCTAGCAGTGGGAT-0	3.05301	5.55829	7.68671	2.19778	0.138211	0.917502	0.976769	Fibroblast	0.977941	5.55829	Fibroblast	Fibroblast	Late
F37_Yolksac_Total_FCAImmP7504911_GATGCTAAGAGCTTCT-0	2.28782	-8.27434	8.46079	3.01354	0.0825726	0.917502	0.976769	Endoderm	1	-8.27434	Endoderm	Endoderm	Early
F37_Yolksac_Total_FCAImmP7504911_GCAAACTTCAGTTAGC-0	4.28765	-4.06638	7.66815	1.21631	0.270087	0.917502	0.976769	Macrophage	1	-4.06638	Macrophage	Macrophage	Early
F37_Yolksac_Total_FCAImmP7504911_GCAAACTTCTTAGAGC-0	3.31528	0	6.99642	0	1	1	1	Macrophage	1	0	Macrophage	Macrophage	FALSE
F37_Yolksac_Total_FCAImmP7504911_GCACATAAGCCGGTAA-0	3.61611	0	7.62219	0	1	1	1	Immature_EC	0.765306	0	Immature_EC	Endothelium	FALSE
F37_Yolksac_Total_FCAImmP7504911_GCACTCTAGGCATGGT-0	3.73717	-5.81947	8.18297	1.91981	0.165879	0.917502	0.976769	Macrophage	1	-5.81947	Macrophage	Macrophage	Early
F37_Yolksac_Total_FCAImmP7504911_GCAGTTACATATACGC-0	1.15036	-7.63232	8.16019	2.79575	0.0945151	0.917502	0.976769	Endoderm	1	-7.63232	Endoderm	Endoderm	Early
F37_Yolksac_Total_FCAImmP7504911_GCTGCAGGTACACCGC-0	2.89857	0	7.66535	0	1	1	1	Endoderm	1	0	Endoderm	Endoderm	FALSE
F37_Yolksac_Total_FCAImmP7504911_GCTGGGTAGAGTGAGA-0	2.57018	3.62739	7.4178	1.23735	0.265982	0.917502	0.976769	Endoderm	1	3.62739	Endoderm	Endoderm	Late
F37_Yolksac_Total_FCAImmP7504911_GCTTCCAAGGGAACGG-0	4.37677	-3.14219	7.66035	0.820524	0.365028	0.917502	0.977678	Macrophage	1	-3.14219	Macrophage	Macrophage	Early
F37_Yolksac_Total_FCAImmP7504911_GGACGTCCACGAAACG-0	3.80391	0	7.59139	0	1	1	1	Smooth_Muscle	0.666667	0	Smooth_Muscle	Smooth_Muscle	FALSE
F37_Yolksac_Total_FCAImmP7504911_GGCAATTGTCTGGTCG-0	3.53635	0	7.82059	0	1	1	1	Macrophage	1	0	Macrophage	Macrophage	FALSE
F37_Yolksac_Total_FCAImmP7504911_GGCGTGTCAAGCCCAC-0	2.45509	0	7.47211	0	1	1	1	Endoderm	1	0	Endoderm	Endoderm	FALSE
F37_Yolksac_Total_FCAImmP7504911_GGGCACTCAAGGCTCC-0	3.44822	0	8.30059	0	1	1	1	Macrophage	1	0	Macrophage	Macrophage	FALSE
F37_Yolksac_Total_FCAImmP7504911_GTAACTGTCCTCTAGC-0	2.48472	-4.06572	7.48593	1.24503	0.264504	0.917502	0.976769	Endoderm	1	-4.06572	Endoderm	Endoderm	Early
F37_Yolksac_Total_FCAImmP7504911_GTACGTAGTCTCGTTC-0	4.0893	-3.14404	8.09444	0.784943	0.375634	0.917502	0.977678	Macrophage	1	-3.14404	Macrophage	Macrophage	Early
F37_Yolksac_Total_FCAImmP7504911_GTACTTTAGATACACA-0	3.28064	0	7.68838	0	1	1	1	Fibroblast	0.958333	0	Fibroblast	Fibroblast	FALSE
F37_Yolksac_Total_FCAImmP7504911_GTACTTTTCTTTACAC-0	4.01005	0	7.80349	0	1	1	1	Macrophage	1	0	Macrophage	Macrophage	FALSE
F37_Yolksac_Total_FCAImmP7504911_GTAGTCAAGTTAGGTA-0	3.68859	-0.760408	7.83474	0.0518615	0.819855	1	1	Mesothelium	1	0	Mesothelium	Mesothelium	FALSE
F37_Yolksac_Total_FCAImmP7504911_GTCACAAAGACGCTTT-0	3.86333	0	7.81106	0	1	1	1	Macrophage	1	0	Macrophage	Macrophage	FALSE
F37_Yolksac_Total_FCAImmP7504911_GTCCTCAGTAGTGAAT-0	4.14997	0	7.57507	0	1	1	1	Macrophage	1	0	Macrophage	Macrophage	FALSE
F37_Yolksac_Total_FCAImmP7504911_GTCCTCATCTGCTTGC-0	3.32336	4.58051	7.48718	1.72904	0.188534	0.917502	0.976769	Fibroblast	1	4.58051	Fibroblast	Fibroblast	Late
F37_Yolksac_Total_FCAImmP7504911_GTCTTCGGTAGTACCT-0	3.60284	0	7.27211	0	1	1	1	Macrophage	1	0	Macrophage	Macrophage	FALSE
F37_Yolksac_Total_FCAImmP7504911_GTTAAGCGTGCTGTAT-0	4.27375	3.62806	7.49782	1.22185	0.268999	0.917502	0.976769	Macrophage	0.935484	3.62806	Macrophage	Macrophage	Late
F37_Yolksac_Total_FCAImmP7504911_TAAGTGCGTTGGTAAA-0	3.45427	0	7.6554	0	1	1	1	Macrophage	1	0	Macrophage	Macrophage	FALSE
F37_Yolksac_Total_FCAImmP7504911_TACACGATCGGATGTT-0	2.14287	0.487513	7.87404	0.0208493	0.88519	1	1	Macrophage	0.353659	0	Mono Mac DC2	DC	FALSE
F37_Yolksac_Total_FCAImmP7504911_TACGGTAGTCTGATTG-0	3.23469	-3.14095	7.43449	0.838919	0.359707	0.917502	0.977678	Fibroblast	1	-3.14095	Fibroblast	Fibroblast	Early
F37_Yolksac_Total_FCAImmP7504911_TAGCCGGCATTTGCCC-0	3.59245	-3.1434	7.9182	0.799937	0.371113	0.917502	0.977678	Fibroblast	1	-3.1434	Fibroblast	Fibroblast	Early
F37_Yolksac_Total_FCAImmP7504911_TAGTGGTCACCCATGG-0	3.66635	0	8.01185	0	1	1	1	Macrophage	1	0	Macrophage	Macrophage	FALSE
F37_Yolksac_Total_FCAImmP7504911_TAGTTGGTCACCAGGC-0	3.63219	-3.14436	8.28125	0.775898	0.378399	0.917502	0.977678	Macrophage	1	-3.14436	Macrophage	Macrophage	Early
F37_Yolksac_Total_FCAImmP7504911_TCACAAGGTGCACTTA-0	2.40384	-7.54137	7.96977	2.8428	0.0917847	0.917502	0.976769	Endoderm	1	-7.54137	Endoderm	Endoderm	Early
F37_Yolksac_Total_FCAImmP7504911_TCACAAGTCCTTGACC-0	3.70631	-3.14329	7.88829	0.801909	0.370524	0.917502	0.977678	Macrophage	1	-3.14329	Macrophage	Macrophage	Early
F37_Yolksac_Total_FCAImmP7504911_TCACGAAGTAATCGTC-0	3.88478	0	7.75829	0	1	1	1	Fibroblast	1	0	Fibroblast	Fibroblast	FALSE
F37_Yolksac_Total_FCAImmP7504911_TCAGGATAGGGTTTCT-0	5.10696	0	8.18271	0	1	1	1	Monocyte_0	0.923913	0	Monocyte_0	Monocyte	FALSE
F37_Yolksac_Total_FCAImmP7504911_TCGCGTTCAATGAAAC-0	4.78784	0	7.7775	0	1	1	1	Mono Mac pre DC2	0.430556	0	Mono Mac pre DC2	DC	FALSE
F37_Yolksac_Total_FCAImmP7504911_TCGGTAAGTCCTCTTG-0	3.60684	-3.1417	7.57188	0.826708	0.363227	0.917502	0.977678	Fibroblast	1	-3.1417	Fibroblast	Fibroblast	Early
F37_Yolksac_Total_FCAImmP7504911_TGACTTTTCGGATGTT-0	4.19156	-4.62598	7.72995	1.46724	0.225782	0.917502	0.976769	Macrophage	1	-4.62598	Macrophage	Macrophage	Early
F37_Yolksac_Total_FCAImmP7504911_TGAGCCGTCAAGATCC-0	4.04443	0	7.73843	0	1	1	1	Macrophage	1	0	Macrophage	Macrophage	FALSE
F37_Yolksac_Total_FCAImmP7504911_TGAGGGAAGGGCTTCC-0	3.63495	0	7.95149	0	1	1	1	Macrophage	1	0	Macrophage	Macrophage	FALSE
F37_Yolksac_Total_FCAImmP7504911_TGCACCTAGTACACCT-0	3.72057	0	8.18476	0	1	1	1	Macrophage	1	0	Macrophage	Macrophage	FALSE
F37_Yolksac_Total_FCAImmP7504911_TGCCCTACAGCCTATA-0	3.44895	-4.56809	7.65409	1.45717	0.227382	0.917502	0.976769	Sinusoidal_EC	0.511364	-4.56809	Sinusoidal_EC	Endothelium	Early
F37_Yolksac_Total_FCAImmP7504911_TGGTTAGTCTTAGCCC-0	3.2318	-3.13972	7.27503	0.868514	0.351367	0.917502	0.977678	Fibroblast	1	-3.13972	Fibroblast	Fibroblast	Early
F37_Yolksac_Total_FCAImmP7504911_TGTCCCATCCGAATGT-0	3.78108	0	7.64161	0	1	1	1	Macrophage	1	0	Macrophage	Macrophage	FALSE
F37_Yolksac_Total_FCAImmP7504911_TTAGGACTCAGAAATG-0	3.68207	0	7.33709	0	1	1	1	Macrophage	1	0	Macrophage	Macrophage	FALSE
F37_Yolksac_Total_FCAImmP7504911_TTCGAAGTCCGTCAAA-0	4.60287	-1.71323	7.62501	0.263622	0.607643	1	1	Macrophage	0.981482	0	Macrophage	Macrophage	FALSE
F37_Yolksac_Total_FCAImmP7504911_TTCTACAAGTCATCCA-0	3.43724	-4.62662	8.04314	1.4005	0.23664	0.917502	0.976769	Fibroblast	1	-4.62662	Fibroblast	Fibroblast	Early
F37_Yolksac_Total_FCAImmP7504911_TTGACTTTCGCCTGTT-0	3.7642	0	7.29506	0	1	1	1	Macrophage	1	0	Macrophage	Macrophage	FALSE
F37_Yolksac_Total_FCAImmP7504911_TTGCCGTAGCCTTGAT-0	4.46999	4.47161	7.62402	1.6378	0.200628	0.917502	0.976769	Macrophage	0.567164	4.47161	Macrophage	Macrophage	Late
F37_Yolksac_Total_FCAImmP7504911_TTGCCGTTCATTGCGA-0	3.58481	0	8.13016	0	1	1	1	Macrophage	1	0	Macrophage	Macrophage	FALSE
F37_Yolksac_Total_FCAImmP7504911_TTGGAACTCAGCTCGG-0	1.74817	0	7.97496	0	1	1	1	Macrophage	1	0	Macrophage	Macrophage	FALSE
F37_Yolksac_Total_FCAImmP7504911_TTTGCGCTCACCGGGT-0	3.41079	3.62512	7.20789	1.3081	0.252739	0.917502	0.976769	Fibroblast	0.985294	3.62512	Fibroblast	Fibroblast	Late
F37_Yolksac_Total_FCAImmP7504912_AAACCTGAGTAGTGCG-0	3.52002	-4.06775	8.22803	1.13707	0.286273	0.917502	0.977678	Macrophage	1	-4.06775	Macrophage	Macrophage	Early
F37_Yolksac_Total_FCAImmP7504912_AAAGATGCAAGGTGTG-0	3.35726	0	7.20209	0	1	1	1	Fibroblast	1	0	Fibroblast	Fibroblast	FALSE
F37_Yolksac_Total_FCAImmP7504912_AACCATGAGAGCTGGT-0	4.04939	-6.32707	7.74576	2.32378	0.12741	0.917502	0.976769	Macrophage	1	-6.32707	Macrophage	Macrophage	Early
F37_Yolksac_Total_FCAImmP7504912_AACTCTTTCACTCCTG-0	4.06646	0	7.54183	0	1	1	1	Fibroblast	1	0	Fibroblast	Fibroblast	FALSE
F37_Yolksac_Total_FCAImmP7504912_AACTGGTTCGGAATCT-0	4.02163	0	7.60566	0	1	1	1	Macrophage	1	0	Macrophage	Macrophage	FALSE
F37_Yolksac_Total_FCAImmP7504912_ACATACGCACGGTAGA-0	2.33078	0	7.78173	0	1	1	1	Endoderm	1	0	Endoderm	Endoderm	FALSE
F37_Yolksac_Total_FCAImmP7504912_ACGCCAGGTAGCTAAA-0	3.94203	0	7.73058	0	1	1	1	Fibroblast	1	0	Fibroblast	Fibroblast	FALSE
F37_Yolksac_Total_FCAImmP7504912_ACGGCCAAGCTCCCAG-0	3.88797	0	7.6862	0	1	1	1	Macrophage	0.984849	0	Macrophage	Macrophage	FALSE
F37_Yolksac_Total_FCAImmP7504912_ACTATCTGTCGAAAGC-0	3.54948	0	7.94979	0	1	1	1	Fibroblast	1	0	Fibroblast	Fibroblast	FALSE
F37_Yolksac_Total_FCAImmP7504912_ACTTGTTGTACTTGAC-0	3.93531	0.629235	7.61882	0.0367356	0.848005	1	1	AEC	0.655556	0	AEC	Endothelium	FALSE
F37_Yolksac_Total_FCAImmP7504912_ACTTTCACAATCCAAC-0	4.17786	-2.83751	7.20466	0.793705	0.372983	0.917502	0.977678	Fibroblast	1	-2.83751	Fibroblast	Fibroblast	Early
F37_Yolksac_Total_FCAImmP7504912_AGCCTAAGTAAGTTCC-0	3.60383	0	7.66802	0	1	1	1	Fibroblast	1	0	Fibroblast	Fibroblast	FALSE
F37_Yolksac_Total_FCAImmP7504912_AGCGTATTCTATGTGG-0	3.91968	0	7.42841	0	1	1	1	Macrophage	1	0	Macrophage	Macrophage	FALSE
F37_Yolksac_Total_FCAImmP7504912_AGCTCTCCAAGCGATG-0	4.14328	0	7.71729	0	1	1	1	Macrophage	1	0	Macrophage	Macrophage	FALSE
F37_Yolksac_Total_FCAImmP7504912_ATAACGCTCAGCGATT-0	2.28524	-2.9984	7.89041	0.753349	0.385418	0.928432	0.988787	Endoderm	1	-2.9984	Endoderm	Endoderm	Early
F37_Yolksac_Total_FCAImmP7504912_ATCATCTAGCTCCCAG-0	3.66795	-4.06722	7.93759	1.17366	0.27865	0.917502	0.977678	Macrophage	1	-4.06722	Macrophage	Macrophage	Early
F37_Yolksac_Total_FCAImmP7504912_ATCCACCGTGATAAAC-0	1.92573	0	7.54818	0	1	1	1	AEC	0.986111	0	AEC	Endothelium	FALSE
F37_Yolksac_Total_FCAImmP7504912_ATCTACTGTCCGAATT-0	3.74528	-3.14103	7.44529	0.837472	0.360121	0.917502	0.977678	Fibroblast	1	-3.14103	Fibroblast	Fibroblast	Early
F37_Yolksac_Total_FCAImmP7504912_ATTGGACAGTTATCGC-0	3.85858	-5.81891	7.61417	2.10984	0.146355	0.917502	0.976769	Fibroblast	0.986301	-5.81891	Fibroblast	Fibroblast	Early
F37_Yolksac_Total_FCAImmP7504912_ATTGGACGTAGCGCAA-0	3.79377	0	8.0944	0	1	1	1	Macrophage	1	0	Macrophage	Macrophage	FALSE
F37_Yolksac_Total_FCAImmP7504912_ATTTCTGAGGCGATAC-0	3.82477	4.58017	7.42613	1.75048	0.185817	0.917502	0.976769	VWF_EC	0.75	4.58017	VWF_EC	Endothelium	Late
F37_Yolksac_Total_FCAImmP7504912_CAAGAAAGTGTAACGG-0	3.53755	-3.14411	8.12951	0.782996	0.376227	0.917502	0.977678	Macrophage	1	-3.14411	Macrophage	Macrophage	Early
F37_Yolksac_Total_FCAImmP7504912_CAAGAAAGTTTGTTTC-0	4.06567	0	7.85547	0	1	1	1	Macrophage	1	0	Macrophage	Macrophage	FALSE
F37_Yolksac_Total_FCAImmP7504912_CAAGGCCAGGCAATTA-0	3.83757	0	7.66499	0	1	1	1	Macrophage	1	0	Macrophage	Macrophage	FALSE
F37_Yolksac_Total_FCAImmP7504912_CACACAACACTGAAGG-0	2.13032	0	8.33454	0	1	1	1	Endoderm	1	0	Endoderm	Endoderm	FALSE
F37_Yolksac_Total_FCAImmP7504912_CAGCATAGTGCCTTGG-0	3.89451	0	6.85774	0	1	1	1	Fibroblast	1	0	Fibroblast	Fibroblast	FALSE
F37_Yolksac_Total_FCAImmP7504912_CAGCCGAAGCTCCTTC-0	3.57901	0	8.1679	0	1	1	1	Macrophage	1	0	Macrophage	Macrophage	FALSE
F37_Yolksac_Total_FCAImmP7504912_CAGCTAACACGACGAA-0	3.29363	-3.13963	7.26317	0.870908	0.350704	0.917502	0.977678	Macrophage	0.984375	-3.13963	Macrophage	Macrophage	Early
F37_Yolksac_Total_FCAImmP7504912_CAGCTAACAGGTCCAC-0	2.31416	0	8.04262	0	1	1	1	Endoderm	1	0	Endoderm	Endoderm	FALSE
F37_Yolksac_Total_FCAImmP7504912_CATCGGGAGTGGTAGC-0	3.95419	3.63117	7.95587	1.15622	0.282251	0.917502	0.977678	Macrophage	0.96875	3.63117	Macrophage	Macrophage	Late
F37_Yolksac_Total_FCAImmP7504912_CATTATCCATCGGTTA-0	3.14347	0	8.06624	0	1	1	1	Fibroblast	0.993056	0	Fibroblast	Fibroblast	FALSE
F37_Yolksac_Total_FCAImmP7504912_CCACCTAAGGTACTCT-0	3.81543	-4.06618	7.6134	1.22431	0.268518	0.917502	0.976769	Macrophage	1	-4.06618	Macrophage	Macrophage	Early
F37_Yolksac_Total_FCAImmP7504912_CCACTACAGGACCACA-0	3.74236	0	7.6007	0	1	1	1	Macrophage	1	0	Macrophage	Macrophage	FALSE
F37_Yolksac_Total_FCAImmP7504912_CCGGGATTCTCCAGGG-0	1.66206	-3.14449	8.36521	0.771905	0.379629	0.918455	0.978433	Macrophage	1	-3.14449	Macrophage	Macrophage	Early
F37_Yolksac_Total_FCAImmP7504912_CCGTTCAAGCGCCTCA-0	3.70172	0	7.30976	0	1	1	1	Macrophage	1	0	Macrophage	Macrophage	FALSE
F37_Yolksac_Total_FCAImmP7504912_CCTATTAAGGACACCA-0	4.84419	0	7.73677	0	1	1	1	Pre DC2	0.369863	0	Mono Mac DC2	DC	FALSE
F37_Yolksac_Total_FCAImmP7504912_CCTATTACATAGGATA-0	4.64912	3.62914	7.64088	1.20122	0.27308	0.917502	0.976769	Macrophage	0.352113	3.62914	Mac DC2	DC	Late
F37_Yolksac_Total_FCAImmP7504912_CCTATTAGTACCCAAT-0	3.24336	0.275494	7.79508	0.00703839	0.93314	1	1	Fibroblast	1	0	Fibroblast	Fibroblast	FALSE
F37_Yolksac_Total_FCAImmP7504912_CGAACATTCTACTTAC-0	3.1316	0	8.07592	0	1	1	1	Fibroblast	0.991453	0	Fibroblast	Fibroblast	FALSE
F37_Yolksac_Total_FCAImmP7504912_CGACCTTCACAAGCCC-0	3.30877	0	8.55679	0	1	1	1	Macrophage	1	0	Macrophage	Macrophage	FALSE
F37_Yolksac_Total_FCAImmP7504912_CGATTGACAGTCGATT-0	2.33817	-6.13549	8.06634	2.09822	0.147471	0.917502	0.976769	Endoderm	0.988889	-6.13549	Endoderm	Endoderm	Early
F37_Yolksac_Total_FCAImmP7504912_CGCTGGACATCCGGGT-0	4.62405	0.629098	7.60832	0.0368061	0.84786	1	1	Lymphoid_progenitor	0.445946	0	Mono Mac pre DC2	DC	FALSE
F37_Yolksac_Total_FCAImmP7504912_CGCTTCAAGAAACGAG-0	3.84145	0	7.32754	0	1	1	1	VWF_EC	0.671875	0	Prolif_Sinusoidal_EC	Endothelium	FALSE
F37_Yolksac_Total_FCAImmP7504912_CGGACACCACTTCTGC-0	2.99004	0	8.274	0	1	1	1	Fibroblast	1	0	Fibroblast	Fibroblast	FALSE
F37_Yolksac_Total_FCAImmP7504912_CGGAGTCCACCCAGTG-0	4.71197	-4.06488	7.31805	1.29555	0.255029	0.917502	0.976769	Prolif_AEC	0.805556	-4.06488	Prolif_AEC	Endothelium	Early
F37_Yolksac_Total_FCAImmP7504912_CGGCTAGTCAACACGT-0	3.7853	-4.98334	7.40416	1.74015	0.187121	0.917502	0.976769	Mesothelium	1	-4.98334	Mesothelium	Mesothelium	Early
F37_Yolksac_Total_FCAImmP7504912_CGTAGGCAGTGAACAT-0	4.00927	-4.0671	7.88972	1.18	0.277356	0.917502	0.977487	Macrophage	1	-4.0671	Macrophage	Macrophage	Early
F37_Yolksac_Total_FCAImmP7504912_CGTAGGCCATGCAACT-0	3.7574	0	7.43939	0	1	1	1	Macrophage	1	0	Macrophage	Macrophage	FALSE
F37_Yolksac_Total_FCAImmP7504912_CGTCTACAGTGGACGT-0	3.93716	-3.14328	7.88571	0.802072	0.370475	0.917502	0.977678	Macrophage	1	-3.14328	Macrophage	Macrophage	Early
F37_Yolksac_Total_FCAImmP7504912_CGTCTACTCGGCGGTT-0	3.90482	1.43906	7.94724	0.176346	0.674532	1	1	Mono Mac DC2	0.336957	0	Mono Mac DC2	DC	FALSE
F37_Yolksac_Total_FCAImmP7504912_CGTGAGCTCAGCACAT-0	3.80977	0	7.47903	0	1	1	1	Macrophage	1	0	Macrophage	Macrophage	FALSE
F37_Yolksac_Total_FCAImmP7504912_CTAAGACTCATCGGAT-0	3.10197	0	7.70218	0	1	1	1	Fibroblast	1	0	Fibroblast	Fibroblast	FALSE
F37_Yolksac_Total_FCAImmP7504912_CTACACCGTCAACATC-0	3.52915	0	7.68466	0	1	1	1	Macrophage	1	0	Macrophage	Macrophage	FALSE
F37_Yolksac_Total_FCAImmP7504912_CTACCCATCCCGGATG-0	3.64573	0	7.82051	0	1	1	1	Macrophage	1	0	Macrophage	Macrophage	FALSE
F37_Yolksac_Total_FCAImmP7504912_CTCAGAAGTACGCTGC-0	2.41515	-6.44625	7.76125	2.37817	0.123042	0.917502	0.976769	Endoderm	1	-6.44625	Endoderm	Endoderm	Early
F37_Yolksac_Total_FCAImmP7504912_CTCATTAGTCGCGTGT-0	3.8182	-4.6264	7.92156	1.42554	0.232494	0.917502	0.976769	Macrophage	1	-4.6264	Macrophage	Macrophage	Early
F37_Yolksac_Total_FCAImmP7504912_CTCGAAATCTGGTTCC-0	2.83147	-4.98334	7.40286	1.74078	0.187041	0.917502	0.976769	Endoderm	1	-4.98334	Endoderm	Endoderm	Early
F37_Yolksac_Total_FCAImmP7504912_CTCGAGGCAAAGCAAT-0	3.75322	-3.14182	7.59225	0.825167	0.363674	0.917502	0.977678	Fibroblast	1	-3.14182	Fibroblast	Fibroblast	Early
F37_Yolksac_Total_FCAImmP7504912_CTGAAACTCTTGTCAT-0	2.65522	0	7.416	0	1	1	1	Endoderm	1	0	Endoderm	Endoderm	FALSE
F37_Yolksac_Total_FCAImmP7504912_CTGAAGTAGCCAACAG-0	3.58097	-3.14453	8.38972	0.770716	0.379996	0.918525	0.978638	Macrophage	1	-3.14453	Macrophage	Macrophage	Early
F37_Yolksac_Total_FCAImmP7504912_CTGAAGTCACATCCGG-0	2.40349	-4.06613	7.60023	1.22633	0.268123	0.917502	0.976769	Endoderm	1	-4.06613	Endoderm	Endoderm	Early
F37_Yolksac_Total_FCAImmP7504912_CTGAAGTGTTATCCGA-0	3.35221	0	7.78255	0	1	1	1	Macrophage	1	0	Macrophage	Macrophage	FALSE
F37_Yolksac_Total_FCAImmP7504912_CTGATAGAGTTCGATC-0	3.65148	0	7.44477	0	1	1	1	Fibroblast	1	0	Fibroblast	Fibroblast	FALSE
F37_Yolksac_Total_FCAImmP7504912_CTGATCCCACGGTTTA-0	3.26458	0	7.70523	0	1	1	1	Fibroblast	0.990385	0	Fibroblast	Fibroblast	FALSE
F37_Yolksac_Total_FCAImmP7504912_CTGCCTAGTCGACTAT-0	3.69033	0	7.10784	0	1	1	1	Macrophage	1	0	Macrophage	Macrophage	FALSE
F37_Yolksac_Total_FCAImmP7504912_CTTAACTTCGAGCCCA-0	3.85349	4.57921	7.29479	1.8235	0.176898	0.917502	0.976769	Macrophage	1	4.57921	Macrophage	Macrophage	Late
F37_Yolksac_Total_FCAImmP7504912_CTTGGCTCACCGCTAG-0	3.71939	0	7.61675	0	1	1	1	Fibroblast	1	0	Fibroblast	Fibroblast	FALSE
F37_Yolksac_Total_FCAImmP7504912_GAACATCCACGCTTTC-0	4.06654	3.62625	7.31409	1.27127	0.259529	0.917502	0.976769	AEC	0.96875	3.62625	AEC	Endothelium	Late
F37_Yolksac_Total_FCAImmP7504912_GAATAAGGTTAAGTAG-0	4.87605	-4.98293	7.17753	1.87765	0.170602	0.917502	0.976769	Mesothelium	1	-4.98293	Mesothelium	Mesothelium	Early
F37_Yolksac_Total_FCAImmP7504912_GAATAAGGTTCATGGT-0	3.85273	0	7.26205	0	1	1	1	Fibroblast	1	0	Fibroblast	Fibroblast	FALSE
F37_Yolksac_Total_FCAImmP7504912_GAATGAAAGCCGCCTA-0	3.4947	0	8.37948	0	1	1	1	Macrophage	1	0	Macrophage	Macrophage	FALSE
F37_Yolksac_Total_FCAImmP7504912_GACACGCAGAGCTGGT-0	4.17242	-5.02783	7.56218	1.7093	0.191077	0.917502	0.976769	Macrophage	1	-5.02783	Macrophage	Macrophage	Early
F37_Yolksac_Total_FCAImmP7504912_GACGGCTAGCGTGAAC-0	3.57215	0	8.21261	0	1	1	1	Macrophage	1	0	Macrophage	Macrophage	FALSE
F37_Yolksac_Total_FCAImmP7504912_GACGGCTGTCCCTACT-0	3.86777	0	7.72915	0	1	1	1	Macrophage	1	0	Macrophage	Macrophage	FALSE
F37_Yolksac_Total_FCAImmP7504912_GACGTTAGTACCGAGA-0	4.0222	0	7.28111	0	1	1	1	Prolif_Sinusoidal_EC	0.614035	0	Prolif_Sinusoidal_EC	Endothelium	FALSE
F37_Yolksac_Total_FCAImmP7504912_GACTACAGTTAAAGAC-0	3.60512	0	7.86344	0	1	1	1	VWF_EC	0.77907	0	VWF_EC	Endothelium	FALSE
F37_Yolksac_Total_FCAImmP7504912_GATCAGTGTACCGCTG-0	3.10811	-4.62532	7.48838	1.52126	0.21743	0.917502	0.976769	Fibroblast	1	-4.62532	Fibroblast	Fibroblast	Early
F37_Yolksac_Total_FCAImmP7504912_GATCAGTTCAACACTG-0	3.32767	-3.89748	7.79346	1.12398	0.289064	0.917502	0.977678	Fibroblast	0.987654	-3.89748	Fibroblast	Fibroblast	Early
F37_Yolksac_Total_FCAImmP7504912_GATCGCGAGGCTCTTA-0	3.42363	0	8.6723	0	1	1	1	Macrophage	1	0	Macrophage	Macrophage	FALSE
F37_Yolksac_Total_FCAImmP7504912_GATCGTAGTTCGCGAC-0	4.02596	-3.98386	7.18849	1.30551	0.25321	0.917502	0.976769	Immature_EC	0.423729	-3.98386	Prolif_Sinusoidal_EC	Endothelium	Early
F37_Yolksac_Total_FCAImmP7504912_GCACATAAGAGGACGG-0	3.24537	0	7.41524	0	1	1	1	Macrophage	0.986842	0	Macrophage	Macrophage	FALSE
F37_Yolksac_Total_FCAImmP7504912_GCATGCGGTAAATACG-0	3.53427	0	7.72403	0	1	1	1	Fibroblast	0.986301	0	Fibroblast	Fibroblast	FALSE
F37_Yolksac_Total_FCAImmP7504912_GCCAAATGTCTCACCT-0	2.48642	0	7.70502	0	1	1	1	Endoderm	1	0	Endoderm	Endoderm	FALSE
F37_Yolksac_Total_FCAImmP7504912_GCCTCTAGTCAAGCGA-0	4.70323	-3.14054	7.37792	0.848068	0.3571	0.917502	0.977678	Lymphoid_progenitor	0.428571	-3.14054	Lymphoid_progenitor	Progenitors	Early
F37_Yolksac_Total_FCAImmP7504912_GCGCGATGTCCGAAGA-0	4.07243	0	8.0393	0	1	1	1	Macrophage	1	0	Macrophage	Macrophage	FALSE
F37_Yolksac_Total_FCAImmP7504912_GCTGCTTAGCCACGTC-0	3.46805	-3.14436	8.27979	0.775967	0.378378	0.917502	0.977678	Macrophage	1	-3.14436	Macrophage	Macrophage	Early
F37_Yolksac_Total_FCAImmP7504912_GCTTCCACATGGTTGT-0	3.43512	-7.31934	7.65134	2.91366	0.0878332	0.917502	0.976769	Fibroblast	0.914634	-7.31934	Fibroblast	Fibroblast	Early
F37_Yolksac_Total_FCAImmP7504912_GGAAAGCGTATAATGG-0	3.21487	0	8.36389	0	1	1	1	Macrophage	1	0	Macrophage	Macrophage	FALSE
F37_Yolksac_Total_FCAImmP7504912_GGACAAGCAGCCTGTG-0	3.66853	0	7.22967	0	1	1	1	Macrophage	1	0	Macrophage	Macrophage	FALSE
F37_Yolksac_Total_FCAImmP7504912_GGACAAGTCCACGACG-0	4.05334	-4.62572	7.63726	1.48762	0.222587	0.917502	0.976769	Fibroblast	1	-4.62572	Fibroblast	Fibroblast	Early
F37_Yolksac_Total_FCAImmP7504912_GGACAGAAGTGCGTGA-0	2.73561	0	7.46573	0	1	1	1	Endoderm	1	0	Endoderm	Endoderm	FALSE
F37_Yolksac_Total_FCAImmP7504912_GGACAGACAGGCGATA-0	3.13631	0	7.2791	0	1	1	1	Fibroblast	1	0	Fibroblast	Fibroblast	FALSE
F37_Yolksac_Total_FCAImmP7504912_GGACGTCCATCGACGC-0	4.57284	-4.62488	7.36369	1.56715	0.210623	0.917502	0.976769	Prolif_Sinusoidal_EC	0.444444	-4.62488	Prolif_Sinusoidal_EC	Endothelium	Early
F37_Yolksac_Total_FCAImmP7504912_GGCAATTTCTTGCATT-0	3.23819	-3.1412	7.47433	0.834497	0.360976	0.917502	0.977678	Fibroblast	1	-3.1412	Fibroblast	Fibroblast	Early
F37_Yolksac_Total_FCAImmP7504912_GTACTTTCATGGATGG-0	3.69515	0	7.4999	0	1	1	1	Macrophage	1	0	Macrophage	Macrophage	FALSE
F37_Yolksac_Total_FCAImmP7504912_GTATCTTCAAGTTAAG-0	4.32375	-6.17671	7.67759	2.2764	0.131357	0.917502	0.976769	Fibroblast	1	-6.17671	Fibroblast	Fibroblast	Early
F37_Yolksac_Total_FCAImmP7504912_GTATCTTCACCGGAAA-0	3.89139	0	8.05278	0	1	1	1	Macrophage	1	0	Macrophage	Macrophage	FALSE
F37_Yolksac_Total_FCAImmP7504912_GTATTCTGTGACTACT-0	4.34307	1.43903	8.02627	0.173258	0.677232	1	1	Macrophage	0.736842	0	Macrophage	Macrophage	FALSE
F37_Yolksac_Total_FCAImmP7504912_GTCACGGAGGTAGCCA-0	4.08571	-6.32213	7.4846	2.44556	0.117858	0.917502	0.976769	AEC	0.755319	-6.32213	AEC	Endothelium	Early
F37_Yolksac_Total_FCAImmP7504912_GTCACGGTCGATAGAA-0	4.2353	-3.1432	7.8617	0.803577	0.370026	0.917502	0.977678	Macrophage	1	-3.1432	Macrophage	Macrophage	Early
F37_Yolksac_Total_FCAImmP7504912_GTCTCGTCACAGACAG-0	4.28189	0	7.14157	0	1	1	1	AEC	1	0	AEC	Endothelium	FALSE
F37_Yolksac_Total_FCAImmP7504912_GTCTCGTCATGGTCAT-0	4.06754	-3.13642	6.81872	1.0195	0.312638	0.917502	0.977678	Macrophage	1	-3.13642	Macrophage	Macrophage	Early
F37_Yolksac_Total_FCAImmP7504912_GTTACAGGTTTACTCT-0	2.14283	-5.81954	8.38422	1.88498	0.16977	0.917502	0.976769	Endoderm	1	-5.81954	Endoderm	Endoderm	Early
F37_Yolksac_Total_FCAImmP7504912_GTTCGGGGTAGCGTCC-0	3.44423	0	7.45016	0	1	1	1	Fibroblast	1	0	Fibroblast	Fibroblast	FALSE
F37_Yolksac_Total_FCAImmP7504912_TAAGAGAGTTCGTGAT-0	3.53584	0	7.76535	0	1	1	1	Prolif_Sinusoidal_EC	0.777778	0	Prolif_Sinusoidal_EC	Endothelium	FALSE
F37_Yolksac_Total_FCAImmP7504912_TAAGTGCAGCGTGAGT-0	3.48559	-3.13853	7.10861	0.907052	0.340898	0.917502	0.977678	Fibroblast	0.967742	-3.13853	Fibroblast	Fibroblast	Early
F37_Yolksac_Total_FCAImmP7504912_TACACGACACTGTTAG-0	3.86093	0	7.73079	0	1	1	1	Macrophage	1	0	Macrophage	Macrophage	FALSE
F37_Yolksac_Total_FCAImmP7504912_TACCTTACAGTGGAGT-0	3.20031	0	8.24786	0	1	1	1	Macrophage	1	0	Macrophage	Macrophage	FALSE
F37_Yolksac_Total_FCAImmP7504912_TACTTGTTCAAAGTAG-0	3.63455	0	7.85863	0	1	1	1	Macrophage	1	0	Macrophage	Macrophage	FALSE
F37_Yolksac_Total_FCAImmP7504912_TAGAGCTCAAAGGCGT-0	3.56769	0	7.45489	0	1	1	1	Macrophage	1	0	Macrophage	Macrophage	FALSE
F37_Yolksac_Total_FCAImmP7504912_TAGAGCTCAATCCGAT-0	3.25761	3.62873	7.58795	1.20841	0.271648	0.917502	0.976769	Fibroblast	0.990196	3.62873	Fibroblast	Fibroblast	Late
F37_Yolksac_Total_FCAImmP7504912_TCACGAACAGATAATG-0	3.19412	0	7.73982	0	1	1	1	Fibroblast	1	0	Fibroblast	Fibroblast	FALSE
F37_Yolksac_Total_FCAImmP7504912_TCATTACTCTACTATC-0	3.31088	0	7.85933	0	1	1	1	Fibroblast	1	0	Fibroblast	Fibroblast	FALSE
F37_Yolksac_Total_FCAImmP7504912_TCTATTGAGGTGTTAA-0	4.40662	-2.83391	7.64677	0.667018	0.414094	0.991593	1	Macrophage	0.465116	0	Mono Mac DC2	DC	FALSE
F37_Yolksac_Total_FCAImmP7504912_TCTATTGCAATGACCT-0	4.01281	0	7.52934	0	1	1	1	Fibroblast	1	0	Fibroblast	Fibroblast	FALSE
F37_Yolksac_Total_FCAImmP7504912_TCTGAGATCAGAGCTT-0	3.71484	-3.14334	7.89988	0.801165	0.370746	0.917502	0.977678	Macrophage	1	-3.14334	Macrophage	Macrophage	Early
F37_Yolksac_Total_FCAImmP7504912_TCTGGAACACGAAATA-0	4.76995	0	7.22318	0	1	1	1	Smooth_Muscle	0.584615	0	Smooth_Muscle	Smooth_Muscle	FALSE
F37_Yolksac_Total_FCAImmP7504912_TGACTAGCAAAGCAAT-0	3.57507	-3.14155	7.54373	0.829021	0.362556	0.917502	0.977678	Fibroblast	0.989899	-3.14155	Fibroblast	Fibroblast	Early
F37_Yolksac_Total_FCAImmP7504912_TGCCAAACAGGAACGT-0	4.01434	0	7.34174	0	1	1	1	Macrophage	1	0	Macrophage	Macrophage	FALSE
F37_Yolksac_Total_FCAImmP7504912_TGCCCATCACGGTTTA-0	3.35791	3.62981	7.72989	1.18873	0.275586	0.917502	0.976769	Macrophage	0.942857	3.62981	Macrophage	Macrophage	Late
F37_Yolksac_Total_FCAImmP7504912_TGCCCTAAGAAGCCCA-0	4.59022	-5.30605	7.47225	1.88451	0.169823	0.917502	0.976769	Macrophage	1	-5.30605	Macrophage	Macrophage	Early
F37_Yolksac_Total_FCAImmP7504912_TGCCCTATCAGCGACC-0	4.31327	-6.17656	7.54022	2.33716	0.12632	0.917502	0.976769	Macrophage	1	-6.17656	Macrophage	Macrophage	Early
F37_Yolksac_Total_FCAImmP7504912_TGCTACCAGCCACGCT-0	3.59924	-3.14352	7.95085	0.797542	0.37183	0.917502	0.977678	Fibroblast	1	-3.14352	Fibroblast	Fibroblast	Early
F37_Yolksac_Total_FCAImmP7504912_TGGACGCCATTTCACT-0	3.87052	-5.02799	7.63383	1.68962	0.193651	0.917502	0.976769	VWF_EC	0.633333	-5.02799	VWF_EC	Endothelium	Early
F37_Yolksac_Total_FCAImmP7504912_TGGCCAGAGCACCGTC-0	3.7485	-4.06674	7.7647	1.19966	0.27339	0.917502	0.976769	Macrophage	0.969697	-4.06674	Macrophage	Macrophage	Early
F37_Yolksac_Total_FCAImmP7504912_TGGGAAGCAAGCCGTC-0	3.9265	-5.34233	7.67212	1.83985	0.174969	0.917502	0.976769	Fibroblast	1	-5.34233	Fibroblast	Fibroblast	Early
F37_Yolksac_Total_FCAImmP7504912_TGGTTCCGTACTCAAC-0	4.45187	4.35497	7.71887	1.55926	0.211774	0.917502	0.976769	Macrophage	0.97561	4.35497	Macrophage	Macrophage	Late
F37_Yolksac_Total_FCAImmP7504912_TGTATTCGTGTGAAAT-0	3.97723	0	7.4189	0	1	1	1	Macrophage	1	0	Macrophage	Macrophage	FALSE
F37_Yolksac_Total_FCAImmP7504912_TGTGGTAGTTGATTGC-0	3.79495	0	7.78865	0	1	1	1	Macrophage	1	0	Macrophage	Macrophage	FALSE
F37_Yolksac_Total_FCAImmP7504912_TTAGGACCAAGTTGTC-0	4.32071	-6.00859	7.41924	2.30406	0.129037	0.917502	0.976769	HSPC_2	0.909091	-6.00859	HSPC_2	Progenitors	Early
F37_Yolksac_Total_FCAImmP7504912_TTATGCTCAGCCTGTG-0	4.6637	5.1499	7.41925	2.07967	0.149273	0.917502	0.976769	Lymphoid_progenitor	0.637931	5.1499	Lymphoid_progenitor	Progenitors	Late
F37_Yolksac_Total_FCAImmP7504912_TTCCCAGGTGAAAGAG-0	4.17924	3.62406	7.09592	1.35386	0.244605	0.917502	0.976769	Macrophage	1	3.62406	Macrophage	Macrophage	Late
F37_Yolksac_Total_FCAImmP7504912_TTCTCAAGTAATAGCA-0	4.25518	-3.13865	7.12754	0.902157	0.342204	0.917502	0.977678	Macrophage	1	-3.13865	Macrophage	Macrophage	Early
F37_Yolksac_Total_FCAImmP7504912_TTCTCCTCAGTGGGAT-0	3.29588	-3.98401	7.62971	1.18632	0.276074	0.917502	0.976769	Fibroblast	1	-3.98401	Fibroblast	Fibroblast	Early
F37_Yolksac_Total_FCAImmP7504912_TTGCGTCAGGAACTGC-0	3.75	0	7.65379	0	1	1	1	Macrophage	1	0	Macrophage	Macrophage	FALSE
F37_Yolksac_Total_FCAImmP7504912_TTTGGTTGTTCGTGAT-0	4.40709	0	7.30591	0	1	1	1	Fibroblast	1	0	Fibroblast	Fibroblast	FALSE
F37_Yolksac_Total_FCAImmP7504913_AAAGCAAAGACAATAC-0	3.29652	-4.06689	7.80545	1.19134	0.275059	0.917502	0.976769	Fibroblast	1	-4.06689	Fibroblast	Fibroblast	Early
F37_Yolksac_Total_FCAImmP7504913_AAAGTAGGTCAGAAGC-0	2.45441	-7.07529	7.93509	2.6224	0.105366	0.917502	0.976769	Endoderm	1	-7.07529	Endoderm	Endoderm	Early
F37_Yolksac_Total_FCAImmP7504913_AAAGTAGGTGCCTGGT-0	4.3823	0	7.18994	0	1	1	1	Macrophage	1	0	Macrophage	Macrophage	FALSE
F37_Yolksac_Total_FCAImmP7504913_AAATGCCAGTAGATGT-0	4.02518	-4.06617	7.61121	1.22464	0.268452	0.917502	0.976769	Macrophage	1	-4.06617	Macrophage	Macrophage	Early
F37_Yolksac_Total_FCAImmP7504913_AACCGCGAGGAATGGA-0	3.75022	0	7.72158	0	1	1	1	Fibroblast	0.987179	0	Fibroblast	Fibroblast	FALSE
F37_Yolksac_Total_FCAImmP7504913_AACTCAGAGATAGCAT-0	3.48511	-2.99944	7.67184	0.770373	0.380102	0.918615	0.978762	Mesothelium	1	-2.99944	Mesothelium	Mesothelium	Early
F37_Yolksac_Total_FCAImmP7504913_AACTCCCCAATGGACG-0	4.18282	3.62827	7.5276	1.21762	0.269829	0.917502	0.976769	Macrophage	0.981482	3.62827	Macrophage	Macrophage	Late
F37_Yolksac_Total_FCAImmP7504913_AAGGAGCAGCGTTTAC-0	3.7076	0	7.71875	0	1	1	1	Fibroblast	1	0	Fibroblast	Fibroblast	FALSE
F37_Yolksac_Total_FCAImmP7504913_ACACCCTGTCGCTTCT-0	3.77753	-4.9838	7.75883	1.6332	0.201262	0.917502	0.976769	VWF_EC	0.542169	-4.9838	VWF_EC	Endothelium	Early
F37_Yolksac_Total_FCAImmP7504913_ACACTGACAGGTCTCG-0	3.69397	-6.23175	7.24686	2.59386	0.10728	0.917502	0.976769	Sinusoidal_EC	0.706897	-6.23175	Sinusoidal_EC	Endothelium	Early
F37_Yolksac_Total_FCAImmP7504913_ACATCAGAGGCCCGTT-0	4.33691	-3.13813	7.04909	0.925628	0.336002	0.917502	0.977678	Fibroblast	1	-3.13813	Fibroblast	Fibroblast	Early
F37_Yolksac_Total_FCAImmP7504913_ACATCAGGTCTAGGTT-0	3.89906	-5.98582	7.6342	2.19185	0.138743	0.917502	0.976769	Fibroblast	0.957746	-5.98582	Fibroblast	Fibroblast	Early
F37_Yolksac_Total_FCAImmP7504913_ACATGGTTCTTGGGTA-0	3.61203	0	8.0624	0	1	1	1	Macrophage	0.983333	0	Macrophage	Macrophage	FALSE
F37_Yolksac_Total_FCAImmP7504913_ACCAGTAAGGGATGGG-0	1.25089	-6.56723	7.81283	2.41184	0.120422	0.917502	0.976769	Endoderm	1	-6.56723	Endoderm	Endoderm	Early
F37_Yolksac_Total_FCAImmP7504913_ACCTTTATCCGAAGAG-0	3.20351	0	7.79587	0	1	1	1	Fibroblast	1	0	Fibroblast	Fibroblast	FALSE
F37_Yolksac_Total_FCAImmP7504913_ACGAGGATCGACCAGC-0	3.5797	0	7.39394	0	1	1	1	Fibroblast	1	0	Fibroblast	Fibroblast	FALSE
F37_Yolksac_Total_FCAImmP7504913_ACGGAGAAGTACGCCC-0	3.42995	0	7.86154	0	1	1	1	Macrophage	1	0	Macrophage	Macrophage	FALSE
F37_Yolksac_Total_FCAImmP7504913_AGATCTGAGAACAACT-0	2.38718	-5.30649	7.85529	1.76177	0.184404	0.917502	0.976769	Endoderm	1	-5.30649	Endoderm	Endoderm	Early
F37_Yolksac_Total_FCAImmP7504913_AGATTGCTCTTGCATT-0	3.81314	3.62784	7.46639	1.2264	0.26811	0.917502	0.976769	VWF_EC	0.84375	3.62784	VWF_EC	Endothelium	Late
F37_Yolksac_Total_FCAImmP7504913_AGCATACGTAAGTGTA-0	4.21747	-3.14305	7.81991	0.806238	0.369235	0.917502	0.977678	Macrophage	0.814815	-3.14305	Macrophage	Macrophage	Early
F37_Yolksac_Total_FCAImmP7504913_AGCGTATAGACTAAGT-0	2.89146	0.487738	8.03069	0.0202343	0.886885	1	1	Fibroblast	1	0	Fibroblast	Fibroblast	FALSE
F37_Yolksac_Total_FCAImmP7504913_AGCTCCTCACATGACT-0	3.67698	0	8.29305	0	1	1	1	Macrophage	1	0	Macrophage	Macrophage	FALSE
F37_Yolksac_Total_FCAImmP7504913_AGCTCCTCATTCTTAC-0	4.95323	0	7.89449	0	1	1	1	Monocyte_0	0.944444	0	Monocyte_0	Monocyte	FALSE
F37_Yolksac_Total_FCAImmP7504913_AGTCTTTTCACGATGT-0	3.97127	-5.02818	7.72162	1.66611	0.196781	0.917502	0.976769	Fibroblast	1	-5.02818	Fibroblast	Fibroblast	Early
F37_Yolksac_Total_FCAImmP7504913_ATAAGAGAGCTTATCG-0	3.80547	0	8.0757	0	1	1	1	Macrophage	1	0	Macrophage	Macrophage	FALSE
F37_Yolksac_Total_FCAImmP7504913_ATAAGAGTCCGATATG-0	3.1248	0	7.57631	0	1	1	1	Fibroblast	1	0	Fibroblast	Fibroblast	FALSE
F37_Yolksac_Total_FCAImmP7504913_ATGTGTGTCTGGCGAC-0	3.63106	0	7.58108	0	1	1	1	Macrophage	1	0	Macrophage	Macrophage	FALSE
F37_Yolksac_Total_FCAImmP7504913_CAACCAACAAGTAATG-0	4.37756	-5.59942	7.23276	2.21043	0.137081	0.917502	0.976769	Fibroblast	0.981482	-5.59942	Fibroblast	Fibroblast	Early
F37_Yolksac_Total_FCAImmP7504913_CAACCTCGTAGAGTGC-0	3.48282	0	7.39831	0	1	1	1	Fibroblast	0.940299	0	Fibroblast	Fibroblast	FALSE
F37_Yolksac_Total_FCAImmP7504913_CAACTAGTCAGTGCAT-0	4.13814	0	7.21801	0	1	1	1	Fibroblast	0.965517	0	Fibroblast	Fibroblast	FALSE
F37_Yolksac_Total_FCAImmP7504913_CAAGATCTCCCAGGTG-0	3.51963	0	7.95343	0	1	1	1	Macrophage	1	0	Macrophage	Macrophage	FALSE
F37_Yolksac_Total_FCAImmP7504913_CAAGGCCTCAGAGCTT-0	3.32242	0	7.49476	0	1	1	1	Fibroblast	1	0	Fibroblast	Fibroblast	FALSE
F37_Yolksac_Total_FCAImmP7504913_CACACAAAGGTGTGGT-0	3.35077	-4.06388	7.12068	1.37438	0.241061	0.917502	0.976769	Endoderm	1	-4.06388	Endoderm	Endoderm	Early
F37_Yolksac_Total_FCAImmP7504913_CACACCTAGCCATCGC-0	3.33008	-3.14353	7.95402	0.797296	0.371904	0.917502	0.977678	Fibroblast	1	-3.14353	Fibroblast	Fibroblast	Early
F37_Yolksac_Total_FCAImmP7504913_CACAGGCAGCAACGGT-0	3.46293	0	8.07188	0	1	1	1	Macrophage	1	0	Macrophage	Macrophage	FALSE
F37_Yolksac_Total_FCAImmP7504913_CACAGTACAAGGTTTC-0	3.61828	0	7.57892	0	1	1	1	Macrophage	1	0	Macrophage	Macrophage	FALSE
F37_Yolksac_Total_FCAImmP7504913_CACTCCATCAGTGCAT-0	4.50584	-3.14179	7.58741	0.825523	0.363571	0.917502	0.977678	Macrophage	1	-3.14179	Macrophage	Macrophage	Early
F37_Yolksac_Total_FCAImmP7504913_CAGATCAGTCATACTG-0	3.4307	0.486046	7.25223	0.0247568	0.874975	1	1	Fibroblast	1	0	Fibroblast	Fibroblast	FALSE
F37_Yolksac_Total_FCAImmP7504913_CAGCGACGTTAAGGGC-0	4.13678	0	7.95443	0	1	1	1	Macrophage	1	0	Macrophage	Macrophage	FALSE
F37_Yolksac_Total_FCAImmP7504913_CAGTAACCACCAGGTC-0	4.07831	3.63065	7.85301	1.1687	0.27967	0.917502	0.977678	Macrophage	0.988889	3.63065	Macrophage	Macrophage	Late
F37_Yolksac_Total_FCAImmP7504913_CAGTAACTCATAACCG-0	4.35607	-3.14001	7.31323	0.861154	0.353417	0.917502	0.977678	Macrophage	1	-3.14001	Macrophage	Macrophage	Early
F37_Yolksac_Total_FCAImmP7504913_CATATGGGTTGATTCG-0	5.28259	0	7.87908	0	1	1	1	Monocyte_0	0.75	0	Monocyte_0	Monocyte	FALSE
F37_Yolksac_Total_FCAImmP7504913_CATCCACCACATTTCT-0	3.61267	0	7.52631	0	1	1	1	Macrophage	1	0	Macrophage	Macrophage	FALSE
F37_Yolksac_Total_FCAImmP7504913_CATGCCTAGTTCGATC-0	3.84998	-3.14144	7.52289	0.830758	0.362054	0.917502	0.977678	Fibroblast	0.984849	-3.14144	Fibroblast	Fibroblast	Early
F37_Yolksac_Total_FCAImmP7504913_CATGGCGCAGTGAGTG-0	3.83234	0	7.38508	0	1	1	1	Fibroblast	0.981818	0	Fibroblast	Fibroblast	FALSE
F37_Yolksac_Total_FCAImmP7504913_CCAATCCAGTGACATA-0	3.56603	-3.14068	7.39624	0.844715	0.358052	0.917502	0.977678	Fibroblast	1	-3.14068	Fibroblast	Fibroblast	Early
F37_Yolksac_Total_FCAImmP7504913_CCAATCCCATGGTTGT-0	3.49008	0	7.42302	0	1	1	1	Macrophage	1	0	Macrophage	Macrophage	FALSE
F37_Yolksac_Total_FCAImmP7504913_CCACTACTCAGTTAGC-0	4.33126	1.68793	7.30494	0.300815	0.583372	1	1	Endoderm	1	0	Endoderm	Endoderm	FALSE
F37_Yolksac_Total_FCAImmP7504913_CCGTACTCAGGCTCAC-0	4.40097	1.16763	7.95572	0.118237	0.730955	1	1	Mono Mac DC2	0.413793	0	Mono Mac DC2	DC	FALSE
F37_Yolksac_Total_FCAImmP7504913_CCGTTCAAGAGTACAT-0	3.54908	0	7.83941	0	1	1	1	Macrophage	1	0	Macrophage	Macrophage	FALSE
F37_Yolksac_Total_FCAImmP7504913_CCTAGCTCAAGCTGTT-0	3.92221	0	7.74657	0	1	1	1	Macrophage	1	0	Macrophage	Macrophage	FALSE
F37_Yolksac_Total_FCAImmP7504913_CCTCTGACACATTCGA-0	4.17751	0.896627	7.06096	0.100503	0.751228	1	1	Fibroblast	0.974359	0	Fibroblast	Fibroblast	FALSE
F37_Yolksac_Total_FCAImmP7504913_CGATGGCCATGCCCGA-0	4.12229	0	7.72407	0	1	1	1	Macrophage	1	0	Macrophage	Macrophage	FALSE
F37_Yolksac_Total_FCAImmP7504913_CGATGTACATAGTAAG-0	3.64163	0	7.23177	0	1	1	1	Macrophage	1	0	Macrophage	Macrophage	FALSE
F37_Yolksac_Total_FCAImmP7504913_CGCTATCGTCAACTGT-0	4.27583	-3.14265	7.7461	0.81375	0.367014	0.917502	0.977678	Macrophage	0.397059	-3.14265	Mono Mac DC2	DC	Early
F37_Yolksac_Total_FCAImmP7504913_CGCTGGACACGTCTCT-0	3.90149	3.63007	7.7645	1.18265	0.276818	0.917502	0.976769	Macrophage	1	3.63007	Macrophage	Macrophage	Late
F37_Yolksac_Total_FCAImmP7504913_CGGTTAACACATGTGT-0	3.67968	0	7.19354	0	1	1	1	Macrophage	0.982456	0	Macrophage	Macrophage	FALSE
F37_Yolksac_Total_FCAImmP7504913_CGTAGGCCAAATCCGT-0	2.81738	-3.14409	8.11163	0.783831	0.375973	0.917502	0.977678	Fibroblast	1	-3.14409	Fibroblast	Fibroblast	Early
F37_Yolksac_Total_FCAImmP7504913_CGTCAGGGTCCGTGAC-0	4.4275	0	8.11783	0	1	1	1	Mono Mac pre DC2	0.358696	0	Mono Mac pre DC2	DC	FALSE
F37_Yolksac_Total_FCAImmP7504913_CGTCCATCATCCCATC-0	3.66528	0	7.97529	0	1	1	1	Macrophage	0.989011	0	Macrophage	Macrophage	FALSE
F37_Yolksac_Total_FCAImmP7504913_CGTCTACAGAGCTATA-0	3.47765	0	7.66877	0	1	1	1	Fibroblast	0.990099	0	Fibroblast	Fibroblast	FALSE
F37_Yolksac_Total_FCAImmP7504913_CGTGTCTGTAAACACA-0	3.91916	0	7.96789	0	1	1	1	Macrophage	1	0	Macrophage	Macrophage	FALSE
F37_Yolksac_Total_FCAImmP7504913_CTAGAGTTCGCGTTTC-0	3.71838	-1.19435	8.23007	0.115804	0.733631	1	1	Macrophage	0.99187	0	Macrophage	Macrophage	FALSE
F37_Yolksac_Total_FCAImmP7504913_CTAGCCTAGCGTTCCG-0	3.63532	0	8.02236	0	1	1	1	Macrophage	1	0	Macrophage	Macrophage	FALSE
F37_Yolksac_Total_FCAImmP7504913_CTCAGAAAGAGTAATC-0	4.44422	3.4337	7.91804	1.08241	0.298159	0.917502	0.977678	Mono Mac pre DC2	0.297619	3.4337	Mono Mac pre DC2	DC	Late
F37_Yolksac_Total_FCAImmP7504913_CTCAGAACATATACGC-0	3.55772	-3.14419	8.17947	0.780662	0.376939	0.917502	0.977678	Macrophage	1	-3.14419	Macrophage	Macrophage	Early
F37_Yolksac_Total_FCAImmP7504913_CTCTACGAGATCCGAG-0	4.0556	0	7.8863	0	1	1	1	Macrophage	1	0	Macrophage	Macrophage	FALSE
F37_Yolksac_Total_FCAImmP7504913_CTCTGGTAGCGTGAGT-0	3.76513	0	7.32704	0	1	1	1	Fibroblast	1	0	Fibroblast	Fibroblast	FALSE
F37_Yolksac_Total_FCAImmP7504913_CTGTGCTGTTGGTTTG-0	4.00138	-4.62582	7.67164	1.48055	0.223689	0.917502	0.976769	Macrophage	1	-4.62582	Macrophage	Macrophage	Early
F37_Yolksac_Total_FCAImmP7504913_CTTAGGATCGAGCCCA-0	3.27527	0	8.19273	0	1	1	1	Fibroblast	1	0	Fibroblast	Fibroblast	FALSE
F37_Yolksac_Total_FCAImmP7504913_CTTCTCTCACGGTAAG-0	2.59823	0	7.91407	0	1	1	1	Monocyte_0	0.837838	0	Monocyte_0	Monocyte	FALSE
F37_Yolksac_Total_FCAImmP7504913_GAAATGAAGCGTTGCC-0	3.88935	-3.14338	7.91299	0.800287	0.371008	0.917502	0.977678	Macrophage	1	-3.14338	Macrophage	Macrophage	Early
F37_Yolksac_Total_FCAImmP7504913_GAACCTAAGCAGATCG-0	1.10634	-7.37152	8.46127	2.58786	0.107687	0.917502	0.976769	Endoderm	1	-7.37152	Endoderm	Endoderm	Early
F37_Yolksac_Total_FCAImmP7504913_GAACCTACAGTTAACC-0	4.34395	3.63166	8.05201	1.14195	0.285241	0.917502	0.977678	Monocyte_0	0.858696	3.63166	Monocyte_0	Monocyte	Late
F37_Yolksac_Total_FCAImmP7504913_GAACGGATCAGCCTAA-0	3.46811	0	7.68252	0	1	1	1	Macrophage	1	0	Macrophage	Macrophage	FALSE
F37_Yolksac_Total_FCAImmP7504913_GACCTGGGTCTAGTGT-0	3.66163	0	7.85646	0	1	1	1	Macrophage	1	0	Macrophage	Macrophage	FALSE
F37_Yolksac_Total_FCAImmP7504913_GACTAACAGGATATAC-0	4.04994	-4.0673	7.97174	1.16866	0.279678	0.917502	0.977678	Macrophage	1	-4.0673	Macrophage	Macrophage	Early
F37_Yolksac_Total_FCAImmP7504913_GACTACATCAACACTG-0	3.8474	0	7.42824	0	1	1	1	Macrophage	1	0	Macrophage	Macrophage	FALSE
F37_Yolksac_Total_FCAImmP7504913_GAGCAGAAGTCGATAA-0	1.83411	0	8.23478	0	1	1	1	Macrophage	1	0	Macrophage	Macrophage	FALSE
F37_Yolksac_Total_FCAImmP7504913_GAGCAGATCCTGTACC-0	3.74009	-3.1379	7.01022	0.938274	0.332723	0.917502	0.977678	Fibroblast	0.965517	-3.1379	Fibroblast	Fibroblast	Early
F37_Yolksac_Total_FCAImmP7504913_GATCAGTAGTACGATA-0	3.55017	0	7.79326	0	1	1	1	Macrophage	1	0	Macrophage	Macrophage	FALSE
F37_Yolksac_Total_FCAImmP7504913_GATCGATCAGCTGTGC-0	4.01623	0	7.25693	0	1	1	1	Macrophage	1	0	Macrophage	Macrophage	FALSE
F37_Yolksac_Total_FCAImmP7504913_GATCTAGAGGACAGCT-0	3.76527	-3.14343	7.92477	0.799472	0.371252	0.917502	0.977678	Macrophage	1	-3.14343	Macrophage	Macrophage	Early
F37_Yolksac_Total_FCAImmP7504913_GATGAAATCGGCGCTA-0	2.5068	0	7.85771	0	1	1	1	Monocyte_0	0.971831	0	Monocyte_0	Monocyte	FALSE
F37_Yolksac_Total_FCAImmP7504913_GCATGATTCGTTTATC-0	3.82622	0	7.38317	0	1	1	1	Macrophage	1	0	Macrophage	Macrophage	FALSE
F37_Yolksac_Total_FCAImmP7504913_GCATGCGGTGAGTGAC-0	1.84353	-3.14411	8.12817	0.783059	0.376208	0.917502	0.977678	Macrophage	1	-3.14411	Macrophage	Macrophage	Early
F37_Yolksac_Total_FCAImmP7504913_GCGCGATTCCAGTATG-0	2.57771	-7.55433	7.82538	2.92195	0.0873831	0.917502	0.976769	Endoderm	1	-7.55433	Endoderm	Endoderm	Early
F37_Yolksac_Total_FCAImmP7504913_GCTGGGTCACCTCGGA-0	3.17255	0	8.05853	0	1	1	1	Fibroblast	1	0	Fibroblast	Fibroblast	FALSE
F37_Yolksac_Total_FCAImmP7504913_GGAACTTGTGCAACGA-0	3.46218	5.55768	7.47258	2.28656	0.1305	0.917502	0.976769	Fibroblast	0.898734	5.55768	Fibroblast	Fibroblast	Late
F37_Yolksac_Total_FCAImmP7504913_GGAATAACAACTGCTA-0	3.97805	-3.14042	7.36269	0.851082	0.356247	0.917502	0.977678	Macrophage	1	-3.14042	Macrophage	Macrophage	Early
F37_Yolksac_Total_FCAImmP7504913_GGGAATGGTAGCTGCC-0	3.51237	3.62814	7.50947	1.22021	0.269321	0.917502	0.976769	Macrophage	1	3.62814	Macrophage	Macrophage	Late
F37_Yolksac_Total_FCAImmP7504913_GGGACCTGTATATGAG-0	3.47743	0	7.96144	0	1	1	1	Macrophage	1	0	Macrophage	Macrophage	FALSE
F37_Yolksac_Total_FCAImmP7504913_GGGAGATAGTTGTCGT-0	3.46462	3.6241	7.10032	1.35177	0.244969	0.917502	0.976769	Macrophage	1	3.6241	Macrophage	Macrophage	Late
F37_Yolksac_Total_FCAImmP7504913_GGGATGAAGAGGTTAT-0	3.98865	-5.30558	7.19348	2.06148	0.151064	0.917502	0.976769	VWF_EC	0.673077	-5.30558	VWF_EC	Endothelium	Early
F37_Yolksac_Total_FCAImmP7504913_GGTGAAGCAGGTTTCA-0	3.72588	0	7.7049	0	1	1	1	Macrophage	1	0	Macrophage	Macrophage	FALSE
F37_Yolksac_Total_FCAImmP7504913_GGTGTTATCTGGGCCA-0	4.73044	0	7.14621	0	1	1	1	Prolif_Sinusoidal_EC	0.632653	0	Prolif_Sinusoidal_EC	Endothelium	FALSE
F37_Yolksac_Total_FCAImmP7504913_GTACTTTCAAAGAATC-0	3.46931	0	7.71862	0	1	1	1	Macrophage	1	0	Macrophage	Macrophage	FALSE
F37_Yolksac_Total_FCAImmP7504913_GTCACAACAAAGAATC-0	4.05184	-4.06642	7.6773	1.21496	0.270352	0.917502	0.976769	Fibroblast	1	-4.06642	Fibroblast	Fibroblast	Early
F37_Yolksac_Total_FCAImmP7504913_GTCACGGAGTTAACGA-0	4.93179	-3.14105	7.44943	0.836954	0.36027	0.917502	0.977678	Pre DC2	0.288462	-3.14105	Pre DC2	DC	Early
F37_Yolksac_Total_FCAImmP7504913_GTCATTTCAATCCAAC-0	3.38745	0	7.23748	0	1	1	1	Fibroblast	1	0	Fibroblast	Fibroblast	FALSE
F37_Yolksac_Total_FCAImmP7504913_GTCATTTCACTTCGAA-0	2.30194	-3.14338	7.91097	0.800423	0.370967	0.917502	0.977678	Endoderm	1	-3.14338	Endoderm	Endoderm	Early
F37_Yolksac_Total_FCAImmP7504913_GTCTCGTCATCTCGCT-0	3.93639	-3.13957	7.2559	0.872403	0.350291	0.917502	0.977678	Fibroblast	0.984849	-3.13957	Fibroblast	Fibroblast	Early
F37_Yolksac_Total_FCAImmP7504913_GTCTTCGAGGCAGTCA-0	3.80167	0	7.55407	0	1	1	1	Macrophage	1	0	Macrophage	Macrophage	FALSE
F37_Yolksac_Total_FCAImmP7504913_GTGCATACAATGGATA-0	2.21657	-4.62688	8.29666	1.36636	0.242439	0.917502	0.976769	Endoderm	1	-4.62688	Endoderm	Endoderm	Early
F37_Yolksac_Total_FCAImmP7504913_GTGCATACAGATGGCA-0	4.08402	-4.06692	7.81566	1.18927	0.275478	0.917502	0.976769	Macrophage	1	-4.06692	Macrophage	Macrophage	Early
F37_Yolksac_Total_FCAImmP7504913_GTTAAGCCACACGCTG-0	4.00964	0	7.23995	0	1	1	1	Smooth_Muscle	0.867647	0	Smooth_Muscle	Smooth_Muscle	FALSE
F37_Yolksac_Total_FCAImmP7504913_TAAACCGCAGTATAAG-0	4.47198	-4.06524	7.38028	1.27215	0.259364	0.917502	0.976769	Fibroblast	0.971429	-4.06524	Fibroblast	Fibroblast	Early
F37_Yolksac_Total_FCAImmP7504913_TACACGAAGTGTACCT-0	2.82409	2.73317	7.74539	0.619215	0.43134	1	1	Fibroblast	1	0	Fibroblast	Fibroblast	FALSE
F37_Yolksac_Total_FCAImmP7504913_TACAGTGAGCTACCTA-0	3.5104	0	7.66167	0	1	1	1	Macrophage	1	0	Macrophage	Macrophage	FALSE
F37_Yolksac_Total_FCAImmP7504913_TACCTTACAAACGCGA-0	3.65043	0	8.12729	0	1	1	1	Macrophage	1	0	Macrophage	Macrophage	FALSE
F37_Yolksac_Total_FCAImmP7504913_TACTTACTCACCCTCA-0	3.34302	0	7.47301	0	1	1	1	Fibroblast	1	0	Fibroblast	Fibroblast	FALSE
F37_Yolksac_Total_FCAImmP7504913_TATGCCCTCCTCCTAG-0	2.09005	-3.14354	7.95509	0.797212	0.371929	0.917502	0.977678	Mono Mac DC2	0.444444	-3.14354	Mono Mac DC2	DC	Early
F37_Yolksac_Total_FCAImmP7504913_TCAATCTTCCCAACGG-0	3.61816	-4.06704	7.86271	1.18336	0.276674	0.917502	0.976769	Macrophage	1	-4.06704	Macrophage	Macrophage	Early
F37_Yolksac_Total_FCAImmP7504913_TCACGAATCCACGTTC-0	3.90923	-3.1435	7.94585	0.797931	0.371713	0.917502	0.977678	Macrophage	0.989011	-3.1435	Macrophage	Macrophage	Early
F37_Yolksac_Total_FCAImmP7504913_TCGCGTTTCCACGAAT-0	3.69368	0	7.73923	0	1	1	1	Macrophage	1	0	Macrophage	Macrophage	FALSE
F37_Yolksac_Total_FCAImmP7504913_TCGGGACGTTCGCTAA-0	2.30974	0	8.4304	0	1	1	1	Monocyte_0	0.925	0	Monocyte_0	Monocyte	FALSE
F37_Yolksac_Total_FCAImmP7504913_TCGGGACTCGCGTTTC-0	3.82976	-5.19337	7.4126	1.85204	0.173547	0.917502	0.976769	Immature_EC	0.641791	-5.19337	Immature_EC	Endothelium	Early
F37_Yolksac_Total_FCAImmP7504913_TCTATTGAGACTGTAA-0	3.90077	3.62978	7.72657	1.18928	0.275476	0.917502	0.976769	Macrophage	1	3.62978	Macrophage	Macrophage	Late
F37_Yolksac_Total_FCAImmP7504913_TCTGGAACATGCGCAC-0	2.30904	-9.32685	8.31201	3.57204	0.0587608	0.917502	0.976769	Endoderm	1	-9.32685	Endoderm	Endoderm	Early
F37_Yolksac_Total_FCAImmP7504913_TCTTTCCGTCTAGCCG-0	3.73108	0	7.84466	0	1	1	1	Macrophage	1	0	Macrophage	Macrophage	FALSE
F37_Yolksac_Total_FCAImmP7504913_TGAAAGAGTCAGAAGC-0	3.77088	0	7.21649	0	1	1	1	Macrophage	1	0	Macrophage	Macrophage	FALSE
F37_Yolksac_Total_FCAImmP7504913_TGACTTTCACGACGAA-0	2.37757	0	7.22903	0	1	1	1	Endoderm	1	0	Endoderm	Endoderm	FALSE
F37_Yolksac_Total_FCAImmP7504913_TGAGCCGAGACAGGCT-0	3.87029	0	7.3326	0	1	1	1	Macrophage	1	0	Macrophage	Macrophage	FALSE
F37_Yolksac_Total_FCAImmP7504913_TGAGGGAAGAAACGAG-0	1.92532	0	7.61862	0	1	1	1	AEC	0.9375	0	AEC	Endothelium	FALSE
F37_Yolksac_Total_FCAImmP7504913_TGCCAAAAGTTGAGTA-0	3.68233	-3.14428	8.2318	0.778217	0.377688	0.917502	0.977678	Macrophage	1	-3.14428	Macrophage	Macrophage	Early
F37_Yolksac_Total_FCAImmP7504913_TGCTACCAGTCAATAG-0	3.73009	0	8.09755	0	1	1	1	Macrophage	1	0	Macrophage	Macrophage	FALSE
F37_Yolksac_Total_FCAImmP7504913_TGCTACCCATCCCATC-0	3.65934	-3.14218	7.65801	0.820672	0.364984	0.917502	0.977678	Macrophage	0.986111	-3.14218	Macrophage	Macrophage	Early
F37_Yolksac_Total_FCAImmP7504913_TGGGAAGTCACGCGGT-0	3.08728	0	8.23862	0	1	1	1	Fibroblast	1	0	Fibroblast	Fibroblast	FALSE
F37_Yolksac_Total_FCAImmP7504913_TGGGCGTAGTGGAGTC-0	3.94605	0	7.52593	0	1	1	1	Macrophage	1	0	Macrophage	Macrophage	FALSE
F37_Yolksac_Total_FCAImmP7504913_TGGGCGTTCTGGGCCA-0	5.49625	4.35518	7.67945	1.569	0.210353	0.917502	0.976769	Monocyte_0	0.666667	4.35518	Monocyte_Macrophage	Monocyte	Late
F37_Yolksac_Total_FCAImmP7504913_TGGTTAGAGGGTCTCC-0	3.1448	0	8.05648	0	1	1	1	Fibroblast	1	0	Fibroblast	Fibroblast	FALSE
F37_Yolksac_Total_FCAImmP7504913_TGGTTAGCAATGGAAT-0	3.60989	0	7.07166	0	1	1	1	Fibroblast	0.983871	0	Fibroblast	Fibroblast	FALSE
F37_Yolksac_Total_FCAImmP7504913_TTAGGACCAATCACAC-0	3.1079	0	8.17677	0	1	1	1	Macrophage	1	0	Macrophage	Macrophage	FALSE
F37_Yolksac_Total_FCAImmP7504913_TTAGGCAGTATCAGTC-0	3.69438	0	7.87274	0	1	1	1	Macrophage	0.974684	0	Macrophage	Macrophage	FALSE
F37_Yolksac_Total_FCAImmP7504913_TTATGCTGTAAGGGCT-0	4.55408	0	7.21212	0	1	1	1	Smooth_Muscle	0.964286	0	Smooth_Muscle	Smooth_Muscle	FALSE
F37_Yolksac_Total_FCAImmP7504913_TTCCCAGGTGCCTGGT-0	3.31341	-8.1982	7.56521	3.47193	0.0624193	0.917502	0.976769	Endoderm	0.986487	-8.1982	Endoderm	Endoderm	Early
F37_Yolksac_Total_FCAImmP7504913_TTCCCAGTCTCGCATC-0	3.87948	0	7.76667	0	1	1	1	Macrophage	1	0	Macrophage	Macrophage	FALSE
F37_Yolksac_Total_FCAImmP7504913_TTCGGTCAGAGCTGCA-0	3.26034	0	7.10459	0	1	1	1	Fibroblast	0.955224	0	Fibroblast	Fibroblast	FALSE
F37_Yolksac_Total_FCAImmP7504913_TTCTCCTCAAGGTTCT-0	5.6679	0	7.58361	0	1	1	1	Monocyte_0	0.884615	0	Monocyte_0	Monocyte	FALSE
F37_Yolksac_Total_FCAImmP7504913_TTGAACGTCTGTGCAA-0	3.14495	0	7.79331	0	1	1	1	Fibroblast	1	0	Fibroblast	Fibroblast	FALSE
F37_Yolksac_Total_FCAImmP7504913_TTGACTTAGACTCGGA-0	4.21692	0	7.3833	0	1	1	1	Macrophage	1	0	Macrophage	Macrophage	FALSE
F37_Yolksac_Total_FCAImmP7504913_TTGTAGGTCTATCCCG-0	3.1483	-5.19307	7.67783	1.76392	0.184137	0.917502	0.976769	Endoderm	1	-5.19307	Endoderm	Endoderm	Early
F37_Yolksac_Total_FCAImmP7504913_TTTCCTCCATCGTCGG-0	2.87541	0	8.04656	0	1	1	1	Fibroblast	1	0	Fibroblast	Fibroblast	FALSE
F37_Yolksac_Total_FCAImmP7504913_TTTGTCAAGGAATGGA-0	3.67597	-3.14428	8.23036	0.778284	0.377667	0.917502	0.977678	Macrophage	1	-3.14428	Macrophage	Macrophage	Early
F61_Yolksac_CD45P_FCAImmP7862088_AAACCTGAGCGTGAAC-0	3.23493	0	6.94736	0	1	1	1	Macrophage	0.922078	0	Macrophage	Macrophage	FALSE
F61_Yolksac_CD45P_FCAImmP7862088_AAACCTGGTATATGAG-0	3.45123	-3.13832	7.07582	0.916601	0.33837	0.917502	0.977678	Macrophage	1	-3.13832	Macrophage	Macrophage	Early
F61_Yolksac_CD45P_FCAImmP7862088_AAACGGGGTTGGTGGA-0	3.73208	-4.62484	7.35368	1.57219	0.209891	0.917502	0.976769	Macrophage	1	-4.62484	Macrophage	Macrophage	Early
F61_Yolksac_CD45P_FCAImmP7862088_AAAGATGAGTACGACG-0	3.58177	4.57803	7.12207	1.93285	0.164448	0.917502	0.976769	Macrophage	0.961538	4.57803	Macrophage	Macrophage	Late
F61_Yolksac_CD45P_FCAImmP7862088_AAAGCAAAGCTATGCT-0	4.60699	3.62329	7.01058	1.39818	0.23703	0.917502	0.976769	Promonocyte	0.565789	3.62329	Promonocyte	Monocyte	Late
F61_Yolksac_CD45P_FCAImmP7862088_AAAGTAGGTAAATGTG-0	3.20253	-3.14229	7.67981	0.819244	0.365402	0.917502	0.977678	Macrophage	1	-3.14229	Macrophage	Macrophage	Early
F61_Yolksac_CD45P_FCAImmP7862088_AACCATGCAGTCTTCC-0	3.49298	0	6.73804	0	1	1	1	Macrophage	1	0	Macrophage	Macrophage	FALSE
F61_Yolksac_CD45P_FCAImmP7862088_AACCATGTCTTTAGGG-0	3.47033	0	6.82353	0	1	1	1	Macrophage	0.985714	0	Macrophage	Macrophage	FALSE
F61_Yolksac_CD45P_FCAImmP7862088_AACCGCGCAATGTTGC-0	3.34225	-3.13982	7.28791	0.865965	0.352075	0.917502	0.977678	Macrophage	0.796296	-3.13982	Macrophage	Macrophage	Early
F61_Yolksac_CD45P_FCAImmP7862088_AACGTTGCAATGGAAT-0	3.12058	0	7.35405	0	1	1	1	Macrophage	1	0	Macrophage	Macrophage	FALSE
F61_Yolksac_CD45P_FCAImmP7862088_AACTCTTTCGCAAACT-0	3.26929	0	6.98045	0	1	1	1	Macrophage	1	0	Macrophage	Macrophage	FALSE
F61_Yolksac_CD45P_FCAImmP7862088_AACTTTCCATGACATC-0	2.86169	0	7.37464	0	1	1	1	Macrophage	0.957265	0	Macrophage	Macrophage	FALSE
F61_Yolksac_CD45P_FCAImmP7862088_AAGACCTAGTTGTCGT-0	3.95282	-5.79231	7.27343	2.29611	0.129699	0.917502	0.976769	Macrophage	1	-5.79231	Macrophage	Macrophage	Early
F61_Yolksac_CD45P_FCAImmP7862088_AAGACCTCAATTGCTG-0	4.43153	2.77613	7.10539	0.818937	0.365492	0.917502	0.977678	MEMP	0.984127	2.77613	MEMP	Progenitors	Late
F61_Yolksac_CD45P_FCAImmP7862088_AAGCCGCAGTGGTAGC-0	3.43296	0	7.61503	0	1	1	1	Macrophage	1	0	Macrophage	Macrophage	FALSE
F61_Yolksac_CD45P_FCAImmP7862088_AAGGAGCAGTTCGATC-0	4.0431	-0.926156	7.64163	0.0811547	0.775739	1	1	MK	1	0	MK	MK	FALSE
F61_Yolksac_CD45P_FCAImmP7862088_AAGGAGCGTTTGGCGC-0	3.53567	-4.06472	7.28649	1.30674	0.252986	0.917502	0.976769	Macrophage	1	-4.06472	Macrophage	Macrophage	Early
F61_Yolksac_CD45P_FCAImmP7862088_AAGGCAGGTAATAGCA-0	4.64007	3.62308	6.97989	1.41281	0.23459	0.917502	0.976769	Fibroblast	0.82	3.62308	Fibroblast	Fibroblast	Late
F61_Yolksac_CD45P_FCAImmP7862088_AAGTCTGTCTCATTCA-0	3.55762	-0.447674	7.34425	0.0211757	0.884301	1	1	Macrophage	1	0	Macrophage	Macrophage	FALSE
F61_Yolksac_CD45P_FCAImmP7862088_AATCCAGCAACTGCGC-0	3.32647	0	6.87031	0	1	1	1	Macrophage	1	0	Macrophage	Macrophage	FALSE
F61_Yolksac_CD45P_FCAImmP7862088_AATCCAGTCCACGACG-0	3.30672	-4.56799	7.56581	1.47592	0.224415	0.917502	0.976769	Macrophage	1	-4.56799	Macrophage	Macrophage	Early
F61_Yolksac_CD45P_FCAImmP7862088_AATCGGTAGAGGGCTT-0	3.43504	4.35919	7.06444	1.84541	0.174319	0.917502	0.976769	Early_Erythroid	0.470588	4.35919	Early_Erythroid	Erythroid	Late
F61_Yolksac_CD45P_FCAImmP7862088_ACACCAACATATGGTC-0	4.21732	0	6.62581	0	1	1	1	Macrophage	1	0	Macrophage	Macrophage	FALSE
F61_Yolksac_CD45P_FCAImmP7862088_ACACCCTCACATGACT-0	3.24549	0.487254	7.73389	0.0215188	0.883374	1	1	Macrophage	1	0	Macrophage	Macrophage	FALSE
F61_Yolksac_CD45P_FCAImmP7862088_ACACCCTGTAAGTAGT-0	3.0133	3.62637	7.32474	1.26757	0.260224	0.917502	0.976769	Macrophage	1	3.62637	Macrophage	Macrophage	Late
F61_Yolksac_CD45P_FCAImmP7862088_ACACCCTGTGTGCGTC-0	3.0698	-3.14426	8.22279	0.778639	0.377558	0.917502	0.977678	Macrophage	1	-3.14426	Macrophage	Macrophage	Early
F61_Yolksac_CD45P_FCAImmP7862088_ACACCGGTCGCAGGCT-0	3.33151	-4.06465	7.27477	1.31105	0.252206	0.917502	0.976769	Macrophage	1	-4.06465	Macrophage	Macrophage	Early
F61_Yolksac_CD45P_FCAImmP7862088_ACACTGATCGGCGCAT-0	2.10618	0.620433	7.06797	0.043501	0.834785	1	1	Monocyte_ys_1	0.971429	0	Monocyte_ys_1	Monocyte	FALSE
F61_Yolksac_CD45P_FCAImmP7862088_ACAGCTAAGTGGACGT-0	5.08528	0	6.86084	0	1	1	1	MOP	0.392857	0	MOP	Progenitors	FALSE
F61_Yolksac_CD45P_FCAImmP7862088_ACATACGTCCGAACGC-0	3.26978	0	7.11397	0	1	1	1	Macrophage	0.91954	0	Macrophage	Macrophage	FALSE
F61_Yolksac_CD45P_FCAImmP7862088_ACATCAGAGTGAACAT-0	3.74876	3.62322	6.99959	1.40334	0.236166	0.917502	0.976769	Mast_cell	1	3.62322	Mast_cell	Mast_cell	Late
F61_Yolksac_CD45P_FCAImmP7862088_ACATCAGCAACTTGAC-0	3.94026	-4.06341	7.02144	1.42756	0.232164	0.917502	0.976769	Macrophage	1	-4.06341	Macrophage	Macrophage	Early
F61_Yolksac_CD45P_FCAImmP7862088_ACATGGTAGTGGACGT-0	3.93477	-4.06316	6.95379	1.46286	0.226476	0.917502	0.976769	Macrophage	1	-4.06316	Macrophage	Macrophage	Early
F61_Yolksac_CD45P_FCAImmP7862088_ACATGGTTCAAGCCTA-0	3.30183	-1.97015	7.7919	0.327752	0.566986	1	1	Macrophage	0.992308	0	Macrophage	Macrophage	FALSE
F61_Yolksac_CD45P_FCAImmP7862088_ACCAGTAAGCGCCTCA-0	3.57421	-4.6235	6.99353	1.78383	0.181681	0.917502	0.976769	Macrophage	0.966667	-4.6235	Macrophage	Macrophage	Early
F61_Yolksac_CD45P_FCAImmP7862088_ACCAGTAAGTCCGTAT-0	3.98322	-3.98376	6.89071	1.462	0.226612	0.917502	0.976769	Macrophage	1	-3.98376	Macrophage	Macrophage	Early
F61_Yolksac_CD45P_FCAImmP7862088_ACCGTAAAGCGTAATA-0	3.19361	1.43922	7.55757	0.193975	0.659629	1	1	Macrophage	1	0	Macrophage	Macrophage	FALSE
F61_Yolksac_CD45P_FCAImmP7862088_ACCGTAACAAAGCGGT-0	4.53086	0	6.76221	0	1	1	1	Macrophage	1	0	Macrophage	Macrophage	FALSE
F61_Yolksac_CD45P_FCAImmP7862088_ACCGTAAGTCTCAACA-0	3.53062	-3.13946	7.2413	0.875407	0.349463	0.917502	0.977678	Macrophage	0.987179	-3.13946	Macrophage	Macrophage	Early
F61_Yolksac_CD45P_FCAImmP7862088_ACCTTTACATGGAATA-0	3.2892	0	6.82924	0	1	1	1	Macrophage	0.983051	0	Macrophage	Macrophage	FALSE
F61_Yolksac_CD45P_FCAImmP7862088_ACGAGCCTCGGAGCAA-0	2.85518	0	7.204	0	1	1	1	Macrophage	1	0	Macrophage	Macrophage	FALSE
F61_Yolksac_CD45P_FCAImmP7862088_ACGAGGAAGTGCTGCC-0	3.27065	0	6.94936	0	1	1	1	Macrophage	1	0	Macrophage	Macrophage	FALSE
F61_Yolksac_CD45P_FCAImmP7862088_ACGAGGAGTGCACCAC-0	3.97896	-3.1368	6.85554	0.999897	0.317336	0.917502	0.977678	Macrophage	1	-3.1368	Macrophage	Macrophage	Early
F61_Yolksac_CD45P_FCAImmP7862088_ACGATACGTCTTGATG-0	4.09408	-0.621239	6.93488	0.0475596	0.827366	1	1	Macrophage	1	0	Macrophage	Macrophage	FALSE
F61_Yolksac_CD45P_FCAImmP7862088_ACGATGTAGTTCGCGC-0	3.38424	0	7.67194	0	1	1	1	Macrophage	1	0	Macrophage	Macrophage	FALSE
F61_Yolksac_CD45P_FCAImmP7862088_ACGCAGCTCATGTGGT-0	4.24339	0	7.05167	0	1	1	1	Macrophage	1	0	Macrophage	Macrophage	FALSE
F61_Yolksac_CD45P_FCAImmP7862088_ACGCCAGAGGATGTAT-0	3.27398	0	7.12503	0	1	1	1	Macrophage	1	0	Macrophage	Macrophage	FALSE
F61_Yolksac_CD45P_FCAImmP7862088_ACGCCGATCTGGTATG-0	2.98216	0	7.26242	0	1	1	1	Macrophage	1	0	Macrophage	Macrophage	FALSE
F61_Yolksac_CD45P_FCAImmP7862088_ACGGAGACACCGGAAA-0	3.2783	0	7.08584	0	1	1	1	Macrophage	1	0	Macrophage	Macrophage	FALSE
F61_Yolksac_CD45P_FCAImmP7862088_ACGGAGACAGCATACT-0	3.51957	-4.06661	7.72989	1.20633	0.27206	0.917502	0.976769	Macrophage	1	-4.06661	Macrophage	Macrophage	Early
F61_Yolksac_CD45P_FCAImmP7862088_ACGGAGACAGTGAGTG-0	3.02796	0	7.74683	0	1	1	1	Macrophage	1	0	Macrophage	Macrophage	FALSE
F61_Yolksac_CD45P_FCAImmP7862088_ACGGCCAAGCGTCTAT-0	3.62035	-0.62317	7.08919	0.0442997	0.833297	1	1	Macrophage	1	0	Macrophage	Macrophage	FALSE
F61_Yolksac_CD45P_FCAImmP7862088_ACGGCCAGTAGCCTAT-0	3.36293	-3.13977	7.28195	0.867125	0.351753	0.917502	0.977678	Macrophage	1	-3.13977	Macrophage	Macrophage	Early
F61_Yolksac_CD45P_FCAImmP7862088_ACGGCCATCTGCGGCA-0	2.92611	3.62964	7.70716	1.19234	0.274858	0.917502	0.976769	Macrophage	0.786517	3.62964	Macrophage	Macrophage	Late
F61_Yolksac_CD45P_FCAImmP7862088_ACGGGCTGTTCAGGCC-0	3.27569	3.62706	7.38556	1.24662	0.264199	0.917502	0.976769	Macrophage	1	3.62706	Macrophage	Macrophage	Late
F61_Yolksac_CD45P_FCAImmP7862088_ACGGGTCTCACATACG-0	3.46211	0	7.00578	0	1	1	1	Macrophage	1	0	Macrophage	Macrophage	FALSE
F61_Yolksac_CD45P_FCAImmP7862088_ACGGGTCTCTCACATT-0	4.39108	3.62302	6.97175	1.41683	0.233926	0.917502	0.976769	Macrophage	0.949152	3.62302	Macrophage	Macrophage	Late
F61_Yolksac_CD45P_FCAImmP7862088_ACTATCTCAATCCAAC-0	3.22659	0	7.24652	0	1	1	1	Macrophage	1	0	Macrophage	Macrophage	FALSE
F61_Yolksac_CD45P_FCAImmP7862088_ACTATCTGTGTAAGTA-0	3.4108	-5.59955	7.29022	2.16614	0.141081	0.917502	0.976769	Macrophage	0.989691	-5.59955	Macrophage	Macrophage	Early
F61_Yolksac_CD45P_FCAImmP7862088_ACTGAGTTCTGGCGAC-0	3.23823	0	7.10754	0	1	1	1	Macrophage	1	0	Macrophage	Macrophage	FALSE
F61_Yolksac_CD45P_FCAImmP7862088_ACTGATGAGAAGGCCT-0	4.00141	0	6.80472	0	1	1	1	Macrophage	1	0	Macrophage	Macrophage	FALSE
F61_Yolksac_CD45P_FCAImmP7862088_ACTGATGCACCGTTGG-0	4.90872	1.16407	7.02581	0.165399	0.684234	1	1	Promonocyte	0.557377	0	Promonocyte	Monocyte	FALSE
F61_Yolksac_CD45P_FCAImmP7862088_ACTGATGTCTTGACGA-0	3.42636	-3.13982	7.28764	0.866017	0.352061	0.917502	0.977678	Macrophage	1	-3.13982	Macrophage	Macrophage	Early
F61_Yolksac_CD45P_FCAImmP7862088_ACTGTCCAGGCTACGA-0	3.49402	0	6.88407	0	1	1	1	Macrophage	0.705882	0	Macrophage	Macrophage	FALSE
F61_Yolksac_CD45P_FCAImmP7862088_ACTTGTTCAGCCAGAA-0	3.73365	-3.13776	6.98305	0.9464	0.330638	0.917502	0.977678	Macrophage	1	-3.13776	Macrophage	Macrophage	Early
F61_Yolksac_CD45P_FCAImmP7862088_ACTTTCAAGCAATCTC-0	3.41242	0	7.29226	0	1	1	1	Macrophage	1	0	Macrophage	Macrophage	FALSE
F61_Yolksac_CD45P_FCAImmP7862088_ACTTTCATCGCATGGC-0	4.17131	2.53918	7.23825	0.650656	0.419879	1	1	MEMP	0.930556	0	MEMP	Progenitors	FALSE
F61_Yolksac_CD45P_FCAImmP7862088_AGAATAGTCAACACAC-0	5.6556	0	6.88579	0	1	1	1	Macrophage	0.679245	0	Macrophage	Macrophage	FALSE
F61_Yolksac_CD45P_FCAImmP7862088_AGAATAGTCCTTGACC-0	1.87704	5.87416	7.17772	2.74584	0.0975085	0.917502	0.976769	Mast_cell	1	5.87416	Mast_cell	Mast_cell	Late
F61_Yolksac_CD45P_FCAImmP7862088_AGACGTTAGAAACCAT-0	3.47145	0	6.8601	0	1	1	1	Macrophage	0.983607	0	Macrophage	Macrophage	FALSE
F61_Yolksac_CD45P_FCAImmP7862088_AGACGTTTCGCATGGC-0	3.10983	0	7.07586	0	1	1	1	Macrophage	1	0	Macrophage	Macrophage	FALSE
F61_Yolksac_CD45P_FCAImmP7862088_AGAGCTTAGACGCTTT-0	3.46305	0	7.06737	0	1	1	1	Macrophage	1	0	Macrophage	Macrophage	FALSE
F61_Yolksac_CD45P_FCAImmP7862088_AGAGCTTTCGGGAGTA-0	3.51765	-4.56736	7.13474	1.65617	0.198122	0.917502	0.976769	Macrophage	1	-4.56736	Macrophage	Macrophage	Early
F61_Yolksac_CD45P_FCAImmP7862088_AGAGTGGAGGTGATTA-0	3.09206	0	7.11564	0	1	1	1	Macrophage	1	0	Macrophage	Macrophage	FALSE
F61_Yolksac_CD45P_FCAImmP7862088_AGATTGCGTCACAAGG-0	4.18951	-3.13827	7.06886	0.918912	0.337761	0.917502	0.977678	Fibroblast	1	-3.13827	Fibroblast	Fibroblast	Early
F61_Yolksac_CD45P_FCAImmP7862088_AGATTGCTCGGTGTTA-0	3.0279	0	7.98973	0	1	1	1	Macrophage	1	0	Macrophage	Macrophage	FALSE
F61_Yolksac_CD45P_FCAImmP7862088_AGCAGCCAGTGACTCT-0	3.49333	0	6.80171	0	1	1	1	Macrophage	1	0	Macrophage	Macrophage	FALSE
F61_Yolksac_CD45P_FCAImmP7862088_AGCATACCATAGACTC-0	3.27585	0	6.92647	0	1	1	1	Macrophage	1	0	Macrophage	Macrophage	FALSE
F61_Yolksac_CD45P_FCAImmP7862088_AGCATACGTTGTCTTT-0	3.94221	4.36026	6.89516	1.98671	0.158686	0.917502	0.976769	MEMP	0.916667	4.36026	MEMP	Progenitors	Late
F61_Yolksac_CD45P_FCAImmP7862088_AGCATACTCCGCGCAA-0	3.4516	5.8742	7.18884	2.73269	0.0983146	0.917502	0.976769	Macrophage	1	5.8742	Macrophage	Macrophage	Late
F61_Yolksac_CD45P_FCAImmP7862088_AGCCTAACAAATCCGT-0	3.59779	-5.50738	7.29026	2.11254	0.146098	0.917502	0.976769	Macrophage	0.987179	-5.50738	Macrophage	Macrophage	Early
F61_Yolksac_CD45P_FCAImmP7862088_AGCCTAATCAGCGACC-0	3.2208	0	7.53503	0	1	1	1	Macrophage	0.987654	0	Macrophage	Macrophage	FALSE
F61_Yolksac_CD45P_FCAImmP7862088_AGCGTATGTTTGACTG-0	3.29292	0	7.72212	0	1	1	1	Macrophage	1	0	Macrophage	Macrophage	FALSE
F61_Yolksac_CD45P_FCAImmP7862088_AGCGTATTCTTCTGGC-0	3.61623	0	6.96225	0	1	1	1	Macrophage	1	0	Macrophage	Macrophage	FALSE
F61_Yolksac_CD45P_FCAImmP7862088_AGCTCCTAGCTAGTCT-0	3.03746	3.62738	7.41647	1.23772	0.265912	0.917502	0.976769	Macrophage	0.953704	3.62738	Macrophage	Macrophage	Late
F61_Yolksac_CD45P_FCAImmP7862088_AGCTCCTAGGGCATGT-0	3.60263	0	6.88988	0	1	1	1	Microglia	0.516129	0	Macrophage	Macrophage	FALSE
F61_Yolksac_CD45P_FCAImmP7862088_AGGCCACAGCTAGTCT-0	3.0775	0	7.01198	0	1	1	1	Macrophage	1	0	Macrophage	Macrophage	FALSE
F61_Yolksac_CD45P_FCAImmP7862088_AGGCCGTAGTAATCCC-0	3.05899	0	7.77289	0	1	1	1	Macrophage	1	0	Macrophage	Macrophage	FALSE
F61_Yolksac_CD45P_FCAImmP7862088_AGGCCGTAGTACGATA-0	3.57884	0	7.37134	0	1	1	1	Macrophage	1	0	Macrophage	Macrophage	FALSE
F61_Yolksac_CD45P_FCAImmP7862088_AGGGAGTCATTCCTCG-0	4.5177	-4.56727	7.06699	1.69878	0.192448	0.917502	0.976769	Promonocyte	0.531646	-4.56727	Promonocyte	Monocyte	Early
F61_Yolksac_CD45P_FCAImmP7862088_AGGGAGTTCGCCGTGA-0	3.67907	0	7.26281	0	1	1	1	Macrophage	1	0	Macrophage	Macrophage	FALSE
F61_Yolksac_CD45P_FCAImmP7862088_AGGGATGCACCACCAG-0	4.03701	-3.14132	7.4992	0.832568	0.361532	0.917502	0.977678	Macrophage	0.987952	-3.14132	Macrophage	Macrophage	Early
F61_Yolksac_CD45P_FCAImmP7862088_AGGGTGAAGAAGAAGC-0	3.17088	0	6.94007	0	1	1	1	Macrophage	1	0	Macrophage	Macrophage	FALSE
F61_Yolksac_CD45P_FCAImmP7862088_AGGTCATAGGTGCACA-0	3.65322	3.62361	7.0487	1.37837	0.24038	0.917502	0.976769	Macrophage	1	3.62361	Macrophage	Macrophage	Late
F61_Yolksac_CD45P_FCAImmP7862088_AGGTCATCACGGTAAG-0	3.98117	-3.13736	6.91951	0.968994	0.324932	0.917502	0.977678	Macrophage	1	-3.13736	Macrophage	Macrophage	Early
F61_Yolksac_CD45P_FCAImmP7862088_AGTGAGGCACGAGGTA-0	3.23276	0	6.98987	0	1	1	1	Fibroblast	1	0	Fibroblast	Fibroblast	FALSE
F61_Yolksac_CD45P_FCAImmP7862088_AGTGAGGGTCACTTCC-0	3.29385	3.62606	7.2964	1.27699	0.25846	0.917502	0.976769	Macrophage	0.99115	3.62606	Macrophage	Macrophage	Late
F61_Yolksac_CD45P_FCAImmP7862088_AGTGGGAGTGTTTGTG-0	3.29115	5.1484	7.13473	2.29893	0.129464	0.917502	0.976769	Macrophage	1	5.1484	Macrophage	Macrophage	Late
F61_Yolksac_CD45P_FCAImmP7862088_AGTTGGTAGAGTACCG-0	2.89273	-3.14153	7.54059	0.829289	0.362479	0.917502	0.977678	Macrophage	1	-3.14153	Macrophage	Macrophage	Early
F61_Yolksac_CD45P_FCAImmP7862088_AGTTGGTAGTTGTAGA-0	5.00335	-4.84533	6.88839	2.0288	0.154343	0.917502	0.976769	MEMP	0.571429	-4.84533	MEMP	Progenitors	Early
F61_Yolksac_CD45P_FCAImmP7862088_AGTTGGTCATGGTCAT-0	3.72815	0	7.22393	0	1	1	1	Macrophage	1	0	Macrophage	Macrophage	FALSE
F61_Yolksac_CD45P_FCAImmP7862088_ATAACGCAGCGAAGGG-0	3.27552	-3.13788	7.00711	0.939193	0.332486	0.917502	0.977678	Macrophage	0.977528	-3.13788	Macrophage	Macrophage	Early
F61_Yolksac_CD45P_FCAImmP7862088_ATAACGCCAGATCCAT-0	3.28197	-5.0277	7.50479	1.72579	0.18895	0.917502	0.976769	Macrophage	1	-5.0277	Macrophage	Macrophage	Early
F61_Yolksac_CD45P_FCAImmP7862088_ATAACGCTCTCGCTTG-0	3.39754	0	7.48973	0	1	1	1	Macrophage	0.978022	0	Macrophage	Macrophage	FALSE
F61_Yolksac_CD45P_FCAImmP7862088_ATCATCTAGCTCCTCT-0	3.43109	-4.56751	7.23182	1.60286	0.205499	0.917502	0.976769	Macrophage	1	-4.56751	Macrophage	Macrophage	Early
F61_Yolksac_CD45P_FCAImmP7862088_ATCATCTTCAGGTTCA-0	3.66589	-3.13873	7.13981	0.899141	0.343013	0.917502	0.977678	Macrophage	1	-3.13873	Macrophage	Macrophage	Early
F61_Yolksac_CD45P_FCAImmP7862088_ATCATGGGTACTCGCG-0	3.39683	0	7.13002	0	1	1	1	Macrophage	0.916667	0	Macrophage	Macrophage	FALSE
F61_Yolksac_CD45P_FCAImmP7862088_ATCCACCAGTACATGA-0	3.43333	0	6.97439	0	1	1	1	Macrophage	1	0	Macrophage	Macrophage	FALSE
F61_Yolksac_CD45P_FCAImmP7862088_ATCCACCCACCATCCT-0	3.26544	-3.13866	7.12843	0.901939	0.342263	0.917502	0.977678	Macrophage	1	-3.13866	Macrophage	Macrophage	Early
F61_Yolksac_CD45P_FCAImmP7862088_ATCCACCCATGTAGTC-0	3.22869	0	7.56949	0	1	1	1	Macrophage	1	0	Macrophage	Macrophage	FALSE
F61_Yolksac_CD45P_FCAImmP7862088_ATCCGAAAGGTGCACA-0	3.09209	0	7.15076	0	1	1	1	Macrophage	1	0	Macrophage	Macrophage	FALSE
F61_Yolksac_CD45P_FCAImmP7862088_ATCCGAAGTGGTAACG-0	3.20298	3.62307	6.97859	1.41345	0.234484	0.917502	0.976769	Macrophage	1	3.62307	Macrophage	Macrophage	Late
F61_Yolksac_CD45P_FCAImmP7862088_ATCCGAATCCAACCAA-0	3.97802	0	6.68954	0	1	1	1	Macrophage	1	0	Macrophage	Macrophage	FALSE
F61_Yolksac_CD45P_FCAImmP7862088_ATCGAGTGTTAAGATG-0	3.47646	0	7.01292	0	1	1	1	Macrophage	1	0	Macrophage	Macrophage	FALSE
F61_Yolksac_CD45P_FCAImmP7862088_ATCTACTAGAAACGAG-0	3.88609	3.62229	6.89593	1.46393	0.226306	0.917502	0.976769	Microglia	0.653061	3.62229	Microglia	Microglia	Late
F61_Yolksac_CD45P_FCAImmP7862088_ATCTACTCATGGTTGT-0	3.22084	-3.14054	7.37802	0.84805	0.357105	0.917502	0.977678	Macrophage	0.990196	-3.14054	Macrophage	Macrophage	Early
F61_Yolksac_CD45P_FCAImmP7862088_ATCTGCCAGTGCTGCC-0	3.48112	-3.13867	7.13059	0.901406	0.342406	0.917502	0.977678	Macrophage	1	-3.13867	Macrophage	Macrophage	Early
F61_Yolksac_CD45P_FCAImmP7862088_ATCTGCCCAAGCTGGA-0	3.53714	0	6.81874	0	1	1	1	Microglia	0.571429	0	Microglia	Microglia	FALSE
F61_Yolksac_CD45P_FCAImmP7862088_ATGAGGGAGTTGTCGT-0	3.45552	-5.34201	7.49677	1.89566	0.168566	0.917502	0.976769	Macrophage	0.989011	-5.34201	Macrophage	Macrophage	Early
F61_Yolksac_CD45P_FCAImmP7862088_ATGAGGGCAGATCTGT-0	3.60318	0	7.10367	0	1	1	1	Macrophage	1	0	Macrophage	Macrophage	FALSE
F61_Yolksac_CD45P_FCAImmP7862088_ATGAGGGCATATACCG-0	2.86502	4.58152	7.69069	1.6753	0.195551	0.917502	0.976769	Macrophage	1	4.58152	Macrophage	Macrophage	Late
F61_Yolksac_CD45P_FCAImmP7862088_ATGAGGGGTGTGACGA-0	3.68706	0	6.8909	0	1	1	1	Macrophage	1	0	Macrophage	Macrophage	FALSE
F61_Yolksac_CD45P_FCAImmP7862088_ATGAGGGTCACCTCGT-0	4.24397	0.620495	7.07174	0.0434255	0.834926	1	1	Monocyte_ys_1	0.970149	0	Monocyte_ys_1	Monocyte	FALSE
F61_Yolksac_CD45P_FCAImmP7862088_ATGGGAGGTAATAGCA-0	3.49378	0	6.92664	0	1	1	1	Macrophage	0.919355	0	Macrophage	Macrophage	FALSE
F61_Yolksac_CD45P_FCAImmP7862088_ATGGGAGTCCGCTGTT-0	3.11707	-4.62535	7.50153	1.51837	0.217867	0.917502	0.976769	Macrophage	1	-4.62535	Macrophage	Macrophage	Early
F61_Yolksac_CD45P_FCAImmP7862088_ATTACTCCAAATTGCC-0	4.0712	0	6.83139	0	1	1	1	Macrophage	1	0	Macrophage	Macrophage	FALSE
F61_Yolksac_CD45P_FCAImmP7862088_ATTACTCTCAACACGT-0	3.54282	-1.97322	7.32901	0.381703	0.536694	1	1	Macrophage	1	0	Macrophage	Macrophage	FALSE
F61_Yolksac_CD45P_FCAImmP7862088_ATTATCCCACGCCAGT-0	3.26644	4.57811	7.13633	1.92333	0.16549	0.917502	0.976769	Macrophage	0.953488	4.57811	Macrophage	Macrophage	Late
F61_Yolksac_CD45P_FCAImmP7862088_ATTATCCTCAGCAACT-0	3.48742	0	7.21456	0	1	1	1	Macrophage	1	0	Macrophage	Macrophage	FALSE
F61_Yolksac_CD45P_FCAImmP7862088_ATTCTACCATCGGACC-0	3.14468	0	7.08729	0	1	1	1	Macrophage	1	0	Macrophage	Macrophage	FALSE
F61_Yolksac_CD45P_FCAImmP7862088_ATTGGACCATGCAATC-0	3.92483	0	6.99738	0	1	1	1	Macrophage	1	0	Macrophage	Macrophage	FALSE
F61_Yolksac_CD45P_FCAImmP7862088_ATTGGACGTAAATACG-0	4.82854	4.57771	7.0708	1.97176	0.160262	0.917502	0.976769	Promonocyte	0.666667	4.57771	Promonocyte	Monocyte	Late
F61_Yolksac_CD45P_FCAImmP7862088_ATTGGTGCACATCCGG-0	3.23073	0	7.05557	0	1	1	1	Macrophage	0.974359	0	Macrophage	Macrophage	FALSE
F61_Yolksac_CD45P_FCAImmP7862088_ATTGGTGGTAAACGCG-0	2.98458	3.44123	7.01354	1.30319	0.253632	0.917502	0.976769	MEMP	0.6	3.44123	MEMP	Progenitors	Late
F61_Yolksac_CD45P_FCAImmP7862088_ATTTCTGAGCTAGTGG-0	3.55889	3.62406	7.09546	1.35408	0.244567	0.917502	0.976769	Macrophage	1	3.62406	Macrophage	Macrophage	Late
F61_Yolksac_CD45P_FCAImmP7862088_CAACCAAGTCGCCATG-0	4.2184	-5.47559	7.0668	2.2781	0.131213	0.917502	0.976769	Lymphoid_progenitor	0.888889	-5.47559	Lymphoid_progenitor	Progenitors	Early
F61_Yolksac_CD45P_FCAImmP7862088_CAACCAATCCCTAATT-0	3.3839	3.62443	7.13694	1.33641	0.247669	0.917502	0.976769	Macrophage	1	3.62443	Macrophage	Macrophage	Late
F61_Yolksac_CD45P_FCAImmP7862088_CAACCTCTCAGGCGAA-0	3.72629	4.47144	7.32437	1.74789	0.186143	0.917502	0.976769	Mast_cell	0.888889	4.47144	Mast_cell	Mast_cell	Late
F61_Yolksac_CD45P_FCAImmP7862088_CAACTAGAGACTGGGT-0	3.34308	0	7.42027	0	1	1	1	Macrophage	1	0	Macrophage	Macrophage	FALSE
F61_Yolksac_CD45P_FCAImmP7862088_CAACTAGAGGGTCTCC-0	3.57091	-4.56766	7.32407	1.55797	0.211963	0.917502	0.976769	Macrophage	1	-4.56766	Macrophage	Macrophage	Early
F61_Yolksac_CD45P_FCAImmP7862088_CAAGAAAGTCCATGAT-0	3.68112	0	7.28559	0	1	1	1	Macrophage	1	0	Macrophage	Macrophage	FALSE
F61_Yolksac_CD45P_FCAImmP7862088_CAAGAAAGTCTACCTC-0	3.63136	0	7.31285	0	1	1	1	Macrophage	1	0	Macrophage	Macrophage	FALSE
F61_Yolksac_CD45P_FCAImmP7862088_CAAGATCAGAAACCAT-0	4.09757	1.33329	7.02215	0.210057	0.646723	1	1	LMPP	0.576271	0	LMPP	Progenitors	FALSE
F61_Yolksac_CD45P_FCAImmP7862088_CAAGGCCCATTAGGCT-0	3.74387	0	7.08884	0	1	1	1	Macrophage	1	0	Macrophage	Macrophage	FALSE
F61_Yolksac_CD45P_FCAImmP7862088_CAAGGCCGTAGGACAC-0	3.98178	2.28971	7.57769	0.474298	0.491017	1	1	MOP	0.685714	0	MOP	Progenitors	FALSE
F61_Yolksac_CD45P_FCAImmP7862088_CAAGGCCGTGCATCTA-0	3.49811	-3.13893	7.17206	0.891569	0.345053	0.917502	0.977678	Macrophage	0.988636	-3.13893	Macrophage	Macrophage	Early
F61_Yolksac_CD45P_FCAImmP7862088_CAAGGCCTCATTGCCC-0	3.17307	0	7.30029	0	1	1	1	Macrophage	1	0	Macrophage	Macrophage	FALSE
F61_Yolksac_CD45P_FCAImmP7862088_CAAGGCCTCGCAGGCT-0	3.24604	-3.1413	7.49573	0.83283	0.361456	0.917502	0.977678	Macrophage	1	-3.1413	Macrophage	Macrophage	Early
F61_Yolksac_CD45P_FCAImmP7862088_CAAGTTGTCAGCGACC-0	3.54115	-4.06398	7.14453	1.36406	0.242835	0.917502	0.976769	Macrophage	0.931507	-4.06398	Macrophage	Macrophage	Early
F61_Yolksac_CD45P_FCAImmP7862088_CAAGTTGTCGGGAGTA-0	3.50434	0	7.15072	0	1	1	1	Macrophage	1	0	Macrophage	Macrophage	FALSE
F61_Yolksac_CD45P_FCAImmP7862088_CACACAAAGCCACCTG-0	3.40541	0	7.70272	0	1	1	1	Macrophage	1	0	Macrophage	Macrophage	FALSE
F61_Yolksac_CD45P_FCAImmP7862088_CACACAAAGGACTGGT-0	3.36003	-5.60004	7.53994	2.02046	0.155193	0.917502	0.976769	Macrophage	0.983471	-5.60004	Macrophage	Macrophage	Early
F61_Yolksac_CD45P_FCAImmP7862088_CACACAACATGATCCA-0	3.47252	-0.437342	7.59063	0.0181032	0.892969	1	1	Macrophage	1	0	Macrophage	Macrophage	FALSE
F61_Yolksac_CD45P_FCAImmP7862088_CACACCTGTGTGCCTG-0	3.79695	-3.13652	6.82829	1.01441	0.31385	0.917502	0.977678	Macrophage	0.963636	-3.13652	Macrophage	Macrophage	Early
F61_Yolksac_CD45P_FCAImmP7862088_CACACTCGTGCCTGTG-0	3.16105	0	7.11389	0	1	1	1	Macrophage	0.808989	0	Macrophage	Macrophage	FALSE
F61_Yolksac_CD45P_FCAImmP7862088_CACAGTAAGGAATTAC-0	3.68257	0	6.97693	0	1	1	1	Macrophage	1	0	Macrophage	Macrophage	FALSE
F61_Yolksac_CD45P_FCAImmP7862088_CACAGTACAATCAGAA-0	3.87257	-6.46252	7.1461	2.8518	0.0912726	0.917502	0.976769	Macrophage	1	-6.46252	Macrophage	Macrophage	Early
F61_Yolksac_CD45P_FCAImmP7862088_CACAGTAGTGACTCAT-0	2.89881	0	7.51054	0	1	1	1	Macrophage	0.805369	0	Macrophage	Macrophage	FALSE
F61_Yolksac_CD45P_FCAImmP7862088_CACATAGCATTGCGGC-0	3.17839	3.62691	7.37166	1.25122	0.263321	0.917502	0.976769	Macrophage	1	3.62691	Macrophage	Macrophage	Late
F61_Yolksac_CD45P_FCAImmP7862088_CACATTTGTAGGAGTC-0	2.98207	4.58138	7.6629	1.68226	0.194625	0.917502	0.976769	Macrophage	1	4.58138	Macrophage	Macrophage	Late
F61_Yolksac_CD45P_FCAImmP7862088_CACCTTGCAAACAACA-0	3.25464	0	7.26932	0	1	1	1	Macrophage	0.918182	0	Macrophage	Macrophage	FALSE
F61_Yolksac_CD45P_FCAImmP7862088_CACCTTGGTGGCGAAT-0	3.45672	-4.62448	7.26789	1.61496	0.203796	0.917502	0.976769	Macrophage	1	-4.62448	Macrophage	Macrophage	Early
F61_Yolksac_CD45P_FCAImmP7862088_CAGAATCAGTACATGA-0	3.25904	0	7.19933	0	1	1	1	Macrophage	1	0	Macrophage	Macrophage	FALSE
F61_Yolksac_CD45P_FCAImmP7862088_CAGAATCAGTAGCCGA-0	3.6826	-3.13867	7.12997	0.901557	0.342365	0.917502	0.977678	Macrophage	1	-3.13867	Macrophage	Macrophage	Early
F61_Yolksac_CD45P_FCAImmP7862088_CAGAATCCAAGCCCAC-0	4.52504	3.62358	7.04545	1.3802	0.240068	0.917502	0.976769	Macrophage	0.982456	3.62358	Macrophage	Macrophage	Late
F61_Yolksac_CD45P_FCAImmP7862088_CAGAGAGAGGACCACA-0	3.67602	0	7.11537	0	1	1	1	Macrophage	1	0	Macrophage	Macrophage	FALSE
F61_Yolksac_CD45P_FCAImmP7862088_CAGAGAGAGGCGATAC-0	3.05584	-3.14175	7.58051	0.826028	0.363424	0.917502	0.977678	Macrophage	0.969466	-3.14175	Macrophage	Macrophage	Early
F61_Yolksac_CD45P_FCAImmP7862088_CAGAGAGCACTGTTAG-0	3.36567	0	6.95301	0	1	1	1	Macrophage	0.972973	0	Macrophage	Macrophage	FALSE
F61_Yolksac_CD45P_FCAImmP7862088_CAGAGAGCATGGTCAT-0	3.06594	0	7.41587	0	1	1	1	Macrophage	1	0	Macrophage	Macrophage	FALSE
F61_Yolksac_CD45P_FCAImmP7862088_CAGAGAGGTTTAGCTG-0	3.17463	0	7.02533	0	1	1	1	Macrophage	0.642857	0	Macrophage	Macrophage	FALSE
F61_Yolksac_CD45P_FCAImmP7862088_CAGAGAGTCCTTAATC-0	3.6059	0	7.31355	0	1	1	1	Macrophage	1	0	Macrophage	Macrophage	FALSE
F61_Yolksac_CD45P_FCAImmP7862088_CAGATCAAGATGTGGC-0	3.06743	0	7.60899	0	1	1	1	Macrophage	1	0	Macrophage	Macrophage	FALSE
F61_Yolksac_CD45P_FCAImmP7862088_CAGATCACATCTATGG-0	3.45904	0	7.27445	0	1	1	1	Macrophage	1	0	Macrophage	Macrophage	FALSE
F61_Yolksac_CD45P_FCAImmP7862088_CAGATCAGTGCAGGTA-0	3.37289	0	7.29501	0	1	1	1	Macrophage	1	0	Macrophage	Macrophage	FALSE
F61_Yolksac_CD45P_FCAImmP7862088_CAGCAGCGTAAGTGGC-0	3.36817	0	7.48401	0	1	1	1	Macrophage	1	0	Macrophage	Macrophage	FALSE
F61_Yolksac_CD45P_FCAImmP7862088_CAGCAGCGTTTGTTTC-0	2.30112	5.14819	7.09045	2.33866	0.126199	0.917502	0.976769	Monocyte_ys_1	0.767123	5.14819	Monocyte_ys_1	Monocyte	Late
F61_Yolksac_CD45P_FCAImmP7862088_CAGCATAAGATCCTGT-0	4.47575	-4.06353	7.04773	1.41262	0.234623	0.917502	0.976769	Macrophage	1	-4.06353	Macrophage	Macrophage	Early
F61_Yolksac_CD45P_FCAImmP7862088_CAGCATAGTTATCGGT-0	2.96268	0	7.1859	0	1	1	1	Macrophage	0.972477	0	Macrophage	Macrophage	FALSE
F61_Yolksac_CD45P_FCAImmP7862088_CAGCCGACAGCCTTGG-0	3.60895	0	7.09113	0	1	1	1	Macrophage	1	0	Macrophage	Macrophage	FALSE
F61_Yolksac_CD45P_FCAImmP7862088_CAGCCGATCCAGATCA-0	3.17787	0	7.0584	0	1	1	1	Microglia	0.988889	0	Microglia	Microglia	FALSE
F61_Yolksac_CD45P_FCAImmP7862088_CAGCTAAAGTGAAGAG-0	3.18684	0	6.99126	0	1	1	1	Macrophage	1	0	Macrophage	Macrophage	FALSE
F61_Yolksac_CD45P_FCAImmP7862088_CAGCTAATCCACGACG-0	3.41568	-4.6257	7.62937	1.48927	0.222331	0.917502	0.976769	Macrophage	1	-4.6257	Macrophage	Macrophage	Early
F61_Yolksac_CD45P_FCAImmP7862088_CAGCTGGTCCAAGCCG-0	4.61275	-3.13691	6.8659	0.994418	0.318666	0.917502	0.977678	MEMP	0.653846	-3.13691	MEMP	Progenitors	Early
F61_Yolksac_CD45P_FCAImmP7862088_CAGGTGCAGAGCTGGT-0	3.35316	-5.02819	7.72599	1.66478	0.19696	0.917502	0.976769	Macrophage	0.992481	-5.02819	Macrophage	Macrophage	Early
F61_Yolksac_CD45P_FCAImmP7862088_CAGGTGCAGGGAGTAA-0	3.85788	0	6.81343	0	1	1	1	Macrophage	1	0	Macrophage	Macrophage	FALSE
F61_Yolksac_CD45P_FCAImmP7862088_CAGTAACTCCTGCCAT-0	3.76951	0	6.9756	0	1	1	1	Macrophage	1	0	Macrophage	Macrophage	FALSE
F61_Yolksac_CD45P_FCAImmP7862088_CATATGGTCTTGTCAT-0	3.01531	0	7.4914	0	1	1	1	Macrophage	1	0	Macrophage	Macrophage	FALSE
F61_Yolksac_CD45P_FCAImmP7862088_CATCAAGGTGTTAAGA-0	3.54457	0	7.09301	0	1	1	1	Macrophage	1	0	Macrophage	Macrophage	FALSE
F61_Yolksac_CD45P_FCAImmP7862088_CATCCACCATGCATGT-0	3.90394	0	7.02798	0	1	1	1	Macrophage	1	0	Macrophage	Macrophage	FALSE
F61_Yolksac_CD45P_FCAImmP7862088_CATCGAACAAAGCAAT-0	3.93814	0	6.64533	0	1	1	1	Macrophage	1	0	Macrophage	Macrophage	FALSE
F61_Yolksac_CD45P_FCAImmP7862088_CATCGAACACAGAGGT-0	3.81947	0	6.87915	0	1	1	1	Macrophage	1	0	Macrophage	Macrophage	FALSE
F61_Yolksac_CD45P_FCAImmP7862088_CATCGAACACTTGGAT-0	3.16228	0	7.2881	0	1	1	1	Macrophage	1	0	Macrophage	Macrophage	FALSE
F61_Yolksac_CD45P_FCAImmP7862088_CATCGAATCAAAGACA-0	3.44417	0	7.23087	0	1	1	1	Macrophage	1	0	Macrophage	Macrophage	FALSE
F61_Yolksac_CD45P_FCAImmP7862088_CATCGGGAGAGTACCG-0	3.54941	0	7.31101	0	1	1	1	HSPC_2	0.94	0	HSPC_2	Progenitors	FALSE
F61_Yolksac_CD45P_FCAImmP7862088_CATCGGGAGCTAGCCC-0	3.54785	-4.0635	7.04106	1.41663	0.23396	0.917502	0.976769	Macrophage	1	-4.0635	Macrophage	Macrophage	Early
F61_Yolksac_CD45P_FCAImmP7862088_CATGACAGTCTTGCGG-0	4.51372	-3.13556	6.64764	1.09455	0.302404	0.917502	0.977678	Macrophage	0.904762	-3.13556	Macrophage	Macrophage	Early
F61_Yolksac_CD45P_FCAImmP7862088_CATGCCTGTCCAACTA-0	3.29884	-4.06583	7.5205	1.2396	0.26555	0.917502	0.976769	Macrophage	1	-4.06583	Macrophage	Macrophage	Early
F61_Yolksac_CD45P_FCAImmP7862088_CATGGCGTCTCATTCA-0	3.77374	-3.13824	7.06535	0.920081	0.337454	0.917502	0.977678	Macrophage	1	-3.13824	Macrophage	Macrophage	Early
F61_Yolksac_CD45P_FCAImmP7862088_CATTATCTCTGCTGTC-0	3.22592	-3.14123	7.48155	0.833927	0.36114	0.917502	0.977678	Macrophage	0.99	-3.14123	Macrophage	Macrophage	Early
F61_Yolksac_CD45P_FCAImmP7862088_CATTCGCGTTCGAATC-0	3.35232	0	7.5747	0	1	1	1	Macrophage	1	0	Macrophage	Macrophage	FALSE
F61_Yolksac_CD45P_FCAImmP7862088_CCACCTACAACCGCCA-0	3.52005	0	6.78364	0	1	1	1	Macrophage	1	0	Macrophage	Macrophage	FALSE
F61_Yolksac_CD45P_FCAImmP7862088_CCACCTACAGCCACCA-0	3.51453	0	6.892	0	1	1	1	Macrophage	1	0	Macrophage	Macrophage	FALSE
F61_Yolksac_CD45P_FCAImmP7862088_CCACCTACATGCCCGA-0	3.25166	3.62476	7.17474	1.32179	0.250271	0.917502	0.976769	Macrophage	0.979167	3.62476	Macrophage	Macrophage	Late
F61_Yolksac_CD45P_FCAImmP7862088_CCACCTACATGCTGGC-0	3.51185	0	6.99537	0	1	1	1	Macrophage	1	0	Macrophage	Macrophage	FALSE
F61_Yolksac_CD45P_FCAImmP7862088_CCACCTATCCTTTCGG-0	3.28237	-3.13982	7.28775	0.865996	0.352067	0.917502	0.977678	Macrophage	1	-3.13982	Macrophage	Macrophage	Early
F61_Yolksac_CD45P_FCAImmP7862088_CCACCTATCGGCCGAT-0	3.62992	-3.13609	6.75839	1.04576	0.306485	0.917502	0.977678	Macrophage	0.949152	-3.13609	Macrophage	Macrophage	Early
F61_Yolksac_CD45P_FCAImmP7862088_CCACGGACATCCGCGA-0	3.21878	0	7.38135	0	1	1	1	Macrophage	1	0	Macrophage	Macrophage	FALSE
F61_Yolksac_CD45P_FCAImmP7862088_CCACGGAGTCGGCATC-0	3.35613	3.6228	6.94645	1.43055	0.231675	0.917502	0.976769	Macrophage	1	3.6228	Macrophage	Macrophage	Late
F61_Yolksac_CD45P_FCAImmP7862088_CCACGGATCAGGCCCA-0	3.16716	0	7.51345	0	1	1	1	Macrophage	1	0	Macrophage	Macrophage	FALSE
F61_Yolksac_CD45P_FCAImmP7862088_CCACGGATCATGTCTT-0	2.9943	-3.14169	7.56936	0.826907	0.363169	0.917502	0.977678	Macrophage	1	-3.14169	Macrophage	Macrophage	Early
F61_Yolksac_CD45P_FCAImmP7862088_CCACTACAGCGTCTAT-0	3.5792	0.486012	7.24109	0.0248683	0.874696	1	1	Macrophage	1	0	Macrophage	Macrophage	FALSE
F61_Yolksac_CD45P_FCAImmP7862088_CCATGTCTCAGAGGTG-0	3.76922	0.487048	7.63826	0.0219843	0.882129	1	1	Macrophage	1	0	Macrophage	Macrophage	FALSE
F61_Yolksac_CD45P_FCAImmP7862088_CCATGTCTCTGCAAGT-0	3.96114	4.57907	7.27462	1.8351	0.175527	0.917502	0.976769	Macrophage	1	4.57907	Macrophage	Macrophage	Late
F61_Yolksac_CD45P_FCAImmP7862088_CCCAGTTCAGCGAACA-0	2.1252	1.57541	7.15518	0.271919	0.602048	1	1	Monocyte_ys_1	0.946667	0	Monocyte_ys_1	Monocyte	FALSE
F61_Yolksac_CD45P_FCAImmP7862088_CCCATACGTGGTTTCA-0	4.18342	-7.06369	7.10375	3.3175	0.0685465	0.917502	0.976769	LMPP	0.490196	-7.06369	LMPP	Progenitors	Early
F61_Yolksac_CD45P_FCAImmP7862088_CCGGGATCATCGATGT-0	2.01742	0	7.34169	0	1	1	1	Macrophage	1	0	Macrophage	Macrophage	FALSE
F61_Yolksac_CD45P_FCAImmP7862088_CCGGTAGAGACAATAC-0	4.06956	-4.50866	7.38369	1.49913	0.220807	0.917502	0.976769	HSPC_2	0.8	-4.50866	HSPC_2	Progenitors	Early
F61_Yolksac_CD45P_FCAImmP7862088_CCGTACTAGTTCGCGC-0	3.63317	4.58111	7.60847	1.69596	0.192818	0.917502	0.976769	Macrophage	0.988764	4.58111	Macrophage	Macrophage	Late
F61_Yolksac_CD45P_FCAImmP7862088_CCGTACTTCCAGTAGT-0	3.57557	0	7.18194	0	1	1	1	Macrophage	1	0	Macrophage	Macrophage	FALSE
F61_Yolksac_CD45P_FCAImmP7862088_CCGTGGAAGACTGGGT-0	4.83574	-3.90153	6.91148	1.40152	0.236469	0.917502	0.976769	MK	1	-3.90153	MK	MK	Early
F61_Yolksac_CD45P_FCAImmP7862088_CCGTGGACATGCCACG-0	4.36432	0	6.8305	0	1	1	1	Macrophage	1	0	Macrophage	Macrophage	FALSE
F61_Yolksac_CD45P_FCAImmP7862088_CCGTGGATCGCACTCT-0	3.30842	0	7.19052	0	1	1	1	Macrophage	0.988506	0	Macrophage	Macrophage	FALSE
F61_Yolksac_CD45P_FCAImmP7862088_CCGTTCACACTTAACG-0	1.94426	-4.89162	7.33014	1.73371	0.187938	0.917502	0.976769	HSPC_2	0.586538	-4.89162	HSPC_2	Progenitors	Early
F61_Yolksac_CD45P_FCAImmP7862088_CCGTTCACATCTCCCA-0	3.24321	0	7.05791	0	1	1	1	Macrophage	0.986842	0	Macrophage	Macrophage	FALSE
F61_Yolksac_CD45P_FCAImmP7862088_CCTACACAGTTCGCAT-0	3.16516	0	7.36732	0	1	1	1	Macrophage	0.891089	0	Macrophage	Macrophage	FALSE
F61_Yolksac_CD45P_FCAImmP7862088_CCTACACCAGCCTATA-0	3.24294	-0.4395	7.14185	0.02166	0.882995	1	1	Macrophage	1	0	Macrophage	Macrophage	FALSE
F61_Yolksac_CD45P_FCAImmP7862088_CCTACACTCCATGCTC-0	3.73925	0	6.86415	0	1	1	1	Macrophage	1	0	Macrophage	Macrophage	FALSE
F61_Yolksac_CD45P_FCAImmP7862088_CCTAGCTGTAAATGTG-0	3.84746	0	6.88192	0	1	1	1	Macrophage	1	0	Macrophage	Macrophage	FALSE
F61_Yolksac_CD45P_FCAImmP7862088_CCTAGCTTCTTTACGT-0	3.3996	0	7.25641	0	1	1	1	Macrophage	0.905405	0	Macrophage	Macrophage	FALSE
F61_Yolksac_CD45P_FCAImmP7862088_CCTATTATCTAACTTC-0	3.56521	0	7.3932	0	1	1	1	Macrophage	1	0	Macrophage	Macrophage	FALSE
F61_Yolksac_CD45P_FCAImmP7862088_CCTTCCCGTAGGACAC-0	3.67931	0	6.85769	0	1	1	1	Macrophage	1	0	Macrophage	Macrophage	FALSE
F61_Yolksac_CD45P_FCAImmP7862088_CCTTCGATCTTTCCTC-0	3.1199	0	7.14388	0	1	1	1	Macrophage	0.991935	0	Macrophage	Macrophage	FALSE
F61_Yolksac_CD45P_FCAImmP7862088_CCTTTCTAGAGGTAGA-0	3.96676	6.05494	7.30253	2.73161	0.0983806	0.917502	0.976769	MEMP	0.94186	6.05494	MEMP	Progenitors	Late
F61_Yolksac_CD45P_FCAImmP7862088_CCTTTCTCATCACCCT-0	4.4344	5.14806	7.06263	2.36773	0.123868	0.917502	0.976769	Monocyte_ys_1	0.642857	5.14806	Monocyte_ys_1	Monocyte	Late
F61_Yolksac_CD45P_FCAImmP7862088_CGAACATCACGCGAAA-0	3.1334	3.62854	7.5636	1.21198	0.270941	0.917502	0.976769	Microglia	0.744361	3.62854	Microglia	Microglia	Late
F61_Yolksac_CD45P_FCAImmP7862088_CGAATGTTCTGCAAGT-0	2.96328	0	7.32723	0	1	1	1	Macrophage	1	0	Macrophage	Macrophage	FALSE
F61_Yolksac_CD45P_FCAImmP7862088_CGAGAAGAGATGCCAG-0	3.09865	0	7.07737	0	1	1	1	Macrophage	1	0	Macrophage	Macrophage	FALSE
F61_Yolksac_CD45P_FCAImmP7862088_CGAGCACAGCTTATCG-0	3.91331	0	6.89242	0	1	1	1	Macrophage	1	0	Macrophage	Macrophage	FALSE
F61_Yolksac_CD45P_FCAImmP7862088_CGAGCCACAGCTGCTG-0	3.3119	-5.3415	7.28737	2.01494	0.155758	0.917502	0.976769	Macrophage	1	-5.3415	Macrophage	Macrophage	Early
F61_Yolksac_CD45P_FCAImmP7862088_CGAGCCATCTTGTACT-0	3.12492	3.44004	7.14995	1.24175	0.265135	0.917502	0.976769	MEMP	0.765306	3.44004	MEMP	Progenitors	Late
F61_Yolksac_CD45P_FCAImmP7862088_CGATCGGCATTACCTT-0	3.50448	0	7.27075	0	1	1	1	Macrophage	1	0	Macrophage	Macrophage	FALSE
F61_Yolksac_CD45P_FCAImmP7862088_CGATGGCGTTGGACCC-0	2.94774	0	7.26041	0	1	1	1	Macrophage	1	0	Macrophage	Macrophage	FALSE
F61_Yolksac_CD45P_FCAImmP7862088_CGATTGATCCCTAATT-0	3.06538	0	7.60321	0	1	1	1	Macrophage	1	0	Macrophage	Macrophage	FALSE
F61_Yolksac_CD45P_FCAImmP7862088_CGCCAAGAGGACTGGT-0	3.09028	3.62994	7.747	1.18579	0.27618	0.917502	0.976769	Macrophage	0.965753	3.62994	Macrophage	Macrophage	Late
F61_Yolksac_CD45P_FCAImmP7862088_CGCCAAGGTACACCGC-0	3.35941	0	6.87421	0	1	1	1	Macrophage	0.970588	0	Macrophage	Macrophage	FALSE
F61_Yolksac_CD45P_FCAImmP7862088_CGCCAAGTCAAAGTAG-0	4.40393	3.44147	6.97779	1.31922	0.250733	0.917502	0.976769	MEMP	0.985075	3.44147	MEMP	Progenitors	Late
F61_Yolksac_CD45P_FCAImmP7862088_CGCGGTAAGGCGATAC-0	3.0375	0	7.25077	0	1	1	1	Macrophage	1	0	Macrophage	Macrophage	FALSE
F61_Yolksac_CD45P_FCAImmP7862088_CGCGGTAGTATAGTAG-0	3.52515	0	6.68586	0	1	1	1	Macrophage	1	0	Macrophage	Macrophage	FALSE
F61_Yolksac_CD45P_FCAImmP7862088_CGCGGTAGTGAGTGAC-0	3.43034	-4.62373	7.06486	1.73306	0.188022	0.917502	0.976769	Macrophage	1	-4.62373	Macrophage	Macrophage	Early
F61_Yolksac_CD45P_FCAImmP7862088_CGCGGTATCATCTGTT-0	5.25847	-4.62287	6.84246	1.92539	0.165264	0.917502	0.976769	Promonocyte	0.872727	-4.62287	Promonocyte	Monocyte	Early
F61_Yolksac_CD45P_FCAImmP7862088_CGCGTTTAGTTGTCGT-0	3.1952	0	7.25188	0	1	1	1	Macrophage	1	0	Macrophage	Macrophage	FALSE
F61_Yolksac_CD45P_FCAImmP7862088_CGCTTCAAGACATAAC-0	1.75557	0	7.19879	0	1	1	1	Macrophage	1	0	Macrophage	Macrophage	FALSE
F61_Yolksac_CD45P_FCAImmP7862088_CGCTTCACATCAGTAC-0	3.21839	0	7.57795	0	1	1	1	Macrophage	1	0	Macrophage	Macrophage	FALSE
F61_Yolksac_CD45P_FCAImmP7862088_CGCTTCAGTCAGGACA-0	3.08831	0	7.32809	0	1	1	1	Macrophage	1	0	Macrophage	Macrophage	FALSE
F61_Yolksac_CD45P_FCAImmP7862088_CGCTTCAGTTCTGTTT-0	3.51635	0	6.86166	0	1	1	1	Macrophage	1	0	Macrophage	Macrophage	FALSE
F61_Yolksac_CD45P_FCAImmP7862088_CGGACACAGCTAAACA-0	3.1837	-3.13832	7.07621	0.91647	0.338404	0.917502	0.977678	Macrophage	1	-3.13832	Macrophage	Macrophage	Early
F61_Yolksac_CD45P_FCAImmP7862088_CGGACGTAGCACCGTC-0	3.21429	0	7.30475	0	1	1	1	Macrophage	1	0	Macrophage	Macrophage	FALSE
F61_Yolksac_CD45P_FCAImmP7862088_CGGACGTCATCTGGTA-0	3.60189	-4.06577	7.50074	1.2427	0.264952	0.917502	0.976769	Macrophage	1	-4.06577	Macrophage	Macrophage	Early
F61_Yolksac_CD45P_FCAImmP7862088_CGGACGTTCAGTCAGT-0	3.42424	0	7.02461	0	1	1	1	Macrophage	1	0	Macrophage	Macrophage	FALSE
F61_Yolksac_CD45P_FCAImmP7862088_CGGACTGAGTTACCCA-0	3.44067	0	7.37807	0	1	1	1	Macrophage	1	0	Macrophage	Macrophage	FALSE
F61_Yolksac_CD45P_FCAImmP7862088_CGGACTGTCGCCGTGA-0	3.76077	-4.06431	7.21024	1.33591	0.247757	0.917502	0.976769	Macrophage	1	-4.06431	Macrophage	Macrophage	Early
F61_Yolksac_CD45P_FCAImmP7862088_CGGAGCTGTATCAGTC-0	3.29202	0	7.35354	0	1	1	1	Macrophage	1	0	Macrophage	Macrophage	FALSE
F61_Yolksac_CD45P_FCAImmP7862088_CGGAGTCAGTATCTCG-0	3.73139	-7.2356	7.27237	3.20527	0.0734022	0.917502	0.976769	Macrophage	0.985915	-7.2356	Macrophage	Macrophage	Early
F61_Yolksac_CD45P_FCAImmP7862088_CGGAGTCGTAAGGGCT-0	3.50538	0	6.86568	0	1	1	1	Macrophage	1	0	Macrophage	Macrophage	FALSE
F61_Yolksac_CD45P_FCAImmP7862088_CGGAGTCGTCCAGTAT-0	3.55996	-5.81889	7.59708	2.11642	0.145728	0.917502	0.976769	Macrophage	1	-5.81889	Macrophage	Macrophage	Early
F61_Yolksac_CD45P_FCAImmP7862088_CGGCTAGCACCAGCAC-0	3.22107	0	7.243	0	1	1	1	Microglia	0.849557	0	Microglia	Microglia	FALSE
F61_Yolksac_CD45P_FCAImmP7862088_CGGCTAGCATATACGC-0	3.30488	0	7.41987	0	1	1	1	Macrophage	1	0	Macrophage	Macrophage	FALSE
F61_Yolksac_CD45P_FCAImmP7862088_CGGCTAGCATCTACGA-0	1.78637	2.95466	7.44369	0.775165	0.378624	0.917616	0.977678	Lymphoid_progenitor	0.745763	2.95466	Lymphoid_progenitor	Progenitors	Late
F61_Yolksac_CD45P_FCAImmP7862088_CGGGTCAAGTGTCTCA-0	3.12332	0	7.03207	0	1	1	1	AEC	0.948052	0	AEC	Endothelium	FALSE
F61_Yolksac_CD45P_FCAImmP7862088_CGGTTAAAGCGTCTAT-0	3.87043	0	6.83158	0	1	1	1	Macrophage	1	0	Macrophage	Macrophage	FALSE
F61_Yolksac_CD45P_FCAImmP7862088_CGGTTAATCTTTAGTC-0	3.17805	-4.62398	7.1371	1.68657	0.194055	0.917502	0.976769	Macrophage	1	-4.62398	Macrophage	Macrophage	Early
F61_Yolksac_CD45P_FCAImmP7862088_CGTAGCGCACGAGGTA-0	3.39911	0	7.35424	0	1	1	1	Macrophage	1	0	Macrophage	Macrophage	FALSE
F61_Yolksac_CD45P_FCAImmP7862088_CGTAGCGTCCTCAATT-0	3.46908	0	6.88198	0	1	1	1	Macrophage	1	0	Macrophage	Macrophage	FALSE
F61_Yolksac_CD45P_FCAImmP7862088_CGTCACTAGAGGGATA-0	4.1946	-0.0655978	7.43843	0.00044612	0.983149	1	1	Lymphoid_progenitor	0.938776	0	Lymphoid_progenitor	Progenitors	FALSE
F61_Yolksac_CD45P_FCAImmP7862088_CGTCACTAGTACGCGA-0	1.87142	-3.13775	6.98109	0.947005	0.330483	0.917502	0.977678	Macrophage	1	-3.13775	Macrophage	Macrophage	Early
F61_Yolksac_CD45P_FCAImmP7862088_CGTCACTTCCTCGCAT-0	3.34016	3.62347	7.03502	1.38612	0.239062	0.917502	0.976769	Macrophage	0.956522	3.62347	Macrophage	Macrophage	Late
F61_Yolksac_CD45P_FCAImmP7862088_CGTCAGGTCAAGCCTA-0	3.49806	0	7.29992	0	1	1	1	Macrophage	1	0	Macrophage	Macrophage	FALSE
F61_Yolksac_CD45P_FCAImmP7862088_CGTCTACCAGATGGGT-0	2.92218	0	7.58755	0	1	1	1	Macrophage	1	0	Macrophage	Macrophage	FALSE
F61_Yolksac_CD45P_FCAImmP7862088_CGTCTACGTAATCACC-0	3.63916	0	7.21552	0	1	1	1	Macrophage	1	0	Macrophage	Macrophage	FALSE
F61_Yolksac_CD45P_FCAImmP7862088_CGTGAGCCAAGGTTCT-0	3.02992	-6.46326	7.85041	2.34305	0.125844	0.917502	0.976769	Macrophage	1	-6.46326	Macrophage	Macrophage	Early
F61_Yolksac_CD45P_FCAImmP7862088_CGTGAGCCAATGGATA-0	5.13446	0	6.83609	0	1	1	1	Promonocyte	0.946429	0	Promonocyte	Monocyte	FALSE
F61_Yolksac_CD45P_FCAImmP7862088_CGTGTAAGTCAGGACA-0	3.84587	0	7.29546	0	1	1	1	Macrophage	1	0	Macrophage	Macrophage	FALSE
F61_Yolksac_CD45P_FCAImmP7862088_CGTGTCTCACCGCTAG-0	4.0198	-3.13635	6.80801	1.02441	0.311476	0.917502	0.977678	Macrophage	1	-3.13635	Macrophage	Macrophage	Early
F61_Yolksac_CD45P_FCAImmP7862088_CGTGTCTTCTTATCTG-0	1.74679	6.35575	7.57045	2.69708	0.100533	0.917502	0.976769	Mast_cell	0.976923	6.35575	Mast_cell	Mast_cell	Late
F61_Yolksac_CD45P_FCAImmP7862088_CGTTAGAAGATCGGGT-0	3.49198	0	7.07952	0	1	1	1	Macrophage	1	0	Macrophage	Macrophage	FALSE
F61_Yolksac_CD45P_FCAImmP7862088_CGTTAGAGTAGGCATG-0	3.80202	3.6247	7.1688	1.32409	0.249861	0.917502	0.976769	Macrophage	1	3.6247	Macrophage	Macrophage	Late
F61_Yolksac_CD45P_FCAImmP7862088_CGTTCTGGTAAGAGGA-0	3.91333	6.66155	7.85581	2.70183	0.100234	0.917502	0.976769	Lymphoid_progenitor	0.954198	6.66155	Lymphoid_progenitor	Progenitors	Late
F61_Yolksac_CD45P_FCAImmP7862088_CGTTCTGGTTCGCTAA-0	3.97264	0	6.94622	0	1	1	1	Macrophage	0.983333	0	Macrophage	Macrophage	FALSE
F61_Yolksac_CD45P_FCAImmP7862088_CGTTGGGAGTGGCACA-0	4.12868	0	6.81393	0	1	1	1	Macrophage	1	0	Macrophage	Macrophage	FALSE
F61_Yolksac_CD45P_FCAImmP7862088_CTAACTTGTCTTCAAG-0	3.22686	0	7.34498	0	1	1	1	Macrophage	1	0	Macrophage	Macrophage	FALSE
F61_Yolksac_CD45P_FCAImmP7862088_CTAATGGGTTATGCGT-0	3.89642	0	7.06848	0	1	1	1	Macrophage	0.985507	0	Macrophage	Macrophage	FALSE
F61_Yolksac_CD45P_FCAImmP7862088_CTAATGGTCATACGGT-0	3.38029	0	7.5244	0	1	1	1	Macrophage	1	0	Macrophage	Macrophage	FALSE
F61_Yolksac_CD45P_FCAImmP7862088_CTACACCGTAAGAGAG-0	1.85185	6.71535	7.44562	2.98461	0.0840602	0.917502	0.976769	Mast_cell	1	6.71535	Mast_cell	Mast_cell	Late
F61_Yolksac_CD45P_FCAImmP7862088_CTACACCTCACCCGAG-0	3.24026	0	7.30212	0	1	1	1	Macrophage	1	0	Macrophage	Macrophage	FALSE
F61_Yolksac_CD45P_FCAImmP7862088_CTACATTCATGGTTGT-0	3.31659	-3.14028	7.34622	0.854415	0.355307	0.917502	0.977678	Macrophage	1	-3.14028	Macrophage	Macrophage	Early
F61_Yolksac_CD45P_FCAImmP7862088_CTACGTCTCGGATGTT-0	4.65713	-3.13674	6.84975	1.00297	0.316593	0.917502	0.977678	Macrophage	0.944444	-3.13674	Macrophage	Macrophage	Early
F61_Yolksac_CD45P_FCAImmP7862088_CTAGCCTAGCCACGCT-0	3.48739	4.58005	7.40748	1.75917	0.184728	0.917502	0.976769	Macrophage	1	4.58005	Macrophage	Macrophage	Late
F61_Yolksac_CD45P_FCAImmP7862088_CTAGTGAAGACCGGAT-0	3.24632	0	7.59193	0	1	1	1	Macrophage	1	0	Macrophage	Macrophage	FALSE
F61_Yolksac_CD45P_FCAImmP7862088_CTAGTGACAAGTCTGT-0	3.28215	0	7.44495	0	1	1	1	Macrophage	1	0	Macrophage	Macrophage	FALSE
F61_Yolksac_CD45P_FCAImmP7862088_CTAGTGACATGGGAAC-0	2.91224	0	7.46441	0	1	1	1	Macrophage	1	0	Macrophage	Macrophage	FALSE
F61_Yolksac_CD45P_FCAImmP7862088_CTCAGAACAGATGGGT-0	4.05193	0	7.1766	0	1	1	1	Macrophage	0.985294	0	Macrophage	Macrophage	FALSE
F61_Yolksac_CD45P_FCAImmP7862088_CTCCTAGAGAAACGCC-0	4.03141	-0.438408	7.34934	0.0196358	0.888559	1	1	Macrophage	0.974359	0	Macrophage	Macrophage	FALSE
F61_Yolksac_CD45P_FCAImmP7862088_CTCCTAGAGTGCCATT-0	3.67487	0	7.13292	0	1	1	1	Macrophage	0.797619	0	Macrophage	Macrophage	FALSE
F61_Yolksac_CD45P_FCAImmP7862088_CTCGAAACAAGTCATC-0	3.41987	-0.763159	7.09358	0.0692475	0.792436	1	1	Macrophage	1	0	Macrophage	Macrophage	FALSE
F61_Yolksac_CD45P_FCAImmP7862088_CTCGAAATCCATGAAC-0	3.38843	0	7.12239	0	1	1	1	Macrophage	1	0	Macrophage	Macrophage	FALSE
F61_Yolksac_CD45P_FCAImmP7862088_CTCGAGGCAATGGACG-0	4.47675	5.14841	7.13682	2.29718	0.12961	0.917502	0.976769	Lymphoid_progenitor	0.861538	5.14841	Lymphoid_progenitor	Progenitors	Late
F61_Yolksac_CD45P_FCAImmP7862088_CTCGAGGCAATTCCTT-0	3.02496	0	7.41985	0	1	1	1	Macrophage	1	0	Macrophage	Macrophage	FALSE
F61_Yolksac_CD45P_FCAImmP7862088_CTCGGAGAGGTGACCA-0	3.2498	0	7.06034	0	1	1	1	Macrophage	0.97561	0	Macrophage	Macrophage	FALSE
F61_Yolksac_CD45P_FCAImmP7862088_CTCGGAGCAAGAGGCT-0	3.60405	-3.14194	7.61438	0.823576	0.364137	0.917502	0.977678	Macrophage	1	-3.14194	Macrophage	Macrophage	Early
F61_Yolksac_CD45P_FCAImmP7862088_CTCGGGAAGGCGCTCT-0	3.14191	0	7.07047	0	1	1	1	Macrophage	1	0	Macrophage	Macrophage	FALSE
F61_Yolksac_CD45P_FCAImmP7862088_CTCGTACAGAAACCAT-0	3.51477	0	7.05858	0	1	1	1	Macrophage	1	0	Macrophage	Macrophage	FALSE
F61_Yolksac_CD45P_FCAImmP7862088_CTCGTCATCCTCAATT-0	1.78478	2.12426	7.93605	0.375857	0.539829	1	1	Lymphoid_progenitor	0.784431	0	Lymphoid_progenitor	Progenitors	FALSE
F61_Yolksac_CD45P_FCAImmP7862088_CTCTAATCAGCATGAG-0	4.55146	4.99567	7.03668	2.29667	0.129652	0.917502	0.976769	MEMP	1	4.99567	MEMP	Progenitors	Late
F61_Yolksac_CD45P_FCAImmP7862088_CTCTACGCACCAGTTA-0	3.38861	0	7.05426	0	1	1	1	Macrophage	1	0	Macrophage	Macrophage	FALSE
F61_Yolksac_CD45P_FCAImmP7862088_CTCTGGTAGAGCTATA-0	3.56249	3.62406	7.0951	1.35425	0.244537	0.917502	0.976769	Macrophage	1	3.62406	Macrophage	Macrophage	Late
F61_Yolksac_CD45P_FCAImmP7862088_CTCTGGTGTTCGGCAC-0	4.30048	0	6.77252	0	1	1	1	Macrophage	1	0	Macrophage	Macrophage	FALSE
F61_Yolksac_CD45P_FCAImmP7862088_CTGAAACAGTCGCCGT-0	3.39295	-3.00407	6.9453	0.902316	0.342162	0.917502	0.977678	Macrophage	0.91954	-3.00407	Macrophage	Macrophage	Early
F61_Yolksac_CD45P_FCAImmP7862088_CTGAAGTTCCAAACTG-0	3.61235	0	6.93253	0	1	1	1	Macrophage	1	0	Macrophage	Macrophage	FALSE
F61_Yolksac_CD45P_FCAImmP7862088_CTGATAGAGGGTATCG-0	3.09178	0	7.31741	0	1	1	1	Macrophage	0.93578	0	Macrophage	Macrophage	FALSE
F61_Yolksac_CD45P_FCAImmP7862088_CTGATAGGTAGCTGCC-0	3.42913	0	7.13703	0	1	1	1	Macrophage	1	0	Macrophage	Macrophage	FALSE
F61_Yolksac_CD45P_FCAImmP7862088_CTGATAGGTTGGTTTG-0	1.56405	4.58004	7.40622	1.75978	0.184652	0.917502	0.976769	Macrophage	1	4.58004	Macrophage	Macrophage	Late
F61_Yolksac_CD45P_FCAImmP7862088_CTGCGGACAGGAATGC-0	3.45381	0	7.48987	0	1	1	1	Macrophage	0.925373	0	Macrophage	Macrophage	FALSE
F61_Yolksac_CD45P_FCAImmP7862088_CTGTGCTTCGGTCCGA-0	3.65966	0	7.41765	0	1	1	1	Macrophage	1	0	Macrophage	Macrophage	FALSE
F61_Yolksac_CD45P_FCAImmP7862088_CTGTTTAAGAGTACCG-0	3.08956	0	7.54905	0	1	1	1	Macrophage	0.965035	0	Macrophage	Macrophage	FALSE
F61_Yolksac_CD45P_FCAImmP7862088_CTGTTTAGTCATATCG-0	3.42112	0	7.0439	0	1	1	1	Macrophage	1	0	Macrophage	Macrophage	FALSE
F61_Yolksac_CD45P_FCAImmP7862088_CTTAACTCAAGTCATC-0	3.54159	-6.57175	7.42879	2.6236	0.105286	0.917502	0.976769	Macrophage	1	-6.57175	Macrophage	Macrophage	Early
F61_Yolksac_CD45P_FCAImmP7862088_CTTAACTCACGTCTCT-0	3.37457	0	7.3079	0	1	1	1	Macrophage	1	0	Macrophage	Macrophage	FALSE
F61_Yolksac_CD45P_FCAImmP7862088_CTTACCGAGGCGTACA-0	3.34125	0	7.03461	0	1	1	1	Macrophage	1	0	Macrophage	Macrophage	FALSE
F61_Yolksac_CD45P_FCAImmP7862088_CTTACCGCAGGAATCG-0	3.04888	3.62672	7.35448	1.25711	0.262199	0.917502	0.976769	Macrophage	1	3.62672	Macrophage	Macrophage	Late
F61_Yolksac_CD45P_FCAImmP7862088_CTTACCGGTCTGCAAT-0	2.15776	0.621496	7.13646	0.042316	0.837019	1	1	Monocyte_ys_1	0.933333	0	Monocyte_ys_1	Monocyte	FALSE
F61_Yolksac_CD45P_FCAImmP7862088_CTTAGGAGTTAAAGAC-0	3.62654	0	7.39256	0	1	1	1	Macrophage	1	0	Macrophage	Macrophage	FALSE
F61_Yolksac_CD45P_FCAImmP7862088_CTTAGGATCCAAACAC-0	3.13947	-4.0668	7.78212	1.19613	0.274097	0.917502	0.976769	Macrophage	1	-4.0668	Macrophage	Macrophage	Early
F61_Yolksac_CD45P_FCAImmP7862088_CTTCTCTTCATGCATG-0	3.31704	3.62498	7.19503	1.31322	0.251814	0.917502	0.976769	Macrophage	1	3.62498	Macrophage	Macrophage	Late
F61_Yolksac_CD45P_FCAImmP7862088_CTTTGCGTCACAGGCC-0	3.14908	0	7.08433	0	1	1	1	Macrophage	0.988095	0	Macrophage	Macrophage	FALSE
F61_Yolksac_CD45P_FCAImmP7862088_GAAACTCCACGGACAA-0	4.23946	-3.90057	7.11986	1.29246	0.255596	0.917502	0.976769	LMPP	0.567568	-3.90057	LMPP	Progenitors	Early
F61_Yolksac_CD45P_FCAImmP7862088_GAAACTCTCCACGTGG-0	3.43679	0	7.42204	0	1	1	1	Macrophage	1	0	Macrophage	Macrophage	FALSE
F61_Yolksac_CD45P_FCAImmP7862088_GAAATGACAACGATGG-0	3.49835	-3.13891	7.16886	0.892287	0.344859	0.917502	0.977678	Macrophage	1	-3.13891	Macrophage	Macrophage	Early
F61_Yolksac_CD45P_FCAImmP7862088_GAAATGATCAACGGCC-0	3.82275	-3.9838	7.02421	1.38373	0.239467	0.917502	0.976769	Macrophage	1	-3.9838	Macrophage	Macrophage	Early
F61_Yolksac_CD45P_FCAImmP7862088_GAACATCAGGTGCACA-0	4.1349	0	6.95003	0	1	1	1	Macrophage	1	0	Macrophage	Macrophage	FALSE
F61_Yolksac_CD45P_FCAImmP7862088_GAACATCTCCTGTAGA-0	3.55547	0	7.20612	0	1	1	1	Macrophage	1	0	Macrophage	Macrophage	FALSE
F61_Yolksac_CD45P_FCAImmP7862088_GAACCTAAGGTGTTAA-0	3.55085	0	6.89977	0	1	1	1	Macrophage	1	0	Macrophage	Macrophage	FALSE
F61_Yolksac_CD45P_FCAImmP7862088_GAACCTACAAGCGTAG-0	3.19876	-3.13842	7.09096	0.912016	0.339581	0.917502	0.977678	Macrophage	1	-3.13842	Macrophage	Macrophage	Early
F61_Yolksac_CD45P_FCAImmP7862088_GAACGGACATGTAGTC-0	3.23987	-4.62579	7.66237	1.48245	0.223392	0.917502	0.976769	Macrophage	1	-4.62579	Macrophage	Macrophage	Early
F61_Yolksac_CD45P_FCAImmP7862088_GAAGCAGAGACCACGA-0	3.44855	0	6.84702	0	1	1	1	Macrophage	0.868852	0	Macrophage	Macrophage	FALSE
F61_Yolksac_CD45P_FCAImmP7862088_GAATAAGCATTTCACT-0	2.69876	0	7.51181	0	1	1	1	Macrophage	1	0	Macrophage	Macrophage	FALSE
F61_Yolksac_CD45P_FCAImmP7862088_GAATGAATCCTCAACC-0	3.41438	-4.06439	7.2245	1.33014	0.248781	0.917502	0.976769	Macrophage	1	-4.06439	Macrophage	Macrophage	Early
F61_Yolksac_CD45P_FCAImmP7862088_GACAGAGGTAATTGGA-0	3.35123	-3.14074	7.40442	0.843387	0.35843	0.917502	0.977678	Macrophage	1	-3.14074	Macrophage	Macrophage	Early
F61_Yolksac_CD45P_FCAImmP7862088_GACAGAGGTTACCAGT-0	3.27376	3.62713	7.39148	1.2448	0.26455	0.917502	0.976769	Macrophage	1	3.62713	Macrophage	Macrophage	Late
F61_Yolksac_CD45P_FCAImmP7862088_GACCTGGCAGGGTACA-0	4.65999	-3.13553	6.63189	1.1008	0.302404	0.917502	0.977678	Macrophage	1	-3.13553	Macrophage	Macrophage	Early
F61_Yolksac_CD45P_FCAImmP7862088_GACCTGGTCGGCGCAT-0	3.38546	0	7.21798	0	1	1	1	Macrophage	1	0	Macrophage	Macrophage	FALSE
F61_Yolksac_CD45P_FCAImmP7862088_GACGCGTCAACGCACC-0	3.14981	0	6.98941	0	1	1	1	Macrophage	1	0	Macrophage	Macrophage	FALSE
F61_Yolksac_CD45P_FCAImmP7862088_GACGCGTTCTGTGCAA-0	3.31352	1.43925	7.48993	0.197291	0.656917	1	1	Macrophage	1	0	Macrophage	Macrophage	FALSE
F61_Yolksac_CD45P_FCAImmP7862088_GACTAACGTAAGGATT-0	3.48805	0	7.38534	0	1	1	1	Macrophage	1	0	Macrophage	Macrophage	FALSE
F61_Yolksac_CD45P_FCAImmP7862088_GACTACACAAAGAATC-0	3.27633	-3.13861	7.12014	0.90404	0.341701	0.917502	0.977678	Macrophage	0.985714	-3.13861	Macrophage	Macrophage	Early
F61_Yolksac_CD45P_FCAImmP7862088_GACTGCGGTGAGGGAG-0	1.91375	-4.06391	7.12727	1.37146	0.241562	0.917502	0.976769	Macrophage	1	-4.06391	Macrophage	Macrophage	Early
F61_Yolksac_CD45P_FCAImmP7862088_GAGCAGAAGATGTGTA-0	1.56701	0	7.08936	0	1	1	1	Macrophage	1	0	Macrophage	Macrophage	FALSE
F61_Yolksac_CD45P_FCAImmP7862088_GAGGTGAAGCACACAG-0	3.32103	-3.13841	7.08946	0.912458	0.339464	0.917502	0.977678	Macrophage	0.974684	-3.13841	Macrophage	Macrophage	Early
F61_Yolksac_CD45P_FCAImmP7862088_GAGTCCGCAGCCAGAA-0	2.99143	-4.06465	7.27479	1.31104	0.252208	0.917502	0.976769	Macrophage	1	-4.06465	Macrophage	Macrophage	Early
F61_Yolksac_CD45P_FCAImmP7862088_GAGTCCGTCCCTCAGT-0	3.05942	0	6.9681	0	1	1	1	Macrophage	1	0	Macrophage	Macrophage	FALSE
F61_Yolksac_CD45P_FCAImmP7862088_GAGTCCGTCTTCGGTC-0	4.55743	-4.0631	6.94162	1.47037	0.225287	0.917502	0.976769	Macrophage	1	-4.0631	Macrophage	Macrophage	Early
F61_Yolksac_CD45P_FCAImmP7862088_GATCAGTCACGCATCG-0	3.75506	3.62061	6.73899	1.58336	0.208279	0.917502	0.976769	Macrophage	1	3.62061	Macrophage	Macrophage	Late
F61_Yolksac_CD45P_FCAImmP7862088_GATCGATAGGCCATAG-0	3.00149	0	7.5458	0	1	1	1	Macrophage	1	0	Macrophage	Macrophage	FALSE
F61_Yolksac_CD45P_FCAImmP7862088_GATCGATAGGGTCTCC-0	3.11005	0	7.12692	0	1	1	1	Macrophage	0.966667	0	Macrophage	Macrophage	FALSE
F61_Yolksac_CD45P_FCAImmP7862088_GATCGATAGTGAAGAG-0	3.49423	-5.02722	7.33437	1.80406	0.179223	0.917502	0.976769	Macrophage	1	-5.02722	Macrophage	Macrophage	Early
F61_Yolksac_CD45P_FCAImmP7862088_GATCGATCATGGATGG-0	3.48076	0	7.23151	0	1	1	1	Macrophage	1	0	Macrophage	Macrophage	FALSE
F61_Yolksac_CD45P_FCAImmP7862088_GATCGTAGTACCCAAT-0	3.55019	-3.1394	7.23335	0.877056	0.34901	0.917502	0.977678	Macrophage	1	-3.1394	Macrophage	Macrophage	Early
F61_Yolksac_CD45P_FCAImmP7862088_GATCGTATCTCGTATT-0	3.86688	1.61171	7.62441	0.242	0.622766	1	1	Lymphoid_progenitor	0.933333	0	Lymphoid_progenitor	Progenitors	FALSE
F61_Yolksac_CD45P_FCAImmP7862088_GATCTAGAGCAGACTG-0	6.68635	0.614604	6.70689	0.0522633	0.819171	1	1	Mast_cell	0.972222	0	Mast_cell	Mast_cell	FALSE
F61_Yolksac_CD45P_FCAImmP7862088_GATCTAGCAGACGCAA-0	3.22292	0	7.04938	0	1	1	1	Macrophage	1	0	Macrophage	Macrophage	FALSE
F61_Yolksac_CD45P_FCAImmP7862088_GATCTAGGTAGTGAAT-0	3.36738	0	7.10821	0	1	1	1	Macrophage	1	0	Macrophage	Macrophage	FALSE
F61_Yolksac_CD45P_FCAImmP7862088_GATCTAGGTGTGACCC-0	3.29208	3.6248	7.17859	1.32015	0.250566	0.917502	0.976769	Macrophage	1	3.6248	Macrophage	Macrophage	Late
F61_Yolksac_CD45P_FCAImmP7862088_GATGAGGCAGTGGGAT-0	3.90771	0	6.78903	0	1	1	1	Macrophage	1	0	Macrophage	Macrophage	FALSE
F61_Yolksac_CD45P_FCAImmP7862088_GATGAGGTCAATCTCT-0	3.55649	-3.0055	6.75438	0.9863	0.320649	0.917502	0.977678	Macrophage	0.947368	-3.0055	Macrophage	Macrophage	Early
F61_Yolksac_CD45P_FCAImmP7862088_GATGCTAGTCGAACAG-0	2.89374	0	7.30556	0	1	1	1	Macrophage	1	0	Macrophage	Macrophage	FALSE
F61_Yolksac_CD45P_FCAImmP7862088_GATTCAGAGAGCAATT-0	4.87404	-0.885885	6.99483	0.0946172	0.758388	1	1	Macrophage	1	0	Macrophage	Macrophage	FALSE
F61_Yolksac_CD45P_FCAImmP7862088_GCAAACTCAGCCTATA-0	3.6746	0.485269	6.95136	0.0282666	0.866484	1	1	Macrophage	1	0	Macrophage	Macrophage	FALSE
F61_Yolksac_CD45P_FCAImmP7862088_GCAAACTGTAGCACGA-0	3.53933	0	7.05894	0	1	1	1	Macrophage	1	0	Macrophage	Macrophage	FALSE
F61_Yolksac_CD45P_FCAImmP7862088_GCAATCAAGCAGCCTC-0	3.15312	0	7.36144	0	1	1	1	Macrophage	1	0	Macrophage	Macrophage	FALSE
F61_Yolksac_CD45P_FCAImmP7862088_GCACTCTTCCACGACG-0	2.98528	3.62968	7.71222	1.19159	0.27501	0.917502	0.976769	Macrophage	1	3.62968	Macrophage	Macrophage	Late
F61_Yolksac_CD45P_FCAImmP7862088_GCAGTTAAGACAAAGG-0	2.86069	3.63024	7.78692	1.17846	0.277671	0.917502	0.977678	Macrophage	1	3.63024	Macrophage	Macrophage	Late
F61_Yolksac_CD45P_FCAImmP7862088_GCAGTTATCTTGCCGT-0	4.52301	5.55637	7.15396	2.55559	0.109906	0.917502	0.976769	Macrophage	0.921569	5.55637	Macrophage	Macrophage	Late
F61_Yolksac_CD45P_FCAImmP7862088_GCATGATAGATCTGAA-0	3.26202	-6.17661	7.58566	2.31586	0.128061	0.917502	0.976769	Macrophage	0.990099	-6.17661	Macrophage	Macrophage	Early
F61_Yolksac_CD45P_FCAImmP7862088_GCATGATCAGACGCTC-0	3.31844	0	7.0633	0	1	1	1	Macrophage	0.846154	0	Macrophage	Macrophage	FALSE
F61_Yolksac_CD45P_FCAImmP7862088_GCATGATTCTTTACGT-0	3.41053	0	6.8502	0	1	1	1	Macrophage	1	0	Macrophage	Macrophage	FALSE
F61_Yolksac_CD45P_FCAImmP7862088_GCATGCGTCTCGAGTA-0	4.6509	0	6.84027	0	1	1	1	HSPC_2	0.78	0	HSPC_2	Progenitors	FALSE
F61_Yolksac_CD45P_FCAImmP7862088_GCCAAATAGATCTGCT-0	3.45212	0	7.2321	0	1	1	1	Macrophage	1	0	Macrophage	Macrophage	FALSE
F61_Yolksac_CD45P_FCAImmP7862088_GCCAAATAGGTGGGTT-0	3.73771	4.358	7.23761	1.73406	0.187894	0.917502	0.976769	Macrophage	0.969231	4.358	Macrophage	Macrophage	Late
F61_Yolksac_CD45P_FCAImmP7862088_GCCAAATCATGAGCGA-0	3.08529	0	7.43796	0	1	1	1	Macrophage	1	0	Macrophage	Macrophage	FALSE
F61_Yolksac_CD45P_FCAImmP7862088_GCCTCTATCACGGTTA-0	3.63643	0	7.05284	0	1	1	1	Macrophage	1	0	Macrophage	Macrophage	FALSE
F61_Yolksac_CD45P_FCAImmP7862088_GCGACCAAGATCCCGC-0	3.69315	0	7.34527	0	1	1	1	Macrophage	1	0	Macrophage	Macrophage	FALSE
F61_Yolksac_CD45P_FCAImmP7862088_GCGCAGTGTGGCAAAC-0	3.16756	3.62634	7.32233	1.26841	0.260065	0.917502	0.976769	Macrophage	1	3.62634	Macrophage	Macrophage	Late
F61_Yolksac_CD45P_FCAImmP7862088_GCGCAGTGTTGTTTGG-0	4.31952	-4.06321	6.96487	1.45643	0.2275	0.917502	0.976769	Macrophage	0.981132	-4.06321	Macrophage	Macrophage	Early
F61_Yolksac_CD45P_FCAImmP7862088_GCGCCAAAGAAGATTC-0	3.99365	7.71063	7.51233	3.52498	0.0604514	0.917502	0.976769	Mast_cell	0.978022	7.71063	Mast_cell	Mast_cell	Late
F61_Yolksac_CD45P_FCAImmP7862088_GCGCCAAGTGTGGCTC-0	3.57544	5.14809	7.06927	2.36047	0.124446	0.917502	0.976769	Macrophage	1	5.14809	Macrophage	Macrophage	Late
F61_Yolksac_CD45P_FCAImmP7862088_GCGCGATTCAGCAACT-0	3.51738	0	7.62969	0	1	1	1	Macrophage	1	0	Macrophage	Macrophage	FALSE
F61_Yolksac_CD45P_FCAImmP7862088_GCGGGTTTCATCACCC-0	2.91778	4.57877	7.23348	1.85968	0.172662	0.917502	0.976769	Macrophage	1	4.57877	Macrophage	Macrophage	Late
F61_Yolksac_CD45P_FCAImmP7862088_GCGGGTTTCATCGGAT-0	3.00143	-3.14288	7.78699	0.809553	0.368253	0.917502	0.977678	Macrophage	1	-3.14288	Macrophage	Macrophage	Early
F61_Yolksac_CD45P_FCAImmP7862088_GCTCCTACATATACCG-0	5.00497	0	6.89634	0	1	1	1	HSPC_2	0.557692	0	HSPC_2	Progenitors	FALSE
[truncated: 11,328 more rows]
[truncated: 352 more columns]
