# Supplementary material for: Yolk sac cell atlas reveals multiorgan functions during human early development
Source: Science. Author manuscript; Available in PMC 2023 Aug 26. (PMC7614978; doi:10.1126/science.add7564)
Supplement: Table S25 [file EMS185071-supplement-Table_S25.xlsx]

## Sheet: T_25 Mouse KO +dif enrichment
Mouse gene knockout lethality table and conserved and differential clustered enriched gene set modules statistics between Mouse and Human endoderm scRNA-seq (10X)
Clustered Geneset annotation metadata																								Mouse Knockout information
Conserved and differential gene modules Hepatocytes vs YS endoderm
SUID	shared name	name	selected	EnrichmentMap::Name	EnrichmentMap::GS_DESCR	EnrichmentMap::GS_Type	EnrichmentMap::Formatted_name	EnrichmentMap::Genes	EnrichmentMap::gs_size	EnrichmentMap::pvalue (Dataset 1)	EnrichmentMap::fdr_qvalue (Dataset 1)	EnrichmentMap::fwer_qvalue (Dataset 1)	EnrichmentMap::ES (Dataset 1)	EnrichmentMap::NES (Dataset 1)	EnrichmentMap::Colouring (Dataset 1)	__mclCluster	run_id	net_id	clust_id					Gene	Protein	Mouse KO	Developmental phenotype	Pre/ post fetal liver formation	Pheno. Detail	Reference
10240	GO:0015837	GO:0015837	FALSE	GO:0015837	AMINE TRANSPORT	ENR	GO:0015837	c("SLC38A3", "ARG1", "OXT", "DDC", "AGT", "AVP")	6	0.04772	0.04772	0	0	1	0.95228	7	Hepa_vs_Endoderm	conserved_hepa_markers_ys_liver	7_conserved_hepa_markers_ys_liver					SERPINA1	Alpha-1-Antitrypsin	Serpin1a-e	No			https://doi.org/10.1073/pnas.1713689115
10241	GO:0016125	GO:0016125	FALSE	GO:0016125	STEROL METABOLIC PROCESS	ENR	GO:0016125	c("APOA1", "APOC1", "APOB", "APOE", "HMGCS1", "EBP", "FDPS", "MSMO1", "DHCR24", "ANGPTL3", "TM7SF2", "IDI1", "LIPC", "ACAT2", "FDFT1", "DHCR7", "HMGCR", "MVD", "HMGCS2", "APOA4", "SULT2A1", "SQLE", "SC5D", "LCAT", "CYP27A1", "CEBPA", "DGAT2", "ACAA2", "EPHX2", "SOAT2", "ACLY", "CYP51A1", "SCARB1", "C14ORF1")	34	9.32407e-27	9.32407e-27	0	0	1	1	5	Hepa_vs_Endoderm	conserved_hepa_markers_ys_liver	5_conserved_hepa_markers_ys_liver					APOA2	Apolipoprotein A2	Apoa2	No			doi: 10.1073/pnas.93.25.14788
10242	GO:0016126	GO:0016126	FALSE	GO:0016126	STEROL BIOSYNTHETIC PROCESS	ENR	GO:0016126	c("ACLY", "APOA1", "CYP51A1", "APOB", "C14ORF1", "APOE", "HMGCS1", "EBP", "FDPS", "MSMO1", "DHCR24", "TM7SF2", "IDI1", "ACAT2", "FDFT1", "DHCR7", "HMGCR", "MVD", "HMGCS2", "APOA4", "SQLE", "SC5D", "ACAA2")	23	2.26151e-23	2.26151e-23	0	0	1	1	5	Hepa_vs_Endoderm	conserved_hepa_markers_ys_liver	5_conserved_hepa_markers_ys_liver					APOC3	Apolipoprotein C3	Apoc3	No			https://doi.org/10.2337/diabetes.54.3.664
10244	GO:0046916	GO:0046916	FALSE	GO:0046916	CELLULAR TRANSITION METAL ION HOMEOSTASIS	ENR	GO:0046916	c("MT1F", "HPX", "SLC39A14", "ATOX1", "SLC39A5", "TF", "MT1B", "MT1M")	8	0.000317208	0.000317208	0	0	1	0.999683	6	Hepa_vs_Endoderm	conserved_hepa_markers_ys_liver	6_conserved_hepa_markers_ys_liver					SPINK1	Serine Peptidase Inhibitor Kazal Type 1	Spink1	Yes	Post	Autophagy of pancreatic islet cells after E15.5	DOI: 10.1016/j.gastro.2005.05.057
10245	GO:0120254	GO:0120254	FALSE	GO:0120254	OLEFINIC COMPOUND METABOLIC PROCESS	ENR	GO:0120254	c("AKR1C1", "ACAA1", "GSTA1", "GSTP1", "AFP", "FADS1", "FADS2", "SCP2", "EPHX1", "EPHX2")	10	0.000100294	0.000100294	0	0	1	0.9999	12	Hepa_vs_Endoderm	conserved_hepa_markers_ys_liver	12_conserved_hepa_markers_ys_liver					AHSG	Alpha 2-HS Glycoprotein	Ahsg	No			DOI: 10.1074/jbc.272.50.31496
10246	GO:0043648	GO:0043648	FALSE	GO:0043648	DICARBOXYLIC ACID METABOLIC PROCESS	ENR	GO:0043648	c("ACLY", "QPRT", "PHYH", "GLUD1", "GGT1", "PRODH2", "IDH1", "FTCD", "NIT2", "ASS1")	10	4.15598e-05	4.15598e-05	0	0	1	0.999958	8	Hepa_vs_Endoderm	conserved_hepa_markers_ys_liver	8_conserved_hepa_markers_ys_liver					AFP	Alpha fetoprotein	Afp	No			DOI: 10.1073/pnas.202215399
10248	GO:0055076	GO:0055076	FALSE	GO:0055076	TRANSITION METAL ION HOMEOSTASIS	ENR	GO:0055076	c("MT1F", "HPX", "SLC39A14", "ATOX1", "SLC39A5", "TF", "MT1B", "MT1M")	8	0.000822089	0.000822089	0	0	1	0.999178	6	Hepa_vs_Endoderm	conserved_hepa_markers_ys_liver	6_conserved_hepa_markers_ys_liver					APOA1	Apolipoprotein A1	Apoa1	No			http://www.informatics.jax.org/marker/phenotypes/MGI:88049
10251	GO:0044058	GO:0044058	FALSE	GO:0044058	REGULATION OF DIGESTIVE SYSTEM PROCESS	ENR	GO:0044058	c("APOA1", "APOA4", "OXT", "TFF2", "EPB41", "NR1H2", "ENPP7")	7	0.000701649	0.000701649	0	0	1	0.999298	9	Hepa_vs_Endoderm	conserved_hepa_markers_ys_liver	9_conserved_hepa_markers_ys_liver					ALB	Albumin	ALB	No			http://www.informatics.jax.org/marker/phenotypes/MGI:88049
10256	GO:0001523	GO:0001523	FALSE	GO:0001523	RETINOID METABOLIC PROCESS	ENR	GO:0001523	c("APOA1", "APOB", "APOE", "APOC3", "RBP4", "TTR", "APOM", "GPC3", "AKR1C1", "APOC2", "RARRES2", "ADH5", "APOA4", "RBP2")	14	8.68419e-12	8.68419e-12	0	0	1	1	2	Hepa_vs_Endoderm	conserved_hepa_markers_ys_liver	2_conserved_hepa_markers_ys_liver					TTR	transthyretin	Ttr	No			DOI: 10.1073/pnas.90.6.2375
10259	GO:0051384	GO:0051384	FALSE	GO:0051384	RESPONSE TO GLUCOCORTICOID	ENR	GO:0051384	c("CPS1", "GSTP1", "ARG1", "OXT", "CLDN1", "SERPINF1", "CCND1", "SDC1", "MAOB", "HNMT", "ASS1")	11	0.000342817	0.000342817	0	0	1	0.999657	15	Hepa_vs_Endoderm	conserved_hepa_markers_ys_liver	15_conserved_hepa_markers_ys_liver					F2	Prothrombin	F2	Yes	Pre	Half of homozygous embryos die between E9.5 and E11.5- bleeding into YS cavity and variable tissue necrosis	DOI: 10.1073/pnas.95.13.7597
10260	GO:0034446	GO:0034446	FALSE	GO:0034446	SUBSTRATE ADHESION-DEPENDENT CELL SPREADING	ENR	GO:0034446	c("P4HB", "APOA1", "FN1", "FGB", "EFNA1", "FGG", "FGA")	7	0.000100962	0.000100962	0	0	1	0.999899	3	Hepa_vs_Endoderm	conserved_hepa_markers_ys_liver	3_conserved_hepa_markers_ys_liver					F5	Coagulation factor V	F5	Yes	Pre	Half of homozygous embryos die at E9-10 associated with abnormal YS vasculature	DOI: 10.1038/384066a0
10261	GO:0055069	GO:0055069	FALSE	GO:0055069	ZINC ION HOMEOSTASIS	ENR	GO:0055069	c("MT1F", "SLC39A14", "SLC39A5", "MT1B", "MT1M")	5	0.000425159	0.000425159	0	0	1	0.999575	6	Hepa_vs_Endoderm	conserved_hepa_markers_ys_liver	6_conserved_hepa_markers_ys_liver					F10	Coagulation factor X	F10	Yes	Pre	Homogygous embryos die at E11.5-12.5- widespread bleeding	PMID: 10739370
10263	GO:0051702	GO:0051702	FALSE	GO:0051702	BIOLOGICAL PROCESS INVOLVED IN INTERACTION WITH SYMBIONT	ENR	GO:0051702	c("HRG", "PLG", "APOE", "ARG1", "FN1", "PPIB", "F2")	7	1.58243e-05	1.58243e-05	0	0	1	0.999984	3	Hepa_vs_Endoderm	conserved_hepa_markers_ys_liver	3_conserved_hepa_markers_ys_liver					F3	Tissue factor	TF	Yes	Pre	Embryonic wasting from E9.5, with abnormal vascular development and circulation pattern	DOI: 10.1038/383073a0
10264	GO:0009260	GO:0009260	FALSE	GO:0009260	RIBONUCLEOTIDE BIOSYNTHETIC PROCESS	ENR	GO:0009260	c("ACLY", "HSD17B12", "SCD", "ACSL4", "FASN", "ACSS2", "SLC25A1", "MT-ATP8", "CMPK1", "ATP5J", "ACAT1", "ADK", "AK4", "GSTZ1", "TECR", "COASY")	16	4.21861e-05	4.21861e-05	0	0	1	0.999958	4	Hepa_vs_Endoderm	conserved_hepa_markers_ys_liver	4_conserved_hepa_markers_ys_liver					F7	Coagulation factor VII	F7	No		Does not share a phenotye with TF despite being the only known ligand for TF	DOI: 10.1038/36862
10265	GO:1903036	GO:1903036	FALSE	GO:1903036	POSITIVE REGULATION OF RESPONSE TO WOUNDING	ENR	GO:1903036	c("HRG", "PLG", "APOH", "VTN", "F2", "SERPINF2")	6	1.25067e-06	1.25067e-06	0	0	1	0.999999	3	Hepa_vs_Endoderm	conserved_hepa_markers_ys_liver	3_conserved_hepa_markers_ys_liver					F12	Coagulation factor XII	F12	No			https://doi.org/10.1084/jem.20052458
10266	GO:0034440	GO:0034440	FALSE	GO:0034440	LIPID OXIDATION	ENR	GO:0034440	c("ACAA1", "ECHS1", "PECR", "SCP2", "ECHDC2", "ACOX2", "SLC27A2", "CRAT", "ACAT2", "PHYH", "ADH5", "ACAT1", "DGAT2", "ACAA2", "FABP1", "ETFB")	16	6.30556e-09	6.30556e-09	0	0	1	1	13	Hepa_vs_Endoderm	conserved_hepa_markers_ys_liver	13_conserved_hepa_markers_ys_liver					F11	Coagulation factor XI	F11	No			DOI: 10.1097/00001721-199703000-00008
10267	GO:1903034	GO:1903034	FALSE	GO:1903034	REGULATION OF RESPONSE TO WOUNDING	ENR	GO:1903034	c("HRG", "KNG1", "PLG", "A2M", "APOE", "APOH", "FGB", "VTN", "FGG", "FGA", "F2", "SERPINC1", "SERPINF2")	13	1.54427e-12	1.54427e-12	0	0	1	1	3	Hepa_vs_Endoderm	conserved_hepa_markers_ys_liver	3_conserved_hepa_markers_ys_liver					F8	Coagulation factor VIII	F8	No			https://doi.org/10.1038/ng0595-119
10268	GO:0055088	GO:0055088	FALSE	GO:0055088	LIPID HOMEOSTASIS	ENR	GO:0055088	c("APOA1", "APOB", "APOE", "MTTP", "ANGPTL3", "LIPC", "HMGCR", "APOA4", "GPAM", "LCAT", "TMEM97", "CEBPA", "DGAT2", "PLA2G12B", "HNF4A", "EPHX2", "SOAT2", "SCARB1", "ACOX2", "APOC3", "ASGR2", "APOM", "TLCD1", "ENPP7", "AKR1C1", "APOC2")	26	5.4308e-14	5.4308e-14	0	0	1	1	2	Hepa_vs_Endoderm	conserved_hepa_markers_ys_liver	2_conserved_hepa_markers_ys_liver					F9	Coagulation factor IX	F9	No			https://doi.org/10.1182/blood.V90.10.3962
10269	GO:1903035	GO:1903035	FALSE	GO:1903035	NEGATIVE REGULATION OF RESPONSE TO WOUNDING	ENR	GO:1903035	c("HRG", "KNG1", "PLG", "A2M", "APOE", "APOH", "FGB", "VTN", "FGG", "FGA", "F2", "SERPINF2")	12	6.35723e-14	6.35723e-14	0	0	1	1	3	Hepa_vs_Endoderm	conserved_hepa_markers_ys_liver	3_conserved_hepa_markers_ys_liver					FGA	Fibrinogen alpha chain	Fga	No			DOI: 10.1101/gad.9.16.2020
10270	GO:0120009	GO:0120009	FALSE	GO:0120009	INTERMEMBRANE LIPID TRANSFER	ENR	GO:0120009	c("APOA1", "APOB", "GLTPD2", "APOE", "APOA4", "SCP2", "MTTP")	7	3.39643e-05	3.39643e-05	0	0	1	0.999966	2	Hepa_vs_Endoderm	conserved_hepa_markers_ys_liver	2_conserved_hepa_markers_ys_liver					FGB	Fibrinogen beta chain	Fgb	No			DOI: 10.1101/gad.9.16.2020
10271	GO:0008299	GO:0008299	FALSE	GO:0008299	ISOPRENOID BIOSYNTHETIC PROCESS	ENR	GO:0008299	c("HMGCR", "MVD", "HMGCS2", "HMGCS1", "FDPS", "IDI1")	6	3.62467e-07	3.62467e-07	0	0	1	1	5	Hepa_vs_Endoderm	conserved_hepa_markers_ys_liver	5_conserved_hepa_markers_ys_liver					FGG	Fibrinogen gamma chain	Fgg	No		Normal embyronic development but pregnant females die at around E10 of pregnancy due to genital bleeding	DOI: 10.1101/gad.9.16.2020
10273	GO:0045834	GO:0045834	FALSE	GO:0045834	POSITIVE REGULATION OF LIPID METABOLIC PROCESS	ENR	GO:0045834	c("TNFRSF1A", "APOA1", "APOC1", "SCARB1", "RGN", "APOE", "AGT", "SCP2", "AVP", "ANGPTL3", "MID1IP1", "NR1H2", "ENPP7", "APOC2", "APOA4", "DGAT2", "F2", "FABP1")	18	1.43437e-06	1.43437e-06	0	0	1	0.999999	10	Hepa_vs_Endoderm	conserved_hepa_markers_ys_liver	10_conserved_hepa_markers_ys_liver					F13A1	coagulation factor XIII, A1 subunit	F13a1	No			DOI: 10.1007/s12185-007-0005-z
10276	GO:0097237	GO:0097237	FALSE	GO:0097237	CELLULAR RESPONSE TO TOXIC SUBSTANCE	ENR	GO:0097237	c("APOE", "AKR1A1", "APOM", "GSTA1", "GSTP1", "MGST1", "ADH5", "APOA4", "MGST2", "PRDX1", "PRDX4", "PRDX6", "PRDX3", "TXNDC17", "FABP1", "GSTK1", "NQO1")	17	2.25306e-10	2.25306e-10	0	0	1	1	14	Hepa_vs_Endoderm	conserved_hepa_markers_ys_liver	14_conserved_hepa_markers_ys_liver					F13B	coagulation factor XIII, B subunit	F13b	No			DOI: 10.1007/s12185-007-0005-z
10277	GO:0034435	GO:0034435	FALSE	GO:0034435	CHOLESTEROL ESTERIFICATION	ENR	GO:0034435	c("APOA1", "APOC1", "APOE", "APOA4", "ACAT1", "AGT", "LCAT", "SOAT2")	8	1.1656e-08	1.1656e-08	0	0	1	1	2	Hepa_vs_Endoderm	conserved_hepa_markers_ys_liver	2_conserved_hepa_markers_ys_liver					SERPINC1	Antithrombin	Serpinc1	Yes	Post	Serpinc1 (antithrombin) deficiency causes DIC with fibrin deposition in liver sinusoids and heart resulting in death by E15/16.	doi: 10.1172/JCI10489
10278	GO:0031960	GO:0031960	FALSE	GO:0031960	RESPONSE TO CORTICOSTEROID	ENR	GO:0031960	c("CPS1", "GSTP1", "ARG1", "OXT", "CLDN1", "SERPINF1", "CCND1", "SDC1", "MAOB", "HNMT", "ASS1")	11	0.000861998	0.000861998	0	0	1	0.999138	15	Hepa_vs_Endoderm	conserved_hepa_markers_ys_liver	15_conserved_hepa_markers_ys_liver					PROC	Protein C	Proc	Yes	Post		DOI: 10.1172/JCI3011
10279	GO:0034434	GO:0034434	FALSE	GO:0034434	STEROL ESTERIFICATION	ENR	GO:0034434	c("APOA1", "APOC1", "APOE", "APOA4", "ACAT1", "AGT", "LCAT", "SOAT2")	8	1.1656e-08	1.1656e-08	0	0	1	1	2	Hepa_vs_Endoderm	conserved_hepa_markers_ys_liver	2_conserved_hepa_markers_ys_liver					PROS1	Protein S	Pros1	Yes	Post	Death between E15.5 and E17.5 with coagulopathy	doi: 10.1172/JCI39325
10280	GO:0034433	GO:0034433	FALSE	GO:0034433	STEROID ESTERIFICATION	ENR	GO:0034433	c("APOA1", "APOC1", "APOE", "APOA4", "ACAT1", "AGT", "LCAT", "SOAT2")	8	1.1656e-08	1.1656e-08	0	0	1	1	2	Hepa_vs_Endoderm	conserved_hepa_markers_ys_liver	2_conserved_hepa_markers_ys_liver					SERPINF2	Alpha2-antiplasmin	Serpinf2	No			PMID: 10090937
10281	GO:0033344	GO:0033344	FALSE	GO:0033344	CHOLESTEROL EFFLUX	ENR	GO:0033344	c("APOA1", "APOC1", "APOB", "APOE", "APOC3", "APOM")	6	2.17219e-09	2.17219e-09	0	0	1	1	2	Hepa_vs_Endoderm	conserved_hepa_markers_ys_liver	2_conserved_hepa_markers_ys_liver					PLAT	Plasminogen activator (tissue)	Plat	No			DOI: 10.1038/368419a0
10282	GO:0019730	GO:0019730	FALSE	GO:0019730	ANTIMICROBIAL HUMORAL RESPONSE	ENR	GO:0019730	c("HRG", "CLU", "TF", "FGB", "FGA", "F2")	6	2.57384e-05	2.57384e-05	0	0	1	0.999974	3	Hepa_vs_Endoderm	conserved_hepa_markers_ys_liver	3_conserved_hepa_markers_ys_liver					PLAU	Plasminogen activator (urokinase)	Plau	No			DOI: 10.1038/368419a0
10283	GO:0016101	GO:0016101	FALSE	GO:0016101	DITERPENOID METABOLIC PROCESS	ENR	GO:0016101	c("APOA1", "APOB", "APOE", "APOC3", "RBP4", "TTR", "APOM", "GPC3", "AKR1C1", "APOC2", "RARRES2", "ADH5", "APOA4", "RBP2")	14	1.79697e-11	1.79697e-11	0	0	1	1	2	Hepa_vs_Endoderm	conserved_hepa_markers_ys_liver	2_conserved_hepa_markers_ys_liver					SERPINE1	Plasminogen activator inhibitor 1	Serpine1	No			DOI: 10.1172/JCI116892
10284	GO:0044070	GO:0044070	FALSE	GO:0044070	REGULATION OF ANION TRANSPORT	ENR	GO:0044070	c("SLC38A3", "SYK", "ATP5J", "ARG1", "OXT", "PTAFR", "AGT", "AVP", "ACSL4")	9	0.00338596	0.00338596	0	0	1	0.996614	7	Hepa_vs_Endoderm	conserved_hepa_markers_ys_liver	7_conserved_hepa_markers_ys_liver					SERPINB2	Plasminogen activator inhibitor-2 (	Serpinb1	No			DOI: 10.1073/pnas.96.2.686
10287	GO:0034030	GO:0034030	FALSE	GO:0034030	RIBONUCLEOSIDE BISPHOSPHATE BIOSYNTHETIC PROCESS	ENR	GO:0034030	c("ACLY", "SLC25A1", "ACAT1", "GSTZ1", "HSD17B12", "TECR", "COASY", "SCD", "ACSL4", "FASN", "ACSS2")	11	3.53045e-06	3.53045e-06	0	0	1	0.999996	4	Hepa_vs_Endoderm	conserved_hepa_markers_ys_liver	4_conserved_hepa_markers_ys_liver					EPO	Erythropoietin	Epo and EpoR	Yes	Post	Homogygosity embryonic lethal at E13-15 due to failure of definitive erythropoieis (pale liver), with reduced primitive erythropoiesis prior to this.	DOI: 10.1016/0092-8674(95)90234-1
10289	GO:0032890	GO:0032890	FALSE	GO:0032890	REGULATION OF ORGANIC ACID TRANSPORT	ENR	GO:0032890	c("SLC38A3", "SYK", "ATP5J", "ARG1", "OXT", "AGT", "AVP", "ACSL4")	8	0.00242491	0.00242491	0	0	1	0.997575	7	Hepa_vs_Endoderm	conserved_hepa_markers_ys_liver	7_conserved_hepa_markers_ys_liver					THPO	Thrombopoietin	Thpo and Mpl	No		https://doi.org/10.1182/blood-2014-12-616607	https://doi.org/10.1182/blood-2014-12-616607
10290	GO:0034033	GO:0034033	FALSE	GO:0034033	PURINE NUCLEOSIDE BISPHOSPHATE BIOSYNTHETIC PROCESS	ENR	GO:0034033	c("ACLY", "SLC25A1", "ACAT1", "GSTZ1", "HSD17B12", "TECR", "COASY", "SCD", "ACSL4", "FASN", "ACSS2")	11	3.53045e-06	3.53045e-06	0	0	1	0.999996	4	Hepa_vs_Endoderm	conserved_hepa_markers_ys_liver	4_conserved_hepa_markers_ys_liver
10291	GO:0034032	GO:0034032	FALSE	GO:0034032	PURINE NUCLEOSIDE BISPHOSPHATE METABOLIC PROCESS	ENR	GO:0034032	c("HMGCS1", "SCD", "DBI", "ACSL4", "FASN", "SULT1E1", "ACSS2", "ACOT13", "HMGCR", "SLC25A1", "MVD", "ACOT2", "HMGCS2", "HMGCL", "GPAM", "SULT2A1", "ACAT1", "GSTZ1", "SULT1A2", "TECR", "COASY", "ABHD14B", "DGAT2", "ACLY", "HSD17B12")	25	2.00626e-14	2.00626e-14	0	0	1	1	4	Hepa_vs_Endoderm	conserved_hepa_markers_ys_liver	4_conserved_hepa_markers_ys_liver
10292	GO:0022600	GO:0022600	FALSE	GO:0022600	DIGESTIVE SYSTEM PROCESS	ENR	GO:0022600	c("APOA1", "SCARB1", "PBLD", "OXT", "TFF2", "TFF3", "EPB41", "RBP4", "NR1H2", "ENPP7", "AKR1C1", "APOA4", "FABP1", "SOAT2")	14	3.4825e-06	3.4825e-06	0	0	1	0.999996	9	Hepa_vs_Endoderm	conserved_hepa_markers_ys_liver	9_conserved_hepa_markers_ys_liver
10294	GO:0042730	GO:0042730	FALSE	GO:0042730	FIBRINOLYSIS	ENR	GO:0042730	c("HRG", "PLG", "APOH", "FGB", "FGG", "FGA", "F2", "SERPINF2")	8	2.10836e-13	2.10836e-13	0	0	1	1	3	Hepa_vs_Endoderm	conserved_hepa_markers_ys_liver	3_conserved_hepa_markers_ys_liver
10295	GO:0044241	GO:0044241	FALSE	GO:0044241	LIPID DIGESTION	ENR	GO:0044241	c("AKR1C1", "APOA1", "APOA4", "SOAT2", "ENPP7")	5	0.000694955	0.000694955	0	0	1	0.999305	9	Hepa_vs_Endoderm	conserved_hepa_markers_ys_liver	9_conserved_hepa_markers_ys_liver
10298	GO:0015748	GO:0015748	FALSE	GO:0015748	ORGANOPHOSPHATE ESTER TRANSPORT	ENR	GO:0015748	c("APOA1", "APOC1", "SCARB1", "GLTPD2", "APOE", "SCP2", "MTTP", "GJB1", "ABCC6", "APOC3", "DBI", "APOC2", "APOA4")	13	3.59199e-06	3.59199e-06	0	0	1	0.999996	2	Hepa_vs_Endoderm	conserved_hepa_markers_ys_liver	2_conserved_hepa_markers_ys_liver
10299	GO:0071616	GO:0071616	FALSE	GO:0071616	ACYL-COA BIOSYNTHETIC PROCESS	ENR	GO:0071616	c("ACLY", "SLC25A1", "ACAT1", "GSTZ1", "HSD17B12", "TECR", "SCD", "ACSL4", "FASN", "ACSS2")	10	1.59462e-06	1.59462e-06	0	0	1	0.999998	4	Hepa_vs_Endoderm	conserved_hepa_markers_ys_liver	4_conserved_hepa_markers_ys_liver
10300	GO:0034382	GO:0034382	FALSE	GO:0034382	CHYLOMICRON REMNANT CLEARANCE	ENR	GO:0034382	c("APOC2", "APOC1", "APOB", "APOE", "APOC3", "LIPC")	6	2.86526e-11	2.86526e-11	0	0	1	1	2	Hepa_vs_Endoderm	conserved_hepa_markers_ys_liver	2_conserved_hepa_markers_ys_liver
10301	GO:0034381	GO:0034381	FALSE	GO:0034381	PLASMA LIPOPROTEIN PARTICLE CLEARANCE	ENR	GO:0034381	c("APOA1", "APOC1", "APOB", "APOE", "APOC3", "APOM")	6	3.01955e-09	3.01955e-09	0	0	1	1	2	Hepa_vs_Endoderm	conserved_hepa_markers_ys_liver	2_conserved_hepa_markers_ys_liver
10302	GO:0034380	GO:0034380	FALSE	GO:0034380	HIGH-DENSITY LIPOPROTEIN PARTICLE ASSEMBLY	ENR	GO:0034380	c("APOA1", "APOE", "APOA4", "LCAT", "APOM")	5	6.28588e-06	6.28588e-06	0	0	1	0.999994	2	Hepa_vs_Endoderm	conserved_hepa_markers_ys_liver	2_conserved_hepa_markers_ys_liver
10303	GO:0007586	GO:0007586	FALSE	GO:0007586	DIGESTION	ENR	GO:0007586	c("APOA1", "SCARB1", "PBLD", "OXT", "TFF2", "TFF3", "EPB41", "RBP4", "AKR1D1", "NR1H2", "ENPP7", "AKR1C1", "APOA4", "FABP1", "SOAT2")	15	3.00275e-05	3.00275e-05	0	0	1	0.99997	9	Hepa_vs_Endoderm	conserved_hepa_markers_ys_liver	9_conserved_hepa_markers_ys_liver
10304	GO:0007584	GO:0007584	FALSE	GO:0007584	RESPONSE TO NUTRIENT	ENR	GO:0007584	c("APOA1", "HMGCR", "GSTP1", "HMGCS1", "ARG1", "FADS1", "ACSL4", "SERPINC1", "ASS1")	9	1.77125e-05	1.77125e-05	0	0	1	0.999982	8	Hepa_vs_Endoderm	conserved_hepa_markers_ys_liver	8_conserved_hepa_markers_ys_liver
10305	GO:0007588	GO:0007588	FALSE	GO:0007588	EXCRETION	ENR	GO:0007588	c("AMN", "OXT", "AGT", "AVP", "SLC22A18")	5	0.0319141	0.0319141	0	0	1	0.968086	7	Hepa_vs_Endoderm	conserved_hepa_markers_ys_liver	7_conserved_hepa_markers_ys_liver
10306	GO:0042743	GO:0042743	FALSE	GO:0042743	HYDROGEN PEROXIDE METABOLIC PROCESS	ENR	GO:0042743	c("APOA4", "PRDX1", "PRDX6", "PRDX3", "MAOB")	5	0.004428	0.004428	0	0	1	0.995572	14	Hepa_vs_Endoderm	conserved_hepa_markers_ys_liver	14_conserved_hepa_markers_ys_liver
10310	GO:0072378	GO:0072378	FALSE	GO:0072378	BLOOD COAGULATION, FIBRIN CLOT FORMATION	ENR	GO:0072378	c("KNG1", "A2M", "FN1", "APOH", "FGB", "FGG", "FGA", "F2", "SERPINC1")	9	2.54082e-14	2.54082e-14	0	0	1	1	3	Hepa_vs_Endoderm	conserved_hepa_markers_ys_liver	3_conserved_hepa_markers_ys_liver
10311	GO:0072376	GO:0072376	FALSE	GO:0072376	PROTEIN ACTIVATION CASCADE	ENR	GO:0072376	c("KNG1", "A2M", "FN1", "APOH", "FGB", "FGG", "FGA", "F2", "SERPINC1")	9	2.54082e-14	2.54082e-14	0	0	1	1	3	Hepa_vs_Endoderm	conserved_hepa_markers_ys_liver	3_conserved_hepa_markers_ys_liver
10315	GO:0034379	GO:0034379	FALSE	GO:0034379	VERY-LOW-DENSITY LIPOPROTEIN PARTICLE ASSEMBLY	ENR	GO:0034379	c("P4HB", "APOC1", "APOB", "MTTP", "APOC3", "SOAT2")	6	2.65961e-07	2.65961e-07	0	0	1	1	2	Hepa_vs_Endoderm	conserved_hepa_markers_ys_liver	2_conserved_hepa_markers_ys_liver
10316	GO:0034378	GO:0034378	FALSE	GO:0034378	CHYLOMICRON ASSEMBLY	ENR	GO:0034378	c("P4HB", "APOA1", "APOC2", "APOB", "APOE", "APOA4", "MTTP", "APOC3")	8	1.00451e-13	1.00451e-13	0	0	1	1	2	Hepa_vs_Endoderm	conserved_hepa_markers_ys_liver	2_conserved_hepa_markers_ys_liver
10317	GO:0019433	GO:0019433	FALSE	GO:0019433	TRIGLYCERIDE CATABOLIC PROCESS	ENR	GO:0019433	c("APOA1", "CPS1", "APOC2", "APOB", "APOA4", "APOC3", "LIPC", "FABP1")	8	1.01153e-08	1.01153e-08	0	0	1	1	2	Hepa_vs_Endoderm	conserved_hepa_markers_ys_liver	2_conserved_hepa_markers_ys_liver
10318	GO:0034377	GO:0034377	FALSE	GO:0034377	PLASMA LIPOPROTEIN PARTICLE ASSEMBLY	ENR	GO:0034377	c("P4HB", "APOA1", "APOC2", "APOC1", "APOB", "APOE", "APOA4", "LCAT", "MTTP", "APOC3", "APOM")	11	2.31613e-13	2.31613e-13	0	0	1	1	2	Hepa_vs_Endoderm	conserved_hepa_markers_ys_liver	2_conserved_hepa_markers_ys_liver
10319	GO:0034372	GO:0034372	FALSE	GO:0034372	VERY-LOW-DENSITY LIPOPROTEIN PARTICLE REMODELING	ENR	GO:0034372	c("APOA1", "APOC2", "APOE", "APOA4", "LCAT", "APOC3", "LIPC")	7	2.30159e-10	2.30159e-10	0	0	1	1	2	Hepa_vs_Endoderm	conserved_hepa_markers_ys_liver	2_conserved_hepa_markers_ys_liver
10321	GO:0034371	GO:0034371	FALSE	GO:0034371	CHYLOMICRON REMODELING	ENR	GO:0034371	c("APOA1", "APOC2", "APOB", "APOE", "APOA4", "APOC3")	6	5.17489e-10	5.17489e-10	0	0	1	1	2	Hepa_vs_Endoderm	conserved_hepa_markers_ys_liver	2_conserved_hepa_markers_ys_liver
10322	GO:0034370	GO:0034370	FALSE	GO:0034370	TRIGLYCERIDE-RICH LIPOPROTEIN PARTICLE REMODELING	ENR	GO:0034370	c("APOA1", "APOC2", "APOB", "APOE", "APOA4", "LCAT", "APOC3", "LIPC")	8	1.05716e-11	1.05716e-11	0	0	1	1	2	Hepa_vs_Endoderm	conserved_hepa_markers_ys_liver	2_conserved_hepa_markers_ys_liver
10323	GO:0010043	GO:0010043	FALSE	GO:0010043	RESPONSE TO ZINC ION	ENR	GO:0010043	c("MT1F", "CPS1", "GGH", "ARG1", "MT1B", "ASS1")	6	2.06578e-05	2.06578e-05	0	0	1	0.999979	8	Hepa_vs_Endoderm	conserved_hepa_markers_ys_liver	8_conserved_hepa_markers_ys_liver
10324	GO:0050818	GO:0050818	FALSE	GO:0050818	REGULATION OF COAGULATION	ENR	GO:0050818	c("HRG", "KNG1", "PLG", "A2M", "APOE", "APOH", "FGB", "VTN", "FGG", "FGA", "F2", "SERPINC1", "SERPINF2")	13	6.3121e-17	6.3121e-17	0	0	1	1	3	Hepa_vs_Endoderm	conserved_hepa_markers_ys_liver	3_conserved_hepa_markers_ys_liver
10325	GO:0034375	GO:0034375	FALSE	GO:0034375	HIGH-DENSITY LIPOPROTEIN PARTICLE REMODELING	ENR	GO:0034375	c("APOA1", "APOC2", "APOC1", "SCARB1", "APOE", "APOA4", "LCAT", "APOC3", "LIPC", "APOM")	10	1.28092e-12	1.28092e-12	0	0	1	1	2	Hepa_vs_Endoderm	conserved_hepa_markers_ys_liver	2_conserved_hepa_markers_ys_liver
10326	GO:0050819	GO:0050819	FALSE	GO:0050819	NEGATIVE REGULATION OF COAGULATION	ENR	GO:0050819	c("HRG", "KNG1", "PLG", "A2M", "APOE", "APOH", "FGB", "VTN", "FGG", "FGA", "F2", "SERPINF2")	12	2.09735e-16	2.09735e-16	0	0	1	1	3	Hepa_vs_Endoderm	conserved_hepa_markers_ys_liver	3_conserved_hepa_markers_ys_liver
10327	GO:0034374	GO:0034374	FALSE	GO:0034374	LOW-DENSITY LIPOPROTEIN PARTICLE REMODELING	ENR	GO:0034374	c("APOB", "APOE", "AGT", "MTTP", "LIPC")	5	2.80378e-06	2.80378e-06	0	0	1	0.999997	2	Hepa_vs_Endoderm	conserved_hepa_markers_ys_liver	2_conserved_hepa_markers_ys_liver
10329	GO:0042632	GO:0042632	FALSE	GO:0042632	CHOLESTEROL HOMEOSTASIS	ENR	GO:0042632	c("APOA1", "SCARB1", "APOB", "APOE", "MTTP", "ANGPTL3", "APOC3", "LIPC", "APOM", "AKR1C1", "APOC2", "HMGCR", "APOA4", "LCAT", "TMEM97", "DGAT2", "PLA2G12B", "HNF4A", "EPHX2", "SOAT2")	20	2.20004e-14	2.20004e-14	0	0	1	1	2	Hepa_vs_Endoderm	conserved_hepa_markers_ys_liver	2_conserved_hepa_markers_ys_liver
10331	GO:0045471	GO:0045471	FALSE	GO:0045471	RESPONSE TO ETHANOL	ENR	GO:0045471	c("HMGCR", "GGH", "GSTP1", "MGMT", "CLDN1", "CCND1", "MAOB", "RBP4", "NQO1")	9	0.0026269	0.0026269	0	0	1	0.997373	15	Hepa_vs_Endoderm	conserved_hepa_markers_ys_liver	15_conserved_hepa_markers_ys_liver
10332	GO:0098754	GO:0098754	FALSE	GO:0098754	DETOXIFICATION	ENR	GO:0098754	c("APOE", "AKR1A1", "APOM", "MT1F", "GSTA1", "GSTP1", "MGST1", "ADH5", "APOA4", "MGST2", "PRDX1", "MT1B", "PRDX4", "PRDX6", "PRDX3", "MT1M", "SLC22A18", "TXNDC17", "FABP1", "GSTK1", "NQO1")	21	3.92799e-13	3.92799e-13	0	0	1	1	14	Hepa_vs_Endoderm	conserved_hepa_markers_ys_liver	14_conserved_hepa_markers_ys_liver
10334	GO:0034369	GO:0034369	FALSE	GO:0034369	PLASMA LIPOPROTEIN PARTICLE REMODELING	ENR	GO:0034369	c("APOA1", "APOC2", "APOC1", "APOB", "APOE", "APOA4", "AGT", "LCAT", "MTTP", "APOC3", "LIPC", "APOM")	12	1.30007e-14	1.30007e-14	0	0	1	1	2	Hepa_vs_Endoderm	conserved_hepa_markers_ys_liver	2_conserved_hepa_markers_ys_liver
10335	GO:0060191	GO:0060191	FALSE	GO:0060191	REGULATION OF LIPASE ACTIVITY	ENR	GO:0060191	c("APOA1", "APOC2", "APOC1", "ANG", "APOA4", "APOH", "AGT", "ANGPTL3", "APOC3", "LIPC")	10	5.90172e-07	5.90172e-07	0	0	1	0.999999	2	Hepa_vs_Endoderm	conserved_hepa_markers_ys_liver	2_conserved_hepa_markers_ys_liver
10336	GO:0034368	GO:0034368	FALSE	GO:0034368	PROTEIN-LIPID COMPLEX REMODELING	ENR	GO:0034368	c("APOA1", "APOC2", "APOC1", "APOB", "APOE", "APOA4", "AGT", "LCAT", "MTTP", "APOC3", "LIPC", "APOM")	12	1.30007e-14	1.30007e-14	0	0	1	1	2	Hepa_vs_Endoderm	conserved_hepa_markers_ys_liver	2_conserved_hepa_markers_ys_liver
10338	GO:1990748	GO:1990748	FALSE	GO:1990748	CELLULAR DETOXIFICATION	ENR	GO:1990748	c("APOE", "AKR1A1", "APOM", "GSTA1", "GSTP1", "MGST1", "ADH5", "APOA4", "MGST2", "PRDX1", "PRDX4", "PRDX6", "PRDX3", "TXNDC17", "FABP1", "GSTK1", "NQO1")	17	7.74122e-11	7.74122e-11	0	0	1	1	14	Hepa_vs_Endoderm	conserved_hepa_markers_ys_liver	14_conserved_hepa_markers_ys_liver
10339	GO:0034367	GO:0034367	FALSE	GO:0034367	PROTEIN-CONTAINING COMPLEX REMODELING	ENR	GO:0034367	c("APOA1", "APOC2", "APOC1", "APOB", "APOE", "APOA4", "AGT", "LCAT", "MTTP", "APOC3", "LIPC", "APOM")	12	2.54082e-14	2.54082e-14	0	0	1	1	2	Hepa_vs_Endoderm	conserved_hepa_markers_ys_liver	2_conserved_hepa_markers_ys_liver
10340	GO:0035337	GO:0035337	FALSE	GO:0035337	FATTY-ACYL-COA METABOLIC PROCESS	ENR	GO:0035337	c("ACLY", "SLC25A1", "HSD17B12", "TECR", "SCD", "ACSL4", "DGAT2", "FASN")	8	2.11181e-05	2.11181e-05	0	0	1	0.999979	4	Hepa_vs_Endoderm	conserved_hepa_markers_ys_liver	4_conserved_hepa_markers_ys_liver
10341	GO:0009064	GO:0009064	FALSE	GO:0009064	GLUTAMINE FAMILY AMINO ACID METABOLIC PROCESS	ENR	GO:0009064	c("CPS1", "GLUD1", "ARG1", "GGT1", "PRODH2", "FTCD", "ASL", "NIT2", "AGMAT", "ASS1")	10	2.19649e-05	2.19649e-05	0	0	1	0.999978	8	Hepa_vs_Endoderm	conserved_hepa_markers_ys_liver	8_conserved_hepa_markers_ys_liver
10343	GO:0009062	GO:0009062	FALSE	GO:0009062	FATTY ACID CATABOLIC PROCESS	ENR	GO:0009062	c("ACAA1", "AIG1", "ECHS1", "PECR", "SCP2", "ECHDC2", "ACOX2", "SLC27A2", "CRAT", "ACAT2", "PHYH", "ACAT1", "ACAA2", "FABP1", "ETFB")	15	2.43217e-08	2.43217e-08	0	0	1	1	13	Hepa_vs_Endoderm	conserved_hepa_markers_ys_liver	13_conserved_hepa_markers_ys_liver
10344	GO:0051918	GO:0051918	FALSE	GO:0051918	NEGATIVE REGULATION OF FIBRINOLYSIS	ENR	GO:0051918	c("HRG", "PLG", "APOH", "F2", "SERPINF2")	5	1.39142e-09	1.39142e-09	0	0	1	1	3	Hepa_vs_Endoderm	conserved_hepa_markers_ys_liver	3_conserved_hepa_markers_ys_liver
10345	GO:0051917	GO:0051917	FALSE	GO:0051917	REGULATION OF FIBRINOLYSIS	ENR	GO:0051917	c("HRG", "PLG", "APOH", "F2", "SERPINF2")	5	9.41773e-09	9.41773e-09	0	0	1	1	3	Hepa_vs_Endoderm	conserved_hepa_markers_ys_liver	3_conserved_hepa_markers_ys_liver
10346	GO:0046688	GO:0046688	FALSE	GO:0046688	RESPONSE TO COPPER ION	ENR	GO:0046688	c("MT1F", "S100A13", "SORD", "MT1B", "MT1M")	5	0.00981451	0.00981451	0	0	1	0.990186	6	Hepa_vs_Endoderm	conserved_hepa_markers_ys_liver	6_conserved_hepa_markers_ys_liver
10347	GO:0007565	GO:0007565	FALSE	GO:0007565	FEMALE PREGNANCY	ENR	GO:0007565	c("SLC38A3", "MST1", "AMBP", "ARG1", "TMED2", "AGT", "PRDX3", "ACSL4")	8	0.00303366	0.00303366	0	0	1	0.996966	7	Hepa_vs_Endoderm	conserved_hepa_markers_ys_liver	7_conserved_hepa_markers_ys_liver
10348	GO:0046686	GO:0046686	FALSE	GO:0046686	RESPONSE TO CADMIUM ION	ENR	GO:0046686	c("MT1F", "SORD", "ARG1", "MT1B", "CYB5A", "MT1M")	6	0.00220263	0.00220263	0	0	1	0.997797	6	Hepa_vs_Endoderm	conserved_hepa_markers_ys_liver	6_conserved_hepa_markers_ys_liver
10355	GO:0044272	GO:0044272	FALSE	GO:0044272	SULFUR COMPOUND BIOSYNTHETIC PROCESS	ENR	GO:0044272	c("ACLY", "GGT1", "AKR1A1", "HSD17B12", "SCD", "ACSL4", "FASN", "GSTA2", "ACSS2", "GSTA4", "MAT1A", "SLC25A1", "UGDH", "GSTA1", "ADI1", "GSTP1", "MPST", "MGST1", "MGST2", "ACAT1", "GSTZ1", "TECR", "GSTK1")	23	2.55341e-09	2.55341e-09	0	0	1	1	4	Hepa_vs_Endoderm	conserved_hepa_markers_ys_liver	4_conserved_hepa_markers_ys_liver
10359	GO:0050820	GO:0050820	FALSE	GO:0050820	POSITIVE REGULATION OF COAGULATION	ENR	GO:0050820	c("HRG", "PLG", "APOH", "F2", "SERPINF2")	5	1.51985e-07	1.51985e-07	0	0	1	1	3	Hepa_vs_Endoderm	conserved_hepa_markers_ys_liver	3_conserved_hepa_markers_ys_liver
10073	GO:0022408	GO:0022408	FALSE	GO:0022408	NEGATIVE REGULATION OF CELL-CELL ADHESION	ENR	GO:0022408	c("APOA1", "PLG", "ARG1", "FGG", "ASS1")	5	0.010555	0.010555	0	0	1	0.989445	8	Hepa_vs_Endoderm	conserved_hepa_markers_ys_liver	8_conserved_hepa_markers_ys_liver
10074	GO:0006721	GO:0006721	FALSE	GO:0006721	TERPENOID METABOLIC PROCESS	ENR	GO:0006721	c("APOA1", "APOB", "APOE", "HMGCS1", "FDPS", "APOC3", "RBP4", "TTR", "APOM", "GPC3", "FDFT1", "AKR1C1", "APOC2", "HMGCS2", "RARRES2", "ADH5", "APOA4", "RBP2")	18	5.92355e-16	5.92355e-16	0	0	1	1	2	Hepa_vs_Endoderm	conserved_hepa_markers_ys_liver	2_conserved_hepa_markers_ys_liver
10075	GO:0006720	GO:0006720	FALSE	GO:0006720	ISOPRENOID METABOLIC PROCESS	ENR	GO:0006720	c("APOA1", "APOB", "APOE", "HMGCS1", "FDPS", "APOC3", "RBP4", "IDI1", "TTR", "APOM", "GPC3", "FDFT1", "AKR1C1", "APOC2", "HMGCR", "PHYH", "MVD", "HMGCS2", "RARRES2", "ADH5", "APOA4", "RBP2")	22	5.90482e-20	5.90482e-20	0	0	1	1	5	Hepa_vs_Endoderm	conserved_hepa_markers_ys_liver	5_conserved_hepa_markers_ys_liver
10079	GO:0098856	GO:0098856	FALSE	GO:0098856	INTESTINAL LIPID ABSORPTION	ENR	GO:0098856	c("AKR1C1", "APOA1", "APOA4", "SOAT2", "ENPP7")	5	0.000458762	0.000458762	0	0	1	0.999541	9	Hepa_vs_Endoderm	conserved_hepa_markers_ys_liver	9_conserved_hepa_markers_ys_liver
10080	GO:0019369	GO:0019369	FALSE	GO:0019369	ARACHIDONIC ACID METABOLIC PROCESS	ENR	GO:0019369	c("FADS1", "EPHX1", "CYP4F3", "CBR1", "EPHX2")	5	0.0306612	0.0306612	0	0	1	0.969339	12	Hepa_vs_Endoderm	conserved_hepa_markers_ys_liver	12_conserved_hepa_markers_ys_liver
10081	GO:0065005	GO:0065005	FALSE	GO:0065005	PROTEIN-LIPID COMPLEX ASSEMBLY	ENR	GO:0065005	c("P4HB", "APOA1", "APOC2", "APOC1", "APOB", "APOE", "APOA4", "LCAT", "MTTP", "APOC3", "APOM")	11	1.07525e-12	1.07525e-12	0	0	1	1	2	Hepa_vs_Endoderm	conserved_hepa_markers_ys_liver	2_conserved_hepa_markers_ys_liver
10083	GO:1905952	GO:1905952	FALSE	GO:1905952	REGULATION OF LIPID LOCALIZATION	ENR	GO:1905952	c("APOA1", "APOC1", "APOB", "APOE", "AGT", "APOC3")	6	4.04901e-07	4.04901e-07	0	0	1	1	2	Hepa_vs_Endoderm	conserved_hepa_markers_ys_liver	2_conserved_hepa_markers_ys_liver
10084	GO:0035150	GO:0035150	FALSE	GO:0035150	REGULATION OF TUBE SIZE	ENR	GO:0035150	c("CPS1", "KNG1", "APOE", "AGT", "FGB", "FGG", "FGA", "SERPINF2")	8	7.96239e-08	7.96239e-08	0	0	1	1	3	Hepa_vs_Endoderm	conserved_hepa_markers_ys_liver	3_conserved_hepa_markers_ys_liver
10087	GO:0045777	GO:0045777	FALSE	GO:0045777	POSITIVE REGULATION OF BLOOD PRESSURE	ENR	GO:0045777	c("RARRES2", "ADH5", "ATP5J", "OXT", "AGT", "AVP")	6	0.00142883	0.00142883	0	0	1	0.998571	7	Hepa_vs_Endoderm	conserved_hepa_markers_ys_liver	7_conserved_hepa_markers_ys_liver
10088	GO:0046503	GO:0046503	FALSE	GO:0046503	GLYCEROLIPID CATABOLIC PROCESS	ENR	GO:0046503	c("APOA1", "CPS1", "APOC2", "APOC1", "APOB", "APOA4", "PRDX6", "APOC3", "LIPC", "FABP1")	10	8.91288e-09	8.91288e-09	0	0	1	1	2	Hepa_vs_Endoderm	conserved_hepa_markers_ys_liver	2_conserved_hepa_markers_ys_liver
10091	GO:0071248	GO:0071248	FALSE	GO:0071248	CELLULAR RESPONSE TO METAL ION	ENR	GO:0071248	c("MT1F", "CDH1", "TF", "MT1B", "CLDN1", "SERPINF1", "MT1M", "CEBPA", "FBP1", "NQO1")	10	0.0126896	0.0126896	0	0	1	0.98731	6	Hepa_vs_Endoderm	conserved_hepa_markers_ys_liver	6_conserved_hepa_markers_ys_liver
10092	GO:0098869	GO:0098869	FALSE	GO:0098869	CELLULAR OXIDANT DETOXIFICATION	ENR	GO:0098869	c("APOE", "APOM", "GSTA1", "GSTP1", "MGST1", "APOA4", "MGST2", "PRDX1", "PRDX4", "PRDX6", "PRDX3", "TXNDC17", "FABP1", "GSTK1", "NQO1")	15	1.23442e-09	1.23442e-09	0	0	1	1	14	Hepa_vs_Endoderm	conserved_hepa_markers_ys_liver	14_conserved_hepa_markers_ys_liver
10093	GO:0031100	GO:0031100	FALSE	GO:0031100	ANIMAL ORGAN REGENERATION	ENR	GO:0031100	c("APOA1", "GSTP1", "RGN", "CLDN1", "CCND1")	5	0.0236726	0.0236726	0	0	1	0.976327	15	Hepa_vs_Endoderm	conserved_hepa_markers_ys_liver	15_conserved_hepa_markers_ys_liver
10094	GO:0035383	GO:0035383	FALSE	GO:0035383	THIOESTER METABOLIC PROCESS	ENR	GO:0035383	c("ACLY", "HMGCS1", "HSD17B12", "SCD", "DBI", "ACSL4", "FASN", "ACSS2", "ACOT13", "SLC25A1", "MVD", "ACOT2", "HMGCS2", "HMGCL", "GPAM", "ACAT1", "GSTZ1", "TECR", "DGAT2")	19	7.84182e-12	7.84182e-12	0	0	1	1	4	Hepa_vs_Endoderm	conserved_hepa_markers_ys_liver	4_conserved_hepa_markers_ys_liver
10095	GO:0035384	GO:0035384	FALSE	GO:0035384	THIOESTER BIOSYNTHETIC PROCESS	ENR	GO:0035384	c("ACLY", "SLC25A1", "ACAT1", "GSTZ1", "HSD17B12", "TECR", "SCD", "ACSL4", "FASN", "ACSS2")	10	1.59462e-06	1.59462e-06	0	0	1	0.999998	4	Hepa_vs_Endoderm	conserved_hepa_markers_ys_liver	4_conserved_hepa_markers_ys_liver
10096	GO:0007597	GO:0007597	FALSE	GO:0007597	BLOOD COAGULATION, INTRINSIC PATHWAY	ENR	GO:0007597	c("KNG1", "A2M", "APOH", "F2", "SERPINC1")	5	1.08316e-07	1.08316e-07	0	0	1	1	3	Hepa_vs_Endoderm	conserved_hepa_markers_ys_liver	3_conserved_hepa_markers_ys_liver
10097	GO:0008203	GO:0008203	FALSE	GO:0008203	CHOLESTEROL METABOLIC PROCESS	ENR	GO:0008203	c("APOA1", "APOC1", "APOB", "APOE", "HMGCS1", "EBP", "FDPS", "MSMO1", "DHCR24", "ANGPTL3", "TM7SF2", "IDI1", "LIPC", "ACAT2", "FDFT1", "DHCR7", "HMGCR", "MVD", "HMGCS2", "APOA4", "SULT2A1", "SQLE", "SC5D", "LCAT", "CYP27A1", "CEBPA", "DGAT2", "ACAA2", "EPHX2", "SOAT2", "ACLY", "CYP51A1", "SCARB1")	33	4.1615e-27	4.1615e-27	0	0	1	1	5	Hepa_vs_Endoderm	conserved_hepa_markers_ys_liver	5_conserved_hepa_markers_ys_liver
10100	GO:0042157	GO:0042157	FALSE	GO:0042157	LIPOPROTEIN METABOLIC PROCESS	ENR	GO:0042157	c("APOA1", "APOC1", "APOB", "APOE", "APOC3", "APOM")	6	1.19376e-07	1.19376e-07	0	0	1	1	2	Hepa_vs_Endoderm	conserved_hepa_markers_ys_liver	2_conserved_hepa_markers_ys_liver
10104	GO:0002576	GO:0002576	FALSE	GO:0002576	PLATELET DEGRANULATION	ENR	GO:0002576	c("HRG", "APOA1", "KNG1", "PLG", "A2M", "AHSG", "CLU", "TF", "FN1", "APOH", "FGB", "FGG", "FGA", "SERPINF2")	14	1.15261e-15	1.15261e-15	0	0	1	1	3	Hepa_vs_Endoderm	conserved_hepa_markers_ys_liver	3_conserved_hepa_markers_ys_liver
10107	GO:0000041	GO:0000041	FALSE	GO:0000041	TRANSITION METAL ION TRANSPORT	ENR	GO:0000041	c("HRG", "HPX", "SLC39A14", "ATOX1", "SLC39A5", "TF")	6	0.00340739	0.00340739	0	0	1	0.996593	6	Hepa_vs_Endoderm	conserved_hepa_markers_ys_liver	6_conserved_hepa_markers_ys_liver
10109	GO:0010518	GO:0010518	FALSE	GO:0010518	POSITIVE REGULATION OF PHOSPHOLIPASE ACTIVITY	ENR	GO:0010518	c("APOC2", "ANG", "PTAFR", "AGT", "ARL1")	5	0.0451399	0.0451399	0	0	1	0.95486	7	Hepa_vs_Endoderm	conserved_hepa_markers_ys_liver	7_conserved_hepa_markers_ys_liver
10110	GO:0097746	GO:0097746	FALSE	GO:0097746	BLOOD VESSEL DIAMETER MAINTENANCE	ENR	GO:0097746	c("CPS1", "KNG1", "APOE", "AGT", "FGB", "FGG", "FGA", "SERPINF2")	8	7.5554e-08	7.5554e-08	0	0	1	1	3	Hepa_vs_Endoderm	conserved_hepa_markers_ys_liver	3_conserved_hepa_markers_ys_liver
10111	GO:0071830	GO:0071830	FALSE	GO:0071830	TRIGLYCERIDE-RICH LIPOPROTEIN PARTICLE CLEARANCE	ENR	GO:0071830	c("APOC2", "APOC1", "APOB", "APOE", "APOC3", "LIPC")	6	2.86526e-11	2.86526e-11	0	0	1	1	2	Hepa_vs_Endoderm	conserved_hepa_markers_ys_liver	2_conserved_hepa_markers_ys_liver
10113	GO:0033875	GO:0033875	FALSE	GO:0033875	RIBONUCLEOSIDE BISPHOSPHATE METABOLIC PROCESS	ENR	GO:0033875	c("HMGCS1", "SCD", "DBI", "ACSL4", "FASN", "SULT1E1", "ACSS2", "ACOT13", "HMGCR", "SLC25A1", "MVD", "ACOT2", "HMGCS2", "HMGCL", "GPAM", "SULT2A1", "ACAT1", "GSTZ1", "SULT1A2", "TECR", "COASY", "ABHD14B", "DGAT2", "ACLY", "HSD17B12")	25	2.00626e-14	2.00626e-14	0	0	1	1	4	Hepa_vs_Endoderm	conserved_hepa_markers_ys_liver	4_conserved_hepa_markers_ys_liver
10114	GO:0071827	GO:0071827	FALSE	GO:0071827	PLASMA LIPOPROTEIN PARTICLE ORGANIZATION	ENR	GO:0071827	c("APOA1", "APOC1", "SCARB1", "APOB", "APOE", "AGT", "MTTP", "APOC3", "LIPC", "APOM", "P4HB", "APOC2", "APOA4", "LCAT", "SOAT2")	15	6.28955e-14	6.28955e-14	0	0	1	1	2	Hepa_vs_Endoderm	conserved_hepa_markers_ys_liver	2_conserved_hepa_markers_ys_liver
10115	GO:1903793	GO:1903793	FALSE	GO:1903793	POSITIVE REGULATION OF ANION TRANSPORT	ENR	GO:1903793	c("SLC38A3", "OXT", "PTAFR", "AGT", "AVP")	5	0.0171392	0.0171392	0	0	1	0.982861	7	Hepa_vs_Endoderm	conserved_hepa_markers_ys_liver	7_conserved_hepa_markers_ys_liver
10118	GO:1900047	GO:1900047	FALSE	GO:1900047	NEGATIVE REGULATION OF HEMOSTASIS	ENR	GO:1900047	c("HRG", "KNG1", "PLG", "A2M", "APOE", "APOH", "FGB", "VTN", "FGG", "FGA", "F2", "SERPINF2")	12	6.98113e-17	6.98113e-17	0	0	1	1	3	Hepa_vs_Endoderm	conserved_hepa_markers_ys_liver	3_conserved_hepa_markers_ys_liver
10119	GO:1900046	GO:1900046	FALSE	GO:1900046	REGULATION OF HEMOSTASIS	ENR	GO:1900046	c("HRG", "KNG1", "PLG", "A2M", "APOE", "APOH", "FGB", "VTN", "FGG", "FGA", "F2", "SERPINC1", "SERPINF2")	13	2.74935e-17	2.74935e-17	0	0	1	1	3	Hepa_vs_Endoderm	conserved_hepa_markers_ys_liver	3_conserved_hepa_markers_ys_liver
10120	GO:1900048	GO:1900048	FALSE	GO:1900048	POSITIVE REGULATION OF HEMOSTASIS	ENR	GO:1900048	c("HRG", "PLG", "APOH", "F2", "SERPINF2")	5	1.2446e-07	1.2446e-07	0	0	1	1	3	Hepa_vs_Endoderm	conserved_hepa_markers_ys_liver	3_conserved_hepa_markers_ys_liver
10124	GO:0046889	GO:0046889	FALSE	GO:0046889	POSITIVE REGULATION OF LIPID BIOSYNTHETIC PROCESS	ENR	GO:0046889	c("TNFRSF1A", "APOA1", "APOC2", "SCARB1", "RGN", "APOE", "APOA4", "AVP", "MID1IP1", "NR1H2", "DGAT2", "ENPP7")	12	3.10777e-05	3.10777e-05	0	0	1	0.999969	10	Hepa_vs_Endoderm	conserved_hepa_markers_ys_liver	10_conserved_hepa_markers_ys_liver
10125	GO:0002224	GO:0002224	FALSE	GO:0002224	TOLL-LIKE RECEPTOR SIGNALING PATHWAY	ENR	GO:0002224	c("APOB", "FGB", "HSP90B1", "FGG", "FGA")	5	0.000393731	0.000393731	0	0	1	0.999606	3	Hepa_vs_Endoderm	conserved_hepa_markers_ys_liver	3_conserved_hepa_markers_ys_liver
10126	GO:0046890	GO:0046890	FALSE	GO:0046890	REGULATION OF LIPID BIOSYNTHETIC PROCESS	ENR	GO:0046890	c("APOA1", "APOC1", "APOB", "APOE", "APOC3")	5	7.07006e-06	7.07006e-06	0	0	1	0.999993	2	Hepa_vs_Endoderm	conserved_hepa_markers_ys_liver	2_conserved_hepa_markers_ys_liver
10127	GO:0000050	GO:0000050	FALSE	GO:0000050	UREA CYCLE	ENR	GO:0000050	c("CPS1", "ARG1", "ASL", "CEBPA", "ASS1")	5	4.99712e-06	4.99712e-06	0	0	1	0.999995	8	Hepa_vs_Endoderm	conserved_hepa_markers_ys_liver	8_conserved_hepa_markers_ys_liver
10129	GO:0071941	GO:0071941	FALSE	GO:0071941	NITROGEN CYCLE METABOLIC PROCESS	ENR	GO:0071941	c("CPS1", "ARG1", "ASL", "CEBPA", "ASS1")	5	1.13078e-05	1.13078e-05	0	0	1	0.999989	8	Hepa_vs_Endoderm	conserved_hepa_markers_ys_liver	8_conserved_hepa_markers_ys_liver
10130	GO:0033866	GO:0033866	FALSE	GO:0033866	NUCLEOSIDE BISPHOSPHATE BIOSYNTHETIC PROCESS	ENR	GO:0033866	c("ACLY", "SLC25A1", "ACAT1", "GSTZ1", "HSD17B12", "TECR", "COASY", "SCD", "ACSL4", "FASN", "ACSS2")	11	3.53045e-06	3.53045e-06	0	0	1	0.999996	4	Hepa_vs_Endoderm	conserved_hepa_markers_ys_liver	4_conserved_hepa_markers_ys_liver
10131	GO:0071825	GO:0071825	FALSE	GO:0071825	PROTEIN-LIPID COMPLEX SUBUNIT ORGANIZATION	ENR	GO:0071825	c("APOA1", "APOC1", "SCARB1", "APOB", "APOE", "AGT", "MTTP", "APOC3", "LIPC", "APOM", "P4HB", "APOC2", "APOA4", "LCAT", "SOAT2")	15	1.94977e-13	1.94977e-13	0	0	1	1	2	Hepa_vs_Endoderm	conserved_hepa_markers_ys_liver	2_conserved_hepa_markers_ys_liver
10132	GO:0090207	GO:0090207	FALSE	GO:0090207	REGULATION OF TRIGLYCERIDE METABOLIC PROCESS	ENR	GO:0090207	c("APOA1", "APOC2", "SCARB1", "RGN", "APOE", "APOA4", "APOC3", "DGAT2")	8	3.62739e-06	3.62739e-06	0	0	1	0.999996	2	Hepa_vs_Endoderm	conserved_hepa_markers_ys_liver	2_conserved_hepa_markers_ys_liver
10133	GO:0019218	GO:0019218	FALSE	GO:0019218	REGULATION OF STEROID METABOLIC PROCESS	ENR	GO:0019218	c("APOA1", "APOC1", "APOB", "APOE", "AGT")	5	1.21486e-06	1.21486e-06	0	0	1	0.999999	2	Hepa_vs_Endoderm	conserved_hepa_markers_ys_liver	2_conserved_hepa_markers_ys_liver
10134	GO:0033865	GO:0033865	FALSE	GO:0033865	NUCLEOSIDE BISPHOSPHATE METABOLIC PROCESS	ENR	GO:0033865	c("HMGCS1", "SCD", "DBI", "ACSL4", "FASN", "SULT1E1", "ACSS2", "ACOT13", "HMGCR", "SLC25A1", "MVD", "ACOT2", "HMGCS2", "HMGCL", "GPAM", "SULT2A1", "ACAT1", "GSTZ1", "SULT1A2", "TECR", "COASY", "ABHD14B", "DGAT2", "ACLY", "HSD17B12")	25	2.00626e-14	2.00626e-14	0	0	1	1	4	Hepa_vs_Endoderm	conserved_hepa_markers_ys_liver	4_conserved_hepa_markers_ys_liver
10135	GO:0090208	GO:0090208	FALSE	GO:0090208	POSITIVE REGULATION OF TRIGLYCERIDE METABOLIC PROCESS	ENR	GO:0090208	c("APOA1", "APOC2", "SCARB1", "RGN", "APOA4", "DGAT2", "NR1H2")	7	1.92093e-05	1.92093e-05	0	0	1	0.999981	10	Hepa_vs_Endoderm	conserved_hepa_markers_ys_liver	10_conserved_hepa_markers_ys_liver
10138	GO:0030194	GO:0030194	FALSE	GO:0030194	POSITIVE REGULATION OF BLOOD COAGULATION	ENR	GO:0030194	c("HRG", "PLG", "APOH", "F2", "SERPINF2")	5	1.2446e-07	1.2446e-07	0	0	1	1	3	Hepa_vs_Endoderm	conserved_hepa_markers_ys_liver	3_conserved_hepa_markers_ys_liver
10139	GO:0030193	GO:0030193	FALSE	GO:0030193	REGULATION OF BLOOD COAGULATION	ENR	GO:0030193	c("HRG", "KNG1", "PLG", "A2M", "APOE", "APOH", "FGB", "VTN", "FGG", "FGA", "F2", "SERPINC1", "SERPINF2")	13	1.90434e-17	1.90434e-17	0	0	1	1	3	Hepa_vs_Endoderm	conserved_hepa_markers_ys_liver	3_conserved_hepa_markers_ys_liver
10141	GO:0006084	GO:0006084	FALSE	GO:0006084	ACETYL-COA METABOLIC PROCESS	ENR	GO:0006084	c("ACLY", "MVD", "HMGCS2", "HMGCS1", "ACAT1", "GSTZ1", "FASN", "ACSS2")	8	7.45582e-06	7.45582e-06	0	0	1	0.999992	4	Hepa_vs_Endoderm	conserved_hepa_markers_ys_liver	4_conserved_hepa_markers_ys_liver
10142	GO:0030195	GO:0030195	FALSE	GO:0030195	NEGATIVE REGULATION OF BLOOD COAGULATION	ENR	GO:0030195	c("HRG", "KNG1", "PLG", "A2M", "APOE", "APOH", "FGB", "VTN", "FGG", "FGA", "F2", "SERPINF2")	12	5.78893e-17	5.78893e-17	0	0	1	1	3	Hepa_vs_Endoderm	conserved_hepa_markers_ys_liver	3_conserved_hepa_markers_ys_liver
10143	GO:0006882	GO:0006882	FALSE	GO:0006882	CELLULAR ZINC ION HOMEOSTASIS	ENR	GO:0006882	c("MT1F", "SLC39A14", "SLC39A5", "MT1B", "MT1M")	5	0.000344195	0.000344195	0	0	1	0.999656	6	Hepa_vs_Endoderm	conserved_hepa_markers_ys_liver	6_conserved_hepa_markers_ys_liver
10144	GO:0006641	GO:0006641	FALSE	GO:0006641	TRIGLYCERIDE METABOLIC PROCESS	ENR	GO:0006641	c("APOA1", "APOC1", "APOB", "APOE", "APOH", "APOC3", "FABP1")	7	9.52459e-11	9.52459e-11	0	0	1	1	2	Hepa_vs_Endoderm	conserved_hepa_markers_ys_liver	2_conserved_hepa_markers_ys_liver
10146	GO:0055090	GO:0055090	FALSE	GO:0055090	ACYLGLYCEROL HOMEOSTASIS	ENR	GO:0055090	c("APOA1", "APOC2", "HMGCR", "SCARB1", "APOE", "APOA4", "ANGPTL3", "APOC3", "DGAT2", "PLA2G12B", "LIPC", "HNF4A")	12	7.67292e-11	7.67292e-11	0	0	1	1	2	Hepa_vs_Endoderm	conserved_hepa_markers_ys_liver	2_conserved_hepa_markers_ys_liver
10147	GO:0055091	GO:0055091	FALSE	GO:0055091	PHOSPHOLIPID HOMEOSTASIS	ENR	GO:0055091	c("APOA1", "GPAM", "ANGPTL3", "HNF4A", "TLCD1")	5	0.000136443	0.000136443	0	0	1	0.999864	2	Hepa_vs_Endoderm	conserved_hepa_markers_ys_liver	2_conserved_hepa_markers_ys_liver
10149	GO:0045723	GO:0045723	FALSE	GO:0045723	POSITIVE REGULATION OF FATTY ACID BIOSYNTHETIC PROCESS	ENR	GO:0045723	c("APOA1", "APOC2", "RGN", "APOA4", "AVP", "MID1IP1", "NR1H2")	7	1.43353e-05	1.43353e-05	0	0	1	0.999986	10	Hepa_vs_Endoderm	conserved_hepa_markers_ys_liver	10_conserved_hepa_markers_ys_liver
10150	GO:0055092	GO:0055092	FALSE	GO:0055092	STEROL HOMEOSTASIS	ENR	GO:0055092	c("APOA1", "SCARB1", "APOB", "APOE", "MTTP", "ANGPTL3", "APOC3", "LIPC", "APOM", "AKR1C1", "APOC2", "HMGCR", "APOA4", "LCAT", "TMEM97", "DGAT2", "PLA2G12B", "HNF4A", "EPHX2", "SOAT2")	20	2.54082e-14	2.54082e-14	0	0	1	1	2	Hepa_vs_Endoderm	conserved_hepa_markers_ys_liver	2_conserved_hepa_markers_ys_liver
10152	GO:0006637	GO:0006637	FALSE	GO:0006637	ACYL-COA METABOLIC PROCESS	ENR	GO:0006637	c("ACLY", "HMGCS1", "HSD17B12", "SCD", "DBI", "ACSL4", "FASN", "ACSS2", "ACOT13", "SLC25A1", "MVD", "ACOT2", "HMGCS2", "HMGCL", "GPAM", "ACAT1", "GSTZ1", "TECR", "DGAT2")	19	7.84182e-12	7.84182e-12	0	0	1	1	4	Hepa_vs_Endoderm	conserved_hepa_markers_ys_liver	4_conserved_hepa_markers_ys_liver
10153	GO:0050994	GO:0050994	FALSE	GO:0050994	REGULATION OF LIPID CATABOLIC PROCESS	ENR	GO:0050994	c("APOA1", "APOC2", "APOC1", "RARRES2", "APOA4", "ANGPTL3", "APOC3", "FABP1")	8	3.32949e-07	3.32949e-07	0	0	1	1	2	Hepa_vs_Endoderm	conserved_hepa_markers_ys_liver	2_conserved_hepa_markers_ys_liver
10154	GO:0006638	GO:0006638	FALSE	GO:0006638	NEUTRAL LIPID METABOLIC PROCESS	ENR	GO:0006638	c("APOA1", "CPS1", "APOC1", "ANG", "SCARB1", "APOB", "RGN", "APOE", "MTTP", "APOC3", "ACSL4", "LIPC", "APOC2", "APOA4", "GPAM", "APOH", "DGAT2", "FABP1")	18	4.03356e-10	4.03356e-10	0	0	1	1	2	Hepa_vs_Endoderm	conserved_hepa_markers_ys_liver	2_conserved_hepa_markers_ys_liver
10155	GO:0006635	GO:0006635	FALSE	GO:0006635	FATTY ACID BETA-OXIDATION	ENR	GO:0006635	c("ACAA1", "ECHS1", "SCP2", "ECHDC2", "ACOX2", "SLC27A2", "CRAT", "ACAT2", "ACAT1", "ETFA", "ACAA2", "FABP1", "ETFB")	13	2.05174e-07	2.05174e-07	0	0	1	1	13	Hepa_vs_Endoderm	conserved_hepa_markers_ys_liver	13_conserved_hepa_markers_ys_liver
10156	GO:0006636	GO:0006636	FALSE	GO:0006636	UNSATURATED FATTY ACID BIOSYNTHETIC PROCESS	ENR	GO:0006636	c("FADS1", "FADS2", "AVP", "SCD", "CBR1")	5	0.0187321	0.0187321	0	0	1	0.981268	12	Hepa_vs_Endoderm	conserved_hepa_markers_ys_liver	12_conserved_hepa_markers_ys_liver
10160	GO:0006639	GO:0006639	FALSE	GO:0006639	ACYLGLYCEROL METABOLIC PROCESS	ENR	GO:0006639	c("APOA1", "CPS1", "APOC1", "ANG", "SCARB1", "APOB", "RGN", "APOE", "MTTP", "APOC3", "ACSL4", "LIPC", "APOC2", "APOA4", "GPAM", "APOH", "DGAT2", "FABP1")	18	3.60212e-10	3.60212e-10	0	0	1	1	2	Hepa_vs_Endoderm	conserved_hepa_markers_ys_liver	2_conserved_hepa_markers_ys_liver
10161	GO:0032368	GO:0032368	FALSE	GO:0032368	REGULATION OF LIPID TRANSPORT	ENR	GO:0032368	c("APOA1", "APOC1", "APOE", "AGT", "APOC3")	5	5.80421e-06	5.80421e-06	0	0	1	0.999994	2	Hepa_vs_Endoderm	conserved_hepa_markers_ys_liver	2_conserved_hepa_markers_ys_liver
10162	GO:0050996	GO:0050996	FALSE	GO:0050996	POSITIVE REGULATION OF LIPID CATABOLIC PROCESS	ENR	GO:0050996	c("APOA1", "APOC2", "APOA4", "ANGPTL3", "FABP1")	5	2.53503e-05	2.53503e-05	0	0	1	0.999975	2	Hepa_vs_Endoderm	conserved_hepa_markers_ys_liver	2_conserved_hepa_markers_ys_liver
10163	GO:0046949	GO:0046949	FALSE	GO:0046949	FATTY-ACYL-COA BIOSYNTHETIC PROCESS	ENR	GO:0046949	c("ACLY", "SLC25A1", "HSD17B12", "TECR", "SCD", "ACSL4", "FASN")	7	2.86473e-05	2.86473e-05	0	0	1	0.999971	4	Hepa_vs_Endoderm	conserved_hepa_markers_ys_liver	4_conserved_hepa_markers_ys_liver
10166	GO:0090303	GO:0090303	FALSE	GO:0090303	POSITIVE REGULATION OF WOUND HEALING	ENR	GO:0090303	c("HRG", "PLG", "APOH", "VTN", "F2", "SERPINF2")	6	3.72509e-07	3.72509e-07	0	0	1	1	3	Hepa_vs_Endoderm	conserved_hepa_markers_ys_liver	3_conserved_hepa_markers_ys_liver
10169	GO:0019395	GO:0019395	FALSE	GO:0019395	FATTY ACID OXIDATION	ENR	GO:0019395	c("ACAA1", "ECHS1", "PECR", "SCP2", "ECHDC2", "ACOX2", "SLC27A2", "CRAT", "ACAT2", "PHYH", "ADH5", "ACAT1", "DGAT2", "ACAA2", "FABP1", "ETFB")	16	3.25034e-09	3.25034e-09	0	0	1	1	13	Hepa_vs_Endoderm	conserved_hepa_markers_ys_liver	13_conserved_hepa_markers_ys_liver
10170	GO:0015918	GO:0015918	FALSE	GO:0015918	STEROL TRANSPORT	ENR	GO:0015918	c("APOA1", "APOC1", "APOB", "APOE", "CLU", "APOC3", "APOM")	7	1.47276e-09	1.47276e-09	0	0	1	1	2	Hepa_vs_Endoderm	conserved_hepa_markers_ys_liver	2_conserved_hepa_markers_ys_liver
10171	GO:0015914	GO:0015914	FALSE	GO:0015914	PHOSPHOLIPID TRANSPORT	ENR	GO:0015914	c("APOA1", "APOC2", "APOC1", "SCARB1", "GLTPD2", "APOE", "APOA4", "SCP2", "MTTP", "APOC3", "DBI")	11	3.08756e-06	3.08756e-06	0	0	1	0.999997	2	Hepa_vs_Endoderm	conserved_hepa_markers_ys_liver	2_conserved_hepa_markers_ys_liver
10172	GO:0030299	GO:0030299	FALSE	GO:0030299	INTESTINAL CHOLESTEROL ABSORPTION	ENR	GO:0030299	c("AKR1C1", "APOA1", "APOA4", "SOAT2", "ENPP7")	5	0.000290474	0.000290474	0	0	1	0.99971	9	Hepa_vs_Endoderm	conserved_hepa_markers_ys_liver	9_conserved_hepa_markers_ys_liver
10173	GO:0046390	GO:0046390	FALSE	GO:0046390	RIBOSE PHOSPHATE BIOSYNTHETIC PROCESS	ENR	GO:0046390	c("ACLY", "HSD17B12", "SCD", "ACSL4", "FASN", "ACSS2", "SLC25A1", "MT-ATP8", "CMPK1", "ATP5J", "ACAT1", "ADK", "AK4", "GSTZ1", "TECR", "COASY")	16	6.65365e-05	6.65365e-05	0	0	1	0.999934	4	Hepa_vs_Endoderm	conserved_hepa_markers_ys_liver	4_conserved_hepa_markers_ys_liver
10174	GO:1902652	GO:1902652	FALSE	GO:1902652	SECONDARY ALCOHOL METABOLIC PROCESS	ENR	GO:1902652	c("APOA1", "APOC1", "APOB", "APOE", "HMGCS1", "EBP", "FDPS", "MSMO1", "DHCR24", "ANGPTL3", "TM7SF2", "IDI1", "LIPC", "ACAT2", "FDFT1", "DHCR7", "HMGCR", "MVD", "HMGCS2", "APOA4", "SULT2A1", "SQLE", "SC5D", "LCAT", "IDH1", "CYP27A1", "CEBPA", "DGAT2", "ACAA2", "EPHX2", "SOAT2", "ACLY", "CYP51A1", "SCARB1")	34	2.23432e-27	2.23432e-27	0	0	1	1	5	Hepa_vs_Endoderm	conserved_hepa_markers_ys_liver	5_conserved_hepa_markers_ys_liver
10176	GO:1902653	GO:1902653	FALSE	GO:1902653	SECONDARY ALCOHOL BIOSYNTHETIC PROCESS	ENR	GO:1902653	c("APOA1", "APOB", "APOE", "HMGCS1", "EBP", "FDPS", "MSMO1", "DHCR24", "TM7SF2", "IDI1", "ACAT2", "FDFT1", "DHCR7", "HMGCR", "MVD", "HMGCS2", "APOA4", "SQLE", "SC5D")	19	5.443e-23	5.443e-23	0	0	1	1	5	Hepa_vs_Endoderm	conserved_hepa_markers_ys_liver	5_conserved_hepa_markers_ys_liver
10179	GO:1901568	GO:1901568	FALSE	GO:1901568	FATTY ACID DERIVATIVE METABOLIC PROCESS	ENR	GO:1901568	c("ACLY", "PTGR1", "GGT1", "BDH1", "HSD17B12", "SCD", "CYP4F3", "ACSL4", "FASN", "SLC25A1", "HMGCS2", "HMGCL", "ACAT1", "TECR", "DGAT2")	15	1.45001e-09	1.45001e-09	0	0	1	1	4	Hepa_vs_Endoderm	conserved_hepa_markers_ys_liver	4_conserved_hepa_markers_ys_liver
10181	GO:0050892	GO:0050892	FALSE	GO:0050892	INTESTINAL ABSORPTION	ENR	GO:0050892	c("AKR1C1", "APOA1", "SCARB1", "APOA4", "EPB41", "FABP1", "SOAT2", "ENPP7")	8	6.16849e-05	6.16849e-05	0	0	1	0.999938	9	Hepa_vs_Endoderm	conserved_hepa_markers_ys_liver	9_conserved_hepa_markers_ys_liver
10182	GO:0043691	GO:0043691	FALSE	GO:0043691	REVERSE CHOLESTEROL TRANSPORT	ENR	GO:0043691	c("APOA1", "APOC2", "APOE", "APOA4", "CLU", "LCAT", "APOC3", "LIPC", "APOM")	9	1.4719e-11	1.4719e-11	0	0	1	1	2	Hepa_vs_Endoderm	conserved_hepa_markers_ys_liver	2_conserved_hepa_markers_ys_liver
10184	GO:0046165	GO:0046165	FALSE	GO:0046165	ALCOHOL BIOSYNTHETIC PROCESS	ENR	GO:0046165	c("APOA1", "APOB", "APOE", "HMGCS1", "EBP", "FDPS", "MSMO1", "DHCR24", "TM7SF2", "IDI1", "ACAT2", "FDFT1", "DHCR7", "HMGCR", "MVD", "HMGCS2", "APOA4", "SQLE", "SC5D", "CYP27A1", "ACAA2", "ACLY", "CYP51A1", "SCP2", "PCBD1", "QDPR")	26	1.68018e-18	1.68018e-18	0	0	1	1	5	Hepa_vs_Endoderm	conserved_hepa_markers_ys_liver	5_conserved_hepa_markers_ys_liver
10185	GO:0033559	GO:0033559	FALSE	GO:0033559	UNSATURATED FATTY ACID METABOLIC PROCESS	ENR	GO:0033559	c("ACAA1", "PTGR1", "FADS1", "FADS2", "SCP2", "AVP", "SCD", "EPHX1", "CYP4F3", "CBR1", "AKR1C1", "GSTA1", "GSTP1", "EPHX2")	14	3.19113e-06	3.19113e-06	0	0	1	0.999997	12	Hepa_vs_Endoderm	conserved_hepa_markers_ys_liver	12_conserved_hepa_markers_ys_liver
10186	GO:0030168	GO:0030168	FALSE	GO:0030168	PLATELET ACTIVATION	ENR	GO:0030168	c("HRG", "APOE", "FN1", "FGB", "FGG", "FGA", "F2")	7	8.12818e-06	8.12818e-06	0	0	1	0.999992	3	Hepa_vs_Endoderm	conserved_hepa_markers_ys_liver	3_conserved_hepa_markers_ys_liver
10187	GO:0072329	GO:0072329	FALSE	GO:0072329	MONOCARBOXYLIC ACID CATABOLIC PROCESS	ENR	GO:0072329	c("ACAA1", "AIG1", "ECHS1", "PON3", "SORD", "CRYL1", "AKR1A1", "PECR", "SCP2", "ECHDC2", "ACOX2", "AGXT2", "SLC27A2", "CYP4F3", "CRAT", "AKR1D1", "ACAT2", "PHYH", "SULT2A1", "ACAT1", "ACAA2", "FABP1", "ETFB")	23	3.15817e-14	3.15817e-14	0	0	1	1	13	Hepa_vs_Endoderm	conserved_hepa_markers_ys_liver	13_conserved_hepa_markers_ys_liver
10189	GO:1901570	GO:1901570	FALSE	GO:1901570	FATTY ACID DERIVATIVE BIOSYNTHETIC PROCESS	ENR	GO:1901570	c("ACLY", "SLC25A1", "HMGCS2", "HMGCL", "GGT1", "ACAT1", "BDH1", "HSD17B12", "TECR", "SCD", "ACSL4", "FASN")	12	5.08822e-08	5.08822e-08	0	0	1	1	4	Hepa_vs_Endoderm	conserved_hepa_markers_ys_liver	4_conserved_hepa_markers_ys_liver
10191	GO:0035296	GO:0035296	FALSE	GO:0035296	REGULATION OF TUBE DIAMETER	ENR	GO:0035296	c("CPS1", "KNG1", "APOE", "AGT", "FGB", "FGG", "FGA", "SERPINF2")	8	7.5554e-08	7.5554e-08	0	0	1	1	3	Hepa_vs_Endoderm	conserved_hepa_markers_ys_liver	3_conserved_hepa_markers_ys_liver
10192	GO:0006633	GO:0006633	FALSE	GO:0006633	FATTY ACID BIOSYNTHETIC PROCESS	ENR	GO:0006633	c("ACLY", "APOA1", "APOC1", "RGN", "FADS1", "HSD17B12", "PECR", "FADS2", "AVP", "SCD", "CBR1", "APOC3", "MID1IP1", "NR1H2", "LIPC", "FASN", "QKI", "ACSS2", "APOC2", "GSTP1", "APOA4", "TECR", "EPHX2")	23	2.02215e-09	2.02215e-09	0	0	1	1	10	Hepa_vs_Endoderm	conserved_hepa_markers_ys_liver	10_conserved_hepa_markers_ys_liver
10199	GO:0009152	GO:0009152	FALSE	GO:0009152	PURINE RIBONUCLEOTIDE BIOSYNTHETIC PROCESS	ENR	GO:0009152	c("ACLY", "HSD17B12", "SCD", "ACSL4", "FASN", "ACSS2", "SLC25A1", "MT-ATP8", "ATP5J", "ACAT1", "ADK", "AK4", "GSTZ1", "TECR", "COASY")	15	7.36538e-05	7.36538e-05	0	0	1	0.999926	4	Hepa_vs_Endoderm	conserved_hepa_markers_ys_liver	4_conserved_hepa_markers_ys_liver
10204	GO:0045923	GO:0045923	FALSE	GO:0045923	POSITIVE REGULATION OF FATTY ACID METABOLIC PROCESS	ENR	GO:0045923	c("APOA1", "APOC2", "RGN", "APOA4", "AVP", "MID1IP1", "NR1H2", "FABP1")	8	4.30758e-05	4.30758e-05	0	0	1	0.999957	10	Hepa_vs_Endoderm	conserved_hepa_markers_ys_liver	10_conserved_hepa_markers_ys_liver
10206	GO:0051004	GO:0051004	FALSE	GO:0051004	REGULATION OF LIPOPROTEIN LIPASE ACTIVITY	ENR	GO:0051004	c("APOA1", "APOC2", "APOC1", "APOA4", "APOH", "ANGPTL3", "APOC3", "LIPC")	8	2.20091e-10	2.20091e-10	0	0	1	1	2	Hepa_vs_Endoderm	conserved_hepa_markers_ys_liver	2_conserved_hepa_markers_ys_liver
10208	GO:0031638	GO:0031638	FALSE	GO:0031638	ZYMOGEN ACTIVATION	ENR	GO:0031638	c("HPN", "GGT1", "APOH", "FGB", "DHCR24", "FGG", "PERP", "FGA", "CIDEB", "SERPINF2")	10	3.64731e-07	3.64731e-07	0	0	1	1	3	Hepa_vs_Endoderm	conserved_hepa_markers_ys_liver	3_conserved_hepa_markers_ys_liver
10209	GO:0046461	GO:0046461	FALSE	GO:0046461	NEUTRAL LIPID CATABOLIC PROCESS	ENR	GO:0046461	c("APOA1", "CPS1", "APOC2", "APOB", "APOA4", "APOC3", "LIPC", "FABP1")	8	6.40288e-08	6.40288e-08	0	0	1	1	2	Hepa_vs_Endoderm	conserved_hepa_markers_ys_liver	2_conserved_hepa_markers_ys_liver
10211	GO:0046464	GO:0046464	FALSE	GO:0046464	ACYLGLYCEROL CATABOLIC PROCESS	ENR	GO:0046464	c("APOA1", "CPS1", "APOC2", "APOB", "APOA4", "APOC3", "LIPC", "FABP1")	8	6.40288e-08	6.40288e-08	0	0	1	1	2	Hepa_vs_Endoderm	conserved_hepa_markers_ys_liver	2_conserved_hepa_markers_ys_liver
10212	GO:0031639	GO:0031639	FALSE	GO:0031639	PLASMINOGEN ACTIVATION	ENR	GO:0031639	c("APOH", "FGB", "DHCR24", "FGG", "FGA", "SERPINF2")	6	4.98796e-09	4.98796e-09	0	0	1	1	3	Hepa_vs_Endoderm	conserved_hepa_markers_ys_liver	3_conserved_hepa_markers_ys_liver
10214	GO:0097006	GO:0097006	FALSE	GO:0097006	REGULATION OF PLASMA LIPOPROTEIN PARTICLE LEVELS	ENR	GO:0097006	c("AMN", "APOA1", "APOC1", "SCARB1", "APOB", "APOE", "AGT", "MTTP", "APOC3", "LIPC", "APOM", "P4HB", "APOC2", "APOA4", "LCAT", "DGAT2", "SOAT2")	17	2.59189e-11	2.59189e-11	0	0	1	1	2	Hepa_vs_Endoderm	conserved_hepa_markers_ys_liver	2_conserved_hepa_markers_ys_liver
10215	GO:0010811	GO:0010811	FALSE	GO:0010811	POSITIVE REGULATION OF CELL-SUBSTRATE ADHESION	ENR	GO:0010811	c("HRG", "APOA1", "FN1", "FGB", "FGG", "FGA")	6	2.68764e-05	2.68764e-05	0	0	1	0.999973	3	Hepa_vs_Endoderm	conserved_hepa_markers_ys_liver	3_conserved_hepa_markers_ys_liver
10216	GO:0030301	GO:0030301	FALSE	GO:0030301	CHOLESTEROL TRANSPORT	ENR	GO:0030301	c("APOA1", "APOC1", "APOB", "APOE", "CLU", "APOC3", "APOM")	7	7.21111e-10	7.21111e-10	0	0	1	1	2	Hepa_vs_Endoderm	conserved_hepa_markers_ys_liver	2_conserved_hepa_markers_ys_liver
10217	GO:0070328	GO:0070328	FALSE	GO:0070328	TRIGLYCERIDE HOMEOSTASIS	ENR	GO:0070328	c("APOA1", "APOC2", "HMGCR", "SCARB1", "APOE", "APOA4", "ANGPTL3", "APOC3", "DGAT2", "PLA2G12B", "LIPC", "HNF4A")	12	7.67292e-11	7.67292e-11	0	0	1	1	2	Hepa_vs_Endoderm	conserved_hepa_markers_ys_liver	2_conserved_hepa_markers_ys_liver
10218	GO:0062013	GO:0062013	FALSE	GO:0062013	POSITIVE REGULATION OF SMALL MOLECULE METABOLIC PROCESS	ENR	GO:0062013	c("APOA1", "APOC2", "RGN", "APOA4", "GPD1", "PTAFR", "AVP", "MID1IP1", "DGAT2", "NR1H2", "FABP1")	11	0.00538238	0.00538238	0	0	1	0.994618	10	Hepa_vs_Endoderm	conserved_hepa_markers_ys_liver	10_conserved_hepa_markers_ys_liver
10220	GO:0019627	GO:0019627	FALSE	GO:0019627	UREA METABOLIC PROCESS	ENR	GO:0019627	c("CPS1", "ARG1", "ASL", "CEBPA", "ASS1")	5	1.13078e-05	1.13078e-05	0	0	1	0.999989	8	Hepa_vs_Endoderm	conserved_hepa_markers_ys_liver	8_conserved_hepa_markers_ys_liver
10221	GO:0061045	GO:0061045	FALSE	GO:0061045	NEGATIVE REGULATION OF WOUND HEALING	ENR	GO:0061045	c("HRG", "KNG1", "PLG", "A2M", "APOE", "APOH", "FGB", "VTN", "FGG", "FGA", "F2", "SERPINF2")	12	9.60457e-15	9.60457e-15	0	0	1	1	3	Hepa_vs_Endoderm	conserved_hepa_markers_ys_liver	3_conserved_hepa_markers_ys_liver
10224	GO:0061041	GO:0061041	FALSE	GO:0061041	REGULATION OF WOUND HEALING	ENR	GO:0061041	c("HRG", "KNG1", "PLG", "A2M", "APOE", "APOH", "FGB", "VTN", "FGG", "FGA", "F2", "SERPINC1", "SERPINF2")	13	1.00451e-13	1.00451e-13	0	0	1	1	3	Hepa_vs_Endoderm	conserved_hepa_markers_ys_liver	3_conserved_hepa_markers_ys_liver
10226	GO:0014075	GO:0014075	FALSE	GO:0014075	RESPONSE TO AMINE	ENR	GO:0014075	c("CPS1", "ARG1", "OXT", "HNMT", "ASS1", "NQO1")	6	0.00102161	0.00102161	0	0	1	0.998978	15	Hepa_vs_Endoderm	conserved_hepa_markers_ys_liver	15_conserved_hepa_markers_ys_liver
10227	GO:0006690	GO:0006690	FALSE	GO:0006690	ICOSANOID METABOLIC PROCESS	ENR	GO:0006690	c("TNFRSF1A", "PON2", "SYK", "PON3", "PTGR1", "GGT1", "FADS1", "AVP", "EPHX1", "CYP4F3", "CBR1", "AKR1C1", "GSTA1", "GSTP1", "MGST2", "EPHX2")	16	2.42358e-06	2.42358e-06	0	0	1	0.999998	12	Hepa_vs_Endoderm	conserved_hepa_markers_ys_liver	12_conserved_hepa_markers_ys_liver
10228	GO:0006695	GO:0006695	FALSE	GO:0006695	CHOLESTEROL BIOSYNTHETIC PROCESS	ENR	GO:0006695	c("APOA1", "APOB", "APOE", "HMGCS1", "EBP", "FDPS", "MSMO1", "DHCR24", "TM7SF2", "IDI1", "ACAT2", "FDFT1", "DHCR7", "HMGCR", "MVD", "HMGCS2", "APOA4", "SQLE", "SC5D")	19	5.443e-23	5.443e-23	0	0	1	1	5	Hepa_vs_Endoderm	conserved_hepa_markers_ys_liver	5_conserved_hepa_markers_ys_liver
10231	GO:0006694	GO:0006694	FALSE	GO:0006694	STEROID BIOSYNTHETIC PROCESS	ENR	GO:0006694	c("APOA1", "APOB", "APOE", "HMGCS1", "EBP", "FDPS", "MSMO1", "DHCR24", "TM7SF2", "IDI1", "ACAT2", "FDFT1", "DHCR7", "HMGCR", "MVD", "HMGCS2", "APOA4", "SQLE", "SC5D", "CYP27A1", "ACAA2", "ACLY", "CYP51A1", "SCARB1", "C14ORF1", "SERPINA6", "HSD17B11", "HSD17B2", "HSD17B12", "SCP2", "ACOX2", "SLC27A2")	32	1.94137e-22	1.94137e-22	0	0	1	1	5	Hepa_vs_Endoderm	conserved_hepa_markers_ys_liver	5_conserved_hepa_markers_ys_liver
10234	GO:0090181	GO:0090181	FALSE	GO:0090181	REGULATION OF CHOLESTEROL METABOLIC PROCESS	ENR	GO:0090181	c("DHCR7", "APOB", "APOE", "DGAT2", "EPHX2")	5	0.00173805	0.00173805	0	0	1	0.998262	2	Hepa_vs_Endoderm	conserved_hepa_markers_ys_liver	2_conserved_hepa_markers_ys_liver
10235	GO:0048771	GO:0048771	FALSE	GO:0048771	TISSUE REMODELING	ENR	GO:0048771	c("HRG", "PLG", "ARG1", "TF", "AGT")	5	0.00872538	0.00872538	0	0	1	0.991275	3	Hepa_vs_Endoderm	conserved_hepa_markers_ys_liver	3_conserved_hepa_markers_ys_liver
10236	GO:0001676	GO:0001676	FALSE	GO:0001676	LONG-CHAIN FATTY ACID METABOLIC PROCESS	ENR	GO:0001676	c("ACAA1", "AIG1", "FADS1", "FADS2", "SCP2", "EPHX1", "SLC27A2", "CYP4F3", "CBR1", "ACSL4", "GSTA1", "ACOT2", "GSTP1", "EPHX2")	14	1.90471e-06	1.90471e-06	0	0	1	0.999998	12	Hepa_vs_Endoderm	conserved_hepa_markers_ys_liver	12_conserved_hepa_markers_ys_liver
10237	GO:0046470	GO:0046470	FALSE	GO:0046470	PHOSPHATIDYLCHOLINE METABOLIC PROCESS	ENR	GO:0046470	c("STARD10", "APOA1", "APOC1", "SCARB1", "APOA4", "LCAT", "DBI", "LIPC")	8	0.00117068	0.00117068	0	0	1	0.998829	2	Hepa_vs_Endoderm	conserved_hepa_markers_ys_liver	2_conserved_hepa_markers_ys_liver
Conserved and differential gene modules Mouyse Endoderm vs human YS endoderm
SUID	shared name	name	selected	EnrichmentMap::Name	EnrichmentMap::GS_DESCR	EnrichmentMap::GS_Type	EnrichmentMap::Formatted_name	EnrichmentMap::Genes	EnrichmentMap::gs_size	EnrichmentMap::pvalue (Dataset 1)	EnrichmentMap::fdr_qvalue (Dataset 1)	EnrichmentMap::fwer_qvalue (Dataset 1)	EnrichmentMap::ES (Dataset 1)	EnrichmentMap::NES (Dataset 1)	EnrichmentMap::Colouring (Dataset 1)	__mclCluster	run_id	net_id	clust_id
34383	GO:0030193	GO:0030193	FALSE	GO:0030193	REGULATION OF BLOOD COAGULATION	ENR	GO:0030193	c("VTN", "APOH", "FGB", "FGG", "FGA", "SERPINE2")	6	1.40016e-07	1.40016e-07	0	0	1	1	3	mouse_vs_human	endoderm_mouse_human_conserved	3_endoderm_mouse_human_conserved
34384	GO:0032374	GO:0032374	FALSE	GO:0032374	REGULATION OF CHOLESTEROL TRANSPORT	ENR	GO:0032374	c("APOA2", "APOC1", "APOC3", "APOA1", "APOA4")	5	9.90452e-08	9.90452e-08	0	0	1	1	2	mouse_vs_human	endoderm_mouse_human_conserved	2_endoderm_mouse_human_conserved
34385	GO:0032371	GO:0032371	FALSE	GO:0032371	REGULATION OF STEROL TRANSPORT	ENR	GO:0032371	c("APOA2", "APOC1", "APOC3", "APOA1", "APOA4")	5	9.90452e-08	9.90452e-08	0	0	1	1	2	mouse_vs_human	endoderm_mouse_human_conserved	2_endoderm_mouse_human_conserved
34386	GO:0030195	GO:0030195	FALSE	GO:0030195	NEGATIVE REGULATION OF BLOOD COAGULATION	ENR	GO:0030195	c("VTN", "APOH", "FGB", "FGG", "FGA", "SERPINE2")	6	4.65389e-08	4.65389e-08	0	0	1	1	3	mouse_vs_human	endoderm_mouse_human_conserved	3_endoderm_mouse_human_conserved
34387	GO:0022600	GO:0022600	FALSE	GO:0022600	DIGESTIVE SYSTEM PROCESS	ENR	GO:0022600	c("APOA2", "APOA1", "APOA4", "FABP1", "RBP4")	5	1.66277e-06	1.66277e-06	0	0	1	0.999998	2	mouse_vs_human	endoderm_mouse_human_conserved	2_endoderm_mouse_human_conserved
34388	GO:0006641	GO:0006641	FALSE	GO:0006641	TRIGLYCERIDE METABOLIC PROCESS	ENR	GO:0006641	c("APOA2", "APOC1", "APOC3", "APOA1", "APOA4", "FABP1")	6	6.75303e-08	6.75303e-08	0	0	1	1	2	mouse_vs_human	endoderm_mouse_human_conserved	2_endoderm_mouse_human_conserved
34389	GO:0006721	GO:0006721	FALSE	GO:0006721	TERPENOID METABOLIC PROCESS	ENR	GO:0006721	c("APOA2", "APOC3", "APOA1", "APOA4", "APOM", "RBP4")	6	4.65389e-08	4.65389e-08	0	0	1	1	2	mouse_vs_human	endoderm_mouse_human_conserved	2_endoderm_mouse_human_conserved
34390	GO:0055092	GO:0055092	FALSE	GO:0055092	STEROL HOMEOSTASIS	ENR	GO:0055092	c("APOA2", "APOC3", "APOA1", "APOA4", "APOM")	5	6.36222e-07	6.36222e-07	0	0	1	0.999999	2	mouse_vs_human	endoderm_mouse_human_conserved	2_endoderm_mouse_human_conserved
34391	GO:0006720	GO:0006720	FALSE	GO:0006720	ISOPRENOID METABOLIC PROCESS	ENR	GO:0006720	c("APOA2", "APOC3", "APOA1", "APOA4", "APOM", "RBP4")	6	8.42851e-08	8.42851e-08	0	0	1	1	2	mouse_vs_human	endoderm_mouse_human_conserved	2_endoderm_mouse_human_conserved
34392	GO:0051004	GO:0051004	FALSE	GO:0051004	REGULATION OF LIPOPROTEIN LIPASE ACTIVITY	ENR	GO:0051004	c("APOC1", "APOC3", "APOA1", "APOA4", "APOH")	5	4.65389e-08	4.65389e-08	0	0	1	1	2	mouse_vs_human	endoderm_mouse_human_conserved	2_endoderm_mouse_human_conserved
34393	GO:0031638	GO:0031638	FALSE	GO:0031638	ZYMOGEN ACTIVATION	ENR	GO:0031638	c("APOH", "FGB", "FGG", "FGA", "SERPINE2")	5	1.97309e-06	1.97309e-06	0	0	1	0.999998	3	mouse_vs_human	endoderm_mouse_human_conserved	3_endoderm_mouse_human_conserved
34394	GO:0006638	GO:0006638	FALSE	GO:0006638	NEUTRAL LIPID METABOLIC PROCESS	ENR	GO:0006638	c("APOA2", "APOC1", "APOC3", "APOA1", "APOA4", "FABP1")	6	1.99283e-07	1.99283e-07	0	0	1	1	2	mouse_vs_human	endoderm_mouse_human_conserved	2_endoderm_mouse_human_conserved
34395	GO:0046461	GO:0046461	FALSE	GO:0046461	NEUTRAL LIPID CATABOLIC PROCESS	ENR	GO:0046461	c("APOA2", "APOC3", "APOA1", "APOA4", "FABP1")	5	6.50683e-08	6.50683e-08	0	0	1	1	2	mouse_vs_human	endoderm_mouse_human_conserved	2_endoderm_mouse_human_conserved
34396	GO:0050994	GO:0050994	FALSE	GO:0050994	REGULATION OF LIPID CATABOLIC PROCESS	ENR	GO:0050994	c("APOA2", "APOC1", "APOC3", "APOA1", "APOA4", "FABP1")	6	3.9211e-09	3.9211e-09	0	0	1	1	2	mouse_vs_human	endoderm_mouse_human_conserved	2_endoderm_mouse_human_conserved
34397	GO:0046464	GO:0046464	FALSE	GO:0046464	ACYLGLYCEROL CATABOLIC PROCESS	ENR	GO:0046464	c("APOA2", "APOC3", "APOA1", "APOA4", "FABP1")	5	6.50683e-08	6.50683e-08	0	0	1	1	2	mouse_vs_human	endoderm_mouse_human_conserved	2_endoderm_mouse_human_conserved
34398	GO:0006639	GO:0006639	FALSE	GO:0006639	ACYLGLYCEROL METABOLIC PROCESS	ENR	GO:0006639	c("APOA2", "APOC1", "APOC3", "APOA1", "APOA4", "FABP1")	6	1.94111e-07	1.94111e-07	0	0	1	1	2	mouse_vs_human	endoderm_mouse_human_conserved	2_endoderm_mouse_human_conserved
34399	GO:0031639	GO:0031639	FALSE	GO:0031639	PLASMINOGEN ACTIVATION	ENR	GO:0031639	c("APOH", "FGB", "FGG", "FGA", "SERPINE2")	5	4.65389e-08	4.65389e-08	0	0	1	1	3	mouse_vs_human	endoderm_mouse_human_conserved	3_endoderm_mouse_human_conserved
34400	GO:0097006	GO:0097006	FALSE	GO:0097006	REGULATION OF PLASMA LIPOPROTEIN PARTICLE LEVELS	ENR	GO:0097006	c("APOA2", "APOC1", "APOC3", "APOA1", "APOA4", "APOM", "ALB")	7	8.77991e-10	8.77991e-10	0	0	1	1	2	mouse_vs_human	endoderm_mouse_human_conserved	2_endoderm_mouse_human_conserved
34401	GO:0010811	GO:0010811	FALSE	GO:0010811	POSITIVE REGULATION OF CELL-SUBSTRATE ADHESION	ENR	GO:0010811	c("HAS2", "PTN", "APOA1", "FGB", "FGG", "FGA")	6	4.38782e-06	4.38782e-06	0	0	1	0.999996	3	mouse_vs_human	endoderm_mouse_human_conserved	3_endoderm_mouse_human_conserved
34402	GO:0015748	GO:0015748	FALSE	GO:0015748	ORGANOPHOSPHATE ESTER TRANSPORT	ENR	GO:0015748	c("APOA2", "APOC1", "APOC3", "APOA1", "APOA4")	5	1.35012e-06	1.35012e-06	0	0	1	0.999999	2	mouse_vs_human	endoderm_mouse_human_conserved	2_endoderm_mouse_human_conserved
34403	GO:0030301	GO:0030301	FALSE	GO:0030301	CHOLESTEROL TRANSPORT	ENR	GO:0030301	c("APOA2", "APOC1", "APOC3", "APOA1", "APOA4", "APOM")	6	3.57148e-08	3.57148e-08	0	0	1	1	2	mouse_vs_human	endoderm_mouse_human_conserved	2_endoderm_mouse_human_conserved
34404	GO:0032368	GO:0032368	FALSE	GO:0032368	REGULATION OF LIPID TRANSPORT	ENR	GO:0032368	c("APOA2", "APOC1", "APOC3", "APOA1", "APOA4")	5	1.81192e-06	1.81192e-06	0	0	1	0.999998	2	mouse_vs_human	endoderm_mouse_human_conserved	2_endoderm_mouse_human_conserved
34405	GO:0061045	GO:0061045	FALSE	GO:0061045	NEGATIVE REGULATION OF WOUND HEALING	ENR	GO:0061045	c("VTN", "APOH", "FGB", "FGG", "FGA", "SERPINE2")	6	3.27555e-07	3.27555e-07	0	0	1	1	3	mouse_vs_human	endoderm_mouse_human_conserved	3_endoderm_mouse_human_conserved
34406	GO:0034381	GO:0034381	FALSE	GO:0034381	PLASMA LIPOPROTEIN PARTICLE CLEARANCE	ENR	GO:0034381	c("APOA2", "APOC1", "APOC3", "APOA1", "APOM")	5	1.4104e-07	1.4104e-07	0	0	1	1	2	mouse_vs_human	endoderm_mouse_human_conserved	2_endoderm_mouse_human_conserved
34407	GO:0065005	GO:0065005	FALSE	GO:0065005	PROTEIN-LIPID COMPLEX ASSEMBLY	ENR	GO:0065005	c("APOA2", "APOC1", "APOC3", "APOA1", "APOA4", "APOM")	6	6.20598e-11	6.20598e-11	0	0	1	1	2	mouse_vs_human	endoderm_mouse_human_conserved	2_endoderm_mouse_human_conserved
34408	GO:0061041	GO:0061041	FALSE	GO:0061041	REGULATION OF WOUND HEALING	ENR	GO:0061041	c("VTN", "APOH", "FGB", "FGG", "FGA", "SERPINE2")	6	4.60238e-06	4.60238e-06	0	0	1	0.999995	3	mouse_vs_human	endoderm_mouse_human_conserved	3_endoderm_mouse_human_conserved
34409	GO:1905952	GO:1905952	FALSE	GO:1905952	REGULATION OF LIPID LOCALIZATION	ENR	GO:1905952	c("APOA2", "APOC1", "APOC3", "APOA1", "APOA4")	5	4.28054e-06	4.28054e-06	0	0	1	0.999996	2	mouse_vs_human	endoderm_mouse_human_conserved	2_endoderm_mouse_human_conserved
34410	GO:0007586	GO:0007586	FALSE	GO:0007586	DIGESTION	ENR	GO:0007586	c("APOA2", "APOA1", "APOA4", "FABP1", "RBP4")	5	6.33245e-06	6.33245e-06	0	0	1	0.999994	2	mouse_vs_human	endoderm_mouse_human_conserved	2_endoderm_mouse_human_conserved
34411	GO:1900024	GO:1900024	FALSE	GO:1900024	REGULATION OF SUBSTRATE ADHESION-DEPENDENT CELL SPREADING	ENR	GO:1900024	c("HAS2", "APOA1", "FGB", "FGG", "FGA")	5	2.87251e-06	2.87251e-06	0	0	1	0.999997	3	mouse_vs_human	endoderm_mouse_human_conserved	3_endoderm_mouse_human_conserved
34412	GO:1900026	GO:1900026	FALSE	GO:1900026	POSITIVE REGULATION OF SUBSTRATE ADHESION-DEPENDENT CELL SPREADING	ENR	GO:1900026	c("HAS2", "APOA1", "FGB", "FGG", "FGA")	5	7.03069e-07	7.03069e-07	0	0	1	0.999999	3	mouse_vs_human	endoderm_mouse_human_conserved	3_endoderm_mouse_human_conserved
34413	GO:0046503	GO:0046503	FALSE	GO:0046503	GLYCEROLIPID CATABOLIC PROCESS	ENR	GO:0046503	c("APOA2", "APOC1", "APOC3", "APOA1", "APOA4", "FABP1")	6	1.11102e-08	1.11102e-08	0	0	1	1	2	mouse_vs_human	endoderm_mouse_human_conserved	2_endoderm_mouse_human_conserved
34414	GO:0015918	GO:0015918	FALSE	GO:0015918	STEROL TRANSPORT	ENR	GO:0015918	c("APOA2", "APOC1", "APOC3", "APOA1", "APOA4", "APOM")	6	4.96031e-08	4.96031e-08	0	0	1	1	2	mouse_vs_human	endoderm_mouse_human_conserved	2_endoderm_mouse_human_conserved
34415	GO:0015914	GO:0015914	FALSE	GO:0015914	PHOSPHOLIPID TRANSPORT	ENR	GO:0015914	c("APOA2", "APOC1", "APOC3", "APOA1", "APOA4")	5	2.25587e-07	2.25587e-07	0	0	1	1	2	mouse_vs_human	endoderm_mouse_human_conserved	2_endoderm_mouse_human_conserved
34416	GO:0031100	GO:0031100	FALSE	GO:0031100	ANIMAL ORGAN REGENERATION	ENR	GO:0031100	c("APOA2", "APOA1", "TYMS", "CDK1", "ANXA3")	5	3.67844e-06	3.67844e-06	0	0	1	0.999996	0	mouse_vs_human	endoderm_mouse_human_conserved	NA_endoderm_mouse_human_conserved
34417	GO:0034377	GO:0034377	FALSE	GO:0034377	PLASMA LIPOPROTEIN PARTICLE ASSEMBLY	ENR	GO:0034377	c("APOA2", "APOC1", "APOC3", "APOA1", "APOA4", "APOM")	6	3.52554e-11	3.52554e-11	0	0	1	1	2	mouse_vs_human	endoderm_mouse_human_conserved	2_endoderm_mouse_human_conserved
34418	GO:0050818	GO:0050818	FALSE	GO:0050818	REGULATION OF COAGULATION	ENR	GO:0050818	c("VTN", "APOH", "FGB", "FGG", "FGA", "SERPINE2")	6	2.19491e-07	2.19491e-07	0	0	1	1	3	mouse_vs_human	endoderm_mouse_human_conserved	3_endoderm_mouse_human_conserved
34419	GO:0050819	GO:0050819	FALSE	GO:0050819	NEGATIVE REGULATION OF COAGULATION	ENR	GO:0050819	c("VTN", "APOH", "FGB", "FGG", "FGA", "SERPINE2")	6	7.14977e-08	7.14977e-08	0	0	1	1	3	mouse_vs_human	endoderm_mouse_human_conserved	3_endoderm_mouse_human_conserved
34420	GO:0034375	GO:0034375	FALSE	GO:0034375	HIGH-DENSITY LIPOPROTEIN PARTICLE REMODELING	ENR	GO:0034375	c("APOA2", "APOC1", "APOC3", "APOA1", "APOA4", "APOM", "ALB")	7	1.15139e-14	1.15139e-14	0	0	1	1	2	mouse_vs_human	endoderm_mouse_human_conserved	2_endoderm_mouse_human_conserved
34421	GO:0045940	GO:0045940	FALSE	GO:0045940	POSITIVE REGULATION OF STEROID METABOLIC PROCESS	ENR	GO:0045940	c("APOA2", "APOC1", "APOA1", "APOA4", "CGA")	5	3.57148e-08	3.57148e-08	0	0	1	1	2	mouse_vs_human	endoderm_mouse_human_conserved	2_endoderm_mouse_human_conserved
34422	GO:0042157	GO:0042157	FALSE	GO:0042157	LIPOPROTEIN METABOLIC PROCESS	ENR	GO:0042157	c("APOA2", "APOC1", "APOC3", "APOA1", "APOA4", "APOM")	6	6.50683e-08	6.50683e-08	0	0	1	1	2	mouse_vs_human	endoderm_mouse_human_conserved	2_endoderm_mouse_human_conserved
34423	GO:0042632	GO:0042632	FALSE	GO:0042632	CHOLESTEROL HOMEOSTASIS	ENR	GO:0042632	c("APOA2", "APOC3", "APOA1", "APOA4", "APOM")	5	6.13235e-07	6.13235e-07	0	0	1	0.999999	2	mouse_vs_human	endoderm_mouse_human_conserved	2_endoderm_mouse_human_conserved
34424	GO:0002576	GO:0002576	FALSE	GO:0002576	PLATELET DEGRANULATION	ENR	GO:0002576	c("AHSG", "APOA1", "ALB", "APOH", "FGB", "FGG", "FGA")	7	1.39731e-07	1.39731e-07	0	0	1	1	3	mouse_vs_human	endoderm_mouse_human_conserved	3_endoderm_mouse_human_conserved
34425	GO:0001523	GO:0001523	FALSE	GO:0001523	RETINOID METABOLIC PROCESS	ENR	GO:0001523	c("APOA2", "APOC3", "APOA1", "APOA4", "APOM", "RBP4")	6	2.56838e-08	2.56838e-08	0	0	1	1	2	mouse_vs_human	endoderm_mouse_human_conserved	2_endoderm_mouse_human_conserved
34426	GO:0043691	GO:0043691	FALSE	GO:0043691	REVERSE CHOLESTEROL TRANSPORT	ENR	GO:0043691	c("APOA2", "APOC3", "APOA1", "APOA4", "APOM")	5	1.29017e-09	1.29017e-09	0	0	1	1	2	mouse_vs_human	endoderm_mouse_human_conserved	2_endoderm_mouse_human_conserved
34427	GO:0034446	GO:0034446	FALSE	GO:0034446	SUBSTRATE ADHESION-DEPENDENT CELL SPREADING	ENR	GO:0034446	c("HAS2", "APOA1", "FGB", "FGG", "FGA")	5	4.17393e-05	4.17393e-05	0	0	1	0.999958	3	mouse_vs_human	endoderm_mouse_human_conserved	3_endoderm_mouse_human_conserved
34428	GO:0034369	GO:0034369	FALSE	GO:0034369	PLASMA LIPOPROTEIN PARTICLE REMODELING	ENR	GO:0034369	c("APOA2", "APOC1", "APOC3", "APOA1", "APOA4", "APOM", "ALB")	7	5.11484e-13	5.11484e-13	0	0	1	1	2	mouse_vs_human	endoderm_mouse_human_conserved	2_endoderm_mouse_human_conserved
34429	GO:0060191	GO:0060191	FALSE	GO:0060191	REGULATION OF LIPASE ACTIVITY	ENR	GO:0060191	c("APOA2", "APOC1", "APOC3", "APOA1", "APOA4")	5	3.27555e-07	3.27555e-07	0	0	1	1	2	mouse_vs_human	endoderm_mouse_human_conserved	2_endoderm_mouse_human_conserved
34430	GO:0034368	GO:0034368	FALSE	GO:0034368	PROTEIN-LIPID COMPLEX REMODELING	ENR	GO:0034368	c("APOA2", "APOC1", "APOC3", "APOA1", "APOA4", "APOM", "ALB")	7	5.11484e-13	5.11484e-13	0	0	1	1	2	mouse_vs_human	endoderm_mouse_human_conserved	2_endoderm_mouse_human_conserved
34431	GO:0034367	GO:0034367	FALSE	GO:0034367	PROTEIN-CONTAINING COMPLEX REMODELING	ENR	GO:0034367	c("APOA2", "APOC1", "APOC3", "APOA1", "APOA4", "APOM", "ALB")	7	6.03251e-13	6.03251e-13	0	0	1	1	2	mouse_vs_human	endoderm_mouse_human_conserved	2_endoderm_mouse_human_conserved
34432	GO:0010770	GO:0010770	FALSE	GO:0010770	POSITIVE REGULATION OF CELL MORPHOGENESIS INVOLVED IN DIFFERENTIATION	ENR	GO:0010770	c("HAS2", "APOA1", "FGB", "FGG", "FGA")	5	1.115e-05	1.115e-05	0	0	1	0.999989	3	mouse_vs_human	endoderm_mouse_human_conserved	3_endoderm_mouse_human_conserved
34433	GO:0071827	GO:0071827	FALSE	GO:0071827	PLASMA LIPOPROTEIN PARTICLE ORGANIZATION	ENR	GO:0071827	c("APOA2", "APOC1", "APOC3", "APOA1", "APOA4", "APOM", "ALB")	7	7.9356e-12	7.9356e-12	0	0	1	1	2	mouse_vs_human	endoderm_mouse_human_conserved	2_endoderm_mouse_human_conserved
34434	GO:0055088	GO:0055088	FALSE	GO:0055088	LIPID HOMEOSTASIS	ENR	GO:0055088	c("APOA2", "APOC3", "APOA1", "APOA4", "APOM")	5	5.77989e-06	5.77989e-06	0	0	1	0.999994	2	mouse_vs_human	endoderm_mouse_human_conserved	2_endoderm_mouse_human_conserved
34435	GO:1903034	GO:1903034	FALSE	GO:1903034	REGULATION OF RESPONSE TO WOUNDING	ENR	GO:1903034	c("VTN", "PTN", "APOH", "FGB", "FGG", "FGA", "SERPINE2")	7	8.44166e-07	8.44166e-07	0	0	1	0.999999	3	mouse_vs_human	endoderm_mouse_human_conserved	3_endoderm_mouse_human_conserved
34436	GO:1903035	GO:1903035	FALSE	GO:1903035	NEGATIVE REGULATION OF RESPONSE TO WOUNDING	ENR	GO:1903035	c("VTN", "APOH", "FGB", "FGG", "FGA", "SERPINE2")	6	8.48397e-07	8.48397e-07	0	0	1	0.999999	3	mouse_vs_human	endoderm_mouse_human_conserved	3_endoderm_mouse_human_conserved
34437	GO:1900047	GO:1900047	FALSE	GO:1900047	NEGATIVE REGULATION OF HEMOSTASIS	ENR	GO:1900047	c("VTN", "APOH", "FGB", "FGG", "FGA", "SERPINE2")	6	4.96031e-08	4.96031e-08	0	0	1	1	3	mouse_vs_human	endoderm_mouse_human_conserved	3_endoderm_mouse_human_conserved
34438	GO:1900046	GO:1900046	FALSE	GO:1900046	REGULATION OF HEMOSTASIS	ENR	GO:1900046	c("VTN", "APOH", "FGB", "FGG", "FGA", "SERPINE2")	6	1.57941e-07	1.57941e-07	0	0	1	1	3	mouse_vs_human	endoderm_mouse_human_conserved	3_endoderm_mouse_human_conserved
34439	GO:0045834	GO:0045834	FALSE	GO:0045834	POSITIVE REGULATION OF LIPID METABOLIC PROCESS	ENR	GO:0045834	c("APOA2", "APOC1", "APOA1", "APOA4", "FABP1", "CGA")	6	1.26812e-06	1.26812e-06	0	0	1	0.999999	2	mouse_vs_human	endoderm_mouse_human_conserved	2_endoderm_mouse_human_conserved
34440	GO:0046890	GO:0046890	FALSE	GO:0046890	REGULATION OF LIPID BIOSYNTHETIC PROCESS	ENR	GO:0046890	c("APOC1", "APOC3", "APOA1", "SNAI2", "APOA4", "CGA")	6	5.23734e-05	5.23734e-05	0	0	1	0.999948	2	mouse_vs_human	endoderm_mouse_human_conserved	2_endoderm_mouse_human_conserved
34441	GO:0010769	GO:0010769	FALSE	GO:0010769	REGULATION OF CELL MORPHOGENESIS INVOLVED IN DIFFERENTIATION	ENR	GO:0010769	c("HAS2", "APOA1", "FGB", "FGG", "FGA")	5	2.56116e-05	2.56116e-05	0	0	1	0.999974	3	mouse_vs_human	endoderm_mouse_human_conserved	3_endoderm_mouse_human_conserved
34442	GO:0033344	GO:0033344	FALSE	GO:0033344	CHOLESTEROL EFFLUX	ENR	GO:0033344	c("APOA2", "APOC1", "APOC3", "APOA1", "APOA4", "APOM")	6	2.68439e-09	2.68439e-09	0	0	1	1	2	mouse_vs_human	endoderm_mouse_human_conserved	2_endoderm_mouse_human_conserved
34443	GO:0016101	GO:0016101	FALSE	GO:0016101	DITERPENOID METABOLIC PROCESS	ENR	GO:0016101	c("APOA2", "APOC3", "APOA1", "APOA4", "APOM", "RBP4")	6	3.44781e-08	3.44781e-08	0	0	1	1	2	mouse_vs_human	endoderm_mouse_human_conserved	2_endoderm_mouse_human_conserved
34444	GO:0071825	GO:0071825	FALSE	GO:0071825	PROTEIN-LIPID COMPLEX SUBUNIT ORGANIZATION	ENR	GO:0071825	c("APOA2", "APOC1", "APOC3", "APOA1", "APOA4", "APOM", "ALB")	7	1.17685e-11	1.17685e-11	0	0	1	1	2	mouse_vs_human	endoderm_mouse_human_conserved	2_endoderm_mouse_human_conserved
34445	GO:0010565	GO:0010565	FALSE	GO:0010565	REGULATION OF CELLULAR KETONE METABOLIC PROCESS	ENR	GO:0010565	c("APOC1", "APOC3", "APOA1", "APOA4", "FABP1")	5	2.49268e-05	2.49268e-05	0	0	1	0.999975	2	mouse_vs_human	endoderm_mouse_human_conserved	2_endoderm_mouse_human_conserved
34446	GO:0019218	GO:0019218	FALSE	GO:0019218	REGULATION OF STEROID METABOLIC PROCESS	ENR	GO:0019218	c("APOA2", "APOC1", "APOA1", "SNAI2", "APOA4", "CGA")	6	2.87251e-06	2.87251e-06	0	0	1	0.999997	2	mouse_vs_human	endoderm_mouse_human_conserved	2_endoderm_mouse_human_conserved
34447	GO:0033700	GO:0033700	FALSE	GO:0033700	PHOSPHOLIPID EFFLUX	ENR	GO:0033700	c("APOA2", "APOC1", "APOC3", "APOA1", "APOA4")	5	4.1707e-11	4.1707e-11	0	0	1	1	2	mouse_vs_human	endoderm_mouse_human_conserved	2_endoderm_mouse_human_conserved
34448	GO:0019217	GO:0019217	FALSE	GO:0019217	REGULATION OF FATTY ACID METABOLIC PROCESS	ENR	GO:0019217	c("APOC1", "APOC3", "APOA1", "APOA4", "FABP1")	5	1.78912e-06	1.78912e-06	0	0	1	0.999998	2	mouse_vs_human	endoderm_mouse_human_conserved	2_endoderm_mouse_human_conserved
