# Supplementary material for: Yolk sac cell atlas reveals multiorgan functions during human early development
Source: Science. Author manuscript; Available in PMC 2023 Aug 26. (PMC7614978; doi:10.1126/science.add7564)
Supplement: Table S26 [file EMS185071-supplement-Table_S26.xlsx]

## Sheet: T_26 DEG YS endoderm time+GSEA
Differentially expressed genes in YS scRNA-seq endoderm across time from MILO derived neighbourhoods and GSEA
Early late milo derived degs within YS endoderm																								GSEApy DE between Early vs Late Milo neighbourhoods (Endoderm)
	Early_CS10-11_n	Early_CS10-11_p	Early_CS10-11_l	Early_CS14-15_n	Early_CS14-15_p	Early_CS14-15_l	Early_CS18_n	Early_CS18_p	Early_CS18_l	False_CS14-15_n	False_CS14-15_p	False_CS14-15_l	False_CS18_n	False_CS18_p	False_CS18_l	Late_CS18_n	Late_CS18_p	Late_CS18_l	Late_CS22-23_n	Late_CS22-23_p	Late_CS22-23_l			Early_CS10-11_enr_res_score
0	ATP5ME	4.59616e-25	32.7158	CCL3	2.98063e-10	4.35575	RBP4	3.30236e-13	1.39203	APOA2	1.42017e-07	1.18992	CHCHD10	1.01662e-09	1.50907	ELOVL6	7.98943e-06	1.9246	ALB	3.2338e-19	6.11361				Gene_set	Term	Overlap	P-value	Adjusted P-value	Odds Ratio	Combined Score	Genes
1	ATP5MG	4.59616e-25	33.0942	S100A9	3.60427e-10	3.81177	APOM	1.17892e-12	1.69833	APOH	3.06321e-06	2.0185	AVP	1.43071e-08	1.61335	CHCHD10	1.31973e-05	1.74873	LUM	1.47251e-16	5.06408			0	GO_Biological_Process_2021	mitochondrial ATP synthesis coupled proton transport (GO:0042776)	'10/17	2.06669e-29	2.6867e-27	5708	377008	ATP5PF;ATP5F1A;ATP5F1B;ATP5MC2;ATP5PO;ATP5MC3;ATP5MG;ATP5F1E;ATP5MF;ATP5ME
2	ENO1	4.59616e-25	3.78021	CGA	5.89543e-10	5.33475	PPIB	1.29039e-12	1.06905	CCL3L3	2.67648e-05	2.97139	ASS1	1.62258e-08	1.50871	AC090498.1	1.53661e-05	2.18856	SPINK1	1.56766e-16	2.51875			1	GO_Biological_Process_2021	ATP synthesis coupled proton transport (GO:0015986)	'10/19	9.81327e-29	6.37863e-27	4439.11	286284	ATP5PF;ATP5F1A;ATP5F1B;ATP5MC2;ATP5PO;ATP5MC3;ATP5MG;ATP5F1E;ATP5MF;ATP5ME
3	RTRAF	4.59616e-25	31.4339	CCL3L3	8.04637e-10	4.23316	PHYH	2.8206e-12	1.54966	CCL4	2.83933e-05	3.19193	NME2	2.29236e-08	1.80728	NR5A2	1.82114e-05	2.60252	UBC	7.95986e-14	2.0776			2	GO_Biological_Process_2021	cristae formation (GO:0042407)	'10/28	1.39162e-26	6.03034e-25	2218.56	132086	ATP5PF;ATP5F1A;ATP5F1B;ATP5MC2;ATP5PO;ATP5MC3;ATP5MG;ATP5F1E;ATP5MF;ATP5ME
4	ATP5PF	4.59616e-25	33.1089	CD14	8.5604e-10	4.07151	FGG	6.1918e-12	1.35318	CGA	5.89761e-05	3.8154	RBP4	1.37809e-07	1.18267	FASN	2.71779e-05	2.31111	SAT1	1.53912e-13	2.0834			3	GO_Biological_Process_2021	inner mitochondrial membrane organization (GO:0007007)	'10/49	8.67588e-24	2.81966e-22	1022.87	54316	ATP5PF;ATP5F1A;ATP5F1B;ATP5MC2;ATP5PO;ATP5MC3;ATP5MG;ATP5F1E;ATP5MF;ATP5ME
5	ATP5F1A	4.59616e-25	32.6017	TYROBP	9.7864e-10	3.66987	ATP6V0C	3.6242e-11	2.31028	MT1G	8.15331e-05	2.0469	TOMM5	1.45647e-07	1.50563	SNHG18	4.06126e-05	1.91208	FOS	7.26588e-13	2.44022			4	GO_Biological_Process_2021	energy coupled proton transport, down electrochemical gradient (GO:0015985)	'5/12	8.89354e-14	2.31232e-12	1427	42882.6	ATP5F1A;ATP5MC2;ATP5PO;ATP5MC3;ATP5MG
6	ELOB	4.59616e-25	32.4733	CCL4L2	9.98961e-10	4.28618	TTR	4.56009e-11	1.30385	HRSP12	8.8025e-05	1.38776	TFF2	1.49725e-07	1.90804	CPS1	5.26887e-05	2.43144	BHLHE40	1.36964e-12	2.88124			5	GO_Biological_Process_2021	proton transmembrane transport (GO:1902600)	'3/37	2.61142e-06	5.65807e-05	146.699	1885.9	ATP5F1B;ATP5PO;ATP5MF
7	ATP5MPL	4.59616e-25	32.4754	ATP5O	3.67816e-09	2.69558	CST3	1.05634e-10	1.07519	ORM1	8.98785e-05	1.66834	APOC3	2.84471e-07	1.36122	SEC61B	5.36363e-05	0.982921	JUNB	2.18286e-12	4.06528			6	GO_Biological_Process_2021	positive regulation of blood vessel endothelial cell migration (GO:0043536)	'2/48	0.000580526	0.0107812	66.6856	496.913	ATP5F1A;ATP5F1B
8	ATP5MC2	4.59616e-25	32.9037	CCL4	4.75805e-09	3.97834	SERPINA1	2.95901e-10	0.89215	TYROBP	0.000151162	2.81379	SERPINA1	3.04325e-07	0.796407	MTRNR2L12	5.558e-05	2.50078	JUN	6.13649e-12	3.05207			7	GO_Biological_Process_2021	regulation of blood vessel endothelial cell migration (GO:0043535)	'2/55	0.000761945	0.0123816	57.8578	415.398	ATP5F1A;ATP5F1B
9	RACK1	4.59616e-25	34.5614	S100A4	7.47035e-09	3.38754	ASS1	7.06062e-10	1.49278	CCL3	0.000153212	3.16368	ATP6V0C	3.92698e-07	1.76301	SORD	5.86212e-05	1.66268	NFKBIA	7.18086e-12	3.59745			8	GO_Biological_Process_2021	inorganic cation transmembrane transport (GO:0098662)	'3/274	0.00102426	0.0147948	18.1863	125.191	ATP5F1B;ATP5PO;ATP5MF
10	ATP5PO	4.59616e-25	32.23	CGB	1.13318e-08	4.85411	GABARAP	1.21333e-09	1.18685	FCER1G	0.00017995	2.57079	FGG	6.32642e-07	1.21506	GPAM	6.29218e-05	2.60643	RARRES2	8.47212e-12	2.53762			9	GO_Biological_Process_2021	positive regulation of ubiquitin-dependent protein catabolic process (GO:2000060)	'2/79	0.00156451	0.0184896	39.7762	256.962	RACK1;ELOB
11	ATP5MC3	4.59616e-25	33.3002	C14orf2	1.63104e-08	1.78899	ATP5F1	2.48126e-08	1.42496	CCL4L2	0.000192337	3.00045	GPX1	8.05781e-07	1.41599	SREBF1	7.63411e-05	2.52366	IL32	8.92527e-12	3.13047			10	GO_Biological_Process_2021	positive regulation of proteasomal ubiquitin-dependent protein catabolic process (GO:0032436)	'2/79	0.00156451	0.0184896	39.7762	256.962	RACK1;ELOB
12	ATP5MD	4.59616e-25	32.0142	IER3	1.72699e-08	2.81434	CYP51A1	2.82608e-08	1.86957	MT1H	0.000197512	2.16634	CALML4	1.0783e-06	1.95425	SMIM4	7.9055e-05	1.47064	ZFP36	1.88827e-11	2.49567			11	GO_Biological_Process_2021	positive regulation of proteasomal protein catabolic process (GO:1901800)	'2/86	0.00185037	0.0185037	36.4487	229.349	RACK1;ELOB
13	ATP5MF	4.59616e-25	32.3007	C1QA	2.25212e-08	3.49671	RP11-660L16.2	3.75617e-08	1.69355	MT1M	0.000223934	1.70887	SMLR1	1.29055e-06	1.00097	HINT1	8.04459e-05	0.981222	PRAP1	2.35696e-11	1.6321			12	GO_Biological_Process_2021	positive regulation of endothelial cell migration (GO:0010595)	'2/86	0.00185037	0.0185037	36.4487	229.349	ATP5F1A;ATP5F1B
14	ATP5PB	4.59616e-25	31.4891	KISS1	3.87792e-08	3.26717	FTL	4.55395e-08	0.951107	AGR2	0.000322407	2.84482	GABARAP	1.41121e-06	1.17975	EIF4EBP2	8.92894e-05	1.91691	VIM	3.50975e-11	3.23341			13	GO_Biological_Process_2021	regulation of proteasomal ubiquitin-dependent protein catabolic process (GO:0032434)	'2/102	0.00258974	0.0240475	30.5923	182.214	RACK1;ELOB
15	GLRX5	6.40357e-25	4.59268	APOC2	3.95066e-08	1.85801	ATPIF1	9.25405e-08	1.35797	SERPINA6	0.000368833	1.23178	RP11-62C3.6	1.45688e-06	1.45274	C2orf72	0.000100767	1.98677	ATF4	3.88322e-11	2.15342			14	GO_Biological_Process_2021	negative regulation of hydrogen peroxide-induced neuron death (GO:1903208)	'1/5	0.0037447	0.027045	356.804	1993.61	RACK1
16	CKB	4.94312e-24	4.68306	C1QC	3.95066e-08	3.10932	NME2	1.15842e-07	1.668	MT1F	0.000408323	1.33126	CST3	1.98643e-06	0.953677	GGCX	0.000123744	1.51251	AC104389.1	1.32741e-10	4.012			15	GO_Biological_Process_2021	rescue of stalled ribosome (GO:0072344)	'1/5	0.0037447	0.027045	356.804	1993.61	RACK1
17	ATP5F1E	5.1964e-24	32.7028	SPP1	4.17688e-08	2.99746	PCBP2	2.68295e-07	0.903373	CD14	0.000508874	2.73265	MASP2	2.22398e-06	1.25051	LSS	0.000125867	2.18317	CYBA	1.70996e-10	1.94472			16	GO_Biological_Process_2021	positive regulation of Golgi to plasma membrane protein transport (GO:0042998)	'1/5	0.0037447	0.027045	356.804	1993.61	RACK1
18	ATP5F1C	5.1964e-24	31.9723	RNASE1	4.25504e-08	2.84549	ATP5G3	3.75643e-07	1.41585	UBA52	0.000518489	0.747687	APOM	2.68166e-06	1.49581	ATP5D	0.000128024	1.55779	CD59	3.80158e-10	2.19807			17	GO_Biological_Process_2021	positive regulation of mitochondrial depolarization (GO:0051901)	'1/5	0.0037447	0.027045	356.804	1993.61	RACK1
19	ATP5F1B	5.1964e-24	32.3589	CDH15	5.51003e-08	3.13747	TOMM5	3.89346e-07	1.36901	KISS1	0.000538229	2.26053	PAM16	2.85338e-06	2.06059	ABCA1	0.000150328	1.8026	H3F3B	3.86285e-10	1.39056			18	GO_Biological_Process_2021	positive regulation of gastrulation (GO:2000543)	'1/7	0.00523892	0.034053	237.845	1249.08	RACK1
20	ATP5IF1	5.1964e-24	32.1265	STAB1	6.26536e-08	2.89636	SLC25A39	5.11656e-07	1.29486	APOC2	0.000639957	1.32924	CSF3R	3.09244e-06	1.38268	EPHB4	0.000156778	2.21005	ATF3	4.67755e-10	4.38956			19	GO_Biological_Process_2021	positive regulation of membrane depolarization (GO:1904181)	'1/7	0.00523892	0.034053	237.845	1249.08	RACK1
21	SEM1	5.1964e-24	32.1406	AGR2	6.38113e-08	3.05712	FTH1	2.83318e-06	0.606051	C1QA	0.000659906	2.50049	FABP1	3.229e-06	1.56242	APOB	0.000159431	2.42129	SDC4	5.65912e-10	3.3934			20	GO_Biological_Process_2021	regulation of Golgi to plasma membrane protein transport (GO:0042996)	'1/8	0.00598524	0.0353673	203.857	1043.43	RACK1
22	SELENOF	5.1964e-24	30.68	DDT	6.61894e-08	1.46261	FABP1	3.16425e-06	1.56577	ITIH1	0.000723275	1.84777	CYP51A1	3.6518e-06	1.3603	KIAA2013	0.000159431	2.09508	S100A6	6.32168e-10	4.8484			21	GO_Biological_Process_2021	regulation of cyclic-nucleotide phosphodiesterase activity (GO:0051342)	'1/8	0.00598524	0.0353673	203.857	1043.43	RACK1
23	LDHA	8.55363e-24	2.58596	FCER1G	7.38501e-08	3.18366	APOA1BP	3.98441e-06	1.34642	HCST	0.000732139	2.95272	COX16	4.17809e-06	1.31987	ANO6	0.000167644	1.85992	HSPB1	1.95546e-09	1.90517			22	GO_Biological_Process_2021	regulation of endoplasmic reticulum unfolded protein response (GO:1900101)	'1/10	0.00747633	0.039583	158.54	776.212	RACK1
24	CITED2	1.58949e-23	3.6587	C1QB	1.14017e-07	3.47475	NGRN	4.23079e-06	1.84141	GSTA2	0.00102532	1.21531	GNG10	9.06276e-06	1.71262	RBP2	0.000170469	2.38333	STXBP3	2.46028e-09	4.68683			23	GO_Biological_Process_2021	regulation of mitochondrial depolarization (GO:0051900)	'1/11	0.00822109	0.039583	142.679	685.007	RACK1
25	KRT19	4.14812e-23	5.14599	IL1RN	1.32784e-07	3.38454	RBP1	4.89897e-06	1.11272	RNASE1	0.00106247	2.24368	RP11-14N7.2	1.18013e-05	1.23853	ROMO1	0.000185278	1.04863	KLF6	6.60023e-09	2.72269			24	GO_Biological_Process_2021	positive regulation of ceramide biosynthetic process (GO:2000304)	'1/11	0.00822109	0.039583	142.679	685.007	RACK1
26	ERG28	5.56217e-23	31.6138	GSTA2	1.57297e-07	1.70086	ATP5C1	6.51587e-06	1.1261	C1QB	0.00115406	2.11673	TTR	1.22213e-05	1.07041	GLUD1	0.000191534	1.49817	EIF4A2	7.21528e-09	1.6685			25	GO_Biological_Process_2021	negative regulation of oxidative stress-induced neuron death (GO:1903204)	'1/11	0.00822109	0.039583	142.679	685.007	RACK1
27	SELENOH	5.56217e-23	31.363	LGALS1	2.4031e-07	2.70712	KDELR3	7.76846e-06	1.16021	IL1RN	0.00120962	2.61357	RWDD3	1.29531e-05	1.99344	TMEM2	0.000196355	2.35496	KRT8	9.00689e-09	1.60375			26	GO_Biological_Process_2021	positive regulation of sphingolipid biosynthetic process (GO:0090154)	'1/11	0.00822109	0.039583	142.679	685.007	RACK1
28	BEX3	5.56217e-23	32.0118	CD36	3.04197e-07	2.62366	MGST1	8.91429e-06	0.950527	SLIRP	0.00132821	0.691538	RBP2	1.34901e-05	1.70668	RBP3	0.000225902	2.19717	CLU	1.52522e-08	1.31287			27	GO_Biological_Process_2021	negative regulation of endoplasmic reticulum unfolded protein response (GO:1900102)	'1/13	0.00970904	0.0435233	118.887	551.005	RACK1
29	SELENOP	5.56217e-23	32.6134	ORM2	4.22525e-07	1.9566	FUCA2	1.41865e-05	1.11983	S100A4	0.00160742	2.23497	PPIB	1.35685e-05	0.751275	ZCCHC11	0.000237292	1.96006	TMEM176B	1.76309e-08	2.16044			28	GO_Biological_Process_2021	negative regulation of hydrogen peroxide-induced cell death (GO:1903206)	'1/13	0.00970904	0.0435233	118.887	551.005	RACK1
30	RAC1	5.69959e-23	3.62584	COL3A1	7.34781e-07	1.97856	SERPINA6	1.47084e-05	1.10958	MGST1	0.00165415	1.01072	RP11-660L16.2	1.38865e-05	1.20722	DDAH1	0.000257479	1.98394	SPP1	1.77588e-08	2.63917			29	GO_Biological_Process_2021	regulation of gastrulation (GO:0010470)	'1/14	0.0104522	0.045293	109.736	500.5	RACK1
31	TPI1	8.41555e-23	2.25488	ORM1	7.59959e-07	1.91563	AKR1A1	1.58076e-05	0.708256	LINC01420	0.00175139	1.06993	GNG11	1.40482e-05	1.60134	SCD	0.000279269	1.60414	JUND	4.98632e-08	3.293			30	GO_Biological_Process_2021	regulation of ceramide biosynthetic process (GO:2000303)	'1/16	0.0119371	0.0484944	95.0952	421.092	RACK1
32	APOE	2.01121e-22	2.14941	TNF	8.33558e-07	4.13177	FKBP11	1.58076e-05	0.917412	HSPB1	0.00238668	0.830698	U47924.27	1.4377e-05	1.2922	SMLR1	0.000297933	1.13061	C19orf33	5.42336e-08	2.1845			31	GO_Biological_Process_2021	regulation of establishment of cell polarity (GO:2000114)	'1/16	0.0119371	0.0484944	95.0952	421.092	RACK1
33	HNRNPC	3.02673e-22	2.70236	GMFG	8.69238e-07	2.68135	ATP5J	1.61358e-05	1.20398	C1QC	0.00248116	2.43541	CPS1	1.47982e-05	1.63986	C1orf106	0.000302778	2.07987	SLC38A2	6.96894e-08	3.28179			32	GO_Biological_Process_2021	negative regulation of phagocytosis (GO:0050765)	'1/17	0.0126787	0.0499464	89.1473	389.38	RACK1
34	ECI1	3.84634e-22	4.41103	ARPC1B	9.13997e-07	1.68901	COX16	1.75147e-05	1.3588	FTL	0.00259332	0.737602	MSRB3	1.76848e-05	1.83464	NME2	0.000305228	1.82766	RND1	7.78563e-08	3.66436			33	GO_Biological_Process_2021	regulation of establishment or maintenance of cell polarity (GO:0032878)	'1/18	0.0134198	0.0513111	83.8992	361.691	RACK1
35	EBPL	4.88499e-22	3.02916	S100A8	1.01026e-06	2.52939	PPIA	1.96949e-05	0.545134	CD74	0.00280082	1.56479	FASN	1.93771e-05	1.53895	GLDC	0.000307697	1.94679	ANXA2	8.228e-08	1.26272			34	GO_Biological_Process_2021	positive regulation of embryonic development (GO:0040019)	'1/20	0.0149005	0.0553447	75.0602	315.73	RACK1
36	SELENOK	5.63676e-22	30.8652	HLA-DRB1	1.1539e-06	3.02142	TECR	2.1039e-05	0.791911	C14orf2	0.0029582	0.906539	ROMO1	1.95992e-05	0.691938	TOMM5	0.00031776	1.63536	PTP4A1	1.0114e-07	1.89111			35	GO_Biological_Process_2021	negative regulation of peptidyl-serine phosphorylation (GO:0033137)	'1/21	0.0156401	0.056478	71.3036	296.475	RACK1
37	TCEAL9	5.63676e-22	30.526	MRPL23	1.60414e-06	1.92756	APOA2	2.73408e-05	0.880202	APOC3	0.0029582	1.18756	ATP5G3	2.27161e-05	1.19026	PBLD	0.000366974	1.44151	MALAT1	1.02536e-07	3.41682			36	GO_Biological_Process_2021	negative regulation of smoothened signaling pathway (GO:0045879)	'1/23	0.0171176	0.060143	64.8149	263.644	RACK1
38	ELOC	5.63676e-22	30.672	TMEM261	1.60414e-06	1.77854	ATP5G1	3.25525e-05	1.12953	CXCL1	0.00320943	2.28217	SEC61B	2.5429e-05	0.686875	PRKAG2-AS1	0.000419919	2.09859	ELF3	1.03241e-07	3.64104			37	GO_Biological_Process_2021	negative regulation of response to endoplasmic reticulum stress (GO:1903573)	'1/25	0.0185931	0.0619771	59.4077	236.738	RACK1
39	REX1BD	5.63676e-22	30.3224	GSTA1	1.65749e-06	2.02169	KDELR1	3.27144e-05	0.726493	FABP1	0.0032974	1.45935	C11orf73	2.55724e-05	1.49296	BET1L	0.000436799	1.69544	KRT18	1.06109e-07	1.4281			38	GO_Biological_Process_2021	cellular response to hexose stimulus (GO:0071331)	'1/25	0.0185931	0.0619771	59.4077	236.738	RACK1
40	PRDX6	3.31342e-21	1.66002	MGST2	2.56742e-06	1.12411	ATP5H	4.26905e-05	1.02592	STAB1	0.0032974	2.05083	PGD	4.14688e-05	0.89005	SLC39A14	0.00044025	1.67542	CXCL2	1.11313e-07	3.84211			39	GO_Biological_Process_2021	regulation of cellular pH (GO:0030641)	'1/31	0.0230072	0.0747735	47.5119	179.212	ATP5F1B
41	P4HA1	3.68104e-21	3.27629	AHSG	2.78183e-06	0.998624	RBP2	4.46113e-05	1.45674	IER3	0.00367167	1.67203	USMG5	4.85934e-05	1.07242	ATP5E	0.00047993	1.43631	TMSB4X	1.43199e-07	1.95563			40	GO_Biological_Process_2021	cellular response to glucose stimulus (GO:0071333)	'1/32	0.0237411	0.0752767	45.977	171.979	RACK1
42	SLC25A6	4.48889e-21	2.51304	NME1	3.88511e-06	1.79221	MASP2	4.52696e-05	1.1091	PLTP	0.00379126	1.00656	FETUB	5.04793e-05	1.25961	IQSEC1	0.000502955	2.56566	CXCL16	2.50075e-07	2.74831			41	GO_Biological_Process_2021	regulation of intracellular pH (GO:0051453)	'1/37	0.0274028	0.0828457	39.5813	142.378	ATP5F1B
43	ATP5PD	5.4084e-21	30.9785	HCST	3.94695e-06	3.18946	C14orf1	5.18741e-05	1.04768	MSRB1	0.00383191	1.23316	HSDL2	5.27195e-05	1.05461	PCSK6	0.000518873	2.00309	NEAT1	3.76706e-07	2.48181			42	GO_Biological_Process_2021	negative regulation of endothelial cell proliferation (GO:0001937)	'1/37	0.0274028	0.0828457	39.5813	142.378	ATP5F1A
44	SMIM26	5.4084e-21	30.6507	BST2	4.3383e-06	3.1997	SEC11C	5.21261e-05	0.901608	SPINK1	0.00408419	0.713007	FN3K	5.9376e-05	1.31662	SLC13A5	0.000543633	1.50008	MYL12A	5.9412e-07	1.19677			43	GO_Biological_Process_2021	positive regulation of intrinsic apoptotic signaling pathway (GO:2001244)	'1/40	0.0295936	0.0854928	36.5311	128.597	RACK1
45	SELENOW	5.4084e-21	30.5796	LST1	4.37254e-06	3.06296	ATOX1	5.60479e-05	0.650323	SPP1	0.00412767	1.93542	ATP5D	7.20135e-05	1.14016	CRTC3	0.000556421	1.93416	BEST1	6.93394e-07	3.27469			44	GO_Biological_Process_2021	negative regulation of protein kinase B signaling (GO:0051898)	'1/40	0.0295936	0.0854928	36.5311	128.597	RACK1
46	ATP5MC1	5.4084e-21	30.9194	LINC01370	4.91826e-06	2.03576	PGD	5.79722e-05	0.806048	FAM195A	0.00461027	1.23692	CTD-2336O2.1	7.27854e-05	1.40424	PRDM1	0.00057836	2.07868	NR4A1	7.20606e-07	3.76379			45	GO_Biological_Process_2021	response to growth factor (GO:0070848)	'1/41	0.0303229	0.0856952	35.6161	124.509	RACK1
47	SNHG7	8.80492e-21	4.33545	ATP5EP2	5.07446e-06	1.84808	MRPL41	6.41277e-05	0.850042	EMP3	0.00483231	1.42721	SLC13A5	7.79968e-05	1.11922	FAM46A	0.000587359	1.16111	HLA-A	8.8402e-07	2.09585			46	GO_Biological_Process_2021	substantia nigra development (GO:0021762)	'1/43	0.0317799	0.0860706	33.9167	116.976	ATP5PF
48	BTF3	1.84106e-20	1.73701	LYVE1	5.15433e-06	3.08544	CXCL17	6.41277e-05	2.07387	RBP5	0.00506399	1.12269	FDX1	8.44479e-05	1.05811	LINC00475	0.000601102	2.02037	SEPP1	1.11051e-06	1.45432			47	GO_Biological_Process_2021	cellular glucose homeostasis (GO:0001678)	'1/43	0.0317799	0.0860706	33.9167	116.976	RACK1
49	PGAM1	1.90554e-20	2.22454	SLC40A1	7.19292e-06	1.5401	GAPDH	6.53682e-05	0.548058	S100A9	0.00509034	2.06917	MSMO1	0.000116855	0.944719	KANSL1-AS1	0.000610429	1.52819	B2M	1.18275e-06	0.658979			48	GO_Biological_Process_2021	response to glucose (GO:0009749)	'1/49	0.0361386	0.0922304	29.6682	98.5099	RACK1
50	TMEM92	2.21177e-20	2.842	SERPINC1	8.19507e-06	1.4062	SERPINA7	6.59969e-05	1.08264	AP2S1	0.00552917	0.566937	ASB4	0.000119305	1.75083	POM121	0.000634341	2.18508	NDRG1	1.5007e-06	1.81727			49	GO_Biological_Process_2021	protein modification by small protein conjugation (GO:0032446)	'2/409	0.0367449	0.0922304	7.40049	24.4494	RACK1;ELOB
51	C4orf3	3.0463e-20	1.77259	SNHG25	9.83953e-06	1.8225	PECR	8.45018e-05	1.07569	TTR	0.00570234	0.88636	KANSL1-AS1	0.000119305	0.962075	RANBP2	0.000644147	1.49892	CLDN4	1.56761e-06	3.12964			50	GO_Biological_Process_2021	regulation of smoothened signaling pathway (GO:0008589)	'1/51	0.0375874	0.0922304	28.4786	93.4406	RACK1
52	TMED9	3.41432e-20	2.09483	MRPL12	1.25275e-05	1.87356	HACD1	8.53033e-05	1.18381	SRGN	0.00576114	1.5314	ATOX1	0.00012695	0.547647	FN1	0.000644147	1.82719	DNAJB1	1.83079e-06	2.10343			51	GO_Biological_Process_2021	negative regulation of transport (GO:0051051)	'1/51	0.0375874	0.0922304	28.4786	93.4406	RACK1
53	QPRT	4.48661e-20	2.66828	MYEOV2	1.45492e-05	1.46743	ATP5G2	8.94196e-05	1.06861	ORM2	0.00597128	1.39764	RP11-539L10.3	0.000143645	1.22974	CEBPA	0.000644147	1.68097	SPINT1	2.17593e-06	2.0498			52	GO_Biological_Process_2021	positive regulation of protein localization to plasma membrane (GO:1903078)	'1/52	0.0383111	0.0922304	27.9188	91.0715	RACK1
54	FBXO17	4.80302e-20	3.31594	BEST1	1.59077e-05	0.929255	GCSH	9.91455e-05	0.891741	GSTA1	0.00600185	1.27417	PHYH	0.000159116	0.991537	SAT2	0.000654094	1.11737	EFNA1	2.42993e-06	2.00079			53	GO_Biological_Process_2021	regulation of intrinsic apoptotic signaling pathway (GO:2001242)	'1/52	0.0383111	0.0922304	27.9188	91.0715	RACK1
55	DMAC1	4.91331e-20	30.7855	ECH1	1.63869e-05	1.34056	GPX1	0.000121107	1.15107	FOLR2	0.00606343	2.87875	TST	0.000162392	0.932542	TMEM179B	0.000674419	1.26806	APOA1	2.55174e-06	0.816377			54	GO_Biological_Process_2021	regulation of phagocytosis (GO:0050764)	'1/58	0.0426424	0.0988968	24.9724	78.7857	RACK1
56	TRIR	4.91331e-20	30.3657	ASL	1.68797e-05	1.32764	YBX1	0.000145587	0.767037	ATP5J2	0.0061883	1.05184	DPYS	0.000166577	0.990891	TMEM220	0.000695329	1.39575	PROC	2.59891e-06	2.1533			55	GO_Biological_Process_2021	regulation of tumor necrosis factor-mediated signaling pathway (GO:0010803)	'1/58	0.0426424	0.0988968	24.9724	78.7857	RACK1
57	HNRNPA1P48	4.91331e-20	30.107	CLN3	1.89961e-05	1.47548	CHCHD10	0.000164669	0.911258	PLAUR	0.00625159	1.4585	RBP3	0.000173485	1.56696	COMTD1	0.00071684	1.69681	GADD45B	2.61482e-06	2.1235			56	GO_Biological_Process_2021	positive regulation of apoptotic signaling pathway (GO:2001235)	'1/59	0.0433625	0.0988968	24.5406	77.0125	RACK1
58	RBM39	7.90389e-20	2.69579	GYPC	1.92778e-05	1.76328	NGFRAP1	0.000168451	0.95607	BST2	0.00637994	2.134	ANO6	0.000176145	1.36704	FMOD	0.000727826	1.71292	IFITM3	2.74551e-06	2.19281			57	GO_Biological_Process_2021	regulation of protein localization (GO:0032880)	'1/66	0.0483891	0.107699	21.8901	66.2938	RACK1
59	LY6E	9.90283e-20	2.21597	ARHGDIB	2.19981e-05	1.98858	PLTP	0.000185248	0.962343	LST1	0.00647775	1.93202	APOB	0.000176145	1.4938	TMEM219	0.00076173	1.12683	WBP5	3.08148e-06	2.49579			58	GO_Biological_Process_2021	transcription elongation from RNA polymerase II promoter (GO:0006368)	'1/67	0.0491051	0.107699	21.5574	64.9694	ELOB
60	SDC2	1.37178e-19	2.66493	CHURC1	2.24856e-05	1.37036	C16orf13	0.000213896	0.995218	ARPC4	0.00691735	1.30184	GPAM	0.00017975	1.67454	MIEF1	0.000773353	2.34415	MTRNR2L8	3.41523e-06	4.56896			59	GO_Biological_Process_2021	DNA-templated transcription, elongation (GO:0006354)	'1/69	0.0505358	0.107699	20.9212	62.4514	ELOB
61	EPCAM	1.98459e-19	2.25934	VKORC1	2.36634e-05	1.55256	ATP5J2	0.000246667	1.07472	HSD17B14	0.00827792	0.908226	WBP1	0.000181578	1.46341	SEMA3C	0.000773353	2.02997	XIST	4.50115e-06	2.95437			60	GO_Biological_Process_2021	positive regulation of protein transport (GO:0051222)	'1/69	0.0505358	0.107699	20.9212	62.4514	RACK1
62	CNBP	3.23915e-19	2.03615	FAM195B	2.58203e-05	1.57527	RBP5	0.000265937	1.03011	IFI6	0.00836009	1.56632	FAM177A1	0.000214392	0.881968	EAF1	0.000833978	1.75685	DCN	4.55518e-06	3.52161			61	GO_Biological_Process_2021	negative regulation of epithelial cell proliferation (GO:0050680)	'1/72	0.0526779	0.109372	20.0342	58.9719	ATP5F1A
63	COPS9	4.22628e-19	29.9568	GLTSCR2	2.65799e-05	1.64636	CYB5A	0.000274275	0.546656	ASPDH	0.00840145	0.838322	OST4	0.00027218	0.485048	FAM20C	0.000865918	1.91729	TIMP1	6.97157e-06	1.70306			62	GO_Biological_Process_2021	regulation of cytokine-mediated signaling pathway (GO:0001959)	'1/74	0.0541035	0.109372	19.4834	56.8302	RACK1
64	FMC1	4.22628e-19	30.2223	FOLR2	2.71635e-05	3.81972	TST	0.000323978	0.789857	AC007325.4	0.00856872	1.94174	ATP5H	0.000281737	1.14455	MIA3	0.000892282	1.81468	TMEM176A	9.00791e-06	1.60667			63	GO_Biological_Process_2021	negative regulation of protein binding (GO:0032091)	'1/74	0.0541035	0.109372	19.4834	56.8302	RACK1
65	EIF1	5.15655e-19	1.37822	EMP3	2.8573e-05	1.64375	TCEB2	0.000356484	1.03001	GYPC	0.00895602	1.33139	PRODH2	0.000295936	1.00315	TMA7	0.000898988	0.814087	PTMA	1.07716e-05	1.07057			64	GO_Biological_Process_2021	regulation of transcription from RNA polymerase II promoter in response to hypoxia (GO:0061418)	'1/75	0.0548156	0.109372	19.2191	55.8081	ELOB
66	SRSF9	7.17627e-19	3.06525	TMEM191B	2.91981e-05	1.65584	GAMT	0.000359586	0.619401	C17orf89	0.00895602	1.09923	SERF2	0.000346007	0.251328	ACSL4	0.000912541	1.88272	AREG	1.10853e-05	6.39822			65	GO_Biological_Process_2021	regulation of cell division (GO:0051302)	'1/76	0.0555272	0.109372	18.9619	54.8166	RACK1
67	CALU	2.00405e-18	2.7201	KIAA0101	3.00518e-05	3.85464	DAD1	0.000382015	0.476417	ATP5O	0.00904418	1.65448	ATPIF1	0.000347693	1.00161	AC004540.5	0.000940217	2.39545	COL3A1	1.24296e-05	2.82712			66	GO_Biological_Process_2021	protein ubiquitination (GO:0016567)	'2/525	0.057632	0.109715	5.72496	16.3372	RACK1;ELOB
68	SPINT2	2.00405e-18	1.86142	NMT1	3.02689e-05	1.5091	DCXR	0.000445836	0.675701	RARRES2	0.00987315	0.980017	C10orf11	0.000396215	1.55095	PLS3	0.000947256	1.3949	PNRC1	1.4909e-05	2.02944			67	GO_Biological_Process_2021	recombinational repair (GO:0000725)	'1/79	0.0576588	0.109715	18.2299	52.0136	SEM1
69	SLC3A2	2.2096e-18	2.87726	LINC00467	3.22911e-05	1.60351	S100A11	0.000457395	0.618959	LGALS1	0.0101641	1.54269	TMA7	0.000407824	0.450014	MSR1	0.000954344	1.59839	FOSB	1.7264e-05	3.21321			68	GO_Biological_Process_2021	activation of cysteine-type endopeptidase activity involved in apoptotic process (GO:0006919)	'1/81	0.0590774	0.109715	17.7723	50.2762	RACK1
70	CSNK2B	3.09013e-18	2.48583	SDCBP2	3.44412e-05	1.48805	GSTK1	0.000510788	0.557247	DDT	0.0110305	0.603452	SCD	0.000421769	0.877957	AC145124.2	0.000983191	3.16152	SQSTM1	1.81588e-05	2.04269			69	GO_Biological_Process_2021	positive regulation of cellular amide metabolic process (GO:0034250)	'1/81	0.0590774	0.109715	17.7723	50.2762	RACK1
71	STMP1	3.44218e-18	29.651	AC092687.5	3.51877e-05	3.83257	PCP4L1	0.00053283	1.53543	UBL5	0.0117927	0.39056	RP11-96H19.1	0.000427881	1.41103	SERPINF2	0.000997915	1.28795	ATP5EP2	2.35963e-05	3.18244			70	GO_Biological_Process_2021	negative regulation of cellular amide metabolic process (GO:0034249)	'1/86	0.0626153	0.114021	16.7227	46.3343	RACK1
72	SELENOS	3.44218e-18	30.3072	UBA52	3.75202e-05	0.899583	RP11-62C3.6	0.000567559	1.3432	ATP5F1	0.0119619	0.892917	DDX3Y	0.000427881	1.63677	RPN1	0.00105888	1.14569	MT2A	2.57777e-05	1.54323			71	GO_Biological_Process_2021	regulation of transcription from RNA polymerase II promoter in response to stress (GO:0043618)	'1/87	0.0633213	0.114021	16.5274	45.6079	ELOB
73	PDLIM2	4.45683e-18	2.68748	PSENEN	3.94352e-05	1.39917	ASGR2	0.000656954	0.538533	RP11-11N9.4	0.0124827	1.15958	RDH5	0.000448857	1.15961	DUSP9	0.00108261	1.4548	FAM46A	2.90921e-05	3.153			72	GO_Biological_Process_2021	negative regulation of binding (GO:0051100)	'1/88	0.0640269	0.114021	16.3366	44.9004	RACK1
74	SNRPE	6.55574e-18	2.14484	C17orf89	4.14426e-05	1.52291	CD99	0.000702037	0.561752	MT1B	0.0129624	2.9033	GNG5	0.000453165	0.611077	RDH10	0.00113992	2.00962	SRGN	3.2809e-05	2.66855			73	GO_Biological_Process_2021	negative regulation of translation (GO:0017148)	'1/90	0.0654366	0.114339	15.9679	43.5392	RACK1
75	LAPTM4B	1.04792e-17	4.09933	SLC22A18	4.26329e-05	1.33368	FN3K	0.000841268	1.36826	CNPY3	0.0132704	0.982487	AC090498.1	0.000457512	1.13414	NADK2	0.0011568	1.51577	ANKRD37	3.31684e-05	2.4074			74	GO_Biological_Process_2021	positive regulation of cellular component biogenesis (GO:0044089)	'1/92	0.0668443	0.114339	15.6154	42.2457	RACK1
76	CDCA2	1.70596e-17	4.6958	BLVRB	4.32401e-05	1.27152	EIF5A	0.00085512	0.792293	C2orf82	0.0137767	1.21924	PCYT1A	0.000466324	1.23112	TBC1D17	0.00116533	1.63902	MYL12B	3.46438e-05	1.0532			75	GO_Biological_Process_2021	regulation of endothelial cell proliferation (GO:0001936)	'1/92	0.0668443	0.114339	15.6154	42.2457	ATP5F1A
77	SET	1.77954e-17	3.21971	AP2S1	4.38555e-05	0.95086	TSPAN3	0.00105552	0.71555	CD163	0.0143	2.79094	COA5	0.000498426	1.15416	AC007246.3	0.00124473	2.19541	HES1	3.50222e-05	3.14335			76	GO_Biological_Process_2021	negative regulation of cellular protein metabolic process (GO:0032269)	'1/94	0.06825	0.115227	15.278	41.0151	RACK1
78	HNRNPA1	2.19709e-17	2.20683	MRC1	4.77261e-05	2.37581	PEBP1	0.00117127	0.556891	ERP29	0.0145681	0.553331	ST6GAL1	0.000510382	1.18328	PPP1R16A	0.00126305	1.01799	YWHAZ	3.81945e-05	1.36345			77	GO_Biological_Process_2021	double-strand break repair via homologous recombination (GO:0000724)	'1/97	0.0703548	0.116927	14.7984	39.2779	SEM1
79	NDUFAF8	2.6547e-17	29.8258	WBP5	5.04842e-05	1.30528	SEPW1	0.00122855	0.889621	RETN	0.0151178	2.87396	EPHX1	0.000563576	1.04456	SLC25A20	0.00129098	1.47238	ITM2B	4.07507e-05	0.647229			78	GO_Biological_Process_2021	regulation of peptidyl-serine phosphorylation (GO:0033135)	'1/98	0.0710555	0.116927	14.6451	38.7259	RACK1
80	MESD	2.6547e-17	30.3659	TCEAL8	5.33928e-05	1.28722	SMLR1	0.00131414	0.564451	RWDD1	0.015258	0.783785	ST3GAL1	0.000613235	1.10632	SEC24D	0.00131948	1.37408	CTHRC1	4.14146e-05	4.74077			79	GO_Biological_Process_2021	translational elongation (GO:0006414)	'1/104	0.0752489	0.122279	13.7878	35.6684	RACK1
81	PKM	3.01077e-17	2.7034	ATP5I	5.41444e-05	1.38606	ATP5D	0.00154368	0.762394	CORO1A	0.015258	0.942024	ZC3H11A	0.000627735	1.47786	SLC17A9	0.00132911	1.79928	AHSP	4.68569e-05	4.2292			80	GO_Biological_Process_2021	regulation of Wnt signaling pathway (GO:0030111)	'1/111	0.0801189	0.127991	12.9058	32.5775	RACK1
82	HAAO	4.38641e-17	3.00715	FDPS	5.80551e-05	1.22393	HIST1H4C	0.0017751	0.657978	CD36	0.0157579	1.34908	NEU4	0.000645556	0.999716	CANX	0.0013388	1.1305	CTSA	5.21343e-05	1.64342			81	GO_Biological_Process_2021	protein-containing complex subunit organization (GO:0043933)	'1/112	0.0808127	0.127991	12.7889	32.1721	ELOB
83	RSL1D1	5.29071e-17	2.2224	GTF2H5	5.88687e-05	1.12903	SERF2	0.00181664	0.330989	HPD	0.0159765	0.791871	LINC00116	0.000648572	0.924601	TMEM30A	0.0013388	1.40525	CLDN3	5.24124e-05	2.27479			82	GO_Biological_Process_2021	positive regulation of cellular component organization (GO:0051130)	'1/114	0.0821987	0.127991	12.5613	31.3859	RACK1
84	ACAT2	6.64852e-17	2.02896	LAPTM5	6.01093e-05	3.2797	BOLA3	0.00184483	0.770291	STARD6	0.0166484	1.15007	NAAA	0.000676307	1.6226	RB1CC1	0.00135838	1.37209	NHSL2	5.73611e-05	5.24655			83	GO_Biological_Process_2021	regulation of protein-containing complex assembly (GO:0043254)	'1/116	0.0835828	0.127991	12.3416	30.6309	RACK1
85	PMF1	6.92995e-17	3.06216	CORO1A	6.05283e-05	1.80689	FAM127B	0.00187341	1.02969	SOD2	0.0167245	0.793451	APOA2	0.000679456	0.82902	MAN1A1	0.00141873	1.66767	TSC22D3	6.04755e-05	3.54451			84	GO_Biological_Process_2021	positive regulation of protein-containing complex assembly (GO:0031334)	'1/118	0.084965	0.127991	12.1294	29.9053	RACK1
86	CIRBP	7.22312e-17	2.22472	SDSL	6.26653e-05	1.75518	PPDPF	0.00203804	0.487729	C14orf1	0.0175031	0.902829	FAM3B	0.000685794	1.06479	ABHD6	0.00141873	2.04516	CFB	7.77863e-05	3.81337			85	GO_Biological_Process_2021	regulation of protein binding (GO:0043393)	'1/118	0.084965	0.127991	12.1294	29.9053	RACK1
87	HMGA1	7.68595e-17	2.80561	MRPL53	7.54944e-05	1.95489	SLC17A3	0.00240778	1.42713	MT2A	0.0178234	1.06245	FAM184A	0.000698637	1.78448	FAM177A1	0.00143939	1.14989	APOH	8.10924e-05	1.39566			86	GO_Biological_Process_2021	positive regulation of cysteine-type endopeptidase activity involved in apoptotic process (GO:0043280)	'1/119	0.0856553	0.127991	12.026	29.553	RACK1
88	PPIG	9.25716e-17	2.3638	ATP5A1	7.65374e-05	1.34173	C20orf24	0.00240778	0.860968	SIGLEC1	0.0188151	3.4069	ZMYM6NB	0.000698637	1.6157	BRWD1	0.00146032	1.83754	PET100	8.94844e-05	0.93382			87	GO_Biological_Process_2021	cellular response to organic substance (GO:0071310)	'1/123	0.0884119	0.129249	11.6294	28.21	RACK1
89	HNRNPA0	1.03691e-16	2.42577	C7orf50	7.86646e-05	1.17759	DBI	0.00273447	0.668029	ITGB2	0.0195028	1.96851	RP11-10A14.4	0.00071832	1.09839	RP11-11N9.4	0.0014709	1.42431	GLTSCR2	9.56919e-05	1.69261			88	GO_Biological_Process_2021	platelet degranulation (GO:0002576)	'1/125	0.0897872	0.129249	11.4407	27.5756	SELENOP
90	HNRNPR	1.12595e-16	2.75607	HMOX1	8.08476e-05	1.37756	MRPS24	0.002838	1.23745	NSA2	0.0200328	0.79354	C17orf89	0.00071832	0.830831	ATP5L	0.00148154	1.33257	ATP5O	9.92007e-05	1.56336			89	GO_Biological_Process_2021	negative regulation of cell growth (GO:0030308)	'1/126	0.0904742	0.129249	11.3486	27.2671	RACK1
91	TMEM141	1.89952e-16	1.26871	C7orf55	8.25223e-05	1.39904	GNG11	0.0028804	1.0113	WBP5	0.0205754	0.881733	NR5A2	0.000724995	1.5548	H2AFJ	0.00148154	1.14784	AP000769.1	9.97118e-05	5.00602			90	GO_Biological_Process_2021	negative regulation of growth (GO:0045926)	'1/126	0.0904742	0.129249	11.3486	27.2671	RACK1
92	METTL26	1.93873e-16	29.6674	ATP6V0D1	8.53865e-05	1.34729	RP11-140K17.3	0.00290181	1.13136	C4BPB	0.0209442	2.78264	TSPAN13	0.000759241	0.833466	MEGF9	0.00150304	2.19239	SNHG25	0.000106042	2.32389			91	GO_Biological_Process_2021	cellular response to hypoxia (GO:0071456)	'1/131	0.0939017	0.132687	10.9093	25.8061	ELOB
93	RTL8A	1.93873e-16	29.5472	BLVRA	9.01654e-05	1.65892	SLC50A1	0.00305585	0.78195	PRDX5	0.0218915	0.360339	CMC2	0.000762747	0.897744	CAPNS1	0.00159194	1.27195	CSRNP1	0.000113905	3.08885			92	GO_Biological_Process_2021	positive regulation of hydrolase activity (GO:0051345)	'1/149	0.106141	0.148369	9.57384	21.474	RACK1
94	AP002387.2	1.93873e-16	29.8131	AK1	9.20218e-05	1.6197	HRSP12	0.00328885	0.87242	PON3	0.022379	1.04726	HULC	0.000773355	1.17163	CDC42BPB	0.00160339	2.28028	HILPDA	0.000177399	1.80043			93	GO_Biological_Process_2021	negative regulation of protein phosphorylation (GO:0001933)	'1/152	0.108166	0.149591	9.38221	20.8669	RACK1
95	PGK1	2.21375e-16	2.64615	QDPR	9.26486e-05	1.14934	RPN1	0.00338649	0.648366	CGB	0.0245309	2.12855	ATP5I	0.000836102	1.12316	IQGAP2	0.00161491	1.48271	MT1HL1	0.000189214	3.02657			94	GO_Biological_Process_2021	cellular response to growth factor stimulus (GO:0071363)	'1/158	0.112203	0.153541	9.02093	19.7328	RACK1
96	MRPS26	2.23643e-16	2.38724	AC007325.4	9.26486e-05	2.37367	HN1	0.0034363	0.815479	HLA-DRB1	0.0249605	1.77102	CYB5A	0.000839937	0.580759	MRPL41	0.00163818	1.03556	FRZB	0.000195879	2.30095			95	GO_Biological_Process_2021	double-strand break repair (GO:0006302)	'1/164	0.116223	0.157385	8.68624	18.6949	SEM1
97	FNTA	2.45115e-16	2.59399	METTL7B	9.51962e-05	1.24531	ABHD14B	0.00353792	0.691489	COX17	0.0256172	0.538936	MTUS1	0.000928527	1.09357	RNF128	0.00163818	1.35268	AHNAK	0.000218289	2.173			96	GO_Biological_Process_2021	mitochondrion organization (GO:0007005)	'1/175	0.123548	0.16558	8.13259	17.0063	ATP5F1B
98	MORF4L1	3.06533e-16	1.58893	HLA-B	0.000104644	1.46673	CSTB	0.00428315	0.423319	C1orf162	0.0258393	3.33404	ATP5L	0.000958482	0.967164	AL132709.8	0.00163818	2.68792	MXD1	0.000234926	3.39882			97	GO_Biological_Process_2021	regulation of translation (GO:0006417)	'1/178	0.125536	0.166528	7.99354	16.5879	RACK1
99	MIA2	3.19227e-16	6.81245	FCGRT	0.000107501	1.09488	TM7SF2	0.00436033	0.575554	PRAP1	0.0265159	0.764157	VIMP	0.000984867	1.06823	UBA6-AS1	0.00166176	2.11012	NBEAL1	0.000243091	0.901902			98	GO_Biological_Process_2021	regulated exocytosis (GO:0045055)	'1/180	0.126859	0.166583	7.90343	16.318	SELENOP
100	SLC2A3	3.35825e-16	3.85375	SIL1	0.000109693	1.309	ZMYM6NB	0.00445461	1.46092	ATP5E	0.0268599	0.935949	KRTCAP2	0.000998311	0.65945	C2orf74	0.00166176	1.57201	PLCG2	0.000278486	4.5157			99	GO_Biological_Process_2021	regulation of GTPase activity (GO:0043087)	'1/189	0.13279	0.172607	7.52166	15.1861	RACK1
101	XRCC6	3.64168e-16	2.0032	MS4A6A	0.000113439	3.35991	GNB2L1	0.0045832	1.03839	LYVE1	0.0272077	1.55155	CERS2	0.00101192	0.930161	CAMKK2	0.00166176	2.05609	ITIH1	0.000278486	2.31404			100	GO_Biological_Process_2021	negative regulation of Wnt signaling pathway (GO:0030178)	'1/191	0.134102	0.172607	7.44173	14.9516	RACK1
102	SRRM1	4.11157e-16	2.19297	CRELD2	0.000113439	1.38389	CALML4	0.00464875	1.22271	HSPA6	0.0286381	1.25829	FUOM	0.00102571	0.690542	SIGMAR1	0.00168566	1.11109	FAM178B	0.000286674	28.3932			101	GO_Biological_Process_2021	negative regulation of macromolecule metabolic process (GO:0010605)	'1/194	0.136068	0.17342	7.32494	14.6103	RACK1
103	HSPD1	4.11157e-16	1.8152	ATP5G1	0.000114971	1.43363	MID1IP1	0.00469846	0.833298	PMAIP1	0.0286381	1.19688	TCEB2	0.00102571	1.16514	SEMA4G	0.00170987	1.64361	ERRFI1	0.000320198	2.63048			102	GO_Biological_Process_2021	negative regulation of intracellular signal transduction (GO:1902532)	'1/198	0.138682	0.175036	7.17476	14.1742	RACK1
104	ZFAND2A	4.32455e-16	2.32557	MT1HL1	0.000115744	1.01497	CYB5R3	0.00471514	0.670552	UGT2B11	0.0291291	2.42498	POP5	0.00112214	0.912303	CLOCK	0.00170987	2.34708	HSD17B11	0.000340736	1.19675			103	GO_Biological_Process_2021	regulation of protein kinase B signaling (GO:0051896)	'1/207	0.144538	0.180672	6.85818	13.2652	RACK1
105	LSM3	5.4529e-16	1.80973	ACAT1	0.000116523	1.24337	FETUB	0.0049195	0.831505	CYBB	0.0293773	3.21519	PCSK9	0.00119989	1.22828	PPARA	0.0017344	1.97931	EMP3	0.00035398	2.90739			104	GO_Biological_Process_2021	positive regulation of GTPase activity (GO:0043547)	'1/214	0.149066	0.182817	6.63045	12.6202	RACK1
106	DDIT4	6.09063e-16	3.35124	UFD1L	0.000118094	1.27	DLK1	0.00509588	0.723353	BORCS7	0.0296273	1.04648	ACSL4	0.0012269	1.10809	ASRGL1	0.00175925	1.15867	TICAM1	0.0003625	4.4671			105	GO_Biological_Process_2021	positive regulation of protein modification process (GO:0031401)	'1/214	0.149066	0.182817	6.63045	12.6202	RACK1
107	NAP1L1	6.27696e-16	2.76525	SEC61G	0.000119685	0.770631	LGALS3	0.00531508	0.628773	LY86	0.0298792	2.68347	FOLR1	0.0012269	0.944384	RP11-539L10.3	0.00178443	1.65695	ARL6IP1	0.000448291	1.37037			106	GO_Biological_Process_2021	regulation of cell growth (GO:0001558)	'1/217	0.151	0.18316	6.53737	12.3587	RACK1
108	S100A13	7.0801e-16	2.06864	PIH1D1	0.000120488	1.17174	ATP5B	0.00539002	0.739577	TMEM88	0.0301328	1.5312	MAN1A1	0.0012269	1.21188	ITGB5	0.00183579	1.73689	TRAM1	0.000452512	1.01966			107	GO_Biological_Process_2021	positive regulation of cell motility (GO:2000147)	'1/221	0.153573	0.18316	6.41721	12.0232	RACK1
109	RBM8A	9.36892e-16	1.90397	MSRB1	0.000124581	1.42986	DECR1	0.00550421	0.54056	NOL12	0.0301328	2.90256	RP4-665J23.1	0.00126565	0.849653	C10orf76	0.00187519	2.37329	MT1E	0.000584201	0.781316			108	GO_Biological_Process_2021	transcription, DNA-templated (GO:0006351)	'1/221	0.153573	0.18316	6.41721	12.0232	ELOB
110	CNPY2	1.03518e-15	2.44222	TSPO	0.000125415	2.50211	ETHE1	0.00560103	0.540374	EIF5AL1	0.0303884	1.81193	GLRX	0.0012826	0.79641	DIAPH1	0.00192894	1.62794	EPSTI1	0.00060888	1.69257			109	GO_Biological_Process_2021	positive regulation of phosphorylation (GO:0042327)	'1/253	0.17389	0.205506	5.59325	9.78446	RACK1
111	RIDA	1.34078e-15	29.8836	POLR2L	0.000126255	0.910056	ICT1	0.00575915	1.38077	AC092687.5	0.0312974	1.87808	GNPTG	0.00134656	0.822024	MAPK6	0.0019426	1.41513	HPX	0.000676426	1.07843			110	GO_Biological_Process_2021	cellular component assembly (GO:0022607)	'1/261	0.178898	0.207861	5.41896	9.32571	ELOB
112	RAMMET	1.34078e-15	29.6958	GNB2L1	0.000127949	1.34285	GNG5	0.00602469	0.443006	DCN	0.0316941	0.965847	LSS	0.0013645	1.20585	FAM63B	0.0019841	2.4435	PON1	0.000692003	3.42801			111	GO_Biological_Process_2021	regulation of protein phosphorylation (GO:0001932)	'1/266	0.182013	0.207861	5.31536	9.05566	RACK1
113	HNRNPK	1.39509e-15	1.99545	LY96	0.000131403	3.07203	TXN	0.00634475	0.456657	CD93	0.0327731	3.05679	AP1S1	0.0013645	0.845813	DPYD	0.0020407	2.71938	EFEMP2	0.000704704	3.73549			112	GO_Biological_Process_2021	negative regulation of signal transduction (GO:0009968)	'1/267	0.182635	0.207861	5.29511	9.0031	RACK1
114	PTTG1IP	1.6028e-15	1.95959	ISG15	0.000136749	1.19219	PCBD1	0.00672593	0.471961	MIR4435-2HG	0.0338834	0.884613	RP11-116D2.1	0.00137659	1.83162	CLCN5	0.00205508	2.11409	SERPINE2	0.000724162	2.87049			113	GO_Biological_Process_2021	protein-containing complex assembly (GO:0065003)	'1/267	0.182635	0.207861	5.29511	9.0031	ELOB
115	RSL24D1	2.4746e-15	2.31999	IFI6	0.000138576	2.02796	FGB	0.00672593	0.382896	MTHFS	0.0340244	0.534557	LINC00261	0.00138878	1.156	GCHFR	0.00205508	1.07102	ACADVL	0.000761138	1.27163			114	GO_Biological_Process_2021	positive regulation of cell migration (GO:0030335)	'1/269	0.183877	0.207861	5.25506	8.89939	RACK1
116	RSRC2	2.52377e-15	2.44382	TRUB2	0.000144196	1.6476	U47924.27	0.00681855	0.71187	MAFB	0.0344505	1.72951	TCEB1	0.00141345	0.858429	VIMP	0.00209878	1.55937	CXCL3	0.000821745	4.09753			115	GO_Biological_Process_2021	positive regulation of programmed cell death (GO:0043068)	'1/286	0.194365	0.217823	4.93734	8.08746	RACK1
117	CNN3	2.92449e-15	2.26282	ATP5J2	0.000151024	1.26078	DGCR6L	0.00695964	0.817418	VIMP	0.0345935	0.839117	PCP4L1	0.00142593	0.862035	ADAR	0.00215838	1.58385	ALDOA	0.000840405	0.960914			116	GO_Biological_Process_2021	regulation of cell cycle (GO:0051726)	'1/296	0.200475	0.22275	4.76755	7.66177	RACK1
118	VDAC2	3.19435e-15	1.764	PMVK	0.000152024	1.42523	OVCA2	0.00700725	1.81837	CCL20	0.034737	2.11111	GUCY2D	0.00142593	0.979609	DPYS	0.00215838	1.08595	SOCS3	0.000894764	3.04233			117	GO_Biological_Process_2021	positive regulation of apoptotic process (GO:0043065)	'1/310	0.208957	0.230207	4.54831	7.12096	RACK1
119	GSN	3.32201e-15	2.46667	IDI1	0.000154042	1.39628	YIF1B	0.00705516	0.746114	PUSL1	0.0350257	0.908257	C16orf13	0.00145759	0.881099	ETV5	0.00217352	1.291	APOC2	0.00103148	0.879722			118	GO_Biological_Process_2021	transcription by RNA polymerase II (GO:0006366)	'1/320	0.214964	0.234174	4.40349	6.76942	ELOB
120	UBXN4	3.38772e-15	1.96653	CH17-340M24.3	0.000158155	1.47837	YIF1A	0.00710335	0.474035	HLA-B	0.035609	1.00696	DDC	0.001464	0.902896	DGAT2	0.00220409	1.40193	HNRNPH1	0.00109235	1.43536			119	GO_Biological_Process_2021	negative regulation of gene expression (GO:0010629)	'1/322	0.21616	0.234174	4.37561	6.70228	RACK1
121	IGBP1	3.52299e-15	2.9892	UGT2B11	0.000162371	2.38477	COA3	0.00724972	0.533558	C19orf52	0.0359038	2.2477	TMEM261	0.0014769	0.848448	TMC7	0.00223505	2.18327	LTB	0.00113641	6.42632			120	GO_Biological_Process_2021	post-translational protein modification (GO:0043687)	'1/345	0.229796	0.246888	4.07828	5.99738	ELOB
122	SYAP1	3.59261e-15	1.99238	SLC2A4RG	0.000164519	1.3958	CTD-2270L9.4	0.00742389	1.34152	SLC22A18	0.0359038	0.830421	ACADSB	0.00152954	1.02821	ATP5G2	0.00223505	1.15643	SELK	0.00114141	1.31462			121	GO_Biological_Process_2021	positive regulation of protein phosphorylation (GO:0001934)	'1/371	0.244943	0.261005	3.78668	5.32684	RACK1
123	RAD23B	4.20052e-15	2.04365	LINC00493	0.000168894	1.24801	SIGMAR1	0.00770519	0.66852	IFITM2	0.0363499	1.06514	MTRNR2L12	0.00155651	1.23385	FBXO38	0.00225068	2.27771	RAB3B	0.00115652	2.74178			122	GO_Biological_Process_2021	regulation of cell migration (GO:0030334)	'1/408	0.26602	0.281159	3.43594	4.54982	RACK1
124	DARS	4.24171e-15	2.57187	STARD6	0.000194982	1.36953	ATRAID	0.007996	0.644929	S100A8	0.0364996	0.791052	ACOX2	0.00168335	0.775852	GNS	0.00233035	1.26516	EIF1	0.00122952	0.421968			123	GO_Biological_Process_2021	organelle organization (GO:0006996)	'1/420	0.272737	0.285934	3.33549	4.33363	ATP5F1B
125	MLEC	5.51723e-15	2.3743	EGLN2	0.000194982	1.57632	HRG	0.008077	1.60713	NR4A2	0.0372562	1.44814	DPM3	0.00175786	0.807114	DAG1	0.00233035	2.1467	AC090498.1	0.0012349	1.11164			124	GO_Biological_Process_2021	positive regulation of intracellular signal transduction (GO:1902533)	'1/546	0.339884	0.351199	2.54784	2.7495	RACK1
126	RBMX	5.62549e-15	2.5089	AGMAT	0.000200114	1.2085	SLC25A5	0.00843655	0.460901	CREM	0.0380261	0.812127	CACNA2D4	0.00181181	1.32184	C1orf210	0.00236294	1.12628	C2	0.0012676	2.75635			125	GO_Biological_Process_2021	negative regulation of cellular macromolecule biosynthetic process (GO:2000113)	'1/547	0.340393	0.351199	2.54304	2.74052	RACK1
127	ACBD3	6.19895e-15	2.76511	BORCS6	0.000200114	1.25935	HYKK	0.00857861	1.25489	DAPL1	0.0386517	2.50919	XXbac-BPG32J3.22	0.0018275	1.50554	MPP6	0.00236294	1.17531	ANKRD1	0.00131815	4.40313			126	GO_Biological_Process_2021	negative regulation of cellular process (GO:0048523)	'1/566	0.349995	0.358262	2.45512	2.57748	RACK1
128	GDI2	6.25936e-15	1.95764	ITGB2	0.000201417	2.55462	AMACR	0.00863603	1.64102	ZFAS1	0.0388094	0.361901	ATP5A1	0.00186727	0.993915	HYI	0.00237939	1.09732	TFF3	0.00138246	4.18986			127	GO_Biological_Process_2021	regulation of apoptotic process (GO:0042981)	'1/742	0.432938	0.439703	1.85502	1.55295	RACK1
129	SLC16A3	7.30868e-15	3.12901	PRDX5	0.000202728	0.65193	PLA2G1B	0.00866487	1.02643	MRPL12	0.039286	1.02838	BEX1	0.00187532	0.725479	RXRA	0.00239594	1.38196	RTN4	0.00146849	1.13821			128	GO_Biological_Process_2021	cellular protein modification process (GO:0006464)	'1/1025	0.545897	0.550129	1.32261	0.800611	ELOB
130	SF3B1	7.37972e-15	2.61731	HGD	0.000208051	1.20421	PRDX4	0.00869379	0.523143	RAB13	0.039286	0.933964	ERLIN1	0.0018834	1.00787	CORO2A	0.00242936	2.05104	LDLR	0.00146849	2.44025			129	GO_Biological_Process_2021	regulation of gene expression (GO:0010468)	'1/1079	0.564907	0.564907	1.25278	0.715457	RACK1
131	GCNT1	7.45145e-15	2.76194	RETN	0.000208051	2.8385	WBP1	0.00869379	1.10739	ATP5J	0.0402541	0.908176	ATP5G2	0.00193257	0.850905	FADS2	0.00242936	1.26535	SCARB2	0.00146849	1.91469			Early_CS14-15_enr_res_score
132	SPART	8.78121e-15	29.4849	CD74	0.000213506	1.57312	UQCC2	0.00881035	0.601759	SNHG25	0.0405812	1.33732	C1orf53	0.00194922	0.976922	TMEM64	0.00246321	1.60377	DDIT4	0.00161371	1.65989			0	GO_Biological_Process_2021	neutrophil chemotaxis (GO:0030593)	'4/70	1.82388e-07	2.56736e-05	109.747	1702.95	FCER1G;CCL4;CCL3;S100A9
133	NECTIN2	8.78121e-15	29.7292	C19orf33	0.000219095	1.18114	LINC00116	0.00904767	0.966557	LINC00493	0.0409106	0.716901	ETHE1	0.00199996	0.661724	CYP4F3	0.00246321	1.48946	RAB11FIP1	0.00164149	3.38522			1	GO_Biological_Process_2021	granulocyte chemotaxis (GO:0071621)	'4/73	2.16224e-07	2.56736e-05	104.959	1610.8	FCER1G;CCL4;CCL3;S100A9
134	NBDY	8.78121e-15	29.8148	NUDT14	0.000220514	1.15268	GSTP1	0.00916846	0.246249	LY96	0.0412423	2.74305	NADK2	0.00201714	1.34304	ASS1	0.00246321	1.34184	RND3	0.00171288	4.25703			2	GO_Biological_Process_2021	neutrophil migration (GO:1990266)	'4/77	2.68365e-07	2.56736e-05	99.188	1500.81	FCER1G;CCL4;CCL3;S100A9
135	THRAP3	9.12657e-15	2.61249	RBP5	0.000220514	1.36788	CPN2	0.00957101	0.912292	ATP5L	0.0412423	0.719636	MSR1	0.00215954	1.2687	FAM195A	0.00249749	1.34713	CD24	0.00196922	0.880432			3	GO_Biological_Process_2021	inflammatory response (GO:0006954)	'5/230	5.26424e-07	3.7771e-05	43.9111	634.83	IL1RN;CCL4;CCL3;CD14;S100A9
136	EIF4A2	9.48528e-15	2.05487	CSNK2B	0.000224821	1.31014	PPP1R14A	0.00992387	0.56613	LIPA	0.0425918	0.788184	GTF2A2	0.00221527	0.807462	N6AMT2	0.00249749	1.88368	SEMA3B	0.00218636	2.29475			4	GO_Biological_Process_2021	positive regulation of natural killer cell chemotaxis (GO:2000503)	'2/5	5.24307e-06	0.000259508	1024.72	12459.1	CCL4;CCL3
137	PHPT1	1.02448e-14	1.52519	SRGN	0.000227736	1.8208	SSR3	0.0111249	0.513035	RAB4B	0.0427631	1.44984	L1TD1	0.00223414	2.20999	HIPK2	0.0025322	1.77492	H1F0	0.00221384	1.33247			5	GO_Biological_Process_2021	positive regulation of neuron death (GO:1901216)	'3/47	5.42525e-06	0.000259508	113.301	1373.71	C1QA;TYROBP;CCL3
138	AIMP1	1.24154e-14	2.03856	CCDC85B	0.000233674	1.44287	PON3	0.0111249	0.997827	KAT8	0.0432805	1.50472	SEC11C	0.00226272	0.788893	EIF3B	0.00254973	1.43551	MYL9	0.00251694	2.14992			6	GO_Biological_Process_2021	cell junction disassembly (GO:0150146)	'2/6	7.86123e-06	0.000322311	768.5	9032.62	C1QB;C1QA
139	EIF3F	1.34051e-14	1.57375	ATP5L	0.000233674	1.23933	DGAT2	0.0113067	0.594073	DNAJA4	0.0432805	1.58041	CPSF3L	0.0023111	1.10592	PCSK9	0.00256736	2.36062	GNAS	0.00262252	0.956787			7	GO_Biological_Process_2021	regulation of natural killer cell chemotaxis (GO:2000501)	'2/7	1.1001e-05	0.000394661	614.769	7019.14	CCL4;CCL3
140	NACA	1.53273e-14	1.12033	C6orf48	0.000242853	1.12954	GNG10	0.0114539	1.15239	VAMP5	0.0439785	0.597597	PGLS	0.00233071	0.747772	SREBF2	0.00256736	1.84491	MAP1LC3A	0.00279992	3.04019			8	GO_Biological_Process_2021	synapse pruning (GO:0098883)	'2/9	1.88426e-05	0.000540783	439.077	4776.89	C1QB;C1QA
141	PDZK1	1.56232e-14	3.09651	MRRF	0.000255619	1.70298	ATP6V0D1	0.0116781	0.839545	HIST1H1C	0.0443311	0.714878	FTL	0.00233071	0.585744	AFF4	0.00262093	1.56272	CD9	0.00286922	2.40633			9	GO_Biological_Process_2021	complement activation, classical pathway (GO:0006958)	'2/9	1.88426e-05	0.000540783	439.077	4776.89	C1QB;C1QA
142	WDR33	1.62319e-14	2.72822	NOP10	0.000270732	0.827682	AVP	0.0117536	0.699726	CSH1	0.0454031	4.08781	ABHD14B	0.00241071	0.758788	CREB1	0.00263902	1.65246	AFF4	0.00294008	2.41127			10	GO_Biological_Process_2021	positive regulation of tumor necrosis factor production (GO:0032760)	'3/77	2.41466e-05	0.000630006	67.2669	715.139	TYROBP;CCL3;CD14
143	ALDH6A1	1.63877e-14	2.00524	CTSC	0.000274203	1.32566	GLUD1	0.0120215	0.66968	SLC22A18AS	0.0457653	1.42326	MRPS24	0.00241071	1.35414	SCYL1	0.00263902	1.40231	IFITM2	0.00303705	2.34904			11	GO_Biological_Process_2021	positive regulation of tumor necrosis factor superfamily cytokine production (GO:1903557)	'3/81	2.81132e-05	0.000634988	63.8045	668.625	TYROBP;CCL3;CD14
144	KDELR2	1.68639e-14	1.43167	GSKIP	0.000297796	1.53481	REEP6	0.012099	0.518145	MPDU1	0.0459473	0.880116	GCSH	0.00247235	0.760943	B4GALT2	0.00267552	1.91324	ANGPTL4	0.00312428	5.52626			12	GO_Biological_Process_2021	humoral immune response mediated by circulating immunoglobulin (GO:0002455)	'2/11	2.87625e-05	0.000634988	341.47	3570.56	C1QB;C1QA
145	FBLN1	1.75201e-14	2.15369	DHRS4L2	0.00030159	1.20879	TMA7	0.012138	0.341656	TSTD1	0.0466814	0.675675	SLC38A3	0.00249321	0.848257	SPHK2	0.00271249	1.77052	ATP1B3	0.00318798	2.19803			13	GO_Biological_Process_2021	positive regulation of intracellular signal transduction (GO:1902533)	'5/546	3.56309e-05	0.000730432	17.9704	184.058	CCL4;CCL3;S100A4;CD14;S100A9
146	SNRPB2	1.78575e-14	2.09927	EGFL7	0.000305429	1.36655	ANAPC13	0.0122162	0.622445	FAM127A	0.0472384	0.734292	FAM35A	0.0026996	1.44345	FBLN1	0.00271249	1.38217	PPDPF	0.00339985	0.513298			14	GO_Biological_Process_2021	positive regulation of calcium-mediated signaling (GO:0050850)	'2/13	4.07553e-05	0.000731048	279.357	2823.72	CCL4;CCL3
147	APLP2	2.1197e-14	2.09803	FARSA	0.000307366	1.45917	DIO1	0.012858	1.04852	CLN3	0.0493289	1.03953	NMRK1	0.00271089	1.28938	SEC61A1	0.00271249	1.30855	MCL1	0.00348255	1.73431			15	GO_Biological_Process_2021	negative regulation by host of viral transcription (GO:0043922)	'2/13	4.07553e-05	0.000731048	279.357	2823.72	CCL4;CCL3
148	SERBP1	2.24412e-14	2.20279	NDUFAF2	0.000309314	1.20198	TUBA8	0.0129816	2.61002	MS4A6A	0.0495227	2.0443	PCK2	0.00275645	0.866597	ATP6V0C	0.00271249	1.60805	NACA2	0.00368269	3.35138			16	GO_Biological_Process_2021	neutrophil activation (GO:0042119)	'2/16	6.26192e-05	0.000945879	219.462	2124.05	TYROBP;FCER1G
149	BRI3	2.42125e-14	2.45046	CD52	0.000317224	2.55807	ERP27	0.013702	2.13641	DTYMK	0.0499123	0.921436	SLC23A1	0.00289738	1.11681	SLAIN2	0.00271249	1.46215	WSB1	0.00374176	1.1268			17	GO_Biological_Process_2021	eosinophil chemotaxis (GO:0048245)	'2/16	6.26192e-05	0.000945879	219.462	2124.05	CCL4;CCL3
150	EIF3L	2.42125e-14	1.80681	HMGCL	0.000317224	1.21863	LRG1	0.0139646	1.79467	OXT	0.0506992	0.654525	SIK3	0.00297028	1.13015	GPX1	0.00278784	1.31544	STARD10	0.00377162	1.40803			18	GO_Biological_Process_2021	eosinophil migration (GO:0072677)	'2/16	6.26192e-05	0.000945879	219.462	2124.05	CCL4;CCL3
151	KRT10	2.5149e-14	1.79726	FRZB	0.00032328	1.07551	CYSTM1	0.0140531	0.643088	EMG1	0.0514964	0.757931	FAM127B	0.00297028	0.713708	ERBB3	0.00282622	1.39994	FXYD1	0.00383199	2.87546			19	GO_Biological_Process_2021	positive regulation of lymphocyte chemotaxis (GO:0140131)	'2/18	7.97705e-05	0.00114471	192.01	1811.87	CCL4;CCL3
152	HNRNPF	2.61211e-14	1.90572	LINC00998	0.000325322	1.51077	SEC61B	0.0149658	0.352439	MRPS34	0.0523041	0.548437	HP	0.00315992	1.47819	DDX3Y	0.00282622	2.61278	CTD-3252C9.4	0.00431346	5.10538			20	GO_Biological_Process_2021	myeloid cell activation involved in immune response (GO:0002275)	'2/19	8.91167e-05	0.00121793	180.706	1685.18	TYROBP;FCER1G
153	PTP4A2	2.98236e-14	3.1507	EIF5AL1	0.000325322	1.81961	TCEB1	0.0160298	0.715994	C21orf59	0.0525077	2.1264	LINC00493	0.00321232	0.913147	CD46	0.00282622	1.34331	MMP24-AS1	0.00439884	1.52601			21	GO_Biological_Process_2021	lipopolysaccharide-mediated signaling pathway (GO:0031663)	'2/20	9.89758e-05	0.00125066	170.658	1573.58	CCL3;CD14
154	HSPA9	3.01069e-14	1.94578	RARS	0.000325322	1.21188	ACOT1	0.0161297	1.37472	LINC00998	0.0531224	0.973031	RP11-140K17.3	0.00322555	0.81137	CC2D1A	0.00290444	1.90257	STOM	0.0044161	1.43074			22	GO_Biological_Process_2021	regulation of tumor necrosis factor production (GO:0032680)	'3/124	0.000100227	0.00125066	41.0413	377.911	TYROBP;CCL3;CD14
155	CALD1	3.24714e-14	2.14744	ATP5SL	0.000329444	1.37057	PEMT	0.0163312	0.971481	POLR2L	0.0539513	0.32382	MINCR	0.00327894	1.08224	SHD	0.00290444	1.43672	ICAM1	0.00448575	3.3976			23	GO_Biological_Process_2021	microglial cell activation (GO:0001774)	'2/22	0.00012023	0.00143775	153.577	1386.2	C1QA;TYROBP
156	MED28	3.30905e-14	2.41858	CXCL1	0.000337834	2.61684	GSTA2	0.0166377	0.808985	PLD4	0.056071	3.34782	HMGCR	0.00329241	0.952683	HMGCS1	0.0029243	1.21631	LGALS1	0.00462805	1.40445			24	GO_Biological_Process_2021	positive regulation of neuron apoptotic process (GO:0043525)	'2/24	0.000143527	0.00164769	139.601	1235.33	TYROBP;CCL3
157	TXNL4A	3.34044e-14	2.15342	ATP5E	0.000350794	1.36408	METTL7B	0.0167409	0.59748	KIAA0101	0.056071	1.86154	SUPT6H	0.00330593	1.18181	SOAT2	0.00302548	1.31489	TM9SF2	0.00466425	0.754584			25	GO_Biological_Process_2021	cellular response to interleukin-1 (GO:0071347)	'3/155	0.000193989	0.00208585	32.6201	278.827	IL1RN;CCL4;CCL3
158	MRPL22	3.53501e-14	1.95188	HSPB1	0.000361948	1.06201	SEC13	0.0168448	0.464649	DECR1	0.0565032	0.465553	SLC20A2	0.0035293	0.845006	SLC22A31	0.00302548	1.93623	METTL12	0.00470072	3.1645			26	GO_Biological_Process_2021	regulation of calcium-mediated signaling (GO:0050848)	'2/28	0.000196229	0.00208585	118.101	1008.13	CCL4;CCL3
159	SLC25A36	3.63643e-14	4.05021	BPHL	0.000368799	0.990696	SYN3	0.0170541	1.44629	STRA13	0.0573758	0.777194	DEFB1	0.00355816	1.15759	TP53I13	0.00310871	1.50484	CYR61	0.00477442	2.32308			27	GO_Biological_Process_2021	modulation by host of symbiont process (GO:0051851)	'2/32	0.000257041	0.00263467	102.333	845.916	CCL4;CCL3
160	MRPL32	3.81186e-14	2.37727	NAPRT	0.000373433	1.36373	MAPK13	0.0171596	0.864511	HMOX1	0.0582596	0.926516	MCCC2	0.00358725	1.18542	ZNF83	0.00315111	1.81075	HIST1H1C	0.00479301	1.93898			28	GO_Biological_Process_2021	positive regulation of calcium ion transport (GO:0051928)	'2/37	0.000344393	0.00340831	87.6923	699.234	CCL4;CCL3
161	MTTP	4.26757e-14	2.08665	NUBP2	0.000378121	1.10838	DPM3	0.0171596	0.602057	EGLN2	0.0587058	1.25369	ATP5C1	0.00366089	0.832059	SLC20A2	0.00321569	1.46912	S100A8	0.00481166	2.64091			29	GO_Biological_Process_2021	neutrophil degranulation (GO:0043312)	'4/481	0.000365252	0.00346058	14.8717	117.709	TYROBP;FCER1G;CD14;S100A9
162	SAP18	4.43107e-14	1.29878	ELP5	0.000390085	1.32116	HVCN1	0.0178049	1.03379	LINC00152	0.0591547	0.94237	ITIH2	0.00370574	0.778658	RP11-10A14.4	0.00323748	2.36339	HSPA5	0.00484916	0.828782			30	GO_Biological_Process_2021	neutrophil activation involved in immune response (GO:0002283)	'4/485	0.000376921	0.00346058	14.745	116.242	TYROBP;FCER1G;CD14;S100A9
163	AGT	4.68792e-14	1.8276	MT1H	0.000397432	2.08699	MKKS	0.0191595	0.695145	MRC1	0.0593803	1.2118	YAP1	0.00385886	0.574794	DCXR	0.00328147	1.06651	HLA-C	0.00515884	1.01065			31	GO_Biological_Process_2021	neutrophil mediated immunity (GO:0002446)	'4/488	0.000385848	0.00346058	14.6514	115.161	TYROBP;FCER1G;CD14;S100A9
164	CD24	4.86724e-14	1.97914	LYZ	0.000402401	3.32845	C19orf60	0.0194528	0.631271	MYEOV2	0.0598335	0.663871	RP11-273G15.2	0.00385886	1.03321	MMP15	0.00328147	1.68069	HSPA6	0.00519879	3.12297			32	GO_Biological_Process_2021	lymphocyte migration (GO:0072676)	'2/40	0.00040282	0.00350332	80.7571	631.28	CCL4;CCL3
165	PRR13	4.86724e-14	1.44746	MINOS1	0.000402401	1.17967	CREG1	0.0196306	1.22729	WDR74	0.0605187	1.01486	RP11-119D9.1	0.00389017	1.23393	ATP6V1B2	0.00330367	1.14242	ID3	0.00561384	2.54576			33	GO_Biological_Process_2021	monocyte chemotaxis (GO:0002548)	'2/42	0.000444267	0.00375014	76.7115	592.143	CCL4;CCL3
166	C19orf48	4.9594e-14	2.52025	COPE	0.000412515	0.997434	APOC3	0.01975	1.06621	PLEK	0.0609792	1.47247	GLUD1	0.00400156	0.816445	TWF1	0.003326	1.21314	CXCR4	0.00576603	3.96687			34	GO_Biological_Process_2021	lymphocyte chemotaxis (GO:0048247)	'2/44	0.000487704	0.00399917	73.0513	557.075	CCL4;CCL3
167	PCBP1	5.14892e-14	1.7854	SDF2L1	0.000420256	1.15997	FABP7	0.0199906	1.9054	F13A1	0.06285	1.56878	OVCA2	0.00406651	1.56515	RP11-62C3.6	0.00337109	1.46218	TGIF1	0.005877	1.79745			35	GO_Biological_Process_2021	positive regulation of ion transport (GO:0043270)	'2/50	0.000629902	0.004886	63.9006	470.944	CCL4;CCL3
168	H3F3A	5.1974e-14	1.37068	SMUG1	0.000428132	1.09507	WBSCR27	0.0199906	1.76693	SPRYD4	0.063325	1.37233	AC004540.5	0.00408289	1.28331	KLB	0.00337109	1.43575	MZT2B	0.00592192	0.737816			36	GO_Biological_Process_2021	regulation of complement activation (GO:0030449)	'2/50	0.000629902	0.004886	63.9006	470.944	C1QB;C1QA
169	KARS	5.34555e-14	2.48181	AIFM1	0.000438848	1.11296	MAN2B1	0.0201727	1.64042	CD83	0.063803	1.2518	NGFRAP1	0.00408289	0.785499	FGFR4	0.00341673	1.2406	USP53	0.0060127	3.03645			37	GO_Biological_Process_2021	regulation of immune effector process (GO:0002697)	'2/53	0.000707656	0.00534467	60.1327	436.176	C1QB;C1QA
170	MCRIP1	5.44661e-14	29.4653	CTD-2336O2.1	0.000449814	1.26154	LINC01420	0.0202337	0.687501	TMEM261	0.064284	0.72567	WBSCR22	0.00414903	0.971808	EPN1	0.00341673	1.17126	CLK1	0.00612794	1.75439			38	GO_Biological_Process_2021	regulation of humoral immune response (GO:0002920)	'2/54	0.000734556	0.00540558	58.9734	425.566	C1QB;C1QA
171	SELENOT	5.44661e-14	29.2666	LUM	0.000452595	0.495916	EPHX1	0.0203563	0.862522	TMX1	0.064284	0.960232	NOP16	0.00414903	0.909774	GSR	0.00341673	2.0042	CDH6	0.00624516	4.9321			39	GO_Biological_Process_2021	chemokine-mediated signaling pathway (GO:0070098)	'2/56	0.000789823	0.00552876	56.7835	405.644	CCL4;CCL3
172	HIKESHI	5.44661e-14	29.7771	VAMP8	0.000455392	0.776858	ROMO1	0.0207903	0.281624	TGFBI	0.0645256	0.893431	PAPLN	0.00418247	1.15996	TMEM261	0.00341673	1.29048	VEGFA	0.00663396	2.03549			40	GO_Biological_Process_2021	positive regulation of interleukin-1 beta production (GO:0032731)	'2/56	0.000789823	0.00552876	56.7835	405.644	TYROBP;CCL3
173	MRPL15	5.9808e-14	2.14224	MYL6	0.000455392	0.625881	KANSL1-AS1	0.0210419	1.00629	BOLA2B	0.0664856	0.993302	PXDN	0.00418247	0.938896	DGAT1	0.00341673	1.45673	HNRNPA1L2	0.00688788	2.49231			41	GO_Biological_Process_2021	regulation of calcium ion transport (GO:0051924)	'2/58	0.000847044	0.00578813	54.75	387.288	CCL4;CCL3
174	GAPDH	6.09366e-14	1.01334	CTSD	0.000455392	0.857793	EBAG9	0.0213601	1.2418	AP1M2	0.0672331	0.842885	F5	0.00418247	1.23295	RP4-665J23.1	0.00343976	1.21379	CLDN7	0.0069397	0.70561			42	GO_Biological_Process_2021	cellular response to chemokine (GO:1990869)	'2/60	0.000906213	0.00603527	52.8568	370.327	CCL4;CCL3
175	IGLON5	6.26688e-14	2.55544	CD302	0.000499333	1.10964	C19orf43	0.0214886	0.587086	FERMT3	0.0682406	2.22991	TMEM218	0.00449456	1.57403	TCEB2	0.00346293	1.22927	UGCG	0.0069397	2.40478			43	GO_Biological_Process_2021	pattern recognition receptor signaling pathway (GO:0002221)	'2/61	0.000936527	0.00603527	51.9583	362.322	CD14;S100A9
176	PRPF4	6.69012e-14	3.5215	CKLF	0.000508583	1.62297	DERA	0.0215531	0.489124	EGFL7	0.0692604	0.902992	SLCO4C1	0.00453051	1.07704	LINC00116	0.00346293	1.30875	SLC2A3	0.00720408	1.50006			44	GO_Biological_Process_2021	cytokine-mediated signaling pathway (GO:0019221)	'4/621	0.000956119	0.00603527	11.4148	79.3626	IL1RN;FCER1G;CCL4;CCL3
177	PPP1R1A	9.35203e-14	4.16577	RP11-6B4.1	0.000517992	1.42335	NQO1	0.0226754	0.867752	CARD19	0.0702928	0.806106	GALNT11	0.00456671	1.75246	MOSPD3	0.0035097	1.18179	SLC12A7	0.00756129	3.50293			45	GO_Biological_Process_2021	positive regulation of interleukin-1 production (GO:0032732)	'2/62	0.000967326	0.00603527	51.0897	354.613	TYROBP;CCL3
178	ECH1	9.79591e-14	1.81028	HMOX2	0.000521165	1.06294	HSDL2	0.0240605	0.486455	N6AMT2	0.0713377	1.30745	DNAJC10	0.00462152	1.07305	TMEM41A	0.0035097	1.28468	MT1M	0.00811194	1.2539			46	GO_Biological_Process_2021	positive regulation of cell death (GO:0010942)	'2/66	0.00109536	0.00668868	47.887	326.43	C1QA;TYROBP
179	SMIM7	1.06477e-13	2.11725	TCEB1	0.000521165	1.16747	APOF	0.0241316	1.70036	KRT6C	0.0713377	2.7112	HIST1H2BK	0.00463992	1.38559	ABAT	0.0035097	1.35551	MFAP4	0.00879416	4.7747			47	GO_Biological_Process_2021	response to molecule of bacterial origin (GO:0002237)	'2/73	0.00133795	0.00799981	43.1506	285.511	CD14;S100A9
180	NME1	1.12555e-13	2.42991	NAA60	0.000521165	1.43897	SCARB1	0.0242745	0.497568	ECE2	0.0729289	1.23131	TIMMDC1	0.00475172	0.668651	PGPEP1	0.00355704	1.44649	NFKBIZ	0.00898891	2.80834			48	GO_Biological_Process_2021	response to interferon-gamma (GO:0034341)	'2/80	0.00160393	0.00939444	39.2643	252.678	CCL4;CCL3
181	SNRPN	1.15721e-13	2.17134	MVD	0.000534036	1.16264	ADSL	0.0250732	0.793351	EBP	0.0734657	0.538948	ANAPC13	0.00478952	0.705389	GINM1	0.00355704	1.54493	IER2	0.00905468	1.66787			49	GO_Biological_Process_2021	regulation of interleukin-1 beta production (GO:0032651)	'2/83	0.00172503	0.00990166	37.8044	240.531	TYROBP;CCL3
182	PTMS	1.21193e-13	2.29305	2015-09-01	0.000540582	1.13939	LYRM5	0.0257435	0.787259	MRPL57	0.0737353	0.507898	SHFM1	0.00478952	0.793057	MINCR	0.00355704	1.6822	HNRNPDL	0.00966619	0.577515			50	GO_Biological_Process_2021	positive regulation of cytokine production (GO:0001819)	'3/335	0.00182476	0.0100199	14.7989	93.3267	TYROBP;FCER1G;CD14
183	ASH2L	1.51205e-13	2.06115	TPD52L2	0.000547202	1.03509	FUOM	0.0272888	0.473472	ARMC6	0.074549	1.93849	SLC5A11	0.0048276	1.62674	PJA2	0.00355704	1.26394	ZNF90	0.00973636	2.08456			51	GO_Biological_Process_2021	response to interleukin-1 (GO:0070555)	'2/86	0.00185037	0.0100199	36.4487	229.349	CCL4;CCL3
184	EIF3E	1.55436e-13	1.96611	PLAUR	0.000547202	2.08065	LDHB	0.027929	0.412007	AMT	0.0761984	1.13004	PCYOX1	0.00490458	0.901591	DHX29	0.00360496	1.17366	NEDD8	0.00973636	0.564956			52	GO_Biological_Process_2021	regulation of neuron death (GO:1901214)	'2/86	0.00185037	0.0100199	36.4487	229.349	C1QA;TYROBP
185	MPC2	1.62748e-13	1.19868	SLIRP	0.000560671	0.816945	FIS1	0.0285821	0.452708	CKLF	0.0761984	1.01545	DENND1A	0.00494348	0.996112	SLCO4C1	0.00360496	2.12955	MED15	0.00977162	2.43438			53	GO_Biological_Process_2021	positive regulation of inflammatory response (GO:0050729)	'2/89	0.00197993	0.0105229	35.1866	219.026	CCL3;S100A9
186	C8orf58	1.71969e-13	4.07081	SYNE4	0.000574448	1.29436	NQO2	0.0295015	0.718619	AADAC	0.0761984	1.92584	ATP5E	0.00498266	1.01799	DST	0.00360496	1.33129	FBXO32	0.00980698	6.20858			54	GO_Biological_Process_2021	toll-like receptor signaling pathway (GO:0002224)	'2/91	0.00206864	0.0107945	34.3924	212.575	CD14;S100A9
187	EGLN1	1.7677e-13	3.52754	ZNF90	0.000581454	0.986422	SLC23A1	0.0303593	0.957495	FDX1L	0.0761984	1.44985	C15orf61	0.00506187	0.949078	SRPK1	0.00360496	1.12867	CTSB	0.00987806	0.544861			55	GO_Biological_Process_2021	positive regulation of defense response (GO:0031349)	'2/98	0.00239377	0.0122681	31.8734	192.352	CCL3;S100A9
188	SUMO2	1.8849e-13	1.22359	TIMM8B	0.00058854	0.826931	C1QBP	0.0305334	0.367618	RP1-28O10.1	0.0764762	1.25894	APOA1BP	0.00526489	0.845951	SERF2	0.00365347	0.507479	ARL5B	0.0100941	1.95765			56	GO_Biological_Process_2021	response to tumor necrosis factor (GO:0034612)	'2/110	0.00300366	0.0151237	28.3148	164.45	CCL4;CCL3
189	CWC15	1.8849e-13	1.67761	HSD17B11	0.000595706	1.00732	TMEM230	0.0306208	0.530276	GMFG	0.0767548	1.03059	ACSS2	0.00530637	0.937752	TMPRSS6	0.00365347	1.79073	CCNL1	0.0103886	1.48861			57	GO_Biological_Process_2021	cellular response to lectin (GO:1990858)	'2/115	0.00327713	0.0155758	27.0551	154.777	TYROBP;FCER1G
190	GNRH2	1.91977e-13	6.97288	HRSP12	0.000602953	1.12247	COQ2	0.0313276	1.53593	RP5-827C21.4	0.0767548	2.37795	ACOT11	0.00530637	1.74539	ZSCAN16-AS1	0.00370257	1.30308	ACTN4	0.0109225	1.87173			58	GO_Biological_Process_2021	stimulatory C-type lectin receptor signaling pathway (GO:0002223)	'2/115	0.00327713	0.0155758	27.0551	154.777	TYROBP;FCER1G
191	WASF2	1.99141e-13	2.63437	TRAPPC6A	0.000602953	1.05973	MYL6B	0.0319574	0.48659	C1orf50	0.0767548	0.791366	RP11-680F8.1	0.00532722	1.57408	SIDT2	0.00370257	2.38343	UBA52	0.0112384	0.404559			59	GO_Biological_Process_2021	innate immune response activating cell surface receptor signaling pathway (GO:0002220)	'2/119	0.00350404	0.0155758	26.1249	147.706	TYROBP;FCER1G
192	LAPTM4A	2.18222e-13	1.54337	ACTA2	0.000610282	1.33619	FGL1	0.0321394	1.41699	MED29	0.0775955	0.867661	RP11-798K3.2	0.00534814	1.03616	LGALSL	0.00370257	1.28602	TM4SF1	0.0112784	3.89963			60	GO_Biological_Process_2021	cellular response to lipopolysaccharide (GO:0071222)	'2/120	0.00356189	0.0155758	25.9022	146.023	CCL3;CD14
193	UBE2I	2.57195e-13	1.76896	MGP	0.000617694	2.1876	DDC	0.0326905	0.525147	CSF1R	0.0784438	2.67858	MKKS	0.00543257	0.68333	SNHG23	0.00375228	1.59001	LIPH	0.0113993	3.68784			61	GO_Biological_Process_2021	cytoskeleton organization (GO:0007010)	'2/120	0.00356189	0.0155758	25.9022	146.023	KISS1;CCL3
194	RCHY1	2.74132e-13	2.28688	PIGK	0.000640435	1.82611	TSTD1	0.033156	0.452639	APOA1BP	0.0784438	0.65429	C14orf1	0.00556148	0.778336	PIK3C2B	0.00375228	3.56905	TNFRSF12A	0.0123218	2.24058			62	GO_Biological_Process_2021	cellular response to interferon-gamma (GO:0071346)	'2/121	0.00362019	0.0155758	25.6833	144.371	CCL4;CCL3
195	SNW1	2.81722e-13	2.70712	C19orf43	0.000648187	1.17583	IL18	0.0333438	1.05296	PYCARD	0.0784438	0.978284	ATP2B2	0.00556148	1.82981	ETNK2	0.00375228	1.01913	HDLBP	0.0125846	0.718491			63	GO_Biological_Process_2021	regulation of hippocampal neuron apoptotic process (GO:0110089)	'1/5	0.0037447	0.0155758	356.804	1993.61	TYROBP
196	ZNF22	2.97526e-13	2.54154	FAHD2A	0.000648187	1.3342	DNAJC25-GNG10	0.033438	2.37333	GPR183	0.0792996	2.82275	MEGF9	0.00558324	1.2475	BOLA3	0.00375228	1.03611	VAPA	0.0127179	0.438017			64	GO_Biological_Process_2021	negative regulation of transforming growth factor beta1 production (GO:0032911)	'1/5	0.0037447	0.0155758	356.804	1993.61	TYROBP
197	F2	3.08542e-13	1.68506	AGMO	0.000676011	2.09116	ACOT4	0.0338172	0.972392	SEPW1	0.0795865	0.694998	CBR1	0.00558324	0.931029	DENND1A	0.00380258	1.7882	LAMB3	0.0127179	3.27171			65	GO_Biological_Process_2021	regulation of integrin biosynthetic process (GO:0045113)	'1/5	0.0037447	0.0155758	356.804	1993.61	S100A9
198	GRSF1	3.142e-13	2.25099	IFITM3	0.000680075	1.17198	EEF2KMT	0.0357687	1.37422	SYS1	0.0795865	1.04149	PMS2	0.00560506	1.55528	PC	0.00380258	1.4561	NPNT	0.0127626	5.29271			66	GO_Biological_Process_2021	chronic inflammatory response (GO:0002544)	'1/5	0.0037447	0.0155758	356.804	1993.61	S100A9
199	PANCR	3.19959e-13	29.1823	TMEM50B	0.000692404	1.29152	ETV5	0.0361703	1.11562	CD320	0.0804524	0.831473	DBI	0.00573766	0.703675	CREG1	0.00380258	1.29672	TMEM59	0.0128524	0.58461			67	GO_Biological_Process_2021	regulation of microglial cell mediated cytotoxicity (GO:1904149)	'1/5	0.0037447	0.0155758	356.804	1993.61	TYROBP
200	SRP72	3.34815e-13	2.25096	DNAJB1	0.00069656	0.932725	RPUSD3	0.0371912	0.752504	URAD	0.0819126	0.751879	SNAPIN	0.00582762	0.890515	MLLT4	0.0038535	1.60313	HLA-E	0.0128524	1.78111			68	GO_Biological_Process_2021	peptidyl-cysteine S-nitrosylation (GO:0018119)	'1/5	0.0037447	0.0155758	356.804	1993.61	S100A9
201	CCT8	3.60004e-13	1.912	EIF5B	0.000726306	1.18546	FAM127A	0.0378155	0.53797	GADD45B	0.0822072	0.627043	RP11-380D23.2	0.00582762	1.0904	B4GALT1	0.00401	1.23415	APOC4-APOC2	0.0131251	1.92356			69	GO_Biological_Process_2021	synapse organization (GO:0050808)	'2/126	0.00391838	0.0160653	24.6414	136.565	C1QB;C1QA
202	EEF1D	3.83565e-13	1.37101	MRPL47	0.000748271	1.03158	TMEM120A	0.0380255	0.583761	MKKS	0.0833942	0.714771	SREBF1	0.00585031	0.924213	SAR1B	0.00403664	1.18037	ADM	0.0131251	1.92033			70	GO_Biological_Process_2021	cellular response to lipoteichoic acid (GO:0071223)	'1/6	0.00449207	0.0163193	285.429	1542.87	CD14
203	URI1	4.35319e-13	3.04864	DESI1	0.000784702	0.987419	TMED10	0.0383425	0.451902	MMAB	0.0836931	0.484598	SEPW1	0.00587307	0.679361	ACSL3	0.00406344	1.32002	CCDC152	0.0131251	3.14026			71	GO_Biological_Process_2021	regulation of interleukin-1-mediated signaling pathway (GO:2000659)	'1/6	0.00449207	0.0163193	285.429	1542.87	IL1RN
204	RSRP1	4.98383e-13	3.50238	TSTD1	0.00078937	0.993827	AC007246.3	0.0386616	1.4119	GPX7	0.0842935	0.99147	C8orf59	0.00587307	0.623838	RP11-119D9.1	0.00406344	1.41403	COL1A1	0.0138777	1.92991			72	GO_Biological_Process_2021	astrocyte development (GO:0014002)	'1/6	0.00449207	0.0163193	285.429	1542.87	S100A9
205	RAB25	5.21335e-13	1.72833	PYCARD	0.00078937	1.56711	ALOX15B	0.0390907	0.866173	RQCD1	0.0855048	1.50152	LGR6	0.00587307	1.07866	PPP4R1	0.0040904	1.93972	DUSP10	0.014417	4.71677			73	GO_Biological_Process_2021	regulation of macromolecule biosynthetic process (GO:0010556)	'1/6	0.00449207	0.0163193	285.429	1542.87	S100A9
206	MAP2K2	6.01977e-13	2.52485	ASPDH	0.000817923	0.95734	VPS28	0.0390907	0.542753	SERPINC1	0.0861157	0.591038	SCARB1	0.00594185	0.733088	ABCC3	0.00417225	1.09278	PCBP1	0.0144669	0.860605			74	GO_Biological_Process_2021	release of sequestered calcium ion into cytosol by sarcoplasmic reticulum (GO:0014808)	'1/6	0.00449207	0.0163193	285.429	1542.87	CCL3
207	HMGB2	7.46394e-13	2.67551	TOPORS-AS1	0.000822774	1.16442	PRODH2	0.0395239	0.564301	TMUB2	0.087348	0.756489	EHHADH	0.00598811	1.10004	ZCCHC14	0.00417225	1.73145	TSC22D1	0.0146681	1.18253			75	GO_Biological_Process_2021	response to lipoteichoic acid (GO:0070391)	'1/6	0.00449207	0.0163193	285.429	1542.87	CD14
208	RNF5	7.53098e-13	2.01231	ZSCAN16-AS1	0.000822774	1.18524	QDPR	0.0395239	0.468549	COL6A2	0.0876583	0.888	HSD17B2	0.00610518	0.736594	PXMP2	0.00431198	1.59615	IL2RG	0.0146681	1.89011			76	GO_Biological_Process_2021	positive regulation of microglial cell activation (GO:1903980)	'1/6	0.00449207	0.0163193	285.429	1542.87	CCL3
209	SRM	8.383e-13	2.77701	ALDH1L1	0.000832556	1.31315	FAM177A1	0.0397419	0.372211	TACO1	0.0879695	0.713707	AIFM1	0.00610518	0.87018	YTHDF1	0.00434043	1.95384	IFIT5	0.0148718	4.25179			77	GO_Biological_Process_2021	positive regulation of microglial cell migration (GO:1904141)	'1/6	0.00449207	0.0163193	285.429	1542.87	CCL3
210	CD164	1.00179e-12	1.62902	DBI	0.000832556	0.958457	PSPH	0.041072	0.450146	ACSF3	0.0882816	1.28339	COMTD1	0.00610518	0.873667	LTN1	0.00436905	1.99487	FXYD2	0.015078	1.64369			78	GO_Biological_Process_2021	cellular response to bacterial lipopeptide (GO:0071221)	'1/6	0.00449207	0.0163193	285.429	1542.87	CD14
211	LRPAP1	1.04732e-12	1.73367	C14orf166	0.000832556	1.11265	S100A14	0.0412973	0.515795	DLK1	0.0885946	0.519658	SAT2	0.00612884	0.553203	SPG20	0.00439784	1.76784	CD164	0.0152867	0.513799			79	GO_Biological_Process_2021	positive regulation of response to external stimulus (GO:0032103)	'2/139	0.00474546	0.0170243	22.2886	119.257	CCL3;S100A9
212	CPNE1	1.31887e-12	2.8359	SNHG19	0.000832556	1.95501	KCNMB3	0.0412973	1.19467	TCEAL8	0.0889084	0.573265	AC007246.3	0.0061764	0.945039	SH3GL1	0.0044268	1.37621	CLDN6	0.0158738	2.07972			80	GO_Biological_Process_2021	cellular response to cytokine stimulus (GO:0071345)	'3/482	0.00509992	0.0172824	10.1806	53.7385	IL1RN;CCL4;CCL3
213	AQP3	1.36637e-12	2.02124	ADI1	0.000842446	0.912026	PON2	0.0426712	0.459456	SLC12A5	0.0892232	1.05505	LINC00475	0.00620031	0.931106	TMEM8B	0.00445594	1.60609	SMIM24	0.0160374	2.05142			81	GO_Biological_Process_2021	regulation of transforming growth factor beta1 production (GO:0032908)	'1/7	0.00523892	0.0172824	237.845	1249.08	TYROBP
214	DPEP1	1.53262e-12	3.72617	RP11-119D9.1	0.000862553	1.03796	PNKD	0.0433725	0.469948	RP11-469A15.2	0.0917738	0.74341	LTBR	0.00644401	0.621849	OSGEP	0.00445594	1.49296	VCAN	0.0160374	1.52415			82	GO_Biological_Process_2021	glial cell migration (GO:0008347)	'1/7	0.00523892	0.0172824	237.845	1249.08	CCL3
215	BUD31	1.6302e-12	1.83779	MTCH2	0.000862553	0.877602	MPV17	0.0436085	0.639974	GALT	0.0917738	0.834034	DGCR2	0.00649377	0.931989	ELMOD2	0.00448525	1.30285	ZFAND5	0.0161472	1.68041			83	GO_Biological_Process_2021	astrocyte differentiation (GO:0048708)	'1/7	0.00523892	0.0172824	237.845	1249.08	S100A9
216	CSDE1	1.68867e-12	1.72279	TRAPPC3	0.000867649	1.07982	ACTB	0.0438455	0.326156	PPCS	0.0917738	0.774148	EIF1AY	0.00654387	1.0226	RP11-158I9.8	0.00451473	1.58792	KLF10	0.0162577	2.68527			84	GO_Biological_Process_2021	regulation of microglial cell migration (GO:1904139)	'1/7	0.00523892	0.0172824	237.845	1249.08	CCL3
217	NORAD	1.78025e-12	29.0103	PCOLCE	0.000867649	1.11281	FAM96A	0.0443228	0.435217	CDA	0.0924205	0.73575	ATP5G1	0.00656906	0.883895	CSF3R	0.00451473	1.28919	PLP2	0.0162577	4.27368			85	GO_Biological_Process_2021	release of sequestered calcium ion into cytosol by endoplasmic reticulum (GO:1903514)	'1/7	0.00523892	0.0172824	237.845	1249.08	CCL3
218	NAXE	1.78025e-12	29.2413	DEF8	0.00089355	1.31471	GLMP	0.0448044	0.509166	RP11-817J15.3	0.095044	1.44936	ENOSF1	0.00667066	0.991881	MAT1A	0.00457423	1.25323	GDF15	0.0162577	1.46479			86	GO_Biological_Process_2021	negative regulation of MyD88-independent toll-like receptor signaling pathway (GO:0034128)	'1/7	0.00523892	0.0172824	237.845	1249.08	CD14
219	MCRIP2	1.78025e-12	28.9335	TMEM191C	0.00089355	1.50832	CRYL1	0.0452905	0.922651	GPX1	0.096043	0.779772	HM13	0.00674779	0.653206	PRPF8	0.00463443	1.52954	AKAP13	0.017341	3.03739			87	GO_Biological_Process_2021	positive regulation of hydrolase activity (GO:0051345)	'2/149	0.00543193	0.0177155	20.7619	108.283	CCL4;CCL3
220	DMAC2	1.78025e-12	28.9266	FDX1L	0.000898815	2.44699	TCEA3	0.0465251	0.618012	CD302	0.0967137	0.575821	PDCD5	0.00674779	0.565696	HMGCR	0.00463443	1.39683	GABARAPL1	0.0176364	1.83907			88	GO_Biological_Process_2021	leukocyte aggregation (GO:0070486)	'1/8	0.00598524	0.0182741	203.857	1043.43	S100A9
221	SINHCAF	1.78025e-12	29.9633	EIF3E	0.000898815	1.13241	HSD17B12	0.0476604	0.571445	MRPL23	0.0967137	0.946117	BOLA3	0.00687813	0.639374	TM9SF1	0.0046648	1.77429	LRRC75A	0.0177558	2.13362			89	GO_Biological_Process_2021	positive regulation of steroid biosynthetic process (GO:0010893)	'1/8	0.00598524	0.0182741	203.857	1043.43	CGA
222	JPT1	1.78025e-12	29.7357	GSTA4	0.00090411	1.03833	RP11-262H14.3	0.0494727	1.45379	GMFB	0.0970505	0.751394	ZCCHC11	0.00695741	0.968397	DPM3	0.00469535	1.03273	PTGDS	0.0187367	5.14099			90	GO_Biological_Process_2021	positive regulation of glial cell migration (GO:1903977)	'1/8	0.00598524	0.0182741	203.857	1043.43	CCL3
223	IGFBP2	1.79598e-12	5.91227	PNPLA4	0.000909433	1.20163	SORD	0.0496043	0.596109	LLPH	0.0984069	0.801061	TMEM120A	0.00703751	0.477921	EMC8	0.00469535	1.26521	CLDND1	0.0188625	1.85064			91	GO_Biological_Process_2021	regulation of MyD88-independent toll-like receptor signaling pathway (GO:0034127)	'1/8	0.00598524	0.0182741	203.857	1043.43	CD14
224	MRPL12	1.84399e-12	2.43694	LGMN	0.000925577	1.17035	ORMDL2	0.0497363	0.486165	MGMT	0.0984069	0.379636	LYRM5	0.00706439	0.570012	CCDC124	0.00472609	1.2822	MYL6	0.0189892	0.457542			92	GO_Biological_Process_2021	negative regulation of long-term synaptic potentiation (GO:1900272)	'1/8	0.00598524	0.0182741	203.857	1043.43	TYROBP
225	RCN2	1.94383e-12	2.39226	CNPY2	0.000947515	1.17176	ACOT8	0.0501338	1.03285	HAGH	0.0990907	0.610659	C20orf24	0.00711844	0.7424	FGFRL1	0.004757	3.10086	NCOA7	0.0192446	4.74036			93	GO_Biological_Process_2021	regulation of osteoclast development (GO:2001204)	'1/8	0.00598524	0.0182741	203.857	1043.43	TYROBP
226	OAZ1	2.01331e-12	1.19362	AMDHD1	0.000953075	1.12809	ATP5E	0.050534	1.02367	MT1A	0.0997784	1.43031	TIMM8A	0.00728281	0.907405	PABPN1	0.004757	1.23441	CPEB4	0.0192446	2.14747			94	GO_Biological_Process_2021	response to lipopolysaccharide (GO:0032496)	'2/159	0.00616146	0.0186141	19.4297	98.8863	CD14;S100A9
227	SRRM2	2.08523e-12	2.16413	ITIH2	0.000969935	1.16407	ATP5L	0.050534	0.718066	CSRP2	0.10047	0.529222	PMM2	0.00728281	1.08908	GANAB	0.004757	1.26573	STAT3	0.0196989	2.1517			95	GO_Biological_Process_2021	peptidyl-cysteine modification (GO:0018198)	'1/9	0.00673105	0.020123	178.366	892.013	S100A9
228	MRPL51	2.12212e-12	1.57251	MYCBP	0.000998649	1.35987	GLRX	0.0512069	0.409981	TCEB1	0.101165	0.559319	SLC22A31	0.00747887	1.46526	FAM8A1	0.004757	1.25391	ETS2	0.0197646	2.48592			96	GO_Biological_Process_2021	positive regulation of ERK1 and ERK2 cascade (GO:0070374)	'2/172	0.00717322	0.0203032	17.9321	88.5381	CCL4;CCL3
229	ATP1B1	2.27622e-12	2.12886	SLC35B1	0.000998649	1.08073	LARP6	0.0517507	0.537202	ATAD3B	0.101514	1.38185	KIAA1522	0.00756433	1.38107	RALGPS2	0.00491433	1.97883	LAMP2	0.0197646	1.09171			97	GO_Biological_Process_2021	negative regulation of transforming growth factor beta production (GO:0071635)	'1/10	0.00747633	0.0203032	158.54	776.212	TYROBP
230	TMSB4X	2.31643e-12	2.40126	NOL4L	0.00101625	1.70697	BRK1	0.0517507	0.372705	FBP1	0.101864	0.984431	AP1M2	0.00767965	0.753278	FLII	0.00494636	2.18265	RP11-242J7.1	0.0203642	3.09477			98	GO_Biological_Process_2021	neuron remodeling (GO:0016322)	'1/10	0.00747633	0.0203032	158.54	776.212	C1QA
231	SRSF11	2.39895e-12	2.27269	NQO1	0.00101625	1.23744	DIABLO	0.0518874	0.808669	REEP6	0.103629	0.272519	ATP5J2	0.00779654	0.950907	RAF1	0.00501097	1.32667	EDF1	0.0204996	0.267023			99	GO_Biological_Process_2021	negative regulation of heterotypic cell-cell adhesion (GO:0034115)	'1/10	0.00747633	0.0203032	158.54	776.212	IL1RN
232	EFNA1	2.44128e-12	1.94609	SERPINA4	0.00102219	1.1988	CCT6A	0.053411	0.417363	JUNB	0.103984	0.348562	AQP7	0.00803511	1.06606	GABARAP	0.00501097	1.05326	MARCKS	0.0207041	1.16822			100	GO_Biological_Process_2021	regulation of cell activation (GO:0050865)	'1/10	0.00747633	0.0203032	158.54	776.212	FCER1G
233	FAM162A	2.48435e-12	1.62022	COMMD3	0.00102815	1.34003	C9orf9	0.0538329	1.72553	NAT8	0.103984	0.752693	TDRD7	0.00815683	1.76576	MBNL3	0.00504357	1.56608	LSR	0.0216111	1.85387			101	GO_Biological_Process_2021	granulocyte migration (GO:0097530)	'1/10	0.00747633	0.0203032	158.54	776.212	CCL3
234	SNRPB	2.61807e-12	2.00052	HLA-C	0.00105233	1.0791	MRPS15	0.0545424	0.41694	NAPRT	0.104699	0.842118	HLF	0.0082183	1.42442	AGL	0.00510933	1.50812	NEDD9	0.0225526	2.87514			102	GO_Biological_Process_2021	regulation of cell-cell adhesion involved in gastrulation (GO:0070587)	'1/10	0.00747633	0.0203032	158.54	776.212	IL1RN
235	RAP1B	2.66419e-12	2.25333	PRDX2	0.00105233	0.68343	FDPS	0.0545424	0.438929	MTIF3	0.104699	0.521776	LINC00657	0.0083425	0.814756	ZNRF3	0.00520943	2.74641	TIPARP	0.0233768	2.08995			103	GO_Biological_Process_2021	immunoglobulin mediated immune response (GO:0016064)	'1/10	0.00747633	0.0203032	158.54	776.212	FCER1G
236	EPO	2.71111e-12	2.51282	HLA-A	0.00106461	0.853249	DLEU1	0.0548283	0.94063	RP11-689K5.3	0.105058	2.77497	COBLL1	0.00837381	0.866912	RP11-116D2.1	0.00520943	2.44428	FXYD3	0.0240705	5.51601			104	GO_Biological_Process_2021	sarcoplasmic reticulum calcium ion transport (GO:0070296)	'1/10	0.00747633	0.0203032	158.54	776.212	CCL3
237	VPS35	2.78301e-12	1.89992	COX11	0.00107703	1.08611	DHRS4	0.0548283	0.847859	MT1HL1	0.105417	0.71708	PPIC	0.00850011	0.674179	LLNLR-245B6.1	0.00520943	1.48737	NBL1	0.0243845	4.10765			105	GO_Biological_Process_2021	defense response to bacterium (GO:0042742)	'2/176	0.00749876	0.0203032	17.5164	85.7078	FCER1G;S100A9
238	TPRKB	3.063e-12	1.8904	PARP1	0.00110867	1.19481	RP11-10A14.4	0.055404	1.06236	QDPR	0.10614	0.539034	SMPD1	0.00866037	0.941647	STXBP6	0.00527714	1.22705	NRP1	0.0248621	3.45231			106	GO_Biological_Process_2021	T cell chemotaxis (GO:0010818)	'1/11	0.00822109	0.0214496	142.679	685.007	CCL3
239	SPAG7	3.39997e-12	1.93616	ITFG1	0.00112806	1.10554	SULT1A2	0.0568651	0.644625	COL3A1	0.106866	0.706189	CDA	0.00866037	0.572844	OAF	0.00527714	1.42685	IER3	0.0249425	1.67926			107	GO_Biological_Process_2021	B cell mediated immunity (GO:0019724)	'1/11	0.00822109	0.0214496	142.679	685.007	FCER1G
240	DUSP9	3.48974e-12	1.92031	CD83	0.00112806	2.0346	NDUFAF3	0.0571612	0.280931	MT1X	0.107596	0.664136	ATP5J	0.00866037	0.980053	C16orf72	0.00534565	1.40748	MST1	0.0257589	0.920312			108	GO_Biological_Process_2021	response to corticosteroid (GO:0031960)	'1/11	0.00822109	0.0214496	142.679	685.007	IL1RN
241	ELAVL1	3.83922e-12	3.19643	MT1G	0.0011544	1.7749	CMTM8	0.0574585	0.561243	PUF60	0.10833	0.474571	ZHX1	0.00879052	1.22995	RBM47	0.00555602	1.65119	NAMPT	0.0260083	1.26499			109	GO_Biological_Process_2021	response to sterol (GO:0036314)	'1/11	0.00822109	0.0214496	142.679	685.007	CCL3
242	GNL3	4.04408e-12	2.07139	SERPINB6	0.00118813	1.2423	NUDT15	0.0574585	0.887818	ARG1	0.109068	0.625507	SHBG	0.00882333	0.721909	CTD-3184A7.4	0.00562779	2.94793	RAB7A	0.0261757	0.63607			110	GO_Biological_Process_2021	regulation of GTPase activity (GO:0043087)	'2/189	0.00860239	0.0218055	16.2879	77.4608	CCL4;CCL3
243	PTGR1	4.15049e-12	1.79073	HPD	0.0012088	1.18981	HNF4A-AS1	0.0589646	0.824495	TMEM191B	0.109439	0.511118	SEC24C	0.00895566	0.829655	PDZD8	0.00570039	1.79282	TMBIM1	0.0276366	1.42467			111	GO_Biological_Process_2021	positive regulation of myeloid leukocyte mediated immunity (GO:0002888)	'1/12	0.00896533	0.0218055	129.701	611.463	TYROBP
244	WTAP	4.33397e-12	2.09424	ATP5B	0.0012088	1.12286	2001-03-01	0.0592697	0.690493	SCAMP4	0.10981	0.844848	PIK3C2G	0.00905607	1.50974	U2AF2	0.005737	1.1386	PBX2	0.0277247	2.51329			112	GO_Biological_Process_2021	positive regulation of neuroinflammatory response (GO:0150078)	'1/12	0.00896533	0.0218055	129.701	611.463	CCL3
245	MZT2B	4.33397e-12	1.70322	HINT2	0.00122276	0.972478	TIMM23	0.061758	0.856666	DERL3	0.110556	2.23457	CBWD5	0.00925992	0.885877	C6orf226	0.00577383	1.56558	EHD2	0.0286189	4.24436			113	GO_Biological_Process_2021	negative regulation of B cell proliferation (GO:0030889)	'1/12	0.00896533	0.0218055	129.701	611.463	TYROBP
246	EEF1E1	4.72509e-12	3.31264	FABP1	0.00122276	1.42989	SPPL2A	0.0636804	0.668944	MTERF4	0.111306	1.15223	MVD	0.00932877	0.75436	C1QTNF6	0.00577383	1.72268	MGP	0.0291673	2.89196			114	GO_Biological_Process_2021	regulation of sensory perception (GO:0051931)	'1/12	0.00896533	0.0218055	129.701	611.463	CCL3
247	EIF3H	4.93343e-12	1.54255	HSPE1	0.00123687	0.828268	TMEM243	0.0649893	0.636322	APOL2	0.11206	1.92565	AP2A1	0.00932877	1.30821	C2orf88	0.00577383	2.58538	CTNND1	0.0293521	2.02687			115	GO_Biological_Process_2021	macrophage chemotaxis (GO:0048246)	'1/12	0.00896533	0.0218055	129.701	611.463	CCL3
248	RTCB	5.2403e-12	2.12193	EBP	0.00128012	0.96928	CMBL	0.06532	0.83677	IFITM3	0.112819	0.743332	GXYLT2	0.00939808	1.48785	PTPN13	0.00577383	2.02394	DUSP8	0.0295379	27.8765			116	GO_Biological_Process_2021	thyroid hormone generation (GO:0006590)	'1/12	0.00896533	0.0218055	129.701	611.463	CGA
249	PITX1	6.01369e-12	5.87745	VIMP	0.00128746	1.13464	C14orf105	0.065652	4.12813	SLC22A9	0.115117	2.87163	IL1RAP	0.00939808	0.689964	CTD-2270L9.4	0.00584813	1.53127	DUOXA2	0.0295379	28.2671			117	GO_Biological_Process_2021	regulation of natural killer cell activation (GO:0032814)	'1/12	0.00896533	0.0218055	129.701	611.463	TYROBP
250	ATP2B1	6.1179e-12	2.95784	ALDOA	0.00130227	1.03005	TMEM5	0.0673332	1.13643	PNPLA4	0.115117	0.776496	LGALS3	0.00939808	0.663479	GBF1	0.00584813	1.80285	C6orf222	0.0295379	28.1115			118	GO_Biological_Process_2021	cellular response to tumor necrosis factor (GO:0071356)	'2/194	0.00904525	0.021815	15.8598	74.6284	CCL4;CCL3
251	SNRPD2	6.17067e-12	1.18607	MID1IP1	0.00130227	1.12081	ALDOA	0.0675033	0.509694	ABCG2	0.11667	1.29491	FGA	0.00946784	0.753629	CST3	0.00584813	0.915392	MIR4458HG	0.031354	1.32101			119	GO_Biological_Process_2021	positive regulation of calcium ion import (GO:0090280)	'1/13	0.00970904	0.0226544	118.887	551.005	CCL3
252	TSR3	6.89862e-12	3.17327	SRP19	0.00131722	1.16456	ISOC1	0.0683589	0.515631	HPGDS	0.117452	1.54748	AKR1A1	0.00953807	0.579969	MRPL57	0.00584813	0.752123	LMCD1	0.0314522	2.38892			120	GO_Biological_Process_2021	positive regulation of protein localization to cell surface (GO:2000010)	'1/13	0.00970904	0.0226544	118.887	551.005	TYROBP
253	COPRS	6.95798e-12	2.85244	TIMM13	0.00133996	0.751548	HEBP1	0.0687036	0.574917	SREK1IP1	0.117452	0.678184	ACSL1	0.00967992	1.32612	FAM117A	0.00592329	2.57157	NMB	0.0318476	2.97998			121	GO_Biological_Process_2021	macrophage activation involved in immune response (GO:0002281)	'1/13	0.00970904	0.0226544	118.887	551.005	TYROBP
254	EIF4A1	7.01784e-12	2.42791	DLK1	0.00135532	0.986386	LINC00493	0.0713347	0.47157	SFT2D2	0.117845	0.920813	DIABLO	0.00975155	1.09482	SSFA2	0.00603766	1.23494	MUC3A	0.0324487	2.25836			122	GO_Biological_Process_2021	positive regulation of steroid metabolic process (GO:0045940)	'1/13	0.00970904	0.0226544	118.887	551.005	CGA
255	NUCKS1	7.84348e-12	2.0497	RAB5C	0.00137083	1.07613	SLC10A1	0.0718707	1.02558	MEF2C	0.117845	0.929575	FAM132A	0.00982365	1.18589	SLC45A3	0.00607622	2.88033	TFPI	0.0324487	0.748169			123	GO_Biological_Process_2021	regulation of inflammatory response (GO:0050727)	'2/206	0.0101492	0.0232542	14.9178	68.4781	CCL3;S100A9
256	EIF2S2	8.61585e-12	1.73918	MRPL1	0.00140237	1.34181	CMC2	0.0720501	0.575368	BEX2	0.118634	1.32663	RP11-15H20.7	0.00989623	2.48284	RDH5	0.00615401	1.64352	TACSTD2	0.0327528	6.71958			124	GO_Biological_Process_2021	positive regulation of cellular process (GO:0048522)	'3/625	0.0104376	0.0232542	7.78256	35.5067	FCER1G;CGA;S100A9
257	COPB2	8.76407e-12	1.94235	SLC25A11	0.00141838	0.865668	SLC25A51	0.0725906	1.46679	NFKBID	0.119029	1.9466	RP11-783K16.13	0.0100428	1.35574	NFYC	0.00615401	1.29026	CXADR	0.0328547	1.72212			125	GO_Biological_Process_2021	negative regulation of bone mineralization (GO:0030502)	'1/14	0.0104522	0.0232542	109.736	500.5	CCL3
258	RTL8C	9.38237e-12	29.2787	HIGD1A	0.00141838	1.16215	GPX4	0.0729527	0.160665	CD63	0.119426	0.239017	LYRM1	0.0100428	0.713634	ZNF106	0.00615401	1.48896	MORF4L2	0.0330594	0.431169			126	GO_Biological_Process_2021	cellular response to low-density lipoprotein particle stimulus (GO:0071404)	'1/14	0.0104522	0.0232542	109.736	500.5	FCER1G
259	HDHD5	9.38237e-12	28.9044	CCDC167	0.00144272	1.01584	GTF2A2	0.0740479	0.416184	H2AFJ	0.119824	0.444094	PRKAG2-AS1	0.010154	1.17242	HYOU1	0.00619324	1.20816	ITPKC	0.0330594	3.64005			127	GO_Biological_Process_2021	regulation of sensory perception of pain (GO:0051930)	'1/14	0.0104522	0.0232542	109.736	500.5	CCL3
260	GGNBP2	9.70734e-12	2.13639	RPP25L	0.00145092	1.15649	VWA8	0.0740479	1.54698	TSSC1	0.119824	1.24653	CCDC159	0.0102288	1.03523	C17orf49	0.00631229	1.96572	BICC1	0.0332652	4.41357			128	GO_Biological_Process_2021	positive regulation of superoxide anion generation (GO:0032930)	'1/14	0.0104522	0.0232542	109.736	500.5	TYROBP
261	GPX8	9.87394e-12	1.7249	ACSL4	0.00145092	1.17417	C14orf166	0.0740479	0.48481	THY1	0.119824	1.9011	SYNE4	0.0102663	0.777594	SLIT3	0.00631229	1.48562	A2M	0.03368	0.875386			129	GO_Biological_Process_2021	positive regulation of GTPase activity (GO:0043547)	'2/214	0.010917	0.0237996	14.3491	64.8209	CCL4;CCL3
262	MAGEH1	1.03907e-11	2.28056	LIPA	0.00148414	1.22974	AKR1C2	0.0747855	1.23931	RBKS	0.119824	0.782022	NT5E	0.0104178	0.920405	REEP1	0.0063928	1.15248	ERO1A	0.0342047	1.78201			130	GO_Biological_Process_2021	positive regulation of natural killer cell activation (GO:0032816)	'1/15	0.0111949	0.0237996	101.893	457.733	TYROBP
263	PDIA6	1.03907e-11	1.56002	SMARCE1	0.00148414	1.22035	SCCPDH	0.0755291	0.533298	SLC15A3	0.120623	3.01256	PON3	0.0104942	0.636382	USP22	0.0063928	1.47928	HDAC5	0.0343104	2.77715			131	GO_Biological_Process_2021	positive regulation of osteoclast differentiation (GO:0045672)	'1/15	0.0111949	0.0237996	101.893	457.733	TYROBP
264	SPCS2	1.1505e-11	1.56401	CYBB	0.00148414	3.3269	C1orf53	0.0755291	1.01771	NME1	0.120623	0.669309	DDI2	0.0105712	0.689004	NBR1	0.0063928	1.6073	ANPEP	0.0347363	1.30777			132	GO_Biological_Process_2021	regulation of superoxide anion generation (GO:0032928)	'1/15	0.0111949	0.0237996	101.893	457.733	TYROBP
265	EIF6	1.1505e-11	1.55955	S100A6	0.00150102	0.387556	RP11-96H19.1	0.0759031	0.756903	SPI1	0.120623	2.81172	SLC10A1	0.0107267	0.944285	TUSC2	0.00647423	0.987105	GLS	0.0362628	4.77227			133	GO_Biological_Process_2021	macrophage migration (GO:1905517)	'1/15	0.0111949	0.0237996	101.893	457.733	CCL3
266	CCT2	1.17018e-11	2.10321	PVRL2	0.00150102	1.04958	RP4-665J23.1	0.0768448	0.655336	FADD	0.122234	1.11935	FKBP11	0.0107267	0.563245	STARD4	0.00647423	1.35607	CRYAB	0.0369342	3.8341			134	GO_Biological_Process_2021	regulation of microglial cell activation (GO:1903978)	'1/15	0.0111949	0.0237996	101.893	457.733	CCL3
267	GLRX3	1.29534e-11	2.52876	ZCCHC10	0.00153529	1.32662	MESDC2	0.079338	0.57027	HULC	0.123045	0.960688	GCLM	0.0108446	0.87453	AGPAT1	0.00655659	1.14636	MLLT3	0.0371604	3.42206			135	GO_Biological_Process_2021	positive regulation of cell motility (GO:2000147)	'2/221	0.0116095	0.0244994	13.8855	61.8728	CCL3;CGA
268	IMPDH2	1.35128e-11	1.88698	LTC4S	0.00154398	2.63048	CCDC53	0.0797273	0.70271	RP3-512B11.3	0.123861	1.58102	MVB12B	0.0112053	1.74512	NCOA1	0.00655659	1.76094	MXRA7	0.0371604	2.99911			136	GO_Biological_Process_2021	positive regulation of syncytium formation by plasma membrane fusion (GO:0060143)	'1/16	0.0119371	0.0248257	95.0952	421.092	TYROBP
269	LSM5	1.38598e-11	1.65313	FBL	0.00157029	0.927614	FAM103A1	0.0813002	0.376707	ATP5G3	0.123861	0.988496	HMHA1	0.0112053	0.805049	MASP2	0.00655659	1.16355	ZNF358	0.0373877	3.27566			137	GO_Biological_Process_2021	necroptotic process (GO:0070266)	'1/16	0.0119371	0.0248257	95.0952	421.092	CD14
270	RBM25	1.40959e-11	2.35569	CDC37	0.00161507	0.904609	SNX3	0.0814985	0.308869	PRSS3	0.126334	0.479999	ENPP2	0.0114516	0.777233	STX10	0.00659812	1.44054	C11orf31	0.0381928	0.506795			138	GO_Biological_Process_2021	regulation of steroid biosynthetic process (GO:0050810)	'1/17	0.0126787	0.025807	89.1473	389.38	CGA
271	SNRPF	1.4336e-11	1.74233	SH3BGRL3	0.00162417	0.74178	ELOVL1	0.0816973	0.459233	SERPINA7	0.126334	0.720058	ADGRA3	0.0114516	1.12472	RBP1	0.00663989	1.23042	CLTB	0.0390125	1.89421			139	GO_Biological_Process_2021	negative regulation of interleukin-10 production (GO:0032693)	'1/17	0.0126787	0.025807	89.1473	389.38	TYROBP
272	MRPL3	1.50804e-11	1.97074	IFITM2	0.00162417	1.06961	C1orf210	0.0824963	0.557758	MT1E	0.127166	0.573983	ENTPD3-AS1	0.0114516	1.32077	FIS1	0.00663989	0.751911	KCNJ8	0.0390125	3.75989			140	GO_Biological_Process_2021	positive regulation of macrophage activation (GO:0043032)	'1/17	0.0126787	0.025807	89.1473	389.38	CCL3
273	SSB	1.58627e-11	2.12828	NARS	0.00162417	1.04825	DNAJB12	0.082697	0.856997	PRKCDBP	0.127166	0.765421	MUC3A	0.0114516	0.393864	NHLRC2	0.00663989	2.67815	IFRD1	0.0391308	2.49786			141	GO_Biological_Process_2021	regulation of ERK1 and ERK2 cascade (GO:0070372)	'2/238	0.0133701	0.0262006	12.8742	55.5487	CCL4;CCL3
274	LMAN1	1.66847e-11	1.69983	COX17	0.0016425	0.749456	LINC00475	0.0828981	1.05695	TXN2	0.13054	0.525354	ECE2	0.0115348	0.764906	SDC1	0.00663989	1.49443	SLC2A1	0.0394876	1.26602			142	GO_Biological_Process_2021	neuron maturation (GO:0042551)	'1/18	0.0134198	0.0262006	83.8992	361.691	C1QA
275	EIF1AX	1.69678e-11	1.89689	SERPINA7	0.00167974	1.22611	RP11-1151B14.3	0.0857558	1.41107	KBTBD3	0.13054	1.8044	ANKRD49	0.0117027	1.41286	LAMP1	0.00663989	1.14704	TGFBI	0.0399676	3.15711			143	GO_Biological_Process_2021	T cell migration (GO:0072678)	'1/18	0.0134198	0.0262006	83.8992	361.691	CCL3
276	RPF2	1.81482e-11	2.37598	IER3IP1	0.00167974	1.00763	C17orf89	0.0865867	0.504336	MRPL13	0.13054	0.565121	MBNL1	0.011745	0.756828	ATP5G1	0.0066819	1.22918	RAP2B	0.0399676	3.1383			144	GO_Biological_Process_2021	response to axon injury (GO:0048678)	'1/18	0.0134198	0.0262006	83.8992	361.691	TYROBP
277	STK17A	1.84557e-11	2.89493	EXOSC4	0.00169865	1.00441	TRAPPC5	0.0897608	0.727624	CSH2	0.131394	2.25893	UQCC2	0.0117875	0.583652	LINC00261	0.00672414	1.52433	ZBTB38	0.0406969	3.42225			145	GO_Biological_Process_2021	positive regulation of interleukin-4 production (GO:0032753)	'1/18	0.0134198	0.0262006	83.8992	361.691	FCER1G
278	2007-09-01	1.95724e-11	1.94499	DCXR	0.00169865	1.02172	HIST1H2AG	0.090191	2.0997	CA5A	0.132252	1.20968	AC007405.6	0.0119587	2.021	ST6GAL1	0.00672414	1.84228	SERINC1	0.0409424	1.32309			146	GO_Biological_Process_2021	programmed necrotic cell death (GO:0097300)	'1/18	0.0134198	0.0262006	83.8992	361.691	CD14
279	SEC63	2.0071e-11	1.92347	RP11-792A8.4	0.00171776	2.04272	PEPD	0.0917097	0.425351	PPIC	0.132252	0.545932	GUCD1	0.0120452	0.875179	RCAN1	0.00685232	0.982151	ARPC5	0.0410657	1.3096			147	GO_Biological_Process_2021	response to cholesterol (GO:0070723)	'1/19	0.0141604	0.0272754	79.2341	337.324	CCL3
280	RCN1	2.18246e-11	1.90932	COMMD8	0.00175656	1.20726	BLMH	0.0919284	1.21154	2002-03-01	0.132683	0.525881	PARVB	0.0121321	0.874841	PRPF4B	0.00693899	1.19936	PPBP	0.0413132	3.21184			148	GO_Biological_Process_2021	positive regulation of macrophage migration (GO:1905523)	'1/19	0.0141604	0.0272754	79.2341	337.324	CCL3
281	SURF4	2.21929e-11	1.47296	DNPH1	0.00175656	0.913783	KRTCAP2	0.0930278	0.275423	TNF	0.132683	1.67724	HIST1H1E	0.0121321	1.75562	USP24	0.00698269	2.37885	C11orf54	0.0419374	0.763013			149	GO_Biological_Process_2021	toll-like receptor 4 signaling pathway (GO:0034142)	'1/20	0.0149005	0.0283208	75.0602	315.73	CD14
282	GPC3	2.41275e-11	1.23939	RP11-297L17.2	0.00175656	1.04047	PDF	0.093249	1.41848	TMEM220	0.133982	0.737975	NGRN	0.0121321	0.579936	PYCR2	0.00698269	1.27101	HSPH1	0.0421893	1.75296			150	GO_Biological_Process_2021	negative regulation of osteoclast differentiation (GO:0045671)	'1/20	0.0149005	0.0283208	75.0602	315.73	CCL3
283	CFDP1	2.43298e-11	1.64887	CD163	0.00175656	3.42771	FAM151A	0.0936926	0.517117	LPAR6	0.134417	0.660146	TGFBR3L	0.0122197	0.818643	STT3B	0.00698269	1.50319	COL6A1	0.0426969	1.84969			151	GO_Biological_Process_2021	negative regulation of B cell activation (GO:0050869)	'1/22	0.0163791	0.0303278	67.9048	279.207	TYROBP
284	LSM7	2.49468e-11	1.60134	PGLYRP2	0.00176639	1.28395	AP1M2	0.093915	0.449841	RNASE6	0.134853	2.01333	FJX1	0.0123964	1.49687	SEC23IP	0.00707084	1.37791	SPON2	0.0428246	1.56797			152	GO_Biological_Process_2021	negative regulation of biomineral tissue development (GO:0070168)	'1/22	0.0163791	0.0303278	67.9048	279.207	CCL3
285	DDOST	2.75715e-11	1.52509	TUFM	0.00177626	0.872097	AP3S1	0.0952584	0.404597	TM7SF2	0.135729	0.46022	TMEM256	0.012441	0.538851	SEC24A	0.00711529	1.26727	DSTN	0.0429527	0.443693			153	GO_Biological_Process_2021	osteoclast differentiation (GO:0030316)	'1/22	0.0163791	0.0303278	67.9048	279.207	TYROBP
286	BNIP3L	2.8505e-11	1.72996	THAP7	0.00179617	1.16645	PRDX3	0.0961626	0.176759	RAMP1	0.135729	0.462222	FTSJ2	0.0124857	1.65797	SOX13	0.00715999	2.67471	CDHR5	0.044251	3.99579			154	GO_Biological_Process_2021	regulation of platelet activation (GO:0010543)	'1/22	0.0163791	0.0303278	67.9048	279.207	FCER1G
287	PGM1	2.92254e-11	2.16568	UBL5	0.00181628	0.59783	ACSL4	0.0961626	0.564242	NPC2	0.135729	0.205494	SLIT3	0.0125755	0.866576	ENPP2	0.00715999	1.30243	ANXA3	0.0443826	1.83982			155	GO_Biological_Process_2021	positive regulation of cell migration (GO:0030335)	'2/269	0.0168612	0.0310203	11.3616	46.3863	CCL3;CGA
288	CD63	2.92254e-11	1.16922	ATP5G2	0.00185712	1.10203	HIST1H1A	0.0966172	1.65028	B9D1	0.136169	0.954799	RP11-71N10.1	0.0125755	0.891158	DESI1	0.00720494	1.12803	RP11-727F15.9	0.0453133	5.58744			156	GO_Biological_Process_2021	regulation of interleukin-4 production (GO:0032673)	'1/23	0.0171176	0.0312915	64.8149	263.644	FCER1G
289	ALDOC	3.02137e-11	2.03468	RP11-446N19.1	0.00186747	1.83492	ZDHHC16	0.0968452	1.21761	COL1A1	0.13661	0.592856	ZNF638	0.0126206	0.48695	RP11-178L8.7	0.00725014	2.87521	WWTR1	0.0453133	4.84569			157	GO_Biological_Process_2021	positive regulation of MAPK cascade (GO:0043410)	'2/274	0.0174574	0.0316331	11.1499	45.1347	CCL4;CCL3
290	PTMA	3.12346e-11	2.03844	RP11-380D23.2	0.00187786	1.00824	VPS25	0.099848	0.466226	SNRPB2	0.13661	0.507397	FNDC3A	0.0127112	0.984939	KANK1	0.00734131	1.37321	MIF-AS1	0.046947	2.55107			158	GO_Biological_Process_2021	defense response to fungus (GO:0050832)	'1/24	0.0178556	0.0316331	61.9938	249.552	S100A9
291	TCEA2	3.71743e-11	2.16933	ARL6IP5	0.00189881	1.08061	FOLR1	0.099848	0.49635	RASGEF1B	0.137051	1.59247	KIAA0319L	0.0127568	1.03639	ST3GAL1	0.00734131	1.42388	FAM174B	0.0470854	2.37412			159	GO_Biological_Process_2021	negative regulation of ossification (GO:0030279)	'1/24	0.0178556	0.0316331	61.9938	249.552	CCL3
292	PDIA3	3.90655e-11	1.53871	RGS10	0.00191997	1.06782	ACAT2	0.100317	0.358831	SNX24	0.137494	0.994405	RPP38	0.0127568	2.02598	METTL10	0.00743351	1.7776	AGTR1	0.0473631	3.38769			160	GO_Biological_Process_2021	immune response-activating cell surface receptor signaling pathway (GO:0002429)	'1/24	0.0178556	0.0316331	61.9938	249.552	FCER1G
293	ZNHIT3	4.03782e-11	1.87201	TMSB10	0.00194135	0.379063	RDH5	0.101733	0.658947	TRIM11	0.137494	1.57218	FZD4	0.0130331	0.929774	ZFYVE16	0.00743351	1.63182	LITAF	0.0473631	2.28532			161	GO_Biological_Process_2021	protein kinase B signaling (GO:0043491)	'1/24	0.0178556	0.0316331	61.9938	249.552	CCL3
294	PRDX1	4.07131e-11	1.16471	ICAM1	0.00198477	1.35957	SH3BGRL	0.102685	0.654278	RGMB-AS1	0.138383	2.56269	PPIP5K2	0.0130796	0.965159	ACADS	0.00752674	0.994152	KIAA0430	0.0483461	4.14002			162	GO_Biological_Process_2021	regulation of heterotypic cell-cell adhesion (GO:0034114)	'1/25	0.0185931	0.032538	59.4077	236.738	IL1RN
295	TTC3	4.10507e-11	1.78062	MED31	0.00198477	1.11378	FARSB	0.103164	0.761333	HN1	0.139725	0.56021	YIF1B	0.0132674	0.705648	SS18L2	0.00762102	1.33873	PIM3	0.0489155	2.40028			163	GO_Biological_Process_2021	regulation of calcium ion import (GO:0090279)	'1/25	0.0185931	0.032538	59.4077	236.738	CCL3
296	YBX1	4.208e-11	1.63938	SVIP	0.00202908	0.870583	XXbac-BPG32J3.22	0.103164	1.65716	QARS	0.140175	0.405886	ELOVL6	0.0132674	0.833714	C8orf82	0.00762102	1.2868	NFAT5	0.0492022	2.45231			164	GO_Biological_Process_2021	glial cell development (GO:0021782)	'1/26	0.0193301	0.0336227	57.0286	225.04	S100A9
297	C1orf43	4.208e-11	1.50597	AMD1	0.00202908	0.971727	HULC	0.103645	0.51367	MRPL53	0.141077	0.864467	S100A14	0.0133147	0.60102	NAGLU	0.00771636	1.47151	MT1F	0.04978	0.510147			165	GO_Biological_Process_2021	response to glucocorticoid (GO:0051384)	'1/27	0.0200666	0.0346934	54.8324	214.324	IL1RN
298	AMN	4.24287e-11	1.83235	POLR2G	0.0020403	0.95476	GSTM3	0.104612	0.628523	VSIG4	0.141077	2.34821	FDPS	0.0133147	0.605181	GUCY2D	0.00771636	1.4429	EGR1	0.04978	1.4311			166	GO_Biological_Process_2021	T cell activation involved in immune response (GO:0002286)	'1/28	0.0208025	0.0357504	52.7989	204.474	FCER1G
299	RMND1	4.24287e-11	1.8619	SNHG7	0.00205157	0.521975	BDH1	0.105586	0.829517	HAND1	0.141984	1.9866	HINT1	0.0135053	0.509576	SEPP1	0.00781277	1.21204	HCFC1R1	0.04978	1.29379			167	GO_Biological_Process_2021	innate immune response (GO:0045087)	'2/302	0.0209602	0.035807	10.0949	39.018	TYROBP;FCER1G
300	RNF181	4.38519e-11	1.3313	FBP1	0.00207429	1.13317	ARPC1A	0.106568	0.337908	HIST1H2AE	0.142895	1.21538	RP11-469A15.2	0.0135053	0.635014	TSPAN13	0.00781277	1.03785	CFLAR	0.0506574	2.00491			168	GO_Biological_Process_2021	negative regulation of myeloid leukocyte differentiation (GO:0002762)	'1/29	0.0215379	0.0363611	50.9107	195.392	CCL3
301	UGDH	4.53217e-11	1.82693	PLCXD2	0.00208574	0.906031	MACROD1	0.106568	0.701069	IRGQ	0.142895	1.95878	RP11-66N11.8	0.0136016	1.68828	RP11-532F12.5	0.00786138	1.19305	PLEKHG3	0.0518473	2.74765			169	GO_Biological_Process_2021	MyD88-dependent toll-like receptor signaling pathway (GO:0002755)	'1/29	0.0215379	0.0363611	50.9107	195.392	CD14
302	MMP24OS	4.68398e-11	29.2213	TMEM242	0.00209724	1.06813	GSTA4	0.107309	0.481082	TSPO	0.143811	0.473514	CTD-2325A15.5	0.0137959	2.78835	SNTB1	0.00800883	1.74318	BIRC3	0.0530605	27.3705			170	GO_Biological_Process_2021	regulation of long-term synaptic potentiation (GO:1900271)	'1/30	0.0222728	0.0369497	49.1527	186.996	TYROBP
303	CRYBG2	4.68398e-11	28.8923	POLR2K	0.00213211	0.989355	VPS29	0.107556	0.464848	C7orf55	0.143811	0.943964	FGB	0.0137959	0.481489	ODC1	0.00805852	1.27677	LAMC2	0.0530605	27.4062			171	GO_Biological_Process_2021	TRIF-dependent toll-like receptor signaling pathway (GO:0035666)	'1/30	0.0222728	0.0369497	49.1527	186.996	CD14
304	AC090204.1	4.68398e-11	29.0319	C4orf27	0.00214385	1.46153	ABCC6	0.108552	0.684716	TRUB2	0.143811	0.743008	ZDHHC20	0.013894	1.25475	PRODH2	0.0081085	1.18755	GRN	0.0536759	1.56078			172	GO_Biological_Process_2021	response to alcohol (GO:0097305)	'1/30	0.0222728	0.0369497	49.1527	186.996	CCL3
305	GALM	4.84075e-11	1.56749	C6orf1	0.00214385	1.5254	ATP5I	0.109053	0.823978	MYL6	0.144731	0.185158	ACOX1	0.0139433	0.689956	CUBN	0.0081085	1.28283	DNAJB4	0.0538307	1.96494			173	GO_Biological_Process_2021	MyD88-independent toll-like receptor signaling pathway (GO:0002756)	'1/31	0.0230072	0.0379487	47.5119	179.212	CD14
306	SAR1A	4.84075e-11	1.5593	AQP11	0.00214385	1.15222	DEFB1	0.109053	0.697238	TMEM173	0.144731	2.02071	LARP4	0.0139927	1.05446	C16orf13	0.0081085	1.00895	COL6A3	0.0539859	4.96197			174	GO_Biological_Process_2021	antigen processing and presentation of peptide antigen via MHC class I (GO:0002474)	'1/33	0.0244745	0.0396846	44.5379	165.241	FCER1G
307	EIF5	5.04395e-11	2.06186	SERPINA11	0.00215565	1.53096	SLC38A3	0.11006	0.604159	GOSR2	0.144731	0.842823	ALOX15B	0.0141919	1.23603	GNG5	0.00820928	0.667702	CAMLG	0.0549247	1.37336			175	GO_Biological_Process_2021	apoptotic cell clearance (GO:0043277)	'1/33	0.0244745	0.0396846	44.5379	165.241	TYROBP
308	CA4	5.34251e-11	2.8345	CPT2	0.0021914	1.50859	ST7L	0.111074	1.63296	GPR89A	0.144731	1.34362	RPN2	0.0142421	0.681571	PSMD5-AS1	0.00820928	2.09874	AC074117.10	0.0558771	4.00814			176	GO_Biological_Process_2021	regulation of protein localization to cell surface (GO:2000008)	'1/33	0.0244745	0.0396846	44.5379	165.241	TYROBP
309	DERA	5.56628e-11	1.62078	PPP1R18	0.00223991	1.85873	GNPTG	0.111328	0.68143	MRPL20	0.144731	0.333834	ITPR2	0.0142421	0.855245	STK40	0.00820928	1.69522	EGLN3	0.0560372	2.19439			177	GO_Biological_Process_2021	positive regulation of lipid biosynthetic process (GO:0046889)	'1/35	0.0259397	0.0415904	41.9139	153.069	CGA
310	TBL1XR1	5.75188e-11	2.61763	C14orf1	0.00228941	1.09206	ELOVL3	0.111583	1.40687	PDK2	0.145656	0.628883	MESDC2	0.0143937	0.766322	MEG3	0.00831118	1.75065	ADGRG6	0.0561976	3.34613			178	GO_Biological_Process_2021	positive regulation of lymphocyte activation (GO:0051251)	'1/35	0.0259397	0.0415904	41.9139	153.069	TYROBP
311	AKAP7	5.9924e-11	3.57436	IFI35	0.00230194	1.43176	AP1M1	0.112095	0.566066	B2M	0.146585	0.116647	C19orf24	0.0143937	0.647962	LAGE3	0.00831118	1.20512	ANXA5	0.057495	0.345449			179	GO_Biological_Process_2021	negative regulation of toll-like receptor signaling pathway (GO:0034122)	'1/36	0.0266715	0.0420589	40.7143	147.555	CD14
312	SF3B2	6.39784e-11	1.64977	RAB11B-AS1	0.00231454	1.46415	PAH	0.113382	0.436888	CD86	0.147519	2.65543	SERPINA7	0.0145979	0.912356	ATP2B2	0.00831118	2.76543	TPT1	0.0581529	0.232981			180	GO_Biological_Process_2021	macrophage activation (GO:0042116)	'1/36	0.0266715	0.0420589	40.7143	147.555	C1QA
313	POMP	6.39784e-11	1.08429	MRPL33	0.00233991	0.860167	XXbac-BPG252P9.10	0.115204	1.31281	ZBED5-AS1	0.147519	1.20646	APOC1	0.0145979	0.206313	FADS1	0.00831118	1.05604	RRBP1	0.0584843	0.916319			181	GO_Biological_Process_2021	regulation of osteoclast differentiation (GO:0045670)	'1/36	0.0266715	0.0420589	40.7143	147.555	CCL3
314	ACTG1	7.17287e-11	1.15231	NEDD8	0.00233991	0.825947	SLC2A7	0.115466	1.83343	PLXND1	0.150348	1.68534	PRTG	0.014701	0.565116	NPLOC4	0.00841421	1.47118	OCLN	0.0588171	1.54158			182	GO_Biological_Process_2021	positive regulation of cell development (GO:0010720)	'1/38	0.0281336	0.0441221	38.5097	137.51	TYROBP
315	EPRS	7.53246e-11	2.64897	SLC30A9	0.00233991	0.811604	RP11-532F12.5	0.115729	0.545201	FGF7	0.1513	2.17616	HN1	0.0148047	0.751885	GNAS	0.00851838	0.9571	ABHD3	0.0588171	2.36636			183	GO_Biological_Process_2021	negative regulation of lymphocyte proliferation (GO:0050672)	'1/39	0.0288639	0.0450214	37.4944	132.924	TYROBP
316	SRSF3	7.59409e-11	1.84885	NPL	0.00235269	1.95515	CCBL2	0.115992	1.40282	MTERF3	0.1513	1.49235	XYLB	0.0149091	0.843637	MYO1E	0.0086237	1.53561	RP11-386G11.10	0.0589842	2.42102			184	GO_Biological_Process_2021	positive regulation of intrinsic apoptotic signaling pathway (GO:2001244)	'1/40	0.0295936	0.0459101	36.5311	128.597	S100A9
317	KLHDC2	8.57978e-11	1.78751	KNG1	0.00236554	0.943962	MLX	0.116784	0.571276	HMBS	0.151778	0.707333	RP11-262H14.3	0.0150141	1.80741	LGR6	0.0086237	1.86626	TPM1	0.0591516	0.984101			185	GO_Biological_Process_2021	negative regulation of cell-cell adhesion (GO:0022408)	'1/41	0.0303229	0.0462908	35.6161	124.509	IL1RN
318	LDHB	8.72032e-11	1.28492	MORF4L2	0.00239143	0.801215	TXNDC17	0.117846	0.319564	SCRN2	0.152256	0.675958	GATM	0.0151198	0.717518	RAPGEF2	0.0086237	2.43237	MBNL2	0.0591516	2.89721			186	GO_Biological_Process_2021	T cell differentiation (GO:0030217)	'1/41	0.0303229	0.0462908	35.6161	124.509	FCER1G
319	TRMT112	9.15556e-11	1.15504	EMG1	0.00244398	0.98656	TTC36	0.11838	0.662059	KPNA1	0.152256	1.27433	FN1	0.0151729	0.773785	CCR6	0.0086768	1.7788	PER1	0.0594876	3.30392			187	GO_Biological_Process_2021	visual system development (GO:0150063)	'1/41	0.0303229	0.0462908	35.6161	124.509	C1QA
320	SLC2A1	9.76905e-11	2.5411	MT1M	0.00247065	1.33923	GSTM2	0.118916	1.6208	ALB	0.152736	0.754516	HVCN1	0.0152261	0.803842	NUP98	0.00873018	1.51983	TNFAIP3	0.0596563	3.54567			188	GO_Biological_Process_2021	positive regulation of leukocyte mediated cytotoxicity (GO:0001912)	'1/43	0.0317799	0.0482584	33.9167	116.976	TYROBP
321	LSM4	9.9286e-11	1.43888	BLOC1S2	0.00249759	0.956236	SERPINF1	0.119185	0.428323	ATP6V0E2	0.153218	1.37687	TMEM219	0.0152261	0.533869	RP11-14N7.2	0.00873018	1.20747	MAFF	0.0615373	2.06521			189	GO_Biological_Process_2021	positive regulation of macromolecule metabolic process (GO:0010604)	'2/384	0.0327351	0.0494473	7.89489	26.995	TYROBP;CCL3
322	TIMM10B	1.00093e-10	2.13905	HEXA	0.00249759	1.03797	ASPDH	0.119454	0.384606	C6orf89	0.1537	0.860841	AIM1	0.0155491	2.02187	HDLBP	0.00878387	0.918555	CLDN1	0.0618845	1.67951			190	GO_Biological_Process_2021	regulation of B cell proliferation (GO:0030888)	'1/46	0.0339615	0.0510312	31.6508	107.06	TYROBP
323	OSTC	1.04227e-10	1.11235	ABHD14A	0.00252479	1.19701	DAP3	0.120264	0.485486	FAM199X	0.154184	0.721115	TMEM63A	0.015658	1.27129	LPP	0.00883784	1.03383	IRF2BP2	0.0624084	1.64277			191	GO_Biological_Process_2021	epithelial to mesenchymal transition (GO:0001837)	'1/47	0.0346877	0.051851	30.9612	104.072	S100A4
324	C11orf58	1.05927e-10	1.81101	COL1A1	0.00255227	0.909654	MSRA	0.121625	0.84591	NUPR1	0.154668	1.42953	NCMAP	0.015658	1.29437	MRPS24	0.00883784	1.6113	DPP7	0.0625838	1.52373			192	GO_Biological_Process_2021	regulation of interleukin-10 production (GO:0032653)	'1/48	0.0354134	0.0526614	30.3009	101.225	TYROBP
325	RNPS1	1.06787e-10	2.03687	CAPNS1	0.00255227	0.824797	PRDX1	0.124103	0.376814	UROD	0.154668	0.615312	ACOT1	0.0157677	1.16864	RALY-AS1	0.00883784	1.46216	PLIN2	0.0629359	1.10762			193	GO_Biological_Process_2021	receptor internalization (GO:0031623)	'1/49	0.0361386	0.0529172	29.6682	98.5099	FCER1G
326	GGA2	1.1484e-10	2.51433	MGST1	0.00260804	0.938208	HPD	0.124381	0.442939	HES1	0.155154	-0.0643339	BLOC1S2	0.0157677	0.73715	PYCARD	0.00883784	1.52468	SIAH1	0.0629359	1.84687			194	GO_Biological_Process_2021	positive regulation of reactive oxygen species metabolic process (GO:2000379)	'1/49	0.0361386	0.0529172	29.6682	98.5099	TYROBP
327	EIF3D	1.15771e-10	1.91537	PUSL1	0.00263635	1.2239	MEMO1	0.124381	1.64342	C11orf73	0.155154	0.526833	SLC23A2	0.015989	1.42072	RAB3GAP1	0.00900155	1.61859	CLEC2B	0.0643608	5.89756			195	GO_Biological_Process_2021	cellular defense response (GO:0006968)	'1/49	0.0361386	0.0529172	29.6682	98.5099	TYROBP
328	TXNDC17	1.16709e-10	1.10927	CNDP2	0.00266493	1.02678	LINC01137	0.124659	1.85983	ZSCAN16-AS1	0.155154	0.582513	CRYL1	0.0161007	0.6299	INPPL1	0.00905672	2.18599	YPEL5	0.0647211	1.18042			196	GO_Biological_Process_2021	regulation of cell migration (GO:0030334)	'2/408	0.0365809	0.053293	7.4191	24.5441	CCL3;CGA
329	CCT3	1.21512e-10	1.66055	C2orf82	0.00266493	0.977619	P4HB	0.12634	0.245789	GPALPP1	0.158093	1.36222	TMEM245	0.0162131	0.875872	LRP1	0.00905672	1.48703	F11R	0.0649019	1.61953			197	GO_Biological_Process_2021	mesenchymal cell differentiation (GO:0048762)	'1/51	0.0375874	0.0544828	28.4786	93.4406	S100A4
330	MALAT1	1.26507e-10	3.26905	CHCHD1	0.00272295	0.880238	RNASEK	0.131486	0.700665	FDPS	0.159082	0.417764	SLC5A3	0.0162131	0.848562	FGA	0.00905672	1.42741	OTUD7B	0.0659954	3.36317			198	GO_Biological_Process_2021	regulation of intrinsic apoptotic signaling pathway (GO:2001242)	'1/52	0.0383111	0.0552527	27.9188	91.0715	S100A9
331	SNX5	1.31704e-10	1.65242	COMMD5	0.00272295	1.37607	C11orf24	0.132944	0.434101	ATP5H	0.159082	0.632454	KCNE5	0.0165543	0.949429	EEF1B2	0.00905672	0.881934	TMEM45B	0.0665478	2.10739			199	GO_Biological_Process_2021	organelle organization (GO:0006996)	'2/420	0.0385675	0.0553444	7.20169	23.444	KISS1;CCL3
332	ECHS1	1.41588e-10	1.33958	MOCS2	0.00275239	0.969048	FABP3	0.133824	0.608108	COX14	0.159082	0.382949	SNHG18	0.0169604	0.549166	HECTD1	0.00905672	1.86392	SAMD4A	0.0669182	3.6795			200	GO_Biological_Process_2021	positive regulation of NIK/NF-kappaB signaling (GO:1901224)	'1/53	0.0390342	0.0554595	27.3805	88.8036	CD14
333	BAMBI	1.43881e-10	2.03367	TP53TG1	0.00275239	0.849166	LYPLA1	0.133824	0.480063	STK4	0.159578	0.994435	CRAT	0.0171371	0.737065	STAR	0.00916797	1.98508	FNIP1	0.0671041	1.98374			201	GO_Biological_Process_2021	positive regulation of phagocytosis (GO:0050766)	'1/53	0.0390342	0.0554595	27.3805	88.8036	FCER1G
334	CHURC1	1.45041e-10	2.03837	ACOT2	0.00278212	0.99972	APRT	0.134119	0.307488	AHSA1	0.160076	0.466085	FAM8A1	0.0172558	0.763572	CLCN3	0.00928043	1.48177	TBCA	0.0680396	0.158045			202	GO_Biological_Process_2021	negative regulation of cytokine-mediated signaling pathway (GO:0001960)	'1/55	0.040479	0.0572289	26.3638	84.5478	IL1RN
335	SLC7A5	1.4621e-10	3.45898	ST20	0.00278212	1.62833	DUSP28	0.134119	1.6663	FKBP1B	0.162077	0.878894	MAPK1IP1L	0.0172558	0.540614	AKIRIN1	0.00933712	1.30802	NUDT4	0.0686061	1.3846			203	GO_Biological_Process_2021	regulation of bone mineralization (GO:0030500)	'1/57	0.0419217	0.0586904	25.4196	80.6299	CCL3
336	RAB1A	1.5842e-10	1.47342	TRAPPC4	0.00279709	1.33989	ITM2A	0.13471	0.816064	TSFM	0.162077	0.964777	CCT6A	0.0176162	0.597131	ASCC3	0.00939412	1.5773	PHGR1	0.0707164	6.0585			204	GO_Biological_Process_2021	positive regulation of interferon-gamma production (GO:0032729)	'1/57	0.0419217	0.0586904	25.4196	80.6299	CD14
337	ZG16	1.71625e-10	1.83695	TBX10	0.00281214	1.29221	GLTPD2	0.13471	0.377472	ARPC1B	0.163085	0.535752	GNPNAT1	0.0177378	0.68006	THUMPD3-AS1	0.00950906	1.09132	H2AFY	0.0720868	1.18623			205	GO_Biological_Process_2021	receptor metabolic process (GO:0043112)	'1/58	0.0426424	0.0591225	24.9724	78.7857	FCER1G
338	EIF3M	1.80058e-10	1.80235	PFDN5	0.00284246	0.566417	THOC3	0.135302	0.855955	HIST1H2BC	0.164606	1.58953	SULT1A3	0.0177378	1.12922	ACSS2	0.00956699	1.25737	BASP1	0.0726807	1.31905			206	GO_Biological_Process_2021	regulation of phagocytosis (GO:0050764)	'1/58	0.0426424	0.0591225	24.9724	78.7857	FCER1G
339	ACAA1	1.85903e-10	1.01497	FAM3A	0.00285773	0.834136	AIG1	0.135599	0.227593	ATP5A1	0.165115	0.480639	WDTC1	0.0178601	1.1422	PANK1	0.00962524	1.48094	TJP2	0.0742842	1.75552			207	GO_Biological_Process_2021	positive regulation of apoptotic signaling pathway (GO:2001235)	'1/59	0.0433625	0.0598319	24.5406	77.0125	S100A9
340	NANS	1.85903e-10	1.94247	ACADM	0.00287308	1.00123	ISCA2	0.135897	0.496675	SMIM24	0.165115	0.56918	FLVCR1	0.0179216	0.770701	CDH1	0.00962524	1.12365	RBPJ	0.0750967	1.33707			208	GO_Biological_Process_2021	response to organic cyclic compound (GO:0014070)	'1/60	0.0440821	0.0605337	24.1235	75.3063	CCL3
341	DDX18	1.88895e-10	1.77835	MRPS11	0.00287308	0.920438	FAIM	0.135897	1.19041	ABHD14A	0.166137	0.82767	HOMEZ	0.0179832	1.63085	TOMM7	0.00962524	0.471773	TIMP2	0.0753009	3.61737			209	GO_Biological_Process_2021	positive regulation of interleukin-8 production (GO:0032757)	'1/61	0.0448012	0.0612282	23.7202	73.6637	CD14
342	FBL	1.88895e-10	2.10101	ZDHHC12	0.002904	0.836537	ZBTB11-AS1	0.135897	1.04773	CTD-2350C19.2	0.168195	1.5318	SMUG1	0.0182316	0.680721	ARHGAP1	0.00962524	1.50511	POSTN	0.0759164	2.67396			210	GO_Biological_Process_2021	I-kappaB kinase/NF-kappaB signaling (GO:0007249)	'1/62	0.0455197	0.0619155	23.3302	72.0812	CD14
343	SNRPC	1.98156e-10	1.55929	COL6A2	0.002904	1.31489	BPHL	0.137693	0.489755	ATP5EP2	0.168195	0.616372	MEG3	0.0182316	0.927662	MEP1A	0.00962524	1.34875	CAPZA2	0.0759164	1.03727			211	GO_Biological_Process_2021	antimicrobial humoral immune response mediated by antimicrobial peptide (GO:0061844)	'1/64	0.0469554	0.063567	22.5873	69.0845	S100A9
344	RAB5IF	2.21522e-10	29.0757	HULC	0.00293522	0.964511	NT5E	0.137693	0.703756	POLR3GL	0.168713	0.982006	VTN	0.0182941	0.318033	SRPRA	0.00968381	1.34287	MFAP2	0.076329	1.85621			212	GO_Biological_Process_2021	positive regulation of gene expression (GO:0010628)	'2/482	0.0494744	0.0666627	6.2516	18.7942	TYROBP;CCL3
345	SMIM30	2.21522e-10	29.0245	SELT	0.00293522	1.01566	SSH2	0.138296	0.813293	PSG3	0.168713	4.74975	CD7	0.0184198	0.841456	CDH2	0.00974269	1.07118	LINC00969	0.076329	3.08419			213	GO_Biological_Process_2021	positive regulation of cellular protein localization (GO:1903829)	'1/71	0.0519644	0.0693664	20.3214	60.0945	TYROBP
346	AC087482.1	2.21522e-10	28.8233	TAGLN	0.00296675	0.678832	RP11-91I8.3	0.138901	1.98545	CD52	0.169232	1.09847	HNF4A-AS1	0.0184829	1.84467	CES2	0.00974269	2.0751	MMP14	0.076329	2.96739			214	GO_Biological_Process_2021	myeloid leukocyte differentiation (GO:0002573)	'1/71	0.0519644	0.0693664	20.3214	60.0945	TYROBP
347	KYAT3	2.21522e-10	28.6745	SNRPG	0.00299858	0.830179	RAB5B	0.139508	0.556549	RP11-15A1.2	0.169751	4.8083	SNHG9	0.0186098	0.496522	SYVN1	0.00986142	1.36867	TAGLN2	0.0767434	1.34222			215	GO_Biological_Process_2021	Fc-gamma receptor signaling pathway (GO:0038094)	'1/72	0.0526779	0.0696708	20.0342	58.9719	FCER1G
348	AC026462.3	2.21522e-10	29.1455	DNAJB6	0.00303073	0.849281	IQCH-AS1	0.140116	1.35889	SNHG23	0.170273	1.13248	CAMK2D	0.0188657	0.509528	TRAF7	0.00992126	1.17266	RNF19A	0.0771597	1.92984			216	GO_Biological_Process_2021	cell junction organization (GO:0034330)	'1/72	0.0526779	0.0696708	20.0342	58.9719	C1QA
349	XRN2	2.34194e-10	2.37863	C11orf31	0.00306319	1.06716	G6PD	0.140116	0.720021	CYB5R1	0.170273	0.620365	NUDT8	0.0189948	0.71442	EEA1	0.0101027	1.4164	MT1A	0.0775778	2.0287			217	GO_Biological_Process_2021	Fc receptor mediated stimulatory signaling pathway (GO:0002431)	'1/74	0.0541035	0.0712281	19.4834	56.8302	FCER1G
350	SRP14	2.39839e-10	0.892752	SLC35C2	0.00309597	0.982427	LYRM1	0.141955	0.555003	TLCD1	0.171318	0.637097	CALCOCO2	0.0189948	0.592202	GTPBP1	0.0102254	2.26809	TMBIM6	0.0779977	0.277893			218	GO_Biological_Process_2021	positive regulation of growth (GO:0045927)	'1/76	0.0555272	0.0724377	18.9619	54.8166	S100A9
351	PWP1	2.51531e-10	2.05183	RNF26	0.00309597	1.60177	SEPHS2	0.142264	0.511841	MB21D1	0.171843	3.92519	NREP	0.0189948	0.488708	SNHG8	0.0102254	0.91662	CD109	0.0779977	3.25914			219	GO_Biological_Process_2021	positive regulation of interleukin-6 production (GO:0032755)	'1/76	0.0555272	0.0724377	18.9619	54.8166	TYROBP
352	MAGED2	2.5555e-10	1.60605	ALG5	0.00314574	0.889386	CPQ	0.142572	0.84962	OBFC1	0.171843	1.41104	GSTA2	0.0191247	0.726607	GLYR1	0.0102254	1.77609	GPBP1	0.0784195	1.61882			220	GO_Biological_Process_2021	positive regulation of type I interferon production (GO:0032481)	'1/77	0.0562382	0.0730333	18.7115	53.8546	CD14
353	FXR1	2.59633e-10	1.90082	HSD17B14	0.00316249	0.819942	PRSS3	0.142572	0.478829	COL1A2	0.173425	0.578143	DLEU1	0.0191247	1.4728	EPT1	0.0102254	1.63254	HSPB8	0.079696	4.70383			221	GO_Biological_Process_2021	antigen processing and presentation of exogenous peptide antigen via MHC class I (GO:0042590)	'1/78	0.0569488	0.073623	18.4675	52.9206	FCER1G
354	ARL6IP1	2.81018e-10	1.97327	ZCCHC17	0.00319623	1.01587	SCAMP2	0.143813	0.567475	AMBP	0.173954	0.535147	ABHD12	0.0192553	0.736711	PGLS	0.0102254	0.841237	TRAPPC2P1	0.0814243	2.80675			222	GO_Biological_Process_2021	regulation of NIK/NF-kappaB signaling (GO:1901222)	'1/80	0.0583684	0.0747845	17.9982	51.1325	CD14
355	EBP	2.87763e-10	1.36747	PBLD	0.00323031	0.966136	CBR1	0.143813	0.439942	SLC39A4	0.174485	0.624118	ASPDH	0.0193868	0.57443	ZMYM6NB	0.0104746	1.48183	HNRNPA1	0.0814243	0.169506			223	GO_Biological_Process_2021	regulation of organelle organization (GO:0033043)	'1/80	0.0583684	0.0747845	17.9982	51.1325	S100A9
356	HILPDA	2.97002e-10	1.87801	GPX7	0.00326471	1.11965	PGAP2	0.145689	0.812063	GNA15	0.175017	3.0681	FAM195A	0.0194528	0.751713	DPYSL2	0.0104746	1.4848	VAT1	0.081861	1.76766			224	GO_Biological_Process_2021	activation of cysteine-type endopeptidase activity involved in apoptotic process (GO:0006919)	'1/81	0.0590774	0.0750231	17.7723	50.2762	S100A9
357	UGP2	3.36943e-10	1.69468	IFT20	0.00326471	0.774872	ZNF251	0.146003	3.30207	LGMN	0.17555	0.715097	INSIG1	0.0194528	0.609899	ECE1	0.0106012	0.980299	KDM3A	0.0822997	2.35615			225	GO_Biological_Process_2021	regulation of interleukin-8 production (GO:0032677)	'1/81	0.0590774	0.0750231	17.7723	50.2762	CD14
358	H1FX	3.44995e-10	2.76244	CNP	0.00329945	1.4584	GUK1	0.146318	0.256648	MFSD3	0.17555	0.803885	PEG10	0.019519	0.617258	FAM120A	0.0106012	1.19645	IGFBP3	0.0836272	2.02666			226	GO_Biological_Process_2021	regulation of interferon-gamma production (GO:0032649)	'1/86	0.0626153	0.0791656	16.7227	46.3343	CD14
359	STOML2	3.67397e-10	1.55889	IFT43	0.00331694	1.10067	SHISA5	0.14695	0.287651	ST20	0.17662	1.53724	RP11-111M22.3	0.019652	1.48815	XPNPEP3	0.010665	1.47262	USMG5	0.0838501	0.615835			227	GO_Biological_Process_2021	positive regulation of neuron projection development (GO:0010976)	'1/88	0.0640269	0.0802433	16.3366	44.9004	S100A9
360	KYNU	3.79124e-10	1.81485	NFS1	0.00333452	1.50841	UBXN2A	0.147583	1.12811	ACOT2	0.17662	0.451728	ATXN2L	0.019652	0.786552	FAM35A	0.010665	1.70607	PDLIM4	0.0845218	3.02777			228	GO_Biological_Process_2021	metal ion transport (GO:0030001)	'1/88	0.0640269	0.0802433	16.3366	44.9004	CCL3
361	UBC	3.91216e-10	1.55823	METAP2	0.00333452	0.740522	ENPP7	0.148219	0.644431	UBE2W	0.177695	0.587389	GOLGA3	0.019652	1.21556	SPATA2L	0.0107292	1.88553	SPATS2L	0.0847466	0.75562			229	GO_Biological_Process_2021	regulation of type I interferon production (GO:0032479)	'1/89	0.064732	0.0804246	16.1502	44.2111	CD14
362	KLF3	3.97403e-10	1.98439	HPGDS	0.00333452	2.12158	FAM136A	0.150783	0.441518	RER1	0.177695	0.318534	ARFIP1	0.019652	0.923467	TSPAN7	0.0107937	1.1996	TSPAN1	0.084972	5.46175			230	GO_Biological_Process_2021	second-messenger-mediated signaling (GO:0019932)	'1/89	0.064732	0.0804246	16.1502	44.2111	CCL3
363	CREB3L2	3.97403e-10	1.88653	MRFAP1	0.00336993	0.850772	HIST1H2BK	0.153708	0.614178	LGALS3BP	0.177695	0.866211	TMEM64	0.019652	0.860342	AHCYL1	0.0111215	1.17161	ISLR	0.084972	4.92645			231	GO_Biological_Process_2021	positive regulation of transport (GO:0051050)	'1/91	0.0661407	0.0818206	15.7897	42.8843	FCER1G
364	TCP1	4.03685e-10	1.96983	EIF4A1	0.00336993	0.893512	ARF5	0.155021	0.294777	RMND5B	0.177695	1.53868	SPCS3	0.0197858	0.652604	MCFD2	0.011255	1.11501	HMGB1	0.0854241	0.321887			232	GO_Biological_Process_2021	interleukin-1-mediated signaling pathway (GO:0070498)	'1/94	0.06825	0.0840676	15.278	41.0151	IL1RN
365	NELFE	4.1329e-10	1.82164	MRPL49	0.00345997	1.07564	UNC93A	0.155681	0.457901	SLC5A2	0.178774	1.73971	IAH1	0.019853	0.581213	ITPR2	0.0113223	1.83942	MINOS1	0.0865629	0.537207			233	GO_Biological_Process_2021	calcium ion homeostasis (GO:0055074)	'1/97	0.0703548	0.0862899	14.7984	39.2779	CCL3
366	ZNF581	4.1329e-10	2.2869	POLR2F	0.00347824	0.778546	MMD	0.156675	0.522022	ARHGDIB	0.179316	0.603155	CLCN5	0.020192	0.830082	LEPROTL1	0.01139	1.07747	TPM4	0.0867922	1.32823			234	GO_Biological_Process_2021	antigen processing and presentation of exogenous peptide antigen via MHC class II (GO:0019886)	'1/98	0.0710555	0.0864107	14.6451	38.7259	FCER1G
367	RBM3	4.23118e-10	1.44395	PEG10	0.00349659	1.09323	HPN	0.15734	0.357839	NCF4	0.179859	1.57161	MPDZ	0.020192	0.740852	RABGGTB	0.0115264	1.11073	C8orf4	0.0872521	4.43204			235	GO_Biological_Process_2021	regulation of neuron apoptotic process (GO:0043523)	'1/98	0.0710555	0.0864107	14.6451	38.7259	CCL3
368	SLC39A1	4.26444e-10	2.47856	NUDT5	0.00351504	0.994853	SERPINB1	0.15734	0.341927	ATP5I	0.180948	0.569759	MYEOV2	0.0204668	0.68784	HPN	0.0115264	0.886987	TES	0.087714	2.72091			236	GO_Biological_Process_2021	antigen processing and presentation of peptide antigen via MHC class II (GO:0002495)	'1/100	0.0724552	0.0877411	14.3478	37.6598	FCER1G
369	TMBIM4	4.53991e-10	2.03774	MYLIP	0.00353357	0.921046	FTSJ1	0.158677	0.664751	SNAPC4	0.181495	1.41881	SUGP2	0.0207448	0.907063	HACD2	0.0115264	1.12475	RREB1	0.0881778	2.67371			237	GO_Biological_Process_2021	positive regulation of cell growth (GO:0030307)	'1/102	0.073853	0.0886855	14.0622	36.6417	S100A9
370	ASGR1	4.79513e-10	1.3294	CTSL	0.00353357	0.908716	PFN1	0.160699	0.306929	SGK1	0.182043	0.883911	TMEM14A	0.0207448	0.579209	RP11-660L16.2	0.0115264	1.31336	ZNF703	0.0881778	2.95291			238	GO_Biological_Process_2021	calcium-mediated signaling (GO:0019722)	'1/102	0.073853	0.0886855	14.0622	36.6417	CCL3
371	ODC1	4.83271e-10	1.75229	HLA-DRA	0.00355219	2.13463	CPVL	0.161377	0.547729	PIGBOS1	0.182043	1.32448	APOC4-APOC2	0.0210262	0.293665	TMEM97	0.0116642	1.01836	HNRNPA0	0.0881778	0.676624			239	GO_Biological_Process_2021	antigen processing and presentation of exogenous peptide antigen (GO:0002478)	'1/103	0.0745512	0.0891508	13.9237	36.1496	FCER1G
372	HMGB1	5.06433e-10	1.66187	PCYT2	0.00355219	0.794157	RP11-539L10.3	0.16274	0.915409	RRP1	0.182043	0.657379	TIPARP-AS1	0.0210262	0.841931	CLDND2	0.0116642	1.42061	TXNIP	0.0886437	2.06937			240	GO_Biological_Process_2021	cellular metal ion homeostasis (GO:0006875)	'1/104	0.0752489	0.0896118	13.7878	35.6684	CCL3
373	CLDN6	5.30678e-10	2.39998	MAT1A	0.00362757	1.2385	FDX1	0.16274	0.44077	PPBP	0.183693	0.580698	C2orf82	0.0210262	0.553212	TIMP3	0.0117337	1.0913	KDM6A	0.0886437	3.57897			241	GO_Biological_Process_2021	regulation of interleukin-6 production (GO:0032675)	'1/110	0.0794247	0.0941937	13.0249	32.9914	TYROBP
374	MMADHC	5.30678e-10	1.38892	GCHFR	0.00362757	0.832382	IL1R2	0.164112	1.75228	CTC-534A2.2	0.184246	3.64995	RBP1	0.0211681	0.629815	C12orf75	0.0118036	1.03726	CNRIP1	0.0891115	3.98377			242	GO_Biological_Process_2021	Fc-epsilon receptor signaling pathway (GO:0038095)	'1/111	0.0801189	0.0942382	12.9058	32.5775	FCER1G
375	ESD	5.60396e-10	1.50771	LIPC	0.0036658	0.897054	ZNF793-AS1	0.164801	0.950244	MGST3	0.184246	0.371284	GTF3C1	0.0211681	0.620039	AVP	0.0118036	1.24305	ASPN	0.0905269	27.3799			243	GO_Biological_Process_2021	cellular divalent inorganic cation homeostasis (GO:0072503)	'1/111	0.0801189	0.0942382	12.9058	32.5775	CCL3
376	HDGF	5.69181e-10	2.67947	FOLR1	0.00374337	0.936703	HGD	0.166881	0.559156	LAPTM5	0.1848	1.47206	PC	0.0213109	0.791476	SLC30A7	0.0118738	1.7609	ZNF292	0.0907645	1.66593			244	GO_Biological_Process_2021	Fc receptor signaling pathway (GO:0038093)	'1/112	0.0808127	0.0942815	12.7889	32.1721	FCER1G
377	ACOT13	6.05685e-10	1.28276	DRAM2	0.00374337	0.714948	VWA9	0.167229	1.98617	ALG13	0.185355	0.492476	GIPC2	0.0213109	0.628406	ENAH	0.0119444	1.21018	PEG10	0.0910027	0.92549			245	GO_Biological_Process_2021	regulation of cytoskeleton organization (GO:0051493)	'1/112	0.0808127	0.0942815	12.7889	32.1721	S100A9
378	SQLE	6.64761e-10	1.74322	FADS1	0.00378271	0.986948	SERPINA5	0.167578	0.548428	COMMD8	0.185912	0.802799	ANGPTL3	0.0215989	0.663838	TMEM63B	0.0119444	1.43886	LAMB2	0.0914805	3.17647			246	GO_Biological_Process_2021	response to lipid (GO:0033993)	'1/114	0.0821987	0.0955103	12.5613	31.3859	S100A9
379	MDFI	6.75138e-10	1.72581	ADRM1	0.00382242	0.99297	REEP5	0.167578	0.334544	BPGM	0.185912	1.06423	DNPH1	0.0216714	0.500557	USP46	0.0119444	2.28596	RNF186	0.0924422	2.80883			247	GO_Biological_Process_2021	cellular response to molecule of bacterial origin (GO:0071219)	'1/115	0.082891	0.0955411	12.4505	31.0046	CD14
380	LGALS3	7.64049e-10	1.34985	HDDC3	0.00382242	0.791932	HMHA1	0.167578	0.783433	TMEM14A	0.186469	0.472433	GPHN	0.0216714	0.923855	RP11-140K17.3	0.0119444	1.2877	SMAD7	0.092926	3.16641			248	GO_Biological_Process_2021	calcium ion transport (GO:0006816)	'1/115	0.082891	0.0955411	12.4505	31.0046	CCL3
381	LINC01356	8.9136e-10	6.79714	FAM195A	0.00382242	1.03145	P2RY6	0.168278	0.859316	PSMG4	0.187588	0.676609	PRODH	0.0217442	1.81021	MSMO1	0.0120866	0.988224	AAK1	0.092926	2.38715			249	GO_Biological_Process_2021	positive regulation of cell projection organization (GO:0031346)	'1/117	0.0842742	0.0967467	12.2346	30.2645	S100A9
382	NDRG1	9.26288e-10	1.71328	TIMP1	0.00394385	0.963955	ARMT1	0.168981	0.322668	LINC00261	0.187588	0.807476	CA2	0.0220373	0.609868	RP11-15H20.7	0.0122304	2.02719	DYRK2	0.0934119	4.20655			250	GO_Biological_Process_2021	positive regulation of cysteine-type endopeptidase activity involved in apoptotic process (GO:0043280)	'1/119	0.0856553	0.0979406	12.026	29.553	S100A9
383	LINC02482	9.92553e-10	28.7158	OSTF1	0.00396443	0.991112	CNIH1	0.172167	0.170545	LLNLR-245B6.1	0.187588	0.588319	FAM173A	0.0221111	0.538946	CEP350	0.0122304	1.66891	ITGB6	0.0938999	4.82672			251	GO_Biological_Process_2021	cellular response to organic substance (GO:0071310)	'1/123	0.0884119	0.100691	11.6294	28.21	CCL3
384	TMCC1	9.92553e-10	3.19599	RP11-247A12.2	0.0039851	2.54111	PROS1	0.172524	0.470452	GNB2L1	0.187588	0.707676	NAB1	0.0223338	1.52659	MRPL52	0.0122304	0.90453	DSG2	0.0943899	1.85659			252	GO_Biological_Process_2021	negative regulation of inflammatory response to antigenic stimulus (GO:0002862)	'1/136	0.0973171	0.109961	10.5026	24.4689	CGA
385	JPT2	9.92553e-10	28.8589	UBE2F	0.00404771	0.975712	DNAJC19	0.172881	0.35382	NME3	0.187588	0.559894	POU6F2-AS1	0.0224085	1.01966	SLC25A44	0.0122304	2.10246	ARHGDIB	0.0946356	1.89748			253	GO_Biological_Process_2021	cellular calcium ion homeostasis (GO:0006874)	'1/136	0.0973171	0.109961	10.5026	24.4689	CCL3
386	AP001528.2	9.92553e-10	28.6715	ZNF226	0.00406878	1.40993	SLC13A5	0.173239	0.358157	CABLES1	0.188149	3.9972	ACAP3	0.0225585	0.975398	SERP1	0.0123757	0.560225	FHL2	0.0948819	3.85765			254	GO_Biological_Process_2021	regulation of inflammatory response to antigenic stimulus (GO:0002861)	'1/137	0.0979988	0.110297	10.4249	24.2149	CGA
387	HMGN1	1.00789e-09	1.33558	CIDEC	0.00406878	1.77947	TFF1	0.173957	-0.11327	PREX1	0.188712	2.52873	DESI1	0.0226338	0.586387	RHBG	0.0123757	2.47758	SPAG9	0.0956238	1.62225			255	GO_Biological_Process_2021	receptor-mediated endocytosis (GO:0006898)	'1/143	0.102079	0.11444	9.98139	22.7777	FCER1G
388	ANKRD37	1.02347e-09	2.43287	RP11-770J1.5	0.00408994	3.55084	TALDO1	0.175399	0.346523	PF4	0.188712	0.252961	SLC2A7	0.0230138	1.5129	APOA1BP	0.0123757	1.08428	F10	0.0958721	0.613332			256	GO_Biological_Process_2021	positive regulation of cytosolic calcium ion concentration (GO:0007204)	'1/147	0.104789	0.117021	9.70597	21.8948	KISS1
389	CLNS1A	1.03927e-09	1.95527	GGCT	0.00408994	0.903278	PIGV	0.177578	1.82219	TRAPPC3	0.189276	0.437702	PLA2G1B	0.0230138	0.616811	TRIM14	0.0125225	2.41059	PPP1R14A	0.0988924	0.762915			257	GO_Biological_Process_2021	regulation of cytosolic calcium ion concentration (GO:0051480)	'1/148	0.105465	0.11732	9.63946	21.6827	KISS1
390	DSP	1.03927e-09	2.21154	AC009403.2	0.00411121	1.30655	RP11-319G6.1	0.177578	1.56643	ICT1	0.189276	0.82745	ARHGAP17	0.0232444	1.01707	NUP50	0.0125225	1.51863	SERTAD2	0.0994031	2.18145			258	GO_Biological_Process_2021	cellular response to organic cyclic compound (GO:0071407)	'1/150	0.106817	0.118364	9.50911	21.2685	CCL3
391	GNL2	1.04727e-09	2.38009	MZT2B	0.00411121	0.917586	TMEM98	0.177578	0.414211	TMED3	0.189276	0.496572	LRRC28	0.0233992	0.599774	CPN2	0.0125225	1.25854	PDGFA	0.100431	3.14164			259	GO_Biological_Process_2021	positive regulation of NF-kappaB transcription factor activity (GO:0051092)	'1/155	0.110187	0.121629	9.19805	20.287	S100A9
392	DDAH2	1.06343e-09	1.99753	H3F3A	0.00415404	0.53222	PAM16	0.178309	0.509818	RTFDC1	0.190407	0.676015	MYO1E	0.023555	0.556865	TMCO3	0.0125225	0.926624	ARHGDIA	0.101988	1.36539			260	GO_Biological_Process_2021	positive regulation of protein kinase B signaling (GO:0051897)	'1/161	0.114215	0.125593	8.85045	19.2026	CCL3
393	RIT1	1.12195e-09	3.07531	COL1A2	0.00415404	1.18249	FAM200B	0.178675	0.442413	SMIM1	0.190975	0.362122	MRPL52	0.0236332	0.447066	SUPT5H	0.0126709	1.16185	ST6GALNAC2	0.107047	2.65525			261	GO_Biological_Process_2021	regulation of neuron projection development (GO:0010975)	'1/165	0.116891	0.128045	8.63284	18.5305	S100A9
394	CLIC1	1.15679e-09	0.974207	POLR2J	0.00421905	0.870035	STBD1	0.179042	1.119	BCL2A1	0.190975	1.57648	FXYD2	0.0237116	0.836287	ATG16L1	0.0126709	1.83567	DTNA	0.107864	3.56793			262	GO_Biological_Process_2021	positive regulation of I-kappaB kinase/NF-kappaB signaling (GO:0043123)	'1/171	0.120891	0.131923	8.32563	17.5909	S100A4
395	PAICS	1.16566e-09	2.00617	RALBP1	0.00424093	1.09869	CFAP100	0.180515	1.73486	EVL	0.191543	0.409551	YAE1D1	0.0237116	0.713767	WBP1	0.0126709	1.41885	AC013461.1	0.108411	3.50834			263	GO_Biological_Process_2021	negative regulation of immune response (GO:0050777)	'1/178	0.125536	0.136161	7.99354	16.5879	CGA
396	LOX	1.2203e-09	1.80417	B2M	0.00428498	0.582823	ANXA9	0.181626	0.447421	APRT	0.192113	0.278725	C5	0.0238692	1.21648	KIAA1191	0.0126709	0.936149	COLEC11	0.109236	3.30658			264	GO_Biological_Process_2021	protein stabilization (GO:0050821)	'1/179	0.126198	0.136161	7.94823	16.4521	TYROBP
397	B4GALT4	1.23907e-09	1.80594	USP18	0.00428498	0.649134	TMEM117	0.181997	1.55577	UBA1	0.192113	0.514605	C7orf73	0.024187	0.648101	DUS1L	0.0128208	1.99004	VGLL4	0.109512	2.80811			265	GO_Biological_Process_2021	regulation of immune response (GO:0050776)	'1/179	0.126198	0.136161	7.94823	16.4521	TYROBP
398	EIF4H	1.24855e-09	1.69499	ACSS2	0.00430717	1.026	CLN3	0.182742	0.606847	ITPA	0.192113	0.478255	ANXA4	0.0245085	0.564808	TMED3	0.0128208	0.844396	SHFM1	0.11174	0.473996			266	GO_Biological_Process_2021	negative regulation of cytokine production (GO:0001818)	'1/182	0.12818	0.137782	7.81531	16.0551	TYROBP
399	PNRC2	1.26774e-09	2.07619	POP5	0.00435185	0.913491	EEF1A1	0.184988	0.269623	CTA-29F11.1	0.193257	0.50924	FRK	0.0245894	0.785719	KIF13B	0.0128208	1.58888	MAFK	0.112303	3.12991			267	GO_Biological_Process_2021	negative regulation of macromolecule metabolic process (GO:0010605)	'1/194	0.136068	0.145715	7.32494	14.6103	CCL3
400	MRPL11	1.29706e-09	1.99337	GUCY2D	0.00437435	1.13337	ERGIC3	0.186876	0.209598	XRCC6BP1	0.194406	1.65098	AIG1	0.024752	0.515819	MINA	0.0128208	1.98978	RHOU	0.112585	2.78212			268	GO_Biological_Process_2021	regulation of protein kinase B signaling (GO:0051896)	'1/207	0.144538	0.15421	6.85818	13.2652	CCL3
401	COPS6	1.29706e-09	1.49491	CA5A	0.00441966	0.859063	NR1H3	0.189926	0.595219	FAM175B	0.194406	1.79687	HADH	0.0248336	0.703232	IVD	0.0128208	1.26446	CCL15	0.113435	2.18244			269	GO_Biological_Process_2021	negative regulation of inflammatory response (GO:0050728)	'1/212	0.147775	0.157079	6.69397	12.7993	CGA
402	VKORC1	1.32704e-09	1.73929	NR4A1	0.00441966	0.398239	ADHFE1	0.19031	1.3222	SLC27A5	0.194406	0.492325	ECM2	0.0249155	0.673124	LARP4B	0.0128208	2.20422	AKAP12	0.114004	2.57679			270	GO_Biological_Process_2021	regulation of cell growth (GO:0001558)	'1/217	0.151	0.159916	6.53737	12.3587	S100A9
403	ANXA2	1.33719e-09	1.43683	PRPSAP2	0.00444247	0.898552	RP11-273G15.2	0.190694	0.914929	C11orf1	0.194982	0.561403	ICAM3	0.0249976	0.579215	BDP1	0.0128963	1.49454	ALDH1A1	0.116304	1.69126			271	GO_Biological_Process_2021	cellular response to lipid (GO:0071396)	'1/219	0.152287	0.160686	6.47674	12.1891	CD14
404	SNRPD1	1.36807e-09	1.61555	LY86	0.00451156	3.1027	KDF1	0.191851	0.755653	LIN7B	0.19556	2.3811	FAR1	0.0249976	0.831836	BRE	0.0128963	1.2371	DUSP5	0.116304	3.04011			272	GO_Biological_Process_2021	regulation of I-kappaB kinase/NF-kappaB signaling (GO:0043122)	'1/224	0.155497	0.163471	6.32992	11.7808	S100A4
405	GOLGA4	1.41034e-09	1.80489	QPRT	0.00451156	1.01137	ALG3	0.193401	0.412357	MAMDC4	0.196718	1.33447	MRPS6	0.02508	0.504571	BRI3	0.0128963	1.01319	LGALS4	0.117468	2.72187			273	GO_Biological_Process_2021	apoptotic process (GO:0006915)	'1/231	0.159971	0.167561	6.13509	11.2442	CD14
406	PAPOLA	1.46496e-09	1.70822	PRCP	0.00455816	0.80991	DYNLRB1	0.195743	0.344757	SLC43A2	0.197882	1.02553	IGF1R	0.0253284	0.573464	PGD	0.0129723	0.860483	HK2	0.117468	1.64176			274	GO_Biological_Process_2021	positive regulation of DNA-binding transcription factor activity (GO:0051091)	'1/246	0.169485	0.17688	5.7551	10.2153	S100A9
407	POLR2C	1.5449e-09	1.85368	SHFM1	0.00455816	1.00179	PRR13	0.195743	0.213773	LGALS4	0.198466	1.18686	SLC39A14	0.0253284	0.697509	MINK1	0.0129723	2.06485	RICTOR	0.118346	2.69604			275	GO_Biological_Process_2021	central nervous system development (GO:0007417)	'1/268	0.183256	0.19056	5.27501	8.95102	C1QA
408	ILF2	1.6046e-09	1.52944	DAB2	0.00460519	0.934049	STRA13	0.196529	0.33069	DOCK2	0.199051	3.34918	HSCB	0.0254117	0.667414	DHX9	0.0132025	1.4213	CNN3	0.11923	0.698567			276	GO_Biological_Process_2021	regulation of gene expression (GO:0010468)	'2/1079	0.192454	0.199402	2.70095	4.45088	TYROBP;CCL3
409	DDX24	1.6168e-09	1.83575	SDCBP	0.00460519	0.788666	POLR2I	0.196922	0.469424	MUM1	0.199051	0.842671	ARPC1A	0.0254117	0.627699	NENF	0.0132025	0.741467	RNMT	0.119526	1.14687			277	GO_Biological_Process_2021	MAPK cascade (GO:0000165)	'1/303	0.204727	0.211354	4.65539	7.38383	CCL3
410	JMJD6	1.6168e-09	2.65223	SVIL-AS1	0.00465266	0.847407	SHFM1	0.197316	0.45409	NRP1	0.199051	0.612369	GSTA4	0.025579	0.584991	ALG13	0.0132025	0.909076	ZBTB7A	0.120417	3.08101			278	GO_Biological_Process_2021	positive regulation of apoptotic process (GO:0043065)	'1/310	0.208957	0.214949	4.54831	7.12096	CCL3
411	EEF1B2	1.77051e-09	1.14898	TMEM147	0.00465266	0.837515	HIST1H1E	0.197316	1.33814	SLC43A3	0.199637	2.37805	RAB1B	0.0257472	0.531929	FST	0.01328	2.13356	MMP23B	0.120715	4.47684			279	GO_Biological_Process_2021	negative regulation of gene expression (GO:0010629)	'1/322	0.21616	0.221386	4.37561	6.70228	CCL3
412	MRPL10	1.85262e-09	2.29262	ZNF593	0.00484701	0.752907	OST4	0.199296	0.279308	CD2BP2	0.200814	0.73422	SLC45A3	0.0258317	1.68228	SYNE2	0.01328	1.44146	JAG1	0.120715	4.34624			280	GO_Biological_Process_2021	cellular response to oxygen-containing compound (GO:1901701)	'1/323	0.216758	0.221386	4.3618	6.66909	CD14
413	H3F3B	1.85262e-09	1.35726	GALT	0.00489673	0.841179	HSD3B7	0.199693	1.07472	BLVRA	0.201404	0.268117	AL132709.8	0.0260014	1.30983	SPTY2D1	0.0134362	1.06611	EDNRA	0.121913	4.22139			281	GO_Biological_Process_2021	positive regulation of cell population proliferation (GO:0008284)	'1/474	0.302259	0.307618	2.94654	3.52545	CGA
414	PRRC2C	2.02811e-09	2.03295	SERPINA6	0.00494691	1.06996	AC007255.8	0.200091	4.324	PDCD10	0.201995	0.446317	SOD2	0.0260866	0.598119	HMGN3	0.0134362	0.937122	PABPC4	0.122214	1.19933			282	GO_Biological_Process_2021	regulation of cell population proliferation (GO:0042127)	'1/764	0.442581	0.448837	1.79948	1.46681	CGA
415	DDX1	2.05889e-09	1.79829	GPR183	0.00497218	3.05787	BSND	0.20049	1.71351	RAMP2	0.203182	1.21221	CLN6	0.026172	1.05691	2001-03-01	0.0134362	1.18301	MEAF6	0.124031	1.19484			283	GO_Biological_Process_2021	positive regulation of transcription by RNA polymerase II (GO:0045944)	'1/908	0.502018	0.507321	1.50244	1.03536	CGA
416	EMG1	2.09013e-09	2.20585	VSNL1	0.00504867	0.917782	SLC22A6	0.203298	0.682613	RP11-328K4.1	0.204971	3.24921	PPARA	0.026172	0.588384	RP13-942N8.1	0.0134362	2.19446	SLC19A2	0.124642	2.36191			284	GO_Biological_Process_2021	positive regulation of transcription, DNA-templated (GO:0045893)	'1/1183	0.599444	0.603651	1.13627	0.581489	CGA
417	S100A10	2.12182e-09	1.40439	TGFBR3L	0.00504867	1.0224	ITGB1BP2	0.203298	4.1694	MED31	0.204971	1.01297	MOGAT3	0.0264298	0.697124	IKBIP	0.013515	1.13934	MTRNR2L12	0.124642	1.13107			285	GO_Biological_Process_2021	regulation of transcription by RNA polymerase II (GO:0006357)	'1/2206	0.826869	0.829761	0.575964	0.109496	CGA
418	DEPTOR	2.12182e-09	2.18159	FETUB	0.00515232	1.10697	TMEM219	0.203298	0.31344	OTUD1	0.20617	1.32888	ACSL3	0.0266897	0.591175	LPA	0.0135941	1.56825	GNB2L1	0.125255	0.7738			286	GO_Biological_Process_2021	regulation of transcription, DNA-templated (GO:0006355)	'1/2244	0.832335	0.832335	0.564996	0.103688	CGA
419	NT5C3B	2.25336e-09	1.59987	GPAA1	0.00520487	0.868218	RER1	0.203701	0.292337	TMA16	0.20617	0.404749	CYP4F3	0.0266897	0.843578	C7orf55	0.0136737	1.16559	MIDN	0.127108	1.32888			Early_CS18_enr_res_score
420	TMEM248	2.3572e-09	2.13802	LSM8	0.00520487	0.804313	IAH1	0.20451	0.459304	MSN	0.20617	0.300007	BET1L	0.0268642	0.54964	ERGIC1	0.0137537	0.96846	SIK2	0.12773	2.6068			0	GO_Biological_Process_2021	positive regulation of peptide hormone secretion (GO:0090277)	'2/43	0.00046574	0.0588896	74.8368	574.139	RBP4;FGG
421	HNRNPD	2.59841e-09	2.39095	OAT	0.00520487	0.910531	MTRF1L	0.20451	0.940589	DHRS4L2	0.20617	0.547682	TOMM70A	0.0269519	0.505729	ACLY	0.0137537	1.03148	VMP1	0.12773	1.00371			1	GO_Biological_Process_2021	dicarboxylic acid metabolic process (GO:0043648)	'2/57	0.00081819	0.0588896	55.7483	396.282	PHYH;ASS1
422	TUBA1C	2.77932e-09	1.72554	ACSF3	0.00528459	1.2258	NME4	0.205321	0.328252	COA1	0.20617	0.469058	COL5A2	0.0275722	0.730079	FGFR3	0.0139148	2.0616	SARAF	0.13056	0.420291			2	GO_Biological_Process_2021	diterpenoid metabolic process (GO:0016101)	'2/64	0.00103038	0.0588896	49.4367	340.017	RBP4;APOM
423	PGP	2.80016e-09	2.41036	GATSL3	0.00531141	2.37324	ZC3H7A	0.205727	0.79777	NKG7	0.207374	2.59986	DPP4	0.0276618	0.583969	TMEM41B	0.0139148	1.284	HLA-DRA	0.13056	2.77102			3	GO_Biological_Process_2021	positive regulation of protein secretion (GO:0050714)	'2/72	0.00130185	0.0588896	43.7692	290.801	RBP4;FGG
424	HNRNPA3	3.03971e-09	1.72308	CYB561D2	0.00544735	1.40806	TMED4	0.205727	0.359445	BLVRB	0.207374	0.441075	ABAT	0.0279322	0.825533	NUP153	0.0139148	1.84071	DNAJA1	0.130878	0.575805			4	GO_Biological_Process_2021	regulation of lipid metabolic process (GO:0019216)	'2/92	0.00211369	0.0588896	34.0085	209.469	FABP1;CYP51A1
425	TRIM28	3.13167e-09	2.37396	TMEM256	0.00547491	0.751023	TFF2	0.206134	0.484659	TCTA	0.207374	0.713527	N6AMT2	0.0279322	0.875474	SCARB1	0.0140777	0.987784	UPK3A	0.130878	1.19953			5	GO_Biological_Process_2021	retinoid metabolic process (GO:0001523)	'2/92	0.00211369	0.0588896	34.0085	209.469	RBP4;APOM
426	EXOSC6	3.27471e-09	2.97091	BORCS7	0.00558643	1.37346	STAR	0.206134	0.756603	PRMT9	0.207374	1.88874	DGAT2	0.0282963	0.59014	HNF1A	0.0142422	1.93729	PCNXL4	0.131515	3.32681			6	GO_Biological_Process_2021	negative regulation of cardiac muscle cell proliferation (GO:0060044)	'1/5	0.0037447	0.0588896	356.804	1993.61	RBP4
427	NMD3	3.27471e-09	2.44226	ATP5F1	0.00558643	1.01654	CNIH4	0.20695	0.302907	SDF2L1	0.207978	0.451339	TC2N	0.0282963	0.86549	PHF3	0.0142422	1.2371	RASEF	0.132154	3.97289			7	GO_Biological_Process_2021	female genitalia development (GO:0030540)	'1/5	0.0037447	0.0588896	356.804	1993.61	RBP4
428	IMPA2	3.32379e-09	2.73708	APEH	0.00564295	1.14191	TMEM205	0.208588	0.306855	SEC11C	0.207978	0.491913	MGST1	0.0284798	0.657324	N4BP2	0.0143251	1.82554	RCL1	0.134734	2.00052			8	GO_Biological_Process_2021	regulation of protein secretion (GO:0050708)	'2/125	0.00385785	0.0588896	24.843	138.069	CYP51A1;FGG
429	GPN3	3.3486e-09	2.05944	TSSC1	0.00569999	1.58035	PRDX5	0.208588	0.131322	ZMAT2	0.209798	0.427311	NSUN7	0.0284798	1.29818	TTC37	0.0143251	1.66805	FGD5-AS1	0.136695	1.94539			9	GO_Biological_Process_2021	regulation of primary metabolic process (GO:0080090)	'2/130	0.00416493	0.0588896	23.8666	130.814	FABP1;CYP51A1
430	PAIP2	3.42411e-09	1.41591	FRG1	0.00569999	0.979142	USMG5	0.210235	0.662526	TAGLN	0.209798	-0.0596611	NUDT7	0.028572	0.77268	RP11-867G23.8	0.0144084	2.03108	MGEA5	0.137353	2.31933			10	GO_Biological_Process_2021	negative regulation of cardiac muscle tissue growth (GO:0055022)	'1/6	0.00449207	0.0588896	285.429	1542.87	RBP4
431	GPRC5C	3.42411e-09	1.72085	MVB12A	0.00569999	1.17578	POLR3H	0.211477	0.686498	NUTM2A-AS1	0.209798	0.417254	NPLOC4	0.0286644	0.966088	FAM45A	0.0144084	0.840398	RSRC2	0.138677	0.911023			11	GO_Biological_Process_2021	aspartate metabolic process (GO:0006531)	'1/6	0.00449207	0.0588896	285.429	1542.87	ASS1
432	NPM3	3.52737e-09	2.10391	GYG1	0.0057287	0.864339	SLC2A9	0.211892	0.916873	NFKB2	0.211018	1.12856	SPATS2	0.02885	0.751697	MCCC2	0.0144084	1.27295	CADM1	0.139343	1.65402			12	GO_Biological_Process_2021	cellular response to laminar fluid shear stress (GO:0071499)	'1/7	0.00523892	0.0588896	237.845	1249.08	ASS1
433	PTBP1	3.58013e-09	1.74253	SHBG	0.00575754	0.887845	CLPP	0.212724	0.610604	FAM103A1	0.211018	0.46688	GCHFR	0.02885	0.521185	PTP4A3	0.0144084	1.87902	PRSS23	0.139677	2.43909			13	GO_Biological_Process_2021	citrulline metabolic process (GO:0000052)	'1/7	0.00523892	0.0588896	237.845	1249.08	ASS1
434	PAIP1	3.74307e-09	1.88723	RP1-34B20.21	0.00581562	4.32328	RP11-345J4.5	0.213141	1.2901	FTH1	0.211018	0.215861	FAM73A	0.02885	0.905689	SLC22A5	0.0144921	1.30285	ISG15	0.140011	1.29055			14	GO_Biological_Process_2021	heart trabecula formation (GO:0060347)	'1/7	0.00523892	0.0588896	237.845	1249.08	RBP4
435	H2AFV	3.79897e-09	1.64186	SHMT1	0.00581562	1.17914	GJB2	0.215234	0.670325	C18orf54	0.211018	2.7234	MTR	0.02885	1.21843	PNKD	0.0145763	0.908247	HMGB2	0.140346	0.860129			15	GO_Biological_Process_2021	isoprenoid metabolic process (GO:0006720)	'1/8	0.00598524	0.0588896	203.857	1043.43	PHYH
436	NCL	4.06073e-09	1.61539	EVA1B	0.00584486	1.56461	STARD3NL	0.215234	0.691042	DNPH1	0.211629	0.371956	EPT1	0.0290366	0.667515	BCLAF1	0.014746	1.06523	RP11-160E2.6	0.140346	4.80632			16	GO_Biological_Process_2021	positive regulation of peptide secretion (GO:0002793)	'1/8	0.00598524	0.0588896	203.857	1043.43	FGG
437	ZC3H15	4.18263e-09	1.53258	NFKBIA	0.00584486	0.545239	MCEE	0.21692	0.512618	HLA-E	0.212242	0.574545	UACA	0.0290366	0.361101	PVRL2	0.0149173	0.878271	POLR2J	0.140682	0.689731			17	GO_Biological_Process_2021	negative regulation of amyloid-beta clearance (GO:1900222)	'1/8	0.00598524	0.0588896	203.857	1043.43	CYP51A1
438	ARHGAP45	4.21366e-09	28.5992	SYTL1	0.00590374	0.971953	TCN2	0.217766	0.415276	PPDPF	0.212242	0.271353	SORD	0.0293185	0.619549	KANK4	0.0150905	2.06083	CD248	0.141355	2.77006			18	GO_Biological_Process_2021	fatty acid alpha-oxidation (GO:0001561)	'1/9	0.00673105	0.0588896	178.366	892.013	PHYH
439	NSD3	4.21366e-09	28.5845	MIF4GD	0.00596314	1.08037	OSTF1	0.219465	0.766122	SCARF2	0.212857	3.13371	TEAD1	0.029413	1.04175	HSF1	0.0150905	0.756213	HERPUD1	0.142369	0.432258			19	GO_Biological_Process_2021	nucleoside diphosphate phosphorylation (GO:0006165)	'1/9	0.00673105	0.0588896	178.366	892.013	NME2
440	INTS11	4.21366e-09	28.4792	MRPL50	0.00599305	0.795651	GBAS	0.219465	0.618114	RAB7B	0.212857	3.05798	RP11-448A19.1	0.0296028	2.25243	UGGT2	0.0150905	1.53763	HCFC2	0.144415	3.85561			20	GO_Biological_Process_2021	nucleoside triphosphate biosynthetic process (GO:0009142)	'1/9	0.00673105	0.0588896	178.366	892.013	NME2
441	BLOC1S4	4.24491e-09	2.60941	OAZ1	0.00605327	0.59763	GATM	0.220319	0.31829	SERPINA11	0.212857	0.895185	SLC25A20	0.0296028	0.578546	ST5	0.0150905	1.74468	DUOX2	0.14683	27.6737			21	GO_Biological_Process_2021	nucleotide phosphorylation (GO:0046939)	'1/9	0.00673105	0.0588896	178.366	892.013	NME2
442	NOP56	4.40457e-09	2.60378	TTC36	0.00605327	0.781819	HINT1	0.220746	0.29743	CXXC1	0.214089	1.06031	CD68	0.0296028	0.608689	ALDH4A1	0.0150905	1.97161	CPA3	0.14683	26.6092			22	GO_Biological_Process_2021	plasminogen activation (GO:0031639)	'1/9	0.00673105	0.0588896	178.366	892.013	FGG
443	YIPF2	4.4372e-09	1.49785	HADHB	0.00605327	0.876768	HSPA8	0.221603	0.348416	AVPI1	0.214707	0.82357	ATP5F1	0.0299854	0.638483	ACADSB	0.0152654	1.06824	SLC44A4	0.148924	1.90666			23	GO_Biological_Process_2021	regulation of epidermis development (GO:0045682)	'1/9	0.00673105	0.0588896	178.366	892.013	NME2
444	CHPT1	4.47007e-09	2.32069	ARGLU1	0.00608358	0.784832	DERL2	0.222032	0.323969	RP11-392P7.6	0.214707	1.39606	SMAD5	0.0304698	0.442922	MST1	0.0152654	1.05092	CDH1	0.149627	1.33724			24	GO_Biological_Process_2021	arginine metabolic process (GO:0006525)	'1/10	0.00747633	0.0588896	158.54	776.212	ASS1
445	RTF1	4.47007e-09	2.03438	SARS	0.00611403	0.720224	CCDC90B	0.222462	0.226709	ANTXR2	0.215947	0.762244	ANPEP	0.0305674	0.38294	CERS2	0.0154421	1.11135	TMSB10	0.150333	0.350006			25	GO_Biological_Process_2021	urea cycle (GO:0000050)	'1/10	0.00747633	0.0588896	158.54	776.212	ASS1
446	EXOSC7	4.5365e-09	2.16561	CCDC28B	0.00614461	1.91129	ASB4	0.223756	0.952407	NOVA1	0.216569	2.60863	EHBP1	0.0309608	1.18704	ATP13A3	0.0154421	1.47525	ABHD2	0.152823	2.67283			26	GO_Biological_Process_2021	response to laminar fluid shear stress (GO:0034616)	'1/10	0.00747633	0.0588896	158.54	776.212	ASS1
447	RBM17	4.67227e-09	2.12108	METTL7A	0.00614461	1.01001	ENOSF1	0.223756	0.445738	RAB5C	0.216569	0.429164	STRA13	0.0311591	0.492755	KIAA0100	0.0154421	2.06153	SMIM3	0.153181	3.0652			27	GO_Biological_Process_2021	glutamine family amino acid biosynthetic process (GO:0009084)	'1/11	0.00822109	0.0588896	142.679	685.007	ASS1
448	HEBP2	4.812e-09	1.92632	TUBA1B	0.00614461	0.803453	TBC1D19	0.223756	1.04278	RP11-6B4.1	0.216569	0.692845	ARID1A	0.0313585	0.555424	C11orf24	0.0154421	1.14879	LIMCH1	0.153181	4.51063			28	GO_Biological_Process_2021	cellular response to fluid shear stress (GO:0071498)	'1/12	0.00896533	0.0588896	129.701	611.463	ASS1
449	YWHAH	4.812e-09	1.90528	STXBP2	0.00614461	0.791347	RP11-466P24.6	0.225488	1.20601	AC009403.2	0.217192	0.678153	GSTA1	0.0313585	0.708232	NEU4	0.0155311	1.19212	TPM2	0.153899	1.52406			29	GO_Biological_Process_2021	regulation of leukocyte cell-cell adhesion (GO:1903037)	'1/12	0.00896533	0.0588896	129.701	611.463	ASS1
450	HDAC2	4.88337e-09	2.1425	RP11-115D19.1	0.00617534	1.8196	FLVCR1-AS1	0.225488	0.627264	DGCR6	0.217192	0.528532	LIPG	0.031559	0.794753	ACSL5	0.0156206	1.46534	PKIB	0.15462	1.29258			30	GO_Biological_Process_2021	tricarboxylic acid metabolic process (GO:0072350)	'1/12	0.00896533	0.0588896	129.701	611.463	ASS1
451	SAMM50	5.06635e-09	2.13334	TRABD	0.00617534	1.52309	PLLP	0.227231	1.34847	COMMD3	0.217817	0.347428	UTP14C	0.0317606	1.25017	RALGAPA1	0.0156206	2.48406	NEU1	0.15462	0.488016			31	GO_Biological_Process_2021	high-density lipoprotein particle assembly (GO:0034380)	'1/13	0.00970904	0.0588896	118.887	551.005	APOM
452	BET1	5.17933e-09	1.50722	ECSIT	0.00617534	1.0232	RAP1GDS1	0.227668	1.13218	RP11-320M2.1	0.217817	2.59268	BPI	0.0318618	1.93252	REEP6	0.0158008	0.757371	UBXN6	0.155344	1.79788			32	GO_Biological_Process_2021	2-oxoglutarate metabolic process (GO:0006103)	'1/14	0.0104522	0.0588896	109.736	500.5	PHYH
453	ARL1	5.33377e-09	1.33774	AP2M1	0.00629962	0.801461	GET4	0.227668	1.12579	S100A12	0.218443	1.43582	FAT1	0.0319633	0.694111	C9orf142	0.0158917	1.49241	CYTH2	0.155344	2.02174			33	GO_Biological_Process_2021	nucleoside phosphate biosynthetic process (GO:1901293)	'1/14	0.0104522	0.0588896	109.736	500.5	NME2
454	PERP	5.4927e-09	1.30374	SLC25A20	0.00629962	0.912076	MTCH2	0.228983	0.302235	C19orf43	0.218443	0.407237	DPEP3	0.032372	1.04471	PRRC2B	0.015983	1.27803	NPY	0.15607	3.79544			34	GO_Biological_Process_2021	nucleoside triphosphate metabolic process (GO:0009141)	'1/14	0.0104522	0.0588896	109.736	500.5	NME2
455	CFAP20	6.31271e-09	2.12692	CASP3	0.00633104	0.912451	MTG2	0.228983	0.948479	RAB31	0.21907	0.721276	XRN1	0.032578	1.19857	NT5DC1	0.015983	1.00038	FGD4	0.15607	2.68553			35	GO_Biological_Process_2021	positive regulation of mitochondrial translation (GO:0070131)	'1/14	0.0104522	0.0588896	109.736	500.5	NGRN
456	RBM7	6.79093e-09	2.13848	MGAT2	0.00649027	1.35946	TRBV20OR9-2	0.229862	2.14061	RTN4IP1	0.219698	0.681787	ZNF322	0.032578	1.06073	TRIM24	0.015983	1.16262	BCAR1	0.15607	2.19165			36	GO_Biological_Process_2021	negative regulation of multicellular organismal process (GO:0051241)	'2/214	0.010917	0.0588896	14.3491	64.8209	APOM;CYP51A1
457	YPEL3	7.04307e-09	2.67498	TMEM53	0.00658752	0.943654	PGLYRP2	0.229862	0.36417	XXbac-B135H6.18	0.220328	2.91661	SLC7A8	0.0329935	1.05772	TM9SF4	0.0161669	1.28671	PARM1	0.156798	2.16339			37	GO_Biological_Process_2021	fibrinolysis (GO:0042730)	'1/15	0.0111949	0.0588896	101.893	457.733	FGG
458	PFDN4	7.04307e-09	1.77025	LINC00152	0.00668609	1.33393	ZMYND12	0.230744	1.57999	GTF3C6	0.220959	0.454924	HHLA3	0.0329935	0.660606	FAM60A	0.0161669	1.77702	ATP6V1E1	0.157896	0.893454			38	GO_Biological_Process_2021	positive regulation of heterotypic cell-cell adhesion (GO:0034116)	'1/15	0.0111949	0.0588896	101.893	457.733	FGG
459	FDFT1	7.1987e-09	1.26535	EMC9	0.00668609	1.06172	GMDS	0.230744	0.615603	RP11-12G12.7	0.222225	0.911262	GK5	0.0332029	1.4646	CLDN7	0.0161669	0.912251	SPATA2	0.159	3.11803			39	GO_Biological_Process_2021	positive regulation of keratinocyte differentiation (GO:0045618)	'1/15	0.0111949	0.0588896	101.893	457.733	NME2
460	MRPL42	7.35767e-09	1.59081	C10orf10	0.00668609	1.35129	MYEOV2	0.231186	0.36914	LIMD2	0.222225	1.43378	ZBED1	0.0336251	1.7086	ARL6IP4	0.0163528	0.829907	PCDH18	0.159739	7.11567			40	GO_Biological_Process_2021	regulation of amyloid-beta clearance (GO:1900221)	'1/16	0.0119371	0.0588896	95.0952	421.092	CYP51A1
461	ANP32A	7.41142e-09	1.578	WWP1	0.00675253	1.35871	ZYX	0.231629	0.413664	LRRC75A	0.22286	0.665521	HIST1H4C	0.0338379	0.489422	RPAIN	0.0163528	0.98529	NUCB1	0.161225	0.634453			41	GO_Biological_Process_2021	nucleoside diphosphate metabolic process (GO:0009132)	'1/16	0.0119371	0.0588896	95.0952	421.092	NME2
462	MSRB2	7.57496e-09	1.75663	RP11-532F12.5	0.00675253	0.705239	SLC25A20	0.232072	0.479876	COL5A1	0.224772	1.21566	ZNF91	0.0340519	0.829052	VPS13A	0.0163528	1.17412	SLC6A8	0.161598	2.48442			42	GO_Biological_Process_2021	heme catabolic process (GO:0042167)	'1/16	0.0119371	0.0588896	95.0952	421.092	FABP1
463	FOXA2	7.63024e-09	3.07863	CTD-2350C19.2	0.00675253	1.73121	TFB2M	0.232515	0.845746	CCDC25	0.225412	0.4303	ATP7B	0.0341593	0.967606	YTHDF3	0.0164464	1.35062	CDHR2	0.16385	3.22139			43	GO_Biological_Process_2021	positive regulation of vasoconstriction (GO:0045907)	'1/16	0.0119371	0.0588896	95.0952	421.092	FGG
464	CCDC59	7.68592e-09	2.0684	SERPINF2	0.00681957	0.834296	MRPL16	0.233404	0.331969	SVIP	0.226054	0.465902	AGFG2	0.0342671	1.13481	ETHE1	0.0164464	0.874872	FILIP1L	0.168425	3.56024			44	GO_Biological_Process_2021	porphyrin-containing compound catabolic process (GO:0006787)	'1/16	0.0119371	0.0588896	95.0952	421.092	FABP1
465	PCMT1	7.742e-09	1.386	GATM	0.00681957	0.97323	SULT1A3	0.233404	0.904399	FAM127C	0.226054	1.06422	SULT2A1	0.034592	0.531828	COL4A2	0.01673	1.06689	ELF1	0.169196	2.05544			45	GO_Biological_Process_2021	reverse cholesterol transport (GO:0043691)	'1/17	0.0126787	0.059584	89.1473	389.38	APOM
466	EIF4B	7.91262e-09	1.23911	ROGDI	0.00681957	0.737912	SLC7A9	0.23385	0.455991	C15orf61	0.226697	0.626462	SLC2A9	0.0347008	0.615527	2009-09-01	0.01673	1.03956	PAG1	0.169583	3.35069			46	GO_Biological_Process_2021	epithelial structure maintenance (GO:0010669)	'1/18	0.0134198	0.059584	83.8992	361.691	RBP4
467	FLRT3	7.91262e-09	2.37583	PMF1	0.00681957	0.898277	MSRB3	0.234296	0.556651	EGR3	0.226697	2.04252	STBD1	0.0349195	0.812157	ZNF710	0.01673	2.99651	SIPA1L2	0.169971	3.475			47	GO_Biological_Process_2021	maintenance of gastrointestinal epithelium (GO:0030277)	'1/18	0.0134198	0.059584	83.8992	361.691	RBP4
468	TMEM161B-AS1	8.26491e-09	2.87614	TMBIM4	0.00681957	0.859716	SRD5A3	0.234296	0.509806	MRPS18A	0.226697	0.727729	PRDX3	0.0349195	0.471514	NRIP1	0.01673	1.88089	CARHSP1	0.170359	0.812208			48	GO_Biological_Process_2021	negative regulation of leukocyte cell-cell adhesion (GO:1903038)	'1/18	0.0134198	0.059584	83.8992	361.691	ASS1
469	GOSR1	8.63243e-09	2.74246	TMEM109	0.00681957	1.60297	RP11-511B23.1	0.236086	0.697513	RP11-792A8.4	0.227341	0.964728	RP11-466P24.6	0.0351393	1.15577	DNPH1	0.01673	0.867063	PPP1R15B	0.170748	2.12916			49	GO_Biological_Process_2021	high-density lipoprotein particle remodeling (GO:0034375)	'1/18	0.0134198	0.059584	83.8992	361.691	APOM
470	RNF114	8.63243e-09	1.7856	C10orf54	0.00681957	1.60022	FAM92A1	0.236536	0.66718	RP11-452F19.3	0.22993	0.942156	TMPRSS6	0.0351393	0.72226	SLC16A10	0.0168255	1.56581	CTNNA1	0.172702	1.31983			50	GO_Biological_Process_2021	aspartate family amino acid metabolic process (GO:0009066)	'1/19	0.0141604	0.0604541	79.2341	337.324	ASS1
471	COTL1	8.88622e-09	2.34753	NME3	0.00681957	0.864435	GSTM1	0.236536	0.953028	CD9	0.23058	0.260737	SLC25A42	0.0352496	0.845042	TYK2	0.0168255	1.4197	LIFR	0.175864	2.34683			51	GO_Biological_Process_2021	heart trabecula morphogenesis (GO:0061384)	'1/19	0.0141604	0.0604541	79.2341	337.324	RBP4
472	TLE1	8.88622e-09	2.12349	SELK	0.00685331	0.890105	STYXL1	0.236985	0.380588	ZNF143	0.231232	1.65916	MAP1LC3B2	0.0353603	1.73795	OXT	0.0169215	0.868688	HIF3A	0.176661	4.11752			52	GO_Biological_Process_2021	positive regulation of epidermal cell differentiation (GO:0045606)	'1/20	0.0149005	0.0609139	75.0602	315.73	NME2
473	DHRS3	8.88622e-09	1.44212	RBP2	0.00688721	1.29719	RPN2	0.237436	0.201628	SERPINF1	0.23254	0.392309	TMEM44-AS1	0.0354712	0.933225	MAP4K4	0.017018	1.38013	LINC00657	0.17746	1.90195			53	GO_Biological_Process_2021	positive regulation of hormone secretion (GO:0046887)	'1/20	0.0149005	0.0609139	75.0602	315.73	FGG
474	PTOV1	9.28055e-09	2.23981	SNRPE	0.00692125	0.760587	RP1-43E13.2	0.24015	2.91156	FDXR	0.23254	0.946269	TOPORS-AS1	0.0355824	0.528334	FNDC3B	0.0171149	1.07009	TMEM185A	0.179876	2.39603			54	GO_Biological_Process_2021	regulation of cardiac muscle cell proliferation (GO:0060043)	'1/21	0.0156401	0.0609139	71.3036	296.475	RBP4
475	NSMCE4A	9.90412e-09	2.97561	PRDM1	0.00702429	1.22427	SH3YL1	0.242429	0.376448	GNG7	0.23254	2.70913	RNASEK	0.0360304	0.470669	PRKCDBP	0.0171149	1.08337	BMP2	0.182316	1.80242			55	GO_Biological_Process_2021	regulation of mitochondrial translation (GO:0070129)	'1/21	0.0156401	0.0609139	71.3036	296.475	NGRN
476	COPZ1	9.97587e-09	1.23737	DCN	0.00702429	0.443776	ZNF337-AS1	0.242887	2.82448	RRP15	0.233195	0.360533	CSTB	0.0361431	0.26981	RP11-96H19.1	0.0171149	1.1877	2001-09-01	0.183134	2.27351			56	GO_Biological_Process_2021	retinol metabolic process (GO:0042572)	'1/21	0.0156401	0.0609139	71.3036	296.475	RBP4
477	MXI1	1.08773e-08	3.78022	ARPC4	0.00702429	1.21956	INADL	0.242887	1.38562	TBX10	0.233195	0.511482	RAF1	0.0364831	0.422481	SLC29A4	0.0173103	3.14422	RAB21	0.183545	2.41704			57	GO_Biological_Process_2021	triglyceride catabolic process (GO:0019433)	'1/23	0.0171176	0.0644087	64.8149	263.644	FABP1
478	PPP4R2	1.15217e-08	1.92803	SNRNP25	0.00702429	0.854285	SRPRB	0.243345	0.308317	WDR77	0.233195	0.390668	TMEM41A	0.0367113	0.697782	TJP2	0.0173103	1.06306	CST1	0.183956	3.8452			58	GO_Biological_Process_2021	nucleotide metabolic process (GO:0009117)	'1/23	0.0171176	0.0644087	64.8149	263.644	NME2
479	PTRHD1	1.16048e-08	1.32495	PKD2L1	0.00705894	2.3785	EEF1B2	0.244263	0.257323	VAMP2	0.233195	0.579251	GMDS	0.0369407	0.798631	NUTM2A-AS1	0.0173103	1.14817	NNAT	0.18478	1.46202			59	GO_Biological_Process_2021	cholesterol efflux (GO:0033344)	'1/24	0.0178556	0.0649354	61.9938	249.552	APOM
480	COQ5	1.25583e-08	2.08252	UXS1	0.00716381	1.16573	SLC3A1	0.245184	0.346241	ATP5B	0.233852	0.338606	LRP1	0.0369407	0.493441	RBMS2	0.0173103	1.26964	RUNX1	0.18478	2.64061			60	GO_Biological_Process_2021	regulation of heterotypic cell-cell adhesion (GO:0034114)	'1/25	0.0185931	0.0649354	59.4077	236.738	FGG
481	UBE2D3	1.29236e-08	1.10259	CCDC12	0.00716381	0.840498	HIST1H1D	0.246107	1.40101	RTN1	0.23517	1.79396	TMEM99	0.0369407	0.594751	TRIP11	0.0173103	1.56174	ARL6IP6	0.186021	1.7351			61	GO_Biological_Process_2021	negative regulation of protein transport (GO:0051224)	'1/26	0.0193301	0.0649354	57.0286	225.04	CYP51A1
482	RNMT	1.36854e-08	1.77121	ARL6IP4	0.00719908	0.730333	SLC25A4	0.246107	0.515772	SERPINB6	0.235831	0.475565	TNS3	0.0371713	1.03215	FMO1	0.0174087	0.961233	C3orf52	0.188942	4.94438			62	GO_Biological_Process_2021	positive regulation of nitric oxide biosynthetic process (GO:0045429)	'1/27	0.0200666	0.0649354	54.8324	214.324	ASS1
483	CYP4B1	1.44907e-08	6.7968	RGS16	0.00723451	0.989338	KCNE5	0.247032	0.487493	TNFAIP3	0.235831	-0.119708	RAB29	0.037287	0.725297	TRIM38	0.0175076	1.89098	TFRC	0.188942	3.09402			63	GO_Biological_Process_2021	negative regulation of endothelial cell apoptotic process (GO:2000352)	'1/27	0.0200666	0.0649354	54.8324	214.324	FGG
484	SMOX	1.49105e-08	2.71383	SEPP1	0.00723451	1.08086	FAM3B	0.248425	0.446115	APLNR	0.235831	2.17821	GOLPH3	0.0374031	0.511695	MAN1A2	0.0175076	1.36444	DDX5	0.190204	0.375808			64	GO_Biological_Process_2021	nucleobase-containing small molecule interconversion (GO:0015949)	'1/27	0.0200666	0.0649354	54.8324	214.324	NME2
485	DPY30	1.49105e-08	1.18681	MKKS	0.00727009	0.88554	SNHG18	0.253107	0.428853	GPBAR1	0.236494	1.87291	HSD17B12	0.0375195	0.55188	SP3	0.017607	1.50086	PIEZO1	0.190626	2.5411			65	GO_Biological_Process_2021	positive regulation of nitric oxide metabolic process (GO:1904407)	'1/28	0.0208025	0.0649354	52.7989	204.474	ASS1
486	APOBEC3C	1.51248e-08	4.37692	TPM2	0.00730582	0.604511	PROSC	0.253579	0.65589	DOK2	0.236494	2.17495	ABCC3	0.0376362	0.860586	GLYCTK	0.0177069	1.02973	NR4A2	0.191048	2.41688			66	GO_Biological_Process_2021	regulation of immunoglobulin production (GO:0002637)	'1/28	0.0208025	0.0649354	52.7989	204.474	RBP4
487	PSAP	1.55623e-08	1.35265	DDX27	0.00730582	1.01806	NMRAL1	0.254051	0.530948	TMIGD3	0.238489	3.25917	MCFD2	0.0376362	0.562147	GNPNAT1	0.0177069	1.08151	PLAT	0.191472	2.29537			67	GO_Biological_Process_2021	phagosome acidification (GO:0090383)	'1/28	0.0208025	0.0649354	52.7989	204.474	ATP6V0C
488	PDXK	1.60122e-08	1.93273	MCTS1	0.00730582	0.729725	OXT	0.256421	0.344057	XIST	0.239156	0.116144	ACLY	0.0377532	0.619677	GNB2L1	0.0177069	1.20332	PF4	0.191472	2.05054			68	GO_Biological_Process_2021	regulation of vasoconstriction (GO:0019229)	'1/30	0.0222728	0.0649354	49.1527	186.996	FGG
489	EIF4A3	1.60122e-08	1.95539	MFSD3	0.00730582	1.09144	CTBS	0.256421	0.269599	POSTN	0.239156	0.955799	NBEAL1	0.0378705	0.495621	JUND	0.0177069	0.723597	CAST	0.191896	1.34687			69	GO_Biological_Process_2021	respiratory tube development (GO:0030323)	'1/30	0.0222728	0.0649354	49.1527	186.996	RBP4
490	WSB1	1.64747e-08	1.77177	OAZ2	0.00730582	0.922377	PAPSS2	0.256897	0.47636	SNUPN	0.239825	0.3669	PTPN13	0.0378705	1.02023	NADK	0.0178072	1.43285	HLA-B	0.192321	0.903533			70	GO_Biological_Process_2021	primary alcohol metabolic process (GO:0034308)	'1/33	0.0244745	0.0649354	44.5379	165.241	RBP4
491	PLPBP	1.69501e-08	28.6051	POLDIP2	0.00737777	0.877156	CA2	0.257374	0.288308	C14orf166	0.24184	0.501975	SELO	0.038106	1.77109	DBI	0.0181114	0.899044	SRP14	0.192746	0.094359			71	GO_Biological_Process_2021	striated muscle tissue development (GO:0014706)	'1/34	0.0252073	0.0649354	43.1861	158.952	RBP4
492	UFD1	1.69501e-08	28.6048	MT1B	0.00737777	0.895388	B9D1	0.257851	0.647752	OARD1	0.24184	0.514508	RAI14	0.038106	0.696863	GLRX5	0.0181114	0.492339	GLIPR1	0.193172	3.83602			72	GO_Biological_Process_2021	regulation of keratinocyte differentiation (GO:0045616)	'1/34	0.0252073	0.0649354	43.1861	158.952	NME2
493	2011-09-01	1.69501e-08	2.12202	CD7	0.00737777	0.917965	CLN6	0.258328	0.684412	CTSS	0.24184	1.78817	MMP24-AS1	0.0382242	0.378511	YES1	0.0181114	1.19841	TAF1D	0.194884	0.824881			73	GO_Biological_Process_2021	negative regulation of extrinsic apoptotic signaling pathway via death domain receptors (GO:1902042)	'1/34	0.0252073	0.0649354	43.1861	158.952	FGG
494	CIR1	1.7071e-08	1.902	LGALS3BP	0.00737777	1.0577	COLCA1	0.259286	1.20828	SGK494	0.242514	2.49394	AGGF1	0.0383428	1.21612	PPP6R1	0.0181114	2.07278	ID1	0.195744	1.17047			74	GO_Biological_Process_2021	organic cyclic compound biosynthetic process (GO:1901362)	'1/34	0.0252073	0.0649354	43.1861	158.952	CYP51A1
495	IMPAD1	1.80691e-08	2.81411	LSM2	0.00748688	0.739432	C15orf61	0.259765	0.455035	BRE	0.243189	0.654253	BCR	0.0383428	1.55132	BTBD1	0.0181114	1.90888	FBN1	0.196175	3.23477			75	GO_Biological_Process_2021	secondary alcohol biosynthetic process (GO:1902653)	'1/34	0.0252073	0.0649354	43.1861	158.952	CYP51A1
496	PA2G4	1.81978e-08	1.52356	FAM127A	0.00752358	0.89382	EPN2	0.262172	0.622968	TOP1	0.245224	0.262943	CGN	0.0383428	0.445209	ELL2	0.0183167	0.878657	H1FX	0.196606	1.27575			76	GO_Biological_Process_2021	cellular response to hydrogen peroxide (GO:0070301)	'1/35	0.0259397	0.0649354	41.9139	153.069	FABP1
497	CAPZB	1.83273e-08	1.20326	EPHA1	0.00756043	1.71265	FAM110A	0.263139	0.409661	LAT2	0.245224	2.27097	DHRS4	0.0383428	0.838726	LENG8	0.0183167	1.8655	PVR	0.197039	2.39766			77	GO_Biological_Process_2021	acylglycerol catabolic process (GO:0046464)	'1/35	0.0259397	0.0649354	41.9139	153.069	FABP1
498	TERF2IP	1.89887e-08	1.88569	MGAT1	0.00759744	0.9114	GSTZ1	0.263139	0.473509	MASP2	0.245904	0.430877	GGCX	0.0390606	0.512976	APOC3	0.018524	1.15363	RP11-138I1.4	0.197906	3.7078			78	GO_Biological_Process_2021	lung development (GO:0030324)	'1/35	0.0259397	0.0649354	41.9139	153.069	RBP4
499	NKAP	1.91237e-08	2.37381	RP11-11N9.4	0.00759744	1.07342	ZNF789	0.264109	1.70769	GUCY2D	0.245904	0.529064	DCDC2	0.0390606	0.307916	RNPEPL1	0.018524	1.54422	VASP	0.19834	1.63739			79	GO_Biological_Process_2021	cholesterol biosynthetic process (GO:0006695)	'1/35	0.0259397	0.0649354	41.9139	153.069	CYP51A1
																								80	GO_Biological_Process_2021	respiratory system development (GO:0060541)	'1/35	0.0259397	0.0649354	41.9139	153.069	RBP4
																								81	GO_Biological_Process_2021	positive regulation of immunoglobulin production (GO:0002639)	'1/35	0.0259397	0.0649354	41.9139	153.069	RBP4
																								82	GO_Biological_Process_2021	embryonic skeletal system development (GO:0048706)	'1/35	0.0259397	0.0649354	41.9139	153.069	RBP4
																								83	GO_Biological_Process_2021	intracellular pH reduction (GO:0051452)	'1/35	0.0259397	0.0649354	41.9139	153.069	ATP6V0C
																								84	GO_Biological_Process_2021	positive regulation of substrate adhesion-dependent cell spreading (GO:1900026)	'1/36	0.0266715	0.0649354	40.7143	147.555	FGG
																								85	GO_Biological_Process_2021	transferrin transport (GO:0033572)	'1/36	0.0266715	0.0649354	40.7143	147.555	ATP6V0C
																								86	GO_Biological_Process_2021	platelet aggregation (GO:0070527)	'1/36	0.0266715	0.0649354	40.7143	147.555	FGG
																								87	GO_Biological_Process_2021	positive regulation of multicellular organismal process (GO:0051240)	'2/345	0.0268629	0.0649354	8.81005	31.866	FGG;NME2
																								88	GO_Biological_Process_2021	proton transmembrane transport (GO:1902600)	'1/37	0.0274028	0.0649354	39.5813	142.378	ATP6V0C
																								89	GO_Biological_Process_2021	negative regulation of epithelial cell apoptotic process (GO:1904036)	'1/37	0.0274028	0.0649354	39.5813	142.378	FGG
																								90	GO_Biological_Process_2021	positive regulation of exocytosis (GO:0045921)	'1/37	0.0274028	0.0649354	39.5813	142.378	FGG
																								91	GO_Biological_Process_2021	phagosome maturation (GO:0090382)	'1/37	0.0274028	0.0649354	39.5813	142.378	ATP6V0C
																								92	GO_Biological_Process_2021	positive regulation of production of molecular mediator of immune response (GO:0002702)	'1/38	0.0281336	0.0649354	38.5097	137.51	RBP4
																								93	GO_Biological_Process_2021	sterol biosynthetic process (GO:0016126)	'1/38	0.0281336	0.0649354	38.5097	137.51	CYP51A1
																								94	GO_Biological_Process_2021	positive regulation of insulin secretion (GO:0032024)	'1/38	0.0281336	0.0649354	38.5097	137.51	RBP4
																								95	GO_Biological_Process_2021	negative regulation of secretion by cell (GO:1903531)	'1/39	0.0288639	0.0649354	37.4944	132.924	CYP51A1
																								96	GO_Biological_Process_2021	negative regulation of protein secretion (GO:0050709)	'1/39	0.0288639	0.0649354	37.4944	132.924	CYP51A1
																								97	GO_Biological_Process_2021	negative regulation of blood coagulation (GO:0030195)	'1/40	0.0295936	0.0649354	36.5311	128.597	FGG
																								98	GO_Biological_Process_2021	organic hydroxy compound transport (GO:0015850)	'1/40	0.0295936	0.0649354	36.5311	128.597	RBP4
																								99	GO_Biological_Process_2021	regulation of nitric oxide biosynthetic process (GO:0045428)	'1/40	0.0295936	0.0649354	36.5311	128.597	ASS1
																								100	GO_Biological_Process_2021	negative regulation of cell-cell adhesion (GO:0022408)	'1/41	0.0303229	0.0649354	35.6161	124.509	ASS1
																								101	GO_Biological_Process_2021	gluconeogenesis (GO:0006094)	'1/41	0.0303229	0.0649354	35.6161	124.509	RBP4
																								102	GO_Biological_Process_2021	visual system development (GO:0150063)	'1/41	0.0303229	0.0649354	35.6161	124.509	RBP4
																								103	GO_Biological_Process_2021	protein transport (GO:0015031)	'2/369	0.0304202	0.0649354	8.22385	28.723	FGG;ATP6V0C
																								104	GO_Biological_Process_2021	regulation of extrinsic apoptotic signaling pathway via death domain receptors (GO:1902041)	'1/42	0.0310517	0.0650152	34.7456	120.64	FGG
																								105	GO_Biological_Process_2021	negative regulation of protein catabolic process (GO:0042177)	'1/42	0.0310517	0.0650152	34.7456	120.64	CYP51A1
																								106	GO_Biological_Process_2021	negative regulation of programmed cell death (GO:0043069)	'2/381	0.0322666	0.0650152	7.9586	27.3276	FABP1;NME2
																								107	GO_Biological_Process_2021	hexose biosynthetic process (GO:0019319)	'1/44	0.0325076	0.0650152	33.1262	113.5	RBP4
																								108	GO_Biological_Process_2021	homotypic cell-cell adhesion (GO:0034109)	'1/44	0.0325076	0.0650152	33.1262	113.5	FGG
																								109	GO_Biological_Process_2021	embryonic organ morphogenesis (GO:0048562)	'1/44	0.0325076	0.0650152	33.1262	113.5	RBP4
																								110	GO_Biological_Process_2021	regulation of endothelial cell apoptotic process (GO:2000351)	'1/44	0.0325076	0.0650152	33.1262	113.5	FGG
																								111	GO_Biological_Process_2021	zymogen activation (GO:0031638)	'1/45	0.0332348	0.0658762	32.3718	110.199	FGG
																								112	GO_Biological_Process_2021	establishment of protein localization to extracellular region (GO:0035592)	'1/46	0.0339616	0.0661356	31.6508	107.06	FGG
																								113	GO_Biological_Process_2021	alpha-amino acid metabolic process (GO:1901605)	'1/46	0.0339616	0.0661356	31.6508	107.06	ASS1
																								114	GO_Biological_Process_2021	positive regulation of cell-cell adhesion (GO:0022409)	'1/47	0.0346877	0.0669624	30.9612	104.072	FGG
																								115	GO_Biological_Process_2021	establishment of protein localization to mitochondrion (GO:0072655)	'1/48	0.0354134	0.067774	30.3009	101.225	TOMM5
																								116	GO_Biological_Process_2021	negative regulation of catabolic process (GO:0009895)	'1/49	0.0361386	0.0679896	29.6682	98.5099	CYP51A1
																								117	GO_Biological_Process_2021	response to hydrogen peroxide (GO:0042542)	'1/49	0.0361386	0.0679896	29.6682	98.5099	FABP1
																								118	GO_Biological_Process_2021	iron ion transport (GO:0006826)	'1/50	0.0368633	0.0680405	29.0612	95.9177	ATP6V0C
																								119	GO_Biological_Process_2021	positive regulation of cell morphogenesis involved in differentiation (GO:0010770)	'1/50	0.0368633	0.0680405	29.0612	95.9177	FGG
																								120	GO_Biological_Process_2021	regulation of substrate adhesion-dependent cell spreading (GO:1900024)	'1/51	0.0375874	0.0680405	28.4786	93.4406	FGG
																								121	GO_Biological_Process_2021	cholesterol transport (GO:0030301)	'1/51	0.0375874	0.0680405	28.4786	93.4406	APOM
																								122	GO_Biological_Process_2021	amide biosynthetic process (GO:0043604)	'1/52	0.0383111	0.0680405	27.9188	91.0715	ASS1
																								123	GO_Biological_Process_2021	negative regulation of protein metabolic process (GO:0051248)	'1/52	0.0383111	0.0680405	27.9188	91.0715	CYP51A1
																								124	GO_Biological_Process_2021	regulation of exocytosis (GO:0017157)	'1/52	0.0383111	0.0680405	27.9188	91.0715	FGG
																								125	GO_Biological_Process_2021	negative regulation of cysteine-type endopeptidase activity (GO:2000117)	'1/53	0.0390342	0.0682331	27.3805	88.8036	FABP1
																								126	GO_Biological_Process_2021	cardiac muscle tissue development (GO:0048738)	'1/53	0.0390342	0.0682331	27.3805	88.8036	RBP4
																								127	GO_Biological_Process_2021	protein targeting to mitochondrion (GO:0006626)	'1/55	0.040479	0.0691257	26.3638	84.5478	TOMM5
																								128	GO_Biological_Process_2021	negative regulation of cysteine-type endopeptidase activity involved in apoptotic process (GO:0043154)	'1/55	0.040479	0.0691257	26.3638	84.5478	FABP1
																								129	GO_Biological_Process_2021	triglyceride metabolic process (GO:0006641)	'1/55	0.040479	0.0691257	26.3638	84.5478	FABP1
																								130	GO_Biological_Process_2021	mitochondrial transport (GO:0006839)	'1/56	0.0412006	0.069292	25.8831	82.5491	TOMM5
																								131	GO_Biological_Process_2021	sensory organ development (GO:0007423)	'1/56	0.0412006	0.069292	25.8831	82.5491	RBP4
																								132	GO_Biological_Process_2021	renal system development (GO:0072001)	'1/57	0.0419217	0.0699746	25.4196	80.6299	RBP4
																								133	GO_Biological_Process_2021	eye development (GO:0001654)	'1/58	0.0426424	0.070123	24.9724	78.7857	RBP4
																								134	GO_Biological_Process_2021	chordate embryonic development (GO:0043009)	'1/58	0.0426424	0.070123	24.9724	78.7857	RBP4
																								135	GO_Biological_Process_2021	protein polymerization (GO:0051258)	'1/59	0.0433625	0.0702662	24.5406	77.0125	FGG
																								136	GO_Biological_Process_2021	fatty acid oxidation (GO:0019395)	'1/59	0.0433625	0.0702662	24.5406	77.0125	PHYH
																								137	GO_Biological_Process_2021	pattern recognition receptor signaling pathway (GO:0002221)	'1/61	0.0448011	0.0720714	23.7202	73.6637	FGG
																								138	GO_Biological_Process_2021	glucose metabolic process (GO:0006006)	'1/62	0.0455197	0.0721813	23.3302	72.0812	RBP4
																								139	GO_Biological_Process_2021	response to retinoic acid (GO:0032526)	'1/62	0.0455197	0.0721813	23.3302	72.0812	RBP4
																								140	GO_Biological_Process_2021	cellular response to reactive oxygen species (GO:0034614)	'1/63	0.0462378	0.0728	22.9528	70.5558	FABP1
																								141	GO_Biological_Process_2021	protein secretion (GO:0009306)	'1/64	0.0469554	0.0734092	22.5873	69.0845	FGG
																								142	GO_Biological_Process_2021	steroid biosynthetic process (GO:0006694)	'1/65	0.0476725	0.0738803	22.2333	67.6647	CYP51A1
																								143	GO_Biological_Process_2021	embryonic organ development (GO:0048568)	'1/66	0.0483891	0.0738803	21.8901	66.2938	RBP4
																								144	GO_Biological_Process_2021	neutrophil degranulation (GO:0043312)	'2/481	0.0492903	0.0738803	6.26498	18.8578	NME2;ATP6V0C
																								145	GO_Biological_Process_2021	negative regulation of apoptotic process (GO:0043066)	'2/485	0.0500283	0.0738803	6.21182	18.6054	FABP1;NME2
																								146	GO_Biological_Process_2021	neutrophil activation involved in immune response (GO:0002283)	'2/485	0.0500283	0.0738803	6.21182	18.6054	NME2;ATP6V0C
																								147	GO_Biological_Process_2021	positive regulation of protein transport (GO:0051222)	'1/69	0.0505358	0.0738803	20.9212	62.4514	FGG
																								148	GO_Biological_Process_2021	cellular response to decreased oxygen levels (GO:0036294)	'1/69	0.0505358	0.0738803	20.9212	62.4514	FABP1
																								149	GO_Biological_Process_2021	neutrophil mediated immunity (GO:0002446)	'2/488	0.0505846	0.0738803	6.17252	18.4195	NME2;ATP6V0C
																								150	GO_Biological_Process_2021	sterol metabolic process (GO:0016125)	'1/70	0.0512503	0.0738803	20.617	61.2537	CYP51A1
																								151	GO_Biological_Process_2021	fatty acid catabolic process (GO:0009062)	'1/70	0.0512503	0.0738803	20.617	61.2537	PHYH
																								152	GO_Biological_Process_2021	positive regulation of cell-substrate adhesion (GO:0010811)	'1/70	0.0512503	0.0738803	20.617	61.2537	FGG
																								153	GO_Biological_Process_2021	carbohydrate homeostasis (GO:0033500)	'1/70	0.0512503	0.0738803	20.617	61.2537	RBP4
																								154	GO_Biological_Process_2021	cholesterol homeostasis (GO:0042632)	'1/71	0.0519644	0.0739493	20.3214	60.0945	APOM
																								155	GO_Biological_Process_2021	response to metal ion (GO:0010038)	'1/71	0.0519644	0.0739493	20.3214	60.0945	FGG
																								156	GO_Biological_Process_2021	sterol homeostasis (GO:0055092)	'1/72	0.0526779	0.0740158	20.0342	58.9719	APOM
																								157	GO_Biological_Process_2021	positive regulation of secretion by cell (GO:1903532)	'1/72	0.0526779	0.0740158	20.0342	58.9719	FGG
																								158	GO_Biological_Process_2021	insulin receptor signaling pathway (GO:0008286)	'1/73	0.053391	0.0745459	19.755	57.8843	ATP6V0C
																								159	GO_Biological_Process_2021	regulation of peptide hormone secretion (GO:0090276)	'1/74	0.0541036	0.0746024	19.4834	56.8302	FGG
																								160	GO_Biological_Process_2021	cellular response to amino acid starvation (GO:0034198)	'1/74	0.0541036	0.0746024	19.4834	56.8302	ATP6V0C
																								161	GO_Biological_Process_2021	response to amino acid starvation (GO:1990928)	'1/75	0.0548156	0.0746568	19.2191	55.8081	ATP6V0C
																								162	GO_Biological_Process_2021	integrin-mediated signaling pathway (GO:0007229)	'1/75	0.0548156	0.0746568	19.2191	55.8081	NME2
																								163	GO_Biological_Process_2021	cholesterol metabolic process (GO:0008203)	'1/77	0.0562382	0.0761273	18.7115	53.8546	CYP51A1
																								164	GO_Biological_Process_2021	lipid biosynthetic process (GO:0008610)	'1/80	0.0583684	0.0775915	17.9982	51.1325	CYP51A1
																								165	GO_Biological_Process_2021	negative regulation of cellular component organization (GO:0051129)	'1/80	0.0583684	0.0775915	17.9982	51.1325	APOM
																								166	GO_Biological_Process_2021	negative regulation of extrinsic apoptotic signaling pathway (GO:2001237)	'1/80	0.0583684	0.0775915	17.9982	51.1325	FGG
																								167	GO_Biological_Process_2021	glucose homeostasis (GO:0042593)	'1/86	0.0626153	0.0827416	16.7227	46.3343	RBP4
																								168	GO_Biological_Process_2021	regulation of cysteine-type endopeptidase activity involved in apoptotic process (GO:0043281)	'1/89	0.064732	0.0850326	16.1502	44.2111	FABP1
																								169	GO_Biological_Process_2021	toll-like receptor signaling pathway (GO:0002224)	'1/91	0.0661407	0.0863719	15.7897	42.8843	FGG
																								170	GO_Biological_Process_2021	regulation of epithelial cell proliferation (GO:0050678)	'1/93	0.0675474	0.0876931	15.4449	41.6228	NME2
																								171	GO_Biological_Process_2021	positive regulation of translation (GO:0045727)	'1/100	0.0724552	0.0929772	14.3478	37.6598	NGRN
																								172	GO_Biological_Process_2021	cell-matrix adhesion (GO:0007160)	'1/100	0.0724552	0.0929772	14.3478	37.6598	FGG
																								173	GO_Biological_Process_2021	regulation of protein catabolic process (GO:0042176)	'1/102	0.0738531	0.0942263	14.0622	36.6417	CYP51A1
																								174	GO_Biological_Process_2021	steroid metabolic process (GO:0008202)	'1/104	0.0752489	0.0949162	13.7878	35.6684	CYP51A1
																								175	GO_Biological_Process_2021	regulation of insulin secretion (GO:0050796)	'1/104	0.0752489	0.0949162	13.7878	35.6684	RBP4
																								176	GO_Biological_Process_2021	response to calcium ion (GO:0051592)	'1/107	0.077339	0.0970014	13.3956	34.2867	FGG
																								177	GO_Biological_Process_2021	regulation of Wnt signaling pathway (GO:0030111)	'1/111	0.0801189	0.0999236	12.9058	32.5775	ATP6V0C
																								178	GO_Biological_Process_2021	regulation of macroautophagy (GO:0016241)	'1/112	0.0808127	0.100226	12.7889	32.1721	ATP6V0C
																								179	GO_Biological_Process_2021	response to lipid (GO:0033993)	'1/114	0.0821987	0.101378	12.5613	31.3859	RBP4
																								180	GO_Biological_Process_2021	macroautophagy (GO:0016236)	'1/120	0.0863452	0.105904	11.9244	29.2076	TOMM5
																								181	GO_Biological_Process_2021	positive regulation of epithelial cell proliferation (GO:0050679)	'1/123	0.0884119	0.107843	11.6294	28.21	NME2
																								182	GO_Biological_Process_2021	protein targeting (GO:0006605)	'1/125	0.0897872	0.10833	11.4407	27.5756	TOMM5
																								183	GO_Biological_Process_2021	platelet degranulation (GO:0002576)	'1/125	0.0897872	0.10833	11.4407	27.5756	FGG
																								184	GO_Biological_Process_2021	circulatory system development (GO:0072359)	'1/126	0.0904742	0.108569	11.3486	27.2671	RBP4
																								185	GO_Biological_Process_2021	cellular response to insulin stimulus (GO:0032869)	'1/129	0.0925321	0.110442	11.0809	26.3748	ATP6V0C
																								186	GO_Biological_Process_2021	cellular response to hypoxia (GO:0071456)	'1/131	0.0939017	0.111477	10.9093	25.8061	FABP1
																								187	GO_Biological_Process_2021	regulation of apoptotic process (GO:0042981)	'2/742	0.104972	0.123956	4.00104	9.0186	FABP1;NME2
																								188	GO_Biological_Process_2021	positive regulation of Wnt signaling pathway (GO:0030177)	'1/153	0.10884	0.127844	9.32002	20.6706	ATP6V0C
																								189	GO_Biological_Process_2021	skeletal system development (GO:0001501)	'1/158	0.112203	0.129735	9.02093	19.7328	RBP4
																								190	GO_Biological_Process_2021	cellular response to starvation (GO:0009267)	'1/158	0.112203	0.129735	9.02093	19.7328	ATP6V0C
																								191	GO_Biological_Process_2021	organonitrogen compound biosynthetic process (GO:1901566)	'1/158	0.112203	0.129735	9.02093	19.7328	ASS1
																								192	GO_Biological_Process_2021	heart development (GO:0007507)	'1/164	0.116223	0.133686	8.68624	18.6949	RBP4
																								193	GO_Biological_Process_2021	cellular protein-containing complex assembly (GO:0034622)	'1/168	0.118893	0.136053	8.47648	18.0509	FGG
																								194	GO_Biological_Process_2021	positive regulation of ERK1 and ERK2 cascade (GO:0070374)	'1/172	0.121556	0.138387	8.27652	17.4418	FGG
																								195	GO_Biological_Process_2021	neuron differentiation (GO:0030182)	'1/174	0.122885	0.139186	8.18002	17.1495	NGRN
																								196	GO_Biological_Process_2021	mitochondrion organization (GO:0007005)	'1/175	0.123548	0.139227	8.13259	17.0063	TOMM5
																								197	GO_Biological_Process_2021	positive regulation of cellular biosynthetic process (GO:0031328)	'1/180	0.126859	0.141521	7.90343	16.318	ASS1
																								198	GO_Biological_Process_2021	regulated exocytosis (GO:0045055)	'1/180	0.126859	0.141521	7.90343	16.318	FGG
																								199	GO_Biological_Process_2021	regulation of programmed cell death (GO:0043067)	'1/194	0.136068	0.151036	7.32494	14.6103	NME2
																								200	GO_Biological_Process_2021	generation of neurons (GO:0048699)	'1/202	0.14129	0.156051	7.03056	13.7584	NGRN
																								201	GO_Biological_Process_2021	extracellular structure organization (GO:0043062)	'1/216	0.150356	0.165133	6.56811	12.4449	FGG
																								202	GO_Biological_Process_2021	external encapsulating structure organization (GO:0045229)	'1/217	0.151	0.165133	6.53737	12.3587	FGG
																								203	GO_Biological_Process_2021	regulation of autophagy (GO:0010506)	'1/231	0.159971	0.174086	6.13509	11.2442	ATP6V0C
																								204	GO_Biological_Process_2021	regulation of ERK1 and ERK2 cascade (GO:0070372)	'1/238	0.164423	0.178059	5.95178	10.7448	FGG
																								205	GO_Biological_Process_2021	positive regulation of signal transduction (GO:0009967)	'1/252	0.173262	0.186719	5.61582	9.84426	ATP6V0C
																								206	GO_Biological_Process_2021	protein-containing complex assembly (GO:0065003)	'1/267	0.182635	0.195869	5.29511	9.0031	FGG
																								207	GO_Biological_Process_2021	positive regulation of MAPK cascade (GO:0043410)	'1/274	0.186975	0.198605	5.15751	8.64802	FGG
																								208	GO_Biological_Process_2021	inorganic cation transmembrane transport (GO:0098662)	'1/274	0.186975	0.198605	5.15751	8.64802	ATP6V0C
																								209	GO_Biological_Process_2021	extracellular matrix organization (GO:0030198)	'1/300	0.202907	0.214502	4.70282	7.50103	FGG
																								210	GO_Biological_Process_2021	post-translational protein modification (GO:0043687)	'1/345	0.229796	0.241775	4.07828	5.99738	FGG
																								211	GO_Biological_Process_2021	negative regulation of cell population proliferation (GO:0008285)	'1/379	0.249547	0.261318	3.70503	5.14297	RBP4
																								212	GO_Biological_Process_2021	transmembrane receptor protein tyrosine kinase signaling pathway (GO:0007169)	'1/404	0.263768	0.274913	3.47076	4.62543	ATP6V0C
																								213	GO_Biological_Process_2021	cellular protein metabolic process (GO:0044267)	'1/417	0.271063	0.281196	3.36006	4.38624	FGG
																								214	GO_Biological_Process_2021	nervous system development (GO:0007399)	'1/447	0.287641	0.297006	3.12924	3.89918	CYP51A1
																								215	GO_Biological_Process_2021	positive regulation of cell population proliferation (GO:0008284)	'1/474	0.302259	0.310655	2.94654	3.52545	NME2
																								216	GO_Biological_Process_2021	positive regulation of nucleic acid-templated transcription (GO:1903508)	'1/511	0.321837	0.329253	2.72759	3.0923	NME2
																								217	GO_Biological_Process_2021	positive regulation of transcription by RNA polymerase II (GO:0045944)	'1/908	0.502018	0.511229	1.50244	1.03536	NME2
																								218	GO_Biological_Process_2021	cellular protein modification process (GO:0006464)	'1/1025	0.545897	0.553375	1.32261	0.800611	FGG
																								219	GO_Biological_Process_2021	positive regulation of transcription, DNA-templated (GO:0045893)	'1/1183	0.599444	0.604893	1.13627	0.581489	NME2
																								220	GO_Biological_Process_2021	regulation of transcription by RNA polymerase II (GO:0006357)	'1/2206	0.826869	0.830611	0.575964	0.109496	NME2
																								221	GO_Biological_Process_2021	regulation of transcription, DNA-templated (GO:0006355)	'1/2244	0.832335	0.832335	0.564996	0.103688	NME2
																								False_CS14-15_enr_res_score
																								0	GO_Biological_Process_2021	positive regulation of natural killer cell chemotaxis (GO:2000503)	'2/5	5.24307e-06	0.000797512	1024.72	12459.1	CCL4;CCL3
																								1	GO_Biological_Process_2021	positive regulation of neuron death (GO:1901216)	'3/47	5.42525e-06	0.000797512	113.301	1373.71	C1QA;TYROBP;CCL3
																								2	GO_Biological_Process_2021	regulation of natural killer cell chemotaxis (GO:2000501)	'2/7	1.1001e-05	0.000887387	614.769	7019.14	CCL4;CCL3
																								3	GO_Biological_Process_2021	neutrophil chemotaxis (GO:0030593)	'3/70	1.81265e-05	0.000887387	74.3209	811.446	FCER1G;CCL4;CCL3
																								4	GO_Biological_Process_2021	granulocyte chemotaxis (GO:0071621)	'3/73	2.05677e-05	0.000887387	71.125	767.566	FCER1G;CCL4;CCL3
																								5	GO_Biological_Process_2021	inflammatory response (GO:0006954)	'4/230	2.10536e-05	0.000887387	31.7924	342.355	IL1RN;CCL4;CCL3;CD14
																								6	GO_Biological_Process_2021	neutrophil migration (GO:1990266)	'3/77	2.41466e-05	0.000887387	67.2669	715.139	FCER1G;CCL4;CCL3
																								7	GO_Biological_Process_2021	positive regulation of tumor necrosis factor production (GO:0032760)	'3/77	2.41466e-05	0.000887387	67.2669	715.139	TYROBP;CCL3;CD14
																								8	GO_Biological_Process_2021	positive regulation of tumor necrosis factor superfamily cytokine production (GO:1903557)	'3/81	2.81132e-05	0.000918365	63.8045	668.625	TYROBP;CCL3;CD14
																								9	GO_Biological_Process_2021	positive regulation of intracellular signal transduction (GO:1902533)	'5/546	3.56309e-05	0.000998504	17.9704	184.058	CCL4;CCL3;S100A4;CD14;HCST
																								10	GO_Biological_Process_2021	positive regulation of calcium-mediated signaling (GO:0050850)	'2/13	4.07553e-05	0.000998504	279.357	2823.72	CCL4;CCL3
																								11	GO_Biological_Process_2021	negative regulation by host of viral transcription (GO:0043922)	'2/13	4.07553e-05	0.000998504	279.357	2823.72	CCL4;CCL3
																								12	GO_Biological_Process_2021	neutrophil activation (GO:0042119)	'2/16	6.26192e-05	0.00122734	219.462	2124.05	TYROBP;FCER1G
																								13	GO_Biological_Process_2021	eosinophil chemotaxis (GO:0048245)	'2/16	6.26192e-05	0.00122734	219.462	2124.05	CCL4;CCL3
																								14	GO_Biological_Process_2021	eosinophil migration (GO:0072677)	'2/16	6.26192e-05	0.00122734	219.462	2124.05	CCL4;CCL3
																								15	GO_Biological_Process_2021	positive regulation of lymphocyte chemotaxis (GO:0140131)	'2/18	7.97705e-05	0.00146578	192.01	1811.87	CCL4;CCL3
																								16	GO_Biological_Process_2021	myeloid cell activation involved in immune response (GO:0002275)	'2/19	8.91167e-05	0.00154119	180.706	1685.18	TYROBP;FCER1G
																								17	GO_Biological_Process_2021	lipopolysaccharide-mediated signaling pathway (GO:0031663)	'2/20	9.89758e-05	0.00155088	170.658	1573.58	CCL3;CD14
																								18	GO_Biological_Process_2021	regulation of tumor necrosis factor production (GO:0032680)	'3/124	0.000100227	0.00155088	41.0413	377.911	TYROBP;CCL3;CD14
																								19	GO_Biological_Process_2021	microglial cell activation (GO:0001774)	'2/22	0.00012023	0.00176738	153.577	1386.2	C1QA;TYROBP
																								20	GO_Biological_Process_2021	positive regulation of neuron apoptotic process (GO:0043525)	'2/24	0.000143527	0.00200937	139.601	1235.33	TYROBP;CCL3
																								21	GO_Biological_Process_2021	cellular response to interleukin-1 (GO:0071347)	'3/155	0.000193989	0.00250832	32.6201	278.827	IL1RN;CCL4;CCL3
																								22	GO_Biological_Process_2021	regulation of calcium-mediated signaling (GO:0050848)	'2/28	0.000196229	0.00250832	118.101	1008.13	CCL4;CCL3
																								23	GO_Biological_Process_2021	modulation by host of symbiont process (GO:0051851)	'2/32	0.000257041	0.00314875	102.333	845.916	CCL4;CCL3
																								24	GO_Biological_Process_2021	positive regulation of calcium ion transport (GO:0051928)	'2/37	0.000344393	0.00405007	87.6923	699.234	CCL4;CCL3
																								25	GO_Biological_Process_2021	lymphocyte migration (GO:0072676)	'2/40	0.00040282	0.00455497	80.7571	631.28	CCL4;CCL3
																								26	GO_Biological_Process_2021	monocyte chemotaxis (GO:0002548)	'2/42	0.000444267	0.00483757	76.7115	592.143	CCL4;CCL3
																								27	GO_Biological_Process_2021	lymphocyte chemotaxis (GO:0048247)	'2/44	0.000487704	0.00512089	73.0513	557.075	CCL4;CCL3
																								28	GO_Biological_Process_2021	positive regulation of ion transport (GO:0043270)	'2/50	0.000629902	0.0063859	63.9006	470.944	CCL4;CCL3
																								29	GO_Biological_Process_2021	chemokine-mediated signaling pathway (GO:0070098)	'2/56	0.000789823	0.00749058	56.7835	405.644	CCL4;CCL3
																								30	GO_Biological_Process_2021	positive regulation of interleukin-1 beta production (GO:0032731)	'2/56	0.000789823	0.00749058	56.7835	405.644	TYROBP;CCL3
																								31	GO_Biological_Process_2021	regulation of calcium ion transport (GO:0051924)	'2/58	0.000847044	0.00778222	54.75	387.288	CCL4;CCL3
																								32	GO_Biological_Process_2021	cellular response to chemokine (GO:1990869)	'2/60	0.000906213	0.00807354	52.8568	370.327	CCL4;CCL3
																								33	GO_Biological_Process_2021	cytokine-mediated signaling pathway (GO:0019221)	'4/621	0.000956119	0.00812554	11.4148	79.3626	IL1RN;FCER1G;CCL4;CCL3
																								34	GO_Biological_Process_2021	positive regulation of interleukin-1 production (GO:0032732)	'2/62	0.000967326	0.00812554	51.0897	354.613	TYROBP;CCL3
																								35	GO_Biological_Process_2021	positive regulation of cell death (GO:0010942)	'2/66	0.00109536	0.00894543	47.887	326.43	C1QA;TYROBP
																								36	GO_Biological_Process_2021	response to interferon-gamma (GO:0034341)	'2/80	0.00160393	0.0127447	39.2643	252.678	CCL4;CCL3
																								37	GO_Biological_Process_2021	regulation of interleukin-1 beta production (GO:0032651)	'2/83	0.00172503	0.0132685	37.8044	240.531	TYROBP;CCL3
																								38	GO_Biological_Process_2021	positive regulation of cytokine production (GO:0001819)	'3/335	0.00182476	0.0132685	14.7989	93.3267	TYROBP;FCER1G;CD14
																								39	GO_Biological_Process_2021	response to interleukin-1 (GO:0070555)	'2/86	0.00185037	0.0132685	36.4487	229.349	CCL4;CCL3
																								40	GO_Biological_Process_2021	regulation of neuron death (GO:1901214)	'2/86	0.00185037	0.0132685	36.4487	229.349	C1QA;TYROBP
																								41	GO_Biological_Process_2021	positive regulation of macromolecule metabolic process (GO:0010604)	'3/384	0.00269125	0.0188387	12.8635	76.1231	TYROBP;CCL3;AGR2
																								42	GO_Biological_Process_2021	response to tumor necrosis factor (GO:0034612)	'2/110	0.00300366	0.0205366	28.3148	164.45	CCL4;CCL3
																								43	GO_Biological_Process_2021	cellular response to lectin (GO:1990858)	'2/115	0.00327713	0.0211719	27.0551	154.777	TYROBP;FCER1G
																								44	GO_Biological_Process_2021	stimulatory C-type lectin receptor signaling pathway (GO:0002223)	'2/115	0.00327713	0.0211719	27.0551	154.777	TYROBP;FCER1G
																								45	GO_Biological_Process_2021	innate immune response activating cell surface receptor signaling pathway (GO:0002220)	'2/119	0.00350404	0.0211719	26.1249	147.706	TYROBP;FCER1G
																								46	GO_Biological_Process_2021	cellular response to lipopolysaccharide (GO:0071222)	'2/120	0.00356189	0.0211719	25.9022	146.023	CCL3;CD14
																								47	GO_Biological_Process_2021	cytoskeleton organization (GO:0007010)	'2/120	0.00356189	0.0211719	25.9022	146.023	KISS1;CCL3
																								48	GO_Biological_Process_2021	cellular response to interferon-gamma (GO:0071346)	'2/121	0.00362019	0.0211719	25.6833	144.371	CCL4;CCL3
																								49	GO_Biological_Process_2021	regulation of hippocampal neuron apoptotic process (GO:0110089)	'1/5	0.0037447	0.0211719	356.804	1993.61	TYROBP
																								50	GO_Biological_Process_2021	negative regulation of transforming growth factor beta1 production (GO:0032911)	'1/5	0.0037447	0.0211719	356.804	1993.61	TYROBP
																								51	GO_Biological_Process_2021	regulation of microglial cell mediated cytotoxicity (GO:1904149)	'1/5	0.0037447	0.0211719	356.804	1993.61	TYROBP
																								52	GO_Biological_Process_2021	cellular response to lipoteichoic acid (GO:0071223)	'1/6	0.00449207	0.0218588	285.429	1542.87	CD14
																								53	GO_Biological_Process_2021	regulation of interleukin-1-mediated signaling pathway (GO:2000659)	'1/6	0.00449207	0.0218588	285.429	1542.87	IL1RN
																								54	GO_Biological_Process_2021	release of sequestered calcium ion into cytosol by sarcoplasmic reticulum (GO:0014808)	'1/6	0.00449207	0.0218588	285.429	1542.87	CCL3
																								55	GO_Biological_Process_2021	response to lipoteichoic acid (GO:0070391)	'1/6	0.00449207	0.0218588	285.429	1542.87	CD14
																								56	GO_Biological_Process_2021	cell junction disassembly (GO:0150146)	'1/6	0.00449207	0.0218588	285.429	1542.87	C1QA
																								57	GO_Biological_Process_2021	positive regulation of microglial cell activation (GO:1903980)	'1/6	0.00449207	0.0218588	285.429	1542.87	CCL3
																								58	GO_Biological_Process_2021	positive regulation of microglial cell migration (GO:1904141)	'1/6	0.00449207	0.0218588	285.429	1542.87	CCL3
																								59	GO_Biological_Process_2021	cellular response to bacterial lipopeptide (GO:0071221)	'1/6	0.00449207	0.0218588	285.429	1542.87	CD14
																								60	GO_Biological_Process_2021	neutrophil degranulation (GO:0043312)	'3/481	0.00507047	0.0218588	10.2024	53.9128	TYROBP;FCER1G;CD14
																								61	GO_Biological_Process_2021	positive regulation of gene expression (GO:0010628)	'3/482	0.00509992	0.0218588	10.1806	53.7385	TYROBP;CCL3;AGR2
																								62	GO_Biological_Process_2021	cellular response to cytokine stimulus (GO:0071345)	'3/482	0.00509992	0.0218588	10.1806	53.7385	IL1RN;CCL4;CCL3
																								63	GO_Biological_Process_2021	neutrophil activation involved in immune response (GO:0002283)	'3/485	0.0051889	0.0218588	10.1157	53.2209	TYROBP;FCER1G;CD14
																								64	GO_Biological_Process_2021	regulation of transforming growth factor beta1 production (GO:0032908)	'1/7	0.00523892	0.0218588	237.845	1249.08	TYROBP
																								65	GO_Biological_Process_2021	glial cell migration (GO:0008347)	'1/7	0.00523892	0.0218588	237.845	1249.08	CCL3
																								66	GO_Biological_Process_2021	regulation of microglial cell migration (GO:1904139)	'1/7	0.00523892	0.0218588	237.845	1249.08	CCL3
																								67	GO_Biological_Process_2021	release of sequestered calcium ion into cytosol by endoplasmic reticulum (GO:1903514)	'1/7	0.00523892	0.0218588	237.845	1249.08	CCL3
																								68	GO_Biological_Process_2021	negative regulation of MyD88-independent toll-like receptor signaling pathway (GO:0034128)	'1/7	0.00523892	0.0218588	237.845	1249.08	CD14
																								69	GO_Biological_Process_2021	positive regulation of IRE1-mediated unfolded protein response (GO:1903896)	'1/7	0.00523892	0.0218588	237.845	1249.08	AGR2
																								70	GO_Biological_Process_2021	neutrophil mediated immunity (GO:0002446)	'3/488	0.00527883	0.0218588	10.0515	52.7108	TYROBP;FCER1G;CD14
																								71	GO_Biological_Process_2021	positive regulation of hydrolase activity (GO:0051345)	'2/149	0.00543193	0.0221804	20.7619	108.283	CCL4;CCL3
																								72	GO_Biological_Process_2021	positive regulation of steroid biosynthetic process (GO:0010893)	'1/8	0.00598524	0.0228527	203.857	1043.43	CGA
																								73	GO_Biological_Process_2021	positive regulation of glial cell migration (GO:1903977)	'1/8	0.00598524	0.0228527	203.857	1043.43	CCL3
																								74	GO_Biological_Process_2021	regulation of MyD88-independent toll-like receptor signaling pathway (GO:0034127)	'1/8	0.00598524	0.0228527	203.857	1043.43	CD14
																								75	GO_Biological_Process_2021	negative regulation of long-term synaptic potentiation (GO:1900272)	'1/8	0.00598524	0.0228527	203.857	1043.43	TYROBP
																								76	GO_Biological_Process_2021	regulation of osteoclast development (GO:2001204)	'1/8	0.00598524	0.0228527	203.857	1043.43	TYROBP
																								77	GO_Biological_Process_2021	synapse pruning (GO:0098883)	'1/9	0.00673105	0.0246971	178.366	892.013	C1QA
																								78	GO_Biological_Process_2021	complement activation, classical pathway (GO:0006958)	'1/9	0.00673105	0.0246971	178.366	892.013	C1QA
																								79	GO_Biological_Process_2021	regulation of PERK-mediated unfolded protein response (GO:1903897)	'1/9	0.00673105	0.0246971	178.366	892.013	AGR2
																								80	GO_Biological_Process_2021	positive regulation of ERK1 and ERK2 cascade (GO:0070374)	'2/172	0.00717322	0.0246971	17.9321	88.5381	CCL4;CCL3
																								81	GO_Biological_Process_2021	negative regulation of transforming growth factor beta production (GO:0071635)	'1/10	0.00747633	0.0246971	158.54	776.212	TYROBP
																								82	GO_Biological_Process_2021	neuron remodeling (GO:0016322)	'1/10	0.00747633	0.0246971	158.54	776.212	C1QA
																								83	GO_Biological_Process_2021	negative regulation of heterotypic cell-cell adhesion (GO:0034115)	'1/10	0.00747633	0.0246971	158.54	776.212	IL1RN
																								84	GO_Biological_Process_2021	regulation of cell activation (GO:0050865)	'1/10	0.00747633	0.0246971	158.54	776.212	FCER1G
																								85	GO_Biological_Process_2021	granulocyte migration (GO:0097530)	'1/10	0.00747633	0.0246971	158.54	776.212	CCL3
																								86	GO_Biological_Process_2021	regulation of cell-cell adhesion involved in gastrulation (GO:0070587)	'1/10	0.00747633	0.0246971	158.54	776.212	IL1RN
																								87	GO_Biological_Process_2021	immunoglobulin mediated immune response (GO:0016064)	'1/10	0.00747633	0.0246971	158.54	776.212	FCER1G
																								88	GO_Biological_Process_2021	sarcoplasmic reticulum calcium ion transport (GO:0070296)	'1/10	0.00747633	0.0246971	158.54	776.212	CCL3
																								89	GO_Biological_Process_2021	regulation of immune response (GO:0050776)	'2/179	0.00774727	0.0253078	17.2169	83.6811	TYROBP;HCST
																								90	GO_Biological_Process_2021	T cell chemotaxis (GO:0010818)	'1/11	0.00822109	0.0253267	142.679	685.007	CCL3
																								91	GO_Biological_Process_2021	B cell mediated immunity (GO:0019724)	'1/11	0.00822109	0.0253267	142.679	685.007	FCER1G
																								92	GO_Biological_Process_2021	response to corticosteroid (GO:0031960)	'1/11	0.00822109	0.0253267	142.679	685.007	IL1RN
																								93	GO_Biological_Process_2021	response to sterol (GO:0036314)	'1/11	0.00822109	0.0253267	142.679	685.007	CCL3
																								94	GO_Biological_Process_2021	humoral immune response mediated by circulating immunoglobulin (GO:0002455)	'1/11	0.00822109	0.0253267	142.679	685.007	C1QA
																								95	GO_Biological_Process_2021	regulation of GTPase activity (GO:0043087)	'2/189	0.00860239	0.0253267	16.2879	77.4608	CCL4;CCL3
																								96	GO_Biological_Process_2021	positive regulation of myeloid leukocyte mediated immunity (GO:0002888)	'1/12	0.00896533	0.0253267	129.701	611.463	TYROBP
																								97	GO_Biological_Process_2021	positive regulation of neuroinflammatory response (GO:0150078)	'1/12	0.00896533	0.0253267	129.701	611.463	CCL3
																								98	GO_Biological_Process_2021	negative regulation of B cell proliferation (GO:0030889)	'1/12	0.00896533	0.0253267	129.701	611.463	TYROBP
																								99	GO_Biological_Process_2021	regulation of sensory perception (GO:0051931)	'1/12	0.00896533	0.0253267	129.701	611.463	CCL3
																								100	GO_Biological_Process_2021	macrophage chemotaxis (GO:0048246)	'1/12	0.00896533	0.0253267	129.701	611.463	CCL3
																								101	GO_Biological_Process_2021	thyroid hormone generation (GO:0006590)	'1/12	0.00896533	0.0253267	129.701	611.463	CGA
																								102	GO_Biological_Process_2021	positive regulation of endoplasmic reticulum unfolded protein response (GO:1900103)	'1/12	0.00896533	0.0253267	129.701	611.463	AGR2
																								103	GO_Biological_Process_2021	regulation of natural killer cell activation (GO:0032814)	'1/12	0.00896533	0.0253267	129.701	611.463	TYROBP
																								104	GO_Biological_Process_2021	cellular response to tumor necrosis factor (GO:0071356)	'2/194	0.00904525	0.0253267	15.8598	74.6284	CCL4;CCL3
																								105	GO_Biological_Process_2021	positive regulation of calcium ion import (GO:0090280)	'1/13	0.00970904	0.0261877	118.887	551.005	CCL3
																								106	GO_Biological_Process_2021	positive regulation of protein localization to cell surface (GO:2000010)	'1/13	0.00970904	0.0261877	118.887	551.005	TYROBP
																								107	GO_Biological_Process_2021	macrophage activation involved in immune response (GO:0002281)	'1/13	0.00970904	0.0261877	118.887	551.005	TYROBP
																								108	GO_Biological_Process_2021	positive regulation of steroid metabolic process (GO:0045940)	'1/13	0.00970904	0.0261877	118.887	551.005	CGA
																								109	GO_Biological_Process_2021	negative regulation of bone mineralization (GO:0030502)	'1/14	0.0104522	0.0269558	109.736	500.5	CCL3
																								110	GO_Biological_Process_2021	cellular response to low-density lipoprotein particle stimulus (GO:0071404)	'1/14	0.0104522	0.0269558	109.736	500.5	FCER1G
																								111	GO_Biological_Process_2021	regulation of sensory perception of pain (GO:0051930)	'1/14	0.0104522	0.0269558	109.736	500.5	CCL3
																								112	GO_Biological_Process_2021	regulation of IRE1-mediated unfolded protein response (GO:1903894)	'1/14	0.0104522	0.0269558	109.736	500.5	AGR2
																								113	GO_Biological_Process_2021	positive regulation of superoxide anion generation (GO:0032930)	'1/14	0.0104522	0.0269558	109.736	500.5	TYROBP
																								114	GO_Biological_Process_2021	positive regulation of GTPase activity (GO:0043547)	'2/214	0.010917	0.0274275	14.3491	64.8209	CCL4;CCL3
																								115	GO_Biological_Process_2021	positive regulation of natural killer cell activation (GO:0032816)	'1/15	0.0111949	0.0274275	101.893	457.733	TYROBP
																								116	GO_Biological_Process_2021	positive regulation of osteoclast differentiation (GO:0045672)	'1/15	0.0111949	0.0274275	101.893	457.733	TYROBP
																								117	GO_Biological_Process_2021	regulation of superoxide anion generation (GO:0032928)	'1/15	0.0111949	0.0274275	101.893	457.733	TYROBP
																								118	GO_Biological_Process_2021	macrophage migration (GO:1905517)	'1/15	0.0111949	0.0274275	101.893	457.733	CCL3
																								119	GO_Biological_Process_2021	regulation of microglial cell activation (GO:1903978)	'1/15	0.0111949	0.0274275	101.893	457.733	CCL3
																								120	GO_Biological_Process_2021	positive regulation of cell motility (GO:2000147)	'2/221	0.0116095	0.0282081	13.8855	61.8728	CCL3;CGA
																								121	GO_Biological_Process_2021	positive regulation of syncytium formation by plasma membrane fusion (GO:0060143)	'1/16	0.0119371	0.0283024	95.0952	421.092	TYROBP
																								122	GO_Biological_Process_2021	digestive tract morphogenesis (GO:0048546)	'1/16	0.0119371	0.0283024	95.0952	421.092	AGR2
																								123	GO_Biological_Process_2021	necroptotic process (GO:0070266)	'1/16	0.0119371	0.0283024	95.0952	421.092	CD14
																								124	GO_Biological_Process_2021	regulation of steroid biosynthetic process (GO:0050810)	'1/17	0.0126787	0.0293507	89.1473	389.38	CGA
																								125	GO_Biological_Process_2021	negative regulation of interleukin-10 production (GO:0032693)	'1/17	0.0126787	0.0293507	89.1473	389.38	TYROBP
																								126	GO_Biological_Process_2021	positive regulation of macrophage activation (GO:0043032)	'1/17	0.0126787	0.0293507	89.1473	389.38	CCL3
																								127	GO_Biological_Process_2021	regulation of ERK1 and ERK2 cascade (GO:0070372)	'2/238	0.0133701	0.0296649	12.8742	55.5487	CCL4;CCL3
																								128	GO_Biological_Process_2021	neuron maturation (GO:0042551)	'1/18	0.0134198	0.0296649	83.8992	361.691	C1QA
																								129	GO_Biological_Process_2021	T cell migration (GO:0072678)	'1/18	0.0134198	0.0296649	83.8992	361.691	CCL3
																								130	GO_Biological_Process_2021	response to axon injury (GO:0048678)	'1/18	0.0134198	0.0296649	83.8992	361.691	TYROBP
																								131	GO_Biological_Process_2021	positive regulation of interleukin-4 production (GO:0032753)	'1/18	0.0134198	0.0296649	83.8992	361.691	FCER1G
																								132	GO_Biological_Process_2021	programmed necrotic cell death (GO:0097300)	'1/18	0.0134198	0.0296649	83.8992	361.691	CD14
																								133	GO_Biological_Process_2021	response to cholesterol (GO:0070723)	'1/19	0.0141604	0.0308383	79.2341	337.324	CCL3
																								134	GO_Biological_Process_2021	positive regulation of macrophage migration (GO:1905523)	'1/19	0.0141604	0.0308383	79.2341	337.324	CCL3
																								135	GO_Biological_Process_2021	toll-like receptor 4 signaling pathway (GO:0034142)	'1/20	0.0149005	0.0319763	75.0602	315.73	CD14
																								136	GO_Biological_Process_2021	negative regulation of osteoclast differentiation (GO:0045671)	'1/20	0.0149005	0.0319763	75.0602	315.73	CCL3
																								137	GO_Biological_Process_2021	negative regulation of B cell activation (GO:0050869)	'1/22	0.0163791	0.0341522	67.9048	279.207	TYROBP
																								138	GO_Biological_Process_2021	negative regulation of biomineral tissue development (GO:0070168)	'1/22	0.0163791	0.0341522	67.9048	279.207	CCL3
																								139	GO_Biological_Process_2021	osteoclast differentiation (GO:0030316)	'1/22	0.0163791	0.0341522	67.9048	279.207	TYROBP
																								140	GO_Biological_Process_2021	regulation of platelet activation (GO:0010543)	'1/22	0.0163791	0.0341522	67.9048	279.207	FCER1G
																								141	GO_Biological_Process_2021	positive regulation of cell migration (GO:0030335)	'2/269	0.0168612	0.0349098	11.3616	46.3863	CCL3;CGA
																								142	GO_Biological_Process_2021	regulation of interleukin-4 production (GO:0032673)	'1/23	0.0171176	0.0351929	64.8149	263.644	FCER1G
																								143	GO_Biological_Process_2021	positive regulation of MAPK cascade (GO:0043410)	'2/274	0.0174574	0.0356421	11.1499	45.1347	CCL4;CCL3
																								144	GO_Biological_Process_2021	negative regulation of ossification (GO:0030279)	'1/24	0.0178556	0.0357113	61.9938	249.552	CCL3
																								145	GO_Biological_Process_2021	immune response-activating cell surface receptor signaling pathway (GO:0002429)	'1/24	0.0178556	0.0357113	61.9938	249.552	FCER1G
																								146	GO_Biological_Process_2021	protein kinase B signaling (GO:0043491)	'1/24	0.0178556	0.0357113	61.9938	249.552	CCL3
																								147	GO_Biological_Process_2021	regulation of heterotypic cell-cell adhesion (GO:0034114)	'1/25	0.0185931	0.0364425	59.4077	236.738	IL1RN
																								148	GO_Biological_Process_2021	regulation of calcium ion import (GO:0090279)	'1/25	0.0185931	0.0364425	59.4077	236.738	CCL3
																								149	GO_Biological_Process_2021	positive regulation of ERBB signaling pathway (GO:1901186)	'1/25	0.0185931	0.0364425	59.4077	236.738	AGR2
																								150	GO_Biological_Process_2021	response to glucocorticoid (GO:0051384)	'1/27	0.0200666	0.03907	54.8324	214.324	IL1RN
																								151	GO_Biological_Process_2021	T cell activation involved in immune response (GO:0002286)	'1/28	0.0208025	0.0399734	52.7989	204.474	FCER1G
																								152	GO_Biological_Process_2021	RNA phosphodiester bond hydrolysis (GO:0090501)	'1/28	0.0208025	0.0399734	52.7989	204.474	RNASE1
																								153	GO_Biological_Process_2021	innate immune response (GO:0045087)	'2/302	0.0209602	0.0400149	10.0949	39.018	TYROBP;FCER1G
																								154	GO_Biological_Process_2021	negative regulation of myeloid leukocyte differentiation (GO:0002762)	'1/29	0.0215379	0.0405907	50.9107	195.392	CCL3
																								155	GO_Biological_Process_2021	MyD88-dependent toll-like receptor signaling pathway (GO:0002755)	'1/29	0.0215379	0.0405907	50.9107	195.392	CD14
																								156	GO_Biological_Process_2021	regulation of long-term synaptic potentiation (GO:1900271)	'1/30	0.0222728	0.0411837	49.1527	186.996	TYROBP
																								157	GO_Biological_Process_2021	TRIF-dependent toll-like receptor signaling pathway (GO:0035666)	'1/30	0.0222728	0.0411837	49.1527	186.996	CD14
																								158	GO_Biological_Process_2021	response to alcohol (GO:0097305)	'1/30	0.0222728	0.0411837	49.1527	186.996	CCL3
																								159	GO_Biological_Process_2021	regulation of developmental growth (GO:0048638)	'1/31	0.0230072	0.0420132	47.5119	179.212	AGR2
																								160	GO_Biological_Process_2021	MyD88-independent toll-like receptor signaling pathway (GO:0002756)	'1/31	0.0230072	0.0420132	47.5119	179.212	CD14
																								161	GO_Biological_Process_2021	antigen processing and presentation of peptide antigen via MHC class I (GO:0002474)	'1/33	0.0244745	0.043875	44.5379	165.241	FCER1G
																								162	GO_Biological_Process_2021	apoptotic cell clearance (GO:0043277)	'1/33	0.0244745	0.043875	44.5379	165.241	TYROBP
																								163	GO_Biological_Process_2021	regulation of protein localization to cell surface (GO:2000008)	'1/33	0.0244745	0.043875	44.5379	165.241	TYROBP
																								164	GO_Biological_Process_2021	positive regulation of epidermal growth factor receptor signaling pathway (GO:0045742)	'1/34	0.0252073	0.0449149	43.1861	158.952	AGR2
																								165	GO_Biological_Process_2021	positive regulation of lipid biosynthetic process (GO:0046889)	'1/35	0.0259397	0.0456662	41.9139	153.069	CGA
																								166	GO_Biological_Process_2021	positive regulation of lymphocyte activation (GO:0051251)	'1/35	0.0259397	0.0456662	41.9139	153.069	TYROBP
																								167	GO_Biological_Process_2021	negative regulation of toll-like receptor signaling pathway (GO:0034122)	'1/36	0.0266715	0.046126	40.7143	147.555	CD14
																								168	GO_Biological_Process_2021	macrophage activation (GO:0042116)	'1/36	0.0266715	0.046126	40.7143	147.555	C1QA
																								169	GO_Biological_Process_2021	regulation of osteoclast differentiation (GO:0045670)	'1/36	0.0266715	0.046126	40.7143	147.555	CCL3
																								170	GO_Biological_Process_2021	positive regulation of cell development (GO:0010720)	'1/38	0.0281336	0.04837	38.5097	137.51	TYROBP
																								171	GO_Biological_Process_2021	negative regulation of lymphocyte proliferation (GO:0050672)	'1/39	0.0288639	0.0493371	37.4944	132.924	TYROBP
																								172	GO_Biological_Process_2021	digestive tract development (GO:0048565)	'1/40	0.0295936	0.0502921	36.5311	128.597	AGR2
																								173	GO_Biological_Process_2021	negative regulation of cell-cell adhesion (GO:0022408)	'1/41	0.0303229	0.050653	35.6161	124.509	IL1RN
																								174	GO_Biological_Process_2021	T cell differentiation (GO:0030217)	'1/41	0.0303229	0.050653	35.6161	124.509	FCER1G
																								175	GO_Biological_Process_2021	visual system development (GO:0150063)	'1/41	0.0303229	0.050653	35.6161	124.509	C1QA
																								176	GO_Biological_Process_2021	regulation of cell-substrate adhesion (GO:0010810)	'1/43	0.0317799	0.0524904	33.9167	116.976	AGR2
																								177	GO_Biological_Process_2021	positive regulation of leukocyte mediated cytotoxicity (GO:0001912)	'1/43	0.0317799	0.0524904	33.9167	116.976	TYROBP
																								178	GO_Biological_Process_2021	regulation of B cell proliferation (GO:0030888)	'1/46	0.0339615	0.0557804	31.6508	107.06	TYROBP
																								179	GO_Biological_Process_2021	epithelial to mesenchymal transition (GO:0001837)	'1/47	0.0346877	0.0566566	30.9612	104.072	S100A4
																								180	GO_Biological_Process_2021	regulation of interleukin-10 production (GO:0032653)	'1/48	0.0354134	0.0575224	30.3009	101.225	TYROBP
																								181	GO_Biological_Process_2021	receptor internalization (GO:0031623)	'1/49	0.0361386	0.0577432	29.6682	98.5099	FCER1G
																								182	GO_Biological_Process_2021	positive regulation of reactive oxygen species metabolic process (GO:2000379)	'1/49	0.0361386	0.0577432	29.6682	98.5099	TYROBP
																								183	GO_Biological_Process_2021	cellular defense response (GO:0006968)	'1/49	0.0361386	0.0577432	29.6682	98.5099	TYROBP
																								184	GO_Biological_Process_2021	regulation of cell migration (GO:0030334)	'2/408	0.0365809	0.058134	7.4191	24.5441	CCL3;CGA
																								185	GO_Biological_Process_2021	regulation of complement activation (GO:0030449)	'1/50	0.0368633	0.0582678	29.0612	95.9177	C1QA
																								186	GO_Biological_Process_2021	mesenchymal cell differentiation (GO:0048762)	'1/51	0.0375874	0.0590947	28.4786	93.4406	S100A4
																								187	GO_Biological_Process_2021	positive regulation of protein localization to cell periphery (GO:1904377)	'1/52	0.0383111	0.059155	27.9188	91.0715	AGR2
																								188	GO_Biological_Process_2021	positive regulation of protein localization to plasma membrane (GO:1903078)	'1/52	0.0383111	0.059155	27.9188	91.0715	AGR2
																								189	GO_Biological_Process_2021	positive regulation of developmental growth (GO:0048639)	'1/52	0.0383111	0.059155	27.9188	91.0715	AGR2
																								190	GO_Biological_Process_2021	organelle organization (GO:0006996)	'2/420	0.0385675	0.059155	7.20169	23.444	KISS1;CCL3
																								191	GO_Biological_Process_2021	positive regulation of NIK/NF-kappaB signaling (GO:1901224)	'1/53	0.0390342	0.059155	27.3805	88.8036	CD14
																								192	GO_Biological_Process_2021	positive regulation of phagocytosis (GO:0050766)	'1/53	0.0390342	0.059155	27.3805	88.8036	FCER1G
																								193	GO_Biological_Process_2021	regulation of immune effector process (GO:0002697)	'1/53	0.0390342	0.059155	27.3805	88.8036	C1QA
																								194	GO_Biological_Process_2021	regulation of humoral immune response (GO:0002920)	'1/54	0.0397569	0.0599411	26.8625	86.6309	C1QA
																								195	GO_Biological_Process_2021	negative regulation of cytokine-mediated signaling pathway (GO:0001960)	'1/55	0.040479	0.0607185	26.3638	84.5478	IL1RN
																								196	GO_Biological_Process_2021	regulation of bone mineralization (GO:0030500)	'1/57	0.0419217	0.0622474	25.4196	80.6299	CCL3
																								197	GO_Biological_Process_2021	positive regulation of interferon-gamma production (GO:0032729)	'1/57	0.0419217	0.0622474	25.4196	80.6299	CD14
																								198	GO_Biological_Process_2021	receptor metabolic process (GO:0043112)	'1/58	0.0426424	0.0626843	24.9724	78.7857	FCER1G
																								199	GO_Biological_Process_2021	regulation of phagocytosis (GO:0050764)	'1/58	0.0426424	0.0626843	24.9724	78.7857	FCER1G
																								200	GO_Biological_Process_2021	regulation of gene expression (GO:0010468)	'3/1079	0.0438123	0.0640837	4.39336	13.7417	TYROBP;CCL3;AGR2
																								201	GO_Biological_Process_2021	response to organic cyclic compound (GO:0014070)	'1/60	0.0440821	0.064159	24.1235	75.3063	CCL3
																								202	GO_Biological_Process_2021	pattern recognition receptor signaling pathway (GO:0002221)	'1/61	0.0448012	0.0645664	23.7202	73.6637	CD14
																								203	GO_Biological_Process_2021	positive regulation of interleukin-8 production (GO:0032757)	'1/61	0.0448012	0.0645664	23.7202	73.6637	CD14
																								204	GO_Biological_Process_2021	I-kappaB kinase/NF-kappaB signaling (GO:0007249)	'1/62	0.0455197	0.065282	23.3302	72.0812	CD14
																								205	GO_Biological_Process_2021	regulation of epidermal growth factor receptor signaling pathway (GO:0042058)	'1/67	0.0491051	0.0700821	21.5574	64.9694	AGR2
																								206	GO_Biological_Process_2021	positive regulation of cell-substrate adhesion (GO:0010811)	'1/70	0.0512503	0.0727903	20.617	61.2537	AGR2
																								207	GO_Biological_Process_2021	positive regulation of cellular protein localization (GO:1903829)	'1/71	0.0519644	0.0730982	20.3214	60.0945	TYROBP
																								208	GO_Biological_Process_2021	myeloid leukocyte differentiation (GO:0002573)	'1/71	0.0519644	0.0730982	20.3214	60.0945	TYROBP
																								209	GO_Biological_Process_2021	Fc-gamma receptor signaling pathway (GO:0038094)	'1/72	0.0526779	0.0733996	20.0342	58.9719	FCER1G
																								210	GO_Biological_Process_2021	cell junction organization (GO:0034330)	'1/72	0.0526779	0.0733996	20.0342	58.9719	C1QA
																								211	GO_Biological_Process_2021	response to molecule of bacterial origin (GO:0002237)	'1/73	0.053391	0.0740422	19.755	57.8843	CD14
																								212	GO_Biological_Process_2021	Fc receptor mediated stimulatory signaling pathway (GO:0002431)	'1/74	0.0541035	0.0746781	19.4834	56.8302	FCER1G
																								213	GO_Biological_Process_2021	nucleic acid phosphodiester bond hydrolysis (GO:0090305)	'1/75	0.0548156	0.0753074	19.2191	55.8081	RNASE1
																								214	GO_Biological_Process_2021	positive regulation of growth (GO:0045927)	'1/76	0.0555272	0.0755786	18.9619	54.8166	AGR2
																								215	GO_Biological_Process_2021	positive regulation of interleukin-6 production (GO:0032755)	'1/76	0.0555272	0.0755786	18.9619	54.8166	TYROBP
																								216	GO_Biological_Process_2021	positive regulation of phosphatidylinositol 3-kinase signaling (GO:0014068)	'1/77	0.0562382	0.0758442	18.7115	53.8546	HCST
																								217	GO_Biological_Process_2021	positive regulation of type I interferon production (GO:0032481)	'1/77	0.0562382	0.0758442	18.7115	53.8546	CD14
																								218	GO_Biological_Process_2021	antigen processing and presentation of exogenous peptide antigen via MHC class I (GO:0042590)	'1/78	0.0569488	0.0764518	18.4675	52.9206	FCER1G
																								219	GO_Biological_Process_2021	positive regulation of cell adhesion (GO:0045785)	'1/80	0.0583684	0.0772987	17.9982	51.1325	AGR2
																								220	GO_Biological_Process_2021	regulation of NIK/NF-kappaB signaling (GO:1901222)	'1/80	0.0583684	0.0772987	17.9982	51.1325	CD14
																								221	GO_Biological_Process_2021	regulation of protein localization to plasma membrane (GO:1903076)	'1/80	0.0583684	0.0772987	17.9982	51.1325	AGR2
																								222	GO_Biological_Process_2021	regulation of interleukin-8 production (GO:0032677)	'1/81	0.0590774	0.0778868	17.7723	50.2762	CD14
																								223	GO_Biological_Process_2021	regulation of interferon-gamma production (GO:0032649)	'1/86	0.0626153	0.0821825	16.7227	46.3343	CD14
																								224	GO_Biological_Process_2021	metal ion transport (GO:0030001)	'1/88	0.0640269	0.0834702	16.3366	44.9004	CCL3
																								225	GO_Biological_Process_2021	regulation of type I interferon production (GO:0032479)	'1/89	0.064732	0.0834702	16.1502	44.2111	CD14
																								226	GO_Biological_Process_2021	positive regulation of inflammatory response (GO:0050729)	'1/89	0.064732	0.0834702	16.1502	44.2111	CCL3
																								227	GO_Biological_Process_2021	second-messenger-mediated signaling (GO:0019932)	'1/89	0.064732	0.0834702	16.1502	44.2111	CCL3
																								228	GO_Biological_Process_2021	toll-like receptor signaling pathway (GO:0002224)	'1/91	0.0661407	0.084545	15.7897	42.8843	CD14
																								229	GO_Biological_Process_2021	positive regulation of transport (GO:0051050)	'1/91	0.0661407	0.084545	15.7897	42.8843	FCER1G
																								230	GO_Biological_Process_2021	negative regulation of cell death (GO:0060548)	'1/94	0.06825	0.0864892	15.278	41.0151	AGR2
																								231	GO_Biological_Process_2021	interleukin-1-mediated signaling pathway (GO:0070498)	'1/94	0.06825	0.0864892	15.278	41.0151	IL1RN
																								232	GO_Biological_Process_2021	calcium ion homeostasis (GO:0055074)	'1/97	0.0703548	0.0885182	14.7984	39.2779	CCL3
																								233	GO_Biological_Process_2021	antigen processing and presentation of exogenous peptide antigen via MHC class II (GO:0019886)	'1/98	0.0710555	0.0885182	14.6451	38.7259	FCER1G
																								234	GO_Biological_Process_2021	positive regulation of defense response (GO:0031349)	'1/98	0.0710555	0.0885182	14.6451	38.7259	CCL3
																								235	GO_Biological_Process_2021	regulation of neuron apoptotic process (GO:0043523)	'1/98	0.0710555	0.0885182	14.6451	38.7259	CCL3
																								236	GO_Biological_Process_2021	antigen processing and presentation of peptide antigen via MHC class II (GO:0002495)	'1/100	0.0724552	0.0898812	14.3478	37.6598	FCER1G
																								237	GO_Biological_Process_2021	positive regulation of protein localization to membrane (GO:1905477)	'1/101	0.0731544	0.0903672	14.2036	37.1449	AGR2
																								238	GO_Biological_Process_2021	regulation of cell death (GO:0010941)	'1/102	0.073853	0.09047	14.0622	36.6417	AGR2
																								239	GO_Biological_Process_2021	calcium-mediated signaling (GO:0019722)	'1/102	0.073853	0.09047	14.0622	36.6417	CCL3
																								240	GO_Biological_Process_2021	antigen processing and presentation of exogenous peptide antigen (GO:0002478)	'1/103	0.0745512	0.0909463	13.9237	36.1496	FCER1G
																								241	GO_Biological_Process_2021	cellular metal ion homeostasis (GO:0006875)	'1/104	0.0752489	0.0914181	13.7878	35.6684	CCL3
																								242	GO_Biological_Process_2021	regulation of phosphatidylinositol 3-kinase signaling (GO:0014066)	'1/106	0.0766428	0.0927283	13.5238	34.7373	HCST
																								243	GO_Biological_Process_2021	positive regulation of cellular process (GO:0048522)	'2/625	0.0782761	0.0943163	4.78133	12.1805	FCER1G;CGA
																								244	GO_Biological_Process_2021	regulation of interleukin-6 production (GO:0032675)	'1/110	0.0794247	0.0949222	13.0249	32.9914	TYROBP
																								245	GO_Biological_Process_2021	response to endoplasmic reticulum stress (GO:0034976)	'1/110	0.0794247	0.0949222	13.0249	32.9914	AGR2
																								246	GO_Biological_Process_2021	Fc-epsilon receptor signaling pathway (GO:0038095)	'1/111	0.0801189	0.0949797	12.9058	32.5775	FCER1G
																								247	GO_Biological_Process_2021	cellular divalent inorganic cation homeostasis (GO:0072503)	'1/111	0.0801189	0.0949797	12.9058	32.5775	CCL3
																								248	GO_Biological_Process_2021	Fc receptor signaling pathway (GO:0038093)	'1/112	0.0808127	0.0954174	12.7889	32.1721	FCER1G
																								249	GO_Biological_Process_2021	cellular response to molecule of bacterial origin (GO:0071219)	'1/115	0.082891	0.0970915	12.4505	31.0046	CD14
																								250	GO_Biological_Process_2021	calcium ion transport (GO:0006816)	'1/115	0.082891	0.0970915	12.4505	31.0046	CCL3
																								251	GO_Biological_Process_2021	cellular response to organic substance (GO:0071310)	'1/123	0.0884119	0.103147	11.6294	28.21	CCL3
																								252	GO_Biological_Process_2021	defense response to symbiont (GO:0140546)	'1/124	0.0890998	0.103539	11.5343	27.8898	RNASE1
																								253	GO_Biological_Process_2021	synapse organization (GO:0050808)	'1/126	0.0904742	0.104722	11.3486	27.2671	C1QA
																								254	GO_Biological_Process_2021	defense response to virus (GO:0051607)	'1/133	0.0952693	0.109411	10.743	25.2572	RNASE1
																								255	GO_Biological_Process_2021	RNA metabolic process (GO:0016070)	'1/133	0.0952693	0.109411	10.743	25.2572	RNASE1
																								256	GO_Biological_Process_2021	negative regulation of inflammatory response to antigenic stimulus (GO:0002862)	'1/136	0.0973171	0.110896	10.5026	24.4689	CGA
																								257	GO_Biological_Process_2021	cellular calcium ion homeostasis (GO:0006874)	'1/136	0.0973171	0.110896	10.5026	24.4689	CCL3
																								258	GO_Biological_Process_2021	regulation of inflammatory response to antigenic stimulus (GO:0002861)	'1/137	0.0979988	0.111242	10.4249	24.2149	CGA
																								259	GO_Biological_Process_2021	positive regulation of response to external stimulus (GO:0032103)	'1/139	0.0993606	0.112354	10.2728	23.7198	CCL3
																								260	GO_Biological_Process_2021	receptor-mediated endocytosis (GO:0006898)	'1/143	0.102079	0.114985	9.98139	22.7777	FCER1G
																								261	GO_Biological_Process_2021	positive regulation of cytosolic calcium ion concentration (GO:0007204)	'1/147	0.104789	0.117588	9.70597	21.8948	KISS1
																								262	GO_Biological_Process_2021	regulation of cytosolic calcium ion concentration (GO:0051480)	'1/148	0.105465	0.117897	9.63946	21.6827	KISS1
																								263	GO_Biological_Process_2021	cellular response to organic cyclic compound (GO:0071407)	'1/150	0.106817	0.118955	9.50911	21.2685	CCL3
																								264	GO_Biological_Process_2021	response to lipopolysaccharide (GO:0032496)	'1/159	0.112874	0.125226	8.96338	19.5535	CD14
																								265	GO_Biological_Process_2021	positive regulation of protein kinase B signaling (GO:0051897)	'1/161	0.114215	0.126238	8.85045	19.2026	CCL3
																								266	GO_Biological_Process_2021	positive regulation of I-kappaB kinase/NF-kappaB signaling (GO:0043123)	'1/171	0.120891	0.133116	8.32563	17.5909	S100A4
																								267	GO_Biological_Process_2021	defense response to bacterium (GO:0042742)	'1/176	0.124211	0.136262	8.08571	16.8649	FCER1G
																								268	GO_Biological_Process_2021	positive regulation of developmental process (GO:0051094)	'1/177	0.124874	0.136479	8.03937	16.7255	AGR2
																								269	GO_Biological_Process_2021	negative regulation of immune response (GO:0050777)	'1/178	0.125536	0.136695	7.99354	16.5879	CGA
																								270	GO_Biological_Process_2021	protein stabilization (GO:0050821)	'1/179	0.126198	0.136908	7.94823	16.4521	TYROBP
																								271	GO_Biological_Process_2021	negative regulation of cytokine production (GO:0001818)	'1/182	0.12818	0.138548	7.81531	16.0551	TYROBP
																								272	GO_Biological_Process_2021	negative regulation of macromolecule metabolic process (GO:0010605)	'1/194	0.136068	0.146535	7.32494	14.6103	CCL3
																								273	GO_Biological_Process_2021	regulation of inflammatory response (GO:0050727)	'1/206	0.143889	0.154392	6.89199	13.3616	CCL3
																								274	GO_Biological_Process_2021	regulation of protein kinase B signaling (GO:0051896)	'1/207	0.144538	0.154524	6.85818	13.2652	CCL3
																								275	GO_Biological_Process_2021	negative regulation of inflammatory response (GO:0050728)	'1/212	0.147775	0.157412	6.69397	12.7993	CGA
																								276	GO_Biological_Process_2021	cellular response to lipid (GO:0071396)	'1/219	0.152287	0.161634	6.47674	12.1891	CD14
																								277	GO_Biological_Process_2021	regulation of I-kappaB kinase/NF-kappaB signaling (GO:0043122)	'1/224	0.155497	0.164446	6.32992	11.7808	S100A4
																								278	GO_Biological_Process_2021	apoptotic process (GO:0006915)	'1/231	0.159971	0.168572	6.13509	11.2442	CD14
																								279	GO_Biological_Process_2021	central nervous system development (GO:0007417)	'1/268	0.183256	0.192419	5.27501	8.95102	C1QA
																								280	GO_Biological_Process_2021	MAPK cascade (GO:0000165)	'1/303	0.204727	0.214198	4.65539	7.38383	CCL3
																								281	GO_Biological_Process_2021	positive regulation of apoptotic process (GO:0043065)	'1/310	0.208957	0.217849	4.54831	7.12096	CCL3
																								282	GO_Biological_Process_2021	negative regulation of gene expression (GO:0010629)	'1/322	0.21616	0.22439	4.37561	6.70228	CCL3
																								283	GO_Biological_Process_2021	cellular response to oxygen-containing compound (GO:1901701)	'1/323	0.216758	0.22439	4.3618	6.66909	CD14
																								284	GO_Biological_Process_2021	phosphorylation (GO:0016310)	'1/400	0.26151	0.269768	3.50627	4.7029	HCST
																								285	GO_Biological_Process_2021	positive regulation of cell population proliferation (GO:0008284)	'1/474	0.302259	0.310714	2.94654	3.52545	CGA
																								286	GO_Biological_Process_2021	protein phosphorylation (GO:0006468)	'1/496	0.313963	0.32162	2.81241	3.25812	HCST
																								287	GO_Biological_Process_2021	negative regulation of cellular process (GO:0048523)	'1/566	0.349995	0.357286	2.45512	2.57748	AGR2
																								288	GO_Biological_Process_2021	regulation of cell population proliferation (GO:0042127)	'1/764	0.442581	0.450239	1.79948	1.46681	CGA
																								289	GO_Biological_Process_2021	positive regulation of transcription by RNA polymerase II (GO:0045944)	'1/908	0.502018	0.508943	1.50244	1.03536	CGA
																								290	GO_Biological_Process_2021	cellular protein modification process (GO:0006464)	'1/1025	0.545897	0.551525	1.32261	0.800611	HCST
																								291	GO_Biological_Process_2021	positive regulation of transcription, DNA-templated (GO:0045893)	'1/1183	0.599444	0.60355	1.13627	0.581489	CGA
																								292	GO_Biological_Process_2021	regulation of transcription by RNA polymerase II (GO:0006357)	'1/2206	0.826869	0.829692	0.575964	0.109496	CGA
																								293	GO_Biological_Process_2021	regulation of transcription, DNA-templated (GO:0006355)	'1/2244	0.832335	0.832335	0.564996	0.103688	CGA
																								False_CS18_enr_res_score
																								0	GO_Biological_Process_2021	establishment of protein localization to mitochondrion (GO:0072655)	'2/48	0.000580526	0.0297158	66.6856	496.913	PAM16;TOMM5
																								1	GO_Biological_Process_2021	negative regulation of cysteine-type endopeptidase activity (GO:2000117)	'2/53	0.000707656	0.0297158	60.1327	436.176	FABP1;AVP
																								2	GO_Biological_Process_2021	protein targeting to mitochondrion (GO:0006626)	'2/55	0.000761945	0.0297158	57.8578	415.398	PAM16;TOMM5
																								3	GO_Biological_Process_2021	negative regulation of cysteine-type endopeptidase activity involved in apoptotic process (GO:0043154)	'2/55	0.000761945	0.0297158	57.8578	415.398	FABP1;AVP
																								4	GO_Biological_Process_2021	diterpenoid metabolic process (GO:0016101)	'2/64	0.00103038	0.0321477	49.4367	340.017	APOM;RBP2
																								5	GO_Biological_Process_2021	regulation of cysteine-type endopeptidase activity involved in apoptotic process (GO:0043281)	'2/89	0.00197993	0.0415143	35.1866	219.026	FABP1;AVP
																								6	GO_Biological_Process_2021	retinoid metabolic process (GO:0001523)	'2/92	0.00211369	0.0415143	34.0085	209.469	APOM;RBP2
																								7	GO_Biological_Process_2021	negative regulation of programmed cell death (GO:0043069)	'3/381	0.00263206	0.0415143	12.9676	77.0273	FABP1;NME2;AVP
																								8	GO_Biological_Process_2021	aspartate metabolic process (GO:0006531)	'1/6	0.00449207	0.0415143	285.429	1542.87	ASS1
																								9	GO_Biological_Process_2021	negative regulation of apoptotic process (GO:0043066)	'3/485	0.0051889	0.0415143	10.1157	53.2209	FABP1;NME2;AVP
																								10	GO_Biological_Process_2021	cellular response to laminar fluid shear stress (GO:0071499)	'1/7	0.00523892	0.0415143	237.845	1249.08	ASS1
																								11	GO_Biological_Process_2021	vitamin A metabolic process (GO:0006776)	'1/7	0.00523892	0.0415143	237.845	1249.08	RBP2
																								12	GO_Biological_Process_2021	negative regulation of digestive system process (GO:0060457)	'1/7	0.00523892	0.0415143	237.845	1249.08	TFF2
																								13	GO_Biological_Process_2021	maintenance of synapse structure (GO:0099558)	'1/7	0.00523892	0.0415143	237.845	1249.08	CHCHD10
																								14	GO_Biological_Process_2021	citrulline metabolic process (GO:0000052)	'1/7	0.00523892	0.0415143	237.845	1249.08	ASS1
																								15	GO_Biological_Process_2021	nucleoside triphosphate biosynthetic process (GO:0009142)	'1/9	0.00673105	0.0415143	178.366	892.013	NME2
																								16	GO_Biological_Process_2021	nucleotide phosphorylation (GO:0046939)	'1/9	0.00673105	0.0415143	178.366	892.013	NME2
																								17	GO_Biological_Process_2021	regulation of epidermis development (GO:0045682)	'1/9	0.00673105	0.0415143	178.366	892.013	NME2
																								18	GO_Biological_Process_2021	nucleoside diphosphate phosphorylation (GO:0006165)	'1/9	0.00673105	0.0415143	178.366	892.013	NME2
																								19	GO_Biological_Process_2021	mitochondrion organization (GO:0007005)	'2/175	0.00741675	0.0415143	17.6185	86.4014	CHCHD10;TOMM5
																								20	GO_Biological_Process_2021	urea cycle (GO:0000050)	'1/10	0.00747633	0.0415143	158.54	776.212	ASS1
																								21	GO_Biological_Process_2021	response to laminar fluid shear stress (GO:0034616)	'1/10	0.00747633	0.0415143	158.54	776.212	ASS1
																								22	GO_Biological_Process_2021	positive regulation of protein sumoylation (GO:0033235)	'1/10	0.00747633	0.0415143	158.54	776.212	RWDD3
																								23	GO_Biological_Process_2021	arginine metabolic process (GO:0006525)	'1/10	0.00747633	0.0415143	158.54	776.212	ASS1
																								24	GO_Biological_Process_2021	protein kinase C signaling (GO:0070528)	'1/11	0.00822109	0.0415143	142.679	685.007	AVP
																								25	GO_Biological_Process_2021	glutamine family amino acid biosynthetic process (GO:0009084)	'1/11	0.00822109	0.0415143	142.679	685.007	ASS1
																								26	GO_Biological_Process_2021	tricarboxylic acid metabolic process (GO:0072350)	'1/12	0.00896533	0.0415143	129.701	611.463	ASS1
																								27	GO_Biological_Process_2021	cellular response to fluid shear stress (GO:0071498)	'1/12	0.00896533	0.0415143	129.701	611.463	ASS1
																								28	GO_Biological_Process_2021	regulation of leukocyte cell-cell adhesion (GO:1903037)	'1/12	0.00896533	0.0415143	129.701	611.463	ASS1
																								29	GO_Biological_Process_2021	high-density lipoprotein particle assembly (GO:0034380)	'1/13	0.00970904	0.0415143	118.887	551.005	APOM
																								30	GO_Biological_Process_2021	nucleoside phosphate biosynthetic process (GO:1901293)	'1/14	0.0104522	0.0415143	109.736	500.5	NME2
																								31	GO_Biological_Process_2021	nucleoside triphosphate metabolic process (GO:0009141)	'1/14	0.0104522	0.0415143	109.736	500.5	NME2
																								32	GO_Biological_Process_2021	negative regulation of secretion (GO:0051048)	'1/14	0.0104522	0.0415143	109.736	500.5	TFF2
																								33	GO_Biological_Process_2021	cell junction maintenance (GO:0034331)	'1/14	0.0104522	0.0415143	109.736	500.5	CHCHD10
																								34	GO_Biological_Process_2021	positive regulation of keratinocyte differentiation (GO:0045618)	'1/15	0.0111949	0.0415143	101.893	457.733	NME2
																								35	GO_Biological_Process_2021	heme catabolic process (GO:0042167)	'1/16	0.0119371	0.0415143	95.0952	421.092	FABP1
																								36	GO_Biological_Process_2021	porphyrin-containing compound catabolic process (GO:0006787)	'1/16	0.0119371	0.0415143	95.0952	421.092	FABP1
																								37	GO_Biological_Process_2021	negative regulation of release of cytochrome c from mitochondria (GO:0090201)	'1/16	0.0119371	0.0415143	95.0952	421.092	AVP
																								38	GO_Biological_Process_2021	nucleoside diphosphate metabolic process (GO:0009132)	'1/16	0.0119371	0.0415143	95.0952	421.092	NME2
																								39	GO_Biological_Process_2021	negative regulation of ATPase activity (GO:0032780)	'1/17	0.0126787	0.0415143	89.1473	389.38	PAM16
																								40	GO_Biological_Process_2021	stabilization of membrane potential (GO:0030322)	'1/17	0.0126787	0.0415143	89.1473	389.38	CHCHD10
																								41	GO_Biological_Process_2021	reverse cholesterol transport (GO:0043691)	'1/17	0.0126787	0.0415143	89.1473	389.38	APOM
																								42	GO_Biological_Process_2021	epithelial structure maintenance (GO:0010669)	'1/18	0.0134198	0.0415143	83.8992	361.691	TFF2
																								43	GO_Biological_Process_2021	regulation of mitochondrial outer membrane permeabilization involved in apoptotic signaling pathway (GO:1901028)	'1/18	0.0134198	0.0415143	83.8992	361.691	CHCHD10
																								44	GO_Biological_Process_2021	negative regulation of leukocyte cell-cell adhesion (GO:1903038)	'1/18	0.0134198	0.0415143	83.8992	361.691	ASS1
																								45	GO_Biological_Process_2021	high-density lipoprotein particle remodeling (GO:0034375)	'1/18	0.0134198	0.0415143	83.8992	361.691	APOM
																								46	GO_Biological_Process_2021	water transport (GO:0006833)	'1/18	0.0134198	0.0415143	83.8992	361.691	AVP
																								47	GO_Biological_Process_2021	fluid transport (GO:0042044)	'1/18	0.0134198	0.0415143	83.8992	361.691	AVP
																								48	GO_Biological_Process_2021	maintenance of gastrointestinal epithelium (GO:0030277)	'1/18	0.0134198	0.0415143	83.8992	361.691	TFF2
																								49	GO_Biological_Process_2021	regulation of protein sumoylation (GO:0033233)	'1/18	0.0134198	0.0415143	83.8992	361.691	RWDD3
																								50	GO_Biological_Process_2021	maintenance of protein localization in organelle (GO:0072595)	'1/19	0.0141604	0.0415143	79.2341	337.324	CHCHD10
																								51	GO_Biological_Process_2021	protein import into mitochondrial matrix (GO:0030150)	'1/19	0.0141604	0.0415143	79.2341	337.324	PAM16
																								52	GO_Biological_Process_2021	aspartate family amino acid metabolic process (GO:0009066)	'1/19	0.0141604	0.0415143	79.2341	337.324	ASS1
																								53	GO_Biological_Process_2021	maintenance of protein location in nucleus (GO:0051457)	'1/20	0.0149005	0.0415143	75.0602	315.73	CHCHD10
																								54	GO_Biological_Process_2021	positive regulation of epidermal cell differentiation (GO:0045606)	'1/20	0.0149005	0.0415143	75.0602	315.73	NME2
																								55	GO_Biological_Process_2021	positive regulation of signal transduction (GO:0009967)	'2/252	0.0149026	0.0415143	12.1446	51.0829	RWDD3;ATP6V0C
																								56	GO_Biological_Process_2021	regulation of apoptotic process (GO:0042981)	'3/742	0.0165769	0.0445058	6.51083	26.6927	FABP1;NME2;AVP
																								57	GO_Biological_Process_2021	triglyceride catabolic process (GO:0019433)	'1/23	0.0171176	0.0445058	64.8149	263.644	FABP1
																								58	GO_Biological_Process_2021	nucleotide metabolic process (GO:0009117)	'1/23	0.0171176	0.0445058	64.8149	263.644	NME2
																								59	GO_Biological_Process_2021	ERK1 and ERK2 cascade (GO:0070371)	'1/23	0.0171176	0.0445058	64.8149	263.644	AVP
																								60	GO_Biological_Process_2021	cholesterol efflux (GO:0033344)	'1/24	0.0178556	0.0456636	61.9938	249.552	APOM
																								61	GO_Biological_Process_2021	fat-soluble vitamin metabolic process (GO:0006775)	'1/25	0.0185931	0.0467827	59.4077	236.738	RBP2
																								62	GO_Biological_Process_2021	positive regulation of nitric oxide biosynthetic process (GO:0045429)	'1/27	0.0200666	0.0489122	54.8324	214.324	ASS1
																								63	GO_Biological_Process_2021	nucleobase-containing small molecule interconversion (GO:0015949)	'1/27	0.0200666	0.0489122	54.8324	214.324	NME2
																								64	GO_Biological_Process_2021	positive regulation of nitric oxide metabolic process (GO:1904407)	'1/28	0.0208025	0.0491695	52.7989	204.474	ASS1
																								65	GO_Biological_Process_2021	phagosome acidification (GO:0090383)	'1/28	0.0208025	0.0491695	52.7989	204.474	ATP6V0C
																								66	GO_Biological_Process_2021	renal water homeostasis (GO:0003091)	'1/31	0.0230072	0.0535691	47.5119	179.212	AVP
																								67	GO_Biological_Process_2021	protein transmembrane import into intracellular organelle (GO:0044743)	'1/32	0.0237411	0.0544649	45.977	171.979	PAM16
																								68	GO_Biological_Process_2021	negative regulation of mitochondrion organization (GO:0010823)	'1/34	0.0252073	0.0546836	43.1861	158.952	AVP
																								69	GO_Biological_Process_2021	regulation of keratinocyte differentiation (GO:0045616)	'1/34	0.0252073	0.0546836	43.1861	158.952	NME2
																								70	GO_Biological_Process_2021	positive regulation of mitochondrial outer membrane permeabilization involved in apoptotic signaling pathway (GO:1901030)	'1/34	0.0252073	0.0546836	43.1861	158.952	CHCHD10
																								71	GO_Biological_Process_2021	cellular response to hydrogen peroxide (GO:0070301)	'1/35	0.0259397	0.0546836	41.9139	153.069	FABP1
																								72	GO_Biological_Process_2021	acylglycerol catabolic process (GO:0046464)	'1/35	0.0259397	0.0546836	41.9139	153.069	FABP1
																								73	GO_Biological_Process_2021	intracellular pH reduction (GO:0051452)	'1/35	0.0259397	0.0546836	41.9139	153.069	ATP6V0C
																								74	GO_Biological_Process_2021	transferrin transport (GO:0033572)	'1/36	0.0266715	0.0554767	40.7143	147.555	ATP6V0C
																								75	GO_Biological_Process_2021	proton transmembrane transport (GO:1902600)	'1/37	0.0274028	0.0555173	39.5813	142.378	ATP6V0C
																								76	GO_Biological_Process_2021	phagosome maturation (GO:0090382)	'1/37	0.0274028	0.0555173	39.5813	142.378	ATP6V0C
																								77	GO_Biological_Process_2021	regulation of nitric oxide biosynthetic process (GO:0045428)	'1/40	0.0295936	0.0591297	36.5311	128.597	ASS1
																								78	GO_Biological_Process_2021	regulation of release of cytochrome c from mitochondria (GO:0090199)	'1/41	0.0303229	0.0591297	35.6161	124.509	AVP
																								79	GO_Biological_Process_2021	negative regulation of cell-cell adhesion (GO:0022408)	'1/41	0.0303229	0.0591297	35.6161	124.509	ASS1
																								80	GO_Biological_Process_2021	intracellular protein transmembrane transport (GO:0065002)	'1/44	0.0325076	0.0626073	33.1262	113.5	PAM16
																								81	GO_Biological_Process_2021	alpha-amino acid metabolic process (GO:1901605)	'1/46	0.0339615	0.0646098	31.6508	107.06	ASS1
																								82	GO_Biological_Process_2021	response to hydrogen peroxide (GO:0042542)	'1/49	0.0361386	0.0679232	29.6682	98.5099	FABP1
																								83	GO_Biological_Process_2021	iron ion transport (GO:0006826)	'1/50	0.0368633	0.0684604	29.0612	95.9177	ATP6V0C
																								84	GO_Biological_Process_2021	cholesterol transport (GO:0030301)	'1/51	0.0375874	0.068984	28.4786	93.4406	APOM
																								85	GO_Biological_Process_2021	amide biosynthetic process (GO:0043604)	'1/52	0.0383111	0.0694945	27.9188	91.0715	ASS1
																								86	GO_Biological_Process_2021	triglyceride metabolic process (GO:0006641)	'1/55	0.040479	0.0722168	26.3638	84.5478	FABP1
																								87	GO_Biological_Process_2021	mitochondrial transport (GO:0006839)	'1/56	0.0412006	0.0722168	25.8831	82.5491	TOMM5
																								88	GO_Biological_Process_2021	chemokine-mediated signaling pathway (GO:0070098)	'1/56	0.0412006	0.0722168	25.8831	82.5491	TFF2
																								89	GO_Biological_Process_2021	dicarboxylic acid metabolic process (GO:0043648)	'1/57	0.0419217	0.0726644	25.4196	80.6299	ASS1
																								90	GO_Biological_Process_2021	positive regulation of mitochondrion organization (GO:0010822)	'1/58	0.0426424	0.0731012	24.9724	78.7857	CHCHD10
																								91	GO_Biological_Process_2021	cellular response to chemokine (GO:1990869)	'1/60	0.0440821	0.0747478	24.1235	75.3063	TFF2
																								92	GO_Biological_Process_2021	cellular response to reactive oxygen species (GO:0034614)	'1/63	0.0462378	0.0775602	22.9528	70.5558	FABP1
																								93	GO_Biological_Process_2021	neutrophil degranulation (GO:0043312)	'2/481	0.0492903	0.0813525	6.26498	18.8578	NME2;ATP6V0C
																								94	GO_Biological_Process_2021	neutrophil activation involved in immune response (GO:0002283)	'2/485	0.0500283	0.0813525	6.21182	18.6054	NME2;ATP6V0C
																								95	GO_Biological_Process_2021	cellular response to decreased oxygen levels (GO:0036294)	'1/69	0.0505358	0.0813525	20.9212	62.4514	FABP1
																								96	GO_Biological_Process_2021	neutrophil mediated immunity (GO:0002446)	'2/488	0.0505846	0.0813525	6.17252	18.4195	NME2;ATP6V0C
																								97	GO_Biological_Process_2021	cholesterol homeostasis (GO:0042632)	'1/71	0.0519644	0.0827188	20.3214	60.0945	APOM
																								98	GO_Biological_Process_2021	sterol homeostasis (GO:0055092)	'1/72	0.0526779	0.0830077	20.0342	58.9719	APOM
																								99	GO_Biological_Process_2021	insulin receptor signaling pathway (GO:0008286)	'1/73	0.053391	0.0830217	19.755	57.8843	ATP6V0C
																								100	GO_Biological_Process_2021	cellular response to amino acid starvation (GO:0034198)	'1/74	0.0541035	0.0830217	19.4834	56.8302	ATP6V0C
																								101	GO_Biological_Process_2021	response to amino acid starvation (GO:1990928)	'1/75	0.0548156	0.0830217	19.2191	55.8081	ATP6V0C
																								102	GO_Biological_Process_2021	integrin-mediated signaling pathway (GO:0007229)	'1/75	0.0548156	0.0830217	19.2191	55.8081	NME2
																								103	GO_Biological_Process_2021	positive regulation of protein modification by small protein conjugation or removal (GO:1903322)	'1/77	0.0562382	0.0843573	18.7115	53.8546	RWDD3
																								104	GO_Biological_Process_2021	negative regulation of apoptotic signaling pathway (GO:2001234)	'1/78	0.0569488	0.0846096	18.4675	52.9206	AVP
																								105	GO_Biological_Process_2021	negative regulation of NF-kappaB transcription factor activity (GO:0032088)	'1/79	0.0576588	0.0848564	18.2299	52.0136	RWDD3
																								106	GO_Biological_Process_2021	negative regulation of cellular component organization (GO:0051129)	'1/80	0.0583684	0.0850978	17.9982	51.1325	APOM
																								107	GO_Biological_Process_2021	epidermis development (GO:0008544)	'1/83	0.0604941	0.0873803	17.3371	48.6342	RBP2
																								108	GO_Biological_Process_2021	positive regulation of transport (GO:0051050)	'1/91	0.0661407	0.0940838	15.7897	42.8843	CHCHD10
																								109	GO_Biological_Process_2021	regulation of lipid metabolic process (GO:0019216)	'1/92	0.0668443	0.0940838	15.6154	42.2457	FABP1
																								110	GO_Biological_Process_2021	positive regulation of peptidyl-serine phosphorylation (GO:0033138)	'1/93	0.0675474	0.0940838	15.4449	41.6228	AVP
																								111	GO_Biological_Process_2021	regulation of epithelial cell proliferation (GO:0050678)	'1/93	0.0675474	0.0940838	15.4449	41.6228	NME2
																								112	GO_Biological_Process_2021	regulation of peptidyl-serine phosphorylation (GO:0033135)	'1/98	0.0710555	0.0980942	14.6451	38.7259	AVP
																								113	GO_Biological_Process_2021	protein localization to nucleus (GO:0034504)	'1/106	0.0766428	0.10488	13.5238	34.7373	CHCHD10
																								114	GO_Biological_Process_2021	regulation of Wnt signaling pathway (GO:0030111)	'1/111	0.0801189	0.10775	12.9058	32.5775	ATP6V0C
																								115	GO_Biological_Process_2021	protein-containing complex subunit organization (GO:0043933)	'1/112	0.0808127	0.10775	12.7889	32.1721	CHCHD10
																								116	GO_Biological_Process_2021	regulation of macroautophagy (GO:0016241)	'1/112	0.0808127	0.10775	12.7889	32.1721	ATP6V0C
																								117	GO_Biological_Process_2021	macroautophagy (GO:0016236)	'1/120	0.0863452	0.114151	11.9244	29.2076	TOMM5
																								118	GO_Biological_Process_2021	positive regulation of epithelial cell proliferation (GO:0050679)	'1/123	0.0884119	0.115901	11.6294	28.21	NME2
																								119	GO_Biological_Process_2021	protein targeting (GO:0006605)	'1/125	0.0897872	0.116644	11.4407	27.5756	TOMM5
																								120	GO_Biological_Process_2021	synapse organization (GO:0050808)	'1/126	0.0904742	0.116644	11.3486	27.2671	CHCHD10
																								121	GO_Biological_Process_2021	cellular response to insulin stimulus (GO:0032869)	'1/129	0.0925321	0.118134	11.0809	26.3748	ATP6V0C
																								122	GO_Biological_Process_2021	regulation of primary metabolic process (GO:0080090)	'1/130	0.0932172	0.118134	10.9945	26.0879	FABP1
																								123	GO_Biological_Process_2021	cellular response to hypoxia (GO:0071456)	'1/131	0.0939017	0.118134	10.9093	25.8061	FABP1
																								124	GO_Biological_Process_2021	negative regulation of inflammatory response to antigenic stimulus (GO:0002862)	'1/136	0.0973171	0.121332	10.5026	24.4689	AVP
																								125	GO_Biological_Process_2021	regulation of inflammatory response to antigenic stimulus (GO:0002861)	'1/137	0.0979988	0.121332	10.4249	24.2149	AVP
																								126	GO_Biological_Process_2021	negative regulation of DNA-binding transcription factor activity (GO:0043433)	'1/143	0.102079	0.125388	9.98139	22.7777	RWDD3
																								127	GO_Biological_Process_2021	positive regulation of Wnt signaling pathway (GO:0030177)	'1/153	0.10884	0.132649	9.32002	20.6706	ATP6V0C
																								128	GO_Biological_Process_2021	organonitrogen compound biosynthetic process (GO:1901566)	'1/158	0.112203	0.134643	9.02093	19.7328	ASS1
																								129	GO_Biological_Process_2021	cellular response to starvation (GO:0009267)	'1/158	0.112203	0.134643	9.02093	19.7328	ATP6V0C
																								130	GO_Biological_Process_2021	negative regulation of immune response (GO:0050777)	'1/178	0.125536	0.149493	7.99354	16.5879	AVP
																								131	GO_Biological_Process_2021	positive regulation of cellular biosynthetic process (GO:0031328)	'1/180	0.126859	0.149925	7.90343	16.318	ASS1
																								132	GO_Biological_Process_2021	regulation of programmed cell death (GO:0043067)	'1/194	0.136068	0.159599	7.32494	14.6103	NME2
																								133	GO_Biological_Process_2021	negative regulation of inflammatory response (GO:0050728)	'1/212	0.147775	0.172036	6.69397	12.7993	AVP
																								134	GO_Biological_Process_2021	negative regulation of multicellular organismal process (GO:0051241)	'1/214	0.149066	0.172255	6.63045	12.6202	APOM
																								135	GO_Biological_Process_2021	regulation of autophagy (GO:0010506)	'1/231	0.159971	0.183496	6.13509	11.2442	ATP6V0C
																								136	GO_Biological_Process_2021	membrane organization (GO:0061024)	'1/242	0.166958	0.190112	5.85181	10.4748	AVP
																								137	GO_Biological_Process_2021	cellular component assembly (GO:0022607)	'1/261	0.178898	0.202232	5.41896	9.32571	CHCHD10
																								138	GO_Biological_Process_2021	protein-containing complex assembly (GO:0065003)	'1/267	0.182635	0.204971	5.29511	9.0031	CHCHD10
																								139	GO_Biological_Process_2021	inorganic cation transmembrane transport (GO:0098662)	'1/274	0.186975	0.208343	5.15751	8.64802	ATP6V0C
																								140	GO_Biological_Process_2021	MAPK cascade (GO:0000165)	'1/303	0.204727	0.226506	4.65539	7.38383	AVP
																								141	GO_Biological_Process_2021	positive regulation of transcription, DNA-templated (GO:0045893)	'2/1183	0.221427	0.243258	2.44955	3.6931	NME2;CHCHD10
																								142	GO_Biological_Process_2021	positive regulation of multicellular organismal process (GO:0051240)	'1/345	0.229796	0.250686	4.07828	5.99738	NME2
																								143	GO_Biological_Process_2021	protein transport (GO:0015031)	'1/369	0.243788	0.263525	3.80765	5.37433	ATP6V0C
																								144	GO_Biological_Process_2021	positive regulation of protein phosphorylation (GO:0001934)	'1/371	0.244943	0.263525	3.78668	5.32684	AVP
																								145	GO_Biological_Process_2021	positive regulation of macromolecule metabolic process (GO:0010604)	'1/384	0.252412	0.2697	3.65573	5.03281	AVP
																								146	GO_Biological_Process_2021	transmembrane receptor protein tyrosine kinase signaling pathway (GO:0007169)	'1/404	0.263768	0.279917	3.47076	4.62543	ATP6V0C
																								147	GO_Biological_Process_2021	organelle organization (GO:0006996)	'1/420	0.272737	0.287479	3.33549	4.33363	CHCHD10
																								148	GO_Biological_Process_2021	positive regulation of cell population proliferation (GO:0008284)	'1/474	0.302259	0.316459	2.94654	3.52545	NME2
																								149	GO_Biological_Process_2021	positive regulation of gene expression (GO:0010628)	'1/482	0.306536	0.318798	2.89635	3.4247	AVP
																								150	GO_Biological_Process_2021	positive regulation of nucleic acid-templated transcription (GO:1903508)	'1/511	0.321837	0.332494	2.72759	3.0923	NME2
																								151	GO_Biological_Process_2021	cytokine-mediated signaling pathway (GO:0019221)	'1/621	0.377058	0.38698	2.23099	2.17601	TFF2
																								152	GO_Biological_Process_2021	positive regulation of transcription by RNA polymerase II (GO:0045944)	'1/908	0.502018	0.511862	1.50244	1.03536	NME2
																								153	GO_Biological_Process_2021	regulation of gene expression (GO:0010468)	'1/1079	0.564907	0.572244	1.25278	0.715457	AVP
																								154	GO_Biological_Process_2021	regulation of transcription by RNA polymerase II (GO:0006357)	'1/2206	0.826869	0.832204	0.575964	0.109496	NME2
																								155	GO_Biological_Process_2021	regulation of transcription, DNA-templated (GO:0006355)	'1/2244	0.832335	0.832335	0.564996	0.103688	NME2
																								Late_CS18_enr_res_score
																								0	GO_Biological_Process_2021	regulation of lipid metabolic process (GO:0019216)	'4/92	5.50454e-07	7.92654e-05	82.219	1184.98	SREBF1;GPAM;FASN;LSS
																								1	GO_Biological_Process_2021	regulation of primary metabolic process (GO:0080090)	'4/130	2.20055e-06	0.00015844	57.3131	746.607	SREBF1;GPAM;FASN;LSS
																								2	GO_Biological_Process_2021	triglyceride metabolic process (GO:0006641)	'3/55	8.74625e-06	0.00041982	95.8317	1116.14	GPAM;CPS1;APOB
																								3	GO_Biological_Process_2021	diterpenoid metabolic process (GO:0016101)	'3/64	1.38339e-05	0.000498019	81.6557	913.596	RBP2;RBP3;APOB
																								4	GO_Biological_Process_2021	lipid biosynthetic process (GO:0008610)	'3/80	2.70842e-05	0.000780024	64.6364	679.752	SREBF1;GPAM;LSS
																								5	GO_Biological_Process_2021	retinoid metabolic process (GO:0001523)	'3/92	4.11746e-05	0.00098819	55.8876	564.336	RBP2;RBP3;APOB
																								6	GO_Biological_Process_2021	organophosphate biosynthetic process (GO:0090407)	'2/39	0.000382845	0.00787567	82.9439	652.592	GPAM;CPS1
																								7	GO_Biological_Process_2021	cholesterol metabolic process (GO:0008203)	'2/77	0.00148709	0.0267675	40.841	265.913	APOB;LSS
																								8	GO_Biological_Process_2021	alditol phosphate metabolic process (GO:0052646)	'1/5	0.0037447	0.0368859	356.804	1993.61	GPAM
																								9	GO_Biological_Process_2021	fatty acid metabolic process (GO:0006631)	'2/124	0.00379776	0.0368859	25.0479	139.601	GPAM;FASN
																								10	GO_Biological_Process_2021	positive regulation of cholesterol storage (GO:0010886)	'1/6	0.00449207	0.0368859	285.429	1542.87	APOB
																								11	GO_Biological_Process_2021	glycerol-3-phosphate metabolic process (GO:0006072)	'1/6	0.00449207	0.0368859	285.429	1542.87	GPAM
																								12	GO_Biological_Process_2021	regulation of protein targeting (GO:1903533)	'1/6	0.00449207	0.0368859	285.429	1542.87	SREBF1
																								13	GO_Biological_Process_2021	monocarboxylic acid metabolic process (GO:0032787)	'2/143	0.00501484	0.0368859	21.6519	114.655	GPAM;FASN
																								14	GO_Biological_Process_2021	vitamin A metabolic process (GO:0006776)	'1/7	0.00523892	0.0368859	237.845	1249.08	RBP2
																								15	GO_Biological_Process_2021	chylomicron remnant clearance (GO:0034382)	'1/7	0.00523892	0.0368859	237.845	1249.08	APOB
																								16	GO_Biological_Process_2021	citrulline metabolic process (GO:0000052)	'1/7	0.00523892	0.0368859	237.845	1249.08	CPS1
																								17	GO_Biological_Process_2021	diacylglycerol biosynthetic process (GO:0006651)	'1/8	0.00598524	0.0368859	203.857	1043.43	GPAM
																								18	GO_Biological_Process_2021	SREBP signaling pathway (GO:0032933)	'1/8	0.00598524	0.0368859	203.857	1043.43	SREBF1
																								19	GO_Biological_Process_2021	regulation of establishment of protein localization to mitochondrion (GO:1903747)	'1/8	0.00598524	0.0368859	203.857	1043.43	SREBF1
																								20	GO_Biological_Process_2021	alpha-amino acid biosynthetic process (GO:1901607)	'1/9	0.00673105	0.0368859	178.366	892.013	CPS1
																								21	GO_Biological_Process_2021	cellular response to sterol depletion (GO:0071501)	'1/9	0.00673105	0.0368859	178.366	892.013	SREBF1
																								22	GO_Biological_Process_2021	regulation of sterol biosynthetic process (GO:0106118)	'1/9	0.00673105	0.0368859	178.366	892.013	SREBF1
																								23	GO_Biological_Process_2021	phosphatidylglycerol biosynthetic process (GO:0006655)	'1/9	0.00673105	0.0368859	178.366	892.013	GPAM
																								24	GO_Biological_Process_2021	chylomicron remodeling (GO:0034371)	'1/9	0.00673105	0.0368859	178.366	892.013	APOB
																								25	GO_Biological_Process_2021	urea cycle (GO:0000050)	'1/10	0.00747633	0.0368859	158.54	776.212	CPS1
																								26	GO_Biological_Process_2021	lipoprotein transport (GO:0042953)	'1/10	0.00747633	0.0368859	158.54	776.212	APOB
																								27	GO_Biological_Process_2021	chylomicron assembly (GO:0034378)	'1/10	0.00747633	0.0368859	158.54	776.212	APOB
																								28	GO_Biological_Process_2021	positive regulation of triglyceride biosynthetic process (GO:0010867)	'1/11	0.00822109	0.0368859	142.679	685.007	SREBF1
																								29	GO_Biological_Process_2021	lipoprotein localization (GO:0044872)	'1/11	0.00822109	0.0368859	142.679	685.007	APOB
																								30	GO_Biological_Process_2021	positive regulation of lipid localization (GO:1905954)	'1/11	0.00822109	0.0368859	142.679	685.007	APOB
																								31	GO_Biological_Process_2021	very-low-density lipoprotein particle assembly (GO:0034379)	'1/12	0.00896533	0.0368859	129.701	611.463	APOB
																								32	GO_Biological_Process_2021	homocysteine metabolic process (GO:0050667)	'1/12	0.00896533	0.0368859	129.701	611.463	CPS1
																								33	GO_Biological_Process_2021	regulation of alcohol biosynthetic process (GO:1902930)	'1/12	0.00896533	0.0368859	129.701	611.463	SREBF1
																								34	GO_Biological_Process_2021	glutamine metabolic process (GO:0006541)	'1/12	0.00896533	0.0368859	129.701	611.463	CPS1
																								35	GO_Biological_Process_2021	triglyceride-rich lipoprotein particle remodeling (GO:0034370)	'1/13	0.00970904	0.0388362	118.887	551.005	APOB
																								36	GO_Biological_Process_2021	vasodilation (GO:0042311)	'1/14	0.0104522	0.0396085	109.736	500.5	CPS1
																								37	GO_Biological_Process_2021	low-density lipoprotein particle remodeling (GO:0034374)	'1/14	0.0104522	0.0396085	109.736	500.5	APOB
																								38	GO_Biological_Process_2021	regulation of triglyceride biosynthetic process (GO:0010866)	'1/15	0.0111949	0.0411161	101.893	457.733	SREBF1
																								39	GO_Biological_Process_2021	regulation of cholesterol storage (GO:0010885)	'1/16	0.0119371	0.0411161	95.0952	421.092	APOB
																								40	GO_Biological_Process_2021	nitric oxide metabolic process (GO:0046209)	'1/16	0.0119371	0.0411161	95.0952	421.092	CPS1
																								41	GO_Biological_Process_2021	acyl-CoA biosynthetic process (GO:0071616)	'1/17	0.0126787	0.0411161	89.1473	389.38	FASN
																								42	GO_Biological_Process_2021	regulation of cholesterol biosynthetic process (GO:0045540)	'1/17	0.0126787	0.0411161	89.1473	389.38	SREBF1
																								43	GO_Biological_Process_2021	embryo development ending in birth or egg hatching (GO:0009792)	'1/17	0.0126787	0.0411161	89.1473	389.38	NR5A2
																								44	GO_Biological_Process_2021	triglyceride biosynthetic process (GO:0019432)	'1/18	0.0134198	0.0411161	83.8992	361.691	GPAM
																								45	GO_Biological_Process_2021	cell migration involved in sprouting angiogenesis (GO:0002042)	'1/18	0.0134198	0.0411161	83.8992	361.691	EPHB4
																								46	GO_Biological_Process_2021	positive regulation of macrophage derived foam cell differentiation (GO:0010744)	'1/18	0.0134198	0.0411161	83.8992	361.691	APOB
																								47	GO_Biological_Process_2021	positive regulation of triglyceride metabolic process (GO:0090208)	'1/19	0.0141604	0.0416143	79.2341	337.324	SREBF1
																								48	GO_Biological_Process_2021	regulation of autophagy of mitochondrion (GO:1903146)	'1/19	0.0141604	0.0416143	79.2341	337.324	SREBF1
																								49	GO_Biological_Process_2021	cellular response to nitrogen compound (GO:1901699)	'1/20	0.0149005	0.0417786	75.0602	315.73	CPS1
																								50	GO_Biological_Process_2021	sterol transport (GO:0015918)	'1/21	0.0156401	0.0417786	71.3036	296.475	APOB
																								51	GO_Biological_Process_2021	regulation of cholesterol metabolic process (GO:0090181)	'1/21	0.0156401	0.0417786	71.3036	296.475	SREBF1
																								52	GO_Biological_Process_2021	positive regulation of lipid storage (GO:0010884)	'1/21	0.0156401	0.0417786	71.3036	296.475	APOB
																								53	GO_Biological_Process_2021	fatty-acyl-CoA metabolic process (GO:0035337)	'1/22	0.0163791	0.0417786	67.9048	279.207	FASN
																								54	GO_Biological_Process_2021	regulation of lipid storage (GO:0010883)	'1/22	0.0163791	0.0417786	67.9048	279.207	APOB
																								55	GO_Biological_Process_2021	triglyceride catabolic process (GO:0019433)	'1/23	0.0171176	0.0417786	64.8149	263.644	CPS1
																								56	GO_Biological_Process_2021	blood vessel endothelial cell migration (GO:0043534)	'1/23	0.0171176	0.0417786	64.8149	263.644	EPHB4
																								57	GO_Biological_Process_2021	acylglycerol biosynthetic process (GO:0046463)	'1/23	0.0171176	0.0417786	64.8149	263.644	GPAM
																								58	GO_Biological_Process_2021	diacylglycerol metabolic process (GO:0046339)	'1/23	0.0171176	0.0417786	64.8149	263.644	GPAM
																								59	GO_Biological_Process_2021	sulfur amino acid metabolic process (GO:0000096)	'1/24	0.0178556	0.0428535	61.9938	249.552	CPS1
																								60	GO_Biological_Process_2021	fat-soluble vitamin metabolic process (GO:0006775)	'1/25	0.0185931	0.043184	59.4077	236.738	RBP2
																								61	GO_Biological_Process_2021	phosphatidylglycerol metabolic process (GO:0046471)	'1/25	0.0185931	0.043184	59.4077	236.738	GPAM
																								62	GO_Biological_Process_2021	positive regulation of viral genome replication (GO:0045070)	'1/29	0.0215379	0.0492295	50.9107	195.392	NR5A2
																								63	GO_Biological_Process_2021	fatty-acyl-CoA biosynthetic process (GO:0046949)	'1/30	0.0222728	0.0501139	49.1527	186.996	FASN
																								64	GO_Biological_Process_2021	cellular nitrogen compound biosynthetic process (GO:0044271)	'1/31	0.0230072	0.0501976	47.5119	179.212	CPS1
																								65	GO_Biological_Process_2021	regulation of macrophage derived foam cell differentiation (GO:0010743)	'1/31	0.0230072	0.0501976	47.5119	179.212	APOB
																								66	GO_Biological_Process_2021	regulation of intracellular estrogen receptor signaling pathway (GO:0033146)	'1/32	0.0237411	0.0510257	45.977	171.979	GPAM
																								67	GO_Biological_Process_2021	organic cyclic compound biosynthetic process (GO:1901362)	'1/34	0.0252073	0.0511686	43.1861	158.952	LSS
																								68	GO_Biological_Process_2021	secondary alcohol biosynthetic process (GO:1902653)	'1/34	0.0252073	0.0511686	43.1861	158.952	LSS
																								69	GO_Biological_Process_2021	blood vessel diameter maintenance (GO:0097746)	'1/35	0.0259397	0.0511686	41.9139	153.069	CPS1
																								70	GO_Biological_Process_2021	acylglycerol catabolic process (GO:0046464)	'1/35	0.0259397	0.0511686	41.9139	153.069	CPS1
																								71	GO_Biological_Process_2021	cholesterol biosynthetic process (GO:0006695)	'1/35	0.0259397	0.0511686	41.9139	153.069	LSS
																								72	GO_Biological_Process_2021	positive regulation of lipid biosynthetic process (GO:0046889)	'1/35	0.0259397	0.0511686	41.9139	153.069	SREBF1
																								73	GO_Biological_Process_2021	regulation of intracellular steroid hormone receptor signaling pathway (GO:0033143)	'1/37	0.0274028	0.0519211	39.5813	142.378	GPAM
																								74	GO_Biological_Process_2021	phospholipid biosynthetic process (GO:0008654)	'1/37	0.0274028	0.0519211	39.5813	142.378	GPAM
																								75	GO_Biological_Process_2021	glutamine family amino acid metabolic process (GO:0009064)	'1/37	0.0274028	0.0519211	39.5813	142.378	CPS1
																								76	GO_Biological_Process_2021	sterol biosynthetic process (GO:0016126)	'1/38	0.0281336	0.0526135	38.5097	137.51	LSS
																								77	GO_Biological_Process_2021	regulation of protein targeting to mitochondrion (GO:1903214)	'1/39	0.0288639	0.0532872	37.4944	132.924	SREBF1
																								78	GO_Biological_Process_2021	fatty acid derivative biosynthetic process (GO:1901570)	'1/40	0.0295936	0.0539429	36.5311	128.597	FASN
																								79	GO_Biological_Process_2021	alpha-amino acid metabolic process (GO:1901605)	'1/46	0.0339615	0.0611308	31.6508	107.06	CPS1
																								80	GO_Biological_Process_2021	regulation of cellular metabolic process (GO:0031323)	'1/47	0.0346877	0.0614402	30.9612	104.072	FASN
																								81	GO_Biological_Process_2021	regulation of mitochondrion organization (GO:0010821)	'1/48	0.0354134	0.0614402	30.3009	101.225	SREBF1
																								82	GO_Biological_Process_2021	phosphatidic acid biosynthetic process (GO:0006654)	'1/48	0.0354134	0.0614402	30.3009	101.225	GPAM
																								83	GO_Biological_Process_2021	secondary alcohol metabolic process (GO:1902652)	'1/49	0.0361386	0.0619519	29.6682	98.5099	APOB
																								84	GO_Biological_Process_2021	phosphatidic acid metabolic process (GO:0046473)	'1/50	0.0368633	0.0624507	29.0612	95.9177	GPAM
																								85	GO_Biological_Process_2021	cholesterol transport (GO:0030301)	'1/51	0.0375874	0.0626909	28.4786	93.4406	APOB
																								86	GO_Biological_Process_2021	sprouting angiogenesis (GO:0002040)	'1/52	0.0383111	0.0626909	27.9188	91.0715	EPHB4
																								87	GO_Biological_Process_2021	amide biosynthetic process (GO:0043604)	'1/52	0.0383111	0.0626909	27.9188	91.0715	CPS1
																								88	GO_Biological_Process_2021	heart morphogenesis (GO:0003007)	'1/53	0.0390342	0.0631565	27.3805	88.8036	EPHB4
																								89	GO_Biological_Process_2021	pattern recognition receptor signaling pathway (GO:0002221)	'1/61	0.0448012	0.0716818	23.7202	73.6637	APOB
																								90	GO_Biological_Process_2021	positive regulation of viral process (GO:0048524)	'1/63	0.0462378	0.0731675	22.9528	70.5558	NR5A2
																								91	GO_Biological_Process_2021	steroid biosynthetic process (GO:0006694)	'1/65	0.0476725	0.0746178	22.2333	67.6647	LSS
																								92	GO_Biological_Process_2021	cellular response to nutrient levels (GO:0031669)	'1/66	0.0483891	0.074925	21.8901	66.2938	SREBF1
																								93	GO_Biological_Process_2021	regulation of viral genome replication (GO:0045069)	'1/67	0.0491051	0.0752249	21.5574	64.9694	NR5A2
																								94	GO_Biological_Process_2021	sterol metabolic process (GO:0016125)	'1/70	0.0512503	0.0776847	20.617	61.2537	APOB
																								95	GO_Biological_Process_2021	cholesterol homeostasis (GO:0042632)	'1/71	0.0519644	0.0779466	20.3214	60.0945	APOB
																								96	GO_Biological_Process_2021	sterol homeostasis (GO:0055092)	'1/72	0.0526779	0.0782023	20.0342	58.9719	APOB
																								97	GO_Biological_Process_2021	response to molecule of bacterial origin (GO:0002237)	'1/73	0.053391	0.0784521	19.755	57.8843	CPS1
																								98	GO_Biological_Process_2021	phospholipid metabolic process (GO:0006644)	'1/76	0.0555272	0.0807668	18.9619	54.8166	GPAM
																								99	GO_Biological_Process_2021	ephrin receptor signaling pathway (GO:0048013)	'1/82	0.059786	0.0860918	17.552	49.4438	EPHB4
																								100	GO_Biological_Process_2021	epidermis development (GO:0008544)	'1/83	0.0604941	0.086249	17.3371	48.6342	RBP2
																								101	GO_Biological_Process_2021	toll-like receptor signaling pathway (GO:0002224)	'1/91	0.0661407	0.0933751	15.7897	42.8843	APOB
																								102	GO_Biological_Process_2021	visual perception (GO:0007601)	'1/93	0.0675474	0.0944351	15.4449	41.6228	RBP3
																								103	GO_Biological_Process_2021	regulation of kinase activity (GO:0043549)	'1/94	0.06825	0.0945	15.278	41.0151	EPHB4
																								104	GO_Biological_Process_2021	sensory perception of light stimulus (GO:0050953)	'1/95	0.0689521	0.0945629	15.1147	40.422	RBP3
																								105	GO_Biological_Process_2021	steroid metabolic process (GO:0008202)	'1/104	0.0752489	0.102208	13.7878	35.6684	LSS
																								106	GO_Biological_Process_2021	positive regulation of cellular metabolic process (GO:0031325)	'1/105	0.0759461	0.102208	13.6545	35.1977	FASN
																								107	GO_Biological_Process_2021	positive regulation of metabolic process (GO:0009893)	'1/113	0.0815059	0.107606	12.6741	31.775	FASN
																								108	GO_Biological_Process_2021	response to lipid (GO:0033993)	'1/114	0.0821987	0.107606	12.5613	31.3859	CPS1
																								109	GO_Biological_Process_2021	positive regulation of kinase activity (GO:0033674)	'1/114	0.0821987	0.107606	12.5613	31.3859	EPHB4
																								110	GO_Biological_Process_2021	transcription initiation from RNA polymerase II promoter (GO:0006367)	'1/140	0.100041	0.128624	10.1984	23.4784	NR5A2
																								111	GO_Biological_Process_2021	enzyme linked receptor protein signaling pathway (GO:0007167)	'1/140	0.100041	0.128624	10.1984	23.4784	EPHB4
																								112	GO_Biological_Process_2021	receptor-mediated endocytosis (GO:0006898)	'1/143	0.102079	0.130082	9.98139	22.7777	APOB
																								113	GO_Biological_Process_2021	positive regulation of transferase activity (GO:0051347)	'1/148	0.105465	0.133219	9.63946	21.6827	EPHB4
																								114	GO_Biological_Process_2021	organonitrogen compound biosynthetic process (GO:1901566)	'1/158	0.112203	0.137745	9.02093	19.7328	CPS1
																								115	GO_Biological_Process_2021	cellular response to starvation (GO:0009267)	'1/158	0.112203	0.137745	9.02093	19.7328	SREBF1
																								116	GO_Biological_Process_2021	response to lipopolysaccharide (GO:0032496)	'1/159	0.112874	0.137745	8.96338	19.5535	CPS1
																								117	GO_Biological_Process_2021	protein autophosphorylation (GO:0046777)	'1/159	0.112874	0.137745	8.96338	19.5535	EPHB4
																								118	GO_Biological_Process_2021	heart development (GO:0007507)	'1/164	0.116223	0.140639	8.68624	18.6949	EPHB4
																								119	GO_Biological_Process_2021	DNA-templated transcription, initiation (GO:0006352)	'1/168	0.118893	0.142672	8.47648	18.0509	NR5A2
																								120	GO_Biological_Process_2021	glycerophospholipid biosynthetic process (GO:0046474)	'1/177	0.124874	0.14861	8.03937	16.7255	GPAM
																								121	GO_Biological_Process_2021	positive regulation of cellular biosynthetic process (GO:0031328)	'1/180	0.126859	0.149735	7.90343	16.318	SREBF1
																								122	GO_Biological_Process_2021	axon guidance (GO:0007411)	'1/203	0.14194	0.166174	6.9954	13.6575	EPHB4
																								123	GO_Biological_Process_2021	positive regulation of transcription by RNA polymerase II (GO:0045944)	'2/908	0.146504	0.170134	3.23977	6.22264	SREBF1;NR5A2
																								124	GO_Biological_Process_2021	regulation of autophagy (GO:0010506)	'1/231	0.159971	0.184287	6.13509	11.2442	SREBF1
																								125	GO_Biological_Process_2021	axonogenesis (GO:0007409)	'1/240	0.165692	0.189306	5.90137	10.6085	EPHB4
																								126	GO_Biological_Process_2021	membrane organization (GO:0061024)	'1/242	0.166958	0.189306	5.85181	10.4748	APOB
																								127	GO_Biological_Process_2021	positive regulation of phosphorylation (GO:0042327)	'1/253	0.17389	0.195626	5.59325	9.78446	EPHB4
																								128	GO_Biological_Process_2021	positive regulation of cell differentiation (GO:0045597)	'1/258	0.177023	0.197607	5.48305	9.49376	APOB
																								129	GO_Biological_Process_2021	transcription by RNA polymerase II (GO:0006366)	'1/320	0.214964	0.238114	4.40349	6.76942	NR5A2
																								130	GO_Biological_Process_2021	positive regulation of transcription, DNA-templated (GO:0045893)	'2/1183	0.221427	0.243401	2.44955	3.6931	SREBF1;NR5A2
																								131	GO_Biological_Process_2021	post-translational protein modification (GO:0043687)	'1/345	0.229796	0.250686	4.07828	5.99738	APOB
																								132	GO_Biological_Process_2021	protein transport (GO:0015031)	'1/369	0.243788	0.26395	3.80765	5.37433	APOB
																								133	GO_Biological_Process_2021	transmembrane receptor protein tyrosine kinase signaling pathway (GO:0007169)	'1/404	0.263768	0.283452	3.47076	4.62543	EPHB4
																								134	GO_Biological_Process_2021	cellular protein metabolic process (GO:0044267)	'1/417	0.271063	0.289134	3.36006	4.38624	APOB
																								135	GO_Biological_Process_2021	regulation of nucleic acid-templated transcription (GO:1903506)	'1/430	0.27829	0.29466	3.25608	4.16482	NR5A2
																								136	GO_Biological_Process_2021	regulation of cellular macromolecule biosynthetic process (GO:2000112)	'1/468	0.299035	0.314314	2.98532	3.60386	NR5A2
																								137	GO_Biological_Process_2021	protein phosphorylation (GO:0006468)	'1/496	0.313963	0.327613	2.81241	3.25812	EPHB4
																								138	GO_Biological_Process_2021	positive regulation of nucleic acid-templated transcription (GO:1903508)	'1/511	0.321837	0.333414	2.72759	3.0923	NR5A2
																								139	GO_Biological_Process_2021	positive regulation of cellular process (GO:0048522)	'1/625	0.378984	0.389812	2.21623	2.15032	FASN
																								140	GO_Biological_Process_2021	regulation of transcription by RNA polymerase II (GO:0006357)	'2/2206	0.504662	0.515399	1.24117	0.848795	SREBF1;NR5A2
																								141	GO_Biological_Process_2021	regulation of transcription, DNA-templated (GO:0006355)	'2/2244	0.514245	0.521488	1.21753	0.809721	SREBF1;NR5A2
																								142	GO_Biological_Process_2021	cellular protein modification process (GO:0006464)	'1/1025	0.545897	0.549715	1.32261	0.800611	APOB
																								143	GO_Biological_Process_2021	regulation of gene expression (GO:0010468)	'1/1079	0.564907	0.564907	1.25278	0.715457	NR5A2
																								Late_CS22-23_enr_res_score
																								0	GO_Biological_Process_2021	negative regulation of DNA binding (GO:0043392)	'2/31	0.00024108	0.0386391	105.867	881.916	NFKBIA;JUN
																								1	GO_Biological_Process_2021	positive regulation of transcription by RNA polymerase II (GO:0045944)	'5/908	0.00039128	0.0386391	10.5659	82.9009	NFKBIA;JUN;KLF6;JUNB;ATF3
																								2	GO_Biological_Process_2021	regulation of DNA binding (GO:0051101)	'2/47	0.000556579	0.0386391	68.1709	510.853	NFKBIA;JUN
																								3	GO_Biological_Process_2021	glycosaminoglycan catabolic process (GO:0006027)	'2/56	0.000789823	0.0386391	56.7835	405.644	SDC4;LUM
																								4	GO_Biological_Process_2021	cytokine-mediated signaling pathway (GO:0019221)	'4/621	0.000956119	0.0386391	11.4148	79.3626	IL32;NFKBIA;VIM;JUNB
																								5	GO_Biological_Process_2021	diterpenoid metabolic process (GO:0016101)	'2/64	0.00103038	0.0386391	49.4367	340.017	SDC4;RARRES2
																								6	GO_Biological_Process_2021	positive regulation of transcription, DNA-templated (GO:0045893)	'5/1183	0.00130833	0.0420533	7.9826	52.9965	NFKBIA;JUN;KLF6;JUNB;ATF3
																								7	GO_Biological_Process_2021	negative regulation of binding (GO:0051100)	'2/88	0.00193627	0.0521583	35.5975	222.377	NFKBIA;JUN
																								8	GO_Biological_Process_2021	retinoid metabolic process (GO:0001523)	'2/92	0.00211369	0.0521583	34.0085	209.469	SDC4;RARRES2
																								9	GO_Biological_Process_2021	glycosaminoglycan biosynthetic process (GO:0006024)	'2/97	0.00234594	0.0521583	32.2105	195.037	SDC4;LUM
																								10	GO_Biological_Process_2021	positive regulation of cellular protein metabolic process (GO:0032270)	'2/102	0.00258974	0.0521583	30.5923	182.214	NFKBIA;VIM
																								11	GO_Biological_Process_2021	response to endoplasmic reticulum stress (GO:0034976)	'2/110	0.00300366	0.0521583	28.3148	164.45	JUN;ATF3
																								12	GO_Biological_Process_2021	regulation of transcription by RNA polymerase II (GO:0006357)	'6/2206	0.00370373	0.0521583	5.38939	30.1721	NFKBIA;JUN;KLF6;BHLHE40;JUNB;ATF3
																								13	GO_Biological_Process_2021	negative regulation of calcium ion-dependent exocytosis (GO:0045955)	'1/5	0.0037447	0.0521583	356.804	1993.61	STXBP3
																								14	GO_Biological_Process_2021	antifungal humoral response (GO:0019732)	'1/5	0.0037447	0.0521583	356.804	1993.61	RARRES2
																								15	GO_Biological_Process_2021	platelet degranulation (GO:0002576)	'2/125	0.00385785	0.0521583	24.843	138.069	RARRES2;ALB
																								16	GO_Biological_Process_2021	regulation of extracellular exosome assembly (GO:1903551)	'1/6	0.00449207	0.0521583	285.429	1542.87	SDC4
																								17	GO_Biological_Process_2021	positive regulation of extrinsic apoptotic signaling pathway via death domain receptors (GO:1902043)	'1/6	0.00449207	0.0521583	285.429	1542.87	ATF3
																								18	GO_Biological_Process_2021	cellular response to cold (GO:0070417)	'1/6	0.00449207	0.0521583	285.429	1542.87	NFKBIA
																								19	GO_Biological_Process_2021	positive regulation of response to external stimulus (GO:0032103)	'2/139	0.00474546	0.0521583	22.2886	119.257	NFKBIA;RARRES2
																								20	GO_Biological_Process_2021	negative regulation of DNA-binding transcription factor activity (GO:0043433)	'2/143	0.00501484	0.0521583	21.6519	114.655	NFKBIA;BHLHE40
																								21	GO_Biological_Process_2021	cellular response to cytokine stimulus (GO:0071345)	'3/482	0.00509992	0.0521583	10.1806	53.7385	IL32;VIM;JUNB
																								22	GO_Biological_Process_2021	cytoplasmic sequestering of NF-kappaB (GO:0007253)	'1/8	0.00598524	0.0561117	203.857	1043.43	NFKBIA
																								23	GO_Biological_Process_2021	negative regulation of regulated secretory pathway (GO:1903306)	'1/8	0.00598524	0.0561117	203.857	1043.43	STXBP3
																								24	GO_Biological_Process_2021	cellular response to muramyl dipeptide (GO:0071225)	'1/9	0.00673105	0.0582494	178.366	892.013	VIM
																								25	GO_Biological_Process_2021	negative regulation of lipid localization (GO:1905953)	'1/9	0.00673105	0.0582494	178.366	892.013	NFKBIA
																								26	GO_Biological_Process_2021	negative regulation of transcription from RNA polymerase II promoter in response to stress (GO:0097201)	'1/10	0.00747633	0.0590812	158.54	776.212	JUN
																								27	GO_Biological_Process_2021	regulated exocytosis (GO:0045055)	'2/180	0.00783093	0.0590812	17.1193	83.0229	RARRES2;ALB
																								28	GO_Biological_Process_2021	positive regulation of transcription from RNA polymerase II promoter in response to endoplasmic reticulum stress (GO:1990440)	'1/11	0.00822109	0.0590812	142.679	685.007	ATF3
																								29	GO_Biological_Process_2021	keratan sulfate catabolic process (GO:0042340)	'1/12	0.00896533	0.0590812	129.701	611.463	LUM
																								30	GO_Biological_Process_2021	antifungal innate immune response (GO:0061760)	'1/13	0.00970904	0.0590812	118.887	551.005	RARRES2
																								31	GO_Biological_Process_2021	cytoplasmic sequestering of protein (GO:0051220)	'1/13	0.00970904	0.0590812	118.887	551.005	NFKBIA
																								32	GO_Biological_Process_2021	negative regulation of macrophage derived foam cell differentiation (GO:0010745)	'1/13	0.00970904	0.0590812	118.887	551.005	NFKBIA
																								33	GO_Biological_Process_2021	response to muramyl dipeptide (GO:0032495)	'1/13	0.00970904	0.0590812	118.887	551.005	VIM
																								34	GO_Biological_Process_2021	negative regulation by host of viral transcription (GO:0043922)	'1/13	0.00970904	0.0590812	118.887	551.005	JUN
																								35	GO_Biological_Process_2021	cytoplasmic sequestering of transcription factor (GO:0042994)	'1/14	0.0104522	0.0590812	109.736	500.5	NFKBIA
																								36	GO_Biological_Process_2021	positive regulation of macrophage chemotaxis (GO:0010759)	'1/14	0.0104522	0.0590812	109.736	500.5	RARRES2
																								37	GO_Biological_Process_2021	positive regulation of exosomal secretion (GO:1903543)	'1/15	0.0111949	0.0590812	101.893	457.733	SDC4
																								38	GO_Biological_Process_2021	cellular response to arsenic-containing substance (GO:0071243)	'1/15	0.0111949	0.0590812	101.893	457.733	ATF3
																								39	GO_Biological_Process_2021	positive regulation of collagen biosynthetic process (GO:0032967)	'1/16	0.0119371	0.0590812	95.0952	421.092	VIM
																								40	GO_Biological_Process_2021	heme catabolic process (GO:0042167)	'1/16	0.0119371	0.0590812	95.0952	421.092	ALB
																								41	GO_Biological_Process_2021	porphyrin-containing compound catabolic process (GO:0006787)	'1/16	0.0119371	0.0590812	95.0952	421.092	ALB
																								42	GO_Biological_Process_2021	positive regulation by host of viral transcription (GO:0043923)	'1/16	0.0119371	0.0590812	95.0952	421.092	JUN
																								43	GO_Biological_Process_2021	positive regulation of collagen metabolic process (GO:0010714)	'1/17	0.0126787	0.0590812	89.1473	389.38	VIM
																								44	GO_Biological_Process_2021	negative regulation of transcription by RNA polymerase II (GO:0000122)	'3/684	0.0133264	0.0590812	7.08664	30.6002	JUN;BHLHE40;ATF3
																								45	GO_Biological_Process_2021	regulation of catabolic process (GO:0009894)	'1/18	0.0134198	0.0590812	83.8992	361.691	RARRES2
																								46	GO_Biological_Process_2021	high-density lipoprotein particle remodeling (GO:0034375)	'1/18	0.0134198	0.0590812	83.8992	361.691	ALB
																								47	GO_Biological_Process_2021	intermediate filament organization (GO:0045109)	'1/18	0.0134198	0.0590812	83.8992	361.691	VIM
																								48	GO_Biological_Process_2021	mitochondrion localization (GO:0051646)	'1/19	0.0141604	0.0590812	79.2341	337.324	ALB
																								49	GO_Biological_Process_2021	regulation of collagen biosynthetic process (GO:0032965)	'1/19	0.0141604	0.0590812	79.2341	337.324	VIM
																								50	GO_Biological_Process_2021	positive regulation of macrophage migration (GO:1905523)	'1/19	0.0141604	0.0590812	79.2341	337.324	RARRES2
																								51	GO_Biological_Process_2021	regulation of exosomal secretion (GO:1903541)	'1/19	0.0141604	0.0590812	79.2341	337.324	SDC4
																								52	GO_Biological_Process_2021	regulation of granulocyte chemotaxis (GO:0071622)	'1/20	0.0149005	0.0590812	75.0602	315.73	RARRES2
																								53	GO_Biological_Process_2021	negative regulation of lipid storage (GO:0010888)	'1/20	0.0149005	0.0590812	75.0602	315.73	NFKBIA
																								54	GO_Biological_Process_2021	embryonic digestive tract development (GO:0048566)	'1/20	0.0149005	0.0590812	75.0602	315.73	RARRES2
																								55	GO_Biological_Process_2021	regulation of lipid catabolic process (GO:0050994)	'1/21	0.0156401	0.0590812	71.3036	296.475	RARRES2
																								56	GO_Biological_Process_2021	positive regulation of vascular associated smooth muscle cell proliferation (GO:1904707)	'1/21	0.0156401	0.0590812	71.3036	296.475	JUN
																								57	GO_Biological_Process_2021	regulation of lipid storage (GO:0010883)	'1/22	0.0163791	0.0590812	67.9048	279.207	NFKBIA
																								58	GO_Biological_Process_2021	positive regulation of DNA-templated transcription, initiation (GO:2000144)	'1/22	0.0163791	0.0590812	67.9048	279.207	JUN
																								59	GO_Biological_Process_2021	regulation of macrophage chemotaxis (GO:0010758)	'1/22	0.0163791	0.0590812	67.9048	279.207	RARRES2
																								60	GO_Biological_Process_2021	heme biosynthetic process (GO:0006783)	'1/22	0.0163791	0.0590812	67.9048	279.207	ALB
																								61	GO_Biological_Process_2021	regulation of protein phosphorylation (GO:0001932)	'2/266	0.0165079	0.0590812	11.4924	47.164	RARRES2;ATF3
																								62	GO_Biological_Process_2021	regulation of apoptotic process (GO:0042981)	'3/742	0.0165769	0.0590812	6.51083	26.6927	NFKBIA;JUN;ALB
																								63	GO_Biological_Process_2021	positive regulation of cholesterol efflux (GO:0010875)	'1/23	0.0171176	0.0590812	64.8149	263.644	NFKBIA
																								64	GO_Biological_Process_2021	regulation of mononuclear cell migration (GO:0071675)	'1/23	0.0171176	0.0590812	64.8149	263.644	RARRES2
																								65	GO_Biological_Process_2021	defense response to fungus (GO:0050832)	'1/24	0.0178556	0.0590812	61.9938	249.552	RARRES2
																								66	GO_Biological_Process_2021	positive regulation of transcription from RNA polymerase II promoter in response to stress (GO:0036003)	'1/24	0.0178556	0.0590812	61.9938	249.552	ATF3
																								67	GO_Biological_Process_2021	porphyrin-containing compound biosynthetic process (GO:0006779)	'1/24	0.0178556	0.0590812	61.9938	249.552	ALB
																								68	GO_Biological_Process_2021	cellular response to cadmium ion (GO:0071276)	'1/27	0.0200666	0.0624075	54.8324	214.324	JUN
																								69	GO_Biological_Process_2021	entrainment of circadian clock by photoperiod (GO:0043153)	'1/27	0.0200666	0.0624075	54.8324	214.324	BHLHE40
																								70	GO_Biological_Process_2021	regulation of cell cycle (GO:0051726)	'2/296	0.0201864	0.0624075	10.304	40.214	JUN;JUNB
																								71	GO_Biological_Process_2021	regulation of transcription, DNA-templated (GO:0006355)	'5/2244	0.020254	0.0624075	3.96293	15.4531	JUN;KLF6;BHLHE40;JUNB;ATF3
																								72	GO_Biological_Process_2021	keratan sulfate biosynthetic process (GO:0018146)	'1/28	0.0208025	0.0624075	52.7989	204.474	LUM
																								73	GO_Biological_Process_2021	positive regulation of fibroblast proliferation (GO:0048146)	'1/28	0.0208025	0.0624075	52.7989	204.474	S100A6
																								74	GO_Biological_Process_2021	photoperiodism (GO:0009648)	'1/28	0.0208025	0.0624075	52.7989	204.474	BHLHE40
																								75	GO_Biological_Process_2021	aggrephagy (GO:0035973)	'1/29	0.0215379	0.0629355	50.9107	195.392	VIM
																								76	GO_Biological_Process_2021	response to cadmium ion (GO:0046686)	'1/29	0.0215379	0.0629355	50.9107	195.392	JUN
																								77	GO_Biological_Process_2021	aminoglycan catabolic process (GO:0006026)	'1/31	0.0230072	0.063296	47.5119	179.212	SDC4
																								78	GO_Biological_Process_2021	regulation of macrophage derived foam cell differentiation (GO:0010743)	'1/31	0.0230072	0.063296	47.5119	179.212	NFKBIA
																								79	GO_Biological_Process_2021	regulation of calcium ion-dependent exocytosis (GO:0017158)	'1/31	0.0230072	0.063296	47.5119	179.212	STXBP3
																								80	GO_Biological_Process_2021	positive regulation of locomotion (GO:0040017)	'1/31	0.0230072	0.063296	47.5119	179.212	RARRES2
																								81	GO_Biological_Process_2021	regulation of chemotaxis (GO:0050920)	'1/32	0.0237411	0.063296	45.977	171.979	RARRES2
																								82	GO_Biological_Process_2021	modulation by host of symbiont process (GO:0051851)	'1/32	0.0237411	0.063296	45.977	171.979	JUN
																								83	GO_Biological_Process_2021	cellular response to oxygen-containing compound (GO:1901701)	'2/323	0.0237657	0.063296	9.42439	35.2427	JUN;VIM
																								84	GO_Biological_Process_2021	keratan sulfate metabolic process (GO:0042339)	'1/33	0.0244745	0.063296	44.5379	165.241	LUM
																								85	GO_Biological_Process_2021	positive regulation of cholesterol transport (GO:0032376)	'1/33	0.0244745	0.063296	44.5379	165.241	NFKBIA
																								86	GO_Biological_Process_2021	regulation of cholesterol efflux (GO:0010874)	'1/33	0.0244745	0.063296	44.5379	165.241	NFKBIA
																								87	GO_Biological_Process_2021	positive regulation of pri-miRNA transcription by RNA polymerase II (GO:1902895)	'1/34	0.0252073	0.0644505	43.1861	158.952	JUN
																								88	GO_Biological_Process_2021	negative regulation of T cell proliferation (GO:0042130)	'1/35	0.0259397	0.0655778	41.9139	153.069	SDC4
																								89	GO_Biological_Process_2021	retina homeostasis (GO:0001895)	'1/36	0.0266715	0.0659381	40.7143	147.555	ALB
																								90	GO_Biological_Process_2021	platelet aggregation (GO:0070527)	'1/36	0.0266715	0.0659381	40.7143	147.555	STXBP3
																								91	GO_Biological_Process_2021	regulation of vascular associated smooth muscle cell proliferation (GO:1904705)	'1/37	0.0274028	0.0659381	39.5813	142.378	JUN
																								92	GO_Biological_Process_2021	positive regulation of exocytosis (GO:0045921)	'1/37	0.0274028	0.0659381	39.5813	142.378	SDC4
																								93	GO_Biological_Process_2021	supramolecular fiber organization (GO:0097435)	'2/351	0.027735	0.0659381	8.65594	31.0321	LUM;VIM
																								94	GO_Biological_Process_2021	actin-myosin filament sliding (GO:0033275)	'1/38	0.0281336	0.0659381	38.5097	137.51	VIM
																								95	GO_Biological_Process_2021	muscle filament sliding (GO:0030049)	'1/38	0.0281336	0.0659381	38.5097	137.51	VIM
																								96	GO_Biological_Process_2021	negative regulation of lymphocyte proliferation (GO:0050672)	'1/39	0.0288639	0.0669523	37.4944	132.924	SDC4
																								97	GO_Biological_Process_2021	sulfur compound catabolic process (GO:0044273)	'1/40	0.0295936	0.0672583	36.5311	128.597	LUM
																								98	GO_Biological_Process_2021	digestive tract development (GO:0048565)	'1/40	0.0295936	0.0672583	36.5311	128.597	RARRES2
																								99	GO_Biological_Process_2021	regulation of cell development (GO:0060284)	'1/41	0.0303229	0.0676225	35.6161	124.509	BHLHE40
																								100	GO_Biological_Process_2021	regulation of nervous system development (GO:0051960)	'1/42	0.0310517	0.0676225	34.7456	120.64	BHLHE40
																								101	GO_Biological_Process_2021	negative regulation of transcription, DNA-templated (GO:0045892)	'3/948	0.0315193	0.0676225	5.03704	17.4138	JUN;BHLHE40;ATF3
																								102	GO_Biological_Process_2021	signal release from synapse (GO:0099643)	'1/43	0.0317799	0.0676225	33.9167	116.976	STXBP3
																								103	GO_Biological_Process_2021	negative regulation of programmed cell death (GO:0043069)	'2/381	0.0322666	0.0676225	7.9586	27.3276	NFKBIA;ALB
																								104	GO_Biological_Process_2021	positive regulation of biosynthetic process (GO:0009891)	'1/44	0.0325076	0.0676225	33.1262	113.5	VIM
																								105	GO_Biological_Process_2021	neurotransmitter secretion (GO:0007269)	'1/44	0.0325076	0.0676225	33.1262	113.5	STXBP3
																								106	GO_Biological_Process_2021	homotypic cell-cell adhesion (GO:0034109)	'1/44	0.0325076	0.0676225	33.1262	113.5	STXBP3
																								107	GO_Biological_Process_2021	negative regulation of T cell activation (GO:0050868)	'1/45	0.0332348	0.0676225	32.3718	110.199	SDC4
																								108	GO_Biological_Process_2021	positive regulation of chemotaxis (GO:0050921)	'1/45	0.0332348	0.0676225	32.3718	110.199	RARRES2
																								109	GO_Biological_Process_2021	regulation of pri-miRNA transcription by RNA polymerase II (GO:1902893)	'1/45	0.0332348	0.0676225	32.3718	110.199	JUN
																								110	GO_Biological_Process_2021	regulation of fibroblast proliferation (GO:0048145)	'1/46	0.0339615	0.0676225	31.6508	107.06	S100A6
																								111	GO_Biological_Process_2021	positive regulation of organelle assembly (GO:1902117)	'1/46	0.0339615	0.0676225	31.6508	107.06	SDC4
																								112	GO_Biological_Process_2021	positive regulation of smooth muscle cell proliferation (GO:0048661)	'1/46	0.0339615	0.0676225	31.6508	107.06	JUN
																								113	GO_Biological_Process_2021	aminoglycan biosynthetic process (GO:0006023)	'1/49	0.0361386	0.070706	29.6682	98.5099	SDC4
																								114	GO_Biological_Process_2021	regulation of cellular protein metabolic process (GO:0032268)	'1/49	0.0361386	0.070706	29.6682	98.5099	NFKBIA
																								115	GO_Biological_Process_2021	positive regulation of fat cell differentiation (GO:0045600)	'1/51	0.0375874	0.0729067	28.4786	93.4406	RARRES2
																								116	GO_Biological_Process_2021	glycosaminoglycan metabolic process (GO:0030203)	'1/54	0.0397569	0.0758076	26.8625	86.6309	SDC4
																								117	GO_Biological_Process_2021	positive regulation of leukocyte chemotaxis (GO:0002690)	'1/54	0.0397569	0.0758076	26.8625	86.6309	RARRES2
																								118	GO_Biological_Process_2021	cellular response to peptide (GO:1901653)	'1/57	0.0419217	0.0792638	25.4196	80.6299	VIM
																								119	GO_Biological_Process_2021	response to reactive oxygen species (GO:0000302)	'1/59	0.0433625	0.0806327	24.5406	77.0125	JUN
																								120	GO_Biological_Process_2021	selective autophagy (GO:0061912)	'1/59	0.0433625	0.0806327	24.5406	77.0125	VIM
																								121	GO_Biological_Process_2021	B cell differentiation (GO:0030183)	'1/61	0.0448012	0.0812774	23.7202	73.6637	KLF6
																								122	GO_Biological_Process_2021	regulation of DNA-templated transcription, initiation (GO:2000142)	'1/61	0.0448012	0.0812774	23.7202	73.6637	JUN
																								123	GO_Biological_Process_2021	regulation of neurogenesis (GO:0050767)	'1/62	0.0455197	0.0812774	23.3302	72.0812	BHLHE40
																								124	GO_Biological_Process_2021	I-kappaB kinase/NF-kappaB signaling (GO:0007249)	'1/62	0.0455197	0.0812774	23.3302	72.0812	NFKBIA
																								125	GO_Biological_Process_2021	negative regulation of nucleic acid-templated transcription (GO:1903507)	'2/464	0.0462003	0.0812774	6.50117	19.9896	JUN;BHLHE40
																								126	GO_Biological_Process_2021	cellular response to reactive oxygen species (GO:0034614)	'1/63	0.0462378	0.0812774	22.9528	70.5558	JUN
																								127	GO_Biological_Process_2021	anterior/posterior pattern specification (GO:0009952)	'1/63	0.0462378	0.0812774	22.9528	70.5558	BHLHE40
																								128	GO_Biological_Process_2021	cellular response to nutrient levels (GO:0031669)	'1/66	0.0483891	0.0837503	21.8901	66.2938	ALB
																								129	GO_Biological_Process_2021	embryonic organ development (GO:0048568)	'1/66	0.0483891	0.0837503	21.8901	66.2938	RARRES2
																								130	GO_Biological_Process_2021	regulation of translational initiation (GO:0006446)	'1/68	0.0498207	0.0852756	21.2345	63.6893	ATF3
																								131	GO_Biological_Process_2021	negative regulation of apoptotic process (GO:0043066)	'2/485	0.0500283	0.0852756	6.21182	18.6054	NFKBIA;ALB
																								132	GO_Biological_Process_2021	defense response to Gram-positive bacterium (GO:0050830)	'1/70	0.0512503	0.0867017	20.617	61.2537	RARRES2
																								133	GO_Biological_Process_2021	neurotransmitter transport (GO:0006836)	'1/73	0.053391	0.0883307	19.755	57.8843	STXBP3
																								134	GO_Biological_Process_2021	defense response to Gram-negative bacterium (GO:0050829)	'1/73	0.053391	0.0883307	19.755	57.8843	RARRES2
																								135	GO_Biological_Process_2021	insulin receptor signaling pathway (GO:0008286)	'1/73	0.053391	0.0883307	19.755	57.8843	RARRES2
																								136	GO_Biological_Process_2021	positive regulation of nucleic acid-templated transcription (GO:1903508)	'2/511	0.0549254	0.0898821	5.88666	17.0818	JUN;KLF6
																								137	GO_Biological_Process_2021	regulation of T cell proliferation (GO:0042129)	'1/76	0.0555272	0.0898821	18.9619	54.8166	SDC4
																								138	GO_Biological_Process_2021	cell morphogenesis involved in neuron differentiation (GO:0048667)	'1/76	0.0555272	0.0898821	18.9619	54.8166	S100A6
																								139	GO_Biological_Process_2021	axon development (GO:0061564)	'1/79	0.0576588	0.0918384	18.2299	52.0136	S100A6
																								140	GO_Biological_Process_2021	negative regulation of NF-kappaB transcription factor activity (GO:0032088)	'1/79	0.0576588	0.0918384	18.2299	52.0136	NFKBIA
																								141	GO_Biological_Process_2021	regulation of fat cell differentiation (GO:0045598)	'1/80	0.0583684	0.0918384	17.9982	51.1325	RARRES2
																								142	GO_Biological_Process_2021	regulation of NIK/NF-kappaB signaling (GO:1901222)	'1/80	0.0583684	0.0918384	17.9982	51.1325	NFKBIA
																								143	GO_Biological_Process_2021	positive regulation of cellular amide metabolic process (GO:0034250)	'1/81	0.0590774	0.0923085	17.7723	50.2762	VIM
																								144	GO_Biological_Process_2021	lymphocyte differentiation (GO:0030098)	'1/84	0.0612016	0.0948682	17.1274	47.8467	KLF6
																								145	GO_Biological_Process_2021	B cell activation (GO:0042113)	'1/85	0.0619087	0.0948682	16.9226	47.0803	KLF6
																								146	GO_Biological_Process_2021	negative regulation of cellular macromolecule biosynthetic process (GO:2000113)	'2/547	0.0619806	0.0948682	5.48765	15.2608	JUN;BHLHE40
																								147	GO_Biological_Process_2021	regulation of transcription from RNA polymerase II promoter in response to stress (GO:0043618)	'1/87	0.0633213	0.0962655	16.5274	45.6079	ATF3
																								148	GO_Biological_Process_2021	collagen fibril organization (GO:0030199)	'1/89	0.064732	0.096455	16.1502	44.2111	LUM
																								149	GO_Biological_Process_2021	transforming growth factor beta receptor signaling pathway (GO:0007179)	'1/89	0.064732	0.096455	16.1502	44.2111	JUN
																								150	GO_Biological_Process_2021	positive regulation of inflammatory response (GO:0050729)	'1/89	0.064732	0.096455	16.1502	44.2111	NFKBIA
																								151	GO_Biological_Process_2021	positive regulation of cellular component biogenesis (GO:0044089)	'1/92	0.0668443	0.0983004	15.6154	42.2457	SDC4
																								152	GO_Biological_Process_2021	regulation of lipid metabolic process (GO:0019216)	'1/92	0.0668443	0.0983004	15.6154	42.2457	RARRES2
																								153	GO_Biological_Process_2021	negative regulation of cell death (GO:0060548)	'1/94	0.06825	0.0990725	15.278	41.0151	ALB
																								154	GO_Biological_Process_2021	interleukin-1-mediated signaling pathway (GO:0070498)	'1/94	0.06825	0.0990725	15.278	41.0151	NFKBIA
																								155	GO_Biological_Process_2021	positive regulation of defense response (GO:0031349)	'1/98	0.0710555	0.102484	14.6451	38.7259	NFKBIA
																								156	GO_Biological_Process_2021	positive regulation of translation (GO:0045727)	'1/100	0.0724552	0.103837	14.3478	37.6598	VIM
																								157	GO_Biological_Process_2021	positive regulation of cellular metabolic process (GO:0031325)	'1/105	0.0759461	0.108151	13.6545	35.1977	NFKBIA
																								158	GO_Biological_Process_2021	small GTPase mediated signal transduction (GO:0007264)	'1/106	0.0766428	0.108457	13.5238	34.7373	JUN
																								159	GO_Biological_Process_2021	Fc-epsilon receptor signaling pathway (GO:0038095)	'1/111	0.0801189	0.112667	12.9058	32.5775	JUN
																								160	GO_Biological_Process_2021	Fc receptor signaling pathway (GO:0038093)	'1/112	0.0808127	0.112937	12.7889	32.1721	JUN
																								161	GO_Biological_Process_2021	sulfur compound biosynthetic process (GO:0044272)	'1/113	0.0815059	0.113033	12.6741	31.775	LUM
																								162	GO_Biological_Process_2021	cellular response to transforming growth factor beta stimulus (GO:0071560)	'1/114	0.0821987	0.113033	12.5613	31.3859	JUN
																								163	GO_Biological_Process_2021	cellular response to molecule of bacterial origin (GO:0071219)	'1/115	0.082891	0.113033	12.4505	31.0046	VIM
																								164	GO_Biological_Process_2021	positive regulation of protein metabolic process (GO:0051247)	'1/115	0.082891	0.113033	12.4505	31.0046	NFKBIA
																								165	GO_Biological_Process_2021	tumor necrosis factor-mediated signaling pathway (GO:0033209)	'1/116	0.0835828	0.11329	12.3416	30.6309	NFKBIA
																								166	GO_Biological_Process_2021	regulation of cellular response to stress (GO:0080135)	'1/118	0.084965	0.114474	12.1294	29.9053	ATF3
																								167	GO_Biological_Process_2021	cellular response to lipopolysaccharide (GO:0071222)	'1/120	0.0863452	0.115641	11.9244	29.2076	VIM
																								168	GO_Biological_Process_2021	regulation of mRNA catabolic process (GO:0061013)	'1/122	0.0877235	0.116792	11.7261	28.5362	VIM
																								169	GO_Biological_Process_2021	cellular response to oxidative stress (GO:0034599)	'1/125	0.0897872	0.118836	11.4407	27.5756	JUN
																								170	GO_Biological_Process_2021	cellular response to insulin stimulus (GO:0032869)	'1/129	0.0925321	0.120345	11.0809	26.3748	RARRES2
																								171	GO_Biological_Process_2021	positive regulation of macromolecule biosynthetic process (GO:0010557)	'1/129	0.0925321	0.120345	11.0809	26.3748	VIM
																								172	GO_Biological_Process_2021	muscle contraction (GO:0006936)	'1/129	0.0925321	0.120345	11.0809	26.3748	VIM
																								173	GO_Biological_Process_2021	cellular response to metal ion (GO:0071248)	'1/131	0.0939017	0.121425	10.9093	25.8061	JUN
																								174	GO_Biological_Process_2021	transmembrane receptor protein serine/threonine kinase signaling pathway (GO:0007178)	'1/133	0.0952693	0.122489	10.743	25.2572	JUN
																								175	GO_Biological_Process_2021	neuron projection morphogenesis (GO:0048812)	'1/140	0.100041	0.127893	10.1984	23.4784	S100A6
																								176	GO_Biological_Process_2021	Ras protein signal transduction (GO:0007265)	'1/142	0.1014	0.128898	10.0527	23.0074	JUN
																								177	GO_Biological_Process_2021	receptor-mediated endocytosis (GO:0006898)	'1/143	0.102079	0.129032	9.98139	22.7777	ALB
																								178	GO_Biological_Process_2021	regulation of mRNA stability (GO:0043488)	'1/146	0.104112	0.130867	9.7734	22.1102	VIM
																								179	GO_Biological_Process_2021	cellular response to interleukin-1 (GO:0071347)	'1/155	0.110187	0.136302	9.19805	20.287	NFKBIA
																								180	GO_Biological_Process_2021	positive regulation of NF-kappaB transcription factor activity (GO:0051092)	'1/155	0.110187	0.136302	9.19805	20.287	NFKBIA
																								181	GO_Biological_Process_2021	regulation of cell population proliferation (GO:0042127)	'2/764	0.110254	0.136302	3.88108	8.55768	JUN;JUNB
																								182	GO_Biological_Process_2021	cellular response to starvation (GO:0009267)	'1/158	0.112203	0.137954	9.02093	19.7328	ALB
																								183	GO_Biological_Process_2021	response to lipopolysaccharide (GO:0032496)	'1/159	0.112874	0.138025	8.96338	19.5535	VIM
																								184	GO_Biological_Process_2021	defense response to bacterium (GO:0042742)	'1/176	0.124211	0.151068	8.08571	16.8649	RARRES2
																								185	GO_Biological_Process_2021	regulation of translation (GO:0006417)	'1/178	0.125536	0.151858	7.99354	16.5879	VIM
																								186	GO_Biological_Process_2021	positive regulation of cellular biosynthetic process (GO:0031328)	'1/180	0.126859	0.152638	7.90343	16.318	VIM
																								187	GO_Biological_Process_2021	negative regulation of cell differentiation (GO:0045596)	'1/191	0.134102	0.160495	7.44173	14.9516	NFKBIA
																								188	GO_Biological_Process_2021	cellular response to tumor necrosis factor (GO:0071356)	'1/194	0.136068	0.161133	7.32494	14.6103	NFKBIA
																								189	GO_Biological_Process_2021	regulation of programmed cell death (GO:0043067)	'1/194	0.136068	0.161133	7.32494	14.6103	ALB
																								190	GO_Biological_Process_2021	generation of neurons (GO:0048699)	'1/202	0.141289	0.166441	7.03056	13.7584	BHLHE40
																								191	GO_Biological_Process_2021	regulation of inflammatory response (GO:0050727)	'1/206	0.143889	0.16862	6.89199	13.3616	NFKBIA
																								192	GO_Biological_Process_2021	positive regulation of protein modification process (GO:0031401)	'1/214	0.149066	0.173782	6.63045	12.6202	RARRES2
																								193	GO_Biological_Process_2021	extracellular structure organization (GO:0043062)	'1/216	0.150356	0.174231	6.56811	12.4449	LUM
																								194	GO_Biological_Process_2021	external encapsulating structure organization (GO:0045229)	'1/217	0.151	0.174231	6.53737	12.3587	LUM
																								195	GO_Biological_Process_2021	cellular response to lipid (GO:0071396)	'1/219	0.152287	0.17482	6.47674	12.1891	VIM
																								196	GO_Biological_Process_2021	apoptotic process (GO:0006915)	'1/231	0.159971	0.182708	6.13509	11.2442	NFKBIA
																								197	GO_Biological_Process_2021	axonogenesis (GO:0007409)	'1/240	0.165692	0.188286	5.90137	10.6085	S100A6
																								198	GO_Biological_Process_2021	positive regulation of DNA-binding transcription factor activity (GO:0051091)	'1/246	0.169485	0.191628	5.7551	10.2153	NFKBIA
																								199	GO_Biological_Process_2021	positive regulation of phosphorylation (GO:0042327)	'1/253	0.17389	0.195626	5.59325	9.78446	RARRES2
																								200	GO_Biological_Process_2021	positive regulation of cell differentiation (GO:0045597)	'1/258	0.177023	0.19816	5.48305	9.49376	RARRES2
																								201	GO_Biological_Process_2021	protein deubiquitination (GO:0016579)	'1/267	0.182635	0.20343	5.29511	9.0031	NFKBIA
																								202	GO_Biological_Process_2021	protein modification by small protein removal (GO:0070646)	'1/276	0.188211	0.208608	5.11948	8.55052	NFKBIA
																								203	GO_Biological_Process_2021	positive regulation of programmed cell death (GO:0043068)	'1/286	0.194365	0.214373	4.93734	8.08746	JUN
																								204	GO_Biological_Process_2021	extracellular matrix organization (GO:0030198)	'1/300	0.202907	0.222703	4.70282	7.50103	LUM
																								205	GO_Biological_Process_2021	innate immune response (GO:0045087)	'1/302	0.20412	0.222947	4.6711	7.42258	RARRES2
																								206	GO_Biological_Process_2021	chemical synaptic transmission (GO:0007268)	'1/306	0.206542	0.224502	4.6089	7.26939	STXBP3
																								207	GO_Biological_Process_2021	positive regulation of apoptotic process (GO:0043065)	'1/310	0.208957	0.226035	4.54831	7.12096	JUN
																								208	GO_Biological_Process_2021	cellular protein localization (GO:0034613)	'1/329	0.220334	0.237201	4.28071	6.47505	STXBP3
																								209	GO_Biological_Process_2021	intracellular protein transport (GO:0006886)	'1/336	0.224487	0.240521	4.18977	6.25926	STXBP3
																								210	GO_Biological_Process_2021	post-translational protein modification (GO:0043687)	'1/345	0.229796	0.245043	4.07828	5.99738	ALB
																								211	GO_Biological_Process_2021	protein transport (GO:0015031)	'1/369	0.243788	0.258737	3.80765	5.37433	STXBP3
																								212	GO_Biological_Process_2021	positive regulation of protein phosphorylation (GO:0001934)	'1/371	0.244943	0.258742	3.78668	5.32684	RARRES2
																								213	GO_Biological_Process_2021	transmembrane receptor protein tyrosine kinase signaling pathway (GO:0007169)	'1/404	0.263768	0.277326	3.47076	4.62543	RARRES2
																								214	GO_Biological_Process_2021	cellular protein metabolic process (GO:0044267)	'1/417	0.271063	0.28367	3.36006	4.38624	ALB
																								215	GO_Biological_Process_2021	regulation of nucleic acid-templated transcription (GO:1903506)	'1/430	0.27829	0.289886	3.25608	4.16482	BHLHE40
																								216	GO_Biological_Process_2021	regulation of intracellular signal transduction (GO:1902531)	'1/437	0.282154	0.292556	3.20265	4.05232	NFKBIA
																								217	GO_Biological_Process_2021	regulation of cellular macromolecule biosynthetic process (GO:2000112)	'1/468	0.299035	0.308637	2.98532	3.60386	BHLHE40
																								218	GO_Biological_Process_2021	positive regulation of cell population proliferation (GO:0008284)	'1/474	0.302259	0.31054	2.94654	3.52545	S100A6
																								219	GO_Biological_Process_2021	neutrophil degranulation (GO:0043312)	'1/481	0.306003	0.312084	2.90253	3.43706	STXBP3
																								220	GO_Biological_Process_2021	positive regulation of gene expression (GO:0010628)	'1/482	0.306536	0.312084	2.89635	3.4247	VIM
																								221	GO_Biological_Process_2021	neutrophil activation involved in immune response (GO:0002283)	'1/485	0.308134	0.312298	2.87795	3.38798	STXBP3
																								222	GO_Biological_Process_2021	neutrophil mediated immunity (GO:0002446)	'1/488	0.309728	0.312506	2.85978	3.35184	STXBP3
																								223	GO_Biological_Process_2021	cellular protein modification process (GO:0006464)	'1/1025	0.545897	0.548334	1.32261	0.800611	ALB
																								224	GO_Biological_Process_2021	regulation of gene expression (GO:0010468)	'1/1079	0.564907	0.564907	1.25278	0.715457	BHLHE40
