# Supplementary material for: Yolk sac cell atlas reveals multiorgan functions during human early development
Source: Science. Author manuscript; Available in PMC 2023 Aug 26. (PMC7614978; doi:10.1126/science.add7564)
Supplement: Table S27 [file EMS185071-supplement-Table_S27.xlsx]

## Sheet: T_27 DEG YS CITEseq HSPCs
Differentially expressed proteins in YS CITE-seq early and definitive HSPCs
Proteins	proba_de	proba_not_de	bayes_factor	scale1	scale2	pseudocounts	delta	lfc_mean	lfc_median	lfc_std	lfc_min	lfc_max	raw_mean1	raw_mean2	non_zeros_proportion1	non_zeros_proportion2	raw_normalized_mean1	raw_normalized_mean2	is_de_fdr_0.05	comparison	group1	group2
IL5RA	0.9216	0.0784	2.46429	1.02667e-05	2.45688e-05	0	0.5	-0.419613	-0.268351	4.65189	-13.9439	10.6164	0	0	0	0	0	0	FALSE	Def_HSPC vs Rest	Def_HSPC	Rest
PRG2	0.9212	0.0788	2.45876	0.000123848	0.000312908	0	0.5	-0.389349	-0.392438	4.05566	-10.7519	9.56101	0.117647	0.416667	0.117647	0.0833333	0.338962	0.654416	FALSE	Def_HSPC vs Rest	Def_HSPC	Rest
LINC02829	0.9162	0.0838	2.3918	5.35076e-06	1.64714e-05	0	0.5	-0.600597	-0.638309	4.03862	-11.3409	8.89001	0	0	0	0	0	0	FALSE	Def_HSPC vs Rest	Def_HSPC	Rest
NMRK2	0.9152	0.0848	2.37885	3.01049e-07	6.57128e-07	0	0.5	-1.05635	-1.26342	3.36872	-9.71276	8.10813	0	0	0	0	0	0	FALSE	Def_HSPC vs Rest	Def_HSPC	Rest
IL17F	0.9144	0.0856	2.36858	7.03947e-07	1.35115e-06	0	0.5	-1.08089	-1.21615	3.93805	-12.0906	10.1381	0	0	0	0	0	0	FALSE	Def_HSPC vs Rest	Def_HSPC	Rest
MS4A3	0.913	0.087	2.35083	3.25394e-05	4.01822e-05	0	0.5	0.181053	0.556501	3.63631	-11.3994	8.50221	0.117647	0.166667	0.0588235	0.0833333	0.486843	0.327439	FALSE	Def_HSPC vs Rest	Def_HSPC	Rest
CPA3	0.912	0.088	2.3383	8.37165e-05	0.000219318	0	0.5	-0.349775	-0.0584469	3.6041	-10.0858	7.83247	0.294118	0.333333	0.205882	0.166667	0.663381	0.589206	FALSE	Def_HSPC vs Rest	Def_HSPC	Rest
AICDA	0.9116	0.0884	2.33333	4.55063e-05	7.58433e-05	0	0.5	-0.609071	-0.832091	3.13373	-7.70108	7.29126	0.117647	0	0.0294118	0	0.127008	0	FALSE	Def_HSPC vs Rest	Def_HSPC	Rest
IL13	0.9112	0.0888	2.32838	5.78506e-06	1.17711e-05	0	0.5	-0.598226	-0.578856	3.77445	-11.1507	9.10765	0.0294118	0	0.0294118	0	0.0229528	0	FALSE	Def_HSPC vs Rest	Def_HSPC	Rest
GZMA	0.91	0.09	2.31363	0.000281616	0.000306475	0	0.5	0.486333	0.615326	4.54983	-10.8455	12.9946	1.17647	0	0.0294118	0	3.70659	0	FALSE	Def_HSPC vs Rest	Def_HSPC	Rest
DTX1	0.9082	0.0918	2.29185	7.01567e-05	5.08387e-05	0	0.5	0.217843	0.0696864	4.3043	-11.6753	12.7805	0.529412	0	0.0882353	0	0.957569	0	FALSE	Def_HSPC vs Rest	Def_HSPC	Rest
HECW2-AS1	0.9078	0.0922	2.28706	2.30164e-06	9.03881e-06	0	0.5	-0.677294	-0.523749	3.7856	-10.0765	8.09004	0	0	0	0	0	0	FALSE	Def_HSPC vs Rest	Def_HSPC	Rest
EPX	0.9078	0.0922	2.28706	1.09033e-05	1.53784e-05	0	0.5	-0.170523	-0.0479908	3.27092	-9.80879	8.00137	0	0	0	0	0	0	FALSE	Def_HSPC vs Rest	Def_HSPC	Rest
JCHAIN	0.9074	0.0926	2.28229	0.00222229	0.00312656	0	0.5	-0.176364	-0.647322	4.06541	-10.3213	11.9083	10.6765	7.5	0.470588	0.583333	20.5831	19.4759	FALSE	Def_HSPC vs Rest	Def_HSPC	Rest
ENPP3	0.9074	0.0926	2.28229	3.64523e-06	7.87867e-06	0	0.5	-0.549796	-0.47338	4.48086	-12.0626	10.948	0	0	0	0	0	0	FALSE	Def_HSPC vs Rest	Def_HSPC	Rest
ADCYAP1	0.9072	0.0928	2.27992	4.14312e-06	1.23763e-05	0	0.5	-0.894348	-1.00039	4.54229	-14.6265	11.0981	0	0	0	0	0	0	FALSE	Def_HSPC vs Rest	Def_HSPC	Rest
GATA2	0.9062	0.0938	2.2681	0.000734541	0.00113776	0	0.5	-0.153025	0.0495872	2.90059	-9.59157	6.64666	3.14706	2.91667	0.705882	0.5	6.54377	6.05864	FALSE	Def_HSPC vs Rest	Def_HSPC	Rest
CCK	0.9056	0.0944	2.26106	4.24731e-06	2.80924e-06	0	0.5	-0.183816	0.196243	5.14934	-14.9504	14.8355	0	0	0	0	0	0	FALSE	Def_HSPC vs Rest	Def_HSPC	Rest
IGLC1	0.9052	0.0948	2.25639	0.000588305	0.000609185	0	0.5	0.159556	-0.349478	4.70501	-13.018	14.1255	4.05882	1.33333	0.176471	0.0833333	6.32502	2.30481	FALSE	Def_HSPC vs Rest	Def_HSPC	Rest
CUBN	0.9052	0.0948	2.25639	7.21117e-07	1.34476e-06	0	0.5	-0.87366	-1.07611	3.38774	-8.72064	8.25602	0.0294118	0	0.0294118	0	0.0760584	0	FALSE	Def_HSPC vs Rest	Def_HSPC	Rest
CSF2	0.904	0.096	2.24248	1.50979e-05	2.49136e-05	0	0.5	-0.674496	-0.654325	4.27506	-12.6218	10.8685	0	0.25	0	0.0833333	0	1.14679	FALSE	Def_HSPC vs Rest	Def_HSPC	Rest
MS4A2	0.9026	0.0974	2.22645	4.75613e-06	8.79262e-06	0	0.5	-0.579201	-0.658083	3.47203	-10.0846	8.18018	0.0294118	0	0.0294118	0	0.0280566	0	FALSE	Def_HSPC vs Rest	Def_HSPC	Rest
TPSB2	0.9022	0.0978	2.22191	7.71978e-06	2.59629e-05	0	0.5	-0.947978	-0.982337	3.34757	-10.3353	7.11288	0.0294118	0.0833333	0.0294118	0.0833333	0.0424412	0.16372	FALSE	Def_HSPC vs Rest	Def_HSPC	Rest
AL391704.1	0.9022	0.0978	2.22191	1.40696e-05	2.50833e-05	0	0.5	-0.39585	-0.684153	3.49814	-9.69379	9.56526	0	0	0	0	0	0	FALSE	Def_HSPC vs Rest	Def_HSPC	Rest
HDC	0.901	0.099	2.20839	5.88323e-05	0.000138591	0	0.5	-0.480588	-0.208569	3.87941	-11.6823	9.47447	0.0588235	0.333333	0.0588235	0.166667	0.130901	0.768834	FALSE	Def_HSPC vs Rest	Def_HSPC	Rest
CDK15	0.901	0.099	2.20839	1.96402e-06	4.65405e-06	0	0.5	-0.525095	-0.421675	3.63985	-11.6396	8.04973	0	0	0	0	0	0	FALSE	Def_HSPC vs Rest	Def_HSPC	Rest
TPSAB1	0.9	0.1	2.19722	1.62283e-05	4.89949e-05	0	0.5	-0.877171	-0.903441	3.29936	-10.2479	7.35972	0.0588235	0	0.0588235	0	0.106936	0	FALSE	Def_HSPC vs Rest	Def_HSPC	Rest
PRL	0.8996	0.1004	2.19279	2.23955e-05	5.60008e-05	0	0.5	-0.488099	-0.708209	3.47065	-9.67449	7.94802	0	0	0	0	0	0	FALSE	Def_HSPC vs Rest	Def_HSPC	Rest
ALDH1A1	0.8994	0.1006	2.19058	0.000177097	0.00028629	0	0.5	0.192765	0.197455	3.66105	-9.97328	8.34487	1.11765	0.25	0.205882	0.166667	1.57203	0.525174	FALSE	Def_HSPC vs Rest	Def_HSPC	Rest
PRSS2	0.899	0.101	2.18616	0.00222422	0.0011038	0	0.5	0.206242	0.679874	4.60988	-11.3963	10.322	13.4706	15.25	0.470588	0.416667	43.9217	46.7671	FALSE	Def_HSPC vs Rest	Def_HSPC	Rest
PLPPR4	0.8976	0.1024	2.17084	8.58222e-08	1.36057e-07	0	0.5	-0.917564	-1.23842	2.86807	-8.98767	7.35725	0	0	0	0	0	0	FALSE	Def_HSPC vs Rest	Def_HSPC	Rest
TCL1A	0.8974	0.1026	2.16866	0.000153604	0.000117534	0	0.5	0.357917	-0.0532584	4.60594	-12.2826	14.9219	1.05882	0	0.0588235	0	3.06528	0	FALSE	Def_HSPC vs Rest	Def_HSPC	Rest
GZMB	0.897	0.103	2.16433	2.85622e-06	3.09468e-06	0	0.5	-0.420828	-0.626125	2.92775	-8.36617	10.1437	0	0	0	0	0	0	FALSE	Def_HSPC vs Rest	Def_HSPC	Rest
IGLC5	0.8964	0.1036	2.15785	0.000102437	5.93708e-05	0	0.5	0.392048	0.294917	4.44769	-12.18	13.6708	0.588235	0	0.117647	0	1.02575	0	FALSE	Def_HSPC vs Rest	Def_HSPC	Rest
POU2AF1	0.896	0.104	2.15355	1.88932e-05	1.67269e-05	0	0.5	-0.0216997	-0.255935	3.35286	-9.61798	9.37965	0.0588235	0.333333	0.0294118	0.0833333	0.0963373	0.576203	FALSE	Def_HSPC vs Rest	Def_HSPC	Rest
IL6	0.8956	0.1044	2.14926	3.44668e-06	3.57316e-06	0	0.5	-0.415253	-0.620781	3.7576	-11.3278	10.3543	0	0	0	0	0	0	FALSE	Def_HSPC vs Rest	Def_HSPC	Rest
GSDME	0.8956	0.1044	2.14926	7.78153e-05	0.000101073	0	0.5	0.171147	-0.498489	3.17076	-8.39021	7.98361	0.0882353	0.166667	0.0588235	0.0833333	0.217081	0.337655	FALSE	Def_HSPC vs Rest	Def_HSPC	Rest
VSTM1	0.8952	0.1048	2.14499	3.1298e-05	3.99093e-05	0	0.5	0.0873747	0.117831	2.83074	-8.41913	6.87968	0.0588235	0.166667	0.0294118	0.0833333	0.0561133	0.261766	FALSE	Def_HSPC vs Rest	Def_HSPC	Rest
AP000763.3	0.8944	0.1056	2.13649	1.18537e-06	1.56108e-06	0	0.5	-0.632748	-0.753408	3.89357	-10.6978	10.6816	0	0.0833333	0	0.0833333	0	0.197145	FALSE	Def_HSPC vs Rest	Def_HSPC	Rest
CD96	0.8938	0.1062	2.13016	0.00010581	0.000149486	0	0.5	-0.396756	-0.610856	2.64065	-5.85438	7.05007	0.176471	0.25	0.147059	0.166667	0.3601	0.456929	FALSE	Def_HSPC vs Rest	Def_HSPC	Rest
PRKCG	0.8936	0.1064	2.12805	1.09706e-05	9.36154e-06	0	0.5	-0.171065	-0.451561	3.68062	-10.0479	10.8837	0.0882353	0	0.0294118	0	0.277994	0	FALSE	Def_HSPC vs Rest	Def_HSPC	Rest
BLK	0.8922	0.1078	2.11341	6.53067e-05	8.12741e-05	0	0.5	-0.0737265	-0.282997	3.34825	-8.7001	9.85879	0.205882	0.25	0.0882353	0.166667	0.425438	0.481706	FALSE	Def_HSPC vs Rest	Def_HSPC	Rest
GBP1	0.8922	0.1078	2.11341	4.34141e-06	3.53099e-06	0	0.5	0.218632	-0.0194378	2.64288	-5.06119	7.49958	0.0294118	0	0.0294118	0	0.0323029	0	FALSE	Def_HSPC vs Rest	Def_HSPC	Rest
TMEFF2	0.8912	0.1088	2.10306	1.11011e-07	1.82341e-07	0	0.5	-0.579581	-0.719471	3.29586	-9.89852	9.10226	0	0	0	0	0	0	FALSE	Def_HSPC vs Rest	Def_HSPC	Rest
CARNS1	0.8912	0.1088	2.10306	1.10995e-07	1.84254e-07	0	0.5	-0.739181	-0.899463	2.70975	-7.96541	7.2167	0	0	0	0	0	0	FALSE	Def_HSPC vs Rest	Def_HSPC	Rest
PAX5	0.891	0.109	2.101	7.91508e-05	7.03998e-05	0	0.5	0.241674	-0.126103	4.0267	-10.9489	11.1445	0.323529	0.333333	0.117647	0.0833333	0.503789	0.576203	FALSE	Def_HSPC vs Rest	Def_HSPC	Rest
AL359636.2	0.891	0.109	2.101	3.1527e-06	3.74681e-06	0	0.5	0.058565	0.450577	3.42106	-10.6463	9.20413	0	0	0	0	0	0	FALSE	Def_HSPC vs Rest	Def_HSPC	Rest
CSF3	0.8904	0.1096	2.09483	1.08289e-06	4.56124e-07	0	0.5	0.145565	-0.10075	3.00601	-6.64501	8.86546	0	0	0	0	0	0	FALSE	Def_HSPC vs Rest	Def_HSPC	Rest
KRT1	0.8902	0.1098	2.09279	2.49965e-07	4.80739e-07	0	0.5	-0.911196	-0.957625	2.31669	-6.97841	6.14521	0	0	0	0	0	0	FALSE	Def_HSPC vs Rest	Def_HSPC	Rest
AL731557.1	0.8902	0.1098	2.09279	5.38468e-06	1.23236e-05	0	0.5	-0.424097	-0.325292	3.72788	-11.276	9.21495	0.0294118	0	0.0294118	0	0.0280566	0	FALSE	Def_HSPC vs Rest	Def_HSPC	Rest
LINC02046	0.8902	0.1098	2.09279	3.42167e-08	9.35385e-08	0	0.5	-0.850457	-0.848783	3.00687	-9.95169	7.05849	0	0	0	0	0	0	FALSE	Def_HSPC vs Rest	Def_HSPC	Rest
NIBAN3	0.89	0.11	2.09074	0.000135486	0.000145786	0	0.5	-0.0877694	-0.436909	3.61746	-9.81081	11.0628	0.647059	0	0.147059	0	0.901089	0	FALSE	Def_HSPC vs Rest	Def_HSPC	Rest
IGLC2	0.8892	0.1108	2.0826	0.000329118	0.000383339	0	0.5	0.431832	0.267793	3.91806	-10.2572	10.2041	2.38235	0.333333	0.294118	0.166667	3.35949	0.690686	FALSE	Def_HSPC vs Rest	Def_HSPC	Rest
CLC	0.8892	0.1108	2.0826	3.35658e-05	4.82425e-05	0	0.5	-0.0936624	0.174426	3.0902	-7.23687	7.61255	0	0	0	0	0	0	FALSE	Def_HSPC vs Rest	Def_HSPC	Rest
TCL6	0.889	0.111	2.08057	1.38277e-05	1.28234e-05	0	0.5	-0.191275	-0.406652	2.96981	-7.65223	9.04059	0.0588235	0	0.0588235	0	0.0891721	0	FALSE	Def_HSPC vs Rest	Def_HSPC	Rest
KRTAP4-2	0.8886	0.1114	2.07652	1.24085e-07	3.93355e-07	0	0.5	-0.890924	-0.908847	2.87385	-8.90248	5.78206	0	0	0	0	0	0	FALSE	Def_HSPC vs Rest	Def_HSPC	Rest
TPSG1	0.8884	0.1116	2.0745	3.32018e-07	1.02813e-06	0	0.5	-0.941486	-0.962603	3.58878	-10.6861	8.31273	0	0	0	0	0	0	FALSE	Def_HSPC vs Rest	Def_HSPC	Rest
IL7R	0.8876	0.1124	2.06646	0.000810604	0.00131687	0	0.5	-0.270525	-0.598341	3.09809	-7.5828	8.1377	5.73529	3.33333	0.264706	0.416667	9.85917	6.77063	FALSE	Def_HSPC vs Rest	Def_HSPC	Rest
NTN4	0.8876	0.1124	2.06646	3.05594e-07	2.95066e-07	0	0.5	-0.223204	-0.440721	2.93198	-7.41233	8.20264	0	0	0	0	0	0	FALSE	Def_HSPC vs Rest	Def_HSPC	Rest
FAM178B	0.8874	0.1126	2.06445	6.65757e-06	5.76321e-06	0	0.5	0.0502932	0.181128	2.98277	-8.4773	9.60495	0.0882353	0	0.0294118	0	0.127324	0	FALSE	Def_HSPC vs Rest	Def_HSPC	Rest
RORC	0.8872	0.1128	2.06245	1.74741e-05	4.11746e-05	0	0.5	-0.304995	-0.45604	3.07598	-8.67999	7.64182	0	0	0	0	0	0	FALSE	Def_HSPC vs Rest	Def_HSPC	Rest
GPR141	0.887	0.113	2.06046	1.05294e-05	2.05484e-05	0	0.5	-0.277635	-0.0787287	2.9704	-9.4673	7.52387	0.0588235	0.333333	0.0294118	0.166667	0.0848824	0.589795	FALSE	Def_HSPC vs Rest	Def_HSPC	Rest
HOXD4	0.8868	0.1132	2.05846	2.61841e-06	2.0539e-06	0	0.5	0.0871338	0.098794	2.7712	-8.4744	8.53502	0	0	0	0	0	0	FALSE	Def_HSPC vs Rest	Def_HSPC	Rest
AL390755.1	0.8866	0.1134	2.05647	1.50614e-05	3.10786e-05	0	0.5	-0.360566	-0.583309	2.97509	-8.34337	7.50566	0.0294118	0	0.0294118	0	0.0410034	0	FALSE	Def_HSPC vs Rest	Def_HSPC	Rest
MPIG6B	0.8862	0.1138	2.0525	2.53791e-05	6.03802e-05	0	0.5	-0.399392	-0.325699	3.04846	-9.25907	8.80151	0.0294118	0.333333	0.0294118	0.0833333	0.0225932	0.523533	FALSE	Def_HSPC vs Rest	Def_HSPC	Rest
LTBP2	0.8858	0.1142	2.04854	3.79109e-07	1.07837e-06	0	0.5	-0.95755	-1.07123	2.85241	-8.85312	6.02355	0	0	0	0	0	0	FALSE	Def_HSPC vs Rest	Def_HSPC	Rest
VPREB3	0.8858	0.1142	2.04854	0.000282486	0.00025752	0	0.5	0.27936	0.215001	3.48049	-9.44046	10.258	4.58824	1.58333	0.117647	0.0833333	8.95431	2.73696	FALSE	Def_HSPC vs Rest	Def_HSPC	Rest
CCL13	0.8856	0.1144	2.04656	7.29403e-07	1.32853e-06	0	0.5	-0.790081	-0.997606	3.72387	-9.57252	9.4526	0	0.0833333	0	0.0833333	0	0.144051	FALSE	Def_HSPC vs Rest	Def_HSPC	Rest
NEK2	0.8854	0.1146	2.04459	0.000234387	7.35685e-05	0	0.5	1.20273	0.936271	4.37598	-7.90358	9.57274	1.44118	0.416667	0.323529	0.166667	1.79848	0.69236	FALSE	Def_HSPC vs Rest	Def_HSPC	Rest
TPSD1	0.885	0.115	2.04066	4.25046e-07	1.21717e-06	0	0.5	-0.839886	-0.762291	3.87523	-11.5503	9.41235	0	0	0	0	0	0	FALSE	Def_HSPC vs Rest	Def_HSPC	Rest
CMA1	0.8846	0.1154	2.03673	4.57975e-07	2.09924e-06	0	0.5	-1.03478	-0.871049	3.40834	-11.2266	7.0484	0	0	0	0	0	0	FALSE	Def_HSPC vs Rest	Def_HSPC	Rest
FCER1A	0.884	0.116	2.03087	3.51359e-05	0.000100994	0	0.5	-0.37197	-0.0931282	3.5328	-14.773	9.42415	0.676471	1.25	0.0588235	0.166667	0.659687	2.09577	FALSE	Def_HSPC vs Rest	Def_HSPC	Rest
GRIA2	0.8838	0.1162	2.02892	1.50844e-07	1.55754e-07	0	0.5	-0.639664	-0.856129	3.10163	-8.15482	8.9253	0	0	0	0	0	0	FALSE	Def_HSPC vs Rest	Def_HSPC	Rest
AL034397.2	0.8836	0.1164	2.02697	2.57151e-06	3.76825e-06	0	0.5	-0.21847	-0.143573	3.41201	-9.42116	8.17602	0.0294118	0	0.0294118	0	0.0280566	0	FALSE	Def_HSPC vs Rest	Def_HSPC	Rest
SYT2	0.8832	0.1168	2.02309	4.92687e-06	5.14612e-06	0	0.5	-0.0390667	0.0115843	2.66891	-6.93556	7.51933	0	0	0	0	0	0	FALSE	Def_HSPC vs Rest	Def_HSPC	Rest
SOSTDC1	0.8828	0.1172	2.01922	5.058e-06	7.79663e-06	0	0.5	0.206145	0.305428	3.67111	-12.3737	9.63346	0.0294118	0.333333	0.0294118	0.0833333	0.0280566	0.523533	FALSE	Def_HSPC vs Rest	Def_HSPC	Rest
TNFRSF13B	0.8826	0.1174	2.01729	0.000101073	9.61387e-05	0	0.5	0.551851	0.329598	3.52539	-9.16331	9.09538	0.0294118	1.66667	0.0294118	0.166667	0.0926647	3.15356	FALSE	Def_HSPC vs Rest	Def_HSPC	Rest
AP000459.2	0.8822	0.1178	2.01343	3.15183e-06	2.32927e-06	0	0.5	-0.0304599	-0.0161753	3.6164	-9.34301	9.24834	0	0	0	0	0	0	FALSE	Def_HSPC vs Rest	Def_HSPC	Rest
RHEX	0.8818	0.1182	2.00959	7.35328e-05	9.52641e-05	0	0.5	-0.0844508	-0.0275044	2.79943	-8.7838	6.1895	0.470588	0.416667	0.0882353	0.0833333	0.55959	1.91131	FALSE	Def_HSPC vs Rest	Def_HSPC	Rest
IL4	0.8814	0.1186	2.00575	3.2295e-06	6.42295e-06	0	0.5	-0.480478	-0.471868	2.99382	-8.78063	6.5483	0	0	0	0	0	0	FALSE	Def_HSPC vs Rest	Def_HSPC	Rest
LINC01140	0.881	0.119	2.00193	1.87426e-05	3.31677e-05	0	0.5	-0.209546	-0.080636	2.76305	-7.84262	6.67693	0.0294118	0	0.0294118	0	0.0505357	0	FALSE	Def_HSPC vs Rest	Def_HSPC	Rest
AL157912.1	0.8806	0.1194	1.99812	7.08638e-07	6.56432e-07	0	0.5	-0.511147	-0.650486	2.87656	-9.10655	7.97256	0	0	0	0	0	0	FALSE	Def_HSPC vs Rest	Def_HSPC	Rest
AL158071.4	0.8796	0.1204	1.98865	4.4994e-06	9.31214e-06	0	0.5	-0.880405	-0.884341	2.66556	-6.90638	5.68924	0	0	0	0	0	0	FALSE	Def_HSPC vs Rest	Def_HSPC	Rest
SLC45A3	0.8794	0.1206	1.98676	2.58849e-05	3.58526e-05	0	0.5	0.03714	0.0325356	2.81063	-7.93983	6.71506	0.0588235	0.0833333	0.0294118	0.0833333	0.162451	0.300409	FALSE	Def_HSPC vs Rest	Def_HSPC	Rest
MS4A1	0.8792	0.1208	1.98488	0.00028482	0.000416418	0	0.5	-0.340808	-0.567036	3.32643	-8.96198	9.24691	0.911765	5.16667	0.147059	0.25	1.47348	9.07638	FALSE	Def_HSPC vs Rest	Def_HSPC	Rest
AL157895.1	0.879	0.121	1.98299	3.71833e-05	0.000142754	0	0.5	-0.786764	-0.517432	3.45026	-10.8348	7.74915	0	0.333333	0	0.0833333	0	0.523533	FALSE	Def_HSPC vs Rest	Def_HSPC	Rest
LINC01781	0.8786	0.1214	1.97924	1.19667e-05	7.40161e-06	0	0.5	0.0132127	-0.29514	3.71444	-9.83762	12.4546	0.0588235	0	0.0294118	0	0.207271	0	FALSE	Def_HSPC vs Rest	Def_HSPC	Rest
STXBP6	0.8772	0.1228	1.96618	4.25063e-05	7.45438e-05	0	0.5	-0.2372	-0.36664	2.87649	-7.73403	7.23862	0.294118	0.25	0.0588235	0.0833333	0.300678	0.39265	FALSE	Def_HSPC vs Rest	Def_HSPC	Rest
IL3	0.8772	0.1228	1.96618	6.69999e-06	1.48836e-05	0	0.5	-0.841754	-0.85458	4.27304	-13.8343	10.7432	0	0	0	0	0	0	FALSE	Def_HSPC vs Rest	Def_HSPC	Rest
THEMIS	0.877	0.123	1.96432	2.15776e-05	3.62261e-05	0	0.5	-0.294543	-0.325169	2.88211	-8.48585	7.70541	0.0294118	0.0833333	0.0294118	0.0833333	0.0323029	0.184203	FALSE	Def_HSPC vs Rest	Def_HSPC	Rest
TCL1B	0.8768	0.1232	1.96247	4.03636e-05	2.33151e-05	0	0.5	0.225779	0.0171022	3.85668	-10.9038	13.2842	0.235294	0	0.0294118	0	0.385349	0	FALSE	Def_HSPC vs Rest	Def_HSPC	Rest
AL583785.1	0.8764	0.1236	1.95877	3.5537e-07	3.61723e-07	0	0.5	-0.437516	-0.50078	3.33366	-8.32141	9.17973	0	0	0	0	0	0	FALSE	Def_HSPC vs Rest	Def_HSPC	Rest
MSC	0.8762	0.1238	1.95693	2.45638e-07	2.029e-07	0	0.5	-0.556634	-0.842413	2.45608	-6.54259	7.71197	0	0	0	0	0	0	FALSE	Def_HSPC vs Rest	Def_HSPC	Rest
CD5L	0.8762	0.1238	1.95693	2.71371e-08	4.36401e-08	0	0.5	-0.433732	-0.589001	2.93321	-7.82122	7.18459	0	0	0	0	0	0	FALSE	Def_HSPC vs Rest	Def_HSPC	Rest
KLRC4	0.8762	0.1238	1.95693	7.67213e-07	1.07228e-06	0	0.5	-0.281552	-0.368267	2.26771	-5.17683	5.9847	0	0	0	0	0	0	FALSE	Def_HSPC vs Rest	Def_HSPC	Rest
FREM1	0.8762	0.1238	1.95693	2.2273e-05	4.02286e-05	0	0.5	-0.12168	-0.0665693	3.00355	-8.3159	7.01007	0.0882353	0.0833333	0.0588235	0.0833333	0.107835	0.197145	FALSE	Def_HSPC vs Rest	Def_HSPC	Rest
FAM83F	0.8762	0.1238	1.95693	2.23585e-06	2.60639e-06	0	0.5	-0.229105	-0.193811	3.442	-8.63391	9.75577	0	0	0	0	0	0	FALSE	Def_HSPC vs Rest	Def_HSPC	Rest
KCNH2	0.876	0.124	1.95508	3.37578e-05	4.28101e-05	0	0.5	-0.0512263	0.0930982	2.37613	-7.16735	6.9008	0.117647	0.0833333	0.0588235	0.0833333	0.140996	0.130883	FALSE	Def_HSPC vs Rest	Def_HSPC	Rest
COX6A2	0.8758	0.1242	1.95324	4.46447e-06	9.54363e-06	0	0.5	-0.627486	-0.899716	3.39991	-10.311	9.71282	0	0	0	0	0	0	FALSE	Def_HSPC vs Rest	Def_HSPC	Rest
SSTR1	0.8756	0.1244	1.95141	1.00299e-07	1.22942e-07	0	0.5	-0.701086	-0.868589	2.80956	-6.87045	8.0509	0	0	0	0	0	0	FALSE	Def_HSPC vs Rest	Def_HSPC	Rest
MEOX2	0.8756	0.1244	1.95141	1.12095e-06	7.29006e-07	0	0.5	-0.30735	-0.588919	3.97622	-11.6823	12.4119	0	0	0	0	0	0	FALSE	Def_HSPC vs Rest	Def_HSPC	Rest
Z82198.1	0.8754	0.1246	1.94957	3.24527e-07	1.01597e-06	0	0.5	-1.09388	-1.11247	2.19417	-8.61788	5.4721	0	0	0	0	0	0	FALSE	Def_HSPC vs Rest	Def_HSPC	Rest
AC009630.4	0.8752	0.1248	1.94774	1.70871e-07	2.21756e-07	0	0.5	-0.966752	-1.15843	2.52844	-7.49651	7.00276	0	0	0	0	0	0	FALSE	Def_HSPC vs Rest	Def_HSPC	Rest
LYPD2	0.8748	0.1252	1.94408	3.16247e-07	1.25025e-07	0	0.5	-0.0226513	-0.345208	3.02666	-6.4765	9.80157	0	0	0	0	0	0	FALSE	Def_HSPC vs Rest	Def_HSPC	Rest
HEATR9	0.8748	0.1252	1.94408	1.77933e-07	2.40196e-07	0	0.5	-0.597323	-0.75471	2.28722	-7.74157	6.31067	0	0	0	0	0	0	FALSE	Def_HSPC vs Rest	Def_HSPC	Rest
HMCN1	0.8748	0.1252	1.94408	1.57e-06	1.18585e-06	0	0.5	-0.0318434	-0.143983	2.73846	-7.21919	8.41581	0	0	0	0	0	0	FALSE	Def_HSPC vs Rest	Def_HSPC	Rest
KLRB1	0.8746	0.1254	1.94226	4.33413e-05	0.000114609	0	0.5	-0.732961	-0.957799	3.01243	-9.47684	7.74698	0	0	0	0	0	0	FALSE	Def_HSPC vs Rest	Def_HSPC	Rest
LINC01538	0.874	0.126	1.9368	0.000107766	7.36446e-05	0	0.5	-0.0137806	0.475893	3.55087	-10.1987	8.40947	0.117647	0.25	0.0882353	0.25	0.350116	0.893997	FALSE	Def_HSPC vs Rest	Def_HSPC	Rest
AL133467.1	0.874	0.126	1.9368	2.91877e-05	1.78293e-05	0	0.5	0.253468	-0.0261812	3.09848	-8.2519	10.3118	0.0588235	0	0.0588235	0	0.151804	0	FALSE	Def_HSPC vs Rest	Def_HSPC	Rest
FABP4	0.8738	0.1262	1.93498	1.47661e-06	1.0878e-06	0	0.5	0.0674414	0.00848675	3.11479	-9.09717	9.01614	0	0	0	0	0	0	FALSE	Def_HSPC vs Rest	Def_HSPC	Rest
HPGDS	0.8738	0.1262	1.93498	0.000228007	0.000509319	0	0.5	-0.784056	-1.06439	2.27074	-6.57344	4.79651	0.705882	1.25	0.205882	0.416667	1.07798	3.4813	FALSE	Def_HSPC vs Rest	Def_HSPC	Rest
CLECL1	0.8736	0.1264	1.93317	2.50223e-05	3.48167e-05	0	0.5	-0.424243	-0.808664	2.34988	-5.74929	7.10001	0	0.333333	0	0.0833333	0	0.576203	FALSE	Def_HSPC vs Rest	Def_HSPC	Rest
PROM1	0.8736	0.1264	1.93317	8.19714e-05	4.21487e-05	0	0.5	0.795332	0.858995	1.7592	-4.74848	5.15648	0.529412	0.166667	0.323529	0.166667	1.1874	0.379945	FALSE	Def_HSPC vs Rest	Def_HSPC	Rest
AC011472.2	0.8736	0.1264	1.93317	7.88826e-06	1.00474e-05	0	0.5	-0.11237	0.130794	3.67334	-11.6556	8.72872	0.0294118	0	0.0294118	0	0.132545	0	FALSE	Def_HSPC vs Rest	Def_HSPC	Rest
SLC18A2	0.8734	0.1266	1.93136	5.74667e-05	0.000126473	0	0.5	-0.316657	-0.067812	2.72288	-8.03804	6.44463	0.235294	0.333333	0.176471	0.0833333	0.583174	0.523533	FALSE	Def_HSPC vs Rest	Def_HSPC	Rest
EBF1	0.8732	0.1268	1.92955	0.000331932	0.000278343	0	0.5	0.29703	0.0916424	3.06779	-9.05761	9.08528	1.79412	1.25	0.294118	0.333333	2.65074	2.43885	FALSE	Def_HSPC vs Rest	Def_HSPC	Rest
CASQ1	0.8732	0.1268	1.92955	2.96913e-07	5.24737e-07	0	0.5	-0.838964	-0.962493	3.05054	-10.1116	7.71729	0	0	0	0	0	0	FALSE	Def_HSPC vs Rest	Def_HSPC	Rest
CLEC4E	0.873	0.127	1.92775	3.93441e-07	6.91399e-07	0	0.5	-0.792062	-0.911991	2.22813	-6.48438	4.77964	0.0588235	0	0.0294118	0	0.124442	0	FALSE	Def_HSPC vs Rest	Def_HSPC	Rest
CD200R1L	0.8728	0.1272	1.92595	3.25325e-06	5.21475e-06	0	0.5	-0.231329	-0.216928	2.9571	-8.21816	7.84421	0	0	0	0	0	0	FALSE	Def_HSPC vs Rest	Def_HSPC	Rest
MIR202HG	0.8726	0.1274	1.92415	3.73058e-07	8.29412e-07	0	0.5	-1.0385	-1.17121	3.02452	-9.41482	7.49729	0	0	0	0	0	0	FALSE	Def_HSPC vs Rest	Def_HSPC	Rest
UMODL1	0.8726	0.1274	1.92415	5.63257e-05	7.11569e-05	0	0.5	-0.125105	-0.535409	3.30522	-9.44426	9.39329	0.176471	0.166667	0.117647	0.0833333	0.346985	0.349113	FALSE	Def_HSPC vs Rest	Def_HSPC	Rest
CLEC4M	0.8726	0.1274	1.92415	3.39277e-06	1.74592e-06	0	0.5	-0.309623	-0.723835	2.59167	-6.12368	10.6664	0	0	0	0	0	0	FALSE	Def_HSPC vs Rest	Def_HSPC	Rest
CFI	0.8724	0.1276	1.92235	4.70671e-06	4.88456e-06	0	0.5	0.0415845	0.163627	2.72363	-7.33843	7.41536	0	0	0	0	0	0	FALSE	Def_HSPC vs Rest	Def_HSPC	Rest
LINC00323	0.8724	0.1276	1.92235	3.73446e-06	7.2689e-06	0	0.5	-0.462831	-0.448043	3.38539	-10.4859	8.7683	0	0	0	0	0	0	FALSE	Def_HSPC vs Rest	Def_HSPC	Rest
MEIS2	0.8722	0.1278	1.92055	0.000145611	0.000230995	0	0.5	-0.052055	0.0834641	2.69405	-7.67653	6.27852	0.411765	0.916667	0.147059	0.166667	0.807857	1.50598	FALSE	Def_HSPC vs Rest	Def_HSPC	Rest
APOD	0.8722	0.1278	1.92055	1.94607e-06	4.34562e-06	0	0.5	-0.721276	-0.741112	2.91308	-7.92586	6.43934	0	0	0	0	0	0	FALSE	Def_HSPC vs Rest	Def_HSPC	Rest
IL1RL1	0.8722	0.1278	1.92055	4.64295e-05	6.94356e-05	0	0.5	-0.243011	0.0657244	2.83006	-8.50011	6.86541	0.323529	0.25	0.0882353	0.166667	0.482433	0.696991	FALSE	Def_HSPC vs Rest	Def_HSPC	Rest
CNTN1	0.8722	0.1278	1.92055	3.81356e-07	5.1903e-07	0	0.5	-0.254941	-0.331787	2.76563	-8.82172	7.3586	0	0	0	0	0	0	FALSE	Def_HSPC vs Rest	Def_HSPC	Rest
CGA	0.8722	0.1278	1.92055	5.68258e-05	9.22578e-05	0	0.5	-0.410902	-0.343959	3.3959	-11.9877	8.38216	0.176471	0	0.0294118	0	0.535246	0	FALSE	Def_HSPC vs Rest	Def_HSPC	Rest
LINC02642	0.872	0.128	1.91876	4.73256e-06	7.57021e-06	0	0.5	-0.460148	-0.560759	2.53462	-5.54617	5.85669	0	0.0833333	0	0.0833333	0	0.168828	FALSE	Def_HSPC vs Rest	Def_HSPC	Rest
AC011139.1	0.8716	0.1284	1.91518	1.07532e-05	1.71526e-05	0	0.5	-0.597001	-0.542152	2.82994	-8.35157	7.23539	0	0	0	0	0	0	FALSE	Def_HSPC vs Rest	Def_HSPC	Rest
ELOVL7	0.8716	0.1284	1.91518	2.08377e-05	3.04667e-05	0	0.5	-0.13942	-0.192363	2.15945	-5.94833	5.87225	0.176471	0.25	0.147059	0.166667	0.326258	0.563334	FALSE	Def_HSPC vs Rest	Def_HSPC	Rest
EGR4	0.8716	0.1284	1.91518	2.3572e-05	2.82674e-05	0	0.5	-0.333772	-0.408968	2.5116	-7.24679	6.64877	0.176471	0	0.0588235	0	0.366564	0	FALSE	Def_HSPC vs Rest	Def_HSPC	Rest
AC022239.1	0.8714	0.1286	1.91339	1.47429e-05	2.63434e-05	0	0.5	-0.0489579	-0.441329	2.54116	-6.87523	6.45796	0.0882353	0	0.0294118	0	0.0969086	0	FALSE	Def_HSPC vs Rest	Def_HSPC	Rest
CLDN6	0.8712	0.1288	1.91161	1.06837e-05	1.68377e-05	0	0.5	-0.174921	0.0484753	3.19129	-9.92079	7.82376	0.147059	0	0.0882353	0	0.284362	0	FALSE	Def_HSPC vs Rest	Def_HSPC	Rest
RHAG	0.8712	0.1288	1.91161	1.69702e-05	2.68676e-05	0	0.5	-0.161644	-0.115132	3.58322	-11.8016	11.0921	0	0	0	0	0	0	FALSE	Def_HSPC vs Rest	Def_HSPC	Rest
ACOD1	0.8708	0.1292	1.90805	1.94619e-08	1.83258e-08	0	0.5	-0.682807	-0.918439	2.46219	-5.91111	7.97624	0	0	0	0	0	0	FALSE	Def_HSPC vs Rest	Def_HSPC	Rest
MME	0.8706	0.1294	1.90627	0.000174133	0.000166522	0	0.5	0.151635	-0.0200377	2.8099	-7.08786	7.70272	0.264706	2.08333	0.176471	0.25	0.60531	3.86304	FALSE	Def_HSPC vs Rest	Def_HSPC	Rest
C10orf82	0.8706	0.1294	1.90627	3.04328e-06	5.38087e-06	0	0.5	-0.602653	-0.655994	3.01194	-10.405	7.32758	0	0	0	0	0	0	FALSE	Def_HSPC vs Rest	Def_HSPC	Rest
MYH4	0.8706	0.1294	1.90627	1.85131e-08	3.97182e-08	0	0.5	-0.752398	-0.806691	2.41225	-7.0557	6.15367	0	0	0	0	0	0	FALSE	Def_HSPC vs Rest	Def_HSPC	Rest
C10orf142	0.8706	0.1294	1.90627	7.77914e-08	1.06047e-07	0	0.5	-0.549609	-0.822331	2.41294	-6.86296	6.57746	0	0	0	0	0	0	FALSE	Def_HSPC vs Rest	Def_HSPC	Rest
LINC01151	0.8706	0.1294	1.90627	7.21333e-07	9.99931e-07	0	0.5	-0.385642	-0.598038	2.59932	-7.13654	7.08377	0	0	0	0	0	0	FALSE	Def_HSPC vs Rest	Def_HSPC	Rest
CD38:protein	0.8704	0.1296	1.9045	12.3621	13.3329	0	0.5	-0.191334	-0.19187	4.06538	-10.1887	10.3175	9.5	2.83333	0.852941	0.75			FALSE	Def_HSPC vs Rest	Def_HSPC	Rest
COL14A1	0.8704	0.1296	1.9045	1.9875e-05	2.57558e-05	0	0.5	0.0799344	0.106523	2.58332	-7.88701	6.39602	0.0588235	0.166667	0.0588235	0.0833333	0.0650344	0.261766	FALSE	Def_HSPC vs Rest	Def_HSPC	Rest
BCHE	0.8702	0.1298	1.90273	2.50842e-06	1.65809e-06	0	0.5	-0.0600317	-0.217159	2.75859	-7.71477	9.09787	0	0	0	0	0	0	FALSE	Def_HSPC vs Rest	Def_HSPC	Rest
GCSAML	0.87	0.13	1.90096	0.000177957	0.000329726	0	0.5	-0.483597	-0.568697	3.12683	-9.28011	6.91134	1	0.916667	0.470588	0.583333	2.1311	2.45727	FALSE	Def_HSPC vs Rest	Def_HSPC	Rest
SLC5A12	0.87	0.13	1.90096	7.44455e-07	2.03707e-06	0	0.5	-0.873539	-0.734585	2.91737	-8.12339	5.95432	0	0	0	0	0	0	FALSE	Def_HSPC vs Rest	Def_HSPC	Rest
TESPA1	0.87	0.13	1.90096	0.00011308	0.000208643	0	0.5	-0.253912	0.0245218	2.85876	-9.10496	6.85564	0.705882	0.75	0.294118	0.25	1.14993	1.36379	FALSE	Def_HSPC vs Rest	Def_HSPC	Rest
CTSG	0.87	0.13	1.90096	8.20876e-06	2.08322e-05	0	0.5	-0.838363	-0.654609	2.70825	-8.82301	5.15785	0	0	0	0	0	0	FALSE	Def_HSPC vs Rest	Def_HSPC	Rest
CD73:protein	0.8698	0.1302	1.89919	5.25409	2.42478	0	0.5	-0.210773	-0.391393	3.00814	-6.69182	10.3781	4.26471	3.41667	0.647059	0.666667			FALSE	Def_HSPC vs Rest	Def_HSPC	Rest
DLGAP5	0.8698	0.1302	1.89919	0.000786391	0.000273359	0	0.5	1.067	0.792069	3.97954	-7.37533	9.0284	4.05882	1.91667	0.441176	0.25	4.83052	3.25894	FALSE	Def_HSPC vs Rest	Def_HSPC	Rest
KCNMA1	0.8698	0.1302	1.89919	8.17424e-07	6.54165e-07	0	0.5	-0.062615	-0.0366697	3.52407	-10.136	10.5234	0	0	0	0	0	0	FALSE	Def_HSPC vs Rest	Def_HSPC	Rest
IL1A	0.8694	0.1306	1.89566	4.03844e-05	3.58841e-05	0	0.5	-0.223826	-0.105253	3.80529	-11.2322	10.6226	0.0588235	0	0.0588235	0	0.144039	0	FALSE	Def_HSPC vs Rest	Def_HSPC	Rest
ZNF683	0.8694	0.1306	1.89566	1.40968e-05	2.02152e-05	0	0.5	-0.6069	-0.497113	3.27206	-9.6121	6.84216	0.176471	0	0.0588235	0	0.697464	0	FALSE	Def_HSPC vs Rest	Def_HSPC	Rest
AL161781.2	0.8692	0.1308	1.8939	1.40279e-05	1.27288e-05	0	0.5	0.320161	0.109197	2.48075	-6.38041	7.08514	0.0588235	0	0.0294118	0	0.0635038	0	FALSE	Def_HSPC vs Rest	Def_HSPC	Rest
CALCA	0.8688	0.1312	1.89039	3.22273e-06	2.89393e-06	0	0.5	-0.484184	-0.726704	2.87394	-8.63103	8.4003	0	0	0	0	0	0	FALSE	Def_HSPC vs Rest	Def_HSPC	Rest
RAG2	0.8686	0.1314	1.88864	2.98017e-05	2.42868e-05	0	0.5	0.162719	0.0255976	3.14874	-9.21013	9.66432	0.0882353	0.333333	0.0588235	0.0833333	0.128089	0.576203	FALSE	Def_HSPC vs Rest	Def_HSPC	Rest
ESM1	0.8686	0.1314	1.88864	8.80305e-07	1.84407e-06	0	0.5	-0.796084	-0.825272	3.0892	-9.13484	8.34694	0	0	0	0	0	0	FALSE	Def_HSPC vs Rest	Def_HSPC	Rest
MALL	0.8684	0.1316	1.88689	1.45199e-05	1.46306e-05	0	0.5	-0.0947576	-0.253807	2.20704	-4.53397	6.5833	0	0	0	0	0	0	FALSE	Def_HSPC vs Rest	Def_HSPC	Rest
GATA4	0.8682	0.1318	1.88514	2.16914e-07	1.21798e-07	0	0.5	-0.0535672	-0.28147	3.32155	-9.4071	11.0076	0	0	0	0	0	0	FALSE	Def_HSPC vs Rest	Def_HSPC	Rest
SLAMF7	0.868	0.132	1.88339	2.2891e-06	2.13631e-06	0	0.5	-0.116255	-0.213382	2.9232	-8.05425	8.7933	0	0	0	0	0	0	FALSE	Def_HSPC vs Rest	Def_HSPC	Rest
LRATD1	0.868	0.132	1.88339	2.63718e-05	3.53002e-05	0	0.5	-0.372507	-0.354295	3.33711	-8.62824	8.00695	0	0.666667	0	0.166667	0	2.37845	FALSE	Def_HSPC vs Rest	Def_HSPC	Rest
IL33	0.8676	0.1324	1.8799	8.29208e-06	4.93907e-06	0	0.5	0.20296	0.138492	2.77742	-6.64828	7.96123	0.0882353	0	0.0294118	0	0.144506	0	FALSE	Def_HSPC vs Rest	Def_HSPC	Rest
CAVIN2	0.8676	0.1324	1.8799	0.000409582	0.000622962	0	0.5	-0.0744996	-0.158906	2.46332	-6.57275	6.3357	1.85294	4.41667	0.411765	0.5	3.67614	7.56931	FALSE	Def_HSPC vs Rest	Def_HSPC	Rest
LRRC3B	0.8674	0.1326	1.87816	5.98691e-07	6.3653e-07	0	0.5	-0.570962	-0.701339	2.59711	-7.37874	7.36504	0.0294118	0	0.0294118	0	0.0809127	0	FALSE	Def_HSPC vs Rest	Def_HSPC	Rest
STAC2	0.8674	0.1326	1.87816	1.61266e-07	3.0332e-07	0	0.5	-0.784674	-0.771588	2.57314	-8.54057	5.89301	0	0	0	0	0	0	FALSE	Def_HSPC vs Rest	Def_HSPC	Rest
TLR10	0.8674	0.1326	1.87816	1.47072e-05	2.74232e-05	0	0.5	-0.74629	-1.09099	2.77484	-6.87477	6.60879	0.0294118	0.0833333	0.0294118	0.0833333	0.0505357	0.144051	FALSE	Def_HSPC vs Rest	Def_HSPC	Rest
TNNI1	0.8672	0.1328	1.87643	1.47937e-07	2.21024e-07	0	0.5	-0.603547	-0.619855	2.74503	-9.32658	8.41232	0	0	0	0	0	0	FALSE	Def_HSPC vs Rest	Def_HSPC	Rest
AC025580.1	0.867	0.133	1.87469	3.2449e-07	3.23021e-07	0	0.5	-0.463137	-0.622047	2.47404	-6.85634	6.88332	0	0	0	0	0	0	FALSE	Def_HSPC vs Rest	Def_HSPC	Rest
LINGO4	0.8668	0.1332	1.87296	2.52946e-06	3.19094e-06	0	0.5	-0.322969	-0.191582	2.53403	-7.09842	6.14691	0	0	0	0	0	0	FALSE	Def_HSPC vs Rest	Def_HSPC	Rest
VPREB1	0.8666	0.1334	1.87123	0.000493064	0.000536606	0	0.5	0.217803	0.194083	3.34918	-9.3042	8.28215	2.41176	4.08333	0.323529	0.333333	3.94472	7.6347	FALSE	Def_HSPC vs Rest	Def_HSPC	Rest
P2RY12	0.8664	0.1336	1.8695	3.87612e-06	1.70987e-05	0	0.5	-1.28948	-1.39079	2.53368	-8.26435	6.03044	0	0	0	0	0	0	FALSE	Def_HSPC vs Rest	Def_HSPC	Rest
PRND	0.8664	0.1336	1.8695	1.97255e-06	2.08411e-06	0	0.5	-0.388547	-0.555558	2.5565	-7.13996	6.77487	0	0	0	0	0	0	FALSE	Def_HSPC vs Rest	Def_HSPC	Rest
SLC14A1	0.8662	0.1338	1.86777	2.80354e-06	3.82399e-06	0	0.5	-0.0911483	-0.0597887	3.02919	-8.39178	8.51823	0.0294118	0	0.0294118	0	0.0424412	0	FALSE	Def_HSPC vs Rest	Def_HSPC	Rest
MLPH	0.8662	0.1338	1.86777	4.2248e-07	5.36089e-07	0	0.5	-0.633734	-0.72706	3.21729	-9.5314	9.01804	0	0	0	0	0	0	FALSE	Def_HSPC vs Rest	Def_HSPC	Rest
CD40LG	0.866	0.134	1.86605	3.96146e-06	7.68077e-06	0	0.5	-0.786928	-0.857552	2.63872	-8.30993	5.9418	0	0	0	0	0	0	FALSE	Def_HSPC vs Rest	Def_HSPC	Rest
IGLL1	0.866	0.134	1.86605	0.00174099	0.00146815	0	0.5	0.601344	0.842544	2.34936	-6.34865	6.57635	27.2353	12.0833	0.647059	0.333333	46.0925	24.3594	FALSE	Def_HSPC vs Rest	Def_HSPC	Rest
CCL18	0.866	0.134	1.86605	1.80414e-07	2.37915e-07	0	0.5	-0.499912	-0.577973	3.4384	-10.6157	8.71029	0	0	0	0	0	0	FALSE	Def_HSPC vs Rest	Def_HSPC	Rest
AC004917.1	0.866	0.134	1.86605	1.09508e-06	1.87811e-06	0	0.5	-0.635303	-0.696215	2.56691	-7.31567	6.39656	0	0	0	0	0	0	FALSE	Def_HSPC vs Rest	Def_HSPC	Rest
ST6GALNAC1	0.8658	0.1342	1.86432	1.95211e-06	1.59104e-06	0	0.5	-0.0344378	-0.328008	2.65047	-6.55572	7.2401	0	0	0	0	0	0	FALSE	Def_HSPC vs Rest	Def_HSPC	Rest
GP1BB	0.8658	0.1342	1.86432	0.000194789	0.00031498	0	0.5	-0.198723	-0.303181	2.29758	-7.17176	6.677	1.79412	2.75	0.235294	0.25	2.13939	6.55631	FALSE	Def_HSPC vs Rest	Def_HSPC	Rest
EREG	0.8654	0.1346	1.86088	3.14181e-05	3.77698e-05	0	0.5	-0.0149929	0.11233	2.35412	-6.45903	6.20819	0.205882	0	0.0294118	0	0.16067	0	FALSE	Def_HSPC vs Rest	Def_HSPC	Rest
HBD	0.8654	0.1346	1.86088	0.000179842	0.000354631	0	0.5	-0.195556	-0.156145	2.83334	-9.1059	8.96519	0.470588	1.5	0.205882	0.25	0.871868	2.47548	FALSE	Def_HSPC vs Rest	Def_HSPC	Rest
AC009110.1	0.8654	0.1346	1.86088	2.13729e-06	1.12871e-06	0	0.5	0.544117	0.497011	2.63292	-6.30309	8.28675	0	0	0	0	0	0	FALSE	Def_HSPC vs Rest	Def_HSPC	Rest
TMPRSS3	0.8654	0.1346	1.86088	1.0414e-06	3.1021e-06	0	0.5	-1.12035	-1.11324	2.93383	-9.29835	6.05205	0	0	0	0	0	0	FALSE	Def_HSPC vs Rest	Def_HSPC	Rest
NKAIN1	0.8652	0.1348	1.85917	1.18e-06	1.28488e-06	0	0.5	-0.223791	-0.350463	3.24167	-10.258	9.43555	0	0	0	0	0	0	FALSE	Def_HSPC vs Rest	Def_HSPC	Rest
GATA1	0.8652	0.1348	1.85917	4.14572e-05	7.79475e-05	0	0.5	-0.350365	-0.289873	2.72428	-8.56997	8.0663	0.352941	0.25	0.117647	0.0833333	0.468262	0.39265	FALSE	Def_HSPC vs Rest	Def_HSPC	Rest
CD1E	0.865	0.135	1.85745	2.09994e-06	2.99499e-06	0	0.5	-0.33834	-0.556701	2.45158	-6.09786	6.61256	0.0294118	0	0.0294118	0	0.0323029	0	FALSE	Def_HSPC vs Rest	Def_HSPC	Rest
E2F8	0.865	0.135	1.85745	9.96971e-05	5.41645e-05	0	0.5	0.466118	0.247874	3.94067	-8.09184	9.80436	0.617647	0	0.205882	0	1.15036	0	FALSE	Def_HSPC vs Rest	Def_HSPC	Rest
CYGB	0.8648	0.1352	1.85574	9.78011e-05	0.000126165	0	0.5	0.269857	-0.00985193	2.76549	-7.38425	7.63468	0.352941	0.5	0.0588235	0.166667	0.588195	0.938635	FALSE	Def_HSPC vs Rest	Def_HSPC	Rest
IGLC3	0.8646	0.1354	1.85403	6.62622e-05	5.06142e-05	0	0.5	0.765733	0.45727	3.93142	-9.78587	11.7068	0.205882	0	0.0882353	0	0.255648	0	FALSE	Def_HSPC vs Rest	Def_HSPC	Rest
MSS51	0.8646	0.1354	1.85403	3.49572e-06	4.66774e-06	0	0.5	-0.27502	-0.285312	3.02697	-7.28672	7.78625	0	0	0	0	0	0	FALSE	Def_HSPC vs Rest	Def_HSPC	Rest
LCN6	0.8646	0.1354	1.85403	2.0409e-05	1.70212e-05	0	0.5	0.613078	0.456956	3.499	-10.0232	11.041	0.0588235	0.0833333	0.0294118	0.0833333	0.0635038	0.168828	FALSE	Def_HSPC vs Rest	Def_HSPC	Rest
MYCT1	0.8646	0.1354	1.85403	8.46595e-05	6.76281e-05	0	0.5	0.310377	0.227449	2.57641	-5.80622	6.5972	0.647059	0.166667	0.176471	0.166667	1.58696	0.328029	FALSE	Def_HSPC vs Rest	Def_HSPC	Rest
IL20	0.8644	0.1356	1.85233	5.25942e-07	5.05185e-07	0	0.5	-0.277912	-0.269772	3.21792	-9.91934	9.07929	0	0	0	0	0	0	FALSE	Def_HSPC vs Rest	Def_HSPC	Rest
WDR63	0.8644	0.1356	1.85233	1.82628e-07	3.07819e-07	0	0.5	-0.668778	-0.825848	2.72563	-9.57958	7.60523	0	0	0	0	0	0	FALSE	Def_HSPC vs Rest	Def_HSPC	Rest
AC092268.2	0.8642	0.1358	1.85062	1.15011e-07	2.96171e-07	0	0.5	-0.770742	-0.78394	2.81762	-10.4964	7.01914	0	0	0	0	0	0	FALSE	Def_HSPC vs Rest	Def_HSPC	Rest
CRISP3	0.8642	0.1358	1.85062	2.03915e-06	2.18209e-06	0	0.5	-0.297395	-0.129831	3.48613	-11.6362	10.366	0	0	0	0	0	0	FALSE	Def_HSPC vs Rest	Def_HSPC	Rest
SLC7A10	0.864	0.136	1.84892	1.39721e-07	2.06028e-07	0	0.5	-0.527812	-0.661286	2.56242	-7.4507	6.85876	0	0	0	0	0	0	FALSE	Def_HSPC vs Rest	Def_HSPC	Rest
KLF1	0.864	0.136	1.84892	1.59389e-05	1.82878e-05	0	0.5	0.0233805	0.114697	2.8147	-9.11905	8.26587	0.235294	0.0833333	0.0588235	0.0833333	0.281991	0.130883	FALSE	Def_HSPC vs Rest	Def_HSPC	Rest
MET	0.8638	0.1362	1.84722	2.30802e-06	2.54751e-06	0	0.5	-0.44729	-0.532577	2.43726	-7.28618	6.9318	0	0	0	0	0	0	FALSE	Def_HSPC vs Rest	Def_HSPC	Rest
PLA2G2A	0.8634	0.1366	1.84382	1.04041e-06	1.32385e-06	0	0.5	-0.524428	-0.503456	2.55211	-7.92621	7.17249	0	0	0	0	0	0	FALSE	Def_HSPC vs Rest	Def_HSPC	Rest
GZMH	0.8634	0.1366	1.84382	8.57079e-07	1.54628e-06	0	0.5	-0.0604652	0.123255	2.40705	-6.86097	5.71985	0	0	0	0	0	0	FALSE	Def_HSPC vs Rest	Def_HSPC	Rest
DNAAF1	0.8632	0.1368	1.84213	9.23499e-08	1.25567e-07	0	0.5	-0.880925	-1.11647	2.76478	-6.42968	7.47936	0	0	0	0	0	0	FALSE	Def_HSPC vs Rest	Def_HSPC	Rest
TNFAIP6	0.8632	0.1368	1.84213	6.92509e-06	8.27759e-06	0	0.5	-0.204443	-0.122226	3.02483	-8.75518	7.6085	0	0.166667	0	0.166667	0	0.513146	FALSE	Def_HSPC vs Rest	Def_HSPC	Rest
RGS11	0.8628	0.1372	1.83874	5.23056e-08	2.59711e-08	0	0.5	-0.0616119	-0.254954	2.99983	-7.72117	10.0332	0	0	0	0	0	0	FALSE	Def_HSPC vs Rest	Def_HSPC	Rest
MAGEE1	0.8628	0.1372	1.83874	7.26787e-08	8.84967e-08	0	0.5	-0.402521	-0.59052	2.77235	-7.95925	8.2779	0	0	0	0	0	0	FALSE	Def_HSPC vs Rest	Def_HSPC	Rest
CDCA3	0.8626	0.1374	1.83705	0.000198109	7.51926e-05	0	0.5	0.937801	0.660558	4.00511	-7.6039	9.0079	1.52941	0.416667	0.382353	0.25	2.00894	0.731863	FALSE	Def_HSPC vs Rest	Def_HSPC	Rest
GJB1	0.8626	0.1374	1.83705	1.40527e-07	2.0294e-07	0	0.5	-0.425805	-0.538234	2.74126	-7.58339	7.84359	0	0	0	0	0	0	FALSE	Def_HSPC vs Rest	Def_HSPC	Rest
FGF9	0.8624	0.1376	1.83537	1.08064e-05	1.81068e-05	0	0.5	-0.169298	-0.561718	2.5619	-7.003	6.76834	0	0	0	0	0	0	FALSE	Def_HSPC vs Rest	Def_HSPC	Rest
BEX1	0.8622	0.1378	1.83368	7.37303e-05	8.68266e-05	0	0.5	0.0876324	0.027215	2.80446	-6.82027	7.08124	0.352941	0.25	0.117647	0.166667	0.433548	0.736283	FALSE	Def_HSPC vs Rest	Def_HSPC	Rest
KLRC1	0.8622	0.1378	1.83368	5.3569e-06	1.03705e-05	0	0.5	-0.114047	0.146869	2.47238	-6.21262	5.54627	0.0294118	0	0.0294118	0	0.0225932	0	FALSE	Def_HSPC vs Rest	Def_HSPC	Rest
GZMK	0.862	0.138	1.832	3.38278e-05	3.88664e-05	0	0.5	0.504405	0.47088	3.03899	-7.57669	8.93542	0	0.333333	0	0.0833333	0	0.675311	FALSE	Def_HSPC vs Rest	Def_HSPC	Rest
FGF10	0.862	0.138	1.832	9.3719e-08	1.49237e-07	0	0.5	-0.543781	-0.579279	2.86513	-9.10955	7.4525	0	0	0	0	0	0	FALSE	Def_HSPC vs Rest	Def_HSPC	Rest
HOXA10	0.862	0.138	1.832	0.000208942	0.000101814	0	0.5	0.552889	0.925559	2.58848	-7.3595	7.0028	0.558824	0.5	0.294118	0.25	1.09316	1.45122	FALSE	Def_HSPC vs Rest	Def_HSPC	Rest
HOXC-AS1	0.8616	0.1384	1.82864	4.97978e-08	9.57985e-08	0	0.5	-0.834631	-1.03061	2.72073	-8.08859	7.05981	0	0	0	0	0	0	FALSE	Def_HSPC vs Rest	Def_HSPC	Rest
CKAP2L	0.8614	0.1386	1.82697	0.000180257	7.96098e-05	0	0.5	0.887308	0.598226	3.89979	-7.95608	8.7571	1.5	0.333333	0.352941	0.166667	1.88146	0.563035	FALSE	Def_HSPC vs Rest	Def_HSPC	Rest
NRK	0.8614	0.1386	1.82697	2.21329e-07	1.87629e-07	0	0.5	-0.323307	-0.654229	2.42489	-6.97123	8.16529	0	0	0	0	0	0	FALSE	Def_HSPC vs Rest	Def_HSPC	Rest
STEAP1	0.861	0.139	1.82362	1.28536e-07	1.66085e-07	0	0.5	-0.369293	-0.389524	2.69831	-6.99181	7.89146	0	0	0	0	0	0	FALSE	Def_HSPC vs Rest	Def_HSPC	Rest
LINC02158	0.8606	0.1394	1.82028	3.31115e-06	4.14982e-06	0	0.5	-0.0394244	-0.338901	2.23785	-5.07495	5.97945	0	0	0	0	0	0	FALSE	Def_HSPC vs Rest	Def_HSPC	Rest
CCNA1	0.8606	0.1394	1.82028	4.88195e-06	1.20885e-05	0	0.5	-0.775928	-0.71707	2.60734	-8.51505	5.729	0.0294118	0	0.0294118	0	0.0225932	0	FALSE	Def_HSPC vs Rest	Def_HSPC	Rest
THSD7A	0.8606	0.1394	1.82028	1.17869e-05	6.3631e-06	0	0.5	0.0140425	-0.160024	2.83651	-7.2448	8.86198	0	0	0	0	0	0	FALSE	Def_HSPC vs Rest	Def_HSPC	Rest
SLC10A5	0.8604	0.1396	1.81862	2.26554e-07	3.07352e-07	0	0.5	-0.493032	-0.587251	2.28842	-6.55333	5.87799	0	0	0	0	0	0	FALSE	Def_HSPC vs Rest	Def_HSPC	Rest
FAM153B	0.8604	0.1396	1.81862	1.13879e-06	1.5005e-06	0	0.5	-0.684981	-0.663037	3.72501	-11.804	9.37068	0	0	0	0	0	0	FALSE	Def_HSPC vs Rest	Def_HSPC	Rest
NTRK3	0.8604	0.1396	1.81862	6.91343e-06	1.04078e-05	0	0.5	-0.00815511	0.0876112	3.02478	-10.3036	7.80594	0	0	0	0	0	0	FALSE	Def_HSPC vs Rest	Def_HSPC	Rest
ABCA6	0.8602	0.1398	1.81695	5.08068e-06	5.38749e-06	0	0.5	0.15029	-0.124267	2.59124	-5.84237	7.94323	0	0.0833333	0	0.0833333	0	0.295508	FALSE	Def_HSPC vs Rest	Def_HSPC	Rest
DEPDC1	0.8602	0.1398	1.81695	0.00032618	0.000144637	0	0.5	0.929394	0.64603	3.89838	-7.58284	8.52197	2.05882	0.666667	0.352941	0.416667	2.45375	1.22228	FALSE	Def_HSPC vs Rest	Def_HSPC	Rest
AC017002.3	0.8602	0.1398	1.81695	8.96552e-07	6.77544e-07	0	0.5	-0.00499624	0.00660801	2.89952	-7.59736	8.13414	0	0	0	0	0	0	FALSE	Def_HSPC vs Rest	Def_HSPC	Rest
ONECUT2	0.8598	0.1402	1.81363	4.30966e-06	6.92367e-06	0	0.5	-0.308072	-0.516127	2.13917	-4.75366	5.66811	0	0	0	0	0	0	FALSE	Def_HSPC vs Rest	Def_HSPC	Rest
COL19A1	0.8598	0.1402	1.81363	4.29153e-08	5.88552e-08	0	0.5	-0.645838	-0.893408	2.6468	-8.03688	8.04532	0	0	0	0	0	0	FALSE	Def_HSPC vs Rest	Def_HSPC	Rest
OSTN-AS1	0.8596	0.1404	1.81197	1.75182e-07	2.00031e-07	0	0.5	-0.435941	-0.671921	2.79289	-7.83988	7.80416	0	0	0	0	0	0	FALSE	Def_HSPC vs Rest	Def_HSPC	Rest
LIF	0.8596	0.1404	1.81197	4.23574e-06	6.00615e-06	0	0.5	-0.795027	-1.05396	2.05492	-6.58862	5.6972	0.0294118	0	0.0294118	0	0.087353	0	FALSE	Def_HSPC vs Rest	Def_HSPC	Rest
SLC6A19	0.8594	0.1406	1.81032	1.78841e-07	2.91143e-07	0	0.5	-0.623852	-0.690215	2.37316	-6.31238	6.7959	0	0	0	0	0	0	FALSE	Def_HSPC vs Rest	Def_HSPC	Rest
C20orf204	0.8594	0.1406	1.81032	6.17046e-06	7.55822e-06	0	0.5	-0.415392	-0.566881	3.02352	-8.09718	8.87644	0.0294118	0	0.0294118	0	0.128999	0	FALSE	Def_HSPC vs Rest	Def_HSPC	Rest
KIF23	0.859	0.141	1.80701	0.000286794	0.000119302	0	0.5	1.08567	0.776128	4.29203	-8.4127	9.18478	1.79412	0.833333	0.382353	0.166667	2.09635	1.46528	FALSE	Def_HSPC vs Rest	Def_HSPC	Rest
CD71:protein	0.8588	0.1412	1.80536	8.84154	22.1009	0	0.5	-1.00871	-1.1384	2.43578	-7.04551	6.57281	12.0294	68.75	0.970588	1			FALSE	Def_HSPC vs Rest	Def_HSPC	Rest
CDSN	0.8588	0.1412	1.80536	4.24115e-07	7.86408e-07	0	0.5	-0.809088	-0.913772	3.20536	-9.67382	8.35627	0	0	0	0	0	0	FALSE	Def_HSPC vs Rest	Def_HSPC	Rest
PLA2G7	0.8582	0.1418	1.80042	6.79702e-07	1.20916e-06	0	0.5	-0.552409	-0.62321	2.79694	-6.92099	6.9114	0	0	0	0	0	0	FALSE	Def_HSPC vs Rest	Def_HSPC	Rest
TACR1	0.858	0.142	1.79878	2.15785e-06	1.91009e-06	0	0.5	-0.187756	-0.166146	2.58352	-6.26719	6.92619	0	0	0	0	0	0	FALSE	Def_HSPC vs Rest	Def_HSPC	Rest
ARHGDIG	0.8578	0.1422	1.79714	3.85783e-07	1.40739e-07	0	0.5	0.186626	-0.0435047	3.37647	-9.00637	11.541	0	0	0	0	0	0	FALSE	Def_HSPC vs Rest	Def_HSPC	Rest
AL354793.1	0.8578	0.1422	1.79714	6.50472e-07	1.15461e-06	0	0.5	-0.853759	-1.03516	2.58659	-8.51624	6.30027	0	0	0	0	0	0	FALSE	Def_HSPC vs Rest	Def_HSPC	Rest
AL353704.1	0.8578	0.1422	1.79714	5.49801e-07	8.31988e-07	0	0.5	-0.521839	-0.657598	2.13835	-6.16466	5.16379	0	0	0	0	0	0	FALSE	Def_HSPC vs Rest	Def_HSPC	Rest
UTS2	0.8572	0.1428	1.79223	2.72021e-06	5.86602e-06	0	0.5	-0.515099	-0.472522	2.55602	-6.54982	6.57448	0	0	0	0	0	0	FALSE	Def_HSPC vs Rest	Def_HSPC	Rest
ESCO2	0.8572	0.1428	1.79223	0.000122035	7.27311e-05	0	0.5	0.420894	0.27997	3.23272	-6.35771	8.16092	0.764706	0.166667	0.323529	0.166667	1.1103	0.315086	FALSE	Def_HSPC vs Rest	Def_HSPC	Rest
STC1	0.857	0.143	1.79059	4.66769e-06	2.85804e-06	0	0.5	-0.0772128	-0.267647	2.54851	-6.01796	7.57918	0	0	0	0	0	0	FALSE	Def_HSPC vs Rest	Def_HSPC	Rest
TEX15	0.857	0.143	1.79059	3.4396e-06	5.31417e-06	0	0.5	-0.392814	-0.422348	3.02856	-8.11825	7.43668	0	0	0	0	0	0	FALSE	Def_HSPC vs Rest	Def_HSPC	Rest
OAS2	0.857	0.143	1.79059	2.35181e-05	2.28349e-05	0	0.5	0.189707	-0.15896	2.4778	-5.55884	8.20266	0.147059	0.25	0.147059	0.166667	0.266414	0.517941	FALSE	Def_HSPC vs Rest	Def_HSPC	Rest
TWIST1	0.857	0.143	1.79059	8.86459e-06	1.58851e-05	0	0.5	-0.7422	-0.771173	2.42543	-8.28495	5.73611	0.0294118	0	0.0294118	0	0.0985979	0	FALSE	Def_HSPC vs Rest	Def_HSPC	Rest
ITGB3	0.857	0.143	1.79059	5.92358e-06	9.82852e-06	0	0.5	-0.22416	-0.248247	2.70522	-8.0463	8.38908	0.0294118	0	0.0294118	0	0.0410034	0	FALSE	Def_HSPC vs Rest	Def_HSPC	Rest
FOXM1	0.857	0.143	1.79059	0.000187195	9.53437e-05	0	0.5	0.604824	0.387005	3.29879	-6.49927	7.56355	1.08824	0.25	0.352941	0.25	1.5017	0.443762	FALSE	Def_HSPC vs Rest	Def_HSPC	Rest
EYA4	0.8568	0.1432	1.78896	5.1338e-06	8.13967e-06	0	0.5	-0.467701	-0.588403	2.41771	-6.83082	6.4868	0	0	0	0	0	0	FALSE	Def_HSPC vs Rest	Def_HSPC	Rest
CNTNAP3	0.8566	0.1434	1.78733	1.07974e-06	1.17584e-06	0	0.5	-0.463741	-0.577612	2.73189	-7.23492	7.50314	0	0	0	0	0	0	FALSE	Def_HSPC vs Rest	Def_HSPC	Rest
HUNK	0.8566	0.1434	1.78733	2.5569e-06	2.43911e-06	0	0.5	-0.0694777	-0.276104	2.12731	-4.6484	5.85006	0	0	0	0	0	0	FALSE	Def_HSPC vs Rest	Def_HSPC	Rest
LINC02657	0.8566	0.1434	1.78733	3.37247e-06	5.91434e-06	0	0.5	-0.463105	-0.694187	2.02223	-5.59502	5.12445	0	0	0	0	0	0	FALSE	Def_HSPC vs Rest	Def_HSPC	Rest
EN2	0.8564	0.1436	1.78571	1.26458e-06	1.8473e-06	0	0.5	-0.894138	-0.856037	2.72232	-7.51657	6.66599	0	0	0	0	0	0	FALSE	Def_HSPC vs Rest	Def_HSPC	Rest
PTGER2	0.8562	0.1438	1.78408	7.61735e-06	8.3011e-06	0	0.5	-0.284371	-0.228411	3.11076	-8.8376	8.16489	0	0.0833333	0	0.0833333	0	0.174557	FALSE	Def_HSPC vs Rest	Def_HSPC	Rest
LCN2	0.856	0.144	1.78246	3.09207e-06	4.39985e-06	0	0.5	-0.255482	-0.320128	2.7371	-6.7512	7.90215	0	0	0	0	0	0	FALSE	Def_HSPC vs Rest	Def_HSPC	Rest
SPC25	0.856	0.144	1.78246	0.000279166	0.000137266	0	0.5	0.739222	0.411667	4.03612	-8.15107	8.50163	1.88235	1	0.323529	0.333333	2.14561	1.7672	FALSE	Def_HSPC vs Rest	Def_HSPC	Rest
TNFRSF9	0.856	0.144	1.78246	9.50058e-06	1.32807e-05	0	0.5	-0.551356	-0.596981	2.96743	-9.30388	7.46249	0.0588235	0	0.0588235	0	0.131649	0	FALSE	Def_HSPC vs Rest	Def_HSPC	Rest
PLN	0.8558	0.1442	1.78084	7.52349e-06	1.23578e-05	0	0.5	-0.569814	-0.724394	2.09959	-6.5608	4.38017	0.0588235	0	0.0294118	0	0.104168	0	FALSE	Def_HSPC vs Rest	Def_HSPC	Rest
TNFSF18	0.8558	0.1442	1.78084	4.04e-07	9.59035e-07	0	0.5	-0.887762	-0.918936	2.45068	-9.40431	5.89713	0	0	0	0	0	0	FALSE	Def_HSPC vs Rest	Def_HSPC	Rest
KCNQ3	0.8558	0.1442	1.78084	5.17487e-06	1.00101e-05	0	0.5	-0.590708	-0.741392	2.16802	-6.52569	5.72263	0	0	0	0	0	0	FALSE	Def_HSPC vs Rest	Def_HSPC	Rest
HIST1H3J	0.8556	0.1444	1.77922	6.35602e-05	5.24136e-05	0	0.5	0.575901	0.680412	1.90989	-3.66724	4.85321	0.294118	0.166667	0.205882	0.166667	0.558248	0.35303	FALSE	Def_HSPC vs Rest	Def_HSPC	Rest
PDGFRB	0.8554	0.1446	1.7776	9.80774e-05	0.000109802	0	0.5	-0.0103782	-0.331779	2.5004	-5.99935	6.82427	0.588235	0	0.205882	0	1.04884	0	FALSE	Def_HSPC vs Rest	Def_HSPC	Rest
HIST1H4I	0.8554	0.1446	1.7776	2.88292e-05	2.1123e-05	0	0.5	0.48989	0.562968	2.65393	-5.36924	6.07619	0.176471	0.0833333	0.0882353	0.0833333	0.163395	0.130883	FALSE	Def_HSPC vs Rest	Def_HSPC	Rest
E2F2	0.855	0.145	1.77437	4.94411e-05	2.88055e-05	0	0.5	0.290695	0.16564	2.65321	-6.45992	7.58587	0.235294	0.0833333	0.117647	0.0833333	0.510117	0.144051	FALSE	Def_HSPC vs Rest	Def_HSPC	Rest
ASCL1	0.855	0.145	1.77437	1.78654e-06	2.883e-06	0	0.5	-0.439396	-0.383896	2.86646	-10.2497	8.01953	0	0	0	0	0	0	FALSE	Def_HSPC vs Rest	Def_HSPC	Rest
PCED1B-AS1	0.8548	0.1452	1.77276	0.000190996	0.00024983	0	0.5	-0.594297	-0.940139	2.22354	-6.16062	6.02036	0.411765	1.08333	0.235294	0.5	0.952961	2.43395	FALSE	Def_HSPC vs Rest	Def_HSPC	Rest
CCL20	0.8544	0.1456	1.76954	2.81077e-06	3.2867e-06	0	0.5	-0.255516	-0.346739	2.5759	-7.03018	6.94917	0	0	0	0	0	0	FALSE	Def_HSPC vs Rest	Def_HSPC	Rest
FYB2	0.8542	0.1458	1.76793	4.00886e-08	1.00739e-07	0	0.5	-0.773455	-0.690917	2.63885	-7.86691	6.31132	0	0	0	0	0	0	FALSE	Def_HSPC vs Rest	Def_HSPC	Rest
AC108693.2	0.854	0.146	1.76632	2.92814e-07	5.19219e-07	0	0.5	-0.620576	-0.805704	2.21242	-6.24326	5.67747	0	0	0	0	0	0	FALSE	Def_HSPC vs Rest	Def_HSPC	Rest
CCL8	0.8538	0.1462	1.76472	5.98402e-06	1.44608e-05	0	0.5	-0.775133	-0.787237	2.32658	-8.17134	5.14594	0	0	0	0	0	0	FALSE	Def_HSPC vs Rest	Def_HSPC	Rest
EFNA5	0.8536	0.1464	1.76312	4.93441e-06	4.5635e-06	0	0.5	-0.184491	-0.277667	2.56612	-8.04351	7.99905	0	0.0833333	0	0.0833333	0	0.197145	FALSE	Def_HSPC vs Rest	Def_HSPC	Rest
KCNH7	0.8532	0.1468	1.75992	2.0976e-07	1.2662e-07	0	0.5	-0.291561	-0.617524	2.79811	-7.65056	9.96696	0	0	0	0	0	0	FALSE	Def_HSPC vs Rest	Def_HSPC	Rest
SCN3A	0.8532	0.1468	1.75992	0.000384527	0.000552393	0	0.5	-0.244091	-0.559505	2.88711	-8.39086	7.70205	1.94118	1.83333	0.5	0.583333	4.55906	4.16158	FALSE	Def_HSPC vs Rest	Def_HSPC	Rest
BACE2	0.8532	0.1468	1.75992	3.17318e-05	5.17393e-05	0	0.5	-0.196395	-0.0894599	2.38765	-6.31216	5.73486	0.205882	0.0833333	0.117647	0.0833333	0.360464	0.130883	FALSE	Def_HSPC vs Rest	Def_HSPC	Rest
SFRP2	0.853	0.147	1.75833	2.36021e-06	3.60868e-06	0	0.5	-0.40477	-0.304833	2.61221	-8.60369	6.16381	0	0	0	0	0	0	FALSE	Def_HSPC vs Rest	Def_HSPC	Rest
AC078880.3	0.853	0.147	1.75833	6.75663e-08	1.15412e-07	0	0.5	-0.763684	-0.756917	3.07568	-9.2551	8.05942	0	0	0	0	0	0	FALSE	Def_HSPC vs Rest	Def_HSPC	Rest
FEV	0.853	0.147	1.75833	1.66111e-05	2.27783e-05	0	0.5	-0.456124	-0.471123	2.75726	-8.80604	6.84347	0.0588235	0	0.0294118	0	0.228796	0	FALSE	Def_HSPC vs Rest	Def_HSPC	Rest
SPIB	0.8528	0.1472	1.75673	8.15816e-05	8.6651e-05	0	0.5	0.0948699	-0.138715	2.68994	-6.65812	8.36651	0.382353	0.166667	0.0882353	0.166667	0.6102	0.328254	FALSE	Def_HSPC vs Rest	Def_HSPC	Rest
AC055807.1	0.8526	0.1474	1.75514	3.11979e-08	8.48405e-08	0	0.5	-0.699444	-0.581407	2.29524	-6.82397	5.43631	0	0	0	0	0	0	FALSE	Def_HSPC vs Rest	Def_HSPC	Rest
CYP2F1	0.8526	0.1474	1.75514	1.71822e-06	1.72687e-06	0	0.5	-0.441589	-0.508785	2.71138	-7.39939	7.58675	0	0	0	0	0	0	FALSE	Def_HSPC vs Rest	Def_HSPC	Rest
MXD3	0.8524	0.1476	1.75355	0.000142838	7.97068e-05	0	0.5	0.652335	0.354598	2.87102	-6.40795	7.48124	1.05882	0.25	0.411765	0.0833333	1.66183	0.432152	FALSE	Def_HSPC vs Rest	Def_HSPC	Rest
LINC01558	0.8524	0.1476	1.75355	6.20625e-07	6.14083e-07	0	0.5	-0.337177	-0.367037	2.82494	-6.53204	7.57622	0	0	0	0	0	0	FALSE	Def_HSPC vs Rest	Def_HSPC	Rest
SBSPON	0.8522	0.1478	1.75196	8.87322e-07	8.13703e-07	0	0.5	-0.132603	-0.040741	3.47077	-11.3608	9.44141	0.0294118	0	0.0294118	0	0.0622208	0	FALSE	Def_HSPC vs Rest	Def_HSPC	Rest
TNFAIP8L3	0.852	0.148	1.75037	4.10564e-05	3.6109e-05	0	0.5	-0.0574584	0.117957	3.13771	-8.53445	7.48318	0.235294	0	0.117647	0	0.783893	0	FALSE	Def_HSPC vs Rest	Def_HSPC	Rest
FFAR3	0.8518	0.1482	1.74879	1.21166e-06	2.0521e-06	0	0.5	-0.885362	-1.09141	2.73565	-8.44629	7.01558	0	0	0	0	0	0	FALSE	Def_HSPC vs Rest	Def_HSPC	Rest
PTGER3	0.8514	0.1486	1.74562	1.45762e-05	3.09715e-05	0	0.5	-0.264724	-0.0192699	2.59291	-7.50554	6.17383	0	0	0	0	0	0	FALSE	Def_HSPC vs Rest	Def_HSPC	Rest
STUM	0.8514	0.1486	1.74562	3.7606e-08	4.11465e-08	0	0.5	-0.366896	-0.44712	2.39396	-8.14836	6.72494	0	0	0	0	0	0	FALSE	Def_HSPC vs Rest	Def_HSPC	Rest
ADAMTS16	0.8512	0.1488	1.74404	4.35027e-08	4.94275e-08	0	0.5	-0.211277	-0.153942	2.46781	-8.51196	7.45127	0	0	0	0	0	0	FALSE	Def_HSPC vs Rest	Def_HSPC	Rest
AL162727.2	0.851	0.149	1.74247	1.26145e-07	2.20663e-07	0	0.5	-0.639847	-0.754143	2.2942	-7.7588	5.71997	0.0588235	0	0.0294118	0	0.382966	0	FALSE	Def_HSPC vs Rest	Def_HSPC	Rest
PRTN3	0.851	0.149	1.74247	4.95592e-05	5.99613e-05	0	0.5	0.486054	0.811638	3.43379	-13.9732	11.4063	0.0294118	0	0.0294118	0	0.0225932	0	FALSE	Def_HSPC vs Rest	Def_HSPC	Rest
TMEM246	0.851	0.149	1.74247	2.6042e-05	2.86732e-05	0	0.5	0.116277	0.165023	2.42419	-7.3111	6.47629	0.205882	0	0.0588235	0	0.190933	0	FALSE	Def_HSPC vs Rest	Def_HSPC	Rest
CADPS	0.851	0.149	1.74247	1.0945e-06	1.90285e-06	0	0.5	-0.617418	-0.566549	2.48272	-9.40904	5.96814	0	0	0	0	0	0	FALSE	Def_HSPC vs Rest	Def_HSPC	Rest
CD183:protein	0.8508	0.1492	1.74089	0.48188	0.956138	0	0.5	-0.890262	-1.17577	1.61169	-4.96197	4.19536	1.70588	3.5	0.676471	0.833333			FALSE	Def_HSPC vs Rest	Def_HSPC	Rest
LINC01697	0.8508	0.1492	1.74089	2.19972e-07	2.58207e-07	0	0.5	-0.433902	-0.639675	2.65591	-7.12335	8.16811	0	0	0	0	0	0	FALSE	Def_HSPC vs Rest	Def_HSPC	Rest
ADGRF5	0.8506	0.1494	1.73931	8.31052e-06	4.33511e-06	0	0.5	-0.111359	-0.221641	2.70139	-6.01021	9.10857	0.0588235	0	0.0294118	0	0.0963373	0	FALSE	Def_HSPC vs Rest	Def_HSPC	Rest
ZFHX4-AS1	0.8506	0.1494	1.73931	3.77087e-05	5.22656e-05	0	0.5	-0.418194	-0.484431	2.56324	-7.44194	6.60796	0.0882353	0.0833333	0.0294118	0.0833333	0.295101	0.184203	FALSE	Def_HSPC vs Rest	Def_HSPC	Rest
FGFR2	0.8506	0.1494	1.73931	5.63933e-06	8.43872e-06	0	0.5	-0.168565	-0.205968	2.45118	-6.83011	5.49914	0	0	0	0	0	0	FALSE	Def_HSPC vs Rest	Def_HSPC	Rest
DIAPH3	0.8506	0.1494	1.73931	0.000194131	9.91477e-05	0	0.5	0.672081	0.499149	3.67119	-7.07265	7.53589	1.05882	0.333333	0.323529	0.25	1.11995	0.574645	FALSE	Def_HSPC vs Rest	Def_HSPC	Rest
CLNK	0.8502	0.1498	1.73617	0.000112229	0.000167743	0	0.5	-0.396346	-0.446773	2.45268	-7.04264	6.36076	0.441176	0.583333	0.235294	0.25	1.43141	1.85085	FALSE	Def_HSPC vs Rest	Def_HSPC	Rest
PI16	0.8502	0.1498	1.73617	5.91632e-06	5.60139e-06	0	0.5	-0.305341	-0.310855	3.10269	-9.06511	8.37388	0	0	0	0	0	0	FALSE	Def_HSPC vs Rest	Def_HSPC	Rest
PNMT	0.8502	0.1498	1.73617	1.93774e-05	1.89206e-05	0	0.5	0.0317472	-0.118074	2.75558	-6.46839	7.95622	0	0	0	0	0	0	FALSE	Def_HSPC vs Rest	Def_HSPC	Rest
ISLR2	0.85	0.15	1.7346	1.62729e-06	1.2051e-06	0	0.5	-0.173546	-0.333671	2.32118	-5.97306	7.64911	0	0	0	0	0	0	FALSE	Def_HSPC vs Rest	Def_HSPC	Rest
AC091544.4	0.85	0.15	1.7346	1.35028e-07	1.74917e-07	0	0.5	-0.444104	-0.492587	2.53859	-8.80679	6.69998	0	0	0	0	0	0	FALSE	Def_HSPC vs Rest	Def_HSPC	Rest
DGKI	0.85	0.15	1.7346	6.01978e-07	1.52612e-06	0	0.5	-0.539376	-0.378195	2.9492	-8.92735	7.94433	0	0	0	0	0	0	FALSE	Def_HSPC vs Rest	Def_HSPC	Rest
VGLL3	0.8498	0.1502	1.73303	3.73982e-07	5.11031e-07	0	0.5	-0.364762	-0.427394	2.35343	-6.95306	6.06442	0	0	0	0	0	0	FALSE	Def_HSPC vs Rest	Def_HSPC	Rest
CDC25C	0.8498	0.1502	1.73303	0.000119376	4.58815e-05	0	0.5	0.924633	0.587032	3.99992	-7.88881	8.59434	0.882353	0	0.352941	0	1.14735	0	FALSE	Def_HSPC vs Rest	Def_HSPC	Rest
PNMA6A	0.8498	0.1502	1.73303	8.08893e-06	7.55994e-06	0	0.5	0.144394	0.210444	2.64977	-8.09151	6.46643	0.0588235	0	0.0588235	0	0.111236	0	FALSE	Def_HSPC vs Rest	Def_HSPC	Rest
AL359921.1	0.8498	0.1502	1.73303	1.11864e-06	1.79403e-06	0	0.5	-0.267734	-0.222807	2.34679	-6.69369	6.27319	0	0	0	0	0	0	FALSE	Def_HSPC vs Rest	Def_HSPC	Rest
PTGDS	0.8496	0.1504	1.73147	9.34812e-07	7.1104e-07	0	0.5	-0.312951	-0.535724	2.45697	-5.41423	7.76869	0	0	0	0	0	0	FALSE	Def_HSPC vs Rest	Def_HSPC	Rest
CEP55	0.8494	0.1506	1.7299	0.000204838	8.93269e-05	0	0.5	0.680857	0.454249	3.66049	-6.58965	7.79636	1.35294	0.5	0.382353	0.166667	1.87863	0.811634	FALSE	Def_HSPC vs Rest	Def_HSPC	Rest
PENK	0.8486	0.1514	1.72366	1.84387e-05	2.05244e-05	0	0.5	-0.324176	-0.360119	2.63422	-8.5085	7.53241	0.0294118	0.0833333	0.0294118	0.0833333	0.0263475	0.168828	FALSE	Def_HSPC vs Rest	Def_HSPC	Rest
GJB2	0.8486	0.1514	1.72366	8.6976e-06	5.63356e-06	0	0.5	0.872566	0.949677	2.01768	-5.13541	5.71913	0.0882353	0	0.0588235	0	0.159584	0	FALSE	Def_HSPC vs Rest	Def_HSPC	Rest
IQGAP3	0.8484	0.1516	1.72211	5.45931e-05	3.02531e-05	0	0.5	0.592214	0.39778	2.55713	-5.03875	6.90919	0.235294	0.0833333	0.147059	0.0833333	0.331359	0.144051	FALSE	Def_HSPC vs Rest	Def_HSPC	Rest
ACY3	0.8482	0.1518	1.72055	0.000722767	0.00108805	0	0.5	-0.352269	-0.577634	2.88166	-7.44353	7.78154	4.44118	2.83333	0.529412	0.583333	7.65918	6.86801	FALSE	Def_HSPC vs Rest	Def_HSPC	Rest
LINC01197	0.8482	0.1518	1.72055	4.23567e-06	3.03638e-06	0	0.5	-0.00329616	-0.0195847	2.40197	-5.48226	7.24602	0	0	0	0	0	0	FALSE	Def_HSPC vs Rest	Def_HSPC	Rest
SPTBN2	0.8482	0.1518	1.72055	5.95072e-07	6.35789e-07	0	0.5	-0.0868269	-0.079895	2.39085	-6.66701	5.93908	0	0	0	0	0	0	FALSE	Def_HSPC vs Rest	Def_HSPC	Rest
CRPPA	0.848	0.152	1.719	6.41509e-05	8.72473e-05	0	0.5	-0.112452	-0.12316	2.61913	-7.17446	6.12894	0.235294	0.583333	0.117647	0.416667	0.308223	1.86777	FALSE	Def_HSPC vs Rest	Def_HSPC	Rest
TFAP2C	0.8478	0.1522	1.71745	1.8933e-06	3.16861e-06	0	0.5	-0.693397	-0.751688	2.50092	-8.95023	6.6533	0	0	0	0	0	0	FALSE	Def_HSPC vs Rest	Def_HSPC	Rest
AURKB	0.8478	0.1522	1.71745	0.000391017	0.000188234	0	0.5	0.798516	0.554656	3.62676	-7.59666	7.68169	3.58824	1.08333	0.470588	0.25	4.55951	1.81843	FALSE	Def_HSPC vs Rest	Def_HSPC	Rest
MDGA2	0.8478	0.1522	1.71745	1.65933e-05	7.61988e-06	0	0.5	0.594585	0.911587	2.5487	-6.84376	7.15465	0.117647	0	0.0294118	0	0.304233	0	FALSE	Def_HSPC vs Rest	Def_HSPC	Rest
MECOM	0.8476	0.1524	1.7159	0.000142158	0.000128897	0	0.5	0.293095	0.288306	2.73288	-7.24305	6.68797	0.970588	0.583333	0.441176	0.25	1.96228	1.22553	FALSE	Def_HSPC vs Rest	Def_HSPC	Rest
LINC02273	0.8476	0.1524	1.7159	3.12139e-06	2.37662e-06	0	0.5	0.33225	0.240306	2.22916	-4.836	6.61546	0	0.0833333	0	0.0833333	0	0.144051	FALSE	Def_HSPC vs Rest	Def_HSPC	Rest
CNRIP1	0.8474	0.1526	1.71435	0.000249057	0.000537881	0	0.5	-0.422989	-0.347782	2.60871	-7.80832	6.70335	1.91176	2.08333	0.176471	0.0833333	2.46122	3.27208	FALSE	Def_HSPC vs Rest	Def_HSPC	Rest
TRAT1	0.8472	0.1528	1.71281	8.93235e-05	0.000152472	0	0.5	-0.509004	-0.701158	2.14009	-6.95974	5.33741	0.352941	0.166667	0.176471	0.166667	0.901463	0.338276	FALSE	Def_HSPC vs Rest	Def_HSPC	Rest
HRK	0.8472	0.1528	1.71281	1.21645e-05	1.1361e-05	0	0.5	-0.117636	-0.290218	2.86042	-6.84429	8.61408	0	0	0	0	0	0	FALSE	Def_HSPC vs Rest	Def_HSPC	Rest
GRID2	0.847	0.153	1.71126	1.60549e-06	6.53316e-07	0	0.5	0.448983	0.541575	2.40458	-7.38392	8.48317	0	0	0	0	0	0	FALSE	Def_HSPC vs Rest	Def_HSPC	Rest
MX1	0.847	0.153	1.71126	4.24307e-05	5.47915e-05	0	0.5	-0.371017	-0.550555	2.13922	-5.37259	5.85045	0.205882	0.166667	0.176471	0.0833333	0.397975	0.288101	FALSE	Def_HSPC vs Rest	Def_HSPC	Rest
EDN1	0.8468	0.1532	1.70972	6.51435e-05	5.74187e-05	0	0.5	-0.073054	-0.13566	2.37436	-5.80088	7.01116	0.0882353	0	0.0882353	0	0.309014	0	FALSE	Def_HSPC vs Rest	Def_HSPC	Rest
PDZRN3	0.8468	0.1532	1.70972	1.64226e-07	1.96392e-07	0	0.5	-0.274071	-0.236719	2.11662	-6.373	6.1084	0	0	0	0	0	0	FALSE	Def_HSPC vs Rest	Def_HSPC	Rest
MYL4	0.8468	0.1532	1.70972	4.11065e-05	6.52531e-05	0	0.5	-0.349527	-0.412025	2.32712	-7.28677	6.22376	0.0882353	0.0833333	0.0588235	0.0833333	0.108197	0.3027	FALSE	Def_HSPC vs Rest	Def_HSPC	Rest
COL11A1	0.8466	0.1534	1.70818	5.61301e-07	6.6467e-07	0	0.5	-0.501795	-0.704989	1.8417	-5.21214	6.07932	0	0	0	0	0	0	FALSE	Def_HSPC vs Rest	Def_HSPC	Rest
AC106739.1	0.8466	0.1534	1.70818	2.7664e-06	3.23279e-06	0	0.5	-0.628038	-0.869342	2.28615	-6.28787	6.86805	0	0	0	0	0	0	FALSE	Def_HSPC vs Rest	Def_HSPC	Rest
LRRTM3	0.8466	0.1534	1.70818	2.27716e-07	2.41519e-07	0	0.5	-0.528291	-0.529836	2.66254	-9.77263	8.19672	0	0	0	0	0	0	FALSE	Def_HSPC vs Rest	Def_HSPC	Rest
ALOX12	0.8462	0.1538	1.7051	1.53066e-05	2.06116e-05	0	0.5	-0.0772532	-0.12884	2.16006	-6.96806	6.89601	0.0294118	0.0833333	0.0294118	0.0833333	0.0229528	0.130883	FALSE	Def_HSPC vs Rest	Def_HSPC	Rest
OTOA	0.8462	0.1538	1.7051	1.02351e-06	1.28294e-06	0	0.5	-0.541836	-0.666685	2.55599	-6.47849	6.97266	0	0	0	0	0	0	FALSE	Def_HSPC vs Rest	Def_HSPC	Rest
LY86	0.846	0.154	1.70357	0.000234728	0.000408703	0	0.5	-0.443162	-0.686834	2.51777	-7.07888	6.81561	0.764706	1.75	0.382353	0.5	2.02122	4.3291	FALSE	Def_HSPC vs Rest	Def_HSPC	Rest
AL162424.1	0.846	0.154	1.70357	6.24652e-06	1.09622e-05	0	0.5	-0.51688	-0.643841	2.3569	-6.66761	6.37391	0.0588235	0	0.0588235	0	0.129588	0	FALSE	Def_HSPC vs Rest	Def_HSPC	Rest
MYOCD	0.846	0.154	1.70357	3.86086e-08	6.72456e-08	0	0.5	-0.478914	-0.516222	2.60974	-8.78614	6.88486	0	0	0	0	0	0	FALSE	Def_HSPC vs Rest	Def_HSPC	Rest
IL17A	0.846	0.154	1.70357	1.15449e-06	2.46648e-06	0	0.5	-0.784814	-0.875729	2.35299	-7.31142	6.07946	0	0	0	0	0	0	FALSE	Def_HSPC vs Rest	Def_HSPC	Rest
NFE2	0.846	0.154	1.70357	9.30942e-05	0.000122297	0	0.5	-0.0189169	0.0550075	2.09454	-6.67412	5.88256	0.941177	0.666667	0.323529	0.25	1.66926	1.18925	FALSE	Def_HSPC vs Rest	Def_HSPC	Rest
GTSE1	0.8458	0.1542	1.70203	0.000353123	0.000158849	0	0.5	0.836691	0.552493	4.03823	-7.76805	8.78626	2.26471	0.916667	0.411765	0.25	2.90299	1.63255	FALSE	Def_HSPC vs Rest	Def_HSPC	Rest
RAG1	0.8456	0.1544	1.7005	9.39944e-05	8.37312e-05	0	0.5	0.102115	0.0450125	2.42392	-6.57893	7.33488	0.323529	0.25	0.147059	0.0833333	0.434575	0.432152	FALSE	Def_HSPC vs Rest	Def_HSPC	Rest
TCHH	0.8456	0.1544	1.7005	2.57439e-06	4.12948e-06	0	0.5	-0.926649	-1.12118	2.11889	-7.81807	5.6584	0	0	0	0	0	0	FALSE	Def_HSPC vs Rest	Def_HSPC	Rest
CCR6	0.8456	0.1544	1.7005	1.36215e-05	2.24906e-05	0	0.5	-0.124993	-0.460336	2.46133	-5.63139	6.58752	0.0588235	0.0833333	0.0588235	0.0833333	0.131084	0.168828	FALSE	Def_HSPC vs Rest	Def_HSPC	Rest
PCDHB15	0.8456	0.1544	1.7005	9.96402e-07	7.77905e-07	0	0.5	-0.123936	-0.234613	2.47845	-7.09929	7.80123	0	0	0	0	0	0	FALSE	Def_HSPC vs Rest	Def_HSPC	Rest
MMP10	0.8454	0.1546	1.69897	2.07043e-07	4.68716e-07	0	0.5	-0.75692	-0.535817	2.80575	-8.54484	5.93843	0	0	0	0	0	0	FALSE	Def_HSPC vs Rest	Def_HSPC	Rest
ITGA2B	0.8454	0.1546	1.69897	2.99879e-05	7.90726e-05	0	0.5	-0.252963	-0.0864377	3.18421	-9.81138	9.75166	0.117647	0.166667	0.117647	0.0833333	0.155938	0.261766	FALSE	Def_HSPC vs Rest	Def_HSPC	Rest
LAIR2	0.8454	0.1546	1.69897	2.75803e-06	5.2841e-06	0	0.5	-0.455387	-0.53483	2.30739	-6.27002	5.95357	0	0.0833333	0	0.0833333	0	0.184203	FALSE	Def_HSPC vs Rest	Def_HSPC	Rest
LILRB5	0.8454	0.1546	1.69897	1.5504e-05	4.13452e-05	0	0.5	-0.953825	-0.972584	2.57641	-9.23994	6.18064	0.0882353	0.333333	0.0882353	0.25	0.194289	0.833725	FALSE	Def_HSPC vs Rest	Def_HSPC	Rest
DHRS2	0.8452	0.1548	1.69744	1.96516e-07	2.76718e-07	0	0.5	-0.837066	-0.964639	2.47348	-6.38324	6.66904	0	0	0	0	0	0	FALSE	Def_HSPC vs Rest	Def_HSPC	Rest
CD24:protein	0.8452	0.1548	1.69744	1.73853	2.24018	0	0.5	-0.132562	0.139238	2.98741	-7.06275	6.76682	3.55882	2.16667	0.382353	0.5			FALSE	Def_HSPC vs Rest	Def_HSPC	Rest
DHRS9	0.8452	0.1548	1.69744	4.9882e-05	7.39024e-05	0	0.5	-0.556614	-0.696459	2.1984	-8.50528	5.57097	0.352941	0.0833333	0.0588235	0.0833333	0.466141	0.130883	FALSE	Def_HSPC vs Rest	Def_HSPC	Rest
GJA5	0.8446	0.1554	1.69286	2.47658e-06	2.71388e-06	0	0.5	-0.391022	-0.542739	2.91193	-7.61485	8.10549	0	0	0	0	0	0	FALSE	Def_HSPC vs Rest	Def_HSPC	Rest
AC015969.1	0.8446	0.1554	1.69286	2.29429e-07	5.88137e-07	0	0.5	-0.633092	-0.483989	2.38696	-6.51454	6.1255	0	0	0	0	0	0	FALSE	Def_HSPC vs Rest	Def_HSPC	Rest
CRISPLD2	0.8444	0.1556	1.69134	3.67439e-06	3.97529e-06	0	0.5	-0.0725585	-0.0377769	2.51048	-7.25772	6.56532	0	0	0	0	0	0	FALSE	Def_HSPC vs Rest	Def_HSPC	Rest
BCL11B	0.8444	0.1556	1.69134	2.10132e-06	3.97326e-06	0	0.5	-1.08087	-1.29847	2.31969	-7.50257	6.12424	0	0	0	0	0	0	FALSE	Def_HSPC vs Rest	Def_HSPC	Rest
KIAA1549L	0.8444	0.1556	1.69134	1.72086e-07	2.12836e-07	0	0.5	-0.384666	-0.510927	2.26204	-5.80126	6.84893	0	0	0	0	0	0	FALSE	Def_HSPC vs Rest	Def_HSPC	Rest
AC069547.2	0.8442	0.1558	1.68982	5.50886e-07	1.26077e-06	0	0.5	-0.769622	-0.846447	2.24097	-7.24098	6.55585	0	0	0	0	0	0	FALSE	Def_HSPC vs Rest	Def_HSPC	Rest
AC003101.2	0.8442	0.1558	1.68982	1.78437e-06	3.07112e-06	0	0.5	-0.509302	-0.674229	2.28043	-6.20512	5.84229	0.0294118	0	0.0294118	0	0.127049	0	FALSE	Def_HSPC vs Rest	Def_HSPC	Rest
NUF2	0.844	0.156	1.6883	0.000364344	0.000161294	0	0.5	0.798313	0.486534	3.57552	-6.63407	8.08027	2.85294	1	0.382353	0.25	3.27372	1.68599	FALSE	Def_HSPC vs Rest	Def_HSPC	Rest
CBLN2	0.844	0.156	1.6883	1.37803e-07	6.7679e-08	0	0.5	-0.14	-0.371336	2.52984	-6.22	8.84663	0	0	0	0	0	0	FALSE	Def_HSPC vs Rest	Def_HSPC	Rest
PAH	0.8438	0.1562	1.68678	2.18707e-07	2.66466e-07	0	0.5	-0.0532049	-0.0750256	2.19197	-5.7489	7.01885	0	0	0	0	0	0	FALSE	Def_HSPC vs Rest	Def_HSPC	Rest
GABRA1	0.8438	0.1562	1.68678	7.32218e-08	9.32997e-08	0	0.5	-0.396497	-0.156631	2.6162	-9.73814	7.94583	0	0	0	0	0	0	FALSE	Def_HSPC vs Rest	Def_HSPC	Rest
WDR86-AS1	0.8436	0.1564	1.68526	8.03181e-06	5.27552e-06	0	0.5	0.853684	0.912092	1.84639	-4.30432	6.89416	0	0	0	0	0	0	FALSE	Def_HSPC vs Rest	Def_HSPC	Rest
BIRC3	0.8436	0.1564	1.68526	0.000279635	0.000361952	0	0.5	-0.414464	-0.449548	2.79052	-8.411	7.43331	1.70588	1.5	0.264706	0.25	3.20096	3.36101	FALSE	Def_HSPC vs Rest	Def_HSPC	Rest
ILDR2	0.8434	0.1566	1.68375	2.91477e-06	4.87278e-06	0	0.5	-0.450348	-0.686549	1.83763	-4.89082	4.13572	0	0	0	0	0	0	FALSE	Def_HSPC vs Rest	Def_HSPC	Rest
KLRK1	0.8434	0.1566	1.68375	8.40333e-06	1.06722e-05	0	0.5	-0.247172	-0.266511	2.50256	-6.1998	7.15992	0	0	0	0	0	0	FALSE	Def_HSPC vs Rest	Def_HSPC	Rest
GRHL3	0.8434	0.1566	1.68375	4.92882e-06	2.71635e-06	0	0.5	0.121322	0.282308	3.36232	-8.659	9.91756	0	0	0	0	0	0	FALSE	Def_HSPC vs Rest	Def_HSPC	Rest
SRPK3	0.8432	0.1568	1.68223	6.59869e-06	1.02182e-05	0	0.5	-0.528845	-0.473125	2.33037	-6.67602	6.13368	0	0	0	0	0	0	FALSE	Def_HSPC vs Rest	Def_HSPC	Rest
BANK1	0.8432	0.1568	1.68223	0.000303802	0.000504209	0	0.5	-0.481568	-0.63508	1.97471	-5.12112	4.29432	0.794118	2.41667	0.382353	0.5	1.77703	4.90988	FALSE	Def_HSPC vs Rest	Def_HSPC	Rest
AC084262.2	0.8432	0.1568	1.68223	3.41381e-07	5.88048e-07	0	0.5	-0.672399	-0.695081	2.3597	-7.16518	5.51024	0	0	0	0	0	0	FALSE	Def_HSPC vs Rest	Def_HSPC	Rest
APOBEC2	0.8428	0.1572	1.67921	5.92718e-06	7.93831e-06	0	0.5	-0.348425	-0.484605	2.28469	-5.65093	6.03763	0.0294118	0	0.0294118	0	0.0317519	0	FALSE	Def_HSPC vs Rest	Def_HSPC	Rest
KCNQ2	0.8426	0.1574	1.6777	6.21748e-07	3.1187e-07	0	0.5	-0.17847	-0.308482	2.98105	-9.62582	10.7996	0.0294118	0	0.0294118	0	0.0886431	0	FALSE	Def_HSPC vs Rest	Def_HSPC	Rest
SOX17	0.8424	0.1576	1.67619	1.98658e-05	2.18368e-05	0	0.5	-0.191578	-0.36292	2.64154	-7.46427	8.2469	0.0294118	0	0.0294118	0	0.128999	0	FALSE	Def_HSPC vs Rest	Def_HSPC	Rest
AL445223.1	0.8424	0.1576	1.67619	2.73457e-07	3.35389e-07	0	0.5	-0.236918	-0.166623	2.48384	-8.56657	6.85271	0	0	0	0	0	0	FALSE	Def_HSPC vs Rest	Def_HSPC	Rest
KIF20A	0.8424	0.1576	1.67619	0.0001375	5.42345e-05	0	0.5	0.865582	0.529316	4.12104	-7.85787	8.99155	0.970588	0.25	0.352941	0.166667	1.27572	0.405817	FALSE	Def_HSPC vs Rest	Def_HSPC	Rest
CLEC4C	0.8422	0.1578	1.67469	1.7186e-06	1.83163e-06	0	0.5	-0.00321236	-0.226204	2.83583	-6.99748	9.33734	0	0	0	0	0	0	FALSE	Def_HSPC vs Rest	Def_HSPC	Rest
RARRES1	0.842	0.158	1.67318	3.05766e-06	3.67082e-06	0	0.5	-0.101446	-0.0473919	2.44655	-6.87158	6.56485	0	0	0	0	0	0	FALSE	Def_HSPC vs Rest	Def_HSPC	Rest
AC002480.2	0.8418	0.1582	1.67168	2.10594e-07	1.58475e-07	0	0.5	0.00353175	-0.143393	2.59649	-6.78144	8.08195	0	0	0	0	0	0	FALSE	Def_HSPC vs Rest	Def_HSPC	Rest
EBF3	0.8414	0.1586	1.66868	7.99607e-06	6.90629e-06	0	0.5	-0.373145	-0.44508	2.97279	-9.85639	9.14181	0	0	0	0	0	0	FALSE	Def_HSPC vs Rest	Def_HSPC	Rest
TP63	0.8414	0.1586	1.66868	2.03282e-06	3.9239e-06	0	0.5	-0.716179	-1.04293	2.12005	-6.24061	5.0602	0	0	0	0	0	0	FALSE	Def_HSPC vs Rest	Def_HSPC	Rest
PIMREG	0.8414	0.1586	1.66868	0.000102679	4.04585e-05	0	0.5	0.903539	0.474966	3.84828	-7.36864	8.77667	0.852941	0.25	0.264706	0.0833333	1.10704	0.39265	FALSE	Def_HSPC vs Rest	Def_HSPC	Rest
TENM3	0.8412	0.1588	1.66718	5.25784e-07	5.84301e-07	0	0.5	-0.288021	-0.203281	2.31086	-7.64248	6.26233	0	0	0	0	0	0	FALSE	Def_HSPC vs Rest	Def_HSPC	Rest
LINC02338	0.8412	0.1588	1.66718	6.00613e-06	7.9165e-06	0	0.5	-0.310972	-0.336415	2.06773	-5.78846	5.22337	0	0	0	0	0	0	FALSE	Def_HSPC vs Rest	Def_HSPC	Rest
HAS1	0.841	0.159	1.66569	4.81826e-05	6.03746e-05	0	0.5	-0.411517	-0.368638	2.58955	-8.03646	5.84009	0.264706	0.583333	0.0588235	0.166667	0.768697	1.95725	FALSE	Def_HSPC vs Rest	Def_HSPC	Rest
SOX11	0.841	0.159	1.66569	5.87999e-06	2.83432e-06	0	0.5	0.291186	0.245493	2.32946	-6.23173	8.16832	0	0	0	0	0	0	FALSE	Def_HSPC vs Rest	Def_HSPC	Rest
LINC01583	0.841	0.159	1.66569	5.83763e-07	7.06466e-07	0	0.5	-0.394352	-0.418234	2.97065	-9.08579	7.97089	0	0	0	0	0	0	FALSE	Def_HSPC vs Rest	Def_HSPC	Rest
MGAT4C	0.8408	0.1592	1.66419	7.19586e-08	1.34084e-07	0	0.5	-0.714062	-0.795	2.42997	-7.93984	6.36782	0	0	0	0	0	0	FALSE	Def_HSPC vs Rest	Def_HSPC	Rest
CILP	0.8406	0.1594	1.6627	5.34138e-08	6.98431e-08	0	0.5	-0.551502	-0.686526	2.20777	-6.97992	6.89649	0	0	0	0	0	0	FALSE	Def_HSPC vs Rest	Def_HSPC	Rest
IL1B	0.8406	0.1594	1.6627	0.000400578	0.000536976	0	0.5	-0.30266	-0.26307	3.5109	-10.5254	9.14762	5.23529	4.91667	0.558824	0.583333	11.0982	10.5753	FALSE	Def_HSPC vs Rest	Def_HSPC	Rest
HOXD1	0.8406	0.1594	1.6627	6.50804e-06	5.20992e-06	0	0.5	-0.109474	-0.245728	2.18588	-5.99908	6.68482	0	0	0	0	0	0	FALSE	Def_HSPC vs Rest	Def_HSPC	Rest
ISL1	0.8404	0.1596	1.66121	1.11821e-06	4.41766e-07	0	0.5	0.407066	0.482919	2.68779	-8.93238	9.41139	0	0	0	0	0	0	FALSE	Def_HSPC vs Rest	Def_HSPC	Rest
FO393415.1	0.8404	0.1596	1.66121	3.37207e-06	1.53942e-06	0	0.5	0.416426	0.364978	2.2391	-5.40692	6.39672	0	0	0	0	0	0	FALSE	Def_HSPC vs Rest	Def_HSPC	Rest
SPOCK1	0.8402	0.1598	1.65972	8.13787e-07	5.4817e-07	0	0.5	0.130334	0.148777	2.58871	-8.95862	8.33027	0	0	0	0	0	0	FALSE	Def_HSPC vs Rest	Def_HSPC	Rest
ASPM	0.8402	0.1598	1.65972	0.000648962	0.000256929	0	0.5	0.845472	0.609293	3.52709	-6.34105	7.35549	5.94118	0.583333	0.411765	0.25	7.06287	1.00524	FALSE	Def_HSPC vs Rest	Def_HSPC	Rest
CLEC14A	0.8402	0.1598	1.65972	3.7668e-05	1.9675e-05	0	0.5	0.366856	0.179386	2.39971	-5.20683	8.07645	0.264706	0.0833333	0.0882353	0.0833333	0.466072	0.216226	FALSE	Def_HSPC vs Rest	Def_HSPC	Rest
TOX2	0.84	0.16	1.65823	5.76254e-05	0.000130599	0	0.5	-0.771488	-0.92735	2.41165	-8.5846	6.35546	0.117647	0.0833333	0.0882353	0.0833333	0.483218	0.168828	FALSE	Def_HSPC vs Rest	Def_HSPC	Rest
BEST3	0.8398	0.1602	1.65674	2.72096e-05	1.87328e-05	0	0.5	0.156268	-0.0439577	2.89805	-8.88503	9.75607	0.0588235	0	0.0294118	0	0.0635038	0	FALSE	Def_HSPC vs Rest	Def_HSPC	Rest
SLC27A2	0.8398	0.1602	1.65674	4.25147e-05	4.86258e-05	0	0.5	-0.102706	0.115082	2.55804	-9.73867	7.00803	0.264706	0.25	0.147059	0.166667	0.373176	0.557275	FALSE	Def_HSPC vs Rest	Def_HSPC	Rest
GABRB1	0.8396	0.1604	1.65525	1.22939e-07	1.09942e-07	0	0.5	-0.435931	-0.667339	2.47985	-7.35328	8.43021	0	0	0	0	0	0	FALSE	Def_HSPC vs Rest	Def_HSPC	Rest
CD79A	0.8394	0.1606	1.65377	0.000456485	0.00049206	0	0.5	-0.0456361	-0.0325556	2.38457	-6.49045	6.48347	2.38235	2	0.411765	0.25	4.4079	3.59271	FALSE	Def_HSPC vs Rest	Def_HSPC	Rest
CD45RA:protein	0.8394	0.1606	1.65377	1.80556	2.26848	0	0.5	-0.295541	-0.44733	2.57999	-5.98897	6.29271	1.55882	1.58333	0.5	0.583333			FALSE	Def_HSPC vs Rest	Def_HSPC	Rest
SSUH2	0.8394	0.1606	1.65377	6.46699e-07	3.88914e-07	0	0.5	0.353614	0.292374	2.25431	-5.10367	7.2343	0	0	0	0	0	0	FALSE	Def_HSPC vs Rest	Def_HSPC	Rest
FGF7	0.8394	0.1606	1.65377	3.6664e-06	4.23587e-06	0	0.5	-0.515562	-0.496295	2.79945	-9.1932	8.09713	0.0294118	0	0.0294118	0	0.114398	0	FALSE	Def_HSPC vs Rest	Def_HSPC	Rest
MKI67	0.8394	0.1606	1.65377	0.00134964	0.000629531	0	0.5	0.705537	0.485926	3.751	-7.0056	7.91382	9.29412	3.25	0.441176	0.333333	11.6579	5.61853	FALSE	Def_HSPC vs Rest	Def_HSPC	Rest
TNFSF11	0.8392	0.1608	1.65229	1.09168e-05	1.78505e-05	0	0.5	-0.296495	-0.513443	2.11701	-6.09322	5.73588	0.0294118	0.0833333	0.0294118	0.0833333	0.087353	0.197145	FALSE	Def_HSPC vs Rest	Def_HSPC	Rest
IGF1	0.8392	0.1608	1.65229	2.56361e-05	8.02723e-05	0	0.5	-0.985819	-0.804515	2.31583	-9.10092	5.19735	0.0882353	0	0.0294118	0	0.363258	0	FALSE	Def_HSPC vs Rest	Def_HSPC	Rest
HIST1H3B	0.8392	0.1608	1.65229	0.000432576	0.000221767	0	0.5	0.807508	0.55203	3.90715	-7.65513	8.60154	2	1.25	0.264706	0.333333	2.72566	2.32324	FALSE	Def_HSPC vs Rest	Def_HSPC	Rest
CALB1	0.8392	0.1608	1.65229	2.64785e-07	2.69432e-07	0	0.5	-0.218484	-0.221103	2.32801	-7.54189	6.54983	0	0	0	0	0	0	FALSE	Def_HSPC vs Rest	Def_HSPC	Rest
PRR9	0.8392	0.1608	1.65229	1.60743e-06	1.59006e-06	0	0.5	-0.132084	0.0600252	2.96017	-8.323	7.88369	0	0	0	0	0	0	FALSE	Def_HSPC vs Rest	Def_HSPC	Rest
MSANTD1	0.8392	0.1608	1.65229	5.1807e-07	4.80001e-07	0	0.5	-0.207018	-0.199429	2.44786	-8.14873	6.84032	0	0	0	0	0	0	FALSE	Def_HSPC vs Rest	Def_HSPC	Rest
HAPLN1	0.8392	0.1608	1.65229	6.27891e-07	5.8461e-07	0	0.5	0.0120648	0.0396271	2.37166	-6.37737	6.43912	0	0	0	0	0	0	FALSE	Def_HSPC vs Rest	Def_HSPC	Rest
LINC02731	0.839	0.161	1.65081	1.49899e-05	2.35981e-05	0	0.5	-0.558442	-0.620106	2.04248	-7.90141	5.33682	0.0294118	0	0.0294118	0	0.0983671	0	FALSE	Def_HSPC vs Rest	Def_HSPC	Rest
CENPA	0.8386	0.1614	1.64785	0.00019478	8.75279e-05	0	0.5	0.836998	0.604799	3.00877	-5.82877	7.20748	2.35294	0.333333	0.352941	0.166667	2.76773	0.563035	FALSE	Def_HSPC vs Rest	Def_HSPC	Rest
IL1RAPL1	0.8386	0.1614	1.64785	7.6346e-07	6.6139e-07	0	0.5	-0.306783	-0.418179	2.54925	-8.65924	8.23612	0	0	0	0	0	0	FALSE	Def_HSPC vs Rest	Def_HSPC	Rest
RRM2	0.8386	0.1614	1.64785	0.000604738	0.000327559	0	0.5	0.371636	0.0731087	3.56608	-7.22231	8.43627	2.5	2.25	0.382353	0.333333	4.46767	4.23077	FALSE	Def_HSPC vs Rest	Def_HSPC	Rest
FOXC2	0.8384	0.1616	1.64637	7.68284e-06	6.94856e-06	0	0.5	-0.0154379	-0.0102396	3.22835	-10.7082	8.93842	0.352941	0	0.0882353	0	0.675626	0	FALSE	Def_HSPC vs Rest	Def_HSPC	Rest
AL139246.3	0.8384	0.1616	1.64637	3.37997e-07	5.114e-07	0	0.5	-0.38399	-0.425219	2.02487	-5.08064	4.83538	0	0	0	0	0	0	FALSE	Def_HSPC vs Rest	Def_HSPC	Rest
CDH12	0.8384	0.1616	1.64637	1.89241e-06	3.58492e-06	0	0.5	-0.620813	-0.63153	2.91018	-8.12506	7.35328	0	0	0	0	0	0	FALSE	Def_HSPC vs Rest	Def_HSPC	Rest
TNNT1	0.8382	0.1618	1.6449	1.69065e-05	1.37713e-05	0	0.5	0.41265	0.549338	2.32438	-7.13856	7.53254	0.323529	0	0.0588235	0	0.337392	0	FALSE	Def_HSPC vs Rest	Def_HSPC	Rest
PLPPR3	0.8382	0.1618	1.6449	9.20597e-06	8.75954e-06	0	0.5	0.368655	0.513197	2.18922	-6.22372	5.31979	0.0294118	0	0.0294118	0	0.0605305	0	FALSE	Def_HSPC vs Rest	Def_HSPC	Rest
EGR3	0.8382	0.1618	1.6449	0.000408057	0.000563261	0	0.5	-0.462948	-0.603532	2.38021	-7.40059	6.16931	1.58824	0.5	0.382353	0.25	3.42205	1.02504	FALSE	Def_HSPC vs Rest	Def_HSPC	Rest
AC073174.1	0.8382	0.1618	1.6449	1.74598e-07	1.01995e-07	0	0.5	0.367759	0.354181	1.89922	-3.91557	5.30849	0	0	0	0	0	0	FALSE	Def_HSPC vs Rest	Def_HSPC	Rest
AL359220.1	0.838	0.162	1.64342	3.74357e-05	3.6271e-05	0	0.5	-0.133872	-0.0462279	2.53401	-6.51181	5.89394	0.147059	0	0.0882353	0	0.411473	0	FALSE	Def_HSPC vs Rest	Def_HSPC	Rest
LINC02446	0.838	0.162	1.64342	2.39753e-06	3.30518e-06	0	0.5	-0.226049	-0.329162	2.35936	-6.79402	6.73514	0	0	0	0	0	0	FALSE	Def_HSPC vs Rest	Def_HSPC	Rest
LINC00930	0.8378	0.1622	1.64195	3.77472e-07	7.6156e-07	0	0.5	-0.644819	-0.49	2.43763	-6.82993	5.4624	0	0	0	0	0	0	FALSE	Def_HSPC vs Rest	Def_HSPC	Rest
TKTL1	0.8378	0.1622	1.64195	2.3829e-07	3.35687e-07	0	0.5	-0.489851	-0.668491	1.96478	-4.57289	5.31945	0	0	0	0	0	0	FALSE	Def_HSPC vs Rest	Def_HSPC	Rest
HMGCS2	0.8378	0.1622	1.64195	3.45583e-07	5.72738e-07	0	0.5	-0.215865	-0.158296	2.31123	-6.87558	6.06743	0	0	0	0	0	0	FALSE	Def_HSPC vs Rest	Def_HSPC	Rest
MPO	0.8376	0.1624	1.64048	0.000185672	0.000206368	0	0.5	0.652365	0.789407	2.76902	-9.36797	9.33107	2.73529	4.83333	0.176471	0.0833333	9.01786	9.49574	FALSE	Def_HSPC vs Rest	Def_HSPC	Rest
SH2D1A	0.8374	0.1626	1.63901	2.1212e-05	2.51007e-05	0	0.5	0.0638212	0.243058	1.83717	-5.98366	4.46559	0.205882	0	0.147059	0	0.732069	0	FALSE	Def_HSPC vs Rest	Def_HSPC	Rest
AC021613.1	0.8372	0.1628	1.63754	4.79298e-06	4.95694e-06	0	0.5	0.103402	0.18427	2.39113	-6.29505	6.77786	0	0	0	0	0	0	FALSE	Def_HSPC vs Rest	Def_HSPC	Rest
AC034195.1	0.8372	0.1628	1.63754	2.18585e-06	2.48025e-06	0	0.5	-0.12966	0.0299492	2.98319	-8.41845	7.28484	0	0	0	0	0	0	FALSE	Def_HSPC vs Rest	Def_HSPC	Rest
ZNF385D	0.8372	0.1628	1.63754	4.52878e-06	5.33345e-06	0	0.5	-0.223057	-0.364403	2.58572	-7.01615	6.60636	0	0	0	0	0	0	FALSE	Def_HSPC vs Rest	Def_HSPC	Rest
EBI3	0.8372	0.1628	1.63754	8.32312e-06	1.81948e-05	0	0.5	-0.866433	-0.94886	2.0956	-5.85121	4.3403	0	0	0	0	0	0	FALSE	Def_HSPC vs Rest	Def_HSPC	Rest
ERBB4	0.8372	0.1628	1.63754	6.23443e-06	1.15003e-05	0	0.5	-0.585037	-0.625143	2.48074	-7.69692	6.93575	0	0.0833333	0	0.0833333	0	0.295508	FALSE	Def_HSPC vs Rest	Def_HSPC	Rest
LINC00299	0.8372	0.1628	1.63754	2.32737e-05	5.26536e-05	0	0.5	-0.655756	-0.660494	1.86809	-5.72687	3.35776	0.0294118	0.0833333	0.0294118	0.0833333	0.0886431	0.184203	FALSE	Def_HSPC vs Rest	Def_HSPC	Rest
ATP1A2	0.837	0.163	1.63607	1.06366e-07	2.26948e-07	0	0.5	-0.619282	-0.549227	2.39632	-8.04244	5.55001	0	0	0	0	0	0	FALSE	Def_HSPC vs Rest	Def_HSPC	Rest
C5AR1	0.837	0.163	1.63607	4.77591e-06	1.09462e-05	0	0.5	-0.898113	-1.02677	2.07065	-8.17461	4.92714	0	0.25	0	0.0833333	0	0.52367	FALSE	Def_HSPC vs Rest	Def_HSPC	Rest
C11orf87	0.8366	0.1634	1.63314	8.13264e-08	1.31051e-07	0	0.5	-0.57896	-0.615945	2.09027	-5.89221	5.14551	0	0	0	0	0	0	FALSE	Def_HSPC vs Rest	Def_HSPC	Rest
INHBA	0.8364	0.1636	1.63168	7.78237e-06	1.29402e-05	0	0.5	-0.775571	-0.880011	2.0182	-7.01811	5.09914	0.0294118	0	0.0294118	0	0.0895608	0	FALSE	Def_HSPC vs Rest	Def_HSPC	Rest
RAB6B	0.8362	0.1638	1.63022	1.56832e-06	1.26504e-06	0	0.5	-0.105829	-0.334665	1.90899	-4.92745	5.88019	0	0	0	0	0	0	FALSE	Def_HSPC vs Rest	Def_HSPC	Rest
AC104461.1	0.8362	0.1638	1.63022	1.88315e-06	1.29863e-06	0	0.5	0.403604	0.43435	2.23061	-5.4649	6.73357	0.0294118	0	0.0294118	0	0.128999	0	FALSE	Def_HSPC vs Rest	Def_HSPC	Rest
IRF4	0.8362	0.1638	1.63022	4.19331e-05	6.5867e-05	0	0.5	-0.213372	-0.506691	2.44516	-5.88997	6.8293	0.0588235	0.166667	0.0588235	0.166667	0.146077	0.338276	FALSE	Def_HSPC vs Rest	Def_HSPC	Rest
EOMES	0.8362	0.1638	1.63022	3.6354e-06	5.66438e-06	0	0.5	-0.284395	-0.253548	2.06647	-5.79597	5.41237	0	0	0	0	0	0	FALSE	Def_HSPC vs Rest	Def_HSPC	Rest
SLC2A5	0.836	0.164	1.62876	0.000308976	0.000314314	0	0.5	-0.162188	-0.154114	2.92276	-8.65653	8.74341	0.970588	0.75	0.441176	0.333333	2.98384	2.02305	FALSE	Def_HSPC vs Rest	Def_HSPC	Rest
CAMK2N1	0.836	0.164	1.62876	8.67277e-06	8.85288e-06	0	0.5	0.108766	0.289242	2.02561	-6.03939	4.77729	0.0588235	0	0.0294118	0	0.0526951	0	FALSE	Def_HSPC vs Rest	Def_HSPC	Rest
UGT2B11	0.836	0.164	1.62876	4.78505e-07	9.68559e-07	0	0.5	-0.78795	-0.913219	2.36667	-6.64239	5.71537	0	0	0	0	0	0	FALSE	Def_HSPC vs Rest	Def_HSPC	Rest
HRH1	0.8358	0.1642	1.6273	4.13053e-06	1.85102e-05	0	0.5	-1.16582	-0.99056	2.23206	-8.51517	4.5685	0.0294118	0.0833333	0.0294118	0.0833333	0.0317519	0.174557	FALSE	Def_HSPC vs Rest	Def_HSPC	Rest
GAP43	0.8356	0.1644	1.62585	7.88756e-07	1.34153e-06	0	0.5	-0.359199	-0.267763	2.54477	-8.33926	7.2301	0	0	0	0	0	0	FALSE	Def_HSPC vs Rest	Def_HSPC	Rest
CAV1	0.8354	0.1646	1.62439	4.39154e-05	3.3795e-05	0	0.5	-0.0376247	-0.143354	2.25698	-5.95892	7.3524	0.205882	0	0.0588235	0	0.418011	0	FALSE	Def_HSPC vs Rest	Def_HSPC	Rest
CMTM5	0.8354	0.1646	1.62439	9.11975e-06	1.54746e-05	0	0.5	-0.251216	-0.0162563	2.60404	-7.45111	8.2781	0	0	0	0	0	0	FALSE	Def_HSPC vs Rest	Def_HSPC	Rest
CTLA4	0.8352	0.1648	1.62294	2.31497e-06	4.14972e-06	0	0.5	-0.425067	-0.51268	1.97287	-5.24768	4.85417	0	0	0	0	0	0	FALSE	Def_HSPC vs Rest	Def_HSPC	Rest
PTX3	0.8352	0.1648	1.62294	0.000243345	0.000177015	0	0.5	0.5403	0.676131	2.38866	-6.31814	6.0328	0.941177	2.58333	0.235294	0.333333	1.83279	6.49882	FALSE	Def_HSPC vs Rest	Def_HSPC	Rest
TOGARAM2	0.835	0.165	1.62149	1.53744e-06	3.02786e-06	0	0.5	-0.408788	-0.2855	2.25419	-5.26763	5.64167	0	0	0	0	0	0	FALSE	Def_HSPC vs Rest	Def_HSPC	Rest
HSPB2	0.835	0.165	1.62149	4.42988e-06	6.04278e-06	0	0.5	-0.414633	-0.512339	2.14293	-7.14757	6.44516	0	0	0	0	0	0	FALSE	Def_HSPC vs Rest	Def_HSPC	Rest
CDCA8	0.835	0.165	1.62149	0.000421858	0.000178421	0	0.5	0.864224	0.536572	3.8837	-7.49488	8.00885	3.26471	0.833333	0.441176	0.25	4.35835	1.49951	FALSE	Def_HSPC vs Rest	Def_HSPC	Rest
EPHA3	0.8348	0.1652	1.62004	2.23181e-08	2.32959e-08	0	0.5	-0.404499	-0.437396	2.22154	-6.89355	7.24504	0	0	0	0	0	0	FALSE	Def_HSPC vs Rest	Def_HSPC	Rest
NCAPH	0.8346	0.1654	1.61859	0.000187586	9.81215e-05	0	0.5	0.725746	0.538818	3.36503	-6.97392	7.14824	1.17647	0.75	0.382353	0.25	1.67103	1.34445	FALSE	Def_HSPC vs Rest	Def_HSPC	Rest
BCAS1	0.8344	0.1656	1.61714	5.71902e-06	8.84094e-06	0	0.5	-0.0924638	-0.169837	2.01919	-5.72212	5.37551	0	0	0	0	0	0	FALSE	Def_HSPC vs Rest	Def_HSPC	Rest
AP003064.2	0.8344	0.1656	1.61714	4.74488e-07	6.56185e-07	0	0.5	-0.639484	-0.662412	3.06842	-9.06149	8.08332	0	0	0	0	0	0	FALSE	Def_HSPC vs Rest	Def_HSPC	Rest
PCAT18	0.8344	0.1656	1.61714	2.44347e-06	3.024e-06	0	0.5	-0.388313	-0.386062	2.32167	-7.00677	6.4008	0.0294118	0	0.0294118	0	0.0424412	0	FALSE	Def_HSPC vs Rest	Def_HSPC	Rest
BUB1B	0.8342	0.1658	1.61569	0.000253485	0.000121019	0	0.5	0.787866	0.55339	3.07083	-5.70083	6.84398	1.67647	0.416667	0.352941	0.25	2.16927	0.705528	FALSE	Def_HSPC vs Rest	Def_HSPC	Rest
SCRT2	0.8342	0.1658	1.61569	9.73633e-08	2.13472e-07	0	0.5	-0.658706	-0.656097	2.38644	-8.76951	5.78727	0	0	0	0	0	0	FALSE	Def_HSPC vs Rest	Def_HSPC	Rest
SUSD2	0.8342	0.1658	1.61569	1.98828e-06	3.29276e-06	0	0.5	-0.486971	-0.754969	2.11145	-5.23977	5.6371	0	0	0	0	0	0	FALSE	Def_HSPC vs Rest	Def_HSPC	Rest
MYRF	0.8342	0.1658	1.61569	6.36126e-07	7.11415e-07	0	0.5	-0.51287	-0.612154	1.98279	-5.59124	6.52749	0	0	0	0	0	0	FALSE	Def_HSPC vs Rest	Def_HSPC	Rest
KLRC2	0.834	0.166	1.61425	1.89506e-06	3.8553e-06	0	0.5	-0.615573	-0.584573	2.23486	-6.49785	5.03589	0	0	0	0	0	0	FALSE	Def_HSPC vs Rest	Def_HSPC	Rest
CXCR3	0.834	0.166	1.61425	1.06546e-05	1.45075e-05	0	0.5	0.170693	-0.0233831	2.59063	-8.37254	7.6078	0.0294118	0	0.0294118	0	0.191483	0	FALSE	Def_HSPC vs Rest	Def_HSPC	Rest
AL929091.1	0.834	0.166	1.61425	1.42678e-07	3.03415e-07	0	0.5	-0.737312	-0.784312	2.34929	-8.52955	5.48033	0	0	0	0	0	0	FALSE	Def_HSPC vs Rest	Def_HSPC	Rest
CXCL2	0.8338	0.1662	1.6128	0.000453335	0.000585579	0	0.5	-0.427669	-0.437828	2.70264	-9.49945	7.45983	1.52941	0.25	0.382353	0.25	2.72941	0.821822	FALSE	Def_HSPC vs Rest	Def_HSPC	Rest
GAL	0.8338	0.1662	1.6128	1.29281e-05	9.26662e-06	0	0.5	0.248702	0.358567	2.16679	-6.59677	5.5544	0.0294118	0	0.0294118	0	0.0280566	0	FALSE	Def_HSPC vs Rest	Def_HSPC	Rest
CCNF	0.8336	0.1664	1.61136	0.000137375	8.47851e-05	0	0.5	0.507311	0.26793	2.9294	-6.18332	7.24385	0.705882	0.25	0.294118	0.166667	1.16184	0.405817	FALSE	Def_HSPC vs Rest	Def_HSPC	Rest
CYBB	0.8336	0.1664	1.61136	0.000238506	0.000484694	0	0.5	-0.616586	-0.745521	2.12075	-6.39722	5.33741	1.26471	1.66667	0.382353	0.333333	2.08477	3.45383	FALSE	Def_HSPC vs Rest	Def_HSPC	Rest
POLQ	0.8336	0.1664	1.61136	8.55064e-05	4.9735e-05	0	0.5	0.413514	0.41203	2.62037	-5.33553	6.192	0.382353	0.166667	0.205882	0.166667	0.523475	0.312878	FALSE	Def_HSPC vs Rest	Def_HSPC	Rest
RAB27B	0.8336	0.1664	1.61136	0.000126689	0.000163989	0	0.5	-0.149932	-0.145049	2.06918	-5.95517	5.18915	0.411765	0.833333	0.235294	0.333333	0.765482	2.43942	FALSE	Def_HSPC vs Rest	Def_HSPC	Rest
UBE2C	0.8334	0.1666	1.60992	0.00111433	0.000549332	0	0.5	0.8766	0.533048	3.91912	-7.8997	8.52796	14.5294	0.916667	0.470588	0.333333	17.351	1.60843	FALSE	Def_HSPC vs Rest	Def_HSPC	Rest
LY6G6F	0.8334	0.1666	1.60992	5.09552e-07	5.50425e-07	0	0.5	-0.0273257	0.108535	2.5019	-7.3926	8.03406	0	0	0	0	0	0	FALSE	Def_HSPC vs Rest	Def_HSPC	Rest
AP000345.2	0.8334	0.1666	1.60992	7.52846e-05	7.50042e-05	0	0.5	0.677188	0.408266	3.25315	-7.9628	8.46564	0.294118	0.5	0.117647	0.0833333	0.516133	1.01297	FALSE	Def_HSPC vs Rest	Def_HSPC	Rest
AC022148.1	0.8332	0.1668	1.60848	3.51923e-07	5.44537e-07	0	0.5	-0.756071	-0.802024	2.19163	-7.32885	6.06372	0	0	0	0	0	0	FALSE	Def_HSPC vs Rest	Def_HSPC	Rest
CD55:protein	0.8332	0.1668	1.60848	0.701457	1.26205	0	0.5	-0.322126	-0.28441	1.96807	-4.69081	4.18122	0.970588	2.33333	0.441176	0.75			FALSE	Def_HSPC vs Rest	Def_HSPC	Rest
AP000223.1	0.8332	0.1668	1.60848	6.48011e-07	6.5731e-07	0	0.5	-0.547481	-0.713097	2.78928	-6.65508	8.2943	0	0	0	0	0	0	FALSE	Def_HSPC vs Rest	Def_HSPC	Rest
TTK	0.833	0.167	1.60704	0.000204753	9.79324e-05	0	0.5	0.693501	0.429502	3.29061	-6.41478	7.20122	1.58824	0.5	0.382353	0.25	2.09294	0.874356	FALSE	Def_HSPC vs Rest	Def_HSPC	Rest
AZU1	0.833	0.167	1.60704	2.5935e-05	3.03021e-05	0	0.5	0.242552	0.251371	3.01687	-11.0455	9.53832	0.0588235	0	0.0588235	0	0.0544042	0	FALSE	Def_HSPC vs Rest	Def_HSPC	Rest
AC025176.1	0.8328	0.1672	1.6056	8.36282e-06	5.44e-06	0	0.5	0.668693	0.721019	2.28495	-5.17567	5.93343	0.0294118	0	0.0294118	0	0.0317519	0	FALSE	Def_HSPC vs Rest	Def_HSPC	Rest
THRB-AS1	0.8328	0.1672	1.6056	1.05245e-07	1.26001e-07	0	0.5	-0.512054	-0.692496	2.12284	-5.81132	6.4328	0	0	0	0	0	0	FALSE	Def_HSPC vs Rest	Def_HSPC	Rest
SIT1	0.8326	0.1674	1.60417	2.91986e-05	3.17158e-05	0	0.5	-0.155002	-0.310564	2.55521	-6.95632	8.20531	0.117647	0	0.0882353	0	0.198274	0	FALSE	Def_HSPC vs Rest	Def_HSPC	Rest
GDF6	0.8326	0.1674	1.60417	3.89048e-07	4.04817e-07	0	0.5	-0.169098	-0.109027	2.21503	-7.23511	6.68299	0	0	0	0	0	0	FALSE	Def_HSPC vs Rest	Def_HSPC	Rest
TRBC1	0.8326	0.1674	1.60417	1.98452e-05	5.5594e-05	0	0.5	-0.863667	-0.7982	2.2018	-7.50461	4.25156	0	0.0833333	0	0.0833333	0	0.3027	FALSE	Def_HSPC vs Rest	Def_HSPC	Rest
CPPED1	0.8324	0.1676	1.60273	0.000120154	0.000185826	0	0.5	-0.188655	-0.131789	2.14625	-5.51923	5.49725	0.794118	0.5	0.235294	0.25	1.11309	1.00517	FALSE	Def_HSPC vs Rest	Def_HSPC	Rest
ADGRE3	0.8324	0.1676	1.60273	1.73483e-07	2.38204e-07	0	0.5	-0.67885	-0.768736	1.87893	-4.60063	5.9704	0	0	0	0	0	0	FALSE	Def_HSPC vs Rest	Def_HSPC	Rest
AGR2	0.8324	0.1676	1.60273	0.000107938	0.00036288	0	0.5	-0.932565	-0.835875	2.07195	-7.62751	4.28025	0.264706	3.08333	0.0882353	0.416667	0.338171	6.75355	FALSE	Def_HSPC vs Rest	Def_HSPC	Rest
DCAF12L2	0.8324	0.1676	1.60273	3.54927e-06	4.25206e-06	0	0.5	-0.382523	-0.323691	2.89267	-9.11015	7.52418	0	0	0	0	0	0	FALSE	Def_HSPC vs Rest	Def_HSPC	Rest
ARHGAP26-AS1	0.8324	0.1676	1.60273	7.72357e-07	5.04573e-07	0	0.5	-0.0254023	-0.177806	2.53828	-6.9564	8.2622	0	0	0	0	0	0	FALSE	Def_HSPC vs Rest	Def_HSPC	Rest
VWF	0.8324	0.1676	1.60273	8.40231e-06	5.81447e-06	0	0.5	-0.0586846	-0.325945	2.52237	-5.68628	7.69414	0	0	0	0	0	0	FALSE	Def_HSPC vs Rest	Def_HSPC	Rest
NAV2-AS2	0.8324	0.1676	1.60273	2.63238e-08	3.73177e-08	0	0.5	-0.404609	-0.433183	2.29962	-6.91659	5.90547	0	0	0	0	0	0	FALSE	Def_HSPC vs Rest	Def_HSPC	Rest
SHE	0.8324	0.1676	1.60273	1.23053e-05	1.16552e-05	0	0.5	-0.107782	-0.212831	2.20268	-5.28562	5.7875	0.0294118	0	0.0294118	0	0.0895608	0	FALSE	Def_HSPC vs Rest	Def_HSPC	Rest
SH2D4B	0.8322	0.1678	1.6013	5.87544e-06	5.01075e-06	0	0.5	0.302284	0.185694	2.2169	-6.51264	6.71934	0	0	0	0	0	0	FALSE	Def_HSPC vs Rest	Def_HSPC	Rest
CRABP1	0.8322	0.1678	1.6013	8.64081e-06	7.71285e-06	0	0.5	0.136886	0.224769	2.61957	-8.12132	7.08918	0.0882353	0.0833333	0.0588235	0.0833333	0.107476	0.130883	FALSE	Def_HSPC vs Rest	Def_HSPC	Rest
CSF2RB	0.8322	0.1678	1.6013	9.36374e-05	0.000121453	0	0.5	-0.144464	-0.300375	2.13231	-5.57184	6.05518	0.5	0.5	0.117647	0.333333	0.765913	0.990223	FALSE	Def_HSPC vs Rest	Def_HSPC	Rest
HJURP	0.8322	0.1678	1.6013	0.000315823	0.000147027	0	0.5	0.845368	0.464217	4.22876	-8.32361	9.42008	1.73529	0.333333	0.411765	0.25	2.91719	0.587812	FALSE	Def_HSPC vs Rest	Def_HSPC	Rest
PBK	0.8322	0.1678	1.6013	9.07882e-05	4.44165e-05	0	0.5	0.716821	0.370364	3.63709	-7.14155	8.05894	0.411765	0.25	0.235294	0.166667	0.593695	0.456929	FALSE	Def_HSPC vs Rest	Def_HSPC	Rest
HPGD	0.8322	0.1678	1.6013	0.000183852	0.000244567	0	0.5	-0.127766	-0.161016	1.78591	-4.99331	3.92817	0.735294	0.666667	0.264706	0.416667	1.80258	1.6784	FALSE	Def_HSPC vs Rest	Def_HSPC	Rest
IFNG-AS1	0.8322	0.1678	1.6013	8.64729e-06	1.33016e-05	0	0.5	-0.363005	-0.447243	2.60513	-8.55788	8.31253	0	0	0	0	0	0	FALSE	Def_HSPC vs Rest	Def_HSPC	Rest
PGLYRP1	0.8322	0.1678	1.6013	1.24914e-07	2.47746e-07	0	0.5	-0.942786	-0.958699	1.75565	-5.78614	4.93577	0	0	0	0	0	0	FALSE	Def_HSPC vs Rest	Def_HSPC	Rest
AC100801.1	0.8322	0.1678	1.6013	9.8879e-07	1.22905e-06	0	0.5	-0.204699	-0.0150661	2.94148	-10.3327	9.07323	0	0	0	0	0	0	FALSE	Def_HSPC vs Rest	Def_HSPC	Rest
ITGA2	0.832	0.168	1.59987	6.62396e-06	6.4665e-06	0	0.5	-0.127271	-0.211643	2.24256	-5.3852	5.87627	0.0294118	0	0.0294118	0	0.0481686	0	FALSE	Def_HSPC vs Rest	Def_HSPC	Rest
PLEKHG1	0.832	0.168	1.59987	2.42646e-05	1.78155e-05	0	0.5	0.318928	0.28947	2.28073	-6.20571	5.71794	0.117647	0.0833333	0.117647	0.0833333	0.292577	0.130883	FALSE	Def_HSPC vs Rest	Def_HSPC	Rest
TROAP	0.8318	0.1682	1.59844	0.000212685	0.00012427	0	0.5	0.687475	0.544982	2.73244	-5.51595	6.9626	1.38235	0.583333	0.352941	0.166667	2.18534	0.992071	FALSE	Def_HSPC vs Rest	Def_HSPC	Rest
UPK1A-AS1	0.8318	0.1682	1.59844	1.91127e-08	2.30353e-08	0	0.5	-0.505587	-0.69834	2.084	-5.39738	6.42714	0	0	0	0	0	0	FALSE	Def_HSPC vs Rest	Def_HSPC	Rest
CCDC181	0.8318	0.1682	1.59844	1.25398e-05	1.35602e-05	0	0.5	0.0952228	0.107944	2.68029	-7.59996	6.87672	0.0588235	0	0.0294118	0	0.104168	0	FALSE	Def_HSPC vs Rest	Def_HSPC	Rest
IGKC	0.8316	0.1684	1.59701	0.0013808	0.00131338	0	0.5	0.0642347	0.084342	2.65332	-7.1373	7.99264	3.02941	0.833333	0.441176	0.416667	8.17262	1.7749	FALSE	Def_HSPC vs Rest	Def_HSPC	Rest
PLP1	0.8316	0.1684	1.59701	3.17695e-06	3.59124e-06	0	0.5	0.149697	0.23844	2.55924	-8.74338	6.21197	0	0	0	0	0	0	FALSE	Def_HSPC vs Rest	Def_HSPC	Rest
CCNA2	0.8316	0.1684	1.59701	0.00053399	0.000247427	0	0.5	0.816666	0.592088	3.499	-6.76796	7.24918	4.02941	1.08333	0.411765	0.25	5.01801	1.85482	FALSE	Def_HSPC vs Rest	Def_HSPC	Rest
AC003043.2	0.8316	0.1684	1.59701	2.71995e-07	3.7461e-07	0	0.5	-0.662702	-0.772297	2.05635	-5.72812	5.79418	0	0	0	0	0	0	FALSE	Def_HSPC vs Rest	Def_HSPC	Rest
LINC01607	0.8316	0.1684	1.59701	2.60668e-07	3.04583e-07	0	0.5	-0.259959	-0.250236	2.15655	-5.80402	6.22579	0	0	0	0	0	0	FALSE	Def_HSPC vs Rest	Def_HSPC	Rest
PALMD	0.8314	0.1686	1.59558	2.84005e-06	1.7461e-06	0	0.5	0.208242	0.0724964	2.38886	-5.76024	7.39384	0.0294118	0	0.0294118	0	0.0481686	0	FALSE	Def_HSPC vs Rest	Def_HSPC	Rest
PTPRN	0.8314	0.1686	1.59558	8.87196e-07	1.72588e-06	0	0.5	-0.741664	-0.85441	1.74397	-5.25172	4.10537	0	0	0	0	0	0	FALSE	Def_HSPC vs Rest	Def_HSPC	Rest
PGM5	0.8312	0.1688	1.59416	6.08552e-06	2.13498e-06	0	0.5	0.552755	0.456355	2.97864	-8.18693	10.2948	0.0588235	0	0.0588235	0	0.0750367	0	FALSE	Def_HSPC vs Rest	Def_HSPC	Rest
IFNB1	0.8312	0.1688	1.59416	1.6271e-06	4.18912e-06	0	0.5	-0.82665	-0.868521	2.46466	-8.64957	5.3029	0	0	0	0	0	0	FALSE	Def_HSPC vs Rest	Def_HSPC	Rest
HAS3	0.8312	0.1688	1.59416	2.0077e-06	3.10724e-06	0	0.5	-0.474494	-0.467792	2.10479	-5.52322	5.3379	0	0	0	0	0	0	FALSE	Def_HSPC vs Rest	Def_HSPC	Rest
ARX	0.8312	0.1688	1.59416	2.63483e-06	3.44752e-06	0	0.5	-0.280276	-0.27	2.48041	-7.43082	5.39464	0	0	0	0	0	0	FALSE	Def_HSPC vs Rest	Def_HSPC	Rest
OR8A1	0.8312	0.1688	1.59416	3.8642e-07	7.16374e-07	0	0.5	-0.711292	-0.709246	2.82495	-8.47365	7.18663	0	0	0	0	0	0	FALSE	Def_HSPC vs Rest	Def_HSPC	Rest
KCNIP4	0.8312	0.1688	1.59416	7.10347e-07	7.89269e-07	0	0.5	-0.499055	-0.491438	2.41532	-7.75724	7.28719	0	0	0	0	0	0	FALSE	Def_HSPC vs Rest	Def_HSPC	Rest
NRXN1	0.8312	0.1688	1.59416	1.95689e-06	1.27209e-06	0	0.5	0.22464	0.184029	2.25865	-6.99916	7.58127	0	0	0	0	0	0	FALSE	Def_HSPC vs Rest	Def_HSPC	Rest
LAMA4	0.831	0.169	1.59273	1.59975e-05	1.00354e-05	0	0.5	0.0823403	-0.0202179	2.0223	-4.35851	6.60806	0	0	0	0	0	0	FALSE	Def_HSPC vs Rest	Def_HSPC	Rest
ERVH48-1	0.8308	0.1692	1.59131	3.50056e-06	1.86441e-06	0	0.5	0.529024	0.274257	2.20945	-4.00038	8.32417	0	0	0	0	0	0	FALSE	Def_HSPC vs Rest	Def_HSPC	Rest
SOST	0.8306	0.1694	1.58989	1.48083e-06	1.71214e-06	0	0.5	-0.153696	-0.191696	2.48049	-6.22487	7.87734	0	0	0	0	0	0	FALSE	Def_HSPC vs Rest	Def_HSPC	Rest
RASSF9	0.8306	0.1694	1.58989	8.57533e-06	5.63022e-06	0	0.5	0.153468	0.0316124	2.45505	-5.93628	7.61197	0	0	0	0	0	0	FALSE	Def_HSPC vs Rest	Def_HSPC	Rest
AC024941.2	0.8304	0.1696	1.58846	1.51238e-06	1.48586e-06	0	0.5	0.170857	0.261917	2.22887	-6.56294	6.57453	0	0	0	0	0	0	FALSE	Def_HSPC vs Rest	Def_HSPC	Rest
ANKUB1	0.8302	0.1698	1.58705	4.15554e-07	1.03458e-06	0	0.5	-0.625028	-0.508002	2.13147	-7.11469	4.90387	0	0	0	0	0	0	FALSE	Def_HSPC vs Rest	Def_HSPC	Rest
ITLN1	0.8302	0.1698	1.58705	9.25628e-08	6.99025e-08	0	0.5	-0.192573	-0.509623	1.79988	-4.52116	5.97324	0	0	0	0	0	0	FALSE	Def_HSPC vs Rest	Def_HSPC	Rest
KIF2C	0.8302	0.1698	1.58705	0.000270165	0.00012029	0	0.5	0.809999	0.575701	3.5631	-6.56333	7.40699	2.08824	0.666667	0.352941	0.25	2.5369	1.166	FALSE	Def_HSPC vs Rest	Def_HSPC	Rest
MAOB	0.8302	0.1698	1.58705	9.36593e-07	1.8278e-06	0	0.5	-0.511262	-0.457258	2.74974	-7.59009	6.92305	0	0	0	0	0	0	FALSE	Def_HSPC vs Rest	Def_HSPC	Rest
ARHGAP29	0.83	0.17	1.58563	5.04223e-05	1.68468e-05	0	0.5	0.174628	-0.0216303	2.39311	-4.49465	8.99327	0.205882	0	0.0882353	0	0.526731	0	FALSE	Def_HSPC vs Rest	Def_HSPC	Rest
MSR1	0.8298	0.1702	1.58421	4.98519e-05	0.000111033	0	0.5	-0.780742	-0.795056	2.03336	-7.13575	5.11147	0.382353	0.333333	0.147059	0.166667	1.09784	0.696659	FALSE	Def_HSPC vs Rest	Def_HSPC	Rest
EPO	0.8296	0.1704	1.58279	1.74071e-06	1.89689e-06	0	0.5	-0.0572989	-0.130565	2.75647	-7.52943	7.51419	0	0	0	0	0	0	FALSE	Def_HSPC vs Rest	Def_HSPC	Rest
KRTAP5-11	0.8292	0.1708	1.57997	6.80687e-07	8.9976e-07	0	0.5	-0.495001	-0.565536	2.09058	-5.70092	6.09638	0	0	0	0	0	0	FALSE	Def_HSPC vs Rest	Def_HSPC	Rest
FOXC1	0.8292	0.1708	1.57997	1.51133e-05	1.57116e-05	0	0.5	-0.420915	-0.567034	2.05835	-6.37824	6.29805	0	0.0833333	0	0.0833333	0	0.174557	FALSE	Def_HSPC vs Rest	Def_HSPC	Rest
ELOVL2	0.8292	0.1708	1.57997	3.3609e-06	2.40459e-06	0	0.5	0.383971	0.230968	2.08182	-5.12036	6.50727	0	0	0	0	0	0	FALSE	Def_HSPC vs Rest	Def_HSPC	Rest
AC104051.2	0.829	0.171	1.57856	2.54372e-07	2.42165e-07	0	0.5	-0.432399	-0.518673	2.52555	-7.39882	8.15296	0	0	0	0	0	0	FALSE	Def_HSPC vs Rest	Def_HSPC	Rest
PCAT19	0.829	0.171	1.57856	2.23778e-05	1.35248e-05	0	0.5	0.201763	0.103931	2.38037	-5.45895	8.27791	0	0	0	0	0	0	FALSE	Def_HSPC vs Rest	Def_HSPC	Rest
AKR1C1	0.829	0.171	1.57856	2.00688e-05	1.80198e-05	0	0.5	0.239638	0.26501	2.24295	-6.57041	6.99246	0.117647	0	0.0588235	0	0.126611	0	FALSE	Def_HSPC vs Rest	Def_HSPC	Rest
HSPA6	0.829	0.171	1.57856	0.00247058	0.00340595	0	0.5	-0.558834	-0.620933	2.09413	-6.86978	4.97591	13.4706	25.3333	0.794118	0.75	41.3653	54.9691	FALSE	Def_HSPC vs Rest	Def_HSPC	Rest
AL139020.1	0.829	0.171	1.57856	5.76846e-06	5.05896e-06	0	0.5	0.174308	0.023386	2.44219	-6.8327	6.88278	0	0	0	0	0	0	FALSE	Def_HSPC vs Rest	Def_HSPC	Rest
AC079766.1	0.8288	0.1712	1.57715	7.45191e-07	1.25026e-06	0	0.5	-0.386598	-0.412577	1.95449	-5.82959	4.74752	0	0	0	0	0	0	FALSE	Def_HSPC vs Rest	Def_HSPC	Rest
PNOC	0.8288	0.1712	1.57715	1.48892e-06	1.58713e-06	0	0.5	-0.0821995	-0.10235	2.47899	-7.33102	8.34725	0	0.0833333	0	0.0833333	0	0.144051	FALSE	Def_HSPC vs Rest	Def_HSPC	Rest
PLK1	0.8288	0.1712	1.57715	0.000243241	0.000102188	0	0.5	0.824705	0.504066	3.524	-6.71978	8.37217	2.26471	0.25	0.382353	0.166667	3.45143	0.405817	FALSE	Def_HSPC vs Rest	Def_HSPC	Rest
MCM10	0.8288	0.1712	1.57715	0.000196909	0.00012402	0	0.5	0.297222	0.189861	2.43475	-5.03791	6.36768	1.05882	0.75	0.323529	0.333333	1.56177	1.31301	FALSE	Def_HSPC vs Rest	Def_HSPC	Rest
FLT1	0.8288	0.1712	1.57715	6.31807e-05	4.9693e-05	0	0.5	0.12216	0.0974946	1.97621	-4.45843	5.76227	0.323529	0.25	0.235294	0.25	0.862642	0.97818	FALSE	Def_HSPC vs Rest	Def_HSPC	Rest
AC106881.1	0.8286	0.1714	1.57574	7.61136e-07	1.60134e-06	0	0.5	-0.608014	-0.595913	1.95646	-6.94519	4.79677	0	0	0	0	0	0	FALSE	Def_HSPC vs Rest	Def_HSPC	Rest
Z69733.1	0.8286	0.1714	1.57574	2.28102e-07	3.09621e-07	0	0.5	-0.442151	-0.51932	2.61387	-7.79777	7.63648	0	0	0	0	0	0	FALSE	Def_HSPC vs Rest	Def_HSPC	Rest
LTB	0.8286	0.1714	1.57574	0.00232293	0.00328269	0	0.5	-0.204754	-0.353377	2.30314	-6.55117	6.07773	14.9118	4.25	0.676471	0.583333	28.4558	10.3874	FALSE	Def_HSPC vs Rest	Def_HSPC	Rest
PTPRZ1	0.8284	0.1716	1.57433	1.41305e-06	1.49439e-06	0	0.5	0.0117737	0.0392084	2.00023	-6.12552	5.44251	0	0	0	0	0	0	FALSE	Def_HSPC vs Rest	Def_HSPC	Rest
MEOX1	0.8284	0.1716	1.57433	1.46167e-06	3.11115e-07	0	0.5	0.821428	0.653273	2.6244	-5.99927	10.076	0	0	0	0	0	0	FALSE	Def_HSPC vs Rest	Def_HSPC	Rest
SMIM10	0.8284	0.1716	1.57433	3.72718e-05	4.03655e-05	0	0.5	0.017377	0.0347061	2.21154	-6.22865	5.83871	0.352941	0	0.176471	0	0.711096	0	FALSE	Def_HSPC vs Rest	Def_HSPC	Rest
PCSK1N	0.8284	0.1716	1.57433	5.55831e-06	4.97254e-06	0	0.5	-0.202974	-0.238935	2.69059	-7.25921	7.95451	0	0	0	0	0	0	FALSE	Def_HSPC vs Rest	Def_HSPC	Rest
PLPPR5	0.8284	0.1716	1.57433	5.88127e-06	6.2017e-06	0	0.5	-0.216067	-0.300311	2.53435	-7.19742	7.25382	0	0	0	0	0	0	FALSE	Def_HSPC vs Rest	Def_HSPC	Rest
EDNRB	0.8282	0.1718	1.57292	2.20439e-05	5.84019e-05	0	0.5	-0.855906	-0.751878	2.13653	-7.79688	4.4689	0	0	0	0	0	0	FALSE	Def_HSPC vs Rest	Def_HSPC	Rest
FOXB1	0.8282	0.1718	1.57292	2.74778e-06	3.62919e-06	0	0.5	-0.44173	-0.368788	2.85468	-8.45817	7.08237	0	0	0	0	0	0	FALSE	Def_HSPC vs Rest	Def_HSPC	Rest
FAM107A	0.8282	0.1718	1.57292	1.574e-06	1.06618e-06	0	0.5	0.0676279	-0.0875044	2.08668	-4.97377	6.29288	0.0294118	0	0.0294118	0	0.087353	0	FALSE	Def_HSPC vs Rest	Def_HSPC	Rest
STEAP2	0.8282	0.1718	1.57292	2.67863e-07	3.20103e-07	0	0.5	-0.380502	-0.497699	2.02465	-5.8153	6.00961	0	0	0	0	0	0	FALSE	Def_HSPC vs Rest	Def_HSPC	Rest
LILRA4	0.8282	0.1718	1.57292	2.42975e-06	3.35694e-06	0	0.5	-0.458004	-0.590683	2.79492	-7.16894	8.33726	0	0	0	0	0	0	FALSE	Def_HSPC vs Rest	Def_HSPC	Rest
AC007686.4	0.828	0.172	1.57152	3.87288e-07	5.9047e-07	0	0.5	-0.690749	-0.87288	2.1963	-7.27597	6.2476	0	0	0	0	0	0	FALSE	Def_HSPC vs Rest	Def_HSPC	Rest
PTPRB	0.828	0.172	1.57152	2.13743e-05	1.87681e-05	0	0.5	-0.11866	-0.220441	2.17292	-5.28269	6.02637	0.0882353	0	0.0588235	0	0.185898	0	FALSE	Def_HSPC vs Rest	Def_HSPC	Rest
CPXM2	0.828	0.172	1.57152	2.74522e-07	1.14329e-07	0	0.5	0.0295508	-0.36617	2.535	-5.59371	8.94465	0	0	0	0	0	0	FALSE	Def_HSPC vs Rest	Def_HSPC	Rest
AC126175.2	0.828	0.172	1.57152	7.33373e-06	1.00553e-05	0	0.5	-0.419316	-0.382904	2.54571	-7.22886	6.37984	0	0	0	0	0	0	FALSE	Def_HSPC vs Rest	Def_HSPC	Rest
ECSCR	0.828	0.172	1.57152	7.68457e-05	4.50126e-05	0	0.5	0.348106	0.282075	2.2009	-4.52661	7.00001	0.735294	0	0.147059	0	2.33345	0	FALSE	Def_HSPC vs Rest	Def_HSPC	Rest
PDCD1LG2	0.8278	0.1722	1.57011	1.40755e-07	2.99496e-07	0	0.5	-0.589887	-0.559504	1.90646	-6.20616	4.25628	0	0	0	0	0	0	FALSE	Def_HSPC vs Rest	Def_HSPC	Rest
AC005280.2	0.8276	0.1724	1.56871	1.13961e-07	1.27495e-07	0	0.5	-0.307893	-0.435295	1.93173	-4.16143	5.88992	0	0	0	0	0	0	FALSE	Def_HSPC vs Rest	Def_HSPC	Rest
HIST1H3G	0.8274	0.1726	1.56731	0.000169077	8.71606e-05	0	0.5	0.691603	0.475631	3.51923	-6.77473	7.50416	1.23529	0.5	0.352941	0.25	1.6126	0.887523	FALSE	Def_HSPC vs Rest	Def_HSPC	Rest
NYAP2	0.8272	0.1728	1.56591	6.9186e-07	1.03919e-06	0	0.5	-0.423584	-0.51675	2.28766	-6.68609	5.82644	0	0	0	0	0	0	FALSE	Def_HSPC vs Rest	Def_HSPC	Rest
VEPH1	0.8272	0.1728	1.56591	5.56789e-06	1.47292e-06	0	0.5	0.694705	0.551948	2.20142	-4.79128	9.11208	0	0	0	0	0	0	FALSE	Def_HSPC vs Rest	Def_HSPC	Rest
EVI2A	0.8272	0.1728	1.56591	0.000375503	0.000486629	0	0.5	-0.168124	-0.525911	1.70111	-4.27129	4.9784	1.91176	2.41667	0.617647	0.666667	3.82405	5.74607	FALSE	Def_HSPC vs Rest	Def_HSPC	Rest
LIX1	0.827	0.173	1.56451	2.19996e-07	1.98172e-07	0	0.5	-0.178984	-0.142758	2.22544	-7.20057	6.90204	0	0	0	0	0	0	FALSE	Def_HSPC vs Rest	Def_HSPC	Rest
TM4SF18	0.827	0.173	1.56451	1.05538e-05	4.28705e-06	0	0.5	0.167941	-0.15019	2.77004	-6.72849	10.9284	0.0588235	0	0.0588235	0	0.177168	0	FALSE	Def_HSPC vs Rest	Def_HSPC	Rest
TBX1	0.827	0.173	1.56451	1.02009e-05	1.03097e-05	0	0.5	-0.330374	-0.350689	2.44692	-6.35927	6.62803	0	0	0	0	0	0	FALSE	Def_HSPC vs Rest	Def_HSPC	Rest
LCN15	0.8268	0.1732	1.56312	1.77004e-06	1.20824e-06	0	0.5	-0.0740281	-0.170701	2.82019	-7.01793	8.79336	0	0	0	0	0	0	FALSE	Def_HSPC vs Rest	Def_HSPC	Rest
BCL2L14	0.8268	0.1732	1.56312	4.05697e-06	2.70136e-06	0	0.5	0.212073	0.301098	2.22284	-5.84274	6.79841	0	0	0	0	0	0	FALSE	Def_HSPC vs Rest	Def_HSPC	Rest
BIRC7	0.8266	0.1734	1.56172	2.5119e-06	5.08019e-06	0	0.5	-0.735621	-0.823803	1.9354	-5.38245	4.27543	0	0	0	0	0	0	FALSE	Def_HSPC vs Rest	Def_HSPC	Rest
TRPC6	0.8264	0.1736	1.56033	3.43461e-06	7.93519e-06	0	0.5	-0.44555	-0.280209	2.64144	-8.45168	7.86213	0	0.0833333	0	0.0833333	0	0.130883	FALSE	Def_HSPC vs Rest	Def_HSPC	Rest
CD54:protein	0.8262	0.1738	1.55893	0.75407	0.753184	0	0.5	-0.359873	-0.418812	2.07297	-4.49877	6.29935	0.382353	0.416667	0.352941	0.333333			FALSE	Def_HSPC vs Rest	Def_HSPC	Rest
HAND2	0.826	0.174	1.55754	3.34366e-06	3.70564e-06	0	0.5	-0.141914	-0.161889	1.69168	-4.35695	4.20159	0	0	0	0	0	0	FALSE	Def_HSPC vs Rest	Def_HSPC	Rest
AFF3	0.826	0.174	1.55754	0.000802783	0.000931706	0	0.5	-0.112738	-0.472647	1.87142	-5.40629	5.77198	2.64706	2	0.676471	0.583333	6.361	5.11581	FALSE	Def_HSPC vs Rest	Def_HSPC	Rest
TBX10	0.8258	0.1742	1.55615	1.84991e-06	3.21361e-06	0	0.5	-0.512945	-0.684087	2.33924	-6.50319	6.26013	0	0	0	0	0	0	FALSE	Def_HSPC vs Rest	Def_HSPC	Rest
SLC4A10	0.8258	0.1742	1.55615	3.18534e-06	5.5195e-06	0	0.5	-0.181971	-0.156902	2.1418	-6.00881	5.54275	0	0	0	0	0	0	FALSE	Def_HSPC vs Rest	Def_HSPC	Rest
CAMK4	0.8258	0.1742	1.55615	7.32982e-06	1.24513e-05	0	0.5	-0.304864	-0.479674	1.97883	-4.46457	4.68934	0	0.166667	0	0.0833333	0	0.288101	FALSE	Def_HSPC vs Rest	Def_HSPC	Rest
PRELP	0.8258	0.1742	1.55615	2.70253e-07	4.56679e-07	0	0.5	-0.526468	-0.521483	2.58223	-8.74586	6.89661	0	0	0	0	0	0	FALSE	Def_HSPC vs Rest	Def_HSPC	Rest
ROBO2	0.8256	0.1744	1.55476	2.84854e-05	3.86585e-05	0	0.5	-0.206674	0.0230341	3.10721	-10.4729	8.88101	0.0882353	0.25	0.0588235	0.166667	0.112939	0.7219	FALSE	Def_HSPC vs Rest	Def_HSPC	Rest
KLRD1	0.8254	0.1746	1.55337	4.09565e-06	6.33602e-06	0	0.5	-0.161647	-0.0855389	1.9948	-4.87997	4.73599	0	0	0	0	0	0	FALSE	Def_HSPC vs Rest	Def_HSPC	Rest
ELN	0.8254	0.1746	1.55337	3.47137e-05	2.19212e-05	0	0.5	0.503238	0.666355	2.07502	-6.55633	6.23123	0.147059	0.0833333	0.117647	0.0833333	0.359737	0.295508	FALSE	Def_HSPC vs Rest	Def_HSPC	Rest
EXTL1	0.8254	0.1746	1.55337	9.09468e-07	6.70385e-07	0	0.5	-0.120332	-0.23383	2.6607	-8.06227	8.12975	0	0	0	0	0	0	FALSE	Def_HSPC vs Rest	Def_HSPC	Rest
CCNB1	0.8252	0.1748	1.55198	0.000525721	0.000253276	0	0.5	0.84521	0.676294	2.80906	-5.34692	6.54059	5.61765	0.75	0.411765	0.416667	7.37555	1.47429	FALSE	Def_HSPC vs Rest	Def_HSPC	Rest
KEL	0.8252	0.1748	1.55198	8.82793e-06	1.42994e-05	0	0.5	-0.318302	-0.314608	2.5535	-8.58896	7.65928	0	0	0	0	0	0	FALSE	Def_HSPC vs Rest	Def_HSPC	Rest
AREG	0.825	0.175	1.5506	0.00129534	0.00176387	0	0.5	-0.384429	-0.311492	2.43968	-7.30937	6.46757	3.14706	8.5	0.411765	0.333333	8.72081	21.7192	FALSE	Def_HSPC vs Rest	Def_HSPC	Rest
CD39:protein	0.825	0.175	1.5506	0.839702	0.979848	0	0.5	-0.430148	-0.548147	2.1208	-4.76757	5.74623	2.11765	3	0.588235	0.666667			FALSE	Def_HSPC vs Rest	Def_HSPC	Rest
EXO1	0.8248	0.1752	1.54921	3.91811e-05	2.82743e-05	0	0.5	0.202308	0.147413	2.77201	-5.52845	6.72183	0.117647	0.25	0.0588235	0.166667	0.117849	0.430594	FALSE	Def_HSPC vs Rest	Def_HSPC	Rest
HS6ST2	0.8248	0.1752	1.54921	3.42355e-07	4.0108e-07	0	0.5	-0.370714	-0.413845	2.61831	-8.62688	7.94935	0	0	0	0	0	0	FALSE	Def_HSPC vs Rest	Def_HSPC	Rest
FXYD2	0.8246	0.1754	1.54783	6.45082e-05	5.54852e-05	0	0.5	0.363015	0.200024	2.18618	-5.40581	6.36608	0.0882353	1.66667	0.0882353	0.166667	0.180336	3.50813	FALSE	Def_HSPC vs Rest	Def_HSPC	Rest
AC103740.1	0.8246	0.1754	1.54783	1.56199e-06	1.27984e-06	0	0.5	0.127107	0.215533	2.84522	-8.59622	8.17858	0	0	0	0	0	0	FALSE	Def_HSPC vs Rest	Def_HSPC	Rest
BCL2L10	0.8244	0.1756	1.54645	1.44636e-05	2.31424e-05	0	0.5	-0.598296	-0.712064	1.89567	-5.88856	4.84839	0.0294118	0.0833333	0.0294118	0.0833333	0.0225932	0.184203	FALSE	Def_HSPC vs Rest	Def_HSPC	Rest
KIF4A	0.8244	0.1756	1.54645	0.00021975	0.000113686	0	0.5	0.717406	0.545926	2.95431	-5.34008	6.39308	1.38235	1.41667	0.352941	0.416667	1.73267	2.52646	FALSE	Def_HSPC vs Rest	Def_HSPC	Rest
SLAMF8	0.8242	0.1758	1.54507	2.70041e-06	3.68962e-06	0	0.5	-0.539516	-0.61829	2.07192	-6.20123	4.72075	0	0	0	0	0	0	FALSE	Def_HSPC vs Rest	Def_HSPC	Rest
AMN	0.8242	0.1758	1.54507	4.99588e-05	4.67259e-05	0	0.5	0.123293	0.0917764	2.10524	-5.98617	7.29028	0.0882353	0.0833333	0.0588235	0.0833333	0.283329	0.3027	FALSE	Def_HSPC vs Rest	Def_HSPC	Rest
IKZF3	0.8242	0.1758	1.54507	3.65788e-06	5.23322e-06	0	0.5	-0.440872	-0.520741	1.93056	-4.89382	5.5337	0	0.0833333	0	0.0833333	0	0.144051	FALSE	Def_HSPC vs Rest	Def_HSPC	Rest
FAM241B	0.8242	0.1758	1.54507	1.94573e-05	1.16418e-05	0	0.5	0.342143	0.576888	2.84565	-7.64581	8.31825	0.0588235	0	0.0294118	0	0.179122	0	FALSE	Def_HSPC vs Rest	Def_HSPC	Rest
VWA5A	0.8238	0.1762	1.54231	2.31881e-05	3.86685e-05	0	0.5	-0.59976	-0.675674	2.03119	-5.57271	5.42626	0.147059	0	0.0882353	0	0.410535	0	FALSE	Def_HSPC vs Rest	Def_HSPC	Rest
KNL1	0.8238	0.1762	1.54231	0.000320397	0.000164253	0	0.5	0.66109	0.500976	2.80396	-5.22989	6.13688	2	0.583333	0.352941	0.25	2.44371	1.04474	FALSE	Def_HSPC vs Rest	Def_HSPC	Rest
CD107a:protein	0.8238	0.1762	1.54231	3.14043	6.22485	0	0.5	-0.67636	-0.590254	2.1728	-6.44369	5.35089	13.2059	12	0.970588	0.916667			FALSE	Def_HSPC vs Rest	Def_HSPC	Rest
TNFRSF18	0.8236	0.1764	1.54093	6.8693e-05	9.85172e-05	0	0.5	-0.264959	-0.304853	2.37175	-6.72949	6.90489	0.352941	0.25	0.0882353	0.25	0.465397	0.648539	FALSE	Def_HSPC vs Rest	Def_HSPC	Rest
EGFL6	0.8236	0.1764	1.54093	2.85138e-07	3.13625e-07	0	0.5	-0.116395	-0.240155	2.43584	-7.31795	6.73685	0	0	0	0	0	0	FALSE	Def_HSPC vs Rest	Def_HSPC	Rest
RFPL1	0.8236	0.1764	1.54093	8.61826e-07	4.57758e-07	0	0.5	-0.133486	-0.288011	2.42158	-6.31751	10.271	0	0	0	0	0	0	FALSE	Def_HSPC vs Rest	Def_HSPC	Rest
THBS4	0.8236	0.1764	1.54093	1.59887e-06	1.15115e-06	0	0.5	0.749586	0.918701	1.94956	-6.247	6.18032	0	0	0	0	0	0	FALSE	Def_HSPC vs Rest	Def_HSPC	Rest
NCR2	0.8236	0.1764	1.54093	3.57291e-05	1.88802e-05	0	0.5	0.673244	0.942277	1.765	-5.23017	4.91665	0.0882353	0.166667	0.0588235	0.166667	0.116644	0.579408	FALSE	Def_HSPC vs Rest	Def_HSPC	Rest
PTENP1-AS	0.8236	0.1764	1.54093	1.66438e-05	2.08901e-05	0	0.5	0.133626	0.270599	2.14357	-6.99232	6.09725	0.0882353	0.666667	0.0294118	0.0833333	0.0688585	1.04707	FALSE	Def_HSPC vs Rest	Def_HSPC	Rest
CD22:protein	0.8234	0.1766	1.53955	0.696147	0.886209	0	0.5	-0.451763	-0.678453	1.58631	-4.04282	4.18445	2.29412	3.08333	0.529412	0.416667			FALSE	Def_HSPC vs Rest	Def_HSPC	Rest
PAPSS2	0.8232	0.1768	1.53818	1.23529e-05	1.10342e-05	0	0.5	0.0407551	-0.0292616	2.39735	-6.58924	6.45911	0.0294118	0	0.0294118	0	0.0225932	0	FALSE	Def_HSPC vs Rest	Def_HSPC	Rest
FCGR2B	0.8232	0.1768	1.53818	1.77874e-05	9.23914e-06	0	0.5	0.311562	0.26417	2.07639	-4.21159	7.41277	0.205882	0	0.0882353	0	0.618856	0	FALSE	Def_HSPC vs Rest	Def_HSPC	Rest
CD10:protein	0.8232	0.1768	1.53818	2.67951	2.1044	0	0.5	0.220755	0.0288947	2.37702	-6.04722	7.53359	2.97059	3.83333	0.441176	0.583333			FALSE	Def_HSPC vs Rest	Def_HSPC	Rest
TIMP3	0.8232	0.1768	1.53818	0.000629038	0.000971078	0	0.5	-0.110192	0.109021	2.14516	-6.83774	4.91486	2.23529	2.66667	0.529412	0.5	4.08892	5.49423	FALSE	Def_HSPC vs Rest	Def_HSPC	Rest
CD8A	0.8232	0.1768	1.53818	6.36343e-07	8.08676e-07	0	0.5	-0.0639368	-0.0187407	2.01801	-6.61634	4.96572	0	0	0	0	0	0	FALSE	Def_HSPC vs Rest	Def_HSPC	Rest
FHL5	0.823	0.177	1.53681	1.07392e-07	1.04194e-07	0	0.5	0.0326539	0.0602026	2.19489	-7.03318	5.09725	0	0	0	0	0	0	FALSE	Def_HSPC vs Rest	Def_HSPC	Rest
FAM111B	0.823	0.177	1.53681	5.36565e-05	4.12171e-05	0	0.5	0.12711	0.0189705	2.3695	-5.73457	6.62456	0.264706	0	0.117647	0	0.388583	0	FALSE	Def_HSPC vs Rest	Def_HSPC	Rest
CGNL1	0.823	0.177	1.53681	2.26619e-06	1.51995e-06	0	0.5	-0.0352628	-0.256721	2.32178	-5.83578	7.54248	0.0294118	0	0.0294118	0	0.087353	0	FALSE	Def_HSPC vs Rest	Def_HSPC	Rest
ACKR4	0.823	0.177	1.53681	3.67037e-06	1.97082e-06	0	0.5	0.355893	0.512505	2.65228	-7.66216	8.12698	0.0294118	0	0.0294118	0	0.0760584	0	FALSE	Def_HSPC vs Rest	Def_HSPC	Rest
PF4V1	0.8228	0.1772	1.53543	2.32554e-06	2.52478e-06	0	0.5	-0.258095	-0.324947	2.02807	-4.91157	5.81555	0	0	0	0	0	0	FALSE	Def_HSPC vs Rest	Def_HSPC	Rest
RASD1	0.8228	0.1772	1.53543	9.52997e-05	0.00015148	0	0.5	-0.410016	-0.683867	1.847	-4.84678	4.13403	0.264706	0.333333	0.117647	0.333333	0.671508	0.869698	FALSE	Def_HSPC vs Rest	Def_HSPC	Rest
SERPIND1	0.8228	0.1772	1.53543	6.14046e-07	2.31623e-06	0	0.5	-0.647754	-0.413664	2.45905	-7.71611	4.96197	0	0	0	0	0	0	FALSE	Def_HSPC vs Rest	Def_HSPC	Rest
NPTX1	0.8226	0.1774	1.53406	9.78225e-06	1.10037e-05	0	0.5	0.114025	-0.0127802	2.01218	-4.30662	5.05081	0	0	0	0	0	0	FALSE	Def_HSPC vs Rest	Def_HSPC	Rest
SMOC2	0.8226	0.1774	1.53406	5.68697e-07	7.86815e-07	0	0.5	-0.390568	-0.405382	1.95416	-6.56055	5.39759	0	0	0	0	0	0	FALSE	Def_HSPC vs Rest	Def_HSPC	Rest
KRTAP4-4	0.8226	0.1774	1.53406	1.51246e-06	5.87984e-06	0	0.5	-1.04993	-0.882203	2.38286	-9.31438	5.3107	0	0	0	0	0	0	FALSE	Def_HSPC vs Rest	Def_HSPC	Rest
KRT19	0.8226	0.1774	1.53406	2.36375e-06	3.15904e-06	0	0.5	-0.338382	-0.380286	2.24254	-6.91179	5.70873	0	0	0	0	0	0	FALSE	Def_HSPC vs Rest	Def_HSPC	Rest
CARD18	0.8226	0.1774	1.53406	5.81622e-08	1.35199e-07	0	0.5	-0.820034	-0.785269	2.39773	-7.7723	5.4805	0	0	0	0	0	0	FALSE	Def_HSPC vs Rest	Def_HSPC	Rest
SELE	0.8222	0.1778	1.53132	2.95392e-06	1.22792e-06	0	0.5	0.362578	0.24905	2.32369	-5.74727	7.22279	0	0	0	0	0	0	FALSE	Def_HSPC vs Rest	Def_HSPC	Rest
MPEG1	0.8222	0.1778	1.53132	1.27097e-05	3.10004e-05	0	0.5	-0.741757	-0.725853	2.02951	-6.46753	5.58134	0	0.25	0	0.0833333	0	0.52367	FALSE	Def_HSPC vs Rest	Def_HSPC	Rest
ENPP5	0.8222	0.1778	1.53132	3.62975e-08	6.43886e-08	0	0.5	-0.496686	-0.473511	2.09556	-6.59673	5.82662	0	0	0	0	0	0	FALSE	Def_HSPC vs Rest	Def_HSPC	Rest
AP001627.1	0.822	0.178	1.52996	9.18805e-06	6.38182e-06	0	0.5	0.174129	0.195981	2.41236	-5.63352	6.47408	0	0	0	0	0	0	FALSE	Def_HSPC vs Rest	Def_HSPC	Rest
AC106028.4	0.822	0.178	1.52996	1.28394e-06	1.89015e-06	0	0.5	-0.680211	-0.786182	2.41166	-8.02466	6.67732	0	0	0	0	0	0	FALSE	Def_HSPC vs Rest	Def_HSPC	Rest
LINC00996	0.822	0.178	1.52996	1.30483e-05	2.33248e-05	0	0.5	-0.920385	-0.950685	1.85315	-5.06138	5.18325	0.0588235	0.25	0.0588235	0.166667	0.223786	0.533316	FALSE	Def_HSPC vs Rest	Def_HSPC	Rest
AC108066.2	0.822	0.178	1.52996	4.09387e-06	6.16799e-06	0	0.5	-0.499492	-0.35247	2.32229	-7.40649	5.72892	0.0294118	0	0.0294118	0	0.0229528	0	FALSE	Def_HSPC vs Rest	Def_HSPC	Rest
AC015908.2	0.822	0.178	1.52996	3.94189e-06	4.36795e-06	0	0.5	-0.167157	-0.207266	2.58754	-6.4256	7.29746	0.0294118	0.0833333	0.0294118	0.0833333	0.0424412	0.216226	FALSE	Def_HSPC vs Rest	Def_HSPC	Rest
METTL7B	0.8218	0.1782	1.52859	1.48246e-06	2.59299e-06	0	0.5	-0.680661	-0.784521	2.26001	-6.19167	6.07552	0	0	0	0	0	0	FALSE	Def_HSPC vs Rest	Def_HSPC	Rest
C1QC	0.8218	0.1782	1.52859	5.29292e-05	0.000227601	0	0.5	-1.10544	-0.841297	1.97178	-7.53505	2.91784	0.0294118	1.66667	0.0294118	0.166667	0.100416	4.3721	FALSE	Def_HSPC vs Rest	Def_HSPC	Rest
GPR37	0.8218	0.1782	1.52859	2.00056e-06	3.12899e-06	0	0.5	-0.229095	-0.14598	2.20065	-7.54491	5.3036	0.0294118	0.0833333	0.0294118	0.0833333	0.0895608	0.130883	FALSE	Def_HSPC vs Rest	Def_HSPC	Rest
SYT4	0.8218	0.1782	1.52859	1.00084e-05	9.88708e-06	0	0.5	-0.0968547	-0.184996	2.06961	-5.2437	5.37628	0.0294118	0.333333	0.0294118	0.0833333	0.0622208	0.788581	FALSE	Def_HSPC vs Rest	Def_HSPC	Rest
ST8SIA2	0.8216	0.1784	1.52723	1.60766e-06	1.17089e-06	0	0.5	0.103765	-0.0138569	2.17363	-6.74578	7.16242	0	0	0	0	0	0	FALSE	Def_HSPC vs Rest	Def_HSPC	Rest
CA1	0.8216	0.1784	1.52723	1.97602e-06	1.72588e-06	0	0.5	-0.404669	-0.424883	2.68392	-8.41145	8.52027	0	0	0	0	0	0	FALSE	Def_HSPC vs Rest	Def_HSPC	Rest
CNTFR	0.8214	0.1786	1.52586	8.64693e-07	4.83106e-07	0	0.5	0.214115	0.283378	2.49712	-7.83059	8.05526	0	0	0	0	0	0	FALSE	Def_HSPC vs Rest	Def_HSPC	Rest
HMMR	0.8214	0.1786	1.52586	0.000567121	0.000257252	0	0.5	0.799246	0.470078	3.62858	-6.86835	7.80868	4.41177	1.08333	0.352941	0.166667	5.60752	1.72782	FALSE	Def_HSPC vs Rest	Def_HSPC	Rest
KANK1	0.8212	0.1788	1.5245	6.97768e-06	5.96802e-06	0	0.5	0.167699	0.149825	2.33978	-6.1015	6.5728	0.0294118	0	0.0294118	0	0.0225932	0	FALSE	Def_HSPC vs Rest	Def_HSPC	Rest
SLPI	0.8212	0.1788	1.5245	4.08983e-07	3.34713e-07	0	0.5	0.11115	0.0302086	1.95313	-4.09238	5.77748	0	0	0	0	0	0	FALSE	Def_HSPC vs Rest	Def_HSPC	Rest
LGI1	0.8212	0.1788	1.5245	2.00785e-07	1.29772e-07	0	0.5	0.131153	0.164058	2.1984	-6.55069	6.56593	0	0	0	0	0	0	FALSE	Def_HSPC vs Rest	Def_HSPC	Rest
MAGI1-IT1	0.821	0.179	1.52314	2.2544e-07	1.78467e-07	0	0.5	0.0609728	-0.0234213	1.8859	-4.27921	4.91634	0	0	0	0	0	0	FALSE	Def_HSPC vs Rest	Def_HSPC	Rest
AC016705.2	0.821	0.179	1.52314	1.04483e-06	1.04066e-06	0	0.5	0.00644356	-0.020463	1.94455	-6.38662	5.76497	0	0	0	0	0	0	FALSE	Def_HSPC vs Rest	Def_HSPC	Rest
CELF3	0.821	0.179	1.52314	9.04656e-07	8.67439e-07	0	0.5	-0.0948047	-0.148916	2.36569	-6.99796	6.87871	0	0	0	0	0	0	FALSE	Def_HSPC vs Rest	Def_HSPC	Rest
RGS13	0.8208	0.1792	1.52178	6.43208e-06	9.28005e-06	0	0.5	-0.672712	-0.690585	2.00366	-6.54342	4.68129	0	0	0	0	0	0	FALSE	Def_HSPC vs Rest	Def_HSPC	Rest
FAM133A	0.8208	0.1792	1.52178	2.23339e-06	2.31362e-06	0	0.5	-0.0117445	0.0114403	2.57796	-8.09865	7.18382	0	0	0	0	0	0	FALSE	Def_HSPC vs Rest	Def_HSPC	Rest
EMCN	0.8208	0.1792	1.52178	0.000113206	5.4681e-05	0	0.5	0.620716	0.602918	2.68094	-5.74262	7.63282	1.02941	0.166667	0.411765	0.0833333	2.5771	0.600817	FALSE	Def_HSPC vs Rest	Def_HSPC	Rest
RAB25	0.8208	0.1792	1.52178	7.55361e-06	1.18379e-05	0	0.5	-0.212316	-0.46908	2.16832	-6.09813	6.9348	0	0	0	0	0	0	FALSE	Def_HSPC vs Rest	Def_HSPC	Rest
HOPX	0.8208	0.1792	1.52178	0.00132563	0.00115031	0	0.5	0.31519	0.304242	2.551	-6.45362	7.42367	6.38235	4.16667	0.735294	0.75	16.0074	12.4068	FALSE	Def_HSPC vs Rest	Def_HSPC	Rest
CDCA2	0.8206	0.1794	1.52042	0.000232967	9.27331e-05	0	0.5	0.749679	0.457625	3.1732	-5.97884	7.4892	1.73529	0.333333	0.382353	0.25	2.45603	0.603187	FALSE	Def_HSPC vs Rest	Def_HSPC	Rest
TMEM232	0.8206	0.1794	1.52042	2.31952e-06	3.7176e-06	0	0.5	-0.626873	-0.776752	2.4597	-6.2274	6.46434	0	0	0	0	0	0	FALSE	Def_HSPC vs Rest	Def_HSPC	Rest
LINC00551	0.8206	0.1794	1.52042	3.73446e-07	4.0079e-07	0	0.5	-0.272716	-0.280179	2.0948	-5.06286	5.95766	0	0	0	0	0	0	FALSE	Def_HSPC vs Rest	Def_HSPC	Rest
AC021546.1	0.8206	0.1794	1.52042	7.12367e-06	4.46761e-06	0	0.5	0.53261	0.800329	2.3254	-6.80194	5.99635	0.0588235	0	0.0294118	0	0.0459057	0	FALSE	Def_HSPC vs Rest	Def_HSPC	Rest
CCL23	0.8204	0.1796	1.51906	2.3947e-05	2.98214e-05	0	0.5	-0.0407042	-0.134003	1.97305	-4.97333	5.23874	0.0882353	0.0833333	0.0882353	0.0833333	0.264194	0.130883	FALSE	Def_HSPC vs Rest	Def_HSPC	Rest
BIRC5	0.8204	0.1796	1.51906	0.000632919	0.000345014	0	0.5	0.787852	0.629498	2.61876	-5.25673	5.96524	4.67647	2.75	0.5	0.416667	5.99035	4.65265	FALSE	Def_HSPC vs Rest	Def_HSPC	Rest
AC005914.1	0.8204	0.1796	1.51906	1.43355e-06	3.20799e-06	0	0.5	-0.751506	-0.693657	2.15203	-7.54396	4.83326	0	0	0	0	0	0	FALSE	Def_HSPC vs Rest	Def_HSPC	Rest
TMEM150C	0.8204	0.1796	1.51906	2.74073e-05	3.20137e-05	0	0.5	0.054036	0.11775	2.24835	-6.63582	5.95334	0.117647	0	0.117647	0	0.354699	0	FALSE	Def_HSPC vs Rest	Def_HSPC	Rest
GRIA4	0.8202	0.1798	1.5177	2.82663e-07	2.73196e-07	0	0.5	-0.119568	-0.0664072	2.06916	-7.05492	6.90379	0	0	0	0	0	0	FALSE	Def_HSPC vs Rest	Def_HSPC	Rest
AC097532.2	0.82	0.18	1.51635	8.30495e-06	9.68422e-06	0	0.5	-0.0128581	-0.0847015	2.37658	-7.32639	7.50871	0	0	0	0	0	0	FALSE	Def_HSPC vs Rest	Def_HSPC	Rest
S100A12	0.82	0.18	1.51635	6.2762e-07	5.15701e-07	0	0.5	-0.0783176	-0.156671	2.18053	-5.2536	6.46817	0	0	0	0	0	0	FALSE	Def_HSPC vs Rest	Def_HSPC	Rest
SCN8A	0.82	0.18	1.51635	1.09663e-07	9.97158e-08	0	0.5	-0.280012	-0.375744	2.06868	-5.57784	5.69178	0	0	0	0	0	0	FALSE	Def_HSPC vs Rest	Def_HSPC	Rest
RACGAP1	0.82	0.18	1.51635	0.000138093	8.93115e-05	0	0.5	0.369078	0.313572	2.31597	-4.59925	5.58012	0.941177	0.333333	0.264706	0.25	1.25862	0.582704	FALSE	Def_HSPC vs Rest	Def_HSPC	Rest
KANK3	0.82	0.18	1.51635	1.90706e-05	1.25938e-05	0	0.5	0.0258309	-0.060112	2.21454	-4.80631	6.7272	0.0882353	0	0.0294118	0	0.144506	0	FALSE	Def_HSPC vs Rest	Def_HSPC	Rest
DAO	0.82	0.18	1.51635	1.65469e-07	2.84913e-07	0	0.5	-0.652722	-0.763185	1.94332	-7.27417	4.96032	0	0	0	0	0	0	FALSE	Def_HSPC vs Rest	Def_HSPC	Rest
AL031123.4	0.8198	0.1802	1.51499	3.08266e-07	3.34801e-07	0	0.5	-0.385378	-0.484892	2.35831	-7.57923	7.49952	0	0	0	0	0	0	FALSE	Def_HSPC vs Rest	Def_HSPC	Rest
DSC3	0.8198	0.1802	1.51499	1.71316e-07	1.56098e-07	0	0.5	-0.232781	-0.2399	2.11943	-6.8101	7.10676	0	0	0	0	0	0	FALSE	Def_HSPC vs Rest	Def_HSPC	Rest
UBASH3B	0.8196	0.1804	1.51364	9.43584e-05	0.000113175	0	0.5	-0.242375	-0.380098	1.6983	-4.48978	4.72717	0.617647	0.25	0.352941	0.25	1.10348	0.614116	FALSE	Def_HSPC vs Rest	Def_HSPC	Rest
DNAH3	0.8196	0.1804	1.51364	4.14822e-06	4.15793e-06	0	0.5	-0.0699542	-0.0573845	1.79988	-4.9864	4.79659	0	0	0	0	0	0	FALSE	Def_HSPC vs Rest	Def_HSPC	Rest
BHLHE41	0.8196	0.1804	1.51364	7.95425e-06	1.61824e-05	0	0.5	-0.884436	-0.998157	1.71355	-5.64649	4.11054	0	0	0	0	0	0	FALSE	Def_HSPC vs Rest	Def_HSPC	Rest
FNDC1	0.8196	0.1804	1.51364	2.43562e-08	3.41783e-08	0	0.5	-0.623117	-0.655246	2.52742	-7.17509	7.15881	0	0	0	0	0	0	FALSE	Def_HSPC vs Rest	Def_HSPC	Rest
C1QL1	0.8194	0.1806	1.51229	3.343e-07	3.68065e-07	0	0.5	-0.305753	-0.302647	1.87981	-5.23525	4.64919	0	0	0	0	0	0	FALSE	Def_HSPC vs Rest	Def_HSPC	Rest
NEFM	0.8194	0.1806	1.51229	5.46196e-06	7.73882e-06	0	0.5	-0.501298	-0.51972	1.94963	-5.95782	5.04814	0	0	0	0	0	0	FALSE	Def_HSPC vs Rest	Def_HSPC	Rest
PREX2	0.8194	0.1806	1.51229	6.13767e-05	3.08456e-05	0	0.5	0.744383	0.871642	2.19459	-5.85127	5.89569	0.5	0.5	0.294118	0.25	0.973336	1.22577	FALSE	Def_HSPC vs Rest	Def_HSPC	Rest
WNT2	0.8194	0.1806	1.51229	2.11532e-07	1.7463e-07	0	0.5	0.118011	0.142998	1.98596	-6.37437	6.13634	0	0	0	0	0	0	FALSE	Def_HSPC vs Rest	Def_HSPC	Rest
BRINP1	0.8192	0.1808	1.51094	3.81914e-07	2.93136e-07	0	0.5	0.00994058	0.0890055	1.86591	-5.2937	6.20726	0	0	0	0	0	0	FALSE	Def_HSPC vs Rest	Def_HSPC	Rest
AL121820.3	0.8192	0.1808	1.51094	1.23438e-06	1.40641e-06	0	0.5	-0.0775468	-0.111751	1.77116	-4.29407	4.93434	0	0	0	0	0	0	FALSE	Def_HSPC vs Rest	Def_HSPC	Rest
NXPH2	0.8192	0.1808	1.51094	5.96638e-07	6.49407e-07	0	0.5	-0.180547	-0.120847	1.79785	-5.2198	4.37914	0	0	0	0	0	0	FALSE	Def_HSPC vs Rest	Def_HSPC	Rest
NECTIN4	0.8192	0.1808	1.51094	8.24519e-08	1.19378e-07	0	0.5	-0.321501	-0.335189	1.7789	-5.01019	4.57937	0	0	0	0	0	0	FALSE	Def_HSPC vs Rest	Def_HSPC	Rest
SCGB3A1	0.819	0.181	1.50959	2.07797e-05	3.26077e-05	0	0.5	-0.491258	-0.516283	2.00684	-5.62766	5.05393	0	0	0	0	0	0	FALSE	Def_HSPC vs Rest	Def_HSPC	Rest
SH3BGRL2	0.819	0.181	1.50959	2.94301e-05	4.02405e-05	0	0.5	-0.135509	-0.156327	2.101	-6.26448	5.57157	0.117647	0	0.0588235	0	0.182768	0	FALSE	Def_HSPC vs Rest	Def_HSPC	Rest
SULF1	0.8188	0.1812	1.50824	1.06439e-06	6.24339e-07	0	0.5	0.0931829	0.0830135	2.12795	-5.75215	6.91065	0	0	0	0	0	0	FALSE	Def_HSPC vs Rest	Def_HSPC	Rest
ADD2	0.8188	0.1812	1.50824	8.66071e-07	6.5896e-07	0	0.5	0.0481899	-0.260926	2.02962	-6.78858	6.19567	0	0	0	0	0	0	FALSE	Def_HSPC vs Rest	Def_HSPC	Rest
USP2	0.8188	0.1812	1.50824	7.09141e-05	0.000109516	0	0.5	-0.425646	-0.578496	1.80694	-5.48132	4.63676	0.323529	0.416667	0.264706	0.333333	0.688188	1.1186	FALSE	Def_HSPC vs Rest	Def_HSPC	Rest
C1QTNF12	0.8186	0.1814	1.50689	4.41007e-06	4.46174e-06	0	0.5	-0.211424	-0.135983	2.17527	-5.30299	5.47825	0	0	0	0	0	0	FALSE	Def_HSPC vs Rest	Def_HSPC	Rest
KRTAP4-12	0.8186	0.1814	1.50689	1.89866e-07	2.86601e-07	0	0.5	-0.348436	-0.364361	1.97956	-6.23299	4.74018	0	0	0	0	0	0	FALSE	Def_HSPC vs Rest	Def_HSPC	Rest
GPR182	0.8186	0.1814	1.50689	4.2358e-06	8.41074e-07	0	0.5	0.0864299	-0.243018	2.40135	-4.76573	11.0622	0	0	0	0	0	0	FALSE	Def_HSPC vs Rest	Def_HSPC	Rest
CLIC3	0.8186	0.1814	1.50689	9.64824e-06	1.38153e-05	0	0.5	-0.225895	-0.401114	2.11915	-5.78684	5.86949	0	0.0833333	0	0.0833333	0	0.295508	FALSE	Def_HSPC vs Rest	Def_HSPC	Rest
RORB	0.8186	0.1814	1.50689	1.43954e-05	1.91072e-05	0	0.5	-0.0397517	-0.195819	1.83903	-3.76397	4.66198	0.0588235	0	0.0588235	0	0.0828386	0	FALSE	Def_HSPC vs Rest	Def_HSPC	Rest
LINC02805	0.8184	0.1816	1.50554	4.04917e-05	5.05338e-05	0	0.5	-0.041203	0.185825	2.25368	-7.2458	5.54073	0.176471	0	0.147059	0	0.265071	0	FALSE	Def_HSPC vs Rest	Def_HSPC	Rest
NCF1	0.8184	0.1816	1.50554	0.000136115	0.000180603	0	0.5	-0.362373	-0.544346	2.19166	-5.63399	6.3061	0.470588	0.833333	0.294118	0.5	1.06356	1.83292	FALSE	Def_HSPC vs Rest	Def_HSPC	Rest
SOGA3	0.8182	0.1818	1.5042	3.81249e-06	2.58379e-06	0	0.5	0.293933	0.3873	1.76465	-4.93231	4.34351	0	0	0	0	0	0	FALSE	Def_HSPC vs Rest	Def_HSPC	Rest
TNFSF4	0.8182	0.1818	1.5042	7.46648e-05	0.000117805	0	0.5	-0.385793	-0.386293	1.74365	-5.90847	3.36698	0.176471	0.166667	0.176471	0.166667	0.496813	0.315086	FALSE	Def_HSPC vs Rest	Def_HSPC	Rest
FOXA3	0.818	0.182	1.50286	9.72778e-08	1.47621e-07	0	0.5	-0.345255	-0.339867	2.21108	-6.37714	6.15939	0	0	0	0	0	0	FALSE	Def_HSPC vs Rest	Def_HSPC	Rest
HIST1H3F	0.818	0.182	1.50286	9.57135e-05	5.42358e-05	0	0.5	0.528581	0.381289	3.04386	-6.06921	7.15175	0.529412	0.416667	0.235294	0.25	0.736297	0.75664	FALSE	Def_HSPC vs Rest	Def_HSPC	Rest
CLEC10A	0.818	0.182	1.50286	2.01507e-06	2.80576e-06	0	0.5	-0.177958	-0.284603	1.79329	-4.79648	5.1795	0	0	0	0	0	0	FALSE	Def_HSPC vs Rest	Def_HSPC	Rest
NCR1	0.818	0.182	1.50286	8.2946e-07	1.48314e-06	0	0.5	-0.182405	-0.0690384	2.03771	-6.31654	4.09738	0	0	0	0	0	0	FALSE	Def_HSPC vs Rest	Def_HSPC	Rest
CCL4	0.818	0.182	1.50286	0.000501923	0.000760958	0	0.5	-0.630256	-0.685604	2.05231	-7.33064	5.52279	6.44118	1.58333	0.735294	0.75	15.1386	3.59542	FALSE	Def_HSPC vs Rest	Def_HSPC	Rest
LY9	0.8178	0.1822	1.50151	0.000108665	0.000148934	0	0.5	-0.08931	-0.37401	2.69756	-7.16107	7.41564	0.235294	0.583333	0.147059	0.25	0.841715	1.86033	FALSE	Def_HSPC vs Rest	Def_HSPC	Rest
ANLN	0.8178	0.1822	1.50151	0.000160254	8.13522e-05	0	0.5	0.59531	0.433527	3.1855	-5.8829	6.65553	1.08824	0.583333	0.323529	0.25	1.37241	1.07549	FALSE	Def_HSPC vs Rest	Def_HSPC	Rest
WDR64	0.8176	0.1824	1.50017	1.10553e-07	1.04503e-07	0	0.5	-0.275091	-0.51044	2.23567	-6.11989	7.21001	0	0	0	0	0	0	FALSE	Def_HSPC vs Rest	Def_HSPC	Rest
E2F7	0.8176	0.1824	1.50017	8.72804e-05	7.57557e-05	0	0.5	0.110264	0.0567575	2.29089	-5.26645	5.76137	0.617647	0.0833333	0.235294	0.0833333	0.960748	0.16372	FALSE	Def_HSPC vs Rest	Def_HSPC	Rest
CRYAB	0.8176	0.1824	1.50017	2.34664e-05	3.58748e-05	0	0.5	-0.432162	-0.435164	2.07253	-7.22867	5.16138	0.0294118	0.0833333	0.0294118	0.0833333	0.0690579	0.130883	FALSE	Def_HSPC vs Rest	Def_HSPC	Rest
GABRB2	0.8174	0.1826	1.49883	1.05036e-07	1.44813e-07	0	0.5	-0.451891	-0.243481	2.35511	-8.47921	7.06313	0	0	0	0	0	0	FALSE	Def_HSPC vs Rest	Def_HSPC	Rest
CD141:protein	0.8174	0.1826	1.49883	1.66568	1.22728	0	0.5	-0.139956	-0.253961	2.22231	-5.06787	7.95835	5.20588	2.66667	0.676471	0.666667			FALSE	Def_HSPC vs Rest	Def_HSPC	Rest
CD49f:protein	0.8174	0.1826	1.49883	1.96523	1.97149	0	0.5	-0.180483	0.0210853	2.92407	-6.97058	8.55337	1.41176	0.916667	0.470588	0.5			FALSE	Def_HSPC vs Rest	Def_HSPC	Rest
TLL1	0.8174	0.1826	1.49883	2.82287e-06	1.27692e-06	0	0.5	0.674043	0.538818	2.28755	-5.00461	7.63247	0	0.0833333	0	0.0833333	0	0.184203	FALSE	Def_HSPC vs Rest	Def_HSPC	Rest
IBA57-DT	0.8172	0.1828	1.49749	3.75587e-08	5.24092e-08	0	0.5	-0.563007	-0.722689	1.79898	-5.2717	5.20639	0	0	0	0	0	0	FALSE	Def_HSPC vs Rest	Def_HSPC	Rest
AK8	0.8172	0.1828	1.49749	8.62633e-06	6.52459e-06	0	0.5	0.393579	0.287878	2.08683	-4.77795	6.19717	0.0294118	0	0.0294118	0	0.0225932	0	FALSE	Def_HSPC vs Rest	Def_HSPC	Rest
EVA1A	0.8172	0.1828	1.49749	6.31836e-06	2.95566e-06	0	0.5	0.491703	0.384992	2.06255	-4.57626	6.9043	0	0	0	0	0	0	FALSE	Def_HSPC vs Rest	Def_HSPC	Rest
CREG2	0.817	0.183	1.49615	2.86529e-05	2.32402e-05	0	0.5	0.0559243	0.187777	2.57584	-6.18656	5.91588	0.0882353	0.0833333	0.0882353	0.0833333	0.273838	0.174557	FALSE	Def_HSPC vs Rest	Def_HSPC	Rest
TRDC	0.817	0.183	1.49615	5.74519e-05	6.65713e-05	0	0.5	-0.277693	-0.432322	2.11294	-6.26902	7.41657	0.441176	0	0.0294118	0	0.636618	0	FALSE	Def_HSPC vs Rest	Def_HSPC	Rest
AL049775.3	0.817	0.183	1.49615	6.42721e-07	8.76789e-07	0	0.5	-0.407142	-0.472338	2.60813	-8.34238	7.22643	0.0294118	0	0.0294118	0	0.121086	0	FALSE	Def_HSPC vs Rest	Def_HSPC	Rest
CD163	0.8168	0.1832	1.49482	1.61677e-05	6.6922e-05	0	0.5	-1.0914	-0.881913	1.93063	-7.26202	3.31867	0	0.583333	0	0.166667	0	1.34775	FALSE	Def_HSPC vs Rest	Def_HSPC	Rest
SLC39A5	0.8168	0.1832	1.49482	2.00694e-07	3.15006e-07	0	0.5	-0.264348	-0.157409	1.96911	-5.41384	5.26951	0	0	0	0	0	0	FALSE	Def_HSPC vs Rest	Def_HSPC	Rest
CCL4L2	0.8166	0.1834	1.49348	0.000439729	0.000556509	0	0.5	-0.614606	-0.579654	2.55682	-7.96034	6.82646	5.52941	0.333333	0.5	0.25	12.3706	0.697036	FALSE	Def_HSPC vs Rest	Def_HSPC	Rest
LINC02500	0.8166	0.1834	1.49348	3.80331e-05	2.77467e-05	0	0.5	0.317299	0.51115	2.48567	-8.28705	5.95225	0.117647	0	0.117647	0	0.215209	0	FALSE	Def_HSPC vs Rest	Def_HSPC	Rest
LAT	0.8166	0.1834	1.49348	2.08052e-05	4.0469e-05	0	0.5	-0.595246	-0.526779	2.14261	-6.00054	5.23685	0.0882353	0	0.0588235	0	0.0878651	0	FALSE	Def_HSPC vs Rest	Def_HSPC	Rest
TMEM132C	0.8166	0.1834	1.49348	2.43042e-07	1.18048e-07	0	0.5	0.408769	0.498914	1.91062	-5.49186	6.91665	0	0	0	0	0	0	FALSE	Def_HSPC vs Rest	Def_HSPC	Rest
IL1RN	0.8166	0.1834	1.49348	2.11191e-05	2.86251e-05	0	0.5	-0.643239	-0.817891	2.01022	-6.23729	5.36945	0.117647	0	0.117647	0	0.366009	0	FALSE	Def_HSPC vs Rest	Def_HSPC	Rest
KRT81	0.8166	0.1834	1.49348	7.00068e-07	1.3026e-06	0	0.5	-0.453781	-0.305541	1.95843	-6.95648	4.41008	0	0	0	0	0	0	FALSE	Def_HSPC vs Rest	Def_HSPC	Rest
DCLK3	0.8166	0.1834	1.49348	1.86111e-07	1.745e-07	0	0.5	-0.175616	-0.277255	2.41807	-7.78123	7.5761	0	0	0	0	0	0	FALSE	Def_HSPC vs Rest	Def_HSPC	Rest
TOP2A	0.8164	0.1836	1.49214	0.00131177	0.00060336	0	0.5	0.53166	0.182172	3.74366	-7.14544	8.01549	14.3235	4.25	0.411765	0.333333	16.4697	7.69824	FALSE	Def_HSPC vs Rest	Def_HSPC	Rest
CD62P:protein	0.8164	0.1836	1.49214	0.64678	1.21016	0	0.5	-0.363568	-0.051037	2.2658	-5.5834	5.53586	1	0.75	0.411765	0.333333			FALSE	Def_HSPC vs Rest	Def_HSPC	Rest
AC068205.2	0.8164	0.1836	1.49214	6.69992e-06	7.54248e-06	0	0.5	-0.34379	-0.435109	1.9877	-5.04025	6.06032	0.0294118	0	0.0294118	0	0.0926647	0	FALSE	Def_HSPC vs Rest	Def_HSPC	Rest
FETUB	0.8162	0.1838	1.49081	9.94845e-07	1.44993e-06	0	0.5	-0.155689	-0.17203	1.85918	-6.02242	4.05958	0	0	0	0	0	0	FALSE	Def_HSPC vs Rest	Def_HSPC	Rest
SPINK2	0.8162	0.1838	1.49081	0.00267381	0.00168725	0	0.5	0.406915	0.48106	2.77674	-8.08654	7.13742	10.7059	5.91667	0.911765	0.583333	25.7151	16.0935	FALSE	Def_HSPC vs Rest	Def_HSPC	Rest
CLEC1B	0.8162	0.1838	1.49081	8.18641e-06	1.20051e-05	0	0.5	-0.21234	0.0365734	2.68695	-8.73039	8.41164	0	0.0833333	0	0.0833333	0	0.130883	FALSE	Def_HSPC vs Rest	Def_HSPC	Rest
LINC01931	0.816	0.184	1.48948	2.05157e-07	3.56405e-07	0	0.5	-0.594854	-0.634728	1.8894	-5.45363	4.25726	0	0	0	0	0	0	FALSE	Def_HSPC vs Rest	Def_HSPC	Rest
SLC16A2	0.816	0.184	1.48948	8.85422e-07	5.18137e-07	0	0.5	0.0521942	-0.133794	2.32113	-7.05654	8.27919	0.0588235	0	0.0294118	0	0.124442	0	FALSE	Def_HSPC vs Rest	Def_HSPC	Rest
SLC2A2	0.816	0.184	1.48948	3.32562e-07	4.8931e-07	0	0.5	-0.06098	0.0122995	2.3089	-7.09231	5.97212	0	0	0	0	0	0	FALSE	Def_HSPC vs Rest	Def_HSPC	Rest
TPRG1	0.816	0.184	1.48948	7.97265e-07	9.88927e-07	0	0.5	-0.308598	-0.356719	2.0247	-6.38398	5.15084	0	0	0	0	0	0	FALSE	Def_HSPC vs Rest	Def_HSPC	Rest
GAL3ST4	0.816	0.184	1.48948	2.803e-06	6.9229e-06	0	0.5	-0.826233	-0.872195	1.97796	-6.59942	5.27977	0	0	0	0	0	0	FALSE	Def_HSPC vs Rest	Def_HSPC	Rest
OIP5	0.816	0.184	1.48948	7.19589e-05	4.1538e-05	0	0.5	0.477809	0.319104	2.2958	-4.89286	5.38956	0.529412	0.0833333	0.205882	0.0833333	0.663472	0.184203	FALSE	Def_HSPC vs Rest	Def_HSPC	Rest
AQP9	0.816	0.184	1.48948	6.0698e-08	4.727e-08	0	0.5	-0.240924	-0.328955	1.80333	-4.41932	5.55273	0	0	0	0	0	0	FALSE	Def_HSPC vs Rest	Def_HSPC	Rest
IFNG	0.8158	0.1842	1.48815	2.17054e-06	3.48058e-06	0	0.5	-0.373563	-0.342394	2.23152	-6.58101	6.42573	0	0	0	0	0	0	FALSE	Def_HSPC vs Rest	Def_HSPC	Rest
CLEC3B	0.8158	0.1842	1.48815	2.09874e-06	1.89993e-06	0	0.5	-0.0865395	-0.234951	2.22461	-5.29176	7.82996	0	0	0	0	0	0	FALSE	Def_HSPC vs Rest	Def_HSPC	Rest
IL10	0.8158	0.1842	1.48815	3.97987e-06	9.15746e-06	0	0.5	-0.838661	-0.826663	2.00168	-7.98112	4.60563	0	0	0	0	0	0	FALSE	Def_HSPC vs Rest	Def_HSPC	Rest
CRTAM	0.8158	0.1842	1.48815	4.05569e-06	7.80478e-06	0	0.5	-0.487327	-0.38996	2.01324	-4.73965	4.5927	0	0	0	0	0	0	FALSE	Def_HSPC vs Rest	Def_HSPC	Rest
LIFR	0.8156	0.1844	1.48682	8.65764e-06	5.86705e-06	0	0.5	-0.244672	-0.464449	1.96059	-4.4882	6.32721	0.0294118	0	0.0294118	0	0.0481686	0	FALSE	Def_HSPC vs Rest	Def_HSPC	Rest
CD24	0.8156	0.1844	1.48682	0.000446554	0.00035585	0	0.5	0.538594	0.605597	2.05025	-5.29265	6.61245	2.35294	1.66667	0.294118	0.0833333	5.28137	2.88101	FALSE	Def_HSPC vs Rest	Def_HSPC	Rest
KDR	0.8154	0.1846	1.48549	8.0844e-05	4.48581e-05	0	0.5	0.0863713	-0.0124378	2.16626	-4.87809	7.25025	0.117647	0	0.0588235	0	0.186947	0	FALSE	Def_HSPC vs Rest	Def_HSPC	Rest
NANOG	0.8152	0.1848	1.48416	1.18571e-07	1.13085e-07	0	0.5	-0.31785	-0.467361	2.07562	-5.35118	6.27959	0	0	0	0	0	0	FALSE	Def_HSPC vs Rest	Def_HSPC	Rest
AC017076.1	0.8152	0.1848	1.48416	1.79879e-07	4.80416e-08	0	0.5	-0.319687	-0.47346	2.42307	-5.385	10.0136	0	0	0	0	0	0	FALSE	Def_HSPC vs Rest	Def_HSPC	Rest
BMP7	0.815	0.185	1.48283	4.60212e-06	5.56303e-06	0	0.5	-0.0677801	-0.11899	1.87789	-4.8466	5.79748	0	0.0833333	0	0.0833333	0	0.130883	FALSE	Def_HSPC vs Rest	Def_HSPC	Rest
UHRF1	0.815	0.185	1.48283	0.000916359	0.000807097	0	0.5	0.239038	0.236345	2.18189	-5.79413	6.57052	4	1.41667	0.5	0.333333	6.00676	2.76596	FALSE	Def_HSPC vs Rest	Def_HSPC	Rest
EDIL3	0.8148	0.1852	1.48151	1.75573e-05	2.64213e-05	0	0.5	-0.53685	-0.65458	2.14195	-5.96129	5.49404	0.0294118	0.166667	0.0294118	0.166667	0.0229528	0.598208	FALSE	Def_HSPC vs Rest	Def_HSPC	Rest
DYSF	0.8148	0.1852	1.48151	7.03051e-06	3.30041e-06	0	0.5	0.365451	0.1962	1.93359	-4.1333	6.7561	0.0588235	0	0.0588235	0	0.137729	0	FALSE	Def_HSPC vs Rest	Def_HSPC	Rest
SYN2	0.8148	0.1852	1.48151	1.02917e-05	1.45979e-05	0	0.5	-0.166799	-0.257426	1.93516	-5.72734	5.27129	0	0	0	0	0	0	FALSE	Def_HSPC vs Rest	Def_HSPC	Rest
IL32	0.8148	0.1852	1.48151	5.32933e-05	2.96189e-05	0	0.5	0.312924	0.211178	2.12854	-5.17254	7.19576	0.147059	0	0.0588235	0	0.280028	0	FALSE	Def_HSPC vs Rest	Def_HSPC	Rest
SAPCD2	0.8148	0.1852	1.48151	6.54662e-05	3.08999e-05	0	0.5	0.774573	0.647453	2.65925	-4.72719	6.4979	0.382353	0	0.205882	0	0.594757	0	FALSE	Def_HSPC vs Rest	Def_HSPC	Rest
HSPB8	0.8148	0.1852	1.48151	4.51011e-06	3.61195e-06	0	0.5	0.00368697	-0.148359	2.08878	-4.62688	6.96188	0.0294118	0	0.0294118	0	0.0481686	0	FALSE	Def_HSPC vs Rest	Def_HSPC	Rest
LRRC26	0.8146	0.1854	1.48018	2.82364e-06	1.74841e-06	0	0.5	0.470143	0.439379	1.91647	-4.62629	5.65447	0	0	0	0	0	0	FALSE	Def_HSPC vs Rest	Def_HSPC	Rest
SLC6A18	0.8146	0.1854	1.48018	8.09313e-07	4.44731e-07	0	0.5	-0.116793	-0.136823	2.31602	-5.44302	8.96679	0	0	0	0	0	0	FALSE	Def_HSPC vs Rest	Def_HSPC	Rest
FGL2	0.8146	0.1854	1.48018	3.39945e-06	7.55826e-06	0	0.5	-0.775968	-0.764502	2.0014	-6.57197	4.53807	0	0.166667	0	0.0833333	0	0.349113	FALSE	Def_HSPC vs Rest	Def_HSPC	Rest
PRRX2	0.8146	0.1854	1.48018	1.46003e-06	7.45872e-07	0	0.5	0.0794285	-0.0766821	2.26803	-6.85866	8.50549	0	0	0	0	0	0	FALSE	Def_HSPC vs Rest	Def_HSPC	Rest
HIST1H1A	0.8146	0.1854	1.48018	0.000325274	0.000188939	0	0.5	0.485965	0.316558	2.91359	-5.94185	7.18326	3.23529	1.33333	0.176471	0.166667	3.39328	2.60773	FALSE	Def_HSPC vs Rest	Def_HSPC	Rest
REM1	0.8144	0.1856	1.47886	9.47209e-08	7.92948e-08	0	0.5	0.0143614	-0.0991402	2.03742	-5.5003	6.42442	0	0	0	0	0	0	FALSE	Def_HSPC vs Rest	Def_HSPC	Rest
RYR2	0.8144	0.1856	1.47886	8.07553e-07	1.35121e-06	0	0.5	-0.107882	-0.0220194	2.49865	-7.64246	6.82563	0	0	0	0	0	0	FALSE	Def_HSPC vs Rest	Def_HSPC	Rest
TSPAN18	0.8144	0.1856	1.47886	3.32973e-05	2.72957e-05	0	0.5	0.180416	0.0908661	2.30617	-6.13231	6.12315	0.117647	0	0.0882353	0	0.161731	0	FALSE	Def_HSPC vs Rest	Def_HSPC	Rest
ELOVL4	0.8142	0.1858	1.47754	1.18753e-05	1.34036e-05	0	0.5	0.13201	-0.00740337	1.99133	-4.57275	5.53513	0.0294118	0.0833333	0.0294118	0.0833333	0.0481686	0.168828	FALSE	Def_HSPC vs Rest	Def_HSPC	Rest
ADGRL2	0.8142	0.1858	1.47754	3.18454e-05	3.35843e-05	0	0.5	-0.346228	-0.482786	1.7444	-4.72341	4.95475	0.0588235	0.166667	0.0588235	0.166667	0.219453	0.499845	FALSE	Def_HSPC vs Rest	Def_HSPC	Rest
TLE1	0.8142	0.1858	1.47754	0.000125055	0.000135087	0	0.5	-0.0915888	-0.276347	1.58883	-3.5714	4.77129	0.323529	0.416667	0.176471	0.0833333	0.785269	0.720254	FALSE	Def_HSPC vs Rest	Def_HSPC	Rest
SNCAIP	0.8142	0.1858	1.47754	1.44958e-05	1.37755e-05	0	0.5	-0.113983	-0.129391	1.79298	-5.44347	4.92943	0.0294118	0	0.0294118	0	0.121086	0	FALSE	Def_HSPC vs Rest	Def_HSPC	Rest
SCT	0.814	0.186	1.47621	3.82761e-05	5.25753e-05	0	0.5	-0.147866	-0.285825	2.5687	-7.11334	7.29373	0.117647	0.0833333	0.0294118	0.0833333	0.164014	0.168828	FALSE	Def_HSPC vs Rest	Def_HSPC	Rest
BST1	0.814	0.186	1.47621	2.34111e-05	2.80963e-05	0	0.5	0.044385	0.0346055	2.05068	-5.7344	5.12545	0.235294	0.166667	0.147059	0.166667	0.287781	0.379945	FALSE	Def_HSPC vs Rest	Def_HSPC	Rest
ITGB7	0.8138	0.1862	1.47489	8.69499e-05	0.000130935	0	0.5	-0.366169	-0.474479	2.18048	-6.48932	5.41611	0.176471	0.5	0.0882353	0.416667	0.336274	1.52238	FALSE	Def_HSPC vs Rest	Def_HSPC	Rest
IL23A	0.8138	0.1862	1.47489	1.36757e-05	1.60143e-05	0	0.5	-0.39134	-0.495222	2.71013	-7.15149	6.70868	0.0294118	0.0833333	0.0294118	0.0833333	0.0895608	0.300409	FALSE	Def_HSPC vs Rest	Def_HSPC	Rest
CD90:protein	0.8136	0.1864	1.47357	1.15663	0.809904	0	0.5	0.396103	0.445971	2.24111	-5.11443	6.44369	3.55882	4.08333	0.941176	0.666667			FALSE	Def_HSPC vs Rest	Def_HSPC	Rest
ARSE	0.8136	0.1864	1.47357	1.31051e-06	1.50337e-06	0	0.5	0.0167145	0.0596886	1.92264	-5.56763	5.69673	0	0	0	0	0	0	FALSE	Def_HSPC vs Rest	Def_HSPC	Rest
AGMO	0.8134	0.1866	1.47226	1.10974e-06	7.21517e-07	0	0.5	0.379197	0.446422	2.40152	-6.07388	7.64954	0	0	0	0	0	0	FALSE	Def_HSPC vs Rest	Def_HSPC	Rest
HIST1H2AL	0.8134	0.1866	1.47226	0.00020049	0.000131105	0	0.5	0.436087	0.361253	2.64928	-6.17805	6.57842	1.32353	0.5	0.352941	0.25	1.69628	1.12729	FALSE	Def_HSPC vs Rest	Def_HSPC	Rest
FZD7	0.8134	0.1866	1.47226	2.90583e-05	4.20552e-05	0	0.5	-0.165994	-0.0518327	2.38071	-8.48319	5.47664	0.0882353	0.5	0.0882353	0.166667	0.181812	0.838619	FALSE	Def_HSPC vs Rest	Def_HSPC	Rest
PHOX2B	0.8134	0.1866	1.47226	1.83593e-06	2.05968e-06	0	0.5	0.139983	0.227729	2.60555	-8.83466	7.11609	0	0	0	0	0	0	FALSE	Def_HSPC vs Rest	Def_HSPC	Rest
DKK1	0.8134	0.1866	1.47226	3.22206e-06	3.88157e-06	0	0.5	-0.650312	-0.632957	2.70049	-8.18573	7.25099	0	0	0	0	0	0	FALSE	Def_HSPC vs Rest	Def_HSPC	Rest
MIR3945HG	0.8132	0.1868	1.47094	1.60514e-06	1.6727e-06	0	0.5	-0.233569	-0.318319	2.18486	-5.32083	6.48832	0	0	0	0	0	0	FALSE	Def_HSPC vs Rest	Def_HSPC	Rest
RGS7BP	0.8132	0.1868	1.47094	3.47371e-06	1.45402e-06	0	0.5	0.293921	0.169157	2.14061	-5.1879	7.13668	0.0294118	0	0.0294118	0	0.0481686	0	FALSE	Def_HSPC vs Rest	Def_HSPC	Rest
RAD51AP1	0.8132	0.1868	1.47094	0.000235285	0.000149449	0	0.5	0.424456	0.258089	2.49851	-5.21695	6.11059	1.5	0.583333	0.382353	0.333333	1.89945	1.14982	FALSE	Def_HSPC vs Rest	Def_HSPC	Rest
FSTL5	0.8128	0.1872	1.46831	4.24901e-07	1.59867e-07	0	0.5	0.333517	0.331203	2.40376	-6.90207	9.15625	0	0	0	0	0	0	FALSE	Def_HSPC vs Rest	Def_HSPC	Rest
CCL3L1	0.8128	0.1872	1.46831	0.000117496	0.000160752	0	0.5	-0.537382	-0.713707	1.994	-5.90789	5.0892	1.29412	0.166667	0.294118	0.166667	2.94062	0.477257	FALSE	Def_HSPC vs Rest	Def_HSPC	Rest
DLL1	0.8128	0.1872	1.46831	2.79518e-05	4.39369e-05	0	0.5	-0.369502	-0.41774	1.79721	-5.65299	5.03035	0.0588235	0.5	0.0588235	0.166667	0.185951	1.13724	FALSE	Def_HSPC vs Rest	Def_HSPC	Rest
ICAM4	0.8128	0.1872	1.46831	0.000101342	0.00011864	0	0.5	-0.115304	-0.260049	1.93328	-4.67488	5.37112	0.5	0.5	0.235294	0.333333	0.675955	1.25455	FALSE	Def_HSPC vs Rest	Def_HSPC	Rest
AL022329.2	0.8126	0.1874	1.46699	7.124e-07	1.19126e-06	0	0.5	-0.549733	-0.600525	1.71357	-5.68405	3.66161	0.0294118	0	0.0294118	0	0.0983671	0	FALSE	Def_HSPC vs Rest	Def_HSPC	Rest
SLC10A4	0.8126	0.1874	1.46699	1.98088e-06	1.31523e-06	0	0.5	0.36215	0.361963	2.48759	-6.72951	7.07633	0	0	0	0	0	0	FALSE	Def_HSPC vs Rest	Def_HSPC	Rest
AC091182.1	0.8126	0.1874	1.46699	1.84768e-07	1.55877e-07	0	0.5	-0.306561	-0.4626	2.38212	-6.01376	7.41159	0	0	0	0	0	0	FALSE	Def_HSPC vs Rest	Def_HSPC	Rest
STC2	0.8124	0.1876	1.46568	2.52328e-06	2.77973e-06	0	0.5	-0.34097	-0.454416	2.11283	-4.77771	6.6668	0	0	0	0	0	0	FALSE	Def_HSPC vs Rest	Def_HSPC	Rest
IL23R	0.8122	0.1878	1.46437	3.46068e-07	7.22617e-07	0	0.5	-0.606915	-0.628122	2.12114	-6.62219	5.58199	0	0	0	0	0	0	FALSE	Def_HSPC vs Rest	Def_HSPC	Rest
SELP	0.8122	0.1878	1.46437	4.55354e-05	3.74953e-05	0	0.5	0.217201	0.230611	1.86909	-4.62644	5.88762	0.264706	0.0833333	0.0882353	0.0833333	0.373103	0.197145	FALSE	Def_HSPC vs Rest	Def_HSPC	Rest
AL591368.1	0.8122	0.1878	1.46437	3.13072e-06	4.29852e-06	0	0.5	-0.402609	-0.491047	1.85952	-5.79501	4.68416	0	0	0	0	0	0	FALSE	Def_HSPC vs Rest	Def_HSPC	Rest
COL6A6	0.8122	0.1878	1.46437	1.4345e-07	1.62293e-07	0	0.5	-0.205974	-0.159512	2.16178	-7.08971	5.58267	0	0	0	0	0	0	FALSE	Def_HSPC vs Rest	Def_HSPC	Rest
FAT3	0.8122	0.1878	1.46437	7.15292e-06	1.3092e-05	0	0.5	-0.523428	-0.441733	1.89908	-6.97344	5.30305	0.0588235	0.0833333	0.0294118	0.0833333	0.101071	0.174557	FALSE	Def_HSPC vs Rest	Def_HSPC	Rest
AC016134.1	0.812	0.188	1.46306	7.72411e-07	1.5455e-06	0	0.5	-0.713501	-0.721456	1.88912	-5.92138	5.13972	0	0	0	0	0	0	FALSE	Def_HSPC vs Rest	Def_HSPC	Rest
DIPK2B	0.812	0.188	1.46306	1.137e-05	7.23013e-06	0	0.5	0.120229	-0.00135899	2.09422	-4.32181	7.33849	0.0294118	0	0.0294118	0	0.0481686	0	FALSE	Def_HSPC vs Rest	Def_HSPC	Rest
C7	0.812	0.188	1.46306	5.5442e-07	5.45999e-07	0	0.5	-0.208348	-0.127066	2.09639	-7.8768	7.22996	0	0	0	0	0	0	FALSE	Def_HSPC vs Rest	Def_HSPC	Rest
CCDC74A	0.8118	0.1882	1.46175	5.11222e-06	3.02414e-06	0	0.5	0.665571	0.537567	2.20614	-4.90405	7.28312	0	0	0	0	0	0	FALSE	Def_HSPC vs Rest	Def_HSPC	Rest
OSM	0.8118	0.1882	1.46175	2.06383e-06	2.83615e-06	0	0.5	-0.521826	-0.533971	2.54224	-7.39433	6.60917	0.0294118	0	0.0294118	0	0.0229528	0	FALSE	Def_HSPC vs Rest	Def_HSPC	Rest
LYPD6B	0.8118	0.1882	1.46175	4.5242e-07	4.47502e-07	0	0.5	-0.364041	-0.497948	2.06191	-5.97763	7.10581	0	0	0	0	0	0	FALSE	Def_HSPC vs Rest	Def_HSPC	Rest
SEMA3G	0.8116	0.1884	1.46044	1.48856e-06	1.57644e-06	0	0.5	-0.282252	-0.369696	1.96934	-5.27823	5.41751	0.0294118	0	0.0294118	0	0.0263475	0	FALSE	Def_HSPC vs Rest	Def_HSPC	Rest
MAT1A	0.8116	0.1884	1.46044	1.45193e-07	3.75765e-07	0	0.5	-0.530607	-0.283618	2.10723	-6.68001	4.8352	0	0	0	0	0	0	FALSE	Def_HSPC vs Rest	Def_HSPC	Rest
CHRNA7	0.8116	0.1884	1.46044	1.70951e-05	1.56916e-05	0	0.5	0.236074	0.207599	2.29796	-6.30878	6.58697	0.0294118	0	0.0294118	0	0.0225932	0	FALSE	Def_HSPC vs Rest	Def_HSPC	Rest
PBX1	0.8116	0.1884	1.46044	0.000192388	0.000266147	0	0.5	-0.0751779	-0.0644579	2.01139	-6.39925	4.93157	1.17647	1.16667	0.382353	0.416667	1.83644	2.7066	FALSE	Def_HSPC vs Rest	Def_HSPC	Rest
FASLG	0.8116	0.1884	1.46044	7.88441e-07	1.42041e-06	0	0.5	-0.125969	0.0355768	2.17923	-5.66242	4.88335	0	0	0	0	0	0	FALSE	Def_HSPC vs Rest	Def_HSPC	Rest
MRAP2	0.8116	0.1884	1.46044	1.55908e-06	1.83382e-06	0	0.5	-0.314554	-0.437582	1.97528	-5.73677	5.89203	0	0	0	0	0	0	FALSE	Def_HSPC vs Rest	Def_HSPC	Rest
AC114977.1	0.8116	0.1884	1.46044	6.28242e-07	1.37194e-06	0	0.5	-0.9011	-0.86718	1.7385	-7.04361	4.25178	0	0	0	0	0	0	FALSE	Def_HSPC vs Rest	Def_HSPC	Rest
KCNA5	0.8116	0.1884	1.46044	1.05796e-05	1.94521e-05	0	0.5	-0.655683	-0.768568	1.91436	-5.6815	4.55375	0.0294118	0	0.0294118	0	0.0323029	0	FALSE	Def_HSPC vs Rest	Def_HSPC	Rest
AL138899.1	0.8116	0.1884	1.46044	1.8119e-06	2.03575e-06	0	0.5	-0.219182	-0.286996	1.88238	-4.85352	5.16304	0.0294118	0	0.0294118	0	0.0323029	0	FALSE	Def_HSPC vs Rest	Def_HSPC	Rest
XCL1	0.8114	0.1886	1.45913	1.83825e-05	2.44648e-05	0	0.5	-0.351471	-0.15176	1.93881	-7.96469	4.27027	0.0588235	0	0.0294118	0	0.124442	0	FALSE	Def_HSPC vs Rest	Def_HSPC	Rest
AC073842.2	0.8114	0.1886	1.45913	1.26521e-06	9.957e-07	0	0.5	0.119709	0.0471067	2.03376	-5.12056	6.37041	0	0	0	0	0	0	FALSE	Def_HSPC vs Rest	Def_HSPC	Rest
CALCRL	0.8112	0.1888	1.45783	0.000760653	0.000532104	0	0.5	0.333095	0.515413	2.05691	-4.92601	5.15989	4.14706	2.33333	0.823529	0.833333	11.0449	6.41723	FALSE	Def_HSPC vs Rest	Def_HSPC	Rest
AC109809.1	0.8112	0.1888	1.45783	1.02308e-07	8.40711e-08	0	0.5	-0.19953	-0.25388	2.34552	-7.10078	7.63811	0	0	0	0	0	0	FALSE	Def_HSPC vs Rest	Def_HSPC	Rest
LRIG3	0.8112	0.1888	1.45783	2.83603e-05	2.61504e-05	0	0.5	-0.191998	-0.232373	2.14195	-5.54931	5.915	0.0882353	0	0.0588235	0	0.146873	0	FALSE	Def_HSPC vs Rest	Def_HSPC	Rest
AC007271.1	0.8112	0.1888	1.45783	6.67114e-07	1.06883e-06	0	0.5	-0.553208	-0.535808	1.98123	-6.51536	5.14455	0	0	0	0	0	0	FALSE	Def_HSPC vs Rest	Def_HSPC	Rest
TMEM100	0.8112	0.1888	1.45783	3.73267e-06	3.96646e-06	0	0.5	-0.212856	-0.252649	2.07503	-6.5749	6.19115	0	0.166667	0	0.166667	0	0.371702	FALSE	Def_HSPC vs Rest	Def_HSPC	Rest
SFMBT2	0.8112	0.1888	1.45783	0.000192277	0.000300462	0	0.5	-0.339041	-0.564589	1.70448	-4.48409	3.73868	0.911765	1.66667	0.264706	0.5	1.52218	3.38698	FALSE	Def_HSPC vs Rest	Def_HSPC	Rest
PCDHB7	0.811	0.189	1.45652	1.06627e-06	5.25253e-07	0	0.5	0.212122	0.272659	2.74536	-7.65565	9.19023	0	0	0	0	0	0	FALSE	Def_HSPC vs Rest	Def_HSPC	Rest
KIF5A	0.811	0.189	1.45652	6.17206e-07	6.00679e-07	0	0.5	-0.123427	-0.246902	1.83838	-5.93594	5.77061	0	0	0	0	0	0	FALSE	Def_HSPC vs Rest	Def_HSPC	Rest
CADM1	0.811	0.189	1.45652	1.60264e-05	1.19886e-05	0	0.5	0.0594897	-0.122291	2.09098	-5.67495	8.16607	0	0	0	0	0	0	FALSE	Def_HSPC vs Rest	Def_HSPC	Rest
FGF20	0.811	0.189	1.45652	3.72809e-06	4.40987e-06	0	0.5	-0.563295	-0.579649	2.18866	-7.33418	5.81971	0	0	0	0	0	0	FALSE	Def_HSPC vs Rest	Def_HSPC	Rest
LTA	0.8108	0.1892	1.45522	7.26811e-05	0.000141337	0	0.5	-0.627852	-0.600783	1.87913	-5.70072	4.32378	0.352941	0	0.0882353	0	0.642861	0	FALSE	Def_HSPC vs Rest	Def_HSPC	Rest
SVOPL	0.8106	0.1894	1.45391	0.000179076	0.000187643	0	0.5	0.104282	0.078609	1.97798	-5.90921	4.43205	0.705882	0.666667	0.294118	0.416667	1.20571	1.63449	FALSE	Def_HSPC vs Rest	Def_HSPC	Rest
ECT2	0.8106	0.1894	1.45391	0.000153865	9.2784e-05	0	0.5	0.603167	0.554441	2.06722	-3.75888	4.79325	1.17647	0.5	0.352941	0.25	1.72723	0.831303	FALSE	Def_HSPC vs Rest	Def_HSPC	Rest
PTPRT	0.8106	0.1894	1.45391	2.16811e-07	3.24258e-07	0	0.5	-0.318533	-0.270919	2.07425	-6.27437	5.24149	0	0	0	0	0	0	FALSE	Def_HSPC vs Rest	Def_HSPC	Rest
AC005009.2	0.8106	0.1894	1.45391	2.50998e-06	2.87022e-06	0	0.5	-0.0840034	-0.0571661	1.98009	-5.38305	5.77063	0	0	0	0	0	0	FALSE	Def_HSPC vs Rest	Def_HSPC	Rest
AL031283.2	0.8106	0.1894	1.45391	5.16419e-06	1.1582e-05	0	0.5	-0.698373	-0.62919	2.00808	-8.10707	4.39765	0.0294118	0	0.0294118	0	0.114398	0	FALSE	Def_HSPC vs Rest	Def_HSPC	Rest
IRX1	0.8106	0.1894	1.45391	2.47204e-05	2.00496e-05	0	0.5	0.326116	0.25358	2.17109	-6.5801	7.48157	0.0588235	0	0.0588235	0	0.151804	0	FALSE	Def_HSPC vs Rest	Def_HSPC	Rest
TMTC1	0.8106	0.1894	1.45391	2.09141e-07	2.38304e-07	0	0.5	-0.342579	-0.429444	1.9566	-4.7244	5.92503	0	0	0	0	0	0	FALSE	Def_HSPC vs Rest	Def_HSPC	Rest
FFAR2	0.8104	0.1896	1.45261	2.09387e-06	3.13673e-06	0	0.5	-0.472356	-0.480456	1.84225	-6.39072	4.18161	0	0	0	0	0	0	FALSE	Def_HSPC vs Rest	Def_HSPC	Rest
AC073348.2	0.8104	0.1896	1.45261	9.09929e-07	1.00513e-06	0	0.5	-0.517552	-0.590011	2.51334	-7.69222	7.25913	0	0	0	0	0	0	FALSE	Def_HSPC vs Rest	Def_HSPC	Rest
GDNF	0.8104	0.1896	1.45261	1.09391e-07	7.98594e-08	0	0.5	0.190746	0.239403	2.08224	-5.80836	6.06958	0	0	0	0	0	0	FALSE	Def_HSPC vs Rest	Def_HSPC	Rest
STAB2	0.8104	0.1896	1.45261	3.29646e-05	1.78091e-05	0	0.5	0.0574695	-0.0370941	2.11796	-4.88498	8.38653	0.0882353	0	0.0588235	0	0.151189	0	FALSE	Def_HSPC vs Rest	Def_HSPC	Rest
HLF	0.8102	0.1898	1.45131	3.83251e-05	3.0042e-05	0	0.5	0.285668	0.377263	2.75689	-7.48638	6.7748	0.382353	0.0833333	0.205882	0.0833333	0.813355	0.216226	FALSE	Def_HSPC vs Rest	Def_HSPC	Rest
CYP26B1	0.8102	0.1898	1.45131	4.13376e-06	2.95817e-06	0	0.5	0.0753092	-0.147113	2.75204	-6.96066	8.3342	0	0	0	0	0	0	FALSE	Def_HSPC vs Rest	Def_HSPC	Rest
MAOA	0.8102	0.1898	1.45131	4.51625e-06	4.47498e-06	0	0.5	0.171464	0.220803	2.05351	-6.20768	5.38032	0.0294118	0	0.0294118	0	0.0481686	0	FALSE	Def_HSPC vs Rest	Def_HSPC	Rest
FAM13C	0.8102	0.1898	1.45131	7.52376e-06	7.97651e-06	0	0.5	-0.171048	-0.142635	1.90993	-5.23335	4.91536	0.0294118	0	0.0294118	0	0.0481686	0	FALSE	Def_HSPC vs Rest	Def_HSPC	Rest
CXCL3	0.8102	0.1898	1.45131	0.000363242	0.00054528	0	0.5	-0.365773	-0.119564	2.67507	-8.43736	6.6722	1.47059	0	0.411765	0	2.52434	0	FALSE	Def_HSPC vs Rest	Def_HSPC	Rest
CDK1	0.8102	0.1898	1.45131	0.000610864	0.000314235	0	0.5	0.772793	0.506689	3.28986	-6.48595	6.94241	4.73529	0.5	0.382353	0.25	6.21093	0.90875	FALSE	Def_HSPC vs Rest	Def_HSPC	Rest
AL357146.1	0.81	0.19	1.45001	7.78164e-08	2.41032e-07	0	0.5	-0.877423	-0.950384	2.23418	-7.97847	4.41067	0	0	0	0	0	0	FALSE	Def_HSPC vs Rest	Def_HSPC	Rest
AC109630.1	0.81	0.19	1.45001	6.14552e-07	9.59991e-07	0	0.5	-0.328266	-0.339053	2.09857	-6.03042	5.82134	0	0	0	0	0	0	FALSE	Def_HSPC vs Rest	Def_HSPC	Rest
CXCL16	0.81	0.19	1.45001	3.8503e-05	5.79907e-05	0	0.5	-0.674339	-0.784259	1.83425	-6.06032	4.64076	0.235294	0.333333	0.0882353	0.166667	0.856318	0.819178	FALSE	Def_HSPC vs Rest	Def_HSPC	Rest
CYP2E1	0.81	0.19	1.45001	2.10158e-06	2.87122e-06	0	0.5	-0.511098	-0.621317	1.97322	-5.7652	5.48045	0	0	0	0	0	0	FALSE	Def_HSPC vs Rest	Def_HSPC	Rest
PTN	0.81	0.19	1.45001	1.74331e-06	2.71187e-06	0	0.5	-0.15883	-0.188094	2.45312	-7.40986	6.63093	0	0	0	0	0	0	FALSE	Def_HSPC vs Rest	Def_HSPC	Rest
ZBTB16	0.81	0.19	1.45001	0.000481792	0.00053004	0	0.5	0.029057	0.0105653	2.09506	-6.24987	5.58366	2.5	2	0.470588	0.5	4.21888	4.40564	FALSE	Def_HSPC vs Rest	Def_HSPC	Rest
EMP1	0.8098	0.1902	1.44871	2.6243e-05	1.54309e-05	0	0.5	0.186735	0.0623159	1.95158	-3.80424	6.00012	0.0588235	0	0.0294118	0	0.0963373	0	FALSE	Def_HSPC vs Rest	Def_HSPC	Rest
PTCRA	0.8098	0.1902	1.44871	2.36782e-06	3.66969e-06	0	0.5	-0.525314	-0.451836	1.98351	-7.05239	5.11259	0.0294118	0	0.0294118	0	0.0323029	0	FALSE	Def_HSPC vs Rest	Def_HSPC	Rest
BAG3	0.8098	0.1902	1.44871	0.0012572	0.00159522	0	0.5	-0.378305	-0.422413	2.07933	-7.64625	5.21003	8.11765	11.5833	0.735294	0.75	19.1394	30.0505	FALSE	Def_HSPC vs Rest	Def_HSPC	Rest
AC026369.3	0.8098	0.1902	1.44871	2.77496e-06	4.22224e-06	0	0.5	-0.374448	-0.472829	2.12511	-6.07019	4.96762	0.117647	0	0.0588235	0	0.259177	0	FALSE	Def_HSPC vs Rest	Def_HSPC	Rest
REEP2	0.8098	0.1902	1.44871	6.77296e-06	4.00383e-06	0	0.5	0.419814	0.359723	2.04884	-4.81467	6.61022	0.0294118	0	0.0294118	0	0.0605305	0	FALSE	Def_HSPC vs Rest	Def_HSPC	Rest
SYNE2	0.8098	0.1902	1.44871	6.53191e-05	3.78431e-05	0	0.5	0.289687	0.19012	2.21276	-5.74168	8.22398	0.352941	0.416667	0.117647	0.0833333	0.802205	0.720254	FALSE	Def_HSPC vs Rest	Def_HSPC	Rest
PIF1	0.8098	0.1902	1.44871	5.4753e-05	3.12008e-05	0	0.5	0.388688	0.264039	2.3145	-5.40976	5.47736	0.588235	0.0833333	0.235294	0.0833333	0.933284	0.130883	FALSE	Def_HSPC vs Rest	Def_HSPC	Rest
KCNN3	0.8098	0.1902	1.44871	7.10031e-06	6.70498e-06	0	0.5	-0.333807	-0.453013	1.84212	-4.38725	5.07881	0	0	0	0	0	0	FALSE	Def_HSPC vs Rest	Def_HSPC	Rest
PRKAR2B	0.8096	0.1904	1.44741	0.000139635	0.000196619	0	0.5	-0.113076	-0.144949	2.0877	-6.727	6.2464	1.26471	1.58333	0.411765	0.166667	2.08446	2.65747	FALSE	Def_HSPC vs Rest	Def_HSPC	Rest
ID4	0.8096	0.1904	1.44741	5.13942e-06	4.92841e-06	0	0.5	-0.122611	-0.140491	1.56406	-4.70648	4.91553	0.0588235	0	0.0588235	0	0.189529	0	FALSE	Def_HSPC vs Rest	Def_HSPC	Rest
LGSN	0.8096	0.1904	1.44741	5.05648e-08	6.06279e-08	0	0.5	-0.393464	-0.529509	2.31721	-6.44745	6.39813	0	0	0	0	0	0	FALSE	Def_HSPC vs Rest	Def_HSPC	Rest
RIMS2	0.8094	0.1906	1.44612	3.01331e-06	3.53365e-06	0	0.5	-0.26735	-0.142148	1.84831	-6.29155	4.92964	0	0	0	0	0	0	FALSE	Def_HSPC vs Rest	Def_HSPC	Rest
TMC7	0.8094	0.1906	1.44612	3.54009e-06	2.74679e-06	0	0.5	0.0237701	-0.100011	2.27448	-5.37989	6.75023	0.0882353	0	0.0882353	0	0.225632	0	FALSE	Def_HSPC vs Rest	Def_HSPC	Rest
AC243965.2	0.8094	0.1906	1.44612	1.5521e-08	3.12463e-08	0	0.5	-0.939096	-0.969704	1.90847	-6.45556	5.16134	0	0	0	0	0	0	FALSE	Def_HSPC vs Rest	Def_HSPC	Rest
SHISA2	0.8092	0.1908	1.44482	1.21131e-05	9.00781e-06	0	0.5	-0.192088	-0.331965	1.9963	-6.25783	6.66256	0.0294118	0	0.0294118	0	0.0760584	0	FALSE	Def_HSPC vs Rest	Def_HSPC	Rest
S100A8	0.8092	0.1908	1.44482	3.20914e-06	2.4745e-06	0	0.5	0.0330967	-0.0310745	1.97101	-4.692	6.84419	0	0.0833333	0	0.0833333	0	0.174557	FALSE	Def_HSPC vs Rest	Def_HSPC	Rest
ADGRL4	0.8092	0.1908	1.44482	1.78051e-05	1.14089e-05	0	0.5	0.121816	0.0346766	2.15978	-3.86917	6.47761	0	0	0	0	0	0	FALSE	Def_HSPC vs Rest	Def_HSPC	Rest
C1QA	0.809	0.191	1.44353	9.71448e-05	0.000349969	0	0.5	-1.03186	-0.790275	1.98248	-7.38626	3.05252	0.294118	2.5	0.235294	0.166667	0.61347	6.74692	FALSE	Def_HSPC vs Rest	Def_HSPC	Rest
AL121820.2	0.809	0.191	1.44353	1.71844e-05	2.32679e-05	0	0.5	-0.244703	-0.33307	2.22476	-6.40078	6.05306	0.0294118	0	0.0294118	0	0.128999	0	FALSE	Def_HSPC vs Rest	Def_HSPC	Rest
AC079062.1	0.809	0.191	1.44353	7.34038e-07	7.17981e-07	0	0.5	-0.164049	-0.322096	2.0116	-4.69881	5.73648	0	0	0	0	0	0	FALSE	Def_HSPC vs Rest	Def_HSPC	Rest
DPYSL4	0.8088	0.1912	1.44223	5.98402e-06	3.57283e-06	0	0.5	0.453911	0.589311	2.15278	-6.58522	6.72689	0	0	0	0	0	0	FALSE	Def_HSPC vs Rest	Def_HSPC	Rest
RHOJ	0.8088	0.1912	1.44223	2.68098e-05	1.15563e-05	0	0.5	0.473721	0.387504	1.87195	-4.36623	6.87717	0.205882	0	0.117647	0	0.550387	0	FALSE	Def_HSPC vs Rest	Def_HSPC	Rest
AVP	0.8088	0.1912	1.44223	1.05145e-05	6.47438e-06	0	0.5	0.605931	0.798862	1.68099	-4.99095	4.9157	0.264706	0	0.0882353	0	0.479041	0	FALSE	Def_HSPC vs Rest	Def_HSPC	Rest
AL035420.3	0.8086	0.1914	1.44094	1.63068e-07	2.68568e-07	0	0.5	-0.492951	-0.498357	1.81314	-5.92179	4.19796	0	0	0	0	0	0	FALSE	Def_HSPC vs Rest	Def_HSPC	Rest
CD325:protein	0.8086	0.1914	1.44094	0.841826	1.93058	0	0.5	-0.584865	-0.455078	2.16303	-6.58049	4.9982	10.5588	21.6667	1	1			FALSE	Def_HSPC vs Rest	Def_HSPC	Rest
AC100801.2	0.8086	0.1914	1.44094	2.84688e-06	2.42911e-06	0	0.5	0.0272423	0.094842	2.09568	-5.40285	6.69899	0	0	0	0	0	0	FALSE	Def_HSPC vs Rest	Def_HSPC	Rest
L1CAM	0.8086	0.1914	1.44094	5.06827e-07	3.1359e-07	0	0.5	0.0281629	-0.120441	2.53162	-7.61084	8.75559	0	0	0	0	0	0	FALSE	Def_HSPC vs Rest	Def_HSPC	Rest
SDS	0.8086	0.1914	1.44094	5.49154e-07	7.17998e-07	0	0.5	-0.261465	-0.250635	2.31757	-6.23807	6.16259	0	0	0	0	0	0	FALSE	Def_HSPC vs Rest	Def_HSPC	Rest
JAML	0.8086	0.1914	1.44094	0.000153806	0.00019805	0	0.5	-0.064216	-0.338757	2.23275	-5.36301	6.74982	0.852941	1	0.5	0.25	2.3786	2.90213	FALSE	Def_HSPC vs Rest	Def_HSPC	Rest
CENPF	0.8084	0.1916	1.43965	0.00193207	0.000867523	0	0.5	0.750207	0.581692	2.89872	-5.38371	6.34068	17.6176	6	0.441176	0.583333	21.6263	10.7476	FALSE	Def_HSPC vs Rest	Def_HSPC	Rest
CPE	0.8084	0.1916	1.43965	1.64009e-05	9.05955e-06	0	0.5	0.169547	0.0130825	2.26369	-5.11827	7.58312	0.0294118	0	0.0294118	0	0.0410034	0	FALSE	Def_HSPC vs Rest	Def_HSPC	Rest
TNMD	0.8084	0.1916	1.43965	1.51348e-07	1.34722e-07	0	0.5	-0.0969175	-0.231984	1.9049	-5.24154	6.27424	0	0	0	0	0	0	FALSE	Def_HSPC vs Rest	Def_HSPC	Rest
MEG8	0.8084	0.1916	1.43965	0.000111232	0.00011854	0	0.5	0.0495937	0.102551	1.82595	-4.8071	5.44261	0.5	0.666667	0.264706	0.333333	0.719642	1.51564	FALSE	Def_HSPC vs Rest	Def_HSPC	Rest
IGHM	0.8084	0.1916	1.43965	0.000292041	0.000281867	0	0.5	0.387016	0.212538	2.82633	-7.55951	8.42722	1.14706	0.333333	0.147059	0.0833333	1.68821	0.736811	FALSE	Def_HSPC vs Rest	Def_HSPC	Rest
PCSK5	0.8084	0.1916	1.43965	2.72885e-06	1.95462e-06	0	0.5	0.093091	0.00297546	1.78648	-4.09212	5.24249	0.0294118	0	0.0294118	0	0.0225932	0	FALSE	Def_HSPC vs Rest	Def_HSPC	Rest
G0S2	0.8084	0.1916	1.43965	2.40115e-05	2.69416e-05	0	0.5	-0.0831223	-0.0742745	2.10873	-6.55597	5.61128	0.352941	0.0833333	0.0882353	0.0833333	1.12712	0.144051	FALSE	Def_HSPC vs Rest	Def_HSPC	Rest
NGF	0.8084	0.1916	1.43965	1.44465e-07	1.35445e-07	0	0.5	-0.131121	-0.19983	2.02484	-6.02317	6.10494	0	0	0	0	0	0	FALSE	Def_HSPC vs Rest	Def_HSPC	Rest
S100A16	0.8082	0.1918	1.43836	8.19911e-05	4.55165e-05	0	0.5	0.395919	0.304703	2.17831	-5.4054	7.87711	0.352941	0	0.117647	0	1.01695	0	FALSE	Def_HSPC vs Rest	Def_HSPC	Rest
ADAMTS9	0.8082	0.1918	1.43836	8.42356e-06	8.53488e-06	0	0.5	-0.203561	-0.277249	1.80977	-5.19222	4.66134	0	0.0833333	0	0.0833333	0	0.130883	FALSE	Def_HSPC vs Rest	Def_HSPC	Rest
PACSIN1	0.8082	0.1918	1.43836	1.31504e-05	1.25812e-05	0	0.5	0.33794	0.164541	2.14733	-5.32575	6.07062	0	0	0	0	0	0	FALSE	Def_HSPC vs Rest	Def_HSPC	Rest
INAVA	0.8082	0.1918	1.43836	6.84854e-07	3.66622e-07	0	0.5	0.222676	0.0703583	1.90975	-4.25261	6.00285	0	0	0	0	0	0	FALSE	Def_HSPC vs Rest	Def_HSPC	Rest
NTS	0.808	0.192	1.43707	0.000193144	0.000196462	0	0.5	0.0251479	0.0948191	1.9877	-5.65703	5.08539	0.0588235	0.0833333	0.0588235	0.0833333	0.219898	0.216226	FALSE	Def_HSPC vs Rest	Def_HSPC	Rest
AL357075.4	0.808	0.192	1.43707	1.60897e-06	1.13184e-06	0	0.5	0.191107	0.108163	1.9288	-4.13689	5.02542	0.0294118	0	0.0294118	0	0.0263475	0	FALSE	Def_HSPC vs Rest	Def_HSPC	Rest
AC004982.1	0.808	0.192	1.43707	1.33632e-07	1.84748e-07	0	0.5	-0.604358	-0.738488	1.84841	-4.90027	4.9907	0.0294118	0	0.0294118	0	0.0983671	0	FALSE	Def_HSPC vs Rest	Def_HSPC	Rest
SHCBP1	0.808	0.192	1.43707	0.000188831	0.0001254	0	0.5	0.318295	0.174826	2.75245	-5.73089	6.35566	1.17647	0.5	0.352941	0.25	1.6891	0.958304	FALSE	Def_HSPC vs Rest	Def_HSPC	Rest
SCG5	0.8078	0.1922	1.43578	2.2098e-06	1.82384e-06	0	0.5	0.0548758	-0.0166988	1.89215	-5.73994	6.41904	0	0	0	0	0	0	FALSE	Def_HSPC vs Rest	Def_HSPC	Rest
AC092958.1	0.8078	0.1922	1.43578	2.64566e-07	2.65226e-07	0	0.5	-0.00897148	-0.0205755	1.68659	-4.56238	5.39451	0	0	0	0	0	0	FALSE	Def_HSPC vs Rest	Def_HSPC	Rest
LINC00861	0.8078	0.1922	1.43578	4.00864e-06	5.94007e-06	0	0.5	-0.27006	-0.214171	1.62055	-4.72437	3.54672	0	0	0	0	0	0	FALSE	Def_HSPC vs Rest	Def_HSPC	Rest
MAP1B	0.8078	0.1922	1.43578	5.37634e-05	4.582e-05	0	0.5	0.146332	0.154807	1.89329	-4.86703	5.17036	0.117647	0	0.0588235	0	0.115948	0	FALSE	Def_HSPC vs Rest	Def_HSPC	Rest
PAPPA	0.8076	0.1924	1.43449	1.94896e-06	2.09319e-06	0	0.5	0.238314	0.292956	2.33015	-7.03676	6.90724	0	0	0	0	0	0	FALSE	Def_HSPC vs Rest	Def_HSPC	Rest
HCAR2	0.8076	0.1924	1.43449	4.64178e-07	8.00083e-07	0	0.5	-0.400763	-0.279327	1.91839	-6.33071	3.88422	0	0	0	0	0	0	FALSE	Def_HSPC vs Rest	Def_HSPC	Rest
PLG	0.8074	0.1926	1.4332	2.59896e-07	3.81495e-07	0	0.5	-0.336387	-0.375013	2.01331	-6.29769	4.9811	0	0	0	0	0	0	FALSE	Def_HSPC vs Rest	Def_HSPC	Rest
CYTL1	0.8072	0.1928	1.43192	0.00164276	0.00128648	0	0.5	0.132325	0.246181	3.00939	-7.89969	7.28257	8.32353	6.75	0.852941	0.833333	24.2963	21.066	FALSE	Def_HSPC vs Rest	Def_HSPC	Rest
PTH2	0.8072	0.1928	1.43192	3.18995e-05	4.54997e-05	0	0.5	-0.320204	-0.429129	2.32593	-7.32239	6.16338	0.0588235	0.25	0.0588235	0.166667	0.144413	0.472304	FALSE	Def_HSPC vs Rest	Def_HSPC	Rest
ABI3BP	0.8072	0.1928	1.43192	1.03468e-06	1.10187e-06	0	0.5	-0.38025	-0.519197	1.95327	-5.2457	6.07379	0	0	0	0	0	0	FALSE	Def_HSPC vs Rest	Def_HSPC	Rest
AL161665.2	0.8072	0.1928	1.43192	2.50598e-06	3.38969e-06	0	0.5	-0.41129	-0.424998	2.52825	-7.48182	6.2654	0	0	0	0	0	0	FALSE	Def_HSPC vs Rest	Def_HSPC	Rest
AL355922.1	0.8072	0.1928	1.43192	1.17441e-06	1.28329e-06	0	0.5	0.381896	0.613667	1.97384	-7.56227	5.5237	0	0	0	0	0	0	FALSE	Def_HSPC vs Rest	Def_HSPC	Rest
IL1R2	0.8072	0.1928	1.43192	3.26165e-06	4.0179e-06	0	0.5	-0.339597	-0.56676	1.56055	-5.00769	4.87605	0.0294118	0	0.0294118	0	0.0481686	0	FALSE	Def_HSPC vs Rest	Def_HSPC	Rest
AC025031.1	0.8072	0.1928	1.43192	1.4272e-07	2.05119e-07	0	0.5	-0.511533	-0.51896	1.82951	-6.26176	4.66285	0	0	0	0	0	0	FALSE	Def_HSPC vs Rest	Def_HSPC	Rest
CD248	0.807	0.193	1.43063	1.46488e-05	2.14774e-05	0	0.5	-0.268121	-0.515852	1.69806	-4.58262	3.70991	0.0588235	0.166667	0.0588235	0.0833333	0.113216	0.368406	FALSE	Def_HSPC vs Rest	Def_HSPC	Rest
CDH5	0.807	0.193	1.43063	4.73878e-05	2.36973e-05	0	0.5	0.360052	0.225354	2.06743	-4.02411	6.84148	0.441176	0	0.147059	0	0.997736	0	FALSE	Def_HSPC vs Rest	Def_HSPC	Rest
AC079753.2	0.807	0.193	1.43063	2.30457e-06	2.00955e-06	0	0.5	-0.00785124	-0.0444613	1.98948	-5.08053	5.68237	0.0294118	0	0.0294118	0	0.0481686	0	FALSE	Def_HSPC vs Rest	Def_HSPC	Rest
CACNA1C-AS2	0.807	0.193	1.43063	0.000201618	0.00012628	0	0.5	0.405789	0.665189	2.03969	-6.10923	5.22276	0.764706	0.333333	0.470588	0.333333	1.7403	0.941385	FALSE	Def_HSPC vs Rest	Def_HSPC	Rest
AKR1C3	0.8068	0.1932	1.42935	2.0206e-05	2.38666e-05	0	0.5	-0.180065	-0.202311	2.72805	-7.57142	6.12323	0.0588235	0	0.0588235	0	0.0801405	0	FALSE	Def_HSPC vs Rest	Def_HSPC	Rest
CCDC178	0.8068	0.1932	1.42935	3.25338e-07	3.32058e-07	0	0.5	-0.241381	-0.266022	2.2278	-6.86061	6.82953	0	0	0	0	0	0	FALSE	Def_HSPC vs Rest	Def_HSPC	Rest
CHRM3	0.8066	0.1934	1.42807	9.80239e-05	0.000122195	0	0.5	-0.347495	-0.406899	1.68617	-5.21971	4.22346	0.235294	0.333333	0.205882	0.25	0.472334	1.08053	FALSE	Def_HSPC vs Rest	Def_HSPC	Rest
CD79B	0.8066	0.1934	1.42807	0.000775756	0.000724637	0	0.5	0.0676389	0.0767045	2.19499	-5.92646	6.10555	3.41177	2.33333	0.470588	0.583333	6.41225	4.63585	FALSE	Def_HSPC vs Rest	Def_HSPC	Rest
NDC80	0.8066	0.1934	1.42807	0.000251764	0.000116244	0	0.5	0.79734	0.544281	3.04471	-6.24093	6.65574	1.88235	0.666667	0.411765	0.25	2.64574	1.18879	FALSE	Def_HSPC vs Rest	Def_HSPC	Rest
AP002852.1	0.8066	0.1934	1.42807	1.20341e-05	1.3363e-05	0	0.5	-0.45258	-0.401899	2.22842	-5.95513	5.37416	0.0294118	0	0.0294118	0	0.191483	0	FALSE	Def_HSPC vs Rest	Def_HSPC	Rest
FOLR3	0.8064	0.1936	1.42679	2.90935e-08	4.06424e-08	0	0.5	-0.62256	-0.781883	1.7538	-4.99407	5.04796	0	0	0	0	0	0	FALSE	Def_HSPC vs Rest	Def_HSPC	Rest
BACH2	0.8064	0.1936	1.42679	0.00010622	0.000104597	0	0.5	0.23231	0.018199	2.24246	-6.1387	7.35681	0.382353	0	0.147059	0	0.781911	0	FALSE	Def_HSPC vs Rest	Def_HSPC	Rest
ANXA8	0.8064	0.1936	1.42679	6.67093e-08	8.06477e-08	0	0.5	-0.393311	-0.395901	1.81269	-5.35057	5.04553	0	0	0	0	0	0	FALSE	Def_HSPC vs Rest	Def_HSPC	Rest
CD112:protein	0.8064	0.1936	1.42679	2.181	3.22155	0	0.5	-0.138187	-0.0979185	1.97779	-5.46672	4.46455	3.67647	2.83333	0.970588	0.75			FALSE	Def_HSPC vs Rest	Def_HSPC	Rest
CSTA	0.8064	0.1936	1.42679	1.74958e-06	2.17325e-06	0	0.5	0.0523896	0.134668	2.06169	-7.01478	6.0193	0	0	0	0	0	0	FALSE	Def_HSPC vs Rest	Def_HSPC	Rest
MGST1	0.8062	0.1938	1.42551	0.000277176	0.000191184	0	0.5	0.469729	0.579917	1.97687	-4.98564	4.96286	1.76471	0.666667	0.617647	0.416667	3.25707	1.34978	FALSE	Def_HSPC vs Rest	Def_HSPC	Rest
HIST1H1B	0.806	0.194	1.42423	0.000387155	0.000239752	0	0.5	0.358098	0.0927696	2.69191	-6.16958	6.77532	1.32353	0.916667	0.294118	0.5	1.78013	2.31476	FALSE	Def_HSPC vs Rest	Def_HSPC	Rest
MAB21L1	0.806	0.194	1.42423	1.96872e-06	3.7189e-06	0	0.5	-0.588124	-0.609709	2.01572	-5.82758	5.26111	0	0	0	0	0	0	FALSE	Def_HSPC vs Rest	Def_HSPC	Rest
C1orf210	0.806	0.194	1.42423	8.94436e-08	1.55636e-07	0	0.5	-0.317259	-0.167333	1.88651	-6.07535	5.10987	0	0	0	0	0	0	FALSE	Def_HSPC vs Rest	Def_HSPC	Rest
PTPRM	0.806	0.194	1.42423	1.97706e-05	1.78494e-05	0	0.5	-0.0490988	-0.096602	1.96263	-5.59635	5.4122	0.0882353	0	0.0882353	0	0.22262	0	FALSE	Def_HSPC vs Rest	Def_HSPC	Rest
GPIHBP1	0.8058	0.1942	1.42295	2.22358e-06	8.11992e-07	0	0.5	0.22541	-0.0571651	2.31938	-4.86617	9.35179	0.0294118	0	0.0294118	0	0.0481686	0	FALSE	Def_HSPC vs Rest	Def_HSPC	Rest
ACTRT3	0.8058	0.1942	1.42295	1.31444e-05	1.27446e-05	0	0.5	-0.285116	-0.363509	2.27863	-8.05842	6.67231	0.0882353	0.166667	0.0882353	0.166667	0.168524	0.433583	FALSE	Def_HSPC vs Rest	Def_HSPC	Rest
LRRN3	0.8058	0.1942	1.42295	1.49183e-06	1.25231e-06	0	0.5	-0.263064	-0.264948	2.52088	-8.69757	8.86365	0	0	0	0	0	0	FALSE	Def_HSPC vs Rest	Def_HSPC	Rest
GATA5	0.8054	0.1946	1.42039	1.25107e-06	1.3012e-06	0	0.5	-0.134523	-0.202869	2.03359	-6.00061	5.96481	0	0	0	0	0	0	FALSE	Def_HSPC vs Rest	Def_HSPC	Rest
CIITA	0.8054	0.1946	1.42039	8.67725e-05	8.27488e-05	0	0.5	0.242195	0.166037	1.94623	-5.40874	5.66975	0.264706	0	0.205882	0	0.587236	0	FALSE	Def_HSPC vs Rest	Def_HSPC	Rest
COL4A4	0.8054	0.1946	1.42039	8.03535e-06	8.11848e-06	0	0.5	-0.209079	-0.247021	2.00874	-5.11292	5.4849	0.0294118	0	0.0294118	0	0.0317519	0	FALSE	Def_HSPC vs Rest	Def_HSPC	Rest
IGFBP6	0.8054	0.1946	1.42039	1.27239e-05	2.37966e-05	0	0.5	-0.630081	-0.568088	1.9896	-6.2702	4.79345	0	0.0833333	0	0.0833333	0	0.295508	FALSE	Def_HSPC vs Rest	Def_HSPC	Rest
AC005523.1	0.8054	0.1946	1.42039	1.57783e-07	2.41163e-07	0	0.5	-0.55144	-0.637141	2.07687	-6.90328	5.6157	0	0	0	0	0	0	FALSE	Def_HSPC vs Rest	Def_HSPC	Rest
HIST2H4B	0.8052	0.1948	1.41912	3.22383e-05	2.15518e-05	0	0.5	0.456424	0.429627	2.59831	-5.16971	5.75454	0.117647	0	0.117647	0	0.270493	0	FALSE	Def_HSPC vs Rest	Def_HSPC	Rest
LINC00595	0.8052	0.1948	1.41912	3.171e-06	4.09498e-06	0	0.5	-0.344452	-0.266545	2.2212	-7.79377	5.28966	0	0	0	0	0	0	FALSE	Def_HSPC vs Rest	Def_HSPC	Rest
OIT3	0.8052	0.1948	1.41912	8.00142e-06	4.02475e-06	0	0.5	0.191288	-0.0566025	2.22681	-5.10276	8.64894	0	0	0	0	0	0	FALSE	Def_HSPC vs Rest	Def_HSPC	Rest
EGR2	0.8052	0.1948	1.41912	2.55189e-05	4.02294e-05	0	0.5	-0.708591	-0.84793	1.73468	-6.20876	4.46724	0.0588235	0.25	0.0588235	0.0833333	0.0831236	0.52367	FALSE	Def_HSPC vs Rest	Def_HSPC	Rest
SAA4	0.8052	0.1948	1.41912	1.8431e-07	1.98611e-07	0	0.5	-0.0131812	-0.0560236	1.95464	-4.64558	5.6454	0	0	0	0	0	0	FALSE	Def_HSPC vs Rest	Def_HSPC	Rest
CD28	0.805	0.195	1.41784	2.75016e-05	6.60382e-05	0	0.5	-1.02149	-1.00962	1.70873	-5.58184	3.44068	0.0294118	0.583333	0.0294118	0.416667	0.0323029	1.44661	FALSE	Def_HSPC vs Rest	Def_HSPC	Rest
NPR1	0.805	0.195	1.41784	1.02541e-05	6.40154e-06	0	0.5	0.123441	0.0565586	2.14922	-4.92214	7.16823	0	0	0	0	0	0	FALSE	Def_HSPC vs Rest	Def_HSPC	Rest
CDH4	0.805	0.195	1.41784	9.38544e-08	1.6059e-07	0	0.5	-0.605734	-0.623389	1.80864	-5.68204	3.85065	0	0	0	0	0	0	FALSE	Def_HSPC vs Rest	Def_HSPC	Rest
PILRA	0.805	0.195	1.41784	4.61909e-06	7.3586e-06	0	0.5	-0.520114	-0.590419	1.64747	-5.65481	4.24486	0	0	0	0	0	0	FALSE	Def_HSPC vs Rest	Def_HSPC	Rest
VNN3	0.805	0.195	1.41784	6.27404e-08	9.07825e-08	0	0.5	-0.722218	-0.831669	1.93584	-5.83277	5.5135	0	0	0	0	0	0	FALSE	Def_HSPC vs Rest	Def_HSPC	Rest
GNLY	0.8048	0.1952	1.41657	2.8088e-05	2.99734e-05	0	0.5	0.33518	0.072053	2.27941	-5.12551	6.52761	0	0.0833333	0	0.0833333	0	0.3027	FALSE	Def_HSPC vs Rest	Def_HSPC	Rest
GPR34	0.8048	0.1952	1.41657	2.3439e-05	7.74085e-05	0	0.5	-0.997328	-0.830961	1.98256	-7.27583	3.82392	0.0294118	0.333333	0.0294118	0.166667	0.0760584	0.94993	FALSE	Def_HSPC vs Rest	Def_HSPC	Rest
CTNNA3	0.8048	0.1952	1.41657	5.8029e-06	5.00358e-06	0	0.5	0.126365	0.228148	1.92603	-5.43863	5.48674	0	0.166667	0	0.0833333	0	0.394291	FALSE	Def_HSPC vs Rest	Def_HSPC	Rest
LINC02387	0.8048	0.1952	1.41657	4.86376e-07	3.50219e-07	0	0.5	0.0805186	0.0571051	1.9592	-6.20418	6.64679	0	0	0	0	0	0	FALSE	Def_HSPC vs Rest	Def_HSPC	Rest
OSR1	0.8046	0.1954	1.4153	3.63316e-07	3.04152e-07	0	0.5	-0.180315	-0.191032	2.07996	-7.19952	7.25944	0	0	0	0	0	0	FALSE	Def_HSPC vs Rest	Def_HSPC	Rest
TH	0.8046	0.1954	1.4153	5.15257e-07	3.24081e-07	0	0.5	0.208155	0.0852976	2.39147	-7.43442	8.40236	0	0	0	0	0	0	FALSE	Def_HSPC vs Rest	Def_HSPC	Rest
TMEM200C	0.8046	0.1954	1.4153	3.78212e-06	1.64474e-06	0	0.5	0.528338	0.710623	2.44411	-7.05085	8.49165	0.0294118	0	0.0294118	0	0.0605305	0	FALSE	Def_HSPC vs Rest	Def_HSPC	Rest
AL360178.2	0.8046	0.1954	1.4153	7.42791e-07	1.166e-06	0	0.5	-0.575033	-0.603408	1.76037	-4.93838	4.18034	0	0	0	0	0	0	FALSE	Def_HSPC vs Rest	Def_HSPC	Rest
PCDH10	0.8046	0.1954	1.4153	4.7574e-05	6.55003e-05	0	0.5	-0.58015	-0.660646	1.71347	-4.75701	4.23926	0.0588235	0.0833333	0.0588235	0.0833333	0.168052	0.300409	FALSE	Def_HSPC vs Rest	Def_HSPC	Rest
GP1BA	0.8046	0.1954	1.4153	1.36536e-05	2.39691e-05	0	0.5	-0.288366	-0.261981	2.22696	-6.82663	7.07326	0.0882353	0.0833333	0.0588235	0.0833333	0.112939	0.130883	FALSE	Def_HSPC vs Rest	Def_HSPC	Rest
Folate:protein	0.8044	0.1956	1.41402	3.65398	5.80597	0	0.5	-0.518748	-0.542266	1.73658	-4.39406	4.09478	7.52941	25.5	0.911765	1			FALSE	Def_HSPC vs Rest	Def_HSPC	Rest
integrin_b7:protein	0.8042	0.1958	1.41275	19.6835	23.4256	0	0.5	0.00828644	-0.362421	2.22954	-6.34168	6.0224	20.7941	26.6667	0.882353	0.75			FALSE	Def_HSPC vs Rest	Def_HSPC	Rest
MGP	0.8042	0.1958	1.41275	4.55634e-07	5.08598e-07	0	0.5	-0.407604	-0.40281	2.07099	-5.37866	6.26651	0	0	0	0	0	0	FALSE	Def_HSPC vs Rest	Def_HSPC	Rest
IGSF21	0.8042	0.1958	1.41275	1.44372e-06	3.19118e-06	0	0.5	-0.834404	-0.826719	1.77702	-5.84461	3.95374	0	0	0	0	0	0	FALSE	Def_HSPC vs Rest	Def_HSPC	Rest
HOXA5	0.804	0.196	1.41148	0.000116568	0.000101044	0	0.5	0.0598879	0.0969982	2.24272	-7.4182	5.63915	0.264706	0.25	0.264706	0.166667	0.822392	0.565339	FALSE	Def_HSPC vs Rest	Def_HSPC	Rest
AC087392.1	0.804	0.196	1.41148	3.00761e-07	3.26254e-07	0	0.5	-0.344906	-0.363318	2.06877	-4.80206	5.48945	0	0	0	0	0	0	FALSE	Def_HSPC vs Rest	Def_HSPC	Rest
CD28:protein	0.804	0.196	1.41148	0.638767	1.17232	0	0.5	-0.856451	-0.91284	1.63403	-4.30406	3.55989	2.97059	10.25	0.852941	0.75			FALSE	Def_HSPC vs Rest	Def_HSPC	Rest
DNAAF3	0.804	0.196	1.41148	4.37394e-05	4.57791e-05	0	0.5	0.0788493	-0.00532866	1.85864	-5.46518	4.66569	0.264706	0.25	0.176471	0.166667	0.322152	0.775219	FALSE	Def_HSPC vs Rest	Def_HSPC	Rest
FOXD3	0.804	0.196	1.41148	2.85443e-06	4.71836e-06	0	0.5	-0.488881	-0.43194	1.95205	-5.94821	5.3115	0	0	0	0	0	0	FALSE	Def_HSPC vs Rest	Def_HSPC	Rest
TULP1	0.804	0.196	1.41148	5.14165e-08	5.39926e-08	0	0.5	-0.361873	-0.325216	1.93773	-5.95379	6.47063	0	0	0	0	0	0	FALSE	Def_HSPC vs Rest	Def_HSPC	Rest
TCEA3	0.804	0.196	1.41148	7.24324e-07	4.95329e-07	0	0.5	0.166886	0.00870419	1.98891	-4.62568	6.62365	0	0	0	0	0	0	FALSE	Def_HSPC vs Rest	Def_HSPC	Rest
CFH	0.804	0.196	1.41148	5.42091e-05	4.24568e-05	0	0.5	0.265713	0.294301	2.53837	-7.37819	7.36071	0.411765	0	0.176471	0	0.54674	0	FALSE	Def_HSPC vs Rest	Def_HSPC	Rest
AC109439.2	0.8038	0.1962	1.41022	6.19878e-08	5.98314e-08	0	0.5	-0.295838	-0.440044	2.40214	-7.32461	7.75437	0	0	0	0	0	0	FALSE	Def_HSPC vs Rest	Def_HSPC	Rest
THBS2	0.8036	0.1964	1.40895	3.76967e-07	5.74659e-07	0	0.5	-0.43664	-0.388842	1.86869	-6.81614	4.33882	0	0	0	0	0	0	FALSE	Def_HSPC vs Rest	Def_HSPC	Rest
POSTN	0.8036	0.1964	1.40895	6.643e-06	5.51481e-06	0	0.5	0.221335	0.223301	1.81715	-5.10856	4.6152	0.0588235	0	0.0588235	0	0.0784314	0	FALSE	Def_HSPC vs Rest	Def_HSPC	Rest
CALCB	0.8034	0.1966	1.40768	9.73057e-06	1.21464e-05	0	0.5	-0.717414	-0.451657	3.07452	-8.85954	7.39135	0.205882	0	0.0588235	0	0.48581	0	FALSE	Def_HSPC vs Rest	Def_HSPC	Rest
NUAK1	0.8034	0.1966	1.40768	1.9664e-05	3.56817e-05	0	0.5	-0.704667	-0.722165	1.7207	-5.93473	4.13924	0	0.333333	0	0.166667	0	0.905933	FALSE	Def_HSPC vs Rest	Def_HSPC	Rest
KRTAP4-11	0.8034	0.1966	1.40768	1.85394e-06	3.0606e-06	0	0.5	-0.569295	-0.550412	1.9285	-7.93173	4.67418	0	0	0	0	0	0	FALSE	Def_HSPC vs Rest	Def_HSPC	Rest
LINC01474	0.8034	0.1966	1.40768	1.47372e-06	2.67906e-06	0	0.5	-0.194879	-0.0219221	2.48619	-8.25008	6.73532	0	0	0	0	0	0	FALSE	Def_HSPC vs Rest	Def_HSPC	Rest
CD200R1	0.8034	0.1966	1.40768	2.54189e-05	4.84425e-05	0	0.5	-0.705953	-0.79948	1.55326	-4.84861	3.63234	0.0588235	0.0833333	0.0588235	0.0833333	0.129394	0.174557	FALSE	Def_HSPC vs Rest	Def_HSPC	Rest
UBXN10-AS1	0.8032	0.1968	1.40642	3.94376e-06	6.33068e-06	0	0.5	-0.618875	-0.579785	1.74281	-5.42872	3.63338	0	0	0	0	0	0	FALSE	Def_HSPC vs Rest	Def_HSPC	Rest
AP000357.2	0.8032	0.1968	1.40642	1.53262e-06	1.56084e-06	0	0.5	-0.219235	-0.291669	1.96637	-5.1182	5.17511	0	0	0	0	0	0	FALSE	Def_HSPC vs Rest	Def_HSPC	Rest
GPER1	0.8032	0.1968	1.40642	1.72062e-05	1.89423e-05	0	0.5	-0.0243	-0.20988	2.31421	-6.26012	6.73854	0.0294118	0.166667	0.0294118	0.0833333	0.0926647	0.337655	FALSE	Def_HSPC vs Rest	Def_HSPC	Rest
DNM3	0.8032	0.1968	1.40642	1.35436e-05	1.17675e-05	0	0.5	0.0916015	0.143303	1.87191	-4.64617	5.1165	0	0	0	0	0	0	FALSE	Def_HSPC vs Rest	Def_HSPC	Rest
AC244517.1	0.803	0.197	1.40515	2.91072e-07	1.59541e-07	0	0.5	0.168304	0.106554	1.99653	-5.2002	7.04022	0	0	0	0	0	0	FALSE	Def_HSPC vs Rest	Def_HSPC	Rest
LINC01119	0.8028	0.1972	1.40389	2.86235e-06	4.05492e-06	0	0.5	-0.419097	-0.435899	1.93003	-5.53267	4.94168	0	0	0	0	0	0	FALSE	Def_HSPC vs Rest	Def_HSPC	Rest
LINC02605	0.8028	0.1972	1.40389	7.55583e-07	6.81843e-07	0	0.5	-0.171354	-0.21758	1.83501	-5.10301	5.77958	0	0	0	0	0	0	FALSE	Def_HSPC vs Rest	Def_HSPC	Rest
HTRA1	0.8026	0.1974	1.40262	5.1677e-06	5.69831e-06	0	0.5	-0.129755	-0.263142	1.80407	-4.20621	5.94812	0	0	0	0	0	0	FALSE	Def_HSPC vs Rest	Def_HSPC	Rest
PTGFR	0.8026	0.1974	1.40262	3.19709e-07	4.06285e-07	0	0.5	-0.391494	-0.33389	1.95183	-6.44669	5.84237	0	0	0	0	0	0	FALSE	Def_HSPC vs Rest	Def_HSPC	Rest
OLR1	0.8026	0.1974	1.40262	7.50608e-06	9.08951e-06	0	0.5	-0.0752883	0.0858078	1.51447	-4.85058	3.12197	0.0294118	0	0.0294118	0	0.100416	0	FALSE	Def_HSPC vs Rest	Def_HSPC	Rest
PRSS35	0.8026	0.1974	1.40262	1.68934e-06	1.92769e-06	0	0.5	-0.1504	-0.319314	1.76688	-4.08564	5.4627	0	0	0	0	0	0	FALSE	Def_HSPC vs Rest	Def_HSPC	Rest
CXCL17	0.8024	0.1976	1.40136	4.59258e-08	5.11334e-08	0	0.5	-0.0985571	0.0180101	2.13103	-5.71868	6.03147	0	0	0	0	0	0	FALSE	Def_HSPC vs Rest	Def_HSPC	Rest
CXCL8	0.8024	0.1976	1.40136	0.000698728	0.00100638	0	0.5	-0.409581	-0.357991	2.46903	-8.28199	6.41445	5.73529	6	0.382353	0.25	11.6432	14.0944	FALSE	Def_HSPC vs Rest	Def_HSPC	Rest
LINC01480	0.8022	0.1978	1.4001	3.40581e-05	5.93255e-05	0	0.5	-0.640715	-0.653656	1.71409	-5.16731	3.70209	0.0294118	0.25	0.0294118	0.0833333	0.0809127	0.52367	FALSE	Def_HSPC vs Rest	Def_HSPC	Rest
CAVIN1	0.8022	0.1978	1.4001	0.000150213	0.000126144	0	0.5	0.333121	0.288503	2.04128	-5.32726	5.38992	0.764706	0.166667	0.264706	0.166667	1.24245	0.347109	FALSE	Def_HSPC vs Rest	Def_HSPC	Rest
CD3E	0.8022	0.1978	1.4001	0.000164702	0.000240361	0	0.5	-0.212302	-0.22821	2.42241	-7.22542	6.58264	0.617647	0.25	0.352941	0.25	1.86058	0.772765	FALSE	Def_HSPC vs Rest	Def_HSPC	Rest
HYAL1	0.8022	0.1978	1.4001	5.33724e-07	4.08723e-07	0	0.5	0.0982892	-0.0708456	1.97294	-4.21452	6.155	0	0	0	0	0	0	FALSE	Def_HSPC vs Rest	Def_HSPC	Rest
AC005339.1	0.8022	0.1978	1.4001	8.7542e-07	1.05918e-06	0	0.5	-0.580689	-0.686826	2.15295	-7.26159	6.6153	0	0	0	0	0	0	FALSE	Def_HSPC vs Rest	Def_HSPC	Rest
FST	0.8022	0.1978	1.4001	9.23409e-06	1.42737e-05	0	0.5	-0.506888	-0.641783	1.8818	-5.99533	4.94383	0	0	0	0	0	0	FALSE	Def_HSPC vs Rest	Def_HSPC	Rest
C15orf48	0.8022	0.1978	1.4001	4.59397e-06	6.60397e-06	0	0.5	-0.359119	-0.567379	1.99176	-6.04447	5.94773	0	0	0	0	0	0	FALSE	Def_HSPC vs Rest	Def_HSPC	Rest
AL008727.1	0.8018	0.1982	1.39758	4.45082e-06	2.98027e-06	0	0.5	0.370909	0.402157	1.9565	-5.32281	6.08994	0.0294118	0	0.0294118	0	0.0892077	0	FALSE	Def_HSPC vs Rest	Def_HSPC	Rest
CARTPT	0.8018	0.1982	1.39758	1.46454e-07	1.0005e-07	0	0.5	0.0923443	0.0604849	2.16244	-5.37864	6.91551	0	0	0	0	0	0	FALSE	Def_HSPC vs Rest	Def_HSPC	Rest
DNASE1L3	0.8018	0.1982	1.39758	1.69926e-05	9.38163e-06	0	0.5	0.40323	0.0862417	2.70069	-6.42046	11.1187	0.0588235	0	0.0294118	0	0.0646057	0	FALSE	Def_HSPC vs Rest	Def_HSPC	Rest
MEIOB	0.8018	0.1982	1.39758	9.42885e-06	5.62201e-06	0	0.5	0.414417	0.255046	2.54741	-7.53366	7.14517	0.147059	0.0833333	0.0294118	0.0833333	0.114764	0.130883	FALSE	Def_HSPC vs Rest	Def_HSPC	Rest
ARC	0.8018	0.1982	1.39758	1.11596e-05	1.06669e-05	0	0.5	-0.229325	-0.417566	1.79426	-4.88407	5.26344	0	0	0	0	0	0	FALSE	Def_HSPC vs Rest	Def_HSPC	Rest
NEGR1	0.8016	0.1984	1.39632	1.93269e-05	2.08316e-05	0	0.5	-0.0368153	-0.0619001	2.08609	-6.36957	5.6873	0.0588235	0	0.0588235	0	0.124968	0	FALSE	Def_HSPC vs Rest	Def_HSPC	Rest
AC090409.1	0.8016	0.1984	1.39632	2.07628e-06	3.10515e-06	0	0.5	-0.371177	-0.359379	1.98368	-5.86656	6.144	0	0	0	0	0	0	FALSE	Def_HSPC vs Rest	Def_HSPC	Rest
PLAU	0.8016	0.1984	1.39632	7.38854e-05	7.79061e-05	0	0.5	-0.214802	-0.201488	1.88592	-6.26526	5.59931	0.529412	0.0833333	0.147059	0.0833333	1.47775	0.184203	FALSE	Def_HSPC vs Rest	Def_HSPC	Rest
TRIL	0.8016	0.1984	1.39632	9.91836e-07	9.65019e-07	0	0.5	-0.161111	-0.203381	1.66863	-5.34132	5.30315	0	0	0	0	0	0	FALSE	Def_HSPC vs Rest	Def_HSPC	Rest
TG	0.8016	0.1984	1.39632	2.03346e-06	1.64609e-06	0	0.5	-0.144353	-0.248821	2.03964	-5.99085	6.20929	0	0	0	0	0	0	FALSE	Def_HSPC vs Rest	Def_HSPC	Rest
B3GALT1	0.8014	0.1986	1.39507	6.49533e-07	3.75954e-07	0	0.5	0.547416	0.643114	1.72467	-4.84235	5.36905	0	0	0	0	0	0	FALSE	Def_HSPC vs Rest	Def_HSPC	Rest
ANKRD22	0.8014	0.1986	1.39507	9.17491e-08	8.70554e-08	0	0.5	-0.304751	-0.435354	1.90081	-5.05091	5.7728	0	0	0	0	0	0	FALSE	Def_HSPC vs Rest	Def_HSPC	Rest
KIF15	0.8014	0.1986	1.39507	0.000266609	0.000127703	0	0.5	0.781006	0.435605	3.17384	-5.8967	6.42163	1.82353	0.5	0.352941	0.25	2.17519	0.875914	FALSE	Def_HSPC vs Rest	Def_HSPC	Rest
BEX5	0.8012	0.1988	1.39381	1.9426e-05	1.11976e-05	0	0.5	0.287035	0.242016	2.48392	-6.39385	7.93894	0.147059	0	0.117647	0	0.313657	0	FALSE	Def_HSPC vs Rest	Def_HSPC	Rest
SH2D1B	0.8012	0.1988	1.39381	3.85113e-07	5.51686e-07	0	0.5	-0.566795	-0.597814	1.84513	-5.04093	5.44327	0	0	0	0	0	0	FALSE	Def_HSPC vs Rest	Def_HSPC	Rest
ANKRD29	0.8012	0.1988	1.39381	2.08574e-06	1.34169e-06	0	0.5	0.163932	0.195683	2.33387	-5.08557	7.02489	0.0294118	0	0.0294118	0	0.0605305	0	FALSE	Def_HSPC vs Rest	Def_HSPC	Rest
HS3ST5	0.8012	0.1988	1.39381	2.20595e-07	1.70786e-07	0	0.5	-0.0158565	0.0302134	2.07536	-6.96319	7.15617	0	0	0	0	0	0	FALSE	Def_HSPC vs Rest	Def_HSPC	Rest
CDC20	0.8012	0.1988	1.39381	0.000491448	0.000226353	0	0.5	0.881961	0.65289	2.94993	-5.72263	7.21018	4.20588	1.08333	0.382353	0.166667	5.39686	1.75415	FALSE	Def_HSPC vs Rest	Def_HSPC	Rest
AL355612.1	0.8012	0.1988	1.39381	5.12241e-07	3.82744e-07	0	0.5	0.148631	0.0545511	1.76569	-3.79684	5.866	0	0	0	0	0	0	FALSE	Def_HSPC vs Rest	Def_HSPC	Rest
Z98200.1	0.801	0.199	1.39256	4.37768e-07	4.77351e-07	0	0.5	-0.302603	-0.345859	1.8656	-6.15687	4.91537	0	0	0	0	0	0	FALSE	Def_HSPC vs Rest	Def_HSPC	Rest
FOLR1	0.8008	0.1992	1.3913	7.553e-08	1.06201e-07	0	0.5	-0.259865	-0.174484	1.86954	-5.21937	5.28108	0	0	0	0	0	0	FALSE	Def_HSPC vs Rest	Def_HSPC	Rest
KLK6	0.8008	0.1992	1.3913	3.71912e-06	2.13444e-06	0	0.5	0.430898	0.317392	2.02069	-5.27866	7.43716	0	0	0	0	0	0	FALSE	Def_HSPC vs Rest	Def_HSPC	Rest
AC144521.1	0.8008	0.1992	1.3913	5.40621e-06	9.89283e-06	0	0.5	-0.780313	-0.80453	1.78991	-5.44256	4.05643	0	0	0	0	0	0	FALSE	Def_HSPC vs Rest	Def_HSPC	Rest
GJD2	0.8008	0.1992	1.3913	1.36247e-06	1.31938e-06	0	0.5	-0.157254	-0.13467	1.9639	-6.32698	6.54219	0	0	0	0	0	0	FALSE	Def_HSPC vs Rest	Def_HSPC	Rest
AL118505.1	0.8008	0.1992	1.3913	4.59068e-08	5.19469e-08	0	0.5	-0.33207	-0.459235	1.68665	-4.67278	5.51112	0	0	0	0	0	0	FALSE	Def_HSPC vs Rest	Def_HSPC	Rest
TRGV9	0.8006	0.1994	1.39005	1.43837e-05	1.91639e-05	0	0.5	-0.0241694	0.0914836	1.53727	-4.6953	3.26945	0.117647	0	0.0882353	0	0.191369	0	FALSE	Def_HSPC vs Rest	Def_HSPC	Rest
RNASE2	0.8004	0.1996	1.3888	5.34263e-06	6.50253e-06	0	0.5	0.072936	0.109222	2.23466	-8.05252	6.74267	0.0294118	0	0.0294118	0	0.132545	0	FALSE	Def_HSPC vs Rest	Def_HSPC	Rest
DNTT	0.8004	0.1996	1.3888	6.54155e-06	5.01598e-06	0	0.5	0.490587	0.314935	2.17073	-5.8	6.62346	0	0	0	0	0	0	FALSE	Def_HSPC vs Rest	Def_HSPC	Rest
AC016575.1	0.8004	0.1996	1.3888	3.6257e-07	8.66573e-07	0	0.5	-0.584627	-0.507396	2.15299	-7.31825	5.45753	0	0	0	0	0	0	FALSE	Def_HSPC vs Rest	Def_HSPC	Rest
ADGRG6	0.8002	0.1998	1.38754	2.75019e-05	3.53176e-05	0	0.5	-0.27728	-0.326425	1.71324	-5.27606	4.77351	0.0882353	0	0.0882353	0	0.0988184	0	FALSE	Def_HSPC vs Rest	Def_HSPC	Rest
CNIH2	0.8002	0.1998	1.38754	4.37682e-06	2.86761e-06	0	0.5	0.185205	0.251024	1.99162	-6.95727	7.20936	0	0	0	0	0	0	FALSE	Def_HSPC vs Rest	Def_HSPC	Rest
PPP1R14C	0.8	0.2	1.38629	1.63879e-05	2.18469e-05	0	0.5	-0.135122	-0.28905	1.89253	-4.88832	4.95564	0.0294118	0.0833333	0.0294118	0.0833333	0.0317519	0.3027	FALSE	Def_HSPC vs Rest	Def_HSPC	Rest
PARM1	0.8	0.2	1.38629	5.18963e-06	4.57003e-06	0	0.5	0.0837806	0.0263281	1.82648	-4.17962	5.34369	0	0.0833333	0	0.0833333	0	0.184203	FALSE	Def_HSPC vs Rest	Def_HSPC	Rest
SCN9A	0.7998	0.2002	1.38504	5.01097e-05	9.68565e-05	0	0.5	-0.619991	-0.554447	1.8613	-6.26571	4.26727	0.0294118	0	0.0294118	0	0.0481686	0	FALSE	Def_HSPC vs Rest	Def_HSPC	Rest
APOC1	0.7998	0.2002	1.38504	3.13946e-05	3.64952e-05	0	0.5	-0.0827234	-0.0855098	1.78591	-4.61444	4.21879	0.235294	0.0833333	0.176471	0.0833333	0.538731	0.216226	FALSE	Def_HSPC vs Rest	Def_HSPC	Rest
CCDC173	0.7998	0.2002	1.38504	9.3505e-05	6.54899e-05	0	0.5	0.473597	0.671128	1.48222	-4.24952	3.48764	0.617647	0.25	0.294118	0.25	1.35532	0.762208	FALSE	Def_HSPC vs Rest	Def_HSPC	Rest
IGHD	0.7998	0.2002	1.38504	7.19594e-05	6.84873e-05	0	0.5	0.302496	0.234637	2.3168	-7.08391	6.39011	0.176471	0.0833333	0.117647	0.0833333	0.255227	0.184203	FALSE	Def_HSPC vs Rest	Def_HSPC	Rest
FXYD7	0.7998	0.2002	1.38504	1.41574e-05	1.05459e-05	0	0.5	0.12565	0.169682	1.87874	-4.66165	5.74524	0	0	0	0	0	0	FALSE	Def_HSPC vs Rest	Def_HSPC	Rest
CD1C	0.7998	0.2002	1.38504	1.22866e-05	1.80452e-05	0	0.5	-0.718357	-0.758972	1.61457	-4.6395	4.44189	0.0882353	0	0.0588235	0	0.115141	0	FALSE	Def_HSPC vs Rest	Def_HSPC	Rest
COBL	0.7996	0.2004	1.3838	4.61199e-06	2.84543e-06	0	0.5	0.752419	0.494144	2.53441	-7.01585	8.66733	0.0588235	0	0.0294118	0	0.0635038	0	FALSE	Def_HSPC vs Rest	Def_HSPC	Rest
ZNF536	0.7994	0.2006	1.38255	1.58487e-06	1.70577e-06	0	0.5	0.031705	0.152744	2.04588	-6.50372	5.06485	0	0	0	0	0	0	FALSE	Def_HSPC vs Rest	Def_HSPC	Rest
AC104123.1	0.7994	0.2006	1.38255	2.04668e-07	1.64272e-07	0	0.5	-0.0466425	-0.0776606	2.06925	-5.51113	5.85993	0	0	0	0	0	0	FALSE	Def_HSPC vs Rest	Def_HSPC	Rest
PPP1R27	0.7994	0.2006	1.38255	9.66083e-06	1.244e-05	0	0.5	-0.408539	-0.408215	2.54735	-8.02187	6.61146	0.0294118	0	0.0294118	0	0.114398	0	FALSE	Def_HSPC vs Rest	Def_HSPC	Rest
SYCP1	0.7994	0.2006	1.38255	3.69466e-06	2.58738e-06	0	0.5	0.476889	0.549634	1.70451	-4.19662	4.31517	0.0294118	0	0.0294118	0	0.0481686	0	FALSE	Def_HSPC vs Rest	Def_HSPC	Rest
KCNJ8	0.7994	0.2006	1.38255	3.83881e-06	4.4265e-06	0	0.5	-0.256797	-0.12354	1.97888	-7.30278	5.45813	0	0	0	0	0	0	FALSE	Def_HSPC vs Rest	Def_HSPC	Rest
SPARCL1	0.7994	0.2006	1.38255	6.36772e-07	4.68185e-07	0	0.5	-0.180718	-0.268826	2.11129	-6.16225	7.19788	0	0	0	0	0	0	FALSE	Def_HSPC vs Rest	Def_HSPC	Rest
TNFRSF11A	0.7994	0.2006	1.38255	7.79924e-06	1.8039e-05	0	0.5	-0.87609	-0.85134	1.71983	-5.84976	3.47118	0	0.0833333	0	0.0833333	0	0.174557	FALSE	Def_HSPC vs Rest	Def_HSPC	Rest
LTBP1	0.7992	0.2008	1.3813	5.99197e-05	6.44034e-05	0	0.5	0.234193	0.385505	2.11551	-6.70042	6.54089	0.147059	0.416667	0.0882353	0.166667	0.178143	0.823941	FALSE	Def_HSPC vs Rest	Def_HSPC	Rest
UCA1	0.7992	0.2008	1.3813	1.46298e-06	2.13883e-06	0	0.5	-0.513963	-0.510293	2.54132	-8.51405	7.09622	0	0	0	0	0	0	FALSE	Def_HSPC vs Rest	Def_HSPC	Rest
GPR183	0.799	0.201	1.38006	9.81123e-05	0.000160552	0	0.5	-0.798918	-0.895855	1.50038	-4.42723	3.84879	0.294118	0.166667	0.0882353	0.166667	0.436742	0.358759	FALSE	Def_HSPC vs Rest	Def_HSPC	Rest
AC021683.2	0.799	0.201	1.38006	2.77155e-06	1.91064e-06	0	0.5	0.364359	0.568163	2.0937	-7.04561	6.07318	0	0	0	0	0	0	FALSE	Def_HSPC vs Rest	Def_HSPC	Rest
RGPD3	0.799	0.201	1.38006	8.36181e-07	1.43763e-06	0	0.5	-0.663246	-0.779994	1.67595	-4.92452	4.24424	0	0	0	0	0	0	FALSE	Def_HSPC vs Rest	Def_HSPC	Rest
TMOD1	0.7988	0.2012	1.37881	9.52595e-06	1.10285e-05	0	0.5	-0.216128	-0.269212	2.22578	-5.4097	5.52784	0.0882353	0	0.0882353	0	0.127615	0	FALSE	Def_HSPC vs Rest	Def_HSPC	Rest
CD63:protein	0.7988	0.2012	1.37881	0.552014	1.17186	0	0.5	-0.543089	-0.444272	1.96895	-6.05811	4.70142	3.97059	5	0.823529	0.916667			FALSE	Def_HSPC vs Rest	Def_HSPC	Rest
HES5	0.7988	0.2012	1.37881	2.38054e-06	1.97362e-06	0	0.5	-0.209874	-0.389343	2.24124	-5.53025	7.03778	0	0	0	0	0	0	FALSE	Def_HSPC vs Rest	Def_HSPC	Rest
ASF1B	0.7988	0.2012	1.37881	0.000102463	6.96245e-05	0	0.5	0.25061	0.163983	2.51174	-4.85651	5.68578	0.558824	0.333333	0.205882	0.166667	0.714978	0.616355	FALSE	Def_HSPC vs Rest	Def_HSPC	Rest
SDC4	0.7988	0.2012	1.37881	0.000100963	8.89037e-05	0	0.5	-0.0298651	-0.0530276	2.47921	-6.8255	6.56481	0.411765	0.0833333	0.294118	0.0833333	1.04428	0.295508	FALSE	Def_HSPC vs Rest	Def_HSPC	Rest
F2	0.7988	0.2012	1.37881	3.03677e-07	3.34993e-07	0	0.5	-0.121762	-0.192338	1.75319	-4.57246	4.42095	0	0	0	0	0	0	FALSE	Def_HSPC vs Rest	Def_HSPC	Rest
PROX1	0.7988	0.2012	1.37881	1.0907e-05	9.70783e-06	0	0.5	-0.0858796	-0.15421	1.88747	-5.27278	5.29398	0.0294118	0	0.0294118	0	0.0481686	0	FALSE	Def_HSPC vs Rest	Def_HSPC	Rest
GEM	0.7988	0.2012	1.37881	4.65984e-05	5.45062e-05	0	0.5	-0.539056	-0.666719	1.91679	-6.72608	5.58543	0.176471	0.333333	0.0882353	0.166667	0.367383	0.720815	FALSE	Def_HSPC vs Rest	Def_HSPC	Rest
FOXP4-AS1	0.7986	0.2014	1.37757	1.11529e-05	8.68099e-06	0	0.5	0.428684	0.520208	1.7248	-4.83533	4.5691	0.147059	0.25	0.0588235	0.166667	0.114045	0.629597	FALSE	Def_HSPC vs Rest	Def_HSPC	Rest
SEMA5A	0.7986	0.2014	1.37757	1.0709e-06	1.13718e-06	0	0.5	-0.0317088	-0.0546131	1.80699	-4.69431	4.65396	0	0	0	0	0	0	FALSE	Def_HSPC vs Rest	Def_HSPC	Rest
FCN1	0.7986	0.2014	1.37757	2.45908e-06	2.34627e-06	0	0.5	-0.0123586	0.0915632	1.61775	-4.9114	4.25604	0	0	0	0	0	0	FALSE	Def_HSPC vs Rest	Def_HSPC	Rest
BUB1	0.7986	0.2014	1.37757	0.000300397	0.000146728	0	0.5	0.644711	0.407761	2.89026	-5.25617	6.44969	2.23529	1.25	0.411765	0.416667	2.73678	2.3228	FALSE	Def_HSPC vs Rest	Def_HSPC	Rest
IGSF9B	0.7986	0.2014	1.37757	4.38623e-06	3.31765e-06	0	0.5	0.0459748	0.00924778	2.76197	-7.90776	8.05939	0	0	0	0	0	0	FALSE	Def_HSPC vs Rest	Def_HSPC	Rest
EDN3	0.7986	0.2014	1.37757	3.54793e-07	2.62257e-07	0	0.5	0.155542	0.110286	1.91191	-5.85797	6.03345	0	0	0	0	0	0	FALSE	Def_HSPC vs Rest	Def_HSPC	Rest
AC023043.1	0.7986	0.2014	1.37757	2.42812e-07	2.59653e-07	0	0.5	-0.085515	-0.143229	2.08216	-5.4993	6.14909	0	0	0	0	0	0	FALSE	Def_HSPC vs Rest	Def_HSPC	Rest
TUBA4A	0.7984	0.2016	1.37632	0.000150924	0.000152573	0	0.5	0.104091	0.0316467	1.68306	-4.12715	5.05862	0.617647	0.916667	0.147059	0.333333	0.943421	1.72873	FALSE	Def_HSPC vs Rest	Def_HSPC	Rest
HLA_DR:protein	0.7984	0.2016	1.37632	4.22866	3.56669	0	0.5	0.281285	0.340394	1.92708	-5.44333	4.77448	5.08824	0.75	0.647059	0.5			FALSE	Def_HSPC vs Rest	Def_HSPC	Rest
KRT86	0.7984	0.2016	1.37632	2.26419e-06	5.24898e-06	0	0.5	-0.598673	-0.490462	2.1115	-7.20435	5.02298	0	0	0	0	0	0	FALSE	Def_HSPC vs Rest	Def_HSPC	Rest
NPW	0.7984	0.2016	1.37632	8.27443e-05	6.0098e-05	0	0.5	0.487343	0.714945	1.88126	-5.54786	4.90753	0.294118	0.25	0.205882	0.0833333	0.459984	0.648677	FALSE	Def_HSPC vs Rest	Def_HSPC	Rest
CDCA5	0.7984	0.2016	1.37632	0.000210102	0.000112245	0	0.5	0.606455	0.374498	3.08296	-6.26735	6.88151	1.14706	0.5	0.382353	0.333333	1.61136	0.96562	FALSE	Def_HSPC vs Rest	Def_HSPC	Rest
FCGR2A	0.7984	0.2016	1.37632	5.83728e-05	0.000108903	0	0.5	-0.814724	-0.932187	1.4715	-4.66002	3.36713	0.323529	0.0833333	0.264706	0.0833333	0.941513	0.144051	FALSE	Def_HSPC vs Rest	Def_HSPC	Rest
PDE3A	0.7984	0.2016	1.37632	1.42844e-05	2.964e-05	0	0.5	-0.314654	-0.167358	2.61485	-8.58781	7.10627	0.0882353	0.25	0.0882353	0.25	0.159706	0.710292	FALSE	Def_HSPC vs Rest	Def_HSPC	Rest
OLIG2	0.7982	0.2018	1.37508	1.22929e-05	1.47275e-05	0	0.5	-0.256013	-0.290009	2.29931	-7.46135	8.23076	0.0588235	0.25	0.0294118	0.166667	0.26509	0.512212	FALSE	Def_HSPC vs Rest	Def_HSPC	Rest
PSRC1	0.7982	0.2018	1.37508	9.74002e-05	5.10562e-05	0	0.5	0.579336	0.386659	2.3925	-4.99498	6.38541	1.11765	0.166667	0.264706	0.166667	1.71531	0.274934	FALSE	Def_HSPC vs Rest	Def_HSPC	Rest
PLAC9	0.7982	0.2018	1.37508	4.07565e-06	4.13942e-06	0	0.5	0.0518031	0.0826435	2.00713	-5.53175	4.52026	0	0	0	0	0	0	FALSE	Def_HSPC vs Rest	Def_HSPC	Rest
F5	0.798	0.202	1.37384	1.03293e-06	1.09585e-06	0	0.5	0.0929735	0.0557194	1.8942	-4.96061	5.62791	0	0	0	0	0	0	FALSE	Def_HSPC vs Rest	Def_HSPC	Rest
AC116563.1	0.798	0.202	1.37384	2.49922e-07	3.02731e-07	0	0.5	-0.285611	-0.343555	2.20629	-5.62684	6.19662	0	0	0	0	0	0	FALSE	Def_HSPC vs Rest	Def_HSPC	Rest
FBN1	0.798	0.202	1.37384	1.89118e-05	1.494e-05	0	0.5	8.08235e-05	-0.0310783	1.85965	-4.57555	5.74529	0.0294118	0	0.0294118	0	0.0481686	0	FALSE	Def_HSPC vs Rest	Def_HSPC	Rest
AC009404.1	0.798	0.202	1.37384	1.65703e-05	1.90565e-05	0	0.5	-0.21801	-0.202479	1.89652	-5.66269	4.77434	0.0588235	0	0.0588235	0	0.137351	0	FALSE	Def_HSPC vs Rest	Def_HSPC	Rest
PEG10	0.798	0.202	1.37384	3.89343e-05	3.56212e-05	0	0.5	0.230165	0.127871	1.67685	-3.76541	4.9481	0.0294118	0.416667	0.0294118	0.25	0.0225932	0.820227	FALSE	Def_HSPC vs Rest	Def_HSPC	Rest
GREM2	0.798	0.202	1.37384	1.01216e-06	8.22617e-07	0	0.5	0.349606	0.399974	1.63912	-4.59978	4.98029	0	0	0	0	0	0	FALSE	Def_HSPC vs Rest	Def_HSPC	Rest
PCDH17	0.798	0.202	1.37384	3.68527e-05	2.76377e-05	0	0.5	-0.0787161	-0.204178	1.86938	-4.1257	6.45918	0.117647	0	0.117647	0	0.300703	0	FALSE	Def_HSPC vs Rest	Def_HSPC	Rest
TBPL2	0.7978	0.2022	1.3726	4.1386e-06	2.72145e-06	0	0.5	0.186786	0.237717	2.18781	-5.77517	6.72524	0	0	0	0	0	0	FALSE	Def_HSPC vs Rest	Def_HSPC	Rest
GPR75	0.7978	0.2022	1.3726	3.8506e-06	4.28531e-06	0	0.5	-0.157563	-0.181841	1.84784	-5.48497	4.44552	0	0	0	0	0	0	FALSE	Def_HSPC vs Rest	Def_HSPC	Rest
AC025287.2	0.7976	0.2024	1.37136	7.29824e-07	1.06823e-06	0	0.5	-0.56153	-0.678216	1.7826	-4.6533	4.89499	0	0	0	0	0	0	FALSE	Def_HSPC vs Rest	Def_HSPC	Rest
PHLDA2	0.7976	0.2024	1.37136	6.3393e-05	7.38808e-05	0	0.5	-0.47714	-0.464681	2.27605	-6.37383	5.31821	0.205882	0.416667	0.117647	0.25	0.61286	0.976548	FALSE	Def_HSPC vs Rest	Def_HSPC	Rest
GZMM	0.7976	0.2024	1.37136	6.0525e-06	7.80996e-06	0	0.5	-0.0228897	0.0670319	1.53496	-3.58027	3.16174	0	0	0	0	0	0	FALSE	Def_HSPC vs Rest	Def_HSPC	Rest
PDGFB	0.7976	0.2024	1.37136	9.01999e-06	1.75089e-05	0	0.5	-0.79997	-0.765161	1.88962	-5.69445	3.99161	0	0.0833333	0	0.0833333	0	0.3027	FALSE	Def_HSPC vs Rest	Def_HSPC	Rest
NFIB	0.7976	0.2024	1.37136	8.1972e-05	5.593e-05	0	0.5	0.348596	0.3379	1.71478	-4.08852	4.87411	0.264706	0	0.147059	0	0.561256	0	FALSE	Def_HSPC vs Rest	Def_HSPC	Rest
SLC27A6	0.7974	0.2026	1.37012	1.26806e-06	1.76024e-06	0	0.5	-0.504876	-0.467988	2.0405	-6.65015	5.19048	0	0	0	0	0	0	FALSE	Def_HSPC vs Rest	Def_HSPC	Rest
FO393414.3	0.7974	0.2026	1.37012	1.91578e-06	3.34501e-06	0	0.5	-0.586774	-0.617634	1.67046	-4.43503	4.10959	0	0	0	0	0	0	FALSE	Def_HSPC vs Rest	Def_HSPC	Rest
PF4	0.7974	0.2026	1.37012	3.28165e-05	4.62504e-05	0	0.5	-0.239917	-0.13334	2.17246	-7.04023	7.2	0.147059	0	0.147059	0	0.334403	0	FALSE	Def_HSPC vs Rest	Def_HSPC	Rest
C1QB	0.7972	0.2028	1.36889	4.44072e-05	0.000157259	0	0.5	-1.02425	-0.840044	1.87383	-6.87773	2.93847	0.147059	0.833333	0.117647	0.333333	0.335072	2.22076	FALSE	Def_HSPC vs Rest	Def_HSPC	Rest
NPY	0.7972	0.2028	1.36889	2.4941e-05	2.40491e-05	0	0.5	0.115768	0.0507755	2.12393	-5.19999	5.85914	0.205882	0.0833333	0.117647	0.0833333	0.398194	0.3027	FALSE	Def_HSPC vs Rest	Def_HSPC	Rest
OLFM3	0.7972	0.2028	1.36889	5.79989e-07	4.03006e-07	0	0.5	0.107141	0.149233	2.16522	-6.94975	7.29807	0	0	0	0	0	0	FALSE	Def_HSPC vs Rest	Def_HSPC	Rest
SEMA5B	0.797	0.203	1.36765	2.49248e-06	1.98966e-06	0	0.5	-0.130809	-0.26101	1.83711	-4.22276	6.53193	0	0	0	0	0	0	FALSE	Def_HSPC vs Rest	Def_HSPC	Rest
CLU	0.797	0.203	1.36765	5.60005e-05	8.0826e-05	0	0.5	-0.296263	-0.318837	1.81091	-4.90408	4.50377	0.147059	0.0833333	0.147059	0.0833333	0.293322	0.174557	FALSE	Def_HSPC vs Rest	Def_HSPC	Rest
AL773573.1	0.797	0.203	1.36765	5.8318e-08	1.39575e-07	0	0.5	-0.613963	-0.503671	1.99553	-6.97503	4.23359	0	0	0	0	0	0	FALSE	Def_HSPC vs Rest	Def_HSPC	Rest
F2RL2	0.7968	0.2032	1.36641	4.02983e-06	2.54249e-06	0	0.5	0.300446	0.179859	1.92195	-4.45563	5.59569	0	0	0	0	0	0	FALSE	Def_HSPC vs Rest	Def_HSPC	Rest
CD72:protein	0.7968	0.2032	1.36641	1.87468	1.62789	0	0.5	0.213339	-0.0826883	2.884	-7.23312	7.09475	2.26471	0.666667	0.323529	0.25			FALSE	Def_HSPC vs Rest	Def_HSPC	Rest
THBS1	0.7966	0.2034	1.36518	8.62212e-05	9.43695e-05	0	0.5	-0.173363	-0.270859	1.76924	-4.88887	4.87865	0.0294118	0	0.0294118	0	0.0229528	0	FALSE	Def_HSPC vs Rest	Def_HSPC	Rest
AC104232.3	0.7966	0.2034	1.36518	2.90252e-06	1.73371e-06	0	0.5	0.281902	0.351242	2.24896	-6.52689	7.38858	0	0.0833333	0	0.0833333	0	0.130883	FALSE	Def_HSPC vs Rest	Def_HSPC	Rest
SELENBP1	0.7964	0.2036	1.36394	1.26553e-05	1.57981e-05	0	0.5	-0.247657	-0.359019	1.76707	-5.94592	4.93803	0.0294118	0	0.0294118	0	0.0481686	0	FALSE	Def_HSPC vs Rest	Def_HSPC	Rest
SFRP1	0.7964	0.2036	1.36394	1.44324e-05	6.9827e-06	0	0.5	0.498333	0.544101	2.10293	-6.3215	7.67268	0.147059	0.0833333	0.0882353	0.0833333	0.383116	0.216226	FALSE	Def_HSPC vs Rest	Def_HSPC	Rest
AC104389.5	0.7964	0.2036	1.36394	5.28232e-07	7.8168e-07	0	0.5	-0.543554	-0.672068	1.69012	-4.18963	4.47891	0	0	0	0	0	0	FALSE	Def_HSPC vs Rest	Def_HSPC	Rest
HEYL	0.7964	0.2036	1.36394	5.34722e-07	6.40225e-07	0	0.5	-0.258451	-0.334778	1.68223	-5.33578	4.40387	0	0	0	0	0	0	FALSE	Def_HSPC vs Rest	Def_HSPC	Rest
FAM72B	0.7964	0.2036	1.36394	6.52039e-05	3.53085e-05	0	0.5	0.527167	0.403286	2.37437	-4.52588	5.43905	0.470588	0.166667	0.235294	0.166667	0.504589	0.274934	FALSE	Def_HSPC vs Rest	Def_HSPC	Rest
CD81:protein	0.7964	0.2036	1.36394	3.37463	2.88038	0	0.5	-0.0931849	-0.18894	2.95634	-7.53656	7.99866	14.0882	12	1	1			FALSE	Def_HSPC vs Rest	Def_HSPC	Rest
ZFHX4	0.7964	0.2036	1.36394	5.8054e-06	8.84618e-06	0	0.5	-0.439807	-0.490037	1.61156	-5.2945	4.15435	0	0	0	0	0	0	FALSE	Def_HSPC vs Rest	Def_HSPC	Rest
PRR15	0.7964	0.2036	1.36394	4.7672e-07	4.75716e-07	0	0.5	-0.152932	-0.229455	2.00333	-5.95315	6.32879	0	0	0	0	0	0	FALSE	Def_HSPC vs Rest	Def_HSPC	Rest
ACKR1	0.7964	0.2036	1.36394	1.59417e-06	1.0477e-06	0	0.5	0.0154145	-0.235326	2.09129	-5.84492	6.96812	0	0	0	0	0	0	FALSE	Def_HSPC vs Rest	Def_HSPC	Rest
NRN1	0.7962	0.2038	1.36271	1.18032e-05	7.75527e-06	0	0.5	0.278472	0.275403	2.04999	-5.63308	6.36169	0.0294118	0	0.0294118	0	0.0410034	0	FALSE	Def_HSPC vs Rest	Def_HSPC	Rest
LIMCH1	0.7962	0.2038	1.36271	6.56692e-05	4.31016e-05	0	0.5	-0.0485095	-0.252619	1.96338	-3.95273	6.48335	0.235294	0.0833333	0.117647	0.0833333	0.517726	0.382263	FALSE	Def_HSPC vs Rest	Def_HSPC	Rest
CD274	0.7962	0.2038	1.36271	1.95613e-06	3.28315e-06	0	0.5	-0.575059	-0.610247	1.71903	-6.17037	3.96791	0	0.0833333	0	0.0833333	0	0.168828	FALSE	Def_HSPC vs Rest	Def_HSPC	Rest
PRR16	0.7962	0.2038	1.36271	1.21175e-06	7.10312e-07	0	0.5	0.486621	0.591802	2.00159	-6.46427	5.85198	0.0294118	0	0.0294118	0	0.0225932	0	FALSE	Def_HSPC vs Rest	Def_HSPC	Rest
CIDEC	0.7962	0.2038	1.36271	1.14191e-07	1.97634e-07	0	0.5	-0.564996	-0.610888	1.74655	-4.77688	4.11534	0	0	0	0	0	0	FALSE	Def_HSPC vs Rest	Def_HSPC	Rest
DRC1	0.7962	0.2038	1.36271	5.59159e-07	7.10745e-07	0	0.5	-0.487532	-0.612513	1.58127	-5.0789	4.36608	0	0.0833333	0	0.0833333	0	0.16372	FALSE	Def_HSPC vs Rest	Def_HSPC	Rest
TCF21	0.7962	0.2038	1.36271	4.01566e-07	3.41415e-07	0	0.5	0.0725615	0.0623713	1.74359	-4.27245	4.6743	0	0	0	0	0	0	FALSE	Def_HSPC vs Rest	Def_HSPC	Rest
CD70	0.796	0.204	1.36148	2.26467e-05	2.60766e-05	0	0.5	-0.384121	-0.416055	2.08925	-5.82688	5.00542	0.235294	0	0.117647	0	0.726349	0	FALSE	Def_HSPC vs Rest	Def_HSPC	Rest
CARMN	0.796	0.204	1.36148	1.38156e-06	1.02156e-06	0	0.5	-0.0960797	-0.223633	1.966	-5.07641	6.52681	0	0	0	0	0	0	FALSE	Def_HSPC vs Rest	Def_HSPC	Rest
FGF5	0.796	0.204	1.36148	3.94685e-07	3.73048e-07	0	0.5	-0.155984	-0.268402	1.89329	-5.97266	6.28468	0	0	0	0	0	0	FALSE	Def_HSPC vs Rest	Def_HSPC	Rest
ZMAT4	0.796	0.204	1.36148	3.87207e-07	3.32985e-07	0	0.5	-0.0933839	-0.106487	1.95503	-6.3002	6.58086	0	0	0	0	0	0	FALSE	Def_HSPC vs Rest	Def_HSPC	Rest
CC2D2B	0.796	0.204	1.36148	4.33699e-06	7.98736e-06	0	0.5	-0.49021	-0.427636	1.84307	-5.08826	3.74309	0	0.0833333	0	0.0833333	0	0.295508	FALSE	Def_HSPC vs Rest	Def_HSPC	Rest
COL12A1	0.796	0.204	1.36148	1.29557e-07	1.10508e-07	0	0.5	0.170515	0.17091	1.85747	-4.45913	4.64503	0	0	0	0	0	0	FALSE	Def_HSPC vs Rest	Def_HSPC	Rest
COLEC10	0.7956	0.2044	1.35902	8.59396e-07	7.50418e-07	0	0.5	0.227575	0.13261	1.44097	-3.05886	3.94409	0	0	0	0	0	0	FALSE	Def_HSPC vs Rest	Def_HSPC	Rest
LY6G6D	0.7956	0.2044	1.35902	1.88069e-06	2.37182e-06	0	0.5	-0.0455863	0.110703	2.47695	-7.04542	8.60918	0.0294118	0	0.0294118	0	0.0280566	0	FALSE	Def_HSPC vs Rest	Def_HSPC	Rest
CD326:protein	0.7956	0.2044	1.35902	0.680634	1.71383	0	0.5	-0.462944	-0.116285	2.24389	-6.73371	5.52095	1.64706	1.66667	0.5	0.416667			FALSE	Def_HSPC vs Rest	Def_HSPC	Rest
KIF11	0.7954	0.2046	1.35779	0.000380448	0.000208168	0	0.5	0.625839	0.362184	3.27464	-6.10583	6.8126	2.76471	1.08333	0.411765	0.333333	3.48266	1.96383	FALSE	Def_HSPC vs Rest	Def_HSPC	Rest
SPRY4	0.7954	0.2046	1.35779	1.94551e-05	1.95505e-05	0	0.5	-0.0438317	-0.215223	1.96296	-3.57288	6.86911	0.0294118	0.0833333	0.0294118	0.0833333	0.0505357	0.168828	FALSE	Def_HSPC vs Rest	Def_HSPC	Rest
PURPL	0.7954	0.2046	1.35779	9.39571e-08	1.11541e-07	0	0.5	-0.350428	-0.392176	1.84387	-5.89984	5.42026	0	0	0	0	0	0	FALSE	Def_HSPC vs Rest	Def_HSPC	Rest
RASL11A	0.7952	0.2048	1.35656	1.88371e-05	3.22895e-05	0	0.5	-0.712601	-0.764671	1.5296	-6.07089	3.74954	0.0294118	0.333333	0.0294118	0.0833333	0.127049	0.698227	FALSE	Def_HSPC vs Rest	Def_HSPC	Rest
CD36:protein	0.795	0.205	1.35533	1.50679	2.07856	0	0.5	-0.458492	-0.490555	1.83838	-3.97935	5.20141	2.58824	5.41667	0.588235	0.75			FALSE	Def_HSPC vs Rest	Def_HSPC	Rest
JPH2	0.795	0.205	1.35533	6.13018e-08	5.03074e-08	0	0.5	0.0368026	-0.0422773	1.96669	-5.35449	5.05503	0	0	0	0	0	0	FALSE	Def_HSPC vs Rest	Def_HSPC	Rest
CD127:protein	0.795	0.205	1.35533	0.968468	1.14791	0	0.5	-0.196838	-0.219292	1.78865	-4.34382	4.88187	2.02941	1	0.205882	0.416667			FALSE	Def_HSPC vs Rest	Def_HSPC	Rest
KCND3	0.795	0.205	1.35533	4.90158e-06	3.56727e-06	0	0.5	0.668616	0.527456	1.8253	-2.90893	5.88112	0	0.166667	0	0.0833333	0	0.337655	FALSE	Def_HSPC vs Rest	Def_HSPC	Rest
TREM1	0.795	0.205	1.35533	1.05808e-05	1.22697e-05	0	0.5	0.0711907	0.13905	2.0068	-6.33591	5.10262	0.0882353	0	0.0294118	0	0.23062	0	FALSE	Def_HSPC vs Rest	Def_HSPC	Rest
SH3GL3	0.795	0.205	1.35533	1.93901e-05	1.59806e-05	0	0.5	0.447778	0.593173	1.91242	-5.4406	5.75961	0.147059	0	0.0294118	0	0.140283	0	FALSE	Def_HSPC vs Rest	Def_HSPC	Rest
LINC02817	0.795	0.205	1.35533	3.48489e-07	2.2993e-07	0	0.5	-0.110027	-0.282207	1.89637	-5.09522	7.27109	0	0	0	0	0	0	FALSE	Def_HSPC vs Rest	Def_HSPC	Rest
APLNR	0.795	0.205	1.35533	5.93712e-05	2.12698e-05	0	0.5	0.251035	-0.00982475	2.07753	-4.23131	8.7442	0.5	0	0.0294118	0	0.818867	0	FALSE	Def_HSPC vs Rest	Def_HSPC	Rest
SOX18	0.795	0.205	1.35533	8.34055e-05	7.05582e-05	0	0.5	0.104129	0.180317	2.5278	-5.83846	6.79177	0.411765	0.0833333	0.147059	0.0833333	0.935455	0.174557	FALSE	Def_HSPC vs Rest	Def_HSPC	Rest
LINC02432	0.7948	0.2052	1.35411	4.93883e-08	5.47296e-08	0	0.5	-0.291228	-0.225215	1.8135	-5.46689	4.15698	0	0	0	0	0	0	FALSE	Def_HSPC vs Rest	Def_HSPC	Rest
AL008725.1	0.7946	0.2054	1.35288	2.62001e-07	2.6286e-07	0	0.5	-0.248298	-0.290097	1.86079	-4.84566	5.72634	0	0	0	0	0	0	FALSE	Def_HSPC vs Rest	Def_HSPC	Rest
SNAI2	0.7946	0.2054	1.35288	6.65913e-06	4.5004e-06	0	0.5	0.0888588	-0.101384	1.83986	-4.26957	7.40189	0	0	0	0	0	0	FALSE	Def_HSPC vs Rest	Def_HSPC	Rest
RUNDC3A	0.7946	0.2054	1.35288	4.21621e-07	5.43642e-07	0	0.5	-0.338756	-0.449595	1.63215	-5.12509	4.59556	0	0	0	0	0	0	FALSE	Def_HSPC vs Rest	Def_HSPC	Rest
CLDN5	0.7946	0.2054	1.35288	0.000140941	6.15576e-05	0	0.5	0.353333	0.144633	2.01911	-3.74609	7.62515	0.735294	0	0.176471	0	1.31134	0	FALSE	Def_HSPC vs Rest	Def_HSPC	Rest
GLT1D1	0.7946	0.2054	1.35288	4.49173e-07	2.22765e-07	0	0.5	0.303822	0.183004	1.86693	-4.5799	5.47789	0	0	0	0	0	0	FALSE	Def_HSPC vs Rest	Def_HSPC	Rest
AC078983.1	0.7944	0.2056	1.35165	3.59907e-06	7.45841e-06	0	0.5	-0.318472	-0.156811	2.81403	-9.30123	7.62274	0	0	0	0	0	0	FALSE	Def_HSPC vs Rest	Def_HSPC	Rest
PTPRG	0.7944	0.2056	1.35165	3.13406e-05	3.12796e-05	0	0.5	-0.00245969	-0.0369449	1.61902	-3.58858	4.69743	0.0588235	0	0.0588235	0	0.103224	0	FALSE	Def_HSPC vs Rest	Def_HSPC	Rest
ACSM5	0.7944	0.2056	1.35165	3.95663e-07	8.95727e-07	0	0.5	-0.928684	-0.769052	2.38363	-6.20295	4.56839	0	0	0	0	0	0	FALSE	Def_HSPC vs Rest	Def_HSPC	Rest
IL19	0.7944	0.2056	1.35165	3.45307e-06	4.91958e-06	0	0.5	-0.119876	-0.0392704	1.58831	-3.72855	3.98292	0	0	0	0	0	0	FALSE	Def_HSPC vs Rest	Def_HSPC	Rest
LINC02240	0.7942	0.2058	1.35043	9.28811e-08	1.96729e-07	0	0.5	-0.578614	-0.527205	2.00627	-6.85724	4.40422	0	0	0	0	0	0	FALSE	Def_HSPC vs Rest	Def_HSPC	Rest
TIGIT	0.7942	0.2058	1.35043	1.08384e-06	1.06709e-06	0	0.5	-0.263919	-0.441006	1.82489	-4.62216	6.24234	0	0	0	0	0	0	FALSE	Def_HSPC vs Rest	Def_HSPC	Rest
TCEAL7	0.7942	0.2058	1.35043	7.7086e-06	4.00814e-06	0	0.5	0.255867	0.198708	2.33428	-6.7899	7.9686	0.0294118	0	0.0294118	0	0.0690579	0	FALSE	Def_HSPC vs Rest	Def_HSPC	Rest
AL157396.1	0.7942	0.2058	1.35043	1.76768e-07	1.48389e-07	0	0.5	0.0402267	0.110748	1.90099	-6.49677	5.91446	0	0	0	0	0	0	FALSE	Def_HSPC vs Rest	Def_HSPC	Rest
FLT3	0.7942	0.2058	1.35043	3.42752e-05	3.42475e-05	0	0.5	0.204973	0.0785151	2.13447	-5.00699	7.02988	0.0882353	0.25	0.0882353	0.166667	0.177051	0.607008	FALSE	Def_HSPC vs Rest	Def_HSPC	Rest
ANKS1B	0.794	0.206	1.34921	7.99991e-06	1.06611e-05	0	0.5	-0.31047	-0.409244	1.7253	-5.06796	4.655	0.0294118	0	0.0294118	0	0.0317519	0	FALSE	Def_HSPC vs Rest	Def_HSPC	Rest
RBPMS2	0.7938	0.2062	1.34798	2.65192e-05	3.00497e-05	0	0.5	0.181967	0.30296	2.04052	-6.32168	6.06075	0.0882353	0	0.0882353	0	0.113563	0	FALSE	Def_HSPC vs Rest	Def_HSPC	Rest
VCAM1	0.7936	0.2064	1.34676	3.15077e-06	4.38621e-06	0	0.5	-0.0245681	0.0486755	1.78396	-4.21728	4.18481	0	0	0	0	0	0	FALSE	Def_HSPC vs Rest	Def_HSPC	Rest
CCL3	0.7936	0.2064	1.34676	0.00015318	0.000224352	0	0.5	-0.660388	-0.754982	1.75529	-5.64857	4.73448	0.411765	3	0.352941	0.833333	0.701375	10.4611	FALSE	Def_HSPC vs Rest	Def_HSPC	Rest
GDPD5	0.7936	0.2064	1.34676	2.24879e-05	1.94023e-05	0	0.5	0.0886942	0.049541	1.77414	-4.00938	5.07833	0.0882353	0.0833333	0.0882353	0.0833333	0.164645	0.197145	FALSE	Def_HSPC vs Rest	Def_HSPC	Rest
RNASE3	0.7936	0.2064	1.34676	2.92606e-06	4.15705e-06	0	0.5	0.585848	0.755394	2.30237	-7.96847	6.92614	0	0	0	0	0	0	FALSE	Def_HSPC vs Rest	Def_HSPC	Rest
CCDC144NL-AS1	0.7936	0.2064	1.34676	4.48649e-07	4.93434e-07	0	0.5	-0.282469	-0.262635	1.80703	-5.47777	5.13978	0	0	0	0	0	0	FALSE	Def_HSPC vs Rest	Def_HSPC	Rest
LINC01133	0.7936	0.2064	1.34676	1.59928e-06	1.96255e-06	0	0.5	-0.391707	-0.532755	1.74733	-5.60879	5.65972	0	0	0	0	0	0	FALSE	Def_HSPC vs Rest	Def_HSPC	Rest
BNC1	0.7936	0.2064	1.34676	6.24653e-07	5.8718e-07	0	0.5	-0.143339	-0.161892	2.0144	-5.34608	5.71941	0	0	0	0	0	0	FALSE	Def_HSPC vs Rest	Def_HSPC	Rest
CD146:protein	0.7936	0.2064	1.34676	1.19516	0.601878	0	0.5	0.0683799	-0.045195	2.16361	-4.27675	7.43576	1.55882	1.75	0.529412	0.5			FALSE	Def_HSPC vs Rest	Def_HSPC	Rest
SLC4A4	0.7934	0.2066	1.34554	2.16938e-06	2.39781e-06	0	0.5	-0.413608	-0.558801	1.6255	-4.51143	4.75617	0	0	0	0	0	0	FALSE	Def_HSPC vs Rest	Def_HSPC	Rest
TUBB2B	0.7934	0.2066	1.34554	1.9668e-05	9.16174e-06	0	0.5	0.417909	0.431105	1.89193	-5.07817	7.10895	0	0	0	0	0	0	FALSE	Def_HSPC vs Rest	Def_HSPC	Rest
FOXD3-AS1	0.7934	0.2066	1.34554	1.61904e-06	2.11202e-06	0	0.5	-0.141443	-0.0516462	2.10479	-7.32721	5.78924	0	0	0	0	0	0	FALSE	Def_HSPC vs Rest	Def_HSPC	Rest
KIF14	0.7934	0.2066	1.34554	0.000204239	0.000104449	0	0.5	0.514809	0.216194	2.99303	-5.94472	6.52832	1.76471	0.416667	0.382353	0.166667	2.31362	0.667584	FALSE	Def_HSPC vs Rest	Def_HSPC	Rest
BHMT	0.7934	0.2066	1.34554	2.32566e-07	3.24283e-07	0	0.5	-0.290298	-0.274077	2.14777	-5.99079	5.0613	0	0	0	0	0	0	FALSE	Def_HSPC vs Rest	Def_HSPC	Rest
CD64:protein	0.7932	0.2068	1.34432	0.41323	0.830668	0	0.5	-0.678901	-0.559384	1.71348	-4.49351	3.46945	1.02941	3.83333	0.382353	0.833333			FALSE	Def_HSPC vs Rest	Def_HSPC	Rest
TREML1	0.7932	0.2068	1.34432	1.30418e-06	1.74485e-06	0	0.5	-0.380989	-0.307461	1.86998	-5.70145	5.51936	0	0	0	0	0	0	FALSE	Def_HSPC vs Rest	Def_HSPC	Rest
AC027228.2	0.7932	0.2068	1.34432	3.00408e-07	2.9138e-07	0	0.5	-0.20619	-0.340372	2.18457	-6.56324	7.19964	0	0	0	0	0	0	FALSE	Def_HSPC vs Rest	Def_HSPC	Rest
HLA-DMB	0.7932	0.2068	1.34432	4.83317e-05	6.79873e-05	0	0.5	-0.303749	-0.363394	2.09643	-5.96478	6.17791	0.235294	0.416667	0.205882	0.166667	0.436308	0.760406	FALSE	Def_HSPC vs Rest	Def_HSPC	Rest
CRIP3	0.7932	0.2068	1.34432	2.21342e-06	1.81341e-06	0	0.5	0.471346	0.519529	1.63119	-4.10216	5.30484	0	0	0	0	0	0	FALSE	Def_HSPC vs Rest	Def_HSPC	Rest
FRAS1	0.793	0.207	1.3431	4.32171e-06	5.32393e-06	0	0.5	-0.396993	-0.459046	1.77666	-4.59349	4.87368	0.0294118	0	0.0294118	0	0.0983671	0	FALSE	Def_HSPC vs Rest	Def_HSPC	Rest
ACKR3	0.793	0.207	1.3431	1.86648e-05	1.49904e-05	0	0.5	0.00702941	-0.288356	1.77764	-4.03313	6.58702	0.0294118	0.0833333	0.0294118	0.0833333	0.0895608	0.295508	FALSE	Def_HSPC vs Rest	Def_HSPC	Rest
SMCO3	0.793	0.207	1.3431	9.98098e-08	1.24615e-07	0	0.5	-0.345585	-0.370953	1.99331	-5.23935	5.9043	0	0	0	0	0	0	FALSE	Def_HSPC vs Rest	Def_HSPC	Rest
IFIT1B	0.793	0.207	1.3431	6.08188e-09	1.17451e-08	0	0.5	-0.889649	-0.916334	1.52139	-4.59657	3.27528	0	0	0	0	0	0	FALSE	Def_HSPC vs Rest	Def_HSPC	Rest
PHYHIPL	0.7928	0.2072	1.34189	5.57497e-07	4.02348e-07	0	0.5	0.135447	0.0382595	1.78714	-4.1514	5.72019	0	0	0	0	0	0	FALSE	Def_HSPC vs Rest	Def_HSPC	Rest
EDNRA	0.7928	0.2072	1.34189	2.05133e-06	1.50408e-06	0	0.5	0.2018	0.13925	1.71604	-3.68101	4.94258	0	0	0	0	0	0	FALSE	Def_HSPC vs Rest	Def_HSPC	Rest
ASS1	0.7926	0.2074	1.34067	1.11693e-06	1.04862e-06	0	0.5	-0.269085	-0.446525	1.80603	-4.93155	6.10117	0.0294118	0	0.0294118	0	0.0886431	0	FALSE	Def_HSPC vs Rest	Def_HSPC	Rest
TRGC1	0.7926	0.2074	1.34067	4.63569e-05	5.28166e-05	0	0.5	-0.0884893	-0.0306287	1.78374	-6.8682	4.27358	0.205882	0.25	0.147059	0.0833333	0.506135	0.491159	FALSE	Def_HSPC vs Rest	Def_HSPC	Rest
MND1	0.7926	0.2074	1.34067	0.000165893	0.000107069	0	0.5	0.470248	0.368847	2.47276	-5.09816	5.42049	0.970588	0.916667	0.294118	0.25	1.18871	1.72811	FALSE	Def_HSPC vs Rest	Def_HSPC	Rest
ANOS1	0.7924	0.2076	1.33945	5.82938e-07	4.60786e-07	0	0.5	-0.141365	-0.114749	2.1046	-7.04274	7.53359	0	0	0	0	0	0	FALSE	Def_HSPC vs Rest	Def_HSPC	Rest
RAB3C	0.7924	0.2076	1.33945	2.33785e-05	2.7421e-05	0	0.5	0.141853	0.347895	1.92063	-4.87869	4.86415	0.0294118	0.0833333	0.0294118	0.0833333	0.0410034	0.130883	FALSE	Def_HSPC vs Rest	Def_HSPC	Rest
SMIM32	0.7924	0.2076	1.33945	2.00862e-06	1.99674e-06	0	0.5	-0.163446	-0.174606	2.05342	-6.51015	5.5731	0	0	0	0	0	0	FALSE	Def_HSPC vs Rest	Def_HSPC	Rest
LINC02384	0.7922	0.2078	1.33824	1.44771e-05	1.9924e-05	0	0.5	-0.285126	-0.153794	1.89012	-6.00498	5.1471	0.0294118	0.0833333	0.0294118	0.0833333	0.0895608	0.300409	FALSE	Def_HSPC vs Rest	Def_HSPC	Rest
ROBO4	0.7922	0.2078	1.33824	3.6168e-05	2.15449e-05	0	0.5	0.389946	0.211802	1.89849	-3.90485	6.08675	0.235294	0	0.117647	0	0.50718	0	FALSE	Def_HSPC vs Rest	Def_HSPC	Rest
AL590068.4	0.7922	0.2078	1.33824	6.7897e-07	1.37201e-06	0	0.5	-0.903118	-0.959013	1.44186	-5.30344	3.487	0	0	0	0	0	0	FALSE	Def_HSPC vs Rest	Def_HSPC	Rest
AC000068.3	0.7922	0.2078	1.33824	1.12849e-06	9.46684e-07	0	0.5	0.279784	0.320007	2.27708	-7.30761	6.79591	0	0	0	0	0	0	FALSE	Def_HSPC vs Rest	Def_HSPC	Rest
LRRIQ1	0.7922	0.2078	1.33824	4.98759e-06	2.10026e-06	0	0.5	0.964949	1.05463	1.4133	-2.93931	4.93091	0.0294118	0	0.0294118	0	0.0410034	0	FALSE	Def_HSPC vs Rest	Def_HSPC	Rest
ZNF727	0.7922	0.2078	1.33824	4.09038e-06	2.77158e-06	0	0.5	0.378822	0.533387	2.16206	-6.09313	6.03069	0.0294118	0	0.0294118	0	0.087353	0	FALSE	Def_HSPC vs Rest	Def_HSPC	Rest
AC090921.1	0.7922	0.2078	1.33824	5.39144e-07	6.24739e-07	0	0.5	-0.336342	-0.376585	1.63591	-4.69113	4.24983	0	0	0	0	0	0	FALSE	Def_HSPC vs Rest	Def_HSPC	Rest
GALR2	0.7922	0.2078	1.33824	2.44755e-05	3.46026e-05	0	0.5	-0.440503	-0.556356	2.45223	-7.32211	7.27587	0	0	0	0	0	0	FALSE	Def_HSPC vs Rest	Def_HSPC	Rest
NCF2	0.792	0.208	1.33702	3.62925e-05	8.07493e-05	0	0.5	-0.51957	-0.453616	1.9944	-6.40173	4.77329	0.176471	0.0833333	0.117647	0.0833333	0.372536	0.16372	FALSE	Def_HSPC vs Rest	Def_HSPC	Rest
DNAJC6	0.792	0.208	1.33702	1.30762e-05	2.47926e-05	0	0.5	-0.108055	0.0634947	2.54919	-8.98972	8.11088	0.0588235	0.0833333	0.0588235	0.0833333	0.0510095	0.130883	FALSE	Def_HSPC vs Rest	Def_HSPC	Rest
PITX1	0.792	0.208	1.33702	1.99836e-07	2.5264e-07	0	0.5	-0.368838	-0.560686	1.47008	-3.38591	4.06316	0	0	0	0	0	0	FALSE	Def_HSPC vs Rest	Def_HSPC	Rest
ELAVL3	0.7918	0.2082	1.33581	2.12162e-06	1.78058e-06	0	0.5	-0.000736054	0.119191	1.91734	-6.08582	5.90516	0	0	0	0	0	0	FALSE	Def_HSPC vs Rest	Def_HSPC	Rest
LMOD1	0.7918	0.2082	1.33581	1.28657e-07	9.6606e-08	0	0.5	0.00705978	-0.146444	1.75487	-4.40871	6.1226	0	0	0	0	0	0	FALSE	Def_HSPC vs Rest	Def_HSPC	Rest
TRBC2	0.7918	0.2082	1.33581	0.000455644	0.00067215	0	0.5	-0.300721	-0.289778	2.08492	-6.45094	5.21733	1.67647	1.83333	0.558824	0.5	5.11809	4.4132	FALSE	Def_HSPC vs Rest	Def_HSPC	Rest
HLA-DQA1	0.7918	0.2082	1.33581	7.87592e-06	9.5309e-06	0	0.5	-0.299004	-0.404242	2.63503	-6.63861	8.66913	0.0588235	0	0.0588235	0	0.121142	0	FALSE	Def_HSPC vs Rest	Def_HSPC	Rest
MB	0.7916	0.2084	1.3346	2.84406e-06	3.99995e-06	0	0.5	-0.300351	-0.403039	2.1225	-6.25467	6.26686	0	0.0833333	0	0.0833333	0	0.184203	FALSE	Def_HSPC vs Rest	Def_HSPC	Rest
MIXL1	0.7916	0.2084	1.3346	1.96162e-05	1.1748e-05	0	0.5	0.516583	0.75167	2.175	-6.31768	5.94809	0.0588235	0	0.0588235	0	0.177289	0	FALSE	Def_HSPC vs Rest	Def_HSPC	Rest
AC131097.1	0.7916	0.2084	1.3346	1.19664e-06	1.21531e-06	0	0.5	-0.325642	-0.291024	2.3825	-6.76703	6.89606	0	0	0	0	0	0	FALSE	Def_HSPC vs Rest	Def_HSPC	Rest
CCR7	0.7916	0.2084	1.3346	2.59062e-05	3.11276e-05	0	0.5	-0.0289397	-0.15852	1.88909	-5.47154	6.29098	0.0882353	0.0833333	0.0882353	0.0833333	0.287339	0.300409	FALSE	Def_HSPC vs Rest	Def_HSPC	Rest
CX3CR1	0.7914	0.2086	1.33338	1.21172e-05	3.78267e-05	0	0.5	-0.843057	-0.811352	1.97296	-6.59594	4.48338	0.0882353	0.25	0.0882353	0.25	0.194454	0.66146	FALSE	Def_HSPC vs Rest	Def_HSPC	Rest
PI3	0.7914	0.2086	1.33338	3.5481e-07	3.43547e-07	0	0.5	-0.137953	-0.245688	1.71703	-4.92501	5.39152	0	0	0	0	0	0	FALSE	Def_HSPC vs Rest	Def_HSPC	Rest
CXCL1	0.7914	0.2086	1.33338	2.78649e-05	3.5554e-05	0	0.5	-0.474592	-0.522839	1.76324	-5.61657	4.71716	0.0588235	0	0.0294118	0	0.0526951	0	FALSE	Def_HSPC vs Rest	Def_HSPC	Rest
AL139384.2	0.7914	0.2086	1.33338	1.06538e-05	9.37592e-06	0	0.5	-0.089283	0.0904946	2.14477	-5.75465	5.30769	0.0882353	0	0.0294118	0	0.262059	0	FALSE	Def_HSPC vs Rest	Def_HSPC	Rest
OSGEPL1-AS1	0.7914	0.2086	1.33338	6.35284e-06	6.91641e-06	0	0.5	0.132054	-0.20117	1.5211	-2.59646	4.31829	0.0294118	0	0.0294118	0	0.0410034	0	FALSE	Def_HSPC vs Rest	Def_HSPC	Rest
WFDC2	0.7914	0.2086	1.33338	1.39589e-06	9.39085e-07	0	0.5	0.212574	0.162162	1.82669	-5.54263	6.61891	0.0294118	0	0.0294118	0	0.128999	0	FALSE	Def_HSPC vs Rest	Def_HSPC	Rest
HIST1H2BB	0.7914	0.2086	1.33338	6.7424e-05	3.79275e-05	0	0.5	0.470811	0.251898	2.3442	-5.12015	5.81464	0.205882	0.166667	0.176471	0.0833333	0.410615	0.288101	FALSE	Def_HSPC vs Rest	Def_HSPC	Rest
LGI4	0.7912	0.2088	1.33217	9.54064e-06	7.44037e-06	0	0.5	0.591057	0.367967	1.87938	-3.71094	5.25799	0	0	0	0	0	0	FALSE	Def_HSPC vs Rest	Def_HSPC	Rest
TPPP	0.7912	0.2088	1.33217	4.37974e-07	3.17908e-07	0	0.5	-0.0475834	-0.165145	1.80891	-4.92912	6.39411	0	0	0	0	0	0	FALSE	Def_HSPC vs Rest	Def_HSPC	Rest
PAK3	0.7912	0.2088	1.33217	4.10572e-06	4.62124e-06	0	0.5	0.31803	0.466651	1.56841	-4.26848	3.99358	0	0.0833333	0	0.0833333	0	0.295508	FALSE	Def_HSPC vs Rest	Def_HSPC	Rest
DNAJA4	0.7912	0.2088	1.33217	0.00119424	0.00156096	0	0.5	-0.456246	-0.515044	1.81902	-6.39271	4.99567	5.17647	7.33333	0.852941	0.916667	12.2154	18.3699	FALSE	Def_HSPC vs Rest	Def_HSPC	Rest
SULT1C4	0.7912	0.2088	1.33217	0.00028978	0.000273286	0	0.5	-0.0542743	-0.102361	1.98093	-5.5189	5.17968	1.11765	0.75	0.5	0.416667	2.82327	2.0816	FALSE	Def_HSPC vs Rest	Def_HSPC	Rest
CES1	0.791	0.209	1.33096	1.80619e-07	1.9165e-07	0	0.5	-0.168169	-0.174367	1.78995	-5.844	5.1235	0	0	0	0	0	0	FALSE	Def_HSPC vs Rest	Def_HSPC	Rest
AL356234.3	0.791	0.209	1.33096	1.78579e-06	1.95545e-06	0	0.5	-0.0907666	-0.0509624	1.79368	-4.12443	4.18178	0	0	0	0	0	0	FALSE	Def_HSPC vs Rest	Def_HSPC	Rest
PPBP	0.791	0.209	1.33096	6.78895e-06	8.76538e-06	0	0.5	-0.291332	-0.208207	1.97643	-5.0348	5.69607	0.0294118	0.0833333	0.0294118	0.0833333	0.0985979	0.174557	FALSE	Def_HSPC vs Rest	Def_HSPC	Rest
CDKN3	0.791	0.209	1.33096	0.000274159	0.00014135	0	0.5	0.805273	0.58312	2.39472	-4.71154	5.99403	2.61765	0.75	0.470588	0.25	2.96698	1.2554	FALSE	Def_HSPC vs Rest	Def_HSPC	Rest
BCL2A1	0.791	0.209	1.33096	3.86302e-05	4.53721e-05	0	0.5	-0.357541	-0.555765	1.48516	-3.83381	4.48654	0.205882	0	0.147059	0	0.787395	0	FALSE	Def_HSPC vs Rest	Def_HSPC	Rest
STAC	0.791	0.209	1.33096	3.96905e-06	4.53757e-06	0	0.5	-0.253549	-0.229696	2.26669	-7.17333	5.87934	0	0	0	0	0	0	FALSE	Def_HSPC vs Rest	Def_HSPC	Rest
CD86	0.791	0.209	1.33096	1.44014e-05	2.62594e-05	0	0.5	-0.659917	-0.729698	1.69405	-5.12796	4.45296	0	0.166667	0	0.166667	0	0.484611	FALSE	Def_HSPC vs Rest	Def_HSPC	Rest
HOXA9	0.7908	0.2092	1.32975	0.000734869	0.000486956	0	0.5	0.187395	0.471123	2.5556	-8.58621	6.85759	3.23529	0.916667	0.617647	0.583333	7.34816	2.75028	FALSE	Def_HSPC vs Rest	Def_HSPC	Rest
C1QTNF3	0.7908	0.2092	1.32975	2.7877e-05	3.65892e-05	0	0.5	-0.334484	-0.286348	1.70597	-6.20035	4.60615	0.0588235	0	0.0588235	0	0.219539	0	FALSE	Def_HSPC vs Rest	Def_HSPC	Rest
VEGFC	0.7908	0.2092	1.32975	4.63372e-06	3.35174e-06	0	0.5	-0.0304321	-0.242071	2.05245	-5.33396	7.10146	0	0	0	0	0	0	FALSE	Def_HSPC vs Rest	Def_HSPC	Rest
INSC	0.7906	0.2094	1.32855	8.50284e-06	9.7184e-06	0	0.5	-0.222445	-0.0356235	2.36475	-8.18117	5.94339	0	0	0	0	0	0	FALSE	Def_HSPC vs Rest	Def_HSPC	Rest
FREM2	0.7906	0.2094	1.32855	2.9694e-07	2.05498e-07	0	0.5	0.204753	0.214006	2.07978	-5.71011	6.35699	0	0	0	0	0	0	FALSE	Def_HSPC vs Rest	Def_HSPC	Rest
AC018647.1	0.7906	0.2094	1.32855	6.43714e-07	8.22103e-07	0	0.5	-0.30622	-0.335621	1.84639	-6.04965	5.35525	0	0	0	0	0	0	FALSE	Def_HSPC vs Rest	Def_HSPC	Rest
AL031710.1	0.7904	0.2096	1.32734	8.83474e-06	7.23341e-06	0	0.5	0.414484	0.354251	2.07381	-6.15273	7.0468	0.0294118	0	0.0294118	0	0.114398	0	FALSE	Def_HSPC vs Rest	Def_HSPC	Rest
AC092809.2	0.7902	0.2098	1.32613	8.6749e-07	1.79043e-06	0	0.5	-0.546658	-0.551848	1.85338	-5.15769	4.07054	0	0	0	0	0	0	FALSE	Def_HSPC vs Rest	Def_HSPC	Rest
LINP1	0.7902	0.2098	1.32613	2.3996e-06	2.65831e-06	0	0.5	0.0678366	-0.000487328	2.18176	-5.03915	4.72072	0	0	0	0	0	0	FALSE	Def_HSPC vs Rest	Def_HSPC	Rest
TMEM125	0.7902	0.2098	1.32613	4.84173e-06	6.83803e-06	0	0.5	-0.149844	-0.0784817	1.82398	-5.3646	4.14259	0.0294118	0	0.0294118	0	0.087353	0	FALSE	Def_HSPC vs Rest	Def_HSPC	Rest
SVEP1	0.79	0.21	1.32493	2.21089e-07	2.46452e-07	0	0.5	-0.292269	-0.357571	1.83559	-5.08261	4.39453	0	0	0	0	0	0	FALSE	Def_HSPC vs Rest	Def_HSPC	Rest
CNGB1	0.79	0.21	1.32493	1.35968e-06	2.31624e-06	0	0.5	-0.426689	-0.281944	1.91262	-6.9353	4.1116	0	0	0	0	0	0	FALSE	Def_HSPC vs Rest	Def_HSPC	Rest
HEMGN	0.79	0.21	1.32493	0.000542053	0.000637453	0	0.5	-0.235994	-0.153527	1.79843	-4.86343	3.78007	2.64706	3.41667	0.647059	0.666667	6.13504	9.12854	FALSE	Def_HSPC vs Rest	Def_HSPC	Rest
ESRP1	0.7898	0.2102	1.32372	1.9847e-07	1.7756e-07	0	0.5	0.00624122	-0.0812159	2.13445	-6.03656	6.70222	0	0	0	0	0	0	FALSE	Def_HSPC vs Rest	Def_HSPC	Rest
EPN2-AS1	0.7898	0.2102	1.32372	1.70197e-06	2.13141e-06	0	0.5	-0.00956617	-0.0250654	1.76139	-5.35244	5.13067	0	0	0	0	0	0	FALSE	Def_HSPC vs Rest	Def_HSPC	Rest
TTC39C-AS1	0.7898	0.2102	1.32372	1.01412e-07	2.26534e-07	0	0.5	-0.818888	-0.691956	1.95953	-6.11526	4.98743	0	0	0	0	0	0	FALSE	Def_HSPC vs Rest	Def_HSPC	Rest
SRPX	0.7896	0.2104	1.32252	3.85412e-06	1.98102e-06	0	0.5	0.223389	0.0841265	2.08877	-4.38318	6.78774	0	0	0	0	0	0	FALSE	Def_HSPC vs Rest	Def_HSPC	Rest
ZFAND2A	0.7896	0.2104	1.32252	0.0035152	0.00360403	0	0.5	-0.133154	-0.113034	1.86992	-5.8223	4.40682	23.7353	18.4167	0.911765	0.916667	55.7351	52.3387	FALSE	Def_HSPC vs Rest	Def_HSPC	Rest
MYH14	0.7896	0.2104	1.32252	7.6948e-08	1.44305e-07	0	0.5	-0.52322	-0.462062	1.80464	-5.83206	4.42134	0	0	0	0	0	0	FALSE	Def_HSPC vs Rest	Def_HSPC	Rest
CXCR5	0.7896	0.2104	1.32252	1.34213e-06	2.24296e-06	0	0.5	-0.525087	-0.649236	1.63084	-4.66544	4.09509	0	0	0	0	0	0	FALSE	Def_HSPC vs Rest	Def_HSPC	Rest
LGALS3	0.7896	0.2104	1.32252	2.4354e-06	2.13255e-06	0	0.5	0.054258	-0.0635366	1.63492	-4.73897	5.05656	0	0	0	0	0	0	FALSE	Def_HSPC vs Rest	Def_HSPC	Rest
CCL2	0.7894	0.2106	1.32131	6.83193e-05	8.23576e-05	0	0.5	-0.34457	-0.380956	1.91674	-7.08226	5.20223	0.352941	0.0833333	0.205882	0.0833333	0.569982	0.174557	FALSE	Def_HSPC vs Rest	Def_HSPC	Rest
NEU4	0.7894	0.2106	1.32131	1.39926e-05	1.45564e-05	0	0.5	-0.259655	-0.332492	2.12333	-6.18483	6.0444	0.0294118	0	0.0294118	0	0.0481686	0	FALSE	Def_HSPC vs Rest	Def_HSPC	Rest
AC104024.4	0.7894	0.2106	1.32131	5.59383e-08	6.2342e-08	0	0.5	-0.45547	-0.557001	1.7669	-4.87274	5.08446	0	0	0	0	0	0	FALSE	Def_HSPC vs Rest	Def_HSPC	Rest
FBXO5	0.7894	0.2106	1.32131	0.000205439	0.000125879	0	0.5	0.471409	0.288301	2.21592	-4.48005	5.23648	1.61765	0.0833333	0.323529	0.0833333	2.52697	0.300409	FALSE	Def_HSPC vs Rest	Def_HSPC	Rest
AL031293.1	0.7892	0.2108	1.32011	6.18149e-08	5.25046e-08	0	0.5	-0.137408	-0.186058	1.87382	-4.68987	5.62216	0.0294118	0	0.0294118	0	0.191483	0	FALSE	Def_HSPC vs Rest	Def_HSPC	Rest
MRAS	0.7892	0.2108	1.32011	1.16013e-05	9.89035e-06	0	0.5	-0.142293	-0.352023	1.94701	-4.60872	6.1568	0	0	0	0	0	0	FALSE	Def_HSPC vs Rest	Def_HSPC	Rest
SULT1E1	0.789	0.211	1.31891	2.28267e-07	1.80363e-07	0	0.5	0.0832384	0.0555334	2.01121	-6.12846	7.2704	0	0	0	0	0	0	FALSE	Def_HSPC vs Rest	Def_HSPC	Rest
HCN1	0.789	0.211	1.31891	1.61084e-06	1.00392e-06	0	0.5	0.407675	0.478271	1.73849	-5.93123	5.27339	0	0	0	0	0	0	FALSE	Def_HSPC vs Rest	Def_HSPC	Rest
STIL	0.789	0.211	1.31891	0.000135871	0.000105642	0	0.5	0.0119454	-0.180629	1.74597	-3.98171	4.13261	1	0.166667	0.352941	0.166667	1.33844	0.400428	FALSE	Def_HSPC vs Rest	Def_HSPC	Rest
SNCG	0.789	0.211	1.31891	1.18749e-05	1.2737e-05	0	0.5	-0.108624	-0.0646791	1.90176	-5.09029	5.83095	0.0588235	0	0.0588235	0	0.135522	0	FALSE	Def_HSPC vs Rest	Def_HSPC	Rest
Z82217.1	0.789	0.211	1.31891	8.97962e-06	9.97342e-06	0	0.5	-0.236622	-0.0960217	1.82895	-7.13073	5.1579	0.0588235	0.0833333	0.0588235	0.0833333	0.157284	0.295508	FALSE	Def_HSPC vs Rest	Def_HSPC	Rest
PCSK9	0.789	0.211	1.31891	6.32602e-07	4.26482e-07	0	0.5	0.37666	0.384255	1.76518	-4.59254	4.91746	0	0	0	0	0	0	FALSE	Def_HSPC vs Rest	Def_HSPC	Rest
SORBS2	0.7888	0.2112	1.31771	3.59352e-06	4.259e-06	0	0.5	-0.384687	-0.488948	1.56218	-3.75471	4.73314	0	0	0	0	0	0	FALSE	Def_HSPC vs Rest	Def_HSPC	Rest
PSMB9	0.7888	0.2112	1.31771	0.000469849	0.000381823	0	0.5	0.511047	0.539365	1.67812	-4.09973	5.12489	1.85294	1.33333	0.647059	0.5	4.46363	2.9048	FALSE	Def_HSPC vs Rest	Def_HSPC	Rest
RDH10	0.7888	0.2112	1.31771	1.56841e-05	2.48525e-05	0	0.5	-0.516368	-0.628044	1.58202	-4.75836	3.61221	0	0	0	0	0	0	FALSE	Def_HSPC vs Rest	Def_HSPC	Rest
BCL6B	0.7888	0.2112	1.31771	7.54482e-05	5.30378e-05	0	0.5	0.460612	0.610426	1.92264	-5.19231	4.9915	0.470588	0.5	0.264706	0.25	1.1645	1.00199	FALSE	Def_HSPC vs Rest	Def_HSPC	Rest
C3	0.7888	0.2112	1.31771	3.20869e-06	4.62512e-06	0	0.5	-0.548726	-0.570381	1.73732	-4.99037	4.64797	0	0	0	0	0	0	FALSE	Def_HSPC vs Rest	Def_HSPC	Rest
MARVELD3	0.7888	0.2112	1.31771	3.49126e-06	2.73967e-06	0	0.5	0.187055	0.0442524	1.79814	-3.49139	6.71267	0	0	0	0	0	0	FALSE	Def_HSPC vs Rest	Def_HSPC	Rest
GPR27	0.7886	0.2114	1.31651	1.38043e-05	8.8237e-06	0	0.5	0.278094	0.474786	2.3339	-6.22141	6.78875	0.0882353	0	0.0588235	0	0.214002	0	FALSE	Def_HSPC vs Rest	Def_HSPC	Rest
SLITRK6	0.7884	0.2116	1.31531	9.30807e-07	6.71951e-07	0	0.5	0.371529	0.402972	1.83796	-5.73374	4.9847	0	0	0	0	0	0	FALSE	Def_HSPC vs Rest	Def_HSPC	Rest
TPX2	0.7884	0.2116	1.31531	0.000914692	0.000444482	0	0.5	0.678136	0.420487	2.99915	-5.42302	6.15987	7.67647	3	0.5	0.583333	8.98156	5.40971	FALSE	Def_HSPC vs Rest	Def_HSPC	Rest
LINC01645	0.7884	0.2116	1.31531	7.65478e-07	2.09326e-06	0	0.5	-0.840714	-0.736217	1.98495	-7.36369	4.35201	0	0	0	0	0	0	FALSE	Def_HSPC vs Rest	Def_HSPC	Rest
AC046168.2	0.7884	0.2116	1.31531	3.29599e-07	2.07016e-07	0	0.5	0.424405	0.317127	1.63173	-3.6698	5.24616	0	0	0	0	0	0	FALSE	Def_HSPC vs Rest	Def_HSPC	Rest
CD2	0.7884	0.2116	1.31531	9.34127e-06	8.36264e-06	0	0.5	0.0112359	0.0738993	1.50195	-5.01264	4.50394	0.117647	0	0.0588235	0	0.120719	0	FALSE	Def_HSPC vs Rest	Def_HSPC	Rest
TK1	0.7884	0.2116	1.31531	0.000233844	0.000153497	0	0.5	0.418382	0.274634	2.47733	-4.799	5.59633	1.17647	0.5	0.382353	0.333333	1.54894	1.03456	FALSE	Def_HSPC vs Rest	Def_HSPC	Rest
PCDHA10	0.7884	0.2116	1.31531	3.23793e-07	2.10836e-07	0	0.5	0.289055	0.368591	1.83039	-5.56491	6.2496	0	0	0	0	0	0	FALSE	Def_HSPC vs Rest	Def_HSPC	Rest
AL355377.3	0.7884	0.2116	1.31531	4.26136e-06	3.72544e-06	0	0.5	0.0805408	0.0881987	1.74242	-5.25151	4.89014	0	0	0	0	0	0	FALSE	Def_HSPC vs Rest	Def_HSPC	Rest
LIPC	0.7884	0.2116	1.31531	2.71853e-06	2.96108e-06	0	0.5	-0.223833	-0.294587	1.72935	-4.10955	5.15069	0	0	0	0	0	0	FALSE	Def_HSPC vs Rest	Def_HSPC	Rest
LILRA5	0.7884	0.2116	1.31531	2.87918e-06	3.186e-06	0	0.5	-0.206788	-0.254572	1.69365	-4.20133	5.47598	0	0	0	0	0	0	FALSE	Def_HSPC vs Rest	Def_HSPC	Rest
CENPE	0.7882	0.2118	1.31411	0.000422482	0.000236346	0	0.5	0.55966	0.31638	2.86193	-5.34989	6.52619	3.94118	1.5	0.411765	0.25	5.33572	2.4757	FALSE	Def_HSPC vs Rest	Def_HSPC	Rest
XCL2	0.7882	0.2118	1.31411	1.41835e-05	2.4068e-05	0	0.5	-0.524644	-0.374398	1.78492	-6.04036	3.44219	0.0588235	0	0.0294118	0	0.121061	0	FALSE	Def_HSPC vs Rest	Def_HSPC	Rest
PCDH9	0.7882	0.2118	1.31411	0.000243079	0.000385242	0	0.5	-0.434136	-0.632112	1.53126	-3.98947	3.40027	0.176471	0.5	0.117647	0.166667	0.310652	0.944608	FALSE	Def_HSPC vs Rest	Def_HSPC	Rest
FGF23	0.788	0.212	1.31291	2.42297e-06	3.42319e-06	0	0.5	-0.188611	-0.010294	2.39452	-6.43825	6.68029	0	0	0	0	0	0	FALSE	Def_HSPC vs Rest	Def_HSPC	Rest
TNFSF15	0.788	0.212	1.31291	3.03113e-06	5.81479e-06	0	0.5	-0.562219	-0.507824	1.91272	-7.24402	4.16942	0	0	0	0	0	0	FALSE	Def_HSPC vs Rest	Def_HSPC	Rest
A2ML1	0.788	0.212	1.31291	1.34199e-06	1.90812e-06	0	0.5	-0.570177	-0.577378	1.64807	-5.00511	4.07853	0	0	0	0	0	0	FALSE	Def_HSPC vs Rest	Def_HSPC	Rest
CHST6	0.7878	0.2122	1.31171	1.52223e-06	2.10707e-06	0	0.5	-0.26939	-0.216581	1.91404	-6.26505	5.10435	0	0	0	0	0	0	FALSE	Def_HSPC vs Rest	Def_HSPC	Rest
BEND6	0.7878	0.2122	1.31171	6.15555e-05	5.5255e-05	0	0.5	0.164499	0.301001	2.11256	-6.42244	4.86341	0.176471	0.416667	0.0882353	0.166667	0.550341	0.861946	FALSE	Def_HSPC vs Rest	Def_HSPC	Rest
TSLP	0.7878	0.2122	1.31171	6.39937e-06	6.08378e-06	0	0.5	-0.113458	-0.0587158	1.90609	-5.9859	5.58308	0.0294118	0	0.0294118	0	0.100416	0	FALSE	Def_HSPC vs Rest	Def_HSPC	Rest
SHOX2	0.7878	0.2122	1.31171	5.48706e-07	7.65379e-07	0	0.5	-0.371993	-0.336	1.85397	-5.49035	4.62161	0	0	0	0	0	0	FALSE	Def_HSPC vs Rest	Def_HSPC	Rest
LINC01574	0.7876	0.2124	1.31052	4.07289e-07	2.72325e-07	0	0.5	0.161265	0.116144	2.07427	-6.10751	7.02154	0	0	0	0	0	0	FALSE	Def_HSPC vs Rest	Def_HSPC	Rest
F7	0.7876	0.2124	1.31052	1.1918e-07	1.98502e-07	0	0.5	-0.338861	-0.25604	1.96162	-6.6787	4.68945	0	0	0	0	0	0	FALSE	Def_HSPC vs Rest	Def_HSPC	Rest
CD164:protein	0.7876	0.2124	1.31052	1.26876	2.12424	0	0.5	-0.431518	-0.318973	1.76815	-5.22371	4.12013	2.73529	3.75	0.588235	0.75			FALSE	Def_HSPC vs Rest	Def_HSPC	Rest
PCDHB3	0.7876	0.2124	1.31052	2.50129e-07	1.45393e-07	0	0.5	0.187796	0.0500069	1.95056	-5.69366	7.36363	0	0	0	0	0	0	FALSE	Def_HSPC vs Rest	Def_HSPC	Rest
A1BG	0.7876	0.2124	1.31052	0.000146536	0.000173317	0	0.5	-0.199016	-0.277607	1.57792	-3.93501	4.02508	0.529412	0.416667	0.323529	0.416667	1.18854	1.00466	FALSE	Def_HSPC vs Rest	Def_HSPC	Rest
PKMYT1	0.7876	0.2124	1.31052	0.000120817	6.83013e-05	0	0.5	0.449793	0.288921	2.6825	-5.04421	6.06457	0.441176	0.0833333	0.294118	0.0833333	0.764462	0.168828	FALSE	Def_HSPC vs Rest	Def_HSPC	Rest
AC010319.3	0.7874	0.2126	1.30932	2.02597e-06	2.33135e-06	0	0.5	-0.425219	-0.558415	2.11347	-5.70013	6.60366	0	0	0	0	0	0	FALSE	Def_HSPC vs Rest	Def_HSPC	Rest
ANGPTL2	0.7872	0.2128	1.30813	3.93237e-06	4.89905e-06	0	0.5	-0.382022	-0.462399	1.64134	-4.89948	4.98458	0	0	0	0	0	0	FALSE	Def_HSPC vs Rest	Def_HSPC	Rest
SERPINE2	0.7872	0.2128	1.30813	0.000130149	0.000123993	0	0.5	0.141364	0.271125	1.83609	-5.97688	4.9342	0.941177	0.666667	0.382353	0.5	1.66575	1.86328	FALSE	Def_HSPC vs Rest	Def_HSPC	Rest
AL353693.1	0.7872	0.2128	1.30813	9.01612e-08	1.47506e-07	0	0.5	-0.442486	-0.574182	1.50506	-3.73466	3.97817	0	0	0	0	0	0	FALSE	Def_HSPC vs Rest	Def_HSPC	Rest
LY6H	0.7872	0.2128	1.30813	4.40502e-06	3.95934e-06	0	0.5	-0.139875	-0.13617	2.12866	-5.5936	7.37195	0.0588235	0	0.0294118	0	0.257998	0	FALSE	Def_HSPC vs Rest	Def_HSPC	Rest
SLC7A2	0.7872	0.2128	1.30813	2.8061e-06	3.43513e-06	0	0.5	-0.261583	-0.372538	1.91393	-5.11094	4.78621	0.0588235	0	0.0588235	0	0.157701	0	FALSE	Def_HSPC vs Rest	Def_HSPC	Rest
APELA	0.7872	0.2128	1.30813	9.67831e-07	6.45401e-07	0	0.5	0.0314558	0.0423822	2.03127	-6.34697	7.65859	0	0	0	0	0	0	FALSE	Def_HSPC vs Rest	Def_HSPC	Rest
INCENP	0.787	0.213	1.30694	0.000170789	9.1925e-05	0	0.5	0.571912	0.346795	2.48609	-4.88209	5.70962	1.14706	0.25	0.294118	0.166667	1.69762	0.456929	FALSE	Def_HSPC vs Rest	Def_HSPC	Rest
ST8SIA1	0.787	0.213	1.30694	3.61759e-06	4.40276e-06	0	0.5	-0.359297	-0.442732	1.67658	-5.85233	4.86945	0	0	0	0	0	0	FALSE	Def_HSPC vs Rest	Def_HSPC	Rest
SULT2A1	0.787	0.213	1.30694	1.22938e-06	9.90261e-07	0	0.5	0.194314	0.272441	2.43863	-6.82715	6.81783	0	0	0	0	0	0	FALSE	Def_HSPC vs Rest	Def_HSPC	Rest
LINC02071	0.787	0.213	1.30694	2.21774e-07	1.7212e-07	0	0.5	0.383954	0.404269	1.64924	-3.70947	4.77028	0	0	0	0	0	0	FALSE	Def_HSPC vs Rest	Def_HSPC	Rest
SLC35D3	0.7868	0.2132	1.30574	4.35591e-06	6.51234e-06	0	0.5	-0.311722	-0.19671	1.87453	-5.00494	5.10246	0	0	0	0	0	0	FALSE	Def_HSPC vs Rest	Def_HSPC	Rest
AC012101.2	0.7868	0.2132	1.30574	1.84669e-06	1.03519e-06	0	0.5	0.390911	0.306093	1.68672	-4.39633	5.61875	0.0294118	0	0.0294118	0	0.128999	0	FALSE	Def_HSPC vs Rest	Def_HSPC	Rest
CSF3R	0.7868	0.2132	1.30574	0.000112228	9.34057e-05	0	0.5	0.469012	0.569251	1.71765	-5.03121	4.06462	0.735294	0.75	0.382353	0.25	1.77629	2.32751	FALSE	Def_HSPC vs Rest	Def_HSPC	Rest
LINC00702	0.7868	0.2132	1.30574	3.72762e-07	3.57331e-07	0	0.5	0.0256142	0.0151796	1.67217	-4.67565	4.61461	0	0.0833333	0	0.0833333	0	0.174557	FALSE	Def_HSPC vs Rest	Def_HSPC	Rest
AC002454.1	0.7866	0.2134	1.30455	0.000550114	0.000430515	0	0.5	0.353251	0.493796	1.50821	-3.77289	4.47718	1.94118	1.75	0.588235	0.583333	3.77409	3.55076	FALSE	Def_HSPC vs Rest	Def_HSPC	Rest
LINC01684	0.7866	0.2134	1.30455	4.96171e-08	8.98184e-08	0	0.5	-0.488145	-0.423138	2.07243	-6.68023	6.14113	0	0	0	0	0	0	FALSE	Def_HSPC vs Rest	Def_HSPC	Rest
APOH	0.7866	0.2134	1.30455	1.47406e-06	1.94998e-06	0	0.5	-0.212164	-0.310142	1.78118	-5.19971	4.51369	0	0	0	0	0	0	FALSE	Def_HSPC vs Rest	Def_HSPC	Rest
NPDC1	0.7866	0.2134	1.30455	2.71487e-05	2.19886e-05	0	0.5	-0.0342211	-0.0451889	2.03136	-4.29637	6.15659	0.0588235	0	0.0588235	0	0.19122	0	FALSE	Def_HSPC vs Rest	Def_HSPC	Rest
LINC00309	0.7866	0.2134	1.30455	3.4244e-06	5.6228e-06	0	0.5	-0.295399	-0.289158	1.71953	-4.79962	4.0416	0.0294118	0	0.0294118	0	0.0317519	0	FALSE	Def_HSPC vs Rest	Def_HSPC	Rest
AC010096.1	0.7866	0.2134	1.30455	1.17016e-07	1.06821e-07	0	0.5	-0.15719	-0.244287	1.94596	-5.78223	6.59685	0	0	0	0	0	0	FALSE	Def_HSPC vs Rest	Def_HSPC	Rest
PTGDR2	0.7866	0.2134	1.30455	1.10927e-05	1.09695e-05	0	0.5	-0.0202219	0.0833139	1.91125	-6.1523	4.80376	0.0294118	0	0.0294118	0	0.0892077	0	FALSE	Def_HSPC vs Rest	Def_HSPC	Rest
PCDHB11	0.7866	0.2134	1.30455	2.19497e-06	1.22357e-06	0	0.5	0.342055	0.379872	2.41763	-6.84637	7.7812	0	0	0	0	0	0	FALSE	Def_HSPC vs Rest	Def_HSPC	Rest
LINC01485	0.7864	0.2136	1.30336	1.44724e-07	2.21843e-07	0	0.5	-0.608846	-0.555603	2.08078	-6.31843	6.80483	0	0	0	0	0	0	FALSE	Def_HSPC vs Rest	Def_HSPC	Rest
FABP3	0.7864	0.2136	1.30336	3.93225e-06	7.07109e-06	0	0.5	-0.608495	-0.653619	2.08023	-6.25531	4.9588	0	0	0	0	0	0	FALSE	Def_HSPC vs Rest	Def_HSPC	Rest
MYBL2	0.7864	0.2136	1.30336	0.00015831	9.86857e-05	0	0.5	0.454534	0.266492	2.51728	-5.33192	6.70332	0.647059	0.333333	0.264706	0.25	1.08783	0.665909	FALSE	Def_HSPC vs Rest	Def_HSPC	Rest
TFF3	0.7862	0.2138	1.30217	2.02281e-06	1.97856e-06	0	0.5	0.155814	0.227242	1.8754	-4.99612	5.74529	0	0	0	0	0	0	FALSE	Def_HSPC vs Rest	Def_HSPC	Rest
LRAT	0.7862	0.2138	1.30217	5.41918e-06	4.23724e-06	0	0.5	0.0683847	-0.0316496	2.01244	-5.81665	6.32023	0.0294118	0	0.0294118	0	0.0225932	0	FALSE	Def_HSPC vs Rest	Def_HSPC	Rest
UNC5C	0.786	0.214	1.30098	3.4998e-06	5.15551e-06	0	0.5	-0.447564	-0.497684	1.4843	-4.41536	3.41728	0	0	0	0	0	0	FALSE	Def_HSPC vs Rest	Def_HSPC	Rest
ITGBL1	0.786	0.214	1.30098	6.33714e-08	7.4368e-08	0	0.5	-0.233194	-0.31749	1.7975	-5.28919	5.09513	0	0	0	0	0	0	FALSE	Def_HSPC vs Rest	Def_HSPC	Rest
MMP9	0.7858	0.2142	1.29979	4.80583e-06	6.82408e-06	0	0.5	-0.465995	-0.529866	1.80298	-5.76783	4.82775	0	0.0833333	0	0.0833333	0	0.174557	FALSE	Def_HSPC vs Rest	Def_HSPC	Rest
CD195:protein	0.7858	0.2142	1.29979	0.218305	0.301575	0	0.5	-0.589498	-0.762138	1.15951	-2.78107	3.21062	0.176471	0.333333	0.147059	0.333333			FALSE	Def_HSPC vs Rest	Def_HSPC	Rest
KLRG1	0.7858	0.2142	1.29979	5.25053e-05	6.42479e-05	0	0.5	-0.175698	-0.27161	1.78336	-4.18325	4.74951	0.382353	0.75	0.176471	0.333333	0.756819	1.82137	FALSE	Def_HSPC vs Rest	Def_HSPC	Rest
C2orf88	0.7856	0.2144	1.2986	8.109e-05	8.72317e-05	0	0.5	0.262337	0.311713	2.03084	-6.6062	6.30705	0.676471	0.833333	0.323529	0.416667	1.12802	1.71263	FALSE	Def_HSPC vs Rest	Def_HSPC	Rest
CD11c:protein	0.7856	0.2144	1.2986	0.605922	0.622828	0	0.5	-0.136764	-0.210224	1.43647	-3.48716	3.81659	1.38235	2.58333	0.558824	0.583333			FALSE	Def_HSPC vs Rest	Def_HSPC	Rest
INSM1	0.7856	0.2144	1.2986	5.17254e-06	4.04974e-06	0	0.5	-0.0116601	0.103043	2.41807	-7.34032	7.03435	0	0	0	0	0	0	FALSE	Def_HSPC vs Rest	Def_HSPC	Rest
AGTR1	0.7856	0.2144	1.2986	1.0079e-06	1.1098e-06	0	0.5	-0.209161	-0.292383	1.58896	-3.37143	4.36041	0	0	0	0	0	0	FALSE	Def_HSPC vs Rest	Def_HSPC	Rest
SLC26A8	0.7856	0.2144	1.2986	5.18352e-07	6.93432e-07	0	0.5	-0.384764	-0.484606	1.61154	-4.80368	4.20904	0	0	0	0	0	0	FALSE	Def_HSPC vs Rest	Def_HSPC	Rest
PALLD	0.7856	0.2144	1.2986	0.000104553	0.000138279	0	0.5	-0.265879	-0.392139	1.37922	-4.16827	3.21924	0.323529	0.333333	0.264706	0.25	0.627857	1.05337	FALSE	Def_HSPC vs Rest	Def_HSPC	Rest
FOXD4L1	0.7854	0.2146	1.29742	4.4695e-07	4.80426e-07	0	0.5	-0.274361	-0.37015	1.6834	-3.75425	4.73575	0	0	0	0	0	0	FALSE	Def_HSPC vs Rest	Def_HSPC	Rest
LUCAT1	0.7854	0.2146	1.29742	1.15122e-05	1.69331e-05	0	0.5	-0.654444	-0.786005	1.56187	-5.04655	3.79298	0.0588235	0.0833333	0.0294118	0.0833333	0.161825	0.174557	FALSE	Def_HSPC vs Rest	Def_HSPC	Rest
GNG11	0.7854	0.2146	1.29742	0.00141888	0.00102169	0	0.5	0.373568	0.540625	1.51652	-3.87506	3.80798	5.76471	6.66667	0.911765	1	14.0029	19.736	FALSE	Def_HSPC vs Rest	Def_HSPC	Rest
LINC02452	0.7854	0.2146	1.29742	2.09939e-06	1.46809e-06	0	0.5	0.099154	-0.0846872	2.20249	-5.54719	6.72858	0	0.0833333	0	0.0833333	0	0.168828	FALSE	Def_HSPC vs Rest	Def_HSPC	Rest
HIST1H2BH	0.7854	0.2146	1.29742	0.000231832	0.00018425	0	0.5	0.247587	0.170508	1.90674	-4.72457	4.69446	1.02941	1.16667	0.323529	0.333333	1.41071	2.07616	FALSE	Def_HSPC vs Rest	Def_HSPC	Rest
CNTNAP2	0.7852	0.2148	1.29623	7.06694e-07	6.23255e-07	0	0.5	-0.0619681	-0.0431881	2.17123	-6.80837	7.38023	0	0	0	0	0	0	FALSE	Def_HSPC vs Rest	Def_HSPC	Rest
SMAD9	0.7852	0.2148	1.29623	8.60699e-06	7.0008e-06	0	0.5	0.136434	0.0838518	1.82292	-4.94686	5.41976	0	0	0	0	0	0	FALSE	Def_HSPC vs Rest	Def_HSPC	Rest
TFEC	0.7852	0.2148	1.29623	8.00994e-05	9.55232e-05	0	0.5	-0.10152	-0.0215282	1.3857	-4.44271	3.48825	0.470588	0.583333	0.205882	0.416667	0.90058	1.48416	FALSE	Def_HSPC vs Rest	Def_HSPC	Rest
DUSP9	0.785	0.215	1.29505	2.654e-06	4.00119e-06	0	0.5	-0.300469	-0.23966	1.94966	-6.28864	4.51428	0	0	0	0	0	0	FALSE	Def_HSPC vs Rest	Def_HSPC	Rest
AC002463.1	0.785	0.215	1.29505	1.08747e-05	9.76459e-06	0	0.5	-0.0476795	0.116218	2.2317	-6.80434	5.70689	0.0294118	0	0.0294118	0	0.0812255	0	FALSE	Def_HSPC vs Rest	Def_HSPC	Rest
CDC6	0.785	0.215	1.29505	0.000165741	0.000120878	0	0.5	0.305848	0.176986	1.79544	-3.53351	4.83931	0.823529	0.25	0.264706	0.25	1.22853	0.51675	FALSE	Def_HSPC vs Rest	Def_HSPC	Rest
CXADR	0.7848	0.2152	1.29386	4.45495e-05	4.60642e-05	0	0.5	0.118577	0.189906	1.70232	-4.90466	4.7405	0.117647	0.166667	0.0588235	0.0833333	0.110517	0.261766	FALSE	Def_HSPC vs Rest	Def_HSPC	Rest
WFDC3	0.7848	0.2152	1.29386	1.19228e-06	1.21065e-06	0	0.5	-0.24086	-0.34744	1.91242	-5.04701	6.01782	0	0	0	0	0	0	FALSE	Def_HSPC vs Rest	Def_HSPC	Rest
ITGAL	0.7846	0.2154	1.29268	0.000152061	0.00020775	0	0.5	-0.20599	-0.442591	1.67455	-5.00354	5.01119	0.794118	0.916667	0.382353	0.5	1.71167	2.22678	FALSE	Def_HSPC vs Rest	Def_HSPC	Rest
MYO10	0.7846	0.2154	1.29268	2.53537e-05	1.9059e-05	0	0.5	0.0791911	0.0482883	1.83687	-4.74304	5.15213	0.0588235	0	0.0588235	0	0.129588	0	FALSE	Def_HSPC vs Rest	Def_HSPC	Rest
AC245041.2	0.7846	0.2154	1.29268	1.94433e-07	2.16062e-07	0	0.5	-0.236408	-0.271926	1.92322	-5.36489	5.78033	0	0	0	0	0	0	FALSE	Def_HSPC vs Rest	Def_HSPC	Rest
IGFBP5	0.7846	0.2154	1.29268	1.17078e-05	4.78722e-06	0	0.5	0.171868	-0.0440083	2.1333	-4.50869	7.99682	0.0294118	0	0.0294118	0	0.0481686	0	FALSE	Def_HSPC vs Rest	Def_HSPC	Rest
RGS4	0.7846	0.2154	1.29268	2.59819e-06	1.23465e-06	0	0.5	0.632184	0.668987	1.7778	-4.25742	6.63426	0	0	0	0	0	0	FALSE	Def_HSPC vs Rest	Def_HSPC	Rest
OLFM2	0.7846	0.2154	1.29268	8.33871e-06	6.51528e-06	0	0.5	0.0618089	0.143636	1.93034	-6.46455	6.30266	0	0.0833333	0	0.0833333	0	0.197145	FALSE	Def_HSPC vs Rest	Def_HSPC	Rest
ADAMTS15	0.7844	0.2156	1.29149	1.53275e-06	2.60211e-06	0	0.5	-0.68398	-0.792632	1.27541	-4.67464	2.90245	0	0	0	0	0	0	FALSE	Def_HSPC vs Rest	Def_HSPC	Rest
TUBB1	0.7844	0.2156	1.29149	4.1819e-06	7.54727e-06	0	0.5	-0.601676	-0.57109	1.69038	-5.14238	4.62717	0	0	0	0	0	0	FALSE	Def_HSPC vs Rest	Def_HSPC	Rest
GABRE	0.7842	0.2158	1.29031	2.22165e-05	2.84177e-05	0	0.5	-0.167091	-0.163667	1.84232	-5.55366	4.55602	0.0294118	0	0.0294118	0	0.0481686	0	FALSE	Def_HSPC vs Rest	Def_HSPC	Rest
CKB	0.7842	0.2158	1.29031	0.000214238	0.000256709	0	0.5	-0.131273	-0.13188	1.89006	-5.38266	4.61632	1.20588	0.833333	0.235294	0.583333	2.32859	1.96898	FALSE	Def_HSPC vs Rest	Def_HSPC	Rest
ABCC6	0.7842	0.2158	1.29031	4.83685e-06	5.4884e-06	0	0.5	-0.137042	-0.122077	2.01561	-5.78112	5.62428	0.0588235	0.0833333	0.0588235	0.0833333	0.0831236	0.216226	FALSE	Def_HSPC vs Rest	Def_HSPC	Rest
CDHR5	0.7842	0.2158	1.29031	2.02412e-06	1.95343e-06	0	0.5	0.244325	0.137313	1.64474	-4.0293	4.68806	0	0	0	0	0	0	FALSE	Def_HSPC vs Rest	Def_HSPC	Rest
MYO3A	0.7842	0.2158	1.29031	1.69093e-06	1.58378e-06	0	0.5	0.530471	0.623023	1.69279	-4.38384	4.96429	0	0	0	0	0	0	FALSE	Def_HSPC vs Rest	Def_HSPC	Rest
MPZL2	0.7842	0.2158	1.29031	1.93852e-05	2.14373e-05	0	0.5	0.246584	-0.274297	2.02647	-4.5298	5.92496	0.117647	0.0833333	0.0882353	0.0833333	0.258481	0.3027	FALSE	Def_HSPC vs Rest	Def_HSPC	Rest
PCDH12	0.784	0.216	1.28913	2.04536e-05	3.33603e-05	0	0.5	-0.558312	-0.431816	1.97306	-6.50174	5.83843	0.0294118	0.0833333	0.0294118	0.0833333	0.0481686	0.197145	FALSE	Def_HSPC vs Rest	Def_HSPC	Rest
CLSPN	0.784	0.216	1.28913	0.000358696	0.000292451	0	0.5	0.0834015	-0.0486403	1.82445	-3.75099	4.92803	1.88235	1.08333	0.352941	0.416667	3.14269	2.10093	FALSE	Def_HSPC vs Rest	Def_HSPC	Rest
TMEM176B	0.784	0.216	1.28913	2.63441e-06	3.01172e-06	0	0.5	-0.234252	-0.230296	1.78966	-5.0556	5.41601	0	0	0	0	0	0	FALSE	Def_HSPC vs Rest	Def_HSPC	Rest
CLEC7A	0.784	0.216	1.28913	2.99692e-05	5.44069e-05	0	0.5	-0.476496	-0.531366	1.80285	-5.59261	4.46675	0.0294118	0.0833333	0.0294118	0.0833333	0.0520839	0.168828	FALSE	Def_HSPC vs Rest	Def_HSPC	Rest
AC092142.1	0.7838	0.2162	1.28795	7.39995e-07	8.42616e-07	0	0.5	-0.398889	-0.417725	2.16426	-7.22869	5.94313	0	0	0	0	0	0	FALSE	Def_HSPC vs Rest	Def_HSPC	Rest
VSTM2L	0.7838	0.2162	1.28795	6.20127e-07	5.95654e-07	0	0.5	-0.207179	-0.261991	1.87729	-6.85227	6.69842	0	0	0	0	0	0	FALSE	Def_HSPC vs Rest	Def_HSPC	Rest
AL133485.3	0.7838	0.2162	1.28795	1.84511e-06	2.25806e-06	0	0.5	-0.378169	-0.346859	2.10265	-6.03612	5.25321	0.0294118	0	0.0294118	0	0.0983671	0	FALSE	Def_HSPC vs Rest	Def_HSPC	Rest
SHISA3	0.7838	0.2162	1.28795	3.57603e-06	2.18518e-06	0	0.5	0.466086	0.399394	1.73049	-4.06805	5.00676	0	0	0	0	0	0	FALSE	Def_HSPC vs Rest	Def_HSPC	Rest
S100B	0.7836	0.2164	1.28677	0.000134968	0.000184259	0	0.5	-0.263956	-0.446511	2.25124	-6.64331	6.18754	0.176471	0	0.0882353	0	0.198658	0	FALSE	Def_HSPC vs Rest	Def_HSPC	Rest
EBF2	0.7836	0.2164	1.28677	2.16458e-06	1.85741e-06	0	0.5	0.0736735	-0.0114899	1.78876	-5.37064	5.45159	0	0	0	0	0	0	FALSE	Def_HSPC vs Rest	Def_HSPC	Rest
AC103718.1	0.7836	0.2164	1.28677	1.20089e-06	2.31168e-07	0	0.5	0.693827	0.528141	1.95908	-3.76668	9.1783	0	0	0	0	0	0	FALSE	Def_HSPC vs Rest	Def_HSPC	Rest
TTN	0.7834	0.2166	1.28559	0.000138516	0.000300835	0	0.5	-0.725554	-0.607494	1.81766	-6.04593	4.24325	0.117647	0.166667	0.0588235	0.0833333	0.249891	0.591017	FALSE	Def_HSPC vs Rest	Def_HSPC	Rest
DNAJB4	0.7834	0.2166	1.28559	0.000701982	0.000839506	0	0.5	-0.371865	-0.391612	1.63588	-5.56526	4.15338	3.47059	5.41667	0.794118	0.916667	7.51275	12.7237	FALSE	Def_HSPC vs Rest	Def_HSPC	Rest
PHLDA1	0.7834	0.2166	1.28559	0.000152383	0.000188419	0	0.5	-0.509159	-0.644534	1.3863	-4.31929	4.06803	0.235294	0.25	0.117647	0.166667	0.534976	0.499289	FALSE	Def_HSPC vs Rest	Def_HSPC	Rest
SMIM6	0.7832	0.2168	1.28441	2.24945e-05	1.80774e-05	0	0.5	0.24656	0.258602	2.03784	-5.14107	4.94953	0.0882353	0.166667	0.0882353	0.166667	0.189435	0.484611	FALSE	Def_HSPC vs Rest	Def_HSPC	Rest
SV2C	0.7832	0.2168	1.28441	3.27393e-06	4.65657e-06	0	0.5	-0.353203	-0.52262	1.4833	-3.81441	3.8643	0	0.0833333	0	0.0833333	0	0.295508	FALSE	Def_HSPC vs Rest	Def_HSPC	Rest
FOXD1	0.7832	0.2168	1.28441	5.0447e-06	9.08838e-06	0	0.5	-0.733422	-0.771891	1.64435	-7.02402	3.81619	0.0294118	0	0.0294118	0	0.0505357	0	FALSE	Def_HSPC vs Rest	Def_HSPC	Rest
ENPP1	0.783	0.217	1.28324	9.05958e-06	1.04506e-05	0	0.5	0.104779	0.221137	1.36964	-3.37671	3.24339	0	0	0	0	0	0	FALSE	Def_HSPC vs Rest	Def_HSPC	Rest
COL2A1	0.783	0.217	1.28324	2.72895e-05	2.64903e-05	0	0.5	-0.0577627	0.0617871	2.10808	-6.61706	5.45711	0.0588235	0	0.0588235	0	0.0885871	0	FALSE	Def_HSPC vs Rest	Def_HSPC	Rest
AL365226.2	0.783	0.217	1.28324	1.04819e-06	1.75111e-06	0	0.5	-0.431762	-0.506207	1.37682	-4.30313	3.37114	0	0	0	0	0	0	FALSE	Def_HSPC vs Rest	Def_HSPC	Rest
PYHIN1	0.783	0.217	1.28324	1.78814e-05	2.33413e-05	0	0.5	-0.13405	-0.168406	1.65602	-3.86713	4.24648	0	0	0	0	0	0	FALSE	Def_HSPC vs Rest	Def_HSPC	Rest
GIMAP4	0.7828	0.2172	1.28206	9.43603e-05	8.96064e-05	0	0.5	-0.223472	-0.401138	1.95334	-5.83046	7.67193	0.264706	0.166667	0.0882353	0.166667	0.518263	0.338276	FALSE	Def_HSPC vs Rest	Def_HSPC	Rest
MIR3681HG	0.7828	0.2172	1.28206	1.34215e-05	1.35606e-05	0	0.5	-0.12961	-0.106529	1.72101	-5.56656	4.92307	0	0	0	0	0	0	FALSE	Def_HSPC vs Rest	Def_HSPC	Rest
PARD6G-AS1	0.7828	0.2172	1.28206	9.03613e-05	9.55731e-05	0	0.5	-0.18057	-0.131775	1.78025	-5.87767	4.66991	0.823529	0.25	0.323529	0.166667	2.51665	0.524585	FALSE	Def_HSPC vs Rest	Def_HSPC	Rest
CDKN2C	0.7828	0.2172	1.28206	2.95202e-05	2.56127e-05	0	0.5	-0.189621	-0.288616	2.04484	-4.64423	5.425	0.176471	0.0833333	0.147059	0.0833333	0.197972	0.130883	FALSE	Def_HSPC vs Rest	Def_HSPC	Rest
F3	0.7828	0.2172	1.28206	1.83192e-06	1.79929e-06	0	0.5	-0.143893	-0.258431	1.70372	-4.24511	5.24094	0	0.0833333	0	0.0833333	0	0.16372	FALSE	Def_HSPC vs Rest	Def_HSPC	Rest
LGALS2	0.7828	0.2172	1.28206	2.41637e-06	2.30458e-06	0	0.5	0.0738028	-0.0556278	1.71397	-4.44188	5.69973	0	0	0	0	0	0	FALSE	Def_HSPC vs Rest	Def_HSPC	Rest
UNC13C	0.7828	0.2172	1.28206	4.70671e-06	3.06005e-06	0	0.5	0.180143	0.0529585	2.39155	-6.63016	7.20408	0	0	0	0	0	0	FALSE	Def_HSPC vs Rest	Def_HSPC	Rest
HIST1H4B	0.7826	0.2174	1.28088	9.26066e-06	8.84715e-06	0	0.5	-0.13846	-0.239359	1.42385	-3.44067	4.35608	0.0294118	0.0833333	0.0294118	0.0833333	0.0317519	0.130883	FALSE	Def_HSPC vs Rest	Def_HSPC	Rest
C2CD4B	0.7826	0.2174	1.28088	2.90054e-05	2.08244e-05	0	0.5	-0.053119	-0.241853	1.77819	-3.70581	5.72172	0.147059	0	0.0294118	0	0.240843	0	FALSE	Def_HSPC vs Rest	Def_HSPC	Rest
BPI	0.7826	0.2174	1.28088	1.67141e-07	1.62578e-07	0	0.5	0.12411	0.122576	1.79426	-5.10962	5.87643	0	0	0	0	0	0	FALSE	Def_HSPC vs Rest	Def_HSPC	Rest
CCNB2	0.7824	0.2176	1.27971	0.000632129	0.000344404	0	0.5	0.596478	0.379111	2.52081	-5.23879	5.9818	4.26471	2	0.470588	0.333333	5.66154	3.41938	FALSE	Def_HSPC vs Rest	Def_HSPC	Rest
MYLK	0.7822	0.2178	1.27853	2.57401e-05	2.97325e-05	0	0.5	-0.288225	-0.361693	1.75083	-4.56259	5.73578	0.0882353	0.416667	0.0882353	0.166667	0.194245	0.993467	FALSE	Def_HSPC vs Rest	Def_HSPC	Rest
MIAT	0.7822	0.2178	1.27853	5.38759e-06	9.75433e-06	0	0.5	-0.679765	-0.714438	1.5865	-5.013	3.39562	0	0	0	0	0	0	FALSE	Def_HSPC vs Rest	Def_HSPC	Rest
ACSM3	0.7822	0.2178	1.27853	0.000124838	0.000121885	0	0.5	0.260609	0.29739	1.90989	-5.51537	4.60983	0.147059	0.583333	0.147059	0.25	0.380682	1.41643	FALSE	Def_HSPC vs Rest	Def_HSPC	Rest
NDUFA4L2	0.782	0.218	1.27736	7.15904e-07	6.42436e-07	0	0.5	-0.0279522	-0.171071	1.70188	-4.11119	5.31895	0	0	0	0	0	0	FALSE	Def_HSPC vs Rest	Def_HSPC	Rest
HLA-DRA	0.782	0.218	1.27736	0.00243986	0.00200975	0	0.5	0.481485	0.461175	1.80232	-4.49444	6.04951	9.47059	2.83333	0.794118	0.333333	20.9631	7.43016	FALSE	Def_HSPC vs Rest	Def_HSPC	Rest
PPP2R2B	0.782	0.218	1.27736	5.87832e-07	2.54432e-07	0	0.5	0.500708	0.444537	1.73085	-3.86591	6.72625	0	0	0	0	0	0	FALSE	Def_HSPC vs Rest	Def_HSPC	Rest
SFN	0.7818	0.2182	1.27619	2.79837e-07	2.02931e-07	0	0.5	0.373136	0.28474	1.69433	-3.99654	4.71602	0	0	0	0	0	0	FALSE	Def_HSPC vs Rest	Def_HSPC	Rest
DIRAS2	0.7818	0.2182	1.27619	5.12664e-07	4.11697e-07	0	0.5	-0.035798	-0.0812826	2.27017	-7.46311	7.59345	0	0	0	0	0	0	FALSE	Def_HSPC vs Rest	Def_HSPC	Rest
AC092068.2	0.7818	0.2182	1.27619	4.95219e-06	4.91499e-06	0	0.5	-0.178051	-0.277835	1.88291	-4.73776	6.23474	0.0294118	0.0833333	0.0294118	0.0833333	0.191483	0.144051	FALSE	Def_HSPC vs Rest	Def_HSPC	Rest
AQP3	0.7818	0.2182	1.27619	1.89242e-05	2.5336e-05	0	0.5	-0.210404	-0.121528	1.64271	-5.2813	4.69594	0	0	0	0	0	0	FALSE	Def_HSPC vs Rest	Def_HSPC	Rest
LINC02762	0.7818	0.2182	1.27619	2.78741e-05	3.66426e-05	0	0.5	-0.00289308	-0.0178552	1.46222	-4.30221	3.19545	0.0294118	0.0833333	0.0294118	0.0833333	0.0225932	0.184203	FALSE	Def_HSPC vs Rest	Def_HSPC	Rest
FILIP1	0.7818	0.2182	1.27619	2.31015e-05	1.14857e-05	0	0.5	0.393772	0.171781	1.9953	-5.03244	7.71025	0.176471	0	0.0294118	0	0.289012	0	FALSE	Def_HSPC vs Rest	Def_HSPC	Rest
AC124798.2	0.7818	0.2182	1.27619	1.59697e-06	1.71933e-06	0	0.5	-0.130527	-0.131584	1.57701	-4.43801	3.68509	0	0	0	0	0	0	FALSE	Def_HSPC vs Rest	Def_HSPC	Rest
PDZRN4	0.7816	0.2184	1.27501	3.85943e-07	3.57571e-07	0	0.5	-0.00395771	-0.069252	1.80786	-4.09571	5.11078	0	0	0	0	0	0	FALSE	Def_HSPC vs Rest	Def_HSPC	Rest
TLCD4	0.7816	0.2184	1.27501	2.32559e-06	1.8964e-06	0	0.5	0.093447	0.0981483	1.95794	-6.75381	6.48643	0	0	0	0	0	0	FALSE	Def_HSPC vs Rest	Def_HSPC	Rest
AC116667.2	0.7814	0.2186	1.27384	1.82708e-07	3.90784e-07	0	0.5	-0.73394	-0.551175	1.77905	-5.42665	5.01397	0	0	0	0	0	0	FALSE	Def_HSPC vs Rest	Def_HSPC	Rest
KCNE5	0.7814	0.2186	1.27384	3.78704e-05	3.03829e-05	0	0.5	0.621189	0.749931	1.64733	-5.87842	4.27462	0.323529	0.0833333	0.0882353	0.0833333	0.319966	0.300409	FALSE	Def_HSPC vs Rest	Def_HSPC	Rest
IGSF1	0.7814	0.2186	1.27384	2.20392e-06	1.04122e-06	0	0.5	0.0727469	-0.140299	2.15508	-4.62373	9.59864	0	0	0	0	0	0	FALSE	Def_HSPC vs Rest	Def_HSPC	Rest
ANGPTL3	0.7814	0.2186	1.27384	2.57523e-06	3.22875e-06	0	0.5	-0.0321129	-0.112136	1.85608	-5.33684	4.30346	0	0	0	0	0	0	FALSE	Def_HSPC vs Rest	Def_HSPC	Rest
GJA4	0.7814	0.2186	1.27384	3.09168e-05	3.16695e-05	0	0.5	-0.0263415	-0.079711	2.14161	-5.66668	5.35326	0.176471	0.166667	0.117647	0.166667	0.339715	0.332547	FALSE	Def_HSPC vs Rest	Def_HSPC	Rest
NCAPG	0.7812	0.2188	1.27267	0.000285785	0.000160961	0	0.5	0.472076	0.240789	3.03757	-5.68032	6.18475	2.64706	0.5	0.411765	0.0833333	3.46307	0.864304	FALSE	Def_HSPC vs Rest	Def_HSPC	Rest
CNTN4	0.781	0.219	1.2715	5.11789e-06	5.40298e-06	0	0.5	-0.035234	-0.039216	1.80339	-5.07657	4.56057	0	0	0	0	0	0	FALSE	Def_HSPC vs Rest	Def_HSPC	Rest
IRF8	0.781	0.219	1.2715	0.00035696	0.000461952	0	0.5	-0.150652	-0.465686	1.9269	-5.33328	6.13816	1.17647	2	0.470588	0.416667	2.70059	4.18853	FALSE	Def_HSPC vs Rest	Def_HSPC	Rest
PDZK1	0.781	0.219	1.2715	4.27158e-06	4.12264e-06	0	0.5	0.330872	0.306591	1.54041	-3.26181	4.88239	0	0	0	0	0	0	FALSE	Def_HSPC vs Rest	Def_HSPC	Rest
LINC01857	0.781	0.219	1.2715	1.34562e-07	2.21586e-07	0	0.5	-0.432631	-0.352151	1.72921	-5.49943	3.51254	0	0	0	0	0	0	FALSE	Def_HSPC vs Rest	Def_HSPC	Rest
ADRB1	0.781	0.219	1.2715	9.37183e-06	1.23742e-05	0	0.5	-0.348472	-0.363647	1.63274	-5.82739	4.04703	0.0588235	0.25	0.0588235	0.0833333	0.0885683	0.491159	FALSE	Def_HSPC vs Rest	Def_HSPC	Rest
FILNC1	0.7808	0.2192	1.27033	1.89742e-07	3.82062e-07	0	0.5	-0.543249	-0.388149	1.72267	-5.83089	4.02972	0	0	0	0	0	0	FALSE	Def_HSPC vs Rest	Def_HSPC	Rest
ZNF214	0.7808	0.2192	1.27033	1.10329e-05	7.17741e-06	0	0.5	0.190654	0.24786	2.33954	-6.14496	7.45796	0.117647	0	0.0294118	0	0.208336	0	FALSE	Def_HSPC vs Rest	Def_HSPC	Rest
VMO1	0.7808	0.2192	1.27033	2.08399e-06	3.89981e-06	0	0.5	-0.85302	-0.761289	1.66241	-5.44562	4.09385	0	0	0	0	0	0	FALSE	Def_HSPC vs Rest	Def_HSPC	Rest
PSTPIP1	0.7808	0.2192	1.27033	4.43822e-05	5.83243e-05	0	0.5	-0.133951	-0.367734	1.55007	-4.04601	4.10293	0.176471	0.0833333	0.147059	0.0833333	0.466879	0.216226	FALSE	Def_HSPC vs Rest	Def_HSPC	Rest
MOGAT3	0.7806	0.2194	1.26917	1.60877e-07	1.8936e-07	0	0.5	-0.077702	0.0190163	1.71213	-4.94723	4.53232	0	0	0	0	0	0	FALSE	Def_HSPC vs Rest	Def_HSPC	Rest
AC004585.1	0.7806	0.2194	1.26917	1.18282e-06	1.80934e-06	0	0.5	-0.229808	-0.0269909	1.603	-5.02213	3.58727	0	0	0	0	0	0	FALSE	Def_HSPC vs Rest	Def_HSPC	Rest
LINC02365	0.7804	0.2196	1.268	1.0919e-06	1.3997e-06	0	0.5	0.00671715	-0.255507	1.87903	-5.0109	6.03836	0	0	0	0	0	0	FALSE	Def_HSPC vs Rest	Def_HSPC	Rest
NEFL	0.7804	0.2196	1.268	8.14917e-07	5.83755e-07	0	0.5	0.0814103	0.0024929	2.33804	-7.50298	8.00849	0	0	0	0	0	0	FALSE	Def_HSPC vs Rest	Def_HSPC	Rest
SCYGR4	0.7804	0.2196	1.268	3.67931e-07	4.60177e-07	0	0.5	0.0787056	0.264618	1.58995	-4.56712	3.6165	0	0	0	0	0	0	FALSE	Def_HSPC vs Rest	Def_HSPC	Rest
AC137932.2	0.7804	0.2196	1.268	1.86225e-07	3.45716e-07	0	0.5	-0.760765	-0.801605	1.6886	-5.53573	4.23796	0	0	0	0	0	0	FALSE	Def_HSPC vs Rest	Def_HSPC	Rest
GABRA2	0.7802	0.2198	1.26683	5.47819e-07	6.0221e-07	0	0.5	-0.316628	-0.269292	2.20725	-7.92061	6.69459	0	0	0	0	0	0	FALSE	Def_HSPC vs Rest	Def_HSPC	Rest
AC005954.2	0.7802	0.2198	1.26683	6.705e-07	1.32917e-06	0	0.5	-0.808432	-0.866717	1.80925	-6.29493	4.26783	0	0	0	0	0	0	FALSE	Def_HSPC vs Rest	Def_HSPC	Rest
PDLIM3	0.78	0.22	1.26567	2.92765e-05	3.06689e-05	0	0.5	-0.249525	-0.225399	2.16402	-7.31575	6.21358	0.117647	0.166667	0.0588235	0.0833333	0.33485	0.368406	FALSE	Def_HSPC vs Rest	Def_HSPC	Rest
CD34	0.7798	0.2202	1.2645	0.00120166	0.000779281	0	0.5	0.539493	0.677975	1.84909	-5.06319	4.71793	6.61765	6	0.941176	1	15.2878	16.9546	FALSE	Def_HSPC vs Rest	Def_HSPC	Rest
AIF1L	0.7798	0.2202	1.2645	3.37643e-06	2.08243e-06	0	0.5	0.310966	0.217531	1.75978	-4.92296	6.01153	0	0	0	0	0	0	FALSE	Def_HSPC vs Rest	Def_HSPC	Rest
IFITM1	0.7798	0.2202	1.2645	0.000154681	0.00018031	0	0.5	-0.154676	-0.309911	1.78398	-4.83051	5.32616	0.382353	0.166667	0.235294	0.0833333	0.843847	0.288101	FALSE	Def_HSPC vs Rest	Def_HSPC	Rest
GMPR	0.7796	0.2204	1.26334	8.93324e-05	0.000110536	0	0.5	-0.0670999	0.0444336	1.77112	-4.89102	4.64782	0.617647	0.333333	0.176471	0.25	0.847322	0.675137	FALSE	Def_HSPC vs Rest	Def_HSPC	Rest
CENPM	0.7796	0.2204	1.26334	0.000261348	0.000181009	0	0.5	0.375167	0.229741	2.2587	-4.97741	5.64401	1.55882	1.41667	0.470588	0.333333	2.49204	2.76959	FALSE	Def_HSPC vs Rest	Def_HSPC	Rest
DES	0.7796	0.2204	1.26334	3.95232e-07	2.67866e-07	0	0.5	0.184068	0.03088	1.87538	-4.64054	5.49796	0	0	0	0	0	0	FALSE	Def_HSPC vs Rest	Def_HSPC	Rest
CLMP	0.7794	0.2206	1.26217	1.94427e-06	2.62395e-06	0	0.5	-0.278939	-0.235494	1.72592	-4.9301	4.5841	0	0	0	0	0	0	FALSE	Def_HSPC vs Rest	Def_HSPC	Rest
HMOX1	0.7794	0.2206	1.26217	9.62091e-05	0.000162952	0	0.5	-0.505095	-0.58734	1.64891	-5.95721	3.54095	0.470588	2.75	0.352941	0.333333	1.22821	6.05852	FALSE	Def_HSPC vs Rest	Def_HSPC	Rest
GP5	0.7794	0.2206	1.26217	7.40686e-07	8.41731e-07	0	0.5	-0.264489	-0.415292	1.76434	-4.7239	5.50217	0	0	0	0	0	0	FALSE	Def_HSPC vs Rest	Def_HSPC	Rest
RBP5	0.7794	0.2206	1.26217	8.61474e-06	4.0172e-06	0	0.5	0.468301	0.212114	1.94477	-3.77674	7.92877	0	0	0	0	0	0	FALSE	Def_HSPC vs Rest	Def_HSPC	Rest
HP	0.7794	0.2206	1.26217	1.1349e-06	6.77255e-07	0	0.5	0.480878	0.402088	1.89078	-3.8901	6.33389	0	0	0	0	0	0	FALSE	Def_HSPC vs Rest	Def_HSPC	Rest
SPAG16-DT	0.7794	0.2206	1.26217	4.33326e-06	5.28851e-06	0	0.5	-0.0216586	-0.210222	1.63577	-3.87771	3.63295	0.0294118	0	0.0294118	0	0.0505357	0	FALSE	Def_HSPC vs Rest	Def_HSPC	Rest
AC087878.1	0.7792	0.2208	1.26101	1.25841e-07	1.32595e-07	0	0.5	-0.0719155	-0.00503731	1.94126	-4.79407	5.7193	0	0	0	0	0	0	FALSE	Def_HSPC vs Rest	Def_HSPC	Rest
WNT6	0.779	0.221	1.25985	2.15452e-07	1.56492e-07	0	0.5	-0.0324208	-0.199619	1.71316	-5.00695	6.73146	0	0	0	0	0	0	FALSE	Def_HSPC vs Rest	Def_HSPC	Rest
SYT1	0.779	0.221	1.25985	2.1592e-05	3.33491e-05	0	0.5	-0.335052	-0.340533	1.59031	-5.2512	4.24011	0.147059	0.0833333	0.0882353	0.0833333	0.311079	0.144051	FALSE	Def_HSPC vs Rest	Def_HSPC	Rest
MIR3142HG	0.779	0.221	1.25985	1.59386e-05	1.85064e-05	0	0.5	-0.257377	-0.327114	1.60823	-4.69744	4.70034	0.0882353	0	0.0882353	0	0.173195	0	FALSE	Def_HSPC vs Rest	Def_HSPC	Rest
ITIH1	0.779	0.221	1.25985	1.99587e-07	3.25539e-07	0	0.5	-0.332484	-0.264826	1.6829	-5.24915	3.7957	0	0	0	0	0	0	FALSE	Def_HSPC vs Rest	Def_HSPC	Rest
ABCC9	0.7788	0.2212	1.25869	2.34652e-07	1.91103e-07	0	0.5	0.00979131	0.0579996	2.09812	-7.77867	6.97021	0	0	0	0	0	0	FALSE	Def_HSPC vs Rest	Def_HSPC	Rest
CAVIN3	0.7786	0.2214	1.25753	1.54734e-05	7.58613e-06	0	0.5	0.376964	0.109635	1.81257	-3.69327	7.56166	0.0882353	0	0.0294118	0	0.144506	0	FALSE	Def_HSPC vs Rest	Def_HSPC	Rest
EGLN3	0.7786	0.2214	1.25753	4.82881e-05	6.16693e-05	0	0.5	-0.426877	-0.481979	1.78425	-4.4223	4.61525	0.205882	0	0.176471	0	0.429239	0	FALSE	Def_HSPC vs Rest	Def_HSPC	Rest
LYPD3	0.7786	0.2214	1.25753	9.4594e-06	1.09973e-05	0	0.5	-0.390708	-0.4327	1.8778	-5.19482	4.60369	0	0	0	0	0	0	FALSE	Def_HSPC vs Rest	Def_HSPC	Rest
AC243772.2	0.7786	0.2214	1.25753	4.99486e-07	8.93784e-07	0	0.5	-0.273038	-0.192731	1.97137	-7.03168	5.06374	0	0	0	0	0	0	FALSE	Def_HSPC vs Rest	Def_HSPC	Rest
RBP7	0.7786	0.2214	1.25753	5.11125e-06	4.93682e-06	0	0.5	-0.139582	-0.15929	1.72548	-4.21232	5.43674	0.0588235	0	0.0588235	0	0.0745162	0	FALSE	Def_HSPC vs Rest	Def_HSPC	Rest
POU6F2-AS1	0.7786	0.2214	1.25753	5.45166e-08	8.52794e-08	0	0.5	-0.374004	-0.330136	1.76435	-4.82467	4.99985	0	0	0	0	0	0	FALSE	Def_HSPC vs Rest	Def_HSPC	Rest
TCF15	0.7784	0.2216	1.25637	0.000166012	9.2671e-05	0	0.5	0.721431	0.814527	0.970504	-2.27734	3.47745	0.794118	0.666667	0.470588	0.25	1.72611	1.84334	FALSE	Def_HSPC vs Rest	Def_HSPC	Rest
CRYM	0.7784	0.2216	1.25637	2.18631e-05	2.18109e-05	0	0.5	0.0901873	0.0301795	1.61339	-4.69157	4.71451	0.0882353	0.25	0.0588235	0.166667	0.0985545	0.644029	FALSE	Def_HSPC vs Rest	Def_HSPC	Rest
HIST1H2AJ	0.7784	0.2216	1.25637	0.000131816	8.13027e-05	0	0.5	0.442122	0.233829	2.51428	-5.3014	5.69283	0.676471	0.333333	0.235294	0.25	1.02401	0.799835	FALSE	Def_HSPC vs Rest	Def_HSPC	Rest
ADGRL3	0.7782	0.2218	1.25521	3.84056e-06	3.31156e-06	0	0.5	-0.192281	-0.287451	1.69666	-3.98444	5.46608	0	0	0	0	0	0	FALSE	Def_HSPC vs Rest	Def_HSPC	Rest
ULBP2	0.7782	0.2218	1.25521	8.38013e-05	7.53859e-05	0	0.5	-0.0265135	-0.0312371	1.86905	-5.7868	5.43905	0.176471	0.166667	0.0882353	0.166667	0.29527	0.332547	FALSE	Def_HSPC vs Rest	Def_HSPC	Rest
DGAT2	0.7782	0.2218	1.25521	1.03451e-06	7.18925e-07	0	0.5	0.21754	0.15346	1.69929	-3.7373	5.85987	0	0	0	0	0	0	FALSE	Def_HSPC vs Rest	Def_HSPC	Rest
XIRP1	0.778	0.222	1.25405	5.36514e-07	5.91744e-07	0	0.5	-0.246489	-0.323007	2.18173	-6.05111	6.17077	0	0	0	0	0	0	FALSE	Def_HSPC vs Rest	Def_HSPC	Rest
NEURL3	0.778	0.222	1.25405	2.64298e-07	2.56551e-07	0	0.5	-0.096915	-0.186939	1.64442	-4.0363	5.29396	0	0	0	0	0	0	FALSE	Def_HSPC vs Rest	Def_HSPC	Rest
SERPINE3	0.778	0.222	1.25405	4.85869e-06	5.99163e-06	0	0.5	-0.0881931	0.051857	1.63115	-5.09727	3.68607	0	0.166667	0	0.166667	0	0.492654	FALSE	Def_HSPC vs Rest	Def_HSPC	Rest
ITGAM	0.778	0.222	1.25405	1.38099e-05	2.33748e-05	0	0.5	-0.758325	-0.837189	1.44118	-5.00447	3.14959	0.147059	0.0833333	0.147059	0.0833333	0.323135	0.184203	FALSE	Def_HSPC vs Rest	Def_HSPC	Rest
RGS17	0.7778	0.2222	1.25289	1.64455e-05	2.19478e-05	0	0.5	-0.311753	-0.292801	1.96458	-5.60047	4.84259	0.0294118	0.0833333	0.0294118	0.0833333	0.087353	0.197145	FALSE	Def_HSPC vs Rest	Def_HSPC	Rest
NT5E	0.7778	0.2222	1.25289	3.49711e-05	2.89523e-05	0	0.5	-0.0169001	-0.334623	1.86115	-4.42033	7.47009	0.0588235	0	0.0588235	0	0.0489407	0	FALSE	Def_HSPC vs Rest	Def_HSPC	Rest
MRC1	0.7776	0.2224	1.25173	6.59209e-05	0.000210878	0	0.5	-0.884825	-0.679515	2.02135	-7.74201	4.57676	0.5	1.16667	0.147059	0.25	1.16896	2.40977	FALSE	Def_HSPC vs Rest	Def_HSPC	Rest
CRHBP	0.7776	0.2224	1.25173	9.65957e-06	1.26851e-05	0	0.5	-0.46894	-0.459413	1.70788	-4.31122	4.02107	0.0882353	0.0833333	0.0882353	0.0833333	0.393234	0.184203	FALSE	Def_HSPC vs Rest	Def_HSPC	Rest
APLP1	0.7772	0.2228	1.24942	7.89207e-06	6.02082e-06	0	0.5	0.169296	0.218205	1.77141	-4.83696	5.17574	0.0588235	0	0.0588235	0	0.170433	0	FALSE	Def_HSPC vs Rest	Def_HSPC	Rest
HIST1H2AH	0.7772	0.2228	1.24942	0.00026222	0.00015907	0	0.5	0.429008	0.212769	2.53892	-5.45948	6.22309	1.23529	0.0833333	0.352941	0.0833333	1.93684	0.144051	FALSE	Def_HSPC vs Rest	Def_HSPC	Rest
LINC02192	0.7772	0.2228	1.24942	1.69982e-06	9.78546e-07	0	0.5	0.465371	0.184909	1.82178	-4.0048	6.79025	0	0	0	0	0	0	FALSE	Def_HSPC vs Rest	Def_HSPC	Rest
MMRN2	0.7772	0.2228	1.24942	2.12429e-05	1.76584e-05	0	0.5	-0.194406	-0.313636	1.89946	-4.86731	6.63318	0.117647	0	0.0882353	0	0.287557	0	FALSE	Def_HSPC vs Rest	Def_HSPC	Rest
ELAVL4	0.777	0.223	1.24827	1.69092e-05	2.41704e-05	0	0.5	-0.283174	-0.239796	1.56449	-4.13548	3.92821	0.0588235	0	0.0588235	0	0.0489407	0	FALSE	Def_HSPC vs Rest	Def_HSPC	Rest
RNASE6	0.777	0.223	1.24827	6.44206e-05	9.1012e-05	0	0.5	-0.527304	-0.619839	1.485	-3.76589	3.79537	0.205882	0	0.117647	0	0.407272	0	FALSE	Def_HSPC vs Rest	Def_HSPC	Rest
MZB1	0.777	0.223	1.24827	0.000932027	0.000831783	0	0.5	0.194091	0.215662	2.30658	-6.24581	7.17925	3.14706	1.5	0.735294	0.5	9.18852	3.39484	FALSE	Def_HSPC vs Rest	Def_HSPC	Rest
NCAM1	0.7768	0.2232	1.24711	2.54465e-05	2.89061e-05	0	0.5	0.0682129	0.297702	1.49129	-5.20738	2.98377	0.117647	0.333333	0.0882353	0.25	0.225686	1.36273	FALSE	Def_HSPC vs Rest	Def_HSPC	Rest
LINC01228	0.7768	0.2232	1.24711	6.29684e-07	5.39301e-07	0	0.5	0.0344017	0.127725	2.63116	-7.58437	7.65598	0	0	0	0	0	0	FALSE	Def_HSPC vs Rest	Def_HSPC	Rest
RND1	0.7766	0.2234	1.24596	4.74715e-05	4.89454e-05	0	0.5	-0.198147	-0.331345	1.59103	-4.76381	4.26733	0.235294	0.0833333	0.176471	0.0833333	0.392616	0.174557	FALSE	Def_HSPC vs Rest	Def_HSPC	Rest
AC010478.1	0.7766	0.2234	1.24596	4.63885e-07	3.67716e-07	0	0.5	0.0292816	0.0482035	1.75688	-5.84854	6.05884	0	0	0	0	0	0	FALSE	Def_HSPC vs Rest	Def_HSPC	Rest
MAF	0.7766	0.2234	1.24596	0.000436584	0.000811299	0	0.5	-0.70872	-0.712022	1.70721	-5.87333	4.71819	0.941177	3.58333	0.323529	0.833333	2.38061	8.62008	FALSE	Def_HSPC vs Rest	Def_HSPC	Rest
UNC5B	0.7764	0.2236	1.24481	5.80358e-06	5.79645e-06	0	0.5	-0.308174	-0.393351	1.68156	-4.93426	5.32441	0	0	0	0	0	0	FALSE	Def_HSPC vs Rest	Def_HSPC	Rest
NKX6-1	0.7764	0.2236	1.24481	3.58091e-06	4.75404e-06	0	0.5	-0.334636	-0.402956	1.80268	-4.8156	4.64855	0	0	0	0	0	0	FALSE	Def_HSPC vs Rest	Def_HSPC	Rest
GDF15	0.7764	0.2236	1.24481	1.06501e-05	1.42734e-05	0	0.5	-0.599581	-0.682444	1.49564	-4.48202	3.92882	0.0588235	0	0.0294118	0	0.0963373	0	FALSE	Def_HSPC vs Rest	Def_HSPC	Rest
ANXA3	0.7764	0.2236	1.24481	3.24743e-05	2.60929e-05	0	0.5	0.224657	0.200334	1.61137	-3.71311	4.94587	0.117647	0.25	0.0588235	0.166667	0.216715	0.445969	FALSE	Def_HSPC vs Rest	Def_HSPC	Rest
AL022162.1	0.7764	0.2236	1.24481	1.17425e-05	1.44752e-05	0	0.5	0.088641	-0.12819	1.8155	-5.41867	5.79583	0.0294118	0	0.0294118	0	0.114398	0	FALSE	Def_HSPC vs Rest	Def_HSPC	Rest
MCOLN2	0.7762	0.2238	1.24366	6.44563e-06	6.21639e-06	0	0.5	0.0135509	-0.0314178	1.50677	-3.80587	4.44533	0	0	0	0	0	0	FALSE	Def_HSPC vs Rest	Def_HSPC	Rest
AL358333.3	0.7762	0.2238	1.24366	3.03478e-07	6.16444e-07	0	0.5	-0.450029	-0.475595	1.65737	-5.21067	4.02699	0	0	0	0	0	0	FALSE	Def_HSPC vs Rest	Def_HSPC	Rest
DEFB1	0.7762	0.2238	1.24366	3.55291e-07	3.83974e-07	0	0.5	0.159694	0.201665	2.11668	-6.63024	6.20276	0	0	0	0	0	0	FALSE	Def_HSPC vs Rest	Def_HSPC	Rest
ADAMTSL3	0.7762	0.2238	1.24366	3.97468e-07	3.46615e-07	0	0.5	-0.000369001	-0.0293198	1.90887	-5.45079	6.15874	0	0	0	0	0	0	FALSE	Def_HSPC vs Rest	Def_HSPC	Rest
CHRM2	0.7762	0.2238	1.24366	3.01148e-06	2.12669e-06	0	0.5	0.267329	0.361673	1.75952	-6.55701	5.53198	0.0588235	0	0.0588235	0	0.17928	0	FALSE	Def_HSPC vs Rest	Def_HSPC	Rest
ALKAL2	0.776	0.224	1.24251	9.07729e-06	1.07898e-05	0	0.5	-0.245657	-0.296057	2.03124	-6.37349	6.86317	0.0588235	0	0.0588235	0	0.187575	0	FALSE	Def_HSPC vs Rest	Def_HSPC	Rest
MIR100HG	0.776	0.224	1.24251	6.55459e-06	8.47386e-06	0	0.5	-0.434857	-0.46405	1.50414	-4.75791	4.10488	0.0294118	0.166667	0.0294118	0.0833333	0.0605305	0.349113	FALSE	Def_HSPC vs Rest	Def_HSPC	Rest
MASP1	0.7758	0.2242	1.24136	1.50278e-06	1.22311e-06	0	0.5	-0.0331416	-0.175286	1.64661	-3.5074	5.67186	0	0	0	0	0	0	FALSE	Def_HSPC vs Rest	Def_HSPC	Rest
ACTG2	0.7758	0.2242	1.24136	9.08465e-07	9.70328e-07	0	0.5	-0.229544	-0.349632	1.5793	-3.79287	4.85056	0	0	0	0	0	0	FALSE	Def_HSPC vs Rest	Def_HSPC	Rest
SERPINA5	0.7758	0.2242	1.24136	7.79584e-08	8.75098e-08	0	0.5	-0.0841187	-0.0950995	1.79075	-5.62534	5.26434	0	0	0	0	0	0	FALSE	Def_HSPC vs Rest	Def_HSPC	Rest
ADAMTS8	0.7758	0.2242	1.24136	3.61764e-07	2.7768e-07	0	0.5	0.190699	0.139315	1.81663	-4.86689	4.91566	0	0	0	0	0	0	FALSE	Def_HSPC vs Rest	Def_HSPC	Rest
WWTR1	0.7758	0.2242	1.24136	3.46428e-05	1.372e-05	0	0.5	0.291519	-0.0776796	2.18225	-4.35403	8.58087	0.0882353	0	0.0588235	0	0.12864	0	FALSE	Def_HSPC vs Rest	Def_HSPC	Rest
AC024022.1	0.7758	0.2242	1.24136	1.25809e-07	8.52732e-08	0	0.5	0.169184	0.219306	1.56322	-3.88829	5.07371	0	0	0	0	0	0	FALSE	Def_HSPC vs Rest	Def_HSPC	Rest
LINC01545	0.7758	0.2242	1.24136	5.67054e-06	6.20941e-06	0	0.5	-0.145077	-0.129944	1.7947	-4.69219	4.68688	0	0	0	0	0	0	FALSE	Def_HSPC vs Rest	Def_HSPC	Rest
ITGA3	0.7756	0.2244	1.24021	4.2636e-06	4.67364e-06	0	0.5	-0.10753	-0.0641565	1.71547	-4.33177	4.08652	0	0	0	0	0	0	FALSE	Def_HSPC vs Rest	Def_HSPC	Rest
AC108463.3	0.7756	0.2244	1.24021	1.01595e-05	1.15155e-05	0	0.5	-0.138341	-0.154516	1.91818	-5.45023	5.2489	0.0294118	0.0833333	0.0294118	0.0833333	0.0424412	0.184203	FALSE	Def_HSPC vs Rest	Def_HSPC	Rest
TEK	0.7754	0.2246	1.23906	4.71485e-05	2.83016e-05	0	0.5	0.256402	0.113374	1.82793	-4.21109	5.76008	0.0588235	0.166667	0.0588235	0.166667	0.0745162	0.341196	FALSE	Def_HSPC vs Rest	Def_HSPC	Rest
MELK	0.7754	0.2246	1.23906	8.82263e-05	5.41384e-05	0	0.5	0.370551	0.242284	2.64456	-4.81486	5.5919	0.470588	0.333333	0.205882	0.166667	0.625734	0.637366	FALSE	Def_HSPC vs Rest	Def_HSPC	Rest
SLC30A2	0.7754	0.2246	1.23906	3.28415e-06	3.72387e-06	0	0.5	-0.299921	-0.235091	2.46365	-7.53774	6.31834	0.0294118	0	0.0294118	0	0.0622208	0	FALSE	Def_HSPC vs Rest	Def_HSPC	Rest
ORM1	0.7754	0.2246	1.23906	9.20235e-08	7.52138e-08	0	0.5	0.000463454	-0.0957622	1.62412	-3.77185	5.55314	0	0	0	0	0	0	FALSE	Def_HSPC vs Rest	Def_HSPC	Rest
TM4SF5	0.7754	0.2246	1.23906	8.09041e-07	7.00637e-07	0	0.5	0.246676	0.192266	1.6948	-4.66808	5.59058	0	0	0	0	0	0	FALSE	Def_HSPC vs Rest	Def_HSPC	Rest
NES	0.7752	0.2248	1.23791	7.71047e-06	3.39193e-06	0	0.5	0.120213	-0.152228	1.78549	-4.07368	7.70337	0	0	0	0	0	0	FALSE	Def_HSPC vs Rest	Def_HSPC	Rest
SCX	0.7752	0.2248	1.23791	2.65159e-05	4.60445e-05	0	0.5	-0.561504	-0.543678	1.41793	-4.62998	3.32238	0.0294118	0	0.0294118	0	0.0424412	0	FALSE	Def_HSPC vs Rest	Def_HSPC	Rest
JAM2	0.7752	0.2248	1.23791	1.1761e-05	5.75752e-06	0	0.5	0.520678	0.529245	1.99086	-4.89913	6.89922	0.0588235	0	0.0588235	0	0.153219	0	FALSE	Def_HSPC vs Rest	Def_HSPC	Rest
FAM167B	0.7752	0.2248	1.23791	5.81321e-06	4.26079e-06	0	0.5	-0.116238	-0.264795	1.96294	-4.41228	7.22664	0	0	0	0	0	0	FALSE	Def_HSPC vs Rest	Def_HSPC	Rest
HAS2	0.775	0.225	1.23676	2.00662e-06	1.79913e-06	0	0.5	-0.176497	-0.158952	1.69102	-4.75586	4.31288	0	0.0833333	0	0.0833333	0	0.130883	FALSE	Def_HSPC vs Rest	Def_HSPC	Rest
SIGLEC6	0.775	0.225	1.23676	5.27631e-06	7.3156e-06	0	0.5	-0.791341	-0.786324	1.45497	-5.36511	3.40882	0	0	0	0	0	0	FALSE	Def_HSPC vs Rest	Def_HSPC	Rest
OGN	0.775	0.225	1.23676	4.49231e-06	4.14749e-06	0	0.5	0.226877	0.259387	1.75785	-5.2814	5.06833	0	0	0	0	0	0	FALSE	Def_HSPC vs Rest	Def_HSPC	Rest
CCL15	0.775	0.225	1.23676	6.03499e-06	6.01255e-06	0	0.5	0.0421687	0.104217	1.77246	-3.80438	6.02733	0	0	0	0	0	0	FALSE	Def_HSPC vs Rest	Def_HSPC	Rest
AC016831.1	0.7748	0.2252	1.23562	2.60819e-06	3.89041e-06	0	0.5	-0.546049	-0.566421	1.52265	-4.61198	3.38874	0	0	0	0	0	0	FALSE	Def_HSPC vs Rest	Def_HSPC	Rest
PGM5P4-AS1	0.7748	0.2252	1.23562	2.58812e-07	2.45682e-07	0	0.5	-0.137171	-0.159235	1.74388	-5.0922	5.94891	0	0	0	0	0	0	FALSE	Def_HSPC vs Rest	Def_HSPC	Rest
SNORC	0.7748	0.2252	1.23562	2.95983e-05	1.58492e-05	0	0.5	0.794105	0.790032	1.54172	-3.74542	4.80431	0.0882353	0	0.0588235	0	0.160304	0	FALSE	Def_HSPC vs Rest	Def_HSPC	Rest
SEC14L3	0.7748	0.2252	1.23562	8.96785e-08	1.07588e-07	0	0.5	-0.274424	-0.234704	1.64468	-4.14787	4.2949	0	0	0	0	0	0	FALSE	Def_HSPC vs Rest	Def_HSPC	Rest
ANGPT2	0.7746	0.2254	1.23447	8.2515e-05	6.33423e-05	0	0.5	0.412492	0.532922	1.43463	-4.00411	3.64353	0.352941	0	0.176471	0	0.467741	0	FALSE	Def_HSPC vs Rest	Def_HSPC	Rest
TYMS	0.7746	0.2254	1.23447	0.00164963	0.00112459	0	0.5	0.436367	0.356242	2.08358	-4.24452	4.92611	8.61765	5.5	0.764706	0.583333	13.101	10.5887	FALSE	Def_HSPC vs Rest	Def_HSPC	Rest
HES4	0.7746	0.2254	1.23447	9.19567e-05	8.25125e-05	0	0.5	-0.156423	-0.153298	1.85645	-5.26009	5.85825	0.676471	0	0.205882	0	2.03323	0	FALSE	Def_HSPC vs Rest	Def_HSPC	Rest
CD163L1	0.7744	0.2256	1.23332	3.14624e-06	8.6497e-06	0	0.5	-0.879898	-0.750202	1.75148	-5.73887	3.28464	0	0	0	0	0	0	FALSE	Def_HSPC vs Rest	Def_HSPC	Rest
TFPI2	0.7744	0.2256	1.23332	4.07296e-05	2.89398e-05	0	0.5	0.0754574	-0.0145702	1.80178	-4.55215	5.60952	0.0588235	0.166667	0.0588235	0.166667	0.216352	0.479711	FALSE	Def_HSPC vs Rest	Def_HSPC	Rest
AC073210.3	0.7742	0.2258	1.23218	9.49873e-07	9.95661e-07	0	0.5	-0.171738	-0.201266	2.06456	-7.13014	6.561	0	0	0	0	0	0	FALSE	Def_HSPC vs Rest	Def_HSPC	Rest
MLIP	0.7742	0.2258	1.23218	4.07075e-07	3.75918e-07	0	0.5	0.123211	0.0832558	2.04455	-5.62929	6.41269	0	0	0	0	0	0	FALSE	Def_HSPC vs Rest	Def_HSPC	Rest
MEG3	0.774	0.226	1.23104	0.00118887	0.00121682	0	0.5	0.117732	0.176073	1.51741	-4.49472	4.03105	4.5	5.25	0.705882	0.666667	9.23733	12.7667	FALSE	Def_HSPC vs Rest	Def_HSPC	Rest
PDE5A	0.774	0.226	1.23104	7.62828e-06	1.34377e-05	0	0.5	-0.529189	-0.492966	1.68194	-5.70329	4.21574	0	0.0833333	0	0.0833333	0	0.184203	FALSE	Def_HSPC vs Rest	Def_HSPC	Rest
HGD	0.774	0.226	1.23104	4.29672e-06	3.04809e-06	0	0.5	0.285326	0.25834	1.86798	-4.6331	6.20474	0	0	0	0	0	0	FALSE	Def_HSPC vs Rest	Def_HSPC	Rest
MIR7-3HG	0.774	0.226	1.23104	3.85277e-06	2.34547e-06	0	0.5	0.39895	0.401962	1.51339	-2.93265	4.68376	0	0	0	0	0	0	FALSE	Def_HSPC vs Rest	Def_HSPC	Rest
PYY	0.774	0.226	1.23104	1.37445e-06	3.84261e-06	0	0.5	-0.691571	-0.477474	1.7867	-6.30275	3.00093	0.0294118	0	0.0294118	0	0.0622208	0	FALSE	Def_HSPC vs Rest	Def_HSPC	Rest
COLGALT2	0.7738	0.2262	1.22989	2.37378e-06	2.46924e-06	0	0.5	-0.164573	-0.149887	1.76482	-6.11587	4.97701	0	0	0	0	0	0	FALSE	Def_HSPC vs Rest	Def_HSPC	Rest
TBX2-AS1	0.7738	0.2262	1.22989	3.20731e-06	1.96497e-06	0	0.5	0.406245	0.355782	1.80364	-5.08613	4.91129	0	0	0	0	0	0	FALSE	Def_HSPC vs Rest	Def_HSPC	Rest
MSC-AS1	0.7738	0.2262	1.22989	1.86889e-06	2.5179e-06	0	0.5	-0.428555	-0.530789	1.48132	-4.20476	3.99287	0	0	0	0	0	0	FALSE	Def_HSPC vs Rest	Def_HSPC	Rest
ZAP70	0.7738	0.2262	1.22989	1.49242e-05	2.39028e-05	0	0.5	-0.363083	-0.447651	1.59364	-4.47862	4.28697	0.0588235	0.25	0.0588235	0.166667	0.150864	0.590802	FALSE	Def_HSPC vs Rest	Def_HSPC	Rest
XK	0.7736	0.2264	1.22875	5.61666e-06	8.10437e-06	0	0.5	-0.24052	-0.135253	2.05144	-7.02888	6.27387	0	0	0	0	0	0	FALSE	Def_HSPC vs Rest	Def_HSPC	Rest
PCDH11X	0.7734	0.2266	1.22761	1.81975e-06	1.25973e-06	0	0.5	-0.00729575	-0.121011	2.22157	-6.83189	7.68277	0	0	0	0	0	0	FALSE	Def_HSPC vs Rest	Def_HSPC	Rest
HSPA1L	0.7734	0.2266	1.22761	2.37125e-05	3.83356e-05	0	0.5	-0.611767	-0.650908	1.77958	-7.04103	4.52221	0.0882353	0	0.0882353	0	0.140217	0	FALSE	Def_HSPC vs Rest	Def_HSPC	Rest
GPRC5B	0.7734	0.2266	1.22761	1.18409e-05	9.80694e-06	0	0.5	-0.0672978	-0.231589	1.64788	-3.97533	5.46315	0	0	0	0	0	0	FALSE	Def_HSPC vs Rest	Def_HSPC	Rest
AC010834.2	0.7734	0.2266	1.22761	6.49448e-07	6.65583e-07	0	0.5	-0.0905864	-0.141309	1.55179	-4.42762	4.47742	0	0	0	0	0	0	FALSE	Def_HSPC vs Rest	Def_HSPC	Rest
MAB21L2	0.7734	0.2266	1.22761	3.5926e-06	3.3481e-06	0	0.5	0.0769272	0.0181265	1.77075	-4.91352	4.74598	0	0	0	0	0	0	FALSE	Def_HSPC vs Rest	Def_HSPC	Rest
GPNMB	0.7732	0.2268	1.22647	8.48724e-07	1.0439e-06	0	0.5	-0.268615	-0.290298	1.68567	-4.79383	4.38976	0	0	0	0	0	0	FALSE	Def_HSPC vs Rest	Def_HSPC	Rest
MEGF10	0.7732	0.2268	1.22647	2.02069e-05	3.03198e-05	0	0.5	-0.370856	-0.309638	1.94934	-7.19324	5.21218	0.0294118	0	0.0294118	0	0.0410034	0	FALSE	Def_HSPC vs Rest	Def_HSPC	Rest
GIMAP5	0.7732	0.2268	1.22647	1.38963e-05	2.22961e-05	0	0.5	-0.549886	-0.523643	1.69435	-5.07188	3.91498	0.0588235	0	0.0294118	0	0.0963373	0	FALSE	Def_HSPC vs Rest	Def_HSPC	Rest
CDC45	0.7732	0.2268	1.22647	0.000120093	9.77269e-05	0	0.5	0.155313	0.159342	1.77429	-3.89691	4.36229	0.588235	0.25	0.323529	0.25	0.815464	0.497081	FALSE	Def_HSPC vs Rest	Def_HSPC	Rest
PKLR	0.773	0.227	1.22533	8.0648e-07	8.11783e-07	0	0.5	-0.18991	-0.276423	2.13039	-6.85102	6.77592	0	0	0	0	0	0	FALSE	Def_HSPC vs Rest	Def_HSPC	Rest
KC877982.1	0.773	0.227	1.22533	2.88775e-08	3.20387e-08	0	0.5	-0.2243	-0.191884	1.76246	-4.94686	4.79401	0	0	0	0	0	0	FALSE	Def_HSPC vs Rest	Def_HSPC	Rest
F13A1	0.773	0.227	1.22533	4.74438e-05	0.000139901	0	0.5	-0.95976	-0.824837	1.6725	-5.66551	2.9207	0.117647	0.416667	0.117647	0.25	0.246363	1.3146	FALSE	Def_HSPC vs Rest	Def_HSPC	Rest
EFNA1	0.7728	0.2272	1.22419	8.23547e-05	3.92048e-05	0	0.5	0.625517	0.52728	1.77394	-3.12914	6.8994	0.382353	0	0.176471	0	0.853933	0	FALSE	Def_HSPC vs Rest	Def_HSPC	Rest
CCN4	0.7728	0.2272	1.22419	2.73459e-07	2.71141e-07	0	0.5	-0.0283634	-0.0943747	1.86037	-5.28526	4.93776	0	0	0	0	0	0	FALSE	Def_HSPC vs Rest	Def_HSPC	Rest
FGA	0.7728	0.2272	1.22419	8.18283e-06	1.34063e-05	0	0.5	-0.107546	0.0170002	1.73571	-5.71425	3.98727	0.0882353	0	0.0294118	0	0.0677795	0	FALSE	Def_HSPC vs Rest	Def_HSPC	Rest
PROCR	0.7726	0.2274	1.22305	5.60347e-05	4.20316e-05	0	0.5	0.268402	0.176223	1.73484	-3.8588	6.22145	0.470588	0.0833333	0.176471	0.0833333	1.20675	0.216226	FALSE	Def_HSPC vs Rest	Def_HSPC	Rest
CYSLTR2	0.7726	0.2274	1.22305	5.5207e-06	3.1109e-06	0	0.5	0.378449	0.444245	1.75074	-5.13461	6.20594	0.0294118	0.0833333	0.0294118	0.0833333	0.0520839	0.197145	FALSE	Def_HSPC vs Rest	Def_HSPC	Rest
CLEC5A	0.7724	0.2276	1.22191	5.45871e-06	5.34865e-06	0	0.5	0.292328	0.274148	2.07745	-6.06022	6.23027	0	0.0833333	0	0.0833333	0	0.16372	FALSE	Def_HSPC vs Rest	Def_HSPC	Rest
CD47:protein	0.7722	0.2278	1.22078	1.64481	2.39873	0	0.5	-0.216734	-0.120452	1.53914	-4.42055	3.19159	49.4118	49.8333	1	1			FALSE	Def_HSPC vs Rest	Def_HSPC	Rest
HIST1H2AM	0.7722	0.2278	1.22078	0.000101821	7.52096e-05	0	0.5	0.328189	0.269014	2.06355	-4.19482	5.10437	0.235294	0.0833333	0.147059	0.0833333	0.231839	0.168828	FALSE	Def_HSPC vs Rest	Def_HSPC	Rest
NSMCE1-DT	0.7722	0.2278	1.22078	1.42601e-05	1.97947e-05	0	0.5	-0.433889	-0.574849	1.59708	-5.17071	4.34037	0.0294118	0.0833333	0.0294118	0.0833333	0.0410034	0.197145	FALSE	Def_HSPC vs Rest	Def_HSPC	Rest
A2M	0.7722	0.2278	1.22078	5.15104e-05	0.000110348	0	0.5	-0.561893	-0.478689	1.8506	-6.71305	5.01452	0.117647	0.666667	0.0882353	0.25	0.125658	1.41331	FALSE	Def_HSPC vs Rest	Def_HSPC	Rest
CAV2	0.7722	0.2278	1.22078	1.91747e-05	1.2084e-05	0	0.5	0.185993	0.0319977	1.65398	-3.64416	5.22285	0.0294118	0	0.0294118	0	0.0280566	0	FALSE	Def_HSPC vs Rest	Def_HSPC	Rest
ADAMTS4	0.772	0.228	1.21964	2.67485e-06	2.55092e-06	0	0.5	0.0234161	0.0975943	1.65952	-5.80729	4.11252	0	0	0	0	0	0	FALSE	Def_HSPC vs Rest	Def_HSPC	Rest
MTUS2	0.772	0.228	1.21964	1.63864e-06	1.4779e-06	0	0.5	0.0176955	0.141879	2.29551	-7.00449	6.58538	0	0	0	0	0	0	FALSE	Def_HSPC vs Rest	Def_HSPC	Rest
ITGA1	0.772	0.228	1.21964	9.62979e-06	6.61749e-06	0	0.5	-0.0310148	-0.144166	1.90508	-3.81833	6.80125	0	0	0	0	0	0	FALSE	Def_HSPC vs Rest	Def_HSPC	Rest
LINC01828	0.772	0.228	1.21964	6.89594e-07	4.64704e-07	0	0.5	0.223583	0.156251	2.02517	-6.37493	7.03755	0	0	0	0	0	0	FALSE	Def_HSPC vs Rest	Def_HSPC	Rest
HIST2H2AB	0.7718	0.2282	1.2185	5.19108e-05	3.6498e-05	0	0.5	0.181498	0.0663886	2.24536	-4.75324	5.0314	0.323529	0	0.205882	0	0.378974	0	FALSE	Def_HSPC vs Rest	Def_HSPC	Rest
MANSC4	0.7716	0.2284	1.21737	1.17761e-06	1.19046e-06	0	0.5	-0.337916	-0.413457	2.47615	-7.01312	7.155	0	0	0	0	0	0	FALSE	Def_HSPC vs Rest	Def_HSPC	Rest
KLHL4	0.7716	0.2284	1.21737	2.80975e-05	1.84384e-05	0	0.5	0.297314	0.275242	1.69177	-4.24217	5.02611	0.0294118	0.0833333	0.0294118	0.0833333	0.0225932	0.184203	FALSE	Def_HSPC vs Rest	Def_HSPC	Rest
TCEAL5	0.7716	0.2284	1.21737	1.53035e-05	1.20289e-05	0	0.5	0.0764262	0.140652	2.05049	-6.78857	6.36197	0.147059	0.0833333	0.0882353	0.0833333	0.51069	0.184203	FALSE	Def_HSPC vs Rest	Def_HSPC	Rest
A1CF	0.7716	0.2284	1.21737	2.13674e-07	2.52001e-07	0	0.5	-0.06378	-0.00874996	1.92002	-5.65696	5.44357	0	0	0	0	0	0	FALSE	Def_HSPC vs Rest	Def_HSPC	Rest
AP000255.1	0.7716	0.2284	1.21737	2.67235e-07	3.19077e-07	0	0.5	-0.315349	-0.2986	1.83247	-5.76415	5.13782	0	0	0	0	0	0	FALSE	Def_HSPC vs Rest	Def_HSPC	Rest
SLC8A1	0.7716	0.2284	1.21737	1.60694e-05	2.75777e-05	0	0.5	-0.49022	-0.482207	1.68021	-4.87797	4.56648	0.0588235	0.166667	0.0588235	0.166667	0.0822876	0.400428	FALSE	Def_HSPC vs Rest	Def_HSPC	Rest
AL162411.1	0.7716	0.2284	1.21737	8.35795e-08	1.26741e-07	0	0.5	-0.325031	-0.352392	1.78364	-4.98272	4.59054	0	0	0	0	0	0	FALSE	Def_HSPC vs Rest	Def_HSPC	Rest
MAPT	0.7716	0.2284	1.21737	7.35064e-06	6.79027e-06	0	0.5	0.101614	0.183462	1.58115	-4.31963	4.3874	0.0294118	0	0.0294118	0	0.0225932	0	FALSE	Def_HSPC vs Rest	Def_HSPC	Rest
AC016737.2	0.7714	0.2286	1.21623	2.06178e-07	5.38045e-07	0	0.5	-0.891189	-0.765249	1.79614	-5.97122	3.66377	0	0	0	0	0	0	FALSE	Def_HSPC vs Rest	Def_HSPC	Rest
CLEC12A	0.7714	0.2286	1.21623	1.32557e-05	1.58549e-05	0	0.5	-0.21076	-0.202301	1.66216	-4.45779	4.23581	0	0	0	0	0	0	FALSE	Def_HSPC vs Rest	Def_HSPC	Rest
CACNG7	0.7714	0.2286	1.21623	6.06498e-07	3.50512e-07	0	0.5	0.225598	0.217906	2.40771	-7.26946	8.25605	0	0	0	0	0	0	FALSE	Def_HSPC vs Rest	Def_HSPC	Rest
GABRG2	0.7714	0.2286	1.21623	7.13968e-07	5.0018e-07	0	0.5	0.0818959	-0.00962925	1.69133	-4.43345	5.82998	0	0	0	0	0	0	FALSE	Def_HSPC vs Rest	Def_HSPC	Rest
TAFA2	0.7712	0.2288	1.2151	6.65542e-05	6.86933e-05	0	0.5	0.126535	0.16783	1.55666	-4.06226	3.8215	0.264706	0.166667	0.264706	0.166667	0.692601	0.464336	FALSE	Def_HSPC vs Rest	Def_HSPC	Rest
DKK2	0.7712	0.2288	1.2151	1.79455e-06	1.82168e-06	0	0.5	-0.279225	-0.358117	1.54744	-4.13771	4.84337	0	0.0833333	0	0.0833333	0	0.16372	FALSE	Def_HSPC vs Rest	Def_HSPC	Rest
LDHD	0.771	0.229	1.21397	1.7907e-06	2.06992e-06	0	0.5	-0.368627	-0.439157	2.55798	-6.32272	7.14553	0.0294118	0	0.0294118	0	0.121086	0	FALSE	Def_HSPC vs Rest	Def_HSPC	Rest
RBM24	0.771	0.229	1.21397	1.24305e-05	1.42526e-05	0	0.5	-0.41117	-0.453213	1.75712	-5.83702	5.6579	0	0	0	0	0	0	FALSE	Def_HSPC vs Rest	Def_HSPC	Rest
PCDHB2	0.771	0.229	1.21397	3.31592e-07	2.93094e-07	0	0.5	-0.0667856	-0.136478	1.69012	-5.35815	5.21069	0	0	0	0	0	0	FALSE	Def_HSPC vs Rest	Def_HSPC	Rest
LINC00892	0.771	0.229	1.21397	6.88588e-06	1.41369e-05	0	0.5	-0.902074	-0.901749	1.33795	-4.2524	2.88964	0	0.0833333	0	0.0833333	0	0.300409	FALSE	Def_HSPC vs Rest	Def_HSPC	Rest
NMNAT3	0.771	0.229	1.21397	4.51524e-05	4.82611e-05	0	0.5	0.0216606	0.0974965	1.91259	-5.99866	5.52257	0.323529	0.0833333	0.235294	0.0833333	0.692841	0.130883	FALSE	Def_HSPC vs Rest	Def_HSPC	Rest
PDCD1	0.771	0.229	1.21397	1.10518e-05	1.70846e-05	0	0.5	-0.379481	-0.372485	2.00297	-6.24665	5.26494	0.0294118	0	0.0294118	0	0.0481686	0	FALSE	Def_HSPC vs Rest	Def_HSPC	Rest
LAMP3	0.771	0.229	1.21397	5.4323e-07	5.94257e-07	0	0.5	-0.293267	-0.413701	1.56176	-3.87152	4.43893	0	0	0	0	0	0	FALSE	Def_HSPC vs Rest	Def_HSPC	Rest
ACOT12	0.7708	0.2292	1.21283	6.17481e-08	7.68274e-08	0	0.5	-0.0943553	-0.124236	1.73385	-4.33963	4.83158	0	0	0	0	0	0	FALSE	Def_HSPC vs Rest	Def_HSPC	Rest
LINC00235	0.7708	0.2292	1.21283	5.40815e-07	7.81005e-07	0	0.5	-0.593328	-0.561167	1.78496	-5.28281	4.66021	0	0	0	0	0	0	FALSE	Def_HSPC vs Rest	Def_HSPC	Rest
ZWINT	0.7706	0.2294	1.2117	0.00049515	0.000325631	0	0.5	0.435383	0.270365	2.27677	-5.32245	5.37401	2.55882	1.91667	0.529412	0.333333	3.92538	3.69521	FALSE	Def_HSPC vs Rest	Def_HSPC	Rest
AL513523.3	0.7706	0.2294	1.2117	3.93405e-07	4.50715e-07	0	0.5	-0.135288	-0.0414371	1.68332	-6.36987	4.72314	0	0	0	0	0	0	FALSE	Def_HSPC vs Rest	Def_HSPC	Rest
SCN7A	0.7706	0.2294	1.2117	4.15637e-06	3.88467e-06	0	0.5	0.0361752	0.136737	1.86079	-6.3576	4.89362	0.0294118	0	0.0294118	0	0.191483	0	FALSE	Def_HSPC vs Rest	Def_HSPC	Rest
ST6GAL2	0.7706	0.2294	1.2117	2.82613e-06	3.58987e-06	0	0.5	-0.101731	-0.0830956	1.78796	-5.68445	5.85835	0.0294118	0	0.0294118	0	0.0622208	0	FALSE	Def_HSPC vs Rest	Def_HSPC	Rest
LGALSL	0.7704	0.2296	1.21057	2.05398e-05	2.46477e-05	0	0.5	-0.280561	-0.266583	1.63144	-3.58137	4.49348	0	0	0	0	0	0	FALSE	Def_HSPC vs Rest	Def_HSPC	Rest
NR4A2	0.7704	0.2296	1.21057	0.00035152	0.000551656	0	0.5	-0.626951	-0.671736	1.35486	-4.64836	2.97478	1.41177	0.583333	0.529412	0.416667	3.24785	1.36222	FALSE	Def_HSPC vs Rest	Def_HSPC	Rest
FZD4-DT	0.7704	0.2296	1.21057	9.64493e-08	9.41361e-08	0	0.5	0.0189268	0.0251503	1.73392	-4.06083	5.25361	0	0	0	0	0	0	FALSE	Def_HSPC vs Rest	Def_HSPC	Rest
DMD	0.7704	0.2296	1.21057	4.17555e-06	6.76353e-06	0	0.5	-0.580913	-0.643508	1.53969	-6.24997	4.47555	0	0	0	0	0	0	FALSE	Def_HSPC vs Rest	Def_HSPC	Rest
MMP2	0.7704	0.2296	1.21057	1.75359e-05	1.67578e-05	0	0.5	-0.084882	-0.134931	1.75368	-5.83231	5.99848	0.147059	0.0833333	0.117647	0.0833333	0.432462	0.197145	FALSE	Def_HSPC vs Rest	Def_HSPC	Rest
TGFB3	0.7704	0.2296	1.21057	1.5032e-06	1.1764e-06	0	0.5	0.00509059	-0.0688906	1.61728	-4.02853	5.33737	0	0	0	0	0	0	FALSE	Def_HSPC vs Rest	Def_HSPC	Rest
RAPGEF5	0.7704	0.2296	1.21057	5.58746e-05	2.45972e-05	0	0.5	0.222639	-0.0812664	1.99078	-3.92354	8.28786	0.176471	0	0.0588235	0	0.4225	0	FALSE	Def_HSPC vs Rest	Def_HSPC	Rest
CLDN4	0.7704	0.2296	1.21057	1.0534e-06	1.5607e-06	0	0.5	-0.360151	-0.287713	1.67045	-4.37822	4.47339	0	0	0	0	0	0	FALSE	Def_HSPC vs Rest	Def_HSPC	Rest
ZNF703	0.7702	0.2298	1.20944	4.93132e-05	8.84393e-05	0	0.5	-0.593006	-0.513545	1.70169	-5.6356	3.80678	0.0294118	0.5	0.0294118	0.166667	0.0886431	1.05699	FALSE	Def_HSPC vs Rest	Def_HSPC	Rest
HCAR3	0.7702	0.2298	1.20944	6.63418e-07	8.9629e-07	0	0.5	-0.377118	-0.328764	1.79878	-4.7727	5.33737	0.0294118	0	0.0294118	0	0.0622208	0	FALSE	Def_HSPC vs Rest	Def_HSPC	Rest
SNHG26	0.7702	0.2298	1.20944	9.17997e-05	7.05257e-05	0	0.5	0.330583	0.51892	1.62302	-5.55004	4.68802	0.264706	0.166667	0.264706	0.166667	0.41773	0.328029	FALSE	Def_HSPC vs Rest	Def_HSPC	Rest
AC232271.2	0.7698	0.2302	1.20718	9.26205e-08	1.09266e-07	0	0.5	-0.381173	-0.526037	1.72004	-4.88636	4.91364	0	0	0	0	0	0	FALSE	Def_HSPC vs Rest	Def_HSPC	Rest
CD300E	0.7698	0.2302	1.20718	4.68897e-07	5.93289e-07	0	0.5	-0.294125	-0.138824	1.60344	-5.30154	3.17185	0	0	0	0	0	0	FALSE	Def_HSPC vs Rest	Def_HSPC	Rest
APOC2	0.7698	0.2302	1.20718	0.000108379	0.000149429	0	0.5	-0.277758	-0.261298	1.51406	-4.34323	3.58499	0.441176	0.583333	0.235294	0.333333	0.993102	1.46154	FALSE	Def_HSPC vs Rest	Def_HSPC	Rest
PRRG4	0.7698	0.2302	1.20718	6.77021e-05	5.7648e-05	0	0.5	0.15132	0.319417	1.67176	-5.86053	4.46625	0.0882353	0.0833333	0.0588235	0.0833333	0.0871989	0.16372	FALSE	Def_HSPC vs Rest	Def_HSPC	Rest
SMIM5	0.7698	0.2302	1.20718	2.70421e-06	2.98083e-06	0	0.5	-0.284044	-0.464152	1.35732	-3.48664	5.0107	0	0	0	0	0	0	FALSE	Def_HSPC vs Rest	Def_HSPC	Rest
LBP	0.7696	0.2304	1.20605	4.11019e-06	3.05767e-06	0	0.5	0.411059	0.540549	1.49073	-4.04907	3.85495	0.0588235	0	0.0294118	0	0.0451863	0	FALSE	Def_HSPC vs Rest	Def_HSPC	Rest
C19orf33	0.7696	0.2304	1.20605	7.68135e-06	7.42473e-06	0	0.5	-0.0426441	-0.17897	1.71595	-4.06794	5.51103	0.0294118	0.0833333	0.0294118	0.0833333	0.0520839	0.197145	FALSE	Def_HSPC vs Rest	Def_HSPC	Rest
LSP1	0.7696	0.2304	1.20605	0.00226189	0.00239127	0	0.5	0.0451774	-0.0174646	1.98269	-4.98097	5.31279	7.41176	7.33333	0.882353	0.916667	15.7542	19.1449	FALSE	Def_HSPC vs Rest	Def_HSPC	Rest
KCNN2	0.7696	0.2304	1.20605	1.19922e-06	7.53317e-07	0	0.5	0.100468	-0.00344181	1.752	-4.49566	5.61506	0	0	0	0	0	0	FALSE	Def_HSPC vs Rest	Def_HSPC	Rest
ECM2	0.7696	0.2304	1.20605	1.97167e-06	2.33409e-06	0	0.5	-0.190795	-0.225241	1.93182	-5.22075	4.96053	0	0.0833333	0	0.0833333	0	0.184203	FALSE	Def_HSPC vs Rest	Def_HSPC	Rest
LINC02757	0.7694	0.2306	1.20493	3.11579e-06	3.70673e-06	0	0.5	-0.446947	-0.521483	1.72696	-4.31581	5.20678	0	0.0833333	0	0.0833333	0	0.174557	FALSE	Def_HSPC vs Rest	Def_HSPC	Rest
FCGR1A	0.7694	0.2306	1.20493	1.28637e-05	4.1214e-05	0	0.5	-0.978835	-0.773509	1.8125	-6.32196	3.25498	0	0.166667	0	0.166667	0	0.464128	FALSE	Def_HSPC vs Rest	Def_HSPC	Rest
C12orf56	0.7694	0.2306	1.20493	3.19573e-07	6.2776e-07	0	0.5	-0.190562	0.0256777	1.82465	-5.9239	3.75018	0	0	0	0	0	0	FALSE	Def_HSPC vs Rest	Def_HSPC	Rest
NUSAP1	0.7692	0.2308	1.2038	0.00109134	0.000643717	0	0.5	0.635226	0.378154	3.15828	-6.42314	6.53656	8.64706	3.83333	0.529412	0.416667	11.2016	6.83611	FALSE	Def_HSPC vs Rest	Def_HSPC	Rest
TLR4	0.7692	0.2308	1.2038	1.70632e-05	5.69649e-05	0	0.5	-0.888908	-0.608625	2.07088	-7.77894	4.25432	0	0.333333	0	0.166667	0	0.68739	FALSE	Def_HSPC vs Rest	Def_HSPC	Rest
TMEM35A	0.7692	0.2308	1.2038	4.27489e-06	2.45178e-06	0	0.5	0.250864	0.303456	2.05372	-6.32986	7.7697	0	0	0	0	0	0	FALSE	Def_HSPC vs Rest	Def_HSPC	Rest
FITM1	0.769	0.231	1.20267	1.09831e-06	1.22172e-06	0	0.5	-0.296824	-0.380561	1.4534	-3.91318	4.15655	0	0	0	0	0	0	FALSE	Def_HSPC vs Rest	Def_HSPC	Rest
TMEM40	0.769	0.231	1.20267	3.9632e-07	5.71179e-07	0	0.5	-0.400566	-0.371536	1.80576	-4.91672	4.76503	0	0	0	0	0	0	FALSE	Def_HSPC vs Rest	Def_HSPC	Rest
TMEM30B	0.769	0.231	1.20267	6.76926e-07	3.85719e-07	0	0.5	0.322065	0.0483818	1.9658	-4.48567	6.89944	0	0	0	0	0	0	FALSE	Def_HSPC vs Rest	Def_HSPC	Rest
PTGS2	0.769	0.231	1.20267	0.000222318	0.000293968	0	0.5	-0.573339	-0.636728	1.97862	-6.34414	5.58647	1.02941	0.5	0.441176	0.416667	2.47099	1.50109	FALSE	Def_HSPC vs Rest	Def_HSPC	Rest
MARCO	0.769	0.231	1.20267	5.69634e-07	6.85385e-07	0	0.5	0.0192015	0.0719423	1.6118	-4.28403	4.19532	0	0	0	0	0	0	FALSE	Def_HSPC vs Rest	Def_HSPC	Rest
MANEAL	0.769	0.231	1.20267	1.10869e-06	1.12684e-06	0	0.5	-0.125511	-0.0764427	1.77918	-5.44203	5.63825	0	0	0	0	0	0	FALSE	Def_HSPC vs Rest	Def_HSPC	Rest
RGS5	0.7688	0.2312	1.20155	4.85297e-06	2.86314e-06	0	0.5	0.248442	0.21619	1.71632	-5.33431	6.36508	0	0	0	0	0	0	FALSE	Def_HSPC vs Rest	Def_HSPC	Rest
URAD	0.7688	0.2312	1.20155	5.17985e-07	3.71345e-07	0	0.5	0.209015	0.18933	2.25372	-5.94096	7.56398	0	0	0	0	0	0	FALSE	Def_HSPC vs Rest	Def_HSPC	Rest
AC104806.2	0.7688	0.2312	1.20155	1.0326e-05	5.81158e-06	0	0.5	0.729097	0.683424	1.69761	-4.1074	5.02377	0.117647	0	0.0882353	0	0.140429	0	FALSE	Def_HSPC vs Rest	Def_HSPC	Rest
DCN	0.7688	0.2312	1.20155	9.88892e-06	9.79646e-06	0	0.5	-0.0661403	-0.0721722	1.5785	-4.36342	4.24917	0.0882353	0	0.0588235	0	0.0875586	0	FALSE	Def_HSPC vs Rest	Def_HSPC	Rest
ADAM12	0.7686	0.2314	1.20042	6.75289e-06	9.32476e-06	0	0.5	-0.37488	-0.500587	1.47856	-3.88949	4.52147	0	0	0	0	0	0	FALSE	Def_HSPC vs Rest	Def_HSPC	Rest
ADAMTS20	0.7686	0.2314	1.20042	3.41529e-07	2.1735e-07	0	0.5	0.245441	0.330571	1.95954	-6.2243	6.75793	0	0	0	0	0	0	FALSE	Def_HSPC vs Rest	Def_HSPC	Rest
AC073475.1	0.7686	0.2314	1.20042	5.04941e-06	4.84107e-06	0	0.5	0.11143	0.0446272	1.697	-4.43953	4.64282	0	0	0	0	0	0	FALSE	Def_HSPC vs Rest	Def_HSPC	Rest
GKN2	0.7686	0.2314	1.20042	7.74312e-08	1.38738e-07	0	0.5	-0.92825	-0.913102	1.54913	-5.48155	3.66335	0	0	0	0	0	0	FALSE	Def_HSPC vs Rest	Def_HSPC	Rest
NRGN	0.7684	0.2316	1.1993	7.37166e-05	5.51518e-05	0	0.5	0.507608	0.621607	1.5629	-4.49054	5.41402	0.470588	0.0833333	0.176471	0.0833333	0.49684	0.130883	FALSE	Def_HSPC vs Rest	Def_HSPC	Rest
AC020659.1	0.7684	0.2316	1.1993	3.96779e-06	4.39274e-06	0	0.5	-0.129951	-0.289142	1.433	-3.55609	4.27165	0	0	0	0	0	0	FALSE	Def_HSPC vs Rest	Def_HSPC	Rest
HBQ1	0.7684	0.2316	1.1993	9.0197e-06	9.06229e-06	0	0.5	-0.0954884	-0.211558	1.80296	-5.82863	5.79196	0	0	0	0	0	0	FALSE	Def_HSPC vs Rest	Def_HSPC	Rest
MIMT1	0.7684	0.2316	1.1993	7.08321e-07	5.10046e-07	0	0.5	0.32494	0.308946	1.81817	-5.09796	4.75052	0	0	0	0	0	0	FALSE	Def_HSPC vs Rest	Def_HSPC	Rest
BASP1-AS1	0.7684	0.2316	1.1993	8.69187e-07	2.34427e-06	0	0.5	-0.834313	-0.724669	1.77	-6.91468	3.83012	0	0	0	0	0	0	FALSE	Def_HSPC vs Rest	Def_HSPC	Rest
CXCL10	0.7682	0.2318	1.19818	6.14078e-05	5.13023e-05	0	0.5	0.249305	0.246852	2.2089	-6.14938	6.18296	0.294118	0.166667	0.176471	0.166667	0.961945	0.371702	FALSE	Def_HSPC vs Rest	Def_HSPC	Rest
SLC5A2	0.7682	0.2318	1.19818	1.33773e-06	1.16276e-06	0	0.5	0.0129216	-0.0940676	1.67809	-4.65838	4.87758	0	0	0	0	0	0	FALSE	Def_HSPC vs Rest	Def_HSPC	Rest
NABP1	0.7682	0.2318	1.19818	0.000130019	0.00019762	0	0.5	-0.592414	-0.72443	1.21564	-4.69941	3.10879	0.647059	0.416667	0.323529	0.166667	1.08052	0.998635	FALSE	Def_HSPC vs Rest	Def_HSPC	Rest
SELL	0.768	0.232	1.19705	0.000818575	0.000510053	0	0.5	0.617726	0.639065	1.43938	-3.25892	4.69059	4.11765	1.41667	0.735294	0.416667	9.37033	4.04128	FALSE	Def_HSPC vs Rest	Def_HSPC	Rest
LINC02381	0.768	0.232	1.19705	9.67234e-07	5.50075e-07	0	0.5	0.247784	0.166136	1.71682	-4.19794	6.44258	0	0	0	0	0	0	FALSE	Def_HSPC vs Rest	Def_HSPC	Rest
KIFC1	0.768	0.232	1.19705	0.000248385	0.000150029	0	0.5	0.496024	0.17906	3.13667	-6.17473	6.94162	1.70588	0.666667	0.323529	0.333333	2.4571	1.21578	FALSE	Def_HSPC vs Rest	Def_HSPC	Rest
S1PR5	0.7678	0.2322	1.19593	8.33611e-07	9.88235e-07	0	0.5	-0.395264	-0.476544	1.55595	-4.32417	4.97703	0	0	0	0	0	0	FALSE	Def_HSPC vs Rest	Def_HSPC	Rest
AVPI1	0.7678	0.2322	1.19593	3.6679e-05	5.10199e-05	0	0.5	-0.499284	-0.657334	1.44208	-3.91186	3.60719	0.147059	0.0833333	0.147059	0.0833333	0.318688	0.168828	FALSE	Def_HSPC vs Rest	Def_HSPC	Rest
STAB1	0.7678	0.2322	1.19593	8.84928e-05	0.000180406	0	0.5	-0.742931	-0.674717	1.56044	-5.17359	3.52097	0.382353	0.666667	0.264706	0.166667	0.842028	1.38562	FALSE	Def_HSPC vs Rest	Def_HSPC	Rest
BTLA	0.7678	0.2322	1.19593	1.32836e-05	1.04792e-05	0	0.5	0.230323	0.280621	1.72575	-5.81009	5.03609	0	0.166667	0	0.0833333	0	0.6054	FALSE	Def_HSPC vs Rest	Def_HSPC	Rest
BMP2	0.7678	0.2322	1.19593	5.37329e-05	6.80456e-05	0	0.5	-0.412573	-0.479421	1.60139	-4.75751	4.66304	0.0588235	0.5	0.0294118	0.0833333	0.0635038	0.864304	FALSE	Def_HSPC vs Rest	Def_HSPC	Rest
CCNE2	0.7678	0.2322	1.19593	5.28131e-05	5.54116e-05	0	0.5	-0.255531	-0.305306	1.6122	-3.7475	4.62476	0.176471	0.0833333	0.117647	0.0833333	0.306241	0.130883	FALSE	Def_HSPC vs Rest	Def_HSPC	Rest
FJX1	0.7678	0.2322	1.19593	2.78908e-05	1.92529e-05	0	0.5	0.218767	0.325057	2.48144	-6.83352	7.62594	0.176471	0.0833333	0.117647	0.0833333	0.399711	0.16372	FALSE	Def_HSPC vs Rest	Def_HSPC	Rest
ADCY4	0.7678	0.2322	1.19593	1.51305e-05	7.16494e-06	0	0.5	0.246142	0.00395966	1.82318	-3.29842	6.93338	0.0294118	0	0.0294118	0	0.0481686	0	FALSE	Def_HSPC vs Rest	Def_HSPC	Rest
AC079209.1	0.7676	0.2324	1.19481	3.02471e-06	5.19275e-06	0	0.5	-0.407773	-0.398932	1.59719	-4.97411	4.21722	0	0	0	0	0	0	FALSE	Def_HSPC vs Rest	Def_HSPC	Rest
FBLN5	0.7676	0.2324	1.19481	1.99358e-06	2.40445e-06	0	0.5	-0.405888	-0.523219	1.46438	-4.33854	4.77143	0	0	0	0	0	0	FALSE	Def_HSPC vs Rest	Def_HSPC	Rest
ZNF165	0.7676	0.2324	1.19481	4.13054e-05	4.95632e-05	0	0.5	-0.39678	-0.316892	2.01302	-5.61075	5.10286	0.147059	0.333333	0.117647	0.25	0.475915	0.868251	FALSE	Def_HSPC vs Rest	Def_HSPC	Rest
ARHGAP11A	0.7674	0.2326	1.19369	0.00026144	0.000156857	0	0.5	0.60132	0.402961	2.59239	-4.96948	5.77653	1.91176	0.75	0.441176	0.333333	2.68717	1.36552	FALSE	Def_HSPC vs Rest	Def_HSPC	Rest
MUC12	0.7674	0.2326	1.19369	8.98494e-06	6.56176e-06	0	0.5	0.297602	0.328047	1.77533	-5.38267	5.60647	0.0588235	0	0.0294118	0	0.0451863	0	FALSE	Def_HSPC vs Rest	Def_HSPC	Rest
AC112254.1	0.7674	0.2326	1.19369	7.41829e-07	7.87914e-07	0	0.5	-0.0608861	0.008008	1.58286	-4.50129	4.03646	0	0	0	0	0	0	FALSE	Def_HSPC vs Rest	Def_HSPC	Rest
MMP16	0.7674	0.2326	1.19369	1.8095e-05	1.46498e-05	0	0.5	0.0550033	0.0198135	1.70449	-5.12063	5.57878	0.0588235	0	0.0588235	0	0.109282	0	FALSE	Def_HSPC vs Rest	Def_HSPC	Rest
ANKRD18B	0.7674	0.2326	1.19369	2.16056e-06	3.0851e-06	0	0.5	-0.344317	-0.368065	1.82131	-6.00365	5.40857	0	0	0	0	0	0	FALSE	Def_HSPC vs Rest	Def_HSPC	Rest
LY6E-DT	0.7672	0.2328	1.19257	9.62437e-06	4.95578e-06	0	0.5	0.894662	0.749329	1.69072	-3.41553	4.93614	0.0294118	0	0.0294118	0	0.0809127	0	FALSE	Def_HSPC vs Rest	Def_HSPC	Rest
AC243960.1	0.7672	0.2328	1.19257	4.98998e-05	7.81925e-05	0	0.5	-0.513242	-0.593646	1.38424	-4.51597	3.22202	0.294118	0.5	0.205882	0.25	0.939979	0.99516	FALSE	Def_HSPC vs Rest	Def_HSPC	Rest
TAT	0.7672	0.2328	1.19257	2.38006e-07	2.39573e-07	0	0.5	-0.0579806	-0.166722	1.74556	-4.21598	5.00987	0	0	0	0	0	0	FALSE	Def_HSPC vs Rest	Def_HSPC	Rest
SLC32A1	0.7672	0.2328	1.19257	2.289e-05	1.46891e-05	0	0.5	0.623995	0.614614	1.89215	-4.62062	6.08377	0.147059	0	0.0882353	0	0.567497	0	FALSE	Def_HSPC vs Rest	Def_HSPC	Rest
HGF	0.767	0.233	1.19145	4.71695e-05	4.95625e-05	0	0.5	0.104922	0.120896	1.49229	-3.88832	4.17158	0.264706	0.416667	0.0882353	0.25	0.272125	0.891906	FALSE	Def_HSPC vs Rest	Def_HSPC	Rest
THRB-IT1	0.767	0.233	1.19145	3.87651e-06	2.98646e-06	0	0.5	0.0934281	0.129508	2.3804	-5.90055	6.91957	0.0294118	0	0.0294118	0	0.121086	0	FALSE	Def_HSPC vs Rest	Def_HSPC	Rest
SOX9	0.767	0.233	1.19145	5.49675e-06	7.29111e-06	0	0.5	-0.090152	-0.000753403	1.75314	-5.1301	4.83846	0	0.0833333	0	0.0833333	0	0.174557	FALSE	Def_HSPC vs Rest	Def_HSPC	Rest
MUSTN1	0.767	0.233	1.19145	1.483e-06	1.3522e-06	0	0.5	-0.114214	-0.244187	2.4143	-6.26144	7.50726	0	0	0	0	0	0	FALSE	Def_HSPC vs Rest	Def_HSPC	Rest
SAMD3	0.767	0.233	1.19145	4.09987e-05	5.56149e-05	0	0.5	-0.195461	-0.0745892	1.44747	-4.56294	3.23323	0.176471	0.25	0.147059	0.166667	0.452378	0.493164	FALSE	Def_HSPC vs Rest	Def_HSPC	Rest
SUCNR1	0.767	0.233	1.19145	1.60149e-05	3.78237e-05	0	0.5	-0.804345	-0.747941	1.61383	-6.02419	3.18881	0.0294118	0.0833333	0.0294118	0.0833333	0.132545	0.174557	FALSE	Def_HSPC vs Rest	Def_HSPC	Rest
FAM162B	0.767	0.233	1.19145	1.26722e-05	9.26423e-06	0	0.5	0.321431	0.353211	1.6664	-5.37253	4.72098	0	0	0	0	0	0	FALSE	Def_HSPC vs Rest	Def_HSPC	Rest
TM4SF1	0.767	0.233	1.19145	9.65012e-05	4.90269e-05	0	0.5	0.386582	0.0841761	1.92967	-3.04565	6.99086	0.264706	0.0833333	0.117647	0.0833333	0.43821	0.144051	FALSE	Def_HSPC vs Rest	Def_HSPC	Rest
SCHIP1	0.7668	0.2332	1.19033	4.63986e-05	3.73278e-05	0	0.5	0.184302	0.140357	1.57424	-3.88663	5.01452	0.0882353	0.0833333	0.0882353	0.0833333	0.14794	0.184203	FALSE	Def_HSPC vs Rest	Def_HSPC	Rest
CD49a:protein	0.7668	0.2332	1.19033	0.517437	0.908958	0	0.5	-0.364221	-0.148546	2.05181	-5.70819	4.9432	4.32353	4	0.588235	0.666667			FALSE	Def_HSPC vs Rest	Def_HSPC	Rest
PLA2G1B	0.7668	0.2332	1.19033	1.002e-07	1.01936e-07	0	0.5	-0.0492612	-0.159152	1.74718	-4.39355	5.14535	0	0	0	0	0	0	FALSE	Def_HSPC vs Rest	Def_HSPC	Rest
GCGR	0.7668	0.2332	1.19033	2.30848e-06	1.80366e-06	0	0.5	0.0717866	-0.021266	2.265	-6.28203	6.82019	0	0	0	0	0	0	FALSE	Def_HSPC vs Rest	Def_HSPC	Rest
DSCC1	0.7668	0.2332	1.19033	0.000144569	9.45768e-05	0	0.5	0.40996	0.384694	1.68036	-3.64547	4.35096	0.882353	0.333333	0.294118	0.333333	1.11502	0.694227	FALSE	Def_HSPC vs Rest	Def_HSPC	Rest
CNKSR3	0.7668	0.2332	1.19033	0.000121252	0.000122851	0	0.5	0.100141	0.13585	1.3406	-3.6019	3.22897	0.352941	0.333333	0.264706	0.25	0.684259	0.820682	FALSE	Def_HSPC vs Rest	Def_HSPC	Rest
PLSCR4	0.7668	0.2332	1.19033	2.19709e-05	1.95957e-05	0	0.5	-0.180182	-0.285359	1.84655	-4.64462	5.84538	0.0588235	0.166667	0.0588235	0.166667	0.148584	0.479711	FALSE	Def_HSPC vs Rest	Def_HSPC	Rest
LINC01030	0.7666	0.2334	1.18921	1.85556e-06	2.12134e-06	0	0.5	-0.313291	-0.293154	2.07332	-6.23224	5.38922	0	0	0	0	0	0	FALSE	Def_HSPC vs Rest	Def_HSPC	Rest
MOCOS	0.7666	0.2334	1.18921	3.5601e-07	3.66924e-07	0	0.5	-0.0998484	-0.245878	1.90606	-5.93847	5.85823	0	0	0	0	0	0	FALSE	Def_HSPC vs Rest	Def_HSPC	Rest
IER3	0.7664	0.2336	1.18809	0.000213888	0.000296784	0	0.5	-0.418689	-0.463982	1.59162	-5.96767	3.78368	1.76471	1.41667	0.411765	0.416667	2.84836	3.52048	FALSE	Def_HSPC vs Rest	Def_HSPC	Rest
AC010624.5	0.7662	0.2338	1.18698	2.71507e-07	3.10153e-07	0	0.5	-0.465897	-0.445204	1.7099	-5.95256	5.23512	0	0	0	0	0	0	FALSE	Def_HSPC vs Rest	Def_HSPC	Rest
COBLL1	0.7662	0.2338	1.18698	0.000232208	0.000329589	0	0.5	-0.446394	-0.463018	1.73054	-5.43409	5.03377	0.941177	1.25	0.441176	0.333333	2.63182	3.70289	FALSE	Def_HSPC vs Rest	Def_HSPC	Rest
ALPL	0.7662	0.2338	1.18698	6.60821e-07	3.60135e-07	0	0.5	0.465991	0.386773	1.73709	-3.52431	5.98519	0	0	0	0	0	0	FALSE	Def_HSPC vs Rest	Def_HSPC	Rest
SIDT1	0.7662	0.2338	1.18698	4.40162e-05	6.1386e-05	0	0.5	-0.633844	-0.705779	1.20223	-3.72628	2.88324	0.264706	0.25	0.176471	0.166667	0.727543	0.644622	FALSE	Def_HSPC vs Rest	Def_HSPC	Rest
AL157400.3	0.766	0.234	1.18586	1.4819e-06	1.60735e-06	0	0.5	0.125707	0.18336	1.57411	-4.08503	4.37606	0.0294118	0	0.0294118	0	0.0690579	0	FALSE	Def_HSPC vs Rest	Def_HSPC	Rest
TMEM74	0.766	0.234	1.18586	5.15477e-07	3.80415e-07	0	0.5	0.367383	0.392483	1.60737	-4.4006	5.19204	0	0	0	0	0	0	FALSE	Def_HSPC vs Rest	Def_HSPC	Rest
AC091488.1	0.7658	0.2342	1.18475	2.52058e-07	1.76121e-07	0	0.5	0.26388	0.0822229	1.80008	-4.73031	6.21891	0	0	0	0	0	0	FALSE	Def_HSPC vs Rest	Def_HSPC	Rest
COL9A1	0.7658	0.2342	1.18475	7.46849e-07	4.86473e-07	0	0.5	0.344433	0.225572	1.67853	-3.67787	4.56747	0	0	0	0	0	0	FALSE	Def_HSPC vs Rest	Def_HSPC	Rest
CCDC110	0.7658	0.2342	1.18475	4.73508e-08	4.16901e-08	0	0.5	-0.0374923	-0.139002	1.54502	-4.02596	4.17676	0	0	0	0	0	0	FALSE	Def_HSPC vs Rest	Def_HSPC	Rest
CLIC2	0.7658	0.2342	1.18475	1.18165e-06	1.24751e-06	0	0.5	-0.170445	-0.301764	1.54407	-3.87565	4.38879	0	0	0	0	0	0	FALSE	Def_HSPC vs Rest	Def_HSPC	Rest
HPCAL4	0.7656	0.2344	1.18363	1.92761e-07	1.50016e-07	0	0.5	-0.0290332	-0.0570869	1.72279	-5.27789	5.48818	0	0	0	0	0	0	FALSE	Def_HSPC vs Rest	Def_HSPC	Rest
CXCL12	0.7656	0.2344	1.18363	2.58702e-06	2.30369e-06	0	0.5	-0.188359	-0.193864	1.98451	-6.61367	7.1248	0.0294118	0	0.0294118	0	0.128999	0	FALSE	Def_HSPC vs Rest	Def_HSPC	Rest
HLA-DQB1	0.7654	0.2346	1.18252	4.73269e-05	4.0757e-05	0	0.5	0.042686	-0.0792441	2.55865	-7.04355	9.44832	0.147059	0	0.117647	0	0.376427	0	FALSE	Def_HSPC vs Rest	Def_HSPC	Rest
MCEMP1	0.7654	0.2346	1.18252	9.82651e-06	1.25357e-05	0	0.5	-0.241454	-0.242215	1.57671	-4.23827	4.57173	0.0294118	0	0.0294118	0	0.0280566	0	FALSE	Def_HSPC vs Rest	Def_HSPC	Rest
AC105105.1	0.7652	0.2348	1.1814	4.34453e-07	8.56862e-07	0	0.5	-0.620158	-0.552929	1.90599	-6.65704	4.69784	0	0	0	0	0	0	FALSE	Def_HSPC vs Rest	Def_HSPC	Rest
GPD1	0.765	0.235	1.18029	3.62674e-07	6.65387e-07	0	0.5	-0.32857	-0.241238	2.05659	-7.1209	4.61569	0	0	0	0	0	0	FALSE	Def_HSPC vs Rest	Def_HSPC	Rest
BMERB1	0.765	0.235	1.18029	2.18987e-05	1.34568e-05	0	0.5	0.350778	0.244193	1.73944	-4.49619	5.47607	0.176471	0	0.147059	0	0.366007	0	FALSE	Def_HSPC vs Rest	Def_HSPC	Rest
SKA1	0.7648	0.2352	1.17918	8.77986e-05	4.90133e-05	0	0.5	0.464002	0.246907	2.41868	-4.63959	5.37333	0.647059	0.0833333	0.294118	0.0833333	0.997604	0.130883	FALSE	Def_HSPC vs Rest	Def_HSPC	Rest
EFHD1	0.7648	0.2352	1.17918	4.74469e-06	2.6495e-06	0	0.5	0.491997	0.250986	2.18264	-4.66634	6.72993	0.0588235	0	0.0294118	0	0.0526951	0	FALSE	Def_HSPC vs Rest	Def_HSPC	Rest
BHLHE40	0.7646	0.2354	1.17807	0.000122007	0.000138723	0	0.5	-0.378541	-0.544531	1.32606	-3.90633	4.07831	0.176471	0.333333	0.0882353	0.166667	0.500351	1.20361	FALSE	Def_HSPC vs Rest	Def_HSPC	Rest
APOB	0.7646	0.2354	1.17807	6.13787e-06	7.72122e-06	0	0.5	-0.319049	-0.373455	1.51604	-4.24486	4.47688	0	0	0	0	0	0	FALSE	Def_HSPC vs Rest	Def_HSPC	Rest
AP006287.2	0.7646	0.2354	1.17807	5.07469e-07	6.34411e-07	0	0.5	-0.448257	-0.537679	1.50254	-5.10779	4.15603	0	0	0	0	0	0	FALSE	Def_HSPC vs Rest	Def_HSPC	Rest
SLC16A10	0.7646	0.2354	1.17807	3.31231e-05	2.76651e-05	0	0.5	0.172993	0.103323	1.58103	-4.51866	4.36092	0.294118	0.0833333	0.147059	0.0833333	0.299163	0.168828	FALSE	Def_HSPC vs Rest	Def_HSPC	Rest
AC016590.3	0.7644	0.2356	1.17696	1.79725e-06	1.74321e-06	0	0.5	0.157911	0.156623	1.42298	-3.92394	3.16176	0	0.0833333	0	0.0833333	0	0.16372	FALSE	Def_HSPC vs Rest	Def_HSPC	Rest
SOD3	0.7644	0.2356	1.17696	4.89936e-07	6.1936e-07	0	0.5	-0.367801	-0.483279	1.39896	-3.61239	3.99998	0	0	0	0	0	0	FALSE	Def_HSPC vs Rest	Def_HSPC	Rest
C2orf91	0.764	0.236	1.17474	2.30999e-06	3.15836e-06	0	0.5	-0.255871	-0.410501	1.58354	-3.88381	3.52615	0	0	0	0	0	0	FALSE	Def_HSPC vs Rest	Def_HSPC	Rest
AC016405.3	0.764	0.236	1.17474	8.70901e-07	1.03094e-06	0	0.5	-0.30929	-0.413786	1.45288	-3.50009	4.45632	0	0	0	0	0	0	FALSE	Def_HSPC vs Rest	Def_HSPC	Rest
CYP26A1	0.764	0.236	1.17474	2.12889e-06	3.17538e-06	0	0.5	-0.303948	-0.302937	1.50101	-4.55233	3.58646	0	0	0	0	0	0	FALSE	Def_HSPC vs Rest	Def_HSPC	Rest
GYPE	0.764	0.236	1.17474	4.97626e-06	6.77919e-06	0	0.5	-0.196052	-0.107146	2.34228	-8.19559	6.7931	0.0588235	0	0.0294118	0	0.0561133	0	FALSE	Def_HSPC vs Rest	Def_HSPC	Rest
ZFPM2-AS1	0.764	0.236	1.17474	3.2492e-07	6.2005e-07	0	0.5	-0.498494	-0.423085	2.20712	-7.85881	7.27281	0	0	0	0	0	0	FALSE	Def_HSPC vs Rest	Def_HSPC	Rest
SLC25A41	0.764	0.236	1.17474	1.61884e-06	1.47437e-06	0	0.5	0.202659	0.0724039	1.36783	-3.25118	3.59461	0	0	0	0	0	0	FALSE	Def_HSPC vs Rest	Def_HSPC	Rest
PVALB	0.764	0.236	1.17474	1.45606e-05	9.66116e-06	0	0.5	-0.0966339	-0.288789	1.83331	-4.1068	7.42978	0	0	0	0	0	0	FALSE	Def_HSPC vs Rest	Def_HSPC	Rest
PMFBP1	0.7638	0.2362	1.17363	8.83855e-07	1.10839e-06	0	0.5	-0.188441	-0.151962	1.56293	-4.78323	3.65483	0	0	0	0	0	0	FALSE	Def_HSPC vs Rest	Def_HSPC	Rest
LPL	0.7638	0.2362	1.17363	1.12223e-05	6.45437e-06	0	0.5	0.0424386	-0.171983	1.78225	-3.9002	7.11278	0	0	0	0	0	0	FALSE	Def_HSPC vs Rest	Def_HSPC	Rest
PLPP4	0.7638	0.2362	1.17363	6.21437e-07	5.6751e-07	0	0.5	0.00691733	0.00950146	1.56767	-4.14108	4.30322	0	0	0	0	0	0	FALSE	Def_HSPC vs Rest	Def_HSPC	Rest
TJP3	0.7638	0.2362	1.17363	7.02633e-06	4.90224e-06	0	0.5	0.418703	0.57083	1.4579	-4.1396	4.0226	0.0294118	0	0.0294118	0	0.0410034	0	FALSE	Def_HSPC vs Rest	Def_HSPC	Rest
CD275:protein	0.7638	0.2362	1.17363	4.30448	3.02505	0	0.5	0.84396	0.720323	1.78088	-3.8234	5.78693	3.76471	3.75	0.794118	0.916667			FALSE	Def_HSPC vs Rest	Def_HSPC	Rest
PKDREJ	0.7638	0.2362	1.17363	1.6764e-07	2.8805e-07	0	0.5	-0.440672	-0.333379	1.67695	-6.32851	3.80616	0	0	0	0	0	0	FALSE	Def_HSPC vs Rest	Def_HSPC	Rest
ZCCHC12	0.7638	0.2362	1.17363	2.10199e-06	4.60877e-06	0	0.5	-0.921826	-0.85975	1.66348	-5.63974	3.90579	0	0	0	0	0	0	FALSE	Def_HSPC vs Rest	Def_HSPC	Rest
FOXS1	0.7636	0.2364	1.17252	9.26626e-07	1.06658e-06	0	0.5	-0.386084	-0.471551	1.56599	-4.34266	5.43799	0	0.0833333	0	0.0833333	0	0.174557	FALSE	Def_HSPC vs Rest	Def_HSPC	Rest
AC116025.2	0.7634	0.2366	1.17141	5.53019e-07	6.55488e-07	0	0.5	-0.220496	-0.259356	2.01066	-5.72184	5.18414	0	0	0	0	0	0	FALSE	Def_HSPC vs Rest	Def_HSPC	Rest
HOXC8	0.7632	0.2368	1.1703	3.94711e-07	3.76158e-07	0	0.5	-0.117314	-0.129024	1.90439	-4.60385	5.42743	0	0	0	0	0	0	FALSE	Def_HSPC vs Rest	Def_HSPC	Rest
AL023755.1	0.7632	0.2368	1.1703	2.34702e-07	3.07053e-07	0	0.5	-0.278887	-0.335427	1.5927	-4.04716	4.1488	0	0	0	0	0	0	FALSE	Def_HSPC vs Rest	Def_HSPC	Rest
ANXA1	0.7632	0.2368	1.1703	9.84182e-05	0.000102295	0	0.5	-0.120435	-0.148729	1.71356	-4.12021	4.73615	0.205882	0.25	0.117647	0.0833333	0.301931	0.39265	FALSE	Def_HSPC vs Rest	Def_HSPC	Rest
DDIT4L	0.763	0.237	1.1692	4.15153e-06	6.84681e-06	0	0.5	-0.50298	-0.566053	1.57463	-5.18635	4.40668	0	0	0	0	0	0	FALSE	Def_HSPC vs Rest	Def_HSPC	Rest
IGFBP2	0.763	0.237	1.1692	0.000374386	0.000210489	0	0.5	0.660966	0.708389	1.55562	-3.13645	4.48991	1.38235	0.25	0.411765	0.166667	2.34773	0.543665	FALSE	Def_HSPC vs Rest	Def_HSPC	Rest
COL5A2	0.763	0.237	1.1692	1.0786e-05	9.26969e-06	0	0.5	0.00619456	-0.0497422	1.58036	-4.30724	5.22748	0.0294118	0	0.0294118	0	0.0505357	0	FALSE	Def_HSPC vs Rest	Def_HSPC	Rest
LYVE1	0.763	0.237	1.1692	0.000187718	0.000377627	0	0.5	-0.662299	-0.514242	2.0145	-7.38714	6.26607	0.676471	2.33333	0.205882	0.416667	1.14272	5.90125	FALSE	Def_HSPC vs Rest	Def_HSPC	Rest
PLAC8	0.7628	0.2372	1.16809	0.00151802	0.00109405	0	0.5	0.513415	0.576631	1.474	-4.55105	3.62895	7.14706	6.75	0.852941	0.916667	13.6869	15.7178	FALSE	Def_HSPC vs Rest	Def_HSPC	Rest
HLA-DQA2	0.7628	0.2372	1.16809	1.55387e-06	1.91625e-06	0	0.5	0.00565785	0.11636	1.55634	-4.17298	4.26537	0	0	0	0	0	0	FALSE	Def_HSPC vs Rest	Def_HSPC	Rest
FCGR3A	0.7626	0.2374	1.16699	1.45135e-06	3.47548e-06	0	0.5	-0.797392	-0.686207	1.65069	-5.9748	4.40533	0	0	0	0	0	0	FALSE	Def_HSPC vs Rest	Def_HSPC	Rest
TIFAB	0.7626	0.2374	1.16699	1.44292e-05	1.66663e-05	0	0.5	-0.149445	-0.24435	1.79076	-4.48572	5.98538	0	0.0833333	0	0.0833333	0	0.16372	FALSE	Def_HSPC vs Rest	Def_HSPC	Rest
PPP1R17	0.7626	0.2374	1.16699	3.48193e-07	2.27973e-07	0	0.5	0.170403	0.036355	1.53787	-3.15795	4.30798	0	0	0	0	0	0	FALSE	Def_HSPC vs Rest	Def_HSPC	Rest
CCDC3	0.7626	0.2374	1.16699	1.55643e-06	1.67716e-06	0	0.5	-0.159612	-0.391891	1.34711	-3.28481	4.35842	0	0	0	0	0	0	FALSE	Def_HSPC vs Rest	Def_HSPC	Rest
STXBP5	0.7626	0.2374	1.16699	0.000141606	0.000290626	0	0.5	-0.446952	-0.306236	1.91605	-6.38249	4.89844	0.764706	0.916667	0.264706	0.333333	1.07184	2.19963	FALSE	Def_HSPC vs Rest	Def_HSPC	Rest
STEAP4	0.7624	0.2376	1.16588	1.57166e-06	1.59383e-06	0	0.5	-0.120947	-0.153103	1.61025	-4.44112	4.50208	0.0294118	0	0.0294118	0	0.0263475	0	FALSE	Def_HSPC vs Rest	Def_HSPC	Rest
VSIG4	0.7624	0.2376	1.16588	1.02861e-05	4.10213e-05	0	0.5	-1.04508	-0.718098	1.84954	-6.88129	2.5554	0	0.0833333	0	0.0833333	0	0.174557	FALSE	Def_HSPC vs Rest	Def_HSPC	Rest
BCO2	0.7624	0.2376	1.16588	3.80218e-05	4.17903e-05	0	0.5	-0.124966	-0.191866	1.53697	-5.39383	3.91201	0.205882	0.25	0.147059	0.0833333	0.435006	0.591436	FALSE	Def_HSPC vs Rest	Def_HSPC	Rest
LRRC4C	0.7624	0.2376	1.16588	9.23741e-07	8.68561e-07	0	0.5	-0.216736	-0.292118	1.60618	-5.1689	5.21792	0	0	0	0	0	0	FALSE	Def_HSPC vs Rest	Def_HSPC	Rest
TRHDE	0.7622	0.2378	1.16478	2.58592e-07	1.87308e-07	0	0.5	0.0513872	0.0209522	2.15473	-6.20156	7.87556	0	0	0	0	0	0	FALSE	Def_HSPC vs Rest	Def_HSPC	Rest
RXRG	0.7622	0.2378	1.16478	1.14145e-06	4.55448e-07	0	0.5	0.335343	0.219232	2.89718	-7.90148	10.1933	0	0	0	0	0	0	FALSE	Def_HSPC vs Rest	Def_HSPC	Rest
DPYSL3	0.7622	0.2378	1.16478	5.43746e-05	3.49293e-05	0	0.5	0.409699	0.407561	1.62635	-4.19724	5.00286	0.147059	0.25	0.117647	0.25	0.293082	0.650623	FALSE	Def_HSPC vs Rest	Def_HSPC	Rest
APLN	0.7622	0.2378	1.16478	1.16009e-05	7.9007e-06	0	0.5	0.240731	0.152157	1.83078	-4.17532	5.79557	0.0588235	0	0.0588235	0	0.0493004	0	FALSE	Def_HSPC vs Rest	Def_HSPC	Rest
WIPF3	0.7622	0.2378	1.16478	7.94392e-07	8.01737e-07	0	0.5	-0.11425	-0.236027	1.7963	-5.13122	5.72953	0	0	0	0	0	0	FALSE	Def_HSPC vs Rest	Def_HSPC	Rest
AC068756.1	0.762	0.238	1.16368	8.43009e-06	4.8896e-06	0	0.5	0.570165	0.700649	1.5932	-4.22742	4.49676	0	0	0	0	0	0	FALSE	Def_HSPC vs Rest	Def_HSPC	Rest
DACH1	0.7618	0.2382	1.16257	4.32735e-05	4.12993e-05	0	0.5	-0.123647	-0.129018	1.73135	-5.49859	5.2288	0.235294	0.166667	0.205882	0.166667	0.740971	0.338276	FALSE	Def_HSPC vs Rest	Def_HSPC	Rest
LCK	0.7618	0.2382	1.16257	0.000163356	0.000196906	0	0.5	-0.00609005	-0.0966692	2.02995	-5.98404	5.77135	0.352941	0.75	0.205882	0.416667	0.771005	1.95633	FALSE	Def_HSPC vs Rest	Def_HSPC	Rest
TRAC	0.7618	0.2382	1.16257	3.60822e-05	4.34621e-05	0	0.5	-0.0347153	-0.0877829	1.38441	-3.77932	3.71479	0.0294118	0.666667	0.0294118	0.166667	0.0895608	1.25151	FALSE	Def_HSPC vs Rest	Def_HSPC	Rest
NOTCH3	0.7618	0.2382	1.16257	1.54746e-06	1.20218e-06	0	0.5	0.11246	0.0639067	1.59104	-4.24199	4.35658	0	0	0	0	0	0	FALSE	Def_HSPC vs Rest	Def_HSPC	Rest
LINC00989	0.7616	0.2384	1.16147	2.11292e-07	2.0509e-07	0	0.5	-0.179597	-0.100405	1.90774	-4.71094	5.848	0	0	0	0	0	0	FALSE	Def_HSPC vs Rest	Def_HSPC	Rest
TNFRSF4	0.7614	0.2386	1.16037	9.08083e-05	0.000123585	0	0.5	-0.383065	-0.361346	1.53287	-4.73249	3.84348	0.235294	0	0.117647	0	0.450831	0	FALSE	Def_HSPC vs Rest	Def_HSPC	Rest
AL034397.3	0.7612	0.2388	1.15927	3.74229e-05	3.91668e-05	0	0.5	-0.00739741	0.0851774	1.69001	-5.14527	4.39336	0.235294	0.166667	0.205882	0.166667	0.656676	0.413371	FALSE	Def_HSPC vs Rest	Def_HSPC	Rest
TMSB15A	0.7612	0.2388	1.15927	6.83692e-05	4.74798e-05	0	0.5	0.456457	0.458756	1.63221	-3.84275	4.26556	0.352941	0	0.117647	0	0.726834	0	FALSE	Def_HSPC vs Rest	Def_HSPC	Rest
SERPINE1	0.7612	0.2388	1.15927	1.28056e-05	1.50253e-05	0	0.5	-0.273649	-0.311518	1.67854	-5.63229	4.27776	0.0588235	0	0.0588235	0	0.0922824	0	FALSE	Def_HSPC vs Rest	Def_HSPC	Rest
RUNX1T1	0.761	0.239	1.15817	4.48091e-05	4.12211e-05	0	0.5	0.165073	0.257005	1.60128	-5.15582	4.49221	0.588235	0.166667	0.235294	0.0833333	0.899167	0.394291	FALSE	Def_HSPC vs Rest	Def_HSPC	Rest
AQP1	0.761	0.239	1.15817	1.9106e-06	2.02389e-06	0	0.5	-0.378306	-0.506803	1.51572	-3.69892	4.18026	0.0588235	0	0.0294118	0	0.124442	0	FALSE	Def_HSPC vs Rest	Def_HSPC	Rest
MTURN	0.761	0.239	1.15817	4.61316e-05	6.07092e-05	0	0.5	-0.291853	-0.415096	1.51347	-4.14037	4.25421	0.323529	0.666667	0.205882	0.333333	0.574439	1.42635	FALSE	Def_HSPC vs Rest	Def_HSPC	Rest
SEC14L6	0.761	0.239	1.15817	6.75856e-06	5.89212e-06	0	0.5	0.088187	0.120753	1.70187	-5.09815	4.84118	0	0	0	0	0	0	FALSE	Def_HSPC vs Rest	Def_HSPC	Rest
MAG	0.761	0.239	1.15817	2.0725e-05	2.35897e-05	0	0.5	-0.0178238	-0.0466433	1.99985	-5.30217	5.69992	0.0882353	0.166667	0.0588235	0.166667	0.445186	0.328254	FALSE	Def_HSPC vs Rest	Def_HSPC	Rest
SLC12A3	0.7608	0.2392	1.15707	4.36926e-07	5.02661e-07	0	0.5	-0.125103	-0.0704203	1.48454	-5.11463	3.48775	0	0	0	0	0	0	FALSE	Def_HSPC vs Rest	Def_HSPC	Rest
CH25H	0.7606	0.2394	1.15597	4.04995e-06	9.58387e-06	0	0.5	-0.674603	-0.554208	1.68445	-5.77315	3.27637	0	0	0	0	0	0	FALSE	Def_HSPC vs Rest	Def_HSPC	Rest
AC079209.2	0.7606	0.2394	1.15597	3.04079e-06	2.58051e-06	0	0.5	0.0425086	0.0466929	1.61545	-4.64529	4.74706	0	0	0	0	0	0	FALSE	Def_HSPC vs Rest	Def_HSPC	Rest
CPNE7	0.7606	0.2394	1.15597	8.62706e-06	1.40793e-05	0	0.5	-0.526367	-0.381134	1.81639	-6.5849	3.92981	0	0	0	0	0	0	FALSE	Def_HSPC vs Rest	Def_HSPC	Rest
CSF1	0.7604	0.2396	1.15487	7.07445e-05	8.45872e-05	0	0.5	-0.262899	-0.263381	1.71256	-5.96741	4.47968	0.323529	0.333333	0.147059	0.166667	0.541978	1.36301	FALSE	Def_HSPC vs Rest	Def_HSPC	Rest
RAMP2	0.7604	0.2396	1.15487	0.000200079	9.02408e-05	0	0.5	0.535131	0.341972	1.7804	-3.43482	6.97498	1.5	0	0.323529	0	3.08908	0	FALSE	Def_HSPC vs Rest	Def_HSPC	Rest
MIR222HG	0.7604	0.2396	1.15487	7.7871e-05	7.93617e-05	0	0.5	-0.0763229	-0.091116	1.6818	-5.37601	4.42784	0.382353	0.25	0.205882	0.166667	1.04634	0.776554	FALSE	Def_HSPC vs Rest	Def_HSPC	Rest
THY1	0.7604	0.2396	1.15487	1.6008e-05	1.22441e-05	0	0.5	0.253807	0.210621	1.42893	-3.25588	5.11626	0.0588235	0	0.0588235	0	0.074677	0	FALSE	Def_HSPC vs Rest	Def_HSPC	Rest
LINC02573	0.7604	0.2396	1.15487	8.65461e-05	7.91431e-05	0	0.5	0.0342346	0.145	2.22076	-7.16597	5.19184	0.5	0.583333	0.352941	0.416667	1.66049	1.46213	FALSE	Def_HSPC vs Rest	Def_HSPC	Rest
AL355881.1	0.7602	0.2398	1.15378	4.71968e-06	1.00444e-05	0	0.5	-0.882696	-0.807075	1.57493	-5.15772	3.15708	0	0	0	0	0	0	FALSE	Def_HSPC vs Rest	Def_HSPC	Rest
FAM43B	0.7602	0.2398	1.15378	8.10163e-07	4.97996e-07	0	0.5	0.206551	0.1884	1.74703	-5.50139	6.6238	0	0	0	0	0	0	FALSE	Def_HSPC vs Rest	Def_HSPC	Rest
PCOLCE	0.7602	0.2398	1.15378	5.94438e-06	5.82007e-06	0	0.5	-0.120748	-0.173057	1.49751	-3.34692	5.05097	0.0588235	0	0.0588235	0	0.0635966	0	FALSE	Def_HSPC vs Rest	Def_HSPC	Rest
PXDC1	0.7602	0.2398	1.15378	4.59514e-05	6.73596e-05	0	0.5	-0.389899	-0.308969	1.63078	-5.48937	3.93619	0.147059	0.416667	0.117647	0.25	0.531582	1.37734	FALSE	Def_HSPC vs Rest	Def_HSPC	Rest
GYPB	0.7602	0.2398	1.15378	2.07265e-05	2.3102e-05	0	0.5	-0.0830237	-0.0774818	1.88332	-7.0023	5.61678	0.205882	0	0.0882353	0	0.267692	0	FALSE	Def_HSPC vs Rest	Def_HSPC	Rest
NOVA1	0.7602	0.2398	1.15378	2.97473e-05	2.3266e-05	0	0.5	0.164408	0.164238	1.74359	-5.11346	5.76108	0.0882353	0	0.0882353	0	0.147635	0	FALSE	Def_HSPC vs Rest	Def_HSPC	Rest
CENPU	0.7602	0.2398	1.15378	0.000600682	0.000415832	0	0.5	0.337879	0.178746	1.93773	-3.94915	4.4693	3.26471	1.5	0.617647	0.333333	4.96476	2.802	FALSE	Def_HSPC vs Rest	Def_HSPC	Rest
GAS6	0.7598	0.2402	1.15158	4.8103e-05	0.000102216	0	0.5	-0.698552	-0.598291	1.81261	-6.39779	3.73194	0.176471	0.166667	0.147059	0.166667	0.388447	0.358759	FALSE	Def_HSPC vs Rest	Def_HSPC	Rest
RNASE1	0.7598	0.2402	1.15158	0.000198068	0.000470608	0	0.5	-0.656738	-0.58167	1.68977	-5.87418	3.10197	0.529412	3.91667	0.382353	0.583333	0.968902	9.06619	FALSE	Def_HSPC vs Rest	Def_HSPC	Rest
HYLS1	0.7596	0.2404	1.15049	3.12907e-05	2.86384e-05	0	0.5	0.440833	0.326652	1.48267	-3.10738	4.9473	0.205882	0	0.147059	0	0.325923	0	FALSE	Def_HSPC vs Rest	Def_HSPC	Rest
MAFB	0.7596	0.2404	1.15049	6.68232e-05	0.000168342	0	0.5	-0.647216	-0.481255	1.79238	-6.37059	3.6695	0.176471	2.16667	0.0882353	0.0833333	0.349958	4.53847	FALSE	Def_HSPC vs Rest	Def_HSPC	Rest
CFAP97D1	0.7596	0.2404	1.15049	5.80404e-07	1.03267e-06	0	0.5	-0.618171	-0.447158	1.96828	-8.38725	4.85884	0	0	0	0	0	0	FALSE	Def_HSPC vs Rest	Def_HSPC	Rest
NSG1	0.7596	0.2404	1.15049	1.36685e-06	1.23823e-06	0	0.5	0.114582	0.173674	1.69034	-5.04519	5.03865	0	0	0	0	0	0	FALSE	Def_HSPC vs Rest	Def_HSPC	Rest
CDKN2B	0.7594	0.2406	1.14939	7.07558e-07	1.23971e-06	0	0.5	-0.606203	-0.568162	1.67807	-5.75185	3.99981	0	0	0	0	0	0	FALSE	Def_HSPC vs Rest	Def_HSPC	Rest
EPHB4	0.7594	0.2406	1.14939	4.07166e-05	2.63743e-05	0	0.5	0.297392	0.228817	1.65861	-4.14018	5.14921	0.0882353	0	0.0882353	0	0.208987	0	FALSE	Def_HSPC vs Rest	Def_HSPC	Rest
CD3D	0.7594	0.2406	1.14939	0.000280088	0.000307159	0	0.5	-0.0847227	-0.115098	2.21438	-6.1299	5.98792	0.882353	1.66667	0.294118	0.416667	3.04533	4.35184	FALSE	Def_HSPC vs Rest	Def_HSPC	Rest
SLC1A1	0.7592	0.2408	1.1483	3.14729e-07	2.26172e-07	0	0.5	-0.0190685	-0.15792	2.22223	-6.06247	7.9616	0	0	0	0	0	0	FALSE	Def_HSPC vs Rest	Def_HSPC	Rest
SPAG17	0.7592	0.2408	1.1483	9.9081e-07	5.62191e-07	0	0.5	0.3901	0.253949	1.68887	-3.40526	4.92278	0	0	0	0	0	0	FALSE	Def_HSPC vs Rest	Def_HSPC	Rest
RGL4	0.7592	0.2408	1.1483	0.000427181	0.000278597	0	0.5	0.491802	0.472899	1.60244	-3.93941	5.06533	0.735294	0.916667	0.411765	0.5	1.88892	2.34969	FALSE	Def_HSPC vs Rest	Def_HSPC	Rest
AC092667.1	0.759	0.241	1.1472	2.61358e-06	4.58409e-06	0	0.5	-0.615855	-0.596395	1.35151	-4.34487	3.04332	0.0294118	0	0.0294118	0	0.0983671	0	FALSE	Def_HSPC vs Rest	Def_HSPC	Rest
CRIP2	0.759	0.241	1.1472	6.24847e-05	4.29661e-05	0	0.5	0.212823	0.0232258	1.82323	-4.28842	6.88811	0.0882353	0.0833333	0.0588235	0.0833333	0.156868	0.168828	FALSE	Def_HSPC vs Rest	Def_HSPC	Rest
RFTN2	0.759	0.241	1.1472	3.0008e-06	2.14606e-06	0	0.5	0.0399853	-0.0914955	1.66795	-3.47476	5.63987	0	0	0	0	0	0	FALSE	Def_HSPC vs Rest	Def_HSPC	Rest
DCLK1	0.759	0.241	1.1472	5.07157e-07	3.94823e-07	0	0.5	0.0753469	0.0881023	1.70083	-5.62884	6.08321	0	0	0	0	0	0	FALSE	Def_HSPC vs Rest	Def_HSPC	Rest
TRGC2	0.759	0.241	1.1472	4.65977e-05	5.04542e-05	0	0.5	-0.0210413	0.0879669	1.58339	-6.2745	3.36247	0.264706	0.0833333	0.147059	0.0833333	0.49838	0.216226	FALSE	Def_HSPC vs Rest	Def_HSPC	Rest
ICAM1	0.7588	0.2412	1.14611	0.000305965	0.000304787	0	0.5	-0.120923	-0.145661	1.42059	-4.07672	3.61534	1.67647	1	0.441176	0.5	3.53695	3.09988	FALSE	Def_HSPC vs Rest	Def_HSPC	Rest
ARG2	0.7588	0.2412	1.14611	0.000120798	0.000141703	0	0.5	-0.318332	-0.268924	1.87083	-6.06946	4.93666	0.558824	0.666667	0.294118	0.416667	1.48946	2.02834	FALSE	Def_HSPC vs Rest	Def_HSPC	Rest
CPVL	0.7588	0.2412	1.14611	0.00010936	0.000129049	0	0.5	-0.06762	-0.224664	1.34617	-3.08617	3.60069	0.588235	0.5	0.264706	0.25	0.935066	0.938319	FALSE	Def_HSPC vs Rest	Def_HSPC	Rest
SYNPO2	0.7588	0.2412	1.14611	1.56931e-06	1.04102e-06	0	0.5	0.295222	0.277914	1.52007	-3.24028	4.21851	0	0	0	0	0	0	FALSE	Def_HSPC vs Rest	Def_HSPC	Rest
AP003472.1	0.7586	0.2414	1.14502	7.04498e-08	7.3364e-08	0	0.5	-0.233506	-0.299792	1.53617	-3.77474	4.21181	0	0	0	0	0	0	FALSE	Def_HSPC vs Rest	Def_HSPC	Rest
MYH10	0.7586	0.2414	1.14502	0.000163636	0.000138963	0	0.5	0.198634	0.241075	1.5825	-4.96711	4.02247	0.794118	0.333333	0.264706	0.166667	1.1594	0.722319	FALSE	Def_HSPC vs Rest	Def_HSPC	Rest
C15orf65	0.7586	0.2414	1.14502	2.9946e-06	3.52631e-06	0	0.5	-0.252766	-0.360359	1.72955	-5.31704	4.6806	0	0	0	0	0	0	FALSE	Def_HSPC vs Rest	Def_HSPC	Rest
CD93:protein	0.7586	0.2414	1.14502	1.07836	0.543714	0	0.5	0.769654	0.796582	1.40674	-3.18361	4.77639	2.26471	1.58333	0.705882	0.5			FALSE	Def_HSPC vs Rest	Def_HSPC	Rest
RSPO3	0.7586	0.2414	1.14502	9.641e-07	1.4726e-06	0	0.5	-0.435174	-0.37125	1.68829	-4.71957	4.02032	0	0	0	0	0	0	FALSE	Def_HSPC vs Rest	Def_HSPC	Rest
CD1B	0.7584	0.2416	1.14393	1.28516e-06	1.78902e-06	0	0.5	-0.352002	-0.484236	1.72336	-5.13358	5.2128	0.0294118	0	0.0294118	0	0.0323029	0	FALSE	Def_HSPC vs Rest	Def_HSPC	Rest
RAB3B	0.7582	0.2418	1.14284	2.76317e-06	2.66603e-06	0	0.5	-0.217138	-0.27613	1.52599	-4.08652	4.34821	0.0294118	0	0.0294118	0	0.0225932	0	FALSE	Def_HSPC vs Rest	Def_HSPC	Rest
CD247	0.7582	0.2418	1.14284	7.40927e-06	1.25773e-05	0	0.5	-0.40826	-0.31358	1.55051	-4.92401	3.75459	0.0294118	0	0.0294118	0	0.132545	0	FALSE	Def_HSPC vs Rest	Def_HSPC	Rest
GATM	0.7582	0.2418	1.14284	3.54262e-05	8.46383e-05	0	0.5	-0.730632	-0.65121	1.63194	-6.46762	3.05842	0.205882	0.166667	0.176471	0.166667	0.407089	0.30544	FALSE	Def_HSPC vs Rest	Def_HSPC	Rest
FOLR2	0.7582	0.2418	1.14284	4.32444e-05	0.000130361	0	0.5	-0.878719	-0.663905	1.72822	-6.4484	2.55032	0.176471	0.583333	0.176471	0.25	0.594476	1.46276	FALSE	Def_HSPC vs Rest	Def_HSPC	Rest
VCAN	0.758	0.242	1.14175	1.11573e-05	9.42019e-06	0	0.5	0.0173097	-0.0792623	1.46923	-3.97203	4.03743	0	0	0	0	0	0	FALSE	Def_HSPC vs Rest	Def_HSPC	Rest
MT1A	0.758	0.242	1.14175	1.52542e-06	1.68992e-06	0	0.5	-0.124833	-0.22051	1.67171	-4.99097	6.05876	0	0	0	0	0	0	FALSE	Def_HSPC vs Rest	Def_HSPC	Rest
ALOX5AP	0.758	0.242	1.14175	8.82654e-05	0.000150584	0	0.5	-0.932713	-0.921538	1.09727	-4.16888	2.28448	0.117647	0.333333	0.117647	0.333333	0.299852	0.777007	FALSE	Def_HSPC vs Rest	Def_HSPC	Rest
EFHC2	0.758	0.242	1.14175	4.67484e-05	6.75304e-05	0	0.5	-0.492401	-0.470558	1.99008	-7.09355	4.26256	0.176471	0.0833333	0.117647	0.0833333	0.258483	0.300409	FALSE	Def_HSPC vs Rest	Def_HSPC	Rest
CXXC4	0.7578	0.2422	1.14066	1.9802e-06	1.81263e-06	0	0.5	-0.112346	-0.13392	1.5171	-3.94661	5.09496	0.0294118	0	0.0294118	0	0.121086	0	FALSE	Def_HSPC vs Rest	Def_HSPC	Rest
ERFE	0.7578	0.2422	1.14066	1.08912e-06	1.28646e-06	0	0.5	-0.484984	-0.605254	1.3033	-3.26808	3.72758	0	0	0	0	0	0	FALSE	Def_HSPC vs Rest	Def_HSPC	Rest
EHD2	0.7578	0.2422	1.14066	2.64551e-05	2.11088e-05	0	0.5	0.226652	0.149859	1.72295	-4.84958	5.41427	0.0882353	0	0.0882353	0	0.186005	0	FALSE	Def_HSPC vs Rest	Def_HSPC	Rest
ANKRD1	0.7576	0.2424	1.13957	4.79478e-07	6.70945e-07	0	0.5	-0.20457	-0.0877304	1.87879	-5.70353	5.27195	0	0	0	0	0	0	FALSE	Def_HSPC vs Rest	Def_HSPC	Rest
PRSS23	0.7576	0.2424	1.13957	2.15516e-05	1.40306e-05	0	0.5	0.0861699	-0.0642896	1.60612	-3.43385	5.32385	0.0294118	0	0.0294118	0	0.0481686	0	FALSE	Def_HSPC vs Rest	Def_HSPC	Rest
AL158206.1	0.7576	0.2424	1.13957	1.47658e-05	1.64684e-05	0	0.5	-0.272821	-0.406464	1.50245	-4.08719	4.40613	0	0.25	0	0.25	0	0.474267	FALSE	Def_HSPC vs Rest	Def_HSPC	Rest
SLIT2	0.7576	0.2424	1.13957	6.31081e-06	9.14398e-06	0	0.5	-0.321041	-0.168809	1.81723	-6.97885	4.70549	0	0	0	0	0	0	FALSE	Def_HSPC vs Rest	Def_HSPC	Rest
LINC02721	0.7574	0.2426	1.13848	1.14151e-06	5.13153e-07	0	0.5	0.639049	0.660527	1.49717	-4.10624	5.83879	0	0	0	0	0	0	FALSE	Def_HSPC vs Rest	Def_HSPC	Rest
TMEM178A	0.7574	0.2426	1.13848	7.93517e-06	5.00929e-06	0	0.5	0.169991	0.0908174	1.80835	-5.10725	6.73469	0.0294118	0	0.0294118	0	0.0895608	0	FALSE	Def_HSPC vs Rest	Def_HSPC	Rest
LINC02084	0.7572	0.2428	1.13739	9.7523e-07	1.08494e-06	0	0.5	-0.0442306	0.0397816	1.604	-5.10392	4.87829	0	0	0	0	0	0	FALSE	Def_HSPC vs Rest	Def_HSPC	Rest
CACNA2D3	0.7568	0.2432	1.13521	4.75765e-05	5.15941e-05	0	0.5	-0.0599346	0.0161185	1.87127	-7.18146	5.29693	0.676471	0.5	0.147059	0.0833333	0.840504	0.785299	FALSE	Def_HSPC vs Rest	Def_HSPC	Rest
ZNF503	0.7566	0.2434	1.13413	0.000225677	0.000268635	0	0.5	-0.327152	-0.256088	1.67777	-6.08059	4.31662	0.588235	1.25	0.205882	0.333333	1.82302	3.68715	FALSE	Def_HSPC vs Rest	Def_HSPC	Rest
CD3G	0.7566	0.2434	1.13413	1.28371e-05	1.79324e-05	0	0.5	-0.248161	-0.175184	1.51277	-5.5253	3.01103	0.0588235	0	0.0588235	0	0.170433	0	FALSE	Def_HSPC vs Rest	Def_HSPC	Rest
CDC42EP5	0.7566	0.2434	1.13413	2.90968e-05	1.96258e-05	0	0.5	0.0594843	-0.0355139	1.66326	-4.02254	5.40452	0.117647	0	0.0882353	0	0.35825	0	FALSE	Def_HSPC vs Rest	Def_HSPC	Rest
PCDHB6	0.7566	0.2434	1.13413	3.20258e-07	2.86127e-07	0	0.5	0.0160495	0.0975323	1.48411	-4.68192	4.50588	0	0	0	0	0	0	FALSE	Def_HSPC vs Rest	Def_HSPC	Rest
CHST9	0.7564	0.2436	1.13304	6.83316e-07	7.98531e-07	0	0.5	-0.155459	-0.136646	1.68449	-4.73983	4.15638	0	0	0	0	0	0	FALSE	Def_HSPC vs Rest	Def_HSPC	Rest
AVIL	0.7564	0.2436	1.13304	6.04662e-06	5.55366e-06	0	0.5	0.0838169	0.188197	1.533	-4.75175	4.15776	0.0294118	0.0833333	0.0294118	0.0833333	0.0263475	0.184203	FALSE	Def_HSPC vs Rest	Def_HSPC	Rest
AC007222.2	0.7564	0.2436	1.13304	9.638e-08	7.97623e-08	0	0.5	-0.0570702	-0.0816507	1.75897	-5.35055	5.98677	0	0	0	0	0	0	FALSE	Def_HSPC vs Rest	Def_HSPC	Rest
PHLDB2	0.7564	0.2436	1.13304	2.25615e-05	2.09623e-05	0	0.5	-0.178601	-0.250913	1.54653	-4.20955	5.28974	0.0588235	0	0.0588235	0	0.280126	0	FALSE	Def_HSPC vs Rest	Def_HSPC	Rest
POU4F1	0.7564	0.2436	1.13304	4.87495e-06	3.96216e-06	0	0.5	-0.0404609	-0.150142	2.12831	-4.94781	6.65975	0.0588235	0	0.0588235	0	0.188159	0	FALSE	Def_HSPC vs Rest	Def_HSPC	Rest
AC093001.2	0.7564	0.2436	1.13304	4.55345e-07	4.94296e-07	0	0.5	0.0401161	-0.00333881	1.51546	-3.38268	3.87082	0	0	0	0	0	0	FALSE	Def_HSPC vs Rest	Def_HSPC	Rest
DTL	0.7562	0.2438	1.13196	0.00023054	0.000180355	0	0.5	0.274481	0.221066	1.79666	-3.7773	5.33387	1.17647	0.0833333	0.411765	0.0833333	1.76055	0.168828	FALSE	Def_HSPC vs Rest	Def_HSPC	Rest
LRRC25	0.7562	0.2438	1.13196	1.75051e-05	2.90808e-05	0	0.5	-0.64542	-0.698942	1.5386	-5.47834	4.51481	0.0294118	0.25	0.0294118	0.166667	0.0690579	0.501996	FALSE	Def_HSPC vs Rest	Def_HSPC	Rest
ERRFI1	0.7562	0.2438	1.13196	2.76928e-05	2.33752e-05	0	0.5	-0.0798781	-0.237188	2.02822	-6.07152	6.81795	0.0588235	0	0.0588235	0	0.214814	0	FALSE	Def_HSPC vs Rest	Def_HSPC	Rest
TAC3	0.7562	0.2438	1.13196	1.83006e-06	2.09505e-06	0	0.5	-0.147762	-0.10018	1.58629	-5.48873	4.82679	0	0	0	0	0	0	FALSE	Def_HSPC vs Rest	Def_HSPC	Rest
AC090192.2	0.756	0.244	1.13087	2.41365e-06	3.21753e-06	0	0.5	-0.389653	-0.424107	1.48185	-4.83489	4.13716	0.0294118	0	0.0294118	0	0.0481686	0	FALSE	Def_HSPC vs Rest	Def_HSPC	Rest
IRX4	0.756	0.244	1.13087	1.71349e-06	1.79379e-06	0	0.5	0.147304	-0.0516481	1.59578	-3.92662	4.15222	0	0	0	0	0	0	FALSE	Def_HSPC vs Rest	Def_HSPC	Rest
CSPG4	0.756	0.244	1.13087	2.94495e-07	2.69762e-07	0	0.5	-0.0591943	-0.0725927	1.53606	-3.689	4.58017	0	0	0	0	0	0	FALSE	Def_HSPC vs Rest	Def_HSPC	Rest
ANGPT1	0.7558	0.2442	1.12979	0.000621086	0.00055722	0	0.5	0.18195	0.34402	2.31041	-6.86385	5.716	5.05882	2.33333	0.676471	0.416667	9.2647	6.25719	FALSE	Def_HSPC vs Rest	Def_HSPC	Rest
CEBPA	0.7558	0.2442	1.12979	0.000152289	0.000189602	0	0.5	-0.138292	-0.114528	1.65421	-5.13101	4.34953	1.08824	0.5	0.382353	0.333333	3.35797	1.4152	FALSE	Def_HSPC vs Rest	Def_HSPC	Rest
DLGAP3	0.7556	0.2444	1.12871	6.26305e-06	1.1983e-05	0	0.5	-0.690348	-0.658882	1.51596	-5.58392	3.07848	0	0	0	0	0	0	FALSE	Def_HSPC vs Rest	Def_HSPC	Rest
ARHGEF39	0.7556	0.2444	1.12871	7.75283e-05	4.4335e-05	0	0.5	0.380544	0.0907445	2.33937	-4.3202	5.23291	0.529412	0.583333	0.235294	0.333333	0.585639	1.03378	FALSE	Def_HSPC vs Rest	Def_HSPC	Rest
C1orf162	0.7556	0.2444	1.12871	7.52654e-05	8.35181e-05	0	0.5	-0.0263244	-0.199707	1.66039	-4.50111	4.29558	0.352941	0.416667	0.235294	0.25	0.50143	1.21133	FALSE	Def_HSPC vs Rest	Def_HSPC	Rest
IFI27	0.7556	0.2444	1.12871	8.13442e-06	8.86795e-06	0	0.5	0.0559001	0.0600243	1.53295	-3.9541	3.98225	0.0882353	0.0833333	0.0882353	0.0833333	0.183704	0.16372	FALSE	Def_HSPC vs Rest	Def_HSPC	Rest
SYNPO	0.7556	0.2444	1.12871	2.41625e-06	2.04349e-06	0	0.5	-0.165368	-0.270382	1.60244	-3.57109	5.06046	0	0	0	0	0	0	FALSE	Def_HSPC vs Rest	Def_HSPC	Rest
GPR61	0.7556	0.2444	1.12871	9.22951e-07	8.60261e-07	0	0.5	0.205474	0.000169754	1.78635	-3.65784	5.57444	0	0	0	0	0	0	FALSE	Def_HSPC vs Rest	Def_HSPC	Rest
ISLR	0.7556	0.2444	1.12871	1.18637e-06	1.33624e-06	0	0.5	-0.177645	-0.208771	1.62287	-4.61411	4.17921	0	0	0	0	0	0	FALSE	Def_HSPC vs Rest	Def_HSPC	Rest
CCL14	0.7554	0.2446	1.12762	0.000159286	9.40028e-05	0	0.5	0.200578	0.0648584	1.66643	-3.20457	6.91031	0.823529	0.0833333	0.117647	0.0833333	1.29092	0.197145	FALSE	Def_HSPC vs Rest	Def_HSPC	Rest
KLRC3	0.7554	0.2446	1.12762	3.65197e-06	5.41108e-06	0	0.5	-0.236613	-0.11591	1.59521	-4.25347	3.62104	0	0	0	0	0	0	FALSE	Def_HSPC vs Rest	Def_HSPC	Rest
OR51E1	0.7554	0.2446	1.12762	8.55611e-08	9.65006e-08	0	0.5	-0.219452	-0.217191	1.75238	-4.95616	4.97105	0	0	0	0	0	0	FALSE	Def_HSPC vs Rest	Def_HSPC	Rest
F10	0.7554	0.2446	1.12762	1.53551e-06	1.92785e-06	0	0.5	-0.2834	-0.321481	1.81569	-5.66205	5.50482	0	0	0	0	0	0	FALSE	Def_HSPC vs Rest	Def_HSPC	Rest
SLC35F1	0.7554	0.2446	1.12762	1.4515e-06	1.79294e-06	0	0.5	-0.0989447	-0.00566959	1.6641	-5.14234	3.94005	0	0	0	0	0	0	FALSE	Def_HSPC vs Rest	Def_HSPC	Rest
EGFR:protein	0.7552	0.2448	1.12654	0.468437	0.793712	0	0.5	-0.15426	0.094138	1.77102	-5.12706	4.41877	0.617647	1	0.382353	0.416667			FALSE	Def_HSPC vs Rest	Def_HSPC	Rest
PHGDH	0.7552	0.2448	1.12654	0.000396453	0.000253973	0	0.5	0.751437	0.813812	1.09513	-2.53691	3.21336	1.58824	0.5	0.647059	0.333333	3.00134	1.14006	FALSE	Def_HSPC vs Rest	Def_HSPC	Rest
B3GALT2	0.7552	0.2448	1.12654	1.24507e-05	1.36765e-05	0	0.5	0.118703	-0.141909	1.5465	-3.43103	4.29247	0	0.0833333	0	0.0833333	0	0.184203	FALSE	Def_HSPC vs Rest	Def_HSPC	Rest
LYZ	0.7552	0.2448	1.12654	0.000209449	0.000191505	0	0.5	0.135097	0.199826	1.58234	-4.44826	4.63619	1.05882	1.08333	0.470588	0.416667	2.27207	2.07547	FALSE	Def_HSPC vs Rest	Def_HSPC	Rest
TJP1	0.7552	0.2448	1.12654	2.70295e-05	1.50041e-05	0	0.5	0.237389	0.114992	1.75371	-3.73363	6.40664	0.147059	0.166667	0.0588235	0.166667	0.253205	0.347109	FALSE	Def_HSPC vs Rest	Def_HSPC	Rest
MED12L	0.7552	0.2448	1.12654	6.49389e-05	0.000114943	0	0.5	-0.51942	-0.420054	1.78919	-6.96628	4.40163	0.205882	0.5	0.147059	0.25	0.323779	1.06146	FALSE	Def_HSPC vs Rest	Def_HSPC	Rest
AL136040.2	0.755	0.245	1.12546	2.11327e-07	3.80344e-07	0	0.5	-0.3218	-0.136795	1.78753	-5.29616	3.64676	0	0	0	0	0	0	FALSE	Def_HSPC vs Rest	Def_HSPC	Rest
SERTAD4-AS1	0.755	0.245	1.12546	3.1048e-07	2.05767e-07	0	0.5	0.13863	0.0514021	1.55779	-3.82232	6.03983	0	0	0	0	0	0	FALSE	Def_HSPC vs Rest	Def_HSPC	Rest
SEZ6L2	0.7548	0.2452	1.12438	1.32373e-06	1.14806e-06	0	0.5	-0.0750333	-0.221527	1.65554	-4.34053	6.15749	0	0	0	0	0	0	FALSE	Def_HSPC vs Rest	Def_HSPC	Rest
DKK4	0.7548	0.2452	1.12438	8.11542e-06	1.01745e-05	0	0.5	-0.18484	-0.22973	1.37712	-4.6351	3.32246	0	0	0	0	0	0	FALSE	Def_HSPC vs Rest	Def_HSPC	Rest
C17orf67	0.7546	0.2454	1.1233	0.000238188	0.000248188	0	0.5	-0.234126	-0.25301	1.6626	-5.71365	4.35344	1.41176	1.41667	0.529412	0.5	4.2599	3.13292	FALSE	Def_HSPC vs Rest	Def_HSPC	Rest
ADAP2	0.7546	0.2454	1.1233	2.14955e-05	7.58099e-05	0	0.5	-0.944627	-0.786646	1.65383	-6.52354	2.76388	0.0882353	0.25	0.0882353	0.0833333	0.0988184	0.52367	FALSE	Def_HSPC vs Rest	Def_HSPC	Rest
TLE6	0.7546	0.2454	1.1233	7.44483e-06	6.27157e-06	0	0.5	0.21665	0.256319	1.76448	-4.48376	5.80232	0	0.0833333	0	0.0833333	0	0.3027	FALSE	Def_HSPC vs Rest	Def_HSPC	Rest
AC023283.1	0.7546	0.2454	1.1233	2.44751e-06	2.88981e-06	0	0.5	-0.231146	-0.235494	1.521	-5.08917	4.05919	0.0294118	0	0.0294118	0	0.0229528	0	FALSE	Def_HSPC vs Rest	Def_HSPC	Rest
FANCI	0.7544	0.2456	1.12222	0.00029774	0.000238138	0	0.5	0.245148	0.122949	1.97804	-4.28932	4.82288	1.5	1.16667	0.5	0.333333	2.12226	2.23472	FALSE	Def_HSPC vs Rest	Def_HSPC	Rest
LAT2	0.7544	0.2456	1.12222	0.000402911	0.000434101	0	0.5	-0.14395	-0.200256	1.31644	-3.56476	3.73083	2.35294	2.83333	0.647059	0.583333	4.55095	5.50754	FALSE	Def_HSPC vs Rest	Def_HSPC	Rest
FOXA1	0.7542	0.2458	1.12114	9.19719e-06	1.24023e-05	0	0.5	-0.406316	-0.541206	1.54513	-4.38922	4.58041	0.0294118	0	0.0294118	0	0.0809127	0	FALSE	Def_HSPC vs Rest	Def_HSPC	Rest
MCAM	0.7542	0.2458	1.12114	4.78728e-05	6.18203e-05	0	0.5	-0.280528	-0.342834	1.40013	-3.70346	3.80868	0.0882353	0	0.0882353	0	0.120871	0	FALSE	Def_HSPC vs Rest	Def_HSPC	Rest
AC091173.1	0.7542	0.2458	1.12114	5.55209e-08	7.88233e-08	0	0.5	-0.540096	-0.498918	1.64425	-4.82519	4.22707	0	0	0	0	0	0	FALSE	Def_HSPC vs Rest	Def_HSPC	Rest
AP000880.1	0.7542	0.2458	1.12114	6.67808e-07	4.34741e-07	0	0.5	0.374978	0.295008	1.45716	-3.29558	4.5752	0	0	0	0	0	0	FALSE	Def_HSPC vs Rest	Def_HSPC	Rest
NTNG1	0.7542	0.2458	1.12114	1.8062e-06	1.50956e-06	0	0.5	-0.0579475	-0.202585	1.68306	-4.25018	5.14778	0.0588235	0	0.0588235	0	0.160588	0	FALSE	Def_HSPC vs Rest	Def_HSPC	Rest
CDH7	0.754	0.246	1.12006	4.06205e-06	2.67123e-06	0	0.5	0.101077	-0.0797996	1.89977	-4.88873	7.42041	0	0	0	0	0	0	FALSE	Def_HSPC vs Rest	Def_HSPC	Rest
ZNF521	0.754	0.246	1.12006	0.000249322	0.000207352	0	0.5	0.265477	0.372386	1.61954	-4.69496	4.16578	0.911765	0.25	0.5	0.166667	2.20714	0.817043	FALSE	Def_HSPC vs Rest	Def_HSPC	Rest
IL18RAP	0.754	0.246	1.12006	2.99186e-06	3.46938e-06	0	0.5	-0.251525	-0.276154	1.47387	-3.65354	4.59645	0	0	0	0	0	0	FALSE	Def_HSPC vs Rest	Def_HSPC	Rest
RCAN2	0.754	0.246	1.12006	7.29959e-06	4.81547e-06	0	0.5	0.247392	0.0540867	1.78525	-4.10022	6.39686	0.0294118	0	0.0294118	0	0.0481686	0	FALSE	Def_HSPC vs Rest	Def_HSPC	Rest
LHX6	0.7538	0.2462	1.11898	4.40295e-06	2.29403e-06	0	0.5	0.471289	0.230256	1.74234	-2.77275	6.97468	0	0	0	0	0	0	FALSE	Def_HSPC vs Rest	Def_HSPC	Rest
KRT83	0.7538	0.2462	1.11898	4.3635e-07	6.01075e-07	0	0.5	-0.178607	-0.18643	1.42068	-3.78843	3.88053	0	0	0	0	0	0	FALSE	Def_HSPC vs Rest	Def_HSPC	Rest
LINC01266	0.7536	0.2464	1.11791	1.88769e-06	2.81631e-06	0	0.5	-0.259977	-0.190987	1.61757	-5.2062	4.10646	0.0294118	0	0.0294118	0	0.100416	0	FALSE	Def_HSPC vs Rest	Def_HSPC	Rest
C1QTNF4	0.7536	0.2464	1.11791	0.00205412	0.00125478	0	0.5	0.643359	0.686674	1.59033	-3.74105	5.1783	11.3529	8	0.911765	0.833333	24.5181	18.3404	FALSE	Def_HSPC vs Rest	Def_HSPC	Rest
SNHG18	0.7536	0.2464	1.11791	1.98562e-06	1.21463e-06	0	0.5	0.319807	0.215365	1.56062	-3.12842	5.57663	0	0	0	0	0	0	FALSE	Def_HSPC vs Rest	Def_HSPC	Rest
ARL4C	0.7536	0.2464	1.11791	9.78552e-05	0.000107972	0	0.5	-0.0580079	-0.257177	1.80912	-4.87336	6.07879	0.411765	0.25	0.176471	0.166667	0.663662	0.542962	FALSE	Def_HSPC vs Rest	Def_HSPC	Rest
RBMS3	0.7534	0.2466	1.11683	4.21082e-05	3.87246e-05	0	0.5	0.111128	-0.167716	1.53495	-3.95047	5.104	0.0588235	0.0833333	0.0588235	0.0833333	0.0640547	0.16372	FALSE	Def_HSPC vs Rest	Def_HSPC	Rest
AC012173.1	0.7534	0.2466	1.11683	3.25161e-07	2.34207e-07	0	0.5	-0.134824	-0.218631	1.65129	-3.85952	6.16714	0	0	0	0	0	0	FALSE	Def_HSPC vs Rest	Def_HSPC	Rest
CDHR1	0.7534	0.2466	1.11683	2.96756e-06	4.29285e-06	0	0.5	-0.458412	-0.348887	1.69046	-5.7112	3.8554	0	0	0	0	0	0	FALSE	Def_HSPC vs Rest	Def_HSPC	Rest
SAMHD1	0.753	0.247	1.11468	6.80567e-05	0.000119449	0	0.5	-0.512908	-0.52085	1.4925	-4.68196	3.71946	0.0882353	0.75	0.0882353	0.333333	0.21699	1.66758	FALSE	Def_HSPC vs Rest	Def_HSPC	Rest
AC104031.1	0.753	0.247	1.11468	8.00544e-06	1.26946e-05	0	0.5	-0.477651	-0.391367	1.52467	-4.79336	3.36848	0.0294118	0	0.0294118	0	0.0481686	0	FALSE	Def_HSPC vs Rest	Def_HSPC	Rest
CST3	0.753	0.247	1.11468	0.000612165	0.000915577	0	0.5	-0.42409	-0.580089	1.17304	-2.92775	3.10451	2.61765	3.58333	0.588235	0.666667	4.63386	8.26907	FALSE	Def_HSPC vs Rest	Def_HSPC	Rest
TMEM71	0.7528	0.2472	1.1136	4.13301e-05	4.95324e-05	0	0.5	-0.132467	-0.120089	1.22658	-4.28828	2.45093	0.235294	0.0833333	0.205882	0.0833333	0.446804	0.174557	FALSE	Def_HSPC vs Rest	Def_HSPC	Rest
PDE1C	0.7528	0.2472	1.1136	4.86705e-06	6.35677e-06	0	0.5	-0.306974	-0.277627	1.6548	-5.25201	4.18264	0	0	0	0	0	0	FALSE	Def_HSPC vs Rest	Def_HSPC	Rest
XRCC2	0.7528	0.2472	1.1136	9.04e-05	6.43997e-05	0	0.5	0.329339	0.140163	2.63554	-5.23605	5.76508	0.588235	0.333333	0.205882	0.25	0.799248	0.612589	FALSE	Def_HSPC vs Rest	Def_HSPC	Rest
A4GALT	0.7526	0.2474	1.11253	5.93137e-07	5.18673e-07	0	0.5	-0.0484279	-0.188008	1.75885	-5.77343	5.08949	0	0	0	0	0	0	FALSE	Def_HSPC vs Rest	Def_HSPC	Rest
SOX7	0.7526	0.2474	1.11253	4.54275e-05	2.77116e-05	0	0.5	0.237233	0.12074	1.70262	-3.66562	5.79359	0.147059	0	0.117647	0	0.3082	0	FALSE	Def_HSPC vs Rest	Def_HSPC	Rest
GRASP	0.7526	0.2474	1.11253	0.000190577	0.000195827	0	0.5	-0.168718	-0.243294	1.55097	-4.67515	4.66504	0.529412	0.5	0.294118	0.333333	1.38835	1.51555	FALSE	Def_HSPC vs Rest	Def_HSPC	Rest
LINC00348	0.7524	0.2476	1.11145	1.0944e-07	9.22206e-08	0	0.5	-0.011391	-0.163227	1.84782	-4.41934	6.07518	0	0	0	0	0	0	FALSE	Def_HSPC vs Rest	Def_HSPC	Rest
CCN2	0.7524	0.2476	1.11145	6.4377e-05	6.20783e-05	0	0.5	0.143498	-0.130558	1.43764	-3.49424	4.37918	0.0588235	0	0.0588235	0	0.153195	0	FALSE	Def_HSPC vs Rest	Def_HSPC	Rest
ELF3	0.7524	0.2476	1.11145	1.15145e-06	1.04568e-06	0	0.5	-0.0721858	-0.146372	1.49097	-3.82315	4.43544	0	0	0	0	0	0	FALSE	Def_HSPC vs Rest	Def_HSPC	Rest
ZG16	0.7522	0.2478	1.11038	1.15075e-07	1.37789e-07	0	0.5	-0.117033	-0.0982494	1.66811	-4.49365	4.78534	0	0	0	0	0	0	FALSE	Def_HSPC vs Rest	Def_HSPC	Rest
TINAGL1	0.7522	0.2478	1.11038	3.00517e-05	1.49013e-05	0	0.5	0.548191	0.454535	1.59154	-3.24542	5.34743	0.147059	0	0.0882353	0	0.202773	0	FALSE	Def_HSPC vs Rest	Def_HSPC	Rest
GRAMD1B	0.7522	0.2478	1.11038	5.27348e-05	7.03351e-05	0	0.5	-0.180754	-0.363041	1.67869	-5.46609	4.97828	0.117647	0	0.0882353	0	0.340975	0	FALSE	Def_HSPC vs Rest	Def_HSPC	Rest
CRIP1	0.7522	0.2478	1.11038	0.000297451	0.000250566	0	0.5	0.35622	0.439211	2.10716	-5.23036	5.79042	0.764706	0.583333	0.176471	0.25	1.92964	1.08113	FALSE	Def_HSPC vs Rest	Def_HSPC	Rest
DSP	0.7522	0.2478	1.11038	1.4961e-05	1.24001e-05	0	0.5	0.0675541	0.0710382	1.4897	-3.7145	4.23285	0	0	0	0	0	0	FALSE	Def_HSPC vs Rest	Def_HSPC	Rest
MEIS3	0.752	0.248	1.10931	2.65635e-06	2.59187e-06	0	0.5	0.0614873	0.0364056	1.57616	-4.30527	3.47388	0	0	0	0	0	0	FALSE	Def_HSPC vs Rest	Def_HSPC	Rest
NRSN1	0.752	0.248	1.10931	5.42081e-07	3.7059e-07	0	0.5	0.0657223	0.0101366	2.31663	-6.50782	7.96776	0	0	0	0	0	0	FALSE	Def_HSPC vs Rest	Def_HSPC	Rest
AL160408.3	0.7518	0.2482	1.10824	2.7928e-07	2.94014e-07	0	0.5	-0.105085	-0.0191984	1.48105	-4.0496	3.6201	0	0	0	0	0	0	FALSE	Def_HSPC vs Rest	Def_HSPC	Rest
ITGAX	0.7518	0.2482	1.10824	7.32024e-06	9.96067e-06	0	0.5	-0.588814	-0.613367	1.31539	-3.94535	3.13698	0.0294118	0	0.0294118	0	0.0263475	0	FALSE	Def_HSPC vs Rest	Def_HSPC	Rest
AC005253.1	0.7518	0.2482	1.10824	1.04565e-05	9.99545e-06	0	0.5	0.0490859	0.0352015	1.46826	-4.42574	3.76706	0.117647	0	0.0882353	0	0.157357	0	FALSE	Def_HSPC vs Rest	Def_HSPC	Rest
HAMP	0.7518	0.2482	1.10824	6.31257e-06	7.31877e-06	0	0.5	-0.0428341	0.00940323	1.75017	-5.50449	5.41882	0.0294118	0	0.0294118	0	0.114398	0	FALSE	Def_HSPC vs Rest	Def_HSPC	Rest
TGFBI	0.7516	0.2484	1.10716	1.79062e-05	3.83309e-05	0	0.5	-0.567601	-0.384822	1.58224	-5.52561	3.10119	0.0294118	0.333333	0.0294118	0.166667	0.0323029	0.94993	FALSE	Def_HSPC vs Rest	Def_HSPC	Rest
ANKRD20A1	0.7514	0.2486	1.10609	2.85075e-07	2.50105e-07	0	0.5	-0.0227618	-0.0547867	1.9773	-5.32848	6.21856	0	0	0	0	0	0	FALSE	Def_HSPC vs Rest	Def_HSPC	Rest
ORM2	0.7514	0.2486	1.10609	4.33355e-07	4.20169e-07	0	0.5	0.0254436	-0.0295477	1.51259	-3.63079	4.82761	0	0	0	0	0	0	FALSE	Def_HSPC vs Rest	Def_HSPC	Rest
FKBP4	0.7512	0.2488	1.10502	0.0030237	0.00312979	0	0.5	-0.117634	0.0133951	1.68016	-5.45077	4.12224	13.7353	14.8333	0.941176	1	31.32	35.892	FALSE	Def_HSPC vs Rest	Def_HSPC	Rest
ITK	0.7512	0.2488	1.10502	4.66924e-06	6.77962e-06	0	0.5	-0.545913	-0.599291	1.38635	-4.23775	3.26531	0	0	0	0	0	0	FALSE	Def_HSPC vs Rest	Def_HSPC	Rest
HOMER3	0.7512	0.2488	1.10502	7.55247e-05	6.47079e-05	0	0.5	-0.204908	-0.205432	1.75923	-4.17258	6.07695	0.558824	0.166667	0.0882353	0.0833333	0.94529	0.327439	FALSE	Def_HSPC vs Rest	Def_HSPC	Rest
PPP1R1C	0.7512	0.2488	1.10502	1.9863e-05	1.28696e-05	0	0.5	0.565662	0.572192	1.41704	-3.64838	4.85719	0.0882353	0	0.0882353	0	0.236723	0	FALSE	Def_HSPC vs Rest	Def_HSPC	Rest
LSAMP	0.7512	0.2488	1.10502	1.86954e-05	2.0403e-05	0	0.5	0.00981215	-0.201733	1.6591	-4.40506	4.26351	0.0294118	0.166667	0.0294118	0.0833333	0.0505357	0.591017	FALSE	Def_HSPC vs Rest	Def_HSPC	Rest
LINC02363	0.751	0.249	1.10395	1.09649e-05	1.631e-05	0	0.5	-0.328798	-0.311975	1.3414	-4.0552	2.60127	0.0588235	0	0.0588235	0	0.121191	0	FALSE	Def_HSPC vs Rest	Def_HSPC	Rest
CP	0.751	0.249	1.10395	1.08317e-06	1.41771e-06	0	0.5	-0.250794	-0.304224	1.37076	-3.70421	3.40297	0.0294118	0	0.0294118	0	0.191483	0	FALSE	Def_HSPC vs Rest	Def_HSPC	Rest
CMYA5	0.7508	0.2492	1.10288	2.34426e-05	3.01312e-05	0	0.5	-0.220692	-0.194946	1.37989	-4.6217	2.99246	0.0588235	0.0833333	0.0588235	0.0833333	0.17928	0.184203	FALSE	Def_HSPC vs Rest	Def_HSPC	Rest
PNMA8B	0.7508	0.2492	1.10288	7.38852e-07	6.04902e-07	0	0.5	0.153483	0.195485	1.53351	-4.78183	4.7926	0	0	0	0	0	0	FALSE	Def_HSPC vs Rest	Def_HSPC	Rest
FGF18	0.7508	0.2492	1.10288	1.03894e-05	8.00796e-06	0	0.5	0.157012	0.2804	1.61716	-5.39134	4.82231	0.0294118	0	0.0294118	0	0.0263475	0	FALSE	Def_HSPC vs Rest	Def_HSPC	Rest
UCN	0.7508	0.2492	1.10288	2.64527e-07	1.83388e-07	0	0.5	0.0941153	0.0434923	1.74655	-4.59523	6.15064	0	0	0	0	0	0	FALSE	Def_HSPC vs Rest	Def_HSPC	Rest
KLHL41	0.7506	0.2494	1.10181	1.69808e-06	7.65541e-07	0	0.5	0.559071	0.358087	2.05557	-4.87398	7.85464	0	0	0	0	0	0	FALSE	Def_HSPC vs Rest	Def_HSPC	Rest
AC069368.2	0.7506	0.2494	1.10181	1.43339e-06	2.52923e-06	0	0.5	-0.378363	-0.289361	1.81972	-6.66003	4.91116	0	0.0833333	0	0.0833333	0	0.174557	FALSE	Def_HSPC vs Rest	Def_HSPC	Rest
CD93	0.7506	0.2494	1.10181	9.84789e-05	9.54176e-05	0	0.5	-0.0310954	-0.21789	1.75297	-4.90017	6.60545	0.558824	0	0.264706	0	1.03531	0	FALSE	Def_HSPC vs Rest	Def_HSPC	Rest
RHOD	0.7506	0.2494	1.10181	9.65952e-07	4.94686e-07	0	0.5	0.226009	-0.010046	1.85984	-4.41295	7.62998	0	0	0	0	0	0	FALSE	Def_HSPC vs Rest	Def_HSPC	Rest
SLC11A1	0.7504	0.2496	1.10075	1.4619e-05	1.52872e-05	0	0.5	0.0214322	-0.0113611	1.67239	-4.169	4.84347	0.0882353	0.0833333	0.0882353	0.0833333	0.152747	0.382263	FALSE	Def_HSPC vs Rest	Def_HSPC	Rest
RNF212	0.7504	0.2496	1.10075	5.00327e-06	5.09508e-06	0	0.5	0.188583	0.24396	1.25662	-3.75645	3.10681	0.0294118	0	0.0294118	0	0.0263475	0	FALSE	Def_HSPC vs Rest	Def_HSPC	Rest
PCLAF	0.7502	0.2498	1.09968	0.00191586	0.00141297	0	0.5	0.338221	0.375106	1.66306	-3.61608	3.70912	9.52941	6.16667	0.764706	0.833333	15.6302	13.0944	FALSE	Def_HSPC vs Rest	Def_HSPC	Rest
F2RL3	0.7502	0.2498	1.09968	4.2258e-05	3.86156e-05	0	0.5	-0.0594505	-0.0566263	1.45891	-4.0519	3.48551	0.323529	0.166667	0.147059	0.166667	0.535022	0.464336	FALSE	Def_HSPC vs Rest	Def_HSPC	Rest
AKAP12	0.7502	0.2498	1.09968	0.00021162	0.000153548	0	0.5	-0.0704433	-0.224323	1.83284	-4.97277	6.82059	0.588235	0	0.147059	0	1.18384	0	FALSE	Def_HSPC vs Rest	Def_HSPC	Rest
DDC	0.75	0.25	1.09861	5.19184e-06	5.84343e-06	0	0.5	-0.096348	0.0655928	2.44262	-7.86978	6.79444	0	0	0	0	0	0	FALSE	Def_HSPC vs Rest	Def_HSPC	Rest
MS4A7	0.75	0.25	1.09861	2.40762e-05	7.90293e-05	0	0.5	-0.895436	-0.675968	1.68474	-6.32337	2.67185	0.235294	0.333333	0.176471	0.25	0.532465	0.793573	FALSE	Def_HSPC vs Rest	Def_HSPC	Rest
AC015712.1	0.7498	0.2502	1.09755	9.32204e-06	5.94726e-06	0	0.5	0.518133	0.634049	1.45837	-3.88698	3.91858	0.0588235	0	0.0294118	0	0.0561133	0	FALSE	Def_HSPC vs Rest	Def_HSPC	Rest
TCIM	0.7498	0.2502	1.09755	4.09372e-05	1.23079e-05	0	0.5	0.378956	0.0436125	1.8552	-3.45829	8.15844	0.294118	0.0833333	0.0588235	0.0833333	0.475959	0.184203	FALSE	Def_HSPC vs Rest	Def_HSPC	Rest
GFPT2	0.7498	0.2502	1.09755	4.63904e-07	7.23358e-07	0	0.5	-0.294093	-0.124025	1.70042	-6.50545	3.91078	0	0	0	0	0	0	FALSE	Def_HSPC vs Rest	Def_HSPC	Rest
RTN1	0.7498	0.2502	1.09755	7.68636e-06	1.91322e-05	0	0.5	-0.757548	-0.611565	1.71698	-6.02904	3.24042	0	0	0	0	0	0	FALSE	Def_HSPC vs Rest	Def_HSPC	Rest
AC092343.1	0.7498	0.2502	1.09755	2.5966e-07	3.76277e-07	0	0.5	-0.57698	-0.644117	1.38137	-4.18314	3.76459	0	0	0	0	0	0	FALSE	Def_HSPC vs Rest	Def_HSPC	Rest
ATP6V1G2	0.7498	0.2502	1.09755	1.34207e-05	1.49362e-05	0	0.5	-0.174953	-0.210302	1.42552	-3.91923	3.77201	0	0	0	0	0	0	FALSE	Def_HSPC vs Rest	Def_HSPC	Rest
TSPO2	0.7498	0.2502	1.09755	4.03046e-07	4.14214e-07	0	0.5	-0.405204	-0.482983	1.50583	-3.5007	4.30006	0	0	0	0	0	0	FALSE	Def_HSPC vs Rest	Def_HSPC	Rest
PLA2R1	0.7498	0.2502	1.09755	5.40963e-07	5.77511e-07	0	0.5	-0.189464	-0.264197	1.50627	-4.16015	4.57385	0	0	0	0	0	0	FALSE	Def_HSPC vs Rest	Def_HSPC	Rest
MSLN	0.7496	0.2504	1.09648	1.12148e-06	1.44836e-06	0	0.5	-0.127063	-0.110102	1.53606	-4.58283	4.48357	0	0	0	0	0	0	FALSE	Def_HSPC vs Rest	Def_HSPC	Rest
ANKRD18A	0.7496	0.2504	1.09648	2.11663e-07	2.18853e-07	0	0.5	-0.0928793	-0.156228	1.45756	-4.17587	4.51077	0	0	0	0	0	0	FALSE	Def_HSPC vs Rest	Def_HSPC	Rest
AC004556.3	0.7496	0.2504	1.09648	2.13838e-05	2.27303e-05	0	0.5	0.0173244	0.142387	1.40938	-5.17382	3.08094	0.176471	0	0.0882353	0	0.334487	0	FALSE	Def_HSPC vs Rest	Def_HSPC	Rest
CD46:protein	0.7496	0.2504	1.09648	0.524128	0.73343	0	0.5	-0.0742584	0.137152	1.90774	-4.8826	4.96144	3.29412	3.41667	0.823529	0.916667			FALSE	Def_HSPC vs Rest	Def_HSPC	Rest
EMX2OS	0.7494	0.2506	1.09541	2.11721e-07	2.36224e-07	0	0.5	-0.00223475	-0.0697126	1.50107	-4.15935	4.33348	0	0	0	0	0	0	FALSE	Def_HSPC vs Rest	Def_HSPC	Rest
CLRN3	0.7492	0.2508	1.09435	2.18794e-07	3.61651e-07	0	0.5	-0.623522	-0.612121	1.42304	-4.43886	3.84234	0	0	0	0	0	0	FALSE	Def_HSPC vs Rest	Def_HSPC	Rest
VEGFA	0.7492	0.2508	1.09435	0.000125885	0.000153156	0	0.5	-0.335259	-0.466087	1.49447	-4.54392	4.429	0.147059	0.333333	0.117647	0.166667	0.398017	0.934871	FALSE	Def_HSPC vs Rest	Def_HSPC	Rest
AC007391.3	0.749	0.251	1.09329	5.22094e-07	8.20814e-07	0	0.5	-0.572885	-0.486357	1.57513	-5.29015	3.81698	0	0	0	0	0	0	FALSE	Def_HSPC vs Rest	Def_HSPC	Rest
ANK1	0.749	0.251	1.09329	9.2037e-06	1.35865e-05	0	0.5	-0.489443	-0.575251	1.63527	-5.73742	5.44511	0	0	0	0	0	0	FALSE	Def_HSPC vs Rest	Def_HSPC	Rest
ACSL6	0.749	0.251	1.09329	6.23723e-07	6.66017e-07	0	0.5	-0.353469	-0.463411	1.41567	-3.16307	4.73683	0	0	0	0	0	0	FALSE	Def_HSPC vs Rest	Def_HSPC	Rest
MS4A4A	0.7488	0.2512	1.09222	3.52918e-05	7.57125e-05	0	0.5	-0.605067	-0.572009	1.4805	-5.40601	2.82864	0.382353	0.166667	0.0882353	0.166667	0.416727	0.379945	FALSE	Def_HSPC vs Rest	Def_HSPC	Rest
CNTNAP5	0.7486	0.2514	1.09116	9.39241e-06	7.33251e-06	0	0.5	0.0648618	0.101031	1.94399	-6.00694	5.66319	0	0	0	0	0	0	FALSE	Def_HSPC vs Rest	Def_HSPC	Rest
CFD	0.7486	0.2514	1.09116	3.44319e-05	3.66888e-05	0	0.5	-0.0116144	-0.0441933	1.72673	-4.52851	4.55053	0.235294	0	0.117647	0	0.665104	0	FALSE	Def_HSPC vs Rest	Def_HSPC	Rest
TNNI3	0.7484	0.2516	1.0901	1.39106e-05	1.45283e-05	0	0.5	0.19775	0.285953	1.73649	-5.29961	5.31394	0.0882353	0	0.0882353	0	0.0920129	0	FALSE	Def_HSPC vs Rest	Def_HSPC	Rest
AC037198.1	0.7484	0.2516	1.0901	1.15975e-06	1.21399e-06	0	0.5	-0.214426	-0.273143	1.75532	-4.76813	4.50628	0	0	0	0	0	0	FALSE	Def_HSPC vs Rest	Def_HSPC	Rest
CIP2A	0.7484	0.2516	1.0901	0.000238711	0.00015386	0	0.5	0.456213	0.323836	1.89849	-3.47454	4.34211	1.64706	1.25	0.470588	0.416667	2.22533	2.24368	FALSE	Def_HSPC vs Rest	Def_HSPC	Rest
TMEM92	0.7482	0.2518	1.08904	1.12268e-05	9.36228e-06	0	0.5	0.303893	0.301496	1.52531	-3.79749	4.97592	0.117647	0	0.0882353	0	0.22293	0	FALSE	Def_HSPC vs Rest	Def_HSPC	Rest
LONRF2	0.7482	0.2518	1.08904	9.48914e-07	8.98838e-07	0	0.5	-0.101089	-0.146088	1.31673	-3.73161	3.78889	0	0	0	0	0	0	FALSE	Def_HSPC vs Rest	Def_HSPC	Rest
RAD51AP2	0.7482	0.2518	1.08904	6.29945e-07	1.17717e-06	0	0.5	-0.449121	-0.320692	1.61572	-5.51189	3.05404	0	0	0	0	0	0	FALSE	Def_HSPC vs Rest	Def_HSPC	Rest
TUBB4A	0.7482	0.2518	1.08904	3.05359e-05	2.30802e-05	0	0.5	0.126957	0.313962	2.13906	-6.41211	5.6406	0	0	0	0	0	0	FALSE	Def_HSPC vs Rest	Def_HSPC	Rest
DPEP3	0.7482	0.2518	1.08904	9.46062e-05	0.000105214	0	0.5	-0.205916	-0.146634	2.02691	-5.21802	4.59445	0.323529	0.666667	0.176471	0.25	0.904366	1.7364	FALSE	Def_HSPC vs Rest	Def_HSPC	Rest
P2RY14	0.7482	0.2518	1.08904	1.75093e-05	2.99058e-05	0	0.5	-0.84694	-0.75068	1.43727	-5.81009	2.68871	0.0882353	0	0.0588235	0	0.260192	0	FALSE	Def_HSPC vs Rest	Def_HSPC	Rest
KCNK10	0.7482	0.2518	1.08904	1.30814e-06	1.81236e-06	0	0.5	-0.446278	-0.522627	1.56736	-4.16557	4.86362	0	0	0	0	0	0	FALSE	Def_HSPC vs Rest	Def_HSPC	Rest
OSBP2	0.7482	0.2518	1.08904	1.60843e-06	1.72479e-06	0	0.5	-0.0895159	-0.119077	1.74405	-6.39367	5.37801	0.0294118	0	0.0294118	0	0.128999	0	FALSE	Def_HSPC vs Rest	Def_HSPC	Rest
BRCA1	0.7482	0.2518	1.08904	0.000156091	0.000111425	0	0.5	0.265086	0.221423	1.88832	-3.83882	4.72971	1.02941	0.333333	0.352941	0.25	1.34332	0.753459	FALSE	Def_HSPC vs Rest	Def_HSPC	Rest
SGO2	0.7482	0.2518	1.08904	0.000390089	0.000204982	0	0.5	0.645963	0.467539	1.85732	-3.36124	4.51767	2.58824	1	0.441176	0.333333	3.53445	1.78891	FALSE	Def_HSPC vs Rest	Def_HSPC	Rest
DUSP4	0.7482	0.2518	1.08904	4.7095e-05	5.57641e-05	0	0.5	-0.329741	-0.425299	1.37024	-4.30941	4.01099	0.0882353	0.0833333	0.0882353	0.0833333	0.246179	0.300409	FALSE	Def_HSPC vs Rest	Def_HSPC	Rest
KRT72	0.748	0.252	1.08797	5.81628e-07	6.47919e-07	0	0.5	-0.261874	-0.339497	1.43766	-3.80162	4.31023	0	0	0	0	0	0	FALSE	Def_HSPC vs Rest	Def_HSPC	Rest
TMEM52B	0.748	0.252	1.08797	3.20096e-07	3.48486e-07	0	0.5	-0.135983	-0.106859	1.47351	-4.26673	4.25807	0	0	0	0	0	0	FALSE	Def_HSPC vs Rest	Def_HSPC	Rest
IFI30	0.7478	0.2522	1.08691	3.19828e-05	4.88833e-05	0	0.5	-0.524793	-0.630826	1.49033	-4.22925	4.26366	0.0882353	0	0.0882353	0	0.213589	0	FALSE	Def_HSPC vs Rest	Def_HSPC	Rest
SH3TC2-DT	0.7478	0.2522	1.08691	5.18513e-07	4.30003e-07	0	0.5	0.00832382	-0.0870037	1.45196	-3.68549	4.29969	0	0	0	0	0	0	FALSE	Def_HSPC vs Rest	Def_HSPC	Rest
TMEM151A	0.7478	0.2522	1.08691	6.34557e-07	7.59031e-07	0	0.5	-0.202904	-0.306724	1.47173	-4.16923	4.39077	0	0	0	0	0	0	FALSE	Def_HSPC vs Rest	Def_HSPC	Rest
FRMPD4	0.7478	0.2522	1.08691	2.41997e-07	1.45603e-07	0	0.5	0.330032	0.262939	1.50209	-3.48294	5.07057	0	0	0	0	0	0	FALSE	Def_HSPC vs Rest	Def_HSPC	Rest
ALDH1A2	0.7476	0.2524	1.08585	6.81019e-06	8.44215e-06	0	0.5	-0.340718	-0.361002	1.43139	-4.49697	3.4253	0.0294118	0.166667	0.0294118	0.0833333	0.0622208	0.432451	FALSE	Def_HSPC vs Rest	Def_HSPC	Rest
RUNX3	0.7476	0.2524	1.08585	0.000379588	0.000513349	0	0.5	-0.259203	-0.337257	1.42902	-4.318	3.56544	1.47059	1.41667	0.676471	0.583333	3.43603	3.98194	FALSE	Def_HSPC vs Rest	Def_HSPC	Rest
UBE2T	0.7476	0.2524	1.08585	0.000274816	0.000178175	0	0.5	0.465799	0.391351	2.14827	-4.75591	4.74551	2.44118	0.833333	0.470588	0.416667	3.30073	2.00374	FALSE	Def_HSPC vs Rest	Def_HSPC	Rest
NRP2	0.7474	0.2526	1.08479	5.14448e-05	6.04497e-05	0	0.5	-0.506557	-0.463153	1.82053	-4.58654	5.29883	0.147059	0.25	0.0588235	0.166667	0.248674	0.493164	FALSE	Def_HSPC vs Rest	Def_HSPC	Rest
GRAP2	0.7474	0.2526	1.08479	1.51408e-05	2.49162e-05	0	0.5	-0.604682	-0.569446	1.48563	-4.15082	3.64549	0.0588235	0.0833333	0.0588235	0.0833333	0.124968	0.130883	FALSE	Def_HSPC vs Rest	Def_HSPC	Rest
SPP1	0.7474	0.2526	1.08479	0.00030423	0.000691937	0	0.5	-0.771244	-0.627018	1.63324	-5.51276	2.74854	0.705882	1.25	0.441176	0.5	1.55408	3.5309	FALSE	Def_HSPC vs Rest	Def_HSPC	Rest
NCAM2	0.7472	0.2528	1.08373	3.65409e-07	5.51088e-07	0	0.5	-0.599983	-0.575616	1.49518	-4.51888	3.65692	0	0	0	0	0	0	FALSE	Def_HSPC vs Rest	Def_HSPC	Rest
OLFML2B	0.7472	0.2528	1.08373	1.76274e-06	4.82928e-06	0	0.5	-0.658188	-0.488018	1.65603	-5.9763	2.91693	0	0	0	0	0	0	FALSE	Def_HSPC vs Rest	Def_HSPC	Rest
MYCL	0.7472	0.2528	1.08373	1.44547e-05	1.99552e-05	0	0.5	-0.487518	-0.514407	1.45056	-4.37039	3.22976	0.0588235	0.0833333	0.0294118	0.0833333	0.0459057	0.174557	FALSE	Def_HSPC vs Rest	Def_HSPC	Rest
AL139220.2	0.747	0.253	1.08268	2.82934e-06	3.99177e-06	0	0.5	-0.424282	-0.467846	1.97954	-5.89054	5.34893	0.0294118	0	0.0294118	0	0.0280566	0	FALSE	Def_HSPC vs Rest	Def_HSPC	Rest
HSPB6	0.747	0.253	1.08268	2.7654e-06	2.6359e-06	0	0.5	0.0359476	0.0571308	1.66624	-5.51105	4.72378	0	0	0	0	0	0	FALSE	Def_HSPC vs Rest	Def_HSPC	Rest
LINC00632	0.7468	0.2532	1.08162	9.91091e-06	1.32487e-05	0	0.5	-0.338731	-0.492434	1.39774	-3.42035	4.22668	0.0588235	0	0.0294118	0	0.124442	0	FALSE	Def_HSPC vs Rest	Def_HSPC	Rest
C17orf99	0.7468	0.2532	1.08162	1.85706e-06	2.25745e-06	0	0.5	-0.437176	-0.597337	1.44352	-4.89997	4.79645	0	0	0	0	0	0	FALSE	Def_HSPC vs Rest	Def_HSPC	Rest
TBX2	0.7468	0.2532	1.08162	2.46983e-06	1.90842e-06	0	0.5	0.075558	0.0960636	1.44312	-4.45583	5.18879	0	0	0	0	0	0	FALSE	Def_HSPC vs Rest	Def_HSPC	Rest
TNFSF13B	0.7468	0.2532	1.08162	6.49399e-05	7.25687e-05	0	0.5	0.0312614	0.00972223	1.3724	-4.79288	3.59862	0.264706	0.5	0.147059	0.166667	0.458468	0.993155	FALSE	Def_HSPC vs Rest	Def_HSPC	Rest
SLC9A9	0.7466	0.2534	1.08056	5.35644e-05	0.000101088	0	0.5	-0.732105	-0.757306	1.24979	-4.63126	2.54491	0.117647	0.666667	0.0882353	0.416667	0.275797	1.81686	FALSE	Def_HSPC vs Rest	Def_HSPC	Rest
RERG	0.7466	0.2534	1.08056	1.32895e-06	1.61765e-06	0	0.5	-0.240534	-0.250685	1.42329	-3.96385	4.39785	0	0	0	0	0	0	FALSE	Def_HSPC vs Rest	Def_HSPC	Rest
ADIRF	0.7464	0.2536	1.0795	3.19307e-06	1.48742e-06	0	0.5	0.457644	0.30409	1.72595	-2.86503	8.02204	0	0	0	0	0	0	FALSE	Def_HSPC vs Rest	Def_HSPC	Rest
LINC02076	0.7464	0.2536	1.0795	7.83185e-06	1.38284e-05	0	0.5	-0.377512	-0.319129	1.89983	-7.10689	4.99213	0.0294118	1.08333	0.0294118	0.0833333	0.0280566	1.70148	FALSE	Def_HSPC vs Rest	Def_HSPC	Rest
RETREG1	0.7464	0.2536	1.0795	1.70548e-05	1.56937e-05	0	0.5	0.142653	-0.0232434	1.54652	-4.1382	5.38987	0.0294118	0	0.0294118	0	0.0263475	0	FALSE	Def_HSPC vs Rest	Def_HSPC	Rest
HLA-DRB5	0.7462	0.2538	1.07845	1.18607e-05	1.29619e-05	0	0.5	-0.0520034	-0.182531	1.74533	-4.43515	5.56399	0.0294118	0	0.0294118	0	0.0263475	0	FALSE	Def_HSPC vs Rest	Def_HSPC	Rest
PPIC	0.7462	0.2538	1.07845	1.34606e-05	1.23689e-05	0	0.5	0.0694198	0.047287	1.64215	-4.3359	5.02881	0.0294118	0	0.0294118	0	0.0886431	0	FALSE	Def_HSPC vs Rest	Def_HSPC	Rest
AC093274.1	0.7462	0.2538	1.07845	9.73819e-08	8.16493e-08	0	0.5	0.186018	0.135316	1.42917	-3.78926	3.90851	0	0	0	0	0	0	FALSE	Def_HSPC vs Rest	Def_HSPC	Rest
TAT-AS1	0.7462	0.2538	1.07845	2.21825e-06	2.88999e-06	0	0.5	-0.209596	-0.200327	1.54688	-3.83751	4.02252	0	0	0	0	0	0	FALSE	Def_HSPC vs Rest	Def_HSPC	Rest
[truncated: 6,392 more rows]
