# Supplementary material for: Yolk sac cell atlas reveals multiorgan functions during human early development
Source: Science. Author manuscript; Available in PMC 2023 Aug 26. (PMC7614978; doi:10.1126/science.add7564)
Supplement: Table S28 [file EMS185071-supplement-Table_S28.xlsx]

## Sheet: T_28 CPDB YS scRNAseq
CellphoneDB receptor-ligand interactions statistics across YS scRNA-seq cellstates data (10X) (vertically stacked)
CS10_11_cell_labels_lvl3_cpdb_YS_def_early_overtime
	id_cp_interaction	interacting_pair	partner_a	partner_b	gene_a	gene_b	secreted	receptor_a	receptor_b	annotation_strategy	is_integrin	rank	AEC|AEC	AEC|CMP	AEC|DEF_HSPC_1	AEC|DEF_HSPC_2	AEC|Early_Erythroid	AEC|Endoderm	AEC|Eo_Baso_Mast_precursor	AEC|Erythroid	AEC|Fibroblast	AEC|Immature_EC	AEC|Lymphoid B lin	AEC|Lymphoid_progenitor	AEC|MEMP	AEC|MK	AEC|MOP	AEC|Macrophage	AEC|Mast_cell	AEC|Mesothelium	AEC|Mid_Erythroid	AEC|Mono Mac pre DC2	AEC|Monocyte_0	AEC|Monocyte_ys_1	AEC|NK	AEC|Neutrophil_precursor	AEC|PRIM_HSPC_1	AEC|PRIM_HSPC_2	AEC|Pre DC2	AEC|Pre_Macrophage	AEC|Prolif_AEC	AEC|Prolif_Sinusoidal_EC	AEC|Promonocyte	AEC|Sinusoidal_EC	AEC|Smooth_Muscle	AEC|VWF_EC	AEC|unassigned_HSPC_1	AEC|unassigned_HSPC_2	CMP|AEC
0	CPI-CS0C0D60519	BMR1B_AVR2B_BMP6	complex:BMR1B_AVR2B	simple:P22004		BMP6	TRUE	TRUE	FALSE	curated	FALSE	0.001
1	CPI-SS004C23DCE	EREG_EGFR	simple:O14944	simple:P00533	EREG	EGFR	TRUE	FALSE	TRUE	curated	FALSE	0.001
2	CPI-SS0F94547B2	NCR3_NCR3LG1	simple:O14931	simple:Q68D85	NCR3	NCR3LG1	FALSE	TRUE	FALSE	curated	FALSE	0.001
3	CPI-SS03A2EFDD5	EPHA1_EFNA5	simple:P21709	simple:P52803	EPHA1	EFNA5	FALSE	TRUE	FALSE	curated	FALSE	0.001
4	CPI-SS0BE3D537D	CDH7_CDH7	simple:Q9ULB5	simple:Q9ULB5	CDH7	CDH7	FALSE	FALSE	FALSE	curated	FALSE	0.001	0.25
5	CPI-SS0EDD4928A	NGF_NGFR	simple:P01138	simple:P08138	NGF	NGFR	TRUE	FALSE	TRUE	curated	FALSE	0.001
6	CPI-SC0F36DD437	TGFB2_TGFbeta_receptor2	simple:P61812	complex:TGFbeta_receptor2	TGFB2		TRUE	FALSE	TRUE	curated	FALSE	0.001
7	CPI-SS0F4D30D5A	EGFR_EGF	simple:P00533	simple:P01133	EGFR	EGF	TRUE	TRUE	FALSE	curated	FALSE	0.001
8	CPI-SS00E68BB92	FGF7_FGFR3	simple:P21781	simple:P22607	FGF7	FGFR3	TRUE	FALSE	TRUE	I2D	FALSE	0.001
9	CPI-SS0D41E15AC	FFAR2_BMP10	simple:O15552	simple:O95393	FFAR2	BMP10	TRUE	TRUE	FALSE	IMEx,IntAct	FALSE	0.001
10	CPI-SS098223056	SFRP2_WNT5B	simple:Q96HF1	simple:Q9H1J7	SFRP2	WNT5B	TRUE	FALSE	FALSE	curated	FALSE	0.001
11	CPI-SS0BBB4E185	SFRP5_WNT5B	simple:Q5T4F7	simple:Q9H1J7	SFRP5	WNT5B	TRUE	FALSE	FALSE	curated	FALSE	0.001
12	CPI-SS075D9B9AD	KNG1_BDKRB1	simple:P01042	simple:P46663	KNG1	BDKRB1	TRUE	FALSE	TRUE	curated	FALSE	0.001
13	CPI-CS0782E09E8	FZD9_LRP5_WNT5B	complex:FZD9_LRP5	simple:Q9H1J7		WNT5B	TRUE	FALSE	FALSE	curated	FALSE	0.001
14	CPI-CS04EF7616F	FZD7_LRP5_WNT5B	complex:FZD7_LRP5	simple:Q9H1J7		WNT5B	TRUE	FALSE	FALSE	curated	FALSE	0.001
15	CPI-SS0A76A8E97	HLA-F_LILRB2	simple:P30511	simple:Q8N423	HLA-F	LILRB2	FALSE	FALSE	TRUE	curated	FALSE	0.001
16	CPI-CS06CF549E0	FZD4_LRP6_WNT5B	complex:FZD4_LRP6	simple:Q9H1J7		WNT5B	TRUE	FALSE	FALSE	curated	FALSE	0.001
17	CPI-CS0B0D7EFFD	FZD4_LRP5_WNT5B	complex:FZD4_LRP5	simple:Q9H1J7		WNT5B	TRUE	FALSE	FALSE	curated	FALSE	0.001
18	CPI-SS09FAC4977	CXCL11_CXCR3	simple:O14625	simple:P49682	CXCL11	CXCR3	TRUE	FALSE	TRUE	curated	FALSE	0.001
19	CPI-SS080683E15	CXCL10_CXCR3	simple:P02778	simple:P49682	CXCL10	CXCR3	TRUE	FALSE	TRUE	curated	FALSE	0.001
20	CPI-CS0B00A632D	FZD10_LRP6_WNT5B	complex:FZD10_LRP6	simple:Q9H1J7		WNT5B	TRUE	FALSE	FALSE	curated	FALSE	0.001
21	CPI-SS044DF8749	KLRG2_WNT5B	simple:A4D1S0	simple:Q9H1J7	KLRG2	WNT5B	TRUE	TRUE	FALSE	InnateDB-All	FALSE	0.001
22	CPI-SS07327E587	CD28_CD80	simple:P10747	simple:P33681	CD28	CD80	FALSE	FALSE	TRUE	curated	FALSE	0.001
23	CPI-CS061152023	PDGFR_complex_PDGFD	complex:PDGFR_complex	simple:Q9GZP0		PDGFD	TRUE	TRUE	FALSE	curated	FALSE	0.001
24	CPI-SS0EFE0B07A	CXCL12_CXCR3	simple:P48061	simple:P49682	CXCL12	CXCR3	TRUE	FALSE	TRUE	guidetopharmacology.org	FALSE	0.001
25	CPI-SS02682D84C	WNT5B_WIF1	simple:Q9H1J7	simple:Q9Y5W5	WNT5B	WIF1	TRUE	FALSE	FALSE	curated	FALSE	0.001
26	CPI-SS0FC42EC80	EREG_ERBB4	simple:O14944	simple:Q15303	EREG	ERBB4	TRUE	FALSE	TRUE	curated	FALSE	0.001
27	CPI-CS0EF793D6A	BMPR1B_BMPR2_BMP6	complex:BMPR1B_BMPR2	simple:P22004		BMP6	TRUE	TRUE	FALSE	curated	FALSE	0.001
28	CPI-CS0921BB754	BMR1B_AVR2A_BMP6	complex:BMR1B_AVR2A	simple:P22004		BMP6	TRUE	TRUE	FALSE	curated	FALSE	0.001
29	CPI-CS06D50EBF8	OSMR_OSM	complex:OSMR	simple:P13725		OSM	TRUE	TRUE	FALSE	curated	FALSE	0.001
30	CPI-SS0A7E3A1AF	C5_C5AR2	simple:P01031	simple:Q9P296	C5	C5AR2	TRUE	FALSE	TRUE	curated	FALSE	0.001
31	CPI-CS0C6F86DF5	2arachidonoylglycerol_byDAGLA_CNR2	complex:2arachidonoylglycerol_byDAGLA	simple:P34972		CNR2	TRUE	FALSE	TRUE	curated	FALSE	0.001
32	CPI-SS0FC01B947	EFNA5_EPHA4	simple:P52803	simple:P54764	EFNA5	EPHA4	FALSE	FALSE	TRUE	curated	FALSE	0.001
33	CPI-SS0A93C11C8	NGFR_BDNF	simple:P08138	simple:P23560	NGFR	BDNF	TRUE	TRUE	FALSE	curated	FALSE	0.001
34	CPI-SS0D1AE5C79	FGFR3_EPHA4	simple:P22607	simple:P54764	FGFR3	EPHA4	TRUE	TRUE	TRUE	I2D,InnateDB-All	FALSE	0.001
35	CPI-CS0AB9AD0C3	Epinephrine_byPNMT_ADRA2A	complex:Epinephrine_byPNMT	simple:P08913		ADRA2A	TRUE	FALSE	TRUE	curated	FALSE	0.002
36	CPI-SS02C29C238	FGFR3_NECTIN1	simple:P22607	simple:Q15223	FGFR3	NECTIN1	TRUE	TRUE	TRUE	InnateDB-All	FALSE	0.002
37	CPI-SS028688B7B	EFNA5_EPHA7	simple:P52803	simple:Q15375	EFNA5	EPHA7	FALSE	FALSE	TRUE	curated	FALSE	0.002
38	CPI-CS0B3F661F1	FZD10_LRP6_WNT5A	complex:FZD10_LRP6	simple:P41221		WNT5A	TRUE	FALSE	FALSE	curated	FALSE	0.002
39	CPI-CS03524A330	FZD4_LRP5_WNT5A	complex:FZD4_LRP5	simple:P41221		WNT5A	TRUE	FALSE	FALSE	curated	FALSE	0.002
40	CPI-CS00D2EE99D	FZD7_LRP5_WNT5A	complex:FZD7_LRP5	simple:P41221		WNT5A	TRUE	FALSE	FALSE	curated	FALSE	0.002
41	CPI-SS00581282E	C5_C5AR1	simple:P01031	simple:P21730	C5	C5AR1	TRUE	FALSE	TRUE	curated	FALSE	0.002
42	CPI-CS008F67A0E	FZD9_LRP5_WNT5A	complex:FZD9_LRP5	simple:P41221		WNT5A	TRUE	FALSE	FALSE	curated	FALSE	0.002
43	CPI-SS0BF3ED143	FGFR2_FGFR3	simple:P21802	simple:P22607	FGFR2	FGFR3	TRUE	TRUE	TRUE	IMEx,InnateDB-All	FALSE	0.002
44	CPI-SC09512F4D8	HTR7_SerotoninDopamin_byDDC	simple:P34969	complex:SerotoninDopamin_byDDC	HTR7		TRUE	TRUE	FALSE	curated	FALSE	0.002
45	CPI-CS01BA77CE7	FZD4_LRP6_WNT5A	complex:FZD4_LRP6	simple:P41221		WNT5A	TRUE	FALSE	FALSE	curated	FALSE	0.002
46	CPI-SC0BFDE14E9	COL4A6_integrin_a10b1_complex	simple:Q14031	complex:integrin_a10b1_complex	COL4A6		TRUE	FALSE	FALSE	curated	TRUE	0.002
47	CPI-CS0890B81F6	FZD6_LRP5_WNT5B	complex:FZD6_LRP5	simple:Q9H1J7		WNT5B	TRUE	FALSE	FALSE	curated	FALSE	0.002
48	CPI-SC0A210DC1F	COL9A2_integrin_a10b1_complex	simple:Q14055	complex:integrin_a10b1_complex	COL9A2		TRUE	FALSE	FALSE	curated	TRUE	0.002
49	CPI-SC0FC822E8D	AR_Testosterone_byAKR1D1	simple:P10275	complex:Testosterone_byAKR1D1	AR		TRUE	TRUE	FALSE	curated	FALSE	0.002
50	CPI-CS0FE6AA4D0	FZD9_LRP5_WNT11	complex:FZD9_LRP5	simple:O96014		WNT11	TRUE	FALSE	FALSE	curated	FALSE	0.002
51	CPI-SS0DBA4D668	DPP4_CXCL12	simple:P27487	simple:P48061	DPP4	CXCL12	TRUE	TRUE	FALSE	curated	FALSE	0.002
52	CPI-SS0FEC87269	KLRG2_TNFSF9	simple:A4D1S0	simple:P41273	KLRG2	TNFSF9	TRUE	TRUE	FALSE	InnateDB-All	FALSE	0.002
53	CPI-CS090610CD1	IL10_receptor_IL10	complex:IL10_receptor	simple:P22301		IL10	TRUE	TRUE	FALSE	curated	FALSE	0.002
54	CPI-SS0D954EA1C	PDGFRB_PDGFD	simple:P09619	simple:Q9GZP0	PDGFRB	PDGFD	TRUE	TRUE	FALSE	curated	FALSE	0.002
55	CPI-CS0613E3AB7	FZD7_LRP6_WNT5B	complex:FZD7_LRP6	simple:Q9H1J7		WNT5B	TRUE	FALSE	FALSE	curated	FALSE	0.002
56	CPI-SS0B2979A10	CCR10_CCL27	simple:P46092	simple:Q9Y4X3	CCR10	CCL27	TRUE	TRUE	FALSE	curated	FALSE	0.002
57	CPI-CS0FCBFAE02	FZD2_LRP6_WNT5B	complex:FZD2_LRP6	simple:Q9H1J7		WNT5B	TRUE	FALSE	FALSE	curated	FALSE	0.002
58	CPI-SC0EC720659	COL12A1_integrin_a10b1_complex	simple:Q99715	complex:integrin_a10b1_complex	COL12A1		TRUE	FALSE	FALSE	curated	TRUE	0.002
59	CPI-SC008D5E4B2	COL26A1_integrin_a10b1_complex	simple:Q96A83	complex:integrin_a10b1_complex	COL26A1		TRUE	FALSE	FALSE	curated	TRUE	0.002
60	CPI-CS026456D1C	FZD5_LRP5_WNT5B	complex:FZD5_LRP5	simple:Q9H1J7		WNT5B	TRUE	FALSE	FALSE	curated	FALSE	0.002
61	CPI-CS016BAF864	FZD5_LRP6_WNT5B	complex:FZD5_LRP6	simple:Q9H1J7		WNT5B	TRUE	FALSE	FALSE	curated	FALSE	0.002
62	CPI-SS00399ED03	AVP_AVPR1A	simple:P01185	simple:P37288	AVP	AVPR1A	TRUE	FALSE	TRUE	curated	FALSE	0.002
63	CPI-SS06A0B20BD	FGFR2_EPHA4	simple:P21802	simple:P54764	FGFR2	EPHA4	TRUE	TRUE	TRUE	I2D,InnateDB-All	FALSE	0.002
64	CPI-SS043E0F61D	PTGER3_GHRL	simple:P43115	simple:Q9UBU3	PTGER3	GHRL	TRUE	TRUE	FALSE	InnateDB-All	FALSE	0.002
65	CPI-SC09B2EC927	HTR1E_SerotoninDopamin_byDDC	simple:P28566	complex:SerotoninDopamin_byDDC	HTR1E		TRUE	TRUE	FALSE	curated	FALSE	0.002
66	CPI-CS09342A843	Epinephrine_byPNMT_ADRB3	complex:Epinephrine_byPNMT	simple:P13945		ADRB3	TRUE	FALSE	TRUE	curated	FALSE	0.002
67	CPI-SS047232C64	DLL1_NOTCH3	simple:O00548	simple:Q9UM47	DLL1	NOTCH3	FALSE	FALSE	TRUE	curated	FALSE	0.002
68	CPI-SC0F16EDAB3	F2_integrin_a2Bb3_complex	simple:P00734	complex:integrin_a2Bb3_complex	F2		TRUE	FALSE	FALSE	curated	TRUE	0.002
69	CPI-SS0E7CBFD03	WNT5A_ROR2	simple:P41221	simple:Q01974	WNT5A	ROR2	TRUE	FALSE	TRUE	curated	FALSE	0.002
70	CPI-SS073F3FAD5	WNT5A_ROR1	simple:P41221	simple:Q01973	WNT5A	ROR1	TRUE	FALSE	TRUE	curated	FALSE	0.002
71	CPI-SS0C56C483F	WNT5A_ANTXR1	simple:P41221	simple:Q9H6X2	WNT5A	ANTXR1	TRUE	FALSE	TRUE	InnateDB-All	FALSE	0.002
72	CPI-SS09BDB5618	WNT11_WIF1	simple:O96014	simple:Q9Y5W5	WNT11	WIF1	TRUE	FALSE	FALSE	curated	FALSE	0.002
73	CPI-SS0B99F22A2	JAG1_NOTCH3	simple:P78504	simple:Q9UM47	JAG1	NOTCH3	FALSE	FALSE	TRUE	curated	FALSE	0.002
74	CPI-SS03C93A8FE	WNT5A_WIF1	simple:P41221	simple:Q9Y5W5	WNT5A	WIF1	TRUE	FALSE	FALSE	curated	FALSE	0.002
75	CPI-SS03F33B34C	WNT5A_SFRP2	simple:P41221	simple:Q96HF1	WNT5A	SFRP2	TRUE	FALSE	FALSE	curated	FALSE	0.002
76	CPI-SS0102731DE	WNT11_SFRP5	simple:O96014	simple:Q5T4F7	WNT11	SFRP5	TRUE	FALSE	FALSE	curated	FALSE	0.002
77	CPI-SS00550260E	CADM3_NECTIN3	simple:Q8N126	simple:Q9NQS3	CADM3	NECTIN3	FALSE	FALSE	FALSE	curated	FALSE	0.002
78	CPI-SS0734D2DA8	WNT5A_SFRP5	simple:P41221	simple:Q5T4F7	WNT5A	SFRP5	TRUE	FALSE	FALSE	curated	FALSE	0.002
79	CPI-CS06B596CD2	DHEAsulfate_bySULT1E1_PPARD	complex:DHEAsulfate_bySULT1E1	simple:Q03181		PPARD	TRUE	FALSE	FALSE	curated	FALSE	0.002
80	CPI-CS0DAC88EFA	Estradiol_byCYP19A1_GPER1	complex:Estradiol_byCYP19A1	simple:Q99527		GPER1	TRUE	FALSE	TRUE	curated	FALSE	0.002
81	CPI-SS0C283076A	WNT11_SFRP2	simple:O96014	simple:Q96HF1	WNT11	SFRP2	TRUE	FALSE	FALSE	curated	FALSE	0.002
82	CPI-SS0E928B8C8	FGF7_FGFR2	simple:P21781	simple:P21802	FGF7	FGFR2	TRUE	FALSE	TRUE	curated	FALSE	0.002
83	CPI-SC003C7B6F1	PLG_integrin_a2Bb3_complex	simple:P00747	complex:integrin_a2Bb3_complex	PLG		TRUE	FALSE	FALSE	curated	TRUE	0.002
84	CPI-SC0AFB661A4	CD40LG_integrin_a2Bb3_complex	simple:P29965	complex:integrin_a2Bb3_complex	CD40LG		TRUE	FALSE	FALSE	curated	TRUE	0.002
85	CPI-SS0AECC113F	FGF10_FGFR2	simple:O15520	simple:P21802	FGF10	FGFR2	TRUE	FALSE	TRUE	curated	FALSE	0.002									0.21									0.253
86	CPI-SC0162A6735	DRD4_SerotoninDopamin_byDDC	simple:P21917	complex:SerotoninDopamin_byDDC	DRD4		TRUE	TRUE	FALSE	curated	FALSE	0.002
87	CPI-SS01E0F2D2C	NECTIN1_NECTIN4	simple:Q15223	simple:Q96NY8	NECTIN1	NECTIN4	TRUE	TRUE	TRUE	curated	FALSE	0.002
88	CPI-SS00661A3A4	NECTIN1_CADM3	simple:Q15223	simple:Q8N126	NECTIN1	CADM3	TRUE	TRUE	FALSE	curated	FALSE	0.002
89	CPI-SS052127A00	NGF_NTRK1	simple:P01138	simple:P04629	NGF	NTRK1	TRUE	FALSE	TRUE	curated	FALSE	0.002
90	CPI-SS02AFCED82	EPHA2_EFNA5	simple:P29317	simple:P52803	EPHA2	EFNA5	FALSE	TRUE	FALSE	curated	FALSE	0.002
91	CPI-SS0F21DBF93	SCGB3A1_NOTCH3	simple:Q96QR1	simple:Q9UM47	SCGB3A1	NOTCH3	TRUE	FALSE	TRUE	InnateDB-All	FALSE	0.002
92	CPI-SS02D18D12B	CADM3_CADM4	simple:Q8N126	simple:Q8NFZ8	CADM3	CADM4	FALSE	FALSE	FALSE	curated	FALSE	0.002
93	CPI-SS0481D83A4	EGFR_AREG	simple:P00533	simple:P15514	EGFR	AREG	TRUE	TRUE	FALSE	curated	FALSE	0.002
94	CPI-SS09C06644C	CADM3_CADM1	simple:Q8N126	simple:Q9BY67	CADM3	CADM1	FALSE	FALSE	FALSE	curated	FALSE	0.002
95	CPI-SS0EB5364D4	RSPO3_LGR6	simple:Q9BXY4	simple:Q9HBX8	RSPO3	LGR6	TRUE	FALSE	TRUE	curated	FALSE	0.002
96	CPI-SS0E063192D	NRG2_ERBB4	simple:O14511	simple:Q15303	NRG2	ERBB4	TRUE	FALSE	TRUE	curated	FALSE	0.002																		0.206
97	CPI-SS053613259	NRG2_ERBB3	simple:O14511	simple:P21860	NRG2	ERBB3	TRUE	FALSE	TRUE	curated	FALSE	0.002						0.582
98	CPI-SS019ABECEC	ASIP_MC1R	simple:P42127	simple:Q01726	ASIP	MC1R	TRUE	FALSE	TRUE	curated	FALSE	0.002
99	CPI-SS0586F2596	EPHB2_EFNA5	simple:P29323	simple:P52803	EPHB2	EFNA5	FALSE	TRUE	FALSE	curated	FALSE	0.002
100	CPI-CS0507A53BC	FZD7_LRP5_WNT11	complex:FZD7_LRP5	simple:O96014		WNT11	TRUE	FALSE	FALSE	curated	FALSE	0.002
101	CPI-CC066E261AE	fibrinogen_integrin_aXb2_complex	complex:fibrinogen	complex:integrin_aXb2_complex			FALSE	FALSE	FALSE	curated	TRUE	0.002
102	CPI-CS058910188	BMR1B_AVR2B_BMP2	complex:BMR1B_AVR2B	simple:P12643		BMP2	TRUE	TRUE	FALSE	curated	FALSE	0.002
103	CPI-SS0C7915758	CXCR2_CXCL6	simple:P25025	simple:P80162	CXCR2	CXCL6	TRUE	TRUE	FALSE	curated	FALSE	0.002
104	CPI-CS055AB879D	FZD4_LRP6_WNT11	complex:FZD4_LRP6	simple:O96014		WNT11	TRUE	FALSE	FALSE	curated	FALSE	0.002
105	CPI-CS08A043594	BMR1B_AVR2A_BMP2	complex:BMR1B_AVR2A	simple:P12643		BMP2	TRUE	TRUE	FALSE	curated	FALSE	0.002
106	CPI-SS072E1E27A	FFAR2_TNF	simple:O15552	simple:P01375	FFAR2	TNF	TRUE	TRUE	FALSE	IMEx,IntAct	FALSE	0.002
107	CPI-SS00FB3CB09	FFAR2_CCL4L2	simple:O15552	simple:Q8NHW4	FFAR2	CCL4L2	TRUE	TRUE	FALSE	IMEx,IntAct	FALSE	0.002
108	CPI-SS0A7B487D4	KLRG2_WNT11	simple:A4D1S0	simple:O96014	KLRG2	WNT11	TRUE	TRUE	FALSE	InnateDB-All	FALSE	0.002
109	CPI-SS0CC738ABC	CXCL11_DPP4	simple:O14625	simple:P27487	CXCL11	DPP4	TRUE	FALSE	TRUE	curated	FALSE	0.002
110	CPI-CS0E9CB1664	FZD10_LRP6_WNT11	complex:FZD10_LRP6	simple:O96014		WNT11	TRUE	FALSE	FALSE	curated	FALSE	0.002
111	CPI-SS087BD262F	CXCR2_CXCL5	simple:P25025	simple:P42830	CXCR2	CXCL5	TRUE	TRUE	FALSE	curated	FALSE	0.002
112	CPI-CC065EAD131	RAreceptor_RARG_atRetinoicAcid_byALDH1A1	complex:RAreceptor_RARG	complex:atRetinoicAcid_byALDH1A1			TRUE	TRUE	FALSE	curated	FALSE	0.002
113	CPI-CS0247DA882	BMR1A_ACR2A_BMP6	complex:BMR1A_ACR2A	simple:P22004		BMP6	TRUE	TRUE	FALSE	curated	FALSE	0.002
114	CPI-CS028ACED72	BMPR1B_BMPR2_BMP2	complex:BMPR1B_BMPR2	simple:P12643		BMP2	TRUE	TRUE	FALSE	curated	FALSE	0.002
115	CPI-SS0652F5D15	NPPB_DPP4	simple:P16860	simple:P27487	NPPB	DPP4	TRUE	FALSE	TRUE	InnateDB-All,MINT	FALSE	0.002
116	CPI-SS07DFEBFA8	GPR19_ENHO	simple:Q15760	simple:Q6UWT2	GPR19	ENHO	TRUE	TRUE	FALSE	guidetopharmacology.org	FALSE	0.002
117	CPI-CS0DD3F421C	ACVR_1A2A_receptor_BMP6	complex:ACVR_1A2A_receptor	simple:P22004		BMP6	TRUE	TRUE	FALSE	curated	FALSE	0.002
118	CPI-CS03D573715	FZD4_LRP5_WNT11	complex:FZD4_LRP5	simple:O96014		WNT11	TRUE	FALSE	FALSE	curated	FALSE	0.002
119	CPI-SS0FDAB7BA8	CXCL10_DPP4	simple:P02778	simple:P27487	CXCL10	DPP4	TRUE	FALSE	TRUE	curated	FALSE	0.002
120	CPI-SC00DF4C861	PDGFB_PDGFR_complex	simple:P01127	complex:PDGFR_complex	PDGFB		TRUE	FALSE	TRUE	curated	FALSE	0.003									0.636
121	CPI-SS055233B99	IHH_HHIP	simple:Q14623	simple:Q96QV1	IHH	HHIP	TRUE	FALSE	FALSE	curated	FALSE	0.003
122	CPI-SC070741884	TGFB2_TGFbeta_receptor1	simple:P61812	complex:TGFbeta_receptor1	TGFB2		TRUE	FALSE	TRUE	curated	FALSE	0.003
123	CPI-SS05B92CCC4	CCR3_CCL28	simple:P51677	simple:Q9NRJ3	CCR3	CCL28	TRUE	TRUE	FALSE	guidetopharmacology.org	FALSE	0.003
124	CPI-CS04EF3E555	FZD7_LRP6_WNT5A	complex:FZD7_LRP6	simple:P41221		WNT5A	TRUE	FALSE	FALSE	curated	FALSE	0.003
125	CPI-SS0609FCF76	RSPO4_LGR6	simple:Q2I0M5	simple:Q9HBX8	RSPO4	LGR6	TRUE	FALSE	TRUE	curated	FALSE	0.003
126	CPI-CS008DA70F3	FZD6_LRP5_WNT5A	complex:FZD6_LRP5	simple:P41221		WNT5A	TRUE	FALSE	FALSE	curated	FALSE	0.003
127	CPI-SS0DA0F5556	CDH3_CDH3	simple:P22223	simple:P22223	CDH3	CDH3	FALSE	FALSE	FALSE	curated	FALSE	0.003
128	CPI-CS00DEA8C12	FZD5_LRP6_WNT5A	complex:FZD5_LRP6	simple:P41221		WNT5A	TRUE	FALSE	FALSE	curated	FALSE	0.003
129	CPI-CS0A13FF479	IL1_receptor_inhibitor_IL1RN	complex:IL1_receptor_inhibitor	simple:P18510		IL1RN	TRUE	TRUE	FALSE	curated	FALSE	0.003
130	CPI-CS08A2EA5F7	FZD5_LRP5_WNT11	complex:FZD5_LRP5	simple:O96014		WNT11	TRUE	FALSE	FALSE	curated	FALSE	0.003
131	CPI-SS03EACE0E0	MST1_MST1R	simple:P26927	simple:Q04912	MST1	MST1R	TRUE	FALSE	TRUE	curated	FALSE	0.003
132	CPI-SC0B991F6B1	COL11A1_integrin_a10b1_complex	simple:P12107	complex:integrin_a10b1_complex	COL11A1		TRUE	FALSE	FALSE	curated	TRUE	0.003
133	CPI-SS0D4F593F1	WNT5A_EPHA7	simple:P41221	simple:Q15375	WNT5A	EPHA7	TRUE	FALSE	TRUE	InnateDB-All	FALSE	0.003
134	CPI-SC0C8B6ACF5	COL4A6_integrin_a1b1_complex	simple:Q14031	complex:integrin_a1b1_complex	COL4A6		TRUE	FALSE	FALSE	curated	TRUE	0.003
135	CPI-SC0270AA5D9	COL9A2_integrin_a1b1_complex	simple:Q14055	complex:integrin_a1b1_complex	COL9A2		TRUE	FALSE	FALSE	curated	TRUE	0.003
136	CPI-SC01E6BE079	COL26A1_integrin_a1b1_complex	simple:Q96A83	complex:integrin_a1b1_complex	COL26A1		TRUE	FALSE	FALSE	curated	TRUE	0.003
137	CPI-SC0E83A4B71	COL12A1_integrin_a1b1_complex	simple:Q99715	complex:integrin_a1b1_complex	COL12A1		TRUE	FALSE	FALSE	curated	TRUE	0.003
138	CPI-CC08AF02F92	fibrinogen_integrin_a2Bb3_complex	complex:fibrinogen	complex:integrin_a2Bb3_complex			FALSE	FALSE	FALSE	curated	TRUE	0.003
139	CPI-SS09D5B5F9C	LRP1_ERFE	simple:Q07954	simple:Q4G0M1	LRP1	ERFE	TRUE	TRUE	FALSE	InnateDB-All	FALSE	0.003
140	CPI-SC076898564	COL21A1_integrin_a10b1_complex	simple:Q96P44	complex:integrin_a10b1_complex	COL21A1		TRUE	FALSE	FALSE	curated	TRUE	0.003
141	CPI-CS0F71EE8D0	DHEAsulfate_bySULT1E1_PPARA	complex:DHEAsulfate_bySULT1E1	simple:Q07869		PPARA	TRUE	FALSE	TRUE	curated	FALSE	0.003
142	CPI-SS0C5E9FBFB	NECTIN1_NECTIN3	simple:Q15223	simple:Q9NQS3	NECTIN1	NECTIN3	TRUE	TRUE	FALSE	curated	FALSE	0.003
143	CPI-CS057F72411	PTCH_BOC_transmembrane_receptor_IHH	complex:PTCH_BOC_transmembrane_receptor	simple:Q14623		IHH	TRUE	TRUE	FALSE	curated	FALSE	0.003
144	CPI-SS018BD4882	NMU_NMUR1	simple:P48645	simple:Q9HB89	NMU	NMUR1	TRUE	FALSE	TRUE	curated	FALSE	0.003
145	CPI-CS05FB0A7F1	FZD5_LRP5_WNT5A	complex:FZD5_LRP5	simple:P41221		WNT5A	TRUE	FALSE	FALSE	curated	FALSE	0.003
146	CPI-CS0B08AEA2D	Estradiol_byHSD17B1_GPER1	complex:Estradiol_byHSD17B1	simple:Q99527		GPER1	TRUE	FALSE	TRUE	curated	FALSE	0.003
147	CPI-CS0A97B38B6	ACVL1_BMPR2_BMP10	complex:ACVL1_BMPR2	simple:O95393		BMP10	TRUE	TRUE	FALSE	curated	FALSE	0.003
148	CPI-SS02E314589	FGFR2_NECTIN1	simple:P21802	simple:Q15223	FGFR2	NECTIN1	TRUE	TRUE	TRUE	InnateDB-All	FALSE	0.003
149	CPI-CS04B8C1A44	FZD7_LRP6_WNT11	complex:FZD7_LRP6	simple:O96014		WNT11	TRUE	FALSE	FALSE	curated	FALSE	0.003
150	CPI-CS0FF6E7611	Histamine_byHDC_HRH1	complex:Histamine_byHDC	simple:P35367		HRH1	TRUE	FALSE	TRUE	curated	FALSE	0.003
151	CPI-CS09FB07CB1	FZD2_LRP6_WNT5A	complex:FZD2_LRP6	simple:P41221		WNT5A	TRUE	FALSE	FALSE	curated	FALSE	0.003
152	CPI-CS031A2034E	FZD2_LRP6_WNT11	complex:FZD2_LRP6	simple:O96014		WNT11	TRUE	FALSE	FALSE	curated	FALSE	0.003
153	CPI-CS0AC9A92AD	FZD5_LRP6_WNT11	complex:FZD5_LRP6	simple:O96014		WNT11	TRUE	FALSE	FALSE	curated	FALSE	0.003
154	CPI-CS0382E5A36	FZD6_LRP6_WNT5B	complex:FZD6_LRP6	simple:Q9H1J7		WNT5B	TRUE	FALSE	FALSE	curated	FALSE	0.003					0.254
155	CPI-CS04C0033E6	FZD6_LRP5_WNT11	complex:FZD6_LRP5	simple:O96014		WNT11	TRUE	FALSE	FALSE	curated	FALSE	0.003
156	CPI-SS004A55455	FRZB_WNT5B	simple:Q92765	simple:Q9H1J7	FRZB	WNT5B	TRUE	FALSE	FALSE	curated	FALSE	0.003
157	CPI-SS08102DC9E	CXCL1_CXCR2	simple:P09341	simple:P25025	CXCL1	CXCR2	TRUE	FALSE	TRUE	curated	FALSE	0.003
158	CPI-SS077D7365D	CD28_CD86	simple:P10747	simple:P42081	CD28	CD86	FALSE	FALSE	TRUE	curated	FALSE	0.003
159	CPI-CS0FC36F030	LipoxinA4_byALOX5_FPR2	complex:LipoxinA4_byALOX5	simple:P25090		FPR2	TRUE	FALSE	TRUE	curated	FALSE	0.004
160	CPI-SS07CA5A6F1	EPHA4_EFNB3	simple:P54764	simple:Q15768	EPHA4	EFNB3	FALSE	TRUE	TRUE	curated	FALSE	0.004
161	CPI-CS0DCC20D87	FZD3_LRP5_WNT5B	complex:FZD3_LRP5	simple:Q9H1J7		WNT5B	TRUE	FALSE	FALSE	curated	FALSE	0.004
162	CPI-CS0C16967C6	ACVR1_BMPR2_BMP6	complex:ACVR1_BMPR2	simple:P22004		BMP6	TRUE	TRUE	FALSE	curated	FALSE	0.004
163	CPI-CS0F6CFB979	BMPR1A_BMPR2_BMP6	complex:BMPR1A_BMPR2	simple:P22004		BMP6	TRUE	TRUE	FALSE	curated	FALSE	0.004
164	CPI-SS0EAB03260	CD1D_LILRB2	simple:P15813	simple:Q8N423	CD1D	LILRB2	FALSE	FALSE	TRUE	curated	FALSE	0.004
165	CPI-CS037E41952	CUBN_AMN_complex_APOA1	complex:CUBN_AMN_complex	simple:P02647		APOA1	TRUE	TRUE	FALSE	curated	FALSE	0.004
166	CPI-CS030959ED1	2arachidonoylglycerol_byDAGLB_CNR2	complex:2arachidonoylglycerol_byDAGLB	simple:P34972		CNR2	TRUE	FALSE	TRUE	curated	FALSE	0.004
167	CPI-CS076E1A639	BMR1A_AVR2B_BMP6	complex:BMR1A_AVR2B	simple:P22004		BMP6	TRUE	TRUE	FALSE	curated	FALSE	0.004
168	CPI-SS08E6EA18C	NPR1_NPPB	simple:P16066	simple:P16860	NPR1	NPPB	TRUE	TRUE	FALSE	guidetopharmacology.org	FALSE	0.004
169	CPI-SS0B6F0C894	DSG2_DSC3	simple:Q14126	simple:Q14574	DSG2	DSC3	FALSE	FALSE	FALSE	curated	FALSE	0.004
170	CPI-SS0C4D54E39	NOTCH3_JAG2	simple:Q9UM47	simple:Q9Y219	NOTCH3	JAG2	FALSE	TRUE	FALSE	curated	FALSE	0.005
171	CPI-SS0273C9AED	KDR_VEGFC	simple:P35968	simple:P49767	KDR	VEGFC	TRUE	TRUE	FALSE	curated	FALSE	0.005									2.066
172	CPI-SS0BD5C2A23	NRG1_ERBB4	simple:Q02297	simple:Q15303	NRG1	ERBB4	TRUE	TRUE	TRUE	curated	FALSE	0.005
173	CPI-SS0EE09A201	CDH2_CDH2	simple:P19022	simple:P19022	CDH2	CDH2	FALSE	FALSE	FALSE	curated	FALSE	0.005						0.587
174	CPI-SS0A6D0C1BA	TF_TFR2	simple:P02787	simple:Q9UP52	TF	TFR2	TRUE	FALSE	TRUE	curated	FALSE	0.005
175	CPI-SS0F856A80F	KISS1_KISS1R	simple:Q15726	simple:Q969F8	KISS1	KISS1R	TRUE	FALSE	TRUE	guidetopharmacology.org	FALSE	0.005
176	CPI-CS02957B1BF	BMR1B_AVR2A_BMP4	complex:BMR1B_AVR2A	simple:P12644		BMP4	TRUE	TRUE	FALSE	curated	FALSE	0.005
177	CPI-SS0B990492C	CADM1_NECTIN3	simple:Q9BY67	simple:Q9NQS3	CADM1	NECTIN3	FALSE	FALSE	FALSE	curated	FALSE	0.005
178	CPI-SC09E4E673B	COL24A1_integrin_a10b1_complex	simple:Q17RW2	complex:integrin_a10b1_complex	COL24A1		TRUE	FALSE	FALSE	curated	TRUE	0.005
179	CPI-SS0837E9F59	JAG1_NOTCH4	simple:P78504	simple:Q99466	JAG1	NOTCH4	FALSE	FALSE	TRUE	curated	FALSE	0.005
180	CPI-CS0569B9B91	BMPR1B_BMPR2_BMPR1A	complex:BMPR1B_BMPR2	simple:P36894		BMPR1A	FALSE	TRUE	TRUE	curated	FALSE	0.005
181	CPI-SS00046DCF3	EPHA4_EFNB1	simple:P54764	simple:P98172	EPHA4	EFNB1	FALSE	TRUE	FALSE	curated	FALSE	0.005
182	CPI-SS0883B7EE4	FGFR3_FGF23	simple:P22607	simple:Q9GZV9	FGFR3	FGF23	TRUE	TRUE	FALSE	I2D	FALSE	0.005
183	CPI-CS090834433	FZD3_LRP6_WNT5B	complex:FZD3_LRP6	simple:Q9H1J7		WNT5B	TRUE	FALSE	FALSE	curated	FALSE	0.005
184	CPI-CC054A62E24	RAreceptor_RARB_RXRB_atRetinoicAcid_byALDH1A1	complex:RAreceptor_RARB_RXRB	complex:atRetinoicAcid_byALDH1A1			TRUE	TRUE	FALSE	curated	FALSE	0.005
185	CPI-CS04A65DD62	DHEAsulfate_bySULT2A1_PPARD	complex:DHEAsulfate_bySULT2A1	simple:Q03181		PPARD	TRUE	FALSE	FALSE	curated	FALSE	0.005
186	CPI-CS0917E42F5	DHEAsulfate_bySULT1E1_PPARG	complex:DHEAsulfate_bySULT1E1	simple:P37231		PPARG	TRUE	FALSE	TRUE	curated	FALSE	0.005
187	CPI-SS0CF0E4DE9	CCL2_CCR2	simple:P13500	simple:P41597	CCL2	CCR2	TRUE	FALSE	TRUE	curated	FALSE	0.005
188	CPI-SS064C772FE	CCR10_CCL28	simple:P46092	simple:Q9NRJ3	CCR10	CCL28	TRUE	TRUE	FALSE	curated	FALSE	0.005
189	CPI-CS0107C51C6	BMPR1B_BMPR2_BMP4	complex:BMPR1B_BMPR2	simple:P12644		BMP4	TRUE	TRUE	FALSE	curated	FALSE	0.005
190	CPI-SS08719F19E	APELA_APLNR	simple:P0DMC3	simple:P35414	APELA	APLNR	TRUE	FALSE	TRUE	curated	FALSE	0.005
191	CPI-SC0976EF8E9	PTGER3_ProstaglandinE2_byPTGES3	simple:P43115	complex:ProstaglandinE2_byPTGES3	PTGER3		TRUE	TRUE	FALSE	curated	FALSE	0.005
192	CPI-SS0BA601DC4	BDNF_NTRK2	simple:P23560	simple:Q16620	BDNF	NTRK2	TRUE	FALSE	TRUE	curated	FALSE	0.005
193	CPI-CS0AA769F5B	PlexinA3_complex1_SEMA3A	complex:PlexinA3_complex1	simple:Q14563		SEMA3A	TRUE	TRUE	FALSE	curated	FALSE	0.005
194	CPI-SC0FD500AF3	COL9A3_integrin_a10b1_complex	simple:Q14050	complex:integrin_a10b1_complex	COL9A3		TRUE	FALSE	FALSE	curated	TRUE	0.005
195	CPI-SS0FF49C823	EFNA1_EPHA1	simple:P20827	simple:P21709	EFNA1	EPHA1	TRUE	FALSE	TRUE	curated	FALSE	0.005						0.808
196	CPI-SC0D085D655	THBS1_integrin_a2Bb3_complex	simple:P07996	complex:integrin_a2Bb3_complex	THBS1		FALSE	FALSE	FALSE	curated	TRUE	0.005
197	CPI-SS0FB5FE587	DLL1_NOTCH4	simple:O00548	simple:Q99466	DLL1	NOTCH4	FALSE	FALSE	TRUE	curated	FALSE	0.005
198	CPI-CS0E5D1ECCE	PlexinA1_complex3_SEMA3A	complex:PlexinA1_complex3	simple:Q14563		SEMA3A	TRUE	TRUE	FALSE	curated	FALSE	0.005									0.252									0.288															0.625
199	CPI-CS0306FC954	ACVR_1A2B_receptor_BMP6	complex:ACVR_1A2B_receptor	simple:P22004		BMP6	TRUE	TRUE	FALSE	curated	FALSE	0.005
200	CPI-SS0423580E5	DLL1_NOTCH2	simple:O00548	simple:Q04721	DLL1	NOTCH2	FALSE	FALSE	TRUE	curated	FALSE	0.005
201	CPI-SS0178F5C45	TGFB2_TGFBR3	simple:P61812	simple:Q03167	TGFB2	TGFBR3	TRUE	FALSE	TRUE	curated	FALSE	0.005
202	CPI-SS0B02DE712	EGFR_NRG1	simple:P00533	simple:Q02297	EGFR	NRG1	TRUE	TRUE	TRUE	I2D,IMEx,InnateDB-All,IntAct	FALSE	0.005
203	CPI-SS0EBFE1854	EFNA1_EPHA4	simple:P20827	simple:P54764	EFNA1	EPHA4	TRUE	FALSE	TRUE	curated	FALSE	0.005						0.937
204	CPI-SS019C98396	TNFSF14_TNFRSF14	simple:O43557	simple:Q92956	TNFSF14	TNFRSF14	TRUE	FALSE	TRUE	curated	FALSE	0.005
205	CPI-SS0CB863B46	WNT5A_PTPRK	simple:P41221	simple:Q15262	WNT5A	PTPRK	TRUE	FALSE	TRUE	InnateDB-All	FALSE	0.005
206	CPI-SS02E513EE6	SFRP1_WNT5B	simple:Q8N474	simple:Q9H1J7	SFRP1	WNT5B	TRUE	FALSE	FALSE	curated	FALSE	0.005					0.254
207	CPI-CS0E661878B	LIFR_OSM	complex:LIFR	simple:P13725		OSM	TRUE	TRUE	FALSE	curated	FALSE	0.005								0.328
208	CPI-SS0F972435E	FLT4_VEGFC	simple:P35916	simple:P49767	FLT4	VEGFC	TRUE	TRUE	FALSE	curated	FALSE	0.005
209	CPI-SS08330207B	BTLA_TNFRSF14	simple:Q7Z6A9	simple:Q92956	BTLA	TNFRSF14	FALSE	TRUE	TRUE	curated	FALSE	0.005
210	CPI-SS00A953C3A	EGF_NRG1	simple:P01133	simple:Q02297	EGF	NRG1	TRUE	FALSE	TRUE	I2D	FALSE	0.005
211	CPI-SS0B70EB09E	PDGFA_PDGFRA	simple:P04085	simple:P16234	PDGFA	PDGFRA	TRUE	FALSE	TRUE	curated	FALSE	0.005
212	CPI-SS0BF9FA3F2	ERBB3_NRG1	simple:P21860	simple:Q02297	ERBB3	NRG1	TRUE	TRUE	TRUE	curated	FALSE	0.005
213	CPI-CS0E997FABD	BMR1B_AVR2B_BMP4	complex:BMR1B_AVR2B	simple:P12644		BMP4	TRUE	TRUE	FALSE	curated	FALSE	0.005
214	CPI-SS08805BBC2	INSL3_RXFP1	simple:P51460	simple:Q9HBX9	INSL3	RXFP1	TRUE	FALSE	TRUE	guidetopharmacology.org	FALSE	0.005
215	CPI-SS0938C6980	DLL4_NOTCH3	simple:Q9NR61	simple:Q9UM47	DLL4	NOTCH3	FALSE	FALSE	TRUE	curated	FALSE	0.006																																	1.25	0.85
216	CPI-SS035E5A708	DLL3_NOTCH3	simple:Q9NYJ7	simple:Q9UM47	DLL3	NOTCH3	FALSE	FALSE	TRUE	curated	FALSE	0.006
217	CPI-SC0EA162039	VTN_integrin_a2Bb3_complex	simple:P04004	complex:integrin_a2Bb3_complex	VTN		TRUE	FALSE	FALSE	curated	TRUE	0.006
218	CPI-SS016B7C7D6	BMP2_SMO	simple:P12643	simple:Q99835	BMP2	SMO	TRUE	FALSE	TRUE	I2D	FALSE	0.006
219	CPI-SS0D5A3EC0A	LCN2_SLC22A17	simple:P80188	simple:Q8WUG5	LCN2	SLC22A17	TRUE	FALSE	TRUE	curated	FALSE	0.006
220	CPI-SS060B82BBC	JAG1_NOTCH2	simple:P78504	simple:Q04721	JAG1	NOTCH2	FALSE	FALSE	TRUE	curated	FALSE	0.006
221	CPI-CS0E318EE6C	Klotho_FGFR1_FGF23	complex:Klotho_FGFR1	simple:Q9GZV9		FGF23	TRUE	FALSE	FALSE	curated	FALSE	0.006
222	CPI-SS0ABF41CAA	CXCL5_ACKR1	simple:P42830	simple:Q16570	CXCL5	ACKR1	TRUE	FALSE	TRUE	I2D	FALSE	0.006					0.362			0.38																						0.321					0.321
223	CPI-SS0A8627ED6	PVR_CD226	simple:P15151	simple:Q15762	PVR	CD226	TRUE	TRUE	TRUE	curated	FALSE	0.006
224	CPI-CS01C6805BA	IL1_receptor_IL1RN	complex:IL1_receptor	simple:P18510		IL1RN	TRUE	TRUE	FALSE	curated	FALSE	0.006
225	CPI-SC0A18569E5	COL13A1_integrin_a10b1_complex	simple:Q5TAT6	complex:integrin_a10b1_complex	COL13A1		FALSE	FALSE	FALSE	curated	TRUE	0.006
226	CPI-SC0E53A238E	COL11A1_integrin_a1b1_complex	simple:P12107	complex:integrin_a1b1_complex	COL11A1		TRUE	FALSE	FALSE	curated	TRUE	0.006
227	CPI-CS01521EE2B	FZD6_LRP6_WNT5A	complex:FZD6_LRP6	simple:P41221		WNT5A	TRUE	FALSE	FALSE	curated	FALSE	0.006									0.214																								0.625
228	CPI-SC083C897C9	HTR1F_SerotoninDopamin_byDDC	simple:P30939	complex:SerotoninDopamin_byDDC	HTR1F		TRUE	TRUE	FALSE	curated	FALSE	0.006						1.211																													0.196
229	CPI-CS062754C53	FZD6_LRP6_WNT11	complex:FZD6_LRP6	simple:O96014		WNT11	TRUE	FALSE	FALSE	curated	FALSE	0.006						0.217																								0.196
230	CPI-SS0889E281D	CADM1_CADM1	simple:Q9BY67	simple:Q9BY67	CADM1	CADM1	FALSE	FALSE	FALSE	curated	FALSE	0.006
231	CPI-CS099D829B9	IGF1R_enhancerComGPC3_IGF1	complex:IGF1R_enhancerComGPC3	simple:P05019		IGF1	TRUE	TRUE	FALSE	curated	FALSE	0.006
232	CPI-SC065DB6486	COL21A1_integrin_a1b1_complex	simple:Q96P44	complex:integrin_a1b1_complex	COL21A1		TRUE	FALSE	FALSE	curated	TRUE	0.006
233	CPI-SS01BCB9360	NCAM1_BDNF	simple:P13591	simple:P23560	NCAM1	BDNF	TRUE	TRUE	FALSE	I2D	FALSE	0.006
234	CPI-SS083296041	CD40_CD40LG	simple:P25942	simple:P29965	CD40	CD40LG	TRUE	TRUE	FALSE	curated	FALSE	0.006													0.583
235	CPI-SC090152EEE	COL27A1_integrin_a10b1_complex	simple:Q8IZC6	complex:integrin_a10b1_complex	COL27A1		TRUE	FALSE	FALSE	curated	TRUE	0.006
236	CPI-SC0EFDBED2D	THY1_integrin_aXb2_complex	simple:P04216	complex:integrin_aXb2_complex	THY1		FALSE	FALSE	FALSE	curated	TRUE	0.006																																				1.125
237	CPI-SC0329DFA42	GP1BA_integrin_aMb2_complex	simple:P07359	complex:integrin_aMb2_complex	GP1BA		FALSE	FALSE	FALSE	curated	TRUE	0.006
238	CPI-CS0FF565F1C	DHEAsulfate_bySULT2A1_PPARA	complex:DHEAsulfate_bySULT2A1	simple:Q07869		PPARA	TRUE	FALSE	TRUE	curated	FALSE	0.006
239	CPI-SS028784FC6	HLA-DPA1_TNFSF9	simple:HLADPA1	simple:P41273	HLA-DPA1	TNFSF9	TRUE	TRUE	FALSE	InnateDB-All	FALSE	0.007
240	CPI-SS0055264F3	EGFR_TGFB1	simple:P00533	simple:P01137	EGFR	TGFB1	TRUE	TRUE	FALSE	IMEx,InnateDB-All,MINT	FALSE	0.007
241	CPI-CS0C57A3081	PlexinA1_complex1_SEMA6D	complex:PlexinA1_complex1	simple:Q8NFY4		SEMA6D	FALSE	TRUE	FALSE	curated	FALSE	0.007									0.207	0.225																				0.268
242	CPI-SC0B80B8591	THBS1_integrin_a3b1_complex	simple:P07996	complex:integrin_a3b1_complex	THBS1		FALSE	FALSE	FALSE	curated	TRUE	0.007
243	CPI-CS075442484	BMR1A_ACR2A_BMP2	complex:BMR1A_ACR2A	simple:P12643		BMP2	TRUE	TRUE	FALSE	curated	FALSE	0.007
244	CPI-SS0A932EB77	SLIT2_ROBO1	simple:O94813	simple:Q9Y6N7	SLIT2	ROBO1	TRUE	FALSE	TRUE	curated	FALSE	0.007
245	CPI-SC059D160BE	COL6A3_integrin_a10b1_complex	simple:P12111	complex:integrin_a10b1_complex	COL6A3		TRUE	FALSE	FALSE	curated	TRUE	0.008
246	CPI-SS0F1A060D4	PVR_NECTIN3	simple:P15151	simple:Q9NQS3	PVR	NECTIN3	TRUE	TRUE	FALSE	curated	FALSE	0.008
247	CPI-SS087E0E3FB	EFNB2_EPHA4	simple:P52799	simple:P54764	EFNB2	EPHA4	FALSE	TRUE	TRUE	curated	FALSE	0.008						1.062
248	CPI-CS02643715E	FZD3_LRP5_WNT11	complex:FZD3_LRP5	simple:O96014		WNT11	TRUE	FALSE	FALSE	curated	FALSE	0.008
249	CPI-SC073A7317A	COL24A1_integrin_a1b1_complex	simple:Q17RW2	complex:integrin_a1b1_complex	COL24A1		TRUE	FALSE	FALSE	curated	TRUE	0.008
250	CPI-SC0EFFE8ACB	APOB_TREM2_receptor	simple:P04114	complex:TREM2_receptor	APOB		TRUE	FALSE	TRUE	curated	FALSE	0.008
251	CPI-SS02D7A1DDE	KIT_KITLG	simple:P10721	simple:P21583	KIT	KITLG	TRUE	TRUE	FALSE	curated	FALSE	0.008
252	CPI-SS00A8596B5	PVR_TNFSF9	simple:P15151	simple:P41273	PVR	TNFSF9	TRUE	TRUE	FALSE	InnateDB-All	FALSE	0.008
253	CPI-CS03025232D	FZD3_LRP5_WNT5A	complex:FZD3_LRP5	simple:P41221		WNT5A	TRUE	FALSE	FALSE	curated	FALSE	0.008
254	CPI-SS03098AC28	ERBB4_HBEGF	simple:Q15303	simple:Q99075	ERBB4	HBEGF	TRUE	TRUE	TRUE	curated	FALSE	0.008
255	CPI-SS0CC5DCE80	CDH1_KLRG1	simple:P12830	simple:Q96E93	CDH1	KLRG1	FALSE	FALSE	TRUE	curated	FALSE	0.008
256	CPI-SS0DA366C78	EPHB2_EFNB3	simple:P29323	simple:Q15768	EPHB2	EFNB3	FALSE	TRUE	TRUE	curated	FALSE	0.008
257	CPI-SS00EDDD458	EGFR_MIF	simple:P00533	simple:P14174	EGFR	MIF	TRUE	TRUE	FALSE	IMEx,InnateDB-All	FALSE	0.008
258	CPI-SC02C7E2DB4	F10_integrin_aMb2_complex	simple:P00742	complex:integrin_aMb2_complex	F10		TRUE	FALSE	FALSE	curated	TRUE	0.008
259	CPI-CS045AC7D7C	Histamine_byHDC_HRH2	complex:Histamine_byHDC	simple:P25021		HRH2	TRUE	FALSE	TRUE	curated	FALSE	0.008
260	CPI-CC0287DE56B	fibrinogen_integrin_aMb2_complex	complex:fibrinogen	complex:integrin_aMb2_complex			FALSE	FALSE	FALSE	curated	TRUE	0.008
261	CPI-SS0C10824C7	EGFR_HBEGF	simple:P00533	simple:Q99075	EGFR	HBEGF	TRUE	TRUE	TRUE	curated	FALSE	0.008
262	CPI-SS09B583B3F	F2_THBD	simple:P00734	simple:P07204	F2	THBD	TRUE	FALSE	TRUE	curated	FALSE	0.008
263	CPI-SC09D882C18	CDH1_integrin_aEb7_complex	simple:P12830	complex:integrin_aEb7_complex	CDH1		FALSE	FALSE	FALSE	curated	TRUE	0.008
264	CPI-SS0DD9B3D49	NGF_SORT1	simple:P01138	simple:Q99523	NGF	SORT1	TRUE	FALSE	TRUE	curated	FALSE	0.008
265	CPI-SS07D56EB05	CMKLR1_RARRES2	simple:Q99788	simple:Q99969	CMKLR1	RARRES2	TRUE	TRUE	FALSE	curated	FALSE	0.008
266	CPI-SS03E273233	ADORA2A_ENTPD1	simple:P29274	simple:P49961	ADORA2A	ENTPD1	FALSE	TRUE	FALSE	curated	FALSE	0.008
267	CPI-SS05A26A1DE	PDGFB_PDGFRB	simple:P01127	simple:P09619	PDGFB	PDGFRB	TRUE	FALSE	TRUE	curated	FALSE	0.008			0.556						0.636											1
268	CPI-SS08991B378	CD6_ALCAM	simple:P30203	simple:Q13740	CD6	ALCAM	TRUE	FALSE	FALSE	curated	FALSE	0.008
269	CPI-SS0C0A61F92	PLXNB2_SEMA4G	simple:O15031	simple:Q9NTN9	PLXNB2	SEMA4G	FALSE	TRUE	FALSE	curated	FALSE	0.008
270	CPI-SC03A4FA18B	CD40LG_integrin_a5b1_complex	simple:P29965	complex:integrin_a5b1_complex	CD40LG		TRUE	FALSE	FALSE	curated	TRUE	0.008
271	CPI-CS0D238C22B	PlexinA2_complex1_SEMA3A	complex:PlexinA2_complex1	simple:Q14563		SEMA3A	TRUE	TRUE	FALSE	curated	FALSE	0.009
272	CPI-SS09199F78C	CCR1_CCL23	simple:P32246	simple:P55773	CCR1	CCL23	TRUE	TRUE	FALSE	curated	FALSE	0.009
273	CPI-SS08B7D54A3	TNF_FAS	simple:P01375	simple:P25445	TNF	FAS	TRUE	FALSE	TRUE	InnateDB-All	FALSE	0.009
274	CPI-SS05E6D620E	EPHA1_EFNA4	simple:P21709	simple:P52798	EPHA1	EFNA4	TRUE	TRUE	FALSE	curated	FALSE	0.009
275	CPI-CS05CAC687A	ACVR_1B2A_receptor_GDF11	complex:ACVR_1B2A_receptor	simple:O95390		GDF11	TRUE	TRUE	FALSE	curated	FALSE	0.009
276	CPI-SC0588019E6	PTGER3_ProstaglandinE2_byPTGES2	simple:P43115	complex:ProstaglandinE2_byPTGES2	PTGER3		TRUE	TRUE	FALSE	curated	FALSE	0.009
277	CPI-SS09648FAA9	TNFRSF13C_TNFSF13B	simple:Q96RJ3	simple:Q9Y275	TNFRSF13C	TNFSF13B	TRUE	TRUE	FALSE	curated	FALSE	0.009
278	CPI-SS0331C5A49	GDF11_ANTXR1	simple:O95390	simple:Q9H6X2	GDF11	ANTXR1	TRUE	FALSE	TRUE	InnateDB-All	FALSE	0.009
279	CPI-SS09A36B221	BDNF_SORT1	simple:P23560	simple:Q99523	BDNF	SORT1	TRUE	FALSE	TRUE	curated	FALSE	0.009
280	CPI-SC0DC74CBE5	COL9A3_integrin_a1b1_complex	simple:Q14050	complex:integrin_a1b1_complex	COL9A3		TRUE	FALSE	FALSE	curated	TRUE	0.009
281	CPI-SC01BCB453C	PTGIR_Prostacyclin_byPTGIS	simple:P43119	complex:Prostacyclin_byPTGIS	PTGIR		TRUE	TRUE	FALSE	curated	FALSE	0.009
282	CPI-CS00F8E8AC0	FZD3_LRP6_WNT11	complex:FZD3_LRP6	simple:O96014		WNT11	TRUE	FALSE	FALSE	curated	FALSE	0.009
283	CPI-CS0F06108D6	FZD3_LRP6_WNT5A	complex:FZD3_LRP6	simple:P41221		WNT5A	TRUE	FALSE	FALSE	curated	FALSE	0.009
284	CPI-SS0EDAE16B6	EPOR_KITLG	simple:P19235	simple:P21583	EPOR	KITLG	TRUE	TRUE	FALSE	I2D	FALSE	0.009
285	CPI-SS01158CABF	FFAR2_FAM3C	simple:O15552	simple:Q92520	FFAR2	FAM3C	TRUE	TRUE	FALSE	IMEx,IntAct	FALSE	0.009
286	CPI-SS09185EA8F	CXCL3_CXCR2	simple:P19876	simple:P25025	CXCL3	CXCR2	TRUE	FALSE	TRUE	curated	FALSE	0.009
287	CPI-CC08CA59D0F	RAreceptor_RARB_atRetinoicAcid_byALDH1A1	complex:RAreceptor_RARB	complex:atRetinoicAcid_byALDH1A1			TRUE	TRUE	FALSE	curated	FALSE	0.009
288	CPI-CC08689D69E	RAreceptor_RXRA_atRetinoicAcid_byALDH1A1	complex:RAreceptor_RXRA	complex:atRetinoicAcid_byALDH1A1			TRUE	TRUE	FALSE	curated	FALSE	0.009
289	CPI-CC0C0E5D3E6	RAreceptor_RARA_RXRA_atRetinoicAcid_byALDH1A1	complex:RAreceptor_RARA_RXRA	complex:atRetinoicAcid_byALDH1A1			TRUE	TRUE	FALSE	curated	FALSE	0.009
290	CPI-SS06DF3325D	RELN_VLDLR	simple:P78509	simple:P98155	RELN	VLDLR	TRUE	FALSE	TRUE	curated	FALSE	0.009
291	CPI-SS0AD2A36FE	RELN_LRP8	simple:P78509	simple:Q14114	RELN	LRP8	TRUE	FALSE	TRUE	curated	FALSE	0.009
292	CPI-SS0A28DCA72	CXCL12_CXCR4	simple:P48061	simple:P61073	CXCL12	CXCR4	TRUE	FALSE	TRUE	curated	FALSE	0.009
293	CPI-SS01A8F745A	EPHA1_EFNA3	simple:P21709	simple:P52797	EPHA1	EFNA3	FALSE	TRUE	FALSE	curated	FALSE	0.01
294	CPI-SS03E450F99	EFNA1_EPHA7	simple:P20827	simple:Q15375	EFNA1	EPHA7	TRUE	FALSE	TRUE	curated	FALSE	0.01									1.032									1.169
295	CPI-SS0111AAD26	EPHB2_EFNB1	simple:P29323	simple:P98172	EPHB2	EFNB1	FALSE	TRUE	FALSE	curated	FALSE	0.01
296	CPI-SS079DDF890	TNFSF12_TNFRSF25	simple:O43508	simple:Q93038	TNFSF12	TNFRSF25	TRUE	FALSE	TRUE	curated	FALSE	0.01
297	CPI-SS007954822	WNT5A_FRZB	simple:P41221	simple:Q92765	WNT5A	FRZB	TRUE	FALSE	FALSE	curated	FALSE	0.01
298	CPI-CS09CDFC0C5	IL1_receptor_inhibitor_IL1B	complex:IL1_receptor_inhibitor	simple:P01584		IL1B	TRUE	TRUE	FALSE	curated	FALSE	0.01
299	CPI-SS0C491A3C1	PPBP_CXCR2	simple:P02775	simple:P25025	PPBP	CXCR2	TRUE	FALSE	TRUE	curated	FALSE	0.01																							11
300	CPI-SS00BD8FF72	POMC_MC1R	simple:P01189	simple:Q01726	POMC	MC1R	TRUE	FALSE	TRUE	curated	FALSE	0.01
301	CPI-SS01072357C	WNT11_FRZB	simple:O96014	simple:Q92765	WNT11	FRZB	TRUE	FALSE	FALSE	curated	FALSE	0.01
302	CPI-SS05834E385	CD40_INSL3	simple:P25942	simple:P51460	CD40	INSL3	TRUE	TRUE	FALSE	I2D	FALSE	0.011																																			0.571
303	CPI-SS04A5D6B6F	DLL1_NOTCH1	simple:O00548	simple:P46531	DLL1	NOTCH1	FALSE	FALSE	TRUE	curated	FALSE	0.011
304	CPI-SC0AA90A03B	COL2A1_integrin_a10b1_complex	simple:P02458	complex:integrin_a10b1_complex	COL2A1		TRUE	FALSE	FALSE	curated	TRUE	0.011																																					0.35
305	CPI-SC0251EEF61	COL6A1_integrin_a10b1_complex	simple:P12109	complex:integrin_a10b1_complex	COL6A1		TRUE	FALSE	FALSE	curated	TRUE	0.011	0.5																																	0.35
306	CPI-SS098F416C1	FGFR2_XPR1	simple:P21802	simple:Q9UBH6	FGFR2	XPR1	TRUE	TRUE	TRUE	InnateDB-All	FALSE	0.011
307	CPI-SS05996C8FD	AGT_AGTR1	simple:P01019	simple:P30556	AGT	AGTR1	TRUE	FALSE	TRUE	curated	FALSE	0.011
308	CPI-SS01D785DBA	FGFR2_FGF23	simple:P21802	simple:Q9GZV9	FGFR2	FGF23	TRUE	TRUE	FALSE	I2D,IMEx,InnateDB-All,IntAct	FALSE	0.011
309	CPI-CS09918B680	Epinephrine_byPNMT_ADRB2	complex:Epinephrine_byPNMT	simple:P07550		ADRB2	TRUE	FALSE	TRUE	curated	FALSE	0.011
310	CPI-SS086615F9B	CSF1_CELSR3	simple:P09603	simple:Q9NYQ7	CSF1	CELSR3	TRUE	FALSE	TRUE	I2D	FALSE	0.011
311	CPI-SS0315F51DD	CXCL8_CXCR2	simple:P10145	simple:P25025	CXCL8	CXCR2	TRUE	FALSE	TRUE	curated	FALSE	0.011																							0.625
312	CPI-SS0D8148841	APLNR_APLN	simple:P35414	simple:Q9ULZ1	APLNR	APLN	TRUE	TRUE	FALSE	curated	FALSE	0.011
313	CPI-CS0006C277B	DHEAsulfate_bySULT2A1_PPARG	complex:DHEAsulfate_bySULT2A1	simple:P37231		PPARG	TRUE	FALSE	TRUE	curated	FALSE	0.011
314	CPI-SS0CCCF7C69	PLXNB1_SEMA4D	simple:O43157	simple:Q92854	PLXNB1	SEMA4D	TRUE	TRUE	TRUE	curated	FALSE	0.011
315	CPI-SC0F1833AC0	COL4A5_integrin_a10b1_complex	simple:P29400	complex:integrin_a10b1_complex	COL4A5		TRUE	FALSE	FALSE	curated	TRUE	0.012
316	CPI-SC0CED85DDE	COL5A2_integrin_a10b1_complex	simple:P05997	complex:integrin_a10b1_complex	COL5A2		TRUE	FALSE	FALSE	curated	TRUE	0.012	0.75																																	0.6
317	CPI-CS0BE59B43E	BMR1A_AVR2B_BMP2	complex:BMR1A_AVR2B	simple:P12643		BMP2	TRUE	TRUE	FALSE	curated	FALSE	0.012
318	CPI-CS087E1C654	LipoxinA4_byALOX5_CYSLTR1	complex:LipoxinA4_byALOX5	simple:Q9Y271		CYSLTR1	TRUE	FALSE	TRUE	curated	FALSE	0.012
319	CPI-SC0ECDD1074	COL6A3_integrin_a1b1_complex	simple:P12111	complex:integrin_a1b1_complex	COL6A3		TRUE	FALSE	FALSE	curated	TRUE	0.012
320	CPI-SC028882919	COL1A1_integrin_a10b1_complex	simple:P02452	complex:integrin_a10b1_complex	COL1A1		TRUE	FALSE	FALSE	curated	TRUE	0.012																																					0.35
321	CPI-SS0429E615A	WNT11_SFRP1	simple:O96014	simple:Q8N474	WNT11	SFRP1	TRUE	FALSE	FALSE	curated	FALSE	0.012
322	CPI-SS0F1E79A03	WNT5A_SFRP1	simple:P41221	simple:Q8N474	WNT5A	SFRP1	TRUE	FALSE	FALSE	curated	FALSE	0.012
323	CPI-CS0891F5216	LeukotrieneC4_byLTC4S_CYSLTR1	complex:LeukotrieneC4_byLTC4S	simple:Q9Y271		CYSLTR1	TRUE	FALSE	TRUE	curated	FALSE	0.012
324	CPI-SS052BBD9F9	CXCL1_ACKR1	simple:P09341	simple:Q16570	CXCL1	ACKR1	TRUE	FALSE	TRUE	curated	FALSE	0.012
325	CPI-SS0D0235DCE	SLIT2_ROBO2	simple:O94813	simple:Q9HCK4	SLIT2	ROBO2	TRUE	FALSE	TRUE	curated	FALSE	0.012
326	CPI-SS0291D3D2E	PROC_PROCR	simple:P04070	simple:Q9UNN8	PROC	PROCR	TRUE	FALSE	TRUE	curated	FALSE	0.012
327	CPI-SS067BA9202	LAIR1_LILRB4	simple:Q6GTX8	simple:Q8NHJ6	LAIR1	LILRB4	FALSE	TRUE	TRUE	curated	FALSE	0.012
328	CPI-SS0F562FEA5	CXCL2_CXCR2	simple:P19875	simple:P25025	CXCL2	CXCR2	TRUE	FALSE	TRUE	curated	FALSE	0.012
329	CPI-CS0B41A1AAE	IL11_receptor_IL11	complex:IL11_receptor	simple:P20809		IL11	TRUE	TRUE	FALSE	curated	FALSE	0.012
330	CPI-SS0B81F1BF5	TNF_SEMA4C	simple:P01375	simple:Q9C0C4	TNF	SEMA4C	TRUE	FALSE	TRUE	InnateDB-All	FALSE	0.012
331	CPI-CC0DACB3814	RAreceptor_RXRB_atRetinoicAcid_byALDH1A1	complex:RAreceptor_RXRB	complex:atRetinoicAcid_byALDH1A1			TRUE	TRUE	FALSE	curated	FALSE	0.012
332	CPI-SC08CB03AD8	ICAM1_integrin_aXb2_complex	simple:P05362	complex:integrin_aXb2_complex	ICAM1		FALSE	TRUE	FALSE	curated	TRUE	0.012
333	CPI-SC03AF43F8B	SEMA7A_integrin_a1b1_complex	simple:O75326	complex:integrin_a1b1_complex	SEMA7A		FALSE	FALSE	FALSE	curated	TRUE	0.012									0.302																							0.196	0.625	0.325
334	CPI-SS05B4EB419	EFNA3_EPHA4	simple:P52797	simple:P54764	EFNA3	EPHA4	FALSE	FALSE	TRUE	curated	FALSE	0.012						0.312
335	CPI-SS02928C71A	PDGFB_LRP1	simple:P01127	simple:Q07954	PDGFB	LRP1	TRUE	FALSE	TRUE	I2D,InnateDB-All	FALSE	0.012						0.721			0.658									0.727				1
336	CPI-SS0B87FE6E0	NOTCH1_JAG1	simple:P46531	simple:P78504	NOTCH1	JAG1	FALSE	TRUE	FALSE	curated	FALSE	0.012																														0.321
337	CPI-CS0E4E75E3B	BMPR1A_BMPR2_BMP2	complex:BMPR1A_BMPR2	simple:P12643		BMP2	TRUE	TRUE	FALSE	curated	FALSE	0.012
338	CPI-SC0FCF853DB	COL13A1_integrin_a1b1_complex	simple:Q5TAT6	complex:integrin_a1b1_complex	COL13A1		FALSE	FALSE	FALSE	curated	TRUE	0.012
339	CPI-SS0F8EFEECF	TNF_DAG1	simple:P01375	simple:Q14118	TNF	DAG1	TRUE	FALSE	TRUE	InnateDB-All	FALSE	0.012
340	CPI-SC050F64BB5	COL27A1_integrin_a1b1_complex	simple:Q8IZC6	complex:integrin_a1b1_complex	COL27A1		TRUE	FALSE	FALSE	curated	TRUE	0.012
341	CPI-CS0778FEF01	ACVR_1B2B_receptor_GDF3	complex:ACVR_1B2B_receptor	simple:Q9NR23		GDF3	TRUE	TRUE	FALSE	curated	FALSE	0.012
342	CPI-SS0659DBE72	EFNA4_EPHA4	simple:P52798	simple:P54764	EFNA4	EPHA4	TRUE	FALSE	TRUE	curated	FALSE	0.012						0.437
343	CPI-SS05BA6D9C3	CCL4_CNR2	simple:P13236	simple:P34972	CCL4	CNR2	TRUE	FALSE	TRUE	IMEx,IntAct	FALSE	0.013
344	CPI-SC03FF6E42F	LAMC1_integrin_a7b1_complex	simple:P11047	complex:integrin_a7b1_complex	LAMC1		TRUE	FALSE	FALSE	curated	TRUE	0.013						0.45
345	CPI-SS023D39112	NPPB_NPR3	simple:P16860	simple:P17342	NPPB	NPR3	TRUE	FALSE	TRUE	I2D,InnateDB-All	FALSE	0.013
346	CPI-SS03F0B666C	BDNF_F11R	simple:P23560	simple:Q9Y624	BDNF	F11R	TRUE	FALSE	TRUE	IMEx,InnateDB-All,IntAct	FALSE	0.013
347	CPI-SS02A170A99	SPN_SIGLEC1	simple:P16150	simple:Q9BZZ2	SPN	SIGLEC1	TRUE	FALSE	FALSE	curated	FALSE	0.014
348	CPI-SS048A2311A	TNF_RIPK1	simple:P01375	simple:Q13546	TNF	RIPK1	TRUE	FALSE	TRUE	I2D,IMEx,InnateDB,InnateDB-All,IntAct,MINT	FALSE	0.014
349	CPI-SS05FEE05CB	NOTCH4_JAG2	simple:Q99466	simple:Q9Y219	NOTCH4	JAG2	FALSE	TRUE	FALSE	curated	FALSE	0.014	0.625		0.431																												0.625
350	CPI-SS01ECFDA18	TNFRSF10C_TNFSF10	simple:O14798	simple:P50591	TNFRSF10C	TNFSF10	TRUE	TRUE	FALSE	curated	FALSE	0.014																																					0.35
351	CPI-SS0FBFBF63E	NR3C1_IL10	simple:P04150	simple:P22301	NR3C1	IL10	TRUE	TRUE	FALSE	InnateDB-All	FALSE	0.014
352	CPI-SS0FEEB187C	PDGFB_PDGFRA	simple:P01127	simple:P16234	PDGFB	PDGFRA	TRUE	FALSE	TRUE	curated	FALSE	0.014						0.721			0.797									0.616												0.571			1
353	CPI-SS05D406038	PTGIR_GHRL	simple:P43119	simple:Q9UBU3	PTGIR	GHRL	TRUE	TRUE	FALSE	InnateDB-All	FALSE	0.014
354	CPI-SC07707E049	COL1A2_integrin_a10b1_complex	simple:P08123	complex:integrin_a10b1_complex	COL1A2		TRUE	FALSE	FALSE	curated	TRUE	0.014
355	CPI-SS0179FBFD3	TNFRSF10A_TNFSF10	simple:O00220	simple:P50591	TNFRSF10A	TNFSF10	TRUE	TRUE	FALSE	curated	FALSE	0.014
356	CPI-SS02371A6D6	VEGFA_EPHB2	simple:P15692	simple:P29323	VEGFA	EPHB2	TRUE	FALSE	TRUE	I2D	FALSE	0.014
357	CPI-SS0E41702C1	IGF1_IGF1R	simple:P05019	simple:P08069	IGF1	IGF1R	TRUE	FALSE	TRUE	curated	FALSE	0.014
358	CPI-SS0A0DE9CD6	EPO_EPHB4	simple:P01588	simple:P54760	EPO	EPHB4	TRUE	FALSE	TRUE	IMEx,InnateDB-All,IntAct	FALSE	0.014
359	CPI-SC08DBCCFF0	COL1A1_integrin_a1b1_complex	simple:P02452	complex:integrin_a1b1_complex	COL1A1		TRUE	FALSE	FALSE	curated	TRUE	0.015
360	CPI-SS0F3DB0252	FPR2_CCL23	simple:P25090	simple:P55773	FPR2	CCL23	TRUE	TRUE	FALSE	curated	FALSE	0.015																																					0.225
361	CPI-SS00D9A0644	FGFR2_CD83	simple:P21802	simple:Q01151	FGFR2	CD83	TRUE	TRUE	TRUE	InnateDB-All	FALSE	0.015
362	CPI-SC0549A759B	COL6A1_integrin_a1b1_complex	simple:P12109	complex:integrin_a1b1_complex	COL6A1		TRUE	FALSE	FALSE	curated	TRUE	0.015																																	0.75	0.45
363	CPI-SC0149E8473	FN1_integrin_a2Bb3_complex	simple:P02751	complex:integrin_a2Bb3_complex	FN1		TRUE	FALSE	FALSE	curated	TRUE	0.015														1.351
364	CPI-CC08F908F82	RAreceptor_RARA_atRetinoicAcid_byALDH1A1	complex:RAreceptor_RARA	complex:atRetinoicAcid_byALDH1A1			TRUE	TRUE	FALSE	curated	FALSE	0.015
365	CPI-SS047CD2E9F	TNFSF9_ADGRG5	simple:P41273	simple:Q8IZF4	TNFSF9	ADGRG5	TRUE	FALSE	TRUE	InnateDB-All	FALSE	0.015
366	CPI-SS0F6B529A1	CCL5_CCR3	simple:P13501	simple:P51677	CCL5	CCR3	TRUE	FALSE	TRUE	curated	FALSE	0.015				0.917							1.25
367	CPI-SS0A5B945E3	EPHB3_EFNB3	simple:P54753	simple:Q15768	EPHB3	EFNB3	FALSE	TRUE	TRUE	curated	FALSE	0.015
368	CPI-SS0B9E8C0DE	EPHB2_EFNB2	simple:P29323	simple:P52799	EPHB2	EFNB2	FALSE	TRUE	TRUE	curated	FALSE	0.015
369	CPI-SS08CA619FE	EGFR_GRN	simple:P00533	simple:P28799	EGFR	GRN	TRUE	TRUE	FALSE	InnateDB-All	FALSE	0.015
370	CPI-CS0DC57DE37	Desmosterol_byDHCR7_NR1H3	complex:Desmosterol_byDHCR7	simple:Q13133		NR1H3	TRUE	FALSE	TRUE	curated	FALSE	0.015																																			0.321
371	CPI-SS09C917D22	TNF_FLT4	simple:P01375	simple:P35916	TNF	FLT4	TRUE	FALSE	TRUE	InnateDB-All	FALSE	0.015
372	CPI-SC05590EDD3	COL5A1_integrin_a10b1_complex	simple:P20908	complex:integrin_a10b1_complex	COL5A1		TRUE	FALSE	FALSE	curated	TRUE	0.015	0.5																																	0.35
373	CPI-SC0756B421F	COL4A1_integrin_a10b1_complex	simple:P02462	complex:integrin_a10b1_complex	COL4A1		TRUE	FALSE	FALSE	curated	TRUE	0.015	0.875																																	0.725
374	CPI-SC0A7864078	COL3A1_integrin_a10b1_complex	simple:P02461	complex:integrin_a10b1_complex	COL3A1		TRUE	FALSE	FALSE	curated	TRUE	0.015	0.375																																	0.225
375	CPI-SS0A874F65F	LGR4_RSPO3	simple:Q9BXB1	simple:Q9BXY4	LGR4	RSPO3	TRUE	TRUE	FALSE	curated	FALSE	0.016
376	CPI-SS08B249DBA	CCL2_CCR10	simple:P13500	simple:P46092	CCL2	CCR10	TRUE	FALSE	TRUE	I2D	FALSE	0.016
377	CPI-SS0E5593D5C	BMP8B_PLAUR	simple:P34820	simple:Q03405	BMP8B	PLAUR	TRUE	FALSE	TRUE	InnateDB-All	FALSE	0.016
378	CPI-SS09375CA29	ADGRL1_NRG1	simple:O94910	simple:Q02297	ADGRL1	NRG1	TRUE	TRUE	TRUE	InnateDB-All	FALSE	0.016
379	CPI-SS075189979	AGRN_NCAM1	simple:O00468	simple:P13591	AGRN	NCAM1	TRUE	FALSE	TRUE	curated	FALSE	0.016
380	CPI-CS012D15A88	BMR1A_ACR2A_BMP4	complex:BMR1A_ACR2A	simple:P12644		BMP4	TRUE	TRUE	FALSE	curated	FALSE	0.016
381	CPI-SS0978D28AB	NRG1_MS4A4A	simple:Q02297	simple:Q96JQ5	NRG1	MS4A4A	TRUE	TRUE	TRUE	IMEx,IntAct	FALSE	0.016
382	CPI-SC0EA8ABCFD	COL2A1_integrin_a1b1_complex	simple:P02458	complex:integrin_a1b1_complex	COL2A1		TRUE	FALSE	FALSE	curated	TRUE	0.017
383	CPI-SS0FF6CFDCA	ADORA3_ENTPD1	simple:P0DMS8	simple:P49961	ADORA3	ENTPD1	FALSE	TRUE	FALSE	curated	FALSE	0.017
384	CPI-SS0735F5C3A	TIMP1_FGFR2	simple:P01033	simple:P21802	TIMP1	FGFR2	TRUE	FALSE	TRUE	InnateDB-All	FALSE	0.017
385	CPI-SC09DB9D20A	COL1A2_integrin_a1b1_complex	simple:P08123	complex:integrin_a1b1_complex	COL1A2		TRUE	FALSE	FALSE	curated	TRUE	0.017
386	CPI-SS088A0A760	EGFR_COPA	simple:P00533	simple:P53621	EGFR	COPA	TRUE	TRUE	FALSE	InnateDB-All	FALSE	0.017
387	CPI-SS00BE17C71	APOB_APOBR	simple:P04114	simple:Q0VD83	APOB	APOBR	TRUE	FALSE	TRUE	curated	FALSE	0.017
388	CPI-CS0259A0EB4	Dehydroepiandrosterone_bySTS_PPARA	complex:Dehydroepiandrosterone_bySTS	simple:Q07869		PPARA	TRUE	FALSE	TRUE	curated	FALSE	0.017
389	CPI-SS0669CC233	CXCL14_CXCR4	simple:O95715	simple:P61073	CXCL14	CXCR4	TRUE	FALSE	TRUE	curated	FALSE	0.018
390	CPI-SS01A6823FA	PF4_CXCR3	simple:P02776	simple:P49682	PF4	CXCR3	TRUE	FALSE	TRUE	curated	FALSE	0.018												9.875
391	CPI-SC00A2075DC	PTGER1_ProstaglandinE2_byPTGES2	simple:P34995	complex:ProstaglandinE2_byPTGES2	PTGER1		TRUE	TRUE	FALSE	curated	FALSE	0.018
392	CPI-SC00367777A	COL3A1_integrin_a1b1_complex	simple:P02461	complex:integrin_a1b1_complex	COL3A1		TRUE	FALSE	FALSE	curated	TRUE	0.018																																	0.625	0.325
393	CPI-SS042EB8C7A	TBXA2R_GHRL	simple:P21731	simple:Q9UBU3	TBXA2R	GHRL	TRUE	TRUE	FALSE	InnateDB-All	FALSE	0.018
394	CPI-SS06207F70E	CD226_NECTIN2	simple:Q15762	simple:Q92692	CD226	NECTIN2	FALSE	TRUE	TRUE	curated	FALSE	0.019
395	CPI-SC0096917A2	COL4A2_integrin_a10b1_complex	simple:P08572	complex:integrin_a10b1_complex	COL4A2		TRUE	FALSE	FALSE	curated	TRUE	0.019	0.625																																	0.475
396	CPI-SS02770D68F	NOTCH2_JAG2	simple:Q04721	simple:Q9Y219	NOTCH2	JAG2	FALSE	TRUE	FALSE	curated	FALSE	0.019
397	CPI-SS0ABEE4D3D	RBP4_STRA6	simple:P02753	simple:Q9BX79	RBP4	STRA6	TRUE	FALSE	TRUE	curated	FALSE	0.019		0.225
398	CPI-SS02A0FF87F	FAM3C_CLEC2D	simple:Q92520	simple:Q9UHP7	FAM3C	CLEC2D	TRUE	FALSE	TRUE	IMEx,InnateDB-All,IntAct	FALSE	0.019
399	CPI-SS0A9E884E0	CD200_CD200R1	simple:P41217	simple:Q8TD46	CD200	CD200R1	TRUE	FALSE	TRUE	curated	FALSE	0.019																						0.625
400	CPI-SS09D379E5B	NOTCH4_DLL3	simple:Q99466	simple:Q9NYJ7	NOTCH4	DLL3	FALSE	TRUE	FALSE	curated	FALSE	0.019				0.542									0.458							0.875											0.625
401	CPI-SS00D153A8A	NOTCH4_DLL4	simple:Q99466	simple:Q9NR61	NOTCH4	DLL4	FALSE	TRUE	FALSE	curated	FALSE	0.019	1.125									0.675																				0.589		0.651
402	CPI-SC001669E22	GDF11_TGFR_AVR2A	simple:O95390	complex:TGFR_AVR2A	GDF11		TRUE	FALSE	TRUE	curated	FALSE	0.019
403	CPI-SS00D3CD86E	TTR_DDR1	simple:P02766	simple:Q08345	TTR	DDR1	TRUE	FALSE	TRUE	I2D,IMEx,InnateDB-All,IntAct	FALSE	0.019
404	CPI-SS0865716E5	EPHB4_EFNB3	simple:P54760	simple:Q15768	EPHB4	EFNB3	FALSE	TRUE	TRUE	curated	FALSE	0.019
405	CPI-SS0415CC75D	MERTK_GAS6	simple:Q12866	simple:Q14393	MERTK	GAS6	TRUE	TRUE	FALSE	curated	FALSE	0.019
406	CPI-SS033E857EB	VSTM1_ADGRG3	simple:Q6UX27	simple:Q86Y34	VSTM1	ADGRG3	TRUE	TRUE	TRUE	IMEx,IntAct	FALSE	0.019
407	CPI-SS08083B141	NRP1_SEMA3A	simple:O14786	simple:Q14563	NRP1	SEMA3A	TRUE	TRUE	FALSE	curated	FALSE	0.019									0.502									0.538															0.875
408	CPI-SS06AA638A8	CD72_SEMA4D	simple:P21854	simple:Q92854	CD72	SEMA4D	FALSE	FALSE	TRUE	curated	FALSE	0.019
409	CPI-SS027AFFC0E	NCR3_BAG6	simple:O14931	simple:P46379	NCR3	BAG6	FALSE	TRUE	FALSE	curated	FALSE	0.019
410	CPI-SC08C485EAE	FN1_integrin_a3b1_complex	simple:P02751	complex:integrin_a3b1_complex	FN1		TRUE	FALSE	FALSE	curated	TRUE	0.019
411	CPI-SC039737584	COL18A1_integrin_a10b1_complex	simple:P39060	complex:integrin_a10b1_complex	COL18A1		TRUE	FALSE	FALSE	curated	TRUE	0.019
412	CPI-SS04456F441	TNFSF4_TNFRSF4	simple:P23510	simple:P43489	TNFSF4	TNFRSF4	FALSE	FALSE	TRUE	curated	FALSE	0.019
413	CPI-SC056FC1F11	MADCAM1_integrin_a4b7_complex	simple:Q13477	complex:integrin_a4b7_complex	MADCAM1		FALSE	FALSE	FALSE	curated	TRUE	0.019											0.625					0.209				0.625							0.625				0.375
414	CPI-SS01A07768A	CD46_JAG1	simple:P15529	simple:P78504	CD46	JAG1	FALSE	TRUE	FALSE	curated	FALSE	0.019
415	CPI-CS06C6527F4	Cholesterol_byDHCR7_RORA	complex:Cholesterol_byDHCR7	simple:P35398		RORA	TRUE	FALSE	TRUE	curated	FALSE	0.02												0.375
416	CPI-SC09B45FB39	FN1_integrin_aVb5_complex	simple:P02751	complex:integrin_aVb5_complex	FN1		TRUE	FALSE	FALSE	curated	TRUE	0.02										0.725																				0.768
417	CPI-SC01AADFEB3	TGFB1_TGFbeta_receptor2	simple:P01137	complex:TGFbeta_receptor2	TGFB1		TRUE	FALSE	TRUE	curated	FALSE	0.02				0.417
418	CPI-SS0762B39A3	TREML2_CD276	simple:Q5T2D2	simple:Q5ZPR3	TREML2	CD276	FALSE	TRUE	FALSE	curated	FALSE	0.02
419	CPI-SS076940BCD	LGALS3_MERTK	simple:P17931	simple:Q12866	LGALS3	MERTK	TRUE	FALSE	TRUE	curated	FALSE	0.02
420	CPI-SS046F6F0C1	EFNA1_EPHA2	simple:P20827	simple:P29317	EFNA1	EPHA2	TRUE	FALSE	TRUE	curated	FALSE	0.02			0.806																											0.821		0.833
421	CPI-SC07F654CB3	COL6A2_integrin_a10b1_complex	simple:P12110	complex:integrin_a10b1_complex	COL6A2		TRUE	FALSE	FALSE	curated	TRUE	0.02	0.375																																	0.225
422	CPI-CS093EA33BE	IL1_receptor_IL1B	complex:IL1_receptor	simple:P01584		IL1B	TRUE	TRUE	FALSE	curated	FALSE	0.02
423	CPI-SS08B85996F	TTR_NGFR	simple:P02766	simple:P08138	TTR	NGFR	TRUE	FALSE	TRUE	IMEx,InnateDB-All,MINT	FALSE	0.021
424	CPI-SS00A6D366F	ADORA2A_NAMPT	simple:P29274	simple:P43490	ADORA2A	NAMPT	TRUE	TRUE	FALSE	I2D,IMEx,InnateDB-All,MINT	FALSE	0.021
425	CPI-SS01699C465	LRP5_SOSTDC1	simple:O75197	simple:Q6X4U4	LRP5	SOSTDC1	TRUE	TRUE	FALSE	curated	FALSE	0.021
426	CPI-SS08DA48A5A	CCL3_CCR1	simple:P10147	simple:P32246	CCL3	CCR1	TRUE	FALSE	TRUE	curated	FALSE	0.022
427	CPI-SS0A021DB6E	CCL5_CCR1	simple:P13501	simple:P32246	CCL5	CCR1	TRUE	FALSE	TRUE	curated	FALSE	0.022															1.25	1.205															2
428	CPI-SS0FF55B42C	EPHB3_EFNB1	simple:P54753	simple:P98172	EPHB3	EFNB1	FALSE	TRUE	FALSE	curated	FALSE	0.022
429	CPI-SS03CC15FF3	PDGFRA_PDGFC	simple:P16234	simple:Q9NRA1	PDGFRA	PDGFC	TRUE	TRUE	FALSE	curated	FALSE	0.022
430	CPI-SC042B580A3	COL4A5_integrin_a1b1_complex	simple:P29400	complex:integrin_a1b1_complex	COL4A5		TRUE	FALSE	FALSE	curated	TRUE	0.022
431	CPI-SS06B86672A	CD44_FGFR2	simple:P16070	simple:P21802	CD44	FGFR2	TRUE	TRUE	TRUE	InnateDB-All	FALSE	0.022
432	CPI-SS0576E6C7D	BMP10_VSIR	simple:O95393	simple:Q9H7M9	BMP10	VSIR	TRUE	FALSE	TRUE	IMEx,IntAct	FALSE	0.022
433	CPI-SS0DBFB8BEA	CCL2_ACKR1	simple:P13500	simple:Q16570	CCL2	ACKR1	TRUE	FALSE	TRUE	curated	FALSE	0.022
434	CPI-SS034D3988F	RSPO4_LGR4	simple:Q2I0M5	simple:Q9BXB1	RSPO4	LGR4	TRUE	FALSE	TRUE	curated	FALSE	0.022
435	CPI-CS0C4ABE334	LeukotrieneD4_byGGT1_CYSLTR1	complex:LeukotrieneD4_byGGT1	simple:Q9Y271		CYSLTR1	TRUE	FALSE	TRUE	curated	FALSE	0.022
436	CPI-SS0C93E48D7	THBS1_CD36	simple:P07996	simple:P16671	THBS1	CD36	FALSE	FALSE	TRUE	curated	FALSE	0.022
437	CPI-SS0AC2DA159	LRP6_SOSTDC1	simple:O75581	simple:Q6X4U4	LRP6	SOSTDC1	TRUE	TRUE	FALSE	curated	FALSE	0.023													0.292					0.346																	0.196
438	CPI-SS0BFB29A42	PLXNB2_PTN	simple:O15031	simple:P21246	PLXNB2	PTN	TRUE	TRUE	FALSE	I2D,IMEx,InnateDB-All,IntAct	FALSE	0.023
439	CPI-SC0C2126F8E	JAM2_integrin_a4b1_complex	simple:P57087	complex:integrin_a4b1_complex	JAM2		FALSE	FALSE	FALSE	curated	TRUE	0.023
440	CPI-SS0BAB460FF	ANGPT2_TEK	simple:O15123	simple:Q02763	ANGPT2	TEK	TRUE	FALSE	TRUE	curated	FALSE	0.023									0.302	0.325																			0.625	0.482		0.522		0.725
441	CPI-SS087B53ABF	JAM2_JAM3	simple:P57087	simple:Q9BX67	JAM2	JAM3	TRUE	FALSE	FALSE	curated	FALSE	0.023
442	CPI-CS0EC7F7C75	Dihydrotestosterone_bySRD5A1_AR	complex:Dihydrotestosterone_bySRD5A1	simple:P10275		AR	TRUE	FALSE	TRUE	curated	FALSE	0.023
443	CPI-SS087A17AD6	EPO_EPOR	simple:P01588	simple:P19235	EPO	EPOR	TRUE	FALSE	TRUE	curated	FALSE	0.024
444	CPI-SC003905460	THY1_integrin_aMb2_complex	simple:P04216	complex:integrin_aMb2_complex	THY1		FALSE	FALSE	FALSE	curated	TRUE	0.024			0.681												0.875	0.806															1.125
445	CPI-SC037A0554C	COL5A2_integrin_a1b1_complex	simple:P05997	complex:integrin_a1b1_complex	COL5A2		TRUE	FALSE	FALSE	curated	TRUE	0.024									0.677																							0.571	1	0.7
446	CPI-SS044C72D0D	SEMA4A_PLXND1	simple:Q9H3S1	simple:Q9Y4D7	SEMA4A	PLXND1	FALSE	FALSE	TRUE	curated	FALSE	0.025
447	CPI-SS0911EECCC	CXCL8_ACKR1	simple:P10145	simple:Q16570	CXCL8	ACKR1	TRUE	FALSE	TRUE	curated	FALSE	0.025																																			0.196
448	CPI-CS0BCDC40FC	BMR1A_AVR2B_BMP4	complex:BMR1A_AVR2B	simple:P12644		BMP4	TRUE	TRUE	FALSE	curated	FALSE	0.025
449	CPI-SC0C91660AB	FN1_integrin_a10b1_complex	simple:P02751	complex:integrin_a10b1_complex	FN1		TRUE	FALSE	FALSE	curated	TRUE	0.025	0.875																																	0.725			0.35
450	CPI-CS0C89AD6A7	LeukotrieneE4_byDPEP3_CYSLTR1	complex:LeukotrieneE4_byDPEP3	simple:Q9Y271		CYSLTR1	TRUE	FALSE	TRUE	curated	FALSE	0.025
451	CPI-SS027CDEA08	NOTCH2_DLL4	simple:Q04721	simple:Q9NR61	NOTCH2	DLL4	FALSE	TRUE	FALSE	curated	FALSE	0.025
452	CPI-SS0C2C89A41	SELP_PODXL2	simple:P16109	simple:Q9NZ53	SELP	PODXL2	FALSE	FALSE	FALSE	curated	FALSE	0.025																													0.75						0.607
453	CPI-SS0CDAC688B	CXCL2_DPP4	simple:P19875	simple:P27487	CXCL2	DPP4	TRUE	FALSE	TRUE	curated	FALSE	0.025
454	CPI-SS02FBD007E	NECTIN2_NECTIN3	simple:Q92692	simple:Q9NQS3	NECTIN2	NECTIN3	FALSE	TRUE	FALSE	curated	FALSE	0.025																														0.196
455	CPI-SS0708FE6FF	NRG1_LSR	simple:Q02297	simple:Q86X29	NRG1	LSR	TRUE	TRUE	TRUE	InnateDB-All	FALSE	0.025
456	CPI-SS05B7D3407	CCL5_ACKR1	simple:P13501	simple:Q16570	CCL5	ACKR1	TRUE	FALSE	TRUE	curated	FALSE	0.025					0.862			0.88																						0.821					0.821
457	CPI-SC0EA880BEF	PTGER1_ProstaglandinE2_byPTGES3	simple:P34995	complex:ProstaglandinE2_byPTGES3	PTGER1		TRUE	TRUE	FALSE	curated	FALSE	0.025
458	CPI-CS0150916A7	LeukotrieneE4_byDPEP1_CYSLTR1	complex:LeukotrieneE4_byDPEP1	simple:Q9Y271		CYSLTR1	TRUE	FALSE	TRUE	curated	FALSE	0.025
459	CPI-SS003C9A532	NOTCH2_DLL3	simple:Q04721	simple:Q9NYJ7	NOTCH2	DLL3	FALSE	TRUE	FALSE	curated	FALSE	0.025
460	CPI-SC0592501EA	COL5A1_integrin_a1b1_complex	simple:P20908	complex:integrin_a1b1_complex	COL5A1		TRUE	FALSE	FALSE	curated	TRUE	0.026									0.427																							0.321	0.75	0.45
461	CPI-SS05D23BCE8	HLA-DPB1_TNFSF13B	simple:HLADPB1	simple:Q9Y275	HLA-DPB1	TNFSF13B	TRUE	TRUE	FALSE	InnateDB-All	FALSE	0.026
462	CPI-SS0D5DBB634	EFNA3_EPHA7	simple:P52797	simple:Q15375	EFNA3	EPHA7	FALSE	FALSE	TRUE	curated	FALSE	0.026									0.407									0.544
463	CPI-SS0F21D6CA0	EPHB4_EFNB1	simple:P54760	simple:P98172	EPHB4	EFNB1	FALSE	TRUE	FALSE	curated	FALSE	0.026
464	CPI-SS03821C2C6	PF4_ACKR1	simple:P02776	simple:Q16570	PF4	ACKR1	TRUE	FALSE	TRUE	I2D,InnateDB	FALSE	0.026																																			9.821
465	CPI-CS0E54FF657	BMPR1A_BMPR2_BMP4	complex:BMPR1A_BMPR2	simple:P12644		BMP4	TRUE	TRUE	FALSE	curated	FALSE	0.027
466	CPI-SS007AA9FDE	DLK1_NOTCH3	simple:P80370	simple:Q9UM47	DLK1	NOTCH3	FALSE	FALSE	TRUE	curated	FALSE	0.028
467	CPI-SS0AD0ED887	TNFRSF11B_TNFSF10	simple:O00300	simple:P50591	TNFRSF11B	TNFSF10	TRUE	FALSE	FALSE	curated	FALSE	0.028																																					0.55
468	CPI-SS0F81DBF22	EFNA4_EPHA7	simple:P52798	simple:Q15375	EFNA4	EPHA7	TRUE	FALSE	TRUE	curated	FALSE	0.028									0.532									0.669
469	CPI-CS0E0B6C700	FLT1_complex_PGF	complex:FLT1_complex	simple:P49763		PGF	TRUE	TRUE	FALSE	curated	FALSE	0.028						2.877			2.282					2.195				2.61											2.5
470	CPI-SS082ABF1EA	EFNB2_EPHB3	simple:P52799	simple:P54753	EFNB2	EPHB3	FALSE	TRUE	TRUE	curated	FALSE	0.029									1.002			1	0.958					0.968
471	CPI-SS07BECB892	EPHA2_EFNA3	simple:P29317	simple:P52797	EPHA2	EFNA3	FALSE	TRUE	FALSE	curated	FALSE	0.029
472	CPI-SC0F9FB6DCB	COL6A2_integrin_a1b1_complex	simple:P12110	complex:integrin_a1b1_complex	COL6A2		TRUE	FALSE	FALSE	curated	TRUE	0.029																																	0.625
473	CPI-CS0FC62E03D	FcRn_complex_ALB	complex:FcRn_complex	simple:P02768		ALB	TRUE	TRUE	FALSE	curated	FALSE	0.029						1.32														1.625
474	CPI-SS09F973C1A	EPHA2_EFNA4	simple:P29317	simple:P52798	EPHA2	EFNA4	TRUE	TRUE	FALSE	curated	FALSE	0.029
475	CPI-SC0717E21B0	VTN_integrin_aVb1_complex	simple:P04004	complex:integrin_aVb1_complex	VTN		TRUE	FALSE	FALSE	curated	TRUE	0.03
476	CPI-SS04124F4E1	EPO_EFNB2	simple:P01588	simple:P52799	EPO	EFNB2	TRUE	FALSE	TRUE	IMEx,IntAct	FALSE	0.03
477	CPI-SS03A3EE72E	FLT4_PDGFC	simple:P35916	simple:Q9NRA1	FLT4	PDGFC	TRUE	TRUE	FALSE	guidetopharmacology.org	FALSE	0.03
478	CPI-CS0D89E7C19	DHEAsulfate_bySULT2B_PPARD	complex:DHEAsulfate_bySULT2B	simple:Q03181		PPARD	TRUE	FALSE	FALSE	curated	FALSE	0.031																0.202														0.268				0.225
479	CPI-SS0859C173B	TNFSF14_LTBR	simple:O43557	simple:P36941	TNFSF14	LTBR	TRUE	FALSE	TRUE	curated	FALSE	0.031
480	CPI-SS0855C0353	NRP1_PGF	simple:O14786	simple:P49763	NRP1	PGF	TRUE	TRUE	FALSE	curated	FALSE	0.031						1.252			0.657					0.57				0.985											0.875
481	CPI-SS0D57FCA8C	IDE_CCL23	simple:P14735	simple:P55773	IDE	CCL23	TRUE	TRUE	FALSE	InnateDB-All	FALSE	0.031	0.25									0.225			0.208																	0.268							0.225
482	CPI-SC0744E13CB	COL4A1_integrin_a1b1_complex	simple:P02462	complex:integrin_a1b1_complex	COL4A1		TRUE	FALSE	FALSE	curated	TRUE	0.031									0.802																							0.696	1.125	0.825
483	CPI-SS0A9FB762A	LGALS9_PTPRK	simple:O00182	simple:Q15262	LGALS9	PTPRK	TRUE	FALSE	TRUE	InnateDB-All	FALSE	0.031
484	CPI-SS00CFAFE79	ERBB2_HBEGF	simple:P04626	simple:Q99075	ERBB2	HBEGF	TRUE	TRUE	TRUE	curated	FALSE	0.032
485	CPI-SC0C739EDCE	COL18A1_integrin_a1b1_complex	simple:P39060	complex:integrin_a1b1_complex	COL18A1		TRUE	FALSE	FALSE	curated	TRUE	0.032
486	CPI-SC0ABE9B7D2	FBN1_integrin_a5b1_complex	simple:P35555	complex:integrin_a5b1_complex	FBN1		TRUE	FALSE	FALSE	curated	TRUE	0.032
487	CPI-SS0D4C221B8	ICAM1_AREG	simple:P05362	simple:P15514	ICAM1	AREG	TRUE	TRUE	FALSE	InnateDB-All	FALSE	0.032
488	CPI-SC03F728659	COL4A2_integrin_a1b1_complex	simple:P08572	complex:integrin_a1b1_complex	COL4A2		TRUE	FALSE	FALSE	curated	TRUE	0.033									0.552																							0.446	0.875	0.575
489	CPI-SS001D6BC6C	ERVH48-1_SLC1A5	simple:M5A8F1	simple:Q15758	ERVH48-1	SLC1A5	TRUE	FALSE	TRUE	curated	FALSE	0.034
490	CPI-SS095463C07	CCRL2_RARRES2	simple:O00421	simple:Q99969	CCRL2	RARRES2	TRUE	TRUE	FALSE	curated	FALSE	0.035																																					0.225
491	CPI-SC0FE04B899	PTGER2_ProstaglandinE2_byPTGES2	simple:P43116	complex:ProstaglandinE2_byPTGES2	PTGER2		TRUE	TRUE	FALSE	curated	FALSE	0.035
492	CPI-SS08C3D27F7	NOTCH1_JAG2	simple:P46531	simple:Q9Y219	NOTCH1	JAG2	FALSE	TRUE	FALSE	curated	FALSE	0.035	0.5		0.306																												0.5						0.45
493	CPI-SC069FF84F5	SPP1_integrin_a9b1_complex	simple:P10451	complex:integrin_a9b1_complex	SPP1		TRUE	FALSE	FALSE	curated	TRUE	0.035																																					0.575
494	CPI-CS0837F11F9	PlexinA2_complex1_SEMA6A	complex:PlexinA2_complex1	simple:Q9H2E6		SEMA6A	FALSE	TRUE	FALSE	curated	FALSE	0.035
495	CPI-SS08BFF4F9B	CCL3_CCR3	simple:P10147	simple:P51677	CCL3	CCR3	TRUE	FALSE	TRUE	curated	FALSE	0.035
496	CPI-CS099F73A95	DHEAsulfate_bySULT2B_PPARA	complex:DHEAsulfate_bySULT2B	simple:Q07869		PPARA	TRUE	FALSE	TRUE	curated	FALSE	0.036	0.25					0.255											0.625	0.189																			0.225
497	CPI-CS039E9FE7F	Dihydrotestosterone_bySRD5A3_AR	complex:Dihydrotestosterone_bySRD5A3	simple:P10275		AR	TRUE	FALSE	TRUE	curated	FALSE	0.037				0.667																										0.571
498	CPI-SS08D0F9109	EFNB2_EPHB4	simple:P52799	simple:P54760	EFNB2	EPHB4	FALSE	TRUE	TRUE	curated	FALSE	0.037						0.945																							1.375	0.946		0.978		1.375
499	CPI-SS03A4F7DC8	AXL_GAS6	simple:P30530	simple:Q14393	AXL	GAS6	TRUE	TRUE	FALSE	curated	FALSE	0.037
500	CPI-SS02EBC1BB0	TNF_NOTCH1	simple:P01375	simple:P46531	TNF	NOTCH1	TRUE	FALSE	TRUE	I2D	FALSE	0.037
501	CPI-SS073A20D23	ABCA1_APOA1	simple:O95477	simple:P02647	ABCA1	APOA1	TRUE	FALSE	FALSE	curated	FALSE	0.037						285.33	0.625								0.625					29.125			1.625								1.125
502	CPI-SS02572E1EF	NRG1_LGR4	simple:Q02297	simple:Q9BXB1	NRG1	LGR4	TRUE	TRUE	TRUE	InnateDB-All	FALSE	0.038
503	CPI-SC06C75F978	APOE_TREM2_receptor	simple:P02649	complex:TREM2_receptor	APOE		TRUE	FALSE	TRUE	curated	FALSE	0.038
504	CPI-SS03105D292	CSF1_SLC7A1	simple:P09603	simple:P30825	CSF1	SLC7A1	TRUE	FALSE	TRUE	I2D	FALSE	0.038
505	CPI-SC017215F7F	GDF11_TGFR_AVR2B	simple:O95390	complex:TGFR_AVR2B	GDF11		TRUE	FALSE	TRUE	curated	FALSE	0.038
506	CPI-SC0A3A31D04	ICAM4_integrin_aLb2_complex	simple:Q14773	complex:integrin_aLb2_complex	ICAM4		TRUE	FALSE	FALSE	curated	TRUE	0.038
507	CPI-SS072B19293	HLA-DPA1_GAL	simple:HLADPA1	simple:P22466	HLA-DPA1	GAL	TRUE	TRUE	FALSE	InnateDB-All	FALSE	0.039
508	CPI-SC0AC1EFC2A	PTGER2_ProstaglandinE2_byPTGES3	simple:P43116	complex:ProstaglandinE2_byPTGES3	PTGER2		TRUE	TRUE	FALSE	curated	FALSE	0.039
509	CPI-SS0E7D5974D	TNF_TNFRSF1B	simple:P01375	simple:P20333	TNF	TNFRSF1B	TRUE	FALSE	TRUE	curated	FALSE	0.039
510	CPI-CS0C94B5884	LipoxinA4_byALOX12_FPR2	complex:LipoxinA4_byALOX12	simple:P25090		FPR2	TRUE	FALSE	TRUE	curated	FALSE	0.039
511	CPI-SS076BC3BA6	HLA-DPB1_NRG1	simple:HLADPB1	simple:Q02297	HLA-DPB1	NRG1	TRUE	TRUE	TRUE	InnateDB-All	FALSE	0.04
512	CPI-SC0C09120F1	ICAM1_integrin_aMb2_complex	simple:P05362	complex:integrin_aMb2_complex	ICAM1		FALSE	TRUE	FALSE	curated	TRUE	0.04
513	CPI-SS0E61DB5DF	FLT1_PGF	simple:P17948	simple:P49763	FLT1	PGF	TRUE	TRUE	FALSE	curated	FALSE	0.04						3.002			2.407					2.32				2.735											2.625
514	CPI-SS0BAB345B5	TGFB1_AR	simple:P01137	simple:P10275	TGFB1	AR	TRUE	FALSE	TRUE	I2D,InnateDB	FALSE	0.04				0.417																										0.321
515	CPI-SS085195142	TYRO3_GAS6	simple:Q06418	simple:Q14393	TYRO3	GAS6	TRUE	TRUE	FALSE	curated	FALSE	0.04
516	CPI-SS0F00D756A	CD40_TNFSF13B	simple:P25942	simple:Q9Y275	CD40	TNFSF13B	TRUE	TRUE	FALSE	I2D,InnateDB	FALSE	0.042															1	0.662					1	1.5
517	CPI-SS0391D4602	NTRK1_NAMPT	simple:P04629	simple:P43490	NTRK1	NAMPT	TRUE	TRUE	FALSE	InnateDB-All	FALSE	0.042																																					0.225
518	CPI-SS0E0DEA7D5	PECAM1_CD38	simple:P16284	simple:P28907	PECAM1	CD38	FALSE	TRUE	TRUE	curated	FALSE	0.042		1.1																						1.5						1.071
519	CPI-SS02EF3E1BA	TNFSF12_TNFRSF12A	simple:O43508	simple:Q9NP84	TNFSF12	TNFRSF12A	TRUE	FALSE	TRUE	curated	FALSE	0.042
520	CPI-SC09F8C9859	AR_Testosterone_byHSD17B12	simple:P10275	complex:Testosterone_byHSD17B12	AR		TRUE	TRUE	FALSE	curated	FALSE	0.042
521	CPI-SS0E6E8A727	NTRK1_COPA	simple:P04629	simple:P53621	NTRK1	COPA	TRUE	TRUE	FALSE	InnateDB-All	FALSE	0.042																																					0.475
522	CPI-SS0419B80C4	LGALS9_LRP1	simple:O00182	simple:Q07954	LGALS9	LRP1	TRUE	FALSE	TRUE	InnateDB-All	FALSE	0.043
523	CPI-SC071B77A18	JAM3_integrin_aMb2_complex	simple:Q9BX67	complex:integrin_aMb2_complex	JAM3		TRUE	FALSE	FALSE	curated	TRUE	0.044			0.931												1.125	1.056															1.375
524	CPI-SS0AB647854	GPR37_PSAP	simple:O15354	simple:P07602	GPR37	PSAP	TRUE	TRUE	FALSE	curated	FALSE	0.044
525	CPI-CS0A79056B0	ACVR_1B2B_receptor_GDF11	complex:ACVR_1B2B_receptor	simple:O95390		GDF11	TRUE	TRUE	FALSE	curated	FALSE	0.044
526	CPI-SS054D158CC	NTRK1_GRN	simple:P04629	simple:P28799	NTRK1	GRN	TRUE	TRUE	FALSE	InnateDB-All	FALSE	0.045																																					0.475
527	CPI-SS05D1A6BEF	NTRK1_AIMP1	simple:P04629	simple:Q12904	NTRK1	AIMP1	TRUE	TRUE	FALSE	InnateDB-All	FALSE	0.045																																					0.475
528	CPI-SS0A437E174	NTS_SORT1	simple:P30990	simple:Q99523	NTS	SORT1	TRUE	FALSE	TRUE	curated	FALSE	0.046					0.213	0.197				0.225		0.375	0.208	0.462		0.209		0.189								0.19					0.375				0.196	0.625
529	CPI-CS048E474A5	LeukotrieneE4_byDPEP2_CYSLTR1	complex:LeukotrieneE4_byDPEP2	simple:Q9Y271		CYSLTR1	TRUE	FALSE	TRUE	curated	FALSE	0.046
530	CPI-SS0AB21032D	PLXNB2_SEMA4C	simple:O15031	simple:Q9C0C4	PLXNB2	SEMA4C	FALSE	TRUE	TRUE	curated	FALSE	0.046
531	CPI-SC0412566F3	APOA2_TREM2_receptor	simple:P02652	complex:TREM2_receptor	APOA2		TRUE	FALSE	TRUE	curated	FALSE	0.046		0.9					1																								1.5
532	CPI-SC04BC5B245	FN1_integrin_a8b1_complex	simple:P02751	complex:integrin_a8b1_complex	FN1		TRUE	FALSE	FALSE	curated	TRUE	0.046	0.75									0.925																				0.696
533	CPI-SS0607D1101	NOTCH1_DLL3	simple:P46531	simple:Q9NYJ7	NOTCH1	DLL3	FALSE	TRUE	FALSE	curated	FALSE	0.046				0.417									0.333							0.75											0.5
534	CPI-SS012B7C21D	NOTCH1_DLL4	simple:P46531	simple:Q9NR61	NOTCH1	DLL4	FALSE	TRUE	FALSE	curated	FALSE	0.046	1									0.55																				0.464		0.526					0.95
535	CPI-SS0B1AB068C	NTRK1_GPI	simple:P04629	simple:P06744	NTRK1	GPI	TRUE	TRUE	FALSE	InnateDB-All	FALSE	0.046																																					0.475
536	CPI-SS02B7540B0	SELP_SELPLG	simple:P16109	simple:Q14242	SELP	SELPLG	FALSE	FALSE	TRUE	curated	FALSE	0.047		0.45	0.306							0.35					0.5
537	CPI-SS006C6537E	MDK_LRP1	simple:P21741	simple:Q07954	MDK	LRP1	TRUE	FALSE	TRUE	I2D,InnateDB-All	FALSE	0.047						7.221			7.158									7.227				7.5
538	CPI-SS0C85BC9AF	PROS1_AXL	simple:P07225	simple:P30530	PROS1	AXL	TRUE	FALSE	TRUE	guidetopharmacology.org	FALSE	0.048									1.055
539	CPI-SC0236D0574	TBXA2R_ThromboxaneA2_byTBXAS1	simple:P21731	complex:ThromboxaneA2_byTBXAS1	TBXA2R		TRUE	TRUE	FALSE	curated	FALSE	0.048
540	CPI-SS0E23CEB91	LGALS9_HAVCR2	simple:O00182	simple:Q8TDQ0	LGALS9	HAVCR2	TRUE	FALSE	TRUE	curated	FALSE	0.049
541	CPI-SS0D22A09AD	NRP2_PGF	simple:O60462	simple:P49763	NRP2	PGF	TRUE	TRUE	FALSE	curated	FALSE	0.049						1.002												0.735											0.625
542	CPI-SC0DABCC4B5	TGFB1_TGFbeta_receptor1	simple:P01137	complex:TGFbeta_receptor1	TGFB1		TRUE	FALSE	TRUE	curated	FALSE	0.049																														0.321				0.45
543	CPI-SC0FE3CE9D1	APOA1_TREM2_receptor	simple:P02647	complex:TREM2_receptor	APOA1		TRUE	FALSE	TRUE	curated	FALSE	0.049		0.775																													1.375
544	CPI-SS033CB0BB2	CXADR_FAM3C	simple:P78310	simple:Q92520	CXADR	FAM3C	TRUE	TRUE	FALSE	IMEx,IntAct	FALSE	0.049
545	CPI-SS0E9A581F8	ICAM1_ITGAL	simple:P05362	simple:P20701	ICAM1	ITGAL	FALSE	TRUE	TRUE	curated	FALSE	0.049
546	CPI-SC00035437A	ICAM1_integrin_aLb2_complex	simple:P05362	complex:integrin_aLb2_complex	ICAM1		FALSE	TRUE	FALSE	curated	TRUE	0.049
547	CPI-SS06A999D25	PLD2_ARF1	simple:O14939	simple:P84077	PLD2	ARF1	FALSE	FALSE	FALSE	guidetopharmacology.org	FALSE	0.05
548	CPI-SS0F739D3DB	ANXA1_FPR1	simple:P04083	simple:P21462	ANXA1	FPR1	TRUE	FALSE	TRUE	guidetopharmacology.org	FALSE	0.05																						2									0.75
549	CPI-SS0795802F6	CCL4_SLC7A1	simple:P13236	simple:P30825	CCL4	SLC7A1	TRUE	FALSE	TRUE	IMEx,IntAct	FALSE	0.051
550	CPI-SC08F923F07	FN1_integrin_aVb1_complex	simple:P02751	complex:integrin_aVb1_complex	FN1		TRUE	FALSE	FALSE	curated	TRUE	0.051										0.725																				0.768				0.725
551	CPI-SC0DEE2AF32	F11R_integrin_aLb2_complex	simple:Q9Y624	complex:integrin_aLb2_complex	F11R		FALSE	TRUE	FALSE	curated	TRUE	0.051				0.292																			1.125								0.375
552	CPI-SS08920B6FF	PODXL_SELL	simple:O00592	simple:P14151	PODXL	SELL	FALSE	FALSE	FALSE	curated	FALSE	0.052		0.225					1.125			0.225					2.125																0.375			0.225	0.268
553	CPI-SS059EEFDC6	MIF_TNFRSF10D	simple:P14174	simple:Q9UBN6	MIF	TNFRSF10D	TRUE	FALSE	TRUE	I2D,IntAct	FALSE	0.052												1
554	CPI-SS095E52E66	TNFSF10_TNFRSF10D	simple:P50591	simple:Q9UBN6	TNFSF10	TNFRSF10D	TRUE	FALSE	TRUE	curated	FALSE	0.052						0.31						0.375																				0.301		0.45
555	CPI-SS03133B4F2	TFRC_TNFSF13B	simple:P02786	simple:Q9Y275	TFRC	TNFSF13B	TRUE	TRUE	FALSE	IMEx,IntAct	FALSE	0.052
556	CPI-SS0AA4D8EF3	TFRC_TF	simple:P02786	simple:P02787	TFRC	TF	TRUE	TRUE	FALSE	curated	FALSE	0.054
557	CPI-SS03FA58286	TNF_VSIR	simple:P01375	simple:Q9H7M9	TNF	VSIR	TRUE	FALSE	TRUE	IMEx,IntAct	FALSE	0.054
558	CPI-SS08FAC0A55	PLXNB2_SEMA4D	simple:O15031	simple:Q92854	PLXNB2	SEMA4D	FALSE	TRUE	TRUE	curated	FALSE	0.055
559	CPI-SS039799099	FGFR1_NCAM1	simple:P11362	simple:P13591	FGFR1	NCAM1	TRUE	TRUE	TRUE	curated	FALSE	0.055												0.375	0.208										0.625												0.196
560	CPI-SS04B4619D0	TNF_TNFRSF1A	simple:P01375	simple:P19438	TNF	TNFRSF1A	TRUE	FALSE	TRUE	curated	FALSE	0.056
561	CPI-SC046AFCFE9	CLU_TREM2_receptor	simple:P10909	complex:TREM2_receptor	CLU		TRUE	FALSE	TRUE	curated	FALSE	0.056		0.65					0.75																								1.25
562	CPI-SS02ACCF1F7	MIF_TNFRSF14	simple:P14174	simple:Q92956	MIF	TNFRSF14	TRUE	FALSE	TRUE	I2D,IntAct	FALSE	0.056																	1.375												1.375
563	CPI-SC034EE8AAA	FN1_integrin_a4b7_complex	simple:P02751	complex:integrin_a4b7_complex	FN1		TRUE	FALSE	FALSE	curated	TRUE	0.056											1.125									1.125							1.125				0.875
564	CPI-SS00F979E99	ICAM3_CLEC4M	simple:P32942	simple:Q9H2X3	ICAM3	CLEC4M	TRUE	FALSE	TRUE	curated	FALSE	0.057
565	CPI-SS06ABF2F5A	SELP_CD24	simple:P16109	simple:P25063	SELP	CD24	FALSE	FALSE	FALSE	curated	FALSE	0.057						9.183												5.419							5.664	7.295			6.25	2.893		4.385			5.107
566	CPI-SS0C1BD22BC	SPP1_PTGER4	simple:P10451	simple:P35408	SPP1	PTGER4	TRUE	FALSE	TRUE	IMEx,MINT	FALSE	0.058
567	CPI-SS0F3D40856	PGRMC2_CCL4L2	simple:O15173	simple:Q8NHW4	PGRMC2	CCL4L2	TRUE	TRUE	FALSE	IMEx,IntAct	FALSE	0.058																40.342											47.125
568	CPI-SS068C129D6	CSF1_SIRPA	simple:P09603	simple:P78324	CSF1	SIRPA	TRUE	FALSE	TRUE	I2D	FALSE	0.058
569	CPI-CS086D3E39F	Desmosterol_byDHCR7_NR1H2	complex:Desmosterol_byDHCR7	simple:P55055		NR1H2	TRUE	FALSE	TRUE	curated	FALSE	0.058					0.832			1.456				0.375					0.75					0.75													0.679
570	CPI-SS0829B8FD2	GRN_CLEC4M	simple:P28799	simple:Q9H2X3	GRN	CLEC4M	TRUE	FALSE	TRUE	InnateDB-All	FALSE	0.058										0.475																				0.875
571	CPI-SS03722104E	HGF_CD44	simple:P14210	simple:P16070	HGF	CD44	TRUE	FALSE	TRUE	IMEx,InnateDB-All,IntAct	FALSE	0.06
572	CPI-SS08877A081	LGALS9_COLEC12	simple:O00182	simple:Q5KU26	LGALS9	COLEC12	TRUE	FALSE	TRUE	InnateDB-All	FALSE	0.061
573	CPI-SS0D8CC2248	SELL_PODXL2	simple:P14151	simple:Q9NZ53	SELL	PODXL2	FALSE	FALSE	FALSE	curated	FALSE	0.061
574	CPI-SS09A3FA737	NAMPT_P2RY6	simple:P43490	simple:Q15077	NAMPT	P2RY6	TRUE	FALSE	TRUE	IMEx,IntAct	FALSE	0.062																				0.625														0.225
575	CPI-SC0943ECD6E	ICAM2_integrin_aLb2_complex	simple:P13598	complex:integrin_aLb2_complex	ICAM2		FALSE	FALSE	FALSE	curated	TRUE	0.063			0.681																				1.625								0.875
576	CPI-SS0C6448B94	IL1B_ADRB2	simple:P01584	simple:P07550	IL1B	ADRB2	TRUE	FALSE	TRUE	I2D	FALSE	0.064
577	CPI-SS0DEDA3567	TNFSF10_RIPK1	simple:P50591	simple:Q13546	TNFSF10	RIPK1	TRUE	FALSE	TRUE	InnateDB-All	FALSE	0.065		0.35											0.333														0.75			0.321				0.55
578	CPI-SS0D37C7C70	DLK1_NOTCH4	simple:P80370	simple:Q99466	DLK1	NOTCH4	FALSE	FALSE	TRUE	curated	FALSE	0.066																																					0.675
579	CPI-SS073C1B796	CD52_SIGLEC10	simple:P31358	simple:Q96LC7	CD52	SIGLEC10	TRUE	FALSE	FALSE	curated	FALSE	0.066
580	CPI-SS01946BE5C	C5AR1_RPS19	simple:P21730	simple:P39019	C5AR1	RPS19	FALSE	TRUE	FALSE	guidetopharmacology.org	FALSE	0.066
581	CPI-CS0D81115C8	Cholesterol_byDHCR24_RORA	complex:Cholesterol_byDHCR24	simple:P35398		RORA	TRUE	FALSE	TRUE	curated	FALSE	0.066
582	CPI-SS09C4988F8	PROS1_TYRO3	simple:P07225	simple:Q06418	PROS1	TYRO3	TRUE	FALSE	TRUE	guidetopharmacology.org	FALSE	0.069																				0.625										0.411
583	CPI-SS0A42A3690	CCL4L2_VSIR	simple:Q8NHW4	simple:Q9H7M9	CCL4L2	VSIR	TRUE	FALSE	TRUE	IMEx,IntAct	FALSE	0.069
584	CPI-SS0BD9F32BA	LGALS9_DAG1	simple:O00182	simple:Q14118	LGALS9	DAG1	TRUE	FALSE	TRUE	InnateDB-All	FALSE	0.069
585	CPI-CS0412B081A	DHEAsulfate_bySULT2B_PPARG	complex:DHEAsulfate_bySULT2B	simple:P37231		PPARG	TRUE	FALSE	TRUE	curated	FALSE	0.07	0.25															0.23						0.625					0.625				0.625	0.215		0.225			0.225
586	CPI-SS0B337B316	TEK_ANGPT1	simple:Q02763	simple:Q15389	TEK	ANGPT1	TRUE	TRUE	FALSE	curated	FALSE	0.07
587	CPI-SS0E075E5AF	NRG1_NETO2	simple:Q02297	simple:Q8NC67	NRG1	NETO2	TRUE	TRUE	TRUE	InnateDB-All	FALSE	0.071																																					0.225
588	CPI-SS056FF4363	CD48_CD244	simple:P09326	simple:Q9BZW8	CD48	CD244	FALSE	FALSE	TRUE	curated	FALSE	0.072
589	CPI-CS0406B0B69	Cholesterol_byLIPA_RORA	complex:Cholesterol_byLIPA	simple:P35398		RORA	TRUE	FALSE	TRUE	curated	FALSE	0.073
590	CPI-SS065F7DA2A	COPA_P2RY6	simple:P53621	simple:Q15077	COPA	P2RY6	TRUE	FALSE	TRUE	IMEx,IntAct	FALSE	0.074						0.459			0.432							0.447				0.875														0.475
591	CPI-SC024FAED24	LAMC1_integrin_a6b1_complex	simple:P11047	complex:integrin_a6b1_complex	LAMC1		TRUE	FALSE	FALSE	curated	TRUE	0.074		0.675		0.708		0.5								0.945																					0.732	0.875
592	CPI-SS09C52F54E	LGALS9_SORL1	simple:O00182	simple:Q92673	LGALS9	SORL1	TRUE	FALSE	TRUE	InnateDB-All	FALSE	0.074
593	CPI-SS015E1E2C6	SELP_CD34	simple:P16109	simple:P28906	SELP	CD34	FALSE	FALSE	FALSE	curated	FALSE	0.076	2			2.083							1.75														1.76	1.965			1.25
594	CPI-SS0A0718AC5	TNFRSF21_APP	simple:O75509	simple:P05067	TNFRSF21	APP	FALSE	TRUE	FALSE	curated	FALSE	0.076
595	CPI-SC09484F060	PTGER4_ProstaglandinE2_byPTGES2	simple:P35408	complex:ProstaglandinE2_byPTGES2	PTGER4		TRUE	TRUE	FALSE	curated	FALSE	0.076																																					0.325
596	CPI-CS0C0193ABB	FLT1_complex_VEGFB	complex:FLT1_complex	simple:P49765		VEGFB	TRUE	TRUE	FALSE	curated	FALSE	0.076	2.25	2.1			2.218			2.131	2.06	2.1		2.125		2.068	2.25	2.089		2.058		2.5						2.08				2.071					2.071
597	CPI-SS030BB46BB	ANXA1_FPR2	simple:P04083	simple:P25090	ANXA1	FPR2	TRUE	FALSE	TRUE	curated	FALSE	0.077		0.6													0.75							1									1.25				0.571
598	CPI-SS098425155	ADRB2_VEGFB	simple:P07550	simple:P49765	ADRB2	VEGFB	TRUE	TRUE	FALSE	InnateDB-All	FALSE	0.078																																					0.35
599	CPI-SC0E89A4EF0	APP_TREM2_receptor	simple:P05067	complex:TREM2_receptor	APP		FALSE	FALSE	TRUE	curated	FALSE	0.08		1.275					1.375							1.416		1.298															1.875
600	CPI-SS085EE60B1	TGFB1_TGFBR3	simple:P01137	simple:Q03167	TGFB1	TGFBR3	TRUE	FALSE	TRUE	curated	FALSE	0.08																		1.052											0.75					1.05
601	CPI-SS033E6DE7E	NRP1_VEGFB	simple:O14786	simple:P49765	NRP1	VEGFB	TRUE	TRUE	FALSE	curated	FALSE	0.082	0.625	0.475			0.593			0.506	0.435	0.475		0.5		0.443	0.625	0.464		0.433		0.875						0.455				0.446					0.446
602	CPI-SC09DC9200A	ICAM3_integrin_aLb2_complex	simple:P32942	complex:integrin_aLb2_complex	ICAM3		FALSE	FALSE	FALSE	curated	TRUE	0.083
603	CPI-SS079728E8B	ADORA2B_ENTPD1	simple:P29275	simple:P49961	ADORA2B	ENTPD1	FALSE	TRUE	FALSE	curated	FALSE	0.083
604	CPI-CS086E88801	FLT1_complex_VEGFA	complex:FLT1_complex	simple:P15692		VEGFA	TRUE	TRUE	FALSE	curated	FALSE	0.084					2.329	2.558		2.129	2.18			2.125	2.083	2.161	2.5	2.286		2.18							2.064	2.135				2.071	2.5	2.109		2.3		2.5
605	CPI-SS076D8415B	CCL3_IDE	simple:P10147	simple:P14735	CCL3	IDE	TRUE	FALSE	TRUE	IMEx,InnateDB-All,MINT	FALSE	0.087																																					0.825
606	CPI-SS0C03F7CDC	VEGFA_KDR	simple:P15692	simple:P35968	VEGFA	KDR	TRUE	FALSE	TRUE	curated	FALSE	0.087
607	CPI-SC0C81483EA	SPP1_integrin_a4b1_complex	simple:P10451	complex:integrin_a4b1_complex	SPP1		TRUE	FALSE	FALSE	curated	TRUE	0.087
608	CPI-SS036B08188	PLAU_PLAUR	simple:P00749	simple:Q03405	PLAU	PLAUR	TRUE	FALSE	TRUE	curated	FALSE	0.087
609	CPI-SS0DE0A486F	NRP1_VEGFA	simple:O14786	simple:P15692	NRP1	VEGFA	TRUE	TRUE	FALSE	curated	FALSE	0.087					0.704	0.933		0.504	0.555			0.5	0.458	0.536	0.875	0.661		0.555							0.439	0.51				0.446	0.875	0.484		0.675		0.875
610	CPI-SS059EC4FAE	PTPRC_SEMA4D	simple:P08575	simple:Q92854	PTPRC	SEMA4D	FALSE	FALSE	TRUE	curated	FALSE	0.088
611	CPI-SS00C24ED50	CDH5_CDH5	simple:P33151	simple:P33151	CDH5	CDH5	FALSE	FALSE	FALSE	curated	FALSE	0.089	1.5		0.861							1.85				0.816											0.875	0.87			2.75	1.464		1.744		2.55	0.821
612	CPI-SS087321EB5	SELL_SELPLG	simple:P14151	simple:Q14242	SELL	SELPLG	FALSE	FALSE	TRUE	curated	FALSE	0.089
613	CPI-SS0E1A8414D	DLK1_NOTCH2	simple:P80370	simple:Q04721	DLK1	NOTCH2	FALSE	FALSE	TRUE	curated	FALSE	0.09
614	CPI-SS064281234	LAMP1_VSTM1	simple:P11279	simple:Q6UX27	LAMP1	VSTM1	TRUE	TRUE	TRUE	IMEx,IntAct	FALSE	0.09							0.875						0.625									0.875		0.875
615	CPI-SC063B0B7DD	PTGER4_ProstaglandinE2_byPTGES3	simple:P35408	complex:ProstaglandinE2_byPTGES3	PTGER4		TRUE	TRUE	FALSE	curated	FALSE	0.091																																					0.7
616	CPI-SS0F66EA6BE	APP_FPR2	simple:P05067	simple:P25090	APP	FPR2	FALSE	FALSE	TRUE	curated	FALSE	0.093		0.975													1.125							1.375									1.625				0.946
617	CPI-SS0822AEF5F	PTPRC_MRC1	simple:P08575	simple:P22897	PTPRC	MRC1	FALSE	FALSE	TRUE	curated	FALSE	0.094																																					0.55
618	CPI-SS0A84B95C5	NR3C1_CCL2	simple:P04150	simple:P13500	NR3C1	CCL2	TRUE	TRUE	FALSE	InnateDB	FALSE	0.096
619	CPI-SS048346C2B	LGALS9_MRC2	simple:O00182	simple:Q9UBG0	LGALS9	MRC2	TRUE	FALSE	TRUE	InnateDB-All	FALSE	0.096
620	CPI-SS0B01CF3AB	CSF1R_CSF1	simple:P07333	simple:P09603	CSF1R	CSF1	TRUE	TRUE	FALSE	curated	FALSE	0.1									0.204			0.25						0.206									0.625			0.196	0.375		0.625
621	CPI-SS07ACDDCD6	APP_SORL1	simple:P05067	simple:Q92673	APP	SORL1	TRUE	FALSE	TRUE	curated	FALSE	0.105						1.058	1.375								1.125												1.375							0.975
622	CPI-CS0A5B6BD7A	12oxoLeukotrieneB4_byPTGR1_LTB4R	complex:12oxoLeukotrieneB4_byPTGR1	simple:Q15722		LTB4R	TRUE	FALSE	TRUE	curated	FALSE	0.106										0.45		0.375			0.75							0.75									1				0.321
623	CPI-SS099ACF7FB	IGFBP3_TMEM219	simple:P17936	simple:Q86XT9	IGFBP3	TMEM219	TRUE	FALSE	TRUE	curated	FALSE	0.107
624	CPI-CS0C1CAC8F7	LipoxinA4_byALOX12_CYSLTR1	complex:LipoxinA4_byALOX12	simple:Q9Y271		CYSLTR1	TRUE	FALSE	TRUE	curated	FALSE	0.108
625	CPI-SS052C9BB74	NR3C1_CXCL8	simple:P04150	simple:P10145	NR3C1	CXCL8	TRUE	TRUE	FALSE	I2D,InnateDB	FALSE	0.11
626	CPI-SS0947A8549	FLT1_VEGFB	simple:P17948	simple:P49765	FLT1	VEGFB	TRUE	TRUE	FALSE	curated	FALSE	0.11	2.375	2.225			2.343			2.256	2.185	2.225		2.25		2.193	2.375	2.214		2.183		2.625						2.205				2.196					2.196
627	CPI-SC06C3BA86F	FN1_integrin_a5b1_complex	simple:P02751	complex:integrin_a5b1_complex	FN1		TRUE	FALSE	FALSE	curated	TRUE	0.112				1.125								0.75	0.708																1.125	1.054				1.725	0.768	1.125
628	CPI-SS0B9B3870A	VEGFA_FLT1	simple:P15692	simple:P17948	VEGFA	FLT1	TRUE	FALSE	TRUE	curated	FALSE	0.113
629	CPI-SS02AB0C3E0	SPP1_CD44	simple:P10451	simple:P16070	SPP1	CD44	TRUE	FALSE	TRUE	I2D,IMEx,InnateDB-All,IntAct	FALSE	0.115
630	CPI-SS0E00478B4	NRP2_VEGFA	simple:O60462	simple:P15692	NRP2	VEGFA	TRUE	TRUE	FALSE	curated	FALSE	0.117															0.625																0.625
631	CPI-SS083CBFACD	MDK_SORL1	simple:P21741	simple:Q92673	MDK	SORL1	TRUE	FALSE	TRUE	InnateDB-All	FALSE	0.121		7.1				7.183	7.5		7.127						7.25												7.5							7.1
632	CPI-SC0F96CE387	FN1_integrin_a4b1_complex	simple:P02751	complex:integrin_a4b1_complex	FN1		TRUE	FALSE	FALSE	curated	TRUE	0.123		1.225		1.458	1.231							0.75															1.125	1.125			1.125					1.625
633	CPI-SS0AFC7BACF	ADGRG5_FAM3C	simple:Q8IZF4	simple:Q92520	ADGRG5	FAM3C	TRUE	TRUE	FALSE	InnateDB-All	FALSE	0.123
634	CPI-SS0EB5AEC83	SELL_CD34	simple:P14151	simple:P28906	SELL	CD34	FALSE	FALSE	FALSE	curated	FALSE	0.124																																					1.85
635	CPI-SS06D13FCD3	DSC2_DSG2	simple:Q02487	simple:Q14126	DSC2	DSG2	FALSE	FALSE	FALSE	curated	FALSE	0.127						0.858			1.1			0.5						1.701											0.875	0.446
636	CPI-CS047D9C0D7	LeukotrieneB4_byLTA4H_LTB4R	complex:LeukotrieneB4_byLTA4H	simple:Q15722		LTB4R	TRUE	FALSE	TRUE	curated	FALSE	0.132										0.325					0.625							0.625								0.196	0.875				0.196
637	CPI-SS0339AE950	SIRPA_CD47	simple:P78324	simple:Q08722	SIRPA	CD47	FALSE	TRUE	TRUE	curated	FALSE	0.138
638	CPI-SS0632A027A	CD44_HBEGF	simple:P16070	simple:Q99075	CD44	HBEGF	TRUE	TRUE	TRUE	I2D,InnateDB-All	FALSE	0.14		0.225		0.292
639	CPI-SS04F3A1E5C	COPA_SORT1	simple:P53621	simple:Q99523	COPA	SORT1	TRUE	FALSE	TRUE	IMEx,InnateDB-All,IntAct,MatrixDB	FALSE	0.143					0.463					0.475		0.625	0.458	0.712		0.459		0.439													0.625				0.446	0.875
640	CPI-SS01560CA22	CD99_PILRA	simple:P14209	simple:Q9UKJ1	CD99	PILRA	TRUE	FALSE	TRUE	curated	FALSE	0.143			3.056							3.1					3.25							5		3.5							3.25
641	CPI-SS04C672963	ESAM_ESAM	simple:Q96AP7	simple:Q96AP7	ESAM	ESAM	FALSE	FALSE	FALSE	curated	FALSE	0.147	3	1.6	1.667	1.833		1.577				4.3				3.321											2.275	2.37			4.5	3.571		3.064		3.2	1.857	2	1.6
642	CPI-SS07CCAD9BF	GRN_SORT1	simple:P28799	simple:Q99523	GRN	SORT1	TRUE	FALSE	TRUE	IMEx,InnateDB-All,MINT	FALSE	0.149																															0.625					0.875
643	CPI-SS0A34EE366	NOTCH1_DLK1	simple:P46531	simple:P80370	NOTCH1	DLK1	FALSE	TRUE	FALSE	curated	FALSE	0.155		0.55	0.361		5.321	1.611	4.75	0.643	1.389	0.65			0.75	0.895	0.5			0.738							0.364	0.55				0.536		0.404			1.107	4.75
644	CPI-SS09C4FCB90	ICAM1_SPN	simple:P05362	simple:P16150	ICAM1	SPN	FALSE	TRUE	FALSE	curated	FALSE	0.158
645	CPI-SS0898D7F7F	TNFRSF10B_TNFSF10	simple:O14763	simple:P50591	TNFRSF10B	TNFSF10	TRUE	TRUE	FALSE	curated	FALSE	0.16	0.375	0.625	0.181	0.292			1.625				0.625	0.75	0.458		1.125	0.209	3.625				1.125	0.625			0.264	0.3		0.625							0.625	0.625	0.45
646	CPI-SS02DA892C8	BSG_PPIA	simple:P35613	simple:P62937	BSG	PPIA	TRUE	FALSE	FALSE	curated	FALSE	0.166					45.403			27.072			33.25																	12.75
647	CPI-SS061A7E099	CD55_ADGRE5	simple:P08174	simple:P48960	CD55	ADGRE5	TRUE	TRUE	TRUE	curated	FALSE	0.171													0.292		0.375		0.625			1.125								0.625			0.375				0.196	0.625
648	CPI-SS06CBC985C	LTBR_LTB	simple:P36941	simple:Q06643	LTBR	LTB	FALSE	TRUE	FALSE	curated	FALSE	0.18
649	CPI-SS02A53F29E	LRPAP1_SORT1	simple:P30533	simple:Q99523	LRPAP1	SORT1	FALSE	FALSE	TRUE	curated	FALSE	0.182																															0.5					0.75
650	CPI-SS0F9D53834	JAM3_JAM3	simple:Q9BX67	simple:Q9BX67	JAM3	JAM3	TRUE	FALSE	FALSE	curated	FALSE	0.182	1.75	1.075	1.097	1.042					0.97	1.375		1.25						0.939	1.375						1	1.035				1.518	1.125	1.356		1.375	0.946		1.075
651	CPI-SC0E029AB31	PLAUR_integrin_a4b1_complex	simple:Q03405	complex:integrin_a4b1_complex	PLAUR		TRUE	TRUE	FALSE	curated	TRUE	0.194
652	CPI-SS055E061C9	LAMP1_FAM3C	simple:P11279	simple:Q92520	LAMP1	FAM3C	TRUE	TRUE	FALSE	InnateDB-All	FALSE	0.195				0.875		1.207																							0.875	1.018
653	CPI-SS09808DEAE	CD74_APP	simple:P04233	simple:P05067	CD74	APP	FALSE	TRUE	FALSE	curated	FALSE	0.204
654	CPI-SS002DF6C31	LGALS9_SLC1A5	simple:O00182	simple:Q15758	LGALS9	SLC1A5	TRUE	FALSE	TRUE	I2D,InnateDB-All	FALSE	0.211
655	CPI-SS0703338F5	LGALS9_CD44	simple:O00182	simple:P16070	LGALS9	CD44	TRUE	FALSE	TRUE	InnateDB	FALSE	0.218
656	CPI-SS0ABC5C1B8	CD74_MIF	simple:P04233	simple:P14174	CD74	MIF	TRUE	TRUE	FALSE	I2D,InnateDB-All	FALSE	0.218
657	CPI-SS014958F32	LGALS9_CD47	simple:O00182	simple:Q08722	LGALS9	CD47	TRUE	FALSE	TRUE	InnateDB-All	FALSE	0.225
658	CPI-SS0C4E86714	TNFRSF1B_GRN	simple:P20333	simple:P28799	TNFRSF1B	GRN	TRUE	TRUE	FALSE	IMEx,InnateDB-All,MINT	FALSE	0.228		1.075				0.793			1.296	1.075				0.864	2.375	1.612		1.247				2.875	2.375		0.85	0.905	1.375		1.875	1.161	1.375	1.035		1.075	1.304	1.375
659	CPI-SS034D36D2F	HLA-C_FAM3C	simple:HLAC	simple:Q92520	HLA-C	FAM3C	TRUE	TRUE	FALSE	InnateDB-All	FALSE	0.233			0.556	1	0.918	1.332		0.756	0.775			0.875		0.774	0.75			0.919					1.5			0.805		1.5	1	1.143	1	0.724		0.6	1.071
660	CPI-SS0302E8E8F	CD74_COPA	simple:P04233	simple:P53621	CD74	COPA	TRUE	TRUE	FALSE	IMEx,IntAct	FALSE	0.234
661	CPI-SS0CE693E3E	LGALS9_P4HB	simple:O00182	simple:P07237	LGALS9	P4HB	TRUE	FALSE	FALSE	curated	FALSE	0.235
662	CPI-SS014C07723	TYROBP_CD44	simple:O43914	simple:P16070	TYROBP	CD44	FALSE	FALSE	TRUE	curated	FALSE	0.333				4.25			4.75					2.375						5.814					5.25		2.712	2.335	0.75								3.464	7.25
663	CPI-SS0DA033F03	TNFRSF1A_GRN	simple:P19438	simple:P28799	TNFRSF1A	GRN	TRUE	TRUE	FALSE	IMEx,InnateDB-All,MINT	FALSE	0.333
664	CPI-CS070C94FC9	FZD4_LRP5_WNT2	complex:FZD4_LRP5	simple:P09544		WNT2	TRUE	FALSE	FALSE	curated	FALSE	1.333
665	CPI-CS0DC43F5B8	FDZ8_RYK_WNT3	complex:FDZ8_RYK	simple:P56703		WNT3	TRUE	TRUE	FALSE	curated	FALSE	1.333
666	CPI-CS088ED962D	FZD10_LRP5_WNT2	complex:FZD10_LRP5	simple:P09544		WNT2	TRUE	FALSE	FALSE	curated	FALSE	1.333
667	CPI-SS0057AB387	RSPO1_LGR4	simple:Q2MKA7	simple:Q9BXB1	RSPO1	LGR4	TRUE	FALSE	TRUE	curated	FALSE	1.333
668	CPI-SS06006F870	TTR_AGER	simple:P02766	simple:Q15109	TTR	AGER	TRUE	FALSE	TRUE	I2D,IMEx,InnateDB-All,MINT	FALSE	1.333
669	CPI-SS01E3453DB	RSPO2_LGR4	simple:Q6UXX9	simple:Q9BXB1	RSPO2	LGR4	TRUE	FALSE	TRUE	curated	FALSE	1.333
670	CPI-CS0B3531507	FZD4_LRP6_WNT4	complex:FZD4_LRP6	simple:P56705		WNT4	TRUE	FALSE	FALSE	curated	FALSE	1.333
671	CPI-SS0C45A2762	CER1_WNT3	simple:O95813	simple:P56703	CER1	WNT3	TRUE	FALSE	FALSE	curated	FALSE	1.333
672	CPI-CS01A368203	FZD10_LRP6_WNT2	complex:FZD10_LRP6	simple:P09544		WNT2	TRUE	FALSE	FALSE	curated	FALSE	1.333
673	CPI-SS019104E2E	RSPO2_LGR6	simple:Q6UXX9	simple:Q9HBX8	RSPO2	LGR6	TRUE	FALSE	TRUE	curated	FALSE	1.333
674	CPI-CS0A3B15C33	FZD4_LRP5_WNT4	complex:FZD4_LRP5	simple:P56705		WNT4	TRUE	FALSE	FALSE	curated	FALSE	1.333
675	CPI-SS0ED2573CA	TNFSF11_TNFRSF11A	simple:O14788	simple:Q9Y6Q6	TNFSF11	TNFRSF11A	TRUE	TRUE	TRUE	curated	FALSE	1.333
676	CPI-CS067ECB5FE	FZD3_LRP6_WNT4	complex:FZD3_LRP6	simple:P56705		WNT4	TRUE	FALSE	FALSE	curated	FALSE	1.333
677	CPI-CS012C395FB	FZD3_LRP5_WNT4	complex:FZD3_LRP5	simple:P56705		WNT4	TRUE	FALSE	FALSE	curated	FALSE	1.333
678	CPI-CS0A8032B7C	FZD1_LRP5_WNT2	complex:FZD1_LRP5	simple:P09544		WNT2	TRUE	FALSE	FALSE	curated	FALSE	1.333
679	CPI-SS0E5397537	RSPO1_LGR6	simple:Q2MKA7	simple:Q9HBX8	RSPO1	LGR6	TRUE	FALSE	TRUE	curated	FALSE	1.333
680	CPI-CS0AF09AF14	FZD2_LRP6_WNT4	complex:FZD2_LRP6	simple:P56705		WNT4	TRUE	FALSE	FALSE	curated	FALSE	1.333
681	CPI-CS0CD275AB1	FZD9_LRP6_WNT3	complex:FZD9_LRP6	simple:P56703		WNT3	TRUE	FALSE	FALSE	curated	FALSE	1.333
682	CPI-SS0D2539AEB	FPR3_HEBP1	simple:P25089	simple:Q9NRV9	FPR3	HEBP1	FALSE	TRUE	FALSE	curated	FALSE	1.333
683	CPI-SC0BE9FDD60	PTGER1_ProstaglandinE2_byPTGES	simple:P34995	complex:ProstaglandinE2_byPTGES	PTGER1		TRUE	TRUE	FALSE	curated	FALSE	1.333
684	CPI-SC08252842D	PTGER3_ProstaglandinE2_byPTGES	simple:P43115	complex:ProstaglandinE2_byPTGES	PTGER3		TRUE	TRUE	FALSE	curated	FALSE	1.333
685	CPI-CS0F8EF2F56	FZD7_LRP5_WNT3	complex:FZD7_LRP5	simple:P56703		WNT3	TRUE	FALSE	FALSE	curated	FALSE	1.333
686	CPI-SS090987D9C	GHRHR_GHRL	simple:Q02643	simple:Q9UBU3	GHRHR	GHRL	TRUE	TRUE	FALSE	curated	FALSE	1.333
687	CPI-CS086CDC104	FZD7_LRP6_WNT3	complex:FZD7_LRP6	simple:P56703		WNT3	TRUE	FALSE	FALSE	curated	FALSE	1.333
688	CPI-CS08B0C4086	FZD8_LRP5_WNT3	complex:FZD8_LRP5	simple:P56703		WNT3	TRUE	FALSE	FALSE	curated	FALSE	1.333
689	CPI-CS0F1D971DE	FZD9_LRP5_WNT3	complex:FZD9_LRP5	simple:P56703		WNT3	TRUE	FALSE	FALSE	curated	FALSE	1.333
690	CPI-CS04B8D01CF	FZD8_LRP6_WNT3	complex:FZD8_LRP6	simple:P56703		WNT3	TRUE	FALSE	FALSE	curated	FALSE	1.333
691	CPI-CS035CDF184	FZD7_LRP5_WNT4	complex:FZD7_LRP5	simple:P56705		WNT4	TRUE	FALSE	FALSE	curated	FALSE	1.333
692	CPI-CS0A5EAECEB	FZD6_LRP6_WNT4	complex:FZD6_LRP6	simple:P56705		WNT4	TRUE	FALSE	FALSE	curated	FALSE	1.333
693	CPI-CS0EFD1729B	FZD6_LRP5_WNT4	complex:FZD6_LRP5	simple:P56705		WNT4	TRUE	FALSE	FALSE	curated	FALSE	1.333
694	CPI-CS0C2B25B68	FZD5_LRP6_WNT4	complex:FZD5_LRP6	simple:P56705		WNT4	TRUE	FALSE	FALSE	curated	FALSE	1.333
695	CPI-SS0A915097A	GRIN2D_IL16	simple:O15399	simple:Q14005	GRIN2D	IL16	TRUE	TRUE	FALSE	I2D	FALSE	1.333
696	CPI-CS0306D4D86	FZD5_LRP5_WNT4	complex:FZD5_LRP5	simple:P56705		WNT4	TRUE	FALSE	FALSE	curated	FALSE	1.333
697	CPI-SS070B0E458	GRIN2A_IL16	simple:Q12879	simple:Q14005	GRIN2A	IL16	TRUE	TRUE	FALSE	I2D	FALSE	1.333
698	CPI-CS096783D6D	FZD3_LRP6_WNT2	complex:FZD3_LRP6	simple:P09544		WNT2	TRUE	FALSE	FALSE	curated	FALSE	1.333
699	CPI-SS0CBC7840D	PTPRC_CD22	simple:P08575	simple:P20273	PTPRC	CD22	FALSE	FALSE	TRUE	curated	FALSE	1.333
700	CPI-CS0E502BB1F	FZD2_LRP5_WNT2	complex:FZD2_LRP5	simple:P09544		WNT2	TRUE	FALSE	FALSE	curated	FALSE	1.333
701	CPI-CS0BDB8F8B9	FZD7_LRP6_WNT4	complex:FZD7_LRP6	simple:P56705		WNT4	TRUE	FALSE	FALSE	curated	FALSE	1.333
702	CPI-CS03DB6EA2A	FZD8_LRP5_WNT2	complex:FZD8_LRP5	simple:P09544		WNT2	TRUE	FALSE	FALSE	curated	FALSE	1.333
703	CPI-CS03C03A2E0	FZD7_LRP6_WNT2	complex:FZD7_LRP6	simple:P09544		WNT2	TRUE	FALSE	FALSE	curated	FALSE	1.333
704	CPI-SS0DF162C10	EPHA8_EFNA3	simple:P29322	simple:P52797	EPHA8	EFNA3	FALSE	TRUE	FALSE	curated	FALSE	1.333
705	CPI-CS0ADD1BA62	FZD7_LRP5_WNT2	complex:FZD7_LRP5	simple:P09544		WNT2	TRUE	FALSE	FALSE	curated	FALSE	1.333
706	CPI-SS0D41C7AF5	EPHB1_EFNB3	simple:P54762	simple:Q15768	EPHB1	EFNB3	FALSE	TRUE	TRUE	curated	FALSE	1.333
707	CPI-CS0890C1FEE	FZD8_LRP6_WNT2	complex:FZD8_LRP6	simple:P09544		WNT2	TRUE	FALSE	FALSE	curated	FALSE	1.333
708	CPI-CS0E9155EA2	FZD6_LRP6_WNT2	complex:FZD6_LRP6	simple:P09544		WNT2	TRUE	FALSE	FALSE	curated	FALSE	1.333
709	CPI-CS092A988FB	FZD5_LRP6_WNT2	complex:FZD5_LRP6	simple:P09544		WNT2	TRUE	FALSE	FALSE	curated	FALSE	1.333
710	CPI-CS05A78F361	FZD5_LRP5_WNT2	complex:FZD5_LRP5	simple:P09544		WNT2	TRUE	FALSE	FALSE	curated	FALSE	1.333
711	CPI-CS0149222E6	FZD4_LRP6_WNT2	complex:FZD4_LRP6	simple:P09544		WNT2	TRUE	FALSE	FALSE	curated	FALSE	1.333
712	CPI-SS0AB0604B5	EPHA3_EFNA3	simple:P29320	simple:P52797	EPHA3	EFNA3	TRUE	TRUE	FALSE	curated	FALSE	1.333
713	CPI-SS0BEAB521F	EPHA3_EFNA5	simple:P29320	simple:P52803	EPHA3	EFNA5	TRUE	TRUE	FALSE	curated	FALSE	1.333
714	CPI-SS012CCE326	EPHA8_EFNA5	simple:P29322	simple:P52803	EPHA8	EFNA5	FALSE	TRUE	FALSE	curated	FALSE	1.333
715	CPI-CS01903DA09	FZD6_LRP5_WNT2	complex:FZD6_LRP5	simple:P09544		WNT2	TRUE	FALSE	FALSE	curated	FALSE	1.333
716	CPI-CS05CFD8AFA	FZD1_LRP6_WNT2	complex:FZD1_LRP6	simple:P09544		WNT2	TRUE	FALSE	FALSE	curated	FALSE	1.333
717	CPI-SS0470AF83E	EPHB1_EFNB1	simple:P54762	simple:P98172	EPHB1	EFNB1	FALSE	TRUE	FALSE	curated	FALSE	1.333
718	CPI-CS0CBE51948	FZD3_LRP5_WNT2	complex:FZD3_LRP5	simple:P09544		WNT2	TRUE	FALSE	FALSE	curated	FALSE	1.333
719	CPI-CS0639A2C96	FZD2_LRP5_WNT4	complex:FZD2_LRP5	simple:P56705		WNT4	TRUE	FALSE	FALSE	curated	FALSE	1.333
720	CPI-SS0F3A089DE	SEMA3E_PLXND1	simple:O15041	simple:Q9Y4D7	SEMA3E	PLXND1	TRUE	FALSE	TRUE	curated	FALSE	1.333
721	CPI-CS04F856260	FZD1_LRP6_WNT4	complex:FZD1_LRP6	simple:P56705		WNT4	TRUE	FALSE	FALSE	curated	FALSE	1.333
722	CPI-CS044C72075	FZD1_LRP5_WNT4	complex:FZD1_LRP5	simple:P56705		WNT4	TRUE	FALSE	FALSE	curated	FALSE	1.333
723	CPI-SS04C396C5D	VGF_NTRK1	simple:O15240	simple:P04629	VGF	NTRK1	TRUE	FALSE	TRUE	InnateDB-All	FALSE	1.333
724	CPI-SS090FC28E1	EPHB6_EFNB2	simple:O15197	simple:P52799	EPHB6	EFNB2	TRUE	TRUE	TRUE	curated	FALSE	1.333
725	CPI-CS075091014	FZD9_LRP5_WNT2	complex:FZD9_LRP5	simple:P09544		WNT2	TRUE	FALSE	FALSE	curated	FALSE	1.333
726	CPI-CS01FAD232C	FZD10_LRP6_WNT4	complex:FZD10_LRP6	simple:P56705		WNT4	TRUE	FALSE	FALSE	curated	FALSE	1.333
727	CPI-SS02B285B4D	EPHA8_EFNA4	simple:P29322	simple:P52798	EPHA8	EFNA4	TRUE	TRUE	FALSE	curated	FALSE	1.333
728	CPI-SS0DC4D593E	EPHB6_EFNB1	simple:O15197	simple:P98172	EPHB6	EFNB1	TRUE	TRUE	FALSE	curated	FALSE	1.333
729	CPI-SS0B7523B29	CER1_WNT2	simple:O95813	simple:P09544	CER1	WNT2	TRUE	FALSE	FALSE	curated	FALSE	1.333
730	CPI-CS01757E3CC	FZD9_LRP6_WNT2	complex:FZD9_LRP6	simple:P09544		WNT2	TRUE	FALSE	FALSE	curated	FALSE	1.333
731	CPI-SS041888D39	EPHA3_EFNA4	simple:P29320	simple:P52798	EPHA3	EFNA4	TRUE	TRUE	FALSE	curated	FALSE	1.333
732	CPI-CS01E56069F	FZD2_LRP6_WNT2	complex:FZD2_LRP6	simple:P09544		WNT2	TRUE	FALSE	FALSE	curated	FALSE	1.333
733	CPI-CS06BD08CC7	FZD10_LRP5_WNT4	complex:FZD10_LRP5	simple:P56705		WNT4	TRUE	FALSE	FALSE	curated	FALSE	1.333
734	CPI-SS08718E4FB	EPHB6_EFNB3	simple:O15197	simple:Q15768	EPHB6	EFNB3	TRUE	TRUE	TRUE	curated	FALSE	1.333
735	CPI-CC003E0125E	ACVR_1A2B_receptor_Inhibin_ligand_A	complex:ACVR_1A2B_receptor	complex:Inhibin_ligand_A			TRUE	TRUE	FALSE	curated	FALSE	1.333
736	CPI-SS0D5E30C6C	NRG3_ERBB4	simple:P56975	simple:Q15303	NRG3	ERBB4	TRUE	FALSE	TRUE	curated	FALSE	1.333
737	CPI-CS0F9D91F7C	FZD9_LRP6_WNT2B	complex:FZD9_LRP6	simple:Q93097		WNT2B	TRUE	FALSE	FALSE	curated	FALSE	1.333
738	CPI-CS0B512D5C5	FZD9_LRP5_WNT2B	complex:FZD9_LRP5	simple:Q93097		WNT2B	TRUE	FALSE	FALSE	curated	FALSE	1.333
739	CPI-CS024EB9593	FZD8_LRP6_WNT2B	complex:FZD8_LRP6	simple:Q93097		WNT2B	TRUE	FALSE	FALSE	curated	FALSE	1.333
740	CPI-CS023DB57C8	FZD8_LRP5_WNT2B	complex:FZD8_LRP5	simple:Q93097		WNT2B	TRUE	FALSE	FALSE	curated	FALSE	1.333
741	CPI-CS0724C54D2	MIS_receptor_1_AMH	complex:MIS_receptor_1	simple:P03971		AMH	TRUE	TRUE	FALSE	curated	FALSE	1.333
742	CPI-CS0F32EB9F1	MIS_receptor_2_AMH	complex:MIS_receptor_2	simple:P03971		AMH	TRUE	TRUE	FALSE	curated	FALSE	1.333
743	CPI-CS0B5D1E156	MIS_receptor_3_AMH	complex:MIS_receptor_3	simple:P03971		AMH	TRUE	TRUE	FALSE	curated	FALSE	1.333
744	CPI-SS0A69F13A3	WNT4_SMO	simple:P56705	simple:Q99835	WNT4	SMO	TRUE	FALSE	TRUE	I2D	FALSE	1.333
745	CPI-SS0DD882D49	CER1_WNT2B	simple:O95813	simple:Q93097	CER1	WNT2B	TRUE	FALSE	FALSE	curated	FALSE	1.333
746	CPI-CS0A13F16D1	FZD7_LRP6_WNT2B	complex:FZD7_LRP6	simple:Q93097		WNT2B	TRUE	FALSE	FALSE	curated	FALSE	1.333
747	CPI-CS09F32EE7D	FZD6_LRP6_WNT2B	complex:FZD6_LRP6	simple:Q93097		WNT2B	TRUE	FALSE	FALSE	curated	FALSE	1.333
748	CPI-CS0FB43E17E	FZD6_LRP5_WNT2B	complex:FZD6_LRP5	simple:Q93097		WNT2B	TRUE	FALSE	FALSE	curated	FALSE	1.333
749	CPI-CS05C76711D	FZD5_LRP6_WNT2B	complex:FZD5_LRP6	simple:Q93097		WNT2B	TRUE	FALSE	FALSE	curated	FALSE	1.333
750	CPI-CS07AD29D6C	FZD5_LRP5_WNT2B	complex:FZD5_LRP5	simple:Q93097		WNT2B	TRUE	FALSE	FALSE	curated	FALSE	1.333
751	CPI-CS0AF64B48C	FZD4_LRP6_WNT2B	complex:FZD4_LRP6	simple:Q93097		WNT2B	TRUE	FALSE	FALSE	curated	FALSE	1.333
752	CPI-CS03BC3B437	FZD4_LRP5_WNT2B	complex:FZD4_LRP5	simple:Q93097		WNT2B	TRUE	FALSE	FALSE	curated	FALSE	1.333
753	CPI-CS096856900	FZD3_LRP6_WNT2B	complex:FZD3_LRP6	simple:Q93097		WNT2B	TRUE	FALSE	FALSE	curated	FALSE	1.333
754	CPI-CS0B52EC069	FZD3_LRP5_WNT2B	complex:FZD3_LRP5	simple:Q93097		WNT2B	TRUE	FALSE	FALSE	curated	FALSE	1.333
755	CPI-CS0CA549059	FZD7_LRP5_WNT2B	complex:FZD7_LRP5	simple:Q93097		WNT2B	TRUE	FALSE	FALSE	curated	FALSE	1.333
756	CPI-SS010F961E8	WNT2B_WIF1	simple:Q93097	simple:Q9Y5W5	WNT2B	WIF1	TRUE	FALSE	FALSE	curated	FALSE	1.333
757	CPI-SS0D10CE481	WNT7B_WIF1	simple:P56706	simple:Q9Y5W5	WNT7B	WIF1	TRUE	FALSE	FALSE	curated	FALSE	1.333
758	CPI-SS068E97BDA	WNT4_WIF1	simple:P56705	simple:Q9Y5W5	WNT4	WIF1	TRUE	FALSE	FALSE	curated	FALSE	1.333
759	CPI-SS036707F4C	WNT4_SFRP1	simple:P56705	simple:Q8N474	WNT4	SFRP1	TRUE	FALSE	FALSE	curated	FALSE	1.333
760	CPI-SS0FE9D6F11	WNT7B_SFRP1	simple:P56706	simple:Q8N474	WNT7B	SFRP1	TRUE	FALSE	FALSE	curated	FALSE	1.333
761	CPI-CS087CB7080	Kremen1_LRP6_RSPO1	complex:Kremen1_LRP6	simple:Q2MKA7		RSPO1	TRUE	FALSE	FALSE	curated	FALSE	1.333
762	CPI-CS0DA23193F	FZD8_LRP6_RSPO1	complex:FZD8_LRP6	simple:Q2MKA7		RSPO1	TRUE	FALSE	FALSE	curated	FALSE	1.333
763	CPI-SS02704D1B8	WNT2_FRZB	simple:P09544	simple:Q92765	WNT2	FRZB	TRUE	FALSE	FALSE	curated	FALSE	1.333
764	CPI-SS0A10C2A8F	WNT3_FRZB	simple:P56703	simple:Q92765	WNT3	FRZB	TRUE	FALSE	FALSE	curated	FALSE	1.333
765	CPI-SS0EE63435D	WNT4_FRZB	simple:P56705	simple:Q92765	WNT4	FRZB	TRUE	FALSE	FALSE	curated	FALSE	1.333
766	CPI-SS03BC3A729	WNT7B_FRZB	simple:P56706	simple:Q92765	WNT7B	FRZB	TRUE	FALSE	FALSE	curated	FALSE	1.333
767	CPI-SS04ABF9207	FRZB_WNT2B	simple:Q92765	simple:Q93097	FRZB	WNT2B	TRUE	FALSE	FALSE	curated	FALSE	1.333
768	CPI-SS086608DC8	SFRP1_WNT2B	simple:Q8N474	simple:Q93097	SFRP1	WNT2B	TRUE	FALSE	FALSE	curated	FALSE	1.333
769	CPI-SS0C95AC883	WNT2_SFRP2	simple:P09544	simple:Q96HF1	WNT2	SFRP2	TRUE	FALSE	FALSE	curated	FALSE	1.333
770	CPI-SS0E9BE6A4E	WNT3_SFRP2	simple:P56703	simple:Q96HF1	WNT3	SFRP2	TRUE	FALSE	FALSE	curated	FALSE	1.333
771	CPI-SS0661CE946	WNT4_SFRP2	simple:P56705	simple:Q96HF1	WNT4	SFRP2	TRUE	FALSE	FALSE	curated	FALSE	1.333
772	CPI-SS08F783A87	WNT7B_SFRP2	simple:P56706	simple:Q96HF1	WNT7B	SFRP2	TRUE	FALSE	FALSE	curated	FALSE	1.333
773	CPI-SS08643DD8A	WNT2B_SFRP2	simple:Q93097	simple:Q96HF1	WNT2B	SFRP2	TRUE	FALSE	FALSE	curated	FALSE	1.333
774	CPI-SS026F29267	SFRP4_WNT2B	simple:Q6FHJ7	simple:Q93097	SFRP4	WNT2B	TRUE	FALSE	FALSE	curated	FALSE	1.333
775	CPI-SS018DF4043	SFRP5_WNT2B	simple:Q5T4F7	simple:Q93097	SFRP5	WNT2B	TRUE	FALSE	FALSE	curated	FALSE	1.333
776	CPI-SS017D5AA63	WNT2_WIF1	simple:P09544	simple:Q9Y5W5	WNT2	WIF1	TRUE	FALSE	FALSE	curated	FALSE	1.333
777	CPI-SS0146C75AD	WNT3_WIF1	simple:P56703	simple:Q9Y5W5	WNT3	WIF1	TRUE	FALSE	FALSE	curated	FALSE	1.333
778	CPI-CS0F53060BB	FZD2_LRP6_WNT2B	complex:FZD2_LRP6	simple:Q93097		WNT2B	TRUE	FALSE	FALSE	curated	FALSE	1.333
779	CPI-CS0534F02DF	FZD8_LRP5_WNT4	complex:FZD8_LRP5	simple:P56705		WNT4	TRUE	FALSE	FALSE	curated	FALSE	1.333
780	CPI-CS0E68F5752	FZD2_LRP5_WNT2B	complex:FZD2_LRP5	simple:Q93097		WNT2B	TRUE	FALSE	FALSE	curated	FALSE	1.333
781	CPI-CS07135653F	FZD1_LRP5_WNT2B	complex:FZD1_LRP5	simple:Q93097		WNT2B	TRUE	FALSE	FALSE	curated	FALSE	1.333
782	CPI-SS0CC136A8D	AGRP_MC5R	simple:O00253	simple:P33032	AGRP	MC5R	TRUE	FALSE	TRUE	guidetopharmacology.org	FALSE	1.333
783	CPI-SS0BE6DBE1A	POMC_MC5R	simple:P01189	simple:P33032	POMC	MC5R	TRUE	FALSE	TRUE	curated	FALSE	1.333
784	CPI-CS0D38CFA9D	FZD3_LRP5_WNT7B	complex:FZD3_LRP5	simple:P56706		WNT7B	TRUE	FALSE	FALSE	curated	FALSE	1.333
785	CPI-CS0B92EA5EA	FZD2_LRP6_WNT7B	complex:FZD2_LRP6	simple:P56706		WNT7B	TRUE	FALSE	FALSE	curated	FALSE	1.333
786	CPI-SS0E9F23560	TULP1_TYRO3	simple:O00294	simple:Q06418	TULP1	TYRO3	TRUE	FALSE	TRUE	curated	FALSE	1.333
787	CPI-CS057093E9E	FZD2_LRP5_WNT7B	complex:FZD2_LRP5	simple:P56706		WNT7B	TRUE	FALSE	FALSE	curated	FALSE	1.333
788	CPI-CS064EF7C8D	FZD1_LRP6_WNT7B	complex:FZD1_LRP6	simple:P56706		WNT7B	TRUE	FALSE	FALSE	curated	FALSE	1.333
789	CPI-CS08A2C42C8	FZD1_LRP5_WNT7B	complex:FZD1_LRP5	simple:P56706		WNT7B	TRUE	FALSE	FALSE	curated	FALSE	1.333
790	CPI-SC01AD532CA	ADM2_RAMP2_complex	simple:Q7Z4H4	complex:RAMP2_complex	ADM2		TRUE	FALSE	TRUE	curated	FALSE	1.333
791	CPI-CS08DE07AC9	FZD10_LRP6_WNT7B	complex:FZD10_LRP6	simple:P56706		WNT7B	TRUE	FALSE	FALSE	curated	FALSE	1.333
792	CPI-SC081B8028B	PTGER4_ProstaglandinE2_byPTGES	simple:P35408	complex:ProstaglandinE2_byPTGES	PTGER4		TRUE	TRUE	FALSE	curated	FALSE	1.333
793	CPI-SS016FD0C8A	RNASET2_TLR8	simple:O00584	simple:Q9NR97	RNASET2	TLR8	TRUE	FALSE	TRUE	curated	FALSE	1.333
794	CPI-CS07AFD4EEE	FZD10_LRP5_WNT7B	complex:FZD10_LRP5	simple:P56706		WNT7B	TRUE	FALSE	FALSE	curated	FALSE	1.333
795	CPI-SS0B42AD9EF	NOTCH1_WNT4	simple:P46531	simple:P56705	NOTCH1	WNT4	TRUE	TRUE	FALSE	I2D	FALSE	1.333
796	CPI-SS03D2E63A8	CER1_WNT4	simple:O95813	simple:P56705	CER1	WNT4	TRUE	FALSE	FALSE	curated	FALSE	1.333
797	CPI-CS000EEBB11	FZD9_LRP6_WNT4	complex:FZD9_LRP6	simple:P56705		WNT4	TRUE	FALSE	FALSE	curated	FALSE	1.333
798	CPI-CS02E7B3383	FZD9_LRP5_WNT4	complex:FZD9_LRP5	simple:P56705		WNT4	TRUE	FALSE	FALSE	curated	FALSE	1.333
799	CPI-CS0CFE5516F	FZD8_LRP6_WNT4	complex:FZD8_LRP6	simple:P56705		WNT4	TRUE	FALSE	FALSE	curated	FALSE	1.333
800	CPI-SS0DF5E47DB	SCGB3A1_MARCO	simple:Q96QR1	simple:Q9UEW3	SCGB3A1	MARCO	TRUE	FALSE	TRUE	I2D,InnateDB-All	FALSE	1.333
801	CPI-SS0C272BD3D	CORT_SSTR2	simple:O00230	simple:P30874	CORT	SSTR2	TRUE	FALSE	TRUE	curated	FALSE	1.333
802	CPI-SS06CE0CF64	CORT_SSTR1	simple:O00230	simple:P30872	CORT	SSTR1	TRUE	FALSE	TRUE	curated	FALSE	1.333
803	CPI-SS073811AB3	TNFRSF11B_TNFSF11	simple:O00300	simple:O14788	TNFRSF11B	TNFSF11	TRUE	FALSE	TRUE	curated	FALSE	1.333
804	CPI-CS0F9D292EC	FZD10_LRP6_WNT2B	complex:FZD10_LRP6	simple:Q93097		WNT2B	TRUE	FALSE	FALSE	curated	FALSE	1.333
805	CPI-CS07C041B69	FZD10_LRP5_WNT2B	complex:FZD10_LRP5	simple:Q93097		WNT2B	TRUE	FALSE	FALSE	curated	FALSE	1.333
806	CPI-SS03C8C4EBD	CER1_WNT7B	simple:O95813	simple:P56706	CER1	WNT7B	TRUE	FALSE	FALSE	curated	FALSE	1.333
807	CPI-CS05DE238C6	FZD9_LRP6_WNT7B	complex:FZD9_LRP6	simple:P56706		WNT7B	TRUE	FALSE	FALSE	curated	FALSE	1.333
808	CPI-CS01A382EA4	FZD9_LRP5_WNT7B	complex:FZD9_LRP5	simple:P56706		WNT7B	TRUE	FALSE	FALSE	curated	FALSE	1.333
809	CPI-CS044E2BF6D	FZD8_LRP6_WNT7B	complex:FZD8_LRP6	simple:P56706		WNT7B	TRUE	FALSE	FALSE	curated	FALSE	1.333
810	CPI-CS02C36592B	FZD8_LRP5_WNT7B	complex:FZD8_LRP5	simple:P56706		WNT7B	TRUE	FALSE	FALSE	curated	FALSE	1.333
811	CPI-CS0542286CC	FZD7_LRP6_WNT7B	complex:FZD7_LRP6	simple:P56706		WNT7B	TRUE	FALSE	FALSE	curated	FALSE	1.333
812	CPI-SS03156A825	LTA_LTBR	simple:P01374	simple:P36941	LTA	LTBR	TRUE	FALSE	TRUE	I2D	FALSE	1.333
813	CPI-CS011A5A5AB	FZD7_LRP5_WNT7B	complex:FZD7_LRP5	simple:P56706		WNT7B	TRUE	FALSE	FALSE	curated	FALSE	1.333
814	CPI-SS0110361CB	LTA_TNFRSF14	simple:P01374	simple:Q92956	LTA	TNFRSF14	TRUE	FALSE	TRUE	curated	FALSE	1.333
815	CPI-CS01C37C086	FZD6_LRP6_WNT7B	complex:FZD6_LRP6	simple:P56706		WNT7B	TRUE	FALSE	FALSE	curated	FALSE	1.333
816	CPI-SS0879B8E95	CD160_TNFRSF14	simple:O95971	simple:Q92956	CD160	TNFRSF14	FALSE	TRUE	TRUE	curated	FALSE	1.333
817	CPI-CS0F96B32B8	FZD6_LRP5_WNT7B	complex:FZD6_LRP5	simple:P56706		WNT7B	TRUE	FALSE	FALSE	curated	FALSE	1.333
818	CPI-CS0854644B2	FZD5_LRP6_WNT7B	complex:FZD5_LRP6	simple:P56706		WNT7B	TRUE	FALSE	FALSE	curated	FALSE	1.333
819	CPI-CS0722E870D	FZD5_LRP5_WNT7B	complex:FZD5_LRP5	simple:P56706		WNT7B	TRUE	FALSE	FALSE	curated	FALSE	1.333
820	CPI-CS096FD79C8	FZD4_LRP6_WNT7B	complex:FZD4_LRP6	simple:P56706		WNT7B	TRUE	FALSE	FALSE	curated	FALSE	1.333
821	CPI-CS0AF87C2AB	FZD4_LRP5_WNT7B	complex:FZD4_LRP5	simple:P56706		WNT7B	TRUE	FALSE	FALSE	curated	FALSE	1.333
822	CPI-CS039773901	FZD3_LRP6_WNT7B	complex:FZD3_LRP6	simple:P56706		WNT7B	TRUE	FALSE	FALSE	curated	FALSE	1.333
823	CPI-CS0CF3656D2	FZD1_LRP6_WNT2B	complex:FZD1_LRP6	simple:Q93097		WNT2B	TRUE	FALSE	FALSE	curated	FALSE	1.333
824	CPI-SC08932F30D	PTGER2_ProstaglandinE2_byPTGES	simple:P43116	complex:ProstaglandinE2_byPTGES	PTGER2		TRUE	TRUE	FALSE	curated	FALSE	1.333
825	CPI-SS08A819670	CD70_GPRC5B	simple:P32970	simple:Q9NZH0	CD70	GPRC5B	TRUE	FALSE	TRUE	InnateDB-All	FALSE	1.333
826	CPI-CS044358A94	FZD6_LRP5_WNT3	complex:FZD6_LRP5	simple:P56703		WNT3	TRUE	FALSE	FALSE	curated	FALSE	1.333
827	CPI-SS0B6A4E8BC	PTH2R_PTH2	simple:P49190	simple:Q96A98	PTH2R	PTH2	TRUE	TRUE	FALSE	curated	FALSE	1.333
828	CPI-SS0A75BD839	PTH1R_PTH2	simple:Q03431	simple:Q96A98	PTH1R	PTH2	TRUE	TRUE	FALSE	curated	FALSE	1.333
829	CPI-SS09CCC0451	INHBE_ACVR2B	simple:P58166	simple:Q13705	INHBE	ACVR2B	TRUE	FALSE	TRUE	curated	FALSE	1.333
830	CPI-SS0C53F7672	CDH6_CDH6	simple:P55285	simple:P55285	CDH6	CDH6	FALSE	FALSE	FALSE	curated	FALSE	1.333
831	CPI-SC0F72E9E4E	FGF2_integrin_aVb3_complex	simple:P09038	complex:integrin_aVb3_complex	FGF2		TRUE	FALSE	FALSE	curated	TRUE	1.333
832	CPI-SC0A5BCC92E	FCER2_integrin_aVb3_complex	simple:P06734	complex:integrin_aVb3_complex	FCER2		TRUE	TRUE	FALSE	curated	TRUE	1.333
833	CPI-SC0FCA446B5	L1CAM_integrin_aVb3_complex	simple:P32004	complex:integrin_aVb3_complex	L1CAM		FALSE	FALSE	FALSE	curated	TRUE	1.333
834	CPI-CS07D2364C3	PTCH2_BOC_transmembrane_receptor_SHH	complex:PTCH2_BOC_transmembrane_receptor	simple:Q15465		SHH	TRUE	TRUE	FALSE	curated	FALSE	1.333
835	CPI-CS0E91836A4	PTCH2_CDON_transmembrane_receptor_SHH	complex:PTCH2_CDON_transmembrane_receptor	simple:Q15465		SHH	TRUE	TRUE	FALSE	curated	FALSE	1.333
836	CPI-CS0E63C11C2	PTCH2_GAS1_transmembrane_receptor_SHH	complex:PTCH2_GAS1_transmembrane_receptor	simple:Q15465		SHH	TRUE	TRUE	FALSE	curated	FALSE	1.333
837	CPI-CS07CECBD31	PTCH_BOC_transmembrane_receptor_SHH	complex:PTCH_BOC_transmembrane_receptor	simple:Q15465		SHH	TRUE	TRUE	FALSE	curated	FALSE	1.333
838	CPI-CS0F34B5B7B	PTCH_CDON_transmembrane_receptor_SHH	complex:PTCH_CDON_transmembrane_receptor	simple:Q15465		SHH	TRUE	TRUE	FALSE	curated	FALSE	1.333
839	CPI-CS03FEC2D68	PTCH_GAS1_transmembrane_receptor_SHH	complex:PTCH_GAS1_transmembrane_receptor	simple:Q15465		SHH	TRUE	TRUE	FALSE	curated	FALSE	1.333
840	CPI-SC02EA03F82	THBS1_integrin_aVb3_complex	simple:P07996	complex:integrin_aVb3_complex	THBS1		FALSE	FALSE	FALSE	curated	TRUE	1.333
841	CPI-CS09B610A66	PTCH_CDON_transmembrane_receptor_IHH	complex:PTCH_CDON_transmembrane_receptor	simple:Q14623		IHH	TRUE	TRUE	FALSE	curated	FALSE	1.333
842	CPI-CS0BF157CD2	PTCH_GAS1_transmembrane_receptor_IHH	complex:PTCH_GAS1_transmembrane_receptor	simple:Q14623		IHH	TRUE	TRUE	FALSE	curated	FALSE	1.333
843	CPI-SC045FE8A01	VTN_integrin_aVb3_complex	simple:P04004	complex:integrin_aVb3_complex	VTN		TRUE	FALSE	FALSE	curated	TRUE	1.333
844	CPI-SC0FB36427B	FGF1_integrin_aVb3_complex	simple:P05230	complex:integrin_aVb3_complex	FGF1		TRUE	FALSE	FALSE	curated	TRUE	1.333
845	CPI-CS0123BC66C	PlexinA1_complex2_SEMA6D	complex:PlexinA1_complex2	simple:Q8NFY4		SEMA6D	FALSE	TRUE	FALSE	curated	FALSE	1.333
846	CPI-SS066FE05CA	LEP_LEPR	simple:P41159	simple:P48357	LEP	LEPR	TRUE	FALSE	TRUE	curated	FALSE	1.333
847	CPI-SS0DC2DD9D7	THPO_MPL	simple:P40225	simple:P40238	THPO	MPL	TRUE	FALSE	TRUE	curated	FALSE	1.333
848	CPI-SC0A1D80869	LHCGR_glyco_Lutropin	simple:P22888	complex:glyco_Lutropin	LHCGR		TRUE	TRUE	FALSE	curated	FALSE	1.333
849	CPI-SC0B2557C9D	VCAM1_integrin_a4b1_complex	simple:P19320	complex:integrin_a4b1_complex	VCAM1		FALSE	FALSE	FALSE	curated	TRUE	1.333
850	CPI-SC09A33C92E	PLA2G2A_integrin_a4b1_complex	simple:P14555	complex:integrin_a4b1_complex	PLA2G2A		TRUE	FALSE	FALSE	curated	TRUE	1.333
851	CPI-SS09A3A441F	GUCY2C_GUCA2A	simple:P25092	simple:Q02747	GUCY2C	GUCA2A	TRUE	TRUE	FALSE	guidetopharmacology.org	FALSE	1.333
852	CPI-SC00B50273B	TNC_integrin_a4b1_complex	simple:P24821	complex:integrin_a4b1_complex	TNC		TRUE	FALSE	FALSE	curated	TRUE	1.333
853	CPI-SS099C401F7	ACVR2A_INHBE	simple:P27037	simple:P58166	ACVR2A	INHBE	TRUE	TRUE	FALSE	curated	FALSE	1.333
854	CPI-SS0412C803A	TNFRSF8_TNFSF8	simple:P28908	simple:P32971	TNFRSF8	TNFSF8	FALSE	TRUE	FALSE	curated	FALSE	1.333
855	CPI-SC0C4FD0754	PLAUR_integrin_aVb3_complex	simple:Q03405	complex:integrin_aVb3_complex	PLAUR		TRUE	TRUE	FALSE	curated	TRUE	1.333
856	CPI-SC021D4420C	TNC_integrin_aVb3_complex	simple:P24821	complex:integrin_aVb3_complex	TNC		TRUE	FALSE	FALSE	curated	TRUE	1.333
857	CPI-SC0A6D5D2B1	MMP2_integrin_aVb3_complex	simple:P08253	complex:integrin_aVb3_complex	MMP2		TRUE	FALSE	FALSE	curated	TRUE	1.333
858	CPI-SS00C069DCB	SSTR1_SST	simple:P30872	simple:P61278	SSTR1	SST	TRUE	TRUE	FALSE	curated	FALSE	1.333
859	CPI-SS0ED38D1E3	SSTR2_SST	simple:P30874	simple:P61278	SSTR2	SST	TRUE	TRUE	FALSE	curated	FALSE	1.333
860	CPI-SS083319328	NTSR1_NTS	simple:P30989	simple:P30990	NTSR1	NTS	TRUE	TRUE	FALSE	guidetopharmacology.org	FALSE	1.333
861	CPI-SC0D3D23FAA	IGF1_integrin_aVb3_complex	simple:P05019	complex:integrin_aVb3_complex	IGF1		TRUE	FALSE	FALSE	curated	TRUE	1.333
862	CPI-SC060FE7871	VWF_integrin_aVb3_complex	simple:P04275	complex:integrin_aVb3_complex	VWF		TRUE	FALSE	FALSE	curated	TRUE	1.333
863	CPI-SC0F0AC498A	THY1_integrin_aVb3_complex	simple:P04216	complex:integrin_aVb3_complex	THY1		FALSE	FALSE	FALSE	curated	TRUE	1.333
864	CPI-SC0BDF87EA3	GDNF_RET_receptor_1	simple:P39905	complex:RET_receptor_1	GDNF		TRUE	FALSE	TRUE	curated	FALSE	1.333
865	CPI-SS09B2D63C8	OPRL1_PNOC	simple:P41146	simple:Q13519	OPRL1	PNOC	TRUE	TRUE	FALSE	curated	FALSE	1.333
866	CPI-CS09C48BE1A	ProstaglandinD2_byAKR1C3_PTGDR2	complex:ProstaglandinD2_byAKR1C3	simple:Q9Y5Y4		PTGDR2	TRUE	FALSE	TRUE	curated	FALSE	1.333
867	CPI-SC0AA4C3895	F2_integrin_aVb3_complex	simple:P00734	complex:integrin_aVb3_complex	F2		TRUE	FALSE	FALSE	curated	TRUE	1.333
868	CPI-SC07763D025	LAMC1_integrin_aVb3_complex	simple:P11047	complex:integrin_aVb3_complex	LAMC1		TRUE	FALSE	FALSE	curated	TRUE	1.333
869	CPI-CC0033B8550	RAreceptor_RARB_RXRB_atRetinoicAcid_byALDH1A2	complex:RAreceptor_RARB_RXRB	complex:atRetinoicAcid_byALDH1A2			TRUE	TRUE	FALSE	curated	FALSE	1.333
870	CPI-CC0B7305040	RAreceptor_RARG_atRetinoicAcid_byALDH1A2	complex:RAreceptor_RARG	complex:atRetinoicAcid_byALDH1A2			TRUE	TRUE	FALSE	curated	FALSE	1.333
871	CPI-CC03471D12E	RAreceptor_RXRA_atRetinoicAcid_byALDH1A2	complex:RAreceptor_RXRA	complex:atRetinoicAcid_byALDH1A2			TRUE	TRUE	FALSE	curated	FALSE	1.333
872	CPI-CC0EE65B390	RAreceptor_RXRB_atRetinoicAcid_byALDH1A2	complex:RAreceptor_RXRB	complex:atRetinoicAcid_byALDH1A2			TRUE	TRUE	FALSE	curated	FALSE	1.333
873	CPI-CC019B04ACA	RAreceptor_RARA_atRetinoicAcid_byALDH1A3	complex:RAreceptor_RARA	complex:atRetinoicAcid_byALDH1A3			TRUE	TRUE	FALSE	curated	FALSE	1.333
874	CPI-CC034CDFF5A	RAreceptor_RARA_RXRA_atRetinoicAcid_byALDH1A3	complex:RAreceptor_RARA_RXRA	complex:atRetinoicAcid_byALDH1A3			TRUE	TRUE	FALSE	curated	FALSE	1.333
875	CPI-CC03D29A57A	RAreceptor_RARB_atRetinoicAcid_byALDH1A3	complex:RAreceptor_RARB	complex:atRetinoicAcid_byALDH1A3			TRUE	TRUE	FALSE	curated	FALSE	1.333
876	CPI-CC02DA10AF1	RAreceptor_RARB_RXRB_atRetinoicAcid_byALDH1A3	complex:RAreceptor_RARB_RXRB	complex:atRetinoicAcid_byALDH1A3			TRUE	TRUE	FALSE	curated	FALSE	1.333
877	CPI-CC08FFD9783	RAreceptor_RARG_atRetinoicAcid_byALDH1A3	complex:RAreceptor_RARG	complex:atRetinoicAcid_byALDH1A3			TRUE	TRUE	FALSE	curated	FALSE	1.333
878	CPI-CC03F4523A8	RAreceptor_RXRA_atRetinoicAcid_byALDH1A3	complex:RAreceptor_RXRA	complex:atRetinoicAcid_byALDH1A3			TRUE	TRUE	FALSE	curated	FALSE	1.333
879	CPI-CC0D18F107A	RAreceptor_RXRB_atRetinoicAcid_byALDH1A3	complex:RAreceptor_RXRB	complex:atRetinoicAcid_byALDH1A3			TRUE	TRUE	FALSE	curated	FALSE	1.333
880	CPI-SS00797FD15	EDA_EDA2R	simple:Q92838	simple:Q9HAV5	EDA	EDA2R	TRUE	FALSE	TRUE	guidetopharmacology.org	FALSE	1.333
881	CPI-SS05A8552D7	EDA_EDAR	simple:Q92838	simple:Q9UNE0	EDA	EDAR	TRUE	FALSE	TRUE	guidetopharmacology.org	FALSE	1.333
882	CPI-SC090068F7B	TSLP_TSLPR	simple:Q969D9	complex:TSLPR	TSLP		TRUE	FALSE	TRUE	curated	FALSE	1.333
883	CPI-SC047CEF2DD	CRLF2_TSLPR	simple:Q9HC73	complex:TSLPR	CRLF2		TRUE	TRUE	TRUE	curated	FALSE	1.333
884	CPI-SS0F2FBF1F6	ROBO3_NELL2	simple:Q96MS0	simple:Q99435	ROBO3	NELL2	TRUE	TRUE	FALSE	curated	FALSE	1.333
885	CPI-SC060C69786	NRTN_RET_receptor_2	simple:Q99748	complex:RET_receptor_2	NRTN		TRUE	FALSE	TRUE	curated	FALSE	1.333
886	CPI-CC07740C2C7	RAreceptor_RARB_atRetinoicAcid_byALDH1A2	complex:RAreceptor_RARB	complex:atRetinoicAcid_byALDH1A2			TRUE	TRUE	FALSE	curated	FALSE	1.333
887	CPI-CC006FA0683	RAreceptor_RARA_RXRA_atRetinoicAcid_byALDH1A2	complex:RAreceptor_RARA_RXRA	complex:atRetinoicAcid_byALDH1A2			TRUE	TRUE	FALSE	curated	FALSE	1.333
888	CPI-CC026C4A350	RAreceptor_RARA_atRetinoicAcid_byALDH1A2	complex:RAreceptor_RARA	complex:atRetinoicAcid_byALDH1A2			TRUE	TRUE	FALSE	curated	FALSE	1.333
889	CPI-CS04A56D5BE	12oxoLeukotrieneB4_byPTGR1_LTB4R2	complex:12oxoLeukotrieneB4_byPTGR1	simple:Q9NPC1		LTB4R2	TRUE	FALSE	TRUE	curated	FALSE	1.333
890	CPI-SC06D7BD0F6	FN1_integrin_aVb3_complex	simple:P02751	complex:integrin_aVb3_complex	FN1		TRUE	FALSE	FALSE	curated	TRUE	1.333
891	CPI-SC05C71E348	CD47_SIRB1_complex	simple:Q08722	complex:SIRB1_complex	CD47		FALSE	TRUE	TRUE	curated	FALSE	1.333
892	CPI-SS0893BD6B6	IL16_GRIN2C	simple:Q14005	simple:Q14957	IL16	GRIN2C	TRUE	FALSE	TRUE	I2D	FALSE	1.333
893	CPI-SC03E67206C	SPP1_integrin_aVb3_complex	simple:P10451	complex:integrin_aVb3_complex	SPP1		TRUE	FALSE	FALSE	curated	TRUE	1.333
894	CPI-SS0B01D306C	CCL5_CCR5	simple:P13501	simple:P51681	CCL5	CCR5	TRUE	FALSE	TRUE	curated	FALSE	1.333
895	CPI-SS070BE6035	NTRK2_NTN4	simple:Q16620	simple:Q9HB63	NTRK2	NTN4	TRUE	TRUE	FALSE	curated	FALSE	1.333
896	CPI-SS0A1028EF5	UNC5D_NTN4	simple:Q6UXZ4	simple:Q9HB63	UNC5D	NTN4	TRUE	TRUE	FALSE	curated	FALSE	1.333
897	CPI-SS005F1054E	UNC5B_NTN4	simple:Q8IZJ1	simple:Q9HB63	UNC5B	NTN4	TRUE	TRUE	FALSE	curated	FALSE	1.333
898	CPI-SS02A8BD654	TAC1_TACR1	simple:P20366	simple:P25103	TAC1	TACR1	TRUE	FALSE	TRUE	curated	FALSE	1.333
899	CPI-SS0C090A257	CCL3_CCR5	simple:P10147	simple:P51681	CCL3	CCR5	TRUE	FALSE	TRUE	curated	FALSE	1.333
900	CPI-SS08EDE5442	IGFL2_IGFLR1	simple:Q6UWQ7	simple:Q9H665	IGFL2	IGFLR1	TRUE	FALSE	TRUE	curated	FALSE	1.333
901	CPI-CS007D418BE	2arachidonoylglycerol_byDAGLB_CNR1	complex:2arachidonoylglycerol_byDAGLB	simple:P21554		CNR1	TRUE	FALSE	TRUE	curated	FALSE	1.333
902	CPI-SS08C995EB4	CXCL17_GPR35	simple:Q6UXB2	simple:Q9HC97	CXCL17	GPR35	TRUE	FALSE	TRUE	guidetopharmacology.org	FALSE	1.333
903	CPI-SS025C8F785	CLEC2B_KLRF1	simple:Q92478	simple:Q9NZS2	CLEC2B	KLRF1	FALSE	TRUE	TRUE	curated	FALSE	1.333
904	CPI-CS03629A52A	2arachidonoylglycerol_byDAGLA_CNR1	complex:2arachidonoylglycerol_byDAGLA	simple:P21554		CNR1	TRUE	FALSE	TRUE	curated	FALSE	1.333
905	CPI-CS0A0F970F5	LeukotrieneD4_byGGT1_CYSLTR2	complex:LeukotrieneD4_byGGT1	simple:Q9NS75		CYSLTR2	TRUE	FALSE	TRUE	curated	FALSE	1.333
906	CPI-CS01FC3CF4D	LeukotrieneC4_byLTC4S_CYSLTR2	complex:LeukotrieneC4_byLTC4S	simple:Q9NS75		CYSLTR2	TRUE	FALSE	TRUE	curated	FALSE	1.333
907	CPI-CS0F5B070C5	LeukotrieneB4_byLTA4H_LTB4R2	complex:LeukotrieneB4_byLTA4H	simple:Q9NPC1		LTB4R2	TRUE	FALSE	TRUE	curated	FALSE	1.333
908	CPI-SS0D1D95883	CCL4_CCR5	simple:P13236	simple:P51681	CCL4	CCR5	TRUE	FALSE	TRUE	curated	FALSE	1.333
909	CPI-SS061ED1543	TAC1_TACR2	simple:P20366	simple:P21452	TAC1	TACR2	TRUE	FALSE	TRUE	curated	FALSE	1.333
910	CPI-SS03DA2A820	FGF2_CD44	simple:P09038	simple:P16070	FGF2	CD44	TRUE	FALSE	TRUE	I2D,InnateDB-All	FALSE	1.333
911	CPI-SS0CE7506A6	LAG3_FGL1	simple:P18627	simple:Q08830	LAG3	FGL1	TRUE	FALSE	FALSE	curated	FALSE	1.333
912	CPI-SS020478ED6	ATP6AP2_REN	simple:O75787	simple:P00797	ATP6AP2	REN	TRUE	TRUE	FALSE	curated	FALSE	1.333
913	CPI-SS05162C56B	NTF3_NTRK3	simple:P20783	simple:Q16288	NTF3	NTRK3	TRUE	FALSE	TRUE	curated	FALSE	1.333
914	CPI-SS01D36DDFA	PTPRS_NTRK3	simple:Q13332	simple:Q16288	PTPRS	NTRK3	FALSE	TRUE	TRUE	curated	FALSE	1.333
915	CPI-SS04F1CBF06	NTN1_DCC	simple:O95631	simple:P43146	NTN1	DCC	TRUE	FALSE	TRUE	curated	FALSE	1.333
916	CPI-SS00C9DE87A	NTN1_UNC5B	simple:O95631	simple:Q8IZJ1	NTN1	UNC5B	TRUE	FALSE	TRUE	curated	FALSE	1.333
917	CPI-SS069A70CE7	CER1_WNT5A	simple:O95813	simple:P41221	CER1	WNT5A	TRUE	FALSE	FALSE	curated	FALSE	1.333
918	CPI-CS0D1C88065	FZD9_LRP6_WNT5A	complex:FZD9_LRP6	simple:P41221		WNT5A	TRUE	FALSE	FALSE	curated	FALSE	1.333
919	CPI-CS0F983512F	FZD8_LRP6_WNT5A	complex:FZD8_LRP6	simple:P41221		WNT5A	TRUE	FALSE	FALSE	curated	FALSE	1.333
920	CPI-SS03E7587E4	ADORA1_ENTPD1	simple:P30542	simple:P49961	ADORA1	ENTPD1	FALSE	TRUE	FALSE	curated	FALSE	1.333
921	CPI-CS0CF5A502A	FZD8_LRP5_WNT5A	complex:FZD8_LRP5	simple:P41221		WNT5A	TRUE	FALSE	FALSE	curated	FALSE	1.333
922	CPI-CS00529A443	FZD2_LRP5_WNT5A	complex:FZD2_LRP5	simple:P41221		WNT5A	TRUE	FALSE	FALSE	curated	FALSE	1.333
923	CPI-CS0A527731D	FZD10_LRP5_WNT5A	complex:FZD10_LRP5	simple:P41221		WNT5A	TRUE	FALSE	FALSE	curated	FALSE	1.333
924	CPI-SS08696CC33	SFRP4_WNT5B	simple:Q6FHJ7	simple:Q9H1J7	SFRP4	WNT5B	TRUE	FALSE	FALSE	curated	FALSE	1.333
925	CPI-SS0F21F1570	KNG1_BDKRB2	simple:P01042	simple:P30411	KNG1	BDKRB2	TRUE	FALSE	TRUE	curated	FALSE	1.333
926	CPI-SS071F7D46C	CER1_WNT5B	simple:O95813	simple:Q9H1J7	CER1	WNT5B	TRUE	FALSE	FALSE	curated	FALSE	1.333
927	CPI-SS0BCCDFA7A	NAMPT_IL13RA2	simple:P43490	simple:Q14627	NAMPT	IL13RA2	TRUE	FALSE	TRUE	InnateDB-All	FALSE	1.333
928	CPI-SS0186F8AED	TNFSF9_IL13RA2	simple:P41273	simple:Q14627	TNFSF9	IL13RA2	TRUE	FALSE	TRUE	InnateDB-All	FALSE	1.333
929	CPI-SC0A55A6FA0	NR1I2_Pregnenolone_byCYP11A1	simple:O75469	complex:Pregnenolone_byCYP11A1	NR1I2		TRUE	TRUE	FALSE	curated	FALSE	1.333
930	CPI-CS04A96900E	FDZ8_RYK_WNT5A	complex:FDZ8_RYK	simple:P41221		WNT5A	TRUE	TRUE	FALSE	curated	FALSE	1.333
931	CPI-CS0D1E4E6C2	FZD10_LRP5_WNT3	complex:FZD10_LRP5	simple:P56703		WNT3	TRUE	FALSE	FALSE	curated	FALSE	1.333
932	CPI-SS02B567BC7	PLXNC1_SEMA7A	simple:O60486	simple:O75326	PLXNC1	SEMA7A	FALSE	TRUE	FALSE	curated	FALSE	1.333
933	CPI-CS0444041A5	FZD5_LRP6_WNT3	complex:FZD5_LRP6	simple:P56703		WNT3	TRUE	FALSE	FALSE	curated	FALSE	1.333
934	CPI-CS02B318AF4	FZD5_LRP5_WNT3	complex:FZD5_LRP5	simple:P56703		WNT3	TRUE	FALSE	FALSE	curated	FALSE	1.333
935	CPI-CS0349DDD33	FZD4_LRP6_WNT3	complex:FZD4_LRP6	simple:P56703		WNT3	TRUE	FALSE	FALSE	curated	FALSE	1.333
936	CPI-CS08FF72B3A	FZD4_LRP5_WNT3	complex:FZD4_LRP5	simple:P56703		WNT3	TRUE	FALSE	FALSE	curated	FALSE	1.333
937	CPI-CS0BF2D6216	FZD3_LRP6_WNT3	complex:FZD3_LRP6	simple:P56703		WNT3	TRUE	FALSE	FALSE	curated	FALSE	1.333
938	CPI-CS0E6007E1E	FZD3_LRP5_WNT3	complex:FZD3_LRP5	simple:P56703		WNT3	TRUE	FALSE	FALSE	curated	FALSE	1.333
939	CPI-CS09572EF0C	FZD2_LRP6_WNT3	complex:FZD2_LRP6	simple:P56703		WNT3	TRUE	FALSE	FALSE	curated	FALSE	1.333
940	CPI-CS09C6CE302	FZD2_LRP5_WNT3	complex:FZD2_LRP5	simple:P56703		WNT3	TRUE	FALSE	FALSE	curated	FALSE	1.333
941	CPI-SS0A606E2DA	GH1_PRLR	simple:P01241	simple:P16471	GH1	PRLR	TRUE	FALSE	TRUE	I2D,InnateDB-All,IntAct	FALSE	1.333
942	CPI-SS0F7A89A4F	SHH_HHIP	simple:Q15465	simple:Q96QV1	SHH	HHIP	TRUE	FALSE	FALSE	curated	FALSE	1.333
943	CPI-SS0B0CF0EDF	TNFSF15_TNFRSF25	simple:O95150	simple:Q93038	TNFSF15	TNFRSF25	TRUE	FALSE	TRUE	curated	FALSE	1.333
944	CPI-CS041DB789A	FZD1_LRP5_WNT3	complex:FZD1_LRP5	simple:P56703		WNT3	TRUE	FALSE	FALSE	curated	FALSE	1.333
945	CPI-SS0DF9024C0	WNT3_SFRP1	simple:P56703	simple:Q8N474	WNT3	SFRP1	TRUE	FALSE	FALSE	curated	FALSE	1.333
946	CPI-SS02461AE98	HCRT_HCRTR2	simple:O43612	simple:O43614	HCRT	HCRTR2	TRUE	FALSE	TRUE	curated	FALSE	1.333
947	CPI-CS0E310104C	FZD10_LRP6_WNT3	complex:FZD10_LRP6	simple:P56703		WNT3	TRUE	FALSE	FALSE	curated	FALSE	1.333
948	CPI-SC0FDB4B6D9	GDF9_TGFR_BMPR2	simple:O60383	complex:TGFR_BMPR2	GDF9		TRUE	FALSE	TRUE	curated	FALSE	1.333
949	CPI-SS06301158F	DSCAM_NTN1	simple:O60469	simple:O95631	DSCAM	NTN1	TRUE	FALSE	FALSE	curated	FALSE	1.333
950	CPI-SS0EB74F3FF	UNC5C_NTN1	simple:O95185	simple:O95631	UNC5C	NTN1	TRUE	TRUE	FALSE	curated	FALSE	1.333
951	CPI-CS0113A05E1	FZD1_LRP6_WNT3	complex:FZD1_LRP6	simple:P56703		WNT3	TRUE	FALSE	FALSE	curated	FALSE	1.333
952	CPI-CS0A2518705	FZD6_LRP6_WNT3	complex:FZD6_LRP6	simple:P56703		WNT3	TRUE	FALSE	FALSE	curated	FALSE	1.333
953	CPI-SS0ACD3CCEE	GH1_GHR	simple:P01241	simple:P10912	GH1	GHR	TRUE	FALSE	TRUE	curated	FALSE	1.333
954	CPI-CS0F6EF74BE	FZD9_LRP6_WNT5B	complex:FZD9_LRP6	simple:Q9H1J7		WNT5B	TRUE	FALSE	FALSE	curated	FALSE	1.333
955	CPI-SC0AEDA1E97	THRB_Triiodothyronine_byDIO3	simple:P10828	complex:Triiodothyronine_byDIO3	THRB		TRUE	FALSE	FALSE	curated	FALSE	1.333
956	CPI-SS0C4FA643F	HLA-E_KLRC2	simple:P13747	simple:P26717	HLA-E	KLRC2	FALSE	FALSE	TRUE	curated	FALSE	1.333
957	CPI-CS016CDFE07	5SHpETE_byALOX5_OXER1	complex:5SHpETE_byALOX5	simple:Q8TDS5		OXER1	TRUE	FALSE	TRUE	curated	FALSE	1.333
958	CPI-SS008700E67	CCL8_ACKR1	simple:P80075	simple:Q16570	CCL8	ACKR1	TRUE	FALSE	TRUE	I2D	FALSE	1.333
959	CPI-SS0E292C126	KLRB1_CLEC2D	simple:Q12918	simple:Q9UHP7	KLRB1	CLEC2D	FALSE	TRUE	TRUE	curated	FALSE	1.333
960	CPI-SS088C1035B	NTF4_NTRK2	simple:P34130	simple:Q16620	NTF4	NTRK2	TRUE	FALSE	TRUE	curated	FALSE	1.333
961	CPI-SS093E05DD4	NTF3_NTRK2	simple:P20783	simple:Q16620	NTF3	NTRK2	TRUE	FALSE	TRUE	curated	FALSE	1.333
962	CPI-SS0A1864A37	NPR1_NPPC	simple:P16066	simple:P23582	NPR1	NPPC	TRUE	TRUE	FALSE	InnateDB-All	FALSE	1.333
963	CPI-SS0EB4002A2	NPR3_NPPC	simple:P17342	simple:P23582	NPR3	NPPC	TRUE	TRUE	FALSE	I2D,InnateDB-All	FALSE	1.333
964	CPI-SS06B94F144	NPR2_NPPC	simple:P20594	simple:P23582	NPR2	NPPC	TRUE	TRUE	FALSE	guidetopharmacology.org	FALSE	1.333
965	CPI-SC02A19FC2F	IFNB1_Type_I_IFNR	simple:P01574	complex:Type_I_IFNR	IFNB1		TRUE	FALSE	TRUE	curated	FALSE	1.333
966	CPI-SS00AD71822	CCK_CCKBR	simple:P06307	simple:P32239	CCK	CCKBR	TRUE	FALSE	TRUE	curated	FALSE	1.333
967	CPI-SC061E89E41	VCAM1_integrin_a9b1_complex	simple:P19320	complex:integrin_a9b1_complex	VCAM1		FALSE	FALSE	FALSE	curated	TRUE	1.333
968	CPI-SC0B5F57CE1	TNC_integrin_a9b1_complex	simple:P24821	complex:integrin_a9b1_complex	TNC		TRUE	FALSE	FALSE	curated	TRUE	1.333
969	CPI-SC0EB9B5460	L1CAM_integrin_a9b1_complex	simple:P32004	complex:integrin_a9b1_complex	L1CAM		FALSE	FALSE	FALSE	curated	TRUE	1.333
970	CPI-SS081AD39D7	PECAM1_CD177	simple:P16284	simple:Q8N6Q3	PECAM1	CD177	FALSE	TRUE	FALSE	curated	FALSE	1.333
971	CPI-SC06E1D6120	TSHR_Thyrotropin	simple:P16473	complex:Thyrotropin	TSHR		TRUE	TRUE	FALSE	curated	FALSE	1.333
972	CPI-SC0D782CD93	THRA_Triiodothyronine_byDIO3	simple:P10827	complex:Triiodothyronine_byDIO3	THRA		TRUE	TRUE	FALSE	curated	FALSE	1.333
973	CPI-CS0003C70E9	FZD10_LRP5_WNT11	complex:FZD10_LRP5	simple:O96014		WNT11	TRUE	FALSE	FALSE	curated	FALSE	1.333
974	CPI-CS0481C1F9A	FZD1_LRP5_WNT11	complex:FZD1_LRP5	simple:O96014		WNT11	TRUE	FALSE	FALSE	curated	FALSE	1.333
975	CPI-CS0F29C6285	FZD1_LRP6_WNT11	complex:FZD1_LRP6	simple:O96014		WNT11	TRUE	FALSE	FALSE	curated	FALSE	1.333
976	CPI-CS0AE8152FD	FZD8_LRP6_WNT5B	complex:FZD8_LRP6	simple:Q9H1J7		WNT5B	TRUE	FALSE	FALSE	curated	FALSE	1.333
977	CPI-CS0DB2153A6	FZD8_LRP5_WNT5B	complex:FZD8_LRP5	simple:Q9H1J7		WNT5B	TRUE	FALSE	FALSE	curated	FALSE	1.333
978	CPI-SS0431D2256	TNFSF9_TNFRSF9	simple:P41273	simple:Q07011	TNFSF9	TNFRSF9	TRUE	FALSE	TRUE	curated	FALSE	1.333
979	CPI-CS0DF112C1C	FZD2_LRP5_WNT5B	complex:FZD2_LRP5	simple:Q9H1J7		WNT5B	TRUE	FALSE	FALSE	curated	FALSE	1.333
980	CPI-SS00B1BEE64	CD2_CD58	simple:P06729	simple:P19256	CD2	CD58	FALSE	TRUE	FALSE	curated	FALSE	1.333
981	CPI-CS01D8707DF	FZD1_LRP6_WNT5B	complex:FZD1_LRP6	simple:Q9H1J7		WNT5B	TRUE	FALSE	FALSE	curated	FALSE	1.333
982	CPI-SS05BE83BC6	CSF1R_CSF3	simple:P07333	simple:P09919	CSF1R	CSF3	TRUE	TRUE	FALSE	guidetopharmacology.org	FALSE	1.333
983	CPI-SS0DFA98A14	CSF1R_IL34	simple:P07333	simple:Q6ZMJ4	CSF1R	IL34	TRUE	TRUE	FALSE	curated	FALSE	1.333
984	CPI-SC02CD655EB	CALCB_RAMP1_complex	simple:P10092	complex:RAMP1_complex	CALCB		TRUE	FALSE	TRUE	curated	FALSE	1.333
985	CPI-SS07F60834D	MET_HGF	simple:P08581	simple:P14210	MET	HGF	TRUE	TRUE	FALSE	curated	FALSE	1.333
986	CPI-CS0B031BE95	FZD10_LRP5_WNT5B	complex:FZD10_LRP5	simple:Q9H1J7		WNT5B	TRUE	FALSE	FALSE	curated	FALSE	1.333
987	CPI-SS0F8288403	CER1_WNT11	simple:O95813	simple:O96014	CER1	WNT11	TRUE	FALSE	FALSE	curated	FALSE	1.333
988	CPI-SS08376F0E6	CSF3_CSF3R	simple:P09919	simple:Q99062	CSF3	CSF3R	TRUE	FALSE	TRUE	curated	FALSE	1.333
989	CPI-CS09D722BE6	FZD9_LRP6_WNT11	complex:FZD9_LRP6	simple:O96014		WNT11	TRUE	FALSE	FALSE	curated	FALSE	1.333
990	CPI-CS000A36A67	FZD8_LRP6_WNT11	complex:FZD8_LRP6	simple:O96014		WNT11	TRUE	FALSE	FALSE	curated	FALSE	1.333
991	CPI-CS03B3DCBA3	FZD8_LRP5_WNT11	complex:FZD8_LRP5	simple:O96014		WNT11	TRUE	FALSE	FALSE	curated	FALSE	1.333
992	CPI-SC0F0F8F51F	AR_Testosterone_byHSD17B3	simple:P10275	complex:Testosterone_byHSD17B3	AR		TRUE	TRUE	FALSE	curated	FALSE	1.333
993	CPI-CS0372FC240	FZD2_LRP5_WNT11	complex:FZD2_LRP5	simple:O96014		WNT11	TRUE	FALSE	FALSE	curated	FALSE	1.333
994	CPI-CS07545410E	FZD1_LRP5_WNT5B	complex:FZD1_LRP5	simple:Q9H1J7		WNT5B	TRUE	FALSE	FALSE	curated	FALSE	1.333
995	CPI-SS01E6C2BB8	WNT2_SFRP1	simple:P09544	simple:Q8N474	WNT2	SFRP1	TRUE	FALSE	FALSE	curated	FALSE	1.333
996	CPI-SS0D2044B87	WNT3_SFRP5	simple:P56703	simple:Q5T4F7	WNT3	SFRP5	TRUE	FALSE	FALSE	curated	FALSE	1.333
997	CPI-SS0014DB67C	CER1_MRC2	simple:O95813	simple:Q9UBG0	CER1	MRC2	TRUE	FALSE	TRUE	InnateDB-All	FALSE	1.333
998	CPI-SC01D9AD677	L1CAM_integrin_aVb1_complex	simple:P32004	complex:integrin_aVb1_complex	L1CAM		FALSE	FALSE	FALSE	curated	TRUE	1.333
999	CPI-SS07AD626C8	VDR_HBEGF	simple:P11473	simple:Q99075	VDR	HBEGF	TRUE	TRUE	TRUE	InnateDB	FALSE	1.333
1000	CPI-SC09B2D1C63	TNC_integrin_a8b1_complex	simple:P24821	complex:integrin_a8b1_complex	TNC		TRUE	FALSE	FALSE	curated	TRUE	1.333
1001	CPI-SC08F3F7DC6	PLA2G2A_integrin_a5b1_complex	simple:P14555	complex:integrin_a5b1_complex	PLA2G2A		TRUE	FALSE	FALSE	curated	TRUE	1.333
1002	CPI-SC02CB6F5A5	L1CAM_integrin_a5b1_complex	simple:P32004	complex:integrin_a5b1_complex	L1CAM		FALSE	FALSE	FALSE	curated	TRUE	1.333
1003	CPI-SC06C0A2080	VCAM1_integrin_a4b7_complex	simple:P19320	complex:integrin_a4b7_complex	VCAM1		FALSE	FALSE	FALSE	curated	TRUE	1.333
1004	CPI-SC0FA241084	CSPG4_integrin_a3b1_complex	simple:Q6UVK1	complex:integrin_a3b1_complex	CSPG4		FALSE	FALSE	FALSE	curated	TRUE	1.333
1005	CPI-SC0E5A1BA8E	LAMA3_integrin_a3b1_complex	simple:Q16787	complex:integrin_a3b1_complex	LAMA3		TRUE	FALSE	FALSE	curated	TRUE	1.333
1006	CPI-SS0ACD487F0	L1CAM_L1CAM	simple:P32004	simple:P32004	L1CAM	L1CAM	FALSE	FALSE	FALSE	curated	FALSE	1.333
1007	CPI-SC088D2EEF4	L1CAM_integrin_a2Bb3_complex	simple:P32004	complex:integrin_a2Bb3_complex	L1CAM		FALSE	FALSE	FALSE	curated	TRUE	1.333
1008	CPI-SC0A460766C	LAMC1_integrin_a2b1_complex	simple:P11047	complex:integrin_a2b1_complex	LAMC1		TRUE	FALSE	FALSE	curated	TRUE	1.333
1009	CPI-SC0D5DDAD29	COL20A1_integrin_a2b1_complex	simple:Q9P218	complex:integrin_a2b1_complex	COL20A1		TRUE	FALSE	FALSE	curated	TRUE	1.333
1010	CPI-SC0B86B7CED	COL12A1_integrin_a2b1_complex	simple:Q99715	complex:integrin_a2b1_complex	COL12A1		TRUE	FALSE	FALSE	curated	TRUE	1.333
1011	CPI-SS004A073E1	NTRK1_NTF3	simple:P04629	simple:P20783	NTRK1	NTF3	TRUE	TRUE	FALSE	curated	FALSE	1.333
1012	CPI-SS0ADA587B4	NGFR_NTF3	simple:P08138	simple:P20783	NGFR	NTF3	TRUE	TRUE	FALSE	curated	FALSE	1.333
1013	CPI-SC0D10396B4	COL21A1_integrin_a2b1_complex	simple:Q96P44	complex:integrin_a2b1_complex	COL21A1		TRUE	FALSE	FALSE	curated	TRUE	1.333
1014	CPI-SC0F179D307	COL26A1_integrin_a2b1_complex	simple:Q96A83	complex:integrin_a2b1_complex	COL26A1		TRUE	FALSE	FALSE	curated	TRUE	1.333
1015	CPI-SC04D3AE2F6	COL22A1_integrin_a2b1_complex	simple:Q8NFW1	complex:integrin_a2b1_complex	COL22A1		TRUE	FALSE	FALSE	curated	TRUE	1.333
1016	CPI-SC0A2DB962D	CDH1_integrin_a2b1_complex	simple:P12830	complex:integrin_a2b1_complex	CDH1		FALSE	FALSE	FALSE	curated	TRUE	1.333
1017	CPI-SC044C2FDA4	COL27A1_integrin_a2b1_complex	simple:Q8IZC6	complex:integrin_a2b1_complex	COL27A1		TRUE	FALSE	FALSE	curated	TRUE	1.333
1018	CPI-SC030C83222	L1CAM_pL1:Ezrin	simple:P32004	complex:pL1:Ezrin	L1CAM		FALSE	FALSE	TRUE	curated	FALSE	1.333
1019	CPI-SC0C93C7670	C3_integrin_aMb2_complex	simple:P01024	complex:integrin_aMb2_complex	C3		TRUE	FALSE	FALSE	curated	TRUE	1.333
1020	CPI-SS0779676D0	NPPB_NPR2	simple:P16860	simple:P20594	NPPB	NPR2	TRUE	FALSE	TRUE	I2D,InnateDB-All	FALSE	1.333
1021	CPI-SS0098B5107	ADCYAP1_SCTR	simple:P18509	simple:P47872	ADCYAP1	SCTR	TRUE	FALSE	TRUE	I2D,InnateDB-All	FALSE	1.333
1022	CPI-SS021F26C73	SCT_SCTR	simple:P09683	simple:P47872	SCT	SCTR	TRUE	FALSE	TRUE	curated	FALSE	1.333
1023	CPI-SS0133239EA	ADCYAP1_ADCYAP1R1	simple:P18509	simple:P41586	ADCYAP1	ADCYAP1R1	TRUE	FALSE	TRUE	I2D,IMEx	FALSE	1.333
1024	CPI-CS05AB368CE	CD94:NKG2C_HLA-E	complex:CD94:NKG2C	simple:P13747		HLA-E	FALSE	TRUE	FALSE	curated	FALSE	1.333
1025	CPI-CS04EC47889	CNTF_1R_CLCF1	complex:CNTF_1R	simple:Q9UBD9		CLCF1	TRUE	TRUE	FALSE	curated	FALSE	1.333
1026	CPI-SS03969CE88	ESR2_CLCF1	simple:Q92731	simple:Q9UBD9	ESR2	CLCF1	TRUE	TRUE	FALSE	IMEx,IntAct,MatrixDB	FALSE	1.333
1027	CPI-SS0BC9F7E9E	FGF17_FGFR3	simple:O60258	simple:P22607	FGF17	FGFR3	TRUE	FALSE	TRUE	curated	FALSE	1.333
1028	CPI-SC00D92ECAF	FCER2_integrin_aMb2_complex	simple:P06734	complex:integrin_aMb2_complex	FCER2		TRUE	TRUE	FALSE	curated	TRUE	1.333
1029	CPI-SS015819E65	FGF1_FGFR3	simple:P05230	simple:P22607	FGF1	FGFR3	TRUE	FALSE	TRUE	curated	FALSE	1.333
1030	CPI-SS0D67110B0	FGF4_FGFR2	simple:P08620	simple:P21802	FGF4	FGFR2	TRUE	FALSE	TRUE	I2D	FALSE	1.333
1031	CPI-SS0F6A7A4DF	FGF18_FGFR2	simple:O76093	simple:P21802	FGF18	FGFR2	TRUE	FALSE	TRUE	I2D	FALSE	1.333
1032	CPI-SS0330D939A	FGF17_FGFR2	simple:O60258	simple:P21802	FGF17	FGFR2	TRUE	FALSE	TRUE	I2D,InnateDB-All	FALSE	1.333
1033	CPI-SS0969D6973	ESR1_FGFR2	simple:P03372	simple:P21802	ESR1	FGFR2	TRUE	TRUE	TRUE	InnateDB	FALSE	1.333
1034	CPI-SS04640F9C3	TFF1_FGFR2	simple:P04155	simple:P21802	TFF1	FGFR2	TRUE	FALSE	TRUE	IMEx,InnateDB-All,MINT	FALSE	1.333
1035	CPI-SS04A97448D	FGF1_FGFR2	simple:P05230	simple:P21802	FGF1	FGFR2	TRUE	FALSE	TRUE	curated	FALSE	1.333
1036	CPI-SS05A94DE17	FGF2_FGFR2	simple:P09038	simple:P21802	FGF2	FGFR2	TRUE	FALSE	TRUE	curated	FALSE	1.333
1037	CPI-SC0542462B9	FCER2_integrin_aXb2_complex	simple:P06734	complex:integrin_aXb2_complex	FCER2		TRUE	TRUE	FALSE	curated	TRUE	1.333
1038	CPI-SS0D636A374	FGF2_FGFR3	simple:P09038	simple:P22607	FGF2	FGFR3	TRUE	FALSE	TRUE	curated	FALSE	1.333
1039	CPI-SS0E134097C	FGF18_FGFR3	simple:O76093	simple:P22607	FGF18	FGFR3	TRUE	FALSE	TRUE	I2D	FALSE	1.333
1040	CPI-SS00FC42B03	CD44_SIGLEC15	simple:P16070	simple:Q6ZMC9	CD44	SIGLEC15	FALSE	TRUE	FALSE	curated	FALSE	1.333
1041	CPI-SC0FA343CEF	COL13A1_integrin_a2b1_complex	simple:Q5TAT6	complex:integrin_a2b1_complex	COL13A1		FALSE	FALSE	FALSE	curated	TRUE	1.333
1042	CPI-CS0A04F7238	Estradiol_byHSD17B1_ESR2	complex:Estradiol_byHSD17B1	simple:Q92731		ESR2	TRUE	FALSE	TRUE	curated	FALSE	1.333
1043	CPI-SS08123AFFE	OXT_ESR2	simple:P01178	simple:Q92731	OXT	ESR2	TRUE	FALSE	TRUE	I2D	FALSE	1.333
1044	CPI-SS0A1F696B9	TFF1_ESR2	simple:P04155	simple:Q92731	TFF1	ESR2	TRUE	FALSE	TRUE	IMEx,InnateDB-All,MINT	FALSE	1.333
1045	CPI-SC0681DB40E	COL5A1_integrin_a2b1_complex	simple:P20908	complex:integrin_a2b1_complex	COL5A1		TRUE	FALSE	FALSE	curated	TRUE	1.333
1046	CPI-SC00065C95C	COL9A1_integrin_a2b1_complex	simple:P20849	complex:integrin_a2b1_complex	COL9A1		TRUE	FALSE	FALSE	curated	TRUE	1.333
1047	CPI-SS04B547174	OXT_OXTR	simple:P01178	simple:P30559	OXT	OXTR	TRUE	FALSE	TRUE	curated	FALSE	1.333
1048	CPI-SS0C916344D	AVP_OXTR	simple:P01185	simple:P30559	AVP	OXTR	TRUE	FALSE	TRUE	I2D	FALSE	1.333
1049	CPI-SC0D3C12C3F	COL11A2_integrin_a2b1_complex	simple:P13942	complex:integrin_a2b1_complex	COL11A2		TRUE	FALSE	FALSE	curated	TRUE	1.333
1050	CPI-CS0B87D36A1	Estradiol_byCYP19A1_ESR2	complex:Estradiol_byCYP19A1	simple:Q92731		ESR2	TRUE	FALSE	TRUE	curated	FALSE	1.333
1051	CPI-SC084C79E20	COL6A3_integrin_a2b1_complex	simple:P12111	complex:integrin_a2b1_complex	COL6A3		TRUE	FALSE	FALSE	curated	TRUE	1.333
1052	CPI-CS0B163FBF9	Noradrenaline_byDBH_ADRB2	complex:Noradrenaline_byDBH	simple:P07550		ADRB2	TRUE	FALSE	TRUE	curated	FALSE	1.333
1053	CPI-SC0CCB0D955	COL6A1_integrin_a2b1_complex	simple:P12109	complex:integrin_a2b1_complex	COL6A1		TRUE	FALSE	FALSE	curated	TRUE	1.333
1054	CPI-CS043102EAA	Epinephrine_byPNMT_ADRB1	complex:Epinephrine_byPNMT	simple:P08588		ADRB1	TRUE	FALSE	TRUE	curated	FALSE	1.333
1055	CPI-CS0C2C1436F	Noradrenaline_byDBH_ADRB1	complex:Noradrenaline_byDBH	simple:P08588		ADRB1	TRUE	FALSE	TRUE	curated	FALSE	1.333
1056	CPI-SC0C8B7BCBB	COL11A1_integrin_a2b1_complex	simple:P12107	complex:integrin_a2b1_complex	COL11A1		TRUE	FALSE	FALSE	curated	TRUE	1.333
1057	CPI-CS0F38E0E82	Noradrenaline_byDBH_ADRA2A	complex:Noradrenaline_byDBH	simple:P08913		ADRA2A	TRUE	FALSE	TRUE	curated	FALSE	1.333
1058	CPI-SC046604E76	COL4A2_integrin_a2b1_complex	simple:P08572	complex:integrin_a2b1_complex	COL4A2		TRUE	FALSE	FALSE	curated	TRUE	1.333
1059	CPI-CS0567F5A28	Noradrenaline_byDBH_ADRB3	complex:Noradrenaline_byDBH	simple:P13945		ADRB3	TRUE	FALSE	TRUE	curated	FALSE	1.333
1060	CPI-SC01A5C5096	COL6A2_integrin_a2b1_complex	simple:P12110	complex:integrin_a2b1_complex	COL6A2		TRUE	FALSE	FALSE	curated	TRUE	1.333
1061	CPI-SS074CF011C	ERBB4_NRG4	simple:Q15303	simple:Q8WWG1	ERBB4	NRG4	TRUE	TRUE	FALSE	curated	FALSE	1.333
1062	CPI-CS0168A25C9	Estradiol_byHSD17B1_ESR1	complex:Estradiol_byHSD17B1	simple:P03372		ESR1	TRUE	FALSE	TRUE	curated	FALSE	1.333
1063	CPI-CS09B8977D7	Dehydroepiandrosterone_bySTS_ESR1	complex:Dehydroepiandrosterone_bySTS	simple:P03372		ESR1	TRUE	FALSE	TRUE	curated	FALSE	1.333
1064	CPI-SC088A27EA5	COL24A1_integrin_a2b1_complex	simple:Q17RW2	complex:integrin_a2b1_complex	COL24A1		TRUE	FALSE	FALSE	curated	TRUE	1.333
1065	CPI-CS06A0713BD	Cholesterol_byCEL_RORA	complex:Cholesterol_byCEL	simple:P35398		RORA	TRUE	FALSE	TRUE	curated	FALSE	1.333
1066	CPI-SC0BDD04147	COL19A1_integrin_a2b1_complex	simple:Q14993	complex:integrin_a2b1_complex	COL19A1		TRUE	FALSE	FALSE	curated	TRUE	1.333
1067	CPI-SC0A916E0E2	COL9A2_integrin_a2b1_complex	simple:Q14055	complex:integrin_a2b1_complex	COL9A2		TRUE	FALSE	FALSE	curated	TRUE	1.333
1068	CPI-SC0BB68FB34	COL9A3_integrin_a2b1_complex	simple:Q14050	complex:integrin_a2b1_complex	COL9A3		TRUE	FALSE	FALSE	curated	TRUE	1.333
1069	CPI-SC0FDD31EAB	COL4A6_integrin_a2b1_complex	simple:Q14031	complex:integrin_a2b1_complex	COL4A6		TRUE	FALSE	FALSE	curated	TRUE	1.333
1070	CPI-SC0956F4A31	COL16A1_integrin_a2b1_complex	simple:Q07092	complex:integrin_a2b1_complex	COL16A1		TRUE	FALSE	FALSE	curated	TRUE	1.333
1071	CPI-SC0CCCF9A7F	COL14A1_integrin_a2b1_complex	simple:Q05707	complex:integrin_a2b1_complex	COL14A1		TRUE	FALSE	FALSE	curated	TRUE	1.333
1072	CPI-CS029C8858F	Estradiol_byCYP19A1_ESR1	complex:Estradiol_byCYP19A1	simple:P03372		ESR1	TRUE	FALSE	TRUE	curated	FALSE	1.333
1073	CPI-SC05640277E	COL7A1_integrin_a2b1_complex	simple:Q02388	complex:integrin_a2b1_complex	COL7A1		TRUE	FALSE	FALSE	curated	TRUE	1.333
1074	CPI-SC04BD52124	COL18A1_integrin_a2b1_complex	simple:P39060	complex:integrin_a2b1_complex	COL18A1		TRUE	FALSE	FALSE	curated	TRUE	1.333
1075	CPI-SC0E85E1FB0	COL15A1_integrin_a2b1_complex	simple:P39059	complex:integrin_a2b1_complex	COL15A1		TRUE	FALSE	FALSE	curated	TRUE	1.333
1076	CPI-SC0C287AFC3	COL4A5_integrin_a2b1_complex	simple:P29400	complex:integrin_a2b1_complex	COL4A5		TRUE	FALSE	FALSE	curated	TRUE	1.333
1077	CPI-SC0D5418330	COL5A3_integrin_a2b1_complex	simple:P25940	complex:integrin_a2b1_complex	COL5A3		TRUE	FALSE	FALSE	curated	TRUE	1.333
1078	CPI-SC0F94B7D8F	COL8A2_integrin_a2b1_complex	simple:P25067	complex:integrin_a2b1_complex	COL8A2		TRUE	FALSE	FALSE	curated	TRUE	1.333
1079	CPI-CS05760BB78	Dehydroepiandrosterone_bySTS_NR1I2	complex:Dehydroepiandrosterone_bySTS	simple:O75469		NR1I2	TRUE	FALSE	TRUE	curated	FALSE	1.333
1080	CPI-CS0669F64A4	Estradiol_byCYP19A1_NR1I2	complex:Estradiol_byCYP19A1	simple:O75469		NR1I2	TRUE	FALSE	TRUE	curated	FALSE	1.333
1081	CPI-CS0EF401B5F	Estradiol_byHSD17B1_NR1I2	complex:Estradiol_byHSD17B1	simple:O75469		NR1I2	TRUE	FALSE	TRUE	curated	FALSE	1.333
1082	CPI-SC072376C7B	COL4A4_integrin_a2b1_complex	simple:P53420	complex:integrin_a2b1_complex	COL4A4		TRUE	FALSE	FALSE	curated	TRUE	1.333
1083	CPI-CS07947C107	Epinephrine_byPNMT_ADRA2B	complex:Epinephrine_byPNMT	simple:P18089		ADRA2B	TRUE	FALSE	TRUE	curated	FALSE	1.333
1084	CPI-SS0A9F17199	PYY_NPY1R	simple:P10082	simple:P25929	PYY	NPY1R	TRUE	FALSE	TRUE	guidetopharmacology.org	FALSE	1.333
1085	CPI-SS02CCE14A7	ADCYAP1_VIPR2	simple:P18509	simple:P41587	ADCYAP1	VIPR2	TRUE	FALSE	TRUE	curated	FALSE	1.333
1086	CPI-CS0B9A4CA4D	BMPR1A_BMPR2_GDF6	complex:BMPR1A_BMPR2	simple:Q6KF10		GDF6	TRUE	TRUE	FALSE	curated	FALSE	1.333
1087	CPI-CS0C623F17A	BMPR1B_BMPR2_GDF6	complex:BMPR1B_BMPR2	simple:Q6KF10		GDF6	TRUE	TRUE	FALSE	curated	FALSE	1.333
1088	CPI-CS04C402DFB	BMR1A_ACR2A_GDF6	complex:BMR1A_ACR2A	simple:Q6KF10		GDF6	TRUE	TRUE	FALSE	curated	FALSE	1.333
1089	CPI-CS0D9226707	BMR1B_AVR2A_GDF6	complex:BMR1B_AVR2A	simple:Q6KF10		GDF6	TRUE	TRUE	FALSE	curated	FALSE	1.333
1090	CPI-CS027F8BD7E	BMR1B_AVR2B_GDF6	complex:BMR1B_AVR2B	simple:Q6KF10		GDF6	TRUE	TRUE	FALSE	curated	FALSE	1.333
1091	CPI-CS0CFA0E4C5	BMPR1A_BMPR2_GDF7	complex:BMPR1A_BMPR2	simple:Q7Z4P5		GDF7	TRUE	TRUE	FALSE	curated	FALSE	1.333
1092	CPI-CS027D7A724	BMPR1B_BMPR2_GDF7	complex:BMPR1B_BMPR2	simple:Q7Z4P5		GDF7	TRUE	TRUE	FALSE	curated	FALSE	1.333
1093	CPI-CS05789C9A0	BMR1A_ACR2A_GDF7	complex:BMR1A_ACR2A	simple:Q7Z4P5		GDF7	TRUE	TRUE	FALSE	curated	FALSE	1.333
1094	CPI-CS0C99F8D96	BMR1A_AVR2B_BMP7	complex:BMR1A_AVR2B	simple:P18075		BMP7	TRUE	TRUE	FALSE	curated	FALSE	1.333
1095	CPI-CS0E5078EDE	BMR1A_AVR2B_GDF7	complex:BMR1A_AVR2B	simple:Q7Z4P5		GDF7	TRUE	TRUE	FALSE	curated	FALSE	1.333
1096	CPI-CS055E15573	BMR1B_AVR2B_GDF7	complex:BMR1B_AVR2B	simple:Q7Z4P5		GDF7	TRUE	TRUE	FALSE	curated	FALSE	1.333
1097	CPI-CS0D35E69F6	BMR1A_ACR2A_BMP7	complex:BMR1A_ACR2A	simple:P18075		BMP7	TRUE	TRUE	FALSE	curated	FALSE	1.333
1098	CPI-CS08109C435	BMPR1B_BMPR2_BMP7	complex:BMPR1B_BMPR2	simple:P18075		BMP7	TRUE	TRUE	FALSE	curated	FALSE	1.333
1099	CPI-CS05EAF93CC	BMPR1A_BMPR2_BMP7	complex:BMPR1A_BMPR2	simple:P18075		BMP7	TRUE	TRUE	FALSE	curated	FALSE	1.333
1100	CPI-CS0DD047CC3	ACVR_1B2B_receptor_GDF10	complex:ACVR_1B2B_receptor	simple:P55107		GDF10	TRUE	TRUE	FALSE	curated	FALSE	1.333
1101	CPI-CS0B174B76B	ACVR_1A2B_receptor_BMP7	complex:ACVR_1A2B_receptor	simple:P18075		BMP7	TRUE	TRUE	FALSE	curated	FALSE	1.333
1102	CPI-SS0E6D96A59	CSF2_NR3C1	simple:P04141	simple:P04150	CSF2	NR3C1	TRUE	FALSE	TRUE	InnateDB	FALSE	1.333
1103	CPI-SS092E57263	CSF2_CSF1R	simple:P04141	simple:P07333	CSF2	CSF1R	TRUE	FALSE	TRUE	guidetopharmacology.org	FALSE	1.333
1104	CPI-CS0BDA0D08C	BMR1B_AVR2A_GDF7	complex:BMR1B_AVR2A	simple:Q7Z4P5		GDF7	TRUE	TRUE	FALSE	curated	FALSE	1.333
1105	CPI-CS00F859B66	ACVR_1A2A_receptor_BMP7	complex:ACVR_1A2A_receptor	simple:P18075		BMP7	TRUE	TRUE	FALSE	curated	FALSE	1.333
1106	CPI-CS0DF85303A	BMR1B_AVR2A_BMP7	complex:BMR1B_AVR2A	simple:P18075		BMP7	TRUE	TRUE	FALSE	curated	FALSE	1.333
1107	CPI-CS0E1BF543E	ACVR1_BMPR2_BMP5	complex:ACVR1_BMPR2	simple:P22003		BMP5	TRUE	TRUE	FALSE	curated	FALSE	1.333
1108	CPI-CC05E2C9AF8	ACVR_1B2A_receptor_Inhibin_ligand_A	complex:ACVR_1B2A_receptor	complex:Inhibin_ligand_A			TRUE	TRUE	FALSE	curated	FALSE	1.333
1109	CPI-CC0CC548F18	ACVR_1B2B_receptor_Inhibin_ligand_A	complex:ACVR_1B2B_receptor	complex:Inhibin_ligand_A			TRUE	TRUE	FALSE	curated	FALSE	1.333
1110	CPI-CC0680A24B2	ACVR_1C2A_receptor_Inhibin_ligand_A	complex:ACVR_1C2A_receptor	complex:Inhibin_ligand_A			TRUE	TRUE	FALSE	curated	FALSE	1.333
1111	CPI-CC0BCF8F0E9	ACVR_1C2B_receptor_Inhibin_ligand_A	complex:ACVR_1C2B_receptor	complex:Inhibin_ligand_A			TRUE	TRUE	FALSE	curated	FALSE	1.333
1112	CPI-CS0E467E60C	ACVR_1A2A_receptor_INHA	complex:ACVR_1A2A_receptor	simple:P05111		INHA	TRUE	TRUE	FALSE	curated	FALSE	1.333
1113	CPI-CS004C594E2	ACVR_1A2B_receptor_INHA	complex:ACVR_1A2B_receptor	simple:P05111		INHA	TRUE	TRUE	FALSE	curated	FALSE	1.333
1114	CPI-CS03F19BFCB	ACVR_1B2A_receptor_INHA	complex:ACVR_1B2A_receptor	simple:P05111		INHA	TRUE	TRUE	FALSE	curated	FALSE	1.333
1115	CPI-CS08387C315	ACVR_1B2B_receptor_INHA	complex:ACVR_1B2B_receptor	simple:P05111		INHA	TRUE	TRUE	FALSE	curated	FALSE	1.333
1116	CPI-CS08A853007	BMR1B_AVR2B_BMP7	complex:BMR1B_AVR2B	simple:P18075		BMP7	TRUE	TRUE	FALSE	curated	FALSE	1.333
1117	CPI-CS096F1E209	ACVR_1C2A_receptor_INHA	complex:ACVR_1C2A_receptor	simple:P05111		INHA	TRUE	TRUE	FALSE	curated	FALSE	1.333
1118	CPI-CS0BEC40E19	BMR1B_AVR2B_BMP5	complex:BMR1B_AVR2B	simple:P22003		BMP5	TRUE	TRUE	FALSE	curated	FALSE	1.333
1119	CPI-CS01A4D7E2F	BMR1B_AVR2A_BMP5	complex:BMR1B_AVR2A	simple:P22003		BMP5	TRUE	TRUE	FALSE	curated	FALSE	1.333
1120	CPI-CS0CA393CC5	BMR1A_AVR2B_BMP5	complex:BMR1A_AVR2B	simple:P22003		BMP5	TRUE	TRUE	FALSE	curated	FALSE	1.333
1121	CPI-CS047EE9E03	BMR1A_ACR2A_BMP5	complex:BMR1A_ACR2A	simple:P22003		BMP5	TRUE	TRUE	FALSE	curated	FALSE	1.333
1122	CPI-CS02C93975C	BMPR1B_BMPR2_BMP5	complex:BMPR1B_BMPR2	simple:P22003		BMP5	TRUE	TRUE	FALSE	curated	FALSE	1.333
1123	CPI-CS046BCFC6F	BMPR1A_BMPR2_BMP5	complex:BMPR1A_BMPR2	simple:P22003		BMP5	TRUE	TRUE	FALSE	curated	FALSE	1.333
1124	CPI-CS0FA9360D5	ACVR_1A2B_receptor_BMP5	complex:ACVR_1A2B_receptor	simple:P22003		BMP5	TRUE	TRUE	FALSE	curated	FALSE	1.333
1125	CPI-CS04751C6A3	ACVR_1A2A_receptor_BMP5	complex:ACVR_1A2A_receptor	simple:P22003		BMP5	TRUE	TRUE	FALSE	curated	FALSE	1.333
1126	CPI-CS09DFE4623	ACVR_1C2B_receptor_INHA	complex:ACVR_1C2B_receptor	simple:P05111		INHA	TRUE	TRUE	FALSE	curated	FALSE	1.333
1127	CPI-SS0445D021B	PYY_NPY5R	simple:P10082	simple:Q15761	PYY	NPY5R	TRUE	FALSE	TRUE	I2D	FALSE	1.333
1128	CPI-CS08CC8F9D3	ACVR1_BMPR2_BMP7	complex:ACVR1_BMPR2	simple:P18075		BMP7	TRUE	TRUE	FALSE	curated	FALSE	1.333
1129	CPI-SS06E2D8F96	RLN1_AR	simple:P04808	simple:P10275	RLN1	AR	TRUE	FALSE	TRUE	InnateDB-All	FALSE	1.333
1130	CPI-SS0DBA81CCF	HLA-G_LILRB2	simple:P17693	simple:Q8N423	HLA-G	LILRB2	FALSE	TRUE	TRUE	curated	FALSE	1.333
1131	CPI-SS00150FB64	HLA-F_LILRB1	simple:P30511	simple:Q8NHL6	HLA-F	LILRB1	TRUE	FALSE	TRUE	curated	FALSE	1.333
1132	CPI-SS05CE87F88	HLA-G_LILRB1	simple:P17693	simple:Q8NHL6	HLA-G	LILRB1	TRUE	TRUE	TRUE	curated	FALSE	1.333
1133	CPI-SS06C0074BD	CCL21_CCR7	simple:O00585	simple:P32248	CCL21	CCR7	TRUE	FALSE	TRUE	curated	FALSE	1.333
1134	CPI-SS039863E62	CCL25_CCR9	simple:O15444	simple:P51686	CCL25	CCR9	TRUE	FALSE	TRUE	curated	FALSE	1.333
1135	CPI-SC0322BA9B5	IGF1_integrin_a6b4_complex	simple:P05019	complex:integrin_a6b4_complex	IGF1		TRUE	FALSE	FALSE	curated	TRUE	1.333
1136	CPI-SS0D46E2B45	TGFB3_TGFBR3	simple:P10600	simple:Q03167	TGFB3	TGFBR3	TRUE	FALSE	TRUE	curated	FALSE	1.333
1137	CPI-SS068C742A1	FGF1_TGFBR3	simple:P05230	simple:Q03167	FGF1	TGFBR3	TRUE	FALSE	TRUE	InnateDB-All	FALSE	1.333
1138	CPI-SC06CB2F292	NRG1_integrin_a6b4_complex	simple:Q02297	complex:integrin_a6b4_complex	NRG1		TRUE	TRUE	FALSE	curated	TRUE	1.333
1139	CPI-SS0CB6968B9	FGF2_FGFRL1	simple:P09038	simple:Q8N441	FGF2	FGFRL1	TRUE	FALSE	TRUE	I2D	FALSE	1.333
1140	CPI-SS008FB916C	FGF2_FGFR4	simple:P09038	simple:P22455	FGF2	FGFR4	TRUE	FALSE	TRUE	curated	FALSE	1.333
1141	CPI-SS0FFB9E01B	FGF4_FGFR1	simple:P08620	simple:P11362	FGF4	FGFR1	TRUE	FALSE	TRUE	curated	FALSE	1.333
1142	CPI-SS0755A26DD	FGF1_FGFR1	simple:P05230	simple:P11362	FGF1	FGFR1	TRUE	FALSE	TRUE	curated	FALSE	1.333
1143	CPI-SS01F67987A	FGF2_FGFR1	simple:P09038	simple:P11362	FGF2	FGFR1	TRUE	FALSE	TRUE	curated	FALSE	1.333
1144	CPI-SS0747FCACD	CXCL11_ACKR3	simple:O14625	simple:P25106	CXCL11	ACKR3	TRUE	FALSE	TRUE	curated	FALSE	1.333
1145	CPI-SS013E86AFF	FGF4_FGFR3	simple:P08620	simple:P22607	FGF4	FGFR3	TRUE	FALSE	TRUE	I2D	FALSE	1.333
1146	CPI-SS062DED513	ADCYAP1_VIPR1	simple:P18509	simple:P32241	ADCYAP1	VIPR1	TRUE	FALSE	TRUE	I2D	FALSE	1.333
1147	CPI-SS0EC70F078	SCT_VIPR1	simple:P09683	simple:P32241	SCT	VIPR1	TRUE	FALSE	TRUE	I2D,InnateDB-All	FALSE	1.333
1148	CPI-SS0D9366D11	FGF1_FGFR4	simple:P05230	simple:P22455	FGF1	FGFR4	TRUE	FALSE	TRUE	curated	FALSE	1.333
1149	CPI-SS0F5B6B186	PDCD1_PDCD1LG2	simple:Q15116	simple:Q9BQ51	PDCD1	PDCD1LG2	TRUE	TRUE	TRUE	curated	FALSE	1.333
1150	CPI-SC03C27B368	TNC_integrin_aVb6_complex	simple:P24821	complex:integrin_aVb6_complex	TNC		TRUE	FALSE	FALSE	curated	TRUE	1.333
1151	CPI-SS0DC2A6D35	IL6_HRH1	simple:P05231	simple:P35367	IL6	HRH1	TRUE	FALSE	TRUE	IMEx,InnateDB-All,IntAct	FALSE	1.333
1152	CPI-SS08A1F8C22	TGFB1_VDR	simple:P01137	simple:P11473	TGFB1	VDR	TRUE	FALSE	TRUE	InnateDB-All	FALSE	1.333
1153	CPI-CS01DAEDE79	Calcitriol_byCYP27B1_VDR	complex:Calcitriol_byCYP27B1	simple:P11473		VDR	TRUE	FALSE	TRUE	curated	FALSE	1.333
1154	CPI-SS08F13AD5C	CD80_CD274	simple:P33681	simple:Q9NZQ7	CD80	CD274	FALSE	TRUE	TRUE	curated	FALSE	1.333
1155	CPI-SC051FC855D	TGFB3_TGFbeta_receptor1	simple:P10600	complex:TGFbeta_receptor1	TGFB3		TRUE	FALSE	TRUE	curated	FALSE	1.333
1156	CPI-SS016EE0084	PDCD1_CD274	simple:Q15116	simple:Q9NZQ7	PDCD1	CD274	FALSE	TRUE	TRUE	curated	FALSE	1.333
1157	CPI-SS022AE18AF	GPR42_CCL4L2	simple:O15529	simple:Q8NHW4	GPR42	CCL4L2	TRUE	TRUE	FALSE	IMEx,IntAct	FALSE	1.333
1158	CPI-SC074D3FFBC	TGFB3_TGFbeta_receptor2	simple:P10600	complex:TGFbeta_receptor2	TGFB3		TRUE	FALSE	TRUE	curated	FALSE	1.333
1159	CPI-SS0FAE75A75	RLN1_RXFP1	simple:P04808	simple:Q9HBX9	RLN1	RXFP1	TRUE	FALSE	TRUE	guidetopharmacology.org	FALSE	1.333
1160	CPI-SC08AC51E15	TGFB1_integrin_aVb6_complex	simple:P01137	complex:integrin_aVb6_complex	TGFB1		TRUE	FALSE	FALSE	curated	TRUE	1.333
1161	CPI-SS045EC4F7D	RLN2_RXFP1	simple:P04090	simple:Q9HBX9	RLN2	RXFP1	TRUE	FALSE	TRUE	curated	FALSE	1.333
1162	CPI-SC0202406F0	TGFB3_integrin_aVb8_complex	simple:P10600	complex:integrin_aVb8_complex	TGFB3		TRUE	FALSE	FALSE	curated	TRUE	1.333
1163	CPI-CS037C1C02B	BCR_CD45_CD22_LGALS9	complex:BCR_CD45_CD22	simple:O00182		LGALS9	TRUE	TRUE	FALSE	curated	FALSE	1.333
1164	CPI-CS0CB8E6064	BetaKlotho_FGFR4_FGF19	complex:BetaKlotho_FGFR4	simple:O95750		FGF19	TRUE	FALSE	FALSE	curated	FALSE	1.333
1165	CPI-SS0FAE7ABEF	PYY_DPP4	simple:P10082	simple:P27487	PYY	DPP4	TRUE	FALSE	TRUE	InnateDB-All,MINT	FALSE	1.333
1166	CPI-SS0528A694B	GPR42_FAM3C	simple:O15529	simple:Q92520	GPR42	FAM3C	TRUE	TRUE	FALSE	IMEx,IntAct	FALSE	1.333
1167	CPI-SS0D377BBBF	ADCYAP1_DPP4	simple:P18509	simple:P27487	ADCYAP1	DPP4	TRUE	FALSE	TRUE	InnateDB-All,MINT	FALSE	1.333
1168	CPI-CS075F8740C	ACVL1_ACVR2A_BMP10	complex:ACVL1_ACVR2A	simple:O95393		BMP10	TRUE	TRUE	FALSE	curated	FALSE	1.333
1169	CPI-SC0DA808D76	TGFB3_integrin_aVb6_complex	simple:P10600	complex:integrin_aVb6_complex	TGFB3		TRUE	FALSE	FALSE	curated	TRUE	1.333
1170	CPI-SS0E2431C09	PDCD1_FAM3C	simple:Q15116	simple:Q92520	PDCD1	FAM3C	TRUE	TRUE	FALSE	InnateDB-All	FALSE	1.333
1171	CPI-SS0F102AAC5	LGR5_RSPO1	simple:O75473	simple:Q2MKA7	LGR5	RSPO1	TRUE	TRUE	FALSE	curated	FALSE	1.333
1172	CPI-CS03367AA19	Noradrenaline_byDBH_ADRA2B	complex:Noradrenaline_byDBH	simple:P18089		ADRA2B	TRUE	FALSE	TRUE	curated	FALSE	1.333
1173	CPI-CS0965866AD	Noradrenaline_byDBH_ADRA2C	complex:Noradrenaline_byDBH	simple:P18825		ADRA2C	TRUE	FALSE	TRUE	curated	FALSE	1.333
1174	CPI-CC0B5110FC9	IL27_IL27_receptor	complex:IL27	complex:IL27_receptor			TRUE	FALSE	TRUE	curated	FALSE	1.333
1175	CPI-CC0D8A77C69	IL35_IL35_receptor	complex:IL35	complex:IL35_receptor			TRUE	FALSE	TRUE	curated	FALSE	1.333
1176	CPI-CS03959C2DF	IL36_receptor_IL36G	complex:IL36_receptor	simple:Q9NZH8		IL36G	TRUE	TRUE	FALSE	curated	FALSE	1.333
1177	CPI-CS023BD53E7	IL6_receptor_IL6	complex:IL6_receptor	simple:P05231		IL6	TRUE	TRUE	FALSE	curated	FALSE	1.333
1178	CPI-SC0C061DC28	COL3A1_integrin_a11b1_complex	simple:P02461	complex:integrin_a11b1_complex	COL3A1		TRUE	FALSE	FALSE	curated	TRUE	1.333
1179	CPI-SC0A5E87289	COL2A1_integrin_a11b1_complex	simple:P02458	complex:integrin_a11b1_complex	COL2A1		TRUE	FALSE	FALSE	curated	TRUE	1.333
1180	CPI-SC0AD2341AF	COL1A1_integrin_a11b1_complex	simple:P02452	complex:integrin_a11b1_complex	COL1A1		TRUE	FALSE	FALSE	curated	TRUE	1.333
1181	CPI-SC0E453F338	COL6A5_integrin_a11b1_complex	simple:A8TX70	complex:integrin_a11b1_complex	COL6A5		TRUE	FALSE	FALSE	curated	TRUE	1.333
1182	CPI-SC0C351F7DF	COL4A1_integrin_a11b1_complex	simple:P02462	complex:integrin_a11b1_complex	COL4A1		TRUE	FALSE	FALSE	curated	TRUE	1.333
1183	CPI-SC0EDDBD0FB	COL6A6_integrin_a11b1_complex	simple:A6NMZ7	complex:integrin_a11b1_complex	COL6A6		TRUE	FALSE	FALSE	curated	TRUE	1.333
1184	CPI-SC0AA500B63	COL22A1_integrin_a10b1_complex	simple:Q8NFW1	complex:integrin_a10b1_complex	COL22A1		TRUE	FALSE	FALSE	curated	TRUE	1.333
1185	CPI-SC0423059DF	COL19A1_integrin_a10b1_complex	simple:Q14993	complex:integrin_a10b1_complex	COL19A1		TRUE	FALSE	FALSE	curated	TRUE	1.333
1186	CPI-SC027EF0F68	COL16A1_integrin_a10b1_complex	simple:Q07092	complex:integrin_a10b1_complex	COL16A1		TRUE	FALSE	FALSE	curated	TRUE	1.333
1187	CPI-SC0B6D93CD4	COL14A1_integrin_a10b1_complex	simple:Q05707	complex:integrin_a10b1_complex	COL14A1		TRUE	FALSE	FALSE	curated	TRUE	1.333
1188	CPI-SS0907A7598	FGFR2_FGF9	simple:P21802	simple:P31371	FGFR2	FGF9	TRUE	TRUE	FALSE	I2D,InnateDB-All	FALSE	1.333
1189	CPI-SS07A9A501C	FGFR3_FGF9	simple:P22607	simple:P31371	FGFR3	FGF9	TRUE	TRUE	FALSE	curated	FALSE	1.333
1190	CPI-SC0B4771D76	COL7A1_integrin_a10b1_complex	simple:Q02388	complex:integrin_a10b1_complex	COL7A1		TRUE	FALSE	FALSE	curated	TRUE	1.333
1191	CPI-SC030087D4F	COL4A4_integrin_a10b1_complex	simple:P53420	complex:integrin_a10b1_complex	COL4A4		TRUE	FALSE	FALSE	curated	TRUE	1.333
1192	CPI-SC0F393B830	COL20A1_integrin_a10b1_complex	simple:Q9P218	complex:integrin_a10b1_complex	COL20A1		TRUE	FALSE	FALSE	curated	TRUE	1.333
1193	CPI-SC01BE5E1F7	COL15A1_integrin_a10b1_complex	simple:P39059	complex:integrin_a10b1_complex	COL15A1		TRUE	FALSE	FALSE	curated	TRUE	1.333
1194	CPI-SC0AE4F5BAB	FN1_integrin_a11b1_complex	simple:P02751	complex:integrin_a11b1_complex	FN1		TRUE	FALSE	FALSE	curated	TRUE	1.333
1195	CPI-SC015ECCD97	COL1A2_integrin_a11b1_complex	simple:P08123	complex:integrin_a11b1_complex	COL1A2		TRUE	FALSE	FALSE	curated	TRUE	1.333
1196	CPI-SS0D34B5517	ACKR2_CCL27	simple:O00590	simple:Q9Y4X3	ACKR2	CCL27	TRUE	TRUE	FALSE	I2D	FALSE	1.333
1197	CPI-SC08821B0D2	COL5A1_integrin_a11b1_complex	simple:P20908	complex:integrin_a11b1_complex	COL5A1		TRUE	FALSE	FALSE	curated	TRUE	1.333
1198	CPI-SC0E8C3A996	COL9A1_integrin_a11b1_complex	simple:P20849	complex:integrin_a11b1_complex	COL9A1		TRUE	FALSE	FALSE	curated	TRUE	1.333
1199	CPI-SC06DCE672A	COL11A2_integrin_a11b1_complex	simple:P13942	complex:integrin_a11b1_complex	COL11A2		TRUE	FALSE	FALSE	curated	TRUE	1.333
1200	CPI-SC044916391	COL6A3_integrin_a11b1_complex	simple:P12111	complex:integrin_a11b1_complex	COL6A3		TRUE	FALSE	FALSE	curated	TRUE	1.333
1201	CPI-SS041751A4D	CCR1_CCL18	simple:P32246	simple:P55774	CCR1	CCL18	TRUE	TRUE	FALSE	guidetopharmacology.org	FALSE	1.333
1202	CPI-SS0C84DF380	CCR1_CCL15	simple:P32246	simple:Q16663	CCR1	CCL15	TRUE	TRUE	FALSE	curated	FALSE	1.333
1203	CPI-SS006C89002	CCR3_CCL15	simple:P51677	simple:Q16663	CCR3	CCL15	TRUE	TRUE	FALSE	curated	FALSE	1.333
1204	CPI-SC075489ADB	COL5A2_integrin_a11b1_complex	simple:P05997	complex:integrin_a11b1_complex	COL5A2		TRUE	FALSE	FALSE	curated	TRUE	1.333
1205	CPI-SC0C5B4E222	COL6A2_integrin_a11b1_complex	simple:P12110	complex:integrin_a11b1_complex	COL6A2		TRUE	FALSE	FALSE	curated	TRUE	1.333
1206	CPI-SC06F3DDF90	COL11A1_integrin_a11b1_complex	simple:P12107	complex:integrin_a11b1_complex	COL11A1		TRUE	FALSE	FALSE	curated	TRUE	1.333
1207	CPI-SC09AE93F66	COL4A2_integrin_a11b1_complex	simple:P08572	complex:integrin_a11b1_complex	COL4A2		TRUE	FALSE	FALSE	curated	TRUE	1.333
1208	CPI-CS068959EAB	IL15_receptor_IL15	complex:IL15_receptor	simple:P40933		IL15	TRUE	TRUE	FALSE	curated	FALSE	1.333
1209	CPI-SS0BA3A1C3A	NGFR_NTF4	simple:P08138	simple:P34130	NGFR	NTF4	TRUE	TRUE	FALSE	curated	FALSE	1.333
1210	CPI-SS0C23EF34B	NCAM1_GDNF	simple:P13591	simple:P39905	NCAM1	GDNF	TRUE	TRUE	FALSE	I2D	FALSE	1.333
1211	CPI-CS09E0127D2	IL18_receptor_IL18	complex:IL18_receptor	simple:Q14116		IL18	TRUE	TRUE	FALSE	curated	FALSE	1.333
1212	CPI-CS0465E25F9	IL1_receptor_IL1A	complex:IL1_receptor	simple:P01583		IL1A	TRUE	TRUE	FALSE	curated	FALSE	1.333
1213	CPI-CS05F37AC7A	IL1_receptor_inhibitor_IL1A	complex:IL1_receptor_inhibitor	simple:P01583		IL1A	TRUE	TRUE	FALSE	curated	FALSE	1.333
1214	CPI-SC0FB1817EE	COL6A1_integrin_a11b1_complex	simple:P12109	complex:integrin_a11b1_complex	COL6A1		TRUE	FALSE	FALSE	curated	TRUE	1.333
1215	CPI-SC0CC30CEC0	COL8A2_integrin_a11b1_complex	simple:P25067	complex:integrin_a11b1_complex	COL8A2		TRUE	FALSE	FALSE	curated	TRUE	1.333
1216	CPI-SS03F821467	CD96_NECTIN1	simple:P40200	simple:Q15223	CD96	NECTIN1	TRUE	TRUE	TRUE	curated	FALSE	1.333
1217	CPI-SS0EE9E214A	FGFR2_FGF22	simple:P21802	simple:Q9HCT0	FGFR2	FGF22	TRUE	TRUE	FALSE	curated	FALSE	1.333
1218	CPI-SS02075E033	LRP5_DKK1	simple:O75197	simple:O94907	LRP5	DKK1	TRUE	TRUE	FALSE	curated	FALSE	1.333
1219	CPI-CS0D1C23747	Kremen2_LRP6_DKK1	complex:Kremen2_LRP6	simple:O94907		DKK1	TRUE	FALSE	FALSE	curated	FALSE	1.333
1220	CPI-SS027E12A36	MDK_PTPRZ1	simple:P21741	simple:P23471	MDK	PTPRZ1	TRUE	FALSE	FALSE	curated	FALSE	1.333
1221	CPI-SS04E690D72	PTN_PTPRZ1	simple:P21246	simple:P23471	PTN	PTPRZ1	TRUE	FALSE	FALSE	curated	FALSE	1.333
1222	CPI-SS012AFC842	MDK_ALK	simple:P21741	simple:Q9UM73	MDK	ALK	TRUE	FALSE	TRUE	curated	FALSE	1.333
1223	CPI-SS05D7900BF	PTN_ALK	simple:P21246	simple:Q9UM73	PTN	ALK	TRUE	FALSE	TRUE	curated	FALSE	1.333
1224	CPI-CS0F6E83D4B	Kremen1_LRP6_DKK1	complex:Kremen1_LRP6	simple:O94907		DKK1	TRUE	FALSE	FALSE	curated	FALSE	1.333
1225	CPI-SS0B84DAE3D	PVR_CD96	simple:P15151	simple:P40200	PVR	CD96	TRUE	TRUE	TRUE	curated	FALSE	1.333
1226	CPI-SS0D68CB038	LRP6_DKK1	simple:O75581	simple:O94907	LRP6	DKK1	TRUE	TRUE	FALSE	curated	FALSE	1.333
1227	CPI-SS001BD48FB	WNT2_SFRP5	simple:P09544	simple:Q5T4F7	WNT2	SFRP5	TRUE	FALSE	FALSE	curated	FALSE	1.333
1228	CPI-SS0D5AAA463	WNT4_SFRP5	simple:P56705	simple:Q5T4F7	WNT4	SFRP5	TRUE	FALSE	FALSE	curated	FALSE	1.333
1229	CPI-SS0E161B905	WNT7B_SFRP5	simple:P56706	simple:Q5T4F7	WNT7B	SFRP5	TRUE	FALSE	FALSE	curated	FALSE	1.333
1230	CPI-SS0A21B9682	WNT5A_SFRP4	simple:P41221	simple:Q6FHJ7	WNT5A	SFRP4	TRUE	FALSE	FALSE	curated	FALSE	1.333
1231	CPI-SS062CEFDBE	WNT11_SFRP4	simple:O96014	simple:Q6FHJ7	WNT11	SFRP4	TRUE	FALSE	FALSE	curated	FALSE	1.333
1232	CPI-SS05E7290A6	WNT2_SFRP4	simple:P09544	simple:Q6FHJ7	WNT2	SFRP4	TRUE	FALSE	FALSE	curated	FALSE	1.333
1233	CPI-SS0851A1599	WNT3_SFRP4	simple:P56703	simple:Q6FHJ7	WNT3	SFRP4	TRUE	FALSE	FALSE	curated	FALSE	1.333
1234	CPI-SS0514C14A6	WNT4_SFRP4	simple:P56705	simple:Q6FHJ7	WNT4	SFRP4	TRUE	FALSE	FALSE	curated	FALSE	1.333
1235	CPI-SS050373228	WNT7B_SFRP4	simple:P56706	simple:Q6FHJ7	WNT7B	SFRP4	TRUE	FALSE	FALSE	curated	FALSE	1.333
1236	CPI-CC02979D66D	ACVR_1A2A_receptor_Inhibin_ligand_A	complex:ACVR_1A2A_receptor	complex:Inhibin_ligand_A			TRUE	TRUE	FALSE	curated	FALSE	1.333
1237	CPI-SS0CC898553	FGFR2_PTPRR	simple:P21802	simple:Q15256	FGFR2	PTPRR	TRUE	TRUE	TRUE	InnateDB-All	FALSE	1.333
1238	CPI-SS05E001125	LGR5_RSPO4	simple:O75473	simple:Q2I0M5	LGR5	RSPO4	TRUE	TRUE	FALSE	curated	FALSE	1.333
1239	CPI-SS0DCA749B0	LGR5_RSPO3	simple:O75473	simple:Q9BXY4	LGR5	RSPO3	TRUE	TRUE	FALSE	curated	FALSE	1.333
1240	CPI-SC0DA063880	COL5A3_integrin_a10b1_complex	simple:P25940	complex:integrin_a10b1_complex	COL5A3		TRUE	FALSE	FALSE	curated	TRUE	1.333
1241	CPI-SC0FCB8DFBB	COL8A2_integrin_a10b1_complex	simple:P25067	complex:integrin_a10b1_complex	COL8A2		TRUE	FALSE	FALSE	curated	TRUE	1.333
1242	CPI-SC050CC3A3F	COL9A1_integrin_a10b1_complex	simple:P20849	complex:integrin_a10b1_complex	COL9A1		TRUE	FALSE	FALSE	curated	TRUE	1.333
1243	CPI-SC034D4CF73	COL11A2_integrin_a10b1_complex	simple:P13942	complex:integrin_a10b1_complex	COL11A2		TRUE	FALSE	FALSE	curated	TRUE	1.333
1244	CPI-SC0E4A99136	COL6A5_integrin_a10b1_complex	simple:A8TX70	complex:integrin_a10b1_complex	COL6A5		TRUE	FALSE	FALSE	curated	TRUE	1.333
1245	CPI-SC0E03C13D1	COL6A6_integrin_a10b1_complex	simple:A6NMZ7	complex:integrin_a10b1_complex	COL6A6		TRUE	FALSE	FALSE	curated	TRUE	1.333
1246	CPI-SC081518F41	HTR2B_SerotoninDopamin_byDDC	simple:P41595	complex:SerotoninDopamin_byDDC	HTR2B		TRUE	TRUE	FALSE	curated	FALSE	1.333
1247	CPI-SC02040C23F	HTR2A_SerotoninDopamin_byDDC	simple:P28223	complex:SerotoninDopamin_byDDC	HTR2A		TRUE	TRUE	FALSE	curated	FALSE	1.333
1248	CPI-SS0FC0CA5ED	LGR5_RSPO2	simple:O75473	simple:Q6UXX9	LGR5	RSPO2	TRUE	TRUE	FALSE	curated	FALSE	1.333
1249	CPI-SS09CA492BA	EFNA1_EPHA3	simple:P20827	simple:P29320	EFNA1	EPHA3	TRUE	FALSE	TRUE	curated	FALSE	1.333
1250	CPI-SC0463F13C5	HTR1D_SerotoninDopamin_byDDC	simple:P28221	complex:SerotoninDopamin_byDDC	HTR1D		TRUE	TRUE	FALSE	curated	FALSE	1.333
1251	CPI-SC07863BB7C	DRD2_SerotoninDopamin_byDDC	simple:P14416	complex:SerotoninDopamin_byDDC	DRD2		TRUE	TRUE	FALSE	curated	FALSE	1.333
1252	CPI-SS0B3829651	CADM3_EPB41L1	simple:Q8N126	simple:Q9H4G0	CADM3	EPB41L1	FALSE	FALSE	FALSE	curated	FALSE	1.333
1253	CPI-SS0BFD8E056	EFNB2_EPHB1	simple:P52799	simple:P54762	EFNB2	EPHB1	FALSE	TRUE	TRUE	curated	FALSE	1.333
1254	CPI-SS0472C478C	BMP7_PTPRK	simple:P18075	simple:Q15262	BMP7	PTPRK	TRUE	FALSE	TRUE	InnateDB-All	FALSE	1.333
1255	CPI-CS07B61574B	LIFR_LIF	complex:LIFR	simple:P15018		LIF	TRUE	TRUE	FALSE	curated	FALSE	1.333
1256	CPI-SS0BC7CD11B	LGALS9_MET	simple:O00182	simple:P08581	LGALS9	MET	TRUE	FALSE	TRUE	InnateDB-All	FALSE	1.333
1257	CPI-SS06CCF5A54	ANXA1_FPR3	simple:P04083	simple:P25089	ANXA1	FPR3	TRUE	FALSE	TRUE	curated	FALSE	1.333
1258	CPI-SS037E6BEDF	EFNA1_EPHA8	simple:P20827	simple:P29322	EFNA1	EPHA8	TRUE	FALSE	TRUE	curated	FALSE	1.333
1259	CPI-CS0D4E32D9D	Epinephrine_byPNMT_ADRA2C	complex:Epinephrine_byPNMT	simple:P18825		ADRA2C	TRUE	FALSE	TRUE	curated	FALSE	1.333
1260	CPI-SC0D0BFC9F7	COL5A3_integrin_a11b1_complex	simple:P25940	complex:integrin_a11b1_complex	COL5A3		TRUE	FALSE	FALSE	curated	TRUE	1.333
1261	CPI-SS0EDD062F7	CCR3_CCL13	simple:P51677	simple:Q99616	CCR3	CCL13	TRUE	TRUE	FALSE	curated	FALSE	1.333
1262	CPI-SS0F15C1AB3	NRP2_SEMA3F	simple:O60462	simple:Q13275	NRP2	SEMA3F	TRUE	TRUE	FALSE	curated	FALSE	1.333
1263	CPI-SS0241A1F57	NRP2_SEMA3C	simple:O60462	simple:Q99985	NRP2	SEMA3C	TRUE	TRUE	FALSE	curated	FALSE	1.333
1264	CPI-SC04ABF0023	COL4A4_integrin_a1b1_complex	simple:P53420	complex:integrin_a1b1_complex	COL4A4		TRUE	FALSE	FALSE	curated	TRUE	1.333
1265	CPI-SC027893337	COL15A1_integrin_a1b1_complex	simple:P39059	complex:integrin_a1b1_complex	COL15A1		TRUE	FALSE	FALSE	curated	TRUE	1.333
1266	CPI-SC00EAD4C47	COL5A3_integrin_a1b1_complex	simple:P25940	complex:integrin_a1b1_complex	COL5A3		TRUE	FALSE	FALSE	curated	TRUE	1.333
1267	CPI-SC0453131F6	COL8A2_integrin_a1b1_complex	simple:P25067	complex:integrin_a1b1_complex	COL8A2		TRUE	FALSE	FALSE	curated	TRUE	1.333
1268	CPI-CS0210859AB	GMCSFR_CSF2	complex:GMCSFR	simple:P04141		CSF2	TRUE	TRUE	FALSE	curated	FALSE	1.333
1269	CPI-SS0FBC9234C	TNF_PTPRS	simple:P01375	simple:Q13332	TNF	PTPRS	TRUE	FALSE	TRUE	InnateDB-All	FALSE	1.333
1270	CPI-CS0AB19226A	PlexinA4_complex1_SEMA3A	complex:PlexinA4_complex1	simple:Q14563		SEMA3A	TRUE	TRUE	FALSE	curated	FALSE	1.333
1271	CPI-SS00F4DDF4B	PTN_PTPRS	simple:P21246	simple:Q13332	PTN	PTPRS	TRUE	FALSE	TRUE	I2D,IMEx,InnateDB-All,IntAct	FALSE	1.333
1272	CPI-SC070BECDC9	COL9A1_integrin_a1b1_complex	simple:P20849	complex:integrin_a1b1_complex	COL9A1		TRUE	FALSE	FALSE	curated	TRUE	1.333
1273	CPI-SC071163509	COL11A2_integrin_a1b1_complex	simple:P13942	complex:integrin_a1b1_complex	COL11A2		TRUE	FALSE	FALSE	curated	TRUE	1.333
1274	CPI-SC0C6DC4D50	COL6A5_integrin_a1b1_complex	simple:A8TX70	complex:integrin_a1b1_complex	COL6A5		TRUE	FALSE	FALSE	curated	TRUE	1.333
1275	CPI-SC0D3870098	COL6A6_integrin_a1b1_complex	simple:A6NMZ7	complex:integrin_a1b1_complex	COL6A6		TRUE	FALSE	FALSE	curated	TRUE	1.333
1276	CPI-SC0BB8BF2C5	COL20A1_integrin_a11b1_complex	simple:Q9P218	complex:integrin_a11b1_complex	COL20A1		TRUE	FALSE	FALSE	curated	TRUE	1.333
1277	CPI-SC0A3722F1F	COL12A1_integrin_a11b1_complex	simple:Q99715	complex:integrin_a11b1_complex	COL12A1		TRUE	FALSE	FALSE	curated	TRUE	1.333
1278	CPI-SS084BE3E4B	LTA_TNFRSF1A	simple:P01374	simple:P19438	LTA	TNFRSF1A	TRUE	FALSE	TRUE	curated	FALSE	1.333
1279	CPI-SC0C1E494D6	COL21A1_integrin_a11b1_complex	simple:Q96P44	complex:integrin_a11b1_complex	COL21A1		TRUE	FALSE	FALSE	curated	TRUE	1.333
1280	CPI-SS0593F278B	AGRN_PTPRS	simple:O00468	simple:Q13332	AGRN	PTPRS	TRUE	FALSE	TRUE	curated	FALSE	1.333
1281	CPI-SC08885876E	COL26A1_integrin_a11b1_complex	simple:Q96A83	complex:integrin_a11b1_complex	COL26A1		TRUE	FALSE	FALSE	curated	TRUE	1.333
1282	CPI-SC0E509A5C6	COL7A1_integrin_a1b1_complex	simple:Q02388	complex:integrin_a1b1_complex	COL7A1		TRUE	FALSE	FALSE	curated	TRUE	1.333
1283	CPI-SC06AD39F88	COL16A1_integrin_a1b1_complex	simple:Q07092	complex:integrin_a1b1_complex	COL16A1		TRUE	FALSE	FALSE	curated	TRUE	1.333
1284	CPI-CS0A5499A2C	Epinephrine_byPNMT_ADRA1D	complex:Epinephrine_byPNMT	simple:P25100		ADRA1D	TRUE	FALSE	TRUE	curated	FALSE	1.333
1285	CPI-CS0AAB81D2A	Noradrenaline_byDBH_ADRA1D	complex:Noradrenaline_byDBH	simple:P25100		ADRA1D	TRUE	FALSE	TRUE	curated	FALSE	1.333
1286	CPI-SS0FCF733EA	AVP_AVPR2	simple:P01185	simple:P30518	AVP	AVPR2	TRUE	FALSE	TRUE	curated	FALSE	1.333
1287	CPI-SS069C5BDB5	ESR1_TFF1	simple:P03372	simple:P04155	ESR1	TFF1	TRUE	TRUE	FALSE	InnateDB-All	FALSE	1.333
1288	CPI-SS0CECFE864	ESR1_CXCL1	simple:P03372	simple:P09341	ESR1	CXCL1	TRUE	TRUE	FALSE	IMEx,InnateDB-All,MINT	FALSE	1.333
1289	CPI-SS002522356	ESR1_BDNF	simple:P03372	simple:P23560	ESR1	BDNF	TRUE	TRUE	FALSE	I2D	FALSE	1.333
1290	CPI-SC03D0A4AD2	COL1A2_integrin_a2b1_complex	simple:P08123	complex:integrin_a2b1_complex	COL1A2		TRUE	FALSE	FALSE	curated	TRUE	1.333
1291	CPI-SC0345262E7	COL5A2_integrin_a2b1_complex	simple:P05997	complex:integrin_a2b1_complex	COL5A2		TRUE	FALSE	FALSE	curated	TRUE	1.333
1292	CPI-SC0AB5FBF10	COL14A1_integrin_a1b1_complex	simple:Q05707	complex:integrin_a1b1_complex	COL14A1		TRUE	FALSE	FALSE	curated	TRUE	1.333
1293	CPI-SC01D1C56CC	FN1_integrin_a2b1_complex	simple:P02751	complex:integrin_a2b1_complex	FN1		TRUE	FALSE	FALSE	curated	TRUE	1.333
1294	CPI-SC06A152CC0	COL3A1_integrin_a2b1_complex	simple:P02461	complex:integrin_a2b1_complex	COL3A1		TRUE	FALSE	FALSE	curated	TRUE	1.333
1295	CPI-SC09C62F412	COL2A1_integrin_a2b1_complex	simple:P02458	complex:integrin_a2b1_complex	COL2A1		TRUE	FALSE	FALSE	curated	TRUE	1.333
1296	CPI-SC04BCFC59C	COL1A1_integrin_a2b1_complex	simple:P02452	complex:integrin_a2b1_complex	COL1A1		TRUE	FALSE	FALSE	curated	TRUE	1.333
1297	CPI-SC0A6F94686	COL6A5_integrin_a2b1_complex	simple:A8TX70	complex:integrin_a2b1_complex	COL6A5		TRUE	FALSE	FALSE	curated	TRUE	1.333
1298	CPI-SC00D0AFED0	COL6A6_integrin_a2b1_complex	simple:A6NMZ7	complex:integrin_a2b1_complex	COL6A6		TRUE	FALSE	FALSE	curated	TRUE	1.333
1299	CPI-SC0804EB2C0	COL20A1_integrin_a1b1_complex	simple:Q9P218	complex:integrin_a1b1_complex	COL20A1		TRUE	FALSE	FALSE	curated	TRUE	1.333
1300	CPI-SC0713C9654	COL22A1_integrin_a1b1_complex	simple:Q8NFW1	complex:integrin_a1b1_complex	COL22A1		TRUE	FALSE	FALSE	curated	TRUE	1.333
1301	CPI-SC079D293A2	COL19A1_integrin_a1b1_complex	simple:Q14993	complex:integrin_a1b1_complex	COL19A1		TRUE	FALSE	FALSE	curated	TRUE	1.333
1302	CPI-SC03515B178	COL4A1_integrin_a2b1_complex	simple:P02462	complex:integrin_a2b1_complex	COL4A1		TRUE	FALSE	FALSE	curated	TRUE	1.333
1303	CPI-SS091B461CB	ACKR2_CCL28	simple:O00590	simple:Q9NRJ3	ACKR2	CCL28	TRUE	TRUE	FALSE	I2D	FALSE	1.333
1304	CPI-SS07D9A48A2	LTA_TNFRSF1B	simple:P01374	simple:P20333	LTA	TNFRSF1B	TRUE	FALSE	TRUE	curated	FALSE	1.333
1305	CPI-SS0D5C54214	LTA_RIPK1	simple:P01374	simple:Q13546	LTA	RIPK1	TRUE	FALSE	TRUE	IMEx,InnateDB-All,MINT	FALSE	1.333
1306	CPI-SC0755F1632	COL18A1_integrin_a11b1_complex	simple:P39060	complex:integrin_a11b1_complex	COL18A1		TRUE	FALSE	FALSE	curated	TRUE	1.333
1307	CPI-SC0BCE0B954	COL15A1_integrin_a11b1_complex	simple:P39059	complex:integrin_a11b1_complex	COL15A1		TRUE	FALSE	FALSE	curated	TRUE	1.333
1308	CPI-SC044B5BE16	COL4A5_integrin_a11b1_complex	simple:P29400	complex:integrin_a11b1_complex	COL4A5		TRUE	FALSE	FALSE	curated	TRUE	1.333
1309	CPI-SS03165AD8C	ACKR2_CCL2	simple:O00590	simple:P13500	ACKR2	CCL2	TRUE	TRUE	FALSE	curated	FALSE	1.333
1310	CPI-SS04318D03E	ACKR2_CCL3	simple:O00590	simple:P10147	ACKR2	CCL3	TRUE	TRUE	FALSE	curated	FALSE	1.333
1311	CPI-SS0AFE077D8	ACKR2_CCL4	simple:O00590	simple:P13236	ACKR2	CCL4	TRUE	TRUE	FALSE	curated	FALSE	1.333
1312	CPI-SS0AE4CF4E7	ACKR2_CCL5	simple:O00590	simple:P13501	ACKR2	CCL5	TRUE	TRUE	FALSE	curated	FALSE	1.333
1313	CPI-SS0BE8BE8E9	ACKR2_CCL8	simple:O00590	simple:P80075	ACKR2	CCL8	TRUE	TRUE	FALSE	curated	FALSE	1.333
1314	CPI-SC0FAC9844A	COL4A4_integrin_a11b1_complex	simple:P53420	complex:integrin_a11b1_complex	COL4A4		TRUE	FALSE	FALSE	curated	TRUE	1.333
1315	CPI-SS09AFCF898	CCR2_CCL8	simple:P41597	simple:P80075	CCR2	CCL8	TRUE	TRUE	FALSE	curated	FALSE	1.333
1316	CPI-SS0E7EDE823	CCR3_CCL8	simple:P51677	simple:P80075	CCR3	CCL8	TRUE	TRUE	FALSE	curated	FALSE	1.333
1317	CPI-SS0DFAF1FE2	CCR5_CCL8	simple:P51681	simple:P80075	CCR5	CCL8	TRUE	TRUE	FALSE	curated	FALSE	1.333
1318	CPI-SS045A5FC60	ACKR2_CCL14	simple:O00590	simple:Q16627	ACKR2	CCL14	TRUE	TRUE	FALSE	curated	FALSE	1.333
1319	CPI-SS059CC19A3	CCR1_CCL14	simple:P32246	simple:Q16627	CCR1	CCL14	TRUE	TRUE	FALSE	curated	FALSE	1.333
1320	CPI-SS0FA7A69D9	CCR3_CCL14	simple:P51677	simple:Q16627	CCR3	CCL14	TRUE	TRUE	FALSE	curated	FALSE	1.333
1321	CPI-SS06B0861F1	ACKR2_CCL13	simple:O00590	simple:Q99616	ACKR2	CCL13	TRUE	TRUE	FALSE	curated	FALSE	1.333
1322	CPI-SS0C98C08DA	CCR2_CCL13	simple:P41597	simple:Q99616	CCR2	CCL13	TRUE	TRUE	FALSE	curated	FALSE	1.333
1323	CPI-SS0B887F7AC	CCR1_CCL13	simple:P32246	simple:Q99616	CCR1	CCL13	TRUE	TRUE	FALSE	guidetopharmacology.org	FALSE	1.333
1324	CPI-SS0F8C2FA91	CCR1_CCL8	simple:P32246	simple:P80075	CCR1	CCL8	TRUE	TRUE	FALSE	curated	FALSE	1.333
1325	CPI-SC015ED6B05	COL22A1_integrin_a11b1_complex	simple:Q8NFW1	complex:integrin_a11b1_complex	COL22A1		TRUE	FALSE	FALSE	curated	TRUE	1.333
1326	CPI-SC037038602	COL7A1_integrin_a11b1_complex	simple:Q02388	complex:integrin_a11b1_complex	COL7A1		TRUE	FALSE	FALSE	curated	TRUE	1.333
1327	CPI-SC01633DC81	COL16A1_integrin_a11b1_complex	simple:Q07092	complex:integrin_a11b1_complex	COL16A1		TRUE	FALSE	FALSE	curated	TRUE	1.333
1328	CPI-SC0FC6454F5	COL27A1_integrin_a11b1_complex	simple:Q8IZC6	complex:integrin_a11b1_complex	COL27A1		TRUE	FALSE	FALSE	curated	TRUE	1.333
1329	CPI-SS034B442CE	TNF_CELSR2	simple:P01375	simple:Q9HCU4	TNF	CELSR2	TRUE	FALSE	TRUE	InnateDB-All	FALSE	1.333
1330	CPI-SS0F8C664D9	CXCR3_CCL20	simple:P49682	simple:P78556	CXCR3	CCL20	TRUE	TRUE	FALSE	guidetopharmacology.org	FALSE	1.333
1331	CPI-SS07F015051	CCR6_CCL20	simple:P51684	simple:P78556	CCR6	CCL20	TRUE	TRUE	FALSE	curated	FALSE	1.333
1332	CPI-SC093DFA335	COL13A1_integrin_a11b1_complex	simple:Q5TAT6	complex:integrin_a11b1_complex	COL13A1		FALSE	FALSE	FALSE	curated	TRUE	1.333
1333	CPI-SS07155793F	ACKR3_CXCL12	simple:P25106	simple:P48061	ACKR3	CXCL12	TRUE	TRUE	FALSE	guidetopharmacology.org	FALSE	1.333
1334	CPI-SS0D4BF6CA3	CD27_CD70	simple:P26842	simple:P32970	CD27	CD70	TRUE	TRUE	FALSE	curated	FALSE	1.333
1335	CPI-SC0B09B811A	COL24A1_integrin_a11b1_complex	simple:Q17RW2	complex:integrin_a11b1_complex	COL24A1		TRUE	FALSE	FALSE	curated	TRUE	1.333
1336	CPI-SC092A2325E	COL14A1_integrin_a11b1_complex	simple:Q05707	complex:integrin_a11b1_complex	COL14A1		TRUE	FALSE	FALSE	curated	TRUE	1.333
1337	CPI-SS0651A6E1F	TFRC_HFE	simple:P02786	simple:Q30201	TFRC	HFE	TRUE	TRUE	FALSE	curated	FALSE	1.333
1338	CPI-SC0C155763A	COL9A2_integrin_a11b1_complex	simple:Q14055	complex:integrin_a11b1_complex	COL9A2		TRUE	FALSE	FALSE	curated	TRUE	1.333
1339	CPI-SS0EF0750A7	HLA-DRB1_OGN	simple:HLADRB1	simple:P20774	HLA-DRB1	OGN	TRUE	TRUE	FALSE	InnateDB-All	FALSE	1.333
1340	CPI-SS0CB4F2FE4	PDGFB_ADGRV1	simple:P01127	simple:Q8WXG9	PDGFB	ADGRV1	TRUE	FALSE	TRUE	InnateDB-All	FALSE	1.333
1341	CPI-SS023ABAE18	XCL1_ADGRV1	simple:P47992	simple:Q8WXG9	XCL1	ADGRV1	TRUE	FALSE	TRUE	InnateDB-All	FALSE	1.333
1342	CPI-SS03E48EFEA	C3_C3AR1	simple:P01024	simple:Q16581	C3	C3AR1	TRUE	FALSE	TRUE	curated	FALSE	1.333
1343	CPI-SS00F4019EA	C3_C5AR2	simple:P01024	simple:Q9P296	C3	C5AR2	TRUE	FALSE	TRUE	curated	FALSE	1.333
1344	CPI-SC086D7EC73	COL9A3_integrin_a11b1_complex	simple:Q14050	complex:integrin_a11b1_complex	COL9A3		TRUE	FALSE	FALSE	curated	TRUE	1.333
1345	CPI-SC01539071B	COL4A6_integrin_a11b1_complex	simple:Q14031	complex:integrin_a11b1_complex	COL4A6		TRUE	FALSE	FALSE	curated	TRUE	1.333
1346	CPI-SC0E09C8768	COL19A1_integrin_a11b1_complex	simple:Q14993	complex:integrin_a11b1_complex	COL19A1		TRUE	FALSE	FALSE	curated	TRUE	1.333
1347	CPI-SS0FF51A757	TNFSF18_TNFRSF18	simple:Q9UNG2	simple:Q9Y5U5	TNFSF18	TNFRSF18	TRUE	FALSE	TRUE	curated	FALSE	1.333
CS14_15_cell_labels_lvl3_cpdb_YS_def_early_overtime
	id_cp_interaction	interacting_pair	partner_a	partner_b	gene_a	gene_b	secreted	receptor_a	receptor_b	annotation_strategy	is_integrin	rank	AEC|AEC	AEC|CMP	AEC|Cycling DC2	AEC|DEF_HSPC_1	AEC|DEF_HSPC_2	AEC|Def_Erythroid	AEC|Early_Erythroid	AEC|Endoderm	AEC|Eo_Baso_Mast_precursor	AEC|Eo_Basophil	AEC|Erythroid	AEC|Fibroblast	AEC|HE	AEC|ILC_precursor	AEC|Immature_EC	AEC|LMPP	AEC|Lymphoid B lin	AEC|Lymphoid_progenitor	AEC|MEMP	AEC|MK	AEC|MOP	AEC|Mac DC2	AEC|Macrophage	AEC|Mast_cell	AEC|Mesothelium	AEC|Microglia	AEC|Mid_Erythroid	AEC|Mono Mac DC2	AEC|Mono Mac pre DC2	AEC|Monocyte_0	AEC|Monocyte_Macrophage	AEC|Monocyte_ys_1	AEC|NK	AEC|Neutrophil_precursor	AEC|PRIM_HSPC_1	AEC|PRIM_HSPC_2	AEC|Pre DC2
0	CPI-SS08696CC33	SFRP4_WNT5B	simple:Q6FHJ7	simple:Q9H1J7	SFRP4	WNT5B	TRUE	FALSE	FALSE	curated	FALSE	0.001
1	CPI-SS0BBB4E185	SFRP5_WNT5B	simple:Q5T4F7	simple:Q9H1J7	SFRP5	WNT5B	TRUE	FALSE	FALSE	curated	FALSE	0.001
2	CPI-CS0AB19226A	PlexinA4_complex1_SEMA3A	complex:PlexinA4_complex1	simple:Q14563		SEMA3A	TRUE	TRUE	FALSE	curated	FALSE	0.001
3	CPI-SC0F16EDAB3	F2_integrin_a2Bb3_complex	simple:P00734	complex:integrin_a2Bb3_complex	F2		TRUE	FALSE	FALSE	curated	TRUE	0.001
4	CPI-CS0C2C1436F	Noradrenaline_byDBH_ADRB1	complex:Noradrenaline_byDBH	simple:P08588		ADRB1	TRUE	FALSE	TRUE	curated	FALSE	0.001
5	CPI-SS087BD262F	CXCR2_CXCL5	simple:P25025	simple:P42830	CXCR2	CXCL5	TRUE	TRUE	FALSE	curated	FALSE	0.001
6	CPI-SS0FC42EC80	EREG_ERBB4	simple:O14944	simple:Q15303	EREG	ERBB4	TRUE	FALSE	TRUE	curated	FALSE	0.001
7	CPI-SS0F4D30D5A	EGFR_EGF	simple:P00533	simple:P01133	EGFR	EGF	TRUE	TRUE	FALSE	curated	FALSE	0.001
8	CPI-SS053613259	NRG2_ERBB3	simple:O14511	simple:P21860	NRG2	ERBB3	TRUE	FALSE	TRUE	curated	FALSE	0.001
9	CPI-SS0779676D0	NPPB_NPR2	simple:P16860	simple:P20594	NPPB	NPR2	TRUE	FALSE	TRUE	I2D,InnateDB-All	FALSE	0.001
10	CPI-CS016BAF864	FZD5_LRP6_WNT5B	complex:FZD5_LRP6	simple:Q9H1J7		WNT5B	TRUE	FALSE	FALSE	curated	FALSE	0.001
11	CPI-SS019ABECEC	ASIP_MC1R	simple:P42127	simple:Q01726	ASIP	MC1R	TRUE	FALSE	TRUE	curated	FALSE	0.001
12	CPI-SS0102731DE	WNT11_SFRP5	simple:O96014	simple:Q5T4F7	WNT11	SFRP5	TRUE	FALSE	FALSE	curated	FALSE	0.001
13	CPI-CS05CFD8AFA	FZD1_LRP6_WNT2	complex:FZD1_LRP6	simple:P09544		WNT2	TRUE	FALSE	FALSE	curated	FALSE	0.001
14	CPI-SC0AA4C3895	F2_integrin_aVb3_complex	simple:P00734	complex:integrin_aVb3_complex	F2		TRUE	FALSE	FALSE	curated	TRUE	0.001
15	CPI-SS0DC2A6D35	IL6_HRH1	simple:P05231	simple:P35367	IL6	HRH1	TRUE	FALSE	TRUE	IMEx,InnateDB-All,IntAct	FALSE	0.001
16	CPI-SC0D0BFC9F7	COL5A3_integrin_a11b1_complex	simple:P25940	complex:integrin_a11b1_complex	COL5A3		TRUE	FALSE	FALSE	curated	TRUE	0.001
17	CPI-SS062CEFDBE	WNT11_SFRP4	simple:O96014	simple:Q6FHJ7	WNT11	SFRP4	TRUE	FALSE	FALSE	curated	FALSE	0.001
18	CPI-SC0F72E9E4E	FGF2_integrin_aVb3_complex	simple:P09038	complex:integrin_aVb3_complex	FGF2		TRUE	FALSE	FALSE	curated	TRUE	0.001
19	CPI-SC04FF0CDA1	COL8A1_integrin_a11b1_complex	simple:P27658	complex:integrin_a11b1_complex	COL8A1		TRUE	FALSE	FALSE	curated	TRUE	0.001
20	CPI-SS075D9B9AD	KNG1_BDKRB1	simple:P01042	simple:P46663	KNG1	BDKRB1	TRUE	FALSE	TRUE	curated	FALSE	0.001
21	CPI-SS06CE0CF64	CORT_SSTR1	simple:O00230	simple:P30872	CORT	SSTR1	TRUE	FALSE	TRUE	curated	FALSE	0.001
22	CPI-CS07545410E	FZD1_LRP5_WNT5B	complex:FZD1_LRP5	simple:Q9H1J7		WNT5B	TRUE	FALSE	FALSE	curated	FALSE	0.001
23	CPI-SS0DB45E7DF	GH2_GHR	simple:P01242	simple:P10912	GH2	GHR	TRUE	FALSE	TRUE	curated	FALSE	0.001
24	CPI-CC07740C2C7	RAreceptor_RARB_atRetinoicAcid_byALDH1A2	complex:RAreceptor_RARB	complex:atRetinoicAcid_byALDH1A2			TRUE	TRUE	FALSE	curated	FALSE	0.001
25	CPI-CS0AC9A92AD	FZD5_LRP6_WNT11	complex:FZD5_LRP6	simple:O96014		WNT11	TRUE	FALSE	FALSE	curated	FALSE	0.001
26	CPI-CC0B7305040	RAreceptor_RARG_atRetinoicAcid_byALDH1A2	complex:RAreceptor_RARG	complex:atRetinoicAcid_byALDH1A2			TRUE	TRUE	FALSE	curated	FALSE	0.001
27	CPI-CC0033B8550	RAreceptor_RARB_RXRB_atRetinoicAcid_byALDH1A2	complex:RAreceptor_RARB_RXRB	complex:atRetinoicAcid_byALDH1A2			TRUE	TRUE	FALSE	curated	FALSE	0.001
28	CPI-SS026F29267	SFRP4_WNT2B	simple:Q6FHJ7	simple:Q93097	SFRP4	WNT2B	TRUE	FALSE	FALSE	curated	FALSE	0.001
29	CPI-SS0ADA38C78	ACKR2_CCL7	simple:O00590	simple:P80098	ACKR2	CCL7	TRUE	TRUE	FALSE	curated	FALSE	0.001
30	CPI-SS06B0861F1	ACKR2_CCL13	simple:O00590	simple:Q99616	ACKR2	CCL13	TRUE	TRUE	FALSE	curated	FALSE	0.001
31	CPI-SC02040C23F	HTR2A_SerotoninDopamin_byDDC	simple:P28223	complex:SerotoninDopamin_byDDC	HTR2A		TRUE	TRUE	FALSE	curated	FALSE	0.001
32	CPI-SC0AFB661A4	CD40LG_integrin_a2Bb3_complex	simple:P29965	complex:integrin_a2Bb3_complex	CD40LG		TRUE	FALSE	FALSE	curated	TRUE	0.001
33	CPI-CS0957C3253	LeukotrieneD4_byGGT1_GPR17	complex:LeukotrieneD4_byGGT1	simple:Q13304		GPR17	TRUE	FALSE	TRUE	curated	FALSE	0.001
34	CPI-SC003C7B6F1	PLG_integrin_a2Bb3_complex	simple:P00747	complex:integrin_a2Bb3_complex	PLG		TRUE	FALSE	FALSE	curated	TRUE	0.001
35	CPI-SS018DF4043	SFRP5_WNT2B	simple:Q5T4F7	simple:Q93097	SFRP5	WNT2B	TRUE	FALSE	FALSE	curated	FALSE	0.001
36	CPI-CS05C76711D	FZD5_LRP6_WNT2B	complex:FZD5_LRP6	simple:Q93097		WNT2B	TRUE	FALSE	FALSE	curated	FALSE	0.001
37	CPI-SC0DA063880	COL5A3_integrin_a10b1_complex	simple:P25940	complex:integrin_a10b1_complex	COL5A3		TRUE	FALSE	FALSE	curated	TRUE	0.001
38	CPI-SC068FFC547	COL8A1_integrin_a10b1_complex	simple:P27658	complex:integrin_a10b1_complex	COL8A1		TRUE	FALSE	FALSE	curated	TRUE	0.001
39	CPI-SS0D00AAD2F	SEMA5A_PLXNB3	simple:Q13591	simple:Q9ULL4	SEMA5A	PLXNB3	FALSE	FALSE	TRUE	curated	FALSE	0.001
40	CPI-CS07135653F	FZD1_LRP5_WNT2B	complex:FZD1_LRP5	simple:Q93097		WNT2B	TRUE	FALSE	FALSE	curated	FALSE	0.001
41	CPI-SS0B186A32C	CCR5_CCL7	simple:P51681	simple:P80098	CCR5	CCL7	TRUE	TRUE	FALSE	curated	FALSE	0.001
42	CPI-SC0A8AF8ECB	HTR3A_SerotoninDopamin_byDDC	simple:P46098	complex:SerotoninDopamin_byDDC	HTR3A		TRUE	TRUE	FALSE	curated	FALSE	0.001
43	CPI-CS0481C1F9A	FZD1_LRP5_WNT11	complex:FZD1_LRP5	simple:O96014		WNT11	TRUE	FALSE	FALSE	curated	FALSE	0.001
44	CPI-CS0CA393CC5	BMR1A_AVR2B_BMP5	complex:BMR1A_AVR2B	simple:P22003		BMP5	TRUE	TRUE	FALSE	curated	FALSE	0.002
45	CPI-SS0F5B6B186	PDCD1_PDCD1LG2	simple:Q15116	simple:Q9BQ51	PDCD1	PDCD1LG2	TRUE	TRUE	TRUE	curated	FALSE	0.002
46	CPI-CS04751C6A3	ACVR_1A2A_receptor_BMP5	complex:ACVR_1A2A_receptor	simple:P22003		BMP5	TRUE	TRUE	FALSE	curated	FALSE	0.002
47	CPI-SC032D980B8	VCAM1_integrin_aDb2_complex	simple:P19320	complex:integrin_aDb2_complex	VCAM1		FALSE	FALSE	FALSE	curated	TRUE	0.002
48	CPI-SS0BD5C2A23	NRG1_ERBB4	simple:Q02297	simple:Q15303	NRG1	ERBB4	TRUE	TRUE	TRUE	curated	FALSE	0.002																									0.186
49	CPI-SS004C23DCE	EREG_EGFR	simple:O14944	simple:P00533	EREG	EGFR	TRUE	FALSE	TRUE	curated	FALSE	0.002
50	CPI-CS0DD3F421C	ACVR_1A2A_receptor_BMP6	complex:ACVR_1A2A_receptor	simple:P22004		BMP6	TRUE	TRUE	FALSE	curated	FALSE	0.002
51	CPI-CS047EE9E03	BMR1A_ACR2A_BMP5	complex:BMR1A_ACR2A	simple:P22003		BMP5	TRUE	TRUE	FALSE	curated	FALSE	0.002
52	CPI-CS0B08AEA2D	Estradiol_byHSD17B1_GPER1	complex:Estradiol_byHSD17B1	simple:Q99527		GPER1	TRUE	FALSE	TRUE	curated	FALSE	0.002
53	CPI-SS00A953C3A	EGF_NRG1	simple:P01133	simple:Q02297	EGF	NRG1	TRUE	FALSE	TRUE	I2D	FALSE	0.002
54	CPI-CS076E1A639	BMR1A_AVR2B_BMP6	complex:BMR1A_AVR2B	simple:P22004		BMP6	TRUE	TRUE	FALSE	curated	FALSE	0.002
55	CPI-SS0BE8BE8E9	ACKR2_CCL8	simple:O00590	simple:P80075	ACKR2	CCL8	TRUE	TRUE	FALSE	curated	FALSE	0.002
56	CPI-SS0EDD062F7	CCR3_CCL13	simple:P51677	simple:Q99616	CCR3	CCL13	TRUE	TRUE	FALSE	curated	FALSE	0.002
57	CPI-SS07EC65CED	CCL7_ACKR1	simple:P80098	simple:Q16570	CCL7	ACKR1	TRUE	FALSE	TRUE	I2D	FALSE	0.002
58	CPI-SS0CBA3DA0D	CCR3_CCL7	simple:P51677	simple:P80098	CCR3	CCL7	TRUE	TRUE	FALSE	curated	FALSE	0.002
59	CPI-CS0AB9AD0C3	Epinephrine_byPNMT_ADRA2A	complex:Epinephrine_byPNMT	simple:P08913		ADRA2A	TRUE	FALSE	TRUE	curated	FALSE	0.002
60	CPI-CS0CF3656D2	FZD1_LRP6_WNT2B	complex:FZD1_LRP6	simple:Q93097		WNT2B	TRUE	FALSE	FALSE	curated	FALSE	0.002
61	CPI-SS02C29C238	FGFR3_NECTIN1	simple:P22607	simple:Q15223	FGFR3	NECTIN1	TRUE	TRUE	TRUE	InnateDB-All	FALSE	0.002
62	CPI-SS03F821467	CD96_NECTIN1	simple:P40200	simple:Q15223	CD96	NECTIN1	TRUE	TRUE	TRUE	curated	FALSE	0.002
63	CPI-SS00E68BB92	FGF7_FGFR3	simple:P21781	simple:P22607	FGF7	FGFR3	TRUE	FALSE	TRUE	I2D	FALSE	0.002
64	CPI-SS062DED513	ADCYAP1_VIPR1	simple:P18509	simple:P32241	ADCYAP1	VIPR1	TRUE	FALSE	TRUE	I2D	FALSE	0.002
65	CPI-SS039863E62	CCL25_CCR9	simple:O15444	simple:P51686	CCL25	CCR9	TRUE	FALSE	TRUE	curated	FALSE	0.002
66	CPI-SS0734D2DA8	WNT5A_SFRP5	simple:P41221	simple:Q5T4F7	WNT5A	SFRP5	TRUE	FALSE	FALSE	curated	FALSE	0.002
67	CPI-SS0A21B9682	WNT5A_SFRP4	simple:P41221	simple:Q6FHJ7	WNT5A	SFRP4	TRUE	FALSE	FALSE	curated	FALSE	0.002
68	CPI-CS00DEA8C12	FZD5_LRP6_WNT5A	complex:FZD5_LRP6	simple:P41221		WNT5A	TRUE	FALSE	FALSE	curated	FALSE	0.002
69	CPI-CS04C402DFB	BMR1A_ACR2A_GDF6	complex:BMR1A_ACR2A	simple:Q6KF10		GDF6	TRUE	TRUE	FALSE	curated	FALSE	0.002
70	CPI-CS0247DA882	BMR1A_ACR2A_BMP6	complex:BMR1A_ACR2A	simple:P22004		BMP6	TRUE	TRUE	FALSE	curated	FALSE	0.002
71	CPI-SS0D41C7AF5	EPHB1_EFNB3	simple:P54762	simple:Q15768	EPHB1	EFNB3	FALSE	TRUE	TRUE	curated	FALSE	0.002
72	CPI-SS043E0F61D	PTGER3_GHRL	simple:P43115	simple:Q9UBU3	PTGER3	GHRL	TRUE	TRUE	FALSE	InnateDB-All	FALSE	0.002
73	CPI-CS070C94FC9	FZD4_LRP5_WNT2	complex:FZD4_LRP5	simple:P09544		WNT2	TRUE	FALSE	FALSE	curated	FALSE	0.002
74	CPI-CS0E502BB1F	FZD2_LRP5_WNT2	complex:FZD2_LRP5	simple:P09544		WNT2	TRUE	FALSE	FALSE	curated	FALSE	0.002
75	CPI-SC03E67206C	SPP1_integrin_aVb3_complex	simple:P10451	complex:integrin_aVb3_complex	SPP1		TRUE	FALSE	FALSE	curated	TRUE	0.002
76	CPI-CS061152023	PDGFR_complex_PDGFD	complex:PDGFR_complex	simple:Q9GZP0		PDGFD	TRUE	TRUE	FALSE	curated	FALSE	0.002
77	CPI-SS0CE7506A6	LAG3_FGL1	simple:P18627	simple:Q08830	LAG3	FGL1	TRUE	FALSE	FALSE	curated	FALSE	0.002
78	CPI-CS0ADD1BA62	FZD7_LRP5_WNT2	complex:FZD7_LRP5	simple:P09544		WNT2	TRUE	FALSE	FALSE	curated	FALSE	0.002
79	CPI-CS03C03A2E0	FZD7_LRP6_WNT2	complex:FZD7_LRP6	simple:P09544		WNT2	TRUE	FALSE	FALSE	curated	FALSE	0.002
80	CPI-CS03DB6EA2A	FZD8_LRP5_WNT2	complex:FZD8_LRP5	simple:P09544		WNT2	TRUE	FALSE	FALSE	curated	FALSE	0.002
81	CPI-SC0EC720659	COL12A1_integrin_a10b1_complex	simple:Q99715	complex:integrin_a10b1_complex	COL12A1		TRUE	FALSE	FALSE	curated	TRUE	0.002
82	CPI-SC076898564	COL21A1_integrin_a10b1_complex	simple:Q96P44	complex:integrin_a10b1_complex	COL21A1		TRUE	FALSE	FALSE	curated	TRUE	0.002
83	CPI-SC090152EEE	COL27A1_integrin_a10b1_complex	simple:Q8IZC6	complex:integrin_a10b1_complex	COL27A1		TRUE	FALSE	FALSE	curated	TRUE	0.002
84	CPI-SC027EF0F68	COL16A1_integrin_a10b1_complex	simple:Q07092	complex:integrin_a10b1_complex	COL16A1		TRUE	FALSE	FALSE	curated	TRUE	0.002
85	CPI-SC050CC3A3F	COL9A1_integrin_a10b1_complex	simple:P20849	complex:integrin_a10b1_complex	COL9A1		TRUE	FALSE	FALSE	curated	TRUE	0.002
86	CPI-SC0162A6735	DRD4_SerotoninDopamin_byDDC	simple:P21917	complex:SerotoninDopamin_byDDC	DRD4		TRUE	TRUE	FALSE	curated	FALSE	0.002
87	CPI-SS0C9696AAA	CRTAM_CADM1	simple:O95727	simple:Q9BY67	CRTAM	CADM1	FALSE	FALSE	FALSE	curated	FALSE	0.002
88	CPI-CS0D1C23747	Kremen2_LRP6_DKK1	complex:Kremen2_LRP6	simple:O94907		DKK1	TRUE	FALSE	FALSE	curated	FALSE	0.002
89	CPI-SC0E8C3A996	COL9A1_integrin_a11b1_complex	simple:P20849	complex:integrin_a11b1_complex	COL9A1		TRUE	FALSE	FALSE	curated	TRUE	0.002
90	CPI-SS0483CE4ED	PTHLH_PTH1R	simple:P12272	simple:Q03431	PTHLH	PTH1R	TRUE	FALSE	TRUE	curated	FALSE	0.002
91	CPI-SS0DFAF1FE2	CCR5_CCL8	simple:P51681	simple:P80075	CCR5	CCL8	TRUE	TRUE	FALSE	curated	FALSE	0.002
92	CPI-CS0F29C6285	FZD1_LRP6_WNT11	complex:FZD1_LRP6	simple:O96014		WNT11	TRUE	FALSE	FALSE	curated	FALSE	0.002
93	CPI-SC092A2325E	COL14A1_integrin_a11b1_complex	simple:Q05707	complex:integrin_a11b1_complex	COL14A1		TRUE	FALSE	FALSE	curated	TRUE	0.002
94	CPI-SC0B3564B15	COL8A1_integrin_a2b1_complex	simple:P27658	complex:integrin_a2b1_complex	COL8A1		TRUE	FALSE	FALSE	curated	TRUE	0.002
95	CPI-SC0D5418330	COL5A3_integrin_a2b1_complex	simple:P25940	complex:integrin_a2b1_complex	COL5A3		TRUE	FALSE	FALSE	curated	TRUE	0.002
96	CPI-SC0A3722F1F	COL12A1_integrin_a11b1_complex	simple:Q99715	complex:integrin_a11b1_complex	COL12A1		TRUE	FALSE	FALSE	curated	TRUE	0.002
97	CPI-SC0C1E494D6	COL21A1_integrin_a11b1_complex	simple:Q96P44	complex:integrin_a11b1_complex	COL21A1		TRUE	FALSE	FALSE	curated	TRUE	0.002
98	CPI-SC0FC6454F5	COL27A1_integrin_a11b1_complex	simple:Q8IZC6	complex:integrin_a11b1_complex	COL27A1		TRUE	FALSE	FALSE	curated	TRUE	0.002
99	CPI-SS0EDD4928A	NGF_NGFR	simple:P01138	simple:P08138	NGF	NGFR	TRUE	FALSE	TRUE	curated	FALSE	0.002
100	CPI-SS052127A00	NGF_NTRK1	simple:P01138	simple:P04629	NGF	NTRK1	TRUE	FALSE	TRUE	curated	FALSE	0.002
101	CPI-SC01633DC81	COL16A1_integrin_a11b1_complex	simple:Q07092	complex:integrin_a11b1_complex	COL16A1		TRUE	FALSE	FALSE	curated	TRUE	0.002
102	CPI-SC0A6D5D2B1	MMP2_integrin_aVb3_complex	simple:P08253	complex:integrin_aVb3_complex	MMP2		TRUE	FALSE	FALSE	curated	TRUE	0.002
103	CPI-SC0D3D23FAA	IGF1_integrin_aVb3_complex	simple:P05019	complex:integrin_aVb3_complex	IGF1		TRUE	FALSE	FALSE	curated	TRUE	0.002
104	CPI-SS0638E0E29	CCR10_CCL7	simple:P46092	simple:P80098	CCR10	CCL7	TRUE	TRUE	FALSE	I2D	FALSE	0.003
105	CPI-SC09512F4D8	HTR7_SerotoninDopamin_byDDC	simple:P34969	complex:SerotoninDopamin_byDDC	HTR7		TRUE	TRUE	FALSE	curated	FALSE	0.003
106	CPI-CS089A1A4BF	IL5_receptor_IL5	complex:IL5_receptor	simple:P05113		IL5	TRUE	TRUE	FALSE	curated	FALSE	0.003
107	CPI-SS008FB916C	FGF2_FGFR4	simple:P09038	simple:P22455	FGF2	FGFR4	TRUE	FALSE	TRUE	curated	FALSE	0.003
108	CPI-SC01BE5E1F7	COL15A1_integrin_a10b1_complex	simple:P39059	complex:integrin_a10b1_complex	COL15A1		TRUE	FALSE	FALSE	curated	TRUE	0.003																						0.404
109	CPI-CS0E1BF543E	ACVR1_BMPR2_BMP5	complex:ACVR1_BMPR2	simple:P22003		BMP5	TRUE	TRUE	FALSE	curated	FALSE	0.003
110	CPI-CC08AF02F92	fibrinogen_integrin_a2Bb3_complex	complex:fibrinogen	complex:integrin_a2Bb3_complex			FALSE	FALSE	FALSE	curated	TRUE	0.003
111	CPI-SC0BFDE14E9	COL4A6_integrin_a10b1_complex	simple:Q14031	complex:integrin_a10b1_complex	COL4A6		TRUE	FALSE	FALSE	curated	TRUE	0.003
112	CPI-SC083C897C9	HTR1F_SerotoninDopamin_byDDC	simple:P30939	complex:SerotoninDopamin_byDDC	HTR1F		TRUE	TRUE	FALSE	curated	FALSE	0.003
113	CPI-SC0FD500AF3	COL9A3_integrin_a10b1_complex	simple:Q14050	complex:integrin_a10b1_complex	COL9A3		TRUE	FALSE	FALSE	curated	TRUE	0.003
114	CPI-SC0BCE0B954	COL15A1_integrin_a11b1_complex	simple:P39059	complex:integrin_a11b1_complex	COL15A1		TRUE	FALSE	FALSE	curated	TRUE	0.003												0.367													0.438
115	CPI-SC0A210DC1F	COL9A2_integrin_a10b1_complex	simple:Q14055	complex:integrin_a10b1_complex	COL9A2		TRUE	FALSE	FALSE	curated	TRUE	0.003
116	CPI-SS0D4BF6CA3	CD27_CD70	simple:P26842	simple:P32970	CD27	CD70	TRUE	TRUE	FALSE	curated	FALSE	0.003
117	CPI-CS0730C30B0	Kremen2_LRP6_DKK2	complex:Kremen2_LRP6	simple:Q9UBU2		DKK2	TRUE	FALSE	FALSE	curated	FALSE	0.003
118	CPI-SC075489ADB	COL5A2_integrin_a11b1_complex	simple:P05997	complex:integrin_a11b1_complex	COL5A2		TRUE	FALSE	FALSE	curated	TRUE	0.003
119	CPI-CS0890C1FEE	FZD8_LRP6_WNT2	complex:FZD8_LRP6	simple:P09544		WNT2	TRUE	FALSE	FALSE	curated	FALSE	0.003
120	CPI-SC0C155763A	COL9A2_integrin_a11b1_complex	simple:Q14055	complex:integrin_a11b1_complex	COL9A2		TRUE	FALSE	FALSE	curated	TRUE	0.003
121	CPI-CS0149222E6	FZD4_LRP6_WNT2	complex:FZD4_LRP6	simple:P09544		WNT2	TRUE	FALSE	FALSE	curated	FALSE	0.003																																			0.358
122	CPI-SS0AECC113F	FGF10_FGFR2	simple:O15520	simple:P21802	FGF10	FGFR2	TRUE	FALSE	TRUE	curated	FALSE	0.003
123	CPI-SC086D7EC73	COL9A3_integrin_a11b1_complex	simple:Q14050	complex:integrin_a11b1_complex	COL9A3		TRUE	FALSE	FALSE	curated	TRUE	0.003
124	CPI-CS0CBE51948	FZD3_LRP5_WNT2	complex:FZD3_LRP5	simple:P09544		WNT2	TRUE	FALSE	FALSE	curated	FALSE	0.003
125	CPI-SC01539071B	COL4A6_integrin_a11b1_complex	simple:Q14031	complex:integrin_a11b1_complex	COL4A6		TRUE	FALSE	FALSE	curated	TRUE	0.003
126	CPI-SC044916391	COL6A3_integrin_a11b1_complex	simple:P12111	complex:integrin_a11b1_complex	COL6A3		TRUE	FALSE	FALSE	curated	TRUE	0.003
127	CPI-CS01D8707DF	FZD1_LRP6_WNT5B	complex:FZD1_LRP6	simple:Q9H1J7		WNT5B	TRUE	FALSE	FALSE	curated	FALSE	0.003
128	CPI-SS0E928B8C8	FGF7_FGFR2	simple:P21781	simple:P21802	FGF7	FGFR2	TRUE	FALSE	TRUE	curated	FALSE	0.003
129	CPI-CS0E68F5752	FZD2_LRP5_WNT2B	complex:FZD2_LRP5	simple:Q93097		WNT2B	TRUE	FALSE	FALSE	curated	FALSE	0.003
130	CPI-SS070BE6035	NTRK2_NTN4	simple:Q16620	simple:Q9HB63	NTRK2	NTN4	TRUE	TRUE	FALSE	curated	FALSE	0.003
131	CPI-SS018BD4882	NMU_NMUR1	simple:P48645	simple:Q9HB89	NMU	NMUR1	TRUE	FALSE	TRUE	curated	FALSE	0.003
132	CPI-SC08932F30D	PTGER2_ProstaglandinE2_byPTGES	simple:P43116	complex:ProstaglandinE2_byPTGES	PTGER2		TRUE	TRUE	FALSE	curated	FALSE	0.003
133	CPI-SS04F1CBF06	NTN1_DCC	simple:O95631	simple:P43146	NTN1	DCC	TRUE	FALSE	TRUE	curated	FALSE	0.003
134	CPI-SC060FE7871	VWF_integrin_aVb3_complex	simple:P04275	complex:integrin_aVb3_complex	VWF		TRUE	FALSE	FALSE	curated	TRUE	0.003																				0.386
135	CPI-SS008700E67	CCL8_ACKR1	simple:P80075	simple:Q16570	CCL8	ACKR1	TRUE	FALSE	TRUE	I2D	FALSE	0.003
136	CPI-SS02E314589	FGFR2_NECTIN1	simple:P21802	simple:Q15223	FGFR2	NECTIN1	TRUE	TRUE	TRUE	InnateDB-All	FALSE	0.003
137	CPI-SS0412C803A	TNFRSF8_TNFSF8	simple:P28908	simple:P32971	TNFRSF8	TNFSF8	FALSE	TRUE	FALSE	curated	FALSE	0.003
138	CPI-SS076FEB261	FLT3_FLT3LG	simple:P36888	simple:P49771	FLT3	FLT3LG	TRUE	TRUE	FALSE	curated	FALSE	0.003
139	CPI-SS034D3988F	RSPO4_LGR4	simple:Q2I0M5	simple:Q9BXB1	RSPO4	LGR4	TRUE	FALSE	TRUE	curated	FALSE	0.003
140	CPI-SS0FC01B947	EFNA5_EPHA4	simple:P52803	simple:P54764	EFNA5	EPHA4	FALSE	FALSE	TRUE	curated	FALSE	0.003
141	CPI-SS047232C64	DLL1_NOTCH3	simple:O00548	simple:Q9UM47	DLL1	NOTCH3	FALSE	FALSE	TRUE	curated	FALSE	0.003												0.353
142	CPI-SS01E6C2BB8	WNT2_SFRP1	simple:P09544	simple:Q8N474	WNT2	SFRP1	TRUE	FALSE	FALSE	curated	FALSE	0.003
143	CPI-SS08E6EA18C	NPR1_NPPB	simple:P16066	simple:P16860	NPR1	NPPB	TRUE	TRUE	FALSE	guidetopharmacology.org	FALSE	0.003
144	CPI-SS01E3453DB	RSPO2_LGR4	simple:Q6UXX9	simple:Q9BXB1	RSPO2	LGR4	TRUE	FALSE	TRUE	curated	FALSE	0.003
145	CPI-SS0EE9E214A	FGFR2_FGF22	simple:P21802	simple:Q9HCT0	FGFR2	FGF22	TRUE	TRUE	FALSE	curated	FALSE	0.003
146	CPI-CS043102EAA	Epinephrine_byPNMT_ADRB1	complex:Epinephrine_byPNMT	simple:P08588		ADRB1	TRUE	FALSE	TRUE	curated	FALSE	0.004
147	CPI-SS0B0CF0EDF	TNFSF15_TNFRSF25	simple:O95150	simple:Q93038	TNFSF15	TNFRSF25	TRUE	FALSE	TRUE	curated	FALSE	0.004
148	CPI-SC0CC30CEC0	COL8A2_integrin_a11b1_complex	simple:P25067	complex:integrin_a11b1_complex	COL8A2		TRUE	FALSE	FALSE	curated	TRUE	0.004
149	CPI-CS0F6CFB979	BMPR1A_BMPR2_BMP6	complex:BMPR1A_BMPR2	simple:P22004		BMP6	TRUE	TRUE	FALSE	curated	FALSE	0.004
150	CPI-CS0FF565F1C	DHEAsulfate_bySULT2A1_PPARA	complex:DHEAsulfate_bySULT2A1	simple:Q07869		PPARA	TRUE	FALSE	TRUE	curated	FALSE	0.004
151	CPI-CS0F71EE8D0	DHEAsulfate_bySULT1E1_PPARA	complex:DHEAsulfate_bySULT1E1	simple:Q07869		PPARA	TRUE	FALSE	TRUE	curated	FALSE	0.004
152	CPI-SS08083B141	NRP1_SEMA3A	simple:O14786	simple:Q14563	NRP1	SEMA3A	TRUE	TRUE	FALSE	curated	FALSE	0.004												1.32
153	CPI-SS0EB74F3FF	UNC5C_NTN1	simple:O95185	simple:O95631	UNC5C	NTN1	TRUE	TRUE	FALSE	curated	FALSE	0.004
154	CPI-SS0FF51A757	TNFSF18_TNFRSF18	simple:Q9UNG2	simple:Q9Y5U5	TNFSF18	TNFRSF18	TRUE	FALSE	TRUE	curated	FALSE	0.004
155	CPI-SS028688B7B	EFNA5_EPHA7	simple:P52803	simple:Q15375	EFNA5	EPHA7	FALSE	FALSE	TRUE	curated	FALSE	0.004
156	CPI-CS0C16967C6	ACVR1_BMPR2_BMP6	complex:ACVR1_BMPR2	simple:P22004		BMP6	TRUE	TRUE	FALSE	curated	FALSE	0.004
157	CPI-CS046BCFC6F	BMPR1A_BMPR2_BMP5	complex:BMPR1A_BMPR2	simple:P22003		BMP5	TRUE	TRUE	FALSE	curated	FALSE	0.004
158	CPI-CS0FA9360D5	ACVR_1A2B_receptor_BMP5	complex:ACVR_1A2B_receptor	simple:P22003		BMP5	TRUE	TRUE	FALSE	curated	FALSE	0.004
159	CPI-CS0B9A4CA4D	BMPR1A_BMPR2_GDF6	complex:BMPR1A_BMPR2	simple:Q6KF10		GDF6	TRUE	TRUE	FALSE	curated	FALSE	0.004
160	CPI-SC06CB2F292	NRG1_integrin_a6b4_complex	simple:Q02297	complex:integrin_a6b4_complex	NRG1		TRUE	TRUE	FALSE	curated	TRUE	0.004																									0.18
161	CPI-SS06E2D8F96	RLN1_AR	simple:P04808	simple:P10275	RLN1	AR	TRUE	FALSE	TRUE	InnateDB-All	FALSE	0.004
162	CPI-SS0178F5C45	TGFB2_TGFBR3	simple:P61812	simple:Q03167	TGFB2	TGFBR3	TRUE	FALSE	TRUE	curated	FALSE	0.004
163	CPI-SS0BF9FA3F2	ERBB3_NRG1	simple:P21860	simple:Q02297	ERBB3	NRG1	TRUE	TRUE	TRUE	curated	FALSE	0.004
164	CPI-SC074D3FFBC	TGFB3_TGFbeta_receptor2	simple:P10600	complex:TGFbeta_receptor2	TGFB3		TRUE	FALSE	TRUE	curated	FALSE	0.004
165	CPI-SC0F36DD437	TGFB2_TGFbeta_receptor2	simple:P61812	complex:TGFbeta_receptor2	TGFB2		TRUE	FALSE	TRUE	curated	FALSE	0.004
166	CPI-SS0586F2596	EPHB2_EFNA5	simple:P29323	simple:P52803	EPHB2	EFNA5	FALSE	TRUE	FALSE	curated	FALSE	0.004
167	CPI-SS03A2EFDD5	EPHA1_EFNA5	simple:P21709	simple:P52803	EPHA1	EFNA5	FALSE	TRUE	FALSE	curated	FALSE	0.004
168	CPI-SS055B305F1	CEACAM1_CD209	simple:P13688	simple:Q9NNX6	CEACAM1	CD209	TRUE	FALSE	TRUE	curated	FALSE	0.004
169	CPI-SS0EC70F078	SCT_VIPR1	simple:P09683	simple:P32241	SCT	VIPR1	TRUE	FALSE	TRUE	I2D,InnateDB-All	FALSE	0.004
170	CPI-CS01E56069F	FZD2_LRP6_WNT2	complex:FZD2_LRP6	simple:P09544		WNT2	TRUE	FALSE	FALSE	curated	FALSE	0.004
171	CPI-SS0B02DE712	EGFR_NRG1	simple:P00533	simple:Q02297	EGFR	NRG1	TRUE	TRUE	TRUE	I2D,IMEx,InnateDB-All,IntAct	FALSE	0.004
172	CPI-SS0CB6968B9	FGF2_FGFRL1	simple:P09038	simple:Q8N441	FGF2	FGFRL1	TRUE	FALSE	TRUE	I2D	FALSE	0.004
173	CPI-SS0D954EA1C	PDGFRB_PDGFD	simple:P09619	simple:Q9GZP0	PDGFRB	PDGFD	TRUE	TRUE	FALSE	curated	FALSE	0.004
174	CPI-CS0306FC954	ACVR_1A2B_receptor_BMP6	complex:ACVR_1A2B_receptor	simple:P22004		BMP6	TRUE	TRUE	FALSE	curated	FALSE	0.004
175	CPI-SC0FC822E8D	AR_Testosterone_byAKR1D1	simple:P10275	complex:Testosterone_byAKR1D1	AR		TRUE	TRUE	FALSE	curated	FALSE	0.004
176	CPI-SS033E857EB	VSTM1_ADGRG3	simple:Q6UX27	simple:Q86Y34	VSTM1	ADGRG3	TRUE	TRUE	TRUE	IMEx,IntAct	FALSE	0.004
177	CPI-SC0AA90A03B	COL2A1_integrin_a10b1_complex	simple:P02458	complex:integrin_a10b1_complex	COL2A1		TRUE	FALSE	FALSE	curated	TRUE	0.004
178	CPI-SS091B461CB	ACKR2_CCL28	simple:O00590	simple:Q9NRJ3	ACKR2	CCL28	TRUE	TRUE	FALSE	I2D	FALSE	0.004
179	CPI-SS0B887F7AC	CCR1_CCL13	simple:P32246	simple:Q99616	CCR1	CCL13	TRUE	TRUE	FALSE	guidetopharmacology.org	FALSE	0.004
180	CPI-CS04B8C1A44	FZD7_LRP6_WNT11	complex:FZD7_LRP6	simple:O96014		WNT11	TRUE	FALSE	FALSE	curated	FALSE	0.004
181	CPI-SC0FCB8DFBB	COL8A2_integrin_a10b1_complex	simple:P25067	complex:integrin_a10b1_complex	COL8A2		TRUE	FALSE	FALSE	curated	TRUE	0.004
182	CPI-SC0B6D93CD4	COL14A1_integrin_a10b1_complex	simple:Q05707	complex:integrin_a10b1_complex	COL14A1		TRUE	FALSE	FALSE	curated	TRUE	0.004
183	CPI-CS09C48BE1A	ProstaglandinD2_byAKR1C3_PTGDR2	complex:ProstaglandinD2_byAKR1C3	simple:Q9Y5Y4		PTGDR2	TRUE	FALSE	TRUE	curated	FALSE	0.004
184	CPI-CS0507A53BC	FZD7_LRP5_WNT11	complex:FZD7_LRP5	simple:O96014		WNT11	TRUE	FALSE	FALSE	curated	FALSE	0.004
185	CPI-SS0D5A3EC0A	LCN2_SLC22A17	simple:P80188	simple:Q8WUG5	LCN2	SLC22A17	TRUE	FALSE	TRUE	curated	FALSE	0.004
186	CPI-SS066FE05CA	LEP_LEPR	simple:P41159	simple:P48357	LEP	LEPR	TRUE	FALSE	TRUE	curated	FALSE	0.004
187	CPI-SS0F8C2FA91	CCR1_CCL8	simple:P32246	simple:P80075	CCR1	CCL8	TRUE	TRUE	FALSE	curated	FALSE	0.004
188	CPI-SS0C98C08DA	CCR2_CCL13	simple:P41597	simple:Q99616	CCR2	CCL13	TRUE	TRUE	FALSE	curated	FALSE	0.004
189	CPI-SC0AD2341AF	COL1A1_integrin_a11b1_complex	simple:P02452	complex:integrin_a11b1_complex	COL1A1		TRUE	FALSE	FALSE	curated	TRUE	0.004
190	CPI-CS0372FC240	FZD2_LRP5_WNT11	complex:FZD2_LRP5	simple:O96014		WNT11	TRUE	FALSE	FALSE	curated	FALSE	0.004
191	CPI-CS0552A7387	IL33_receptor_IL33	complex:IL33_receptor	simple:O95760		IL33	TRUE	TRUE	FALSE	curated	FALSE	0.004
192	CPI-SC0FB1817EE	COL6A1_integrin_a11b1_complex	simple:P12109	complex:integrin_a11b1_complex	COL6A1		TRUE	FALSE	FALSE	curated	TRUE	0.004
193	CPI-SS026776C89	HLA-DQB2_PRL	simple:HLADQB2	simple:P01236	HLA-DQB2	PRL	TRUE	TRUE	FALSE	InnateDB-All	FALSE	0.004
194	CPI-SS0EE09A201	CDH2_CDH2	simple:P19022	simple:P19022	CDH2	CDH2	FALSE	FALSE	FALSE	curated	FALSE	0.004
195	CPI-CS0CA549059	FZD7_LRP5_WNT2B	complex:FZD7_LRP5	simple:Q93097		WNT2B	TRUE	FALSE	FALSE	curated	FALSE	0.004
196	CPI-SS09B2D63C8	OPRL1_PNOC	simple:P41146	simple:Q13519	OPRL1	PNOC	TRUE	TRUE	FALSE	curated	FALSE	0.004
197	CPI-CS0A13F16D1	FZD7_LRP6_WNT2B	complex:FZD7_LRP6	simple:Q93097		WNT2B	TRUE	FALSE	FALSE	curated	FALSE	0.004
198	CPI-SC0A5E87289	COL2A1_integrin_a11b1_complex	simple:P02458	complex:integrin_a11b1_complex	COL2A1		TRUE	FALSE	FALSE	curated	TRUE	0.004
199	CPI-CS023DB57C8	FZD8_LRP5_WNT2B	complex:FZD8_LRP5	simple:Q93097		WNT2B	TRUE	FALSE	FALSE	curated	FALSE	0.004
200	CPI-SC015ECCD97	COL1A2_integrin_a11b1_complex	simple:P08123	complex:integrin_a11b1_complex	COL1A2		TRUE	FALSE	FALSE	curated	TRUE	0.004
201	CPI-CC01013C167	RAreceptor_RXRG_atRetinoicAcid_byALDH1A1	complex:RAreceptor_RXRG	complex:atRetinoicAcid_byALDH1A1			TRUE	TRUE	FALSE	curated	FALSE	0.004
202	CPI-SS022AE18AF	GPR42_CCL4L2	simple:O15529	simple:Q8NHW4	GPR42	CCL4L2	TRUE	TRUE	FALSE	IMEx,IntAct	FALSE	0.005
203	CPI-SS086608DC8	SFRP1_WNT2B	simple:Q8N474	simple:Q93097	SFRP1	WNT2B	TRUE	FALSE	FALSE	curated	FALSE	0.005
204	CPI-SC0322BA9B5	IGF1_integrin_a6b4_complex	simple:P05019	complex:integrin_a6b4_complex	IGF1		TRUE	FALSE	FALSE	curated	TRUE	0.005
205	CPI-CS00DCACEEE	LeukotrieneC4_byLTC4S_GPR17	complex:LeukotrieneC4_byLTC4S	simple:Q13304		GPR17	TRUE	FALSE	TRUE	curated	FALSE	0.005
206	CPI-CC006FA0683	RAreceptor_RARA_RXRA_atRetinoicAcid_byALDH1A2	complex:RAreceptor_RARA_RXRA	complex:atRetinoicAcid_byALDH1A2			TRUE	TRUE	FALSE	curated	FALSE	0.005
207	CPI-CS03BC3B437	FZD4_LRP5_WNT2B	complex:FZD4_LRP5	simple:Q93097		WNT2B	TRUE	FALSE	FALSE	curated	FALSE	0.005
208	CPI-SS0470AF83E	EPHB1_EFNB1	simple:P54762	simple:P98172	EPHB1	EFNB1	FALSE	TRUE	FALSE	curated	FALSE	0.005
209	CPI-SC0956F4A31	COL16A1_integrin_a2b1_complex	simple:Q07092	complex:integrin_a2b1_complex	COL16A1		TRUE	FALSE	FALSE	curated	TRUE	0.005
210	CPI-SC0542462B9	FCER2_integrin_aXb2_complex	simple:P06734	complex:integrin_aXb2_complex	FCER2		TRUE	TRUE	FALSE	curated	TRUE	0.005
211	CPI-SC06D7BD0F6	FN1_integrin_aVb3_complex	simple:P02751	complex:integrin_aVb3_complex	FN1		TRUE	FALSE	FALSE	curated	TRUE	0.005
212	CPI-SC045FE8A01	VTN_integrin_aVb3_complex	simple:P04004	complex:integrin_aVb3_complex	VTN		TRUE	FALSE	FALSE	curated	TRUE	0.005
213	CPI-CS01903DA09	FZD6_LRP5_WNT2	complex:FZD6_LRP5	simple:P09544		WNT2	TRUE	FALSE	FALSE	curated	FALSE	0.005
214	CPI-SC0C061DC28	COL3A1_integrin_a11b1_complex	simple:P02461	complex:integrin_a11b1_complex	COL3A1		TRUE	FALSE	FALSE	curated	TRUE	0.005
215	CPI-SC0F0AC498A	THY1_integrin_aVb3_complex	simple:P04216	complex:integrin_aVb3_complex	THY1		FALSE	FALSE	FALSE	curated	TRUE	0.005																				0.707
216	CPI-SC0B09B811A	COL24A1_integrin_a11b1_complex	simple:Q17RW2	complex:integrin_a11b1_complex	COL24A1		TRUE	FALSE	FALSE	curated	TRUE	0.005
217	CPI-SC09E4E673B	COL24A1_integrin_a10b1_complex	simple:Q17RW2	complex:integrin_a10b1_complex	COL24A1		TRUE	FALSE	FALSE	curated	TRUE	0.005
218	CPI-CS0123BC66C	PlexinA1_complex2_SEMA6D	complex:PlexinA1_complex2	simple:Q8NFY4		SEMA6D	FALSE	TRUE	FALSE	curated	FALSE	0.005
219	CPI-SC00EAD4C47	COL5A3_integrin_a1b1_complex	simple:P25940	complex:integrin_a1b1_complex	COL5A3		TRUE	FALSE	FALSE	curated	TRUE	0.005
220	CPI-SC03760D980	COL8A1_integrin_a1b1_complex	simple:P27658	complex:integrin_a1b1_complex	COL8A1		TRUE	FALSE	FALSE	curated	TRUE	0.005
221	CPI-SC00065C95C	COL9A1_integrin_a2b1_complex	simple:P20849	complex:integrin_a2b1_complex	COL9A1		TRUE	FALSE	FALSE	curated	TRUE	0.005
222	CPI-SC059D160BE	COL6A3_integrin_a10b1_complex	simple:P12111	complex:integrin_a10b1_complex	COL6A3		TRUE	FALSE	FALSE	curated	TRUE	0.005
223	CPI-CS096783D6D	FZD3_LRP6_WNT2	complex:FZD3_LRP6	simple:P09544		WNT2	TRUE	FALSE	FALSE	curated	FALSE	0.005
224	CPI-SC0B86B7CED	COL12A1_integrin_a2b1_complex	simple:Q99715	complex:integrin_a2b1_complex	COL12A1		TRUE	FALSE	FALSE	curated	TRUE	0.005
225	CPI-SC0A2DB962D	CDH1_integrin_a2b1_complex	simple:P12830	complex:integrin_a2b1_complex	CDH1		FALSE	FALSE	FALSE	curated	TRUE	0.005
226	CPI-SS0E134097C	FGF18_FGFR3	simple:O76093	simple:P22607	FGF18	FGFR3	TRUE	FALSE	TRUE	I2D	FALSE	0.005
227	CPI-SC0C5B4E222	COL6A2_integrin_a11b1_complex	simple:P12110	complex:integrin_a11b1_complex	COL6A2		TRUE	FALSE	FALSE	curated	TRUE	0.005
228	CPI-SS0D636A374	FGF2_FGFR3	simple:P09038	simple:P22607	FGF2	FGFR3	TRUE	FALSE	TRUE	curated	FALSE	0.005
229	CPI-CS03B3DCBA3	FZD8_LRP5_WNT11	complex:FZD8_LRP5	simple:O96014		WNT11	TRUE	FALSE	FALSE	curated	FALSE	0.005
230	CPI-CS00529A443	FZD2_LRP5_WNT5A	complex:FZD2_LRP5	simple:P41221		WNT5A	TRUE	FALSE	FALSE	curated	FALSE	0.005
231	CPI-CS03D573715	FZD4_LRP5_WNT11	complex:FZD4_LRP5	simple:O96014		WNT11	TRUE	FALSE	FALSE	curated	FALSE	0.005
232	CPI-CS023BD53E7	IL6_receptor_IL6	complex:IL6_receptor	simple:P05231		IL6	TRUE	TRUE	FALSE	curated	FALSE	0.005
233	CPI-SS03098AC28	ERBB4_HBEGF	simple:Q15303	simple:Q99075	ERBB4	HBEGF	TRUE	TRUE	TRUE	curated	FALSE	0.005
234	CPI-SS0E7EDE823	CCR3_CCL8	simple:P51677	simple:P80075	CCR3	CCL8	TRUE	TRUE	FALSE	curated	FALSE	0.005
235	CPI-SS045A5FC60	ACKR2_CCL14	simple:O00590	simple:Q16627	ACKR2	CCL14	TRUE	TRUE	FALSE	curated	FALSE	0.005
236	CPI-CS0E5D1ECCE	PlexinA1_complex3_SEMA3A	complex:PlexinA1_complex3	simple:Q14563		SEMA3A	TRUE	TRUE	FALSE	curated	FALSE	0.005
237	CPI-CS0917E42F5	DHEAsulfate_bySULT1E1_PPARG	complex:DHEAsulfate_bySULT1E1	simple:P37231		PPARG	TRUE	FALSE	TRUE	curated	FALSE	0.005
238	CPI-CS0006C277B	DHEAsulfate_bySULT2A1_PPARG	complex:DHEAsulfate_bySULT2A1	simple:P37231		PPARG	TRUE	FALSE	TRUE	curated	FALSE	0.005
239	CPI-CS06B596CD2	DHEAsulfate_bySULT1E1_PPARD	complex:DHEAsulfate_bySULT1E1	simple:Q03181		PPARD	TRUE	FALSE	FALSE	curated	FALSE	0.005
240	CPI-CS04A65DD62	DHEAsulfate_bySULT2A1_PPARD	complex:DHEAsulfate_bySULT2A1	simple:Q03181		PPARD	TRUE	FALSE	FALSE	curated	FALSE	0.005
241	CPI-SS0ABF41CAA	CXCL5_ACKR1	simple:P42830	simple:Q16570	CXCL5	ACKR1	TRUE	FALSE	TRUE	I2D	FALSE	0.005
242	CPI-SS07F60834D	MET_HGF	simple:P08581	simple:P14210	MET	HGF	TRUE	TRUE	FALSE	curated	FALSE	0.006
243	CPI-SC02EA03F82	THBS1_integrin_aVb3_complex	simple:P07996	complex:integrin_aVb3_complex	THBS1		FALSE	FALSE	FALSE	curated	TRUE	0.006
244	CPI-SC08821B0D2	COL5A1_integrin_a11b1_complex	simple:P20908	complex:integrin_a11b1_complex	COL5A1		TRUE	FALSE	FALSE	curated	TRUE	0.006
245	CPI-SC02CD655EB	CALCB_RAMP1_complex	simple:P10092	complex:RAMP1_complex	CALCB		TRUE	FALSE	TRUE	curated	FALSE	0.006
246	CPI-CS05F37AC7A	IL1_receptor_inhibitor_IL1A	complex:IL1_receptor_inhibitor	simple:P01583		IL1A	TRUE	TRUE	FALSE	curated	FALSE	0.006
247	CPI-SC093DFA335	COL13A1_integrin_a11b1_complex	simple:Q5TAT6	complex:integrin_a11b1_complex	COL13A1		FALSE	FALSE	FALSE	curated	TRUE	0.006
248	CPI-SS0D4F593F1	WNT5A_EPHA7	simple:P41221	simple:Q15375	WNT5A	EPHA7	TRUE	FALSE	TRUE	InnateDB-All	FALSE	0.006
249	CPI-SS073F3FAD5	WNT5A_ROR1	simple:P41221	simple:Q01973	WNT5A	ROR1	TRUE	FALSE	TRUE	curated	FALSE	0.006
250	CPI-SS0D8148841	APLNR_APLN	simple:P35414	simple:Q9ULZ1	APLNR	APLN	TRUE	TRUE	FALSE	curated	FALSE	0.006															0.997	0.986
251	CPI-CS04EF7616F	FZD7_LRP5_WNT5B	complex:FZD7_LRP5	simple:Q9H1J7		WNT5B	TRUE	FALSE	FALSE	curated	FALSE	0.006
252	CPI-CS0613E3AB7	FZD7_LRP6_WNT5B	complex:FZD7_LRP6	simple:Q9H1J7		WNT5B	TRUE	FALSE	FALSE	curated	FALSE	0.006
253	CPI-CS0B52EC069	FZD3_LRP5_WNT2B	complex:FZD3_LRP5	simple:Q93097		WNT2B	TRUE	FALSE	FALSE	curated	FALSE	0.006
254	CPI-CS0AF64B48C	FZD4_LRP6_WNT2B	complex:FZD4_LRP6	simple:Q93097		WNT2B	TRUE	FALSE	FALSE	curated	FALSE	0.006
255	CPI-CS055AB879D	FZD4_LRP6_WNT11	complex:FZD4_LRP6	simple:O96014		WNT11	TRUE	FALSE	FALSE	curated	FALSE	0.006																				0.373															0.358
256	CPI-CS024EB9593	FZD8_LRP6_WNT2B	complex:FZD8_LRP6	simple:Q93097		WNT2B	TRUE	FALSE	FALSE	curated	FALSE	0.006
257	CPI-SS00797FD15	EDA_EDA2R	simple:Q92838	simple:Q9HAV5	EDA	EDA2R	TRUE	FALSE	TRUE	guidetopharmacology.org	FALSE	0.006
258	CPI-CC0EE65B390	RAreceptor_RXRB_atRetinoicAcid_byALDH1A2	complex:RAreceptor_RXRB	complex:atRetinoicAcid_byALDH1A2			TRUE	TRUE	FALSE	curated	FALSE	0.006
259	CPI-SS04ABF9207	FRZB_WNT2B	simple:Q92765	simple:Q93097	FRZB	WNT2B	TRUE	FALSE	FALSE	curated	FALSE	0.006
260	CPI-CS000A36A67	FZD8_LRP6_WNT11	complex:FZD8_LRP6	simple:O96014		WNT11	TRUE	FALSE	FALSE	curated	FALSE	0.006
261	CPI-CC03471D12E	RAreceptor_RXRA_atRetinoicAcid_byALDH1A2	complex:RAreceptor_RXRA	complex:atRetinoicAcid_byALDH1A2			TRUE	TRUE	FALSE	curated	FALSE	0.006
262	CPI-SS008EB600F	CCR2_CCL7	simple:P41597	simple:P80098	CCR2	CCL7	TRUE	TRUE	FALSE	curated	FALSE	0.006
263	CPI-CS0DF112C1C	FZD2_LRP5_WNT5B	complex:FZD2_LRP5	simple:Q9H1J7		WNT5B	TRUE	FALSE	FALSE	curated	FALSE	0.006
264	CPI-SS0AD2A36FE	RELN_LRP8	simple:P78509	simple:Q14114	RELN	LRP8	TRUE	FALSE	TRUE	curated	FALSE	0.006
265	CPI-SC0A18569E5	COL13A1_integrin_a10b1_complex	simple:Q5TAT6	complex:integrin_a10b1_complex	COL13A1		FALSE	FALSE	FALSE	curated	TRUE	0.006
266	CPI-SC0C351F7DF	COL4A1_integrin_a11b1_complex	simple:P02462	complex:integrin_a11b1_complex	COL4A1		TRUE	FALSE	FALSE	curated	TRUE	0.006												1.428													1.499
267	CPI-SS0C491A3C1	PPBP_CXCR2	simple:P02775	simple:P25025	PPBP	CXCR2	TRUE	FALSE	TRUE	curated	FALSE	0.006
268	CPI-SC09AE93F66	COL4A2_integrin_a11b1_complex	simple:P08572	complex:integrin_a11b1_complex	COL4A2		TRUE	FALSE	FALSE	curated	TRUE	0.006												1.689													1.76
269	CPI-SS0BFD8E056	EFNB2_EPHB1	simple:P52799	simple:P54762	EFNB2	EPHB1	FALSE	TRUE	TRUE	curated	FALSE	0.006
270	CPI-CS02643715E	FZD3_LRP5_WNT11	complex:FZD3_LRP5	simple:O96014		WNT11	TRUE	FALSE	FALSE	curated	FALSE	0.006
271	CPI-SS045EC4F7D	RLN2_RXFP1	simple:P04090	simple:Q9HBX9	RLN2	RXFP1	TRUE	FALSE	TRUE	curated	FALSE	0.006
272	CPI-SS0652F5D15	NPPB_DPP4	simple:P16860	simple:P27487	NPPB	DPP4	TRUE	FALSE	TRUE	InnateDB-All,MINT	FALSE	0.006
273	CPI-SS0BA601DC4	BDNF_NTRK2	simple:P23560	simple:Q16620	BDNF	NTRK2	TRUE	FALSE	TRUE	curated	FALSE	0.006
274	CPI-SS08805BBC2	INSL3_RXFP1	simple:P51460	simple:Q9HBX9	INSL3	RXFP1	TRUE	FALSE	TRUE	guidetopharmacology.org	FALSE	0.006
275	CPI-CS0E5078EDE	BMR1A_AVR2B_GDF7	complex:BMR1A_AVR2B	simple:Q7Z4P5		GDF7	TRUE	TRUE	FALSE	curated	FALSE	0.006
276	CPI-SS05A94DE17	FGF2_FGFR2	simple:P09038	simple:P21802	FGF2	FGFR2	TRUE	FALSE	TRUE	curated	FALSE	0.006
277	CPI-SC044C2FDA4	COL27A1_integrin_a2b1_complex	simple:Q8IZC6	complex:integrin_a2b1_complex	COL27A1		TRUE	FALSE	FALSE	curated	TRUE	0.006
278	CPI-SS0FAE75A75	RLN1_RXFP1	simple:P04808	simple:Q9HBX9	RLN1	RXFP1	TRUE	FALSE	TRUE	guidetopharmacology.org	FALSE	0.006
279	CPI-SS0F94547B2	NCR3_NCR3LG1	simple:O14931	simple:Q68D85	NCR3	NCR3LG1	FALSE	TRUE	FALSE	curated	FALSE	0.006
280	CPI-SS07CA5A6F1	EPHA4_EFNB3	simple:P54764	simple:Q15768	EPHA4	EFNB3	FALSE	TRUE	TRUE	curated	FALSE	0.006												0.145													0.189										0.123	0.116
281	CPI-CS0BE59B43E	BMR1A_AVR2B_BMP2	complex:BMR1A_AVR2B	simple:P12643		BMP2	TRUE	TRUE	FALSE	curated	FALSE	0.006
282	CPI-SS0F6A7A4DF	FGF18_FGFR2	simple:O76093	simple:P21802	FGF18	FGFR2	TRUE	FALSE	TRUE	I2D	FALSE	0.006
283	CPI-SS02AFCED82	EPHA2_EFNA5	simple:P29317	simple:P52803	EPHA2	EFNA5	FALSE	TRUE	FALSE	curated	FALSE	0.006																									0.169
284	CPI-SS0CC5DCE80	CDH1_KLRG1	simple:P12830	simple:Q96E93	CDH1	KLRG1	FALSE	FALSE	TRUE	curated	FALSE	0.006
285	CPI-CS00D2EE99D	FZD7_LRP5_WNT5A	complex:FZD7_LRP5	simple:P41221		WNT5A	TRUE	FALSE	FALSE	curated	FALSE	0.006
286	CPI-SS0429E615A	WNT11_SFRP1	simple:O96014	simple:Q8N474	WNT11	SFRP1	TRUE	FALSE	FALSE	curated	FALSE	0.006
287	CPI-CS0AA769F5B	PlexinA3_complex1_SEMA3A	complex:PlexinA3_complex1	simple:Q14563		SEMA3A	TRUE	TRUE	FALSE	curated	FALSE	0.007
288	CPI-CC026C4A350	RAreceptor_RARA_atRetinoicAcid_byALDH1A2	complex:RAreceptor_RARA	complex:atRetinoicAcid_byALDH1A2			TRUE	TRUE	FALSE	curated	FALSE	0.007
289	CPI-SS0D46E2B45	TGFB3_TGFBR3	simple:P10600	simple:Q03167	TGFB3	TGFBR3	TRUE	FALSE	TRUE	curated	FALSE	0.007
290	CPI-SS034B442CE	TNF_CELSR2	simple:P01375	simple:Q9HCU4	TNF	CELSR2	TRUE	FALSE	TRUE	InnateDB-All	FALSE	0.007
291	CPI-CS0E9155EA2	FZD6_LRP6_WNT2	complex:FZD6_LRP6	simple:P09544		WNT2	TRUE	FALSE	FALSE	curated	FALSE	0.007																																			0.176
292	CPI-SS0DA291AD9	GPR75_CCL5	simple:O95800	simple:P13501	GPR75	CCL5	TRUE	TRUE	FALSE	curated	FALSE	0.007
293	CPI-CS0DB2153A6	FZD8_LRP5_WNT5B	complex:FZD8_LRP5	simple:Q9H1J7		WNT5B	TRUE	FALSE	FALSE	curated	FALSE	0.007
294	CPI-SC0FDD31EAB	COL4A6_integrin_a2b1_complex	simple:Q14031	complex:integrin_a2b1_complex	COL4A6		TRUE	FALSE	FALSE	curated	TRUE	0.007
295	CPI-CS04EF3E555	FZD7_LRP6_WNT5A	complex:FZD7_LRP6	simple:P41221		WNT5A	TRUE	FALSE	FALSE	curated	FALSE	0.007
296	CPI-SS06DF3325D	RELN_VLDLR	simple:P78509	simple:P98155	RELN	VLDLR	TRUE	FALSE	TRUE	curated	FALSE	0.007
297	CPI-SS02E513EE6	SFRP1_WNT5B	simple:Q8N474	simple:Q9H1J7	SFRP1	WNT5B	TRUE	FALSE	FALSE	curated	FALSE	0.007
298	CPI-SS0D1AE5C79	FGFR3_EPHA4	simple:P22607	simple:P54764	FGFR3	EPHA4	TRUE	TRUE	TRUE	I2D,InnateDB-All	FALSE	0.007
299	CPI-SS0DA366C78	EPHB2_EFNB3	simple:P29323	simple:Q15768	EPHB2	EFNB3	FALSE	TRUE	TRUE	curated	FALSE	0.007
300	CPI-CS0B0D7EFFD	FZD4_LRP5_WNT5B	complex:FZD4_LRP5	simple:Q9H1J7		WNT5B	TRUE	FALSE	FALSE	curated	FALSE	0.007
301	CPI-SC0E85E1FB0	COL15A1_integrin_a2b1_complex	simple:P39059	complex:integrin_a2b1_complex	COL15A1		TRUE	FALSE	FALSE	curated	TRUE	0.007	0.543														0.366					0.452
302	CPI-SC090068F7B	TSLP_TSLPR	simple:Q969D9	complex:TSLPR	TSLP		TRUE	FALSE	TRUE	curated	FALSE	0.007
303	CPI-SC0BB68FB34	COL9A3_integrin_a2b1_complex	simple:Q14050	complex:integrin_a2b1_complex	COL9A3		TRUE	FALSE	FALSE	curated	TRUE	0.007
304	CPI-CS0F53060BB	FZD2_LRP6_WNT2B	complex:FZD2_LRP6	simple:Q93097		WNT2B	TRUE	FALSE	FALSE	curated	FALSE	0.007
305	CPI-SC0A916E0E2	COL9A2_integrin_a2b1_complex	simple:Q14055	complex:integrin_a2b1_complex	COL9A2		TRUE	FALSE	FALSE	curated	TRUE	0.007
306	CPI-SS0A0DE9CD6	EPO_EPHB4	simple:P01588	simple:P54760	EPO	EPHB4	TRUE	FALSE	TRUE	IMEx,InnateDB-All,IntAct	FALSE	0.007
307	CPI-CS05789C9A0	BMR1A_ACR2A_GDF7	complex:BMR1A_ACR2A	simple:Q7Z4P5		GDF7	TRUE	TRUE	FALSE	curated	FALSE	0.007
308	CPI-SC070741884	TGFB2_TGFbeta_receptor1	simple:P61812	complex:TGFbeta_receptor1	TGFB2		TRUE	FALSE	TRUE	curated	FALSE	0.007
309	CPI-SC0D10396B4	COL21A1_integrin_a2b1_complex	simple:Q96P44	complex:integrin_a2b1_complex	COL21A1		TRUE	FALSE	FALSE	curated	TRUE	0.007
310	CPI-SS0C4D54E39	NOTCH3_JAG2	simple:Q9UM47	simple:Q9Y219	NOTCH3	JAG2	FALSE	TRUE	FALSE	curated	FALSE	0.007
311	CPI-SC0755F1632	COL18A1_integrin_a11b1_complex	simple:P39060	complex:integrin_a11b1_complex	COL18A1		TRUE	FALSE	FALSE	curated	TRUE	0.007												0.497													0.569
312	CPI-SC0D085D655	THBS1_integrin_a2Bb3_complex	simple:P07996	complex:integrin_a2Bb3_complex	THBS1		FALSE	FALSE	FALSE	curated	TRUE	0.007																				1.354
313	CPI-SS0291D3D2E	PROC_PROCR	simple:P04070	simple:Q9UNN8	PROC	PROCR	TRUE	FALSE	TRUE	curated	FALSE	0.007
314	CPI-CS0B163FBF9	Noradrenaline_byDBH_ADRB2	complex:Noradrenaline_byDBH	simple:P07550		ADRB2	TRUE	FALSE	TRUE	curated	FALSE	0.007
315	CPI-SS01D36DDFA	PTPRS_NTRK3	simple:Q13332	simple:Q16288	PTPRS	NTRK3	FALSE	TRUE	TRUE	curated	FALSE	0.007
316	CPI-SS0EF0750A7	HLA-DRB1_OGN	simple:HLADRB1	simple:P20774	HLA-DRB1	OGN	TRUE	TRUE	FALSE	InnateDB-All	FALSE	0.007
317	CPI-SC0B991F6B1	COL11A1_integrin_a10b1_complex	simple:P12107	complex:integrin_a10b1_complex	COL11A1		TRUE	FALSE	FALSE	curated	TRUE	0.008
318	CPI-SS005F1054E	UNC5B_NTN4	simple:Q8IZJ1	simple:Q9HB63	UNC5B	NTN4	TRUE	TRUE	FALSE	curated	FALSE	0.008													0.782
319	CPI-CS0CF5A502A	FZD8_LRP5_WNT5A	complex:FZD8_LRP5	simple:P41221		WNT5A	TRUE	FALSE	FALSE	curated	FALSE	0.008
320	CPI-SC00DF4C861	PDGFB_PDGFR_complex	simple:P01127	complex:PDGFR_complex	PDGFB		TRUE	FALSE	TRUE	curated	FALSE	0.008												0.991																								0.37
321	CPI-SS0528A694B	GPR42_FAM3C	simple:O15529	simple:Q92520	GPR42	FAM3C	TRUE	TRUE	FALSE	IMEx,IntAct	FALSE	0.008
322	CPI-CS04A96900E	FDZ8_RYK_WNT5A	complex:FDZ8_RYK	simple:P41221		WNT5A	TRUE	TRUE	FALSE	curated	FALSE	0.008
323	CPI-SS08C995EB4	CXCL17_GPR35	simple:Q6UXB2	simple:Q9HC97	CXCL17	GPR35	TRUE	FALSE	TRUE	guidetopharmacology.org	FALSE	0.008
324	CPI-CS04A56D5BE	12oxoLeukotrieneB4_byPTGR1_LTB4R2	complex:12oxoLeukotrieneB4_byPTGR1	simple:Q9NPC1		LTB4R2	TRUE	FALSE	TRUE	curated	FALSE	0.008
325	CPI-SS04124F4E1	EPO_EFNB2	simple:P01588	simple:P52799	EPO	EFNB2	TRUE	FALSE	TRUE	IMEx,IntAct	FALSE	0.008
326	CPI-SS0C56C483F	WNT5A_ANTXR1	simple:P41221	simple:Q9H6X2	WNT5A	ANTXR1	TRUE	FALSE	TRUE	InnateDB-All	FALSE	0.008
327	CPI-SS0A93C11C8	NGFR_BDNF	simple:P08138	simple:P23560	NGFR	BDNF	TRUE	TRUE	FALSE	curated	FALSE	0.008
328	CPI-SC0FA241084	CSPG4_integrin_a3b1_complex	simple:Q6UVK1	complex:integrin_a3b1_complex	CSPG4		FALSE	FALSE	FALSE	curated	TRUE	0.008
329	CPI-CS0D238C22B	PlexinA2_complex1_SEMA3A	complex:PlexinA2_complex1	simple:Q14563		SEMA3A	TRUE	TRUE	FALSE	curated	FALSE	0.008
330	CPI-SS00581282E	C5_C5AR1	simple:P01031	simple:P21730	C5	C5AR1	TRUE	FALSE	TRUE	curated	FALSE	0.008
331	CPI-SC00D92ECAF	FCER2_integrin_aMb2_complex	simple:P06734	complex:integrin_aMb2_complex	FCER2		TRUE	TRUE	FALSE	curated	TRUE	0.008
332	CPI-SC06F3DDF90	COL11A1_integrin_a11b1_complex	simple:P12107	complex:integrin_a11b1_complex	COL11A1		TRUE	FALSE	FALSE	curated	TRUE	0.008
333	CPI-SC0FDB4B6D9	GDF9_TGFR_BMPR2	simple:O60383	complex:TGFR_BMPR2	GDF9		TRUE	FALSE	TRUE	curated	FALSE	0.008
334	CPI-SC0C4FD0754	PLAUR_integrin_aVb3_complex	simple:Q03405	complex:integrin_aVb3_complex	PLAUR		TRUE	TRUE	FALSE	curated	TRUE	0.008
335	CPI-CS031A2034E	FZD2_LRP6_WNT11	complex:FZD2_LRP6	simple:O96014		WNT11	TRUE	FALSE	FALSE	curated	FALSE	0.008
336	CPI-SC081B8028B	PTGER4_ProstaglandinE2_byPTGES	simple:P35408	complex:ProstaglandinE2_byPTGES	PTGER4		TRUE	TRUE	FALSE	curated	FALSE	0.008
337	CPI-CS0BCDC40FC	BMR1A_AVR2B_BMP4	complex:BMR1A_AVR2B	simple:P12644		BMP4	TRUE	TRUE	FALSE	curated	FALSE	0.009
338	CPI-SS035E5A708	DLL3_NOTCH3	simple:Q9NYJ7	simple:Q9UM47	DLL3	NOTCH3	FALSE	FALSE	TRUE	curated	FALSE	0.009
339	CPI-SS0DC9D2C55	NOTCH2_CNTN1	simple:Q04721	simple:Q12860	NOTCH2	CNTN1	FALSE	TRUE	FALSE	curated	FALSE	0.009
340	CPI-SC070BECDC9	COL9A1_integrin_a1b1_complex	simple:P20849	complex:integrin_a1b1_complex	COL9A1		TRUE	FALSE	FALSE	curated	TRUE	0.009
341	CPI-SS08CA619FE	EGFR_GRN	simple:P00533	simple:P28799	EGFR	GRN	TRUE	TRUE	FALSE	InnateDB-All	FALSE	0.009
342	CPI-SC09C62F412	COL2A1_integrin_a2b1_complex	simple:P02458	complex:integrin_a2b1_complex	COL2A1		TRUE	FALSE	FALSE	curated	TRUE	0.009
343	CPI-SS0938C6980	DLL4_NOTCH3	simple:Q9NR61	simple:Q9UM47	DLL4	NOTCH3	FALSE	FALSE	TRUE	curated	FALSE	0.009												1.488
344	CPI-CS075442484	BMR1A_ACR2A_BMP2	complex:BMR1A_ACR2A	simple:P12643		BMP2	TRUE	TRUE	FALSE	curated	FALSE	0.009
345	CPI-SC0149E8473	FN1_integrin_a2Bb3_complex	simple:P02751	complex:integrin_a2Bb3_complex	FN1		TRUE	FALSE	FALSE	curated	TRUE	0.009																				1.715
346	CPI-SC0F94B7D8F	COL8A2_integrin_a2b1_complex	simple:P25067	complex:integrin_a2b1_complex	COL8A2		TRUE	FALSE	FALSE	curated	TRUE	0.009
347	CPI-SC0E83A4B71	COL12A1_integrin_a1b1_complex	simple:Q99715	complex:integrin_a1b1_complex	COL12A1		TRUE	FALSE	FALSE	curated	TRUE	0.009
348	CPI-SC06AD39F88	COL16A1_integrin_a1b1_complex	simple:Q07092	complex:integrin_a1b1_complex	COL16A1		TRUE	FALSE	FALSE	curated	TRUE	0.009
349	CPI-CS0F68F25D3	IL17_receptor_AC_IL17F	complex:IL17_receptor_AC	simple:Q96PD4		IL17F	TRUE	TRUE	FALSE	curated	FALSE	0.009
350	CPI-SS0F1E79A03	WNT5A_SFRP1	simple:P41221	simple:Q8N474	WNT5A	SFRP1	TRUE	FALSE	FALSE	curated	FALSE	0.009
351	CPI-SS07155793F	ACKR3_CXCL12	simple:P25106	simple:P48061	ACKR3	CXCL12	TRUE	TRUE	FALSE	guidetopharmacology.org	FALSE	0.009												0.867																								0.259
352	CPI-SS00F4019EA	C3_C5AR2	simple:P01024	simple:Q9P296	C3	C5AR2	TRUE	FALSE	TRUE	curated	FALSE	0.009
353	CPI-SS0A7E3A1AF	C5_C5AR2	simple:P01031	simple:Q9P296	C5	C5AR2	TRUE	FALSE	TRUE	curated	FALSE	0.009
354	CPI-SS0FEEB187C	PDGFB_PDGFRA	simple:P01127	simple:P16234	PDGFB	PDGFRA	TRUE	FALSE	TRUE	curated	FALSE	0.009												0.991																							0.398	0.37
355	CPI-SC0AE4F5BAB	FN1_integrin_a11b1_complex	simple:P02751	complex:integrin_a11b1_complex	FN1		TRUE	FALSE	FALSE	curated	TRUE	0.009
356	CPI-SS041751A4D	CCR1_CCL18	simple:P32246	simple:P55774	CCR1	CCL18	TRUE	TRUE	FALSE	guidetopharmacology.org	FALSE	0.009
357	CPI-SS0B6F0C894	DSG2_DSC3	simple:Q14126	simple:Q14574	DSG2	DSC3	FALSE	FALSE	FALSE	curated	FALSE	0.009
358	CPI-SS0893BD6B6	IL16_GRIN2C	simple:Q14005	simple:Q14957	IL16	GRIN2C	TRUE	FALSE	TRUE	I2D	FALSE	0.009																							0.143
359	CPI-SS0F3DB0252	FPR2_CCL23	simple:P25090	simple:P55773	FPR2	CCL23	TRUE	TRUE	FALSE	curated	FALSE	0.009
360	CPI-SS0A83A7E30	TNFSF13_FAS	simple:O75888	simple:P25445	TNFSF13	FAS	TRUE	FALSE	TRUE	I2D,InnateDB-All	FALSE	0.009
361	CPI-SS0E4B1484B	ICOSLG_ICOS	simple:O75144	simple:Q9Y6W8	ICOSLG	ICOS	TRUE	FALSE	TRUE	curated	FALSE	0.009
362	CPI-SS05B92CCC4	CCR3_CCL28	simple:P51677	simple:Q9NRJ3	CCR3	CCL28	TRUE	TRUE	FALSE	guidetopharmacology.org	FALSE	0.009
363	CPI-SS08B91FD2A	CCR1_CCL7	simple:P32246	simple:P80098	CCR1	CCL7	TRUE	TRUE	FALSE	curated	FALSE	0.009
364	CPI-SS06A0B20BD	FGFR2_EPHA4	simple:P21802	simple:P54764	FGFR2	EPHA4	TRUE	TRUE	TRUE	I2D,InnateDB-All	FALSE	0.009
365	CPI-SS006C89002	CCR3_CCL15	simple:P51677	simple:Q16663	CCR3	CCL15	TRUE	TRUE	FALSE	curated	FALSE	0.009
366	CPI-SC051FC855D	TGFB3_TGFbeta_receptor1	simple:P10600	complex:TGFbeta_receptor1	TGFB3		TRUE	FALSE	TRUE	curated	FALSE	0.009
367	CPI-SC0CCCF9A7F	COL14A1_integrin_a2b1_complex	simple:Q05707	complex:integrin_a2b1_complex	COL14A1		TRUE	FALSE	FALSE	curated	TRUE	0.009
368	CPI-SS006FB5198	GCG_DPP4	simple:P01275	simple:P27487	GCG	DPP4	TRUE	FALSE	TRUE	InnateDB-All,MINT	FALSE	0.009
369	CPI-CS0DCC20D87	FZD3_LRP5_WNT5B	complex:FZD3_LRP5	simple:Q9H1J7		WNT5B	TRUE	FALSE	FALSE	curated	FALSE	0.009
370	CPI-SS086615F9B	CSF1_CELSR3	simple:P09603	simple:Q9NYQ7	CSF1	CELSR3	TRUE	FALSE	TRUE	I2D	FALSE	0.009
371	CPI-CS06CF549E0	FZD4_LRP6_WNT5B	complex:FZD4_LRP6	simple:Q9H1J7		WNT5B	TRUE	FALSE	FALSE	curated	FALSE	0.009							0.421										0.362
372	CPI-CS03524A330	FZD4_LRP5_WNT5A	complex:FZD4_LRP5	simple:P41221		WNT5A	TRUE	FALSE	FALSE	curated	FALSE	0.009
373	CPI-SC0EB9B5460	L1CAM_integrin_a9b1_complex	simple:P32004	complex:integrin_a9b1_complex	L1CAM		FALSE	FALSE	FALSE	curated	TRUE	0.009
374	CPI-CS0AE8152FD	FZD8_LRP6_WNT5B	complex:FZD8_LRP6	simple:Q9H1J7		WNT5B	TRUE	FALSE	FALSE	curated	FALSE	0.009
375	CPI-CS012D15A88	BMR1A_ACR2A_BMP4	complex:BMR1A_ACR2A	simple:P12644		BMP4	TRUE	TRUE	FALSE	curated	FALSE	0.01
376	CPI-CS00F8E8AC0	FZD3_LRP6_WNT11	complex:FZD3_LRP6	simple:O96014		WNT11	TRUE	FALSE	FALSE	curated	FALSE	0.01
377	CPI-SS09AFCF898	CCR2_CCL8	simple:P41597	simple:P80075	CCR2	CCL8	TRUE	TRUE	FALSE	curated	FALSE	0.01
378	CPI-SS0F21DBF93	SCGB3A1_NOTCH3	simple:Q96QR1	simple:Q9UM47	SCGB3A1	NOTCH3	TRUE	FALSE	TRUE	InnateDB-All	FALSE	0.01												0.471
379	CPI-SS0A874F65F	LGR4_RSPO3	simple:Q9BXB1	simple:Q9BXY4	LGR4	RSPO3	TRUE	TRUE	FALSE	curated	FALSE	0.01
380	CPI-CS03025232D	FZD3_LRP5_WNT5A	complex:FZD3_LRP5	simple:P41221		WNT5A	TRUE	FALSE	FALSE	curated	FALSE	0.01
381	CPI-SS05B4EB419	EFNA3_EPHA4	simple:P52797	simple:P54764	EFNA3	EPHA4	FALSE	FALSE	TRUE	curated	FALSE	0.01
382	CPI-SS01CA704DD	NOTCH1_CNTN1	simple:P46531	simple:Q12860	NOTCH1	CNTN1	FALSE	TRUE	FALSE	curated	FALSE	0.01
383	CPI-SS001D6BC6C	ERVH48-1_SLC1A5	simple:M5A8F1	simple:Q15758	ERVH48-1	SLC1A5	TRUE	FALSE	TRUE	curated	FALSE	0.01
384	CPI-CS0F983512F	FZD8_LRP6_WNT5A	complex:FZD8_LRP6	simple:P41221		WNT5A	TRUE	FALSE	FALSE	curated	FALSE	0.01
385	CPI-SS087A17AD6	EPO_EPOR	simple:P01588	simple:P19235	EPO	EPOR	TRUE	FALSE	TRUE	curated	FALSE	0.01
386	CPI-SS004A55455	FRZB_WNT5B	simple:Q92765	simple:Q9H1J7	FRZB	WNT5B	TRUE	FALSE	FALSE	curated	FALSE	0.01
387	CPI-CS0FB43E17E	FZD6_LRP5_WNT2B	complex:FZD6_LRP5	simple:Q93097		WNT2B	TRUE	FALSE	FALSE	curated	FALSE	0.01
388	CPI-SS007954822	WNT5A_FRZB	simple:P41221	simple:Q92765	WNT5A	FRZB	TRUE	FALSE	FALSE	curated	FALSE	0.01
389	CPI-SS023D39112	NPPB_NPR3	simple:P16860	simple:P17342	NPPB	NPR3	TRUE	FALSE	TRUE	I2D,InnateDB-All	FALSE	0.01
390	CPI-SS01BCB9360	NCAM1_BDNF	simple:P13591	simple:P23560	NCAM1	BDNF	TRUE	TRUE	FALSE	I2D	FALSE	0.01
391	CPI-SC044B5BE16	COL4A5_integrin_a11b1_complex	simple:P29400	complex:integrin_a11b1_complex	COL4A5		TRUE	FALSE	FALSE	curated	TRUE	0.01
392	CPI-CS096856900	FZD3_LRP6_WNT2B	complex:FZD3_LRP6	simple:Q93097		WNT2B	TRUE	FALSE	FALSE	curated	FALSE	0.01
393	CPI-CS04C0033E6	FZD6_LRP5_WNT11	complex:FZD6_LRP5	simple:O96014		WNT11	TRUE	FALSE	FALSE	curated	FALSE	0.01
394	CPI-SC07763D025	LAMC1_integrin_aVb3_complex	simple:P11047	complex:integrin_aVb3_complex	LAMC1		TRUE	FALSE	FALSE	curated	TRUE	0.011																				0.607
395	CPI-SS0F15C1AB3	NRP2_SEMA3F	simple:O60462	simple:Q13275	NRP2	SEMA3F	TRUE	TRUE	FALSE	curated	FALSE	0.011
396	CPI-CS0FCBFAE02	FZD2_LRP6_WNT5B	complex:FZD2_LRP6	simple:Q9H1J7		WNT5B	TRUE	FALSE	FALSE	curated	FALSE	0.011
397	CPI-SS05834E385	CD40_INSL3	simple:P25942	simple:P51460	CD40	INSL3	TRUE	TRUE	FALSE	I2D	FALSE	0.011																0.99
398	CPI-CS01BA77CE7	FZD4_LRP6_WNT5A	complex:FZD4_LRP6	simple:P41221		WNT5A	TRUE	FALSE	FALSE	curated	FALSE	0.011												0.724														0.367										0.518
399	CPI-SS02B567BC7	PLXNC1_SEMA7A	simple:O60486	simple:O75326	PLXNC1	SEMA7A	FALSE	TRUE	FALSE	curated	FALSE	0.011
400	CPI-SS0C10824C7	EGFR_HBEGF	simple:P00533	simple:Q99075	EGFR	HBEGF	TRUE	TRUE	TRUE	curated	FALSE	0.011
401	CPI-SC02CB6F5A5	L1CAM_integrin_a5b1_complex	simple:P32004	complex:integrin_a5b1_complex	L1CAM		FALSE	FALSE	FALSE	curated	TRUE	0.011
402	CPI-SC0756B421F	COL4A1_integrin_a10b1_complex	simple:P02462	complex:integrin_a10b1_complex	COL4A1		TRUE	FALSE	FALSE	curated	TRUE	0.011																						1.465
403	CPI-SC0096917A2	COL4A2_integrin_a10b1_complex	simple:P08572	complex:integrin_a10b1_complex	COL4A2		TRUE	FALSE	FALSE	curated	TRUE	0.011																						1.726
404	CPI-SC0251EEF61	COL6A1_integrin_a10b1_complex	simple:P12109	complex:integrin_a10b1_complex	COL6A1		TRUE	FALSE	FALSE	curated	TRUE	0.011																						0.296
405	CPI-SS00D3CD86E	TTR_DDR1	simple:P02766	simple:Q08345	TTR	DDR1	TRUE	FALSE	TRUE	I2D,IMEx,InnateDB-All,IntAct	FALSE	0.011
406	CPI-SC0F1833AC0	COL4A5_integrin_a10b1_complex	simple:P29400	complex:integrin_a10b1_complex	COL4A5		TRUE	FALSE	FALSE	curated	TRUE	0.011
407	CPI-SC084C79E20	COL6A3_integrin_a2b1_complex	simple:P12111	complex:integrin_a2b1_complex	COL6A3		TRUE	FALSE	FALSE	curated	TRUE	0.011
408	CPI-SS0DD9B3D49	NGF_SORT1	simple:P01138	simple:Q99523	NGF	SORT1	TRUE	FALSE	TRUE	curated	FALSE	0.011
409	CPI-SC050F64BB5	COL27A1_integrin_a1b1_complex	simple:Q8IZC6	complex:integrin_a1b1_complex	COL27A1		TRUE	FALSE	FALSE	curated	TRUE	0.011
410	CPI-SS0FB5FE587	DLL1_NOTCH4	simple:O00548	simple:Q99466	DLL1	NOTCH4	FALSE	FALSE	TRUE	curated	FALSE	0.011	0.996		0.145	0.135						0.249			0.36		0.659																					0.194	0.148
411	CPI-SS00C9DE87A	NTN1_UNC5B	simple:O95631	simple:Q8IZJ1	NTN1	UNC5B	TRUE	FALSE	TRUE	curated	FALSE	0.011
412	CPI-SC0976EF8E9	PTGER3_ProstaglandinE2_byPTGES3	simple:P43115	complex:ProstaglandinE2_byPTGES3	PTGER3		TRUE	TRUE	FALSE	curated	FALSE	0.011
413	CPI-SS064C772FE	CCR10_CCL28	simple:P46092	simple:Q9NRJ3	CCR10	CCL28	TRUE	TRUE	FALSE	curated	FALSE	0.011
414	CPI-CC08CA59D0F	RAreceptor_RARB_atRetinoicAcid_byALDH1A1	complex:RAreceptor_RARB	complex:atRetinoicAcid_byALDH1A1			TRUE	TRUE	FALSE	curated	FALSE	0.011
415	CPI-CS007D418BE	2arachidonoylglycerol_byDAGLB_CNR1	complex:2arachidonoylglycerol_byDAGLB	simple:P21554		CNR1	TRUE	FALSE	TRUE	curated	FALSE	0.011
416	CPI-SS06C0074BD	CCL21_CCR7	simple:O00585	simple:P32248	CCL21	CCR7	TRUE	FALSE	TRUE	curated	FALSE	0.011
417	CPI-SS08102DC9E	CXCL1_CXCR2	simple:P09341	simple:P25025	CXCL1	CXCR2	TRUE	FALSE	TRUE	curated	FALSE	0.011							0.18
418	CPI-CS0C57A3081	PlexinA1_complex1_SEMA6D	complex:PlexinA1_complex1	simple:Q8NFY4		SEMA6D	FALSE	TRUE	FALSE	curated	FALSE	0.011
419	CPI-CS030959ED1	2arachidonoylglycerol_byDAGLB_CNR2	complex:2arachidonoylglycerol_byDAGLB	simple:P34972		CNR2	TRUE	FALSE	TRUE	curated	FALSE	0.011
420	CPI-CS0CFA0E4C5	BMPR1A_BMPR2_GDF7	complex:BMPR1A_BMPR2	simple:Q7Z4P5		GDF7	TRUE	TRUE	FALSE	curated	FALSE	0.011
421	CPI-CS0FF6E7611	Histamine_byHDC_HRH1	complex:Histamine_byHDC	simple:P35367		HRH1	TRUE	FALSE	TRUE	curated	FALSE	0.011
422	CPI-CC065EAD131	RAreceptor_RARG_atRetinoicAcid_byALDH1A1	complex:RAreceptor_RARG	complex:atRetinoicAcid_byALDH1A1			TRUE	TRUE	FALSE	curated	FALSE	0.011
423	CPI-CC054A62E24	RAreceptor_RARB_RXRB_atRetinoicAcid_byALDH1A1	complex:RAreceptor_RARB_RXRB	complex:atRetinoicAcid_byALDH1A1			TRUE	TRUE	FALSE	curated	FALSE	0.011
424	CPI-SC088A27EA5	COL24A1_integrin_a2b1_complex	simple:Q17RW2	complex:integrin_a2b1_complex	COL24A1		TRUE	FALSE	FALSE	curated	TRUE	0.012
425	CPI-SS025C8F785	CLEC2B_KLRF1	simple:Q92478	simple:Q9NZS2	CLEC2B	KLRF1	FALSE	TRUE	TRUE	curated	FALSE	0.012			0.176
426	CPI-SC0CED85DDE	COL5A2_integrin_a10b1_complex	simple:P05997	complex:integrin_a10b1_complex	COL5A2		TRUE	FALSE	FALSE	curated	TRUE	0.012																						0.261
427	CPI-SS0481D83A4	EGFR_AREG	simple:P00533	simple:P15514	EGFR	AREG	TRUE	TRUE	FALSE	curated	FALSE	0.012
428	CPI-SS0FA7A69D9	CCR3_CCL14	simple:P51677	simple:Q16627	CCR3	CCL14	TRUE	TRUE	FALSE	curated	FALSE	0.012
429	CPI-SC0EA162039	VTN_integrin_a2Bb3_complex	simple:P04004	complex:integrin_a2Bb3_complex	VTN		TRUE	FALSE	FALSE	curated	TRUE	0.012																				1.45
430	CPI-CS09FB07CB1	FZD2_LRP6_WNT5A	complex:FZD2_LRP6	simple:P41221		WNT5A	TRUE	FALSE	FALSE	curated	FALSE	0.012
431	CPI-SS0889E281D	CADM1_CADM1	simple:Q9BY67	simple:Q9BY67	CADM1	CADM1	FALSE	FALSE	FALSE	curated	FALSE	0.012
432	CPI-SS007AA9FDE	DLK1_NOTCH3	simple:P80370	simple:Q9UM47	DLK1	NOTCH3	FALSE	FALSE	TRUE	curated	FALSE	0.012
433	CPI-SS01A29DD97	GCG_IDE	simple:P01275	simple:P14735	GCG	IDE	TRUE	FALSE	TRUE	IMEx	FALSE	0.012
434	CPI-SS0A5B945E3	EPHB3_EFNB3	simple:P54753	simple:Q15768	EPHB3	EFNB3	FALSE	TRUE	TRUE	curated	FALSE	0.013
435	CPI-SC01D9AD677	L1CAM_integrin_aVb1_complex	simple:P32004	complex:integrin_aVb1_complex	L1CAM		FALSE	FALSE	FALSE	curated	TRUE	0.013
436	CPI-SC0DC74CBE5	COL9A3_integrin_a1b1_complex	simple:Q14050	complex:integrin_a1b1_complex	COL9A3		TRUE	FALSE	FALSE	curated	TRUE	0.013
437	CPI-SS0BF3ED143	FGFR2_FGFR3	simple:P21802	simple:P22607	FGFR2	FGFR3	TRUE	TRUE	TRUE	IMEx,InnateDB-All	FALSE	0.013
438	CPI-SS0708FE6FF	NRG1_LSR	simple:Q02297	simple:Q86X29	NRG1	LSR	TRUE	TRUE	TRUE	InnateDB-All	FALSE	0.013								0.152				0.113								0.136					0.199			0.115
439	CPI-SS02572E1EF	NRG1_LGR4	simple:Q02297	simple:Q9BXB1	NRG1	LGR4	TRUE	TRUE	TRUE	InnateDB-All	FALSE	0.013				0.105								0.195				0.108						0.152						0.146
440	CPI-SS08718E4FB	EPHB6_EFNB3	simple:O15197	simple:Q15768	EPHB6	EFNB3	TRUE	TRUE	TRUE	curated	FALSE	0.013
441	CPI-SS0AE4CF4E7	ACKR2_CCL5	simple:O00590	simple:P13501	ACKR2	CCL5	TRUE	TRUE	FALSE	curated	FALSE	0.013
442	CPI-SS0E7CBFD03	WNT5A_ROR2	simple:P41221	simple:Q01974	WNT5A	ROR2	TRUE	FALSE	TRUE	curated	FALSE	0.013
443	CPI-SS0D5DBB634	EFNA3_EPHA7	simple:P52797	simple:Q15375	EFNA3	EPHA7	FALSE	FALSE	TRUE	curated	FALSE	0.013
444	CPI-SC05590EDD3	COL5A1_integrin_a10b1_complex	simple:P20908	complex:integrin_a10b1_complex	COL5A1		TRUE	FALSE	FALSE	curated	TRUE	0.013																						0.239
445	CPI-CS062754C53	FZD6_LRP6_WNT11	complex:FZD6_LRP6	simple:O96014		WNT11	TRUE	FALSE	FALSE	curated	FALSE	0.013																				0.19															0.176
446	CPI-SS05A26A1DE	PDGFB_PDGFRB	simple:P01127	simple:P09619	PDGFB	PDGFRB	TRUE	FALSE	TRUE	curated	FALSE	0.013												1.157				0.259	0.514																			0.426
447	CPI-CS09F32EE7D	FZD6_LRP6_WNT2B	complex:FZD6_LRP6	simple:Q93097		WNT2B	TRUE	FALSE	FALSE	curated	FALSE	0.013
448	CPI-SS01A8F745A	EPHA1_EFNA3	simple:P21709	simple:P52797	EPHA1	EFNA3	FALSE	TRUE	FALSE	curated	FALSE	0.013
449	CPI-SC065DB6486	COL21A1_integrin_a1b1_complex	simple:Q96P44	complex:integrin_a1b1_complex	COL21A1		TRUE	FALSE	FALSE	curated	TRUE	0.013
450	CPI-CS0C94B5884	LipoxinA4_byALOX12_FPR2	complex:LipoxinA4_byALOX12	simple:P25090		FPR2	TRUE	FALSE	TRUE	curated	FALSE	0.013
451	CPI-SC039737584	COL18A1_integrin_a10b1_complex	simple:P39060	complex:integrin_a10b1_complex	COL18A1		TRUE	FALSE	FALSE	curated	TRUE	0.013																						0.535
452	CPI-SS0B01D306C	CCL5_CCR5	simple:P13501	simple:P51681	CCL5	CCR5	TRUE	FALSE	TRUE	curated	FALSE	0.013
453	CPI-SC09D882C18	CDH1_integrin_aEb7_complex	simple:P12830	complex:integrin_aEb7_complex	CDH1		FALSE	FALSE	FALSE	curated	TRUE	0.014
454	CPI-SS02075E033	LRP5_DKK1	simple:O75197	simple:O94907	LRP5	DKK1	TRUE	TRUE	FALSE	curated	FALSE	0.014
455	CPI-SS05CE87F88	HLA-G_LILRB1	simple:P17693	simple:Q8NHL6	HLA-G	LILRB1	TRUE	TRUE	TRUE	curated	FALSE	0.014
456	CPI-SC0270AA5D9	COL9A2_integrin_a1b1_complex	simple:Q14055	complex:integrin_a1b1_complex	COL9A2		TRUE	FALSE	FALSE	curated	TRUE	0.014
457	CPI-SC0FA343CEF	COL13A1_integrin_a2b1_complex	simple:Q5TAT6	complex:integrin_a2b1_complex	COL13A1		FALSE	FALSE	FALSE	curated	TRUE	0.014
458	CPI-CS06D50EBF8	OSMR_OSM	complex:OSMR	simple:P13725		OSM	TRUE	TRUE	FALSE	curated	FALSE	0.014			0.123																							0.489				0.214	0.211	0.311
459	CPI-CS016CDFE07	5SHpETE_byALOX5_OXER1	complex:5SHpETE_byALOX5	simple:Q8TDS5		OXER1	TRUE	FALSE	TRUE	curated	FALSE	0.014
460	CPI-SS0DFA98A14	CSF1R_IL34	simple:P07333	simple:Q6ZMJ4	CSF1R	IL34	TRUE	TRUE	FALSE	curated	FALSE	0.014
461	CPI-SC0C8B6ACF5	COL4A6_integrin_a1b1_complex	simple:Q14031	complex:integrin_a1b1_complex	COL4A6		TRUE	FALSE	FALSE	curated	TRUE	0.014
462	CPI-SS09185EA8F	CXCL3_CXCR2	simple:P19876	simple:P25025	CXCL3	CXCR2	TRUE	FALSE	TRUE	curated	FALSE	0.014							0.254
463	CPI-SC027893337	COL15A1_integrin_a1b1_complex	simple:P39059	complex:integrin_a1b1_complex	COL15A1		TRUE	FALSE	FALSE	curated	TRUE	0.014	0.448											0.806			0.616														0.441							0.415
464	CPI-CS0784DAA1D	IL3_receptor_IL3	complex:IL3_receptor	simple:P08700		IL3	TRUE	TRUE	FALSE	curated	FALSE	0.015
465	CPI-SS0CBC7840D	PTPRC_CD22	simple:P08575	simple:P20273	PTPRC	CD22	FALSE	FALSE	TRUE	curated	FALSE	0.015
466	CPI-CS0778FEF01	ACVR_1B2B_receptor_GDF3	complex:ACVR_1B2B_receptor	simple:Q9NR23		GDF3	TRUE	TRUE	FALSE	curated	FALSE	0.015
467	CPI-SS02704D1B8	WNT2_FRZB	simple:P09544	simple:Q92765	WNT2	FRZB	TRUE	FALSE	FALSE	curated	FALSE	0.015
468	CPI-CS0F5B070C5	LeukotrieneB4_byLTA4H_LTB4R2	complex:LeukotrieneB4_byLTA4H	simple:Q9NPC1		LTB4R2	TRUE	FALSE	TRUE	curated	FALSE	0.015
469	CPI-SS02371A6D6	VEGFA_EPHB2	simple:P15692	simple:P29323	VEGFA	EPHB2	TRUE	FALSE	TRUE	I2D	FALSE	0.015
470	CPI-CS037C1C02B	BCR_CD45_CD22_LGALS9	complex:BCR_CD45_CD22	simple:O00182		LGALS9	TRUE	TRUE	FALSE	curated	FALSE	0.015
471	CPI-SC0C91660AB	FN1_integrin_a10b1_complex	simple:P02751	complex:integrin_a10b1_complex	FN1		TRUE	FALSE	FALSE	curated	TRUE	0.015																						0.552
472	CPI-SS0C0A61F92	PLXNB2_SEMA4G	simple:O15031	simple:Q9NTN9	PLXNB2	SEMA4G	FALSE	TRUE	FALSE	curated	FALSE	0.015
473	CPI-SS07F015051	CCR6_CCL20	simple:P51684	simple:P78556	CCR6	CCL20	TRUE	TRUE	FALSE	curated	FALSE	0.015
474	CPI-SS05996C8FD	AGT_AGTR1	simple:P01019	simple:P30556	AGT	AGTR1	TRUE	FALSE	TRUE	curated	FALSE	0.015
475	CPI-CS0E4E75E3B	BMPR1A_BMPR2_BMP2	complex:BMPR1A_BMPR2	simple:P12643		BMP2	TRUE	TRUE	FALSE	curated	FALSE	0.015
476	CPI-SS0B70EB09E	PDGFA_PDGFRA	simple:P04085	simple:P16234	PDGFA	PDGFRA	TRUE	FALSE	TRUE	curated	FALSE	0.015												0.917																								0.296
477	CPI-SS0315F51DD	CXCL8_CXCR2	simple:P10145	simple:P25025	CXCL8	CXCR2	TRUE	FALSE	TRUE	curated	FALSE	0.016							0.484
478	CPI-SC0453131F6	COL8A2_integrin_a1b1_complex	simple:P25067	complex:integrin_a1b1_complex	COL8A2		TRUE	FALSE	FALSE	curated	TRUE	0.016
479	CPI-SS01F67987A	FGF2_FGFR1	simple:P09038	simple:P11362	FGF2	FGFR1	TRUE	FALSE	TRUE	curated	FALSE	0.016
480	CPI-SS08B85996F	TTR_NGFR	simple:P02766	simple:P08138	TTR	NGFR	TRUE	FALSE	TRUE	IMEx,InnateDB-All,MINT	FALSE	0.016
481	CPI-SC0AB5FBF10	COL14A1_integrin_a1b1_complex	simple:Q05707	complex:integrin_a1b1_complex	COL14A1		TRUE	FALSE	FALSE	curated	TRUE	0.016
482	CPI-CS07B61574B	LIFR_LIF	complex:LIFR	simple:P15018		LIF	TRUE	TRUE	FALSE	curated	FALSE	0.016										0.601				0.935										0.635
483	CPI-SS07DFEBFA8	GPR19_ENHO	simple:Q15760	simple:Q6UWT2	GPR19	ENHO	TRUE	TRUE	FALSE	guidetopharmacology.org	FALSE	0.016
484	CPI-CS0890B81F6	FZD6_LRP5_WNT5B	complex:FZD6_LRP5	simple:Q9H1J7		WNT5B	TRUE	FALSE	FALSE	curated	FALSE	0.016
485	CPI-CS0B41A1AAE	IL11_receptor_IL11	complex:IL11_receptor	simple:P20809		IL11	TRUE	TRUE	FALSE	curated	FALSE	0.016																																			0.189	0.182
486	CPI-SS0F562FEA5	CXCL2_CXCR2	simple:P19875	simple:P25025	CXCL2	CXCR2	TRUE	FALSE	TRUE	curated	FALSE	0.016							1.358
487	CPI-CS090834433	FZD3_LRP6_WNT5B	complex:FZD3_LRP6	simple:Q9H1J7		WNT5B	TRUE	FALSE	FALSE	curated	FALSE	0.016
488	CPI-SC07F654CB3	COL6A2_integrin_a10b1_complex	simple:P12110	complex:integrin_a10b1_complex	COL6A2		TRUE	FALSE	FALSE	curated	TRUE	0.017																						1.635
489	CPI-SC07707E049	COL1A2_integrin_a10b1_complex	simple:P08123	complex:integrin_a10b1_complex	COL1A2		TRUE	FALSE	FALSE	curated	TRUE	0.017																						0.27
490	CPI-SC02A19FC2F	IFNB1_Type_I_IFNR	simple:P01574	complex:Type_I_IFNR	IFNB1		TRUE	FALSE	TRUE	curated	FALSE	0.017
491	CPI-SS00FC42B03	CD44_SIGLEC15	simple:P16070	simple:Q6ZMC9	CD44	SIGLEC15	FALSE	TRUE	FALSE	curated	FALSE	0.017																																			0.18
492	CPI-SC0A7864078	COL3A1_integrin_a10b1_complex	simple:P02461	complex:integrin_a10b1_complex	COL3A1		TRUE	FALSE	FALSE	curated	TRUE	0.017																						0.543
493	CPI-CS0F06108D6	FZD3_LRP6_WNT5A	complex:FZD3_LRP6	simple:P41221		WNT5A	TRUE	FALSE	FALSE	curated	FALSE	0.017
494	CPI-SC028882919	COL1A1_integrin_a10b1_complex	simple:P02452	complex:integrin_a10b1_complex	COL1A1		TRUE	FALSE	FALSE	curated	TRUE	0.017																						0.413
495	CPI-CS0E54FF657	BMPR1A_BMPR2_BMP4	complex:BMPR1A_BMPR2	simple:P12644		BMP4	TRUE	TRUE	FALSE	curated	FALSE	0.017
496	CPI-SC047CEF2DD	CRLF2_TSLPR	simple:Q9HC73	complex:TSLPR	CRLF2		TRUE	TRUE	TRUE	curated	FALSE	0.017
497	CPI-CS008DA70F3	FZD6_LRP5_WNT5A	complex:FZD6_LRP5	simple:P41221		WNT5A	TRUE	FALSE	FALSE	curated	FALSE	0.017
498	CPI-SC0588019E6	PTGER3_ProstaglandinE2_byPTGES2	simple:P43115	complex:ProstaglandinE2_byPTGES2	PTGER3		TRUE	TRUE	FALSE	curated	FALSE	0.017
499	CPI-SS0EFE0B07A	CXCL12_CXCR3	simple:P48061	simple:P49682	CXCL12	CXCR3	TRUE	FALSE	TRUE	guidetopharmacology.org	FALSE	0.017
500	CPI-SC0ECDD1074	COL6A3_integrin_a1b1_complex	simple:P12111	complex:integrin_a1b1_complex	COL6A3		TRUE	FALSE	FALSE	curated	TRUE	0.017
501	CPI-SC01BCB453C	PTGIR_Prostacyclin_byPTGIS	simple:P43119	complex:Prostacyclin_byPTGIS	PTGIR		TRUE	TRUE	FALSE	curated	FALSE	0.017
502	CPI-SS0D0235DCE	SLIT2_ROBO2	simple:O94813	simple:Q9HCK4	SLIT2	ROBO2	TRUE	FALSE	TRUE	curated	FALSE	0.017
503	CPI-SS0B99F22A2	JAG1_NOTCH3	simple:P78504	simple:Q9UM47	JAG1	NOTCH3	FALSE	FALSE	TRUE	curated	FALSE	0.017												0.592
504	CPI-SS00FB3CB09	FFAR2_CCL4L2	simple:O15552	simple:Q8NHW4	FFAR2	CCL4L2	TRUE	TRUE	FALSE	IMEx,IntAct	FALSE	0.018
505	CPI-SC03C325B42	ICAM3_integrin_aDb2_complex	simple:P32942	complex:integrin_aDb2_complex	ICAM3		FALSE	FALSE	FALSE	curated	TRUE	0.018
506	CPI-SS052BBD9F9	CXCL1_ACKR1	simple:P09341	simple:Q16570	CXCL1	ACKR1	TRUE	FALSE	TRUE	curated	FALSE	0.018																											0.717
507	CPI-CS099D829B9	IGF1R_enhancerComGPC3_IGF1	complex:IGF1R_enhancerComGPC3	simple:P05019		IGF1	TRUE	TRUE	FALSE	curated	FALSE	0.018
508	CPI-SS0423580E5	DLL1_NOTCH2	simple:O00548	simple:Q04721	DLL1	NOTCH2	FALSE	FALSE	TRUE	curated	FALSE	0.018		1.083	0.395	0.162	0.283		0.208					0.315				0.194					0.39	0.483	0.239					0.27	0.219	0.138		0.233					0.322
509	CPI-SS020734335	NR3C1_CCL7	simple:P04150	simple:P80098	NR3C1	CCL7	TRUE	TRUE	FALSE	InnateDB	FALSE	0.018																														0.583
510	CPI-SS00EE35551	NR3C1_IL5	simple:P04150	simple:P05113	NR3C1	IL5	TRUE	TRUE	FALSE	InnateDB	FALSE	0.018
511	CPI-SS05B7D3407	CCL5_ACKR1	simple:P13501	simple:Q16570	CCL5	ACKR1	TRUE	FALSE	TRUE	curated	FALSE	0.018
512	CPI-SS085195142	TYRO3_GAS6	simple:Q06418	simple:Q14393	TYRO3	GAS6	TRUE	TRUE	FALSE	curated	FALSE	0.018			0.932																				1.098
513	CPI-SS0DBFB8BEA	CCL2_ACKR1	simple:P13500	simple:Q16570	CCL2	ACKR1	TRUE	FALSE	TRUE	curated	FALSE	0.018
514	CPI-SS0A2949959	ICAM3_CD209	simple:P32942	simple:Q9NNX6	ICAM3	CD209	TRUE	FALSE	TRUE	curated	FALSE	0.018
515	CPI-SS0978D28AB	NRG1_MS4A4A	simple:Q02297	simple:Q96JQ5	NRG1	MS4A4A	TRUE	TRUE	TRUE	IMEx,IntAct	FALSE	0.018		4.052																					1.374								1.052
516	CPI-SC08DBCCFF0	COL1A1_integrin_a1b1_complex	simple:P02452	complex:integrin_a1b1_complex	COL1A1		TRUE	FALSE	FALSE	curated	TRUE	0.019
517	CPI-SS0DF5E47DB	SCGB3A1_MARCO	simple:Q96QR1	simple:Q9UEW3	SCGB3A1	MARCO	TRUE	FALSE	TRUE	I2D,InnateDB-All	FALSE	0.019			0.325																											1.339	0.7	0.3
518	CPI-SC0EA8ABCFD	COL2A1_integrin_a1b1_complex	simple:P02458	complex:integrin_a1b1_complex	COL2A1		TRUE	FALSE	FALSE	curated	TRUE	0.019
519	CPI-SC09DB9D20A	COL1A2_integrin_a1b1_complex	simple:P08123	complex:integrin_a1b1_complex	COL1A2		TRUE	FALSE	FALSE	curated	TRUE	0.019
520	CPI-SS0055264F3	EGFR_TGFB1	simple:P00533	simple:P01137	EGFR	TGFB1	TRUE	TRUE	FALSE	IMEx,InnateDB-All,MINT	FALSE	0.019
521	CPI-SS0F1F74938	POMC_OPRM1	simple:P01189	simple:P35372	POMC	OPRM1	TRUE	FALSE	TRUE	curated	FALSE	0.019			0.21
522	CPI-SC0C8B7BCBB	COL11A1_integrin_a2b1_complex	simple:P12107	complex:integrin_a2b1_complex	COL11A1		TRUE	FALSE	FALSE	curated	TRUE	0.019
523	CPI-CS0AFE4D0CB	LeukotrieneB4_byLTA4H_GPR17	complex:LeukotrieneB4_byLTA4H	simple:Q13304		GPR17	TRUE	FALSE	TRUE	curated	FALSE	0.019
524	CPI-SS0415CC75D	MERTK_GAS6	simple:Q12866	simple:Q14393	MERTK	GAS6	TRUE	TRUE	FALSE	curated	FALSE	0.019			0.932																				1.098
525	CPI-SS0C84DF380	CCR1_CCL15	simple:P32246	simple:Q16663	CCR1	CCL15	TRUE	TRUE	FALSE	curated	FALSE	0.019
526	CPI-SS0E292C126	KLRB1_CLEC2D	simple:Q12918	simple:Q9UHP7	KLRB1	CLEC2D	FALSE	TRUE	TRUE	curated	FALSE	0.019
527	CPI-SS0EBFE1854	EFNA1_EPHA4	simple:P20827	simple:P54764	EFNA1	EPHA4	TRUE	FALSE	TRUE	curated	FALSE	0.019	2.843												2.894
528	CPI-CS0FC36F030	LipoxinA4_byALOX5_FPR2	complex:LipoxinA4_byALOX5	simple:P25090		FPR2	TRUE	FALSE	TRUE	curated	FALSE	0.019
529	CPI-SS0544D2759	ICAM2_CD209	simple:P13598	simple:Q9NNX6	ICAM2	CD209	TRUE	FALSE	TRUE	curated	FALSE	0.019
530	CPI-SS080683E15	CXCL10_CXCR3	simple:P02778	simple:P49682	CXCL10	CXCR3	TRUE	FALSE	TRUE	curated	FALSE	0.019
531	CPI-SS00150FB64	HLA-F_LILRB1	simple:P30511	simple:Q8NHL6	HLA-F	LILRB1	TRUE	FALSE	TRUE	curated	FALSE	0.019
532	CPI-SS0A6D0C1BA	TF_TFR2	simple:P02787	simple:Q9UP52	TF	TFR2	TRUE	FALSE	TRUE	curated	FALSE	0.019							0.479																				0.404
533	CPI-CS0A13FF479	IL1_receptor_inhibitor_IL1RN	complex:IL1_receptor_inhibitor	simple:P18510		IL1RN	TRUE	TRUE	FALSE	curated	FALSE	0.019
534	CPI-SS05BA6D9C3	CCL4_CNR2	simple:P13236	simple:P34972	CCL4	CNR2	TRUE	FALSE	TRUE	IMEx,IntAct	FALSE	0.019
535	CPI-SC08AC51E15	TGFB1_integrin_aVb6_complex	simple:P01137	complex:integrin_aVb6_complex	TGFB1		TRUE	FALSE	FALSE	curated	TRUE	0.019
536	CPI-SS0241A1F57	NRP2_SEMA3C	simple:O60462	simple:Q99985	NRP2	SEMA3C	TRUE	TRUE	FALSE	curated	FALSE	0.02																	0.449
537	CPI-SS04A5D6B6F	DLL1_NOTCH1	simple:O00548	simple:P46531	DLL1	NOTCH1	FALSE	FALSE	TRUE	curated	FALSE	0.02	0.613	1.083	0.145		0.299								0.638		0.343	0.249	0.249			0.153		0.283	0.141		0.168			0.239					0.183		0.395	0.249
538	CPI-CS0382E5A36	FZD6_LRP6_WNT5B	complex:FZD6_LRP6	simple:Q9H1J7		WNT5B	TRUE	FALSE	FALSE	curated	FALSE	0.02							0.238										0.18
539	CPI-SS01072357C	WNT11_FRZB	simple:O96014	simple:Q92765	WNT11	FRZB	TRUE	FALSE	FALSE	curated	FALSE	0.02
540	CPI-SS0E9015902	CD47_SIRPG	simple:Q08722	simple:Q9P1W8	CD47	SIRPG	FALSE	TRUE	FALSE	curated	FALSE	0.02																																	0.665
541	CPI-CS0C4ABE334	LeukotrieneD4_byGGT1_CYSLTR1	complex:LeukotrieneD4_byGGT1	simple:Q9Y271		CYSLTR1	TRUE	FALSE	TRUE	curated	FALSE	0.02
542	CPI-CS0715DE78D	CD94:NKG2A_HLA-E	complex:CD94:NKG2A	simple:P13747		HLA-E	FALSE	TRUE	FALSE	curated	FALSE	0.02
543	CPI-SS03E450F99	EFNA1_EPHA7	simple:P20827	simple:Q15375	EFNA1	EPHA7	TRUE	FALSE	TRUE	curated	FALSE	0.021												2.966													2.844										2.908	2.838
544	CPI-SS02928C71A	PDGFB_LRP1	simple:P01127	simple:Q07954	PDGFB	LRP1	TRUE	FALSE	TRUE	I2D,InnateDB-All	FALSE	0.021												0.684											0.254		0.514	0.291				0.314	0.598	0.298				0.314
545	CPI-SS0D68CB038	LRP6_DKK1	simple:O75581	simple:O94907	LRP6	DKK1	TRUE	TRUE	FALSE	curated	FALSE	0.021		0.796
546	CPI-SC0549A759B	COL6A1_integrin_a1b1_complex	simple:P12109	complex:integrin_a1b1_complex	COL6A1		TRUE	FALSE	FALSE	curated	TRUE	0.021
547	CPI-SS01699C465	LRP5_SOSTDC1	simple:O75197	simple:Q6X4U4	LRP5	SOSTDC1	TRUE	TRUE	FALSE	curated	FALSE	0.021
548	CPI-CS02010E82F	IL13_receptor_IL13	complex:IL13_receptor	simple:P35225		IL13	TRUE	TRUE	FALSE	curated	FALSE	0.021										1.104				1.354										0.371
549	CPI-SS0111AAD26	EPHB2_EFNB1	simple:P29323	simple:P98172	EPHB2	EFNB1	FALSE	TRUE	FALSE	curated	FALSE	0.021
550	CPI-SS03E48EFEA	C3_C3AR1	simple:P01024	simple:Q16581	C3	C3AR1	TRUE	FALSE	TRUE	curated	FALSE	0.021
551	CPI-SC0C93C7670	C3_integrin_aMb2_complex	simple:P01024	complex:integrin_aMb2_complex	C3		TRUE	FALSE	FALSE	curated	TRUE	0.021
552	CPI-SS0911EECCC	CXCL8_ACKR1	simple:P10145	simple:Q16570	CXCL8	ACKR1	TRUE	FALSE	TRUE	curated	FALSE	0.022
553	CPI-SS09B583B3F	F2_THBD	simple:P00734	simple:P07204	F2	THBD	TRUE	FALSE	TRUE	curated	FALSE	0.022
554	CPI-SS0DBA4D668	DPP4_CXCL12	simple:P27487	simple:P48061	DPP4	CXCL12	TRUE	TRUE	FALSE	curated	FALSE	0.022
555	CPI-SS0C28FEC7D	TNFSF13_TNFRSF14	simple:O75888	simple:Q92956	TNFSF13	TNFRSF14	TRUE	FALSE	TRUE	I2D,InnateDB-All	FALSE	0.022
556	CPI-SC03A4FA18B	CD40LG_integrin_a5b1_complex	simple:P29965	complex:integrin_a5b1_complex	CD40LG		TRUE	FALSE	FALSE	curated	TRUE	0.022
557	CPI-SS088A0A760	EGFR_COPA	simple:P00533	simple:P53621	EGFR	COPA	TRUE	TRUE	FALSE	InnateDB-All	FALSE	0.022
558	CPI-SS087E0E3FB	EFNB2_EPHA4	simple:P52799	simple:P54764	EFNB2	EPHA4	FALSE	TRUE	TRUE	curated	FALSE	0.022	1.57												1.62
559	CPI-SS083296041	CD40_CD40LG	simple:P25942	simple:P29965	CD40	CD40LG	TRUE	TRUE	FALSE	curated	FALSE	0.022							1.06													1.319
560	CPI-SS016B7C7D6	BMP2_SMO	simple:P12643	simple:Q99835	BMP2	SMO	TRUE	FALSE	TRUE	I2D	FALSE	0.022
561	CPI-CS01521EE2B	FZD6_LRP6_WNT5A	complex:FZD6_LRP6	simple:P41221		WNT5A	TRUE	FALSE	FALSE	curated	FALSE	0.023												0.541														0.184										0.335
562	CPI-SS0431D2256	TNFSF9_TNFRSF9	simple:P41273	simple:Q07011	TNFSF9	TNFRSF9	TRUE	FALSE	TRUE	curated	FALSE	0.023
563	CPI-SC073A7317A	COL24A1_integrin_a1b1_complex	simple:Q17RW2	complex:integrin_a1b1_complex	COL24A1		TRUE	FALSE	FALSE	curated	TRUE	0.023
564	CPI-SS07BECB892	EPHA2_EFNA3	simple:P29317	simple:P52797	EPHA2	EFNA3	FALSE	TRUE	FALSE	curated	FALSE	0.023			0.221													0.151					0.173														0.158	0.151
565	CPI-SC0345262E7	COL5A2_integrin_a2b1_complex	simple:P05997	complex:integrin_a2b1_complex	COL5A2		TRUE	FALSE	FALSE	curated	TRUE	0.023															0.222
566	CPI-SS0DE0A486F	NRP1_VEGFA	simple:O14786	simple:P15692	NRP1	VEGFA	TRUE	TRUE	FALSE	curated	FALSE	0.023							1.271					1.347										1.509	1.316		1.379	1.28		1.271		1.528					1.271
567	CPI-SS0B01CF3AB	CSF1R_CSF1	simple:P07333	simple:P09603	CSF1R	CSF1	TRUE	TRUE	FALSE	curated	FALSE	0.023
568	CPI-SC00367777A	COL3A1_integrin_a1b1_complex	simple:P02461	complex:integrin_a1b1_complex	COL3A1		TRUE	FALSE	FALSE	curated	TRUE	0.024
569	CPI-CS0E661878B	LIFR_OSM	complex:LIFR	simple:P13725		OSM	TRUE	TRUE	FALSE	curated	FALSE	0.024			0.497																							0.863				0.588	0.585	0.685
570	CPI-SC046604E76	COL4A2_integrin_a2b1_complex	simple:P08572	complex:integrin_a2b1_complex	COL4A2		TRUE	FALSE	FALSE	curated	TRUE	0.024	1.865														1.687					1.774
571	CPI-SC0CCB0D955	COL6A1_integrin_a2b1_complex	simple:P12109	complex:integrin_a2b1_complex	COL6A1		TRUE	FALSE	FALSE	curated	TRUE	0.024															0.257
572	CPI-SC03515B178	COL4A1_integrin_a2b1_complex	simple:P02462	complex:integrin_a2b1_complex	COL4A1		TRUE	FALSE	FALSE	curated	TRUE	0.024	1.604														1.426					1.513
573	CPI-SS03CC15FF3	PDGFRA_PDGFC	simple:P16234	simple:Q9NRA1	PDGFRA	PDGFC	TRUE	TRUE	FALSE	curated	FALSE	0.024
574	CPI-SS0865716E5	EPHB4_EFNB3	simple:P54760	simple:Q15768	EPHB4	EFNB3	FALSE	TRUE	TRUE	curated	FALSE	0.024												0.415													0.458										0.393	0.386
575	CPI-SS07D56EB05	CMKLR1_RARRES2	simple:Q99788	simple:Q99969	CMKLR1	RARRES2	TRUE	TRUE	FALSE	curated	FALSE	0.024
576	CPI-SS06CCF5A54	ANXA1_FPR3	simple:P04083	simple:P25089	ANXA1	FPR3	TRUE	FALSE	TRUE	curated	FALSE	0.025																														1.068	0.954
577	CPI-SS00046DCF3	EPHA4_EFNB1	simple:P54764	simple:P98172	EPHA4	EFNB1	FALSE	TRUE	FALSE	curated	FALSE	0.025	0.178	1.061										0.314			0.183								0.145					0.123			0.161
578	CPI-SS059CC19A3	CCR1_CCL14	simple:P32246	simple:Q16627	CCR1	CCL14	TRUE	TRUE	FALSE	curated	FALSE	0.025
579	CPI-SS03821C2C6	PF4_ACKR1	simple:P02776	simple:Q16570	PF4	ACKR1	TRUE	FALSE	TRUE	I2D,InnateDB	FALSE	0.025
580	CPI-SS09375CA29	ADGRL1_NRG1	simple:O94910	simple:Q02297	ADGRL1	NRG1	TRUE	TRUE	TRUE	InnateDB-All	FALSE	0.025	0.117												0.121																		0.165
581	CPI-SS0FF49C823	EFNA1_EPHA1	simple:P20827	simple:P21709	EFNA1	EPHA1	TRUE	FALSE	TRUE	curated	FALSE	0.025		3.283		2.914				2.837																												2.838
582	CPI-SC02C7E2DB4	F10_integrin_aMb2_complex	simple:P00742	complex:integrin_aMb2_complex	F10		TRUE	FALSE	FALSE	curated	TRUE	0.025
583	CPI-SC0329DFA42	GP1BA_integrin_aMb2_complex	simple:P07359	complex:integrin_aMb2_complex	GP1BA		FALSE	FALSE	FALSE	curated	TRUE	0.026
584	CPI-SC0681DB40E	COL5A1_integrin_a2b1_complex	simple:P20908	complex:integrin_a2b1_complex	COL5A1		TRUE	FALSE	FALSE	curated	TRUE	0.026															0.2
585	CPI-SS06207F70E	CD226_NECTIN2	simple:Q15762	simple:Q92692	CD226	NECTIN2	FALSE	TRUE	TRUE	curated	FALSE	0.026
586	CPI-CS0210859AB	GMCSFR_CSF2	complex:GMCSFR	simple:P04141		CSF2	TRUE	TRUE	FALSE	curated	FALSE	0.026
587	CPI-SS0EECD7662	GPR25_RETN	simple:O00155	simple:Q9HD89	GPR25	RETN	TRUE	TRUE	FALSE	IMEx,IntAct	FALSE	0.026
588	CPI-SC0FCF853DB	COL13A1_integrin_a1b1_complex	simple:Q5TAT6	complex:integrin_a1b1_complex	COL13A1		FALSE	FALSE	FALSE	curated	TRUE	0.026
589	CPI-SS0E075E5AF	NRG1_NETO2	simple:Q02297	simple:Q8NC67	NRG1	NETO2	TRUE	TRUE	TRUE	InnateDB-All	FALSE	0.026			0.24	0.184	0.136				0.177						0.149	0.108			0.162		0.168	0.152						0.115								0.497
590	CPI-SC06C0A2080	VCAM1_integrin_a4b7_complex	simple:P19320	complex:integrin_a4b7_complex	VCAM1		FALSE	FALSE	FALSE	curated	TRUE	0.026
591	CPI-SS0CB863B46	WNT5A_PTPRK	simple:P41221	simple:Q15262	WNT5A	PTPRK	TRUE	FALSE	TRUE	InnateDB-All	FALSE	0.026
592	CPI-SS0BC7CD11B	LGALS9_MET	simple:O00182	simple:P08581	LGALS9	MET	TRUE	FALSE	TRUE	InnateDB-All	FALSE	0.026
593	CPI-SS05D406038	PTGIR_GHRL	simple:P43119	simple:Q9UBU3	PTGIR	GHRL	TRUE	TRUE	FALSE	InnateDB-All	FALSE	0.026
594	CPI-SC0C287AFC3	COL4A5_integrin_a2b1_complex	simple:P29400	complex:integrin_a2b1_complex	COL4A5		TRUE	FALSE	FALSE	curated	TRUE	0.027
595	CPI-SS0F9B3B259	TNFSF13_TNFRSF1A	simple:O75888	simple:P19438	TNFSF13	TNFRSF1A	TRUE	FALSE	TRUE	I2D,InnateDB-All	FALSE	0.027
596	CPI-SS00EDDD458	EGFR_MIF	simple:P00533	simple:P14174	EGFR	MIF	TRUE	TRUE	FALSE	IMEx,InnateDB-All	FALSE	0.027
597	CPI-SS0F972435E	FLT4_VEGFC	simple:P35916	simple:P49767	FLT4	VEGFC	TRUE	TRUE	FALSE	curated	FALSE	0.027	0.787											0.417	0.617																							0.395
598	CPI-SS00F4DDF4B	PTN_PTPRS	simple:P21246	simple:Q13332	PTN	PTPRS	TRUE	FALSE	TRUE	I2D,IMEx,InnateDB-All,IntAct	FALSE	0.027
599	CPI-SS0B9E8C0DE	EPHB2_EFNB2	simple:P29323	simple:P52799	EPHB2	EFNB2	FALSE	TRUE	TRUE	curated	FALSE	0.027
600	CPI-SS05FEE05CB	NOTCH4_JAG2	simple:Q99466	simple:Q9Y219	NOTCH4	JAG2	FALSE	TRUE	FALSE	curated	FALSE	0.027	1.183												1.08		0.964
601	CPI-SS03B8E2D7A	TNF_ICOS	simple:P01375	simple:Q9Y6W8	TNF	ICOS	TRUE	FALSE	TRUE	InnateDB-All	FALSE	0.027
602	CPI-SC037A0554C	COL5A2_integrin_a1b1_complex	simple:P05997	complex:integrin_a1b1_complex	COL5A2		TRUE	FALSE	FALSE	curated	TRUE	0.028
603	CPI-CS09918B680	Epinephrine_byPNMT_ADRB2	complex:Epinephrine_byPNMT	simple:P07550		ADRB2	TRUE	FALSE	TRUE	curated	FALSE	0.028
604	CPI-SS075189979	AGRN_NCAM1	simple:O00468	simple:P13591	AGRN	NCAM1	TRUE	FALSE	TRUE	curated	FALSE	0.028												0.579				0.709	0.62								0.566											0.709
605	CPI-SC04BD52124	COL18A1_integrin_a2b1_complex	simple:P39060	complex:integrin_a2b1_complex	COL18A1		TRUE	FALSE	FALSE	curated	TRUE	0.029	0.674														0.496					0.582
606	CPI-SS0855C0353	NRP1_PGF	simple:O14786	simple:P49763	NRP1	PGF	TRUE	TRUE	FALSE	curated	FALSE	0.029	1.283			1.288				1.417				1.396			1.26	1.264				1.683					1.855				1.3						1.271	1.431
607	CPI-SS0EDAE16B6	EPOR_KITLG	simple:P19235	simple:P21583	EPOR	KITLG	TRUE	TRUE	FALSE	I2D	FALSE	0.029
608	CPI-SS072E1E27A	FFAR2_TNF	simple:O15552	simple:P01375	FFAR2	TNF	TRUE	TRUE	FALSE	IMEx,IntAct	FALSE	0.029
609	CPI-SS08991B378	CD6_ALCAM	simple:P30203	simple:Q13740	CD6	ALCAM	TRUE	FALSE	FALSE	curated	FALSE	0.03
610	CPI-SS0273C9AED	KDR_VEGFC	simple:P35968	simple:P49767	KDR	VEGFC	TRUE	TRUE	FALSE	curated	FALSE	0.03	2.791											2.422	2.621																							2.399
611	CPI-SS04D1D0B92	LRP6_DKK2	simple:O75581	simple:Q9UBU2	LRP6	DKK2	TRUE	TRUE	FALSE	curated	FALSE	0.03																												0.358	0.387
612	CPI-CS09CDFC0C5	IL1_receptor_inhibitor_IL1B	complex:IL1_receptor_inhibitor	simple:P01584		IL1B	TRUE	TRUE	FALSE	curated	FALSE	0.031
613	CPI-SC0F9FB6DCB	COL6A2_integrin_a1b1_complex	simple:P12110	complex:integrin_a1b1_complex	COL6A2		TRUE	FALSE	FALSE	curated	TRUE	0.031
614	CPI-SS03165AD8C	ACKR2_CCL2	simple:O00590	simple:P13500	ACKR2	CCL2	TRUE	TRUE	FALSE	curated	FALSE	0.031
615	CPI-SS03A4F7DC8	AXL_GAS6	simple:P30530	simple:Q14393	AXL	GAS6	TRUE	TRUE	FALSE	curated	FALSE	0.031
616	CPI-SS02D7A1DDE	KIT_KITLG	simple:P10721	simple:P21583	KIT	KITLG	TRUE	TRUE	FALSE	curated	FALSE	0.031	0.178
617	CPI-SC0B80B8591	THBS1_integrin_a3b1_complex	simple:P07996	complex:integrin_a3b1_complex	THBS1		FALSE	FALSE	FALSE	curated	TRUE	0.031												0.265													0.469
618	CPI-SS00B1BEE64	CD2_CD58	simple:P06729	simple:P19256	CD2	CD58	FALSE	TRUE	FALSE	curated	FALSE	0.031
619	CPI-SS0AC2DA159	LRP6_SOSTDC1	simple:O75581	simple:Q6X4U4	LRP6	SOSTDC1	TRUE	TRUE	FALSE	curated	FALSE	0.031																									0.838	0.367
620	CPI-SS09199F78C	CCR1_CCL23	simple:P32246	simple:P55773	CCR1	CCL23	TRUE	TRUE	FALSE	curated	FALSE	0.031
621	CPI-SS0B84DAE3D	PVR_CD96	simple:P15151	simple:P40200	PVR	CD96	TRUE	TRUE	TRUE	curated	FALSE	0.032																0.147	0.291			0.168
622	CPI-SC03F728659	COL4A2_integrin_a1b1_complex	simple:P08572	complex:integrin_a1b1_complex	COL4A2		TRUE	FALSE	FALSE	curated	TRUE	0.032	1.77											2.128			1.937														1.762							1.737
623	CPI-SS03DA2A820	FGF2_CD44	simple:P09038	simple:P16070	FGF2	CD44	TRUE	FALSE	TRUE	I2D,InnateDB-All	FALSE	0.032
624	CPI-SS0A8627ED6	PVR_CD226	simple:P15151	simple:Q15762	PVR	CD226	TRUE	TRUE	TRUE	curated	FALSE	0.032			0.216																	1.123				0.191											0.154
625	CPI-CC066E261AE	fibrinogen_integrin_aXb2_complex	complex:fibrinogen	complex:integrin_aXb2_complex			FALSE	FALSE	FALSE	curated	TRUE	0.033
626	CPI-SS0F6B529A1	CCL5_CCR3	simple:P13501	simple:P51677	CCL5	CCR3	TRUE	FALSE	TRUE	curated	FALSE	0.033
627	CPI-SC01A5C5096	COL6A2_integrin_a2b1_complex	simple:P12110	complex:integrin_a2b1_complex	COL6A2		TRUE	FALSE	FALSE	curated	TRUE	0.033															1.596
628	CPI-CS090610CD1	IL10_receptor_IL10	complex:IL10_receptor	simple:P22301		IL10	TRUE	TRUE	FALSE	curated	FALSE	0.034
629	CPI-SS0A437E174	NTS_SORT1	simple:P30990	simple:Q99523	NTS	SORT1	TRUE	FALSE	TRUE	curated	FALSE	0.034
630	CPI-SS0D2539AEB	FPR3_HEBP1	simple:P25089	simple:Q9NRV9	FPR3	HEBP1	FALSE	TRUE	FALSE	curated	FALSE	0.034
631	CPI-SS09D379E5B	NOTCH4_DLL3	simple:Q99466	simple:Q9NYJ7	NOTCH4	DLL3	FALSE	TRUE	FALSE	curated	FALSE	0.034		1.413			0.98		0.976																												0.976	0.969
632	CPI-SC01D1C56CC	FN1_integrin_a2b1_complex	simple:P02751	complex:integrin_a2b1_complex	FN1		TRUE	FALSE	FALSE	curated	TRUE	0.034															0.513
633	CPI-SC03D0A4AD2	COL1A2_integrin_a2b1_complex	simple:P08123	complex:integrin_a2b1_complex	COL1A2		TRUE	FALSE	FALSE	curated	TRUE	0.034															0.231
634	CPI-SS042EB8C7A	TBXA2R_GHRL	simple:P21731	simple:Q9UBU3	TBXA2R	GHRL	TRUE	TRUE	FALSE	InnateDB-All	FALSE	0.034			0.128																			0.365						0.128
635	CPI-SC04BCFC59C	COL1A1_integrin_a2b1_complex	simple:P02452	complex:integrin_a2b1_complex	COL1A1		TRUE	FALSE	FALSE	curated	TRUE	0.034															0.374
636	CPI-SC061E89E41	VCAM1_integrin_a9b1_complex	simple:P19320	complex:integrin_a9b1_complex	VCAM1		FALSE	FALSE	FALSE	curated	TRUE	0.035
637	CPI-SS039799099	FGFR1_NCAM1	simple:P11362	simple:P13591	FGFR1	NCAM1	TRUE	TRUE	TRUE	curated	FALSE	0.035												0.322				0.453	0.364								0.31											0.453
638	CPI-SS0E00478B4	NRP2_VEGFA	simple:O60462	simple:P15692	NRP2	VEGFA	TRUE	TRUE	FALSE	curated	FALSE	0.035																						0.683				0.454
639	CPI-SC0E53A238E	COL11A1_integrin_a1b1_complex	simple:P12107	complex:integrin_a1b1_complex	COL11A1		TRUE	FALSE	FALSE	curated	TRUE	0.035
640	CPI-SS08A819670	CD70_GPRC5B	simple:P32970	simple:Q9NZH0	CD70	GPRC5B	TRUE	FALSE	TRUE	InnateDB-All	FALSE	0.035
641	CPI-SC06A152CC0	COL3A1_integrin_a2b1_complex	simple:P02461	complex:integrin_a2b1_complex	COL3A1		TRUE	FALSE	FALSE	curated	TRUE	0.035															0.505
642	CPI-SC0744E13CB	COL4A1_integrin_a1b1_complex	simple:P02462	complex:integrin_a1b1_complex	COL4A1		TRUE	FALSE	FALSE	curated	TRUE	0.035	1.509											1.867			1.676														1.502							1.476
643	CPI-SS0BAB460FF	ANGPT2_TEK	simple:O15123	simple:Q02763	ANGPT2	TEK	TRUE	FALSE	TRUE	curated	FALSE	0.036
644	CPI-SC08C485EAE	FN1_integrin_a3b1_complex	simple:P02751	complex:integrin_a3b1_complex	FN1		TRUE	FALSE	FALSE	curated	TRUE	0.036
645	CPI-SS0FDAB7BA8	CXCL10_DPP4	simple:P02778	simple:P27487	CXCL10	DPP4	TRUE	FALSE	TRUE	curated	FALSE	0.036
646	CPI-SS0D377BBBF	ADCYAP1_DPP4	simple:P18509	simple:P27487	ADCYAP1	DPP4	TRUE	FALSE	TRUE	InnateDB-All,MINT	FALSE	0.036
[truncated: 4,228 more rows]
[truncated: 2,172 more columns]
