# Supplementary material for: Yolk sac cell atlas reveals multiorgan functions during human early development
Source: Science. Author manuscript; Available in PMC 2023 Aug 26. (PMC7614978; doi:10.1126/science.add7564)
Supplement: Table S29 [file EMS185071-supplement-Table_S29.xlsx]

## Sheet: T_29 CPDB HSPC Stroma YS+EL+AGM
CellphoneDB receptor-ligand interactions statistics between HSPCs and Stroma in YS, EL and AGM scRNA-seq cellstates data (10X)
YS HSPC stromal interactions across gestation
index	ACKR2_CCL13	ACKR2_CCL2	ACKR2_CCL27	ACKR2_CCL28	ACKR2_CCL3	ACKR2_CCL4	ACKR2_CCL5	ACKR2_CCL8	ACKR3_CXCL12	ACVL1_BMPR2_BMP10	ACVR1_BMPR2_BMP6	ACVR1_BMPR2_BMP7	ACVR_1A2A receptor_BMP6	ACVR_1A2A receptor_BMP7	ACVR_1A2A receptor_INHBA	ACVR_1A2A receptor_INHBB	ACVR_1A2B receptor_BMP6	ACVR_1A2B receptor_BMP7	ACVR_1A2B receptor_INHBA	ACVR_1A2B receptor_INHBB	ACVR_1B2A receptor_BMP3	ACVR_1B2A receptor_GDF11	ACVR_1B2A receptor_INHBA	ACVR_1B2A receptor_INHBB	ACVR_1B2B receptor_GDF11	ACVR_1B2B receptor_GDF3	ACVR_1B2B receptor_INHBA	ACVR_1B2B receptor_INHBB	ADCYAP1_DPP4	ADCYAP1_SCTR	ADCYAP1_VIPR1	ADCYAP1_VIPR2	ADGRG5_FAM3C	ADGRL1_NRG1	ADIPOQ_CD200R1	ADIPOQ_CLEC2D	ADORA1_ENTPD1	ADORA2A_ENTPD1	ADORA2A_NAMPT	ADORA2B_ENTPD1	ADORA3_ENTPD1	ADRB2_VEGFB	AGT_AGTR1	AGT_AGTR2	ALOX5_ALOX5AP	ANGPT2_TEK	ANXA1_FPR1	ANXA1_FPR2	ANXA1_FPR3
Endoderm|HSPC_1_CS10_11	0	-0.377964	-0.377964	-0.377964	-0.377964	-0.377964	-0.377964	0	-0.459536	-0.771039	-0.333396	0	-0.0920327	0	-0.0920327	0	0.201913	0	0.201913	0	1.18596	0.885773	1.18596	0	1.09071	1.40288	1.50288	0	-0.377964	-0.377964	-0.377964	-0.377964	0.903882	-0.769174	0	0	-0.571003	1.35031	1.45651	-0.464491	1.43479	-0.799284	2.26755	0	0.97452	-1.13848	-0.683007	-0.682828	0
Fibroblast|HSPC_1_CS10_11	0	-0.377964	-0.377964	-0.377964	-0.377964	-0.377964	-0.377964	0	-0.32824	-0.0165814	1.63463	0	1.31722	0	1.31722	0	0.8569	0	0.8569	0	0.603382	0.623784	0.603382	0	0.355491	0.190898	0.107348	0	-0.377964	-0.377964	-0.377964	-0.377964	-0.560803	0.745137	0	0	1.81106	-0.584346	-0.585535	0.441382	-0.585459	1.00555	-0.347971	0	-0.800702	1.02304	0.900056	0.900203	0
Sinusoidal_EC|HSPC_1_CS10_11	0	-0.377964	-0.377964	-0.377964	-0.377964	-0.377964	-0.377964	0	0.0437653	2.01465	-0.228898	0	-0.25309	0	-0.25309	0	0.132967	0	0.132967	0	0.360642	0.492789	0.360642	0	0.374343	0.221974	0.143131	0	-0.377964	-0.377964	-0.377964	-0.377964	-0.560803	-0.488746	0	0	1.04395	-0.584346	-0.585535	0.23109	-0.585459	-0.799284	-0.383714	0	-0.800702	-0.310231	-0.290531	-0.290591	0
HSPC_1|HSPC_1_CS10_11	0	2.26779	2.26779	2.26779	2.26779	2.26779	2.26779	0	-0.503301	-0.0746167	-0.368228	0	-0.555072	0	-0.555072	0	-0.142817	0	-0.142817	0	-0.367577	0.165303	-0.367577	0	0.600564	0.563814	0.572525	0	2.26779	2.26779	2.26779	2.26779	1.90013	1.24991	0	0	-0.571003	1.57142	1.47117	-0.20567	1.49251	0.969454	-0.381952	0	1.15404	-0.825359	-0.690394	-0.690216	0
Mesothelium|HSPC_1_CS10_11	0	-0.377964	-0.377964	-0.377964	-0.377964	-0.377964	-0.377964	0	-0.284475	0.389665	1.14698	0	1.45814	0	1.45814	0	1.44294	0	1.44294	0	0.797573	0.689281	0.797573	0	0.412046	0.284127	0.25048	0	-0.377964	-0.377964	-0.377964	-0.377964	-0.560803	1.13774	0	0	-0.571003	-0.584346	-0.585535	1.21784	-0.585459	1.22213	-0.373898	0	1.07425	-0.603147	1.87247	1.87237	0
VWF_EC|HSPC_1_CS10_11	0	-0.377964	-0.377964	-0.377964	-0.377964	-0.377964	-0.377964	0	2.21015	-0.771039	-0.925546	0	-0.937583	0	-0.937583	0	-1.24595	0	-1.24595	0	-1.28999	-1.42847	-1.28999	0	-1.41658	-1.33184	-1.28818	0	-0.377964	-0.377964	-0.377964	-0.377964	-0.560803	-0.937431	0	0	-0.571003	-0.584346	-0.585535	0.66785	-0.585459	-0.799284	-0.390007	0	-0.800702	1.55837	-0.40989	-0.409717	0
AEC|HSPC_1_CS10_11	0	-0.377964	-0.377964	-0.377964	-0.377964	-0.377964	-0.377964	0	-0.678362	-0.771039	-0.925546	0	-0.937583	0	-0.937583	0	-1.24595	0	-1.24595	0	-1.28999	-1.42847	-1.28999	0	-1.41658	-1.33184	-1.28818	0	-0.377964	-0.377964	-0.377964	-0.377964	-0.560803	-0.937431	0	0	-0.571003	-0.584346	-0.585535	-1.888	-0.585459	-0.799284	-0.390007	0	-0.800702	0.295802	-0.698706	-0.699219	0
Endoderm|HSPC_1_CS14_15	1.8691	1.76835	0	1.8198	1.76432	1.76446	0	0	-0.884988	0	0	0	0	0	0	0	0	0	0	0	0	0.434603	0	0	-0.15514	0	0	0	-0.333333	0	0	0	-0.501914	0	2.66667	2.66667	-0.836049	-0.503593	-0.503911	-0.0485667	0.803942	1.73774	0	0	0.897206	0.0407595	-0.938015	0	-0.937876
Fibroblast|HSPC_1_CS14_15	1.65344	1.75931	0	1.70645	1.76335	1.76321	0	0	-0.486744	0	0	0	0	0	0	0	0	0	0	0	0	0.398553	0	0	0.178059	0	0	0	-0.333333	0	0	0	-0.501914	0	-0.333333	-0.333333	1.34661	1.68704	1.73785	0.289193	0.736823	0.299611	0	0	-0.629475	0.92548	-0.21554	0	-0.215351
AEC|HSPC_1_CS14_15	-0.50322	-0.503951	0	-0.50375	-0.503953	-0.503953	0	0	0.870239	0	0	0	0	0	0	0	0	0	0	0	0	0.272378	0	0	0.0669925	0	0	0	2.66667	0	0	0	-0.501914	0	-0.333333	-0.333333	0.887105	1.83811	1.78953	-0.00883038	-0.820349	-0.958754	0	0	0.860419	-1.23237	0.488584	0	0.488821
Smooth_Muscle|HSPC_1_CS14_15	-0.50322	-0.503951	0	-0.50375	-0.503953	-0.503953	0	0	-1.00299	0	0	0	0	0	0	0	0	0	0	0	0	-0.0340473	0	0	-0.20274	0	0	0	-0.333333	0	0	0	-0.501914	0	-0.333333	-0.333333	1.04506	-0.503593	-0.503911	0.249456	-0.820349	-0.958754	0	0	-0.629475	0.893112	0.710037	0	0.71029
Mesothelium|HSPC_1_CS14_15	-0.50322	-0.503951	0	-0.50375	-0.503953	-0.503953	0	0	1.84373	0	0	0	0	0	0	0	0	0	0	0	0	0.542753	0	0	0.304992	0	0	0	-0.333333	0	0	0	1.577	0	-0.333333	-0.333333	0.901465	-0.503593	-0.503911	0.269325	-0.820349	0.898832	0	0	2.01922	-1.23237	2.13664	0	2.13637
Sinusoidal_EC|HSPC_1_CS14_15	-0.50322	-0.503951	0	-0.50375	-0.503953	-0.503953	0	0	0.648992	0	0	0	0	0	0	0	0	0	0	0	0	-0.160222	0	0	0.336725	0	0	0	-0.333333	0	0	0	-0.501914	0	-0.333333	-0.333333	-0.836049	-0.503593	-0.503911	0.0507743	-0.820349	0.419455	0	0	-0.629475	0.418384	-0.739197	0	-0.739655
HSPC_1|HSPC_1_CS14_15	-0.50322	-0.503951	0	-0.50375	-0.503953	-0.503953	0	0	-1.03249	0	0	0	0	0	0	0	0	0	0	0	0	0.939303	0	0	1.27286	0	0	0	-0.333333	0	0	0	1.9364	0	-0.333333	-0.333333	-0.836049	-0.503593	-0.503911	1.42168	0.991877	-0.958754	0	0	-0.629475	1.25995	-0.983285	0	-0.983148
VWF_EC|HSPC_1_CS14_15	-0.50322	-0.503951	0	-0.50375	-0.503953	-0.503953	0	0	0.427744	0	0	0	0	0	0	0	0	0	0	0	0	0.128178	0	0	0.590591	0	0	0	-0.333333	0	0	0	-0.501914	0	-0.333333	-0.333333	-0.836049	-0.503593	-0.503911	0.169983	-0.820349	0.479377	0	0	-0.629475	0.159441	0.041395	0	0.0416018
HE|HSPC_1_CS14_15	-0.50322	-0.503951	0	-0.50375	-0.503953	-0.503953	0	0	-0.383495	0	0	0	0	0	0	0	0	0	0	0	0	-2.5215	0	0	-2.39234	0	0	0	-0.333333	0	0	0	-0.501914	0	-0.333333	-0.333333	-0.836049	-0.503593	-0.503911	-2.39301	1.5691	-0.958754	0	0	-0.629475	-1.23237	-0.500615	0	-0.501057
Endoderm|HSPC_1_CS17_18	0	0.859532	0	0.912457	0.8458	0.844353	0.962914	0.962914	-0.603495	0	0	-0.308143	0	-0.229573	0	0	0	-0.308143	0	0	0	-0.104304	0	0	-0.436386	0	0	0	-0.59339	0	0	0	-1.04883	0	0	0	0.726851	-2.10085	-2.60992	-0.299288	1.34014	0.774319	2.66646	2.66646	0.643273	0.102617	-1.04921	0	0
Fibroblast|HSPC_1_CS17_18	0	0.835103	0	0.785629	0.84201	0.842391	0.700301	0.700301	0.128836	0	0	0.675925	0	0.747963	0	0	0	0.675925	0	0	0	0.657312	0	0	0.331653	0	0	0	0.497682	0	0	0	0.765468	0	0	0	1.00171	-0.234591	0.159749	0.773584	1.31966	0.66543	-0.311655	-0.31195	0.643273	1.42352	-0.343641	0	0
Smooth_Muscle|HSPC_1_CS17_18	0	0.835103	0	0.817336	0.84201	0.842882	0.787839	0.787839	-0.276702	0	0	0.0944309	0	0.170328	0	0	0	0.0944309	0	0	0	0.356208	0	0	0.0349108	0	0	0	-0.59339	0	0	0	0.765468	0	0	0	0.91009	-0.196889	0.172197	0.157253	-0.666655	0.57469	-0.331519	-0.331817	-0.785535	1.31613	0.741451	0	0
Mesothelium|HSPC_1_CS17_18	0	0.835103	0	0.817336	0.84201	0.842882	0.787839	0.787839	2.3967	0	0	1.79418	0	1.8588	0	0	0	1.79418	0	0	0	1.57834	0	0	1.23934	0	0	0	0.842231	0	0	0	0.782584	0	0	0	0.81847	-0.21574	0.165973	0.56814	1.34014	0.610986	-0.333903	-0.334201	1.86796	0.252964	1.72946	0	0
VWF_EC|HSPC_1_CS17_18	0	-1.05406	0	-1.05338	-1.05409	-1.05409	-1.05045	-1.05045	-0.26489	0	0	0.161526	0	0.0814614	0	0	0	0.161526	0	0	0	0.0551039	0	0	0.174554	0	0	0	-0.59339	0	0	0	-1.04883	0	0	0	-1.05057	0.462898	0.390036	0.522486	-0.666655	0.629134	-0.348206	-0.348505	-0.785535	0.102617	-0.0477072	0	0
AEC|HSPC_1_CS17_18	0	-1.05406	0	-1.05338	-1.05409	-1.05409	-1.05045	-1.05045	-0.304263	0	0	0.340448	0	0.414713	0	0	0	0.340448	0	0	0	0.409344	0	0	0.139643	0	0	0	2.22043	0	0	0	-1.04883	0	0	0	0.745174	1.74477	0.819491	-0.00253636	-0.666655	-1.33086	-0.315628	-0.315129	0.773164	0.29592	1.1947	0	0
Sinusoidal_EC|HSPC_1_CS17_18	0	0.851389	0	0.88075	0.844537	0.843863	0.962914	0.962914	0.546186	0	0	0.0944309	0	-0.362873	0	0	0	0.0944309	0	0	0	-0.299136	0	0	0.244376	0	0	0	-0.59339	0	0	0	0.791142	0	0	0	-1.05057	0.425196	0.383812	0.225734	-0.666655	0.738023	-0.343438	-0.343737	-0.785535	-1.16459	-0.624	0	0
HSPC_1|HSPC_1_CS17_18	0	-1.05406	0	-1.05338	-1.05409	-1.05409	-1.05045	-1.05045	-0.914538	0	0	-1.4264	0	-1.34041	0	0	0	-1.4264	0	0	0	-2.08805	0	0	0.645851	0	0	0	-0.59339	0	0	0	1.09067	0	0	0	-1.05057	0.067026	0.265557	0.56814	-0.666655	-1.33086	-0.337081	-0.336585	-0.785535	-1.16459	-1.06479	0	0
HE|HSPC_1_CS17_18	0	-1.05406	0	-1.05338	-1.05409	-1.05409	-1.05045	-1.05045	-0.707832	0	0	-1.4264	0	-1.34041	0	0	0	-1.4264	0	0	0	-0.564816	0	0	-2.37394	0	0	0	-0.59339	0	0	0	-1.04883	0	0	0	-1.05057	0.0481749	0.253109	-2.51351	-0.666655	-1.33086	-0.345027	-0.344532	-0.785535	-1.16459	-0.536258	0	0
Mesothelium|HSPC_1_CS22_23	0	0	0	0	0	0	0	0	0.455412	0	0	0	0	0	0	0.664229	0	0	0	1.86041	0	0	0	1.37438	0	0	0	2.04644	0	0	0	0	-0.353553	0	0	0	0	0	1.65797	0	0	0	0	0	1.51478	0	0	0	0
Smooth_Muscle|HSPC_1_CS22_23	0	0	0	0	0	0	0	0	0.455412	0	0	0	0	0	0	1.06679	0	0	0	-0.535006	0	0	0	0.945843	0	0	0	-0.521935	0	0	0	0	-0.353553	0	0	0	0	0	-0.53995	0	0	0	0	0	-0.539243	0	0	0	0
Fibroblast|HSPC_1_CS22_23	0	0	0	0	0	0	0	0	0.744946	0	0	0	0	0	0	0.468698	0	0	0	1.34962	0	0	0	1.27643	0	0	0	1.08517	0	0	0	0	2.47487	0	0	0	0	0	1.58173	0	0	0	0	0	-0.539243	0	0	0	0
Endoderm|HSPC_1_CS22_23	0	0	0	0	0	0	0	0	-1.18528	0	0	0	0	0	0	-0.900016	0	0	0	-0.535006	0	0	0	-0.719331	0	0	0	-0.521935	0	0	0	0	-0.353553	0	0	0	0	0	-0.53995	0	0	0	0	0	-0.539243	0	0	0	0
VWF_EC|HSPC_1_CS22_23	0	0	0	0	0	0	0	0	0.877649	0	0	0	0	0	0	-0.900016	0	0	0	-0.535006	0	0	0	-0.719331	0	0	0	-0.521935	0	0	0	0	-0.353553	0	0	0	0	0	-0.53995	0	0	0	0	0	-0.539243	0	0	0	0
AEC|HSPC_1_CS22_23	0	0	0	0	0	0	0	0	1.02242	0	0	0	0	0	0	-0.900016	0	0	0	-0.535006	0	0	0	-0.719331	0	0	0	-0.521935	0	0	0	0	-0.353553	0	0	0	0	0	-0.53995	0	0	0	0	0	-0.539243	0	0	0	0
HSPC_1|HSPC_1_CS22_23	0	0	0	0	0	0	0	0	-1.18528	0	0	0	0	0	0	1.40034	0	0	0	-0.535006	0	0	0	-0.719331	0	0	0	-0.521935	0	0	0	0	-0.353553	0	0	0	0	0	-0.53995	0	0	0	0	0	1.72068	0	0	0	0
Sinusoidal_EC|HSPC_1_CS22_23	0	0	0	0	0	0	0	0	-1.18528	0	0	0	0	0	0	-0.900016	0	0	0	-0.535006	0	0	0	-0.719331	0	0	0	-0.521935	0	0	0	0	-0.353553	0	0	0	0	0	-0.53995	0	0	0	0	0	-0.539243	0	0	0	0
Eliv HSPC stromal interactions
index	C5AR1_RPS19	CD74_MIF	CD74_APP	CD74_COPA	MIF_TNFRSF14	MIF_TNFRSF10D	FcRn complex_ALB	HLA-DPA1_GAL	HLA-DRB1_OGN	SELL_CD34	HLA-DPB1_TNFSF13B	HLA-C_FAM3C	CCL4_SLC7A1	CD52_SIGLEC10	EGFR_MIF	DLK1_NOTCH2	CD99_PILRA	LGALS9_CD44	IGF2_IGF1R	DLK1_NOTCH4	DLK1_NOTCH3	IGF2_IDE	TNF_TNFRSF1A	SPP1_CD44	CCL3_IDE	SELP_CD34	HGF_CD44	PLD2_ARF1	VTN_aVb1 complex	TNFRSF1A_GRN	VTN_aVb3 complex	VTN_a2Bb3 complex	GRN_SORT1	MDK_SORL1	ICAM1_SPN	CD44_HBEGF	LGALS9_CD47	ANXA1_FPR1	MDK_LRP1	TNFRSF1B_GRN	PTPRC_MRC1	IL1B_ADRB2	PTPRC_CD22	LILRA4_BST2	ICAM3_aLb2 complex	CD48_CD244	TGFB1_TGFbeta receptor1	TGFB1_TGFbeta receptor2	LTA_TNFRSF1A
Hepatocyte|HSC_EL_overall	0.382854	-0.49013	-0.49011	-0.490131	0.451393	0.451488	0.489998	-0.331379	-0.454935	-0.638383	-0.306827	-0.699988	-0.584476	-0.745097	1.46513	4.08908	1.17583	-1.21167	5.71038	4.08958	4.0898	5.7105	-0.682838	-0.0865272	-0.633878	0.620998	0.239929	0.559839	5.9178	-0.730802	5.91801	5.91801	-0.382955	2.64586	-0.618885	-1.30297	-1.21149	-0.534094	2.65005	-0.772013	-1.33488	-0.672648	-1.3341	1.21882	-0.655158	-0.980084	-0.617426	-0.618292	0.37882
Fibroblast|HSC_EL_overall	0.383055	-0.527775	-0.527798	-0.527776	-0.3718	-0.372109	-0.0137876	-0.326432	-0.444257	-0.626777	-0.277461	-1.20821	-0.588939	-0.72836	1.47932	3.77925	1.07748	-1.181	1.38602	3.77996	3.77984	1.38581	-0.684447	-0.0775486	-0.637064	0.622188	3.32069	0.559839	-0.128923	0.40768	-0.131378	-0.131378	-0.367923	4.62957	0.290482	-1.2614	-1.18081	-0.505049	4.64156	-0.259933	-1.32251	-0.675791	-1.32173	1.21882	-1.23107	-0.975854	-0.544805	-0.544522	-1.47158
Endothelium|HSC_EL_overall	0.383189	-0.524976	-0.524955	-0.524976	-0.292015	-0.29191	1.02557	-0.325442	-0.345783	-0.57455	-0.291795	-0.301533	-0.536877	-0.735159	1.41378	-0.340816	1.16577	-1.04515	-0.119715	-0.341585	-0.341677	-0.120031	-0.66031	0.364968	-0.589271	0.68053	0.253887	0.640633	-0.147364	1.02997	-0.149827	-0.149827	0.219479	0.750802	2.84005	-1.20537	-1.04497	-0.516824	0.746751	-0.0807046	-1.30189	-0.650651	-1.30111	-0.666894	-1.09445	-0.963166	-0.163251	-0.162992	0.37882
AGM HSPC stromal interactions
index	C5AR1_RPS19	MDK_SORL1	MDK_LRP1	SELP_CD24	CD74_MIF	SPP1_CD44	ESAM_ESAM	IGF2_IGF1R	MIF_TNFRSF10D	MIF_TNFRSF14	IGF2_IDE	IGF2_IGF2R	FN1_a4b1 complex	LGALS9_CD44	EGFR_MIF	FN1_a5b1 complex	PLD2_ARF1	TNFRSF1A_GRN	FGF2_CD44	FN1_a4b7 complex	FN1_aVb1 complex	FN1_a2b1 complex	SELL_CD34	SELP_CD34	APP_FPR2	TNFRSF10B_TNFSF10	CD74_APP	SIRPA_CD47	LRP6_CKLF	PECAM1_CD38	LGALS9_CD47	TNFRSF10C_TNFSF10	LAMP1_FAM3C	CD74_COPA	TNFRSF1B_GRN	TEK_ANGPT1	COL1A2_a2b1 complex	COL4A2_a2b1 complex	SPP1_a4b1 complex	GRN_SORT1	GPR37_PSAP	EFNB2_EPHB4	COL1A1_a2b1 complex	TGFB1_TGFbeta receptor1	LAMP1_VSTM1	THY1_aMb2 complex	TGFB1_TGFbeta receptor2	TNFRSF10A_TNFSF10	NTRK1_AIMP1
Fibroblast_ys_HL|HSPC_1_ys_HL_AGM_overall	1.16184	1.1545	1.15441	0.592568	-0.448453	0.338385	-0.946175	0.664853	-0.168631	-0.168257	0.664701	0.664701	-0.456803	0.143446	0.617027	-0.457037	-0.836506	-0.823698	0.592901	-0.457037	-0.456803	-0.457037	0.539366	0.53986	-0.176478	-1.19733	-0.448454	-0.718672	0.170683	-1.10471	0.0141665	0.256463	-1.75665	-0.448194	-0.113969	0.000436932	1.65263	-0.626226	0.337178	-1.71705	0.771303	-0.955403	1.57667	-1.15798	-1.75896	-0.307582	-1.15694	0.592898	0.526521
Prolif_Sinusoidal_EC_ys_HL|HSPC_1_ys_HL_AGM_overall	1.16178	0.563056	0.563093	0.595441	-0.600758	-0.797011	1.96737	-0.554561	0.13592	0.135671	-0.554408	-0.554408	0.0686423	0.157477	0.593148	0.0683514	1.20645	0.985862	0.694498	0.0683514	0.0686423	0.0683515	0.555358	0.547076	1.76161	0.72735	-0.600759	-0.0801307	0.58818	0.929452	0.0374784	0.297236	1.77402	-0.600496	0.31582	0.744762	-0.475943	1.12624	-0.797913	0.586133	0.754356	-0.703736	-0.548586	0.848542	1.77396	1.56277	0.848554	0.622529	0.457382
Endoderm_ys_HL|HSPC_1_ys_HL_AGM_overall	1.16199	0.820888	0.820929	-1.44825	0.0778448	-0.041321	-0.978925	-0.170773	0.325794	0.325548	-0.170927	-0.170927	-0.220438	0.152081	0.624787	-0.220697	1.28927	-1.01162	-1.44813	-0.220697	-0.220438	-0.220697	-1.44217	-1.44222	-0.132542	1.37637	0.0778448	-0.0926517	0.698695	-1.12775	0.0285123	-2.83822	-1.06157	0.0780975	-0.10114	-1.79264	-0.576103	-0.610149	-0.0424262	-1.06055	-1.16169	1.77721	-0.569349	-1.20749	-1.06027	-1.13174	-1.20784	-1.44898	0.471564
Smooth_Muscle_ys_HL|HSPC_1_ys_HL_AGM_overall	-0.774597	-0.275966	-0.275941	0.596303	-0.665911	-0.484311	-0.770901	2.5185	-0.800292	-0.800554	2.51865	2.51865	-0.28789	0.148843	0.634339	-0.288142	-1.77516	-0.319049	0.573947	-0.288142	-0.28789	-0.288142	0.540965	0.550283	-0.305846	-1.77921	-0.665911	-1.24453	-1.53615	-1.13202	0.0231326	0.26054	-0.50077	-0.665648	-0.0113328	-0.0432612	1.64225	1.59518	-0.481576	-0.940858	0.787253	-0.0326235	1.89733	-0.727518	-0.499739	1.59535	-0.727784	-1.44898	0.457382
AEC_ys_HL|HSPC_1_ys_HL_AGM_overall	-0.774597	-1.12425	-1.12423	0.599463	-0.329994	-0.811901	0.772599	-0.0809571	-1.03779	-1.03743	-0.0811105	-0.0811105	2.01568	0.172588	0.591954	2.01574	-1.1678	-0.561871	0.598967	2.01574	2.01568	2.01574	0.553759	0.559103	0.261666	-0.30213	-0.329994	-0.681111	1.61964	1.38424	0.0625833	0.274811	-0.212472	-0.329736	0.645112	0.855464	-0.573877	0.749757	-0.812799	1.55456	-1.16169	1.60011	-0.563005	0.434585	-0.21158	0.0942415	0.434525	0.650814	0.460928
[truncated: 1,154 more columns]
