# Supplementary material for: Yolk sac cell atlas reveals multiorgan functions during human early development
Source: Science. Author manuscript; Available in PMC 2023 Aug 26. (PMC7614978; doi:10.1126/science.add7564)
Supplement: Table S30 [file EMS185071-supplement-Table_S30.xlsx]

## Sheet: T_30 pyScenic diff. regulons
pyScenic differential regulon usage stats
	cluster	gene	p_val	logfc
0	CMP	CEBPA(+)	4.72031e-14	1.67027
1	CMP	MYC(+)	1.68878e-13	1.3212
2	CMP	CEBPD(+)	2.02694e-12	2.72983
3	CMP	IRF1(+)	2.26151e-11	0.975648
4	CMP	MAF(+)	2.76836e-11	-2.64982
5	CMP	ATF3(+)	4.17626e-09	-1.06947
6	CMP	SPI1(+)	1.11509e-08	0.546248
7	CMP	GATA2(+)	7.07451e-08	0.92072
8	CMP	MAFB(+)	1.01255e-07	-1.8274
9	CMP	JUN(+)	1.85208e-07	-1.34117
10	CMP	SOX4(+)	7.10439e-07	0.80291
11	CMP	HOXB6(+)	1.66209e-06	-0.552279
12	CMP	FOS(+)	2.92114e-06	-0.469927
13	CMP	MAFF(+)	6.87483e-06	-1.10598
14	CMP	FOXP1(+)	8.61804e-06	0.823954
15	CMP	ERG(+)	2.13811e-05	0.891706
16	CMP	FOSL2(+)	2.31724e-05	0.478247
17	CMP	FOSB(+)	2.54744e-05	-0.543577
18	CMP	FOXO3(+)	3.68076e-05	-0.725317
19	CMP	ETV2(+)	4.72145e-05	1.83129
20	CMP	KLF2(+)	6.63415e-05	-0.829913
21	CMP	FLI1(+)	6.80758e-05	0.317951
22	CMP	ELF1(+)	0.000292001	0.113945
23	CMP	CREM(+)	0.000381561	-0.784361
24	CMP	IRF7(+)	0.000480756	0.482981
25	CMP	IRF8(+)	0.000897762	-0.368016
26	CMP	EGR1(+)	0.000985735	-0.868266
27	CMP	NR1H3(+)	0.00149601	-4.30617
28	CMP	MEF2C(+)	0.00220511	0.281114
29	CMP	EGR2(+)	0.00259109	-0.999761
30	HSPC_1	KLF2(+)	1.28322e-15	-0.804364
31	HSPC_1	IRF8(+)	3.91073e-15	-0.699158
32	HSPC_1	FOSB(+)	4.1637e-15	-0.57964
33	HSPC_1	NFE2(+)	1.30502e-14	0.854127
34	HSPC_1	MAFB(+)	3.06407e-14	-0.896723
35	HSPC_1	CEBPA(+)	9.18414e-14	-0.891806
36	HSPC_1	KLF6(+)	6.78971e-12	-0.583994
37	HSPC_1	ETS2(+)	2.15259e-11	-0.449548
38	HSPC_1	JUN(+)	2.9343e-11	-0.795931
39	HSPC_1	KLF1(+)	1.65846e-10	1.17372
40	HSPC_1	RORA(+)	1.87219e-10	1.28772
41	HSPC_1	CEBPD(+)	8.63056e-10	-1.00957
42	HSPC_1	GATA1(+)	4.4552e-09	0.582955
43	HSPC_1	MXI1(+)	4.47557e-09	-0.071845
44	HSPC_1	KLF4(+)	4.52936e-09	-0.610144
45	HSPC_1	HSF1(+)	6.331e-09	1.30202
46	HSPC_1	FOS(+)	1.00971e-08	-0.325928
47	HSPC_1	MYC(+)	3.3822e-08	0.377296
48	HSPC_1	MAFF(+)	4.7905e-08	-0.555584
49	HSPC_1	EGR2(+)	5.3933e-08	-0.597006
50	HSPC_1	MAF(+)	9.36823e-08	-0.523554
51	HSPC_1	EGR1(+)	1.46477e-07	-0.429996
52	HSPC_1	SPI1(+)	1.797e-07	-0.400451
53	HSPC_1	CREM(+)	3.4928e-07	-0.507065
54	HSPC_1	STAT2(+)	4.95837e-06	-0.306032
55	HSPC_1	EGR3(+)	7.51222e-06	-0.495579
56	HSPC_1	GATA2(+)	9.16784e-06	0.715885
57	HSPC_1	ATF3(+)	1.31928e-05	-0.360248
58	HSPC_1	FOXP2(+)	2.49318e-05	0.879907
59	HSPC_1	ELK1(+)	0.000105449	1.17599
60	HSPC_2	HOXB6(+)	5.08106e-161	3.70579
61	HSPC_2	MXI1(+)	4.58532e-158	2.94551
62	HSPC_2	GATA2(+)	2.22103e-153	2.24128
63	HSPC_2	JUN(+)	7.64614e-138	-1.72665
64	HSPC_2	MYC(+)	5.54956e-136	1.93673
65	HSPC_2	ELF1(+)	7.40954e-133	1.64641
66	HSPC_2	KLF4(+)	1.55001e-131	-1.51586
67	HSPC_2	SOX4(+)	8.44139e-120	2.44049
68	HSPC_2	IRF8(+)	2.88963e-115	-1.30945
69	HSPC_2	MAFB(+)	8.51258e-115	-2.03551
70	HSPC_2	KLF6(+)	9.56673e-109	-1.20391
71	HSPC_2	MEF2C(+)	3.62359e-108	0.978498
72	HSPC_2	ETS2(+)	1.09707e-107	-1.05672
73	HSPC_2	FLI1(+)	4.34164e-104	1.23312
74	HSPC_2	FOXO3(+)	2.20253e-103	-1.22832
75	HSPC_2	FOSB(+)	4.38926e-103	-1.00981
76	HSPC_2	CEBPA(+)	2.91061e-100	-1.23612
77	HSPC_2	KLF2(+)	1.11007e-96	-1.2945
78	HSPC_2	ERG(+)	8.85854e-92	1.90111
79	HSPC_2	STAT2(+)	4.86454e-88	-0.995148
80	HSPC_2	ATF3(+)	1.04762e-83	-1.04665
81	HSPC_2	GATA1(+)	6.63498e-81	1.31872
82	HSPC_2	MAF(+)	4.12076e-70	-1.73579
83	HSPC_2	RELB(+)	6.7805e-67	-0.817142
84	HSPC_2	NFE2(+)	4.19684e-66	0.880059
85	HSPC_2	REL(+)	2.81725e-64	-0.991081
86	HSPC_2	MAFF(+)	8.725e-55	-1.10701
87	HSPC_2	CEBPD(+)	1.39254e-53	-0.805943
88	HSPC_2	FOSL2(+)	6.1074e-53	-1.06849
89	HSPC_2	FOS(+)	1.13247e-48	-0.467061
90	MOP	CEBPD(+)	3.37396e-30	3.24949
91	MOP	CEBPA(+)	5.08368e-30	2.03856
92	MOP	SPI1(+)	2.49275e-21	0.824264
93	MOP	KLF4(+)	9.4432e-18	1.03324
94	MOP	FOSL2(+)	1.28892e-17	1.07135
95	MOP	IRF1(+)	2.44214e-15	0.981169
96	MOP	MAF(+)	1.00115e-14	-2.4391
97	MOP	FOS(+)	2.08694e-11	-0.570153
98	MOP	ATF3(+)	3.91509e-11	-1.19264
99	MOP	STAT2(+)	6.56077e-09	0.563248
100	MOP	IRF7(+)	2.83894e-08	0.54168
101	MOP	EGR1(+)	8.25829e-08	-1.31165
102	MOP	ETS2(+)	1.46543e-07	0.395686
103	MOP	EGR2(+)	2.46968e-06	-1.68336
104	MOP	JUN(+)	5.78691e-06	-1.13061
105	MOP	FLI1(+)	6.24743e-06	0.0910678
106	MOP	FOXO3(+)	6.84676e-06	-0.7407
107	MOP	MAFF(+)	7.25672e-06	-1.35863
108	MOP	MYC(+)	1.11271e-05	0.129432
109	MOP	MAFB(+)	1.49839e-05	-1.52615
110	MOP	FOSB(+)	1.989e-05	-0.447137
111	MOP	FOXP1(+)	4.3612e-05	0.180344
112	MOP	SOX4(+)	9.83504e-05	-1.02825
113	MOP	NR1H3(+)	0.000697598	-2.86879
114	MOP	ERG(+)	0.000873142	-1.31741
115	MOP	ELF1(+)	0.00284445	-0.26089
116	MOP	GATA2(+)	0.00334162	-0.937085
117	MOP	KLF10(+)	0.00370732	0.203331
118	MOP	GATA1(+)	0.0103558	-0.512835
119	MOP	REL(+)	0.0352968	-0.0194672
120	Macrophage	JUN(+)	2.68255e-193	1.54487
121	Macrophage	MAF(+)	5.11538e-187	1.91295
122	Macrophage	MAFB(+)	2.4797e-180	1.84406
123	Macrophage	GATA2(+)	3.79519e-174	-2.19857
124	Macrophage	SOX4(+)	8.88348e-157	-2.42022
125	Macrophage	FOSB(+)	8.18828e-147	0.853319
126	Macrophage	MYC(+)	1.92413e-142	-1.85393
127	Macrophage	ERG(+)	3.36948e-141	-2.08376
128	Macrophage	HOXB6(+)	1.9626e-136	-3.50399
129	Macrophage	ELF1(+)	5.07996e-135	-1.35345
130	Macrophage	MXI1(+)	3.93573e-132	-2.57551
131	Macrophage	FOS(+)	8.93198e-127	0.59516
132	Macrophage	KLF2(+)	4.0348e-126	1.07382
133	Macrophage	IRF8(+)	5.3709e-117	0.832969
134	Macrophage	FLI1(+)	7.09609e-117	-1.03162
135	Macrophage	ATF3(+)	4.51495e-114	0.951617
136	Macrophage	FOXO3(+)	3.95279e-111	0.942061
137	Macrophage	KLF6(+)	2.53034e-95	0.795971
138	Macrophage	GATA1(+)	1.88732e-77	-0.988105
139	Macrophage	FOXP1(+)	4.39925e-77	-1.13804
140	Macrophage	MAFF(+)	2.49543e-73	1.08833
141	Macrophage	MEF2C(+)	6.02213e-72	-0.713779
142	Macrophage	NFE2(+)	1.34155e-62	-0.74772
143	Macrophage	CEBPA(+)	7.2253e-40	0.120103
144	Macrophage	EGR1(+)	5.33617e-37	0.734949
145	Macrophage	ETS2(+)	1.44804e-32	0.417386
146	Macrophage	NR1H3(+)	8.80598e-32	1.42492
147	Macrophage	CREB3L1(+)	5.95132e-31	-0.925168
148	Macrophage	NR2F2(+)	5.6604e-27	-2.7589
149	Macrophage	EGR2(+)	7.48259e-27	0.916813
150	Monocyte	FOSL2(+)	5.90698e-63	2.10838
151	Monocyte	KLF4(+)	1.79689e-53	1.37224
152	Monocyte	SPI1(+)	2.75104e-52	0.968568
153	Monocyte	IRF7(+)	5.1567e-50	1.50554
154	Monocyte	REL(+)	4.42734e-40	1.29216
155	Monocyte	IRF1(+)	6.26173e-38	1.12142
156	Monocyte	CEBPD(+)	1.60944e-37	0.721735
157	Monocyte	ETS2(+)	5.485e-35	0.66212
158	Monocyte	STAT2(+)	9.90432e-30	0.826976
159	Monocyte	MAF(+)	5.07663e-28	-2.728
160	Monocyte	RELB(+)	1.55895e-24	0.857027
161	Monocyte	CREM(+)	4.92865e-24	0.889586
162	Monocyte	ATF5(+)	3.56374e-17	0.578692
163	Monocyte	FOS(+)	4.75398e-16	-0.493726
164	Monocyte	FOXP1(+)	5.67934e-15	0.268085
165	Monocyte	MYC(+)	1.81526e-11	-1.74126
166	Monocyte	KLF10(+)	3.90718e-10	0.481169
167	Monocyte	ERG(+)	3.99452e-10	-0.82362
168	Monocyte	MAFB(+)	2.90106e-09	-1.45545
169	Monocyte	MEF2C(+)	4.84454e-09	-0.596889
170	Monocyte	ETV2(+)	7.71032e-07	-0.787261
171	Monocyte	HOXB6(+)	9.50897e-07	-3.3723
172	Monocyte	CEBPA(+)	1.49582e-05	0.205534
173	Monocyte	JUN(+)	0.0005624	-0.709704
174	Monocyte	FOXO3(+)	0.000748895	0.234261
175	Monocyte	ELK3(+)	0.00156576	0.156655
176	Monocyte	SOX4(+)	0.00206488	-1.50502
177	Monocyte	NFIC(+)	0.00437987	0.415572
178	Monocyte	KLF2(+)	0.00703757	-0.363253
179	Monocyte	DDIT3(+)	0.00935598	-0.654925
180	Monocyte_Macrophage	HOXB6(+)	0.0307507	-5.70541
181	Monocyte_Macrophage	NFIB(+)	0.0449554	-3.10523
182	Monocyte_Macrophage	NFE2(+)	0.0465715	-1.24492
183	Monocyte_Macrophage	MEF2C(+)	0.0527005	-0.864356
184	Monocyte_Macrophage	GATA2(+)	0.0547595	-3.06338
185	Monocyte_Macrophage	MXI1(+)	0.0732461	-3.09884
186	Monocyte_Macrophage	MAFB(+)	0.0878846	0.643391
187	Monocyte_Macrophage	KLF10(+)	0.094899	-0.691317
188	Monocyte_Macrophage	FOXO3(+)	0.111597	0.580786
189	Monocyte_Macrophage	SPI1(+)	0.114055	0.363578
190	Monocyte_Macrophage	STAT2(+)	0.123575	0.377823
191	Monocyte_Macrophage	KLF6(+)	0.138236	0.466339
192	Monocyte_Macrophage	FOSL2(+)	0.138236	0.695828
193	Monocyte_Macrophage	IRF8(+)	0.142886	0.386356
194	Monocyte_Macrophage	IRF7(+)	0.14437	0.203854
195	Monocyte_Macrophage	FLI1(+)	0.165257	-0.929645
196	Monocyte_Macrophage	GATA1(+)	0.166084	-1.13032
197	Monocyte_Macrophage	HSF1(+)	0.169948	-1.16635
198	Monocyte_Macrophage	MAF(+)	0.176735	0.568197
199	Monocyte_Macrophage	KLF1(+)	0.20591	-0.405675
200	Monocyte_Macrophage	ETV2(+)	0.224317	-2.97529
201	Monocyte_Macrophage	ETS2(+)	0.256773	0.30473
202	Monocyte_Macrophage	MYC(+)	0.349439	-1.12659
203	Monocyte_Macrophage	NFIC(+)	0.351973	1.37826
204	Monocyte_Macrophage	RORA(+)	0.36787	-0.120209
205	Monocyte_Macrophage	REL(+)	0.380241	0.257916
206	Monocyte_Macrophage	SOX4(+)	0.389873	-3.31482
207	Monocyte_Macrophage	ATF3(+)	0.43283	0.135839
208	Monocyte_Macrophage	CEBPD(+)	0.442121	-0.46
209	Monocyte_Macrophage	ELF1(+)	0.463618	-1.03216
210	Pre_Macrophage	GATA2(+)	5.38655e-10	1.27023
211	Pre_Macrophage	MYC(+)	7.78283e-10	1.12926
212	Pre_Macrophage	KLF4(+)	8.86097e-10	-1.38084
213	Pre_Macrophage	HOXB6(+)	1.08602e-08	1.46571
214	Pre_Macrophage	KLF6(+)	1.18531e-08	-1.08434
215	Pre_Macrophage	ATF3(+)	1.39689e-08	-1.26408
216	Pre_Macrophage	FOXO3(+)	2.7102e-08	-1.20778
217	Pre_Macrophage	SOX4(+)	7.73493e-08	1.48528
218	Pre_Macrophage	CEBPA(+)	8.88088e-08	-1.31736
219	Pre_Macrophage	ETS2(+)	1.28503e-07	-0.795703
220	Pre_Macrophage	FOSB(+)	1.35551e-07	-0.80426
221	Pre_Macrophage	ELF1(+)	2.14414e-07	0.96032
222	Pre_Macrophage	STAT2(+)	4.763e-07	-0.795267
223	Pre_Macrophage	JUN(+)	5.52219e-07	-1.12756
224	Pre_Macrophage	MEF2C(+)	8.92603e-07	0.616899
225	Pre_Macrophage	KLF2(+)	1.75412e-06	-0.987965
226	Pre_Macrophage	REL(+)	2.62849e-06	-1.19619
227	Pre_Macrophage	RELB(+)	2.83931e-06	-1.07636
228	Pre_Macrophage	ERG(+)	2.85176e-06	1.26472
229	Pre_Macrophage	MXI1(+)	8.46368e-06	1.1256
230	Pre_Macrophage	IRF8(+)	1.15219e-05	-0.726927
231	Pre_Macrophage	MAFF(+)	1.23326e-05	-1.49613
232	Pre_Macrophage	CEBPD(+)	1.90746e-05	-1.30544
233	Pre_Macrophage	FLI1(+)	3.28109e-05	0.680149
234	Pre_Macrophage	FOSL2(+)	7.82619e-05	-0.970744
235	Pre_Macrophage	EGR1(+)	0.000108112	-1.03577
236	Pre_Macrophage	DDIT3(+)	0.000478817	-1.3245
237	Pre_Macrophage	CREM(+)	0.000541137	-0.705195
238	Pre_Macrophage	EGR2(+)	0.000951988	-1.03068
239	Pre_Macrophage	NFE2(+)	0.00134898	0.619482
240	Promonocyte	SPI1(+)	1.45484e-40	1.04509
241	Promonocyte	KLF4(+)	4.45657e-39	1.55091
242	Promonocyte	FOSL2(+)	5.19453e-36	1.64208
243	Promonocyte	CEBPD(+)	1.34369e-28	1.40696
244	Promonocyte	ETS2(+)	1.12062e-25	0.688561
245	Promonocyte	IRF1(+)	1.35758e-25	1.09795
246	Promonocyte	IRF7(+)	2.35268e-23	1.0675
247	Promonocyte	REL(+)	3.13948e-19	0.842673
248	Promonocyte	MAF(+)	1.21773e-13	-1.77354
249	Promonocyte	KLF10(+)	1.74039e-12	0.646652
250	Promonocyte	STAT2(+)	2.34313e-12	0.588605
251	Promonocyte	RELB(+)	1.47285e-09	0.436089
252	Promonocyte	CREM(+)	1.93812e-08	0.473607
253	Promonocyte	CEBPA(+)	1.02416e-07	0.666337
254	Promonocyte	KLF6(+)	1.01597e-06	0.407011
255	Promonocyte	NFE2(+)	3.22171e-06	-1.79877
256	Promonocyte	IRF8(+)	7.86477e-06	0.441295
257	Promonocyte	FOS(+)	1.53931e-05	-0.294311
258	Promonocyte	SOX4(+)	6.55263e-05	-1.67438
259	Promonocyte	GATA1(+)	0.000286047	-2.30524
260	Promonocyte	KLF1(+)	0.000322285	-2.5391
261	Promonocyte	MXI1(+)	0.000491218	-2.58061
262	Promonocyte	FLI1(+)	0.000756855	-0.241854
263	Promonocyte	DDIT3(+)	0.00077463	-0.839754
264	Promonocyte	ATF5(+)	0.00115774	0.235871
265	Promonocyte	STAT3(+)	0.00206426	-0.489424
266	Promonocyte	HSF1(+)	0.00219878	-3.06374
267	Promonocyte	NFIC(+)	0.00221426	0.868418
268	Promonocyte	FOXP1(+)	0.00301434	-0.0486621
269	Promonocyte	FOXO3(+)	0.00415493	-0.522294
