# Supplementary material for: Yolk sac cell atlas reveals multiorgan functions during human early development
Source: Science. Author manuscript; Available in PMC 2023 Aug 26. (PMC7614978; doi:10.1126/science.add7564)
Supplement: Table S31 [file EMS185071-supplement-Table_S31.xlsx]

## Sheet: T_31 DEG myeloid cross-tissue
Differentially expressed genes for myeloid cell states in cross tissue atlas
Overall Degs computed across all myeloid cell states in fetal pan organ atlas									per organ computation degs table to the right →
	AS_DC_n	AS_DC_p	AS_DC_l	BRAIN_CYCLING PROGENITORS-G2M PHASE_n	BRAIN_CYCLING PROGENITORS-G2M PHASE_p	BRAIN_CYCLING PROGENITORS-G2M PHASE_l	BRAIN_CYCLING PROGENITORS-S PHASE_n	BRAIN_CYCLING PROGENITORS-S PHASE_p	BRAIN_CYCLING PROGENITORS-S PHASE_l	CMP_n	CMP_p	CMP_l	DC1_n	DC1_p	DC1_l	DC2_n	DC2_p	DC2_l	DC2_CYCLING_n	DC2_CYCLING_p	DC2_CYCLING_l	DC3_n	DC3_p	DC3_l	DC_CYCLING_n	DC_CYCLING_p	DC_CYCLING_l	DC_MIGRATORY_n	DC_MIGRATORY_p	DC_MIGRATORY_l	DC_PROGENITOR_n	DC_PROGENITOR_p	DC_PROGENITOR_l	DEF_HSPC_1_n	DEF_HSPC_1_p	DEF_HSPC_1_l	DEF_HSPC_2_n	DEF_HSPC_2_p	DEF_HSPC_2_l	ELP_n	ELP_p	ELP_l	EOSINOPHIL_BASOPHIL_n	EOSINOPHIL_BASOPHIL_p	EOSINOPHIL_BASOPHIL_l	EO_BASO_MAST_PRECURSOR_n	EO_BASO_MAST_PRECURSOR_p	EO_BASO_MAST_PRECURSOR_l	GLIAL_n
0	PLAC8	3.13906e-106	3.92071	H2AFZ	0	4.35061	TUBB2B	0	6.58442	PRSS57	0	6.239	HLA-DPA1	0	5.36057	HLA-DPA1	0	4.7428	SNRNP25	1.49668e-36	2.95826	PLAC8	1.95282e-91	3.39351	CLEC10A	0	4.44608	LAMP3	1.37453e-247	10.5694	LSP1	3.31575e-55	3.05653	HOPX	3.01653e-92	4.83758	SPINK2	1.0194e-184	4.65708	JCHAIN	0	8.63407	CPA3	0	7.23613	GATA2	5.14945e-34	5.7545	SPARC
1	C12orf45	3.17709e-83	3.59064	MDK	0	6.06168	EEF1G	0	5.55904	MPO	0	7.10093	CD74	0	4.66589	HLA-DPB1	0	4.68015	TYMS	2.78427e-36	3.38736	RPS17	8.43196e-76	2.6176	H2AFZ	0	2.94602	CCR7	3.48769e-247	9.8324	JCHAIN	8.59262e-51	7.33904	SPINK2	3.57084e-92	4.4322	GCSH	2.42722e-162	3.05652	ACY3	2.18639e-300	5.20677	GATA2	0	6.40785	LMO4	6.67875e-30	4.38334	VIM
2	S100A10	5.03231e-78	3.28157	RANBP1	0	3.85932	SNHG29	0	6.28119	NUCB2	0	3.8432	HLA-DQB1	0	5.30466	HLA-DRA	0	4.3819	S100B	3.37945e-33	3.36554	HLA-DRB1	1.69159e-66	2.67321	CD1C	0	4.362	BIRC3	3.42764e-245	6.79852	SOX4	4.80969e-46	2.82604	LDHB	1.2792e-89	2.33488	MEST	3.50763e-159	2.89191	LTB	3.32264e-212	4.42944	HDC	0	7.34611	PRG2	1.0194e-27	7.38503	S100B
3	HLA-DPA1	1.01372e-72	2.99569	KPNA2	0	4.7715	TUBA1A	0	4.74823	CLEC11A	0	4.41682	HLA-DPB1	0	5.32068	HLA-DQB1	0	4.32584	CD1C	4.51503e-33	3.70048	S100A4	1.32406e-63	2.60985	ANXA2	0	2.70745	MARCKSL1	7.16248e-206	4.45939	PLAC8	4.03972e-45	3.02526	LAPTM4B	1.47329e-89	3.7724	LAPTM4B	1.20076e-157	3.35407	SOX4	1.04548e-201	2.77383	IL1RL1	0	6.79047	TYMS	2.19599e-27	3.51586	PLP1
4	H2AFZ	2.13389e-72	2.63417	SRP9	0	3.61955	RPL17	0	3.42161	C1QTNF4	0	5.20803	HLA-DQA1	0	5.0402	CLEC10A	0	5.31185	RANBP1	6.49502e-33	2.46031	HLA-DPA1	1.74508e-62	2.70688	HLA-DPA1	0	3.43489	RGS1	1.02439e-195	4.12489	BCL11A	1.02157e-42	3.44845	KRT18	1.80423e-88	4.26004	TYMS	2.683e-153	3.21113	IL7R	4.81917e-191	6.29129	SLC18A2	0	6.47694	PRSS57	1.16788e-25	4.53674	CNN3
5	ANXA2	1.84047e-69	2.53678	TUBA1A	0	4.29791	MAP1B	0	5.79887	AZU1	0	6.69489	CLEC9A	0	8.89303	CD74	0	3.79168	MKI67	1.62322e-32	3.217	HLA-DRA	4.09274e-62	2.85539	HIST1H4C	0	3.4513	LSP1	1.90497e-187	3.67601	LTB	1.25799e-36	4.00883	SPTBN1	1.44376e-77	3.18078	C1QTNF4	1.00441e-151	4.20725	LSP1	1.83586e-183	2.48174	LMO4	0	4.20949	IL1RL1	7.2398e-25	5.52052	GPM6B
6	CRIP1	4.51929e-65	3.29701	ERH	0	3.14293	H2AFZ	0	3.71694	PRTN3	0	7.68112	HLA-DRA	0	4.60977	HLA-DRB1	0	3.8846	TPX2	3.87334e-29	2.99095	HLA-DPB1	2.87579e-60	2.55408	HLA-DPB1	0	2.93374	IL32	1.32435e-179	7.15278	NREP	3.99631e-36	2.76173	MDK	1.43278e-75	2.76275	PAICS	3.04099e-149	2.68855	LDHB	3.00816e-155	1.66993	IL5RA	0	7.32853	TIMP3	3.09882e-22	4.25111	COL1A2
7	PCLAF	8.09226e-63	2.98896	MARCKSL1	0	4.06238	SNHG6	0	6.10713	MS4A3	0	4.3752	HLA-DRB1	0	4.30625	HLA-DQA1	0	4.31761	CCNA2	6.16568e-29	3.09701	LSP1	1.01895e-56	2.32641	S100A10	0	2.81267	B2M	6.3539e-172	2.29859	TCF4	1.9883e-35	2.77115	RAB27B	2.34886e-73	5.62772	HOPX	2.40292e-148	4.33953	NKG7	6.33241e-132	2.22282	ALOX5AP	0	3.47755	IL5RA	2.32248e-21	6.15679	MPZ
8	CLEC10A	1.48454e-62	3.60296	PRDX2	0	3.51346	C1orf61	0	7.67529	CTSG	0	5.55663	S100B	0	5.26488	HLA-DRB5	0	3.51468	BIRC5	1.3449e-28	2.67872	JAML	5.05944e-49	2.21534	LSP1	0	2.73927	CCL19	5.03236e-169	11.6658	FAM129C	1.0853e-34	7.83268	TFDP2	4.21118e-73	2.80284	RANBP1	5.66901e-146	2.34948	OCIAD2	1.37256e-117	2.64166	ANXA1	0	2.82592	CPA3	8.09748e-21	4.65954	BEX3
9	IGKC	3.55213e-60	5.8844	CKB	0	5.39709	RPS17	0	3.10966	AC084033.3	0	4.07183	LGALS2	0	6.00575	JAML	0	2.93051	DNAJC9	2.38225e-28	2.56177	CD74	5.48982e-48	2.35742	HMGB2	0	2.43056	BTG1	2.85338e-163	2.78918	ACY3	3.17649e-30	3.50375	MEST	1.3691e-72	2.49252	DCTPP1	7.40022e-144	2.66835	IFITM1	6.12926e-114	3.83139	RHEX	0	6.35049	HDC	1.18048e-20	5.3497	MAGED2
10	RANBP1	1.32293e-59	1.94785	CNN3	0	5.56482	TUBB3	0	6.42944	PLAC8	0	2.70454	IDO1	0	8.93122	LSP1	0	2.70643	CENPW	5.47756e-28	2.55742	MNDA	7.49769e-47	1.99188	HLA-DRA	0	3.09621	HLA-DQA1	6.1855e-151	4.31467	IGKC	7.274e-28	5.71846	CCNB1IP1	1.86939e-72	2.67051	LDHB	1.0573e-141	2.28575	RPS17	4.02101e-109	1.74547	PRSS57	0	4.18012	SLC18A2	6.36979e-20	5.54523	FXYD1
11	HIST1H4C	2.61715e-59	2.91333	BEX3	0	4.33413	SNHG5	0	6.20226	IGLL1	0	5.78367	DNASE1L3	0	5.40441	CD1C	0	4.39557	LMNB1	3.03133e-27	2.51112	CST3	1.15472e-43	1.78206	CD74	0	2.85659	IDO1	1.20419e-144	7.75848	TUT4	2.21755e-27	2.35817	HMGA2	2.26293e-71	2.841	MCM7	3.65718e-133	2.69502	SLC38A1	1.91248e-106	2.98088	HPGD	0	5.61417	MEIS2	6.91287e-20	4.4055	CD9
12	HLA-DPB1	3.50375e-58	2.38486	EEF1G	0	4.69217	CKB	0	5.7452	DLK1	0	4.12776	S100A10	0	3.3797	CST3	0	2.06885	CDC20	4.67714e-27	3.00994	FCN1	1.27926e-41	2.21758	ANXA1	0	2.24587	CRIP1	6.35662e-143	4.50871	IGLL1	3.12496e-27	5.7184	TPM2	1.45075e-70	3.42574	BZW2	3.63419e-132	2.37344	CD52	4.78187e-106	1.81808	MS4A3	0	5.24395	UBE2C	1.21856e-19	3.14308	TUBA1A
13	TSPAN13	9.38914e-57	3.47016	TMSB15A	0	5.73594	SEPTIN7	0	5.7675	MYC	0	3.17514	LSP1	0	3.07786	HLA-DQA2	0	3.49122	RRM2	7.68847e-27	3.11393	S100A6	1.10224e-40	2.0664	CRIP1	0	2.84269	LGALS2	1.1846e-138	5.2753	H2AFZ	1.31126e-26	1.87068	BZW2	2.11466e-67	2.31777	PSIP1	3.94918e-132	2.42261	PSIP1	2.42439e-98	1.83188	TPSAB1	0	6.77784	LMNB1	2.32499e-18	2.47434	MOXD1
14	SNRNP25	1.16007e-56	2.25642	PTTG1	0	4.41791	PCLAF	0	4.36669	RNASE2	0	2.78285	HLA-DRB5	0	3.81938	GPR183	0	2.39694	CENPF	1.17792e-26	2.82612	HLA-DQB1	1.76708e-40	1.87761	MKI67	0	2.82667	HLA-DPB1	3.5603e-133	3.72247	LDHB	2.3532e-26	1.53251	C1QTNF4	7.79143e-66	3.79154	TOMM5	2.87762e-126	2.35965	APP	6.36594e-95	2.11402	TPSB2	0	6.48049	MEG3	2.55315e-18	3.02259	COL1A1
15	BCL11A	6.6741e-54	3.09307	H3F3B	0	2.94745	BEX3	0	4.07196	LDHB	0	1.73804	PPA1	0	2.56725	ANXA1	0	1.68967	SS18L2	3.81404e-26	2.11567	IFITM2	5.16771e-38	1.415	HLA-DRB1	0	2.57966	CD74	1.33336e-127	3.27118	SLC38A1	2.64439e-26	2.969	CD24	7.25132e-65	3.43896	CCNB1IP1	2.56947e-123	2.41675	PRMT1	3.25868e-93	1.50355	AC084033.3	0	4.08122	MARCKSL1	3.7979e-18	2.65465	NRXN1
16	HLA-DRA	6.11056e-53	2.63052	RPL17	0	2.83259	EIF4A1	0	3.23344	MGST1	0	2.51089	CADM1	0	4.49516	S100A4	0	1.95623	HELLS	7.48155e-26	2.67394	CLEC10A	1.55829e-36	2.6871	CKS1B	0	2.18902	MALAT1	9.52774e-117	2.10274	UHRF1	1.24366e-25	3.07376	MAGED2	2.37987e-64	2.0778	SPTBN1	1.1444e-122	2.76088	SPINK2	3.94966e-92	3.51119	IFITM2	0	2.06481	HMGB2	4.21629e-18	2.38115	APP
17	LSP1	4.36352e-52	2.36828	UBE2C	0	4.89097	TMSB15A	0	5.12973	RNASE3	0	4.37297	CST3	0	2.22097	MNDA	0	1.59517	PTTG1	1.67398e-25	2.48611	TSPO	5.73258e-36	1.49806	JAML	0	2.26927	HLA-DPA1	8.90034e-116	3.2628	SINHCAF	3.85319e-25	2.17254	MDFI	7.52863e-60	4.20018	NASP	4.69536e-120	2.11503	CD69	1.66855e-89	3.15623	CNRIP1	0	3.37884	CLEC11A	3.8597e-17	2.33031	ANXA2
18	HIST1H1D	6.1061e-52	3.18037	MAD2L1	0	4.95132	GAS5	0	5.43089	SPINK2	0	3.64861	HLA-DQA2	0	3.62045	ANXA2	0	1.63772	ACY3	1.9995e-25	3.24184	HBG2	1.64837e-34	2.14667	S100A4	0	2.56962	SLCO5A1	1.74981e-115	7.93455	MZB1	4.97656e-24	5.09596	MLLT3	1.93541e-57	3.51843	TMEM97	1.28553e-119	2.44324	SRSF9	2.90851e-78	1.40537	CLC	0	9.07827	CLC	6.00128e-17	8.26369	CADM1
19	GPR183	2.78052e-50	2.3619	SNHG29	0	5.43031	PRDX2	0	3.02753	NREP	0	2.05996	RGCC	0	3.46403	S100A10	0	1.70981	HMGB2	2.77475e-25	2.29974	HBA2	2.02193e-33	1.95687	TYMS	0	2.51772	SINHCAF	2.10176e-114	3.25099	NUCB2	5.91249e-24	1.9781	PAICS	5.10759e-57	2.17547	MGST1	6.16036e-119	2.51344	PAFAH1B3	2.05298e-74	1.45977	PRG2	0	6.54627	LDHB	4.14151e-16	1.89712	PMP22
20	ERH	8.88624e-50	1.37273	SUMO1	0	3.0471	NASP	0	3.10761	MCM7	0	2.00013	ANPEP	0	4.50099	PPA1	0	1.57237	UBE2C	5.07251e-25	2.83287	SNHG25	2.99322e-33	2.37404	S100B	0	2.72865	CDKN1A	4.43401e-114	2.87646	HIST1H4C	8.61975e-24	1.89772	GCSH	3.3815e-54	2.29068	NAE1	1.34763e-118	2.47243	MYL6B	3.12185e-70	1.47824	AL157895.1	0	6.00024	PTTG1	4.41369e-16	2.58432	C12orf57
21	VIM	7.38951e-47	1.66327	PSMA4	0	2.9361	PPA1	0	3.40793	CSF3R	0	1.68317	TMEM14A	0	3.0084	IFITM2	0	1.24043	MCM7	5.38662e-25	2.41127	RETN	4.6383e-33	1.56171	PPA1	0	2.01454	TSPAN13	1.40268e-109	3.7391	NASP	1.00705e-23	1.63164	PSIP1	1.85263e-52	2.0079	KDM5B	1.8595e-117	2.72711	TPM2	3.67144e-68	2.47866	PLIN2	0	2.23073	CENPW	5.13143e-16	2.39296	CALD1
22	ALOX5AP	2.34824e-46	2.17431	HMGB2	0	3.01849	HMGB2	0	2.84933	PPA1	0	1.69225	CRIP1	0	2.80754	LGALS2	0	3.64891	CLEC10A	7.56034e-25	2.89513	HBA1	2.4306e-31	1.67454	LMNB1	0	2.30526	HLA-DQB1	4.11751e-107	3.4951	BCL7A	2.4325e-23	3.27143	KDM5B	1.15711e-51	2.53458	PPA1	3.53276e-117	2.19793	S100B	6.82033e-68	2.27754	SRGN	0	1.85811	NFKBIA	7.83578e-16	2.45807	CDH19
23	CD74	3.77078e-46	2.36248	HMGB3	0	4.17876	HIST1H4C	0	4.12575	PAICS	0	1.86817	LYZ	0	1.98254	PLAC8	0	1.74954	CKS1B	1.50878e-24	2.17353	NKG7	4.70581e-31	1.86331	HLA-DQB1	0	2.39527	PPA1	1.78605e-106	2.72076	TSTD1	1.48068e-22	2.23572	GATA2	2.19865e-51	2.84565	TPM2	1.31354e-116	2.97549	SMARCE1	8.53099e-63	1.43212	S100A6	0	2.14232	MCM7	1.50022e-15	2.40973	MDK
24	HMGB2	8.4521e-46	2.01746	NUSAP1	0	4.6085	NNAT	0	5.06616	MEST	0	1.80848	CCSER1	0	5.36488	LGALS1	0	1.56464	CENPK	1.62581e-24	2.31343	ANXA2	3.02345e-29	1.43687	HLA-DQA1	0	2.49147	HLA-DRA	6.90573e-103	3.21146	SELL	4.20144e-22	2.10414	RCN1	2.40443e-51	2.67713	MCM3	4.26166e-116	2.55566	SUMO1	1.54072e-61	0.916102	SRI	0	1.71515	NFKBIZ	3.24214e-15	2.40757	PGRMC1
25	TCF4	2.62532e-44	2.46064	YWHAQ	0	3.10041	SOX2	0	5.68304	CCND2	0	1.77602	H3F3B	0	1.62082	S100B	0	2.3065	CCNB2	1.77499e-24	2.45293	LYZ	9.40541e-29	1.10512	PCLAF	0	2.68782	CD200	8.74948e-101	4.60016	MCM3	1.48765e-21	2.23785	MARCKSL1	8.87239e-51	1.81498	HELLS	4.70246e-116	2.70003	RANBP1	1.38983e-60	1.16547	CD69	0	4.1992	CENPF	3.58412e-15	2.7594	PDLIM4
26	JAML	6.99035e-44	2.15446	ARL6IP1	0	3.55745	LINC01551	0	7.70611	NASP	0	1.3867	AHNAK	0	1.88676	AHNAK	0	1.71301	UHRF1	3.14272e-24	2.7797	ID1	1.8035e-28	2.15008	RANBP1	0	1.79013	BCL2A1	1.25429e-97	2.84957	CD74	2.75262e-21	1.96646	SRI	2.35908e-50	1.65092	HNRNPR	9.11565e-116	1.91512	YWHAQ	4.30339e-60	1.04169	MEG3	0	2.82148	CKS1B	3.8022e-15	2.11964	LMNA
27	PPA1	5.131e-43	1.87743	EIF4A1	0	3.13843	JPT1	0	2.87709	ELANE	0	6.3014	VIM	0	1.34164	CD52	0	1.56817	DCTPP1	5.47294e-24	2.38483	LGALS1	3.63705e-27	1.60507	C12orf45	0	2.47956	IL7R	4.64663e-93	6.46973	LUC7L3	1.49264e-20	1.39283	LINC00665	4.47858e-49	3.14362	POLD2	1.88151e-115	2.27818	FKBP3	5.12825e-60	1.228	VIM	0	1.58284	PAFAH1B3	5.13331e-15	2.11076	ERBB3
28	ANXA1	5.26009e-42	1.78971	CKS1B	0	3.59464	LDHB	0	2.34735	TENT5A	0	1.95797	LMNA	0	1.85376	S100A6	0	1.5835	SNRNP40	1.1759e-23	2.09388	VCAN	1.21799e-25	1.48961	SNRNP25	0	1.97826	BASP1	5.11245e-84	2.20874	NBDY	4.81739e-20	1.57215	CD52	5.20885e-49	1.84737	TFDP2	8.94021e-115	2.4574	DUSP2	7.49414e-59	1.63789	KIT	0	4.88755	MAD2L1	5.51476e-15	2.3537	OLFML2A
29	S100B	4.47551e-40	2.65575	CENPV	0	6.39997	EMX2	0	6.40355	CCNB1IP1	0	1.7842	TACSTD2	0	7.0758	FCER1A	0	4.51092	TOMM5	1.7083e-23	2.11181	CD1C	1.26686e-23	2.42431	CENPW	0	1.99915	LITAF	1.5892e-75	2.28227	TYMS	2.93115e-19	2.02534	PRMT1	8.12213e-48	1.69076	YWHAQ	1.00255e-114	1.78332	MAGED2	1.62415e-58	1.3891	SOX4	0	2.24788	DNAJC9	8.55001e-15	2.3473	CYR61
30	ATP5MC1	7.90645e-40	1.66264	SEPTIN7	0	5.75627	MALAT1	0	1.80522	SOX4	0	1.47448	SRP19	0	1.50977	IFI30	0	1.6558	UBE2T	2.05551e-23	2.28142	ID3	6.64295e-23	1.65577	PLAC8	0	2.17111	VIM	1.19379e-72	1.66293	AC084033.3	2.96917e-19	2.12136	RPL17	4.56358e-46	1.37771	MARCKSL1	3.11591e-111	2.1307	MEST	4.21339e-58	1.44337	AHNAK	0	2.34635	C12orf57	9.59991e-15	2.05642	MARCKSL1
31	PCNA	2.76486e-39	2.09578	SOX2	0	6.70523	TSC22D1	0	3.52181	KDM5B	0	2.18676	BIRC3	4.65232e-308	2.29346	CRIP1	0	2.04117	PAICS	3.28734e-23	2.34117	RNASE2	3.37476e-21	1.58594	VIM	0	1.70928	HLA-DRB1	3.35764e-70	2.42875	IGHM	3.02418e-19	5.31395	STRAP	6.9487e-46	1.54325	PRMT1	9.32096e-111	1.95124	RBM8A	6.517e-58	0.913729	GCSAML	0	5.80124	NUCB2	1.77126e-14	2.01314	DST
32	DNAJC9	3.74746e-38	2.10982	RBMX	0	3.20457	BEX1	0	4.83484	CPA3	0	2.72816	LTB	1.61871e-307	2.37778	DDIT4	0	1.27501	PLAC8	5.71347e-23	2.47664	RPL17	2.30784e-20	0.891772	PTTG1	0	2.10364	MT-ND4L	3.66081e-70	2.31345	HELLS	3.57786e-19	2.17884	PPA1	9.39816e-46	1.77967	HMGA2	1.79079e-110	2.41081	LUC7L3	2.20727e-56	1.08812	EPX	0	7.02079	CCNB2	1.94402e-14	2.65355	SERPINH1
33	NASP	1.26691e-35	1.60728	LDHB	0	2.48992	PCNA	0	3.19329	MCM3	0	1.83049	C12orf45	7.64412e-307	2.00355	VIM	0	1.13871	HNRNPR	9.34385e-23	1.85154	DDIT4	1.72283e-19	1.17163	NUSAP1	0	2.35418	H2AFY2	2.38795e-67	3.76429	RANBP1	4.70968e-19	1.29003	MYL6B	7.43353e-45	1.67375	SNRPA1	1.0986e-109	2.06562	STRAP	1.38523e-55	1.1019	NKG7	0	2.35311	SOX4	2.21429e-14	2.34277	CRYAB
34	CKS1B	2.21337e-35	1.92853	CCNB1	0	5.1391	PAX6	0	7.07233	POLD2	0	1.71048	SLC38A1	2.21404e-305	2.34965	H3F3B	0	1.23228	DHRS9	1.58167e-22	2.87698	FGR	2.46356e-19	1.63942	UBE2C	0	2.58467	DAAM1	3.90375e-66	2.81208	SPINK2	6.82499e-19	3.27815	ARPC1A	1.20504e-44	1.91113	CENPU	5.96972e-109	2.40364	FDFT1	2.7851e-55	1.25804	MEIS2	0	3.80133	BIRC5	8.63145e-14	2.32492	SPTBN1
35	BCL7A	1.31663e-34	3.18149	TUBB2B	0	5.07382	HES1	0	3.66163	TYMS	0	1.78683	FKBP1B	2.92187e-303	3.84211	PHACTR1	0	1.47891	POLD2	1.99755e-22	2.11649	CD52	2.39098e-18	1.35933	S100A6	0	2.37628	TNFAIP3	8.21792e-63	1.94194	MYL6B	7.39763e-19	1.49256	RPS17	2.58123e-44	1.95889	RCN1	1.45204e-107	2.43294	HDAC2	7.53418e-55	1.07206	LDHB	2.68364e-303	1.41377	RPAIN	1.80501e-13	1.91327	CRABP1
36	ARL6IP6	3.38775e-34	1.98547	TSC22D1	0	4.02207	SOX4	0	3.07839	RGL4	0	2.38576	DLGAP4	4.83023e-251	2.01935	C12orf45	0	1.82623	JAML	2.17831e-22	2.16495	STXBP2	4.59749e-17	1.00869	ATP5MC1	0	1.71446	S100A10	1.70931e-58	2.02439	JAML	1.7837e-18	1.65893	CTHRC1	3.31297e-44	4.45097	SRPK1	1.87473e-105	2.2365	CCND2	1.32971e-54	1.69769	TIMP3	3.62397e-302	3.12422	HMGB3	1.82395e-13	2.02069	MEG3
37	LDHB	3.43952e-34	1.43287	RBM8A	0	2.52143	ERH	0	1.94439	KIT	1.09338e-303	2.77897	LGALS1	4.05385e-247	1.38255	FGR	0	1.24213	SKA2	3.24536e-22	1.90538	IFI30	2.71478e-16	1.67497	HLA-DRB5	0	2.30027	MT-CO1	2.52198e-57	2.17858	SVIP	2.09577e-18	2.21131	PGRMC1	5.5334e-44	1.67367	LINC00665	3.32278e-103	3.01718	HOPX	8.19199e-54	3.21845	C12orf57	1.9074e-300	1.65111	EXOSC8	2.62185e-13	2.23893	H1F0
38	HIST1H1E	5.84397e-34	2.58228	CDK1	0	4.32595	H3F3B	0	2.35867	BZW2	5.27272e-301	1.45003	LRRK2	2.6235e-236	1.40212	INSIG1	0	1.61306	YWHAQ	3.63661e-22	1.68555	LTA4H	2.65571e-14	1.11065	CENPF	0	2.35786	IGKC	3.61503e-57	4.98032	IGLC2	2.91741e-18	7.53873	NIPSNAP1	2.09731e-43	2.31271	UNG	2.62744e-101	3.01447	ODF2L	2.13133e-53	1.84716	BIRC3	4.15313e-298	3.6192	CNRIP1	3.35874e-13	2.47093	COL4A2
39	TSTD1	2.84009e-33	2.20873	TOP2A	0	3.97162	C12orf57	0	2.62227	PHGDH	1.20761e-295	1.93557	JPT1	7.42664e-232	1.04997	RGS2	0	1.05322	PHGDH	1.02599e-21	2.49335	ANXA1	9.62048e-14	0.963856	CENPX	0	1.76857	RAB30	3.44379e-55	5.14568	MCM7	3.88813e-18	1.83982	WASF1	3.9168e-42	3.73518	DNAJC9	1.80507e-100	2.09242	ERH	6.70265e-53	0.810471	CCND2	1.54552e-280	2.34102	CXCL2	3.40404e-13	2.92095	EDNRB
40	HELLS	1.33112e-32	2.31232	CCN2	0	8.02344	YWHAQ	0	2.22476	RANBP1	2.16802e-293	1.18836	AIM2	1.57926e-230	5.82245	SRGN	0	1.05295	SNRPA1	1.2574e-21	2.07583	CDKN1C	1.06787e-13	1.62828	MAD2L1	0	1.90673	IL4I1	4.01284e-55	4.25808	PCLAF	5.28556e-18	1.99049	MGST1	1.99663e-41	1.95912	MAD2L1	3.20081e-100	2.13058	MZB1	4.45544e-52	4.58932	MALAT1	1.06094e-256	1.18058	MS4A3	3.50016e-13	3.89436	TTYH1
41	FKBP3	2.69627e-32	1.47621	CCN1	0	7.94132	UCHL1	0	4.89218	SRPK1	4.10201e-287	1.61639	SINHCAF	5.86836e-229	1.47118	MT-ND4L	0	1.2184	CCNB1	1.67428e-21	2.409	AHNAK	7.58308e-13	1.3049	LYZ	0	2.01177	TMEM176A	3.8094e-54	3.23714	ATP5MC1	1.35703e-17	1.33628	MECOM	1.22562e-40	5.06019	SNRNP40	6.52017e-100	1.9245	HS3ST1	1.04824e-51	3.26599	VWA5A	5.16492e-238	4.20348	CCNA2	3.89067e-13	2.7516	IFITM3
42	LSM5	2.89268e-32	1.33655	RCN2	0	4.32859	UBE2T	0	3.96033	DCTPP1	6.11813e-283	1.53632	TSTD1	7.51428e-228	1.65306	SLC2A3	0	1.06895	CENPU	1.70907e-21	2.36053	RTN1	5.8772e-12	1.8415	DNAJC9	0	1.80067	PSD3	9.81912e-54	3.29312	ARL6IP6	2.95358e-17	1.81259	RBMX	6.75485e-40	1.42575	GINS2	1.43889e-99	2.37911	LEF1	4.25781e-51	4.10354	TSC22D1	1.10067e-225	2.11327	GGH	4.49407e-13	2.33554	GFRA1
43	MAGOHB	7.32947e-32	1.91162	PFN2	0	5.45668	SRP9	0	2.06801	UHRF1	6.85504e-277	2.02959	C1orf21	1.12767e-226	2.97509	B2M	0	0.868768	RFC4	2.30071e-21	2.28685	S100A9	5.055e-11	0.488795	MCM7	0	1.87851	TMEM176B	3.99679e-52	2.8059	YWHAQ	2.97176e-17	1.12968	BAALC	3.11234e-39	4.31708	SRSF1	7.83781e-98	1.92348	BCAS4	5.1239e-51	3.949	NMT2	2.66126e-207	3.86592	RRM2	5.86127e-13	2.79248	PTN
44	NBDY	7.80083e-32	1.52745	LSM5	0	2.69729	PHGDH	0	4.18402	ATP5MC1	3.92075e-270	1.37451	HSPH1	1.52846e-225	1.26185	NBDY	0	0.975322	LSM5	2.4145e-21	1.72568	B2M	1.28333e-10	0.826597	CCNA2	0	2.40736	CHD6	7.13726e-52	2.49354	PCNA	3.07476e-17	1.7167	CD200	8.81598e-39	3.23511	CLEC11A	1.81253e-97	2.20086	UBE2E3	4.58923e-50	1.07738	MS4A2	2.31208e-200	5.44991	CD69	1.14893e-12	3.46305	COL5A2
45	HNRNPR	1.0744e-31	1.33314	SPCS2	0	2.5844	MEIS2	0	5.5126	TFDP2	2.20489e-268	1.6451	C15orf48	4.12823e-224	2.52275	CXCR4	0	1.06798	ERI3	3.83162e-21	1.80498	CLEC11A	7.57758e-10	0.951202	ANP32E	0	1.62554	TFPI2	4.0364e-47	6.3519	OCIAD2	3.62037e-17	2.05314	PPFIBP1	1.28402e-37	2.9188	STRAP	6.86965e-97	1.71535	RBMX	6.21597e-50	0.930821	OCIAD2	5.43103e-196	2.24304	HLTF	1.55508e-12	2.81565	EMP2
46	PSMA4	2.57444e-31	1.25407	PSMA2	0	3.10242	PAFAH1B3	0	2.86705	LYZ	5.17684e-266	1.35728	SRI	3.40475e-223	1.01663	CHMP1B	0	0.964546	CENPN	3.99199e-21	2.16792	GCA	1.16966e-09	0.73862	CDC20	0	2.59182	RUFY3	4.70835e-46	2.62294	APP	6.62485e-17	1.82646	TMEM38B	2.27096e-37	2.35557	MDK	1.08545e-96	2.21586	PAICS	9.19253e-50	1.37148	TNFAIP3	6.54046e-196	1.91559	CENPU	1.69642e-12	2.59644	PTPRZ1
47	TYMS	1.82296e-30	2.03488	ID3	0	3.58396	DDIT4	0	2.49283	MEG3	4.53449e-254	1.54319	ZEB1	3.96841e-210	2.63695	AREG	0	2.97175	MCM3	5.06987e-21	2.2107	CSTA	4.20225e-09	0.746688	CENPK	0	2.0406	HLA-DQA2	7.90284e-45	2.77501	LSM5	7.12798e-17	1.14688	YWHAQ	7.17818e-37	1.30022	PGRMC1	1.35312e-96	1.8553	HMGA2	1.39809e-49	1.48646	ALDH1A1	4.51302e-174	3.70564	OCIAD2	1.948e-12	2.38975	LAMA4
48	MCM3	3.38427e-30	2.11663	IGFBP2	0	5.34198	NUSAP1	0	3.461	TOP2B	2.12822e-248	1.37409	PNMA1	6.66728e-198	2.75199	PLAUR	0	0.79864	SLC38A1	7.08245e-21	2.79505	GPR183	3.25112e-08	0.708599	AURKB	0	2.46163	MT-ATP8	2.39849e-41	2.07269	HLA-DRA	3.11957e-16	1.71411	CCND2	8.42643e-37	1.72527	EBP	2.21039e-96	2.01617	PFDN4	1.53916e-49	1.0835	TSTD1	4.80839e-157	1.97788	EPX	1.96398e-12	6.41279	S100A6
49	PAICS	1.63079e-29	1.76688	TOMM5	0	2.89566	FABP7	0	5.65457	LSM5	6.64764e-244	0.989485	DCTPP1	3.31661e-197	1.23213	C15orf48	0	2.46534	S100A4	8.32556e-21	2.47209	CSF3R	6.39691e-08	0.757623	BIRC5	0	2.04119	CXCL9	1.44397e-40	6.21671	HNRNPR	3.75134e-16	1.17203	PAIP1	2.8688e-36	1.62097	GATA2	5.16942e-96	2.77405	RPAIN	1.03349e-48	1.19118	NFKBIZ	1.41297e-156	1.56778	TPX2	2.54588e-12	2.4948	ABCA8
50	SNRPA1	1.68223e-29	1.63181	SLIRP	0	2.35053	CD24	0	4.12337	LAPTM4B	9.94786e-243	1.8811	B2M	9.54595e-189	0.930517	LYZ	0	0.119547	MAD2L1	8.71859e-21	1.97189	PSMA2	2.01213e-07	0.742851	CCNB2	0	2.27438	DUSP4	6.94673e-40	3.44688	GINS2	4.35171e-16	2.08614	HDAC2	4.27547e-36	1.28891	SRP9	5.29097e-96	1.54325	SCN3A	3.30252e-47	5.14387	TFDP2	2.00347e-156	1.92469	IFITM2	2.57788e-12	1.78779	BCHE
51	LTB	1.74397e-29	2.29065	HDAC2	0	2.77978	SEPTIN11	0	5.91128	UNG	2.36953e-240	2.22149	SMIM14	1.66368e-184	1.32654	SLC38A1	0	1.84372	LDHB	1.05449e-20	1.80499	BEST1	7.65102e-07	1.40218	SKA2	0	1.57903	BET1	1.13387e-38	2.12181	PAICS	5.51446e-16	1.66534	RPAIN	5.03257e-36	1.44309	ERH	1.17429e-95	1.47212	TSC22D1	5.71563e-47	1.57718	PAPSS1	2.90865e-150	1.90361	SQLE	5.22887e-12	2.43516	CUEDC2
52	SCT	2.97376e-29	6.75827	SRSF9	0	2.90387	HNRNPR	0	2.30084	RUVBL1	3.57029e-219	1.48723	JAML	7.82933e-179	0.865452	CSTA	0	0.566975	NUSAP1	1.20873e-20	2.00167	LGALS2	1.064e-06	1.97464	GGH	0	1.96561	CXCL10	1.42666e-37	4.60739	RBMX	7.41484e-16	1.11556	PFDN4	5.63348e-36	1.32823	SQLE	1.39148e-95	2.20211	NREP	9.24543e-47	1.50857	EXOSC8	1.99251e-148	1.92179	MEST	5.33749e-12	2.07095	COL4A1
53	GGH	3.26594e-29	2.08805	SEPTIN2	0	6.18974	TOMM6	0	4.82407	C12orf57	3.04806e-212	0.950348	RAB30	1.04132e-173	4.12166	CD55	0	0.726392	AURKB	1.45304e-20	2.26138	VIM	1.30461e-06	0.721075	LSM5	0	1.32968	CXCR4	2.83552e-37	1.6088	SRSF1	8.87491e-16	1.32819	RANBP1	5.9922e-36	1.35952	BRIX1	2.23086e-95	2.01972	HNRNPR	9.84677e-46	0.984769	KDM5B	2.17186e-146	2.19025	RANBP1	5.98297e-12	1.52019	MMP2
54	GINS2	3.60336e-29	2.04231	BUB3	0	3.23454	NME1	0	2.74847	NME1	9.69612e-211	1.2114	INSIG1	1.01718e-172	1.32974	LTA4H	0	0.659667	PSIP1	3.38124e-20	1.89616	DNAJA4	3.58816e-06	0.727019	CDK1	0	2.11395	DNAJB6	4.78189e-37	1.23791	PRSS57	8.90047e-16	1.72559	DCTPP1	1.1298e-35	1.69611	RCN2	3.73815e-95	1.90704	LSM5	1.96901e-45	0.931796	BEX4	4.81203e-142	1.1819	RNF5	6.39717e-12	1.83056	FOXD3-AS1
55	HDAC2	3.03394e-28	1.2357	SARNP	0	4.18947	CNN3	0	3.70821	NKG7	9.33538e-209	1.33034	HIST1H4C	1.41593e-171	1.01846	RGS1	0	1.00429	HMGB3	3.72436e-20	1.62445	NDUFB8	4.89131e-06	0.622498	LDHB	0	1.41995	MT-CYB	2.87864e-36	1.66702	HDAC2	1.40552e-15	1.18773	SOX4	1.60176e-35	1.3631	DTD1	9.33651e-95	2.0298	AREG	5.02377e-44	3.38026	HIST1H2AC	1.69898e-141	2.39045	MKI67	8.93363e-12	2.447	H3F3B
56	HIST1H1C	3.45233e-28	1.93581	MEST	0	3.72501	HMGB3	0	2.88831	BEX3	1.36667e-208	1.13795	REC8	6.46172e-169	2.1608	SGK1	0	0.959522	PPA1	4.48595e-20	1.90682	ALB	7.76662e-06	1.07555	CENPU	0	1.80882	MIR155HG	3.67017e-35	4.0975	PSMA4	1.43581e-15	1.04491	DTD1	1.90597e-35	1.80002	WASF1	3.72105e-94	3.64815	SNRPA1	3.07227e-43	1.18714	NFKBIA	2.39146e-140	1.26639	RBMX	2.38399e-11	1.49635	S100A10
57	DCTPP1	5.27008e-28	1.73933	SQLE	0	4.27029	RBM4	0	3.76182	HELLS	2.22725e-207	1.58535	MT-ND4L	2.55333e-168	1.31712	NCF1	2.9385e-301	0.818014	ARPC1A	9.4132e-20	1.75964	HBG1	1.10111e-05	0.32813	TOP2A	0	1.98737	LGALS1	9.24938e-34	1.38548	MAP1A	1.93393e-15	4.04862	BEX2	3.39577e-35	2.60812	SDHAF3	2.17242e-92	1.99278	DCTPP1	8.51679e-42	1.28067	CD55	2.21835e-139	1.19518	FDPS	4.40842e-11	1.69023	PLAT
58	SELL	5.59439e-28	1.68208	EIF4E	0	2.95035	SYNE2	0	4.884	RPL17	1.77871e-203	0.724006	BASP1	1.90514e-166	0.822516	B3GNT5	1.07387e-294	0.951576	MT1X	1.26444e-19	2.33611	HLA-DRB5	2.51088e-05	0.53892	LGALS1	0	1.84664	CCDC28B	2.81264e-33	2.48111	EBP	2.75411e-15	1.61694	SNCA	3.65708e-35	1.59326	ARPC1A	3.33356e-92	1.89033	MS4A1	2.8374e-40	6.36981	CTSG	3.0847e-135	3.03724	RBM8A	9.13984e-11	1.30352	NGFR
59	HLA-DQA1	5.98764e-28	1.64636	CD24	0	4.50936	TTYH1	0	5.25507	SVIP	5.0565e-203	1.74033	MT-CO1	5.04887e-163	1.66157	ARL4C	3.36368e-289	0.736619	NKG7	2.05195e-19	1.85996	LDHB	3.45614e-05	0.450135	MNDA	0	1.54212	OPTN	6.0539e-33	3.77072	STRAP	4.90844e-15	1.16733	NT5C3B	3.15399e-34	2.12634	HTATSF1	5.91645e-91	2.03623	IP6K2	3.04352e-40	1.24316	SPTBN1	8.14333e-132	1.98511	HDAC2	9.95472e-11	1.55176	PRSS23
60	MKI67	6.05629e-28	2.14208	RPS17	0	2.03891	CSRP2	0	4.66412	APP	3.95281e-199	1.18142	CD52	3.72378e-154	0.688077	RTN1	5.03346e-283	1.23273	TPM2	2.11391e-19	2.33558	S100B	5.47836e-05	0.779441	GPR183	0	1.67158	RNASEK	1.43771e-31	1.75428	GGH	5.18708e-15	1.63451	IFT57	8.17587e-34	2.30944	NREP	6.18124e-91	1.86327	PTPRK	4.7271e-40	4.35723	TPSD1	3.45624e-127	5.32469	TSTD1	1.01541e-10	2.08129	COL18A1
61	MAD2L1	6.56344e-28	1.95385	MRPL42	0	3.33149	CBX1	0	2.73133	PRMT1	1.08504e-195	0.998477	BEND5	2.46938e-151	2.78523	MTRNR2L12	7.26847e-280	0.914702	GINS2	2.24959e-19	2.31593	TATDN1	6.67997e-05	0.880392	PAICS	0	1.64188	LIMCH1	1.65409e-31	3.11845	NCF1	1.21592e-14	1.45935	KIT	9.45773e-34	2.81698	MSH2	2.30669e-89	2.33735	PLCG2	5.57605e-39	1.42792	KRT1	3.37245e-126	5.06128	CDC20	1.02014e-10	2.52876	TIMP3
62	NREP	9.118e-28	1.79975	CAMTA1	0	2.72322	HSP90AA1	0	1.69963	GINS2	3.06581e-193	1.49784	PLBD1	3.91512e-150	0.731024	DUSP2	1.91283e-279	0.970979	CX3CR1	2.93736e-19	2.73569	PPA1	7.14627e-05	0.580772	PCNA	0	1.68651	HIST1H2AC	4.64877e-31	2.08224	SCT	1.57973e-14	6.29728	DBN1	1.57059e-33	2.77868	PHGDH	7.79735e-89	2.235	STRBP	7.37141e-39	2.59598	S100A4	6.72805e-123	1.10534	YWHAQ	1.226e-10	1.54807	IGFBP5
63	MRPL13	2.00538e-27	1.4649	CCNA2	0	4.25101	RBMX	0	2.18137	CRYGD	3.84588e-183	3.17729	CCND1	2.0966e-149	1.19948	ATF3	3.27939e-273	0.862545	HTATSF1	3.75633e-19	1.97007	CRIP1	7.18442e-05	1.03018	AHNAK	0	1.62873	ZEB1	5.63132e-31	3.01757	SNRPA1	3.24326e-14	1.35285	MRPL42	1.05506e-32	1.39439	DCAF13	1.17505e-88	1.96483	ZNHIT3	1.43918e-38	1.12305	MAGED2	1.05965e-121	1.15857	SRI	1.37255e-10	1.47933	CMTM5
64	SVIP	2.98306e-27	2.33699	MICOS10	0	5.43738	NGRN	0	3.44951	VRK1	1.41436e-182	1.36962	H2AFZ	3.04096e-145	0.898899	PLBD1	4.24748e-268	0.52837	ERH	5.04854e-19	1.36449	SRGN	9.51042e-05	0.632606	SNRPA1	0	1.49366	HLA-DRB5	2.11402e-30	1.69153	SNRNP40	3.97835e-14	1.32107	ATXN10	1.32466e-32	1.30263	CCND2	1.19524e-88	1.95677	HBE1	1.78237e-38	2.93716	H3F3B	1.27832e-120	1.0165	BIRC3	2.19097e-10	2.70531	SOX4
65	HLA-DQA2	3.88308e-27	2.2288	GAS5	0	4.59123	MCM7	0	2.91479	CST7	3.87996e-178	3.90264	NME2	5.2458e-142	1.18799	CX3CR1	2.30555e-267	1.35175	RBM8A	5.59674e-19	1.44417	FPR1	0.000145155	0.536354	TPX2	0	2.1573	SELENOM	4.62094e-29	4.10336	PSIP1	4.03293e-14	1.32428	MEIS1	1.76731e-32	3.25388	IFT57	1.74985e-88	2.35788	CD79A	2.44767e-38	4.64911	CXCR4	9.83676e-118	1.79216	CXCL3	2.27724e-10	3.36491	GFRA3
66	AHNAK	1.31748e-26	1.67547	MAP1B	0	4.14449	TCEAL9	0	3.20505	CRNDE	4.51419e-177	2.57113	FDFT1	3.216e-141	0.921063	TSPO	9.6051e-264	0.496958	GCSH	6.19203e-19	2.08512	APOA2	0.00026635	0.578211	PHGDH	0	2.09583	CCL22	7.03057e-29	8.02682	C12orf45	4.30076e-14	1.72901	SRSF1	3.91362e-32	1.43108	CMSS1	3.39413e-88	1.96459	TSTD1	6.86877e-38	1.5501	CLU	1.15787e-116	2.79249	ANP32E	2.31407e-10	1.7676	CRIP2
67	LGALS1	1.85862e-26	1.64482	PBK	0	6.54206	CARHSP1	0	2.82854	PCNA	7.55698e-177	1.13095	NAV1	7.03821e-141	2.07858	MT-CO1	2.67071e-252	1.23935	MRPL13	1.35273e-18	1.65935	LTB	0.00027145	1.17444	KPNA2	0	1.55516	TSTD1	7.09499e-29	1.83457	JPX	1.00895e-13	1.29968	NAE1	4.78577e-32	1.81707	HACD3	1.7299e-87	1.87032	NASP	9.25638e-38	0.915789	MLLT11	4.14056e-113	1.69965	CLU	2.88626e-10	3.36955	PPFIBP1
68	NUSAP1	2.70483e-26	2.04382	CCNB2	0	4.02607	MAD2L1	0	3.33976	TSN	5.48642e-174	1.17466	TMEM97	7.80526e-141	1.25131	FOS	1.03297e-245	0.778783	NASP	1.56177e-18	1.72675	HSPA6	0.000914523	0.279656	UHRF1	0	1.98415	AUTS2	2.39456e-26	3.14918	VBP1	1.41234e-13	1.23372	ZNF667-AS1	6.91369e-32	2.21663	RUVBL1	2.04408e-87	2.03974	MCM3	9.32613e-38	1.43579	REXO5	4.34177e-111	4.35733	UBE2T	3.97059e-10	2.39882	NKAIN4
69	LMNB1	2.94186e-26	1.85575	NME1	0	2.83999	STMN4	0	5.38227	MAD2L1	3.05226e-173	1.14241	NBDY	1.22959e-140	0.869718	SELENOK	1.56612e-237	0.643817	LSP1	1.63565e-18	2.18705	HBB	0.00126927	0.0728254	NASP	0	1.33436	GPR183	2.57537e-26	1.53776	TPM2	1.6848e-13	2.62639	KRT8	7.37772e-32	3.14379	GGH	3.08645e-87	2.09634	SS18L2	5.74188e-37	1.04213	NREP	1.83294e-109	1.3082	PSIP1	4.55995e-10	1.74892	C1orf198
70	TPM2	3.04333e-26	2.81888	EXOSC8	0	3.19937	DDX39B	0	3.25827	HIST1H4C	3.25827e-173	1.36812	MT-CYB	2.23522e-140	1.29938	LTB	6.5562e-221	1.2565	NT5DC2	3.902e-18	2.48484	HSPA1B	0.00225265	0.435951	HLA-DQA2	0	2.4065	DLGAP4	7.14775e-26	1.95904	LMNB1	2.79061e-13	1.45408	SRSF9	9.64715e-32	1.35883	SOX4	7.84864e-87	1.73326	THYN1	6.59638e-37	1.05855	RBMX	2.64259e-97	0.836778	SNRNP25	6.80162e-10	1.75175	SLITRK6
71	CBX5	4.15718e-26	1.44374	PCLAF	0	3.20556	TOMM5	0	2.30627	BCL11A	1.34255e-172	1.44064	DUSP2	7.03534e-139	1.14495	CREM	4.4876e-219	0.607176	GGH	5.22091e-18	1.92372	SERPINA1	0.00290022	0.543346	SNRNP40	0	1.38991	NAV1	7.51794e-26	2.53237	FUBP1	3.8359e-13	1.24354	TPRKB	1.31369e-31	1.27331	POLR2C	3.13587e-86	1.77644	BEND5	7.81554e-37	3.25883	MSI2	4.47917e-97	1.96204	LSM5	7.04956e-10	1.30881	RBP1
72	S100A4	6.33358e-26	1.69389	CSRP2	0	4.9935	PRXL2A	0	5.90301	EBP	2.12248e-170	1.17538	MARCKSL1	1.78971e-138	0.748957	IL1B	2.87307e-215	0.823118	BUB3	6.95277e-18	1.68526	TUG1	0.00294389	1.65489	CARHSP1	0	1.3695	CKB	2.50591e-25	1.96763	GPR183	4.64569e-13	1.27813	RCN2	1.5871e-31	1.53931	CENPK	3.59092e-86	2.18734	FDPS	1.06197e-36	0.963519	MARCKSL1	1.56467e-96	1.10756	TPRKB	7.55777e-10	1.37949	TCEAL9
73	ANP32E	1.17974e-25	1.44482	MSMO1	0	4.4764	SNHG16	0	5.73286	PCLAF	2.80851e-170	1.42543	HSP90AA1	1.6e-137	0.782106	ID3	1.32242e-210	0.897207	ITGAE	1.12052e-17	1.6439	CXCR4	0.00295243	0.357155	BUB3	0	1.34811	ARPP19	8.96775e-25	1.16958	VPREB1	6.19045e-13	5.96492	CNN3	2.13635e-31	1.36186	UBE2T	3.96409e-86	2.16574	LAPTM4B	1.14147e-35	1.67349	PAFAH1B3	8.85292e-96	1.06573	DHRS9	7.60673e-10	2.57295	FN1
74	HLA-DRB1	1.19746e-25	1.47919	TOMM6	0	5.11244	LINC00461	0	6.2614	DNAJC9	1.14416e-169	1.11676	CYYR1	3.22442e-133	2.7302	AC020916.1	2.66865e-209	1.15875	FKBP3	1.425e-17	1.61368	PSMA4	0.00427169	0.264689	NUF2	0	2.32956	ROBO1	5.918e-24	4.34773	CBX5	6.96678e-13	1.19758	SUMO1	2.3713e-31	1.08458	LSM5	5.54956e-86	1.56025	BEX2	1.15783e-35	2.31055	CD9	2.52329e-88	2.26156	CXCL8	9.94028e-10	2.20154	GULP1
75	MCM7	1.85617e-25	1.73853	ID4	0	6.49055	HNRNPH3	0	2.22118	RBMX	3.49135e-169	0.809324	BCL2A1	1.37186e-129	0.649335	SMIM14	2.4505e-207	0.857825	ANP32E	1.9926e-17	1.75131	CCND2	0.00563013	0.640571	HIST1H1E	0	2.23837	SRGN	1.81214e-23	1.09244	IGLC3	7.24141e-13	7.27078	LUC7L3	3.97756e-31	1.26292	FDFT1	9.65539e-86	1.71181	POLR2C	1.59124e-35	1.23394	BTG1	4.00072e-88	0.851137	PLK1	1.45541e-09	2.62981	FSTL1
76	SLC38A1	1.88414e-25	2.36351	UBE2V2	0	2.81114	NFIB	0	5.74317	PRIM1	8.31934e-169	1.56306	CBX6	8.33947e-125	1.72475	NR4A1	1.46063e-205	0.587068	SRP9	2.00001e-17	1.35958	GTF2IRD1	0.00669152	2.87217	SELL	0	1.47651	MT-ND6	1.83551e-22	1.60329	RNF5	7.36493e-13	1.22581	SNRNP40	5.27437e-31	1.37614	PTTG1	1.31538e-85	1.82681	SNRNP25	2.20822e-35	1.07746	DHRS9	8.2695e-85	2.02788	BEX4	1.9378e-09	1.46473	PLS3
77	VBP1	2.44968e-25	1.40723	MORF4L2	0	2.4158	MICOS10	0	4.63108	HTATSF1	1.8834e-168	1.17381	SNRNP25	2.55399e-124	0.902397	NME2	3.48722e-205	0.743558	NUF2	2.82413e-17	2.39874	HSPB1	0.00762509	0.30982	ERH	0	1.01311	HOPX	3.18985e-22	3.17366	STRBP	8.55783e-13	2.82123	UBE2E3	8.1568e-31	1.2361	UHRF1	1.32909e-85	2.49769	TNFRSF18	1.46434e-34	5.81074	AKAP12	7.07811e-83	2.14892	TOP2B	2.01477e-09	1.71989	SEMA3B
78	YWHAQ	3.39143e-25	1.12285	BIRC5	0	3.58412	SOX11	0	4.17988	TTC3	4.96284e-165	0.870879	TAF7	3.60298e-119	0.847905	MT-CO2	3.71521e-204	1.08984	GPR183	3.23884e-17	1.81102	MDM4	0.00961827	0.502124	YWHAQ	0	1.11176	MT-CO2	5.80947e-22	1.59125	CCNB1IP1	9.72824e-13	1.52827	YWHAG	2.79162e-30	1.35471	NUCB2	1.66071e-85	1.76194	BCL11A	2.27131e-34	1.59491	CST7	1.98333e-80	3.14171	DLGAP5	2.15638e-09	2.48273	COL3A1
79	LUC7L3	4.41664e-25	1.20299	GCSH	0	3.71885	GINS2	0	3.39939	CBX5	1.42572e-163	0.915484	ATP5MC1	1.8462e-117	0.720727	MT-ATP8	1.80077e-203	1.01548	CCDC167	3.25854e-17	1.60557	LILRA5	0.0118153	0.467355	HNRNPR	0	1.17962	S100B	3.10626e-21	1.92847	PRMT1	1.55618e-12	1.09422	TMEM98	7.06083e-30	2.50067	KIT	2.8335e-85	2.76899	BZW2	3.39363e-34	1.07874	TOP2B	5.31529e-80	1.21503	AURKB	2.27148e-09	2.31959	RARRES2
80	SINHCAF	9.36028e-25	1.65266	PTN	0	4.726	SARNP	0	3.39561	CD200	2.76153e-161	2.42557	PLEKHA5	3.15755e-116	2.01054	SINHCAF	1.72654e-192	0.721474	PLK1	3.71858e-17	2.62225	PHACTR1	0.0127063	0.623887	ACOT7	0	2.11217	NME2	9.99742e-21	1.15234	HLA-DPA1	1.5891e-12	1.20311	SDHAF3	1.32275e-29	1.62666	FARSB	3.40492e-84	2.21175	CCNB1IP1	6.80214e-33	1.187	IL13	7.08451e-80	7.53914	PHF6	2.29385e-09	1.82298	SORBS2
81	PTTG1	1.94873e-24	1.5254	SINHCAF	0	3.56168	PTN	0	4.46032	CENPH	3.5873e-161	1.48032	TUBA1A	4.3676e-116	0.493443	AL118516.1	4.25087e-184	1.20809	EXOSC8	4.10701e-17	1.51391	HLA-DQA1	0.013646	0.239489	MRPL13	0	1.2228	CST7	8.82053e-20	4.02981	ERG28	1.88331e-12	1.68997	LTA4H	1.45136e-29	1.26133	CBX5	4.39478e-84	1.70943	PRSS57	3.83984e-32	1.32825	RPAIN	5.98895e-79	1.02172	NASP	2.73429e-09	1.42131	LDHB
82	PSMA2	2.33184e-24	1.49216	CDC20	0	3.89499	NME2	0	2.24547	LMNB1	2.59651e-160	1.08134	SS18L2	7.63025e-115	0.813911	CD69	1.36441e-178	1.30961	ACOT7	4.89983e-17	2.03384	CFD	0.0158868	0.143433	CCNB1	0	2.07249	HSPA1B	9.01613e-20	1.06379	HIST1H1D	1.98849e-12	1.78549	IP6K2	1.53616e-29	1.4595	TMEM38B	9.36151e-84	2.37912	RCN2	5.36232e-32	1.0496	AC020571.1	1.77502e-77	5.78278	NUSAP1	3.29105e-09	1.91877	LAMB1
83	FUBP1	4.16491e-24	1.46977	HNRNPR	0	2.21685	LIX1	0	6.44059	RPS17	1.31691e-157	0.994832	ROBO1	2.23221e-114	3.59222	ATP5MC1	2.37153e-178	0.439823	MAGOHB	5.36665e-17	1.69902	DNAJB1	0.0202181	0.197411	HELLS	0	1.88125	HILPDA	1.10405e-19	2.06011	CARHSP1	2.02144e-12	1.18388	CYYR1	2.468e-29	3.18829	SMARCE1	1.52803e-83	1.70588	ATXN10	6.31292e-32	0.898484	AL662860.1	3.02723e-77	5.19607	CARHSP1	3.35564e-09	1.57278	PCBP4
84	CENPU	1.43273e-23	1.80693	ELAVL1	0	3.15124	TMEM161B-AS1	0	4.8262	CENPU	1.80909e-157	1.24939	CCNB1IP1	6.1383e-114	1.00002	SNHG25	1.0727e-177	0.87986	PAFAH1B3	5.81482e-17	1.50142	S100A10	0.0204458	0.0994702	HIST1H1D	0	2.1951	PTPRK	1.90746e-19	4.13253	GABPB1-AS1	2.13862e-12	1.64965	SRPK1	3.44099e-29	1.5916	RPAIN	3.75713e-83	1.63278	MRPL22	1.08151e-31	0.928304	CLEC11A	2.62412e-76	1.16663	CENPK	4.22006e-09	1.95424	SERPINE2
85	BZW2	1.49725e-23	1.4696	NDUFA5	0	2.57794	NDUFC2	0	2.17155	BAHCC1	3.72291e-156	3.04019	HIST1H1C	1.85564e-110	0.927375	IFITM1	5.80064e-176	1.69579	EBP	6.19031e-17	1.67836	KCNQ1OT1	0.0213818	0.677819	FCER1A	0	3.30157	HSPA1A	2.37856e-19	1.09619	HLA-DPB1	2.26401e-12	1.05796	PAFAH1B3	3.51225e-29	1.17903	CENPW	4.54738e-83	1.91647	CBX5	1.16117e-31	0.877424	SLC2A3	1.22563e-74	1.05063	ITGAE	4.39961e-09	1.52164	TUBB2B
86	TUT4	3.62078e-23	1.74145	UBE2T	0	3.8088	PSMA2	0	2.37242	CMSS1	5.53714e-155	1.24531	SELL	1.35589e-109	0.71421	CDKN1A	3.82247e-175	0.631925	EIF1AY	6.48675e-17	2.02792	NDUFA7	0.0236772	0.485035	DCTPP1	0	1.45785	TREML1	3.98703e-19	5.74987	DCTPP1	3.83569e-12	1.38219	TSC22D1	3.85936e-29	1.32096	PSMA6	6.31319e-83	1.79833	MCM7	1.3035e-31	1.10211	FDFT1	5.92301e-74	0.88246	CCNB1IP1	5.07474e-09	1.76733	PLAC9
87	SOX4	4.33021e-23	1.32328	DLGAP5	0	4.3068	SUMO1	0	1.77562	SNRNP40	3.70782e-151	0.956454	DNAJB1	1.5849e-105	0.952981	NAMPT	3.35625e-170	0.427668	RAD51AP1	7.31795e-17	2.05596	ATXN10	0.0245599	0.36801	UBE2T	0	1.65265	H2AFZ	1.99774e-18	0.780834	TOP2B	4.39434e-12	1.49268	LSM5	5.44438e-29	1.13347	MYL6B	1.36699e-82	1.59928	GSTA4	1.61651e-31	1.44978	RAB33A	1.4448e-71	3.21018	UBE2E3	5.24218e-09	1.48791	SEMA3C
88	CENPF	4.59249e-23	1.87081	H2AFY2	0	4.97213	PTPRZ1	0	4.81653	PFDN6	3.13874e-150	0.977936	DUSP4	2.7445e-105	2.43071	MT-CYB	2.11606e-163	0.886558	NDUFA8	8.12948e-17	1.53692	C1orf50	0.0290605	0.975017	HMGB3	0	1.20614	TNFAIP6	5.27479e-18	2.32897	POLR2B	4.48885e-12	1.44421	FKBP10	9.94113e-29	3.23052	PAFAH1B3	1.44002e-82	1.56963	PSMA4	1.76247e-31	0.677009	CCDC28B	4.132e-70	1.68076	CRNDE	5.6355e-09	3.4346	PFN2
89	PRIM1	5.28804e-23	2.09233	NDUFB8	0	2.13556	FKBP3	1.08095e-307	2.22838	GGH	5.90987e-150	1.21938	DDIT4	1.17564e-104	0.878338	CSF3R	3.27846e-160	0.387459	BIN1	1.14371e-16	1.72742	NME1	0.0301925	0.218236	SS18L2	0	1.20647	ENOX1	3.29329e-17	5.64866	HS3ST1	4.75794e-12	2.95688	MFAP2	1.1007e-28	2.89893	SFXN1	2.48641e-82	2.21577	SRP9	3.82844e-31	0.626059	IFITM1	1.00837e-68	2.39095	CBX5	5.82296e-09	1.51919	MAGED1
90	STXBP2	5.85453e-23	1.1658	SOX11	0	4.30745	FDPS	1.83234e-301	2.36814	H2AFZ	3.2106e-146	0.977007	VBP1	2.64981e-102	0.706179	PHLDA2	2.40332e-154	2.08427	PCNA	1.23977e-16	1.7528	PLBD1	0.034105	0.208974	VBP1	0	1.1575	ATF3	3.81288e-17	1.02111	CD200	4.77921e-12	2.84225	POLR2C	1.37116e-28	1.43745	ZRANB2	8.91141e-82	1.69272	RPL17	6.18878e-31	0.738376	HDAC2	4.21866e-68	0.727427	NUF2	6.75536e-09	2.45539	CADM4
91	S100A6	6.20322e-23	1.668	ACAT2	0	3.43769	PTTG1	1.95911e-299	2.52309	MSH2	3.31161e-143	1.52293	TSPAN13	2.07096e-101	1.38363	MXD1	6.53727e-153	0.55488	ANAPC15	1.25787e-16	1.6769	C1orf56	0.0387185	1.07794	HIKESHI	0	1.17913	TAF7	6.30244e-17	0.999369	ERH	6.72274e-12	0.7796	DCAF13	1.52637e-28	1.65911	SS18L2	1.74021e-81	1.64365	UBE2V2	9.43383e-31	0.88978	TENT5A	9.29051e-68	1.19152	NREP	7.76502e-09	1.59614	NNAT
92	MRPL22	7.64735e-23	1.29233	DNAJB6	0	1.79872	PFN2	5.59425e-297	3.85842	UPF3B	1.67415e-142	1.03984	MTRNR2L12	2.6948e-101	0.941667	SARS	3.1618e-149	0.601142	TMEM97	2.1055e-16	1.78452	IFITM3	0.0406887	0.231393	VRK1	0	1.51634	ARID4A	8.56199e-17	1.13354	SMIM14	7.21224e-12	1.77382	ZRANB2	4.43849e-28	1.34432	SVIP	3.77266e-81	2.13024	SSBP2	5.45872e-30	1.18813	NUCB2	2.01222e-66	1.05781	IER2	7.84313e-09	1.53871	LITAF
93	UHRF1	1.43841e-22	2.12069	PSIP1	0	2.80072	LUC7L3	2.02835e-293	2.07975	PSIP1	5.93734e-139	0.903163	BZW2	3.31075e-101	0.795179	IL4I1	8.18649e-149	2.27689	BZW2	3.9653e-16	1.62588	KLRB1	0.0462799	2.44329	EBP	0	1.46119	SMIM14	9.8344e-17	1.38343	MRPL42	7.68344e-12	1.09122	WDR54	4.69752e-28	1.87073	PRSS57	8.14918e-81	3.07381	PRDX2	7.41546e-30	0.660327	TAF7	2.26312e-66	0.893392	HNRNPR	8.25368e-09	1.33297	EGFL8
94	GLO1	2.19308e-22	1.34625	JPT1	0	2.06242	FOXG1	8.35347e-285	7.40595	MRPL1	1.52147e-138	1.11047	ZFAND2A	1.25791e-100	0.989651	PMAIP1	1.05345e-144	0.585829	STRAP	4.2332e-16	1.53067	HMOX1	0.0465459	-0.0105955	FDPS	0	1.14886	DSG2	1.10113e-16	4.90235	SHD	8.91208e-12	5.64322	HNRNPR	1.35353e-27	1.15679	SRI	8.30377e-81	1.55489	KDM5B	7.66138e-30	1.70901	RGS13	3.83008e-65	4.95976	MAGED2	8.72585e-09	1.49401	TPM2
95	SKA2	2.29474e-22	1.4236	FDPS	0	2.53206	HDAC2	1.20124e-284	2.00299	GCSH	3.05918e-138	1.23532	MT-ATP8	2.9989e-100	1.33373	HSPH1	4.24042e-140	0.4745	SAE1	5.74074e-16	1.60452	ASGR1	0.0550791	0.470417	MT-ND4L	3.09639e-306	1.65673	IER3	1.23409e-16	0.903235	RPAIN	1.21281e-11	1.10685	CLEC11A	1.3792e-27	1.34453	SPATS2	9.45737e-81	2.29323	SNRNP40	1.22637e-29	0.942633	IL4	9.76371e-65	8.14852	CDK1	1.36504e-08	1.89473	ITGA6
96	NDUFC2	3.57342e-22	1.30184	CXADR	0	4.64907	MLLT11	5.09794e-284	3.39008	KAT6B	2.06021e-136	1.35467	C16orf87	2.48558e-98	1.14968	TATDN1	4.83887e-139	0.600097	MIS18A	6.09544e-16	2.1575	MT1G	0.059485	0.2254	SLC38A1	1.60062e-304	2.03641	C15orf48	1.62807e-16	2.51741	FAM192A	1.27251e-11	1.26974	IFITM2	1.5995e-27	1.21951	CENPH	2.08288e-80	2.12222	REC8	1.44248e-29	2.11397	AC020916.1	3.39633e-63	1.92847	ACYP1	2.0227e-08	1.94458	NREP
97	HIST1H1B	4.22456e-22	3.18327	PRMT1	0	2.34635	CLU	1.86145e-283	4.26712	BRIX1	3.87459e-136	1.04149	BCL11A	8.70621e-98	1.10992	TENT5A	1.09598e-138	0.659829	MRPL27	6.22211e-16	1.50792	PFDN4	0.0599095	0.206431	WDR34	4.02043e-304	2.2848	HMGCS1	2.94718e-16	1.48521	ZRANB2	1.57399e-11	1.18104	SPATS2	2.7343e-27	1.98474	NIPSNAP1	2.36432e-80	2.12862	HTATSF1	3.46934e-29	1.06915	ANGPT2	6.07715e-63	4.48709	BUB3	2.1384e-08	1.42363	YWHAQ
98	CENPW	7.01309e-22	1.52611	STRAP	0	2.28803	SEPTIN2	3.51853e-280	4.6346	HMGN5	9.16709e-135	1.52735	CSKMT	2.71131e-97	1.63615	DUSP4	1.27689e-130	1.95599	SRSF1	6.30942e-16	1.61047	HYPK	0.0615461	1.17849	FAM192A	2.68278e-303	1.28035	HLA-DQB2	1.27029e-15	5.06632	RFC4	1.74835e-11	1.75377	SNRPA1	1.30939e-26	1.31576	HNRNPH3	3.60455e-80	1.54329	CD200	4.09153e-29	2.70629	PLAU	9.14817e-63	2.37693	TFDP2	2.36284e-08	1.87884	LGI4
99	RBMX	9.29015e-22	1.04864	SPC25	0	4.39319	H1F0	7.47653e-279	2.78743	HACD3	1.0193e-134	0.914575	MT-ND6	4.46781e-96	1.15451	TAF7	1.4801e-128	0.418562	UBE2V2	8.6858e-16	1.53883	TPRKB	0.0700616	0.249609	MCM3	1.11575e-302	1.63758	CCL17	6.57215e-15	8.31887	SRP19	1.79176e-11	1.16083	SRP9	1.66501e-26	0.997656	LUC7L3	8.28049e-80	1.53145	TIA1	4.76108e-29	1.18676	LITAF	1.6066e-62	0.852963	PXDN	2.83409e-08	3.13271	MT-ND4L
100	CTSV	1.19929e-21	4.31017	PANTR1	0	5.15577	SQLE	1.29392e-275	3.31087	CFD	1.28344e-134	0.967412	CHD6	1.17601e-93	1.09251	HSPA1B	5.60833e-128	0.547389	TPGS2	1.02423e-15	1.52632	ZNHIT3	0.070765	0.329732	CBX5	1.5247e-302	1.14846	DEPP1	1.025e-14	3.03167	MAD2L1	1.83617e-11	1.21013	MRPL22	2.16353e-26	1.16444	BUB3	1.9597e-79	1.59951	TOP2B	6.98013e-29	1.08183	HIST2H2AA4	1.18408e-61	1.55513	NR4A1	3.61094e-08	1.87547	BGN
101	CENPX	2.25591e-21	1.45955	NDUFC2	0	2.13047	MDK	1.64248e-274	2.83815	IMMP1L	2.2505e-134	1.01962	MAP3K13	2.98497e-93	0.738259	HSPA1A	7.55965e-127	0.559561	DEPDC1B	1.13557e-15	2.63869	DLK1	0.0709096	0.587604	MT-ND6	8.47843e-301	1.65005	JAG1	1.1559e-14	2.66805	HIST1H1C	2.0463e-11	1.31383	DNAAF2	5.38374e-26	1.91118	HMGB3	4.50019e-79	1.58503	ARPC1A	7.09354e-29	1.08445	DUSP6	1.42544e-61	1.37494	CCDC167	3.67732e-08	1.42373	RXRG
102	SNHG25	3.14835e-21	1.68848	HACD3	0	3.04467	HIST3H2A	1.97795e-273	4.68125	IFT57	1.86068e-132	1.43716	SELENOK	2.9899e-93	0.58944	RPL17	1.28378e-126	0.232697	DLGAP5	1.49133e-15	2.1786	TPPP3	0.0717401	1.9508	RRM2	1.17472e-300	1.92802	EEF1G	1.30504e-14	0.910299	RASD1	2.49282e-11	3.60727	MEG3	5.44e-26	1.82219	MLLT3	8.11588e-79	2.87397	DBN1	1.10103e-28	2.46423	NBDY	2.15205e-59	0.931551	KDM5B	5.00431e-08	2.22043	LGALS1
103	CENPK	9.34105e-21	1.81814	SFRP2	0	6.17572	SFRP1	1.65914e-271	5.40041	HAUS1	4.62537e-132	0.87291	CXCR4	5.61024e-92	0.732864	GCA	7.27808e-124	0.279572	HAUS1	2.0312e-15	1.58498	PLAUR	0.0721325	0.0921157	JPT1	1.85028e-299	1.17326	KCNN1	1.76956e-14	5.52297	TAF7	3.28531e-11	1.14448	NREP	9.59739e-26	1.18758	HDAC2	5.62931e-78	1.4932	C1orf50	1.86658e-28	1.74072	FCER1A	3.4319e-59	2.61855	HELLS	5.00571e-08	2.14213	COL6A1
104	PFDN6	9.88368e-21	1.41881	SNHG5	0	4.60614	NFIA	4.46182e-271	4.17767	SRGN	1.02907e-130	0.989753	CHMP1B	7.42538e-92	0.65593	STRAP	1.99223e-122	0.341191	ACAT2	2.34718e-15	1.66925	C16orf87	0.077723	0.612651	CENPN	1.11673e-297	1.55684	SQLE	3.24035e-14	1.29828	POLD2	3.97753e-11	1.30453	APP	1.11285e-25	1.30329	ACYP1	7.78648e-78	1.93454	PPA1	2.1525e-28	0.858209	TUBA1A	1.91399e-57	0.535762	CKB	5.60265e-08	1.82756	COL20A1
105	SS18L2	2.07135e-20	1.23312	SNHG6	0	4.1054	MEG3	1.18263e-267	3.30157	SNRPA1	2.33385e-130	0.89141	SERPINH1	1.88993e-91	1.21062	LILRA5	4.59627e-119	0.605253	MT2A	2.60465e-15	1.66855	COMMD3	0.0858393	0.491198	FKBP3	1.14845e-296	1.10159	EPHX2	4.48416e-14	4.73665	FDFT1	4.30765e-11	1.02549	FUBP1	1.3888e-25	1.26451	LMNB1	8.92176e-78	1.78483	EIF1AY	2.15918e-28	1.63582	DBN1	1.68221e-55	2.1022	HPGD	6.23154e-08	3.4895	CAVIN3
106	MYL6B	2.55577e-20	1.20674	AURKB	0	3.56157	TUBB2A	4.27064e-267	3.54564	HDAC2	4.44593e-130	0.700393	AP3M2	2.80626e-89	2.3238	ALOX5AP	5.32614e-119	0.480647	YWHAG	3.46826e-15	1.49187	PMF1	0.0876004	0.488685	CD52	2.89788e-294	1.08236	C17orf49	5.35866e-14	1.32679	CFAP20	4.56802e-11	1.44957	SLIRP	1.55418e-25	1.01893	YWHAG	1.34379e-77	1.64099	TYMS	3.57392e-28	1.03684	REC8	6.33497e-54	1.9952	SMARCE1	7.05772e-08	1.53794	APOD
107	RFC4	2.9439e-20	2.01918	TCEAL9	0	3.10132	BEX2	1.07454e-265	4.01573	GABPB1-AS1	3.52174e-128	1.08334	RHEX	1.48746e-87	1.6526	FCN1	3.07861e-118	0.326302	SLIRP	3.5037e-15	1.35454	TPT1-AS1	0.105816	2.10167	RAD51AP1	8.14145e-293	1.68931	MAP3K13	4.71197e-13	1.0304	NAXE	5.3565e-11	1.30536	BRIX1	1.72083e-25	1.49822	HAUS1	3.71212e-77	1.57606	BUB3	2.62389e-27	0.755539	CD52	2.20333e-52	0.613904	PCNA	8.24918e-08	1.76648	MXRA8
108	BUB3	3.66934e-20	1.2693	IMMP1L	0	3.44167	SNHG32	2.70588e-264	5.78319	CENPW	2.14301e-127	0.928739	STRAP	1.9694e-87	0.59223	ATXN10	4.98247e-117	0.380704	TOP2A	4.12938e-15	1.65783	SLC2A3	0.109419	0.0822013	PSIP1	5.1417e-290	1.23143	NFKBIA	5.859e-13	0.864566	ZNHIT3	5.89035e-11	1.06128	POLD2	1.76355e-25	1.37036	NME2	4.33863e-77	1.97369	MEIS1	4.2842e-27	2.5887	USP11	5.48968e-52	1.32478	PAICS	8.37942e-08	1.4656	THY1
109	SRP9	5.27166e-20	0.919454	ACTL6A	0	3.43437	PANTR1	6.86594e-263	4.67243	FUBP1	1.23059e-125	0.874435	HSPA1A	1.95857e-84	0.837393	BCL11A	2.35796e-114	0.80326	SFXN1	4.66579e-15	1.95099	STRAP	0.110061	0.232461	CENPH	2.65227e-286	1.67698	LTB	6.53408e-13	1.66051	NKG7	6.1377e-11	1.23925	ERH	2.72141e-25	0.929043	TPX2	8.02447e-77	2.20301	SVIP	7.66169e-27	1.4428	HIST2H2AA3	2.71151e-51	1.5271	NAE1	8.60783e-08	1.8375	MAL
110	RNF5	9.66229e-20	1.24932	SEPTIN11	0	5.80645	ARL3	1.3555e-262	2.96043	SDHAF3	8.38089e-124	0.992224	TSPYL2	3.26269e-83	1.24187	HSPB1	3.01534e-114	0.525766	CENPH	4.84844e-15	1.78789	MRPL22	0.111426	0.286715	MT-CO2	7.06112e-285	1.85927	SRI	7.4844e-13	0.685986	CFAP298	7.70846e-11	1.60006	MYCN	3.25835e-25	4.22519	SNRNP25	1.31858e-76	1.70978	EBP	1.04619e-26	1.18592	PIM1	3.42073e-51	1.4346	KIT	9.05843e-08	3.52344	RCN1
111	NME1	1.28913e-19	1.28036	LMNB1	0	2.9823	TAF7	1.86994e-260	2.31053	SRI	8.62834e-124	0.699714	HIST2H2AA4	3.94358e-83	1.21446	IFITM3	1.18541e-111	0.481047	KPNA2	5.47574e-15	1.54655	MXD1	0.115228	0.195169	PHACTR1	4.36185e-284	1.2167	ANKRD37	8.06571e-13	1.17749	CD79A	9.0617e-11	4.54452	NCBP2	3.29989e-25	1.24905	SNCA	2.8141e-76	1.63457	ITGAE	1.96353e-26	0.866467	ITGA2B	5.9436e-50	3.47907	EBP	1.07834e-07	1.64165	MATN2
112	RUVBL1	1.5092e-19	1.64176	ITGB3BP	0	3.28874	CBX5	4.93077e-259	2.28489	EEF1E1	1.03501e-123	1.22022	FAM221A	1.17651e-82	2.22384	MEAF6	2.24541e-106	0.324739	LAPTM4B	8.59146e-15	2.06354	PAFAH1B3	0.137227	0.197077	TSTD1	1.04562e-283	1.54683	MT-CO3	2.41611e-12	1.38831	DNAJC9	9.62148e-11	1.34769	OCIAD2	4.32815e-25	1.62037	BAALC	4.03859e-76	3.93572	TMEM38B	2.00247e-26	1.84984	NIPSNAP1	6.9945e-50	1.47703	KPNA2	1.10579e-07	1.26398	DKK3
113	HIST1H2AJ	3.41777e-19	3.27915	MGST1	0	3.48598	SNHG1	4.88582e-257	5.68198	NAE1	1.41493e-123	1.11431	CTTNBP2NL	1.21816e-82	1.27756	HIKESHI	1.81531e-105	0.353783	ANAPC13	8.70781e-15	1.403	CDC26	0.138848	0.348261	PSMA4	3.01937e-283	1.01756	ICAM1	3.91304e-12	0.826417	ZNF292	1.03516e-10	1.04267	SMARCE1	4.57906e-25	1.17913	MRPL13	1.22996e-75	1.5523	HELLS	3.2733e-26	1.30703	MAGED1	4.10277e-49	1.26753	MAGOHB	1.152e-07	1.4333	RAB13
114	BRIX1	5.48443e-19	1.51241	PFDN4	0	2.26587	HEY1	8.83348e-256	5.67591	TSTD1	3.75172e-122	1.09288	HLA-DQB2	2.14665e-82	3.83115	MT-ND6	5.83876e-102	0.680362	CSE1L	1.08888e-14	1.69688	LRRK2	0.141541	0.231787	RFC3	9.36967e-281	1.96398	TUBB2A	4.53952e-12	1.42068	SAAL1	1.09813e-10	1.70282	THYN1	5.28673e-25	1.20129	TPGS2	1.35009e-75	1.57513	MRPL42	4.52971e-26	0.798864	IER2	7.56348e-49	0.613283	FDFT1	1.2533e-07	1.42216	COL6A2
115	EEF1E1	9.09572e-19	1.63401	NAE1	0	3.63438	PSMA4	9.05967e-255	1.56451	PPIL1	1.79513e-120	1.26225	RUFY3	8.4142e-81	1.2499	FDFT1	9.62283e-99	0.304686	SPC25	1.63538e-14	2.28221	SRI	0.142444	0.121276	NKG7	1.33691e-280	1.24357	CHURC1	9.15983e-12	0.773354	SARS	1.111e-10	1.22036	PRKRA	1.08691e-24	1.45676	MYC	1.56294e-75	2.64212	CUEDC2	5.52607e-26	0.822818	CRYGD	9.74906e-49	2.86666	DBN1	1.71408e-07	3.10501	ID3
116	CARHSP1	9.35907e-19	1.30112	CENPF	0	3.02624	DANCR	2.54394e-253	4.8119	ATXN10	2.55299e-119	0.749884	MXD1	2.52129e-80	0.707872	ATP2B1-AS1	1.46538e-98	0.417354	UPF3B	1.75397e-14	1.43728	INSR	0.164632	0.833328	MAGOHB	3.54352e-278	1.32571	MXD1	1.23091e-11	0.846743	CENPH	2.57694e-10	1.79203	MRPL13	1.40246e-24	1.15703	PRKRA	2.182e-75	1.69069	SDHAF3	5.8413e-26	1.16362	ATXN10	2.29808e-48	0.72516	SPC25	1.77674e-07	2.40765	TFAP2A
117	CENPH	1.14687e-18	1.87627	CRABP2	0	4.95738	CKS1B	2.787e-251	2.10761	DCAF13	2.40205e-118	1.00771	TMEM38B	2.95968e-79	1.28455	NR4A2	4.60877e-97	0.378334	CCDC28B	1.9714e-14	1.82568	MT1X	0.16507	0.35561	SINHCAF	3.58179e-277	1.22126	RBM4	1.58017e-11	1.22124	BZW2	2.59408e-10	1.11716	TMEM97	1.6977e-24	1.55039	CD200	1.45172e-74	3.07709	TTC3	7.83505e-26	0.847753	RNF5	4.31981e-47	0.788515	DDX3Y	1.82427e-07	1.55745	RCN2
118	EBP	1.84406e-18	1.51522	NNAT	0	3.86586	PEG10	3.85982e-250	4.11725	FDFT1	3.60397e-118	0.715753	PSMA6	5.17162e-78	0.729564	NR4A3	3.24605e-96	0.537011	NDC80	2.49721e-14	2.42489	HNRNPH2	0.180827	0.285574	NBDY	5.28269e-277	1.07844	CSTA	2.49736e-11	0.987907	ATXN10	2.89646e-10	1.00703	BET1	2.63422e-24	1.53755	SLC38A1	1.49798e-74	2.3596	NAE1	9.44719e-26	1.16861	H1F0	7.51176e-46	1.07099	SKA2	2.05868e-07	1.4436	FKBP10
119	FDPS	2.21496e-18	1.1793	POLR2K	0	2.18737	RO60	1.68165e-247	5.467	ARL2	1.41664e-117	1.12329	ODC1	1.96901e-76	0.814807	LGALS3	5.36883e-96	0.429441	ACTL6A	2.56337e-14	1.43541	MEAF6	0.181181	0.167046	GLO1	2.74741e-273	1.08835	TMEM150C	2.57198e-11	4.9689	PHGDH	2.89692e-10	1.57693	NME1	3.31046e-24	1.29063	FUBP1	4.17071e-74	1.60424	CCDC90B	1.37464e-25	0.864715	ZNF521	2.60064e-45	3.02033	TPGS2	2.21663e-07	1.26707	MT-CYB
120	CCNA2	3.69513e-18	1.97638	SMARCE1	0	2.80308	CIAO2B	1.03167e-246	4.74908	FARSB	1.18344e-116	1.2842	PRKRA	4.96308e-76	0.789464	CEBPD	9.55486e-96	0.360805	SMARCE1	2.63275e-14	1.44122	SPCS2	0.188024	0.0913883	HAUS1	1.64754e-271	1.13721	KMT2A	4.72043e-11	1.10123	FKBP3	6.98433e-10	0.944135	IGFBP2	3.89028e-24	2.95648	DNAAF2	1.04261e-73	2.19319	ISG15	1.7094e-25	0.933317	THYN1	1.75334e-44	0.798174	CENPN	2.48192e-07	1.90481	CTNNAL1
121	MRPL1	5.45266e-18	1.42499	FABP7	0	4.73101	CCND2	7.73177e-239	3.01911	MED21	1.34529e-116	1.03048	HMGN4	7.23371e-76	1.37756	BIRC3	1.84546e-90	0.766693	PARPBP	4.00015e-14	2.39916	ACY3	0.199123	0.171883	ARL6IP6	1.8138e-271	1.29806	JUN	6.70014e-11	0.754844	TFDP2	7.63991e-10	1.4513	RBM8A	4.11482e-24	0.964527	ACTL6A	2.77463e-73	1.74233	ACAT2	2.08047e-25	0.995783	LGALS1	2.35943e-44	0.695391	DCTPP1	2.50515e-07	1.54365	HSPG2
122	HAUS1	7.38269e-18	1.27727	PSAT1	0	5.03253	HIST1H1D	8.71981e-232	3.09646	HNRNPR	2.59061e-116	0.693603	DNAJA4	1.08676e-74	0.906448	CCL3L1	6.62594e-88	0.568582	PSMD14	4.28852e-14	1.36893	LRRC75A	0.20903	0.986588	RNASE2	8.0259e-270	1.78519	NCBP2	1.41971e-10	0.801449	RCN2	8.68049e-10	1.08637	TMEM9	6.54209e-24	1.50743	EXOSC8	6.68186e-73	1.54772	DLEU1	2.27126e-25	3.17	KCNQ1OT1	7.02106e-44	1.14789	TOP2A	2.68033e-07	1.59338	CDH6
123	PHGDH	1.25815e-17	1.84387	HMGCS1	0	3.36165	SPC25	8.28456e-230	3.86569	MRPL13	4.11869e-116	0.760623	PLCG2	1.62579e-74	0.891805	MALAT1	8.43869e-88	0.401393	CCDC90B	6.14639e-14	1.43172	SUMO1	0.217301	0.0460858	STXBP2	4.27509e-269	0.992704	KHDRBS3	1.85148e-10	3.10516	SFXN1	9.78892e-10	1.66127	NDUFA5	1.13559e-23	1.05583	FDPS	1.21875e-72	1.49333	IMMP1L	2.40048e-25	1.08865	SERP2	8.22123e-44	3.95261	SNRPA1	3.14223e-07	1.27469	SLC35F1
124	RFC3	1.59957e-17	2.04405	TSPAN6	0	4.20976	HACD3	1.01465e-223	2.56137	STRBP	7.8919e-116	2.01109	UBE2V2	3.41087e-74	0.506707	TREM1	8.15453e-86	0.711243	CDK1	6.29493e-14	1.85435	HSPH1	0.223988	0.0117314	PSMD14	3.15444e-264	1.08538	COMMD2	1.9837e-10	0.94115	MSH2	1.07926e-09	1.88363	RUVBL1	1.77064e-23	1.48166	PAIP1	2.3978e-72	1.52021	ZRANB2	5.09075e-25	0.849861	NR4A1	2.24093e-40	0.936959	IP6K2	3.64497e-07	1.50962	MT-ATP8
125	HLA-DRB5	1.83427e-17	1.22939	CDH2	0	5.08405	FXYD6	1.88016e-223	2.75707	ZRANB2	8.27652e-115	0.778158	NR4A1	4.41092e-74	0.605678	HIST1H4C	2.52563e-85	-0.228795	SUMO1	7.12436e-14	1.14603	AFP	0.225419	0.170047	LTA4H	5.19625e-262	0.963177	YWHAQ	2.02532e-10	0.591744	PFDN6	1.07943e-09	1.07135	IMMP1L	1.951e-23	1.24615	PAWR	2.61567e-72	3.74375	HACD3	5.65175e-25	0.915301	CDKN1C	2.58881e-40	1.29691	HACD3	3.69229e-07	1.47771	FLRT3
126	HLA-DQB1	2.09742e-17	1.07686	NME2	0	1.88763	UBE2C	6.51347e-219	2.43142	CHD9	1.6463e-114	0.72596	HYPK	1.2425e-73	1.87227	FAM192A	9.2363e-83	0.423366	PGRMC1	7.7664e-14	1.42249	DHRS9	0.225612	0.479454	HDAC2	1.07012e-260	0.968703	GBP1	2.97775e-10	3.0814	CHD9	1.08379e-09	0.954249	SS18L2	1.96881e-23	1.11742	CENPF	2.63068e-72	2.16361	IGKC	9.05568e-25	3.38099	TIA1	7.65547e-40	0.958989	LAPTM4B	4.22712e-07	2.05102	RTL8A
127	PSMD14	2.88911e-17	1.19322	MLLT11	0	3.24061	TCF4	2.31598e-217	2.45709	MYL6B	2.9507e-114	0.688334	CNFN	1.28105e-70	1.96976	SS18L2	1.54047e-82	0.32112	CBX1	9.34445e-14	1.32615	FCN3	0.2259	0.640474	ACAT2	2.65217e-260	1.18842	CCDC66	5.28222e-10	1.52453	SRP9	1.37011e-09	0.704941	HACD3	4.49303e-23	1.1992	ARL6IP6	2.71204e-72	1.61758	NIPSNAP1	1.06306e-24	1.36267	TNRC6B	3.77853e-39	0.777075	HMGN4	4.86592e-07	2.25772	WLS
128	SNRNP40	2.93832e-17	1.19882	ARL4A	0	2.70347	DNAJC9	2.91411e-217	2.52466	FMC1	2.88425e-113	1.19487	NEGR1	4.23288e-70	4.45706	NARS	2.74131e-82	0.330995	ACYP1	9.54312e-14	1.7583	MFSD14A	0.228569	0.744539	BZW2	5.00306e-259	1.148	PAPSS1	6.60262e-10	0.999787	WDR34	1.40851e-09	2.07152	CCDC90B	4.7215e-23	1.09422	ERI3	2.71664e-72	1.60744	SRSF1	1.36795e-24	0.805096	MYL6B	8.72374e-39	0.667767	ERH	4.94945e-07	0.93822	MFAP2
129	APP	3.05517e-17	1.53206	CIAO2B	0	5.07866	LINC00632	5.80784e-217	5.18131	NKTR	6.20206e-112	0.737739	HIST2H2AA3	5.4893e-69	1.20132	PLAU	3.49903e-82	0.908251	RAD51	1.02241e-13	3.26433	AREG	0.235467	0.667125	TPRKB	4.53401e-258	1.01756	HSPH1	1.20281e-09	0.654066	FDPS	1.6383e-09	0.901924	SQLE	5.43535e-23	1.50202	BEX2	4.32783e-72	2.485	MSH2	1.62325e-24	1.5344	ZNF667-AS1	1.02271e-38	1.53302	MLLT11	5.31968e-07	1.96889	UBE2E3
130	EXOSC8	1.00521e-16	1.13939	COX16	0	2.40624	KNOP1	5.46592e-213	3.10092	ZC3H8	3.08932e-111	1.36103	YWHAG	1.39303e-68	0.584	SRP19	4.3367e-81	0.343811	PPIL1	1.76487e-13	1.83801	IL7R	0.250965	1.40659	HIST1H1C	5.9433e-258	1.41894	CTTNBP2NL	2.73598e-09	1.39352	BUB3	1.98124e-09	0.883541	ANAPC13	5.73719e-23	1.08635	MRPL42	4.88043e-72	1.42208	TATDN1	1.65294e-24	0.999067	RBM8A	1.44634e-38	0.414993	CDC26	6.12201e-07	1.15821	TMEM98
131	FAM192A	1.42132e-16	1.34497	BRIX1	0	3.0574	CDK1	1.26762e-211	2.52447	JPX	1.75626e-110	0.790732	MT-CO3	2.36129e-68	1.24777	CCNB1IP1	6.19011e-79	0.410525	TAF11	2.22181e-13	1.48162	PHLDA2	0.25173	0.868886	PRIM1	2.69735e-257	1.67825	MT-ATP6	4.57355e-09	1.16886	H3F3B	2.03561e-09	1.2375	NASP	6.29065e-23	1.07416	DLEU1	6.44686e-72	3.89466	CCDC28B	1.68925e-24	1.64098	MORF4L2	2.57254e-38	0.563667	GDF11	7.55065e-07	4.06553	ERH
132	CST3	1.74767e-16	1.24437	SAE1	0	2.71899	HIST1H1C	1.52655e-211	2.62282	NDUFAF2	2.30517e-107	0.878121	CTNNAL1	4.26178e-68	1.0502	LMNA	1.59448e-78	0.744803	FDPS	2.82312e-13	1.34041	IFITM1	0.255374	0.349308	GINS2	3.45817e-256	1.63817	ADAMDEC1	5.65905e-09	4.05927	IMMP1L	2.26967e-09	1.12993	PAWR	1.03576e-22	3.48157	IP6K2	1.00375e-71	1.54622	MRPL13	2.62871e-24	0.807349	TCEAL8	3.63984e-38	0.738454	ALOX5AP	7.71085e-07	1.35586	TTC3
133	UPF3B	1.77833e-16	1.38266	CKAP2	0	3.05489	HMGN5	3.46808e-211	3.68963	RCN1	4.20875e-106	1.04511	HSPA1B	6.58762e-68	0.752006	FYN	1.33823e-76	0.767083	FUBP1	3.34302e-13	1.35747	GPR162	0.260204	1.43384	SPC25	2.41369e-255	1.95927	MAPK8	8.53728e-09	1.64184	MT-ND6	2.83796e-09	1.32203	SFXN1	2.61082e-22	1.68183	EIF1AY	2.0802e-71	2.24973	C12orf73	3.49114e-24	1.62252	UBE2E3	8.7557e-38	0.570253	SPTBN1	8.28058e-07	1.86681	LINC01198
134	JCHAIN	2.11311e-16	4.75569	ARL2	0	3.11902	HMGA2	4.8975e-211	2.80228	PPAT	5.05229e-106	1.69638	AHI1	1.8122e-67	1.59219	HLA-DQB2	1.57145e-75	3.6096	DNAAF2	3.3877e-13	1.88779	TREM1	0.262225	0.266554	SRP19	8.53023e-254	1.06713	CADM1	1.20238e-08	1.76295	HIST1H1E	2.87688e-09	1.54533	LIMCH1	3.50349e-22	2.41184	MAGED2	6.46637e-71	1.43402	SRSF6	6.69682e-24	0.855709	YWHAQ	2.93252e-37	0.456744	SS18L2	9.43214e-07	1.27186	TCEAL4
135	MT-CYB	3.61248e-16	1.45609	BEX1	0	3.79755	TMEM98	2.4364e-209	4.03121	AK6	8.56766e-106	0.817667	ACOT7	6.94021e-66	1.17468	MT-ND3	3.07981e-75	0.852205	POLR2C	3.75435e-13	1.44622	RAB39B	0.266449	2.17794	CSTA	1.37289e-252	1.06011	AFDN	1.31467e-08	1.91832	UPF3B	4.31398e-09	1.18994	CLU	3.6075e-22	2.13552	ATXN10	6.45412e-70	1.46619	GCSH	8.25794e-24	1.05985	AFF2	2.95729e-36	3.806	MGST1	9.69673e-07	1.68906	MAP1B
136	RAD51AP1	3.63137e-16	1.8005	VBP1	0	2.4111	PBK	3.41138e-206	4.75943	ITGB3BP	6.16676e-105	0.861087	FZD3	3.14232e-65	1.62781	FOSB	4.15794e-70	0.24802	RNASE2	5.05316e-13	1.37516	GGPS1	0.267039	0.542201	SRP9	3.39274e-252	0.869053	NBDY	1.9211e-08	0.622192	TPGS2	4.33117e-09	1.07399	JPX	3.96037e-22	1.1043	CRNDE	1.60868e-69	2.9263	CCR7	1.40515e-23	4.10728	POLR2B	3.45223e-36	0.995186	MAGED1	9.73341e-07	2.04837	TUSC3
137	UBE2C	3.86041e-16	1.6435	CCDC167	0	2.57338	HAUS1	7.97057e-206	2.46226	CUEDC2	1.5555e-103	0.662674	SARS	5.17684e-65	0.595452	ARL4A	1.25194e-69	0.398741	ARL6IP6	5.40768e-13	1.36983	POLR2C	0.270656	0.270152	FGR	5.37413e-251	1.07586	NRXN2	2.29927e-08	4.00827	HAUS1	5.09681e-09	1.04963	CDC26	5.77658e-22	1.13172	PCNA	6.0538e-69	1.66395	BET1	1.63789e-23	1.22815	CCNB1IP1	2.01002e-35	0.916879	TAF11	1.0619e-06	1.42448	BEX4
138	TPGS2	7.14818e-16	1.14976	HES1	0	2.633	SRI	1.00748e-205	1.69532	SRSF1	8.19373e-103	0.748755	MYEF2	6.67567e-65	2.185	DNAJB1	1.64856e-68	0.374596	RUVBL1	6.30728e-13	1.64048	SLC16A13	0.283708	2.21726	CCDC167	8.95606e-250	1.04877	HIST1H1C	2.48649e-08	0.798443	BRIX1	5.16899e-09	1.33317	TCEAL8	6.75567e-22	1.06421	GLO1	1.58738e-68	1.48874	SNRPN	1.9201e-23	0.961063	STRAP	6.77277e-35	0.524773	HTATSF1	1.19319e-06	1.40825	SRI
139	SPCS2	9.48825e-16	0.817301	ATP5MC1	0	1.93517	ACAT2	9.35936e-204	2.8153	MFAP4	2.4504e-102	3.11727	RNF5	7.10548e-65	0.544003	PTGS2	3.07213e-67	0.489763	CMSS1	6.45104e-13	1.51661	RASD1	0.293283	0.748898	PLK1	2.91498e-246	2.31583	PTMS	2.78124e-08	0.652863	POLR2K	5.28155e-09	0.836382	TATDN1	1.03236e-21	1.25117	IMMP1L	2.27785e-68	1.5167	C1QTNF4	2.57324e-23	1.92152	BAZ2B	8.21667e-35	0.818579	ASRGL1	1.24406e-06	2.0767	FIGN
140	SRSF1	9.83011e-16	1.02032	PIMREG	0	5.13812	POLR2J3	1.18847e-203	4.52641	FDPS	3.06789e-99	0.630736	TPD52	9.16685e-65	1.74604	BCL7A	3.98156e-67	1.16786	NME2	6.72572e-13	1.67268	AGR2	0.296665	-0.262267	DLGAP5	1.62052e-245	2.04244	VEZT	3.62161e-08	1.15328	RFC5	6.63311e-09	1.98158	TAF11	1.92987e-21	1.1915	NT5C3B	3.9326e-68	1.94037	POLD2	3.43063e-23	1.01895	RHAG	9.04854e-35	3.25048	NKG7	1.33979e-06	1.39554	H2AFZ
141	PSIP1	1.01352e-15	1.28767	COPS8	0	2.82888	FZD3	1.74964e-200	4.48785	HNRNPH1	9.81891e-98	0.574635	PRMT1	1.06574e-64	0.468042	MT-ND1	4.97632e-67	0.711186	HNRNPH3	6.79936e-13	1.25245	MALAT1	0.300089	0.251154	UPF3B	5.13384e-245	1.20563	PMAIP1	3.93984e-08	0.618845	MDM4	6.74941e-09	1.04422	HTATSF1	2.38706e-21	1.28902	CTNNAL1	5.68371e-68	1.86294	TRAPPC4	5.17066e-23	1.10387	TUT4	1.3965e-34	1.0846	VRK1	1.41343e-06	1.52719	COL5A3
142	CCNB2	2.62006e-15	1.81149	PCNA	0	2.31098	TCEAL7	4.61594e-198	4.25856	LINC00665	2.2694e-97	1.75607	CLCN4	5.03924e-64	2.76009	CBX6	2.90783e-66	0.883909	RCN2	6.95258e-13	1.18407	CHURC1	0.303616	0.109973	PFDN6	5.83706e-245	1.0912	SRSF12	4.61982e-08	3.56984	CENPX	7.9263e-09	0.987868	GABPB1-AS1	2.67368e-21	1.27975	PPAT	6.94078e-68	2.52754	CDC26	6.44051e-23	0.963009	SUMO1	1.87031e-34	0.365969	CENPH	1.42865e-06	1.81132	MYL9
143	AURKB	2.84525e-15	1.93851	FDFT1	0	2.18743	CENPH	1.79296e-197	3.22509	SS18L2	3.1203e-96	0.678274	VEZT	1.06619e-63	0.899315	FTH1	8.88541e-66	0.529841	CBX5	8.81687e-13	1.31626	EIF4A1	0.307639	-0.0686423	HIST1H1B	5.31985e-242	2.75979	DNASE1L3	4.64683e-08	2.0468	SNRNP25	7.94167e-09	0.986981	PXDN	4.00241e-21	2.70408	CUEDC2	7.4743e-68	1.42889	RNF5	6.80689e-23	0.855324	FADS2	2.21499e-34	1.33409	FADS2	1.43821e-06	2.34759	SLC22A17
144	HMGB3	4.26405e-15	1.1107	PPA1	0	2.10376	CENPF	3.34755e-197	2.57351	IGFBP2	6.03009e-96	1.26083	PAWR	2.13946e-63	2.56873	OSM	1.26803e-64	1.06002	VRK1	9.36464e-13	1.39806	AHSP	0.329255	-0.132282	CMSS1	1.01349e-240	1.34643	UBE2V1	5.48114e-08	1.07655	RBM4B	7.98279e-09	1.93703	ESF1	4.58331e-21	1.15209	TSN	1.20093e-67	1.53183	HNRNPH3	7.69074e-23	0.677465	ASRGL1	3.44804e-34	1.36129	DEPDC1B	1.75368e-06	2.4819	L1CAM
145	RPL26L1	5.99512e-15	1.0434	PSMD14	0	2.41709	EXOSC8	3.6099e-196	2.29913	CPSF3	2.72923e-95	0.982177	ERG28	2.91104e-62	0.829454	HMGN4	3.06271e-64	0.779285	SDHAF3	9.36482e-13	1.48911	SYNGAP1	0.339084	1.16807	CST3	3.07531e-238	1.36578	CSKMT	6.05912e-08	1.48713	UBE2V2	8.41096e-09	0.802367	ERI3	4.7188e-21	1.24339	C12orf73	1.89441e-67	2.11065	ELAVL1	9.50534e-23	0.79819	GABPB1-AS1	3.79927e-33	0.958316	HAUS1	1.83583e-06	1.30367	MTRNR2L12
146	SUMO1	8.21088e-15	0.725259	FGFBP3	0	5.91525	SMARCE1	1.43715e-194	2.40644	GATA2	4.83489e-95	1.44791	HIST1H3H	9.59878e-61	2.29689	GTF2IRD1	1.2482e-63	2.5491	SNCA	9.60482e-13	1.24991	DCTN6	0.345074	0.309791	NREP	8.29336e-237	1.05427	PNMA1	1.40915e-07	1.89875	ITGAE	9.70345e-09	0.978456	BICD1	6.04547e-21	2.42769	SLIRP	2.00443e-67	1.32826	TM7SF2	2.66558e-22	2.30251	LUC7L3	4.01792e-33	0.510904	GCSAML	1.84557e-06	4.04306	UCHL1
147	BIN1	9.37464e-15	0.792663	SKA2	0	2.47789	PAICS	6.55725e-192	2.37042	MIS18A	2.64839e-94	1.13741	PAPSS1	2.06142e-60	0.707676	CISD1	1.75997e-63	0.347181	ARL16	1.17e-12	1.29949	ZCCHC10	0.34766	0.207346	RFC4	6.08028e-236	1.5519	C3orf14	1.5516e-07	1.28507	MRPL22	1.00798e-08	0.881506	TPGS2	7.47703e-21	1.06671	CKS1B	2.5622e-67	1.64879	TCF4	2.89587e-22	1.10657	CCNA1	1.37793e-32	6.15284	PHGDH	2.08452e-06	1.59805	CDH2
148	MT-CO3	1.172e-14	1.61888	CENPW	0	2.49608	PSAT1	1.65479e-191	4.32323	NME2	1.74747e-93	0.840906	BAG3	6.21541e-59	0.836549	ANKRD37	1.19728e-61	0.451243	MEAF6	1.39652e-12	1.1103	LSM5	0.348042	0.0272979	SAE1	1.64379e-235	1.09521	HIST1H2BD	1.60221e-07	2.30143	HLTF	1.17719e-08	1.79405	TSN	7.8171e-21	1.13088	TOP2B	3.05379e-67	1.54612	C12orf57	2.89815e-22	0.833203	BOLA3-AS1	2.45858e-31	3.8964	SNRNP40	2.11163e-06	1.24402	NCAM1
149	ITGB3BP	1.30069e-14	1.34358	PCNP	0	2.03686	HPF1	1.99055e-187	2.65266	SNRNP25	5.12054e-93	0.710164	CISD1	7.60319e-59	0.588046	PPIL3	2.51279e-61	0.417142	DDX3Y	1.40082e-12	1.3419	IRF2BPL	0.350251	0.43125	PLBD1	1.67071e-233	0.973821	PSMA6	2.36242e-07	0.760374	UNG	1.32704e-08	1.9546	MEAF6	9.30574e-21	0.934061	VPS72	4.2314e-67	1.5067	TUG1	3.38586e-22	1.94711	MRPL42	5.61872e-31	0.629482	BZW2	2.27114e-06	1.2581	DMD
150	UBE2T	1.86227e-14	1.57877	DCAF13	0	3.13198	MYL6B	2.61217e-187	2.13366	ERI3	1.00295e-92	0.803539	CKB	2.00217e-58	0.438057	BZW2	4.88419e-59	0.241808	CKAP2	1.42496e-12	1.39525	RNF2	0.359924	0.397343	RBMX	3.38911e-232	0.900576	RARRES2	2.57084e-07	3.11793	HTATSF1	1.34619e-08	1.07104	PRTG	1.38141e-20	3.09582	WDR54	5.888e-67	1.84952	PAM	3.65388e-22	2.27703	RAB27B	6.43824e-31	3.19451	PAPSS1	2.46949e-06	1.57634	TSPAN6
151	POLD2	2.23134e-14	1.26974	CBX1	0	2.27667	RBM8A	1.84038e-186	1.32068	SNHG25	1.04142e-92	1.2669	CAMTA1	2.93372e-58	0.403317	EEF1G	2.5426e-57	-0.447549	PTS	1.46941e-12	1.59233	FYN	0.360726	0.315478	EXOSC8	4.91388e-232	0.939001	FSD1L	4.53157e-07	3.05297	VEZT	1.36175e-08	1.40491	LDOC1	1.62433e-20	3.21015	MIS18A	6.72901e-67	2.04089	TFDP2	4.90532e-22	1.06579	PRMT1	7.43435e-30	0.495138	THYN1	2.84603e-06	1.18506	SGCE
152	PHACTR1	2.25011e-14	1.03013	DDIT4	0	1.6872	CAMTA1	5.40182e-186	1.7182	RPAIN	3.92717e-92	0.599873	PHF6	1.19698e-57	0.74952	PCNP	2.74082e-57	0.177082	NCBP2	1.49626e-12	1.10914	MT1H	0.369617	0.105912	SRSF1	7.05796e-232	0.974858	C12orf45	4.97249e-07	1.24269	TSPAN13	1.49571e-08	1.62887	PCNP	1.70803e-20	0.965984	NDUFAF2	7.9096e-67	1.52307	USP11	5.98526e-22	1.23125	HLTF	2.02681e-29	1.28877	PRDX2	2.87452e-06	1.00238	LAMP5
153	TOP2A	2.9864e-14	1.40059	TUBB3	0	4.1023	KPNA2	2.53152e-184	1.9929	NCBP2	7.06246e-91	0.651198	AC020656.1	1.40952e-57	0.477016	STXBP2	7.12415e-57	0.0884248	CIAPIN1	1.69105e-12	1.62218	YWHAG	0.371007	0.201748	TPGS2	7.65884e-232	1.01657	SLC38A1	6.5434e-07	1.35408	SUMO1	1.60443e-08	0.695703	PAM	2.13747e-20	2.34072	ACOT7	1.20098e-66	2.08215	SETBP1	7.41658e-22	2.43671	CXCL3	3.82057e-29	1.60763	ARL6IP6	2.92907e-06	1.48261	DBN1
154	COMMD3	3.7443e-14	1.33334	SRI	0	1.83655	RNASEK	3.25665e-184	2.08833	UBE2T	1.91777e-90	0.899693	MTERF2	5.46905e-57	2.23936	CCND2	9.05239e-57	0.286534	MSH2	1.76341e-12	1.73799	NAMPT	0.388441	-0.0822948	RPL26L1	8.06252e-232	0.96232	SLC1A2	1.13274e-06	4.49517	HNRNPH1	1.83753e-08	0.807935	ZNHIT3	2.58921e-20	1.05043	RBM8A	1.4024e-66	1.25065	NME1	1.48309e-21	0.912492	HIST1H1C	1.5725e-28	0.868256	TUBA1A	3.56817e-06	1.05291	FXYD6
155	CDC20	4.44792e-14	1.91144	TCEAL7	0	4.72082	SKA2	6.59445e-184	2.2153	TMEM97	3.72238e-90	0.87326	ARPP19	6.98777e-57	0.457482	ZFAND2A	4.12439e-56	0.297631	CISD1	1.84594e-12	1.3523	ACTR10	0.400484	0.176385	ANAPC15	1.18075e-231	1.0236	GDI1	1.55489e-06	0.669528	CD52	1.93867e-08	0.816057	COPS4	3.55777e-20	1.0831	IFITM2	1.78652e-66	1.46248	ADH5	2.89053e-21	0.679976	SLC38A1	1.98425e-28	1.38526	UHRF1	3.61883e-06	1.97401	PRMT1
156	MRPS10	6.16368e-14	1.19162	ARL3	0	2.87264	RRM2	8.96297e-183	2.80242	RFC4	2.55331e-89	1.06289	PMAIP1	2.0126e-55	0.501386	RGCC	7.91778e-56	0.798911	MRPL42	1.97537e-12	1.2214	PRR4	0.40234	1.72239	ITGAE	4.68693e-231	0.930052	DNAJB1	1.71745e-06	0.53765	CENPU	1.94201e-08	1.3086	MYC	3.86167e-20	1.90348	CFAP20	4.52885e-66	1.64446	SSBP3	3.82748e-21	1.28525	SNRPN	3.05378e-28	0.671715	ANAPC15	3.63144e-06	1.06946	BCAN
157	CCDC167	2.09133e-13	1.01462	HNRNPH3	0	1.75089	PRMT1	1.62063e-182	1.76915	SAAL1	5.86499e-89	1.25519	LDHB	6.08893e-54	0.451121	CLDND1	8.3006e-56	0.424695	MFSD14A	2.02735e-12	1.95685	PF4	0.423628	0.528573	MRPL22	5.97105e-230	0.971341	RASD1	2.16829e-06	2.42166	PRIM1	2.03155e-08	1.57765	CIAPIN1	8.32359e-20	1.25515	DLK1	4.75757e-66	3.10888	HBZ	3.84892e-21	2.24878	NKTR	3.7298e-28	0.598604	ZRANB2	4.06528e-06	1.15138	ALDH1A1
158	CFAP298	2.13061e-13	1.671	HIGD1A	0	3.19602	H2AFY2	3.0455e-178	3.8258	SPTBN1	1.48452e-88	0.899707	MRPL22	6.79773e-54	0.476605	PLCG2	1.24743e-52	0.388403	USP10	2.34508e-12	1.24124	SLC38A1	0.424049	0.329114	POLD2	7.34641e-230	1.2039	SPATS2	2.29377e-06	1.25369	ANAPC15	2.2626e-08	0.872495	EIF4E	8.50759e-20	0.929112	UBE2E3	1.3098e-65	1.34449	NDUFA8	4.08872e-21	0.712695	ITGAE	4.86416e-28	0.613697	PMAIP1	5.58868e-06	1.45284	TMEM176A
159	ACOT7	2.34894e-13	1.97098	NUF2	0	3.80444	TOP2A	2.3533e-177	2.19327	EXOSC8	3.10803e-88	0.571054	NCALD	1.52928e-53	2.2429	NAXE	2.43387e-51	0.274029	ATXN10	2.59689e-12	1.32187	HCAR3	0.425753	0.387843	MT-CYB	6.13898e-229	1.57368	MTRNR2L12	2.48564e-06	0.77434	MIS18A	2.57256e-08	1.50359	KAT6B	1.03069e-19	1.44496	SRSF9	3.68352e-65	1.45485	BRIX1	4.51936e-21	0.966929	ARL6IP6	2.12664e-27	0.807974	ACAT2	5.852e-06	1.47835	TUBB2A
160	VRK1	2.67221e-13	1.45464	CENPN	0	3.20359	CCN1	4.26038e-176	4.85834	ACYP1	4.0409e-88	0.918331	FAM192A	2.56975e-53	0.54886	RETN	3.78282e-51	-0.126724	DCAF13	2.69917e-12	1.62415	SLC11A1	0.426214	0.116213	HPF1	9.19235e-228	1.07056	FDFT1	3.64799e-06	0.605538	ERGIC2	2.59944e-08	1.02408	CBX5	1.05854e-19	0.89011	USP10	4.00958e-65	1.38532	MEAF6	5.10951e-21	0.686328	FDPS	3.29178e-27	0.463303	SVBP	5.93738e-06	1.13611	NFIB
161	PHF6	3.34691e-13	1.35267	NGRN	0	2.84648	TCTEX1D2	1.81488e-175	3.90684	DEFA4	1.9574e-85	4.62627	RCN2	5.05271e-53	0.423777	LRRK2	1.58747e-49	0.0837458	MEST	2.76248e-12	1.24211	NKTR	0.428152	0.0650825	ERG28	4.01003e-227	1.37777	HIST1H3H	3.81607e-06	2.13361	PSMA6	2.67288e-08	1.01204	ZNF521	1.17292e-19	3.29352	THYN1	4.76626e-65	1.421	SLIRP	5.48423e-21	0.663792	CARHSP1	3.14397e-26	0.57977	MYL6B	6.08319e-06	1.0944	JUN
162	RHEX	4.01381e-13	2.32252	FKBP3	0	1.91233	HELLS	2.16438e-175	2.84175	FKBP3	3.67089e-85	0.562216	DST	7.29297e-53	0.487495	CAMTA1	1.34156e-48	0.0918246	MT1E	3.02072e-12	2.17336	VPS72	0.433418	0.234318	PCNP	3.2089e-226	0.884527	HMGN4	3.91492e-06	1.08138	MARCKSL1	2.71337e-08	0.652983	CMSS1	1.26098e-19	1.26614	PPIL1	1.23913e-64	1.88624	GINS2	6.38737e-21	1.16411	IP6K2	3.79685e-26	0.698311	PRMT1	6.10109e-06	1.05511	VCAN
163	MRPS9	4.23636e-13	1.43413	EMX2	0	5.49383	TMEM97	3.09725e-173	2.75358	TPGS2	3.75502e-84	0.634319	GPR183	1.29675e-52	0.632812	MOB4	2.1567e-48	0.280552	RAD1	3.18778e-12	1.77116	NCF1	0.447695	0.139522	NSD2	3.71199e-225	1.61803	KDM5B	4.24061e-06	0.942737	UBE2T	2.86429e-08	1.39264	DDX1	1.30243e-19	1.11383	AK6	4.84014e-64	1.52729	DPY30	7.91528e-21	0.719988	UTS2	1.04998e-25	4.82026	INSIG1	6.11912e-06	1.66729	SGCB
164	ACTL6A	4.2805e-13	1.20616	HAT1	0	2.68831	LSM5	5.09282e-172	1.43478	ANKRD36	4.84685e-84	1.61398	POLR2B	4.07572e-52	0.677151	RNF2	2.473e-48	0.453688	HACD3	3.24714e-12	1.37143	ARL4A	0.459298	0.0786406	SGO1	3.43487e-224	2.23646	MAGI3	4.38643e-06	2.79573	BCAS4	3.02518e-08	3.48887	ISG15	1.80028e-19	0.829036	DDX1	4.29945e-63	1.47659	CIAPIN1	8.73283e-21	1.03566	C11orf74	2.53705e-25	1.28288	STRAP	6.24803e-06	1.08855	SNX7
165	ERG28	7.66013e-13	1.50518	SRSF6	0	2.44209	MAGED2	7.30919e-172	1.97667	DDX1	6.43278e-84	0.688477	ZCCHC10	5.87712e-52	0.560161	VBP1	2.82453e-47	0.13188	PSMA6	3.45591e-12	1.39842	SEZ6L	0.461756	1.20945	FUBP1	4.8319e-223	1.00783	BEND5	5.58719e-06	2.17477	TNRC6B	3.05968e-08	0.948962	CUEDC2	1.90087e-19	0.959944	CKAP2	7.30408e-63	1.60153	LINC00665	1.18505e-20	1.88057	SELENOK	4.20565e-25	0.686856	SRPK1	6.39007e-06	1.28779	LSAMP
166	WDR34	9.95835e-13	2.00285	TCTEX1D2	0	4.26338	CALD1	2.2254e-170	3.25488	BAALC	4.42789e-83	2.6959	RAB11FIP4	2.03984e-51	3.19158	HIST1H2AC	6.18882e-47	0.439818	SRSF9	3.47649e-12	1.36115	CD69	0.473397	0.106722	ATXN10	1.59117e-217	0.942199	ZNF292	6.22122e-06	0.527225	MRPL13	3.0666e-08	0.803493	TOMM5	2.52674e-19	1.12942	RBMX	1.3794e-62	1.30903	CARHSP1	2.26255e-20	0.776296	LIN7A	6.22024e-25	1.88358	GLO1	6.5732e-06	1.16752	ADH5
167	UBE2V2	1.59369e-12	0.808047	MRPL50	0	2.72493	NOVA1	2.61069e-170	4.89978	ZNHIT3	1.34346e-82	0.600514	SLCO5A1	4.0457e-51	4.73751	MRPS24	8.75259e-47	0.384152	RPL26L1	3.84862e-12	1.247	DEFB1	0.476503	0.96016	ACTL6A	2.46627e-216	1.12663	DMD	7.23591e-06	2.00522	MAGED1	3.37808e-08	1.41008	GLOD4	2.95944e-19	0.999984	TAF11	1.98632e-62	1.48709	MARCKSL1	2.57472e-20	0.716931	MEAF6	7.73928e-25	0.477564	DTD1	6.97807e-06	1.35177	SOX5
168	HAT1	1.66378e-12	1.18025	DDX39B	0	2.63018	HIST1H1A	4.60384e-170	5.74388	LUC7L3	2.95265e-82	0.533839	PCNP	4.83025e-51	0.390973	C16orf87	6.27067e-46	0.432491	AGR2	3.92874e-12	1.84425	DTD1	0.479348	0.326218	CKAP2	4.56939e-216	1.31396	C18orf32	1.07493e-05	0.703734	NKTR	4.94609e-08	0.902779	MRPS9	3.04145e-19	1.3791	GLOD4	3.56933e-62	1.41235	UHRF1	3.01909e-20	1.39901	ADCYAP1	8.86629e-25	4.7026	PGRMC1	6.98898e-06	1.05953	TENM3
169	SGO1	1.99433e-12	2.21431	TMEFF1	0	6.01167	NAE1	3.03446e-169	2.9078	HMGB2	7.26284e-82	0.552042	HIST1H2AC	8.47417e-51	0.927622	IL1RN	1.34868e-45	0.241553	IP6K2	4.45873e-12	1.26103	GZMB	0.482537	2.23048	H1FX	4.42003e-214	0.936138	INSIG1	1.07534e-05	0.771275	EAPP	5.04977e-08	0.889677	FARSB	3.4266e-19	1.51087	CENPV	5.28981e-62	2.14166	TAF11	3.71572e-20	0.962748	TBPL1	2.06848e-24	0.85283	MIS18A	7.04062e-06	1.72108	ITIH5
170	HIKESHI	2.00227e-12	0.861184	DEPDC1B	0	4.28192	MAP2	1.3113e-168	4.1925	PTTG1	9.06508e-82	0.42539	THAP9-AS1	1.27756e-50	0.759664	DHRS9	2.52365e-45	0.624296	MRPS10	4.78045e-12	1.35739	HDHD2	0.484096	0.329098	H3F3B	1.63736e-212	1.30901	GEM	1.08262e-05	1.34105	VRK1	5.12109e-08	1.13357	DLEU1	4.21752e-19	3.34635	TUG1	5.32079e-62	2.55793	IFT57	5.37675e-20	1.37263	PFDN4	3.92697e-24	0.408066	MRPL42	7.21392e-06	1.09636	SOX2
171	PRKRA	2.22461e-12	1.23896	TTYH1	0	4.26695	CNTNAP2	4.5654e-166	4.54023	KNOP1	2.44784e-80	0.814173	RANBP1	2.32217e-50	0.404934	TSTD1	1.47592e-43	0.375799	CLEC11A	5.06538e-12	1.02806	IER3IP1	0.487312	0.138982	RUVBL1	6.83661e-211	1.20646	SUPT3H	1.4547e-05	1.68156	RBM8A	5.72454e-08	0.68919	COPS8	5.27862e-19	1.08261	HLTF	6.572e-62	2.00141	EAPP	5.95831e-20	0.787635	GDF11	7.68425e-24	2.57937	DLEU1	7.24674e-06	3.5164	PTX3
172	GON7	2.91375e-12	1.95382	DANCR	0	4.75266	ASRGL1	5.65921e-166	3.22263	MRPL42	3.39585e-80	0.501531	DCAF13	8.03299e-50	0.589849	TSPYL2	4.99005e-43	0.413371	GLO1	6.04442e-12	1.27733	SMIM14	0.506309	0.243131	SVIP	1.49694e-208	1.60456	JADE3	1.5359e-05	3.3209	TTC3	6.27019e-08	0.838309	VPS72	5.48808e-19	1.1348	ARL16	9.85765e-62	1.5202	MRPL1	6.06035e-20	0.944995	TMEM14A	3.17151e-23	1.01834	CDKN1C	7.27898e-06	1.92809	BZW2
173	NUF2	2.9963e-12	2.0259	PRTG	0	6.00586	RANBP1	4.41028e-164	1.55517	THYN1	3.45447e-79	0.561538	ANP32E	1.26157e-49	0.479176	CDK2AP1	1.03996e-42	0.369853	MRPL22	6.55409e-12	1.18079	CNPY2	0.512094	0.140052	RBM8A	5.34027e-208	0.823994	FTX	1.6031e-05	1.17316	HIKESHI	7.07603e-08	0.902784	BEX4	6.69941e-19	0.942105	SUMO1	1.11091e-61	1.16866	KAT6B	9.77051e-20	1.34769	COMMD3	3.54134e-23	0.837423	SLC38A1	8.00503e-06	2.1177	NGRN
174	CENPN	3.28355e-12	1.48048	PGRMC1	0	2.55046	CENPU	1.19365e-159	2.48149	TOMM5	6.59661e-79	0.568315	ATP6V1D	2.32652e-49	0.45877	PSMA6	1.69213e-42	0.174452	ZNHIT3	7.24043e-12	1.02548	SSBP3	0.512943	0.283699	NDC80	7.12317e-206	2.02847	RAB11FIP4	1.63316e-05	3.05325	AASDHPPT	7.34676e-08	0.970261	SETBP1	7.25861e-19	2.57956	BICD1	1.68578e-61	2.54758	SVBP	1.16333e-19	0.735543	TTLL7	4.75298e-23	3.02009	EIF1AY	8.24502e-06	1.94057	MYH10
175	IMMP1L	3.83024e-12	1.26617	UBE2E3	0	1.86618	LHX2	1.50558e-159	6.35902	TATDN1	8.89078e-79	0.639517	MBOAT2	4.02249e-49	1.55107	GLA	3.47424e-41	0.265885	CFAP20	7.45733e-12	1.44748	CCNB1IP1	0.513916	0.166291	HAT1	1.40644e-205	1.04771	SRGAP1	2.25805e-05	1.4429	PFDN4	8.65009e-08	0.754965	ACTL6A	1.11604e-18	1.21199	CIAPIN1	3.70243e-61	1.61218	DHRS9	1.53439e-19	2.00851	BZW2	8.68127e-23	0.606716	AHNAK	8.75608e-06	1.6699	MYL6B
176	SRP19	4.25607e-12	1.04195	TMEM98	0	4.17283	SINHCAF	2.2156e-159	2.52917	LSP1	1.96328e-78	0.488516	LSM5	1.05939e-48	0.366213	HBEGF	3.72129e-40	0.25121	TBPL1	7.56068e-12	1.27673	DPCD	0.540594	0.390029	STRAP	3.79661e-205	0.858433	DNAJB4	2.44896e-05	0.551031	SNRPN	9.70115e-08	0.875215	TIMP3	1.12928e-18	1.54987	FADS2	7.40291e-61	2.04152	PCNP	2.47821e-19	0.571469	SYTL2	2.17912e-22	3.56869	PIM1	9.45047e-06	1.9402	AKAP12
177	MT-ND4L	4.2854e-12	1.06408	SELENOK	0	1.51408	SNRPN	1.10878e-157	2.19475	ITGAE	2.04812e-78	0.547662	IFT57	3.13331e-48	0.878709	HYPK	3.76096e-40	1.05526	TSPAN13	7.60452e-12	1.88889	XCL1	0.544711	1.87384	ITGB3BP	8.40229e-203	1.10298	NFKBIZ	2.48371e-05	0.362627	MRPS9	1.03869e-07	1.23826	UCHL1	1.92794e-18	1.95648	MT2A	2.33735e-60	1.3811	POLR2B	2.78527e-19	0.889786	HS3ST1	7.86926e-22	2.40976	SPATS2	9.5982e-06	1.80553	HNRNPH3
178	MED4	4.41015e-12	0.902009	SRSF1	0	2.16897	CENPW	4.25286e-157	2.18305	TMEM9	3.76104e-78	0.815101	HMGCS1	4.25886e-48	0.698834	RARS	1.94973e-39	0.393844	HMGA2	8.1882e-12	1.15545	ARL4D	0.547937	0.388622	NME1	1.86638e-201	1.06645	PFDN4	2.62556e-05	0.417659	GLO1	1.07394e-07	0.778091	UNG	1.93583e-18	1.6537	MRPL22	2.76786e-60	1.31011	GABPB1-AS1	3.31337e-19	0.990656	FOSB	8.76765e-22	0.481764	MORF4L2	1.02331e-05	0.906615	NR2F2
179	PRMT1	6.89803e-12	0.833625	EEF1E1	0	2.97047	MRPS24	2.96942e-156	2.55535	WDR54	4.01475e-78	0.903836	C18orf32	6.75301e-48	0.465897	CTTNBP2NL	2.63558e-39	0.601147	LUC7L	8.71677e-12	1.23619	B3GAT2	0.549062	0.604403	NARS	8.02411e-201	0.895584	RND1	3.47115e-05	1.85696	KAT6B	1.08368e-07	1.19195	PSMA4	2.39132e-18	0.88846	MRPL50	4.48775e-60	1.35506	TOMM5	6.37153e-19	0.706085	ATP10D	1.2209e-21	2.43585	LUC7L3	1.1872e-05	0.999001	ATP1A2
180	SARS	7.61393e-12	0.989832	PRXL2A	0	5.29097	RPP21	4.68158e-156	2.94351	HIST1H1D	1.35746e-77	1.2999	TBCC	1.68939e-47	1.23532	MT-CO3	9.17475e-39	0.81891	DLEU1	9.88562e-12	3.38218	RBM8A	0.552343	0.00994604	ACYP1	1.63285e-200	1.26453	HSPB1	3.57846e-05	0.466659	TIA1	1.18642e-07	1.08662	REC8	2.89263e-18	2.02002	FKBP3	4.60987e-60	1.31648	RPL26L1	7.80145e-19	0.718036	AREG	1.56553e-21	2.10717	HNRNPH3	1.40099e-05	0.992413	THSD7A
181	POLR2B	7.92794e-12	1.21125	CETN2	0	2.98183	CFDP1	2.7492e-155	1.69614	CENPK	1.7416e-77	0.823475	MT-CO2	1.04201e-46	1.15721	SLC4A3	1.13668e-38	3.15944	GLOD4	1.07851e-11	1.29406	SMARCE1	0.553922	0.0148369	TMEM97	4.97364e-200	1.14651	C12orf57	3.60725e-05	0.375435	ODF2L	1.30259e-07	1.40085	LDB2	3.07296e-18	2.63492	TBPL1	4.74028e-60	1.47172	C16orf87	8.77153e-19	1.09082	OARD1	2.96539e-21	0.68585	PRIM1	1.40868e-05	1.93773	GPC1
182	CDK1	7.96184e-12	1.42392	RCN1	0	3.14412	PRIM1	1.37381e-154	3.10832	TAF7	3.02319e-77	0.536481	RBMX	2.94213e-46	0.328166	SNRNP40	1.18945e-37	0.154247	DTD1	1.1168e-11	1.32773	COPS4	0.554388	0.159376	UBE2V2	1.47145e-199	0.801726	NGFR	3.62623e-05	2.1768	CXCR4	1.48558e-07	0.977882	TTC3	3.15954e-18	0.91197	ANAPC13	5.82037e-60	1.35149	OARD1	1.00971e-18	0.85527	AC008124.1	4.684e-21	1.82314	SUMO1	1.41453e-05	0.833898	PRDX2
183	NDUFB8	9.26382e-12	0.873575	PAFAH1B3	0	2.03302	DOK5	2.48635e-152	6.33318	PFDN4	4.30408e-77	0.470336	HIST1H1D	7.0214e-45	0.683994	HIST2H2AA4	4.99066e-37	0.326356	CAMTA1	1.15195e-11	1.10639	SLC4A3	0.555506	1.7203	BRIX1	1.80334e-199	1.05501	SOX4	5.06561e-05	0.308491	THYN1	1.68971e-07	0.787338	FDPS	3.40736e-18	0.900148	VRK1	1.70472e-59	1.5753	PSMD14	1.0358e-18	0.725044	SQLE	6.39135e-21	0.835852	GINS2	1.44268e-05	1.62452	BDH2
184	CD1C	9.30167e-12	2.1903	RPP21	0	3.15299	NREP	3.46833e-151	2.24208	MRPS9	1.04477e-76	0.842878	ANXA2	8.41315e-45	0.421334	DNAJB4	1.59553e-36	0.304458	HAT1	1.15327e-11	1.18011	DYNC1I2	0.555832	0.0396416	NAXE	5.64388e-199	1.03027	SEMA6A	5.11521e-05	1.5635	RARS	1.82778e-07	1.26418	CRIPT	3.76646e-18	1.08212	CD52	2.92832e-59	1.17765	MOB4	1.03671e-18	0.833579	SELL	2.39491e-20	0.602698	POLR2C	1.45689e-05	1.24197	SCHIP1
185	TPRKB	9.41714e-12	0.859612	VRK1	0	2.85786	TCEAL2	1.16507e-149	6.30287	BET1	1.2549e-76	0.746816	PCNA	1.15967e-44	0.680529	OLR1	8.09417e-36	0.884622	COX16	1.2651e-11	1.35282	AMBP	0.564349	0.99732	CAMTA1	1.42107e-192	0.755183	HELLS	5.82808e-05	0.886572	DCAF13	1.88358e-07	1.05902	EIF1AY	4.17812e-18	1.5773	UBE2V2	4.79391e-59	1.22607	RUFY3	1.13592e-18	1.48413	KIF3A	6.0755e-20	2.05155	RCN2	1.46153e-05	0.979569	PCSK2
186	CCNB1	9.94233e-12	1.58401	IGDCC3	0	5.9538	PIMREG	1.39736e-149	4.26359	PSMA4	3.44086e-76	0.493839	ARL6IP6	1.17906e-44	0.531127	MT-ND4	8.67642e-36	0.772716	IFT57	1.49701e-11	1.75115	SNRPN	0.57052	0.0349249	CSE1L	4.84957e-192	1.03132	MAFF	7.46926e-05	0.5229	PHF6	2.02386e-07	1.11286	SCOC	5.21387e-18	1.00304	KAT6B	6.61414e-59	1.74252	DDIT4	1.1891e-18	0.716791	TPGS2	1.22435e-19	0.546394	ITGB3BP	1.48362e-05	1.30674	ATP6V0E2
187	ANAPC15	1.16576e-11	0.994431	SNRNP40	0	2.30642	SAE1	3.32713e-147	2.17955	MRPL22	4.21633e-76	0.564057	CPSF3	4.15311e-44	0.64833	CDKN1C	1.82864e-35	0.3848	PMAIP1	1.59648e-11	1.38897	PIM1	0.576571	0.325519	RNF5	5.42446e-192	0.865413	TSPYL2	7.51758e-05	0.784333	MRPS10	2.03685e-07	1.0405	PLEKHA5	5.32884e-18	2.12566	CENPN	6.62285e-59	1.74115	FBXO22	1.38983e-18	1.24801	HIST2H2BE	1.37917e-19	1.56504	SAE1	1.49549e-05	1.08922	MIA
188	ATXN10	1.29702e-11	0.872127	TPRKB	0	1.95047	CHD9	3.53524e-146	1.80593	RCN2	5.53786e-76	0.564752	AL118516.1	6.90607e-44	0.919014	SUCLA2	4.76823e-35	0.28061	THYN1	1.63291e-11	1.07125	NDUFA8	0.578865	0.0875259	PRMT1	1.98632e-191	0.829967	RGS2	7.59339e-05	0.384749	PAIP1	2.06683e-07	0.932957	FDFT1	6.23943e-18	0.955557	PHF6	7.60914e-59	1.49583	PFDN6	1.40548e-18	0.818117	EFHC1	4.8085e-19	1.49183	TMEM14A	1.50402e-05	1.79865	CKB
189	BIRC5	1.79098e-11	1.25781	TBPL1	0	2.93218	RBIS	2.37187e-144	4.36124	ESF1	2.72525e-75	0.630343	CHD7	8.85437e-44	0.568577	NLRP3	3.67227e-34	0.112766	ATG10	1.76277e-11	1.83077	NUMBL	0.588223	1.78726	HTATSF1	2.49733e-191	0.985376	CD52	7.82222e-05	0.187791	ING4	2.26544e-07	1.22883	PREX2	6.43847e-18	4.71302	RFC4	2.91154e-58	1.90194	DNAJC9	2.37743e-18	0.78432	SENP7	7.51459e-19	1.05831	CCDC28B	1.96776e-05	2.0224	FEZ1
190	MSH2	2.10699e-11	1.65049	DPY30	0	1.90317	GABPB1-AS1	4.65559e-143	2.60828	PAFAH1B3	3.45544e-75	0.474014	MALAT1	4.36031e-43	0.449632	DNAJA4	5.04423e-34	0.230955	COPS8	1.82799e-11	1.07415	ATG10	0.588962	0.436818	AREG	1.43263e-190	2.89171	ST5	8.72845e-05	1.98997	TATDN1	2.48694e-07	0.975804	EXOSC8	6.79109e-18	0.926664	NGRN	3.91966e-58	1.50428	SRI	3.08262e-18	0.522092	L3MBTL3	1.60407e-18	1.76648	PSMD14	1.99283e-05	0.983723	TCEAL7
191	FBLN1	2.44516e-11	2.90855	HIST1H4C	0	1.6424	VBP1	2.87216e-142	1.87897	PYCR1	3.5242e-75	1.33874	CST7	4.99716e-43	2.26329	CUEDC2	1.03065e-33	0.0605522	CUEDC2	1.86696e-11	1.16193	PFDN1	0.591295	0.0854246	SARS	1.08817e-189	0.92173	RCN1	9.08821e-05	0.852478	BET1	2.53888e-07	1.13204	ARL16	8.05664e-18	1.20682	PLEKHA5	1.30391e-57	2.39114	PSMA6	3.31278e-18	0.708858	SSBP3	3.362e-18	0.89373	MDK	2.30876e-05	1.3667	HDAC2
192	RBM8A	2.44787e-11	0.663661	UBE2V1	0	2.92714	SNRNP25	1.74892e-141	1.87089	C11orf74	5.8668e-75	1.17982	NKTR	5.54139e-43	0.428556	TUBA1A	3.14649e-33	-0.136647	HDAC2	1.88453e-11	1.12861	SS18L2	0.593042	0.0593519	PAFAH1B3	9.10079e-187	0.732241	PRMT1	0.000125622	0.280405	POLR2C	2.59235e-07	0.942284	TTR	9.42041e-18	1.98891	TPRKB	1.61719e-57	1.2749	BAALC	3.77306e-18	3.02032	MDM4	3.62866e-18	0.547356	MCM3	2.51589e-05	1.60078	SPCS2
193	MIS18A	2.45645e-11	1.53387	GET1	0	5.362	GCSH	7.90128e-139	2.53033	RHEX	1.13236e-74	2.01811	MOB4	7.20534e-43	0.534206	RGS12	4.62196e-33	0.944356	CDC26	2.30124e-11	1.30881	SCRG1	0.595459	0.699292	SUCLA2	1.11831e-186	1.08393	C11orf98	0.000126788	1.813	PSMD14	2.62277e-07	0.791421	GLO1	1.03712e-17	0.982855	UBE2C	2.18794e-57	1.9456	MFSD14A	4.50771e-18	1.62468	CHD9	3.96526e-18	0.447444	GABPB1-AS1	2.54155e-05	1.20852	PAQR6
194	CHD9	2.9508e-11	0.83973	FBXO5	0	3.67304	KLHL23	9.24912e-139	4.63114	TUT4	5.7482e-74	0.814847	SNRNP40	8.40598e-43	0.398791	TPRKB	1.10956e-31	0.0806141	CTNNAL1	2.31509e-11	1.45788	CCDC144A	0.598973	0.552796	IMMP1L	1.92903e-183	0.967917	LEF1	0.000138414	3.10836	AC025159.1	2.6824e-07	2.24415	TIA1	1.75197e-17	1.10435	TMEM9	2.59035e-57	1.48446	POLR2K	1.09888e-17	0.573709	TFRC	4.50048e-18	0.45601	SVIP	2.58996e-05	1.71746	MORF4L2
195	MZB1	3.15098e-11	3.54226	H1FX	0	2.20998	GPM6B	8.33368e-138	3.04142	MZB1	6.34688e-74	2.95956	ENOX1	2.0229e-42	4.40721	CCSER1	2.16284e-31	2.01088	FBXO5	2.32596e-11	2.04292	INSIG1	0.603855	0.115363	MEAF6	5.42246e-182	0.775855	TUBB2B	0.000138983	0.6212	MS4A1	2.75233e-07	5.96374	TCEAL4	2.46656e-17	0.897874	WDHD1	2.81237e-57	2.6947	YWHAG	1.41286e-17	0.743363	ZBTB20	6.17571e-18	1.03617	TMEM97	2.67381e-05	1.5337	AGRN
196	CAMTA1	3.62881e-11	0.685099	NR2F1	0	4.22954	KIF21A	1.02916e-137	5.25466	SFXN1	8.59763e-73	1.02443	PAICS	4.77965e-42	0.449623	REC8	2.56443e-31	0.723014	TRAPPC4	2.40812e-11	1.11046	TSIX	0.604795	1.48815	EXOSC9	1.28024e-181	1.25066	MT-ND3	0.000139342	0.99263	MAGOHB	2.77031e-07	0.997622	C16orf87	2.53672e-17	1.21143	PYCR1	3.28886e-57	2.18416	NDUFA5	1.54208e-17	0.576947	HNRNPH1	8.62459e-18	0.320203	TP53BP1	2.68392e-05	1.71471	PHGDH
197	KPNA2	3.9455e-11	0.908498	GGH	0	2.84963	ID4	2.39055e-137	4.00495	OARD1	9.23395e-73	0.643372	PCLAF	9.49746e-42	0.580565	HARS	5.84275e-31	0.402308	SRPK1	2.6096e-11	1.32217	CTSB	0.604994	0.121718	POLR2K	4.00434e-180	0.754498	TMCC2	0.000143875	1.34686	BEX3	2.78062e-07	0.551967	MRPL50	3.3232e-17	1.0935	MEAF6	7.90664e-57	1.23682	FUBP1	2.05871e-17	0.730822	CKAP4	9.04469e-18	0.976031	CBX1	2.70112e-05	0.94737	PTMS
198	PCNP	4.65732e-11	0.767699	JPT2	0	3.60189	BIRC5	7.10224e-137	2.41985	MAGED1	1.54243e-72	0.783786	CCDC74A	9.56284e-42	3.60091	MAP3K13	2.0383e-30	0.114278	MRPS24	2.72552e-11	1.53774	RGS2	0.617624	-0.0524848	CISD1	1.83351e-179	0.922875	C12orf65	0.000153324	1.31633	HARS	2.82211e-07	1.49681	TMEM14A	3.43295e-17	1.36566	UCHL1	9.38044e-57	2.18183	MAGED1	2.34527e-17	1.11182	ZNF618	1.0291e-17	2.21178	HNRNPH1	2.73808e-05	0.858244	NKAIN3
199	CPSF3	5.48923e-11	1.32687	PLK1	0	3.39714	PSMD14	1.62318e-136	1.96452	CCDC58	1.96289e-72	1.42059	SNRPA1	1.25851e-41	0.405984	ISG15	2.18327e-29	0.136399	DUSP2	2.81535e-11	1.42384	MS4A1	0.620898	1.62996	TOMM5	6.42523e-179	0.813866	NKTR	0.000177489	0.428968	HNRNPH3	3.07044e-07	0.71979	RNF2	3.6739e-17	1.28068	EXOSC9	2.00385e-56	1.64968	MRPS9	2.4161e-17	1.00803	ZRANB2	1.03076e-17	0.520926	MAP1A	2.94699e-05	2.95167	CRMP1
200	SCOC	6.36022e-11	0.916536	DYNC1I2	0	1.85066	TTC3	1.02204e-135	1.627	SINHCAF	2.22698e-72	0.71153	FUBP1	1.9843e-41	0.43833	PFDN4	3.69673e-29	0.018287	SPATS2	3.06841e-11	1.52964	JCHAIN	0.623165	0.18294	DMAC2	8.43518e-178	1.31424	CAMK4	0.00017915	4.06391	S100B	3.15977e-07	2.0932	SSBP3	3.86172e-17	1.41187	PPFIBP1	2.08538e-56	2.55084	PCDH9	3.05961e-17	3.50518	TRIM13	1.38199e-17	0.849141	KCNQ1OT1	3.4529e-05	1.29515	LINC00632
201	HIST1H2AI	7.17708e-11	2.98009	GINS2	0	2.73877	NCAM1	1.37542e-134	4.26277	LTA4H	6.79644e-72	0.367139	MTX2	2.10307e-41	0.537195	AC103591.3	8.24046e-29	0.592518	BRIX1	4.02534e-11	1.2964	FGF23	0.626732	0.829416	PARPBP	1.90552e-177	1.89641	BZW2	0.000232894	0.441722	ZNF738	3.52362e-07	1.44831	TYMS	4.31324e-17	0.933695	AASDHPPT	2.3407e-56	1.30772	SYT17	3.14515e-17	3.73361	VPS72	2.3036e-17	0.649273	UPF3B	3.67925e-05	1.23943	LINC02381
202	ACAT2	8.65971e-11	1.04211	MED4	0	2.24837	TET1	1.69775e-134	5.10573	CIAPIN1	1.1602e-71	0.756453	SLC2A1	4.41209e-41	0.83476	SSBP2	1.28275e-28	0.152221	PRMT1	4.03882e-11	1.19869	IGFBP3	0.630146	0.65189	SUMO1	2.01064e-177	0.7235	MYEF2	0.000245732	1.72949	RUVBL1	3.73345e-07	1.07357	GSTM3	5.10119e-17	1.31008	DBN1	4.51354e-56	2.4565	UNG	6.97917e-17	1.39092	ING4	2.33207e-17	0.889135	CKAP2	3.87679e-05	1.11865	PCGF2
203	PAIP1	8.97534e-11	1.02832	CENPH	0	3.16865	WDR34	7.82108e-134	3.48397	CTNNAL1	5.45676e-71	0.804779	SOX4	5.64768e-41	0.321285	PRMT1	2.02106e-28	0.0283604	SRI	4.34716e-11	1.13854	MBIP	0.630676	0.227393	TUBA1A	3.48738e-176	0.596745	POLR2B	0.000258622	0.619397	CMSS1	3.90824e-07	1.1057	TUG1	6.05389e-17	2.03804	NDUFA8	5.49972e-56	1.26785	JPX	1.05441e-16	0.910984	PKIG	3.52958e-17	1.15183	MEAF6	4.0015e-05	0.93316	PSAT1
204	PHAX	9.67441e-11	1.18549	KNOP1	0	2.89815	ANP32E	2.6888e-133	1.80938	AASDHPPT	7.52783e-71	0.607726	POLD2	6.47339e-41	0.475418	CSKMT	2.0219e-28	0.577338	PARP2	4.66338e-11	1.85865	VIM-AS1	0.63339	0.617993	FDFT1	2.88907e-174	0.790399	TBCC	0.000273219	1.03998	MRPL1	4.25993e-07	1.08889	ADH5	8.74861e-17	0.864461	LUC7L	8.56995e-56	1.30927	CHD7	1.29193e-16	0.89719	TP53BP1	4.21302e-17	1.14266	CEP70	4.09477e-05	3.02685	PAPSS1
205	HAMP	1.0657e-10	5.04292	HPF1	0	2.59703	C17orf49	1.34286e-132	2.67162	AL034397.3	5.21799e-70	1.20037	RAB33A	8.16519e-41	1.81415	MT-ND2	2.43894e-28	0.48011	LUC7L3	5.06233e-11	1.09498	ING4	0.636877	0.326177	TAF11	1.24529e-173	0.93863	RPS6KA2	0.00027768	2.71058	SMARCE1	4.67095e-07	0.922603	ORC4	9.10914e-17	1.31743	SAE1	1.1931e-55	1.34261	VBP1	1.33993e-16	0.647364	TMSB15B	4.36907e-17	2.73337	BCL7A	4.36023e-05	2.19207	PXDN
206	POLR2K	1.54314e-10	0.710982	TPX2	0	2.71401	CENPK	1.66772e-132	2.63398	CNIH4	6.10125e-70	0.640408	PPIL3	1.27761e-40	0.543857	HSPA6	2.72135e-28	0.296896	FARSB	7.29689e-11	1.59448	OARD1	0.646984	0.152134	RARS	4.34161e-169	1.15758	G0S2	0.000295006	0.634915	RBM6	4.68969e-07	0.857266	CDK2AP1	1.06574e-16	1.30576	CDC26	1.2383e-55	1.32352	ID3	2.03178e-16	0.88308	LMNB1	6.98719e-17	0.575743	PIN4	4.38979e-05	0.940251	GPX8
207	TPX2	2.09923e-10	1.54701	H1F0	0	2.16968	GGH	5.48063e-132	2.54464	MAGOHB	7.01932e-70	0.652487	FYN	1.75874e-40	0.88288	TNFAIP3	4.69228e-28	0.127194	COMMD2	7.47436e-11	1.11062	NTS	0.648725	0.954765	DEPDC1B	5.50043e-169	1.85478	CBX6	0.00033748	1.04341	TAF11	6.14809e-07	0.892665	CKB	1.15063e-16	1.04055	DEPDC1B	1.54226e-55	2.50137	COPS4	2.98925e-16	0.803104	ZNHIT3	1.04011e-16	0.495509	PTS	4.542e-05	1.27423	SELENOM
208	CXCR4	2.30422e-10	0.859925	RRM2	0	2.72459	SPCS2	6.22096e-132	1.18778	CENPX	4.83394e-69	0.642856	MEAF6	2.88089e-40	0.306213	HSP90AA1	4.75376e-28	0.265848	MYL6B	8.11152e-11	1.03344	WBP2NL	0.650388	1.66931	GON7	6.03512e-169	1.69707	SMOC1	0.000344479	3.4887	DPY30	6.3509e-07	0.692406	NDUFAF2	1.3247e-16	1.07393	MTX2	1.68304e-55	1.46412	PAIP1	3.14545e-16	0.758671	HBG2	1.25986e-16	0.372579	SRSF1	4.69594e-05	0.944912	TCEAL8
209	CMSS1	2.74187e-10	1.17615	MEAF6	0	1.92453	OIP5-AS1	9.23395e-132	4.97661	WDHD1	7.26075e-69	1.67836	GABPB1-AS1	8.3703e-40	0.633626	HIST2H2AA3	7.48104e-28	0.297877	TPRKB	8.38759e-11	1.11523	CUEDC2	0.656998	-0.00513724	MT-CO3	3.57981e-168	1.6313	NAPB	0.000346797	1.99607	MOB4	6.68474e-07	0.926269	MCM7	1.37939e-16	0.93507	CCDC167	3.11994e-55	1.25871	ARL16	4.70478e-16	0.866832	MEST	1.43615e-16	0.501151	CCNB1	5.04529e-05	1.53852	AIF1L
210	SUCLA2	3.64976e-10	1.1396	TMEM14A	0	3.44251	BEX4	7.53306e-130	1.55051	NIPSNAP1	1.82026e-68	0.911901	CENPX	2.20471e-39	0.304471	RPL26L1	1.10591e-27	0.0820383	CARHSP1	1.06206e-10	1.0944	MIR4458HG	0.657334	0.200188	IFI30	1.10991e-167	1.00815	PERP	0.000492307	3.25742	KIT	7.38284e-07	2.13457	CFAP20	1.46539e-16	1.15094	KRT18	4.0863e-55	2.85753	ATG10	4.97765e-16	1.27483	SINHCAF	1.89207e-16	0.669453	IMMP1L	5.15902e-05	1.33581	CTNNB1
211	NDUFA8	3.71187e-10	0.824287	DDX1	0	2.4322	FDFT1	1.29595e-129	1.70459	TRIM13	2.07173e-68	0.805025	HARS	3.99468e-39	0.764944	NRARP	1.96005e-27	1.40289	VBP1	1.0634e-10	1.0627	VPREB3	0.657948	1.79597	BCL11A	1.41482e-166	1.18422	RBM6	0.000501759	0.50053	IP6K2	8.07396e-07	0.880091	FKBP3	1.73274e-16	0.883535	CD69	5.96664e-55	2.71496	CAMTA1	5.16951e-16	0.492141	CLSTN3	2.16322e-16	2.66129	TOMM5	5.19879e-05	0.900454	MAGEH1
212	TOP2B	5.06397e-10	0.951165	ITGAE	0	2.10676	TAGLN3	2.77406e-129	4.21114	SRSF9	6.46181e-68	0.497374	LMNB1	4.1225e-39	0.405982	MYLPF	1.9952e-27	1.53101	NAE1	1.18488e-10	1.41016	CX3CR1	0.664982	0.0984095	MRPL1	3.0601e-165	1.02161	MBOAT2	0.00052584	1.36852	HMGB2	9.50425e-07	0.819737	MFSD14A	2.35938e-16	1.74481	VBP1	6.88315e-55	1.19494	DCAF13	6.81e-16	0.83091	CFAP36	3.93905e-16	1.08068	CPSF3	5.24457e-05	1.48869	TMEM14A
213	FAM129C	6.19076e-10	4.97409	MRPS24	0	2.61963	NR2F1	5.07097e-129	3.98724	SLIRP	1.20971e-67	0.454563	HIKESHI	6.58726e-39	0.310042	UBE2V2	1.40152e-26	0.0108951	WDR54	1.43398e-10	1.42712	SOD2	0.669228	-0.14809	CXCR4	5.52193e-163	0.830059	PHLDA2	0.000553399	1.54794	PPIL3	9.67747e-07	1.00426	SRSF6	2.39958e-16	1.02744	HMGN5	9.72797e-55	1.92172	VEZT	7.5394e-16	1.00076	MAP1A	4.74277e-16	2.001	PLAU	5.34783e-05	2.64679	HAND2-AS1
214	HACD3	7.34091e-10	0.919925	TPBG	0	5.95666	PMF1	9.74712e-129	2.19149	ZNF667-AS1	2.16466e-67	1.06985	RBM8A	6.99299e-39	0.333334	C1orf56	2.09008e-26	0.679994	SACS	1.50496e-10	2.19063	TNNI3	0.670782	1.52756	TSPO	1.66926e-162	0.770507	PCNP	0.000628597	0.281001	MT-ND4L	1.08559e-06	0.976196	CCDC28B	2.80289e-16	1.51122	ANAPC15	1.28607e-54	1.30997	ARL6IP6	9.11598e-16	0.767729	CRIPT	1.07561e-15	0.549993	SRSF6	5.45701e-05	0.955013	FKBP7
215	CCNB1IP1	7.34213e-10	1.07327	NDC80	0	3.70832	DYNLT1	1.0767e-128	1.35421	STMN3	4.40317e-67	1.91793	HDAC2	1.32622e-38	0.292521	YWHAG	2.49206e-26	0.111323	AP1S1	1.60446e-10	1.11835	SDHAF3	0.673583	0.183406	HIST1H2AJ	1.70971e-162	2.65588	Z93241.1	0.000655168	1.82803	TPRKB	1.10027e-06	0.689073	HAUS1	3.23034e-16	0.962715	PFDN4	1.10493e-53	1.13407	HNRNPH1	1.10632e-15	0.505747	PLA2G2A	2.76543e-15	4.66376	TNFAIP3	6.9981e-05	1.17794	GPR17
216	YWHAG	7.6974e-10	0.815966	HES4	0	4.17921	UBE2V2	2.19991e-128	1.74225	MTX2	7.42584e-67	0.689058	SRPK1	2.3008e-38	0.446005	C17orf49	9.5626e-26	0.197941	RFC3	1.71293e-10	1.74462	STC1	0.678084	2.14663	HARS	1.20961e-161	1.27554	AXIN2	0.000668946	4.01464	WDR54	1.12365e-06	1.27366	TBPL1	4.65073e-16	1.07313	RPL17	1.1318e-53	1.10564	ATP5A1	1.2097e-15	5.16139	TAF11	3.10815e-15	0.584137	CUEDC2	7.10958e-05	0.917752	CCND2
217	HARS	9.90628e-10	1.4821	MRPL13	0	1.96179	DPY30	3.99826e-128	1.59916	ELAVL1	1.01018e-66	0.54428	DMD	4.15803e-38	1.80524	RAB3A	2.85441e-25	0.674433	HMBS	1.78735e-10	1.30493	PRPSAP2	0.683235	0.26609	HNRNPH3	1.53026e-161	0.736946	DUSP2	0.0007005	0.459251	BAZ2B	1.15296e-06	0.90285	NGRN	5.4912e-16	1.15159	CSE1L	1.83241e-53	1.3499	HAUS1	1.22108e-15	0.635992	PPP3CA	3.13268e-15	0.614059	CRIPT	7.66132e-05	1.04502	SNCA
218	FBXO5	1.22588e-09	1.79263	ARPP19	0	1.87645	EEF1E1	4.304e-128	2.52071	FANCL	1.24038e-66	1.08629	ARID4A	1.37248e-37	0.461041	RAB39B	3.41422e-25	2.10224	MRPS9	1.80682e-10	1.33417	PCNP	0.68743	-0.00551477	MRPS10	2.59044e-161	0.880396	ABLIM1	0.000941527	2.68399	EIF4E	1.15889e-06	0.637341	RBM4	6.66623e-16	1.0593	FBXO22	2.48564e-53	1.74006	ATP5B	1.29653e-15	5.10363	PHF6	3.49175e-15	0.727352	SRP9	8.04097e-05	0.756495	USP11
219	MT-CO2	1.4773e-09	1.47763	SNHG16	0	4.80627	RPAIN	2.11767e-127	1.84477	LINC00539	2.08461e-66	3.04074	HIST1H2BH	1.42086e-37	1.84442	BAZ2B	3.68673e-25	0.107154	PHF6	1.86438e-10	1.37159	ZNF626	0.689644	0.430512	MIS18A	1.36185e-160	1.27955	MT-ND2	0.0010116	0.616088	PCNP	1.18307e-06	0.639268	JAM3	8.16939e-16	2.02846	NCBP2	4.81617e-53	1.2534	GNB2L1	1.35985e-15	5.1911	BDH2	4.34269e-15	0.960599	DCAF13	8.41772e-05	1.27372	NCAM2
220	MEAF6	2.00347e-09	0.699162	RO60	0	5.2348	AURKB	9.40881e-126	2.64914	ANKRD36C	1.25113e-65	1.11963	SLC9B2	1.44634e-37	1.93526	BIN1	5.98869e-25	-0.161653	IMMP1L	1.88891e-10	1.22694	SLC25A37	0.690144	-0.0654409	MT-ATP8	2.76707e-158	1.39088	ERGIC2	0.00102555	0.501884	USP10	1.21892e-06	0.720846	PHGDH	1.00409e-15	1.30803	COPS8	5.68171e-53	1.24186	ING4	1.36993e-15	1.16571	AHI1	9.66835e-15	1.2783	PRKRA	8.79526e-05	1.22185	AHNAK
221	CKAP2	2.2955e-09	1.04754	FMC1	0	2.80024	MIR99AHG	4.45461e-125	3.79867	PAPSS1	2.01191e-65	0.646895	AC020916.1	1.70531e-37	0.693563	PRKRA	6.65725e-25	0.137017	PLCG2	1.97285e-10	1.15256	CIAPIN1	0.691923	0.21578	PTS	1.91781e-156	1.08342	MT-ND1	0.00116607	0.831349	COPS4	1.43647e-06	0.842651	ARL2	1.28317e-15	1.29414	C16orf87	1.33798e-52	1.42438	PKIG	1.40745e-15	1.5805	SRP19	9.89313e-15	0.495176	RTKN2	9.36294e-05	3.04188	NFIA
222	STRAP	3.94662e-09	0.653797	STMN4	0	4.35066	NSG1	2.2107e-124	4.67425	POLR2C	2.40023e-65	0.599643	TOP2B	5.93218e-37	0.420914	AC015912.3	9.39721e-25	0.423764	PHACTR1	3.30266e-10	0.951473	MRPL42	0.698565	0.0217814	NME2	1.26582e-155	1.0774	GPR153	0.00118031	3.92962	ZEB1	1.44333e-06	2.15979	STMN3	1.9055e-15	2.53159	JPX	2.65881e-52	1.13771	RUVBL1	1.46003e-15	0.895887	DNAJC9	1.65767e-14	0.575051	EGR1	9.39028e-05	0.90441	TSC22D1
223	SLF1	4.047e-09	1.55115	SCOC	0	2.57281	POLD2	7.50813e-124	2.15974	ODC1	4.25794e-65	0.584196	EBP	1.12024e-36	0.507773	DNASE1L3	1.15397e-24	0.921811	MRPL50	3.42264e-10	1.08431	MIAT	0.703328	-0.160206	PSMA6	6.63244e-154	0.855628	EFNB2	0.00124577	2.45719	ACYP1	1.5696e-06	1.17343	ZNF883	1.9482e-15	3.05613	RAB27B	3.03903e-52	4.40145	ATP5L	1.56693e-15	4.97834	JAKMIP2	3.39697e-14	2.54169	NGRN	9.66586e-05	1.18207	NDN
224	WDR54	4.99713e-09	1.35329	MPHOSPH6	0	2.52196	GLO1	1.2858e-123	1.73248	KLHL23	4.3734e-65	2.12313	DNAJB4	1.75957e-36	0.655552	SEZ6L	1.32872e-24	1.71214	WDHD1	4.16622e-10	2.27074	MARCO	0.704855	-0.702444	FBXO5	8.91074e-154	1.65583	ZNF532	0.00124729	1.50791	SCOC	1.57565e-06	0.808207	ZNF711	2.7127e-15	2.76893	ESF1	4.22532e-52	1.2278	C14orf2	1.6304e-15	4.86721	RGS17	4.80776e-14	3.58878	NIPSNAP1	0.000109322	1.7061	CFAP20
225	ZRANB2	5.16273e-09	0.823654	CENPX	0	2.08531	SNHG14	1.0549e-122	4.73202	CCDC167	4.48858e-65	0.478626	SQLE	1.87066e-36	0.551101	SUMO1	1.70792e-24	0.0374398	MT1F	4.19609e-10	2.06992	FAM234B	0.70554	0.89048	MRPL27	1.13344e-152	0.714105	ST8SIA1	0.00149608	2.68387	BDH2	1.6719e-06	1.32109	PYCR1	2.78627e-15	1.76611	SKA2	5.29385e-52	1.20283	ATP5G2	1.69396e-15	4.90417	ROBO2	4.81972e-14	3.21911	NDC80	0.000110265	1.93831	CHL1
226	RAD1	5.72658e-09	1.49487	TLE4	0	2.06196	VRK1	1.09271e-121	2.46196	MSI2	1.08557e-64	0.912842	MNDA	3.54701e-36	-0.0381218	GLO1	2.35052e-24	0.0550959	TOP2B	4.36048e-10	1.11839	DACT3	0.716876	1.06912	WDR54	3.66304e-152	1.12039	HIST1H2AG	0.00164784	1.4422	COMMD3	1.76084e-06	1.16612	HMGB3	3.05096e-15	0.74399	RPS17	5.53999e-52	1.59745	ATP5E	1.78216e-15	4.91515	APOC2	8.159e-14	1.93933	TBPL1	0.000110581	1.28941	TLE1
227	HIST1H2BH	5.90789e-09	2.33417	RBIS	5.36772472286354e-310	4.58812	OCIAD2	6.65782e-121	2.69038	TPRKB	1.4991e-64	0.463902	ABI2	7.64432e-36	0.585816	CDC26	3.7648e-24	0.112319	HMGN4	4.67363e-10	1.8002	ZNF785	0.719369	0.870734	ELAVL1	1.05903e-149	0.728802	CDC42EP4	0.00182362	1.57801	TCTEX1D2	2.00622e-06	1.74851	MSH2	3.5164e-15	1.49675	ACAT2	5.95956e-52	1.36879	CFAP20	1.80011e-15	0.931044	HIST1H4C	9.97646e-14	-0.0263251	DUSP2	0.0001138	1.35599	IGFBP2
228	ZEB1	6.35136e-09	2.35847	MRPL22	0	1.95551	C18orf32	5.38802e-120	2.22047	HLTF	2.58005e-64	1.01707	SPATS2	1.22616e-35	0.831501	PON2	6.43727e-24	0.26536	PCNP	5.55127e-10	1.02522	KLHL3	0.727238	1.76989	SLIRP	1.16068e-149	0.710938	NR4A3	0.00199936	0.408601	CACNB4	2.02168e-06	2.08307	COMMD2	3.69992e-15	0.967095	MFSD14A	6.31225e-52	2.02462	GPX1	1.8322e-15	4.8322	2006-03-01	1.02287e-13	0.686288	ZNF711	0.000114217	2.87574	NLGN4X
229	GABPB1-AS1	7.05686e-09	1.10229	SNRPA1	0	2.08856	PSMA6	1.71339e-119	1.51955	FBXO22	6.57565e-64	0.910252	PHLDA2	7.40815e-35	1.72545	PFDN1	1.66306e-23	0.0648089	TATDN1	5.61232e-10	1.08234	CCDC28B	0.731539	0.237315	SNCA	1.33639e-147	0.779214	MTA3	0.00204773	1.04994	OTUD6B-AS1	2.38069e-06	0.836914	VBP1	4.95169e-15	0.809766	CTHRC1	7.73694e-52	3.7014	SQLE	1.92755e-15	0.847243	AL034397.3	1.14269e-13	1.14794	TPSAB1	0.000116258	3.32103	HNRNPR
230	SPC25	7.47969e-09	1.67682	MIS18A	1.06855e-307	3.19476	CFAP20	4.66426e-118	2.46576	VPS72	5.65211e-63	0.586349	VRK1	3.76936e-34	0.519923	HCAR3	1.83296e-23	0.749443	RFC5	6.90981e-10	1.85993	RBMX	0.735655	-0.0953899	PPIL3	7.40251e-147	0.849948	SMARCE1	0.00210702	0.243689	HPF1	2.46803e-06	0.951726	TP53BP1	5.37006e-15	1.55314	APP	9.95455e-52	1.24645	ATP5O	2.33751e-15	4.94515	DTD1	1.52214e-13	0.63228	PKIG	0.000119917	1.96248	DPYSL3
231	SNCA	7.96475e-09	0.89907	NCBP2AS2	1.4886e-307	6.53906	MARCKSL1	1.92198e-117	1.76636	CFAP298	6.55723e-63	0.976587	GPT2	4.74618e-34	2.28964	RBM6	3.51843e-23	0.125048	POLR2K	8.26827e-10	0.982553	NRAV	0.738956	0.758451	MED4	8.8888e-147	0.692545	H3F3B	0.00212819	0.631081	LUC7L	2.50328e-06	0.785328	MSI2	6.1762e-15	1.29393	TTC3	1.17761e-51	1.16892	GLOD4	2.54207e-15	0.647846	SFXN1	1.60741e-13	0.914055	MTX2	0.000123719	1.1963	ATXN10
232	BET1	7.98102e-09	1.06295	AC010642.2	1.85439e-304	3.14939	CENPN	4.48165e-117	2.59903	CNPY2	3.56867e-62	0.727186	PTTG1	7.17798e-34	0.247618	HIST1H1C	1.04882e-21	-0.0482967	RNF5	8.6866e-10	1.06724	IFT80	0.739359	0.665958	MT-ND1	1.79897e-146	1.34523	CLEC9A	0.00254057	1.95762	PRKRA	2.51431e-06	0.92728	ZC3H8	8.74861e-15	1.55388	RAD1	3.19997e-51	1.8124	LMNB1	2.74085e-15	0.667046	ADH5	1.7697e-13	0.344185	PSMA6	0.000126017	0.800668	POSTN
233	HLTF	8.60752e-09	1.50963	PSMA6	3.91477e-304	1.66159	DAAM1	8.45263e-116	2.26561	TAF11	6.58775e-62	0.601999	HIST1H1E	1.1621e-33	0.566223	ZCCHC10	1.49088e-21	0.150149	FNBP1L	1.20373e-09	1.2326	TCL1A	0.740626	1.38508	SAAL1	6.05342e-146	1.32306	RPL17	0.00268873	0.165126	HAT1	2.75271e-06	0.809259	C12orf57	8.83828e-15	0.717151	CCNB2	3.40787e-51	1.57727	ANAPC13	2.74653e-15	0.645034	TM7SF2	2.74752e-13	1.45843	IDI1	0.000128863	0.780315	TAF7
234	RPS17	8.76854e-09	0.693048	NDUFA7	2.18387e-303	2.37553	HAT1	2.80818e-115	2.08248	TMEM38B	1.02551e-61	0.988144	DBN1	3.65225e-33	1.16086	PFDN6	1.95287e-21	0.110228	SVBP	1.30553e-09	0.919283	CISD1	0.741272	0.127855	MRPS9	1.12358e-145	1.02004	ZDHHC13	0.00282991	1.76025	MED21	2.79356e-06	0.97317	NME2	1.06097e-14	1.12941	SSBP3	3.77022e-51	1.50275	GLTSCR2	3.40244e-15	5.06213	LUC7L	2.92755e-13	0.528876	NMT2	0.000129774	2.90908	FOS
235	ALDH7A1	9.28666e-09	1.28747	SFRP1	1.15068e-300	4.95093	CDH2	1.26594e-114	3.78336	NAXE	2.95144e-61	0.685462	APOO	4.23568e-33	0.711469	INSR	4.4308e-21	0.456536	HMGN5	1.34467e-09	1.30091	SMCR5	0.746215	0.448541	HIST1H2AM	6.51526e-144	2.62275	ZNF608	0.00283318	1.54138	SDHAF3	3.01822e-06	0.966699	ELOVL6	1.31968e-14	2.74794	NME1	3.91605e-51	1.36224	PAWR	3.51552e-15	2.59975	DACH1	3.22539e-13	2.40492	SAR1A	0.00013125	1.01219	TJP1
236	ARL4C	1.28722e-08	0.683673	NUDT11	1.06083e-299	5.11403	FBXO5	6.78265e-114	3.17976	CEP290	2.3326e-60	1.04026	PTS	2.31459e-32	0.563078	AC010642.2	1.05951e-20	0.124894	UBE2E3	1.38809e-09	1.03737	XCL2	0.750884	1.80743	CCNB1IP1	8.05567e-144	0.814565	CAMTA1	0.00302028	0.206502	SUCLA2	3.11073e-06	1.08672	RNMT	1.33328e-14	0.793969	CCNA2	3.61243e-50	2.00037	SFXN1	4.01227e-15	1.16816	EBP	3.96974e-13	0.591523	ROBO2	0.000138956	4.55049	SPRY1
237	MT-CO1	1.63117e-08	1.69865	PMF1	1.49089e-299	2.3113	RFC4	1.49824e-113	2.7318	S100P	2.64851e-60	0.655317	HNRNPR	2.53793e-32	0.287233	MRPS9	1.60804e-20	0.190771	CRIPT	1.43504e-09	1.00862	OLIG2	0.753476	1.35252	RFC5	1.02733e-143	1.58694	MUC12	0.00344321	2.64911	C12orf65	3.11528e-06	1.74189	MORF4L2	1.41386e-14	0.752312	KMT2A	5.04675e-50	1.33792	RBM4	5.18243e-15	0.987264	SMARCE1	5.67389e-13	0.393554	NR4A3	0.000142007	1.06973	PCDH9
238	CSE1L	1.67667e-08	0.955305	GNG10	4.84687e-299	2.5339	HILPDA	3.3396e-113	2.55931	TIA1	7.27254e-60	0.55948	AUTS2	4.12054e-32	1.334	APOBEC3A	2.83395e-20	1.25039	PHAX	1.50297e-09	1.19065	MN1	0.754891	0.868279	HIST1H2BH	1.66515e-142	2.24261	HDGFL3	0.00356103	1.17323	PPA1	3.34249e-06	0.6689	HNRNPH1	1.54493e-14	0.827962	ZNHIT3	7.55799e-50	1.18801	COMMD3	6.0261e-15	0.910179	NDUFC2	7.02393e-13	0.327294	RNF2	0.000146378	1.26484	FHL1
239	NKG7	2.00761e-08	0.701655	HAUS1	3.7659e-297	2.23568	ADH5	1.9337e-111	1.57181	GRB10	7.6539e-60	2.73302	PAFAH1B3	4.50205e-32	0.190114	NDUFA5	2.84649e-20	-0.0226616	ODC1	1.54506e-09	1.09798	RNF146	0.757517	0.152577	ALDH7A1	2.42941e-142	1.15135	ANKRD36	0.00424437	1.35025	NSD2	3.45059e-06	1.48294	SAE1	1.8222e-14	0.827326	SACS	8.58367e-50	2.26083	MRPL27	6.06169e-15	0.62699	JPX	7.45594e-13	0.42552	SFXN1	0.000157859	1.56428	TMEM176B
240	CFAP20	2.15507e-08	1.04273	GLO1	4.85652e-297	1.88939	GPM6A	3.95193e-111	4.13951	RFC5	7.75418e-60	1.21199	H2AFY2	5.8274e-32	0.78389	ST18	3.58323e-20	2.41726	MRPL1	1.79492e-09	1.15481	COL6A3	0.766029	0.676051	CNOT9	2.83953e-142	1.36603	SRP19	0.00442116	0.288309	EXOSC8	3.85486e-06	0.590319	CRYZL1	1.8683e-14	1.18549	DHCR24	9.04815e-50	2.87984	ATP5G3	6.19983e-15	4.96343	ISG15	1.0555e-12	0.304937	USP11	0.000159343	1.35298	SYNE2
241	LTA4H	2.43624e-08	0.576764	GPM6B	1.21686e-296	3.09787	ENAH	4.9897e-111	4.06905	POLR2B	7.79133e-60	0.58774	SGK1	9.5395e-32	0.501328	DMAC2	4.536e-20	0.253409	ZWILCH	1.98146e-09	1.66512	HIGD1A	0.768244	-0.0337726	CUEDC2	1.04967e-141	0.630144	C1orf21	0.00485422	1.48921	PTTG1	4.34758e-06	0.64748	DPY30	2.52395e-14	0.716719	CDC23	1.19913e-49	1.70847	PPP3CA	6.28425e-15	0.811865	POLR2C	1.27152e-12	0.529346	C17orf49	0.00017112	1.5162	LMO4
242	AK6	2.55924e-08	0.887785	RBM4	1.36712e-296	2.69113	DBN1	8.14272e-111	3.53701	GPN1	1.79126e-59	0.709338	NME1	2.01218e-31	0.250059	CLEC9A	5.32286e-20	1.14274	MPHOSPH6	2.83109e-09	0.984592	ISG15	0.771	-0.0375032	EEF1E1	1.56552e-141	1.14091	HEY1	0.00580968	1.80546	HIST1H2AC	4.54565e-06	1.51343	PKIG	2.72392e-14	1.66314	EIF4E	1.78776e-49	1.07561	ABI2	7.34046e-15	1.04728	C12orf73	1.33664e-12	0.935653	VPS72	0.00017775	1.12105	TMSB15A
243	PARPBP	2.80201e-08	1.97278	CENPK	5.09305e-293	2.73923	BRIX1	2.5422e-110	2.20124	CSTF3	2.20987e-59	0.780201	PSMD14	2.07005e-31	0.284501	PSMA4	6.82752e-20	0.0637926	C12orf73	3.06313e-09	1.52438	C3	0.781907	0.729451	NDUFA8	1.21917e-140	0.693252	MSMO1	0.00586627	0.615873	EEF1E1	5.1321e-06	1.08355	USP11	2.911e-14	1.20229	RNF2	1.9769e-49	1.42888	MRPL50	7.98694e-15	0.73076	HAUS1	2.42665e-12	0.390585	TUG1	0.000182989	2.04029	CHD9
244	C12orf65	4.34454e-08	1.73033	UCHL1	5.48695e-293	3.45009	WDR54	7.31794e-110	2.71707	CCNB2	5.89569e-59	0.569887	TMEM237	3.06565e-31	1.07402	TAF11	3.11587e-19	0.111279	SAAL1	3.13182e-09	1.74375	RBM6	0.781953	0.0392475	CCDC58	6.50452e-140	1.56009	PTPRG	0.00612401	2.69476	NAE1	5.2579e-06	1.0009	MEIS2	3.66113e-14	1.78925	PRIM1	2.92861e-49	1.63365	TPGS2	9.51604e-15	0.630836	STMN3	2.65538e-12	1.48665	MAP3K13	0.000202437	0.87005	ARL3
245	DMAC2	5.73326e-08	1.21459	HIKESHI	1.5632e-291	1.9751	NDUFA7	8.77716e-109	2.11666	HAT1	9.11478e-59	0.523093	EIF4E	3.22153e-31	0.226182	CHURC1	3.141e-19	0.0537604	NGRN	3.25692e-09	1.0168	EOMES	0.782899	1.66397	ALOX5AP	1.79683e-137	0.611145	ZSCAN18	0.00705672	1.27677	MEAF6	5.42855e-06	0.67367	C12orf73	4.06982e-14	1.59638	CDC20	2.99379e-49	1.86722	JAML	1.08844e-14	0.657843	ANAPC13	2.90453e-12	0.389044	TCEAL8	0.000205073	1.02113	METRN
246	SAE1	6.75662e-08	0.805606	CNIH4	1.99903e-291	1.93756	MCM3	4.15402e-108	2.17049	BUB3	1.03501e-58	0.419863	H1FX	3.45598e-31	0.269553	NKTR	8.27463e-19	0.0898041	FDFT1	3.47846e-09	1.03223	RPL26L1	0.787727	0.0490536	CPSF3	2.69042e-137	0.929438	SARNP	0.00734263	0.201634	MIR155HG	5.65241e-06	2.18511	PPAT	5.46218e-14	1.80418	TP53BP1	4.8658e-49	1.75437	ACYP1	1.1153e-14	0.978077	CMA1	3.3847e-12	4.577	TIA1	0.000217506	0.851896	STRAP
247	SAAL1	6.9993e-08	1.47025	FANCL	4.78705e-291	3.52297	SLIRP	4.75585e-108	1.06619	IGF1R	1.68854e-58	1.42611	APP	4.04106e-31	0.272428	TNRC6B	8.67783e-19	0.0482043	APOO	3.63497e-09	1.43336	NOL12	0.790834	0.25111	JPX	3.07221e-137	0.665368	TMTC2	0.00812094	2.24085	CKS1B	5.6988e-06	0.710775	GATA3	5.48593e-14	4.49936	CCDC90B	5.33213e-49	1.10893	CRIPT	1.23803e-14	0.746255	KIFAP3	4.41757e-12	0.935239	PARP2	0.000222418	1.61886	FST
248	ZNF43	7.43693e-08	1.93926	CIAO2A	5.85576e-285	5.49162	MYO10	6.14594e-108	4.072	RARS	1.90019e-58	0.883141	OCIAD2	4.96233e-31	0.368553	FPR1	1.27368e-18	-0.0400312	SUCLA2	4.23811e-09	0.996922	HIPK2	0.796026	0.151164	INSIG1	6.74888e-137	1.03632	AKT3	0.00828379	1.72488	SRPK1	5.88294e-06	0.842738	OARD1	5.56258e-14	0.89047	PAM	6.11544e-49	2.44447	C17orf49	1.32651e-14	1.17605	HOXB-AS1	4.65691e-12	3.17548	MRPL13	0.000224728	0.73637	COL2A1
249	CSTF3	7.51599e-08	1.23021	PAX6	6.30831e-285	5.41683	TPGS2	8.92848e-107	1.81499	C12orf73	2.79485e-58	1.05936	PON2	3.9934e-29	0.557564	EIF4A1	2.44609e-18	-0.0747737	AK6	5.24719e-09	1.23069	OLFML3	0.798304	0.273875	LUC7L3	4.69711e-136	0.648767	BBIP1	0.00859355	0.666339	RUFY3	5.97901e-06	1.36383	UPF3B	6.22852e-14	0.970513	CEP290	6.58535e-49	1.83128	ANAPC15	1.71985e-14	0.675336	HCAR3	7.87179e-12	2.13335	TSC22D1	0.00022642	0.926643	PARVA
250	RRM2	8.60572e-08	1.35169	TMEM97	5.78526e-284	2.59632	PGRMC1	1.18143e-106	1.99543	USP11	3.4929e-58	0.720311	PRPSAP2	1.48595e-28	0.436025	RNF5	4.79736e-18	0.0375368	RNF2	6.21985e-09	1.00709	PDGFRB	0.798775	0.702057	CFAP298	5.31874e-136	1.11039	EHBP1	0.00916572	1.08348	TMEM38B	6.41454e-06	1.33486	LUC7L	6.23208e-14	0.908921	MEG3	7.29844e-49	1.38994	PRKRA	1.77039e-14	0.771972	HSPG2	9.92067e-12	1.30588	ATXN10	0.000239923	0.796475	SRP9
251	ACYP1	9.52432e-08	1.03243	ODC1	1.04348e-280	2.20296	NUF2	7.75631e-106	2.97818	CSE1L	3.96243e-58	0.615601	TBPL1	3.86677e-28	0.341946	BTG1	6.45648e-18	0.092862	DPCD	6.52827e-09	1.2483	VPREB1	0.803738	0.899255	MRPL42	1.27528e-133	0.556069	FAM172A	0.00957085	0.743905	USP11	6.96194e-06	1.13563	PSMA6	6.88727e-14	0.957537	ZNF667-AS1	7.63778e-49	1.90003	TCEB2	1.88035e-14	4.68979	CRYZL1	1.72284e-11	0.62529	ZNF667-AS1	0.000241202	1.65501	NT5C3B
252	NARS	1.00487e-07	0.706603	TMEM237	1.63136e-277	3.99537	UBE2V1	2.80168e-104	2.40662	WDR34	7.5902e-58	1.17433	DNAJB6	5.68718e-28	0.299182	EIF4E	1.06043e-17	-0.012005	RNF34	7.56675e-09	1.40606	KRBA2	0.804839	0.591924	RETN	1.89094e-132	0.632474	INSM1	0.00961502	3.20109	ACAT2	7.27713e-06	0.848281	OTUD6B-AS1	7.01088e-14	0.894639	CCNB1	1.20789e-48	1.72912	ERI3	1.88683e-14	0.779503	ADARB1	2.42559e-11	3.19598	BRIX1	0.000245894	1.13665	FAM229B
253	SLC39A10	1.03835e-07	0.924496	MYL6B	1.51306e-275	1.92972	SOX9	2.90338e-101	5.56385	CDC26	8.78445e-58	0.491248	KPNA2	1.4606e-27	0.222423	CRYZL1	1.18271e-17	0.150998	SQLE	7.88073e-09	1.45933	USP27X	0.807915	1.20775	HIST1H2AI	2.85422e-132	2.55452	IFT43	0.0109883	0.824034	NCBP2	7.34612e-06	0.726091	BUB3	8.33872e-14	0.711229	DDX3Y	1.3034e-48	1.31322	EIF4E	1.88958e-14	0.497842	BEX2	2.67204e-11	0.768989	CSF2	0.000246369	6.93812	PHLDA1
254	TBCC	1.05168e-07	1.33951	DYNLT1	5.20525e-271	1.38657	RAD51AP1	1.53837e-100	2.47662	HPF1	1.64543e-57	0.604005	CLASP2	2.57504e-27	0.474526	WDR54	1.32988e-17	0.165961	ABI2	7.89409e-09	1.34386	INHBA	0.810064	0.169985	HACD3	3.77083e-132	0.718302	MT2A	0.0112505	0.481322	PHAX	8.20024e-06	1.06027	EAPP	1.11916e-13	0.780205	ITGB3BP	1.5456e-48	1.23876	SRPK1	2.38536e-14	0.756333	DLK1	3.54071e-11	0.822261	CD55	0.000249973	0.639762	HIST3H2A
255	COPS8	1.1001e-07	0.816078	SOX4	1.47367e-269	1.4949	B3GAT2	2.5113e-100	4.57422	ARL16	1.85574e-57	0.5648	HSPB1	6.42859e-27	0.472217	ARID4A	1.51397e-17	0.0765656	SLF1	7.92209e-09	1.52492	ZFP1	0.812432	0.833822	YWHAG	1.29942e-130	0.659419	RGS16	0.0117841	0.87064	UBE2E3	8.99916e-06	0.570948	BCL11A	1.12677e-13	1.2305	PHAX	2.19132e-48	1.37751	ATP5J2	2.69731e-14	4.8063	DYNC1I2	3.61578e-11	0.288929	EXOSC9	0.000250171	1.17781	XKR4
256	KNOP1	1.24316e-07	0.926491	GLOD4	3.387e-269	2.08405	GAP43	3.60844e-98	3.64403	USP10	3.29665e-57	0.429231	MIDN	7.11404e-27	0.268412	CST7	2.04681e-17	1.13821	FBXO21	8.20693e-09	1.32962	MSX2	0.813411	1.44977	NUCB2	1.269e-129	0.593294	SCD5	0.011832	2.41118	SPCS2	9.93399e-06	0.589171	CTNNB1	1.44563e-13	0.708267	PFDN6	2.96443e-48	1.15537	ATP5I	2.92916e-14	4.67337	PPIL3	3.63964e-11	0.557587	SUV39H2	0.000278508	2.1085	GSTA4
257	JPX	1.33309e-07	0.76094	HNRNPH2	1.04115e-264	1.96174	DYNC1I2	5.09245e-98	1.41201	ALKBH2	3.67159e-57	1.26908	FGR	1.14965e-26	0.0131827	GEM	2.54831e-17	0.639646	TSN	8.61961e-09	0.997351	GABBR1	0.815672	0.992484	SOX4	4.0647e-129	0.467592	AC108134.2	0.0118604	2.34661	SKA2	1.05382e-05	0.568242	HNRNPH3	1.76301e-13	0.73744	PSMD14	8.30135e-48	1.13378	MRPS10	3.21816e-14	0.685038	HIST1H2BD	4.33024e-11	1.96865	OARD1	0.000299391	1.10143	TEAD2
258	PGRMC1	1.39323e-07	0.662053	CFDP1	1.14793e-264	1.58516	CCNB2	2.33357e-97	2.28686	ACTL6A	1.09562e-56	0.523131	ATXN10	1.23193e-26	0.254927	JPX	3.41601e-17	0.0321852	RPS17	9.64407e-09	1.36526	PLAU	0.820251	0.00876845	SRI	6.06738e-129	0.611212	HIKESHI	0.0119698	0.171108	C12orf57	1.06777e-05	0.552818	NME7	1.99506e-13	1.7595	SCOC	9.1096e-48	1.16028	CMSS1	3.24034e-14	0.950751	TEX9	4.99649e-11	2.60836	RFC3	0.000315771	1.66508	SUMO1
259	HIST1H2AM	1.4785e-07	2.27323	KCNQ2	3.739e-264	5.6141	GET1	1.26163e-96	4.25259	ARL6IP6	2.38908e-56	0.487598	UPF3B	1.50447e-26	0.401736	HIST1H1D	3.8033e-17	-0.14051	ZRANB2	1.04077e-08	0.993084	NRSN2	0.824433	0.776478	BCL7A	2.85731e-128	1.66591	SNHG12	0.0120588	0.200999	SRI	1.07557e-05	0.542074	HMGN5	2.18953e-13	1.48701	MRPS9	9.21715e-48	1.40938	TPRKB	3.55353e-14	0.508713	TRIB2	5.12343e-11	1.77389	DNAAF2	0.000344924	1.37216	CHD7
260	NDUFA7	1.48479e-07	0.878287	CSE1L	9.25963e-264	2.45723	C3orf14	2.10088e-96	2.7665	ERH	3.06839e-56	0.360175	GPN1	1.65614e-26	0.431929	ZNF331	4.19636e-17	0.34813	DUSP6	1.04412e-08	0.966542	DLEU1	0.82678	0.597681	FCN1	5.9175e-126	0.878308	PTPRF	0.0134949	2.24144	PRRC2B	1.15161e-05	0.947242	SLC38A1	2.23639e-13	1.56534	RNF5	1.0009e-47	1.10528	CNPY2	5.42296e-14	0.667882	IMMP1L	5.55416e-11	0.450134	ATG10	0.000352101	1.54477	ZNF536
261	RFC5	1.51684e-07	1.68465	IDI1	1.40397e-262	1.78726	VCAN	2.09614e-95	1.34649	PAWR	3.30522e-56	2.41959	RAB39B	7.08661e-26	2.57007	AL138963.3	4.33467e-17	0.855904	RCN1	1.24301e-08	1.13391	LINC01560	0.827933	0.892348	CCDC28B	6.33339e-126	1.17899	MATN2	0.0137621	2.18141	AREG	1.17619e-05	2.43515	KCNQ1OT1	2.45365e-13	1.11975	RFC3	1.39066e-47	1.83027	PSMA2	5.87156e-14	0.719249	ENO2	5.88425e-11	1.73027	CENPV	0.000353295	1.84236	SFRP1
262	HNRNPH3	1.54551e-07	0.610051	GIHCG	3.59938e-262	5.61807	SNHG17	6.45682e-95	5.54769	BCL7A	3.43107e-56	1.19418	BUB3	1.92856e-25	0.218419	DYNLT1	5.11428e-17	0.0279942	PRIM1	1.43488e-08	1.31759	ZNF48	0.828792	0.716599	CDC26	9.9952e-126	0.648422	IFITM1	0.0143311	0.981315	KLHL23	1.29395e-05	2.41229	EEF1E1	2.97534e-13	1.21062	TMEM14A	1.5037e-47	1.50672	VPS72	9.92791e-14	0.7915	C11orf49	6.20031e-11	1.25997	C12orf73	0.000357165	1.5299	NTM
263	TMEM14A	1.57962e-07	1.17844	NCBP2	9.66273e-262	2.01318	EIF4E	2.78518e-93	1.44318	MT-ND4L	8.02561e-56	0.688194	CLDND1	2.26587e-25	0.370082	PRPSAP2	7.80416e-17	0.13307	HLTF	1.44512e-08	1.46453	SLC25A15	0.82903	1.1248	ZWILCH	1.03976e-125	1.55909	APC	0.0143443	0.556256	MTX2	1.30103e-05	0.857421	BNIP3	3.04474e-13	1.05714	MYCN	1.79291e-47	4.16804	NCBP2	1.00248e-13	0.627948	PBX1	6.88627e-11	1.03269	NDUFA5	0.000376018	0.690307	TNFRSF19
264	NAXE	1.64704e-07	0.781925	PHGDH	3.68712e-259	2.7294	MORF4L2	8.97791e-93	1.2601	KMT2A	9.43452e-56	0.592773	UBE2V1	6.33754e-25	0.334809	UPF3B	8.80041e-17	0.117102	FBXO22	1.62479e-08	1.32721	MPP3	0.829369	1.73294	CD55	1.41626e-125	0.604134	UPF3B	0.0156306	0.339855	PSMA2	1.33394e-05	0.829007	MRPL27	3.08398e-13	0.729164	RAD51	1.84433e-47	3.3621	TBCC	1.3477e-13	1.24975	HNRNPR	9.72206e-11	0.229951	IL1B	0.000429587	0.759101	NES
265	ITGAE	1.75722e-07	0.721911	PTMS	1.20604e-257	1.62444	MSMO1	9.04713e-93	2.6904	SAE1	9.93276e-56	0.45802	AP2B1	9.58548e-25	0.271883	UBE2V1	9.14332e-17	0.00448096	SRSF6	1.69995e-08	0.909856	MEX3B	0.832921	0.664804	SRSF9	1.24863e-124	0.6206	EDIL3	0.0157524	3.05642	TBCC	1.45133e-05	1.35797	PPIL1	3.16289e-13	1.3096	CISD1	1.91734e-47	1.1766	ZNF292	1.63631e-13	0.596401	MTX2	1.16156e-10	0.553687	RAD1	0.000479322	1.47679	CENPX
266	CNPY2	1.80706e-07	0.763729	CENPU	3.3039e-257	2.32152	SFRP2	1.97107e-92	4.01007	PGRMC1	1.09305e-55	0.378569	PLK1	2.27508e-24	0.855098	MRPL13	1.06073e-16	0.00573486	CCNB1IP1	1.70759e-08	0.942227	CCL22	0.834698	1.17446	ZCCHC10	4.47169e-124	0.683442	ANPEP	0.0163335	1.29669	ACTL6A	1.61075e-05	0.708676	GCSAML	3.21849e-13	3.02996	ZNF711	3.81502e-47	2.8077	SPRY1	2.408e-13	1.89551	PRKRA	2.16945e-10	0.476249	FUBP1	0.000483569	0.911189	MEGF10
267	CCDC28B	2.56264e-07	1.2307	PRKRA	5.35029e-256	2.47531	NDUFA5	5.73075e-92	1.44231	DNAH14	1.19116e-55	2.4615	AREG	2.48624e-24	1.13322	SNCA	1.35851e-16	0.00817219	ZCCHC17	1.94594e-08	1.10942	SMIM7	0.837134	-0.00398976	NFYB	9.56808e-122	0.948248	GADD45G	0.0171398	0.829102	C16orf87	1.65685e-05	1.08232	EBP	3.27005e-13	1.00872	LDOC1	4.05278e-47	3.01775	PMAIP1	3.2191e-13	0.679621	NR4A3	2.29142e-10	0.60312	RAD51AP1	0.0005406	1.37486	RELN
268	PLS3	2.63228e-07	1.96393	CRABP1	4.39891e-255	3.41267	ZEB1	1.28661e-91	3.59483	TP53BP1	1.62379e-55	0.988666	CD55	3.01794e-24	0.131798	ING4	2.64604e-16	0.192888	NREP	1.98498e-08	0.766771	EFHC1	0.83892	0.192636	DDIT4	3.40512e-121	0.760054	CLIP3	0.0175923	1.83342	CCDC28B	1.69169e-05	1.02372	NDUFA8	4.8663e-13	0.740903	UPF3B	6.21334e-47	1.22481	AASDHPPT	3.32571e-13	0.684803	SPATS2	2.73849e-10	0.789552	BDH2	0.000543368	1.45025	UGDH
269	FCER1A	2.64675e-07	1.94336	LHX5-AS1	6.44389e-255	5.87853	ZNF292	1.35634e-91	1.58302	ERGIC2	1.71488e-55	0.499358	NAXE	3.06457e-24	0.211033	CNFN	2.95797e-16	0.711262	MTX2	2.01336e-08	1.047	WDR73	0.839195	0.259631	TSN	1.18117e-120	0.661612	BCL11A	0.0190789	0.33481	CRIPT	1.78368e-05	0.761375	TRIM13	6.15531e-13	1.07532	CDK2AP1	7.39429e-47	1.56408	PTOV1	5.08392e-13	0.731042	GRB10	3.06607e-10	2.38683	ATAT1	0.000547489	2.18317	VGLL3
270	CCDC58	2.73196e-07	1.56499	MCM7	1.06156e-250	1.83364	CMSS1	1.96942e-91	2.25658	C12orf65	3.65021e-55	1.22185	TENT5A	3.89243e-24	0.537504	COPS4	4.65191e-16	0.0448392	MGST1	2.15627e-08	0.845866	SLC4A8	0.840947	0.851765	DCAF13	6.7038e-120	0.75053	GATA3	0.0208746	3.099	CCDC66	1.88377e-05	1.20262	CD69	6.78767e-13	2.11442	FANCL	1.35948e-46	1.7165	ZNF667-AS1	5.64599e-13	1.24148	CDC42BPA	3.19557e-10	1.85113	DLK1	0.000563015	2.12121	CCND1
271	IER3IP1	3.31363e-07	0.808716	THYN1	7.61165e-250	1.94789	GLI3	3.2461e-91	5.41941	CKS1B	5.2271e-55	0.459208	HIST2H2BE	4.00354e-24	1.01607	MRPS10	5.45772e-16	0.0796463	NDUFA5	2.37528e-08	0.83565	SYP	0.842776	0.103562	C16orf87	6.60616e-119	0.889803	IVNS1ABP	0.0215886	0.28675	TRIM13	1.93508e-05	1.12217	SNRPN	7.23015e-13	0.876541	MECOM	2.06037e-46	4.16298	CSTF3	6.10674e-13	0.9712	KIF21B	4.82249e-10	2.08504	POLR2K	0.000603077	0.759951	MDFI
272	OTUD6B-AS1	3.42543e-07	0.779157	NME7	3.19267e-249	3.62639	SRGAP3	9.10494e-91	2.64768	NBDY	7.67272e-55	0.493667	GSPT2	1.98109e-23	1.21746	CCDC58	1.76015e-15	0.379207	S100A6	2.60153e-08	1.00374	CECR2	0.847149	0.256917	MOB4	1.02392e-118	0.676579	AC008124.1	0.0219083	0.963821	RBM4	1.97258e-05	0.775645	MED21	7.57442e-13	0.885287	RRM2	5.61347e-46	1.84856	IFITM2	6.65341e-13	0.405395	RNF2	4.85076e-10	0.605808	PLIN2	0.00064105	0.71688	PCDH17
273	NDC80	4.11972e-07	1.69817	LIX1	4.10415e-249	5.3086	MASP1	9.75696e-91	6.32975	LUC7L	1.62446e-54	0.495925	IGKC	2.85407e-23	1.99223	SRI	1.79282e-15	-0.0205285	INSIG1	2.61679e-08	1.4701	CDK2AP1	0.847326	0.201568	GLA	2.54494e-118	0.492461	SLC2A1	0.0226753	0.39487	LTA4H	1.98967e-05	0.542926	EXOSC9	7.65178e-13	1.11259	KNOP1	8.80682e-46	1.35476	HMGB3	8.09575e-13	0.480481	ITGB8	5.29802e-10	2.74091	DUSP6	0.000653084	1.41127	TCF4
274	NKTR	4.41936e-07	0.621498	RAD51AP1	1.92377e-248	2.66102	LUC7L	2.45116e-90	1.91713	ASRGL1	1.66783e-54	0.943843	C12orf65	4.01591e-23	0.839235	LAMP3	2.81285e-15	2.76508	PSMC3IP	3.07944e-08	2.00989	SPIN3	0.850013	0.735985	HMBS	6.6522e-118	0.76847	VANGL2	0.0229563	2.71288	RIDA	2.17734e-05	1.52326	GNG10	7.87545e-13	1.09787	TIA1	1.00608e-45	1.12886	HEMGN	8.43044e-13	1.95938	FKBP3	6.45944e-10	0.213948	TPSB2	0.000655387	3.61542	TSPAN11
275	EXOSC9	4.87538e-07	1.13989	NFYB	2.91466e-245	2.70663	NDUFB8	2.60109e-90	1.15086	CENPF	8.96889e-54	0.57233	C11orf98	8.10643e-23	1.41459	FKBP3	5.03308e-15	-0.0311953	C16orf87	3.23916e-08	0.949093	HMGCR	0.850944	0.0978204	PFDN1	1.43808e-117	0.568565	MAP4K4	0.0229974	0.249604	ODC1	2.21346e-05	0.928671	ID1	9.17117e-13	1.54652	ALKBH2	1.04785e-45	2.0957	GGPS1	8.6928e-13	1.16318	RPL17	8.06956e-10	0.0193626	RUVBL1	0.000678347	0.995703	CTGF
276	TCEAL8	6.34864e-07	0.678363	NASP	9.8495e-241	1.27708	ARL2	1.77274e-89	2.15957	EXOSC9	4.63246e-53	0.710131	NCF1	1.26302e-22	-0.03332	LDHB	5.28761e-15	0.0686144	ALDH7A1	4.65436e-08	1.2433	SEMA5A	0.852261	0.968633	FYN	2.9953e-116	1.06278	BCL11B	0.0236502	3.14926	NUSAP1	2.22293e-05	0.572205	BDH2	9.39973e-13	1.3038	RFC5	1.9531e-45	2.07481	EXOSC9	8.83061e-13	0.898776	IGF1R	8.49355e-10	1.17005	YWHAG	0.000691149	0.843369	SCRG1
277	HPF1	6.42401e-07	0.77959	NARS	7.45155e-240	1.91611	HIST1H1E	2.43972e-89	2.02215	YWHAQ	5.24798e-53	0.396774	RUVBL1	1.59048e-22	0.317768	AC025159.1	5.77497e-15	0.559355	JPX	4.67417e-08	0.749474	BZW2	0.857829	0.0164312	PIN4	1.76689e-114	0.536081	GATD3B	0.023753	1.14689	HLA-DRB1	2.39602e-05	0.57621	RAB13	1.11534e-12	0.779863	CCDC28B	2.438e-45	1.54396	PPIL1	9.51999e-13	1.01931	HMGN4	8.69015e-10	0.862515	ERGIC2	0.000693588	0.847283	GDI1
278	MRPL42	6.64764e-07	0.613653	SPAG16	2.53774e-235	3.55896	ALDH7A1	2.62743e-89	2.60901	PDRG1	1.37142e-52	0.77034	PFDN4	2.08343e-22	0.116408	WDYHV1	5.80016e-15	0.706488	CACNB4	4.75755e-08	1.73182	MIF-AS1	0.858014	0.571175	SRPK1	2.28479e-114	0.660536	NCF1	0.026368	0.0746342	CRIP1	2.4968e-05	1.30696	SPAG16	1.20749e-12	1.62308	CENPJ	2.93774e-45	2.27027	MTX2	1.04156e-12	0.766612	COL18A1	9.3291e-10	1.02965	TNF	0.000719834	1.40436	SLITRK2
279	DCAF13	7.39418e-07	0.845376	CRB2	5.33457e-229	6.65915	CADM1	3.24082e-87	3.14631	HNRNPH3	6.07752e-52	0.387321	STRBP	2.80557e-22	0.968601	MDM4	7.64147e-15	0.0708725	PRKRA	4.81464e-08	1.03674	PFDN6	0.859392	0.104909	POLR2B	2.71251e-114	0.695895	SARS	0.0264509	0.205623	SLF1	2.76051e-05	1.24809	UBE2V2	1.3524e-12	0.656138	TRIM13	2.93917e-45	1.37517	KPNA2	1.72953e-12	0.400022	DCAF13	1.13921e-09	0.469911	CCND2	0.000720541	1.02212	GSTM3
280	CNOT9	8.16251e-07	1.31679	CFAP20	1.94637e-226	2.46623	SCOC	7.08127e-87	1.98716	CYYR1	2.74356e-51	1.77305	GPM6B	2.90846e-22	0.173641	DCTN6	8.61162e-15	0.0857363	ADH5	4.89319e-08	0.885853	FAM178B	0.860895	0.518899	SELENOK	1.676e-113	0.550625	ACOT7	0.0280616	0.688752	PPAT	2.81252e-05	1.62943	MT2A	1.60951e-12	0.662816	CAMTA1	6.16843e-45	1.0272	EEF1E1	1.99636e-12	0.892458	CRISP3	1.39401e-09	3.20222	PARPBP	0.000792436	1.98729	CLIP3
281	RARS	8.57036e-07	1.03528	CLU	3.2501e-225	3.17615	BMERB1	8.84279e-87	5.34345	ZNF512	1.72046e-50	1.23004	HS3ST1	4.73948e-22	1.04904	RBM8A	8.84408e-15	0.0490349	COPS4	5.58068e-08	0.836882	SALL4	0.863662	0.576582	SPCS2	1.1609e-112	0.589246	KIFAP3	0.0285788	0.722631	MT-CYB	2.91661e-05	1.21166	ABI2	2.1252e-12	1.052	MRPL27	2.745e-44	1.07239	PHAX	2.47463e-12	0.867519	SYNGAP1	1.4078e-09	1.65638	ERI3	0.000796863	1.15775	CD200
282	RPAIN	8.97966e-07	0.586065	HNRNPH1	1.41599e-222	1.28597	TSPAN6	1.25033e-86	2.82902	STRAP	6.0305e-50	0.385806	USP10	5.68331e-22	0.154145	MMP9	9.2937e-15	0.331223	ELAVL1	5.87548e-08	0.912219	HPX	0.869159	0.461869	MT-CO1	2.05058e-111	1.74737	TMEM45A	0.0289984	1.23535	JPT2	2.9196e-05	1.24683	USP10	3.13833e-12	0.705123	MEIS1	3.42959e-44	2.70395	USP10	2.76957e-12	0.548134	RNASE2	1.41847e-09	0.640758	TPSD1	0.000862583	4.74418	MLLT11
283	AC084033.3	9.80743e-07	0.713331	EXTL2	1.69879e-222	3.22854	ELAVL4	3.23346e-86	3.54775	PAAF1	1.13813e-49	0.961624	CBX5	7.76742e-22	0.161106	MIDN	1.04406e-14	0.0180351	RNASEK	6.27444e-08	0.559579	MSX1	0.871933	0.75461	GPN1	5.9678e-110	0.79147	LRP8	0.0293466	2.51442	CENPK	2.96391e-05	1.17459	MTX2	3.18227e-12	0.987511	SAAL1	5.64703e-44	1.72059	CISD1	4.61703e-12	0.768914	ELOVL6	1.57039e-09	1.71429	ENO2	0.000874227	3.0153	LGALS3
284	TAF11	1.04673e-06	0.845828	OCIAD2	3.96251e-222	2.64686	ARL4D	8.89133e-86	3.35144	CKAP2	1.19292e-49	0.44223	HIST1H2AM	8.05493e-22	1.29265	HIST2H2BE	1.70665e-14	0.376828	MIDN	7.10487e-08	0.686755	IRS1	0.872747	0.545082	GLOD4	1.07986e-109	0.563303	CHD7	0.0296907	0.355972	GON7	3.09647e-05	1.43384	ODF2L	3.42096e-12	1.07774	BIRC5	2.09737e-43	1.58845	CACNB4	4.64902e-12	1.52173	ZNF608	1.61345e-09	1.72423	LIN7A	0.000918381	2.61192	HACD3
285	HTATSF1	1.0559e-06	0.811311	GPC3	8.77535e-222	4.17521	CXADR	4.39276e-85	2.86324	CENPJ	4.44202e-49	1.37499	CENPW	1.61741e-21	0.271751	MRPL22	2.2457e-14	0.00203656	TMEM38B	7.11692e-08	1.44973	TSPYL2	0.875296	-0.0450471	POLR2C	1.17507e-109	0.620957	RMRP	0.0305112	1.64966	SMPD3	3.15616e-05	5.32373	ATG10	4.00676e-12	1.23071	OCIAD2	4.02406e-43	1.35314	FBXO21	4.81592e-12	1.04748	TMEM150C	1.62263e-09	3.63601	C16orf87	0.000928896	1.1212	PON2
286	PLK1	1.37374e-06	1.7165	FZD3	1.26052e-219	3.69563	BUB3	1.11989e-84	1.44441	H1FX	8.10506e-49	0.511716	CNOT9	1.84762e-21	0.573916	CCR7	2.24944e-14	2.14436	PFDN6	7.46229e-08	0.902127	MRPS9	0.87656	0.0995487	PGRMC1	3.08831e-109	0.4615	AL118516.1	0.0306032	0.543924	SSBP2	3.22361e-05	0.893085	MAD2L1	4.09491e-12	0.738596	GSTM3	4.44212e-43	1.46358	MAGOHB	5.56078e-12	0.679094	MAPK8	1.65441e-09	0.949046	HBD	0.000932322	2.82589	TBX3
287	GLOD4	1.47296e-06	0.632974	SNHG1	4.47818e-219	4.78115	SLC38A1	1.1944e-84	2.81402	CFAP36	8.87095e-49	0.867288	COMMD2	4.61751e-21	0.21633	SACS	3.41631e-14	0.593136	POLR2B	7.63586e-08	0.939988	AMT	0.878655	0.293588	AK6	3.21501e-109	0.606049	HCN3	0.030621	3.36667	CFDP1	3.48551e-05	0.53496	EXTL2	4.4815e-12	1.37104	COX16	7.80647e-43	1.05396	FARSB	9.9795e-12	0.94609	C16orf87	2.03654e-09	0.5612	RCN1	0.000980071	1.23646	PAX3
288	CACNB4	1.47337e-06	1.66268	IER3IP1	2.73401e-217	2.11031	DACH1	1.76769e-84	4.89322	ANAPC15	2.55568e-48	0.427918	CD1C	6.79074e-21	0.989159	CNOT9	4.30071e-14	0.242818	ERGIC2	8.34613e-08	0.940988	CLDN4	0.878773	0.201729	NDUFAF2	2.98352e-107	0.700733	ACVR2A	0.0306553	1.48161	CLEC11A	3.6833e-05	0.77213	DDX3Y	6.12232e-12	0.859721	MAGOHB	7.96079e-43	1.15785	PRIM1	1.00227e-11	0.891955	CEP70	2.25374e-09	1.54562	TMEM237	0.000986758	1.91393	SORBS1
289	CETN3	1.85193e-06	1.21881	MAGOHB	1.25925e-215	2.20849	MAGOHB	5.24394e-84	2.00943	ADH5	2.66407e-48	0.387005	RASD1	1.38115e-20	2.00951	JPT1	5.03217e-14	-0.135408	EXOSC9	8.97059e-08	1.19424	RNF157	0.879452	1.31536	RNF2	4.18747e-107	0.831821	MAL	0.0307711	1.32386	PLCG2	3.78589e-05	0.913061	PUS7L	6.63796e-12	1.33822	POLR2B	8.2747e-43	1.07922	CX3CR1	1.18144e-11	0.991373	UNG	2.30148e-09	0.749841	ACOT7	0.00100341	1.51148	ADGRB3
290	FBXO22	2.22133e-06	1.10694	PAIP1	2.54768e-215	2.21481	SEPTIN9	7.45372e-84	5.42072	ERG28	3.12739e-48	0.671511	NRARP	2.31776e-20	1.79598	NDUFAF2	6.76838e-14	0.0838089	PAM16	9.26547e-08	1.5327	HABP4	0.880404	0.609059	USP10	5.87887e-107	0.493181	LDLRAD3	0.0312622	2.10313	BEND5	4.4798e-05	2.351	FADS2	9.25433e-12	1.37929	CYP51A1	1.10858e-42	2.12756	ACTL6A	1.28466e-11	0.591141	NCF1	2.87969e-09	1.02743	PYCR1	0.00101562	1.80191	NCALD
291	NSD2	2.2327e-06	1.33562	ZNF738	7.67276e-215	3.0157	SLF1	4.20408e-83	2.91673	NDUFA8	3.44277e-48	0.401679	ERGIC2	2.46707e-20	0.223914	CHD6	7.22844e-14	0.108516	C1orf50	1.1284e-07	1.30487	MAPK8IP1	0.88494	0.578265	ZNHIT3	3.35204e-106	0.547803	AC020916.1	0.0324668	0.406626	PDRG1	4.67974e-05	1.01139	PRPSAP2	1.21492e-11	0.900154	ZCCHC17	1.18832e-42	1.04128	SPATS2	1.84355e-11	1.1047	ZNF711	3.23132e-09	1.48725	DHCR24	0.00105927	2.49422	EFHC1
292	FMC1	2.43951e-06	0.858563	ERG28	4.61179e-213	2.6929	ATP5MC1	5.13638e-83	1.22528	COPS4	1.53408e-47	0.472175	ATF3	3.23328e-20	0.168565	RUFY3	8.71612e-14	0.19955	EIF4E	1.15372e-07	0.735233	SLC9B2	0.884997	0.428503	ERI3	6.56716e-106	0.639585	MT-ND4	0.0340204	0.851919	SRSF9	4.92187e-05	0.552912	MRPL1	1.80898e-11	0.925793	ISG15	1.57155e-42	1.09043	MLLT3	2.08122e-11	1.57847	CITED2	3.67217e-09	0.335874	LUC7L	0.00107185	0.842612	CRISPLD1
293	TAF7	2.82669e-06	0.538736	PIN4	1.04602e-211	1.57161	POU3F3	7.54588e-83	5.79022	SRP9	2.14893e-47	0.305976	MRPL13	3.6948e-20	0.172333	DNAJB6	1.02308e-13	0.0338152	PSMA4	1.24938e-07	0.928097	THYN1	0.88593	0.0690978	COPS8	6.63011e-106	0.508548	LYPD1	0.0341923	2.8132	HACD3	4.97386e-05	0.646675	FBXO22	1.9148e-11	1.01859	SPAG16	1.59995e-42	1.91069	KHDRBS2	3.28322e-11	3.3999	MIDN	4.59291e-09	0.3085	HBE1	0.00109024	1.97614	PHLDB1
294	PTS	2.97717e-06	0.979771	PTPRZ1	1.31309e-211	3.56872	ACYP1	9.59062e-83	2.39765	PUS7L	3.39709e-47	0.810726	SFXN1	5.028e-20	0.513923	CCDC28B	1.32217e-13	0.197699	TBCC	1.38309e-07	1.21686	NICN1	0.886072	0.673878	MRPS24	7.46736e-106	0.99905	KRBA2	0.0346523	1.95639	RPL17	5.03584e-05	0.408492	PFKM	2.04327e-11	2.1328	TIMP3	2.16806e-42	1.51976	ZC3H8	3.422e-11	0.978294	MAPRE3	4.6036e-09	2.51083	PCNP	0.00114086	0.670399	COL14A1
295	MT-ND4	3.02456e-06	0.957994	RMI2	1.07822e-207	3.62551	ARPP19	1.04299e-82	1.41406	VBP1	5.56072e-47	0.319407	BRIX1	5.5294e-20	0.258561	ERG28	1.37082e-13	0.0540868	GSTM3	1.42114e-07	1.12515	GAL	0.887215	0.609849	EIF4E	2.93113e-105	0.450328	ZNF880	0.0365315	1.3991	RHEX	5.27863e-05	1.53391	MCM3	2.16686e-11	0.793147	CRIPT	2.47772e-42	1.05102	DYNC1I2	4.19023e-11	0.482168	MED21	5.47218e-09	0.538595	CFAP20	0.00118598	1.01515	CLU
296	GLMN	3.06904e-06	1.64721	ANP32E	1.53658e-205	1.57945	ELAVL3	6.22874e-82	5.46275	NSD2	6.97295e-47	0.884237	VMO1	5.60342e-20	0.350656	POLR2B	1.44216e-13	0.0898819	COQ3	1.42395e-07	2.03561	SELL	0.891569	-0.375605	LTB	1.04606e-104	1.05491	CLDND1	0.0389165	0.263907	CNOT9	5.38878e-05	1.07338	GPN1	2.16878e-11	0.969177	PARPBP	4.52169e-42	2.05265	PLEKHA5	4.30169e-11	1.57105	TSN	5.73459e-09	0.412081	CENPJ	0.00120104	2.01333	TMEM45A
297	EIF4E	3.27079e-06	0.492091	ENAH	1.28061e-204	4.05954	MEX3A	4.06379e-81	3.73137	MRPS10	9.39781e-47	0.467748	KAT6B	8.61705e-20	0.417037	GON7	1.51713e-13	0.329964	RPAIN	1.44858e-07	0.753089	PENK	0.893343	0.714865	ZCCHC17	2.89883e-103	0.563344	ZNF737	0.0393502	1.9258	FMC1	5.77518e-05	0.751884	LRRC75A	2.22432e-11	2.71112	ANP32E	4.82697e-42	1.05731	CFDP1	4.31667e-11	0.515011	HIKESHI	6.56885e-09	0.333412	TMSB15A	0.00123435	0.702246	DSEL
298	NUCB2	3.37388e-06	0.575792	TSPAN13	4.43101e-204	2.62906	ARL6IP1	8.60208e-81	1.1281	HMGA2	2.37671e-46	0.279509	IP6K2	1.02371e-19	0.171055	COMMD3	1.59751e-13	0.127018	SCOC	1.9108e-07	0.847311	MAP3K9	0.894052	1.0184	OARD1	5.43821e-103	0.593765	OCIAD2	0.0405434	0.480968	GPM6B	5.84317e-05	1.08702	GP9	3.06143e-11	1.92942	HMBS	1.49694e-41	1.1695	NKTR	5.05503e-11	0.491497	PXDN	8.2645e-09	1.25981	PRG3	0.00127023	8.40612	ATP5MC1
299	DPY30	3.41519e-06	0.531119	CRNDE	2.09182e-203	3.91461	SNRPA1	3.43084e-80	1.64763	RAD1	3.77483e-46	0.880661	RND1	1.03765e-19	1.58982	ETFRF1	1.89262e-13	0.118315	AASDHPPT	2.13392e-07	0.791935	GNAL	0.896286	1.46203	PRKRA	1.84232e-102	0.649006	LUC7L	0.0412677	0.213182	CUEDC2	6.60732e-05	0.487986	RAB3C	3.11647e-11	3.15803	CYYR1	1.63348e-41	2.7486	PHACTR1	6.85948e-11	0.521499	DHCR24	8.9131e-09	1.58769	ZNHIT3	0.00127552	0.783142	SYT11
300	TRAPPC4	3.59139e-06	0.642628	TMEM38B	3.2063e-201	3.10976	CRMP1	4.55286e-80	3.72404	ZCCHC17	1.31287e-45	0.435435	TPGS2	1.18804e-19	0.163698	GABPB1-AS1	2.68445e-13	0.0744733	TMEM9	2.23386e-07	0.909242	SDCBP2-AS1	0.898583	0.784529	CFAP20	3.79236e-102	0.687598	ARNT2	0.0417539	2.93867	SC5D	6.66849e-05	1.29749	PRDX2	3.13647e-11	0.539383	KPNA2	2.15122e-41	1.00458	DDX1	7.28263e-11	0.649285	SRPK1	9.96875e-09	0.484988	ZNF738	0.00129896	1.46133	PHACTR3
301	DNASE1L3	3.6191e-06	1.14101	SS18L2	5.8852e-201	1.78068	TUT4	1.41949e-79	2.10521	SUCLA2	1.6795e-45	0.526249	NCBP2	1.87935e-19	0.149714	THAP9-AS1	7.88659e-13	0.0899698	ORC4	2.27311e-07	0.870783	ZC3H8	0.899609	0.181307	C17orf49	8.93333e-102	0.801319	ANXA3	0.04286	1.09466	PIM1	7.26519e-05	0.811861	ABLIM1	3.18174e-11	3.14674	OARD1	2.91025e-41	1.04174	CSNK1E	8.04803e-11	0.870564	SP4	1.13805e-08	1.94524	RPS17	0.00131154	0.984285	ARL6IP6
302	HMBS	3.74561e-06	0.837656	NREP	4.74764e-197	1.86485	IMMP1L	2.10691e-79	2.12269	DNAAF2	1.89228e-45	0.824045	ELAVL1	6.50343e-19	0.139789	ZNHIT3	2.95857e-12	-0.00644846	ADNP	2.40279e-07	0.967196	ZFP28	0.900665	0.999797	FARSB	6.49434e-100	0.929688	KIF26B	0.042869	3.3257	SRSF6	7.88949e-05	0.679397	ZNF292	4.36412e-11	0.685329	BCL11A	2.92072e-41	1.29732	RBM6	8.24258e-11	0.52213	MYLPF	1.42512e-08	1.96983	ZWILCH	0.00132404	1.56213	LUC7L3
303	C16orf87	3.80303e-06	0.923965	LAPTM4B	1.13818e-193	2.70327	ARL6IP6	2.19278e-79	1.91587	GEMIN2	2.86681e-45	0.921997	PFDN6	9.61088e-19	0.202467	RNASEK	3.57153e-12	-0.143956	OARD1	2.6167e-07	0.740789	RNF165	0.90379	-0.254022	TBPL1	3.01236e-99	0.636316	NETO2	0.0434835	1.14229	C12orf73	8.01628e-05	1.39776	MRPS10	4.37982e-11	0.716797	AMT	3.86217e-41	2.95766	SPAG16	8.25267e-11	1.09402	C17orf49	1.63149e-08	0.559827	CRYGD	0.00132946	2.63289	RBMX
304	FARSB	4.61107e-06	1.12984	NR2F2	2.76028e-190	3.86737	TRIM2	2.63289e-79	4.22822	HMBS	3.29511e-45	0.510933	KATNAL1	9.96816e-19	1.99566	SELL	4.50481e-12	-0.335381	CPSF3	2.67858e-07	1.24297	SCT	0.905536	0.362819	SFXN1	1.3432e-98	1.00464	MGAT3	0.0435231	3.80888	AHI1	8.09723e-05	1.78093	CFL2	4.79152e-11	1.18943	MPHOSPH6	4.06672e-41	1.03084	EXOSC8	8.33393e-11	0.473198	MAGEH1	1.69964e-08	0.769319	MRPL27	0.00135487	0.776582	B4GAT1
305	NCBP2	4.62183e-06	0.648377	TUBB2A	1.05574e-186	2.41705	PLEKHA5	4.84355e-79	3.26838	GLMN	4.01867e-45	1.18063	IVNS1ABP	1.3342e-18	0.201037	NDUFA8	6.18992e-12	-0.0109509	PIN4	3.03403e-07	0.726614	FGFR2	0.907644	0.604401	MTRNR2L12	2.61222e-98	0.552789	MSANTD3	0.0438193	1.48631	SS18L2	8.46711e-05	0.635671	TSPAN5	5.51204e-11	2.14767	CHD9	4.27098e-41	0.947054	CPSF3	9.586e-11	0.739743	CHD7	1.77741e-08	0.544749	CST7	0.00137894	2.89915	MANBAL
306	SFXN1	4.78932e-06	1.17478	CDO1	4.28445e-186	4.64029	CCNB1IP1	7.35437e-79	2.00692	SLF1	5.24091e-45	0.860358	HIST1H1B	1.61621e-18	0.963514	LITAF	7.20327e-12	0.0846045	VEZT	3.08659e-07	1.10005	RGS5	0.910354	0.243908	MSH2	1.31847e-97	1.04196	PRRC2B	0.0454926	0.242878	RFC3	8.73371e-05	1.22475	ZCCHC10	5.9834e-11	0.699818	RPL26L1	5.40133e-41	0.999656	PTS	1.00372e-10	0.798746	SRSF1	1.93508e-08	0.281986	MIR155HG	0.0014771	2.02437	RGCC
307	ACTR6	5.16884e-06	1.20495	PEG10	1.0837e-185	3.01264	CENPX	1.14341e-78	1.60767	HMGB3	7.10337e-45	0.200421	ACP5	1.91746e-18	0.0167766	RBKS	8.53781e-12	0.172301	CENPJ	3.15562e-07	2.06115	ATP6V1G2	0.911967	0.0966285	FBXO22	1.32546e-97	0.943388	LAMB1	0.0467278	1.37416	MLLT11	8.99064e-05	0.5643	PHF6	6.05263e-11	0.954555	ODF2L	6.15242e-41	1.20066	HMBS	1.2168e-10	0.594549	CRB1	2.43264e-08	3.61902	SLC25A14	0.00148615	2.54909	SCG5
308	ESF1	5.58087e-06	0.613285	UGDH	2.2005e-185	2.9993	JPT2	1.22399e-78	2.76793	RFC3	1.24843e-44	0.779543	PRRC2B	2.0231e-18	0.267863	CACNB4	1.38629e-11	0.482334	TMEM14A	3.29638e-07	1.16959	CD36	0.912339	-0.148203	APOO	7.09674e-97	0.966704	RNF5	0.0473371	0.153961	CKAP2	9.34765e-05	0.769558	CSTF3	6.15686e-11	1.07103	CD24	6.65967e-41	1.99523	MYOM2	1.32435e-10	3.87151	FUBP1	2.63767e-08	0.354127	NFYB	0.00155053	1.15459	PDZRN3
309	RCN2	6.12434e-06	0.582411	ARL6IP6	2.41262e-185	2.14558	PBX1	1.82708e-78	3.19388	SLC38A1	1.55794e-44	0.837029	NSD2	2.16746e-18	0.510429	ACY3	2.68839e-11	0.102978	PFDN1	4.2152e-07	0.788465	RGS12	0.913114	0.158479	SDHAF3	7.6084e-97	0.629139	TIA1	0.0474834	0.286517	ITGB3BP	9.55545e-05	0.724558	FASTKD2	6.36701e-11	1.46222	AHI1	9.51821e-41	1.85555	TBPL1	2.102e-10	0.639981	RBKS	2.65449e-08	1.00314	COL18A1	0.0015836	1.66544	ZBTB20
310	ZNHIT3	6.21294e-06	0.579917	TRIM59	5.56422e-185	4.16114	DDX1	1.41246e-77	1.85181	SMARCE1	1.82879e-44	0.317787	HIST1H2BG	3.12956e-18	1.33516	LINC01315	2.85032e-11	1.47312	IDI1	4.23095e-07	0.638214	GDF15	0.913133	-0.0426248	RCN2	3.39637e-96	0.45378	TIAM2	0.0484688	2.23496	ZCCHC17	9.58801e-05	0.685633	CHD9	6.64136e-11	0.616879	GLMN	1.00316e-40	2.03708	IER3IP1	2.8607e-10	0.646379	KIAA1522	3.54824e-08	2.7902	SAAL1	0.0015864	1.22241	MT-ATP6
311	AREG	7.09865e-06	1.78769	FBXO21	4.86893e-184	2.81278	CISD1	2.58591e-77	1.88684	AFF2	2.15621e-44	3.21369	HIST1H2AJ	5.99095e-18	0.950657	DOPEY2	2.91529e-11	0.702234	FAM104B	4.52034e-07	1.08265	SC5D	0.913604	0.189509	CSTF3	4.17269e-96	0.832584	BTBD3	0.0504428	0.815894	ELAVL1	9.88698e-05	0.710698	POLR2K	6.71746e-11	0.576278	HAT1	1.4839e-40	1.05069	SUCLA2	2.97278e-10	0.697674	IMPA1	3.86894e-08	0.886247	HAT1	0.00178547	0.945553	RBM8A
312	CDC26	7.14397e-06	0.618361	PARPBP	1.07571e-183	3.4743	DCTPP1	7.17269e-77	1.69681	CSTA	1.15921e-43	0.190117	SVIP	5.99623e-18	0.426261	ZNF292	5.90397e-11	-0.0051613	KNOP1	4.91422e-07	0.843199	SPINK1	0.917844	0.0917545	RAD1	5.29153e-96	1.01982	SEC61A2	0.0516396	1.66159	DDIT4	9.88835e-05	0.619575	PSMD14	7.12365e-11	0.618097	CPSF3	2.41184e-40	1.26958	PGRMC1	2.9859e-10	0.514783	FHL1	4.18434e-08	1.37321	GRB10	0.00178891	3.22438	PJA1
313	DDX1	7.43902e-06	0.532558	C12orf57	1.22192e-182	1.215	SGO1	4.66545e-76	3.33495	HIST1H1E	1.22153e-43	0.821476	CENPN	8.61047e-18	0.266496	RPS17	6.30488e-11	0.0820865	TTF1	5.0123e-07	1.23879	ZBTB18	0.919273	0.182852	SLF1	3.28797e-95	1.09058	RAB13	0.0537615	0.419851	TMEM14A	0.00011377	0.865631	SLC39A10	7.55038e-11	0.744329	GPN1	4.99432e-40	1.21188	CHD9	3.02434e-10	0.506363	HIST3H2A	4.34222e-08	0.939756	NCBP2	0.00179461	0.63494	ARMCX2
314	SRI	7.67025e-06	0.488742	RUVBL1	1.44304e-180	2.30095	C12orf65	6.83044e-76	3.0402	CENPV	1.78757e-43	0.72422	TATDN1	1.1913e-17	0.158956	TBCC	9.03917e-11	0.274364	GPN1	5.10577e-07	0.982572	TTC9	0.921436	0.511456	TOP2B	4.37396e-92	0.505572	CNOT9	0.0556629	0.560706	ZNF667-AS1	0.000117157	1.32009	MAPK8	8.32382e-11	1.2435	ODC1	7.89836e-40	1.19394	IGHM	3.11529e-10	3.33991	DMAC2	4.55991e-08	0.707047	PAIP1	0.00181593	0.899662	KDM5B
315	H1FX	8.71936e-06	0.547461	RFC3	4.28797e-180	2.94022	BCL11A	7.98546e-76	2.3505	MLLT3	8.02589e-43	1.1794	EEF1G	1.19755e-17	-0.51369	AASDHPPT	1.04527e-10	-0.0257201	PPAT	6.06926e-07	1.60637	LINC00630	0.924973	0.854688	PPIL1	6.25649e-92	0.899285	HIST2H2BE	0.0557704	0.654184	KPNA2	0.000118774	0.327388	AP2B1	8.86153e-11	0.698354	MED21	7.92804e-40	1.19508	GLO1	3.97781e-10	0.432893	PSMA2	5.56619e-08	0.27306	SCOC	0.00187682	0.869339	NELL2
316	NCF1	9.06841e-06	0.446697	THAP9-AS1	2.57495e-179	2.32742	TPX2	8.23943e-75	2.11861	ETFRF1	9.13968e-43	0.683002	ST18	1.3337e-17	2.93065	KIAA0355	1.94221e-10	0.285583	ZCCHC10	7.24625e-07	0.702281	BACH2	0.927381	-0.0149738	FMC1	7.10452e-92	0.666747	PIM1	0.0566401	0.3652	CRYZL1	0.000120148	0.851507	IER3IP1	9.37357e-11	0.793948	PXDN	8.80744e-40	2.35346	PCNA	4.20589e-10	0.530622	HBA2	5.83222e-08	0.0331811	ANKRD36	0.00189856	1.87316	PKIG
317	DLGAP5	1.19812e-05	1.33341	SGO1	9.05711e-179	3.52826	TRIM59	8.263e-74	3.85279	TPX2	1.39063e-42	0.5746	TOMM5	1.90745e-17	0.107877	COX16	2.05459e-10	-0.0954333	HNRNPH1	7.71844e-07	0.809822	IGLC3	0.927747	0.63573	CBX1	2.04652e-91	0.408482	DZIP3	0.0579941	0.912609	RAD51AP1	0.000121831	1.05189	COL6A2	9.52634e-11	1.88475	NDUFA5	9.9056e-40	0.907653	BEX4	4.23421e-10	0.450789	LMNA	6.05602e-08	0.586426	CCL4	0.00193904	1.11925	DYNC1LI2
318	POLR2C	1.25618e-05	0.674235	CMSS1	1.0199e-178	2.28958	SYT11	1.87284e-73	3.47204	ZNF43	1.71215e-42	1.29041	CKS1B	1.92663e-17	0.279788	AC026979.2	2.62415e-10	0.651849	ITGB3BP	7.73623e-07	0.944641	F2	0.928225	0.68783	SNHG25	3.57455e-91	0.843402	MOB4	0.0589714	0.261615	CPSF3	0.000128246	0.776755	CNPY2	9.80117e-11	0.931177	MRPS10	1.57299e-39	1.09032	GPN1	4.39867e-10	0.680989	TNRC6C	6.28485e-08	1.40932	GCSH	0.00199511	0.768299	BEX1
319	CISD1	1.26898e-05	0.668483	MAGED2	1.07063e-178	1.51319	CETN2	3.55627e-73	2.18343	CFAP20	4.27148e-42	0.38519	SRSF1	2.00231e-17	0.138195	PCNX2	3.7872e-10	1.82769	SUV39H2	7.76194e-07	1.85433	LINC00539	0.93117	0.378282	NKTR	5.4014e-91	0.458014	SSTR2	0.0600012	3.34643	CBX6	0.000139089	1.2196	SNCG	9.81129e-11	2.59077	PCNP	1.85851e-39	0.960842	SAAL1	4.4812e-10	0.92601	CXCL2	6.56246e-08	0.684022	IFITM1	0.00205814	2.17053	HEY1
320	ELAVL1	1.45795e-05	0.491809	MOB4	2.57368e-178	1.99084	TPM1	3.67129e-73	1.50455	TRMT11	7.16877e-42	1.03405	ZNF292	2.07932e-17	0.191424	DPCD	4.21298e-10	0.0719115	AHI1	7.85223e-07	1.5451	TKTL1	0.933471	0.42333	HMGN4	2.21801e-90	1.12677	HIGD1A	0.0601922	0.278352	ZC3H8	0.000140347	1.12205	MOB4	1.15624e-10	0.78148	GNG10	3.31663e-39	1.14745	MIS18A	4.7606e-10	0.819831	ERG28	7.9572e-08	0.550224	CIAPIN1	0.00219057	0.832314	FAM92A
321	SMARCE1	1.47695e-05	0.487802	OIP5-AS1	4.16558e-178	4.73565	FANCL	9.41704e-73	2.77178	ACOT7	9.22728e-42	0.768818	CHD9	2.67737e-17	0.160233	HIST1H1E	4.58154e-10	-0.203162	RBMX	8.05961e-07	0.763988	TSPYL4	0.934916	0.202161	ARPP19	9.45936e-90	0.437196	C3orf18	0.061058	2.48295	DMAC2	0.000144641	0.846502	TUSC3	1.18718e-10	2.24911	ADH5	3.42576e-39	0.984075	LUC7L	5.83881e-10	0.596887	FAM178B	8.24947e-08	2.18947	MFAP2	0.00221033	1.87367	ACTR10
322	ERI3	1.50793e-05	0.728446	DNAJC9	2.5032e-176	1.81561	MYH10	5.14146e-72	3.23257	ANP32E	2.1215e-41	0.316168	CYP51A1	3.29739e-17	0.858197	CFAP298	8.75801e-10	0.0449777	CHD7	8.14522e-07	0.82577	ARHGAP28	0.939547	0.661309	HSP90AA1	1.08596e-89	0.630594	HSP90AA1	0.061208	0.230825	EXOSC9	0.000146201	0.93128	ANKRD46	1.19215e-10	1.3584	SLC9B2	4.53125e-39	2.60838	RGCC	5.95608e-10	0.865041	WDR92	8.62226e-08	2.351	GLA	0.00224479	0.527123	HSPB1
323	PAFAH1B3	1.5406e-05	0.384872	ERI3	7.37157e-176	2.1558	TPRKB	1.39669e-71	1.34915	PLEKHA5	2.19624e-41	1.05006	RBM6	3.35397e-17	0.196264	VIM-AS1	1.13401e-09	0.431837	TRMT11	8.43547e-07	1.58435	RAPGEF5	0.941694	0.209366	LUC7L	1.69862e-89	0.484603	RBMX	0.0640646	0.0712091	TTF1	0.000149856	0.952396	AADAT	1.22286e-10	3.45862	CHD7	5.89373e-39	1.14978	PDRG1	6.09432e-10	0.987798	HDGFL3	8.96155e-08	1.21377	DNAJB6	0.00233157	0.723548	TMEM9
324	ERVK3-1	1.56196e-05	1.20418	SLC39A6	2.72593e-174	2.62707	ADAMTS6	1.91752e-71	4.965	DMAC2	2.66711e-41	0.696243	POLR2K	3.37694e-17	0.107863	HNRNPH2	2.78072e-09	-0.0338784	SPTBN1	8.74256e-07	0.678621	NPPC	0.942479	0.562896	NCBP2	2.43574e-89	0.430764	NPPC	0.0641022	3.24894	TCEAL8	0.000159114	0.538069	EIF4A1	1.23592e-10	0.610699	ATG10	6.31209e-39	1.57249	FADS2	6.80915e-10	0.916567	RCN2	1.18393e-07	0.22931	TTC3	0.00238349	0.661932	RPAIN
325	H3F3B	1.68307e-05	0.704207	TRAPPC5	1.11667e-172	2.0309	MID1	2.64581e-71	3.9203	PRKRA	5.64304e-41	0.457005	SLC25A17	5.41685e-17	0.84404	SLC39A10	2.83312e-09	0.0754898	MAP3K13	8.75391e-07	0.574047	ADM	0.944158	-0.0946609	ZRANB2	6.54802e-89	0.470498	BCL7A	0.0653409	0.712783	TP53BP1	0.000167422	1.1014	YES1	1.26285e-10	2.26461	RAD51AP1	8.13527e-39	1.40599	VRK1	8.29045e-10	0.640613	CADPS	1.50318e-07	3.31069	ANGPT2	0.00245503	3.78179	FBLN1
326	SLC4A3	1.91879e-05	3.88678	SAR1A	7.20564e-171	1.83688	COPS8	6.27096e-71	1.75297	SELL	6.51653e-41	0.0607427	HIGD1A	6.45902e-17	0.22433	MED4	3.01966e-09	-0.0427614	MED31	9.09574e-07	0.972061	TRIM16L	0.945079	0.728323	PARP2	1.00785e-88	1.18276	HIST3H2A	0.0661301	0.534865	NIPSNAP1	0.000169035	0.91331	CFAP36	1.30008e-10	1.33556	C12orf57	1.65125e-38	0.879009	RRAS2	1.12542e-09	2.70083	SNAPC3	1.7205e-07	0.610638	SNRPN	0.00248599	0.816545	CARHSP1
327	CENPS	2.01313e-05	2.07188	COPS4	3.56137e-169	2.05928	ZCCHC17	6.65686e-71	1.78117	WDR73	1.35726e-40	1.02503	RARS	9.58279e-17	0.303524	ABI2	3.66008e-09	0.0836368	ANXA1	1.2108e-06	0.965229	MYOM2	0.9469	0.281802	CIAPIN1	1.1001e-88	0.652931	HIST1H2AE	0.0723251	0.950298	NME1	0.00016935	0.677931	SMIM8	1.32383e-10	1.31022	VEZT	1.79302e-38	1.19171	RASD1	1.26298e-09	2.21351	LEF1	1.72206e-07	1.78169	PPIL3	0.00250442	0.912774	LIMCH1
328	TMEM38B	2.0476e-05	1.15063	WDR54	9.47598e-167	2.49342	RBP1	2.18439e-70	2.36578	HIKESHI	6.79275e-40	0.39011	MCM7	1.35518e-16	0.197603	CXCL8	3.91911e-09	0.0868097	CYP51A1	1.2331e-06	1.98086	BGN	0.948035	-0.279873	VPS72	3.45387e-88	0.487205	ZNF827	0.0752404	0.916244	PSMC3IP	0.000190141	1.83635	CAMTA1	1.4604e-10	0.542814	RBM4	2.12654e-38	1.07064	SAE1	1.35278e-09	0.497527	EIF1AY	1.72243e-07	0.839456	SERPINE2	0.00256208	1.81119	ATL1
329	TMEM97	2.092e-05	0.794379	BEX2	5.08979e-164	2.82415	NKAIN4	5.09276e-70	3.84683	DTD1	1.31818e-39	0.461962	CARHSP1	1.56118e-16	0.11095	CD207	4.75087e-09	5.70725	FADS2	1.25063e-06	1.21032	SNX15	0.949271	0.104592	AP1S1	3.63539e-88	0.529214	ZNF677	0.075355	0.511423	PAFAH1B3	0.000192273	0.518616	PDRG1	1.47795e-10	1.04155	ITGAE	2.33781e-38	0.882612	UPF3B	1.37826e-09	0.584932	MBOAT2	1.81168e-07	1.27925	VBP1	0.00277937	0.781816	KHDRBS3
330	ARPP19	2.22928e-05	0.511516	C17orf49	5.58982e-163	2.35141	ACTL6A	9.87994e-70	1.99739	ZNF711	1.45358e-39	1.69775	EXOSC9	1.7578e-16	0.321608	IFT57	4.98636e-09	0.0735089	EAPP	1.26299e-06	0.537344	PERP	0.949302	0.149186	PHF6	6.1277e-88	0.611447	LHFPL6	0.0763085	1.41797	WDHD1	0.000192647	1.77853	PAPSS1	1.57359e-10	0.77938	EEF1E1	3.42669e-38	1.40244	EDN1	1.52052e-09	3.39632	CUEDC2	2.13599e-07	0.2255	RGS16	0.00283312	1.65223	PYCR1
331	MT-ND2	2.36256e-05	0.770485	CBX5	9.70185e-161	1.45494	AIF1L	1.009e-69	4.21239	PHF6	1.46754e-39	0.473204	CDC26	4.41953e-16	0.109399	NAV1	5.04189e-09	0.203141	B3GNT5	1.27294e-06	0.56055	ITIH5	0.949982	-0.451469	NT5DC2	9.07814e-87	1.06435	AGRN	0.0783558	1.27398	CIB2	0.000201096	3.83268	C1orf50	1.63454e-10	1.16695	HMGB2	3.54111e-38	1.22177	IFT22	1.67886e-09	1.18665	S100P	2.18798e-07	1.05956	DNALI1	0.00321245	2.97636	DGKB
332	B2M	2.42662e-05	0.512016	SNRPN	1.69085e-159	1.78511	C11orf49	2.91259e-69	3.30029	PROM1	5.20775e-39	3.25459	PKIG	4.882e-16	0.548295	LSM5	5.6866e-09	-0.0566524	DDX1	1.30869e-06	0.882411	PLA2G2A	0.950096	-1.12114	PHAX	1.92057e-86	0.60817	SYT11	0.0838971	0.664478	DNAAF2	0.000206986	1.2744	TPM1	1.71492e-10	0.355308	TRAPPC4	4.79367e-38	1.05883	DNAAF2	1.74074e-09	0.946544	GPR183	2.44878e-07	0.173496	FKBP7	0.0033538	1.89848	NLGN3
333	MOB4	2.51096e-05	0.578402	MFAP2	1.51265e-158	3.53775	CKAP2	4.27671e-69	1.91022	SSBP3	6.06031e-39	0.557543	PTPRK	7.30827e-16	2.26157	PTS	5.87037e-09	0.0575394	ZNF738	1.37051e-06	0.897229	NHLH2	0.950723	-0.164532	EEF1AKMT1	2.12769e-86	1.332	SRPK1	0.0848648	0.134641	ANP32E	0.000212596	0.557184	JAML	1.84431e-10	0.573479	APOO	7.87852e-38	1.41745	CENPH	1.8848e-09	0.724111	KCTD15	2.57892e-07	1.82782	ADCYAP1	0.00340226	4.90074	LDOC1
334	TTF1	2.63407e-05	0.886829	IP6K2	8.7596e-158	1.87126	CHD7	7.78861e-69	2.01928	LIN7A	1.88918e-38	1.46073	LRRC1	7.82501e-16	2.387	FMC1	5.94419e-09	-0.0554151	NFYB	1.40803e-06	0.859271	CD207	0.95132	0.0264341	RTN1	2.74288e-86	0.728935	AR	0.0861343	3.15735	ADH5	0.000226811	0.571329	ITGB3BP	1.8482e-10	0.730719	COMMD2	1.13703e-37	0.971598	ZNF711	2.13287e-09	1.92412	ACYP1	3.10846e-07	0.454873	RAB33A	0.00343384	2.19977	CDH13
335	CTNNAL1	2.71029e-05	0.919575	CARHSP1	5.67611e-157	1.60234	ATXN10	8.04216e-69	1.30268	MORN2	3.09238e-38	0.684912	MRPS9	1.07517e-15	0.250083	NCBP2	6.10752e-09	-0.056063	VPS72	1.75116e-06	0.707902	FRMD6-AS1	0.952978	0.306029	TRAPPC4	3.02625e-86	0.533988	SAMD14	0.0865448	2.82532	FBXO22	0.000232244	1.05838	TSTD1	2.01421e-10	0.953361	PTS	1.36505e-37	1.12111	PFDN1	2.20884e-09	0.421153	BEX3	3.33317e-07	0.056996	PHLDA1	0.00350412	1.22845	ERI3
336	PSMC3IP	2.91885e-05	1.71631	SUCLA2	8.9417e-156	2.24374	IP6K2	1.47872e-68	1.72774	ANAPC13	3.30361e-38	0.28462	SOGA1	1.65263e-15	0.782639	NFKBIZ	6.17989e-09	-0.0722307	RGCC	1.86395e-06	1.06955	HDX	0.95307	0.404908	COX16	3.8189e-86	0.47593	KLRB1	0.0900753	2.17702	NDUFA8	0.000250414	0.487536	AK6	2.08937e-10	0.693868	ZC3H8	1.77501e-37	1.53519	TNRC6B	2.29657e-09	0.504796	MLLT3	3.92152e-07	0.877536	MAPK8	0.0036015	1.69095	GABRA2
337	HIST1H2AG	2.96529e-05	2.15905	SDHAF3	8.15953e-154	2.16459	INTU	5.47191e-68	4.09817	EEF1G	1.15859e-37	-0.0164546	WDR54	1.70976e-15	0.230724	VCAN	6.96321e-09	-0.365778	RBM4	1.9652e-06	0.608445	ADCY1	0.954427	0.621687	CLEC11A	8.73549e-86	0.488046	FBXO22	0.0909491	0.472216	OARD1	0.000266001	0.635554	ZNF512	2.14658e-10	1.5057	IFITM1	2.08034e-37	1.92841	PUS7L	2.38452e-09	0.762857	NAE1	4.0109e-07	0.363959	RFC4	0.00374734	1.10662	C1QTNF4
338	TIA1	3.09754e-05	0.619405	NELL2	5.2653e-153	4.38125	SPAG16	5.55303e-68	2.99564	FASTKD2	2.91778e-37	0.929265	GEM	2.70324e-15	0.993295	COMMD2	7.48318e-09	-0.00621033	RNASE3	2.27118e-06	1.6442	BDNF-AS	0.955421	0.283064	JPT2	4.61046e-85	0.944619	TMEM178B	0.0914498	3.12783	ETFRF1	0.000268221	0.924525	AASDHPPT	2.32839e-10	0.706486	REC8	2.17525e-37	1.9236	TP53BP1	2.40307e-09	1.17156	PIN4	4.25467e-07	0.186454	S100A6	0.00385226	0.522052	ZNF667-AS1
339	PFDN1	3.10786e-05	0.492244	BET1	2.45977e-152	2.24897	EHBP1	6.34169e-68	3.19893	PSMD14	2.93031e-37	0.294453	BET1	4.54245e-15	0.190429	GATD3B	1.01014e-08	0.368833	NT5C3B	2.2714e-06	1.1049	MASP1	0.955819	-0.53406	MED21	1.39003e-84	0.595894	ERRFI1	0.0916769	1.26826	TRAPPC4	0.000272249	0.495428	CEP290	2.47219e-10	1.30363	MKI67	3.16922e-37	1.52971	AUTS2	2.50249e-09	1.65721	EGR1	4.65887e-07	0.227677	APOC2	0.00392087	2.91873	RGS3
340	CWF19L2	3.15076e-05	0.801286	CCDC90B	1.03321e-150	1.71308	SYT1	8.68912e-68	2.69676	TCEAL4	3.10591e-37	0.26999	SNHG25	4.77399e-15	0.230703	SH3BP4	1.21108e-08	1.85863	PDRG1	2.46021e-06	0.910318	ATP8A2	0.956943	1.12239	C12orf65	2.74527e-84	1.17129	TNF	0.0931456	0.209997	REC8	0.000273236	1.28435	NKTR	2.66159e-10	0.61232	FAM161A	3.18058e-37	2.64348	CLDND1	2.53758e-09	0.598538	STRBP	4.71704e-07	1.09819	FKBP3	0.00400618	0.574509	CFL2
341	MT-ND1	3.21412e-05	0.951785	CETN3	4.36048e-150	2.53206	GSTA4	1.47885e-67	2.1006	PHAX	3.76526e-37	0.44331	RNASEK	5.01441e-15	-0.00934817	C18orf32	1.52017e-08	-0.107884	GGPS1	2.47546e-06	1.0464	HBM	0.957765	-0.689511	ERGIC2	4.56577e-84	0.511018	LSR	0.0933762	2.20032	ARPP19	0.000278639	0.497066	AMT	2.80824e-10	2.57779	MRPL1	4.39286e-37	1.07527	ZNF738	2.57814e-09	0.933219	NIFK-AS1	5.17525e-07	1.14448	CDC7	0.00416954	2.12651	TEAD1
342	ERGIC2	3.22151e-05	0.596701	NIPSNAP1	1.56436e-147	2.53339	CCDC167	3.76424e-67	1.62447	WASF1	5.22765e-37	1.57355	ZNF711	6.64824e-15	1.32282	APOO	1.63645e-08	0.130806	PFDN4	2.58303e-06	0.628865	PRAP1	0.959359	0.410478	COPS4	1.12774e-82	0.487123	B4GALNT1	0.0933791	3.14288	ACTR6	0.000281803	0.932708	ELAVL1	3.16136e-10	0.648288	USP11	5.67848e-37	1.13431	LPAR4	3.08306e-09	3.63245	PCNP	5.70642e-07	0.178892	ARPC1A	0.00423549	0.735898	TPBG
343	PPIL1	3.25254e-05	0.963385	C18orf32	1.76319e-147	1.92508	NCBP2	7.75006e-66	1.55698	CETN3	6.49335e-37	0.639687	COX16	9.04932e-15	0.069651	PTGER3	2.09986e-08	2.41181	UNG	2.72654e-06	1.61545	SBK1	0.961823	-0.906929	NDUFA5	2.15838e-82	0.363472	ZEB1-AS1	0.0938525	2.00664	MRPS24	0.000282897	0.781653	AR	3.68667e-10	4.64676	AADAT	5.73669e-37	3.78835	BDH2	3.50633e-09	1.06	HBD	6.6416e-07	1.38667	RBM4	0.00427729	0.768288	CDC42EP4
344	BOLA2	3.34845e-05	1.68729	GET3	1.82948e-144	4.9898	SLC39A6	8.58735e-66	2.37014	PAM16	1.04837e-36	1.10523	HIST1H2AE	9.56277e-15	1.14443	TPPP3	2.12548e-08	0.870879	MED4	2.81734e-06	0.63697	SPOCK3	0.962253	0.485752	HLTF	8.81415e-82	0.92066	EPB41L4A	0.0943416	2.5261	C11orf74	0.000289393	1.13716	SLC9B2	3.86041e-10	2.17656	MRPS24	6.52373e-37	1.28413	RNF34	4.96805e-09	0.89811	NME7	6.88678e-07	0.802152	KAT6B	0.00446025	1.19209	ANK2
345	RUFY3	3.69022e-05	1.10339	HIST3H2A	9.44991e-144	3.0772	NIPSNAP1	9.76002e-66	2.42015	NT5C3B	1.40926e-36	0.583305	SH3BP4	9.77448e-15	2.81074	GPN1	2.92232e-08	0.0380116	C3orf14	2.99091e-06	1.25602	SCUBE3	0.963204	0.525647	MTX2	4.05345e-81	0.548062	BACH2	0.0957041	1.88309	RPL26L1	0.000312224	0.512559	TOP2B	3.92634e-10	0.703895	TATDN1	1.60175e-36	0.953058	WDR54	5.66607e-09	0.724681	KRT19	6.98817e-07	2.18806	TSN	0.00482137	0.855019	CNTN4
346	RMI2	4.16633e-05	1.51448	LRRN1	5.20984e-143	5.38406	ITGB3BP	1.48483e-65	1.91637	BOLA2	3.8016e-36	1.35963	RGS1	1.06476e-14	0.0672649	ORC4	3.1258e-08	0.0361591	CSTF3	3.29818e-06	0.855602	FRRS1L	0.963741	1.02845	SMARCE1	2.22855e-80	0.329635	MZB1	0.0964915	1.46382	2006-03-01	0.000334201	0.745173	ACTR10	4.06024e-10	0.611724	TSTD1	2.45051e-36	1.21358	NDUFAF2	5.79277e-09	0.553036	KAT6B	7.11472e-07	0.537101	CDK2AP1	0.0050505	1.03579	ASCL1
347	BEND5	4.23465e-05	1.96008	IFT81	1.97371e-141	3.86056	RUVBL1	2.08262e-65	2.03254	SLC9B2	5.15049e-36	1.53771	DAAM1	1.08372e-14	0.0888843	CA2	3.36428e-08	0.422161	RWDD3	3.69391e-06	1.84077	LNP1	0.963886	0.0554704	GPSM2	8.9645e-80	1.45651	LMCD1	0.0980162	1.81647	MKI67	0.000341493	0.906847	CHURC1	4.51243e-10	0.781759	FAM104B	2.90516e-36	1.28327	HLTF	7.5521e-09	0.883085	ARG2	8.39512e-07	1.29824	TAF7	0.00519337	0.646059	SMARCE1
348	MAP1A	4.25691e-05	2.49316	AASDHPPT	2.6679e-140	1.8961	CZIB	1.04673e-64	4.87717	EAPP	5.5577e-36	0.287523	LRP6	1.62253e-14	1.35669	TUT4	3.60454e-08	0.0204145	TUG1	3.80933e-06	1.59996	TBC1D19	0.964998	0.21789	MRPL50	2.70707e-79	0.450941	ZBTB20	0.100415	0.380657	MSI2	0.000342717	1.09131	SC5D	4.64425e-10	1.26965	TMEM98	2.9416e-36	1.96743	COPS8	9.25018e-09	0.472438	SUPT3H	8.51019e-07	1.02771	ANAPC13	0.00533411	0.691716	DLX2
349	SLIRP	4.71425e-05	0.378476	UHRF1	1.14074e-139	2.24563	TCEAL5	1.20362e-64	4.49258	GLO1	1.7944e-35	0.292543	SNRPN	2.47266e-14	0.04253	MIR99AHG	4.02161e-08	0.00104176	CDK2AP1	4.05251e-06	0.816092	ATP1A3	0.965242	-0.567736	AASDHPPT	4.47352e-79	0.458834	EFHC1	0.10237	0.838608	STAU2	0.000372273	0.984181	GLMN	5.16803e-10	1.78983	HMGCR	4.62122e-36	1.52347	DZIP3	9.28191e-09	1.44526	RBM4B	9.61291e-07	0.663228	ELOVL6	0.00550858	2.38378	TTLL7
350	PET117	4.91439e-05	1.43463	SOX3	9.22298e-139	6.73929	NKTR	1.56625e-63	1.35644	FBLN1	2.01918e-35	1.4109	YWHAQ	2.47715e-14	0.117154	SERPINA1	5.09921e-08	-0.0857574	CNIH4	4.18598e-06	0.512476	CNIH2	0.966664	-0.237673	CENPJ	8.02134e-79	1.45016	TMEM38B	0.109986	0.392807	MT-CO2	0.000414402	1.35843	SVBP	5.1792e-10	0.555072	ERGIC2	5.34753e-36	0.923412	TRIM13	9.34087e-09	0.885449	HBA1	1.03641e-06	0.0424444	ZNF664	0.00563403	1.9493	OLFM2
351	PFDN4	5.00893e-05	0.418635	MYH10	1.01335e-138	3.24906	MRPL42	2.55468e-63	1.50518	SQLE	2.2736e-35	0.314338	KRT8	2.53594e-14	1.16326	RBM4B	5.10303e-08	0.135432	MBIP	4.205e-06	1.13917	ANO8	0.967144	0.281613	TBCC	8.90065e-79	0.883568	CCSER1	0.111443	1.41558	SNCA	0.000416853	0.484253	RGL4	7.41948e-10	0.959074	STRBP	5.42713e-36	2.12326	SCOC	9.35069e-09	0.463662	NT5DC2	1.08981e-06	0.73627	RFC5	0.00568747	1.67693	PBX1
352	ZWILCH	5.74838e-05	1.45026	COA8	3.44486e-137	5.25794	MIS18A	3.49856e-62	2.39825	C12orf45	2.54458e-35	0.458206	NAE1	2.65609e-14	0.128364	ATG10	5.30687e-08	0.203669	PAIP1	4.43852e-06	0.675638	LRRC17	0.967277	-0.291182	TAF7	3.06233e-78	0.384848	HARS	0.113891	0.485555	CCDC167	0.000420894	0.53587	HDHD2	8.39245e-10	0.997481	HSF2	6.15236e-36	1.74801	CLEC11A	9.71972e-09	0.243794	ZNF91	1.20389e-06	0.824357	AK6	0.00571037	0.663295	CBX5
353	ABI2	5.9016e-05	0.781026	SNRNP25	4.08869e-136	1.45087	MAGI1	5.32623e-62	4.13333	PSMA6	3.5933e-35	0.348091	NDUFAF2	2.70948e-14	0.158671	NGRN	7.1747e-08	-0.162183	FAM200B	4.78875e-06	0.536723	FDFT1	0.967658	-0.0656203	TATDN1	3.74195e-78	0.445437	RORA	0.115651	2.38206	MED4	0.000423896	0.563906	HMGCS1	8.78416e-10	0.791013	SC5D	6.77217e-36	1.60067	ESF1	1.03297e-08	0.443062	ARPP21	1.21051e-06	3.57809	VEZT	0.00575298	1.09641	TPD52L1
354	PMF1	6.8057e-05	0.628531	RTKN2	1.07766e-134	4.09916	POLR2C	7.50505e-62	1.77023	GON7	4.44391e-35	0.915727	ANKRD37	3.44833e-14	0.337999	USP10	8.03357e-08	-0.13377	ARL3	5.84576e-06	0.439379	ST6GAL2	0.973253	0.146865	MYL6B	6.48657e-78	0.279271	ACTA2	0.116713	1.05259	SUPT3H	0.000429745	1.46427	VEZT	8.91888e-10	0.888761	LTA4H	7.99037e-36	0.724387	ZEB1	1.18011e-08	1.34292	TSPYL4	1.38834e-06	1.17025	MSMO1	0.00578893	1.24873	H2AFY2
355	AUTS2	6.94448e-05	1.86126	FAM181A	2.11478e-134	6.16768	CTNNAL1	8.82751e-62	2.12479	PAM	6.77445e-35	1.18688	CMSS1	3.46359e-14	0.183513	ZBTB18	1.13465e-07	0.249529	ODF2L	6.11409e-06	0.896023	CYP3A5	0.974378	0.302805	THYN1	1.51628e-77	0.346267	TNFRSF18	0.119082	2.76639	ZNF512	0.000430561	1.50684	CXCL3	9.47638e-10	0.89477	DPY30	9.78894e-36	0.877058	ZNF827	1.19161e-08	1.74608	MRPL1	1.51842e-06	0.393378	ZNF43	0.00579526	1.78038	TFAP2B
356	PPIL3	7.35106e-05	0.630893	C11orf74	4.87451e-134	2.68264	GET3	1.02505e-61	4.57129	AHI1	9.21142e-35	0.884215	MRPS10	4.01641e-14	0.0964072	C11orf49	1.65384e-07	0.139186	ATP6V1D	6.17148e-06	0.537378	ZNF418	0.975449	0.367894	TTF1	1.61573e-77	0.737128	XKR4	0.120008	1.9196	ESF1	0.000444797	0.588305	KMT2A	1.30023e-09	0.675627	PLK1	1.06495e-35	1.97724	KNOP1	1.28798e-08	0.531219	SHD	1.54803e-06	3.15257	CHD9	0.00624077	0.552063	COPS8
357	COPS4	7.39869e-05	0.514645	CFL2	7.63987e-133	2.67587	AC010642.2	5.17644e-61	2.37301	GSTM3	1.13986e-34	0.534995	CCDC167	5.95975e-14	0.0344367	SDHAF3	1.76823e-07	-0.0407674	IER3IP1	7.09637e-06	0.662472	CMC4	0.976437	0.310323	RPAIN	3.0924e-76	0.296161	KIF3A	0.124736	0.787445	MRPL50	0.000452722	0.510412	ALKBH2	1.48667e-09	1.52919	BET1	1.20217e-35	1.13311	RFXAP	1.67921e-08	2.16397	PTGER3	1.68474e-06	2.97282	CTNNAL1	0.00629617	0.804971	SRSF1
358	UNG	7.52539e-05	1.33922	CNTNAP2	1.88212e-132	3.76196	SRSF1	5.60105e-61	1.37179	PRG2	1.5235e-34	3.25754	SUMO1	6.18773e-14	0.103429	RPP21	1.81418e-07	-0.117695	CD74	7.53939e-06	1.29012	FBXO36	0.981142	0.367965	PSMA2	4.23847e-76	0.615729	ORC3	0.125037	0.525602	CBX1	0.00045846	0.439328	CHD7	1.75674e-09	0.745445	MSMO1	1.9841e-35	1.41127	SMIM7	1.71427e-08	0.453135	ZSCAN18	1.7211e-06	0.893053	SRSF9	0.00672572	0.613751	EGR1
359	JPT1	7.73937e-05	0.423774	TYMS	5.59044e-132	1.35672	SARS	5.7203e-61	1.70238	BEX2	2.09227e-34	0.800625	RBM4	7.40322e-14	0.0781586	KCNQ1OT1	2.35959e-07	0.132114	SVIP	8.13435e-06	1.23264	LRRC4B	0.981143	-0.303645	RBM6	3.99851e-75	0.336067	SELENOK	0.125997	-0.100373	COMMD2	0.000462188	0.650591	PHAX	1.80994e-09	0.821888	OTUD6B-AS1	2.91955e-35	0.923797	STMN3	1.75308e-08	1.91482	RBM6	1.76113e-06	0.31437	GGPS1	0.00726272	1.35969	AMOTL2
360	CBX6	7.95064e-05	1.3328	OARD1	4.3412e-131	1.8758	FUBP1	6.45134e-61	1.54003	FBXO5	2.91463e-34	0.702707	RBM4B	8.81509e-14	0.390917	RFX3	2.41572e-07	0.292241	NME1	8.26316e-06	0.891464	PEG3	0.981797	-0.346276	TUT4	4.50439e-75	0.510404	DACT1	0.126657	3.04018	COPS8	0.000483103	0.51726	GGPS1	1.86071e-09	1.20899	SUCLA2	2.9686e-35	1.03834	PMF1	1.75347e-08	0.592541	ZNF292	1.77017e-06	0.263017	ZNF292	0.00731131	0.524659	PLEKHA5
361	EAPP	7.97e-05	0.475041	ACYP1	1.04196e-130	2.3123	FAM92A	8.69232e-61	3.55801	SYNGAP1	2.95158e-34	1.69902	PSMA4	1.09833e-13	0.141435	TMEM38B	2.95493e-07	0.126755	DPY30	8.38148e-06	0.563266	NFATC4	0.982019	-0.232746	DPY30	1.32239e-74	0.344131	FOXP4	0.127275	1.46464	CCDC90B	0.000498365	0.430306	MAP3K13	1.88835e-09	0.570716	C1orf50	3.30665e-35	1.39548	TCEAL8	1.78727e-08	0.454027	PYCR1	1.96855e-06	0.707725	MYEF2	0.00752648	2.24796	TFDP2
362	LYZ	8.14225e-05	-0.0443351	NDN	2.02009e-130	2.98211	LINC01224	9.10881e-61	5.49147	CFDP1	5.83098e-34	0.234639	HLTF	1.12043e-13	0.385204	EMP1	3.3868e-07	0.978472	RNMT	8.74152e-06	0.619408	PNCK	0.982563	-0.332045	PFDN4	2.13872e-74	0.295153	TATDN1	0.128221	0.146883	FANCL	0.000535272	1.08337	RASAL2	1.89382e-09	1.75996	CSTF3	3.50402e-35	1.15438	KIAA0101	2.19371e-08	5.11331	ZNF512	1.97128e-06	0.894556	NME7	0.00757137	1.32332	DLX1
363	ORC3	8.19934e-05	1.08647	RNASEK	1.96038e-129	1.39053	BCL7A	1.13106e-60	2.98816	UBE2V2	5.84733e-34	0.216378	CXCL9	1.15687e-13	3.37492	HIST1H3H	4.23442e-07	0.683247	FYN	8.8134e-06	1.02824	HSPG2	0.983658	0.0467802	HIST1H3B	5.45816e-74	2.60193	RARS2	0.130686	0.391648	ARID4A	0.000553844	0.595111	COX16	1.92716e-09	0.528018	STMN3	4.21884e-35	2.53826	SKA2	2.24469e-08	0.361929	SRP9	2.20912e-06	0.0512434	TSPYL4	0.00766896	1.72801	PTGR1
364	HNRNPH1	8.24116e-05	0.497303	JKAMP	4.04088e-129	1.92509	ZNF738	1.55308e-60	2.49094	EXTL2	1.32739e-33	0.6832	RNF2	1.22976e-13	0.192431	SNRPA1	4.97871e-07	-0.0996822	TMTC4	9.21769e-06	1.98862	HUNK	0.984101	-0.0292445	DDX1	5.80145e-74	0.381382	KLF12	0.131052	1.00226	TBPL1	0.000566893	0.730713	ACYP1	2.24548e-09	0.787146	SRSF6	5.15732e-35	0.910486	RNF2	2.26196e-08	0.720269	CDC26	2.22762e-06	0.270215	POLR2B	0.00770213	0.921256	ERGIC2
365	DCTN6	8.35468e-05	0.549338	GPX8	9.04924e-129	4.08319	ENC1	1.05403e-59	3.25193	GLOD4	2.9211e-33	0.261126	PPAT	1.33404e-13	0.597276	GNG10	5.56089e-07	-0.124125	ORC3	9.74045e-06	0.990578	IL1RN	0.98415	-0.315625	IER3IP1	9.73419e-74	0.54245	GNAL	0.133505	3.40797	KDM5B	0.000567962	0.874613	TNRC6B	2.54114e-09	0.535612	HMGCS1	6.97693e-35	1.14109	MED4	2.3596e-08	0.470049	NASP	2.39371e-06	0.161204	SSBP3	0.00774103	1.05686	SELENOK
366	KCNK10	8.60886e-05	4.9134	FAM229B	1.47226e-128	3.26153	PAM16	2.65003e-59	2.91122	LRRC34	2.9219e-33	2.32179	RASAL2	1.46974e-13	0.804263	MTA3	6.34159e-07	0.214955	ESF1	1.01983e-05	0.501095	ADGRL1	0.985293	0.173869	SVBP	1.09299e-73	0.328801	ASB3	0.140221	0.701628	SNHG25	0.000607039	0.736902	SERPINE2	2.60327e-09	1.97894	CNN3	7.69943e-35	0.821295	PIN4	2.58475e-08	0.382198	CLIP3	2.4885e-06	1.5392	ITGA2B	0.0077904	2.71296	PCNP
367	APOO	9.11863e-05	1.10033	HES6	3.71985e-128	3.6276	HNRNPH1	3.40937e-59	0.930471	CHURC1	3.0958e-33	0.274202	COPS8	1.67577e-13	0.0359813	CYP51A1	7.29679e-07	0.192186	CHD9	1.05211e-05	0.547345	KCTD15	0.985336	0.408412	REC8	1.09445e-72	1.21152	ABCA5	0.144136	1.47626	PLEKHA5	0.000632385	1.21307	ANAPC15	2.68249e-09	0.564607	ZNF292	8.47216e-35	0.79228	SCT	2.97952e-08	4.27167	PRG3	2.49363e-06	6.63476	OTUD6B-AS1	0.00782665	0.662076	PAFAH1B3
368	TRMT11	9.38807e-05	1.32306	CPE	2.40365e-127	4.6333	CRYGD	8.26849e-59	3.93254	YWHAG	6.45624e-33	0.276997	THYN1	1.79217e-13	0.0465499	DDX39B	8.46143e-07	-0.19908	ATP6V0E2	1.09943e-05	1.07347	KIAA0895	0.985691	-0.145309	AC084033.3	1.308e-71	0.231091	RNF34	0.144598	0.302755	RNF2	0.000651107	0.749987	LINC00662	2.81591e-09	1.46593	NUSAP1	1.29856e-34	1.01395	ZFHX4-AS1	4.39076e-08	4.94183	BBS4	2.59153e-06	1.11058	ELAVL1	0.00786954	0.465724	ATP1B2
369	ZNF273	9.56556e-05	1.76267	MAP3K13	4.60975e-127	1.57518	BRD8	8.56675e-59	2.28464	TSPO	7.30028e-33	0.187039	HAT1	1.79831e-13	0.126788	SSBP3	9.28898e-07	0.0313329	SLC39A10	1.1314e-05	0.739841	ATCAY	0.986532	-0.92768	PRRC2B	4.78053e-71	0.429464	LRIG1	0.145619	1.6411	FARSB	0.000656626	0.85878	SPOCK3	2.94677e-09	3.91933	IGFBP2	1.76649e-34	1.84284	ITGB3BP	4.52312e-08	0.459094	ATAT1	2.61913e-06	0.987658	STMN3	0.00797658	2.35121	MBOAT2
370	PARP2	0.00010793	1.2774	GEMIN2	8.927e-127	2.86051	PEG3	1.21666e-58	3.82882	SNCA	1.69577e-32	0.151661	CENPH	2.02684e-13	0.195928	BAG3	9.83794e-07	-0.000985442	PRPSAP2	1.21543e-05	0.677166	RSPH9	0.986725	0.0951137	SRSF6	5.72822e-71	0.327025	WDYHV1	0.146139	0.635231	AC008124.1	0.000678253	1.62765	E2F5	3.23299e-09	3.61068	TMEM237	2.17819e-34	1.91454	HDHD2	4.95751e-08	0.833387	PHC1	2.85131e-06	1.44778	COPS8	0.0083304	0.697756	ADGRL3
371	ZNF519	0.000120582	2.60385	MED21	5.19759e-126	2.11293	BNIP3	2.13292e-58	1.35973	MT-ND1	4.4669e-32	0.624451	CFAP298	2.06404e-13	0.210603	SLC2A1	1.17892e-06	-0.0475369	KLHL7	1.22883e-05	1.02094	FAM169A	0.986949	0.348903	CTNNAL1	1.20902e-70	0.667957	AL138963.3	0.147078	0.541608	AC245060.5	0.000698155	2.98734	EEF1G	3.46822e-09	-0.026789	SUV39H2	3.11384e-34	2.11032	STAU2	5.10161e-08	0.852731	RAB3C	2.85377e-06	1.7508	TRIM13	0.00840017	0.868998	SYNE1
372	ADH5	0.000126149	0.442469	POU3F2	7.38491e-126	4.71166	CCNA2	4.11297e-58	2.02316	FAM104B	5.38346e-32	0.505723	MRPL50	2.48972e-13	0.0592356	BCL2A1	1.40545e-06	-0.160745	HMGCR	1.43201e-05	0.828784	MTRNR2L6	0.987872	-0.544015	FAM104B	1.2836e-70	0.659177	SC5D	0.148424	0.453592	CHURC1	0.00072584	0.477045	ING4	4.00769e-09	0.884546	JAM3	4.65432e-34	1.84124	ODC1	5.83358e-08	0.517205	UPF3B	2.9785e-06	0.382473	HMGCS1	0.00840977	0.957375	RTL8B
373	MBIP	0.000147948	0.755852	MAP2	2.83455e-125	3.06894	DPYSL3	5.66297e-58	3.39173	NME7	6.81509e-32	0.813317	LINC00665	2.58019e-13	0.680504	MRPL38	1.58942e-06	0.125046	CDC23	1.46914e-05	1.05733	ELOVL4	0.987998	-0.739294	CRIPT	4.06064e-70	0.366902	IGSF3	0.148912	2.00557	HMGN4	0.000765567	1.16304	AFP	4.05059e-09	1.84294	PAM16	5.32539e-34	1.90152	TSN	5.87916e-08	0.48551	MGST1	2.98679e-06	0.242688	RBKS	0.00910363	1.73422	TENT5A
374	ARL6IP1	0.000149701	0.41409	ERRFI1	1.69745e-124	3.91731	UPF3B	8.04655e-58	1.74278	SPAG16	8.92306e-32	0.767674	DNAJC9	2.7105e-13	0.12424	RBM4	1.80463e-06	-0.204786	NDUFAF2	1.64665e-05	0.74125	SYT4	0.988401	-0.0445206	CCDC90B	1.66006e-69	0.31427	TBPL1	0.149108	0.176035	PIN4	0.000771224	0.40267	SVIP	4.43716e-09	1.06992	INSIG1	9.49057e-34	1.08315	NDUFA7	7.26713e-08	0.584285	VEZT	3.51147e-06	0.471914	RAB28	0.00913244	1.05273	PNMA1
375	SRSF9	0.000151506	0.380927	GPSM2	1.75373e-124	3.09284	SRPK1	2.64162e-57	1.79891	SLPI	1.64203e-31	2.94491	2006-03-01	3.22988e-13	0.176444	PCNX4	1.86546e-06	0.125945	SGK1	1.66199e-05	0.716203	NLGN2	0.991324	-0.385608	WDHD1	1.83452e-69	1.49452	AHNAK	0.15017	0.0634154	CSTF3	0.000774987	0.763388	ZNF664	4.52472e-09	1.27404	GABPB1-AS1	1.21076e-33	0.973813	NDN	7.45086e-08	1.0111	FNBP1L	3.51829e-06	0.559899	MRPL22	0.00927618	0.505496	BTG1
376	PON2	0.000153815	0.76522	CDC23	1.89686e-124	2.67138	HIKESHI	5.43653e-57	1.37516	CETN2	2.18485e-31	0.331444	NDUFA7	6.81817e-13	0.0942202	SVBP	1.918e-06	-0.0945508	NCF1	1.73618e-05	0.717289	ZNF790-AS1	0.991734	-0.200466	CX3CR1	2.76105e-69	0.712221	TPD52	0.150655	0.64781	CD69	0.000777544	1.34625	SUPT3H	5.01519e-09	1.62115	ABI2	1.25396e-33	1.18988	APOO	7.67104e-08	0.820381	CCDC90B	3.7196e-06	0.242862	UNG	0.00928989	1.63242	ZNF462
377	MT-ND6	0.000153925	0.828785	MICOS13	1.17561e-122	4.62998	TCF7L1	1.14823e-56	4.61428	RNASEH1-AS1	2.64606e-31	1.54172	ATP10D	8.89829e-13	0.651309	PSMA2	2.08821e-06	-0.090233	TMEM242	1.90226e-05	0.95823	GNLY	0.992842	-0.13199	CFDP1	8.59068e-69	0.311343	FAM192A	0.155589	0.101222	RAD1	0.000782699	1.02826	MSMO1	5.11621e-09	0.952133	ZNF738	1.56604e-33	1.2885	TMEM97	7.91983e-08	0.419834	ZNF254	4.05173e-06	1.07639	TNFAIP6	0.00937287	2.12336	RBFOX2
378	NT5DC2	0.000170018	1.07062	MRPL27	1.75037e-122	1.30082	MIR924HG	2.3642e-56	5.80071	TSEN2	5.83624e-31	1.56734	FARSB	9.52251e-13	0.299383	AC008124.1	2.11947e-06	0.289789	CLDND1	1.90517e-05	0.528445	ZNF8	0.99312	0.465742	CLDND1	1.62535e-68	0.446291	RRAD	0.158523	1.32104	CAMTA1	0.000822333	0.443675	DOK4	5.73067e-09	3.52885	MDFI	3.1203e-33	2.80206	GLMN	8.18733e-08	1.26644	ORC4	4.1716e-06	0.456286	VWA5A	0.00937423	2.42132	ST5
379	WDHD1	0.00017371	1.76954	SUV39H2	4.44858e-121	3.58405	HMGCS1	2.78064e-56	1.96406	IP6K2	1.65073e-30	0.253242	BCL7A	1.13575e-12	0.58445	CIAPIN1	2.30503e-06	-0.0349608	MED21	1.92245e-05	0.613	ZNF605	0.994075	0.176577	ARL6IP1	3.19268e-68	0.479135	TCF4	0.162866	0.033064	VPS72	0.000846256	0.52768	IGF1R	5.86788e-09	1.43036	TMEM242	6.55046e-33	1.14962	ZCCHC10	8.99708e-08	0.512558	ZNF738	4.88942e-06	0.471989	AFF2	0.00981487	3.76768	FADS2
380	EPHB1	0.000179278	3.91963	RAMAC	1.91142e-120	5.6961	DPYSL4	7.1783e-56	5.03507	CENPN	1.89922e-30	0.386466	CFDP1	1.182e-12	0.0293782	MFSD4B	2.46674e-06	0.57022	PLEKHA5	1.94916e-05	1.37139	CCDC157	0.994729	0.265613	HNRNPH1	4.87538e-68	0.424458	COL1A1	0.166368	-0.152212	RNF34	0.00087178	0.921195	STRBP	5.9492e-09	1.71016	RNMT	1.36593e-32	0.809957	PPAT	9.6094e-08	1.00772	PTBP2	5.57868e-06	0.677678	USP10	0.00987446	0.520346	SLC39A6
381	VEZT	0.000197049	0.686717	MLF1	2.49372e-120	2.81645	PSIP1	2.18131e-55	1.4437	CCDC90B	2.46026e-30	0.197784	HIST1H2AI	1.26708e-12	0.924277	ERGIC2	2.98167e-06	-0.073128	DYNC1LI2	1.96327e-05	0.438911	NDUFAF2	0.995979	0.0364303	SSBP3	6.63633e-68	0.588491	PLEKHA5	0.167027	0.691711	CDC7	0.000884631	1.91685	PRSS57	5.98316e-09	0.839381	MFAP2	2.55865e-32	2.27561	CRYZL1	1.00263e-07	0.673571	CSF2	6.01799e-06	4.96882	HDHD2	0.0101921	1.16512	PSIP1
382	PDRG1	0.000198666	0.719631	NES	5.1655e-120	3.78559	RBM27	4.08644e-55	2.75662	AP002360.1	2.94408e-30	1.45556	HMGCR	1.3753e-12	0.299518	GPR162	3.17717e-06	0.587989	DLGAP4	2.02483e-05	0.955492	LGALSL	0.996127	0.221031	ACTR10	7.75324e-68	0.327782	MIA	0.167222	1.74961	ZNF43	0.00089257	1.4693	TAF7	6.49511e-09	0.462276	ANKRD36	2.92091e-32	1.60848	ADGRL2	1.19359e-07	2.48603	CKB	6.24439e-06	-0.263937	FARSB	0.0102785	0.838628	TSN
383	MORF4L2	0.000201603	0.330475	CSTF3	7.57233e-120	2.26859	PIN4	5.91732e-55	1.20646	FKBP7	5.01385e-30	0.988603	MRPS24	1.613e-12	0.169044	EAPP	3.28567e-06	-0.0780616	GLA	2.05698e-05	0.419365	FBXO22	0.99641	0.177204	NOL12	3.15963e-67	1.02767	ISG15	0.16759	0.188733	TMEM237	0.000925989	1.41048	PFDN6	6.53459e-09	0.594103	MORF4L2	5.42729e-32	0.827089	BCL7A	1.23297e-07	1.22286	ADGRG3	6.66092e-06	2.33807	TTR	0.0103174	1.80703	PFDN1
384	CUEDC2	0.000201764	0.419856	DCTPP1	2.53902e-119	1.59736	TIA1	2.77977e-54	1.72654	SMIM8	6.93889e-30	0.70661	PHAX	1.62888e-12	0.17229	IGKC	4.12378e-06	0.658789	IFT22	2.18187e-05	1.16848	GUCY1A2	0.997026	-0.350474	TMEM237	3.41045e-67	1.14798	OLFM2	0.169203	1.79247	ADNP	0.00103509	0.60434	JKAMP	6.92279e-09	0.495462	ZNF883	7.39272e-32	2.97459	AMT	1.26145e-07	1.89287	LRP6	6.92001e-06	1.51714	PSMC3IP	0.0104756	2.04169	RBM4B
385	DDIT4	0.000219626	0.584913	CPSF3	6.94161e-117	2.12528	TCEAL4	3.71637e-54	1.149	SKA2	7.36184e-30	0.164653	C3orf14	1.89906e-12	0.19704	NDUFA7	4.92386e-06	-0.138725	NKTR	2.2071e-05	0.600415	MT1M	0.997252	0.211417	BET1	5.59492e-67	0.459241	CSRP2	0.170995	-0.12248	MAPK8	0.00104985	1.06716	ERGIC2	6.97231e-09	0.619997	GEMIN2	9.8779e-32	1.417	ANKRD46	1.32079e-07	1.13277	PSMA4	7.03402e-06	0.0956852	NT5DC2	0.0105524	1.46534	SCOC
386	ZNF738	0.000243797	0.807524	DPCD	8.12185e-117	2.42651	COA8	1.00373e-53	4.60858	RPL26L1	1.42924e-29	0.233647	HIP1R	2.10571e-12	2.52408	PRRC2B	6.84256e-06	-0.0675871	PLBD1	2.251e-05	0.225724	ZNF337-AS1	0.997365	0.14125	COMMD2	1.38062e-66	0.381033	LIN37	0.17176	1.13803	CCNB2	0.00105369	0.814892	CPSF3	8.78527e-09	0.763675	POLR2K	2.13889e-31	0.758506	MBIP	1.49104e-07	0.697819	LDLRAD3	8.58443e-06	1.80894	CEP290	0.0106834	1.07583	NR2F1
387	EIF1AY	0.000245609	1.49037	RFC4	8.97255e-116	2.29949	CFAP298	1.65547e-53	2.47347	RBM8A	3.51775e-29	0.26795	FBXO21	2.2328e-12	0.303095	RIDA	7.25013e-06	0.0696114	GNG10	2.26121e-05	0.711111	NEK8	0.997385	-0.0351358	MT-ND2	1.65676e-66	0.964947	FOXK1	0.177657	0.572363	APOO	0.00106039	1.00691	ADNP	8.9781e-09	0.7541	TTF1	2.15319e-31	1.16298	CKS1B	1.55254e-07	0.316461	FKBP7	9.15189e-06	0.906674	MRPL38	0.0109481	1.37581	HDGFL3
388	AP2B1	0.000282798	0.552444	PYCR1	2.68351e-113	2.83547	NDC80	2.2368e-53	2.66098	PTBP2	5.0188e-29	0.687954	HIST1H2AL	2.43506e-12	1.54754	THYN1	7.59849e-06	-0.120094	CLASP2	2.26937e-05	0.55769	STX18-AS1	0.998427	0.454391	RBM4B	1.84608e-66	0.829053	ANTXR1	0.178555	0.868683	YWHAG	0.00107782	0.421535	DLK1	9.05733e-09	1.58485	FASTKD2	2.24202e-31	1.59967	DUSP4	1.86408e-07	1.22846	RFX3	9.16774e-06	1.0501	CFDP1	0.0111286	0.476782	TCAF1
389	MTX2	0.000285612	0.585106	NT5C3B	1.4408e-112	2.39791	NFYB	4.38068e-53	2.0806	PARPBP	5.09391e-29	0.795772	RFX3	2.92941e-12	0.773825	ACTR10	1.12455e-05	-0.0897223	PLAU	2.31585e-05	1.12233	MAP3K12	0.999358	0.236409	KNOP1	3.58229e-66	0.5125	C11orf95	0.181359	1.39842	ANAPC13	0.00110526	0.461913	FAM171B	9.29015e-09	3.05048	ELAVL1	2.29678e-31	0.821846	MT1F	1.88665e-07	0.889403	VBP1	9.49596e-06	0.160164	TMEM98	0.0120489	1.54108	ABI2
390	PUS7L	0.000293586	0.91462	PON2	1.7589e-112	2.21128	FBXO21	6.02358e-53	2.33253	NVL	5.15807e-29	0.824707	SRSF9	3.01831e-12	0.0725677	TRIB2	1.96627e-05	0.38201	WASF1	2.41537e-05	1.90708	EPS8L1	0.999578	-0.250892	OTUD6B-AS1	4.47791e-66	0.353008	MEX3B	0.181718	1.13856	ORC3	0.00113068	0.932299	APC	1.02187e-08	0.809956	SPC25	3.8366e-31	1.60085	AK6	2.61072e-07	0.435292	PSIP1	1.02127e-05	0.202913	TATDN1	0.0127461	0.456341	CLEC14A
391	KAT6B	0.000301731	0.723648	TCEAL8	7.28197e-112	1.47866	ZNF827	7.08933e-53	3.48789	MRPS24	5.23697e-29	0.455449	RPAIN	3.04863e-12	-0.016361	HPF1	2.00655e-05	-0.212339	CD69	2.48142e-05	1.29962	LYRM9	0.99895	0.444382	ARL16	1.0076e-65	0.406634	PARD6B	0.181802	1.54496	NVL	0.00113313	1.33202	IMPA1	1.06031e-08	1.26945	PAPSS1	3.84817e-31	0.949532	TMEM9	2.78251e-07	0.531788	YES1	1.13306e-05	1.48525	ZSCAN9	0.0128987	1.58069	TULP3
392	USP11	0.000320992	0.768305	TSN	7.93201e-112	1.82376	GIHCG	7.1615e-53	4.26407	FAM161A	5.45629e-29	1.41018	LDOC1	3.23206e-12	1.16445	CHD9	2.03749e-05	-0.0800409	TRAPPC5	2.54808e-05	0.710069	IQCC	0.99766	0.318153	EEF1G	2.14128e-65	-0.306081	TFDP2	0.182399	0.483766	KLHL13	0.0011707	2.71421	SAAL1	1.18211e-08	1.15117	EAPP	5.24262e-31	0.722193	FANCL	3.07395e-07	0.791313	HARS	1.1421e-05	0.660319	PRPSAP2	0.0132608	0.864873	ZSCAN18
393	ZCCHC10	0.000325212	0.58138	NUP35	6.16998e-111	3.43687	IFT22	8.53165e-53	2.7466	TCEAL8	6.62074e-29	0.221102	MRPL1	3.33025e-12	0.165222	BBIP1	2.17652e-05	0.0156434	EGR2	2.64657e-05	0.654397	FAT4	0.997525	-0.944918	LRRK2	2.82021e-65	0.110713	CD69	0.183068	0.332838	MRPL27	0.0011813	0.377034	TMEM242	1.24636e-08	0.900719	TSC22D1	5.35609e-31	0.637509	ADNP	3.14738e-07	0.634364	FAM172A	1.15536e-05	0.68557	IER3	0.0137762	0.601459	APOA1
394	RBM6	0.000360473	0.505823	FAM192A	5.88249e-110	1.75706	GLOD4	8.87218e-53	1.44819	STXBP2	7.4916e-29	0.0815151	MSMO1	3.61721e-12	0.293496	DLGAP4	2.19755e-05	-0.0519175	CSNK1E	2.7355e-05	0.636178	HES1	0.996223	-0.100372	MORF4L2	2.92223e-65	0.331916	RNF150	0.185619	1.62094	PAPSS1	0.00123241	0.574764	APOA1	1.25198e-08	1.61652	PDRG1	8.09842e-31	1.17361	ZCCHC17	3.33351e-07	0.471673	IGLL1	1.25109e-05	0.843951	MIDN	0.0138889	0.494436	PCSK1N
395	CSKMT	0.000366302	1.26484	LUC7L	5.97064e-110	1.67987	CIAO2A	9.39347e-53	4.03399	HOPX	3.04392e-28	1.41382	UGDH	3.61741e-12	0.441966	TIA1	3.02969e-05	-0.0856313	SLC25A17	2.7794e-05	1.34991	ZNF891	0.996199	0.309213	CBX6	1.38259e-64	0.875677	ZFP1	0.185822	1.40057	AK6	0.00124736	0.508818	ALDH1A1	1.37957e-08	1.21807	PIN4	1.25311e-30	0.729886	FNBP1L	3.46151e-07	0.715262	BCL7A	1.33464e-05	0.695625	NDUFA8	0.0139897	0.48122	ALDH7A1
396	C1orf56	0.000367968	1.17865	SNHG17	4.22886e-109	5.38632	KIF1A	1.01501e-52	5.33805	HARS	3.38678e-28	0.567958	HIST1H2BD	4.07119e-12	1.28892	SDS	3.20503e-05	0.513059	FASTKD2	3.11059e-05	1.00081	THNSL2	0.996002	0.335586	PIMREG	2.58057e-64	1.69616	HOMER2	0.186105	2.08331	ATG10	0.00127698	1.02918	ZEB1	1.44414e-08	1.69248	CCDC138	1.70784e-30	2.34253	FAM89B	3.73149e-07	1.41442	PCNX4	1.51968e-05	0.698763	TFRC	0.0140057	0.428937	PHOX2B
397	HIGD1A	0.00037042	0.567817	DNAAF2	6.28293e-109	2.52282	BSCL2	1.41334e-52	2.89658	DPCD	4.04414e-28	0.444288	ARL4C	4.49143e-12	-0.0980061	TSN	3.31581e-05	-0.0928102	ZC3H8	3.18443e-05	1.06291	KCNAB3	0.994654	0.379773	GEMIN2	3.6717e-64	0.900157	ZNF91	0.187639	0.593108	CWF19L2	0.00135293	0.814852	ATP6V0E2	1.6444e-08	1.20354	ZNF521	1.75113e-30	2.80412	PLAC8	4.15134e-07	0.215501	FKBP1B	1.52661e-05	1.50789	GPR85	0.0141097	3.17562	PPA1
398	LRRC40	0.000370517	1.09143	SNHG32	9.39126e-109	3.99955	AC006115.2	1.51346e-52	5.4413	DEPDC1B	5.09105e-28	0.826067	NDUFC2	4.52179e-12	0.142266	SLC16A13	4.03142e-05	1.55449	PPIL3	3.26406e-05	0.609288	CCNA1	0.99361	-0.0440806	GABPB1-AS1	6.87847e-64	0.444146	ZNF410	0.188047	0.705897	PKIG	0.0013767	1.13025	RUNX1T1	1.93328e-08	2.57378	AP1S1	2.23447e-30	0.714769	PIM1	4.29602e-07	0.557304	DDX1	1.55068e-05	0.240751	ABI2	0.014136	0.739127	POLR2K
399	CD200	0.000407173	1.33675	C16orf87	6.42224e-108	2.18156	TMEM237	4.07224e-52	3.01693	JPT2	2.08806e-27	0.537738	HNRNPH3	4.63402e-12	0.0787209	KLF12	4.10742e-05	0.457403	GABPB1-AS1	3.30605e-05	0.466704	SEZ6	0.993149	-0.761919	RNF34	7.62484e-64	0.709474	EPB41L5	0.189515	1.43563	AUTS2	0.00147082	1.51496	ZDHHC9	2.16203e-08	2.47519	EXTL2	2.80733e-30	1.32176	CYYR1	4.83343e-07	2.04831	BTBD10	1.5857e-05	0.696299	CSTF3	0.0147962	0.916159	HSPA12A
400	CDC23	0.000410883	0.963883	BSCL2	4.48541e-106	2.94852	IGFBP2	4.4131e-52	2.26026	RAD51AP1	3.48137e-27	0.386696	HIST1H2AG	5.0674e-12	1.20374	PTPN13	4.36295e-05	0.626758	FANCL	3.90458e-05	0.872194	KIAA0408	0.99286	-1.57385	HIST1H3G	1.15433e-63	2.46717	ERC2	0.189869	2.96972	AL034397.3	0.00150535	0.781244	RNF5	3.09129e-08	0.580469	BCL7A	4.17467e-30	1.6769	ZDHHC9	5.16653e-07	2.23844	SRSF6	1.71067e-05	0.265858	RPL17	0.0152866	0.434065	SARS
401	MT-ATP6	0.000426558	1.06762	RARS	1.07005e-105	2.24247	AGPAT4	8.0712e-52	2.7191	SUPT3H	3.48844e-27	0.956645	AASDHPPT	5.30829e-12	0.0923123	OARD1	4.38875e-05	-0.0837516	BCL11A	3.94026e-05	0.85335	HES5	0.991993	-1.24714	TENT5A	4.40826e-63	0.229034	BOLA3-AS1	0.190036	1.85289	STMN3	0.00155942	1.77616	FKBP7	3.57921e-08	1.69012	ADNP	6.10007e-30	0.986054	DNAH14	5.48617e-07	2.10541	PFDN6	1.71086e-05	0.259724	RNF144A	0.0156077	2.51149	ZC2HC1A
402	NAE1	0.000443167	0.516459	PLP1	1.98459e-105	2.54066	MICOS13	3.05373e-51	4.29293	SNHG12	3.71528e-27	0.0852266	SLC4A3	6.02661e-12	2.73109	RNF146	6.91304e-05	-0.0254358	PTPN13	3.98558e-05	2.32298	PPBP	0.991624	-0.105328	FBLN1	7.39096e-63	1.65169	CTGF	0.193639	1.53025	NDUFA5	0.00157649	0.355535	CENPH	3.61824e-08	0.800059	CFDP1	9.27048e-30	0.715308	IFT43	5.98701e-07	0.87444	ANKRD36	1.74829e-05	0.838181	EAPP	0.0158224	0.515678	NRXN3
403	TAF1A	0.000457176	1.64346	ZNF667-AS1	5.749e-105	2.62456	RNMT	5.19022e-51	1.25417	RNF5	3.73203e-27	0.207324	SLC16A13	6.1071e-12	2.85271	RAB11FIP4	7.48414e-05	0.953818	TFDP2	4.07532e-05	0.665507	AASDHPPT	0.990882	-0.0181381	ARL4C	3.8309e-62	0.186263	WDR86	0.194079	1.73269	FBLN1	0.00168096	2.026	GEMIN2	3.83422e-08	1.18336	RNF34	1.64728e-29	1.20886	MYO1B	6.01329e-07	2.49979	HIST1H2BG	1.82221e-05	1.06064	MEX3A	0.0160648	1.66914	APBB1
404	KCNQ1OT1	0.000457343	0.866876	BRD8	5.39215e-104	2.26245	PHF6	9.92688e-51	1.85752	OCIAD2	4.05085e-27	0.314498	SARNP	6.90801e-12	-0.0883874	CENPX	7.9567e-05	-0.259606	GLMN	4.41018e-05	1.52023	S100A3	0.990847	0.00552697	EIF4A1	5.29625e-62	0.274286	TTC33	0.194365	0.672628	KNOP1	0.00169726	0.690149	HMBS	3.94017e-08	0.617383	FKBP10	4.06153e-29	2.25236	E2F5	8.46156e-07	2.9406	CFAP20	2.23504e-05	0.296174	RBM6	0.0166443	0.450406	PTOV1
405	SP4	0.000457939	1.98366	ATXN10	2.00679e-103	1.26396	MAGED1	1.10309e-50	1.98026	RRM2	4.49254e-27	0.419819	TULP4	6.97719e-12	0.498348	FAM131A	8.00522e-05	0.258365	ATP2A1-AS1	4.62773e-05	2.4218	ROBO1	0.990532	-0.0880306	TIA1	6.39353e-62	0.333611	CCDC167	0.19516	0.000665397	CCR7	0.00171894	3.29146	DNAJC9	4.30875e-08	0.585354	SMIM8	7.87368e-29	1.33379	CHURC1	9.16029e-07	0.337224	CASD1	2.38743e-05	1.14561	PSMA4	0.0167106	0.453023	CAMTA1
406	DYNC1I2	0.000473363	0.349489	PDRG1	4.29221e-103	2.34136	KDM5B	2.3794e-50	2.03208	ADNP	9.33461e-27	0.390626	CCDC58	7.14329e-12	0.403683	ZC3H8	0.000102911	0.064606	ASRGL1	4.80133e-05	0.798749	SLC35G2	0.99041	-0.0804106	CSKMT	1.09641e-61	0.90631	C1orf61	0.19722	-0.928951	ZNF254	0.00172412	1.31996	CNRIP1	4.35554e-08	0.496092	ANKRD46	1.02548e-28	1.51822	UBE2T	9.93857e-07	0.471241	ACTR10	2.53256e-05	0.25981	RPL26L1	0.0168278	0.465325	EXTL2
407	NDUFA5	0.000475487	0.287356	SLC38A1	6.31595e-103	2.48932	FILIP1	2.41161e-50	4.57497	TMEM242	1.03329e-26	0.368806	ZEB1-AS1	9.05129e-12	2.29583	CCDC90B	0.000113656	-0.127117	MORN2	4.91507e-05	1.01953	IQCD	0.989976	-0.130966	RMI2	1.25338e-61	1.18178	BAZ2B	0.204526	0.0890112	GLOD4	0.001726	0.433953	PIN4	4.52466e-08	0.436416	SNHG12	1.353e-28	0.653319	KLRB1	1.02576e-06	3.41695	ZC3H8	2.60594e-05	0.55449	FANCL	0.0169084	1.08487	CCNB1IP1
408	TNRC6B	0.000490331	0.460374	CHN1	1.20676e-102	4.8339	RGMA	2.46059e-50	4.28393	DPY30	1.09338e-26	0.165671	SAAL1	9.54266e-12	0.346538	ZNF490	0.000115347	0.881971	C17orf49	5.3363e-05	0.733386	PRDM8	0.989624	-0.113579	DTD1	1.97748e-61	0.407211	2006-03-01	0.204587	0.0555884	ANKRD36	0.00177334	1.28753	TRAPPC4	4.60761e-08	0.657812	IGLL1	1.39188e-28	3.16847	GP9	1.05738e-06	1.06695	DNAAF2	2.62718e-05	0.62762	HES6	0.0172616	1.54501	ID4
409	CENPJ	0.000502174	1.33701	AIF1L	1.61067e-102	4.01168	RAB30-DT	4.57828e-50	4.6674	MRPL27	2.09352e-26	0.206272	TANC2	1.59391e-11	1.28581	AC108134.2	0.000123089	1.16028	NVL	5.41899e-05	1.20614	NEFM	0.988776	-0.975022	HIST1H3H	2.16103e-61	1.8289	SVIP	0.206045	0.197548	H1FX	0.0018913	0.353243	PTBP2	4.954e-08	1.17331	COPS4	1.48746e-28	0.781545	MAD2L1	1.11729e-06	0.316168	BET1	2.89795e-05	0.376494	MED21	0.0177824	0.867328	NBDY
410	CCDC90B	0.000510245	0.344623	FAM92A	3.97439e-102	3.58454	PWWP3A	1.00406e-49	4.78857	MORF4L2	2.34005e-26	0.173573	ERH	3.19159e-11	0.117175	RPAIN	0.000135316	-0.163893	CCL3	5.68654e-05	0.800179	TAF1A-AS1	0.988683	-0.0661595	SEZ6L	4.38401e-61	2.49061	HIPK2	0.206988	0.274909	ARL16	0.00197385	0.511742	MYEF2	5.04836e-08	1.84798	MAGED1	1.50288e-28	0.924446	SRP19	1.23085e-06	0.466777	HIPK2	3.11349e-05	0.611357	SMIM8	0.0181343	1.15669	HIST1H4C
411	CX3CR1	0.000512555	0.661736	UPK3BL1	6.26678e-102	4.53095	RTKN2	1.15412e-49	3.72436	STAU2	3.11646e-26	0.540317	NASP	3.52904e-11	0.0833419	CNPY2	0.000141478	-0.0893238	MDM4	5.73697e-05	0.631357	TMEM169	0.987737	-1.07119	SMIM7	8.76761e-61	0.298622	ITGB8	0.208706	1.6344	COX16	0.00199566	0.440769	KNOP1	5.6618e-08	0.752976	NUF2	1.67961e-28	1.44502	COMMD2	1.44261e-06	0.408336	ZNF664	3.25195e-05	0.772329	EIF4E	0.018336	0.48427	POLD2
412	PLAU	0.00052409	0.770018	ASRGL1	1.37758e-101	2.36919	PPAT	1.49771e-49	2.80537	ZNF738	3.1217e-26	0.43279	CKAP2	3.62492e-11	0.105226	INHBA	0.000162787	0.542245	ARL4A	5.75574e-05	0.246905	RABL2A	0.987443	0.276979	CTSV	1.10531e-60	2.68787	JPT1	0.211579	-0.0515053	BIN1	0.00201281	0.206437	TMEM45A	6.32293e-08	1.83689	CDK1	1.96543e-28	1.01269	CSE1L	1.62978e-06	0.398054	FMC1	3.29692e-05	0.386044	ACTR6	0.0183765	0.96531	ST6GALNAC5
413	TSN	0.00055324	0.470073	GPM6A	1.57181e-101	3.37808	SOX5	1.6989e-49	4.1744	ODF2L	4.44528e-26	0.329222	KIT	4.26285e-11	0.48472	CPSF3	0.000190028	-0.0592208	PAAF1	6.02938e-05	1.05921	MTRNR2L10	0.987416	-0.923767	CNPY2	1.70398e-60	0.447324	CLEC10A	0.212718	0.206109	ZSCAN18	0.00209121	1.3265	ITGA2B	6.67563e-08	2.67252	MAPK8	2.60344e-28	1.54038	AP1S1	1.68863e-06	0.519946	HACD3	3.41347e-05	0.174872	SC5D	0.0183957	1.14518	BEX2
414	ZCCHC17	0.000580136	0.439726	MRPS10	5.48909e-101	1.82798	FAM161A	2.4969e-49	3.7151	MRPL50	6.04445e-26	0.201815	VPS72	4.38655e-11	0.0465517	SYT11	0.000246548	0.00678617	SAR1A	6.17828e-05	0.498056	HSDL1	0.987003	0.0124702	VCAN	3.90003e-60	0.358992	HIST1H2AL	0.212958	1.08897	CCDC58	0.00209994	1.09771	FAM229B	6.89308e-08	1.35929	PUS7L	3.28322e-28	1.14629	ERVK3-1	1.71015e-06	0.89635	FTX	3.41803e-05	0.625682	RAD51	0.0184698	2.53599	AASDHPPT
415	KIT	0.000600636	1.23749	NOVA1	2.92045e-100	3.71701	ZNF667-AS1	2.53053e-49	2.51295	C16orf87	9.2992e-26	0.318057	CIB2	4.52926e-11	2.25099	AC027644.3	0.000250348	0.129625	KIT	6.56261e-05	1.18417	ZNF19	0.986474	0.579301	ADH5	7.82398e-60	0.327958	NIPA1	0.21326	1.20278	HLA-DQA1	0.00217397	0.364509	PTMS	7.00279e-08	0.443117	NKTR	4.47313e-28	0.735244	CGA	2.02851e-06	2.19309	CHURC1	4.16137e-05	0.212744	MS4A2	0.0186483	3.13395	IP6K2
416	NFYB	0.000609018	0.724989	RPAIN	5.36623e-100	1.43042	IDI1	2.5928e-49	1.2531	FANCF	1.22588e-25	1.313	HTATSF1	5.24452e-11	0.0578312	CHD7	0.000260968	-0.104597	IMPA1	6.65774e-05	0.953775	PPP1R17	0.985951	-0.323538	CNIH4	8.22281e-60	0.204384	USP54	0.215174	2.43235	RMI2	0.00219596	1.16308	CISD1	7.04203e-08	0.558973	ZNF512	4.80756e-28	1.6587	PHF6	2.0711e-06	0.525861	IGKC	4.5156e-05	1.57452	STRBP	0.0193477	1.68646	GPC4
417	INSR	0.000611522	1.04446	BEX4	5.99879e-100	1.11663	RFC3	3.63025e-49	2.47295	RMI2	1.34946e-25	0.867767	MAPK8	6.7466e-11	0.403878	AL034397.3	0.000280871	-0.0931677	RTKN2	7.9801e-05	2.02934	ZNF454	0.985936	-0.49275	HIST1H2AL	3.12344e-59	2.18327	ABHD17C	0.222164	2.18467	TM7SF2	0.00219901	1.3681	HLTF	7.07869e-08	1.0134	RBM6	5.27014e-28	0.630016	CYP51A1	2.13917e-06	1.11214	MEX3B	4.64765e-05	1.3752	RMI2	0.0199846	1.51162	SORCS1
418	CIAPIN1	0.000652057	0.522397	GJA1	1.01765e-98	5.38356	ENO2	4.87886e-49	3.56475	FAM228B	1.41181e-25	0.743024	AR	7.10321e-11	3.27564	LINC02482	0.000281299	0.379993	LMNA	9.82594e-05	0.571775	SSTR2	0.985666	-1.35635	COMMD3	6.63638e-59	0.519958	LYRM9	0.222504	0.931767	CENPW	0.00225517	0.430611	PTTG1	7.09713e-08	0.286465	ANKRD36C	6.20604e-28	1.1664	PTTG1	2.27136e-06	0.199219	DNAJC18	4.80513e-05	1.24869	HMGCR	0.0200851	1.17641	CCDC184
419	TCTEX1D2	0.000737145	0.939109	DENND10	3.29805e-98	5.3714	SS18L2	5.38412e-49	1.30496	C11orf49	1.61238e-25	0.894199	NGRN	7.23473e-11	0.0311457	HNRNPR	0.000281778	-0.100595	SSBP2	9.95017e-05	0.379719	LDLRAD3	0.985434	0.111661	ASRGL1	9.78581e-59	0.62211	FAM89B	0.223681	0.586018	C11orf49	0.00229717	1.61216	PTS	7.14425e-08	0.786555	PRDX2	8.20819e-28	0.729443	CBX1	2.35089e-06	0.403099	RGL4	4.87527e-05	0.756978	GPN1	0.0201584	0.804088	MYO10
420	ING4	0.000761763	0.78016	ID1	6.93476e-98	1.41953	RNF5	6.03055e-49	1.29317	MARCKSL1	1.65662e-25	0.129757	WDYHV1	7.46097e-11	0.741813	HMGCR	0.000303973	-0.0727424	ARID4A	0.000106502	0.430458	SFTA3	0.984953	-20.7042	LGALS2	1.44259e-58	1.18865	KAT6B	0.224625	0.181799	CSKMT	0.00230994	1.00885	TAF9B	7.48426e-08	1.37693	ATP6V0E2	9.69842e-28	1.35224	PRPSAP2	2.37789e-06	0.544621	BCORL1	5.26195e-05	1.6955	ACTL6A	0.0208125	0.573172	AP1S1
421	AASDHPPT	0.000810266	0.458988	C1orf109	8.44824e-98	3.30262	PYCR1	7.11886e-49	2.6518	IER3IP1	1.66299e-25	0.267576	CHURC1	7.88584e-11	0.0542825	OTUD6B-AS1	0.000308152	-0.0815568	SLC39A6	0.000119972	0.775061	XKR4	0.984938	-0.693164	CETN3	2.16758e-58	0.647524	ANKHD1	0.22567	0.464544	NARS	0.00231188	0.259682	CYP51A1	7.59101e-08	1.40876	NME7	1.41643e-27	1.51918	ANK3	2.45156e-06	2.01949	CHD6	5.41618e-05	0.34611	IMPA1	0.0208869	1.16808	GGH
422	CCNE2	0.000865765	2.01779	MBIP	1.11972e-97	2.31896	CRABP2	8.28128e-49	3.03154	CRIPT	1.82138e-25	0.209906	SKA2	7.91386e-11	-0.0259078	FAM228B	0.000309015	0.136466	TP53BP1	0.000122306	0.889457	DLX2	0.984853	-0.0101614	TMEM38B	2.37468e-58	0.761113	AC007952.4	0.227963	0.313408	ZNF726	0.00231878	2.20259	CRISPLD1	7.65934e-08	2.0918	IDI1	1.60913e-27	0.67283	XCL1	2.4866e-06	5.37628	MTFR1	5.68734e-05	1.09572	ING4	0.0226777	0.773855	ZFHX4
423	CFDP1	0.00086916	0.298785	CRMP1	1.26446e-97	3.33275	AHI1	9.42812e-49	2.74978	PRRC2B	2.27613e-25	0.371008	DMAC2	8.3207e-11	0.164058	MRPL50	0.000312604	-0.130261	PPP3CA	0.000135089	0.232058	ADIRF	0.984696	-0.507838	CDC23	2.55822e-58	0.700275	LRRC1	0.230888	1.44915	LAPTM4B	0.00235547	0.688192	ODC1	8.05053e-08	0.553833	NUP35	1.64812e-27	1.93367	MDK	2.67211e-06	0.030843	MT-ND4L	6.09028e-05	0.177768	C17orf75	0.0231301	1.48342	ANTXR1
424	RBM4B	0.000904651	0.867142	POLR2C	3.2779e-97	1.75616	POLR2K	3.03087e-48	1.03988	MLH3	2.8552e-25	0.993436	SLC39A6	9.08729e-11	0.16064	BEND5	0.000321403	0.400985	LTA4H	0.000139678	0.227049	ZKSCAN7	0.984574	0.277774	AC020656.1	3.05738e-58	0.301694	OSER1-DT	0.248909	1.18049	SENP7	0.00243171	0.835756	MPDZ	8.10638e-08	2.11864	KCNQ1OT1	1.88528e-27	0.928496	PYCR1	2.82659e-06	0.885304	SERPINE2	6.54925e-05	0.624247	ARL16	0.0233902	0.540524	GLI3
425	FYN	0.000956782	0.85747	IGFBPL1	7.03006e-97	4.20065	FAM229B	3.85122e-48	2.92283	CDC7	3.08987e-25	1.20967	MEX3B	9.75231e-11	1.66283	TENM4	0.000329756	1.94614	EEF1E1	0.000146195	0.609748	NKX2-1	0.984441	-20.77	ZNF292	3.29126e-58	0.273756	HIST1H2BF	0.250013	1.35887	KCNQ1OT1	0.00263856	0.715005	BTBD10	8.92816e-08	0.978939	MSI2	2.79572e-27	1.16038	RAD51	3.98344e-06	1.5624	MEG8	7.39396e-05	1.55349	RPP21	0.0235766	0.708688	C1orf21
426	SLC39A6	0.000971398	0.74083	CCNB1IP1	1.21878e-96	1.77472	CNPY2	8.44457e-48	1.42997	CCNA2	3.86677e-25	0.431937	CSNK1E	9.99632e-11	0.187076	LINC00476	0.000333443	0.566674	RTN1	0.000156417	0.855185	TENM4	0.983902	-0.0278302	MPHOSPH6	3.36305e-58	0.291089	PLEKHG4B	0.252183	2.54618	CTNNAL1	0.00269318	0.685661	CFDP1	9.3886e-08	0.395143	ZC3HC1	3.12153e-27	1.70848	ORC4	4.12726e-06	0.628047	TPRKB	7.83261e-05	0.149389	IL13	0.0239662	5.11609	LURAP1L
427	AP1S1	0.00101415	0.455119	GSKIP	1.35504e-96	2.61162	GNG10	1.40823e-47	1.68899	PPIL3	4.39788e-25	0.270705	PCNX2	1.04035e-10	2.24639	POLD2	0.000362467	-0.150438	MYL9	0.000169604	1.44506	SCN2A	0.982615	-21.007	SCOC	4.03051e-58	0.273291	CXCL11	0.254307	4.32232	MT-ATP8	0.00270182	1.00758	ITGAE	1.23424e-07	0.364942	AURKB	3.67257e-27	1.31906	XCL2	4.12738e-06	5.57075	MRPL22	8.71585e-05	0.189916	UGDH	0.0244771	0.994128	TRIM2
428	IFI30	0.00101755	0.858666	CZIB	2.27952e-96	4.87301	REC8	1.72965e-47	2.72059	CCNB1	4.9645e-25	0.0874295	PCNX4	1.14168e-10	0.403106	GSPT2	0.000366134	0.226062	GEMIN2	0.000171058	1.00004	NOVA2	0.982411	-0.354992	LRRC40	6.44264e-58	0.83934	WSB2	0.255508	0.272482	TSN	0.00270856	0.440301	PPP3CA	1.2548e-07	0.572745	HNRNPH1	4.83516e-27	0.775201	HIGD1A	4.4929e-06	0.425952	CFDP1	8.92686e-05	0.125953	CCL4L2	0.0264068	0.5508	FSTL5
429	SMIM7	0.00104071	0.374384	TPGS2	2.85215e-96	1.47334	PFDN4	2.72448e-47	1.07741	TMEM177	5.88711e-25	1.64596	SCOC	1.74226e-10	-0.0432658	DCAF13	0.000370684	-0.179329	MAPK8	0.000177034	0.916857	TRIM45	0.982269	0.132521	HIST1H2AG	1.74629e-57	1.92277	PRH1	0.256102	0.657248	SGO1	0.0027178	1.43348	CENPV	1.33414e-07	1.14741	YES1	4.93023e-27	2.32589	CETN2	4.65474e-06	0.539017	TATDN1	9.79705e-05	0.275087	TRMT11	0.0266882	1.2503	HES1
430	PCNX4	0.0010479	0.990603	ADH5	2.32772e-95	1.20546	FHL1	3.70925e-47	3.2289	SNRPN	7.26655e-25	0.0956134	EXOSC8	2.2629e-10	-0.0710497	RASD1	0.000373109	0.566635	SPCS2	0.000177868	0.566901	TMEM196	0.980351	-20.9098	CENPS	4.31373e-57	1.956	AC092683.1	0.2584	1.69563	CNPY2	0.00276642	0.587612	PRTFDC1	1.4865e-07	1.38173	DLGAP5	4.9574e-27	1.6203	MYL9	5.40184e-06	1.01081	HTATSF1	9.89008e-05	0.278805	MOB4	0.0273271	0.616329	RND3
431	GPM6B	0.00105283	0.513541	AP1S1	5.40588e-95	1.83359	NES	7.94115e-47	3.47962	ANKRD46	7.77933e-25	0.600264	ZNF880	2.75091e-10	0.905907	HIGD1A	0.000380159	-0.13538	C18orf32	0.000194703	0.296256	OTP	0.979767	-21.3614	THAP9-AS1	6.75255e-57	0.374014	ZNF766	0.258796	0.726883	RGL4	0.00290835	0.744363	RAD1	1.4987e-07	1.04284	ERVK3-1	8.64698e-27	1.30925	C3orf14	5.86025e-06	0.820099	KMT2A	0.000105955	0.313039	LRRC40	0.0273944	1.25859	DCBLD2
432	MRPL50	0.00107332	0.392689	FSTL1	1.06517e-94	2.97131	EMX2OS	9.87932e-47	6.20589	AC020656.1	8.25991e-25	0.614918	ATP2B1-AS1	2.82047e-10	-0.0394784	SRGAP1	0.000395662	0.135121	BRD8	0.000195245	0.640258	DOP1A	0.979256	-20.9944	ORC3	7.38367e-57	0.658023	SYNE1	0.260399	0.284918	SCN3A	0.00297878	3.11423	FANCL	1.50476e-07	1.08946	CSNK1E	1.09052e-26	0.980894	MN1	6.14953e-06	2.54983	ERGIC2	0.000109063	0.269133	MLLT3	0.0274085	1.14535	SOX11
433	ACTR10	0.00108778	0.359777	MEG3	3.33359e-94	1.68648	ZNF397	2.29096e-46	2.44597	C1orf109	1.07634e-24	0.971331	BICD1	5.08558e-10	0.637307	LUC7L	0.000428117	-0.112489	OTUD6B-AS1	0.000196962	0.52833	VASH2	0.978277	-0.681357	SARNP	9.82434e-57	0.181871	ABCA3	0.261908	2.76302	PUS7L	0.0030454	0.855229	S100A4	1.51665e-07	0.676047	NDC80	1.1925e-26	1.65789	MAPK8	6.3028e-06	0.974418	ZSCAN9	0.000117352	1.00319	COCH	0.0274256	2.70316	DTX3
434	PAAF1	0.00111135	1.05473	NCALD	4.62485e-94	3.93561	ZSCAN18	2.64241e-46	2.94626	RIDA	1.08346e-24	0.696114	ACTR10	7.89933e-10	-0.0020107	BET1	0.000535133	-0.0931969	KAT6B	0.000201762	0.546185	L3MBTL1	0.978245	0.140482	PSMC3IP	1.70488e-56	1.48603	DOPEY2	0.277225	0.713548	SNAPC3	0.00321359	0.701102	SUCLA2	1.60601e-07	0.647214	PMAIP1	1.76515e-26	0.481991	RARS2	6.91396e-06	0.596139	NDN	0.000144204	0.538557	SPINK2	0.028409	0.799197	DLGAP4
435	WDR73	0.00115483	0.97924	PTGR1	1.72856e-93	2.12822	MAGI2-AS3	3.47714e-46	6.51681	CDC23	1.21019e-24	0.479068	GDI1	9.48285e-10	0.0226098	MCF2L	0.000560288	0.441953	HDHD2	0.000207614	0.837368	ISL1	0.978015	-21.0679	EAPP	3.90867e-56	0.248447	MYLPF	0.280463	0.807012	MAGED2	0.00329639	0.26211	DNAH14	1.62552e-07	2.49938	PXN-AS1	2.37481e-26	2.17535	DDX3Y	7.06433e-06	0.310866	ZNF43	0.000148167	0.846784	BTG1	0.0287007	0.430442	NR2F2-AS1
436	GPN1	0.00125036	0.510303	GSTA4	3.91721e-92	1.92089	CDC42EP4	3.96381e-46	3.11397	CCDC28B	1.60531e-24	0.439063	OTUD6B-AS1	1.03682e-09	0.100169	ZNF91	0.000565299	0.0621139	YIPF6	0.00020955	0.249271	GRIN2B	0.977869	-21.0769	INSR	5.89302e-56	0.805145	ANKRD36C	0.289887	0.410308	BLOC1S5	0.00339351	1.45868	DCTN6	1.88887e-07	0.598922	ELOVL6	2.48264e-26	2.54469	IRF2BPL	7.66233e-06	0.610211	PLAC9	0.000163901	1.16591	UNC119B	0.0287188	2.35143	PTPN13
437	ZNF726	0.00130164	2.25552	PAICS	4.74611e-92	1.46371	MAP3K13	5.49625e-46	1.33107	SRP19	1.69172e-24	0.194772	FKBP3	1.16085e-09	-0.0136556	MT-ATP6	0.000633795	0.582916	SLC9B2	0.000240876	1.78427	ITIH2	0.977866	-0.728688	BOLA2	8.26474e-56	1.25592	AGBL3	0.290393	2.53348	IMPA1	0.00340283	1.08625	PSMA2	1.97241e-07	0.910333	SCD	2.78297e-26	0.624378	RFC4	1.02226e-05	0.54242	SMIM14	0.000172345	0.350131	WDHD1	0.0291291	2.03769	C11orf74
438	TFDP2	0.0013069	0.48418	HMGN5	5.40701e-91	2.39491	CCDC152	7.39025e-46	2.93966	ZNF814	1.81157e-24	0.932572	COPS4	1.1609e-09	0.00435151	CCL22	0.000643086	2.49035	TRIM13	0.000242592	0.596523	GAD2	0.977723	-21.4311	ING4	1.05093e-55	0.45774	L3MBTL3	0.293042	0.736638	BAHCC1	0.00344127	2.08399	DNAJC18	1.97815e-07	2.30668	RGL4	2.90895e-26	0.947005	FASTKD2	1.0336e-05	0.952981	PAICS	0.000176026	0.186771	PPIL1	0.0296907	0.711295	GRID2
439	OARD1	0.00131033	0.418318	GULP1	1.36048e-90	3.17395	VEPH1	3.60476e-45	4.60768	PCNP	1.90621e-24	0.165543	CSTF3	1.43218e-09	0.168123	SERPINH1	0.000676781	0.101117	NUCB2	0.000246241	0.12299	CPB2-AS1	0.977392	-0.211292	HSPH1	2.01589e-55	0.435694	FYN	0.298645	0.216802	PFDN1	0.00344978	0.398992	PBX1	2.15562e-07	1.38754	HMGN4	2.98465e-26	1.27641	NT5DC2	1.16775e-05	0.653605	INSIG1	0.000185703	0.398652	ZNF254	0.0300458	1.70172	ADAMTS7
440	ANKRD36	0.00131965	1.14178	HMGA2	3.17927e-90	1.59647	STRAP	4.81094e-45	0.948512	MRPL38	7.65788e-24	0.693541	SGO1	1.62033e-09	0.407725	POLR3F	0.00084112	0.276417	MTUS1	0.000248667	0.440111	FSD1	0.977187	-0.501134	PON2	3.50367e-55	0.481537	PRKAR2B	0.300623	0.730508	CSE1L	0.00352942	0.425292	SLC2A1	2.22117e-07	1.17502	NFYB	4.60128e-26	0.865371	RAD1	1.57201e-05	0.726101	ZC4H2	0.000185749	1.42201	AP1S1	0.0303937	0.57356	FNBP1L
441	FAM104B	0.00133848	0.678452	CDC7	7.88722e-90	3.64199	MSI1	5.01823e-45	4.60297	ADGRA3	9.08835e-24	2.29591	ERVK3-1	1.85923e-09	0.301358	GRIP1	0.000846211	0.990992	STXBP2	0.000254878	0.390564	ACTL6B	0.976992	-21.272	ACTR6	8.54865e-55	0.614418	COL1A2	0.304409	0.0742404	AC010642.2	0.00355746	0.722873	IGF2	2.5451e-07	1.36929	PSMA4	4.63159e-26	0.816651	NGRN	1.59283e-05	0.487121	MT-ATP8	0.000202743	0.257668	FAM221A	0.031524	1.98325	PLEKHB1
442	C12orf73	0.00147178	1.01218	IFT22	9.8996e-90	2.68703	DYNC1LI2	5.10598e-45	1.8059	GATD3B	9.18495e-24	1.16348	C12orf73	1.948e-09	0.262348	PRH1	0.000894392	0.38868	TIA1	0.000258625	0.416497	LHX9	0.976627	-21.0311	SAR1A	1.04861e-54	0.238622	AIM2	0.305355	1.83392	ANKRD46	0.00359173	0.892005	SKA2	2.56581e-07	0.329195	IER3IP1	5.41137e-26	0.792791	ERGIC2	1.68222e-05	0.311794	LRRC75A	0.000202821	0.987233	ATP2A1-AS1	0.032198	2.27202	CLASP2
443	IGHM	0.00148192	2.19735	RAB28	2.5254e-89	2.28869	SYP	6.81933e-45	4.18728	BEND5	9.25645e-24	1.28551	MUC12	2.63218e-09	1.97842	TRIM13	0.000917633	-0.0463845	BDH2	0.000281124	0.522583	GPC6	0.976486	-0.203149	MED31	2.71361e-54	0.480369	LBH	0.306832	0.470802	CENPF	0.00380522	0.691382	CDC23	2.7148e-07	0.838422	ZNF664	5.57259e-26	1.38707	SNCA	1.71912e-05	0.225074	MPIG6B	0.000205797	2.28489	PPA1	0.0325543	0.267455	CFDP1
444	MRPL27	0.00149617	0.356843	MYEF2	4.60392e-89	3.33443	SPATS2	8.0798e-45	2.29423	ZNF273	1.29352e-23	1.25198	GLO1	3.25051e-09	0.0151099	MRPL42	0.00110446	-0.242276	KIDINS220	0.000281949	0.317966	MGAT4C	0.976481	-20.9684	TCEAL8	4.44012e-54	0.256313	SLC9B2	0.30748	0.546423	DAAM1	0.00386544	0.512011	TM7SF2	2.7618e-07	1.67882	BEX4	1.75141e-25	0.645881	PXN-AS1	1.72794e-05	1.5092	HDHD2	0.000209366	0.448338	TTF1	0.0325927	0.717782	STMN3
445	PIN4	0.00155366	0.299759	HELLS	1.55901e-88	1.8726	PDRG1	9.57495e-45	2.18593	ING4	1.85339e-23	0.320379	CRIPT	3.59624e-09	-0.00866617	FAM172A	0.00132396	0.0192465	ANXA2	0.000286276	0.5513	EN1	0.97597	-21.1936	B3GNT5	4.57057e-54	0.268629	STRBP	0.310916	0.366038	LINC00665	0.00388567	1.24061	CHD6	2.849e-07	0.661365	LDB2	1.81346e-25	2.11972	BIN1	1.81637e-05	0.219785	IDI1	0.000210562	0.23955	CDC42BPA	0.0333866	2.25053	CBX1
446	CHURC1	0.00173173	0.295485	RAB30-DT	1.66927e-88	4.79891	ZNF462	2.04626e-44	3.52135	NIFK-AS1	1.86284e-23	1.06457	DDX39B	4.22743e-09	-0.0940927	TBPL1	0.00142455	-0.17648	DYNLL2	0.000287069	0.509296	POU4F1	0.97524	-20.8734	MAP3K13	1.20311e-53	0.194551	LINC01089	0.312445	0.538786	PMF1	0.00396305	0.506279	CKAP2	2.89638e-07	0.458675	IMPA1	2.3483e-25	1.20302	CEP290	1.86822e-05	0.710509	CRNDE	0.000216698	0.709679	UBE2V2	0.0336183	0.273771	EMP1
447	CRYZL1	0.00181838	0.499032	SEPTIN9	2.39318e-88	5.04754	ATP6V0E2	2.16102e-44	2.50859	SACS	2.23553e-23	0.839311	MRPL42	4.79851e-09	-0.089068	SUPT3H	0.00146504	0.0954484	RBM6	0.000296014	0.277244	APOBEC3A	0.975139	-0.483735	ABI2	4.23981e-53	0.471392	CBX1	0.31451	-0.00550407	UBE2V1	0.00403669	0.630386	ADGRG1	2.94581e-07	1.69242	MAP3K13	2.6939e-25	0.626332	SUPT3H	1.92064e-05	1.13786	EAPP	0.000228328	0.197009	CFAP36	0.0339549	1.04846	MLF1
448	HMGN5	0.00186764	0.863015	PPIL3	4.26445e-88	1.86186	CENPJ	2.771e-44	2.94585	CDC20	2.3886e-23	0.296642	BSCL2	6.1539e-09	0.331315	SC5D	0.00154796	0.00917288	SLC25A37	0.000333146	0.168222	LONRF2	0.975094	-20.9931	MBOAT2	4.60096e-53	1.26995	ELAVL1	0.316651	0.00592911	EEF1AKMT1	0.00403943	1.21043	PTGR1	3.30681e-07	0.747944	DNAH14	3.31031e-25	2.77321	MTA3	2.01967e-05	1.12697	TMEM246	0.000235021	2.24155	BSCL2	0.0340469	1.0604	TNFAIP6
449	EXOG	0.00205033	1.49719	ESF1	8.78369e-88	1.54613	FAM192A	4.54051e-44	1.55493	ZDHHC9	2.65137e-23	1.60901	PBX3	6.29314e-09	0.411091	SLC39A6	0.0017363	-0.135909	SSBP3	0.000346511	0.387973	TMEM151B	0.974875	-21.2467	CLASP2	1.98198e-52	0.384832	KIF5C	0.324449	0.847464	MORF4L2	0.00405483	0.286764	ROBO3	3.43766e-07	2.38861	KRT8	3.52466e-25	2.26061	KRT8	2.17129e-05	1.33029	ZNF219	0.000247199	1.11951	FBXO5	0.0351096	0.870403	WDR86
450	KLHL23	0.00216213	1.68285	ASB3	7.54427e-87	3.10244	IFT81	7.53232e-44	3.33837	SPATS2	3.62797e-23	0.457211	AC108134.2	6.64971e-09	1.97163	NOL12	0.00179209	0.0412391	ACTR6	0.000368057	0.521307	LINC01833	0.974875	-21.2892	CHURC1	2.83346e-52	0.237791	HSPA6	0.325905	0.21331	GLMN	0.00405738	1.24349	MAGED1	3.47792e-07	0.665301	SLF1	4.0041e-25	1.27473	ZNF814	2.23735e-05	0.920694	TTC28	0.000281512	0.993141	CNIH4	0.0351378	0.303763	HSPB2
451	ZC3H8	0.00219076	0.86366	C17orf75	9.33289e-87	2.8902	PCNP	1.71246e-43	1.01581	TEKT2	7.00571e-23	4.18549	NT5C3B	6.75142e-09	0.124157	RMRP	0.00183232	0.614063	KMT2A	0.000368521	0.328168	NOL4	0.974802	-21.1985	VEZT	3.53405e-52	0.434808	FADS2	0.32607	0.268708	CDC23	0.00408132	0.884308	CLDND1	3.51821e-07	0.553163	C3orf14	4.05343e-25	1.02641	BGLAP	2.23783e-05	3.31806	NAP1L5	0.000331186	1.4591	MRPL50	0.0352159	0.499736	RANBP1
452	OCIAD2	0.0021972	0.493908	CIAPIN1	9.41451e-87	1.94788	RAI14	2.51897e-43	3.86688	VEZT	7.75227e-23	0.34482	NFYB	8.47761e-09	0.0710255	ELAVL4	0.00218248	-0.190727	PON2	0.000371562	0.489566	AC244213.1	0.974729	-21.3526	MRPL38	5.18043e-52	0.966711	C1orf198	0.328453	-0.0902118	CPLANE1	0.0042011	1.5033	FNBP1L	3.6166e-07	0.710303	MED4	4.17513e-25	0.656635	ALKBH2	2.30662e-05	1.00773	DNAH14	0.00034885	1.31752	CCDC90B	0.0357089	0.430955	FBXO21
453	FNBP1L	0.00230944	0.544615	WDR34	1.1824e-85	2.62667	AASS	3.34875e-43	4.65016	TRAPPC5	1.12312e-22	0.259796	C11orf49	8.94653e-09	0.402804	HIST1H2BD	0.00218899	0.324407	DHCR24	0.000398612	1.67078	LINC02696	0.974729	-21.1882	MT-ND4	5.44356e-52	1.1926	MTRNR2L1	0.329785	0.683654	TOMM5	0.004292	0.399125	P3H4	3.89442e-07	2.44596	TCAF1	4.7081e-25	1.23209	ACTR10	2.58941e-05	0.282107	CASC15	0.000373183	1.40206	REC8	0.0382298	1.16262	HIKESHI
454	SHD	0.00233408	3.8936	PWWP3A	1.36789e-85	4.84406	KIF5C	6.98721e-43	4.14121	SLC25A17	1.52881e-22	0.87147	ADGRL1	1.0419e-08	1.45195	MBIP	0.00225079	-0.0964134	JKAMP	0.000407045	0.346337	BX664615.2	0.974583	-21.1094	APP	5.61124e-52	0.114476	CASC15	0.333651	0.587908	PCNX4	0.00442357	0.834594	BCL7A	4.05718e-07	1.27719	MBIP	4.91587e-25	0.966703	DTD1	2.66794e-05	0.443626	RBM4	0.000374677	0.18774	PBX1	0.0384813	1.20972	TRIB2
455	NVL	0.00235924	0.958969	HTATSF1	6.51759e-85	1.63293	CUEDC2	1.05262e-42	1.15401	MEAF6	1.73975e-22	0.116932	PSMA2	1.13458e-08	0.0209373	CXCL10	0.00225802	1.20752	TCEAL8	0.000409209	0.301025	NPY	0.974418	-1.03837	IGKC	1.15389e-51	2.36293	XCL1	0.335056	2.83894	MT-CO3	0.00458527	1.30422	ZCCHC17	4.6631e-07	0.553612	TRMT11	7.16519e-25	1.50072	PHGDH	2.74918e-05	0.367979	PRPSAP2	0.000382385	0.359003	TMEM242	0.0385562	0.729967	LHFPL6
456	SLC25A17	0.00239108	1.12223	HMGN4	2.33239e-84	2.39462	DCAF13	1.14476e-42	1.76463	CCDC66	2.33553e-22	0.415857	FNBP1L	1.22983e-08	0.0979867	TCEAL8	0.00238006	-0.125315	TTC3	0.00041602	0.40675	TSBP1-AS1	0.973999	-21.1466	HIGD1A	1.49019e-51	0.408977	HIP1R	0.336646	1.58037	ZNF91	0.0046458	1.06305	TTC5	5.43529e-07	1.11559	SUPT3H	7.21358e-25	1.69367	ZNF91	2.8679e-05	0.827275	MOB4	0.000397646	0.230387	CYP51A1	0.0391968	1.64793	KCNQ1OT1
457	ZNF292	0.00240866	0.398055	MIR99AHG	6.4705e-84	2.65206	SELENOK	2.82836e-42	0.741585	TMEM237	2.94674e-22	0.659856	ACAT2	1.3389e-08	-0.107397	RND1	0.00238585	0.311816	SPATA33	0.000424038	1.3781	CCDC18-AS1	0.973707	-21.1848	NAE1	2.40156e-51	0.360314	TMEM267	0.340164	0.858957	ZNF711	0.00465809	1.77519	CCDC167	6.1147e-07	0.36516	PFDN1	1.27391e-24	0.585933	PAM16	2.97202e-05	1.41873	PLEKHA5	0.000398667	0.672993	CHD7	0.0392769	0.466198	RNF5
458	CHD6	0.00248812	0.346286	PAM16	1.04308e-83	2.721	CCND1	4.32532e-42	1.28182	UBE2C	3.55805e-22	0.110133	ZNF462	2.32143e-08	0.730004	AC005726.5	0.00245921	0.852492	C1orf109	0.000432144	1.1863	LYSMD1	0.973152	-0.215784	NDUFC2	4.77253e-51	0.438258	RAB23	0.34023	0.744676	RNMT	0.00471746	0.351089	CSNK1E	6.29202e-07	0.734344	TRAPPC5	1.36753e-24	0.830696	EBF1	3.09049e-05	3.35118	PPP1R9A	0.000404644	1.93866	COX16	0.0395375	0.260741	AC020916.1
459	TATDN1	0.00249934	0.347524	AL096870.8	1.22637e-83	5.84877	OARD1	4.33704e-42	1.55678	FAM229B	4.86886e-22	0.682041	FOS	2.66941e-08	0.242389	NFYB	0.00251294	-0.121008	SMIM8	0.000437069	0.738128	AC140912.1	0.973123	-21.2998	NDUFA7	7.14987e-51	0.260942	THNSL2	0.345236	1.46837	KMT2A	0.00475703	0.573508	C1orf109	6.34749e-07	1.48781	C1orf109	1.62555e-24	1.85499	COX16	3.22381e-05	0.487802	AC010642.2	0.000424058	0.375809	AHI1	0.0397799	1.04732	PEG10
460	PRH1	0.00257027	1.64357	IFT57	1.73552e-83	2.31458	KMT2A	4.64616e-42	1.62087	RBM12B	5.26053e-22	0.988265	LUC7L	3.76077e-08	-0.0208098	MAPK8	0.0025361	-0.00108588	MORF4L2	0.000466934	0.408397	ARMCX5-GPRASP2	0.972977	-21.3054	RIDA	7.26607e-51	0.880085	ARPP21	0.347725	3.04653	ERI3	0.00476823	0.428647	PPIL3	6.63501e-07	0.48917	C17orf49	1.63052e-24	0.841552	LMO4	3.52032e-05	0.253474	FGFR2	0.000443575	3.27893	SLF1	0.0398297	0.777819	LINC00682
461	CCDC66	0.00280988	0.711017	CYYR1	1.97316e-83	3.50573	RCN1	5.50351e-42	1.98768	GPSM2	5.75796e-22	0.698134	MYLPF	4.50755e-08	1.28075	IFT43	0.00271756	-0.119999	PNMA1	0.000529104	0.877141	ETNK2	0.972697	-1.03641	ARID4A	1.10593e-50	0.235332	GAS1	0.349846	1.3076	PRPSAP2	0.00479558	0.746229	HSF2	6.71653e-07	1.07292	CKB	1.68146e-24	0.830476	GSPT2	3.67679e-05	1.26138	STXBP4	0.00044651	1.51997	RBM27	0.0400561	1.01278	MAB21L1
462	MRPS17	0.00291121	0.932189	SNHG30	1.97935e-83	5.14506	EAPP	2.59659e-41	1.23239	GSPT2	8.38115e-22	1.00034	MAGOHB	4.60769e-08	-0.00413374	BSCL2	0.00275226	-0.124064	NIPSNAP1	0.000539875	0.565918	EPCAM-DT	0.972612	-21.3466	DPCD	2.02421e-50	0.443969	COCH	0.351307	1.33037	PGRMC1	0.00490267	0.29431	GPC6	7.05398e-07	3.27517	CBX1	2.07487e-24	0.592375	SPTBN1	3.7305e-05	0.562781	HIST1H1D	0.000456853	0.244768	KIF21B	0.0401561	1.74359	NR4A1
463	DTD1	0.00302293	0.41249	EPHA7	2.71242e-83	5.69836	UNG	3.86418e-41	2.3096	AP2B1	9.7334e-22	0.184983	C5orf63	6.77121e-08	0.894096	AC069185.1	0.00317834	1.30384	CCL4L2	0.000552052	0.732949	PCDH19	0.97232	-21.0481	SACS	8.17189e-50	1.01815	AHI1	0.355587	0.401301	MEST	0.00540827	0.321747	MIS18A	7.07099e-07	0.824318	SERPINE2	2.28257e-24	1.7992	CCL3L3	3.79804e-05	3.06741	CXADR	0.000470375	0.32132	ZNF331	0.0417403	0.723059	SOSTDC1
464	CTTNBP2NL	0.00329303	0.736989	ARL4D	4.79403e-83	2.69088	PRTFDC1	5.96913e-41	2.86776	PAIP1	1.08692e-21	0.140716	PSIP1	7.32565e-08	-0.0732923	FASTKD2	0.00352162	0.0543184	PYCR1	0.000552985	0.844943	HAMP	0.97202	-0.160309	DYNC1I2	1.41751e-49	0.203434	CADM3	0.358828	1.88972	FHL1	0.00542427	1.46594	SYNGAP1	7.70833e-07	1.95653	PKIG	2.37773e-24	1.24262	TMEM242	3.81917e-05	0.532841	CD79A	0.000484053	1.58646	LDLRAD3	0.0426166	2.80454	FZD3
465	PPAT	0.00329582	1.10897	OTX2	5.78127e-83	6.05124	PJA1	6.12341e-41	3.51666	EEF1AKMT1	1.16574e-21	0.746552	IL4I1	7.4636e-08	0.845266	MTRNR2L8	0.00357218	0.0663486	CDC7	0.000567447	1.72016	FMN2	0.971808	-21.1377	TCTEX1D2	8.51117e-49	0.757141	RAB39B	0.360637	1.07842	ABI2	0.00555898	0.827328	RPP21	8.0878e-07	0.60298	RPP21	2.43795e-24	0.78594	ATP6V0E2	4.05808e-05	0.888471	ZNF737	0.000485337	1.62214	WDR54	0.0428196	0.794912	SKA2
466	MED31	0.00389107	0.739534	PDPN	2.3499e-82	4.51267	CSTF3	6.31417e-41	1.97192	COQ3	1.20362e-21	1.05502	FP671120.3	7.70381e-08	0.466907	HMBS	0.00359009	-0.222439	PUS7L	0.000572843	0.598125	LINC01278	0.971443	-21.2857	ZNF738	9.04876e-49	0.577346	ZNF610	0.363051	2.29283	ERVK3-1	0.00629051	1.01323	ZNF738	8.2345e-07	0.844901	AP2B1	3.11692e-24	0.64381	CRISPLD1	4.21863e-05	1.56116	FANCF	0.000520114	0.960228	MFSD14A	0.0447859	1.02341	ELN
467	VPS72	0.00392994	0.282255	MSH2	4.91436e-82	2.37168	DIXDC1	7.51216e-41	4.06109	CBR4	1.51775e-21	0.481861	AC008124.1	7.75174e-08	0.576299	ITGAE	0.00360288	-0.189278	CDKN1A	0.000578971	0.460372	LTO1	0.97137	-21.2686	ZC3H8	1.5961e-48	0.606259	DNAJC18	0.363397	0.728607	C5orf63	0.00642131	1.71919	NDN	8.99158e-07	1.05915	MPDZ	3.34094e-24	2.3448	LDB2	4.49821e-05	1.32938	C1orf56	0.00052309	0.68111	CLASP2	0.0448422	0.419834	TRIM9
468	CTSG	0.0039486	0.272751	MTX2	5.35019e-82	1.87583	FNBP1L	8.06074e-41	2.03391	DSG2	1.53358e-21	2.70748	ODF2L	9.55277e-08	0.268043	EFHC1	0.00361666	-0.0222462	ZC3HC1	0.00065273	1.74654	SOGA3	0.971297	-21.2785	CD69	2.14778e-48	0.798155	TBC1D32	0.363902	1.4964	BEX2	0.00707158	1.00913	ZNF667	9.04514e-07	3.04358	IGF1R	5.70595e-24	1.44271	HSF2	4.66787e-05	0.875382	SAAL1	0.000537593	0.452133	CGA	0.0469694	3.3563	EAPP
469	GNPDA2	0.00395651	1.37714	CNTFR	2.64215e-81	5.20452	HDGFL3	8.72505e-41	3.08352	CPLANE1	2.03689e-21	1.16157	SETBP1	1.02658e-07	0.619829	EXOG	0.00367157	0.241409	ISG15	0.000680053	0.422897	SNTG1	0.970932	-21.4277	IFITM2	1.61242e-47	0.382462	NHEJ1	0.364583	1.01777	ZDHHC9	0.00730572	2.10279	TRO	9.2038e-07	3.11204	CDC7	6.04987e-24	2.07594	CDC23	4.72144e-05	0.594501	CRISPLD1	0.00055463	1.04967	YES1	0.0474442	1.94756	ARMH4
470	NOL12	0.00421478	0.805642	FLRT3	3.05082e-81	3.6855	ALKBH2	1.83149e-40	2.687	CCDC138	2.19931e-21	1.21047	PAIP1	1.17462e-07	-0.0771779	FP671120.3	0.00394815	-0.0330951	METTL6	0.000696866	1.10616	MRTFB	0.970859	-21.2489	FAM200B	2.89785e-47	0.136577	AL162231.1	0.365846	0.750567	SAE1	0.00734931	0.295449	RAB28	1.07777e-06	0.737018	APC	6.76073e-24	0.845478	CCDC66	4.7799e-05	0.591058	PNMA1	0.000554697	0.663937	NIFK-AS1	0.0475327	1.70077	C5orf30
471	BEX3	0.00422602	-0.0700199	OBI1	7.78506e-81	5.19289	NT5C3B	2.34631e-40	2.0931	PKIG	2.21054e-21	0.45151	FP236383.2	1.20957e-07	0.434795	MRPL1	0.00408138	-0.0794839	NLRP3	0.000704814	-0.0310062	SBNO1-AS1	0.970348	-21.3187	TMEM242	3.88372e-47	0.397191	GBP5	0.371546	1.05683	ZNF273	0.0079998	1.75979	CSE1L	1.08799e-06	0.452591	GCSAML	8.89541e-24	2.61836	ZNF254	5.07977e-05	1.17171	MYC	0.000572824	0.544426	ZNF512	0.0476824	1.15241	ERG28
472	MED21	0.00434531	0.42362	SYNE2	1.47225e-80	2.46387	RARS	2.93987e-40	1.99517	OTUD6B-AS1	2.4489e-21	0.136549	SACS	1.29059e-07	0.396648	LINC00884	0.0046243	0.746089	RANBP17	0.000712214	2.63978	CPLX2	0.970348	-21.356	RTL8A	7.53386e-47	0.429016	NSD2	0.371876	0.0571349	BICD1	0.00806048	1.27769	POLR2B	1.11407e-06	0.636876	MRPL38	1.16569e-23	1.38226	AHI1	5.32752e-05	0.875117	HIST1H1E	0.000619589	0.204145	ARPP19	0.0477177	0.313584	SEMA6D
473	AARSD1	0.00441183	1.10786	VEPH1	1.66744e-80	4.72215	SPARC	2.964e-40	1.22252	NFYB	4.42585e-21	0.217374	TMTC2	1.41068e-07	1.76558	ZSCAN9	0.00465484	0.202681	CCND2	0.00073324	0.325744	SLC6A15	0.970275	-21.2346	AL118516.1	1.47041e-46	0.467926	SLC39A6	0.372401	-0.00718524	KHDRBS2	0.0080937	2.87098	ARPP19	1.29773e-06	0.263774	PRPSAP2	1.45404e-23	0.794061	BAZ2B	5.58912e-05	0.27055	KIAA1549	0.000645054	2.07728	DUSP8	0.0481956	2.42019	EFS
474	GSPT2	0.00445674	1.26916	METRN	3.07824e-80	3.1614	KIF3A	6.00192e-40	3.25102	BIRC5	6.21015e-21	0.20496	CDK2AP1	1.60582e-07	0.0910133	ID1	0.0048584	0.000595263	AP3M2	0.000765798	1.54886	ABITRAM	0.970275	-21.2309	HYPK	2.39959e-46	1.02066	HMGCR	0.373998	0.0361905	FBXO5	0.00811973	1.04576	HELLS	1.31719e-06	0.556791	COQ3	2.17068e-23	1.9452	NDUFB8	6.274e-05	0.347978	ZDHHC9	0.000666502	1.26074	STAU2	0.0487999	0.958052	MID1
475	HIST1H2BF	0.00447216	2.46642	HSF2	3.33154e-80	2.74774	DPYSL5	7.13376e-40	4.07396	ZNF254	7.3616e-21	0.91743	ZDHHC13	1.67968e-07	0.782549	PAFAH1B3	0.00523556	-0.246346	NCOA6	0.000773627	1.02106	LINC00599	0.970056	-21.5862	IFT57	2.97496e-46	0.513869	PXYLP1	0.375263	1.02151	TCEAL9	0.008364	0.284875	MYO6	1.50511e-06	2.18939	LINC00539	2.28323e-23	3.19169	PRR4	7.45354e-05	2.39676	HIST1H2AE	0.000721018	0.972021	GPSM2	0.0495878	1.09406	GLO1
476	CETN2	0.00458528	0.382143	KRBOX1	4.78147e-80	4.68195	PRKRA	1.72361e-39	1.67636	MAGED2	8.79006e-21	-0.0172311	FP236383.3	2.0426e-07	0.532601	TTC3	0.00542512	-0.13919	CEP89	0.000789965	1.1578	LINC01128	0.969983	-21.3187	AP2B1	3.59798e-46	0.196717	CD207	0.382484	3.5387	IFT43	0.00861742	0.874291	SPRY1	1.60817e-06	1.53549	PRTG	2.71846e-23	2.51633	CETN3	7.74828e-05	0.533526	C5orf63	0.000721347	1.10779	APOO	0.0496708	0.874961	PRTFDC1
477	HIST1H3G	0.00467278	2.19499	BCL7A	4.95723e-80	2.716	THYN1	2.3555e-39	1.26802	ACAT2	1.03869e-20	0.00340984	PNOC	2.75824e-07	2.40738	IGHM	0.00570102	0.198825	ACTR10	0.000797648	0.151907	ZNF443	0.96969	-0.0279665	DCTN6	8.14781e-46	0.249299	IPP	0.382487	1.59633	GSPT2	0.00869987	1.30755	TCAF1	1.73878e-06	1.06563	FNBP1L	3.11972e-23	0.786807	PPIL3	7.81671e-05	0.389738	MSH2	0.000770272	0.42821	JPX	0.0498671	0.370018	OPTN
478	RGS16	0.00469312	0.986777	TRMT11	8.56402e-80	2.78326	UBE2E3	3.13632e-39	0.926971	CTHRC1	1.93073e-20	1.70875	NIPSNAP1	3.54168e-07	-0.0224275	EEF1AKMT1	0.00595645	0.0152555	CD52	0.000801451	-0.204213	CLHC1	0.96961	-0.268265	MT-ATP6	1.12885e-45	1.17773	SLC25A23	0.383665	0.9742	TAF1A	0.00872889	1.51897	ACTR6	1.77402e-06	0.813912	BDH2	3.22411e-23	1.13678	WDHD1	8.03867e-05	0.920951	SC5D	0.000791194	0.609031	RANBP17	0.0499449	2.39772	B3GALT2
479	AC011447.3	0.0048064	2.41899	EAPP	8.99528e-80	1.36484	DTD1	4.02929e-39	1.66779	FAM192A	2.18112e-20	0.185021	ANKRD36	3.68322e-07	0.392605	MTX2	0.00599333	-0.11575	ZNF273	0.000853115	1.51067	AL022311.1	0.969545	-21.3883	SUV39H2	1.63827e-45	1.19693	LINC00893	0.392277	1.74408	HSF2	0.00873106	1.1046	ZSCAN18	2.13974e-06	1.32492	ZWILCH	4.56231e-23	1.38	GEMIN2	8.58704e-05	0.655773	LTB	0.00086679	0.677564	CSE1L	0.0499942	0.390651	LRRC4C
480	TTC5	0.00483883	1.03585	AK6	1.44245e-79	1.60001	FEZ1	7.82569e-39	1.25962	RNF34	2.76627e-20	0.40228	WDR34	4.66757e-07	0.220821	SMCR5	0.00638605	0.41505	CFDP1	0.000865865	0.306357	MEAK7	0.969472	-21.3546	PRPSAP2	2.10625e-45	0.322755	ANXA2	0.393475	0.00246588	LEF1	0.00881911	2.53725	DYNC2LI1	2.25494e-06	1.44261	BTBD3	5.39235e-23	1.66759	CENPK	8.91527e-05	0.284986	MYEF2	0.000961683	0.719189	SPARC	0.0515986	0.065638	JAM3
481	MAGED1	0.00490151	0.422744	ZNRD2	3.91293e-79	5.25618	ACOT7	1.03179e-38	2.28814	RBM6	2.96677e-20	0.123451	ALDH7A1	4.74131e-07	0.0596881	C11orf98	0.0069012	0.174118	REC8	0.000879692	1.2768	ZIC4	0.969326	-21.3226	SQLE	9.31334e-45	0.237703	TENT5A	0.401375	0.0240456	CHD6	0.00902201	0.536882	TASP1	2.28033e-06	1.80619	RANBP17	6.27468e-23	2.68491	RBM4B	9.19522e-05	0.582317	KATNAL1	0.00100567	1.5283	FNBP1L	0.0516791	0.642369	SCD5
482	BLOC1S5	0.00505898	1.04357	MRPS9	5.24738e-79	1.98005	IER3IP1	1.79059e-38	1.44325	ZNF691	3.63882e-20	1.05821	EXOG	4.77844e-07	0.663717	LUC7L3	0.00711044	-0.117989	TUBD1	0.000935524	1.49427	AC244033.2	0.969326	-21.3678	WDYHV1	1.41304e-44	1.30724	GPC4	0.404002	0.618196	TASP1	0.00921992	1.7774	CRNDE	2.32287e-06	1.53964	TCEAL4	1.29779e-22	0.56617	TMEM14A	0.000116695	0.551311	TTC3	0.00105824	0.122867	SPCS2	0.0519728	0.339067	TBC1D16
483	MBOAT2	0.00511713	1.29097	CDC26	9.48274e-79	1.55405	ERG28	1.98868e-38	1.95954	SRSF6	4.19456e-20	0.0757591	ZNF250	4.92623e-07	1.02082	ACP5	0.00790094	-0.220217	RAB28	0.000948326	0.570407	TENM2	0.969034	-21.5768	MBIP	3.60345e-44	0.371151	CACNA2D1	0.41231	2.2257	RFXAP	0.0092459	2.04524	MBIP	2.36546e-06	0.685562	C17orf75	1.31991e-22	1.43033	C17orf75	0.000132912	0.782347	SLF1	0.0014075	0.463073	MSI2	0.0521422	0.80949	RAI14
484	C11orf49	0.00534892	1.09402	NMU	1.21472e-78	5.94589	IGFBPL1	2.51616e-38	4.04813	KHDRBS3	4.47225e-20	1.69831	NETO2	5.03109e-07	0.742121	GBP1	0.00809636	0.563121	BORCS8	0.00095689	0.63618	AC008525.1	0.968889	-21.2983	CHD9	4.59838e-44	0.143609	AK9	0.414359	0.582926	FANCF	0.00978243	1.45005	FBXO3	2.41236e-06	1.14467	TTLL1	1.47652e-22	2.19847	SLC25A14	0.000139656	1.44386	ARHGEF9	0.00149	0.544016	PPAT	0.0529933	1.27336	NAXE
485	DEPDC1B	0.00535078	0.94123	RWDD3	1.39486e-78	3.14074	USP11	2.77732e-38	1.83531	CWF19L2	5.16271e-20	0.192203	E2F5	5.05108e-07	1.88342	FDX2	0.00817029	0.0535009	RFXAP	0.000968477	2.0866	DPP6	0.96867	-21.2133	DNAAF2	9.47079e-44	0.597344	CYP51A1	0.41536	0.331793	ZNF519	0.00986467	2.08093	FAM172A	2.50824e-06	0.858575	PON2	2.22695e-22	0.760556	BORCS8	0.000141712	0.458227	THSD7A	0.00150907	1.46681	ZNF521	0.0531357	2.39268	AUTS2
486	FDX2	0.00556984	0.832117	MTLN	1.73305e-78	5.5715	DNAJB6	3.84158e-38	0.614048	PXDN	5.95403e-20	1.00785	DNAL1	5.68369e-07	0.855281	VEZT	0.00822886	-0.0765536	CCDC138	0.00100121	1.68717	LHX1-DT	0.968451	-21.7259	MXD1	1.25313e-43	0.196876	CHIT1	0.416635	1.20193	PRH1	0.0100705	1.55083	ANP32E	2.62887e-06	0.304709	ARPP19	2.31486e-22	0.521902	ATP2A1-AS1	0.000165563	1.64393	SVIP	0.00169038	0.29281	ADH5	0.0541754	0.364358	MYO1B
487	AC027644.3	0.00566569	0.865249	DPYSL5	2.41805e-78	4.16843	ABI2	3.96822e-38	1.92667	PIN4	6.20524e-20	0.0874394	MYC	6.24076e-07	0.217672	DTD1	0.00905634	-0.166142	NR4A2	0.00101201	0.371988	ADAMTS12	0.968223	-0.584147	HIST1H3C	3.09296e-43	2.64606	DLX2	0.418855	0.881059	GDI1	0.0102876	0.235956	IFITM1	2.76723e-06	1.09265	ZCCHC10	2.40272e-22	0.558622	FAM228B	0.000176391	0.952243	EXTL2	0.00171607	0.458562	NVL	0.0548963	0.842278	WDR34
488	PRSS57	0.00582513	-0.0380178	SAAL1	4.23706e-78	2.36533	MRPL50	6.37308e-38	1.53086	NUP35	7.73804e-20	0.783707	GDPD5	6.41151e-07	2.50148	TMTC2	0.00938925	0.567757	TMEM237	0.00103065	1.21816	AC010336.8	0.96794	-21.3503	GLMN	9.71783e-43	0.963906	ZNF585A	0.422185	0.258742	HIST1H2AI	0.0103783	1.57965	PLCH1	2.79596e-06	3.73906	SLC39A10	4.02366e-22	0.634527	SPOCK3	0.000180238	3.01097	ABI2	0.00177782	0.336063	SDHAF3	0.0553711	0.40496	LYPD1
489	TTC3	0.00585756	0.181549	ANAPC13	8.04401e-78	1.3352	CRIP2	6.61102e-38	2.68849	SOX12	8.75757e-20	1.37026	NARS	6.53143e-07	-0.122574	CXCL9	0.0101152	1.6364	NR4A3	0.00104963	0.591225	PRG3	0.967867	-20.7613	ATG10	1.22808e-42	0.536902	CCDC191	0.423632	0.851737	ZNF827	0.0104783	1.68705	YIPF6	2.90177e-06	0.522697	PARP2	4.19992e-22	1.1804	STARD9	0.000199968	2.34959	CREM	0.00191732	0.21549	APOM	0.0568914	1.7078	P3H4
490	PSMA6	0.00617749	0.352347	AASS	2.48524e-77	4.72218	NUDT11	1.02496e-37	3.48107	ATG10	9.05119e-20	0.495269	FDPS	6.75728e-07	-0.06661	PAPSS1	0.0101708	-0.164804	TRIM59	0.00106337	1.55751	TASOR2	0.967794	-21.3191	DHRS9	1.30846e-42	0.488502	MSX1	0.426187	1.88093	ACTR10	0.0105075	0.338304	ATAT1	3.03904e-06	1.54785	MOB4	5.35803e-22	0.555147	SMIM8	0.000202556	0.648471	AL683813.1	0.00193205	1.95989	DYNLL2	0.0570585	0.695873	MYEF2
491	CEP97	0.00621533	1.58034	HILPDA	6.43459e-77	1.81478	LINC01578	2.29276e-37	4.64887	LINC00662	2.06192e-19	0.784312	SDHAF3	6.83365e-07	-0.0676907	RNASEH1-AS1	0.0108944	0.255137	IL1RN	0.00106608	0.185088	SCG2	0.967648	-21.5767	GATD3B	1.44404e-42	1.32941	LSS	0.427042	0.449871	GLCCI1	0.0108222	1.38451	FBXO21	3.1187e-06	0.747529	TASP1	6.49081e-22	2.08769	NICN1	0.000206583	2.76364	HMGCS1	0.00198661	0.367661	MBIP	0.0580567	0.894608	OLFML3
492	SYNC	0.00649265	1.41704	MIR924HG	6.45328e-77	5.97399	JAKMIP2	2.4178e-37	4.18117	SETD4	2.12443e-19	0.792951	ZNF664	6.90108e-07	0.339008	ZNF785	0.0116386	0.497913	APP	0.00107039	0.343064	ZNF561-AS1	0.967502	-21.4734	RBM4	7.3324e-42	0.115023	OCLN	0.429558	1.32012	FNBP1L	0.0110366	0.664918	TPD52L1	3.21779e-06	2.27911	SVBP	7.64258e-22	0.500117	GPS2	0.000215388	0.836498	CNPY2	0.00204528	0.197701	CCDC152	0.0582724	1.0112	MAP4K4
493	C17orf49	0.00651783	0.559653	PTOV1	7.81614e-77	1.56352	CCDC181	2.66952e-37	4.63933	AARSD1	2.59577e-19	0.782029	CSE1L	7.38871e-07	-0.0197943	C11orf74	0.0122727	-0.200016	TRDMT1	0.00111782	1.65191	ATPSCKMT	0.967429	-21.3864	NVL	2.18349e-41	0.698759	FGF9	0.432068	1.81492	PHACTR1	0.0111043	0.243541	OCLN	3.34194e-06	2.91253	PLCG2	7.8335e-22	0.68117	SC5D	0.00023108	0.762268	PAIP1	0.00214301	0.20633	IER3IP1	0.0589575	0.449325	CHD6
494	STRBP	0.00670007	1.109	POLD2	9.71914e-77	1.5578	ZFHX4	3.39658e-37	3.72955	BDH2	2.72358e-19	0.342553	ACYP1	7.92559e-07	-0.0807093	CCL19	0.012296	1.56365	ARPP19	0.00117319	0.246706	LINC02693	0.967356	-21.3188	ZNF273	3.57531e-41	1.38952	PLS3	0.437696	0.104689	SLC25A17	0.0112444	1.08567	PTX3	3.54523e-06	1.42295	BRD8	8.41064e-22	0.900114	SLC25A17	0.000240592	0.80097	MAP4K4	0.00218183	0.147873	BEX2	0.0608904	1.08245	MPDZ
495	RNF34	0.00677099	0.696286	MFSD14A	1.22383e-76	2.59272	ANKHD1	3.69531e-37	2.50457	PSMC3IP	2.88662e-19	0.85038	ZNF814	8.60431e-07	0.454148	GLMN	0.014675	0.100951	AP2B1	0.00119783	0.253973	GRIA1	0.96721	-21.558	HIST1H2AE	4.19753e-41	1.42885	EPHA4	0.440474	1.35789	C17orf75	0.0113133	0.893824	NUCB2	3.63651e-06	0.304134	ORC3	1.01969e-21	0.966383	RCN1	0.000247031	0.302051	GON7	0.00241839	0.650226	MYH10	0.0629177	1.35621	CBY1
496	MARCKSL1	0.00680561	-0.0162747	MID1	2.30031e-75	3.45466	EXTL2	5.64076e-37	2.3294	HIST1H2AM	3.09716e-19	1.31466	PRKAR2B	9.14917e-07	0.732737	AC074032.1	0.0151112	0.872413	HIPK2	0.00120282	0.571159	TLCD3B	0.966991	-21.6475	PCNX4	7.24345e-41	0.568453	HES4	0.44105	0.0266736	DDX39B	0.0120203	0.294475	CNIH4	3.89278e-06	0.245684	MPO	1.21801e-21	1.31851	HAPLN1	0.000249978	3.57377	CRIP1	0.00249644	0.331683	ZNF273	0.063819	1.34232	IFT22
497	SH3BP4	0.00720553	3.09628	CALD1	3.25068e-75	1.9662	HTATSF1	7.86441e-37	1.46717	TTC5	3.40571e-19	0.705918	BOLA2	9.86576e-07	0.406366	BX284668.6	0.0174299	0.817483	MOB4	0.00121283	0.0876271	ZIC5	0.966991	-21.3779	SLC39A10	8.10853e-41	0.252511	CAVIN3	0.441767	0.263913	HMGB3	0.0124986	0.231969	DHCR24	4.0967e-06	1.71684	MEX3A	1.64584e-21	1.83603	AP3M2	0.00025976	1.42979	C5orf30	0.00253668	0.915547	RAB3C	0.0639285	2.46347	MEAF6
498	NIPSNAP1	0.00721957	0.708405	GPS2	6.17107e-75	2.43951	ERI3	2.49057e-36	1.54807	ACTR6	3.71409e-19	0.322331	TRIM36	1.07604e-06	0.476183	RAB28	0.0183443	-0.16022	BET1	0.00122782	0.427168	NIPBL-DT	0.966699	-21.3807	BRD8	1.10615e-40	0.428855	RGS13	0.442642	1.03099	NGFR	0.0130435	1.89771	PAM16	4.12148e-06	1.04333	ORC4	1.68061e-21	0.75693	POLR2J3	0.000263989	1.162	PMAIP1	0.00254434	0.448545	NME1	0.0649114	0.0390858	TMEM246
499	RBM4	0.00732884	0.360988	PTBP2	8.17974e-75	2.48536	DENND10	2.82427e-36	4.67683	SUV39H2	3.92405e-19	0.865255	TTC3	1.12247e-06	-0.0360053	PIN4	0.0188098	-0.152666	TRAIP	0.00126978	1.94821	C19orf73	0.96664	0.0777187	TRAPPC5	2.43592e-40	0.196793	ADGRL1	0.448373	0.812327	PPIL1	0.0132249	0.611522	RPL26L1	4.13752e-06	0.327879	ARL2	2.81234e-21	0.915379	MT1X	0.000267427	0.384969	GSEC	0.00255924	1.8817	LDOC1	0.0652828	1.64928	HIST1H2AC
[truncated: 149 more columns]
