# Supplementary material for: Yolk sac cell atlas reveals multiorgan functions during human early development
Source: Science. Author manuscript; Available in PMC 2023 Aug 26. (PMC7614978; doi:10.1126/science.add7564)
Supplement: Table S32 [file EMS185071-supplement-Table_S32.xlsx]

## Sheet: T_32 MILO across fetal organs
MILO differential abundance analysis across fetal organs output
	logFC_SK	logFC_SP	logFC_LI	logFC_TH	logFC_GU	logFC_BM	logFC_KI	logFC_MLN	logFC_YS	logFC_BR	logFC_GO	logFC_AGM	nhood_anno	anno_group
0	0	0	0	0	0	0	0	0	3.49474	0	0	0	Mixed	other
1	0	0	0	0	0	0	0	0	0	0	0	0	MACROPHAGE_LYVE1_HIGH	MACs
2	0	0	0	0	0	0	0	0	0	0	0	0	MACROPHAGE_LYVE1_HIGH	MACs
3	0	0	0	0	0	0	0	0	0	0	0	0	MACROPHAGE_IRON_RECYCLING	MACs
4	0	0	0	0	0	0	0	0	0	0	0	0	MACROPHAGE_LYVE1_HIGH	MACs
5	0	0	0	0	0	0	0	0	0	-2.51328	-2.59531	0	Mixed	other
6	0	0	0	0	0	0	0	0	0	2.4	1	0	MACROPHAGE_TLF_hi	TLF+_enriched
7	4.42903	0	0	0	0	0	0	0	0.552642	-0.9	3.4	0	MACROPHAGE_TLF_hi	TLF+_enriched
8	0	0	0	0	0	0	0	0	0	0	0	0	MACROPHAGE_LYVE1_HIGH	MACs
9	0	0	0	0	0	0	0	0	0	0	0	0	MACROPHAGE_LYVE1_HIGH	MACs
10	5.2665	0	0	0	0	0	0	0	0	0	0	0	MACROPHAGE_LYVE1_HIGH	MACs
11	4.43242	0	0	0	0	0	0	0	3.03246	0	0	0	Mixed	other
12	0	0	0	0	0	0	0	0	0	0	0	0	Mixed	other
13	0	0	0	0	0	0	0	0	0	0	0	0	MACROPHAGE_LYVE1_HIGH	MACs
14	0	0	0	0	0	0	0	0	0	0	0	0	MACROPHAGE_IRON_RECYCLING	MACs
15	0	0	5.02071	0	0	0	0	0	0	0	0	0	MACROPHAGE_IRON_RECYCLING	MACs
16	0	0	0	0	0	0	0	0	0	0	0	0	MACROPHAGE_IRON_RECYCLING	MACs
17	0	4.55663	4.80751	0	0	0	0	0	0	0	0	0	MACROPHAGE_IRON_RECYCLING	MACs
18	0	0	0	0	0	0	0	0	0	0	0	0	MACROPHAGE_IRON_RECYCLING	MACs
19	0	0	4.67268	0	0	0	0	0	0	0	0	0	MACROPHAGE_IRON_RECYCLING	MACs
20	0	0	4.95146	0	0	0	0	0	0	0	0	0	MACROPHAGE_IRON_RECYCLING	MACs
21	0	0	5.2888	0	0	0	0	0	0	0	0	0	MACROPHAGE_IRON_RECYCLING	MACs
22	0	0	0	0	0	0	0	0	0	0	0	0	MACROPHAGE_IRON_RECYCLING	MACs
23	0	0	0	0	0	0	0	0	0	0	0	0	MACROPHAGE_IRON_RECYCLING	MACs
24	0	0	0	0	0	0	0	0	0	0	0	0	MACROPHAGE_IRON_RECYCLING	MACs
25	0	0	4.65476	0	0	0	0	0	0	0	0	0	MACROPHAGE_IRON_RECYCLING	MACs
26	0	0	0	0	0	0	0	0	0	0	0	0	MACROPHAGE_IRON_RECYCLING	MACs
27	0	0	4.41088	0	0	0	0	0	0	0	0	0	MACROPHAGE_IRON_RECYCLING	MACs
28	0	0	0	0	0	0	0	0	0	0	0	0	MACROPHAGE_IRON_RECYCLING	MACs
29	0	0	0	0	0	0	0	0	0	0	0	0	MACROPHAGE_IRON_RECYCLING	MACs
30	0	0	0	0	0	0	0	0	0	0	0	0	MACROPHAGE_IRON_RECYCLING	MACs
31	0	0	0	0	0	0	0	0	0	0	0	0	MACROPHAGE_IRON_RECYCLING	MACs
32	0	0	4.5598	0	0	0	0	0	0	0	0	0	MACROPHAGE_IRON_RECYCLING	MACs
33	0	0	0	0	0	0	0	0	0	0	0	0	MACROPHAGE_IRON_RECYCLING	MACs
34	0	0	0	0	0	0	0	0	0	0	0	0	MACROPHAGE_IRON_RECYCLING	MACs
35	0	0	0	0	0	0	0	0	0	0	0	0	MACROPHAGE_IRON_RECYCLING	MACs
36	0	0	4.26219	0	0	0	0	0	0	0	0	0	Mixed	other
37	0	0	0	0	0	0	0	0	0	0	0	0	MACROPHAGE_IRON_RECYCLING	MACs
38	0	0	0	0	0	0	0	0	0	0	0	0	MACROPHAGE_IRON_RECYCLING	MACs
39	0	0	0	0	0	0	0	0	0	0	0	0	MACROPHAGE_IRON_RECYCLING	MACs
40	0	0	0	0	0	0	0	0	0	0	0	0	MACROPHAGE_IRON_RECYCLING	MACs
41	0	0	0	0	0	0	0	0	0	0	0	0	MACROPHAGE_IRON_RECYCLING	MACs
42	0	0	0	0	0	0	0	0	0	0	0	0	MACROPHAGE_IRON_RECYCLING	MACs
43	0	0	0	0	0	0	0	0	0	0	0	0	MACROPHAGE_IRON_RECYCLING	MACs
44	0	0	0	0	0	0	0	0	0	0	0	0	MACROPHAGE_IRON_RECYCLING	MACs
45	0	0	0	0	0	0	0	0	0	0	0	0	MACROPHAGE_IRON_RECYCLING	MACs
46	0	0	0	0	0	0	0	0	0	0	0	0	MACROPHAGE_IRON_RECYCLING	MACs
47	0	0	0	0	0	0	0	0	0	0	0	0	MACROPHAGE_IRON_RECYCLING	MACs
48	0	0	0	0	0	0	0	0	0	0	0	0	MACROPHAGE_IRON_RECYCLING	MACs
49	0	0	0	0	0	0	0	0	0	0	0	0	MACROPHAGE_IRON_RECYCLING	MACs
50	0	0	0	0	0	0	0	0	0	-2.35171	-2.52373	0	MACROPHAGE_MHCII_HIGH	MACs
51	0	0	0	0	0	0	0	0	0	0	0	0	MACROPHAGE_IRON_RECYCLING	MACs
52	0	4.26763	4.05562	0	0	0	0	0	0	0	0	0	MACROPHAGE_IRON_RECYCLING	MACs
53	0	0	0	0	0	0	0	0	0	0	0	0	MACROPHAGE_MHCII_HIGH	MACs
54	0	0	3.76672	0	0	0	0	0	0	0	0	0	MACROPHAGE_IRON_RECYCLING	MACs
55	0	0	0	0	0	0	0	0	0	0	0	0	MACROPHAGE_MHCII_HIGH	MACs
56	0	0	0	0	0	0	0	0	0	0	0	0	MACROPHAGE_IRON_RECYCLING	MACs
57	0	0	3.80038	0	0	0	0	0	0	0	0	0	MACROPHAGE_MHCII_HIGH	MACs
58	0	0	5.66131	0	0	0	0	0	0	0	0	0	MACROPHAGE_ERY	MACs
59	0	0	5.40762	0	0	0	0	0	0	0	0	0	MACROPHAGE_ERY	MACs
60	0	0	0	0	0	0	0	0	0	0	0	0	MACROPHAGE_IRON_RECYCLING	MACs
61	0	0	0	0	0	0	0	0	0	0	0	0	MACROPHAGE_IRON_RECYCLING	MACs
62	0	5.72626	4.39343	0	0	0	0	0	0	0	0	0	MACROPHAGE_IRON_RECYCLING	MACs
63	0	6.09338	4.00244	0	0	0	0	0	0	0	0	0	MACROPHAGE_IRON_RECYCLING	MACs
64	0	6.90658	0	0	0	0	0	0	0	0	0	0	MACROPHAGE_IRON_RECYCLING	MACs
65	0	6.63841	4.32964	0	0	0	0	0	0	0	0	0	MACROPHAGE_PROLIFERATING	MACs
66	3.41787	0	0	0	0	0	0	0	1.87466	4.4	0.5	0	MACROPHAGE_TLF_hi	TLF+_enriched
67	5.32364	0	3.93474	0	0	0	0	0	0	0	0	0	Mixed	other
68	0	0	0	0	0	0	0	0	0	0	0	0	MACROPHAGE_IRON_RECYCLING	MACs
69	0	5.1659	0	0	0	0	0	0	0	0	0	0	MACROPHAGE_IRON_RECYCLING	MACs
70	0	0	0	0	0	0	0	0	0	-2.31785	-2.54727	0	MACROPHAGE_LYVE1_HIGH	MACs
71	0	0	0	0	0	0	0	0	0	0	0	0	MACROPHAGE_PROLIFERATING	MACs
72	0	0	0	0	0	0	0	0	0	0	0	0	MACROPHAGE_IRON_RECYCLING	MACs
73	0	6.41124	3.68176	0	0	0	0	0	0	0	0	0	MACROPHAGE_IRON_RECYCLING	MACs
74	0	0	4.52848	0	0	0	0	0	0	0	0	0	MACROPHAGE_IRON_RECYCLING	MACs
75	0	0	0	0	0	0	0	0	0	0	0	0	MACROPHAGE_IRON_RECYCLING	MACs
76	0	5.97527	3.23493	0	0	0	0	0	0	0	0	0	MACROPHAGE_IRON_RECYCLING	MACs
77	0	0	0	0	0	0	0	0	0	0	0	0	MACROPHAGE_IRON_RECYCLING	MACs
78	0	0	0	0	0	0	0	0	0	0	0	0	MACROPHAGE_IRON_RECYCLING	MACs
79	0	0	0	0	0	0	0	0	0	0	0	0	MACROPHAGE_IRON_RECYCLING	MACs
80	0	0	0	0	0	0	0	0	0	0	0	0	Mixed	other
81	0	7.41242	4.97307	0	0	0	0	0	0	0	0	0	MACROPHAGE_IRON_RECYCLING	MACs
82	0	6.49238	0	0	0	0	0	0	0	0	0	0	MACROPHAGE_IRON_RECYCLING	MACs
83	0	6.54734	0	0	0	0	0	0	0	0	0	0	MACROPHAGE_IRON_RECYCLING	MACs
84	0	6.0746	3.73572	0	0	0	0	0	0	0	0	0	MACROPHAGE_PROLIFERATING	MACs
85	0	5.96719	0	0	0	0	0	0	2.62931	0	0	0	MACROPHAGE_IRON_RECYCLING	MACs
86	0	6.99719	4.69474	0	0	0	0	0	0	0	0	0	MACROPHAGE_IRON_RECYCLING	MACs
87	0	6.3691	0	0	0	0	0	0	3.566	0	0	0	MACROPHAGE_PROLIFERATING	MACs
88	4.70781	4.78084	0	0	0	0	0	0	0	0	0	0	Mixed	other
89	0	6.7357	3.54176	0	0	0	0	0	0	0	0	0	MACROPHAGE_IRON_RECYCLING	MACs
90	0	0	0	0	0	0	0	0	0	0	0	0	MACROPHAGE_IRON_RECYCLING	MACs
91	0	6.07315	0	0	0	0	0	0	0	0	0	0	MACROPHAGE_IRON_RECYCLING	MACs
92	0	0	0	0	0	0	0	0	0	0	0	0	MACROPHAGE_IRON_RECYCLING	MACs
93	0	5.88529	0	0	0	0	0	0	0	0	0	0	MACROPHAGE_IRON_RECYCLING	MACs
94	0	0	0	0	0	0	0	0	0	0	0	0	MACROPHAGE_IRON_RECYCLING	MACs
95	0	0	0	0	0	0	0	0	-2.6064	-3.09965	-3.6768	0	MACROPHAGE_IRON_RECYCLING	MACs
96	0	6.0439	0	0	0	0	0	0	0	0	0	0	MACROPHAGE_IRON_RECYCLING	MACs
97	0	0	0	0	0	0	0	0	0	0	0	0	MACROPHAGE_IRON_RECYCLING	MACs
98	0	5.98864	0	0	0	0	0	0	0	0	0	0	MACROPHAGE_IRON_RECYCLING	MACs
99	0	6.97749	4.15463	0	0	0	0	0	0	0	0	0	MACROPHAGE_IRON_RECYCLING	MACs
100	0	5.74958	3.59201	0	0	0	0	0	0	0	0	0	MACROPHAGE_IRON_RECYCLING	MACs
101	0	0	0	0	0	0	0	0	0	0	0	0	MACROPHAGE_IRON_RECYCLING	MACs
102	0	4.89224	0	0	0	0	0	0	-2.46758	-2.26682	0	0	MACROPHAGE_IRON_RECYCLING	MACs
103	0	4.61816	3.17071	0	0	0	0	0	0	0	0	0	Mixed	other
104	4.50072	0	0	0	0	0	0	0	0.572684	-0.5	5.4	0	MACROPHAGE_TLF_hi	TLF+_enriched
105	0	7.01067	4.24452	0	0	0	0	0	0	0	0	0	MACROPHAGE_IRON_RECYCLING	MACs
106	0	0	0	0	0	0	0	0	0	0	0	0	MACROPHAGE_IRON_RECYCLING	MACs
107	0	0	0	0	0	0	0	0	0	0	0	0	Mixed	other
108	0	6.25338	3.09345	0	0	0	0	0	0	0	0	0	MACROPHAGE_IRON_RECYCLING	MACs
109	0	7.27567	3.58449	0	0	0	0	0	2.8834	0	0	0	MACROPHAGE_IRON_RECYCLING	MACs
110	0	0	0	0	0	0	0	0	0	0	0	0	Mixed	other
111	0	0	4.16238	0	0	0	0	0	0	0	0	0	MACROPHAGE_PROLIFERATING	MACs
112	0	0	0	0	0	0	0	0	0	0	0	0	MACROPHAGE_MHCII_HIGH	MACs
113	0	0	0	0	0	0	0	0	0	0	0	0	MACROPHAGE_MHCII_HIGH	MACs
114	0	0	0	0	0	0	0	0	0	0	0	0	MACROPHAGE_MHCII_HIGH	MACs
115	0	0	0	0	0	0	0	0	0	0	0	0	MACROPHAGE_MHCII_HIGH	MACs
116	0	0	0	0	0	0	0	0	0	0	0	0	MACROPHAGE_MHCII_HIGH	MACs
117	0	0	0	0	0	0	0	0	0	0	0	0	MACROPHAGE_MHCII_HIGH	MACs
118	0	0	0	0	0	0	0	0	0	0	0	0	MACROPHAGE_LYVE1_HIGH	MACs
119	5.22596	0	0	0	0	0	0	0	0	0	0	0	MACROPHAGE_LYVE1_HIGH	MACs
120	0	0	0	0	0	0	0	0	0	0	0	0	MACROPHAGE_LYVE1_HIGH	MACs
121	0	0	0	0	0	0	0	0	0	0	0	0	MACROPHAGE_LYVE1_HIGH	MACs
122	0	0	0	0	0	0	0	0	0	0	0	0	MACROPHAGE_LYVE1_HIGH	MACs
123	0	0	0	0	0	0	0	0	0	0	0	0	Mixed	other
124	4.43541	0	0	0	0	0	0	0	3.70677	0	0	0	MACROPHAGE_PROLIFERATING	MACs
125	0	0	0	0	0	0	0	0	0	0	0	0	MACROPHAGE_LYVE1_HIGH	MACs
126	6.16996	0	4.65134	0	0	0	0	0	0	0	0	0	MACROPHAGE_LYVE1_HIGH	MACs
127	0	0	0	0	0	0	0	0	0	0.5	-3.4	0	MACROPHAGE_TLF_hi	TLF+_enriched
128	5.10154	0	0	0	0	0	0	0	0	0	0	0	Mixed	other
129	0	0	0	0	0	0	0	0	0	0	0	0	MACROPHAGE_LYVE1_HIGH	MACs
130	0	0	0	0	0	0	0	0	0	0	0	0	Mixed	other
131	0	0	0	0	0	0	0	0	0	0	0	0	MACROPHAGE_LYVE1_HIGH	MACs
132	0	0	0	0	0	0	0	0	0	0	0	0	MACROPHAGE_LYVE1_HIGH	MACs
133	0	0	0	0	0	0	0	0	0	0	0	0	Mixed	other
134	0	0	0	0	0	0	0	0	0	-2.97828	-2.32209	0	Mixed	other
135	4.41343	0	0	0	0	0	0	0	0	0	0	0	MACROPHAGE_LYVE1_HIGH	MACs
136	0	0	2.79273	0	0	0	0	0	0	0	0	0	MACROPHAGE_MHCII_HIGH	MACs
137	0	0	2.9703	0	10.1742	0	0	0	0	0	0	0	Mixed	other
138	0	0	0	0	0	0	0	0	0	0	-2.58717	0	Mixed	other
139	5.3342	0	0	0	0	0	0	0	0	0	0	0	Mixed	other
140	0	0	0	0	0	0	0	0	0	0	0	0	MACROPHAGE_IRON_RECYCLING	MACs
141	0	5.48424	4.51505	0	0	0	0	0	2.94715	0	0	0	MACROPHAGE_IRON_RECYCLING	MACs
142	0	0	4.00917	0	0	0	0	0	0	0	0	0	MACROPHAGE_IRON_RECYCLING	MACs
143	0	0	0	0	0	0	0	0	0	-2.61817	0	0	Mixed	other
144	0	0	4.2653	0	0	0	0	0	0	0	0	0	MACROPHAGE_IRON_RECYCLING	MACs
145	0	0	0	0	0	0	0	0	0	0	0	0	MACROPHAGE_IRON_RECYCLING	MACs
146	0	0	4.20931	0	0	0	0	0	0	0	0	0	MACROPHAGE_IRON_RECYCLING	MACs
147	0	0	4.67095	0	0	0	0	0	0	0	0	0	MACROPHAGE_IRON_RECYCLING	MACs
148	0	0	4.48077	0	0	0	0	0	0	0	0	0	MACROPHAGE_KUPFFER_LIKE	MACs
149	0	0	5.00281	0	0	0	0	0	0	0	0	0	MACROPHAGE_IRON_RECYCLING	MACs
150	0	0	0	0	0	0	0	0	0	0	0	0	MACROPHAGE_IRON_RECYCLING	MACs
151	0	0	3.92142	0	0	0	0	0	0	0	0	0	MACROPHAGE_IRON_RECYCLING	MACs
152	0	0	0	0	0	0	0	0	0	0	0	0	MACROPHAGE_IRON_RECYCLING	MACs
153	0	0	0	0	0	0	0	0	0	0	0	0	MACROPHAGE_IRON_RECYCLING	MACs
154	0	0	0	0	0	0	0	0	0	0	0	0	MACROPHAGE_IRON_RECYCLING	MACs
155	0	0	4.38339	0	0	0	0	0	0	0	0	0	MACROPHAGE_IRON_RECYCLING	MACs
156	0	0	5.37265	0	0	0	0	0	0	0	0	0	MACROPHAGE_IRON_RECYCLING	MACs
157	0	0	0	0	0	0	0	0	0	0	0	0	MACROPHAGE_IRON_RECYCLING	MACs
158	0	0	4.72942	0	0	0	0	0	0	0	0	0	MACROPHAGE_IRON_RECYCLING	MACs
159	0	0	0	0	0	0	0	0	0	0	0	0	MACROPHAGE_IRON_RECYCLING	MACs
160	0	0	0	0	0	0	0	0	0	0	0	0	MACROPHAGE_IRON_RECYCLING	MACs
161	0	0	0	0	0	0	0	0	0	0	0	0	MACROPHAGE_IRON_RECYCLING	MACs
162	0	0	0	0	0	0	0	0	0	0	0	0	MACROPHAGE_IRON_RECYCLING	MACs
163	0	0	0	0	0	0	0	0	0	0	0	0	MACROPHAGE_IRON_RECYCLING	MACs
164	0	0	0	0	0	0	0	0	0	0	0	0	MACROPHAGE_IRON_RECYCLING	MACs
165	0	0	0	0	0	0	0	0	0	0	0	0	MACROPHAGE_IRON_RECYCLING	MACs
166	0	0	4.07728	0	0	0	0	0	0	0	0	0	MACROPHAGE_IRON_RECYCLING	MACs
167	-3.49146	0	0	0	0	0	0	0	-2.29235	-3.51964	-3.17661	0	MACROPHAGE_MHCII_HIGH	MACs
168	0	0	4.98725	0	0	0	0	0	0	0	0	0	MACROPHAGE_IRON_RECYCLING	MACs
169	0	0	5.05597	0	0	0	0	0	0	0	0	0	MACROPHAGE_IRON_RECYCLING	MACs
170	0	0	4.42755	0	0	0	0	0	0	0	0	0	MACROPHAGE_IRON_RECYCLING	MACs
171	0	0	5.49312	0	0	0	0	0	0	0	0	0	MACROPHAGE_PROLIFERATING	MACs
172	0	0	3.75446	0	0	0	0	0	0	0	0	0	MACROPHAGE_IRON_RECYCLING	MACs
173	0	0	4.29541	0	0	0	0	0	0	0	0	0	MACROPHAGE_IRON_RECYCLING	MACs
174	0	0	0	0	0	0	0	0	0	0	0	0	MACROPHAGE_IRON_RECYCLING	MACs
175	0	0	0	0	0	0	0	0	0	0	0	0	MACROPHAGE_IRON_RECYCLING	MACs
176	0	0	0	0	0	0	0	0	0	0	0	0	MACROPHAGE_IRON_RECYCLING	MACs
177	0	0	0	0	0	0	0	0	0	0	0	0	MACROPHAGE_IRON_RECYCLING	MACs
178	0	4.53145	4.76816	0	0	0	0	0	0	0	0	0	MACROPHAGE_IRON_RECYCLING	MACs
179	3.564	4.73272	6.42534	0	0	0	0	0	0	0	0	0	MACROPHAGE_IRON_RECYCLING	MACs
180	0	0	0	0	0	0	0	0	0	0	0	0	MACROPHAGE_IRON_RECYCLING	MACs
181	0	0	4.96439	0	0	0	0	0	0	0	0	0	MACROPHAGE_IRON_RECYCLING	MACs
182	0	0	0	0	0	0	0	0	0	0	0	0	MACROPHAGE_IRON_RECYCLING	MACs
183	0	0	4.21243	0	0	0	0	0	0	0	0	0	MACROPHAGE_IRON_RECYCLING	MACs
184	0	0	4.40821	0	0	0	0	0	0	0	0	0	MACROPHAGE_IRON_RECYCLING	MACs
185	0	0	0	0	0	0	0	0	0	0	0	0	MACROPHAGE_IRON_RECYCLING	MACs
186	0	0	0	0	0	0	0	0	0	0	0	0	MACROPHAGE_IRON_RECYCLING	MACs
187	0	4.28494	3.78179	0	0	0	0	0	0	0	0	0	MACROPHAGE_IRON_RECYCLING	MACs
188	0	0	0	0	0	0	0	0	0	-2.93792	-2.9746	0	MACROPHAGE_MHCII_HIGH	MACs
189	0	0	4.42196	0	0	0	0	0	0	0	0	0	MACROPHAGE_IRON_RECYCLING	MACs
190	0	0	0	0	0	0	0	0	0	0	0	0	MACROPHAGE_IRON_RECYCLING	MACs
191	0	0	3.96403	0	0	0	0	0	0	0	0	0	MACROPHAGE_IRON_RECYCLING	MACs
192	0	0	0	0	0	0	0	0	0	0	0	0	MACROPHAGE_MHCII_HIGH	MACs
193	0	0	4.58799	0	0	0	0	0	0	0	0	0	MACROPHAGE_MHCII_HIGH	MACs
194	0	0	0	0	0	0	0	0	0	-2.64716	-2.52161	0	MACROPHAGE_MHCII_HIGH	MACs
195	0	0	0	0	0	0	0	0	0	0	0	0	MACROPHAGE_IRON_RECYCLING	MACs
196	0	0	0	0	0	0	0	0	0	0	0	0	MACROPHAGE_MHCII_HIGH	MACs
197	0	0	0	0	0	0	0	0	0	0	0	0	MACROPHAGE_IRON_RECYCLING	MACs
198	0	0	0	0	0	0	0	0	0	0	0	0	MACROPHAGE_IRON_RECYCLING	MACs
199	0	0	4.33756	0	0	0	0	0	0	0	0	0	MACROPHAGE_ERY	MACs
200	0	0	5.09516	0	0	0	0	0	0	0	0	0	MACROPHAGE_KUPFFER_LIKE	MACs
201	0	0	0	0	0	0	0	0	0	0	0	0	MACROPHAGE_MHCII_HIGH	MACs
202	0	0	0	0	0	0	0	0	0	0	0	0	MACROPHAGE_MHCII_HIGH	MACs
203	0	0	0	0	0	0	0	0	0	0	0	0	MACROPHAGE_PROLIFERATING	MACs
204	0	0	0	0	0	0	0	0	0	0	0	0	MACROPHAGE_MHCII_HIGH	MACs
205	0	0	0	0	0	0	0	0	0	0	0	0	MACROPHAGE_PROLIFERATING	MACs
206	0	0	0	0	0	0	0	0	0	0	0	0	MACROPHAGE_MHCII_HIGH	MACs
207	0	0	0	0	0	0	0	0	0	0	0	0	MACROPHAGE_MHCII_HIGH	MACs
208	0	0	3.40739	0	0	0	0	0	0	0	0	0	MACROPHAGE_MHCII_HIGH	MACs
209	0	0	0	0	0	0	0	0	0	-2.49601	0	0	Mixed	other
210	0	0	0	0	0	0	0	0	3.01242	0	0	0	Mixed	other
211	0	0	3.94764	0	0	0	0	0	0	0	0	0	MACROPHAGE_MHCII_HIGH	MACs
212	0	0	0	0	0	0	0	0	0	0	0	0	Mixed	other
213	0	0	3.19461	0	0	0	0	0	0	0	0	0	MACROPHAGE_MHCII_HIGH	MACs
214	0	0	0	0	0	0	0	0	0	0	0	0	Mixed	other
215	0	0	0	0	0	0	0	0	0	0	0	0	MACROPHAGE_MHCII_HIGH	MACs
216	0	0	0	0	0	0	0	0	0	0	0	0	Mixed	other
217	0	0	0	0	0	0	0	0	0	-2.99604	-2.92884	0	Mixed	other
218	0	0	0	0	0	0	0	0	0	-3.59569	-3.67312	0	MACROPHAGE_LYVE1_HIGH	MACs
219	0	0	0	0	0	0	0	0	0	-2.36752	-2.48646	0	MACROPHAGE_PROLIFERATING	MACs
220	0	0	0	0	0	0	0	0	0	-3.89388	-4.38997	0	MACROPHAGE_LYVE1_HIGH	MACs
221	0	0	0	0	0	0	0	0	0	-3.09552	-3.52579	0	MACROPHAGE_LYVE1_HIGH	MACs
222	4.16895	0	0	0	0	0	0	0	0	0	0	0	MACROPHAGE_LYVE1_HIGH	MACs
223	3.38099	0	0	0	0	0	0	0	0	0	0	0	Mixed	other
224	0	0	0	0	0	0	0	0	0	-4.67997	-4.88001	0	MACROPHAGE_TLF_hi	TLF+_enriched
225	0	0	-3.4144	0	0	0	0	0	0	-3.30123	-2.92157	0	MACROPHAGE_TLF_hi	TLF+_enriched
226	0	4.32851	3.9751	0	0	0	0	0	0	0	0	0	MACROPHAGE_IRON_RECYCLING	MACs
227	0	0	-3.09001	0	0	0	0	0	0	-3.68099	-3.18916	0	MACROPHAGE_TLF_hi	TLF+_enriched
228	4.95805	0	0	0	0	0	0	0	0	0	0	0	MACROPHAGE_PERI	MACs
229	0	0	0	0	0	0	0	0	0	-3.48874	-3.62622	0	MACROPHAGE_TLF_hi	TLF+_enriched
230	4.48753	0	0	0	0	0	0	0	0	0	0	0	MACROPHAGE_LYVE1_HIGH	MACs
231	4.51979	0	0	0	0	0	0	0	2.91594	0	0	0	MACROPHAGE_PROLIFERATING	MACs
232	4.14908	0	0	0	0	0	0	0	0	3.1	-0.2	0	MACROPHAGE_TLF_hi	TLF+_enriched
233	4.53543	4.43069	0	0	0	0	0	0	3.88308	0	0	0	Mixed	other
234	0	0	0	0	0	0	0	0	-2.46507	-2.2791	-2.74414	0	Mixed	other
235	0	0	0	0	0	0	0	0	1.39921	0.9	4.9	0	MACROPHAGE_TLF_hi	TLF+_enriched
236	0	0	0	0	0	0	0	0	0	0	0	0	MACROPHAGE_LYVE1_HIGH	MACs
237	0	0	0	0	0	0	0	0	0	-3.84395	-3.16749	0	MACROPHAGE_TLF_hi	TLF+_enriched
238	4.17883	0	0	0	0	0	0	0	0	0	0	0	MACROPHAGE_LYVE1_HIGH	MACs
239	5.86121	0	0	0	0	0	0	0	0	0	0	0	MACROPHAGE_PERI	MACs
240	3.62592	0	0	0	0	0	0	0	0	0	0	0	MACROPHAGE_PERI	MACs
241	0	0	0	0	0	0	0	0	0	0	0	0	Mixed	other
242	0	0	0	0	0	0	0	0	0	0	0	0	Mixed	other
243	0	0	0	0	0	0	0	0	0	-2.37805	-2.45613	0	MACROPHAGE_LYVE1_HIGH	MACs
244	6.64874	0	4.90479	0	0	0	0	0	0	0	0	0	MACROPHAGE_LYVE1_HIGH	MACs
245	4.72987	0	0	0	0	0	0	0	0.538699	4.8	-3.6	0	MACROPHAGE_TLF_hi	TLF+_enriched
246	0	0	0	0	0	0	0	0	-2.47273	-4.19815	-4.48854	0	MACROPHAGE_LYVE1_HIGH	MACs
247	0	0	0	0	0	0	0	0	0	-4.421	-3.13313	0	MACROPHAGE_TLF_hi	TLF+_enriched
248	0	0	0	0	0	0	0	0	0	-2.49625	0	0	MACROPHAGE_LYVE1_HIGH	MACs
249	5.24512	0	0	0	0	0	0	0	0	0	0	0	MACROPHAGE_LYVE1_HIGH	MACs
250	0	0	0	0	0	0	0	0	0	-3.9981	-3.22633	0	MACROPHAGE_TLF_hi	TLF+_enriched
251	0	0	0	0	0	0	0	0	0	-4.48783	-4.00702	0	MACROPHAGE_TLF_hi	TLF+_enriched
252	0	0	0	0	0	0	0	0	1.10358	5	-0.8	0	MACROPHAGE_TLF_hi	TLF+_enriched
253	3.34555	0	0	0	0	0	0	0	0	-2.23316	0	0	MACROPHAGE_LYVE1_HIGH	MACs
254	4.12222	0	0	0	0	0	0	0	1.27573	5.6	4.4	0	MACROPHAGE_TLF_hi	TLF+_enriched
255	3.4035	0	0	0	0	0	0	0	0	0	0	0	MACROPHAGE_PROLIFERATING	MACs
256	5.42201	0	0	0	0	0	0	0	0	0	0	0	MACROPHAGE_PERI	MACs
257	6.26234	0	0	0	0	0	0	0	0	0	0	0	MACROPHAGE_PERI	MACs
258	3.93888	0	0	0	0	0	0	0	0	0	0	0	Mixed	other
259	0	0	0	0	0	0	0	0	0	-2.62893	-2.93726	0	MACROPHAGE_TLF_hi	TLF+_enriched
260	0	0	0	0	0	0	0	0	0	-2.14372	-2.48497	0	Mixed	other
261	0	0	0	0	0	0	0	0	-2.59923	-3.54951	-3.00639	0	Mixed	other
262	4.52734	0	0	0	0	0	0	0	0	0	0	0	Mixed	other
263	0	0	0	0	0	0	0	0	0	-3.13032	-2.83599	0	MACROPHAGE_TLF_hi	TLF+_enriched
264	4.10265	0	0	0	0	0	0	0	0	0	0	0	MACROPHAGE_PROLIFERATING	MACs
265	0	0	0	0	0	0	0	0	0	-2.36671	-2.62565	0	MACROPHAGE_TLF_hi	TLF+_enriched
266	0	0	0	0	0	0	0	0	-2.75364	-3.35518	-2.51954	0	MACROPHAGE_PROLIFERATING	MACs
267	5.62564	0	0	0	0	0	0	0	2.95013	0	0	0	MACROPHAGE_LYVE1_HIGH	MACs
268	6.61382	4.28396	3.90028	0	0	0	0	0	0	0	0	0	MACROPHAGE_LYVE1_HIGH	MACs
269	0	0	0	0	0	0	0	0	0	-2.88476	-3.14264	0	Mixed	other
270	0	4.04403	3.38198	0	0	0	0	0	1.42069	-3.5	2.2	0	MACROPHAGE_TLF_hi	TLF+_enriched
271	5.16359	4.75531	3.57572	0	0	0	0	0	0	0	0	0	Mixed	other
272	6.04362	0	0	0	0	0	0	0	2.1536	3.1	-2.6	0	MACROPHAGE_TLF_hi	TLF+_enriched
273	0	0	0	0	0	0	0	0	0	-1.9	-0.1	0	MACROPHAGE_TLF_hi	TLF+_enriched
274	0	0	0	0	0	0	0	0	-2.52157	-2.44649	0	0	MACROPHAGE_LYVE1_HIGH	MACs
275	3.20871	0	0	0	0	0	0	0	0	-2.22365	-2.79955	0	MACROPHAGE_TLF_hi	TLF+_enriched
276	0	0	0	0	0	0	0	0	0	0	0	0	Mixed	other
277	0	0	0	0	0	0	0	0	0	-2.93196	-2.64236	0	MACROPHAGE_TLF_hi	TLF+_enriched
278	4.35235	0	0	0	0	0	0	0	0	2	5.3	0	MACROPHAGE_TLF_hi	TLF+_enriched
279	0	0	0	0	0	0	0	0	0	-2.84591	-3.00306	0	MACROPHAGE_TLF_hi	TLF+_enriched
280	4.77873	0	0	0	0	0	0	0	2.21512	2.9	2.1	0	MACROPHAGE_TLF_hi	TLF+_enriched
281	0	0	0	0	0	0	0	0	0	0	0	0	Mixed	other
282	5.08651	4.78894	0	0	0	0	0	0	0.943443	1.2	4.8	0	MACROPHAGE_TLF_hi	TLF+_enriched
283	0	0	0	0	0	0	0	0	0	5.6	4.9	0	MACROPHAGE_TLF_hi	TLF+_enriched
284	5.71758	0	4.70673	0	0	0	0	0	2.44249	0	0	0	Mixed	other
285	4.34719	0	0	0	0	0	0	0	0	-0.2	-1.1	0	MACROPHAGE_TLF_hi	TLF+_enriched
286	0	0	0	0	0	0	0	0	0	-3.88556	-3.9853	0	MACROPHAGE_TLF_hi	TLF+_enriched
287	0	0	0	0	0	0	0	0	0	-3.70024	-3.82599	0	Mixed	other
288	4.95403	0	0	0	0	0	0	0	0	3.5	-2.4	0	MACROPHAGE_TLF_hi	TLF+_enriched
289	5.62614	0	0	0	0	0	0	0	0.191851	5.3	-1.2	0	MACROPHAGE_TLF_hi	TLF+_enriched
290	0	0	0	0	0	0	0	0	0	2.7	4.8	0	MACROPHAGE_TLF_hi	TLF+_enriched
291	0	0	0	0	0	0	0	0	0	0	0	0	Mixed	other
292	0	0	0	0	0	0	0	0	0	-2.47594	-0.9	0	MACROPHAGE_TLF_hi	TLF+_enriched
293	0	0	-2.49429	0	0	0	0	0	0	-3.17872	-2.91941	0	MACROPHAGE_TLF_hi	TLF+_enriched
294	0	0	0	0	0	0	0	0	0	-2.2993	0	0	MACROPHAGE_LYVE1_HIGH	MACs
295	0	0	0	0	0	0	0	0	0	-0.7	0.9	0	MACROPHAGE_TLF_hi	TLF+_enriched
296	0	-3.33538	-3.0785	0	0	0	0	0	0	-4.19187	-4.04193	0	MACROPHAGE_TLF_hi	TLF+_enriched
297	0	0	0	0	0	0	0	0	1.74154	5.6	2.3	0	MACROPHAGE_TLF_hi	TLF+_enriched
298	6.53641	0	5.0791	0	0	0	0	0	0	0	0	0	Mixed	other
299	0	0	0	0	0	0	0	0	1.49251	2.4	1.2	0	MACROPHAGE_TLF_hi	TLF+_enriched
300	0	0	0	0	0	0	0	0	0	-4.35442	-4.71392	0	MACROPHAGE_TLF_hi	TLF+_enriched
301	6.61607	0	3.50474	0	0	0	0	0	1.62436	0.3	1.3	0	MACROPHAGE_TLF_hi	TLF+_enriched
302	0	0	0	0	0	0	0	0	0	-3.16296	-3.25362	0	MACROPHAGE_PROLIFERATING	MACs
303	4.92686	0	0	0	0	0	0	0	1.4615	3.8	-2.2	0	MACROPHAGE_TLF_hi	TLF+_enriched
304	0	0	0	0	0	0	0	0	0	3.6	0.7	0	MACROPHAGE_TLF_hi	TLF+_enriched
305	4.65425	0	0	0	0	0	0	0	0.285669	-1.7	1.4	0	MACROPHAGE_TLF_hi	TLF+_enriched
306	0	0	0	0	0	0	0	0	0	2	1.4	0	MACROPHAGE_TLF_hi	TLF+_enriched
307	0	0	0	0	0	0	0	0	0	-1.9	3.9	0	MACROPHAGE_TLF_hi	TLF+_enriched
308	0	0	0	0	0	0	0	0	0	-2.83983	-2.79957	0	Mixed	other
309	0	0	0	0	0	0	0	0	0	2.2	-3.8	0	MACROPHAGE_TLF_hi	TLF+_enriched
310	0	0	0	0	0	0	0	0	1.44545	2.6	5	0	MACROPHAGE_TLF_hi	TLF+_enriched
311	0	0	0	0	0	0	0	0	0	4.2	-2.4	0	MACROPHAGE_TLF_hi	TLF+_enriched
312	0	0	0	0	0	0	0	0	0	-3.19173	0	0	Mixed	other
313	4.83181	0	0	0	0	0	0	0	0	0	0	0	Mixed	other
314	0	0	0	0	0	0	0	0	0	-1	2.8	0	MACROPHAGE_TLF_hi	TLF+_enriched
315	0	0	0	0	0	0	0	0	0	-1.9	-0.5	0	MACROPHAGE_TLF_hi	TLF+_enriched
316	0	0	0	0	0	0	0	0	0	-3.4567	-3.2077	0	MACROPHAGE_TLF_hi	TLF+_enriched
317	0	0	0	0	0	0	0	0	0	0	0	0	Mixed	other
318	0	0	0	0	0	0	0	0	0	2	0.7	0	MACROPHAGE_TLF_hi	TLF+_enriched
319	5.96386	0	0	0	0	0	0	0	0	0	0	0	Mixed	other
320	0	0	0	0	0	0	0	0	0	-1.7	3.2	0	MACROPHAGE_TLF_hi	TLF+_enriched
321	0	0	0	0	0	0	0	0	0	-3.23606	-3.28566	0	MACROPHAGE_TLF_hi	TLF+_enriched
322	0	0	0	0	0	0	0	0	0	5.5	3.8	0	MACROPHAGE_TLF_hi	TLF+_enriched
323	4.61881	4.01304	0	0	0	0	0	0	3.56687	0	0	0	Mixed	other
324	5.46826	0	0	0	0	0	0	0	2.77749	0	0	0	Mixed	other
325	0	0	0	0	0	0	0	0	0	-2.8	2.3	0	MACROPHAGE_TLF_hi	TLF+_enriched
326	0	0	0	0	0	0	0	0	0	0	0	0	Mixed	other
327	5.72626	0	0	0	0	0	0	0	3.80343	0	0	0	Mixed	other
328	0	0	0	0	0	0	0	0	2.90185	0	0	0	MACROPHAGE_LYVE1_HIGH	MACs
329	3.72108	0	0	0	0	0	0	0	0	1.7	5.7	0	MACROPHAGE_TLF_hi	TLF+_enriched
330	0	0	0	0	0	0	0	0	1.45886	-0.9	5.2	0	MACROPHAGE_TLF_hi	TLF+_enriched
331	0	0	0	0	0	0	0	0	0	-2.34558	-2.53624	0	Mixed	other
332	3.14737	0	0	0	0	0	0	0	0	-2.85063	-3.17512	0	Mixed	other
333	0	0	0	0	0	0	0	0	0	-2.27331	0	0	Mixed	other
334	0	0	0	0	0	0	0	0	0	0	0	0	Mixed	other
335	0	0	0	0	0	0	0	0	0	0	0	0	Mixed	other
336	3.25679	0	4.56209	0	0	0	0	0	0	0	0	0	MACROPHAGE_IRON_RECYCLING	MACs
337	0	0	0	0	0	0	0	0	0	-1	0.4	0	MACROPHAGE_TLF_hi	TLF+_enriched
338	0	0	0	0	0	0	0	0	0.890067	1.6	-0.3	0	MACROPHAGE_TLF_hi	TLF+_enriched
339	4.63161	0	0	0	0	0	0	0	0	0	0	0	Mixed	other
340	5.48922	0	4.11822	0	0	0	0	0	0	0	0	0	Mixed	other
341	0	0	0	0	0	0	0	0	0	0	0	0	Mixed	other
342	0	0	0	0	0	0	0	0	0	0	0	0	MACROPHAGE_IRON_RECYCLING	MACs
343	0	0	0	0	0	0	0	0	0	0	0	0	MACROPHAGE_IRON_RECYCLING	MACs
344	0	0	4.38247	0	0	0	0	0	0	0	0	0	MACROPHAGE_IRON_RECYCLING	MACs
345	0	0	0	0	0	0	0	0	0	0	0	0	MACROPHAGE_IRON_RECYCLING	MACs
346	0	0	0	0	0	0	0	0	0	0	0	0	MACROPHAGE_IRON_RECYCLING	MACs
347	0	0	0	0	0	0	0	0	0	0	0	0	MACROPHAGE_IRON_RECYCLING	MACs
348	0	0	0	0	0	0	0	0	0	0	0	0	MACROPHAGE_IRON_RECYCLING	MACs
349	0	0	0	0	0	0	0	0	0	0	0	0	MACROPHAGE_IRON_RECYCLING	MACs
350	0	0	0	0	0	0	0	0	0	0	0	0	MACROPHAGE_IRON_RECYCLING	MACs
351	0	0	0	0	0	0	0	0	0	0	0	0	MACROPHAGE_IRON_RECYCLING	MACs
352	0	0	4.74291	0	0	0	0	0	0	0	0	0	MACROPHAGE_IRON_RECYCLING	MACs
353	0	0	0	0	0	0	0	0	0	0	0	0	MACROPHAGE_IRON_RECYCLING	MACs
354	0	0	0	0	0	0	0	0	0	0	0	0	MACROPHAGE_IRON_RECYCLING	MACs
355	0	0	0	0	0	0	0	0	0	0	0	0	MACROPHAGE_IRON_RECYCLING	MACs
356	0	0	0	0	0	0	0	0	0	0	0	0	MACROPHAGE_IRON_RECYCLING	MACs
357	0	6.90182	4.87703	0	0	0	0	0	0	0	0	0	MACROPHAGE_IRON_RECYCLING	MACs
358	0	0	0	0	0	0	0	0	0	0	0	0	MACROPHAGE_IRON_RECYCLING	MACs
359	0	6.41334	4.69243	0	0	0	0	0	0	0	0	0	MACROPHAGE_IRON_RECYCLING	MACs
360	0	0	0	0	0	0	0	0	0	0	0	0	Mixed	other
361	0	0	0	0	0	0	0	0	0	0	0	0	MACROPHAGE_IRON_RECYCLING	MACs
362	0	0	0	0	0	0	0	0	0	0	0	0	MACROPHAGE_IRON_RECYCLING	MACs
363	0	0	0	0	0	0	0	0	0	0	0	0	MACROPHAGE_IRON_RECYCLING	MACs
364	0	0	0	0	0	0	0	0	0	0	0	0	MACROPHAGE_IRON_RECYCLING	MACs
365	0	0	0	0	0	0	0	0	0	0	0	0	MACROPHAGE_IRON_RECYCLING	MACs
366	0	0	0	0	0	0	0	0	0	0	0	0	MACROPHAGE_IRON_RECYCLING	MACs
367	0	6.87478	0	0	0	0	0	0	0	0	0	0	MACROPHAGE_IRON_RECYCLING	MACs
368	0	0	0	0	0	0	0	0	0	0	0	0	MACROPHAGE_IRON_RECYCLING	MACs
369	0	0	0	0	0	0	0	0	0	0	0	0	MACROPHAGE_IRON_RECYCLING	MACs
370	0	0	0	0	0	0	0	0	0	0	0	0	MACROPHAGE_IRON_RECYCLING	MACs
371	0	0	0	0	0	0	0	0	0	0	0	0	MACROPHAGE_IRON_RECYCLING	MACs
372	0	0	0	0	0	0	0	0	0	0	0	0	MACROPHAGE_IRON_RECYCLING	MACs
373	0	0	0	0	0	0	0	0	0	0	0	0	MACROPHAGE_IRON_RECYCLING	MACs
374	0	0	0	0	0	0	0	0	0	0	0	0	MACROPHAGE_IRON_RECYCLING	MACs
375	0	4.78684	0	0	0	0	0	0	0	0	0	0	MACROPHAGE_IRON_RECYCLING	MACs
376	0	0	0	0	0	0	0	0	0	0	0	0	MACROPHAGE_IRON_RECYCLING	MACs
377	0	6.5793	4.91594	0	0	0	0	0	0	0	0	0	MACROPHAGE_IRON_RECYCLING	MACs
378	0	0	0	0	0	0	0	0	0	0	0	0	MACROPHAGE_IRON_RECYCLING	MACs
379	0	0	0	0	0	0	0	0	0	0	0	0	MACROPHAGE_IRON_RECYCLING	MACs
380	0	5.95285	0	0	0	0	0	0	0	0	0	0	MACROPHAGE_IRON_RECYCLING	MACs
381	0	0	0	0	0	0	0	0	0	0	0	0	MACROPHAGE_IRON_RECYCLING	MACs
382	0	0	0	0	0	0	0	0	0	0	0	0	MACROPHAGE_IRON_RECYCLING	MACs
383	0	0	0	0	0	0	0	0	0	0	0	0	MACROPHAGE_IRON_RECYCLING	MACs
384	0	0	0	0	0	0	0	0	0	0	0	0	MACROPHAGE_IRON_RECYCLING	MACs
385	0	0	0	0	0	0	0	0	0	0	0	0	MACROPHAGE_IRON_RECYCLING	MACs
386	0	0	0	0	0	0	0	0	0	0	0	0	MACROPHAGE_IRON_RECYCLING	MACs
387	0	0	0	0	0	0	0	0	0	0	0	0	MACROPHAGE_IRON_RECYCLING	MACs
388	0	0	0	0	0	0	0	0	0	0	0	0	MACROPHAGE_IRON_RECYCLING	MACs
389	0	6.23436	0	0	0	0	0	0	0	0	0	0	MACROPHAGE_IRON_RECYCLING	MACs
390	0	0	0	0	0	0	0	0	0	0	0	0	MACROPHAGE_IRON_RECYCLING	MACs
391	0	0	0	0	0	0	0	0	0	0	0	0	MACROPHAGE_IRON_RECYCLING	MACs
392	0	0	0	0	0	0	0	0	0	0	0	0	MACROPHAGE_IRON_RECYCLING	MACs
393	0	0	0	0	0	0	0	0	0	0	0	0	MACROPHAGE_IRON_RECYCLING	MACs
394	0	0	0	0	0	0	0	0	0	0	0	0	MACROPHAGE_IRON_RECYCLING	MACs
395	0	0	0	0	0	0	0	0	0	0	0	0	MACROPHAGE_IRON_RECYCLING	MACs
396	0	5.70105	4.34452	0	0	0	0	0	0	0	0	0	MACROPHAGE_IRON_RECYCLING	MACs
397	0	0	0	0	0	0	0	0	0	0	0	0	MACROPHAGE_IRON_RECYCLING	MACs
398	0	0	0	0	0	0	0	0	0	0	0	0	MACROPHAGE_IRON_RECYCLING	MACs
399	0	0	0	0	0	0	0	0	0	0	0	0	MACROPHAGE_IRON_RECYCLING	MACs
400	0	0	0	0	0	0	0	0	0	0	0	0	MACROPHAGE_IRON_RECYCLING	MACs
401	0	0	0	0	0	0	0	0	0	0	0	0	MACROPHAGE_IRON_RECYCLING	MACs
402	0	0	0	0	0	0	0	0	0	0	0	0	MACROPHAGE_IRON_RECYCLING	MACs
403	0	5.9149	3.88088	0	0	0	0	0	0	0	0	0	MACROPHAGE_IRON_RECYCLING	MACs
404	0	0	0	0	0	0	0	0	0	0	0	0	MACROPHAGE_IRON_RECYCLING	MACs
405	0	4.71388	3.57035	0	0	0	0	0	0	0	0	0	MACROPHAGE_IRON_RECYCLING	MACs
406	0	6.37996	3.90458	0	0	0	0	0	0	0	0	0	MACROPHAGE_IRON_RECYCLING	MACs
407	0	0	0	0	0	0	0	0	0	0	0	0	MACROPHAGE_IRON_RECYCLING	MACs
408	0	0	0	0	0	0	0	0	0	0	0	0	MACROPHAGE_IRON_RECYCLING	MACs
409	-3.14059	0	0	0	0	0	0	0	0	-4.56706	-4.46302	0	Mixed	other
410	0	0	0	0	0	0	0	0	0	-3.31108	-3.02172	0	MACROPHAGE_PROLIFERATING	MACs
411	0	0	0	0	0	0	0	0	0	-3.10399	-2.5636	0	MACROPHAGE_TLF_hi	TLF+_enriched
412	0	0	0	0	0	0	0	0	0	0	-3.03119	0	MACROPHAGE_PROLIFERATING	MACs
413	0	0	0	0	0	0	0	0	0	-5.34894	-5.52508	0	MACROPHAGE_TLF_hi	TLF+_enriched
414	0	0	0	0	0	0	0	0	0	-3.76846	-3.24634	0	MACROPHAGE_TLF_hi	TLF+_enriched
415	0	0	0	0	0	0	0	0	1.18285	5.7	-1	0	MACROPHAGE_TLF_hi	TLF+_enriched
416	0	0	0	0	0	0	0	0	0	0	0	0	Mixed	other
417	0	0	0	0	0	0	0	0	0	-2.15687	6	0	MACROPHAGE_TLF_hi	TLF+_enriched
418	0	0	0	0	0	0	0	0	0	-3.66945	-4.0882	0	Mixed	other
419	0	0	0	0	0	0	0	0	0	0	0	0	MACROPHAGE_MHCII_HIGH	MACs
420	0	0	0	0	0	0	0	0	0	-2.90875	-3.36104	0	Mixed	other
421	0	0	0	0	0	0	0	0	0	-4.98964	-4.1712	0	Mixed	other
422	0	0	0	0	0	0	0	0	3.91424	0	0	0	Mixed	other
423	0	0	0	0	0	0	0	0	0	-4.0197	-4.25705	0	MACROPHAGE_TLF_hi	TLF+_enriched
424	0	2.85136	0	0	0	0	0	0	0	0	0	0	MACROPHAGE_PROLIFERATING	MACs
425	0	3.01207	0	0	0	0	6.01924	0	0	0	0	0	MACROPHAGE_LYVE1_HIGH	MACs
426	0	0	0	0	0	0	0	0	0	-3.1051	-2.88607	0	Mixed	other
427	0	3.16759	3.26856	0	0	0	0	0	0	0	0	0	Mixed	other
428	0	0	0	0	0	0	0	0	0	-4.73433	-3.92664	0	MACROPHAGE_MHCII_HIGH	MACs
429	0	0	0	0	0	0	0	0	0	-2.25827	-2.51511	0	MACROPHAGE_TLF_hi	TLF+_enriched
430	0	3.86352	0	0	0	3.50168	4.51107	0	0	-2.06905	0	-3.50168	Mixed	other
431	0	0	0	0	0	0	0	0	0	-4.06815	-3.69158	0	Mixed	other
432	0	0	0	0	0	0	0	0	0	-3.52177	-3.83484	0	MACROPHAGE_TLF_hi	TLF+_enriched
433	0	4.03351	1.50557	0	0	0	4.5922	0	0	-2.5151	-2.41495	0	Mixed	other
434	0	0	0	0	0	0	0	0	0	-4.18827	-4.09996	0	Mixed	other
435	4.0643	0	0	0	0	0	0	0	1.85835	-0.3	0.7	0	MACROPHAGE_TLF_hi	TLF+_enriched
436	0	0	0	0	0	0	0	0	0	0	0	0	Mixed	other
437	0	0	0	0	0	0	0	0	0	-4.68045	-3.94722	0	MACROPHAGE_TLF_hi	TLF+_enriched
438	3.48215	4.75032	0	0	0	0	0	0	2.01925	-0.2	2.5	0	MACROPHAGE_TLF_hi	TLF+_enriched
439	0	0	0	0	0	0	0	0	0	-2.81044	-2.88816	0	MACROPHAGE_MHCII_HIGH	MACs
440	0	0	0	0	0	0	0	0	0	-3.41252	-3.60856	0	Mixed	other
441	0	0	0	0	0	0	0	0	0	-2.40437	-2.5797	0	MACROPHAGE_MHCII_HIGH	MACs
442	0	0	0	0	0	0	0	0	0	-1.3	1.1	0	MACROPHAGE_TLF_hi	TLF+_enriched
443	0	0	0	0	0	0	0	0	0	-4.57898	-3.9123	0	Mixed	other
444	0	0	0	0	0	0	0	0	0	-2.90323	-2.85154	0	Mixed	other
445	0	0	0	0	0	0	4.68328	0	0	-2.62596	-2.672	0	MACROPHAGE_LYVE1_HIGH	MACs
446	0	0	0	0	0	0	6.09335	0	2.64964	0	0	0	Mixed	other
447	0	0	0	0	0	0	0	0	0	-3.32878	-3.07029	0	Mixed	other
448	0	0	0	0	0	0	0	0	0	-2.36747	-2.77201	0	Mixed	other
449	0	0	0	0	0	0	0	0	3.65717	0	0	0	Mixed	other
450	0	0	0	0	0	0	0	0	0	-2.2458	6	0	MACROPHAGE_TLF_hi	TLF+_enriched
451	0	3.67143	0	0	0	0	0	0	0	0	0	0	Mixed	other
452	0	0	0	0	0	0	0	0	0	-2.825	-3.20654	0	MACROPHAGE_TLF_hi	TLF+_enriched
453	0	0	0	0	0	0	0	0	0	-2.76002	-2.60634	0	MACROPHAGE_TLF_hi	TLF+_enriched
454	0	0	0	0	0	0	0	0	0	-3.1156	-2.27775	0	MACROPHAGE_TLF_hi	TLF+_enriched
455	0	0	0	0	0	0	0	0	0	-2.35522	-2.64018	0	MACROPHAGE_LYVE1_HIGH	MACs
456	0	0	0	0	0	0	0	0	0	-2.29402	6	0	MACROPHAGE_TLF_hi	TLF+_enriched
457	0	0	0	0	0	0	0	0	0	0	0	0	MACROPHAGE_PROLIFERATING	MACs
458	0	0	0	0	0	0	0	0	0	0	0	0	MACROPHAGE_MHCII_HIGH	MACs
459	0	0	0	0	0	0	0	0	0	0	0	0	MACROPHAGE_MHCII_HIGH	MACs
460	0	0	0	0	0	0	0	0	0	0	0	0	MACROPHAGE_MHCII_HIGH	MACs
461	0	0	0	0	0	0	0	0	0	0	0	0	MACROPHAGE_MHCII_HIGH	MACs
462	0	0	0	0	0	0	0	0	0	0	0	0	MACROPHAGE_MHCII_HIGH	MACs
463	0	0	0	0	0	0	0	0	0	0	0	0	MACROPHAGE_MHCII_HIGH	MACs
464	0	0	0	0	0	0	0	0	0	0	0	0	MACROPHAGE_MHCII_HIGH	MACs
465	0	0	0	0	0	0	0	0	0	0	0	0	MACROPHAGE_MHCII_HIGH	MACs
466	-2.23767	0	-2.38108	0	0	0	0	0	0	-1.87424	0	0	MACROPHAGE_MHCII_HIGH	MACs
467	0	0	0	0	0	0	0	0	0	0	0	0	MACROPHAGE_MHCII_HIGH	MACs
468	0	0	0	0	0	0	0	0	0	0	0	0	MACROPHAGE_MHCII_HIGH	MACs
469	0	0	0	0	0	0	0	0	0	0	0	0	MACROPHAGE_MHCII_HIGH	MACs
470	0	0	0	0	0	0	0	0	0	0	0	0	MACROPHAGE_MHCII_HIGH	MACs
471	0	0	0	0	0	0	0	0	0	0	0	0	MACROPHAGE_MHCII_HIGH	MACs
472	0	0	0	0	0	0	0	0	0	-2.86766	0	0	Mixed	other
473	0	0	5.14091	0	0	0	0	0	0	0	0	0	MACROPHAGE_IRON_RECYCLING	MACs
474	0	0	4.61328	0	0	0	0	0	0	0	0	0	MACROPHAGE_IRON_RECYCLING	MACs
475	0	0	4.47804	0	0	0	0	0	0	0	0	0	MACROPHAGE_IRON_RECYCLING	MACs
476	0	0	0	0	0	0	0	0	0	0	0	0	MACROPHAGE_IRON_RECYCLING	MACs
477	0	0	0	0	0	0	0	0	0	0	0	0	MACROPHAGE_IRON_RECYCLING	MACs
478	0	0	4.59673	0	0	0	0	0	0	0	0	0	MACROPHAGE_IRON_RECYCLING	MACs
479	0	0	4.39716	0	0	0	0	0	0	0	0	0	MACROPHAGE_IRON_RECYCLING	MACs
480	0	0	3.69222	0	0	0	0	0	0	0	0	0	MACROPHAGE_IRON_RECYCLING	MACs
481	0	0	4.4301	0	0	0	0	0	0	0	0	0	MACROPHAGE_IRON_RECYCLING	MACs
482	0	0	0	0	0	0	0	0	0	0	0	0	MACROPHAGE_IRON_RECYCLING	MACs
483	0	0	0	0	0	0	0	0	0	0	0	0	MACROPHAGE_IRON_RECYCLING	MACs
484	0	0	0	0	0	0	0	0	0	0	0	0	MACROPHAGE_IRON_RECYCLING	MACs
485	0	0	0	0	0	0	0	0	0	0	0	0	MACROPHAGE_IRON_RECYCLING	MACs
486	0	0	4.02639	0	0	0	0	0	0	0	0	0	MACROPHAGE_IRON_RECYCLING	MACs
487	0	0	4.94821	0	0	0	0	0	0	0	0	0	MACROPHAGE_IRON_RECYCLING	MACs
488	0	0	0	0	0	0	0	0	0	0	0	0	MACROPHAGE_IRON_RECYCLING	MACs
489	0	0	0	0	0	0	0	0	0	0	0	0	MACROPHAGE_IRON_RECYCLING	MACs
490	0	0	4.73138	0	0	0	0	0	0	0	0	0	MACROPHAGE_IRON_RECYCLING	MACs
491	0	0	3.60639	0	0	0	0	0	0	0	0	0	MACROPHAGE_IRON_RECYCLING	MACs
492	0	0	4.18753	0	0	0	0	0	2.86771	0	0	0	MACROPHAGE_IRON_RECYCLING	MACs
493	0	0	0	0	0	0	0	0	0	0	0	0	MACROPHAGE_IRON_RECYCLING	MACs
494	0	0	0	0	0	0	0	0	0	0	0	0	MACROPHAGE_IRON_RECYCLING	MACs
495	0	5.44828	5.43791	0	0	0	0	0	4.03731	0	0	0	MACROPHAGE_IRON_RECYCLING	MACs
496	0	0	4.37059	0	0	0	0	0	0	0	0	0	MACROPHAGE_IRON_RECYCLING	MACs
497	0	0	0	0	0	0	0	0	0	0	0	0	MACROPHAGE_IRON_RECYCLING	MACs
498	0	0	4.30807	0	0	0	0	0	0	0	0	0	MACROPHAGE_IRON_RECYCLING	MACs
499	0	0	0	0	0	0	0	0	0	0	0	0	MACROPHAGE_IRON_RECYCLING	MACs
500	0	0	0	0	0	0	0	0	0	0	0	0	MACROPHAGE_IRON_RECYCLING	MACs
501	0	0	0	0	0	0	0	0	0	0	0	0	MACROPHAGE_IRON_RECYCLING	MACs
502	0	0	0	0	0	0	0	0	0	0	0	0	MACROPHAGE_IRON_RECYCLING	MACs
503	0	0	5.57374	0	0	0	0	0	0	0	0	0	MACROPHAGE_IRON_RECYCLING	MACs
504	0	0	0	0	0	0	0	0	0	0	0	0	MACROPHAGE_IRON_RECYCLING	MACs
505	0	0	0	0	0	0	0	0	0	0	0	0	MACROPHAGE_IRON_RECYCLING	MACs
506	0	0	0	0	0	0	0	0	0	0	0	0	MACROPHAGE_IRON_RECYCLING	MACs
507	0	0	4.53639	0	0	0	0	0	0	0	0	0	MACROPHAGE_MHCII_HIGH	MACs
508	0	0	4.78725	0	0	0	0	0	0	0	0	0	MACROPHAGE_IRON_RECYCLING	MACs
509	0	0	0	0	0	0	0	0	0	0	0	0	Mixed	other
510	0	0	0	0	0	0	0	0	0	0	0	0	MACROPHAGE_IRON_RECYCLING	MACs
511	0	0	0	0	0	0	0	0	0	0	0	0	MACROPHAGE_IRON_RECYCLING	MACs
512	0	0	0	0	0	0	0	0	0	0	0	0	MACROPHAGE_IRON_RECYCLING	MACs
513	0	0	0	0	0	0	0	0	0	0	0	0	MACROPHAGE_MHCII_HIGH	MACs
514	0	0	4.37248	0	0	0	0	0	0	0	0	0	MACROPHAGE_IRON_RECYCLING	MACs
515	0	0	0	0	0	0	0	0	0	0	0	0	MACROPHAGE_IRON_RECYCLING	MACs
516	0	0	0	0	0	0	0	0	0	0	0	0	MACROPHAGE_IRON_RECYCLING	MACs
517	0	0	4.48185	0	0	0	0	0	0	0	0	0	MACROPHAGE_IRON_RECYCLING	MACs
518	0	0	0	0	0	0	0	0	0	0	0	0	MACROPHAGE_IRON_RECYCLING	MACs
519	0	0	0	0	0	0	0	0	0	0	0	0	MACROPHAGE_IRON_RECYCLING	MACs
520	0	0	4.40247	0	0	0	0	0	0	0	0	0	MACROPHAGE_IRON_RECYCLING	MACs
521	0	0	0	0	0	0	0	0	0	0	0	0	MACROPHAGE_IRON_RECYCLING	MACs
522	0	0	0	0	0	0	0	0	0	0	0	0	MACROPHAGE_IRON_RECYCLING	MACs
523	0	0	0	0	0	0	0	0	0	0	0	0	MACROPHAGE_IRON_RECYCLING	MACs
524	0	0	0	0	0	0	0	0	0	0	0	0	MACROPHAGE_IRON_RECYCLING	MACs
525	0	0	0	0	0	0	0	0	3.58726	0	0	0	MACROPHAGE_IRON_RECYCLING	MACs
526	3.95751	0	3.48039	0	0	0	0	0	3.42371	0	0	0	Mixed	other
527	0	0	4.09661	0	0	0	0	0	0	0	0	0	MACROPHAGE_IRON_RECYCLING	MACs
528	0	0	5.28359	0	0	0	0	0	0	0	0	0	MACROPHAGE_IRON_RECYCLING	MACs
529	4.48591	5.27087	6.18761	0	0	0	0	0	0	0	0	0	MACROPHAGE_IRON_RECYCLING	MACs
530	4.64583	0	3.29909	0	0	0	0	0	2.97972	0	0	0	Mixed	other
531	0	0	0	0	0	0	0	0	0	0	0	0	MACROPHAGE_LYVE1_HIGH	MACs
532	0	0	0	0	0	0	0	0	0	0	0	0	MACROPHAGE_IRON_RECYCLING	MACs
533	0	0	0	0	0	0	0	0	0	0	0	0	Mixed	other
534	0	0	0	0	0	0	0	0	0	0	0	0	MACROPHAGE_IRON_RECYCLING	MACs
535	0	0	0	0	0	0	0	0	0	0	0	0	MACROPHAGE_IRON_RECYCLING	MACs
536	0	5.26155	6.58107	0	0	0	0	0	0	0	0	0	MACROPHAGE_IRON_RECYCLING	MACs
537	0	0	0	0	0	0	0	0	0	0	0	0	MACROPHAGE_IRON_RECYCLING	MACs
538	0	0	4.16554	0	0	0	0	0	0	0	0	0	MACROPHAGE_ERY	MACs
539	0	0	4.72138	0	0	0	0	0	0	0	0	0	MACROPHAGE_ERY	MACs
540	0	0	3.88052	0	0	0	0	0	0	0	0	0	MACROPHAGE_ERY	MACs
541	0	0	0	0	0	0	0	0	0	0	0	0	MACROPHAGE_IRON_RECYCLING	MACs
542	0	0	4.99391	0	0	0	0	0	0	0	0	0	MACROPHAGE_PROLIFERATING	MACs
543	0	0	0	0	0	0	0	0	0	0	0	0	MACROPHAGE_IRON_RECYCLING	MACs
544	0	0	0	0	0	0	0	0	0	0	0	0	MACROPHAGE_IRON_RECYCLING	MACs
545	0	0	0	0	0	0	0	0	0	0	0	0	MACROPHAGE_IRON_RECYCLING	MACs
546	0	0	4.58876	0	0	0	0	0	0	0	0	0	MACROPHAGE_PROLIFERATING	MACs
547	0	0	0	0	0	0	0	0	0	0	0	0	MACROPHAGE_IRON_RECYCLING	MACs
548	0	0	0	0	0	0	0	0	0	0	0	0	MACROPHAGE_IRON_RECYCLING	MACs
549	0	0	0	0	0	0	0	0	0	0	0	0	MACROPHAGE_IRON_RECYCLING	MACs
550	0	0	0	0	0	0	0	0	0	0	0	0	MACROPHAGE_IRON_RECYCLING	MACs
551	0	0	0	0	0	0	0	0	0	0	0	0	MACROPHAGE_IRON_RECYCLING	MACs
552	0	0	0	0	0	0	0	0	0	0	0	0	MACROPHAGE_IRON_RECYCLING	MACs
553	0	0	0	0	0	0	0	0	0	0	0	0	MACROPHAGE_IRON_RECYCLING	MACs
554	0	0	4.31403	0	0	0	0	0	0	0	0	0	MACROPHAGE_PROLIFERATING	MACs
555	0	0	0	0	0	0	0	0	0	0	0	0	MACROPHAGE_IRON_RECYCLING	MACs
556	0	0	0	0	0	0	0	0	0	0	0	0	MACROPHAGE_IRON_RECYCLING	MACs
557	0	0	0	0	0	0	0	0	0	0	0	0	MACROPHAGE_IRON_RECYCLING	MACs
558	0	0	0	0	0	0	0	0	0	0	0	0	MACROPHAGE_IRON_RECYCLING	MACs
559	0	0	0	0	0	0	0	0	0	0	0	0	MACROPHAGE_IRON_RECYCLING	MACs
560	0	0	0	0	0	0	0	0	0	0	0	0	MACROPHAGE_IRON_RECYCLING	MACs
561	0	0	0	0	0	0	0	0	0	0	0	0	MACROPHAGE_IRON_RECYCLING	MACs
562	0	0	0	0	0	0	0	0	0	0	0	0	MACROPHAGE_IRON_RECYCLING	MACs
563	0	0	0	0	0	0	0	0	0	0	0	0	MACROPHAGE_IRON_RECYCLING	MACs
564	0	0	0	0	0	0	0	0	0	0	0	0	MACROPHAGE_IRON_RECYCLING	MACs
565	0	0	0	0	0	0	0	0	0	0	0	0	MACROPHAGE_IRON_RECYCLING	MACs
566	0	0	0	0	0	0	0	0	0	0	0	0	MACROPHAGE_IRON_RECYCLING	MACs
567	0	0	0	0	0	0	0	0	0	0	0	0	MACROPHAGE_KUPFFER_LIKE	MACs
568	0	0	0	0	0	0	0	0	0	0	0	0	MACROPHAGE_IRON_RECYCLING	MACs
569	0	0	0	0	0	0	0	0	0	0	0	0	MACROPHAGE_IRON_RECYCLING	MACs
570	0	0	4.93323	0	0	0	0	0	0	0	0	0	MACROPHAGE_IRON_RECYCLING	MACs
571	0	0	4.64932	0	0	0	0	0	0	0	0	0	MACROPHAGE_IRON_RECYCLING	MACs
572	0	0	0	0	0	0	0	0	0	0	0	0	MACROPHAGE_IRON_RECYCLING	MACs
573	0	0	0	0	0	0	0	0	0	0	0	0	MACROPHAGE_IRON_RECYCLING	MACs
574	0	0	0	0	0	0	0	0	0	0	0	0	MACROPHAGE_IRON_RECYCLING	MACs
575	0	0	0	0	0	0	0	0	0	0	0	0	MACROPHAGE_IRON_RECYCLING	MACs
576	0	0	0	0	0	0	0	0	0	0	0	0	MACROPHAGE_IRON_RECYCLING	MACs
577	0	0	0	0	0	0	0	0	0	0	0	0	MACROPHAGE_IRON_RECYCLING	MACs
578	0	0	0	0	0	0	0	0	0	0	0	0	MACROPHAGE_IRON_RECYCLING	MACs
579	0	0	0	0	0	0	0	0	0	0	0	0	MACROPHAGE_IRON_RECYCLING	MACs
580	0	0	0	0	0	0	0	0	0	0	0	0	MACROPHAGE_IRON_RECYCLING	MACs
581	0	0	0	0	0	0	0	0	0	0	0	0	MACROPHAGE_IRON_RECYCLING	MACs
582	0	0	0	0	0	0	0	0	0	0	0	0	MACROPHAGE_IRON_RECYCLING	MACs
583	0	0	0	0	0	0	0	0	0	0	0	0	MACROPHAGE_IRON_RECYCLING	MACs
584	0	0	0	0	0	0	0	0	0	0	0	0	MACROPHAGE_IRON_RECYCLING	MACs
585	0	0	0	0	0	0	0	0	0	0	0	0	MACROPHAGE_IRON_RECYCLING	MACs
586	0	0	0	0	0	0	0	0	0	0	0	0	MACROPHAGE_IRON_RECYCLING	MACs
587	0	0	4.27787	0	0	0	0	0	0	0	0	0	MACROPHAGE_PROLIFERATING	MACs
588	0	0	0	0	0	0	0	0	0	0	0	0	MACROPHAGE_MHCII_HIGH	MACs
589	0	0	0	0	0	0	0	0	0	0	0	0	MACROPHAGE_IRON_RECYCLING	MACs
590	0	0	0	0	0	0	0	0	0	0	0	0	MACROPHAGE_IRON_RECYCLING	MACs
591	0	0	0	0	0	0	0	0	0	0	0	0	MACROPHAGE_IRON_RECYCLING	MACs
592	0	0	0	0	0	0	0	0	0	0	0	0	MACROPHAGE_MHCII_HIGH	MACs
593	0	0	0	0	0	0	0	0	0	0	0	0	MACROPHAGE_IRON_RECYCLING	MACs
594	0	0	4.64469	0	0	0	0	0	0	0	0	0	MACROPHAGE_IRON_RECYCLING	MACs
595	0	0	0	0	0	0	0	0	0	0	0	0	MACROPHAGE_IRON_RECYCLING	MACs
596	0	0	0	0	0	0	0	0	0	0	0	0	MACROPHAGE_MHCII_HIGH	MACs
597	0	0	0	0	0	0	0	0	0	0	0	0	MACROPHAGE_IRON_RECYCLING	MACs
598	0	0	0	0	0	0	0	0	0	0	0	0	MACROPHAGE_IRON_RECYCLING	MACs
599	0	0	0	0	0	0	0	0	0	0	0	0	MACROPHAGE_IRON_RECYCLING	MACs
600	0	0	0	0	0	0	0	0	0	0	0	0	MACROPHAGE_IRON_RECYCLING	MACs
601	0	0	0	0	0	0	0	0	0	0	0	0	MACROPHAGE_IRON_RECYCLING	MACs
602	0	0	0	0	0	0	0	0	0	0	0	0	MACROPHAGE_IRON_RECYCLING	MACs
603	0	0	0	0	0	0	0	0	0	0	0	0	MACROPHAGE_IRON_RECYCLING	MACs
604	0	0	3.99365	0	0	0	0	0	0	0	0	0	MACROPHAGE_MHCII_HIGH	MACs
605	0	0	0	0	0	0	0	0	0	0	0	0	MACROPHAGE_IRON_RECYCLING	MACs
606	0	0	0	0	0	0	0	0	0	0	0	0	MACROPHAGE_IRON_RECYCLING	MACs
607	0	0	0	0	0	0	0	0	0	0	0	0	MACROPHAGE_IRON_RECYCLING	MACs
608	0	0	0	0	0	0	0	0	0	0	0	0	MACROPHAGE_IRON_RECYCLING	MACs
609	0	0	0	0	0	0	0	0	0	0	0	0	MACROPHAGE_IRON_RECYCLING	MACs
610	0	0	4.29349	0	0	0	0	0	0	0	0	0	MACROPHAGE_IRON_RECYCLING	MACs
611	0	0	0	0	0	0	0	0	0	0	0	0	MACROPHAGE_IRON_RECYCLING	MACs
612	0	0	0	0	0	0	0	0	0	0	0	0	MACROPHAGE_IRON_RECYCLING	MACs
613	0	0	3.96976	0	0	0	0	0	0	0	0	0	MACROPHAGE_PROLIFERATING	MACs
614	0	0	0	0	0	0	0	0	0	0	0	0	MACROPHAGE_IRON_RECYCLING	MACs
615	0	0	0	0	0	0	0	0	0	0	0	0	MACROPHAGE_IRON_RECYCLING	MACs
616	0	0	0	0	0	0	0	0	0	0	0	0	MACROPHAGE_IRON_RECYCLING	MACs
617	0	0	0	0	0	0	0	0	0	0	0	0	Mixed	other
618	0	0	0	0	0	0	0	0	0	0	0	0	MACROPHAGE_IRON_RECYCLING	MACs
619	0	0	0	0	0	0	0	0	0	0	0	0	MACROPHAGE_IRON_RECYCLING	MACs
620	0	0	4.24906	0	0	0	0	0	0	0	0	0	MACROPHAGE_MHCII_HIGH	MACs
621	0	0	0	0	0	0	0	0	0	0	0	0	Mixed	other
622	0	0	0	0	0	0	0	0	0	0	0	0	MACROPHAGE_IRON_RECYCLING	MACs
623	0	0	0	0	0	0	0	0	0	0	0	0	MACROPHAGE_IRON_RECYCLING	MACs
624	0	0	0	0	0	0	0	0	0	0	0	0	Mixed	other
625	0	0	4.32239	0	0	0	0	0	0	0	0	0	Mixed	other
626	0	0	0	0	0	0	0	0	0	0	0	0	MACROPHAGE_IRON_RECYCLING	MACs
627	0	0	0	0	0	0	0	0	0	0	0	0	MACROPHAGE_IRON_RECYCLING	MACs
628	0	0	0	0	0	0	0	0	0	0	0	0	MACROPHAGE_MHCII_HIGH	MACs
629	0	0	0	0	0	0	0	0	0	0	0	0	MACROPHAGE_IRON_RECYCLING	MACs
630	0	0	0	0	0	0	0	0	0	0	0	0	MACROPHAGE_IRON_RECYCLING	MACs
631	0	0	0	0	0	0	0	0	0	0	0	0	MACROPHAGE_IRON_RECYCLING	MACs
632	0	0	0	0	0	0	0	0	0	0	0	0	MACROPHAGE_IRON_RECYCLING	MACs
633	0	0	0	0	0	0	0	0	0	0	0	0	MACROPHAGE_IRON_RECYCLING	MACs
634	0	0	0	0	0	0	0	0	0	0	0	0	MACROPHAGE_MHCII_HIGH	MACs
635	0	0	0	0	0	0	0	0	0	0	0	0	MACROPHAGE_IRON_RECYCLING	MACs
636	0	0	0	0	0	0	0	0	0	0	0	0	MACROPHAGE_IRON_RECYCLING	MACs
637	0	0	0	0	0	0	0	0	0	0	0	0	MACROPHAGE_MHCII_HIGH	MACs
638	0	0	0	0	0	0	0	0	0	0	0	0	MACROPHAGE_IRON_RECYCLING	MACs
639	0	0	0	0	0	0	0	0	0	0	0	0	MACROPHAGE_MHCII_HIGH	MACs
640	0	0	0	0	0	0	0	0	0	0	0	0	MACROPHAGE_IRON_RECYCLING	MACs
641	0	0	5.02568	0	0	0	0	0	0	0	0	0	MACROPHAGE_IRON_RECYCLING	MACs
642	0	0	0	0	0	0	0	0	0	0	0	0	MACROPHAGE_IRON_RECYCLING	MACs
643	0	0	0	0	0	0	0	0	0	0	0	0	MACROPHAGE_IRON_RECYCLING	MACs
644	0	0	0	0	0	0	0	0	0	0	0	0	MACROPHAGE_IRON_RECYCLING	MACs
645	0	0	4.58441	0	0	0	0	0	0	0	0	0	MACROPHAGE_MHCII_HIGH	MACs
646	0	0	4.83967	0	0	0	0	0	0	0	0	0	MACROPHAGE_IRON_RECYCLING	MACs
647	0	0	0	0	0	0	0	0	0	0	0	0	MACROPHAGE_IRON_RECYCLING	MACs
648	0	0	0	0	0	0	0	0	0	0	0	0	MACROPHAGE_IRON_RECYCLING	MACs
649	0	0	3.80829	0	0	0	0	0	0	0	0	0	MACROPHAGE_MHCII_HIGH	MACs
650	0	0	0	0	0	0	0	0	0	0	0	0	MACROPHAGE_MHCII_HIGH	MACs
651	0	0	0	0	0	0	0	0	0	0	0	0	Mixed	other
652	0	0	0	0	0	0	0	0	0	-1	-3.9	0	MACROPHAGE_TLF_hi	TLF+_enriched
653	0	0	0	0	0	0	0	0	0	0	0	0	MACROPHAGE_IRON_RECYCLING	MACs
654	0	0	0	0	0	0	0	0	0	0	0	0	MACROPHAGE_IRON_RECYCLING	MACs
655	0	0	0	0	0	0	0	0	0	0	0	0	MACROPHAGE_MHCII_HIGH	MACs
656	0	0	0	0	0	0	0	0	0	0	0	0	MACROPHAGE_IRON_RECYCLING	MACs
657	0	0	0	0	0	0	0	0	0	0	0	0	MACROPHAGE_IRON_RECYCLING	MACs
658	0	0	0	0	0	0	0	0	0	0	0	0	MACROPHAGE_IRON_RECYCLING	MACs
659	0	0	0	0	0	0	0	0	0	0	0	0	MACROPHAGE_IRON_RECYCLING	MACs
660	0	0	4.80455	0	0	0	0	0	0	0	0	0	MACROPHAGE_IRON_RECYCLING	MACs
661	0	0	0	0	0	0	0	0	0	0	0	0	MACROPHAGE_IRON_RECYCLING	MACs
662	0	0	0	0	0	0	0	0	0	0	0	0	MACROPHAGE_IRON_RECYCLING	MACs
663	0	0	0	0	0	0	0	0	0	0	0	0	MACROPHAGE_IRON_RECYCLING	MACs
664	0	0	0	0	0	0	0	0	0	0	0	0	MACROPHAGE_IRON_RECYCLING	MACs
665	0	0	0	0	0	0	0	0	0	0	0	0	MACROPHAGE_IRON_RECYCLING	MACs
666	0	0	0	0	0	0	0	0	0	0	0	0	MACROPHAGE_IRON_RECYCLING	MACs
667	0	0	0	0	0	0	0	0	0	0	0	0	MACROPHAGE_IRON_RECYCLING	MACs
668	0	0	0	0	0	0	0	0	0	0	0	0	MACROPHAGE_MHCII_HIGH	MACs
669	0	0	0	0	0	0	0	0	0	0	0	0	MACROPHAGE_IRON_RECYCLING	MACs
670	0	0	0	0	0	0	0	0	0	0	0	0	MACROPHAGE_MHCII_HIGH	MACs
671	0	0	0	0	0	0	0	0	0	0	0	0	MACROPHAGE_MHCII_HIGH	MACs
672	0	0	4.65673	0	0	0	0	0	0	0	0	0	MACROPHAGE_MHCII_HIGH	MACs
673	0	0	0	0	0	0	0	0	0	0	0	0	Mixed	other
674	0	0	0	0	0	0	0	0	0	0	0	0	MACROPHAGE_IRON_RECYCLING	MACs
675	0	0	0	0	0	0	0	0	0	0	0	0	MACROPHAGE_IRON_RECYCLING	MACs
676	0	0	0	0	0	0	0	0	0	0	0	0	MACROPHAGE_MHCII_HIGH	MACs
677	0	0	0	0	0	0	0	0	0	0	0	0	MACROPHAGE_IRON_RECYCLING	MACs
678	0	0	0	0	0	0	0	0	0	0	0	0	MACROPHAGE_IRON_RECYCLING	MACs
679	0	0	0	0	0	0	0	0	0	0	0	0	MACROPHAGE_IRON_RECYCLING	MACs
680	0	0	4.41098	0	0	0	0	0	0	0	0	0	MACROPHAGE_PROLIFERATING	MACs
681	0	0	0	0	0	0	0	0	0	0	0	0	MACROPHAGE_IRON_RECYCLING	MACs
682	0	0	0	0	0	0	0	0	0	0	0	0	MACROPHAGE_IRON_RECYCLING	MACs
683	0	0	0	0	0	0	0	0	0	0	0	0	MACROPHAGE_IRON_RECYCLING	MACs
684	0	0	0	0	0	0	0	0	0	0	0	0	MACROPHAGE_IRON_RECYCLING	MACs
685	0	0	0	0	0	0	0	0	0	0	0	0	MACROPHAGE_MHCII_HIGH	MACs
686	0	0	3.6162	0	0	0	0	0	0	0	0	0	MACROPHAGE_ERY	MACs
687	0	0	0	0	0	0	0	0	0	0	0	0	MACROPHAGE_IRON_RECYCLING	MACs
688	0	0	0	0	0	0	0	0	0	0	0	0	MACROPHAGE_IRON_RECYCLING	MACs
689	0	0	0	0	0	0	0	0	0	0	0	0	MACROPHAGE_ERY	MACs
690	0	0	0	0	0	0	0	0	0	0	0	0	MACROPHAGE_IRON_RECYCLING	MACs
691	0	0	0	0	0	0	0	0	0	0	0	0	MACROPHAGE_IRON_RECYCLING	MACs
692	0	0	0	0	0	0	0	0	0	0	0	0	Mixed	other
693	0	0	3.25793	0	0	0	0	0	0	0	0	0	MACROPHAGE_PROLIFERATING	MACs
694	0	0	0	0	0	0	0	0	0	0	0	0	MACROPHAGE_PROLIFERATING	MACs
695	3.5683	3.97659	0	0	0	0	0	0	3.54797	0	0	0	Mixed	other
696	6.43669	4.75539	4.25276	0	0	0	0	0	0	0	0	0	MACROPHAGE_LYVE1_HIGH	MACs
697	5.65694	0	2.84393	0	0	0	0	0	0	0	0	0	MACROPHAGE_LYVE1_HIGH	MACs
698	0	0	0	0	0	0	0	0	0	0	0	0	MACROPHAGE_PROLIFERATING	MACs
699	0	0	0	0	0	0	0	0	0	-2.29051	-2.73057	0	Mixed	other
700	0	0	0	0	0	0	0	0	0	0	0	0	Mixed	other
701	5.55794	4.09185	4.18135	0	8.46368	0	0	0	3.68276	0	0	0	Mixed	other
702	3.32041	0	0	0	0	0	0	0	0	0	0	0	MACROPHAGE_LYVE1_HIGH	MACs
703	0	0	0	0	0	0	0	0	0	0.3	-2.9	0	MACROPHAGE_TLF_hi	TLF+_enriched
704	6.16238	0	0	0	0	0	0	0	0	0	0	0	MACROPHAGE_LYVE1_HIGH	MACs
705	4.26386	3.84114	0	0	0	0	0	0	0	0	0	0	Mixed	other
706	4.33062	0	4.82171	0	0	0	0	0	0	0	0	0	MACROPHAGE_IRON_RECYCLING	MACs
707	0	0	0	0	0	0	0	0	0	-3.3	5	0	MACROPHAGE_TLF_hi	TLF+_enriched
708	5.60573	0	0	0	0	0	0	0	0	0	0	0	Mixed	other
709	4.28235	0	0	0	0	0	0	0	0	0	0	0	MACROPHAGE_LYVE1_HIGH	MACs
710	4.92396	0	0	0	0	0	0	0	0.625863	2.2	4.6	0	MACROPHAGE_TLF_hi	TLF+_enriched
711	6.27912	0	0	0	0	0	0	0	0	1.5	3.4	0	MACROPHAGE_TLF_hi	TLF+_enriched
712	4.67159	0	0	0	0	0	0	0	0	5.9	5.1	0	MACROPHAGE_TLF_hi	TLF+_enriched
713	4.14184	0	0	0	0	0	0	0	0	0	0	0	MACROPHAGE_LYVE1_HIGH	MACs
714	5.50044	0	4.62758	0	0	0	0	0	0	-3.1	4.4	0	MACROPHAGE_TLF_hi	TLF+_enriched
715	0	0	0	0	0	0	0	0	0	-3.2042	-3.05451	0	Mixed	other
716	6.1806	0	3.20447	0	0	0	0	0	3.01397	0	0	0	Mixed	other
717	5.77915	0	3.29103	0	0	0	0	0	0	1.2	1.3	0	MACROPHAGE_TLF_hi	TLF+_enriched
718	5.61882	5.19628	4.49501	0	0	0	0	0	0	0	0	0	Mixed	other
719	5.46804	0	4.19858	0	0	0	0	0	0	0	0	0	Mixed	other
720	4.4993	0	0	0	0	0	0	0	0	0	0	0	Mixed	other
721	5.45542	0	0	0	0	0	0	0	3.02139	0	0	0	Mixed	other
722	5.42468	0	3.20673	0	0	0	0	0	0.220323	-0.6	-2.8	0	MACROPHAGE_TLF_hi	TLF+_enriched
723	0	0	0	0	0	0	0	0	0	-2.334	0	0	MACROPHAGE_PROLIFERATING	MACs
724	5.81682	0	3.77846	0	0	0	0	0	0	0	0	0	Mixed	other
725	4.50282	0	0	0	0	0	0	0	3.3064	0	0	0	Mixed	other
726	0	0	0	0	0	0	0	0	0	0	0	0	Mixed	other
727	5.71911	4.60885	3.45154	0	0	0	0	0	1.05786	-2.6	5	0	MACROPHAGE_TLF_hi	TLF+_enriched
728	0	4.64637	3.57975	0	0	4.16296	0	0	0	-1.7742	-2.47907	-4.16296	MACROPHAGE_LYVE1_HIGH	MACs
729	0	0	0	0	0	0	0	0	1.57021	4.1	2.9	0	MACROPHAGE_TLF_hi	TLF+_enriched
730	6.62123	4.79539	3.57938	0	0	0	0	0	4.152	0	0	0	Mixed	other
731	3.14857	0	0	0	0	0	0	0	0	-2.58255	-2.75526	0	MACROPHAGE_TLF_hi	TLF+_enriched
732	3.78103	0	0	0	0	0	0	0	0	0	0	0	Mixed	other
733	5.52318	0	0	0	0	0	0	0	0	0	0	0	Mixed	other
734	4.84884	0	0	0	0	0	0	0	0.733128	-3.5	0.5	0	MACROPHAGE_TLF_hi	TLF+_enriched
735	0	0	0	0	0	0	0	0	0.996253	5.9	-1.5	0	MACROPHAGE_TLF_hi	TLF+_enriched
736	4.37301	0	0	0	0	0	0	0	0.613673	-0.7	2.5	0	MACROPHAGE_TLF_hi	TLF+_enriched
737	6.41897	0	0	0	0	0	0	0	0	0	0	0	MACROPHAGE_PERI	MACs
738	5.48902	0	0	0	0	0	0	0	0	0	0	0	Mixed	other
739	5.25752	0	4.17454	0	0	0	0	0	0	0	0	0	Mixed	other
740	4.74948	0	0	0	0	0	0	0	0	0	0	0	Mixed	other
741	5.58549	0	0	0	0	0	0	0	0	0	0	0	MACROPHAGE_PERI	MACs
742	4.18613	0	0	0	0	0	0	0	0	-2.8	4.9	0	MACROPHAGE_TLF_hi	TLF+_enriched
743	4.53804	0	0	0	0	0	0	0	1.09007	-1.7	1	0	MACROPHAGE_TLF_hi	TLF+_enriched
744	6.12922	0	0	0	0	0	0	0	0	0	0	0	MACROPHAGE_PERI	MACs
745	4.47889	0	3.8558	0	0	0	0	0	0	0	0	0	Mixed	other
746	5.83805	0	0	0	0	0	0	0	0	0	0	0	Mixed	other
747	5.65096	0	0	0	0	0	0	0	2.49175	0	0	0	MACROPHAGE_LYVE1_HIGH	MACs
748	3.43746	0	0	0	0	0	0	0	0	-2.7	5.8	0	MACROPHAGE_TLF_hi	TLF+_enriched
749	5.4197	0	0	0	0	0	0	0	0	0	0	0	MACROPHAGE_LYVE1_HIGH	MACs
750	5.95431	4.56843	2.99592	0	0	0	0	0	4.37372	0	0	0	Mixed	other
751	4.03628	0	0	0	0	0	0	0	0	0	0	0	Mixed	other
752	6.59723	0	0	0	0	0	0	0	0	0	0	0	MACROPHAGE_PERI	MACs
753	3.52904	0	0	0	0	0	0	0	1.62759	-2.4	5.6	0	MACROPHAGE_TLF_hi	TLF+_enriched
754	5.92867	0	0	0	0	0	0	0	3.77676	0	0	0	Mixed	other
755	5.64865	4.27746	0	0	0	0	0	0	1.89221	0.9	3.3	0	MACROPHAGE_TLF_hi	TLF+_enriched
756	4.76901	0	0	0	0	0	0	0	0.499037	-2.4	4.6	0	MACROPHAGE_TLF_hi	TLF+_enriched
757	0	0	-2.87483	0	0	0	0	0	0	-2.44498	0	0	Mixed	other
758	4.33989	3.74892	3.9665	0	0	0	0	0	0	0	0	0	Mixed	other
759	5.23681	0	0	0	0	0	0	0	0	4.3	3.6	0	MACROPHAGE_TLF_hi	TLF+_enriched
760	3.17169	0	0	0	0	0	0	0	0	-2.30607	-2.64116	0	Mixed	other
761	0	0	0	0	0	0	0	0	0	-2.39678	5.6	0	MACROPHAGE_TLF_hi	TLF+_enriched
762	0	0	0	0	0	0	0	0	0	-2.32275	0	0	Mixed	other
763	4.79771	0	0	0	0	0	0	0	2.97829	0	0	0	Mixed	other
764	3.67066	0	0	0	0	0	0	0	0	2.9	4.3	0	MACROPHAGE_TLF_hi	TLF+_enriched
765	5.12923	3.66163	0	0	0	0	0	0	0	0	0	0	Mixed	other
766	5.62588	0	3.67699	0	0	0	0	0	0	0	0	0	Mixed	other
767	4.71935	0	0	0	0	0	0	0	1.25003	2.9	4.2	0	MACROPHAGE_TLF_hi	TLF+_enriched
768	4.17453	0	0	0	0	0	0	0	3.2138	0	0	0	Mixed	other
769	5.14807	0	0	0	0	0	0	0	3.12709	0	0	0	MACROPHAGE_LYVE1_HIGH	MACs
770	4.6008	3.21325	0	0	0	0	0	0	0	0	0	0	Mixed	other
771	4.62114	3.30749	0	0	0	0	0	0	2.95932	0	0	0	Mixed	other
772	5.7805	4.08057	0	0	0	0	0	0	3.2466	0	0	0	Mixed	other
773	4.10424	0	0	0	0	0	0	0	0.848906	3.7	5.1	0	MACROPHAGE_TLF_hi	TLF+_enriched
774	5.51547	4.33761	0	0	0	0	0	0	0	0	0	0	Mixed	other
775	4.74553	3.26552	0	0	0	0	0	0	2.99703	0	0	0	Mixed	other
776	4.74947	0	0	0	0	0	0	0	1.09872	0.1	-1.7	0	MACROPHAGE_TLF_hi	TLF+_enriched
777	3.79488	5.1156	0	0	0	0	0	0	3.34696	0	0	0	MACROPHAGE_IRON_RECYCLING	MACs
778	4.70262	0	0	0	0	0	0	0	2.22654	-2	-2.2	0	MACROPHAGE_TLF_hi	TLF+_enriched
779	0	0	0	0	0	0	0	0	0	-2.1	5.8	0	MACROPHAGE_TLF_hi	TLF+_enriched
780	4.74539	0	0	0	0	0	0	0	0	0	0	0	MACROPHAGE_LYVE1_HIGH	MACs
781	0	0	0	0	0	0	0	0	0	0	0	0	MACROPHAGE_IRON_RECYCLING	MACs
782	0	0	4.31391	0	0	0	0	0	0	0	0	0	MACROPHAGE_IRON_RECYCLING	MACs
783	0	0	0	0	0	0	0	0	0	0	0	0	MACROPHAGE_PROLIFERATING	MACs
784	0	0	4.15904	0	0	0	0	0	0	0	0	0	MACROPHAGE_IRON_RECYCLING	MACs
785	0	0	0	0	0	0	0	0	0	0	0	0	MACROPHAGE_IRON_RECYCLING	MACs
786	0	0	4.69743	0	0	0	0	0	0	0	0	0	MACROPHAGE_IRON_RECYCLING	MACs
787	0	0	4.55438	0	0	0	0	0	0	0	0	0	MACROPHAGE_IRON_RECYCLING	MACs
788	0	0	0	0	0	0	0	0	0	0	0	0	MACROPHAGE_IRON_RECYCLING	MACs
789	0	0	0	0	0	0	0	0	0	0	0	0	MACROPHAGE_IRON_RECYCLING	MACs
790	0	0	0	0	0	0	0	0	0	0	0	0	MACROPHAGE_IRON_RECYCLING	MACs
791	0	0	4.36402	0	0	0	0	0	0	0	0	0	MACROPHAGE_IRON_RECYCLING	MACs
792	0	0	0	0	0	0	0	0	0	0	0	0	MACROPHAGE_IRON_RECYCLING	MACs
793	0	0	4.03298	0	0	0	0	0	0	0	0	0	MACROPHAGE_IRON_RECYCLING	MACs
794	0	0	0	0	0	0	0	0	0	0	0	0	MACROPHAGE_IRON_RECYCLING	MACs
795	0	0	0	0	0	0	0	0	0	0	0	0	MACROPHAGE_IRON_RECYCLING	MACs
796	0	0	0	0	0	0	0	0	3.13613	0	0	0	MACROPHAGE_IRON_RECYCLING	MACs
797	0	0	4.67027	0	0	0	0	0	0	0	0	0	MACROPHAGE_IRON_RECYCLING	MACs
798	0	0	0	0	0	0	0	0	0	0	0	0	MACROPHAGE_IRON_RECYCLING	MACs
799	0	0	0	0	0	0	0	0	0	0	0	0	MACROPHAGE_IRON_RECYCLING	MACs
800	0	0	4.19835	0	0	0	0	0	0	0	0	0	MACROPHAGE_IRON_RECYCLING	MACs
801	0	0	0	0	0	0	0	0	0	0	0	0	MACROPHAGE_IRON_RECYCLING	MACs
802	0	0	0	0	0	0	0	0	0	0	0	0	MACROPHAGE_IRON_RECYCLING	MACs
803	0	0	0	0	0	0	0	0	0	0	0	0	MACROPHAGE_IRON_RECYCLING	MACs
804	0	0	4.68308	0	0	0	0	0	0	0	0	0	MACROPHAGE_IRON_RECYCLING	MACs
805	0	0	0	0	0	0	0	0	0	0	0	0	MACROPHAGE_IRON_RECYCLING	MACs
806	0	0	0	0	0	0	0	0	0	0	0	0	MACROPHAGE_IRON_RECYCLING	MACs
807	0	0	0	0	0	0	0	0	0	0	0	0	MACROPHAGE_IRON_RECYCLING	MACs
808	0	0	0	0	0	0	0	0	0	0	0	0	MACROPHAGE_IRON_RECYCLING	MACs
809	0	0	0	0	0	0	0	0	0	0	0	0	MACROPHAGE_IRON_RECYCLING	MACs
810	0	0	0	0	0	0	0	0	0	0	0	0	MACROPHAGE_IRON_RECYCLING	MACs
811	0	0	0	0	0	0	0	0	0	0	0	0	MACROPHAGE_IRON_RECYCLING	MACs
812	0	0	0	0	0	0	0	0	0	0	0	0	MACROPHAGE_IRON_RECYCLING	MACs
813	0	0	0	0	0	0	0	0	0	0	0	0	MACROPHAGE_IRON_RECYCLING	MACs
814	0	0	0	0	0	0	0	0	0	0	0	0	MACROPHAGE_IRON_RECYCLING	MACs
815	0	0	0	0	0	0	0	0	0	0	0	0	MACROPHAGE_IRON_RECYCLING	MACs
816	0	0	0	0	0	0	0	0	0	0	0	0	MACROPHAGE_IRON_RECYCLING	MACs
817	0	0	0	0	0	0	0	0	0	0	0	0	MACROPHAGE_IRON_RECYCLING	MACs
818	0	0	0	0	0	0	0	0	0	0	0	0	MACROPHAGE_IRON_RECYCLING	MACs
819	0	0	0	0	0	0	0	0	0	0	0	0	MACROPHAGE_IRON_RECYCLING	MACs
820	0	0	0	0	0	0	0	0	0	0	0	0	MACROPHAGE_IRON_RECYCLING	MACs
821	0	0	0	0	0	0	0	0	0	0	0	0	MACROPHAGE_IRON_RECYCLING	MACs
822	0	0	5.05411	0	0	0	0	0	0	0	0	0	MACROPHAGE_IRON_RECYCLING	MACs
823	0	0	0	0	0	0	0	0	0	0	0	0	MACROPHAGE_IRON_RECYCLING	MACs
824	0	0	0	0	0	0	0	0	0	0	0	0	MACROPHAGE_MHCII_HIGH	MACs
825	0	0	4.53283	0	0	0	0	0	0	0	0	0	MACROPHAGE_IRON_RECYCLING	MACs
826	0	0	3.90503	0	0	0	0	0	0	0	0	0	MACROPHAGE_IRON_RECYCLING	MACs
827	0	0	4.48277	0	0	0	0	0	0	0	0	0	MACROPHAGE_IRON_RECYCLING	MACs
828	0	0	4.5918	0	0	0	0	0	0	0	0	0	MACROPHAGE_IRON_RECYCLING	MACs
829	0	0	0	0	0	0	0	0	0	0	0	0	MACROPHAGE_IRON_RECYCLING	MACs
830	0	0	4.09372	0	0	0	0	0	0	0	0	0	MACROPHAGE_IRON_RECYCLING	MACs
831	0	0	0	0	0	0	0	0	0	0	0	0	MACROPHAGE_ERY	MACs
832	0	0	0	0	0	0	0	0	0	0	0	0	MACROPHAGE_ERY	MACs
833	0	0	0	0	0	0	0	0	0	0	0	0	MACROPHAGE_ERY	MACs
834	0	0	3.92682	0	0	0	0	0	0	0	0	0	MACROPHAGE_IRON_RECYCLING	MACs
835	0	0	0	0	0	0	0	0	3.89743	0	0	0	Mixed	other
836	0	0	0	0	0	0	0	0	0	0	0	0	MACROPHAGE_MHCII_HIGH	MACs
837	0	0	0	0	0	0	0	0	0	1.5	5	0	MACROPHAGE_TLF_hi	TLF+_enriched
838	0	0	0	0	0	0	0	0	0.770314	4.9	-2.7	0	MACROPHAGE_TLF_hi	TLF+_enriched
839	0	0	0	0	0	0	0	0	0	-3.3	0.9	0	MACROPHAGE_TLF_hi	TLF+_enriched
840	0	0	0	0	0	0	0	0	0	0	0	0	MACROPHAGE_LYVE1_HIGH	MACs
841	0	0	0	0	0	0	0	0	0	0	0	0	Mixed	other
842	0	0	0	0	0	0	0	0	0	0	0	0	MACROPHAGE_LYVE1_HIGH	MACs
843	0	0	0	0	0	0	0	0	0	0.5	4.4	0	MACROPHAGE_TLF_hi	TLF+_enriched
844	0	0	0	0	0	0	0	0	0	0	0	0	MACROPHAGE_LYVE1_HIGH	MACs
845	0	0	0	0	0	0	0	0	0	-1.9	5.8	0	MACROPHAGE_TLF_hi	TLF+_enriched
846	0	0	0	0	0	0	0	0	0	-3.3	-2.2	0	MACROPHAGE_TLF_hi	TLF+_enriched
847	0	0	0	0	0	0	0	0	0	-1	-3.4	0	MACROPHAGE_TLF_hi	TLF+_enriched
848	0	0	0	0	0	0	0	0	0	4.8	5.9	0	MACROPHAGE_TLF_hi	TLF+_enriched
849	0	0	0	0	0	0	0	0	0	0	0	0	MACROPHAGE_LYVE1_HIGH	MACs
850	0	0	0	0	0	0	0	0	0	0	0	0	MACROPHAGE_LYVE1_HIGH	MACs
851	0	0	0	0	0	0	0	0	0	3.9	0.5	0	MACROPHAGE_TLF_hi	TLF+_enriched
852	0	0	0	0	0	0	0	0	0	3.4	1.2	0	MACROPHAGE_TLF_hi	TLF+_enriched
853	0	0	0	0	0	0	0	0	0	1.9	0.4	0	MACROPHAGE_TLF_hi	TLF+_enriched
854	0	0	0	0	0	0	0	0	0	1.7	2.8	0	MACROPHAGE_TLF_hi	TLF+_enriched
855	0	0	0	0	0	0	0	0	0	0	0	0	Mixed	other
856	0	0	0	0	0	0	0	0	0	2.5	-1.1	0	MACROPHAGE_TLF_hi	TLF+_enriched
857	0	0	0	0	0	0	0	0	0	-3.98626	-4.10307	0	Mixed	other
858	0	0	-4.29999	0	0	0	0	0	0	-3.15092	0	0	MACROPHAGE_MHCII_HIGH	MACs
859	0	0	0	0	0	0	0	0	0	0	0	0	MACROPHAGE_LYVE1_HIGH	MACs
860	0	0	0	0	0	0	0	0	0	-2.46688	0	0	Mixed	other
861	0	0	0	0	0	0	0	0	0	0	0	0	MACROPHAGE_MHCII_HIGH	MACs
862	0	0	0	0	8.828	0	0	0	0	0	0	0	MACROPHAGE_MHCII_HIGH	MACs
863	0	0	0	0	0	0	0	0	0	-3.36268	-2.5866	0	Mixed	other
864	0	0	3.3203	0	7.46415	0	0	0	0	0	0	0	MACROPHAGE_MHCII_HIGH	MACs
865	0	0	0	0	0	0	0	0	0	0	0	0	Mixed	other
866	0	0	-2.63322	0	0	0	0	0	0	-2.5097	0	0	Mixed	other
867	0	0	0	0	0	0	0	0	0	0	0	0	MACROPHAGE_MHCII_HIGH	MACs
868	0	0	2.59294	0	7.96954	0	0	0	0	0	0	0	MACROPHAGE_MHCII_HIGH	MACs
869	0	0	0	0	0	0	0	0	0.819291	2.5	2.9	0	MACROPHAGE_TLF_hi	TLF+_enriched
870	0	0	0	0	0	0	0	0	0	0	0	0	MACROPHAGE_MHCII_HIGH	MACs
871	0	0	0	0	0	0	0	0	0	0	0	0	Mixed	other
872	0	0	0	0	0	0	0	0	0	0	0	0	MACROPHAGE_MHCII_HIGH	MACs
873	4.21651	0	0	0	0	0	0	0	0	0	0	0	MACROPHAGE_LYVE1_HIGH	MACs
874	0	0	0	0	0	0	0	0	0	-2.83059	-2.39144	0	MACROPHAGE_MHCII_HIGH	MACs
875	0	0	0	0	0	0	0	0	0	0	0	0	MACROPHAGE_MHCII_HIGH	MACs
876	4.36269	4.52451	0	0	0	0	0	0	0	-2	-2.8	0	MACROPHAGE_TLF_hi	TLF+_enriched
877	0	0	0	0	0	0	0	0	0	0	0	0	MACROPHAGE_MHCII_HIGH	MACs
878	3.80373	0	0	0	0	0	0	0	1.46076	2.3	-1.6	0	MACROPHAGE_TLF_hi	TLF+_enriched
879	4.1016	0	0	0	0	0	0	0	0	0	0	0	Mixed	other
880	0	0	0	0	0	0	0	0	0	0	0	0	MACROPHAGE_IRON_RECYCLING	MACs
881	0	0	4.16355	0	0	0	0	0	0	0	0	0	MACROPHAGE_IRON_RECYCLING	MACs
882	0	3.63539	3.42145	0	0	0	0	0	0	0	0	0	MACROPHAGE_PROLIFERATING	MACs
883	0	0	0	0	0	0	0	0	0	0	0	0	MACROPHAGE_IRON_RECYCLING	MACs
884	0	0	0	0	0	0	0	0	0	0	0	0	MACROPHAGE_IRON_RECYCLING	MACs
885	0	0	0	0	0	0	0	0	1.43353	-0.5	-3.6	0	MACROPHAGE_TLF_hi	TLF+_enriched
886	0	0	0	0	0	0	0	0	0	0	0	0	MACROPHAGE_IRON_RECYCLING	MACs
887	0	0	0	0	0	0	0	0	0	0	0	0	MACROPHAGE_IRON_RECYCLING	MACs
888	0	0	0	0	0	0	0	0	0	0	0	0	MACROPHAGE_IRON_RECYCLING	MACs
889	0	0	0	0	0	0	0	0	0	0	0	0	MACROPHAGE_IRON_RECYCLING	MACs
890	0	0	0	0	0	0	0	0	0	-3.93435	-3.59507	0	Mixed	other
891	0	0	0	0	0	0	0	0	0	-3.90309	-4.27702	0	Mixed	other
892	0	0	0	0	0	0	0	0	0	0	0	0	MACROPHAGE_IRON_RECYCLING	MACs
893	0	0	3.57222	0	0	0	0	0	0	0	0	0	MACROPHAGE_IRON_RECYCLING	MACs
894	0	0	0	0	0	0	0	0	0	0	0	0	MACROPHAGE_IRON_RECYCLING	MACs
895	0	4.85635	4.98619	0	0	0	0	0	0	0	0	0	MACROPHAGE_IRON_RECYCLING	MACs
896	0	0	0	0	0	0	0	0	0	0	0	0	MACROPHAGE_IRON_RECYCLING	MACs
897	0	0	0	0	0	0	0	0	0	0	0	0	MACROPHAGE_IRON_RECYCLING	MACs
898	0	5.54011	4.20786	0	0	0	0	0	0	0	0	0	MACROPHAGE_IRON_RECYCLING	MACs
899	0	0	4.18752	0	0	0	0	0	0	0	0	0	MACROPHAGE_IRON_RECYCLING	MACs
900	0	0	4.29327	0	0	0	0	0	0	0	0	0	MACROPHAGE_IRON_RECYCLING	MACs
901	0	0	0	0	0	0	0	0	0	0	0	0	MACROPHAGE_IRON_RECYCLING	MACs
902	0	0	0	0	0	0	0	0	0	0	0	0	MACROPHAGE_IRON_RECYCLING	MACs
903	0	0	0	0	0	0	0	0	0	0	0	0	MACROPHAGE_IRON_RECYCLING	MACs
904	0	0	0	0	0	0	0	0	0	0	0	0	MACROPHAGE_LYVE1_HIGH	MACs
905	0	5.63009	3.48163	0	0	0	0	0	3.7271	0	0	0	MACROPHAGE_IRON_RECYCLING	MACs
906	0	0	0	0	0	0	0	0	1.5216	-1.8	4.9	0	MACROPHAGE_TLF_hi	TLF+_enriched
907	0	0	0	0	0	0	0	0	0	0	0	0	MACROPHAGE_IRON_RECYCLING	MACs
908	0	0	0	0	0	0	0	0	0	0	0	0	MACROPHAGE_MHCII_HIGH	MACs
909	0	0	0	0	0	0	0	0	1.79021	5.3	1.7	0	MACROPHAGE_TLF_hi	TLF+_enriched
910	0	4.1897	0	0	0	0	0	0	0	0	0	0	Mixed	other
911	0	0	0	0	0	0	0	0	0	0	0	0	MACROPHAGE_IRON_RECYCLING	MACs
912	0	0	0	0	0	0	0	0	0	0	0	0	MACROPHAGE_LYVE1_HIGH	MACs
913	0	5.52404	0	0	0	0	0	0	0	0	0	0	MACROPHAGE_IRON_RECYCLING	MACs
914	0	0	0	0	0	0	0	0	0	0	0	0	MACROPHAGE_IRON_RECYCLING	MACs
915	4.9102	0	3.70263	0	0	0	0	0	0	0	0	0	Mixed	other
916	0	0	0	0	0	0	0	0	0	0	0	0	Mixed	other
917	0	0	0	0	0	0	0	0	0	0	0	0	MACROPHAGE_IRON_RECYCLING	MACs
918	0	4.4347	0	0	0	0	0	0	3.51276	0	0	0	MACROPHAGE_PROLIFERATING	MACs
919	0	5.69693	0	0	0	0	0	0	0	0	0	0	MACROPHAGE_LYVE1_HIGH	MACs
920	3.81753	7.10798	0	0	0	0	0	0	0	0	0	0	MACROPHAGE_IRON_RECYCLING	MACs
921	0	0	0	0	0	0	0	0	0	-2.83814	-2.68338	0	Mixed	other
922	0	0	3.73351	0	0	0	0	0	0	0	0	0	MACROPHAGE_IRON_RECYCLING	MACs
923	0	0	0	0	0	0	0	0	0	0	0	0	Mixed	other
924	0	5.10573	3.86864	0	0	0	0	0	0	0	0	0	MACROPHAGE_IRON_RECYCLING	MACs
925	0	0	0	0	0	0	0	0	0	0	0	0	MACROPHAGE_IRON_RECYCLING	MACs
926	0	0	0	0	0	0	0	0	0	0	0	0	Mixed	other
927	0	0	4.85451	0	0	0	0	0	0	0	0	0	MACROPHAGE_IRON_RECYCLING	MACs
928	0	0	0	0	0	0	0	0	0	0	0	0	MACROPHAGE_IRON_RECYCLING	MACs
929	0	4.44446	4.11923	0	0	0	0	0	0	0	0	0	MACROPHAGE_IRON_RECYCLING	MACs
930	0	0	0	0	0	0	0	0	3.60422	0	0	0	Mixed	other
931	0	0	0	0	0	0	0	0	0	0	0	0	MACROPHAGE_IRON_RECYCLING	MACs
932	3.52272	3.5096	0	0	0	0	0	0	0	0	0	0	Mixed	other
933	0	0	0	0	0	0	0	0	0	0	0	0	MACROPHAGE_IRON_RECYCLING	MACs
934	0	0	0	0	0	0	0	0	0	0	0	0	MACROPHAGE_IRON_RECYCLING	MACs
935	4.49489	0	0	0	0	0	0	0	0	0	0	0	Mixed	other
936	0	0	0	0	0	0	0	0	0	-3.00106	-2.87085	0	Mixed	other
937	0	0	0	0	0	0	0	0	0	0	0	0	MACROPHAGE_IRON_RECYCLING	MACs
938	0	0	0	0	0	0	0	0	0	0	0	0	MACROPHAGE_LYVE1_HIGH	MACs
939	0	0	0	0	0	0	0	0	0	0	0	0	MACROPHAGE_LYVE1_HIGH	MACs
940	0	0	0	0	0	0	0	0	0	0	0	0	MACROPHAGE_LYVE1_HIGH	MACs
941	0	0	4.6471	0	0	0	0	0	0	0	0	0	MACROPHAGE_ERY	MACs
942	0	0	4.21964	0	0	0	0	0	0	0	0	0	MACROPHAGE_ERY	MACs
943	0	0	0	0	0	0	0	0	0	0	0	0	MACROPHAGE_ERY	MACs
944	4.79962	3.85433	0	0	0	0	0	0	3.23875	0	0	0	MACROPHAGE_PROLIFERATING	MACs
945	5.75969	4.99024	0	0	0	0	0	0	0	0	0	0	MACROPHAGE_LYVE1_HIGH	MACs
946	5.0975	4.98208	4.32794	0	0	0	0	0	0	0	0	0	MACROPHAGE_LYVE1_HIGH	MACs
947	5.71191	4.70038	0	0	0	0	0	0	0	0	0	0	MACROPHAGE_LYVE1_HIGH	MACs
948	0	0	4.36677	0	0	0	0	0	0	0	0	0	MACROPHAGE_MHCII_HIGH	MACs
949	0	0	0	0	0	2.28074	0	0	-1.49236	-3.4311	-4.46046	-2.28076	Mixed	other
950	4.96042	0	0	0	0	0	0	0	0	0	0	0	MACROPHAGE_LYVE1_HIGH	MACs
951	3.81513	4.22103	0	0	0	0	0	0	0	0	0	0	MACROPHAGE_LYVE1_HIGH	MACs
952	4.53838	3.93829	0	0	6.51498	0	0	0	0	0	0	0	MACROPHAGE_LYVE1_HIGH	MACs
953	0	0	0	0	0	0	0	0	0	2.3	4.2	0	MACROPHAGE_TLF_hi	TLF+_enriched
954	0	0	0	0	0	0	0	0	0	0	0	0	MACROPHAGE_LYVE1_HIGH	MACs
955	0	0	0	0	0	0	0	0	0	-3.77454	-3.36372	0	Mixed	other
956	0	0	0	0	0	0	0	0	0	-1.8	-2	0	MACROPHAGE_TLF_hi	TLF+_enriched
957	0	0	0	0	0	0	0	0	0	0	0	0	MACROPHAGE_LYVE1_HIGH	MACs
958	0	0	0	0	0	0	0	0	0	0	0	0	Mixed	other
959	0	0	0	0	0	0	0	0	0	0	0	0	Mixed	other
960	0	0	0	0	0	0	0	0	0	0	0	0	MACROPHAGE_LYVE1_HIGH	MACs
961	0	0	0	0	0	0	0	0	0	0	0	0	Mixed	other
962	0	0	0	0	0	0	0	0	0	0	0	0	MACROPHAGE_LYVE1_HIGH	MACs
963	0	0	0	0	0	0	0	0	0	-0.7	0	0	MACROPHAGE_TLF_hi	TLF+_enriched
964	0	0	0	0	0	0	0	0	0	-3.5	3.9	0	MACROPHAGE_TLF_hi	TLF+_enriched
965	0	0	0	0	0	0	0	0	0	0	0	0	MACROPHAGE_LYVE1_HIGH	MACs
966	0	0	0	0	0	0	0	0	0	-2.9	-2.5	0	MACROPHAGE_TLF_hi	TLF+_enriched
967	5.29807	0	0	0	0	0	0	0	0.266577	0.3	2	0	MACROPHAGE_TLF_hi	TLF+_enriched
968	0	0	0	0	0	0	0	0	0	5.5	-3.9	0	MACROPHAGE_TLF_hi	TLF+_enriched
969	0	0	0	0	0	0	0	0	0	4.4	6	0	MACROPHAGE_TLF_hi	TLF+_enriched
970	0	0	0	0	0	0	0	0	0	0	0	0	MACROPHAGE_MHCII_HIGH	MACs
971	0	0	0	0	0	0	0	0	0	-2.5	-1.8	0	MACROPHAGE_TLF_hi	TLF+_enriched
972	4.48224	0	0	0	0	0	0	0	0.0850467	3.9	3.8	0	MACROPHAGE_TLF_hi	TLF+_enriched
973	0	0	0	0	0	0	0	0	0	5.2	5.1	0	MACROPHAGE_TLF_hi	TLF+_enriched
974	4.22516	0	0	0	0	0	0	0	0	0	0	0	Mixed	other
975	0	0	0	0	0	0	0	0	0	-2.2	1.6	0	MACROPHAGE_TLF_hi	TLF+_enriched
976	0	0	0	0	0	0	0	0	0	0	0	0	MACROPHAGE_LYVE1_HIGH	MACs
977	0	0	0	0	0	0	0	0	0	0	0	0	MACROPHAGE_LYVE1_HIGH	MACs
978	0	0	0	0	0	0	0	0	0	0	0	0	MACROPHAGE_LYVE1_HIGH	MACs
979	0	0	0	0	0	0	0	0	0	0	0	0	Mixed	other
980	0	0	0	0	0	0	0	0	0	0	0	0	Mixed	other
981	0	0	0	0	0	0	0	0	0	0	0	0	Mixed	other
982	0	0	0	0	0	0	0	0	2.66958	0	0	0	Mixed	other
983	0	0	0	0	0	0	0	0	0	0	0	0	MACROPHAGE_LYVE1_HIGH	MACs
984	0	0	0	0	0	0	0	0	0	5.8	-1.1	0	MACROPHAGE_TLF_hi	TLF+_enriched
985	0	0	0	0	0	0	0	0	0.876417	-1.3	2.7	0	MACROPHAGE_TLF_hi	TLF+_enriched
986	0	0	0	0	0	0	0	0	0	0	0	0	Mixed	other
987	0	0	0	0	0	0	0	0	0	6	5.4	0	MACROPHAGE_TLF_hi	TLF+_enriched
988	0	0	0	0	0	0	0	0	0	0	0	0	Mixed	other
989	0	0	0	0	0	0	0	0	0	6	-0.4	0	MACROPHAGE_TLF_hi	TLF+_enriched
990	0	0	0	0	0	0	0	0	0	1	-2.4	0	MACROPHAGE_TLF_hi	TLF+_enriched
991	0	0	0	0	0	0	0	0	0	0	0	0	MACROPHAGE_LYVE1_HIGH	MACs
992	0	0	0	0	0	0	0	0	0	4.2	4.9	0	MACROPHAGE_TLF_hi	TLF+_enriched
993	0	0	0	0	0	0	0	0	0	0	0	0	MACROPHAGE_LYVE1_HIGH	MACs
994	0	0	0	0	0	0	0	0	0	0	0	0	Mixed	other
995	4.24251	0	0	0	0	0	0	0	0	0	0	0	Mixed	other
996	0	0	0	0	0	0	0	0	0	-1.1	-3.2	0	MACROPHAGE_TLF_hi	TLF+_enriched
997	0	0	0	0	0	0	0	0	0	-0.8	-3.4	0	MACROPHAGE_TLF_hi	TLF+_enriched
998	0	0	0	0	0	0	0	0	0	0	0	0	Mixed	other
999	4.86052	0	0	0	0	0	0	0	0.99499	4.1	-0.7	0	MACROPHAGE_TLF_hi	TLF+_enriched
1000	0	0	0	0	0	0	0	0	0	-3.6	2.1	0	MACROPHAGE_TLF_hi	TLF+_enriched
1001	0	0	0	0	0	0	0	0	0	0	0	0	Mixed	other
1002	0	0	5.43254	0	0	0	0	0	0	0	0	0	MACROPHAGE_IRON_RECYCLING	MACs
1003	0	3.9364	5.41046	0	0	0	0	0	0	0	0	0	MACROPHAGE_IRON_RECYCLING	MACs
1004	0	0	4.59157	0	0	0	0	0	0	0	0	0	MACROPHAGE_IRON_RECYCLING	MACs
1005	0	0	4.29438	0	0	0	0	0	0	0	0	0	MACROPHAGE_IRON_RECYCLING	MACs
1006	0	0	5.89134	0	0	0	0	0	0	0	0	0	MACROPHAGE_IRON_RECYCLING	MACs
1007	0	0	0	0	0	0	0	0	0	0	0	0	Mixed	other
1008	0	3.48503	3.84699	0	0	0	0	0	3.72147	0	0	0	Mixed	other
1009	0	4.52592	4.90486	0	0	0	0	0	0	0	0	0	MACROPHAGE_IRON_RECYCLING	MACs
1010	4.41026	5.06938	5.01399	0	0	0	0	0	3.50128	0	0	0	MACROPHAGE_IRON_RECYCLING	MACs
1011	0	0	4.63489	0	0	0	0	0	2.69316	0	0	0	MACROPHAGE_IRON_RECYCLING	MACs
1012	0	0	4.76818	0	0	0	0	0	0	0	0	0	MACROPHAGE_IRON_RECYCLING	MACs
1013	0	0	3.92969	0	0	0	0	0	0	0	0	0	MACROPHAGE_IRON_RECYCLING	MACs
1014	0	0	5.2136	0	0	0	0	0	0	0	0	0	MACROPHAGE_IRON_RECYCLING	MACs
1015	0	0	5.23464	0	0	0	0	0	0	0	0	0	MACROPHAGE_IRON_RECYCLING	MACs
1016	0	0	5.04881	0	0	0	0	0	0	0	0	0	MACROPHAGE_ERY	MACs
1017	0	0	4.35637	0	0	0	0	0	0	0	0	0	MACROPHAGE_IRON_RECYCLING	MACs
1018	0	4.5167	5.29789	0	0	0	0	0	0	0	0	0	MACROPHAGE_IRON_RECYCLING	MACs
1019	0	0	5.52741	0	0	0	0	0	0	0	0	0	MACROPHAGE_IRON_RECYCLING	MACs
1020	0	3.20312	5.89391	0	0	0	0	0	0	0	0	0	MACROPHAGE_IRON_RECYCLING	MACs
1021	4.26524	0	5.74175	0	0	0	0	0	0	0	0	0	MACROPHAGE_IRON_RECYCLING	MACs
1022	0	0	4.4186	0	0	0	0	0	0	0	0	0	MACROPHAGE_IRON_RECYCLING	MACs
1023	0	5.74548	6.27862	0	0	0	0	0	0	0	0	0	MACROPHAGE_IRON_RECYCLING	MACs
1024	0	4.43508	5.13944	0	0	0	0	0	0	0	0	0	MACROPHAGE_IRON_RECYCLING	MACs
1025	0	0	4.45569	0	0	0	0	0	0	0	0	0	MACROPHAGE_IRON_RECYCLING	MACs
1026	0	0	5.47471	0	0	0	0	0	0	0	0	0	MACROPHAGE_IRON_RECYCLING	MACs
1027	0	0	5.31497	0	0	0	0	0	0	0	0	0	MACROPHAGE_IRON_RECYCLING	MACs
1028	0	4.76215	4.62437	0	0	0	0	0	0	0	0	0	MACROPHAGE_PROLIFERATING	MACs
1029	0	0	5.71933	0	0	0	0	0	0	0	0	0	MACROPHAGE_IRON_RECYCLING	MACs
1030	0	0	4.71792	0	0	0	0	0	0	0	0	0	MACROPHAGE_IRON_RECYCLING	MACs
1031	0	0	4.8559	0	0	0	0	0	0	0	0	0	MACROPHAGE_IRON_RECYCLING	MACs
1032	0	0	5.52659	0	0	0	0	0	0	0	0	0	MACROPHAGE_IRON_RECYCLING	MACs
1033	0	5.64384	6.87292	0	0	0	0	0	0	0	0	0	MACROPHAGE_PROLIFERATING	MACs
1034	0	0	6.25304	0	0	0	0	0	0	0	0	0	MACROPHAGE_IRON_RECYCLING	MACs
1035	0	0	5.0449	0	0	0	0	0	0	0	0	0	MACROPHAGE_IRON_RECYCLING	MACs
1036	0	5.22415	5.82968	0	0	0	0	0	0	0	0	0	MACROPHAGE_IRON_RECYCLING	MACs
1037	0	0	4.50957	0	0	0	0	0	0	0	0	0	MACROPHAGE_IRON_RECYCLING	MACs
1038	0	0	6.29103	0	0	0	0	0	0	0	0	0	MACROPHAGE_IRON_RECYCLING	MACs
1039	0	5.51537	5.42429	0	0	0	0	0	0	0	0	0	MACROPHAGE_IRON_RECYCLING	MACs
1040	0	0	4.99185	0	0	0	0	0	0	0	0	0	MACROPHAGE_IRON_RECYCLING	MACs
1041	0	0	3.62441	0	0	0	0	0	0	0	0	0	MACROPHAGE_IRON_RECYCLING	MACs
1042	0	0	5.25087	0	0	0	0	0	0	0	0	0	MACROPHAGE_IRON_RECYCLING	MACs
1043	0	0	0	0	0	0	0	0	0	0	0	0	Mixed	other
1044	0	0	5.31386	0	0	0	0	0	0	0	0	0	MACROPHAGE_IRON_RECYCLING	MACs
1045	0	0	0	0	0	0	0	0	0	0	0	0	MACROPHAGE_IRON_RECYCLING	MACs
1046	0	0	5.43112	0	0	0	0	0	0	0	0	0	MACROPHAGE_IRON_RECYCLING	MACs
1047	0	4.11837	5.82067	0	0	0	0	0	0	0	0	0	MACROPHAGE_IRON_RECYCLING	MACs
1048	0	4.71969	4.72552	0	0	0	0	0	0	0	0	0	MACROPHAGE_IRON_RECYCLING	MACs
1049	0	0	3.92459	0	0	0	0	0	0	0	0	0	MACROPHAGE_IRON_RECYCLING	MACs
1050	0	4.53643	5.33997	0	0	0	0	0	0	0	0	0	MACROPHAGE_IRON_RECYCLING	MACs
1051	0	5.54311	5.57096	0	0	0	0	0	0	0	0	0	MACROPHAGE_IRON_RECYCLING	MACs
1052	0	4.45254	5.1917	0	0	0	0	0	0	0	0	0	MACROPHAGE_IRON_RECYCLING	MACs
1053	0	0	5.78092	0	0	0	0	0	0	0	0	0	MACROPHAGE_IRON_RECYCLING	MACs
1054	0	0	4.13756	0	0	0	0	0	0	0	0	0	MACROPHAGE_PROLIFERATING	MACs
1055	0	5.33043	4.00436	0	0	0	0	0	0	0	0	0	MACROPHAGE_IRON_RECYCLING	MACs
1056	0	5.10828	5.81091	0	0	0	0	0	0	0	0	0	MACROPHAGE_IRON_RECYCLING	MACs
1057	0	0	5.58226	0	0	0	0	0	0	0	0	0	MACROPHAGE_IRON_RECYCLING	MACs
1058	0	4.7813	5.38795	0	0	0	0	0	0	0	0	0	MACROPHAGE_IRON_RECYCLING	MACs
1059	0	0	5.42979	0	0	0	0	0	0	0	0	0	MACROPHAGE_IRON_RECYCLING	MACs
1060	0	4.35115	5.04616	0	0	0	0	0	3.41383	0	0	0	MACROPHAGE_IRON_RECYCLING	MACs
1061	0	0	4.32562	0	0	0	0	0	0	0	0	0	MACROPHAGE_KUPFFER_LIKE	MACs
1062	0	0	4.51626	0	0	0	0	0	0	0	0	0	MACROPHAGE_IRON_RECYCLING	MACs
1063	0	3.97628	4.85828	0	0	0	0	0	0	0	0	0	MACROPHAGE_IRON_RECYCLING	MACs
1064	0	0	4.09402	0	0	0	0	0	2.84918	0	0	0	Mixed	other
1065	0	0	0	0	0	0	0	0	0	0	0	0	MACROPHAGE_IRON_RECYCLING	MACs
1066	0	6.14988	5.59818	0	0	0	0	0	0	0	0	0	MACROPHAGE_IRON_RECYCLING	MACs
1067	3.26014	0	0	0	0	0	0	0	0	0	0	0	Mixed	other
1068	0	0	4.37548	0	0	0	0	0	0	0	0	0	MACROPHAGE_IRON_RECYCLING	MACs
1069	0	0	5.22804	0	0	0	0	0	0	0	0	0	MACROPHAGE_IRON_RECYCLING	MACs
1070	0	6.39599	5.29405	0	0	0	0	0	0	0	0	0	MACROPHAGE_IRON_RECYCLING	MACs
1071	0	4.50778	5.34914	0	0	0	0	0	0	0	0	0	MACROPHAGE_IRON_RECYCLING	MACs
1072	0	4.59754	5.43211	0	0	0	0	0	0	0	0	0	MACROPHAGE_IRON_RECYCLING	MACs
1073	0	5.26351	5.98803	0	0	0	0	0	0	0	0	0	MACROPHAGE_IRON_RECYCLING	MACs
1074	0	0	4.04795	0	0	0	0	0	0	0	0	0	MACROPHAGE_IRON_RECYCLING	MACs
1075	0	0	4.84378	0	0	0	0	0	0	0	0	0	MACROPHAGE_ERY	MACs
1076	0	0	5.2785	0	0	0	0	0	0	0	0	0	MACROPHAGE_IRON_RECYCLING	MACs
1077	0	0	5.13938	0	0	0	0	0	0	0	0	0	MACROPHAGE_IRON_RECYCLING	MACs
1078	0	0	0	0	0	0	0	0	-3.05787	-3.0198	-2.72674	0	MACROPHAGE_MHCII_HIGH	MACs
1079	0	3.54839	5.07398	0	0	0	0	0	0	0	0	0	MACROPHAGE_IRON_RECYCLING	MACs
1080	0	0	5.02782	0	0	0	0	0	0	0	0	0	MACROPHAGE_IRON_RECYCLING	MACs
1081	0	0	4.54051	0	0	0	0	0	0	0	0	0	MACROPHAGE_PROLIFERATING	MACs
1082	0	5.55552	5.00159	0	0	0	0	0	0	0	0	0	MACROPHAGE_IRON_RECYCLING	MACs
1083	0	0	0	0	0	0	0	0	0	0	0	0	MACROPHAGE_IRON_RECYCLING	MACs
1084	0	0	0	0	0	0	0	0	0	0	0	0	MACROPHAGE_MHCII_HIGH	MACs
1085	0	0	5.75758	0	0	0	0	0	0	0	0	0	MACROPHAGE_IRON_RECYCLING	MACs
1086	0	0	4.77618	0	0	0	0	0	0	0	0	0	MACROPHAGE_IRON_RECYCLING	MACs
1087	0	0	4.06752	0	0	0	0	0	0	0	0	0	MACROPHAGE_IRON_RECYCLING	MACs
1088	0	0	3.18242	0	0	0	0	0	0	0	0	0	MACROPHAGE_MHCII_HIGH	MACs
1089	0	0	5.32312	0	0	0	0	0	0	0	0	0	MACROPHAGE_IRON_RECYCLING	MACs
1090	3.5858	0	5.38722	0	0	0	0	0	0	0	0	0	MACROPHAGE_IRON_RECYCLING	MACs
1091	0	0	0	0	0	0	0	0	0	0	0	0	Mixed	other
1092	0	4.05845	5.40093	0	0	0	0	0	0	0	0	0	MACROPHAGE_IRON_RECYCLING	MACs
1093	0	0	3.80979	0	0	0	0	0	5.10753	0	0	0	MACROPHAGE_IRON_RECYCLING	MACs
1094	0	0	3.47058	0	0	0	0	0	0	0	0	0	MACROPHAGE_MHCII_HIGH	MACs
1095	0	4.32625	4.99757	0	0	0	0	0	0	0	0	0	MACROPHAGE_IRON_RECYCLING	MACs
1096	4.08382	0	5.56448	0	0	0	0	0	0	0	0	0	MACROPHAGE_IRON_RECYCLING	MACs
1097	3.42678	6.04573	5.65465	0	0	0	0	0	3.10448	0	0	0	MACROPHAGE_PROLIFERATING	MACs
1098	0	0	0	0	0	0	0	0	0	0	0	0	MACROPHAGE_IRON_RECYCLING	MACs
1099	3.70714	0	4.3545	0	0	0	0	0	0	0	0	0	MACROPHAGE_MHCII_HIGH	MACs
1100	0	0	0	0	0	0	0	0	0	0	0	0	MACROPHAGE_MHCII_HIGH	MACs
1101	0	4.95245	5.12763	0	0	0	0	0	0	0	0	0	MACROPHAGE_IRON_RECYCLING	MACs
1102	0	0	0	0	0	0	0	0	0	0	0	0	Mixed	other
1103	0	0	5.10556	0	0	0	0	0	0	0	0	0	MACROPHAGE_IRON_RECYCLING	MACs
1104	0	0	5.18726	0	0	0	0	0	0	0	0	0	MACROPHAGE_IRON_RECYCLING	MACs
1105	5.41432	5.88272	5.47789	0	0	0	0	0	0	0	0	0	MACROPHAGE_IRON_RECYCLING	MACs
1106	0	0	4.84264	0	0	0	0	0	0	0	0	0	MACROPHAGE_IRON_RECYCLING	MACs
1107	0	4.31529	5.98718	0	0	0	0	0	0	0	0	0	MACROPHAGE_IRON_RECYCLING	MACs
1108	0	0	0	0	0	0	0	0	0	-3.54786	-3.0917	0	MACROPHAGE_PROLIFERATING	MACs
1109	0	0	5.30552	0	0	0	0	0	0	0	0	0	MACROPHAGE_PROLIFERATING	MACs
1110	0	0	3.43264	0	0	0	0	0	0	0	0	0	MACROPHAGE_IRON_RECYCLING	MACs
1111	0	4.56903	5.70965	0	0	0	0	0	0	0	0	0	MACROPHAGE_IRON_RECYCLING	MACs
1112	0	0	5.72676	0	0	0	0	0	0	0	0	0	MACROPHAGE_IRON_RECYCLING	MACs
1113	0	0	0	0	0	0	0	0	0	0	0	0	Mixed	other
1114	0	0	4.80074	0	0	0	0	0	0	0	0	0	Mixed	other
1115	0	0	0	0	0	0	0	0	0	0	0	0	MACROPHAGE_MHCII_HIGH	MACs
1116	0	0	0	0	0	0	0	0	0	0	0	0	Mixed	other
1117	0	0	4.97696	0	0	0	0	0	0	0	0	0	MACROPHAGE_MHCII_HIGH	MACs
1118	0	0	4.39868	0	0	0	0	0	0	0	0	0	MACROPHAGE_IRON_RECYCLING	MACs
1119	4.0177	6.25322	6.32708	0	0	0	0	0	0	0	0	0	MACROPHAGE_ERY	MACs
1120	0	0	4.97995	0	0	0	0	0	0	0	0	0	MACROPHAGE_ERY	MACs
1121	0	0	4.93553	0	0	0	0	0	0	0	0	0	MACROPHAGE_ERY	MACs
1122	0	0	0	0	0	0	0	0	0	0	0	0	MACROPHAGE_ERY	MACs
1123	0	5.6384	0	0	0	0	0	0	0	0	0	0	MACROPHAGE_LYVE1_HIGH	MACs
1124	0	5.74418	0	0	0	0	0	0	0	0	0	0	MACROPHAGE_LYVE1_HIGH	MACs
1125	0	5.73921	0	0	0	0	0	0	0	0	0	0	MACROPHAGE_LYVE1_HIGH	MACs
1126	0	4.17385	0	0	0	0	0	0	0	0	0	0	Mixed	other
1127	3.75655	6.26594	0	0	6.37629	0	0	0	0	0	0	0	MACROPHAGE_LYVE1_HIGH	MACs
1128	0	6.79926	5.11078	0	0	0	0	0	0	0	0	0	Mixed	other
1129	0	6.89449	3.22426	0	0	0	0	0	0	0	0	0	MACROPHAGE_LYVE1_HIGH	MACs
1130	0	0	0	0	0	0	0	0	0	0	0	0	MACROPHAGE_PROLIFERATING	MACs
1131	0	0	0	0	0	0	0	0	0	0	0	0	MACROPHAGE_MHCII_HIGH	MACs
1132	0	0	0	0	0	0	0	0	0	0	0	0	MACROPHAGE_MHCII_HIGH	MACs
1133	0	0	0	0	0	0	0	0	0	0	0	0	MACROPHAGE_MHCII_HIGH	MACs
1134	0	0	0	0	0	0	0	0	0	0	0	0	MACROPHAGE_MHCII_HIGH	MACs
1135	0	0	3.63131	0	0	0	0	0	0	0	0	0	MACROPHAGE_MHCII_HIGH	MACs
1136	0	0	0	0	0	0	0	0	0	0	0	0	MACROPHAGE_MHCII_HIGH	MACs
1137	0	0	0	0	0	0	0	0	0	0	0	0	MACROPHAGE_MHCII_HIGH	MACs
1138	0	0	0	0	0	0	0	0	0	0	0	0	MACROPHAGE_MHCII_HIGH	MACs
1139	0	0	0	0	0	0	0	0	0	0	0	0	Mixed	other
1140	0	5.60672	4.9735	0	0	0	0	0	3.06903	0	0	0	Mixed	other
1141	0	4.28	4.64861	0	0	0	0	0	0	0	0	0	MACROPHAGE_IRON_RECYCLING	MACs
1142	0	0	4.73398	0	0	0	0	0	0	0	0	0	MACROPHAGE_IRON_RECYCLING	MACs
1143	0	0	0	0	0	0	0	0	0	-4.14181	-4.14271	0	MACROPHAGE_PROLIFERATING	MACs
1144	0	0	4.61103	0	0	0	0	0	0	0	0	0	MACROPHAGE_IRON_RECYCLING	MACs
1145	0	4.30989	5.77083	0	0	0	0	0	0	0	0	0	MACROPHAGE_IRON_RECYCLING	MACs
1146	0	0	0	0	0	0	0	0	0	-2.84361	0	0	MACROPHAGE_MHCII_HIGH	MACs
1147	0	0	3.95429	0	0	0	0	0	0	0	0	0	MACROPHAGE_IRON_RECYCLING	MACs
1148	0	0	0	0	0	0	0	0	0	-2.25221	-2.79361	0	MACROPHAGE_PROLIFERATING	MACs
1149	0	0	4.19034	0	0	0	0	0	0	0	0	0	MACROPHAGE_IRON_RECYCLING	MACs
1150	0	5.31681	5.65507	0	0	0	0	0	0	0	0	0	MACROPHAGE_IRON_RECYCLING	MACs
1151	0	0	0	0	0	0	0	0	0	0	0	0	MACROPHAGE_IRON_RECYCLING	MACs
1152	2.64906	0	5.00154	0	0	0	0	0	0	0	0	0	MACROPHAGE_IRON_RECYCLING	MACs
1153	0	4.40178	4.54273	0	0	0	0	0	0	0	0	0	MACROPHAGE_IRON_RECYCLING	MACs
1154	0	0	4.97682	0	0	0	0	0	0	0	0	0	MACROPHAGE_IRON_RECYCLING	MACs
1155	3.80557	4.49743	5.63526	0	0	0	0	0	0	0	0	0	MACROPHAGE_PROLIFERATING	MACs
1156	0	0	0	0	0	0	0	0	0	-2.7932	0	0	MACROPHAGE_MHCII_HIGH	MACs
1157	0	0	5.19804	0	0	0	0	0	0	0	0	0	MACROPHAGE_IRON_RECYCLING	MACs
1158	0	4.73453	4.94396	0	0	0	0	0	0	0	0	0	MACROPHAGE_IRON_RECYCLING	MACs
1159	0	0	4.55195	0	0	0	0	0	0	0	0	0	MACROPHAGE_KUPFFER_LIKE	MACs
1160	0	0	5.81519	0	0	0	0	0	0	0	0	0	Mixed	other
1161	3.74979	0	4.71914	0	0	5.0293	0	0	0	0	0	-5.02927	Mixed	other
1162	0	0	0	0	0	0	0	0	0	0	0	0	MACROPHAGE_MHCII_HIGH	MACs
1163	3.69949	4.09668	6.57823	0	0	0	0	0	0	0	0	0	MACROPHAGE_IRON_RECYCLING	MACs
1164	3.92904	4.01466	3.2616	0	0	0	0	0	3.20565	0	0	0	Mixed	other
1165	0	0	4.25277	0	0	0	0	0	0	0	0	0	MACROPHAGE_IRON_RECYCLING	MACs
1166	0	4.72081	5.64641	0	0	0	0	0	2.76138	0	0	0	MACROPHAGE_PROLIFERATING	MACs
1167	4.15067	0	4.89978	0	0	0	0	0	0	0	0	0	MACROPHAGE_MHCII_HIGH	MACs
1168	3.16955	4.37366	6.38925	0	0	0	0	0	0	0	0	0	Mixed	other
1169	0	0	0	0	0	0	0	0	0	-2.72944	-3.31818	0	MACROPHAGE_IRON_RECYCLING	MACs
1170	0	0	4.40811	0	0	0	0	0	0	0	0	0	MACROPHAGE_IRON_RECYCLING	MACs
1171	0	0	4.62734	0	0	0	0	0	0	0	0	0	MACROPHAGE_PROLIFERATING	MACs
1172	0	3.66595	5.74242	0	0	0	0	0	0	0	0	0	MACROPHAGE_IRON_RECYCLING	MACs
1173	0	0	0	0	0	0	0	0	0	0	0	0	MACROPHAGE_KUPFFER_LIKE	MACs
1174	0	0	0	0	0	0	0	0	0	0	0	0	MACROPHAGE_IRON_RECYCLING	MACs
1175	0	0	5.12756	0	0	0	0	0	0	0	0	0	MACROPHAGE_IRON_RECYCLING	MACs
1176	0	0	4.45999	0	0	0	0	0	4.57679	0	0	0	Mixed	other
1177	0	0	0	0	0	0	0	0	0	0	0	0	MACROPHAGE_ERY	MACs
1178	0	0	0	0	0	0	0	0	0	0	0	0	Mixed	other
1179	0	5.35058	4.92175	0	0	0	0	0	0	0	0	0	MACROPHAGE_IRON_RECYCLING	MACs
1180	0	0	0	0	0	0	0	0	0	2.7	-3.6285	0	MACROPHAGE_TLF_hi	TLF+_enriched
1181	0	0	5.52474	0	0	0	0	0	0	0	0	0	MACROPHAGE_PROLIFERATING	MACs
1182	0	7.54381	4.60062	0	0	0	0	0	0	0	0	0	MACROPHAGE_LYVE1_HIGH	MACs
1183	0	0	0	0	0	0	0	0	0	-2.69049	-3.07905	0	MACROPHAGE_MHCII_HIGH	MACs
1184	0	0	0	0	0	0	0	0	0	0	0	0	MACROPHAGE_MHCII_HIGH	MACs
1185	0	0	0	0	0	0	0	0	0	-3.40421	-3.18076	0	MACROPHAGE_MHCII_HIGH	MACs
1186	0	0	0	0	0	0	0	0	0	-2.85425	-3.29361	0	Mixed	other
1187	0	3.6147	5.67265	0	0	0	0	0	0	0	0	0	MACROPHAGE_IRON_RECYCLING	MACs
1188	0	5.01512	6.1121	0	0	0	0	0	2.65312	0	0	0	MACROPHAGE_PROLIFERATING	MACs
1189	0	0	4.5399	0	0	0	0	0	0	0	0	0	MACROPHAGE_MHCII_HIGH	MACs
1190	0	0	5.79105	0	0	0	0	0	0	0	0	0	MACROPHAGE_PROLIFERATING	MACs
1191	3.89619	4.28062	4.5112	0	0	0	0	0	0	0	0	0	MACROPHAGE_PROLIFERATING	MACs
1192	0	0	5.48176	0	0	0	0	0	0	0	0	0	MACROPHAGE_IRON_RECYCLING	MACs
1193	0	0	6.27963	0	0	0	0	0	0	0	0	0	MACROPHAGE_IRON_RECYCLING	MACs
1194	0	4.11442	3.02297	0	0	0	0	0	0	-2.72001	-2.41377	0	Mixed	other
1195	0	0	5.0617	0	0	0	0	0	0	0	0	0	MACROPHAGE_IRON_RECYCLING	MACs
1196	0	0	3.95639	0	0	0	0	0	0	0	0	0	MACROPHAGE_KUPFFER_LIKE	MACs
1197	0	0	4.95274	0	0	0	0	0	0	0	0	0	MACROPHAGE_MHCII_HIGH	MACs
1198	3.36187	3.65947	5.2221	0	0	0	0	0	0	0	0	0	MACROPHAGE_KUPFFER_LIKE	MACs
1199	0	3.7844	2.84509	0	0	0	0	0	0	-1.90853	-2.33749	0	MACROPHAGE_LYVE1_HIGH	MACs
1200	0	4.03254	6.26059	0	0	0	0	0	0	0	0	0	MACROPHAGE_IRON_RECYCLING	MACs
1201	0	0	4.58211	0	0	0	0	0	0	0	0	0	MACROPHAGE_IRON_RECYCLING	MACs
1202	0	0	3.95861	0	0	0	0	0	0	-2.12746	-2.48696	0	MACROPHAGE_KUPFFER_LIKE	MACs
1203	0	4.16824	5.14431	0	0	0	0	0	0	0	0	0	MACROPHAGE_IRON_RECYCLING	MACs
1204	0	0	3.70669	0	0	0	0	0	0	-2.32909	0	0	MACROPHAGE_MHCII_HIGH	MACs
1205	0	0	5.66818	0	0	0	0	0	0	0	0	0	MACROPHAGE_IRON_RECYCLING	MACs
1206	0	0	4.00173	0	0	0	0	0	0	0	0	0	MACROPHAGE_KUPFFER_LIKE	MACs
1207	0	0	0	0	0	0	0	0	3.98256	0	0	0	Mixed	other
1208	0	0	4.69572	0	0	0	0	0	0	0	0	0	MACROPHAGE_MHCII_HIGH	MACs
1209	0	0	4.90716	0	0	0	0	0	0	0	0	0	MACROPHAGE_IRON_RECYCLING	MACs
1210	0	0	6.09687	0	0	0	0	0	0	0	0	0	MACROPHAGE_IRON_RECYCLING	MACs
1211	0	0	0	0	0	0	0	0	0	0	0	0	MACROPHAGE_MHCII_HIGH	MACs
1212	0	3.6131	4.91408	0	0	0	0	0	0	0	0	0	MACROPHAGE_IRON_RECYCLING	MACs
1213	0	0	5.12841	0	0	0	0	0	0	0	0	0	MACROPHAGE_IRON_RECYCLING	MACs
1214	0	7.90214	4.17738	0	0	0	0	0	3.87554	0	0	0	MACROPHAGE_IRON_RECYCLING	MACs
1215	0	0	0	0	0	0	0	0	0	-2.32185	-2.5451	0	Mixed	other
1216	3.63452	6.02133	5.57777	0	0	0	0	0	0	0	0	0	MACROPHAGE_PROLIFERATING	MACs
1217	0	4.35106	4.71609	0	0	0	0	0	0	0	0	0	MACROPHAGE_IRON_RECYCLING	MACs
1218	5.43271	4.99635	4.58949	0	0	0	0	0	2.85737	0	0	0	Mixed	other
1219	2.92249	0	4.50346	0	0	0	0	0	0	0	0	0	MACROPHAGE_MHCII_HIGH	MACs
1220	0	0	4.55805	0	0	0	0	0	0	0	0	0	MACROPHAGE_IRON_RECYCLING	MACs
1221	0	0	4.44098	0	0	0	0	0	0	0	0	0	MACROPHAGE_IRON_RECYCLING	MACs
1222	0	0	5.01785	0	0	0	0	0	0	0	0	0	MACROPHAGE_MHCII_HIGH	MACs
1223	0	0	0	0	0	0	0	0	0	0	0	0	MACROPHAGE_IRON_RECYCLING	MACs
1224	0	0	4.08154	0	0	0	0	0	0	0	0	0	MACROPHAGE_MHCII_HIGH	MACs
1225	0	4.65345	6.02528	0	0	0	0	0	0	0	0	0	MACROPHAGE_IRON_RECYCLING	MACs
1226	0	0	2.94845	0	0	0	0	0	0	0	0	0	MACROPHAGE_IRON_RECYCLING	MACs
1227	0	0	5.3423	0	0	0	0	0	0	0	0	0	MACROPHAGE_MHCII_HIGH	MACs
1228	0	0	5.6105	0	0	0	0	0	0	0	0	0	MACROPHAGE_KUPFFER_LIKE	MACs
1229	0	0	4.2707	0	0	0	0	0	2.98948	0	0	0	Mixed	other
1230	0	0	0	0	0	0	0	0	0	0	0	0	MACROPHAGE_MHCII_HIGH	MACs
1231	0	0	4.54055	0	0	0	0	0	0	0	0	0	MACROPHAGE_IRON_RECYCLING	MACs
1232	0	5.56404	6.76117	0	0	0	0	0	0	0	0	0	Mixed	other
1233	0	0	4.5411	0	0	0	0	0	0	0	0	0	MACROPHAGE_MHCII_HIGH	MACs
1234	0	0	4.80028	0	0	0	0	0	0	0	0	0	MACROPHAGE_ERY	MACs
1235	0	0	4.94542	0	0	0	0	0	0	0	0	0	MACROPHAGE_IRON_RECYCLING	MACs
1236	0	0	5.04944	0	0	0	0	0	0	0	0	0	MACROPHAGE_IRON_RECYCLING	MACs
1237	0	5.85934	6.02817	0	0	0	0	0	0	0	0	0	MACROPHAGE_PROLIFERATING	MACs
1238	0	3.3463	6.21017	0	0	0	0	0	0	0	0	0	MACROPHAGE_IRON_RECYCLING	MACs
1239	0	0	0	0	0	0	0	0	0	-2.85704	-2.48593	0	MACROPHAGE_MHCII_HIGH	MACs
1240	0	5.76061	3.81529	0	0	0	0	0	0	0	0	0	MACROPHAGE_IRON_RECYCLING	MACs
1241	0	0	4.32625	0	0	0	0	0	3.17087	0	0	0	MACROPHAGE_IRON_RECYCLING	MACs
1242	0	5.61855	5.93331	0	0	5.14461	0	0	0	0	0	-5.1446	MACROPHAGE_IRON_RECYCLING	MACs
1243	0	0	0	0	0	0	0	0	0	-2.17761	-2.63229	0	MACROPHAGE_KUPFFER_LIKE	MACs
1244	0	0	4.68026	0	0	0	0	0	0	0	0	0	MACROPHAGE_MHCII_HIGH	MACs
1245	0	0	0	0	0	0	0	0	0	0	0	0	MACROPHAGE_MHCII_HIGH	MACs
1246	0	5.22252	6.56928	0	0	0	0	0	0	0	0	0	MACROPHAGE_IRON_RECYCLING	MACs
1247	0	0	5.09407	0	0	0	0	0	0	0	0	0	MACROPHAGE_MHCII_HIGH	MACs
1248	0	0	5.75389	0	0	0	0	0	0	0	0	0	MACROPHAGE_IRON_RECYCLING	MACs
1249	0	4.4272	5.12825	0	0	0	0	0	0	0	0	0	MACROPHAGE_IRON_RECYCLING	MACs
1250	0	0	3.89208	0	0	0	0	0	0	-1.99617	-2.79341	0	Mixed	other
1251	0	0	0	0	0	0	0	0	0	-4.01904	-4.11967	0	Mixed	other
1252	0	0	3.61153	0	0	0	0	0	0	0	0	0	Mixed	other
1253	0	0	4.73235	0	0	0	0	0	0	0	0	0	MACROPHAGE_KUPFFER_LIKE	MACs
1254	0	0	5.18441	0	0	0	0	0	0	0	0	0	MACROPHAGE_IRON_RECYCLING	MACs
1255	0	0	0	0	0	0	0	0	0	0	0	0	Mixed	other
1256	0	0	6.54743	0	0	0	0	0	0	0	0	0	MACROPHAGE_IRON_RECYCLING	MACs
1257	3.65183	0	5.84143	0	0	0	0	0	0	0	0	0	Mixed	other
1258	4.35127	0	3.97602	0	0	0	0	0	0	0	0	0	Mixed	other
1259	0	0	3.46243	0	0	0	0	0	0	0	0	0	MACROPHAGE_MHCII_HIGH	MACs
1260	0	4.91204	2.93452	0	0	0	0	0	0	-2.38918	-3.27556	0	Mixed	other
1261	0	4.44404	5.99673	0	0	0	0	0	0	0	0	0	MACROPHAGE_IRON_RECYCLING	MACs
1262	0	4.49722	5.26588	0	0	0	0	0	0	0	0	0	MACROPHAGE_IRON_RECYCLING	MACs
1263	0	3.38633	4.02546	0	6.2359	0	0	0	0	0	0	0	MACROPHAGE_MHCII_HIGH	MACs
1264	3.80693	0	4.8537	0	0	0	0	0	0	0	0	0	MACROPHAGE_MHCII_HIGH	MACs
1265	0	5.24595	5.05641	0	0	0	0	0	0	0	0	0	MACROPHAGE_IRON_RECYCLING	MACs
1266	0	0	5.68173	0	0	0	0	0	0	0	0	0	MACROPHAGE_KUPFFER_LIKE	MACs
1267	0	0	3.56953	0	0	0	0	0	0	0	0	0	MACROPHAGE_PROLIFERATING	MACs
1268	0	4.71263	4.79272	0	0	0	0	0	0	0	0	0	MACROPHAGE_PROLIFERATING	MACs
1269	0	0	3.7887	0	0	0	0	0	0	0	0	0	MACROPHAGE_MHCII_HIGH	MACs
1270	0	0	0	0	0	0	0	0	0	-3.18897	-3.44836	0	Mixed	other
1271	4.23399	4.9791	5.66404	0	0	0	0	0	0	0	0	0	MACROPHAGE_PROLIFERATING	MACs
1272	0	0	4.27987	0	0	0	0	0	0	0	0	0	MACROPHAGE_MHCII_HIGH	MACs
1273	0	0	4.45811	0	0	0	0	0	0	0	0	0	MACROPHAGE_MHCII_HIGH	MACs
1274	3.90789	4.20528	5.74063	0	0	0	0	0	0	0	0	0	MACROPHAGE_IRON_RECYCLING	MACs
1275	0	0	0	0	0	0	0	0	0	0	0	0	MACROPHAGE_MHCII_HIGH	MACs
1276	0	0	5.27235	0	0	0	0	0	0	0	0	0	MACROPHAGE_IRON_RECYCLING	MACs
1277	0	4.59632	4.06425	0	0	0	0	0	3.47653	0	0	0	Mixed	other
1278	0	4.92833	5.16269	0	0	0	0	0	0	0	0	0	Mixed	other
1279	0	0	0	0	0	0	0	0	0	0	0	0	MACROPHAGE_IRON_RECYCLING	MACs
1280	0	5.10457	4.79511	0	0	0	0	0	0	0	0	0	MACROPHAGE_IRON_RECYCLING	MACs
1281	0	4.96588	5.28329	0	0	0	0	0	0	0	0	0	MACROPHAGE_IRON_RECYCLING	MACs
1282	0	0	5.06908	0	0	0	0	0	0	0	0	0	MACROPHAGE_MHCII_HIGH	MACs
1283	0	0	5.1021	0	0	0	0	0	0	0	0	0	MACROPHAGE_MHCII_HIGH	MACs
1284	0	0	4.58504	0	0	0	0	0	0	0	0	0	MACROPHAGE_MHCII_HIGH	MACs
1285	0	5.28137	5.04308	0	0	0	0	0	0	0	0	0	Mixed	other
1286	0	3.73355	5.49082	0	0	0	0	0	0	0	0	0	Mixed	other
1287	0	0	5.32502	0	0	0	0	0	0	0	0	0	MACROPHAGE_IRON_RECYCLING	MACs
1288	0	0	4.48757	0	0	0	0	0	0	0	0	0	MACROPHAGE_IRON_RECYCLING	MACs
1289	0	0	0	0	0	0	0	0	0	0	0	0	MACROPHAGE_IRON_RECYCLING	MACs
1290	0	0	5.54948	0	0	0	0	0	0	0	0	0	MACROPHAGE_PROLIFERATING	MACs
1291	0	0	4.45873	0	0	0	0	0	0	0	0	0	MACROPHAGE_IRON_RECYCLING	MACs
1292	0	0	3.25633	0	0	0	0	0	0	0	0	0	MACROPHAGE_MHCII_HIGH	MACs
1293	4.18085	5.34777	4.7853	0	0	0	0	0	0	0	0	0	Mixed	other
1294	0	0	4.67439	0	0	0	0	0	0	0	0	0	MACROPHAGE_MHCII_HIGH	MACs
1295	0	4.05527	5.98696	0	0	0	0	0	0	0	0	0	MACROPHAGE_IRON_RECYCLING	MACs
1296	0	0	4.51322	0	0	0	0	0	0	0	0	0	MACROPHAGE_MHCII_HIGH	MACs
1297	0	6.19011	5.61135	0	0	0	0	0	0	0	0	0	Mixed	other
1298	0	0	4.3885	0	0	0	0	0	0	0	0	0	MACROPHAGE_IRON_RECYCLING	MACs
1299	0	0	4.0365	0	0	0	0	0	0	0	0	0	MACROPHAGE_MHCII_HIGH	MACs
1300	0	5.08165	0	0	0	0	0	0	0	0	0	0	Mixed	other
1301	0	0	0	0	0	0	0	0	0	-2.86182	-2.9622	0	Mixed	other
1302	0	0	5.0769	0	0	0	0	0	0	0	0	0	MACROPHAGE_MHCII_HIGH	MACs
1303	0	0	4.31559	0	0	0	0	0	0	0	0	0	MACROPHAGE_MHCII_HIGH	MACs
1304	0	0	3.76056	0	0	0	0	0	0	0	0	0	Mixed	other
1305	0	0	5.4248	0	0	0	0	0	0	0	0	0	MACROPHAGE_MHCII_HIGH	MACs
1306	0	0	4.09036	0	0	0	0	0	0	0	0	0	MACROPHAGE_IRON_RECYCLING	MACs
1307	0	0	5.18808	0	0	0	0	0	0	0	0	0	MACROPHAGE_MHCII_HIGH	MACs
1308	0	4.32707	3.51314	0	0	0	0	0	0	0	0	0	Mixed	other
1309	0	0	4.04259	0	0	0	0	0	0	0	0	0	MACROPHAGE_MHCII_HIGH	MACs
1310	0	0	0	0	0	0	0	0	0	0	-2.44919	0	MACROPHAGE_KUPFFER_LIKE	MACs
1311	0	0	4.54622	0	0	0	0	0	0	0	0	0	MACROPHAGE_ERY	MACs
1312	0	4.21501	6.13376	0	0	0	0	0	0	0	0	0	MACROPHAGE_ERY	MACs
1313	0	0	0	0	0	0	0	0	0	0	0	0	MACROPHAGE_ERY	MACs
1314	0	0	0	0	0	0	0	0	0	0	0	0	MACROPHAGE_LYVE1_HIGH	MACs
1315	0	0	0	0	0	0	0	0	0	-3.35479	-2.21728	0	Mixed	other
1316	0	0	0	0	0	0	0	0	0.711315	-2.2594	-2.8	0	MACROPHAGE_TLF_hi	TLF+_enriched
1317	0	0	0	0	0	0	0	0	0	-2.31528	-2.61572	0	MACROPHAGE_KUPFFER_LIKE	MACs
1318	0	0	0	0	0	0	0	0	0	2.1	5.4	0	MACROPHAGE_TLF_hi	TLF+_enriched
1319	5.36365	3.441	4.07161	0	0	0	0	0	2.95369	0	0	0	Mixed	other
1320	4.53296	0	0	0	0	0	0	0	2.16722	-1.9	5.2	0	MACROPHAGE_TLF_hi	TLF+_enriched
1321	0	0	0	0	0	0	0	0	0	-2.38661	-2.68264	0	Mixed	other
1322	3.76138	0	0	0	0	0	0	0	0	-2.14263	-2.86383	0	MACROPHAGE_TLF_hi	TLF+_enriched
1323	5.00824	0	0	0	0	0	0	0	0	-3.9	-3.6	0	MACROPHAGE_TLF_hi	TLF+_enriched
1324	0	0	0	0	0	0	0	0	0	-3.9417	-3.81455	0	MACROPHAGE_TLF_hi	TLF+_enriched
1325	0	0	-2.28174	0	0	0	0	0	0	-2.52183	4.3	0	MACROPHAGE_TLF_hi	TLF+_enriched
1326	0	0	0	0	0	0	0	0	0	-2.41193	0	0	Mixed	other
1327	3.73974	0	0	0	0	0	0	0	0	-2.20198	5.8	0	MACROPHAGE_TLF_hi	TLF+_enriched
1328	5.8602	5.15274	4.35438	0	0	0	0	0	3.10969	0	0	0	Mixed	other
1329	5.45701	5.4244	0	0	0	0	0	0	4.35357	0	0	0	Mixed	other
1330	5.29061	0	5.03744	0	0	0	0	0	4.08344	0	0	0	Mixed	other
1331	5.87815	4.84115	4.54946	0	0	0	0	0	3.6116	0	0	0	Mixed	other
1332	3.55761	0	0	0	0	0	0	0	0	1.4	0.3	0	MACROPHAGE_TLF_hi	TLF+_enriched
1333	0	0	0	0	0	0	0	0	0	-1.1	1.6	0	MACROPHAGE_TLF_hi	TLF+_enriched
1334	5.64034	0	4.35706	0	0	0	0	0	3.09144	0	0	0	Mixed	other
1335	6.92853	0	4.26236	0	0	0	0	0	0.962382	1.4	-2.6	0	MACROPHAGE_TLF_hi	TLF+_enriched
1336	5.37965	0	0	0	0	0	0	0	0.212363	4.7	2.1	0	MACROPHAGE_TLF_hi	TLF+_enriched
1337	0	0	0	0	0	0	0	0	0	-3.7754	-3.9184	0	MACROPHAGE_TLF_hi	TLF+_enriched
1338	3.94739	0	0	0	0	0	0	0	0	0	0	0	MACROPHAGE_PROLIFERATING	MACs
1339	6.1579	0	0	0	0	0	0	0	0	0	0	0	MACROPHAGE_PERI	MACs
1340	0	0	0	0	0	0	0	0	0	-2.374	-2.6162	0	MACROPHAGE_IRON_RECYCLING	MACs
1341	4.60386	4.28594	3.60953	0	6.33105	0	0	0	0	0	0	0	MACROPHAGE_LYVE1_HIGH	MACs
1342	4.278	0	0	0	0	0	0	0	0	-0.8	5.1	0	MACROPHAGE_TLF_hi	TLF+_enriched
1343	4.95872	0	0	0	0	0	0	0	0	0	0	0	MACROPHAGE_PROLIFERATING	MACs
1344	4.47337	0	0	0	0	0	0	0	0	-2.1771	0	0	Mixed	other
1345	5.93338	0	0	0	0	0	0	0	0	-3.4	4.6	0	MACROPHAGE_TLF_hi	TLF+_enriched
1346	5.55488	4.83671	0	0	0	0	0	0	0	0	0	0	Mixed	other
1347	5.24715	0	0	0	0	0	0	0	0	-3.4	4.2	0	MACROPHAGE_TLF_hi	TLF+_enriched
1348	5.89314	0	0	0	0	0	0	0	0	-1.5	4.2	0	MACROPHAGE_TLF_hi	TLF+_enriched
1349	4.4543	0	0	0	0	0	0	0	1.41448	-0.1	-3.5	0	MACROPHAGE_TLF_hi	TLF+_enriched
1350	0	0	0	0	0	0	0	0	0	-0.1	1.1	0	MACROPHAGE_TLF_hi	TLF+_enriched
1351	0	0	0	0	0	0	0	0	0	-3.04651	-3.47513	0	Mixed	other
1352	0	0	0	0	0	0	0	0	0	-2.81909	0	0	Mixed	other
1353	0	0	0	0	0	0	0	0	0	-3.95432	-3.41404	0	MACROPHAGE_TLF_hi	TLF+_enriched
1354	0	0	0	0	0	0	0	0	0	-2.24766	-2.7822	0	Mixed	other
1355	3.07825	0	0	0	0	0	0	0	0	-2.95358	-3.71561	0	Mixed	other
1356	4.35281	0	0	0	0	0	0	0	0	0	0	0	Mixed	other
1357	4.41469	0	0	0	0	0	0	0	0.456914	-3.4	-1.5	0	MACROPHAGE_TLF_hi	TLF+_enriched
1358	6.46011	3.83937	3.78442	0	0	0	0	0	0	0	0	0	MACROPHAGE_LYVE1_HIGH	MACs
1359	0	0	0	0	0	0	0	0	0	-2.25318	-2.77589	0	Mixed	other
1360	6.10016	0	0	0	0	0	0	0	0	0	0	0	MACROPHAGE_PERI	MACs
1361	0	0	0	0	0	0	0	0	0	-2.30677	0	0	Mixed	other
1362	0	0	0	0	0	0	0	0	0	-2.93971	-0.2	0	MACROPHAGE_TLF_hi	TLF+_enriched
1363	5.48684	0	3.79752	0	0	0	0	0	3.42157	0	0	0	Mixed	other
1364	0	0	0	0	0	0	0	0	0	4.3	-0.3	0	MACROPHAGE_TLF_hi	TLF+_enriched
1365	4.09608	0	0	0	0	0	0	0	2.68291	0	0	0	Mixed	other
1366	3.58624	0	0	0	0	0	0	0	0	0	0	0	Mixed	other
1367	6.52114	0	0	0	0	0	0	0	0	0	0	0	MACROPHAGE_PERI	MACs
1368	4.90239	6.31203	4.06494	0	0	0	0	0	0	0	0	0	Mixed	other
1369	5.43487	0	0	0	0	0	0	0	2.92904	0	0	0	Mixed	other
1370	3.73053	2.96113	0	0	0	0	0	0	0	3	-2.4	0	MACROPHAGE_TLF_hi	TLF+_enriched
1371	4.73592	0	0	0	0	0	0	0	0	0	0	0	Mixed	other
1372	0	0	0	0	0	0	0	0	0	-3.14579	-3.63262	0	MACROPHAGE_LYVE1_HIGH	MACs
1373	6.12472	0	3.95418	0	0	0	0	0	0	0	0	0	Mixed	other
1374	7.14643	0	0	0	0	0	0	0	0	0	0	0	MACROPHAGE_PERI	MACs
1375	6.85084	0	0	0	0	0	0	0	0	0	0	0	MACROPHAGE_PERI	MACs
1376	5.67445	0	0	0	0	0	0	0	0	0	0	0	MACROPHAGE_PERI	MACs
1377	4.87655	0	0	0	0	0	0	0	0	0	0	0	Mixed	other
1378	0	0	0	0	0	0	0	0	0	0	0	0	MACROPHAGE_LYVE1_HIGH	MACs
1379	6.54008	0	0	0	0	0	0	0	0	0	0	0	MACROPHAGE_PERI	MACs
1380	4.50143	0	0	0	0	0	0	0	0	0	0	0	MACROPHAGE_LYVE1_HIGH	MACs
1381	4.19524	0	0	0	0	0	0	0	2.06752	-1	4.8	0	MACROPHAGE_TLF_hi	TLF+_enriched
1382	0	0	0	0	0	0	0	0	0	-3.2035	-3.5833	0	Mixed	other
1383	0	0	0	0	0	0	0	0	0	0	0	0	MACROPHAGE_IRON_RECYCLING	MACs
1384	4.76275	0	0	0	0	0	0	0	0	0	0	0	MACROPHAGE_LYVE1_HIGH	MACs
1385	3.91947	0	0	0	0	0	0	0	0	0	0	0	MACROPHAGE_PROLIFERATING	MACs
1386	5.02465	0	3.93572	0	0	0	0	0	0	0	0	0	Mixed	other
1387	6.26158	0	4.167	0	0	0	0	0	0.821008	5.1	-0.3	0	MACROPHAGE_TLF_hi	TLF+_enriched
1388	5.0037	0	3.9541	0	0	0	0	0	0	0	0	0	Mixed	other
1389	0	0	0	0	0	0	0	0	3.37443	0	0	0	MACROPHAGE_IRON_RECYCLING	MACs
1390	6.67668	0	0	0	0	0	0	0	0	0	0	0	MACROPHAGE_PERI	MACs
1391	5.34153	0	0	0	0	0	0	0	1.8633	-3.2	2.3	0	MACROPHAGE_TLF_hi	TLF+_enriched
1392	0	4.72301	0	0	0	0	0	0	0	0	0	0	MACROPHAGE_IRON_RECYCLING	MACs
1393	0	0	0	0	0	0	0	0	0	-2.31486	-2.69666	0	Mixed	other
1394	6.0365	0	0	0	0	0	0	0	2.92511	0	0	0	Mixed	other
1395	3.63129	0	0	0	0	0	0	0	0	2.9	3.2	0	MACROPHAGE_TLF_hi	TLF+_enriched
1396	4.92925	0	0	0	0	0	0	0	3.64425	0	0	0	Mixed	other
1397	5.65157	0	0	0	0	0	0	0	0	0	0	0	Mixed	other
1398	6.35704	0	0	0	0	0	0	0	0	0	0	0	MACROPHAGE_PERI	MACs
1399	0	5.4616	3.62424	0	0	0	0	0	0	0	0	0	MACROPHAGE_IRON_RECYCLING	MACs
1400	0	0	0	0	0	0	0	0	0	0	0	0	MACROPHAGE_IRON_RECYCLING	MACs
1401	0	0	0	0	0	0	0	0	0	0	0	0	MACROPHAGE_IRON_RECYCLING	MACs
1402	0	0	0	0	0	0	0	0	0	0	0	0	MACROPHAGE_IRON_RECYCLING	MACs
1403	0	0	0	0	0	0	0	0	0	0	0	0	MACROPHAGE_LYVE1_HIGH	MACs
1404	0	0	0	0	0	6.32147	0	0	0	0	0	-6.32149	MACROPHAGE_LYVE1_HIGH	MACs
1405	0	0	0	0	0	0	0	0	0	0	0	0	MACROPHAGE_LYVE1_HIGH	MACs
1406	1.59921	0	0	0	3.5913	7.45898	0	0	0	0	0	-7.45901	MACROPHAGE_LYVE1_HIGH	MACs
1407	0	0	0	0	0	7.52793	0	0	0	0	0	-7.52793	MACROPHAGE_LYVE1_HIGH	MACs
1408	0	0	0	0	0	6.87615	0	0	0	0	0	-6.87615	MACROPHAGE_LYVE1_HIGH	MACs
1409	0	0	0	0	0	6.84328	0	0	0	0	0	-6.8433	MACROPHAGE_LYVE1_HIGH	MACs
1410	0	0	0	0	0	7.28357	0	0	0	0	0	-7.28361	MACROPHAGE_LYVE1_HIGH	MACs
1411	0	0	0	0	0	7.33163	5.32594	0	0	0	0	-7.33161	MACROPHAGE_LYVE1_HIGH	MACs
1412	0	0	0	0	0	0	0	0	0	0	0	0	MACROPHAGE_LYVE1_HIGH	MACs
1413	1.55569	0	0	0	0	7.38997	0	0	0	0	0	-7.39	MACROPHAGE_LYVE1_HIGH	MACs
1414	1.54959	0	0	0	0	7.17856	0	0	0	0	0	-7.17859	MACROPHAGE_LYVE1_HIGH	MACs
1415	0	0	0	0	0	0	0	0	0	0	0	0	MACROPHAGE_LYVE1_HIGH	MACs
1416	0	0	0	0	0	0	0	0	0	0	0	0	MACROPHAGE_LYVE1_HIGH	MACs
1417	0	0	0	0	0	0	0	0	0	0	0	0	MACROPHAGE_LYVE1_HIGH	MACs
1418	2.51939	0	2.45455	0	0	8.59103	0	0	0	0	0	-8.59106	MACROPHAGE_LYVE1_HIGH	MACs
1419	0	0	0	0	0	0	0	0	0	0	0	0	MACROPHAGE_LYVE1_HIGH	MACs
1420	0	0	2.28364	0	4.05948	7.30859	0	0	0	0	0	-7.30861	MACROPHAGE_LYVE1_HIGH	MACs
1421	3.40497	0	0	0	0	0	0	0	0	0	0	0	MACROPHAGE_LYVE1_HIGH	MACs
1422	0	0	0	0	0	0	0	0	0	0	0	0	MACROPHAGE_LYVE1_HIGH	MACs
1423	0	0	0	0	0	7.28098	0	0	0	0	0	-7.28099	MACROPHAGE_LYVE1_HIGH	MACs
1424	0	0	0	0	0	0	0	0	0	0	0	0	MACROPHAGE_LYVE1_HIGH	MACs
1425	0	0	0	0	0	0	0	0	0	0	0	0	Mixed	other
1426	0	0	0	0	0	0	0	0	0	0	0	0	MACROPHAGE_LYVE1_HIGH	MACs
1427	0	0	0	0	0	0	0	0	0	0	0	0	MACROPHAGE_LYVE1_HIGH	MACs
1428	0	0	0	0	0	6.29084	0	0	0	0	0	-6.29086	MACROPHAGE_LYVE1_HIGH	MACs
1429	0	0	0	0	0	0	0	0	0	2.3	-0.4	0	MACROPHAGE_TLF_hi	TLF+_enriched
1430	0	0	0	0	0	0	0	0	0	3.7	5	0	MACROPHAGE_TLF_hi	TLF+_enriched
1431	0	0	0	0	0	0	0	0	0	-0.6	3	0	MACROPHAGE_TLF_hi	TLF+_enriched
1432	5.09333	0	0	0	0	0	0	0	0	0	0	0	MACROPHAGE_LYVE1_HIGH	MACs
1433	0	0	0	0	0	0	0	0	0	0	0	0	Mixed	other
1434	0	0	0	0	0	0	0	0	0	-1.1	-0.6	0	MACROPHAGE_TLF_hi	TLF+_enriched
1435	0	0	0	0	0	0	0	0	0	0	0	0	MACROPHAGE_LYVE1_HIGH	MACs
1436	0	0	0	0	0	0	0	0	0	-0.1	1.4	0	MACROPHAGE_TLF_hi	TLF+_enriched
1437	5.87253	0	0	0	0	0	0	0	0	0	0	0	MACROPHAGE_LYVE1_HIGH	MACs
1438	0	-4.12755	-3.42886	0	0	-4.29871	0	0	0	-2.58016	5.1	4.29871	MACROPHAGE_TLF_hi	TLF+_enriched
1439	0	0	0	0	0	0	0	0	0	0	0	0	MACROPHAGE_LYVE1_HIGH	MACs
1440	0	0	0	0	0	0	0	0	0	-2.74725	-2.59486	0	Mixed	other
1441	0	0	0	0	0	0	0	0	0	5.7	-3.4	0	MACROPHAGE_TLF_hi	TLF+_enriched
1442	4.98406	0	0	0	0	0	0	0	3.67939	0	0	0	Mixed	other
1443	0	0	0	0	0	0	0	0	0	0	0	0	Mixed	other
1444	0	0	0	0	0	0	0	0	0	-0.6	4.6	0	MACROPHAGE_TLF_hi	TLF+_enriched
1445	0	0	0	0	0	0	0	0	0	3.7	2.2	0	MACROPHAGE_TLF_hi	TLF+_enriched
1446	0	0	0	0	0	0	0	0	0	-2.1	1.5	0	MACROPHAGE_TLF_hi	TLF+_enriched
1447	0	0	0	0	0	0	0	0	0	0	0	0	Mixed	other
1448	4.70279	0	0	0	0	0	0	0	0.708764	1.2	3.4	0	MACROPHAGE_TLF_hi	TLF+_enriched
1449	0	0	0	0	0	0	0	0	0	4.7	-2.4	0	MACROPHAGE_TLF_hi	TLF+_enriched
1450	0	0	0	0	0	0	0	0	0	0	0	0	MACROPHAGE_LYVE1_HIGH	MACs
1451	0	0	0	0	0	0	0	0	0	0	0	0	MACROPHAGE_LYVE1_HIGH	MACs
1452	0	0	0	0	0	0	0	0	0	-1.3	2.7	0	MACROPHAGE_TLF_hi	TLF+_enriched
1453	5.42215	0	0	0	0	0	0	0	0	0	0	0	Mixed	other
1454	0	0	0	0	0	0	0	0	0	0	0	0	Mixed	other
1455	4.38333	0	0	0	0	0	0	0	0	0	0	0	Mixed	other
1456	3.77188	0	0	0	0	0	0	0	0	0	0	0	Mixed	other
1457	0	0	0	0	0	0	0	0	0	-2.93358	-2.74818	0	MACROPHAGE_TLF_hi	TLF+_enriched
1458	0	0	0	0	0	0	0	0	0	-2.38811	0	0	MACROPHAGE_LYVE1_HIGH	MACs
1459	0	0	0	0	0	0	0	0	0	3.2	0	0	MACROPHAGE_TLF_hi	TLF+_enriched
1460	0	0	0	0	0	0	0	0	0	-0.3	4	0	MACROPHAGE_TLF_hi	TLF+_enriched
1461	0	0	0	0	0	0	0	0	2.97379	0	0	0	MACROPHAGE_LYVE1_HIGH	MACs
1462	0	0	0	0	0	0	0	0	0	4.5	-1.4	0	MACROPHAGE_TLF_hi	TLF+_enriched
1463	0	0	0	0	0	0	0	0	0	0	0	0	Mixed	other
1464	5.96457	0	0	0	0	0	0	0	2.69411	0	0	0	Mixed	other
1465	0	0	0	0	0	0	0	0	0	0	0	0	Mixed	other
1466	0	0	0	0	0	0	0	0	0	0	0	0	MACROPHAGE_LYVE1_HIGH	MACs
1467	6.05278	0	0	0	0	0	0	0	0	0	0	0	MACROPHAGE_LYVE1_HIGH	MACs
1468	0	0	0	0	0	0	0	0	0	-2.9	1.2	0	MACROPHAGE_TLF_hi	TLF+_enriched
1469	0	0	0	0	0	0	0	0	0	0	0	0	MACROPHAGE_LYVE1_HIGH	MACs
1470	0	0	0	0	0	0	0	0	0	0	0	0	Mixed	other
1471	0	0	0	0	0	0	0	0	0	0	0	0	MACROPHAGE_MHCII_HIGH	MACs
1472	0	0	0	0	0	0	0	0	0	0	0	0	MACROPHAGE_LYVE1_HIGH	MACs
1473	0	0	0	0	0	0	0	0	0	-2.6	-2.3	0	MACROPHAGE_TLF_hi	TLF+_enriched
1474	0	0	0	0	0	0	0	0	0	-1.1	0.4	0	MACROPHAGE_TLF_hi	TLF+_enriched
1475	0	0	0	0	0	0	0	0	2.96999	0	0	0	Mixed	other
1476	0	0	0	0	0	0	0	0	0	0	0	0	Mixed	other
1477	4.69521	0	0	0	0	0	0	0	0	0	0	0	Mixed	other
1478	0	0	0	0	0	0	0	0	0	-1.6	3	0	MACROPHAGE_TLF_hi	TLF+_enriched
1479	0	0	0	0	0	0	0	0	0	0	0	0	MACROPHAGE_LYVE1_HIGH	MACs
1480	0	0	0	0	0	0	0	0	0	0	-3.7	0	MACROPHAGE_TLF_hi	TLF+_enriched
1481	0	0	0	0	0	0	0	0	0	0	0	0	MACROPHAGE_LYVE1_HIGH	MACs
1482	0	0	0	0	0	0	0	0	0	-1.8	4.4	0	MACROPHAGE_TLF_hi	TLF+_enriched
1483	4.74339	0	3.45128	0	0	0	0	0	3.05915	0	0	0	Mixed	other
1484	0	0	0	0	0	0	0	0	0	4.9	3.8	0	MACROPHAGE_TLF_hi	TLF+_enriched
1485	5.57451	0	0	0	0	0	0	0	0	0	0	0	MACROPHAGE_LYVE1_HIGH	MACs
1486	4.47183	0	0	0	0	0	0	0	0	0	0	0	MACROPHAGE_LYVE1_HIGH	MACs
1487	5.61136	0	0	0	0	0	0	0	0	0	0	0	MACROPHAGE_LYVE1_HIGH	MACs
1488	0	0	0	0	0	0	0	0	0	0	0	0	MACROPHAGE_IRON_RECYCLING	MACs
1489	0	5.59955	3.90829	0	0	0	0	0	0	0	0	0	MACROPHAGE_IRON_RECYCLING	MACs
1490	0	0	0	0	0	0	0	0	0	-3.94641	-4.17819	0	MACROPHAGE_TLF_hi	TLF+_enriched
1491	0	0	0	0	0	0	0	0	0	0	0	0	MACROPHAGE_IRON_RECYCLING	MACs
1492	0	0	4.43575	0	0	0	0	0	0	0	0	0	MACROPHAGE_IRON_RECYCLING	MACs
1493	0	0	0	0	0	0	0	0	0	-2.32189	0	0	Mixed	other
1494	0	0	0	0	0	0	0	0	0	0	0	0	MACROPHAGE_IRON_RECYCLING	MACs
1495	0	5.32126	5.33544	0	0	0	0	0	0	0	0	0	MACROPHAGE_IRON_RECYCLING	MACs
1496	0	5.66862	3.21412	0	0	0	0	0	0	0	0	0	MACROPHAGE_IRON_RECYCLING	MACs
1497	0	0	0	0	0	0	0	0	0	0	0	0	MACROPHAGE_IRON_RECYCLING	MACs
1498	0	0	0	0	0	0	0	0	0	0	0	0	MACROPHAGE_IRON_RECYCLING	MACs
1499	0	5.12987	4.70192	0	0	0	0	0	0	0	0	0	MACROPHAGE_IRON_RECYCLING	MACs
1500	0	0	0	0	0	0	0	0	0	0	0	0	MACROPHAGE_IRON_RECYCLING	MACs
1501	0	0	4.41594	0	0	0	0	0	0	0	0	0	MACROPHAGE_IRON_RECYCLING	MACs
1502	0	0	0	0	0	0	0	0	0	0	0	0	MACROPHAGE_IRON_RECYCLING	MACs
1503	0	0	0	0	0	0	0	0	0	0	0	0	MACROPHAGE_IRON_RECYCLING	MACs
1504	0	4.88727	5.08585	0	0	0	0	0	0	0	0	0	MACROPHAGE_IRON_RECYCLING	MACs
1505	0	5.69104	3.94744	0	0	0	0	0	0	0	0	0	MACROPHAGE_IRON_RECYCLING	MACs
1506	0	5.42824	3.7543	0	0	0	0	0	0	0	0	0	MACROPHAGE_IRON_RECYCLING	MACs
1507	0	5.11414	3.89749	0	0	0	0	0	0	0	0	0	MACROPHAGE_IRON_RECYCLING	MACs
1508	0	0	0	0	0	0	0	0	0	0	0	0	MACROPHAGE_IRON_RECYCLING	MACs
1509	0	6.12513	4.4879	0	0	0	0	0	0	0	0	0	MACROPHAGE_IRON_RECYCLING	MACs
1510	0	0	0	0	0	0	0	0	0	0	0	0	MACROPHAGE_IRON_RECYCLING	MACs
1511	0	8.30726	4.69046	0	0	0	0	0	0	0	0	0	MACROPHAGE_IRON_RECYCLING	MACs
1512	0	0	0	0	0	0	0	0	0	0	0	0	MACROPHAGE_IRON_RECYCLING	MACs
1513	0	0	0	0	0	0	0	0	0	0	0	0	MACROPHAGE_IRON_RECYCLING	MACs
1514	0	4.21266	4.5181	0	0	0	0	0	0	0	0	0	MACROPHAGE_IRON_RECYCLING	MACs
1515	0	0	4.24207	0	0	0	0	0	0	0	0	0	MACROPHAGE_IRON_RECYCLING	MACs
1516	0	0	0	0	0	0	0	0	0	0	0	0	MACROPHAGE_IRON_RECYCLING	MACs
1517	0	0	0	0	0	0	0	0	0	0	0	0	MACROPHAGE_IRON_RECYCLING	MACs
1518	0	0	0	0	0	0	0	0	0	0	0	0	MACROPHAGE_IRON_RECYCLING	MACs
1519	0	3.95067	3.61522	0	0	0	0	0	0	0	0	0	MACROPHAGE_IRON_RECYCLING	MACs
1520	0	4.68476	4.21597	0	0	0	0	0	0	0	0	0	MACROPHAGE_IRON_RECYCLING	MACs
1521	0	6.77086	4.01055	0	0	0	0	0	0	0	0	0	MACROPHAGE_IRON_RECYCLING	MACs
1522	0	5.42821	0	0	0	0	0	0	0	0	0	0	MACROPHAGE_LYVE1_HIGH	MACs
1523	0	0	0	0	0	0	0	0	0	0	0	0	MACROPHAGE_IRON_RECYCLING	MACs
1524	0	0	0	0	0	0	0	0	0	0	0	0	MACROPHAGE_IRON_RECYCLING	MACs
1525	0	0	0	0	0	0	0	0	0	0	0	0	MACROPHAGE_IRON_RECYCLING	MACs
1526	0	0	0	0	0	0	0	0	0	0	0	0	MACROPHAGE_IRON_RECYCLING	MACs
1527	0	0	0	0	0	0	0	0	0	0	0	0	MACROPHAGE_IRON_RECYCLING	MACs
1528	0	0	0	0	0	0	0	0	0	0	0	0	MACROPHAGE_IRON_RECYCLING	MACs
1529	0	0	0	0	0	0	0	0	4.08538	0	0	0	Mixed	other
1530	0	0	0	0	0	0	0	0	0	0	0	0	MACROPHAGE_IRON_RECYCLING	MACs
1531	0	5.29594	0	0	0	0	0	0	0	0	0	0	MACROPHAGE_IRON_RECYCLING	MACs
1532	0	0	0	0	0	0	0	0	0	0	0	0	MACROPHAGE_IRON_RECYCLING	MACs
1533	0	0	0	0	0	0	0	0	3.31685	0	0	0	MACROPHAGE_IRON_RECYCLING	MACs
1534	0	0	0	0	0	0	0	0	0	0	0	0	MACROPHAGE_IRON_RECYCLING	MACs
1535	0	0	0	0	0	0	0	0	0	0	0	0	MACROPHAGE_IRON_RECYCLING	MACs
1536	0	4.86459	3.8006	0	0	0	0	0	0	0	0	0	MACROPHAGE_IRON_RECYCLING	MACs
1537	0	0	0	0	0	0	0	0	0	0	0	0	MACROPHAGE_IRON_RECYCLING	MACs
1538	0	0	0	0	0	0	0	0	0	0	0	0	MACROPHAGE_IRON_RECYCLING	MACs
1539	0	0	0	0	0	0	0	0	0	0	0	0	MACROPHAGE_IRON_RECYCLING	MACs
1540	0	0	0	0	0	0	0	0	0	0	0	0	MACROPHAGE_IRON_RECYCLING	MACs
1541	0	0	0	0	0	0	0	0	0	0	0	0	MACROPHAGE_IRON_RECYCLING	MACs
1542	0	0	4.33966	0	0	0	0	0	0	0	0	0	MACROPHAGE_IRON_RECYCLING	MACs
1543	0	0	0	0	0	0	0	0	0	0	0	0	MACROPHAGE_IRON_RECYCLING	MACs
1544	0	0	0	0	0	0	0	0	3.0644	0	0	0	MACROPHAGE_IRON_RECYCLING	MACs
1545	0	0	0	0	0	0	0	0	0	0	0	0	MACROPHAGE_IRON_RECYCLING	MACs
1546	0	0	0	0	0	0	0	0	0	0	0	0	MACROPHAGE_IRON_RECYCLING	MACs
1547	0	5.13642	4.34689	0	0	0	0	0	0	0	0	0	MACROPHAGE_IRON_RECYCLING	MACs
1548	0	0	0	0	0	0	0	0	0	0	0	0	MACROPHAGE_IRON_RECYCLING	MACs
1549	0	0	0	0	0	0	0	0	0	0	0	0	MACROPHAGE_IRON_RECYCLING	MACs
1550	0	0	0	0	0	0	0	0	0	0	0	0	MACROPHAGE_IRON_RECYCLING	MACs
1551	0	0	0	0	0	0	0	0	0	0	0	0	MACROPHAGE_IRON_RECYCLING	MACs
1552	0	0	0	0	0	0	0	0	0	0	0	0	MACROPHAGE_IRON_RECYCLING	MACs
1553	0	0	0	0	0	0	0	0	0	0	0	0	MACROPHAGE_IRON_RECYCLING	MACs
1554	0	4.93591	0	0	0	0	0	0	0	0	0	0	MACROPHAGE_IRON_RECYCLING	MACs
1555	0	0	0	0	0	0	0	0	0	0	0	0	MACROPHAGE_IRON_RECYCLING	MACs
1556	0	5.43695	0	0	0	0	0	0	0	0	0	0	MACROPHAGE_IRON_RECYCLING	MACs
1557	0	0	0	0	0	0	0	0	0	0	0	0	MACROPHAGE_IRON_RECYCLING	MACs
1558	0	6.42468	4.44078	0	0	0	0	0	0	0	0	0	MACROPHAGE_IRON_RECYCLING	MACs
1559	0	0	0	0	0	0	0	0	0	0	0	0	MACROPHAGE_IRON_RECYCLING	MACs
1560	0	0	0	0	0	0	0	0	0	0	0	0	MACROPHAGE_IRON_RECYCLING	MACs
1561	0	5.76206	0	0	0	0	0	0	0	0	0	0	MACROPHAGE_IRON_RECYCLING	MACs
1562	0	5.20259	0	0	0	0	0	0	0	0	0	0	MACROPHAGE_IRON_RECYCLING	MACs
1563	0	0	0	0	0	0	0	0	0	-2.32645	0	0	Mixed	other
1564	0	3.44615	0	0	8.26209	0	0	0	0	0	0	0	MACROPHAGE_MHCII_HIGH	MACs
1565	0	0	0	0	0	0	0	0	0	0	0	0	MACROPHAGE_MHCII_HIGH	MACs
1566	0	0	0	0	0	0	0	0	0	0	0	0	MACROPHAGE_LYVE1_HIGH	MACs
1567	0	0	3.7207	0	0	0	0	0	0	0	0	0	MACROPHAGE_IRON_RECYCLING	MACs
1568	0	0	5.58916	0	0	0	0	0	0	0	0	0	MACROPHAGE_IRON_RECYCLING	MACs
1569	0	0	0	0	0	0	0	0	0	0	0	0	MACROPHAGE_IRON_RECYCLING	MACs
1570	0	0	4.43001	0	0	0	0	0	0	0	0	0	MACROPHAGE_IRON_RECYCLING	MACs
1571	0	0	4.75937	0	0	0	0	0	0	0	0	0	MACROPHAGE_IRON_RECYCLING	MACs
1572	0	0	4.16502	0	0	0	0	0	3.46778	0	0	0	Mixed	other
1573	0	0	0	0	0	0	0	0	-2.41348	-2.37133	-2.47462	0	MACROPHAGE_IRON_RECYCLING	MACs
1574	0	0	0	0	0	0	0	0	0	0	0	0	MACROPHAGE_IRON_RECYCLING	MACs
1575	0	0	4.88653	0	0	0	0	0	0	0	0	0	MACROPHAGE_IRON_RECYCLING	MACs
1576	0	0	3.55533	0	0	0	0	0	0	0	0	0	MACROPHAGE_IRON_RECYCLING	MACs
1577	0	0	4.76142	0	0	0	0	0	0	0	0	0	MACROPHAGE_IRON_RECYCLING	MACs
1578	0	0	0	0	0	0	0	0	0	0	0	0	MACROPHAGE_KUPFFER_LIKE	MACs
1579	0	0	0	0	0	0	0	0	0	0	0	0	MACROPHAGE_IRON_RECYCLING	MACs
1580	0	0	5.43132	0	0	0	0	0	2.71612	0	0	0	MACROPHAGE_PROLIFERATING	MACs
1581	0	0	4.34785	0	0	0	0	0	0	0	0	0	MACROPHAGE_IRON_RECYCLING	MACs
1582	0	0	0	0	0	0	0	0	0	0	0	0	MACROPHAGE_IRON_RECYCLING	MACs
1583	0	4.87568	6.47396	0	0	0	0	0	0	0	0	0	MACROPHAGE_IRON_RECYCLING	MACs
1584	0	0	0	0	0	0	0	0	0	0	0	0	MACROPHAGE_IRON_RECYCLING	MACs
1585	0	0	0	0	0	0	0	0	0	0	0	0	MACROPHAGE_IRON_RECYCLING	MACs
1586	0	0	4.6841	0	0	0	0	0	0	0	0	0	MACROPHAGE_IRON_RECYCLING	MACs
1587	0	0	4.70917	0	0	0	0	0	0	0	0	0	MACROPHAGE_IRON_RECYCLING	MACs
1588	0	0	0	0	0	0	0	0	0	0	0	0	MACROPHAGE_IRON_RECYCLING	MACs
1589	0	0	4.41075	0	0	0	0	0	0	0	0	0	MACROPHAGE_IRON_RECYCLING	MACs
1590	0	0	0	0	0	0	0	0	0	0	0	0	MACROPHAGE_IRON_RECYCLING	MACs
1591	0	0	3.92982	0	0	0	0	0	0	0	0	0	MACROPHAGE_IRON_RECYCLING	MACs
1592	0	0	0	0	0	0	0	0	0	0	0	0	MACROPHAGE_IRON_RECYCLING	MACs
1593	0	0	0	0	0	0	0	0	0	0	0	0	MACROPHAGE_IRON_RECYCLING	MACs
1594	0	0	4.30845	0	0	0	0	0	0	0	0	0	MACROPHAGE_IRON_RECYCLING	MACs
1595	0	0	0	0	0	0	0	0	-2.92058	-2.4479	-2.36173	0	MACROPHAGE_MHCII_HIGH	MACs
1596	0	0	0	0	0	0	0	0	0	0	0	0	MACROPHAGE_IRON_RECYCLING	MACs
1597	0	0	4.68238	0	0	0	0	0	0	0	0	0	MACROPHAGE_IRON_RECYCLING	MACs
1598	0	0	4.74512	0	0	0	0	0	0	0	0	0	MACROPHAGE_IRON_RECYCLING	MACs
1599	0	0	0	0	0	0	0	0	0	-3.17223	-2.647	0	MACROPHAGE_MHCII_HIGH	MACs
1600	0	0	3.7606	0	0	0	0	0	0	0	0	0	MACROPHAGE_IRON_RECYCLING	MACs
1601	0	0	4.12927	0	0	0	0	0	0	0	0	0	MACROPHAGE_IRON_RECYCLING	MACs
1602	0	0	0	0	0	0	0	0	0	0	0	0	MACROPHAGE_IRON_RECYCLING	MACs
1603	-2.90293	0	0	0	0	0	0	0	0	-2.88969	-2.88375	0	MACROPHAGE_KUPFFER_LIKE	MACs
1604	0	0	0	0	0	0	0	0	0	0	0	0	MACROPHAGE_IRON_RECYCLING	MACs
1605	0	0	0	0	0	0	0	0	0	-2.34349	0	0	MACROPHAGE_MHCII_HIGH	MACs
1606	0	0	0	0	0	0	0	0	0	0	0	0	MACROPHAGE_IRON_RECYCLING	MACs
1607	0	0	4.26018	0	0	0	0	0	0	0	0	0	MACROPHAGE_IRON_RECYCLING	MACs
1608	0	0	3.62892	0	0	0	0	0	0	0	0	0	MACROPHAGE_IRON_RECYCLING	MACs
1609	0	0	4.91204	0	0	0	0	0	0	0	0	0	MACROPHAGE_IRON_RECYCLING	MACs
1610	0	0	4.97034	0	0	0	0	0	0	0	0	0	MACROPHAGE_KUPFFER_LIKE	MACs
1611	0	0	0	0	0	0	0	0	0	0	0	0	MACROPHAGE_MHCII_HIGH	MACs
1612	0	0	3.69152	0	0	0	0	0	0	0	0	0	MACROPHAGE_IRON_RECYCLING	MACs
1613	0	0	4.80291	0	0	0	0	0	0	0	0	0	MACROPHAGE_MHCII_HIGH	MACs
1614	0	0	5.27908	0	0	0	0	0	0	0	0	0	MACROPHAGE_IRON_RECYCLING	MACs
1615	0	0	0	0	0	0	0	0	3.30879	0	0	0	MACROPHAGE_IRON_RECYCLING	MACs
1616	0	0	0	0	0	0	0	0	0	0	0	0	MACROPHAGE_IRON_RECYCLING	MACs
1617	0	0	4.32962	0	0	0	0	0	0	0	0	0	MACROPHAGE_PROLIFERATING	MACs
1618	0	0	4.39614	0	0	0	0	0	0	0	0	0	MACROPHAGE_MHCII_HIGH	MACs
1619	0	0	4.1911	0	0	0	0	0	0	0	0	0	MACROPHAGE_IRON_RECYCLING	MACs
1620	0	0	4.71894	0	0	0	0	0	0	0	0	0	MACROPHAGE_KUPFFER_LIKE	MACs
1621	0	0	4.27757	0	0	0	0	0	0	0	0	0	MACROPHAGE_MHCII_HIGH	MACs
1622	0	0	4.49912	0	0	0	0	0	0	0	0	0	MACROPHAGE_ERY	MACs
1623	0	0	0	0	0	0	0	0	0	0	0	0	MACROPHAGE_IRON_RECYCLING	MACs
1624	0	0	0	0	0	0	0	0	0	0	0	0	MACROPHAGE_IRON_RECYCLING	MACs
1625	0	0	0	0	0	0	0	0	0	0	0	0	MACROPHAGE_IRON_RECYCLING	MACs
1626	0	4.45947	5.75423	0	0	0	0	0	0	0	0	0	MACROPHAGE_IRON_RECYCLING	MACs
1627	0	0	4.44232	0	0	0	0	0	0	0	0	0	MACROPHAGE_ERY	MACs
1628	0	0	0	0	0	0	0	0	0	0	0	0	Mixed	other
1629	0	0	5.46228	0	0	0	0	0	0	0	0	0	MACROPHAGE_IRON_RECYCLING	MACs
1630	0	0	4.53427	0	0	0	0	0	0	0	0	0	MACROPHAGE_IRON_RECYCLING	MACs
1631	0	0	0	0	0	0	0	0	0	-3.22847	-3.31542	0	MACROPHAGE_KUPFFER_LIKE	MACs
1632	0	0	3.64471	0	0	0	0	0	0	0	0	0	MACROPHAGE_IRON_RECYCLING	MACs
1633	0	0	0	0	0	0	0	0	0	0	0	0	MACROPHAGE_IRON_RECYCLING	MACs
1634	0	0	0	0	0	0	0	0	0	-2.34606	-2.53796	0	MACROPHAGE_MHCII_HIGH	MACs
1635	0	0	0	0	0	0	0	0	3.522	0	0	0	MACROPHAGE_IRON_RECYCLING	MACs
1636	0	0	4.90576	0	0	0	0	0	0	0	0	0	MACROPHAGE_IRON_RECYCLING	MACs
1637	0	0	4.99057	0	0	0	0	0	0	0	0	0	MACROPHAGE_ERY	MACs
1638	0	0	0	0	0	0	0	0	0	0	0	0	MACROPHAGE_MHCII_HIGH	MACs
1639	0	0	4.92745	0	0	0	0	0	0	0	0	0	MACROPHAGE_ERY	MACs
1640	0	0	3.85917	0	0	0	0	0	0	0	0	0	MACROPHAGE_IRON_RECYCLING	MACs
1641	0	0	5.02126	0	0	0	0	0	0	0	0	0	MACROPHAGE_IRON_RECYCLING	MACs
1642	0	0	0	0	0	0	0	0	1.21308	-0.4	-1.2	0	MACROPHAGE_TLF_hi	TLF+_enriched
1643	0	0	0	0	0	0	0	0	-2.81059	-3.54998	-3.46799	0	MACROPHAGE_KUPFFER_LIKE	MACs
1644	0	0	0	0	0	0	0	0	0	-2.33586	-2.42467	0	MACROPHAGE_KUPFFER_LIKE	MACs
1645	0	0	3.16572	0	0	0	0	0	0	0	0	0	MACROPHAGE_MHCII_HIGH	MACs
1646	0	0	0	0	0	0	0	0	0	0	0	0	MACROPHAGE_MHCII_HIGH	MACs
1647	0	0	0	0	0	0	0	0	0	0	0	0	MACROPHAGE_IRON_RECYCLING	MACs
1648	0	0	0	0	0	0	0	0	0	0	0	0	Mixed	other
1649	0	0	0	0	0	0	0	0	0	0	0	0	MACROPHAGE_LYVE1_HIGH	MACs
1650	0	0	0	0	0	0	0	0	0	0	0	0	MACROPHAGE_IRON_RECYCLING	MACs
1651	0	0	5.18905	0	0	0	0	0	0	0	0	0	MACROPHAGE_ERY	MACs
1652	0	0	4.3805	0	0	0	0	0	0	0	0	0	MACROPHAGE_IRON_RECYCLING	MACs
1653	0	0	4.04684	0	0	0	0	0	0	0	0	0	MACROPHAGE_ERY	MACs
1654	0	0	0	0	0	0	0	0	0	0	0	0	Mixed	other
1655	0	0	0	0	0	0	0	0	0	0	0	0	MACROPHAGE_MHCII_HIGH	MACs
1656	0	0	0	0	0	0	0	0	0	0	0	0	Mixed	other
1657	0	0	0	0	0	0	0	0	0	0	0	0	MACROPHAGE_IRON_RECYCLING	MACs
1658	0	0	0	0	0	0	0	0	0	0	0	0	MACROPHAGE_MHCII_HIGH	MACs
1659	0	0	0	0	0	0	0	0	0	0	0	0	MACROPHAGE_MHCII_HIGH	MACs
1660	0	0	0	0	0	0	0	0	0	0	0	0	MACROPHAGE_LYVE1_HIGH	MACs
1661	0	0	0	0	0	0	0	0	0	0	0	0	Mixed	other
1662	0	0	0	0	0	0	0	0	0	0	0	0	MACROPHAGE_IRON_RECYCLING	MACs
1663	0	4.19317	0	0	0	0	0	0	0	0	0	0	MACROPHAGE_ERY	MACs
1664	0	0	5.78266	0	0	0	0	0	0	0	0	0	MACROPHAGE_IRON_RECYCLING	MACs
1665	0	4.29843	5.537	0	0	0	0	0	0	0	0	0	MACROPHAGE_IRON_RECYCLING	MACs
1666	0	4.66989	4.97421	0	0	0	0	0	0	0	0	0	MACROPHAGE_IRON_RECYCLING	MACs
1667	0	0	5.16734	0	0	0	0	0	0	0	0	0	MACROPHAGE_IRON_RECYCLING	MACs
1668	0	0	5.43257	0	0	0	0	0	0	0	0	0	MACROPHAGE_IRON_RECYCLING	MACs
1669	0	0	0	0	0	0	0	0	0	0	0	0	MACROPHAGE_PROLIFERATING	MACs
1670	0	0	0	0	0	0	0	0	0	0	0	0	MACROPHAGE_IRON_RECYCLING	MACs
1671	0	0	0	0	0	0	0	0	0	0	0	0	MACROPHAGE_IRON_RECYCLING	MACs
1672	3.42543	5.07607	5.32683	0	0	0	0	0	3.48809	0	0	0	MACROPHAGE_IRON_RECYCLING	MACs
1673	0	0	0	0	0	0	0	0	0	-2.3865	-2.44058	0	MACROPHAGE_KUPFFER_LIKE	MACs
1674	0	0	5.88452	0	0	0	0	0	0	0	0	0	MACROPHAGE_IRON_RECYCLING	MACs
1675	0	0	5.12363	0	0	0	0	0	0	0	0	0	MACROPHAGE_IRON_RECYCLING	MACs
1676	0	4.36339	4.68917	0	0	0	0	0	2.81745	0	0	0	MACROPHAGE_PROLIFERATING	MACs
1677	0	0	5.6396	0	0	0	0	0	0	0	0	0	MACROPHAGE_IRON_RECYCLING	MACs
1678	0	0	4.79441	0	0	0	0	0	2.82832	0	0	0	MACROPHAGE_IRON_RECYCLING	MACs
1679	0	4.64473	5.34239	0	0	0	0	0	0	0	0	0	MACROPHAGE_IRON_RECYCLING	MACs
1680	0	0	5.4225	0	0	0	0	0	0	0	0	0	MACROPHAGE_IRON_RECYCLING	MACs
1681	0	4.28842	5.63795	0	0	0	0	0	0	0	0	0	MACROPHAGE_IRON_RECYCLING	MACs
1682	0	0	0	0	0	0	0	0	0	-2.38843	0	0	MACROPHAGE_MHCII_HIGH	MACs
1683	0	0	5.06771	0	0	0	0	0	0	0	0	0	MACROPHAGE_IRON_RECYCLING	MACs
1684	0	4.79105	4.47781	0	0	0	0	0	0	0	0	0	MACROPHAGE_IRON_RECYCLING	MACs
1685	0	0	4.88651	0	0	0	0	0	0	0	0	0	MACROPHAGE_IRON_RECYCLING	MACs
1686	0	3.6606	4.35283	0	0	0	0	0	3.42553	0	0	0	MACROPHAGE_PROLIFERATING	MACs
1687	0	0	0	0	0	0	0	0	0	-2.18541	0	0	Mixed	other
1688	0	0	0	0	0	0	0	0	0	0	0	0	MACROPHAGE_IRON_RECYCLING	MACs
1689	0	4.64458	4.72643	0	0	0	0	0	0	0	0	0	MACROPHAGE_IRON_RECYCLING	MACs
1690	0	0	5.05418	0	0	0	0	0	0	0	0	0	MACROPHAGE_IRON_RECYCLING	MACs
1691	0	0	5.19663	0	0	0	0	0	0	0	0	0	MACROPHAGE_IRON_RECYCLING	MACs
1692	0	4.0767	4.85486	0	0	0	0	0	3.76104	0	0	0	MACROPHAGE_IRON_RECYCLING	MACs
1693	0	3.94731	6.09136	0	0	0	0	0	0	0	0	0	MACROPHAGE_IRON_RECYCLING	MACs
1694	0	0	4.4086	0	0	0	0	0	0	0	0	0	MACROPHAGE_ERY	MACs
1695	0	0	4.9093	0	0	0	0	0	0	0	0	0	MACROPHAGE_IRON_RECYCLING	MACs
1696	0	0	5.04199	0	0	0	0	0	0	0	0	0	MACROPHAGE_PROLIFERATING	MACs
1697	0	0	0	0	0	0	0	0	0	0	0	0	MACROPHAGE_IRON_RECYCLING	MACs
1698	0	4.4791	6.08492	0	0	0	0	0	0	0	0	0	MACROPHAGE_IRON_RECYCLING	MACs
1699	0	5.23049	5.68073	0	0	0	0	0	0	0	0	0	MACROPHAGE_IRON_RECYCLING	MACs
1700	0	0	0	0	0	0	0	0	0	0	0	0	MACROPHAGE_IRON_RECYCLING	MACs
1701	0	0	3.73071	0	0	0	0	0	0	0	0	0	MACROPHAGE_IRON_RECYCLING	MACs
1702	0	3.67243	5.62982	0	0	0	0	0	0	0	0	0	MACROPHAGE_IRON_RECYCLING	MACs
1703	0	0	5.05335	0	0	0	0	0	0	0	0	0	MACROPHAGE_IRON_RECYCLING	MACs
1704	0	5.99487	5.56065	0	0	0	0	0	0	0	0	0	MACROPHAGE_IRON_RECYCLING	MACs
1705	0	0	5.92757	0	0	0	0	0	0	0	0	0	MACROPHAGE_IRON_RECYCLING	MACs
1706	0	4.86037	6.18739	0	0	0	0	0	0	0	0	0	MACROPHAGE_IRON_RECYCLING	MACs
1707	0	0	4.69573	0	0	0	0	0	0	0	0	0	MACROPHAGE_IRON_RECYCLING	MACs
1708	0	0	0	0	0	0	0	0	3.72891	0	0	0	MACROPHAGE_IRON_RECYCLING	MACs
1709	0	0	5.40075	0	0	0	0	0	0	0	0	0	MACROPHAGE_IRON_RECYCLING	MACs
1710	0	0	4.37218	0	0	0	0	0	0	0	0	0	Mixed	other
1711	0	4.90063	4.53974	0	0	0	0	0	3.46917	0	0	0	MACROPHAGE_IRON_RECYCLING	MACs
1712	0	0	4.1463	0	0	0	0	0	0	0	0	0	MACROPHAGE_IRON_RECYCLING	MACs
1713	0	4.21984	6.24076	0	0	0	0	0	0	0	0	0	MACROPHAGE_IRON_RECYCLING	MACs
1714	0	5.18946	5.03265	0	0	0	0	0	0	0	0	0	MACROPHAGE_IRON_RECYCLING	MACs
1715	0	0	5.50979	0	0	0	0	0	0	0	0	0	MACROPHAGE_IRON_RECYCLING	MACs
1716	0	0	0	0	0	0	0	0	0	0	0	0	MACROPHAGE_IRON_RECYCLING	MACs
1717	0	5.25367	4.01149	0	0	0	0	0	0	0	0	0	MACROPHAGE_IRON_RECYCLING	MACs
1718	0	0	5.00048	0	0	0	0	0	0	0	0	0	MACROPHAGE_IRON_RECYCLING	MACs
1719	0	0	4.61477	0	0	0	0	0	0	0	0	0	MACROPHAGE_IRON_RECYCLING	MACs
1720	0	3.06391	0	0	0	0	0	0	0	-2.23195	0	0	MACROPHAGE_IRON_RECYCLING	MACs
1721	3.91364	0	0	0	0	0	0	0	3.14279	0	0	0	Mixed	other
1722	0	5.03092	4.78408	0	0	0	0	0	0	0	0	0	MACROPHAGE_IRON_RECYCLING	MACs
1723	0	0	0	0	0	0	0	0	0	0	0	0	MACROPHAGE_MHCII_HIGH	MACs
1724	0	3.53395	4.54907	0	0	0	0	0	0	0	0	0	MACROPHAGE_IRON_RECYCLING	MACs
1725	0	0	0	0	0	0	0	0	0	0	0	0	MACROPHAGE_IRON_RECYCLING	MACs
1726	0	4.65045	5.17366	0	0	0	0	0	0	0	0	0	MACROPHAGE_IRON_RECYCLING	MACs
1727	0	0	5.35485	0	0	0	0	0	0	0	0	0	MACROPHAGE_IRON_RECYCLING	MACs
1728	0	5.02958	4.71051	0	0	0	0	0	0	0	0	0	MACROPHAGE_IRON_RECYCLING	MACs
1729	3.85408	4.74965	3.89596	0	0	0	0	0	0	0	0	0	MACROPHAGE_IRON_RECYCLING	MACs
1730	0	3.99049	4.87518	0	0	0	0	0	0	0	0	0	MACROPHAGE_IRON_RECYCLING	MACs
1731	4.19443	0	5.63628	0	0	0	0	0	0	0	0	0	MACROPHAGE_MHCII_HIGH	MACs
1732	0	3.80928	5.52366	0	0	0	0	0	0	0	0	0	MACROPHAGE_IRON_RECYCLING	MACs
1733	0	0	4.60721	0	0	0	0	0	0	0	0	0	MACROPHAGE_IRON_RECYCLING	MACs
1734	0	0	4.85849	0	0	0	0	0	0	0	0	0	MACROPHAGE_IRON_RECYCLING	MACs
1735	0	6.01875	6.06932	0	0	0	0	0	0	0	0	0	MACROPHAGE_IRON_RECYCLING	MACs
1736	0	4.63442	5.93426	0	0	0	0	0	0	0	0	0	MACROPHAGE_PROLIFERATING	MACs
1737	0	0	4.60439	0	0	0	0	0	0	0	0	0	MACROPHAGE_IRON_RECYCLING	MACs
1738	0	0	4.538	0	0	0	0	0	0	0	0	0	Mixed	other
1739	0	4.86918	4.7167	0	0	0	0	0	4.03499	0	0	0	MACROPHAGE_IRON_RECYCLING	MACs
1740	0	0	0	0	0	0	0	0	0	0	0	0	MACROPHAGE_IRON_RECYCLING	MACs
1741	0	5.22661	5.91354	0	0	0	0	0	0	0	0	0	MACROPHAGE_IRON_RECYCLING	MACs
1742	0	4.70483	5.70718	0	0	0	0	0	0	0	0	0	MACROPHAGE_IRON_RECYCLING	MACs
1743	0	0	5.26438	0	0	0	0	0	0	0	0	0	MACROPHAGE_IRON_RECYCLING	MACs
1744	0	0	4.51615	0	0	0	0	0	0	0	0	0	MACROPHAGE_IRON_RECYCLING	MACs
1745	0	5.1979	4.94757	0	0	0	0	0	0	0	0	0	MACROPHAGE_IRON_RECYCLING	MACs
1746	0	0	4.02139	0	0	0	0	0	0	0	0	0	MACROPHAGE_IRON_RECYCLING	MACs
1747	0	0	4.34376	0	0	0	0	0	0	0	0	0	MACROPHAGE_IRON_RECYCLING	MACs
1748	0	0	5.58422	0	0	0	0	0	0	0	0	0	MACROPHAGE_IRON_RECYCLING	MACs
1749	0	0	5.48689	0	0	0	0	0	0	0	0	0	MACROPHAGE_IRON_RECYCLING	MACs
1750	0	0	5.55186	0	0	0	0	0	0	0	0	0	MACROPHAGE_IRON_RECYCLING	MACs
1751	0	0	5.19824	0	0	0	0	0	0	0	0	0	MACROPHAGE_IRON_RECYCLING	MACs
1752	0	4.4935	6.44931	0	0	0	0	0	0	0	0	0	MACROPHAGE_IRON_RECYCLING	MACs
1753	0	0	0	0	0	0	0	0	0	0	0	0	MACROPHAGE_IRON_RECYCLING	MACs
1754	0	0	5.6872	0	0	0	0	0	0	0	0	0	MACROPHAGE_IRON_RECYCLING	MACs
1755	0	0	4.2198	0	0	0	0	0	0	0	0	0	MACROPHAGE_IRON_RECYCLING	MACs
1756	0	3.91867	5.78267	0	0	0	0	0	0	0	0	0	MACROPHAGE_IRON_RECYCLING	MACs
1757	0	0	4.70406	0	0	0	0	0	0	0	0	0	MACROPHAGE_IRON_RECYCLING	MACs
1758	0	0	4.86143	0	0	0	0	0	0	0	0	0	MACROPHAGE_IRON_RECYCLING	MACs
1759	0	5.52654	6.46578	0	0	0	0	0	0	0	0	0	MACROPHAGE_IRON_RECYCLING	MACs
1760	0	0	0	0	0	0	0	0	0	-3.0875	0	0	MACROPHAGE_MHCII_HIGH	MACs
1761	0	0	3.98428	0	0	0	0	0	0	0	0	0	MACROPHAGE_IRON_RECYCLING	MACs
1762	0	0	5.38074	0	0	0	0	0	0	0	0	0	MACROPHAGE_IRON_RECYCLING	MACs
1763	0	0	4.1791	0	0	0	0	0	0	0	0	0	MACROPHAGE_MHCII_HIGH	MACs
1764	0	0	4.81449	0	0	0	0	0	0	0	0	0	MACROPHAGE_IRON_RECYCLING	MACs
1765	0	4.79014	5.80444	0	0	0	0	0	0	0	0	0	MACROPHAGE_IRON_RECYCLING	MACs
1766	0	0	0	0	0	0	0	0	0	0	0	0	MACROPHAGE_IRON_RECYCLING	MACs
1767	0	0	5.14099	0	0	0	0	0	0	0	0	0	MACROPHAGE_IRON_RECYCLING	MACs
1768	0	0	0	0	0	0	0	0	0	0	0	0	MACROPHAGE_IRON_RECYCLING	MACs
1769	0	4.21658	5.37816	0	0	0	0	0	0	0	0	0	MACROPHAGE_IRON_RECYCLING	MACs
1770	0	4.19568	4.56283	0	0	0	0	0	3.16483	0	0	0	MACROPHAGE_IRON_RECYCLING	MACs
1771	0	0	3.51519	0	0	0	0	0	3.31133	0	0	0	Mixed	other
1772	0	5.26512	6.29133	0	0	0	0	0	0	0	0	0	MACROPHAGE_IRON_RECYCLING	MACs
1773	0	3.93025	6.2949	0	0	0	0	0	0	0	0	0	MACROPHAGE_IRON_RECYCLING	MACs
1774	0	0	0	0	0	0	0	0	0	0	0	0	MACROPHAGE_IRON_RECYCLING	MACs
1775	0	0	6.25909	0	0	0	0	0	0	0	0	0	MACROPHAGE_IRON_RECYCLING	MACs
1776	4.36015	3.75393	3.3965	0	0	0	0	0	1.57504	-1.2	-3.7	0	MACROPHAGE_TLF_hi	TLF+_enriched
1777	0	5.07674	4.64074	0	0	0	0	0	0	0	0	0	Mixed	other
1778	0	0	5.45583	0	0	0	0	0	0	0	0	0	MACROPHAGE_IRON_RECYCLING	MACs
1779	0	5.01658	5.39522	0	0	0	0	0	0	0	0	0	MACROPHAGE_IRON_RECYCLING	MACs
1780	0	4.14297	5.40543	0	0	0	0	0	0	0	0	0	MACROPHAGE_IRON_RECYCLING	MACs
1781	0	3.59357	5.8337	0	0	0	0	0	0	0	0	0	MACROPHAGE_IRON_RECYCLING	MACs
1782	0	0	3.7148	0	0	0	0	0	3.22124	0	0	0	MACROPHAGE_IRON_RECYCLING	MACs
1783	0	0	4.73463	0	0	0	0	0	0	0	0	0	MACROPHAGE_ERY	MACs
1784	0	4.93025	5.16328	0	0	0	0	0	0	0	0	0	MACROPHAGE_IRON_RECYCLING	MACs
1785	0	0	4.95867	0	0	0	0	0	0	0	0	0	MACROPHAGE_IRON_RECYCLING	MACs
1786	0	0	5.28466	0	0	0	0	0	0	0	0	0	MACROPHAGE_MHCII_HIGH	MACs
1787	0	0	5.08375	0	0	0	0	0	0	0	0	0	MACROPHAGE_IRON_RECYCLING	MACs
1788	0	5.75093	5.81313	0	0	0	0	0	0	0	0	0	MACROPHAGE_IRON_RECYCLING	MACs
1789	0	0	5.28058	0	0	0	0	0	0	0	0	0	MACROPHAGE_MHCII_HIGH	MACs
1790	0	0	0	0	0	0	0	0	1.85182	5.2	5	0	MACROPHAGE_TLF_hi	TLF+_enriched
1791	0	5.29773	5.68684	0	0	0	0	0	0	0	0	0	MACROPHAGE_IRON_RECYCLING	MACs
1792	0	0	3.89128	0	0	0	0	0	2.97629	0	0	0	MACROPHAGE_IRON_RECYCLING	MACs
1793	0	0	0	0	0	0	0	0	0	-2.84504	0	0	Mixed	other
1794	0	0	5.04533	0	6.69801	0	0	0	0	0	0	0	MACROPHAGE_MHCII_HIGH	MACs
1795	0	0	4.36964	0	0	0	0	0	0	0	0	0	MACROPHAGE_IRON_RECYCLING	MACs
1796	0	0	4.42414	0	0	0	0	0	0	0	0	0	MACROPHAGE_MHCII_HIGH	MACs
1797	0	3.96019	5.01125	0	0	0	0	0	0	0	0	0	MACROPHAGE_PROLIFERATING	MACs
1798	3.90112	0	5.53581	0	0	0	0	0	0	0	0	0	MACROPHAGE_IRON_RECYCLING	MACs
1799	0	0	4.43167	0	0	0	0	0	0	0	0	0	MACROPHAGE_MHCII_HIGH	MACs
1800	0	0	5.54596	0	0	0	0	0	0	0	0	0	MACROPHAGE_IRON_RECYCLING	MACs
1801	4.49581	4.39771	5.26608	0	0	0	0	0	0	0	0	0	Mixed	other
1802	0	0	4.88665	0	0	0	0	0	0	0	0	0	MACROPHAGE_IRON_RECYCLING	MACs
1803	0	0	0	0	0	0	0	0	0	0	0	0	MACROPHAGE_MHCII_HIGH	MACs
1804	0	3.79999	5.89022	0	0	0	0	0	0	0	0	0	MACROPHAGE_IRON_RECYCLING	MACs
1805	0	0	0	0	0	0	0	0	0	0	0	0	MACROPHAGE_MHCII_HIGH	MACs
1806	0	0	5.49223	0	0	0	0	0	0	0	0	0	MACROPHAGE_IRON_RECYCLING	MACs
1807	0	0	4.70725	0	0	0	0	0	0	0	0	0	MACROPHAGE_IRON_RECYCLING	MACs
1808	0	0	0	0	0	0	0	0	0	0	0	0	MACROPHAGE_IRON_RECYCLING	MACs
1809	0	0	3.92332	0	0	0	0	0	3.29732	0	0	0	MACROPHAGE_IRON_RECYCLING	MACs
1810	4.42317	0	4.74468	0	0	0	0	0	0	0	0	0	MACROPHAGE_PROLIFERATING	MACs
1811	0	0	5.66798	0	0	0	0	0	0	0	0	0	MACROPHAGE_IRON_RECYCLING	MACs
1812	0	5.33892	6.13852	0	0	0	0	0	0	0	0	0	MACROPHAGE_PROLIFERATING	MACs
1813	0	0	0	0	0	0	0	0	0	0	0	0	Mixed	other
1814	0	4.67752	5.86107	0	0	0	0	0	0	0	0	0	MACROPHAGE_ERY	MACs
1815	0	3.95151	5.94349	0	0	0	0	0	0	0	0	0	MACROPHAGE_IRON_RECYCLING	MACs
1816	0	4.87861	5.51673	0	0	0	0	0	0	0	0	0	MACROPHAGE_ERY	MACs
1817	0	0	2.80699	0	0	0	0	0	0	0	0	0	MACROPHAGE_LYVE1_HIGH	MACs
1818	0	0	0	0	0	0	0	0	0	0	0	0	MACROPHAGE_MHCII_HIGH	MACs
1819	0	0	4.04602	0	0	0	0	0	0	0	0	0	MACROPHAGE_MHCII_HIGH	MACs
1820	0	0	4.18469	0	0	0	0	0	0	0	0	0	MACROPHAGE_MHCII_HIGH	MACs
1821	0	0	4.43064	0	0	0	0	0	0	0	0	0	MACROPHAGE_MHCII_HIGH	MACs
1822	0	0	0	0	0	0	0	0	0	0	0	0	MACROPHAGE_PROLIFERATING	MACs
1823	0	0	0	0	0	0	0	0	0	-2.23807	0	0	MACROPHAGE_MHCII_HIGH	MACs
1824	0	0	0	0	0	0	0	0	0	-3.22104	-3.17395	0	MACROPHAGE_MHCII_HIGH	MACs
1825	0	0	0	0	0	0	0	0	0	-3.01383	-2.91997	0	MACROPHAGE_MHCII_HIGH	MACs
1826	0	0	0	0	0	0	0	0	0	0	0	0	Mixed	other
1827	-2.79925	0	0	0	0	0	0	0	0	0	-2.29202	0	MACROPHAGE_LYVE1_HIGH	MACs
1828	0	0	0	0	0	0	0	0	0	-2.33046	0	0	Mixed	other
1829	0	0	0	0	0	0	0	0	0	0	0	0	MACROPHAGE_MHCII_HIGH	MACs
1830	0	0	3.31295	0	0	0	0	0	0	0	0	0	MACROPHAGE_MHCII_HIGH	MACs
1831	0	0	0	0	0	0	0	0	0	-2.63233	-2.51769	0	MACROPHAGE_MHCII_HIGH	MACs
1832	0	0	0	0	0	0	0	0	0	-2.74878	-2.66018	0	MACROPHAGE_MHCII_HIGH	MACs
1833	0	0	0	0	0	0	0	0	0	-4.02614	-4.67475	0	MACROPHAGE_MHCII_HIGH	MACs
1834	0	4.48776	0	0	0	0	0	0	0	0	0	0	Mixed	other
1835	0	0	4.7728	0	0	0	0	0	0	0	0	0	MACROPHAGE_MHCII_HIGH	MACs
1836	0	0	0	0	0	0	0	0	0	-3.07935	0	0	MACROPHAGE_MHCII_HIGH	MACs
1837	0	0	0	0	0	0	0	0	0	0	0	0	Mixed	other
1838	0	0	0	0	0	0	0	0	3.49294	0	0	0	MACROPHAGE_LYVE1_HIGH	MACs
1839	0	0	0	0	0	0	0	0	0	0	0	0	MACROPHAGE_LYVE1_HIGH	MACs
1840	3.66123	4.69042	3.51538	0	0	0	0	0	0	0	0	0	Mixed	other
1841	0	0	0	0	0	0	0	0	0	0	0	0	Mixed	other
1842	0	0	3.80853	0	0	0	0	0	3.60584	0	0	0	Mixed	other
1843	0	0	0	0	0	0	0	0	0	0	0	0	MACROPHAGE_IRON_RECYCLING	MACs
1844	0	0	0	0	0	0	0	0	0	0	0	0	MACROPHAGE_PROLIFERATING	MACs
1845	-2.81645	0	0	0	0	0	0	0	0	-3.17626	-2.99749	0	MACROPHAGE_PROLIFERATING	MACs
1846	0	0	0	0	0	0	0	0	0	0	0	0	MACROPHAGE_IRON_RECYCLING	MACs
1847	0	0	0	0	0	0	0	0	0	0	0	0	MACROPHAGE_IRON_RECYCLING	MACs
1848	0	0	0	0	0	0	0	0	0	0	0	0	MACROPHAGE_IRON_RECYCLING	MACs
1849	0	0	0	0	0	0	0	0	0	0	0	0	MACROPHAGE_IRON_RECYCLING	MACs
1850	0	0	0	0	0	0	0	0	0	0	0	0	MACROPHAGE_IRON_RECYCLING	MACs
1851	0	0	0	0	0	0	0	0	0	0	0	0	MACROPHAGE_IRON_RECYCLING	MACs
1852	0	0	5.29992	0	0	0	0	0	0	0	0	0	MACROPHAGE_IRON_RECYCLING	MACs
1853	0	0	4.07452	0	0	0	0	0	0	0	0	0	MACROPHAGE_IRON_RECYCLING	MACs
1854	0	0	4.7922	0	0	0	0	0	0	0	0	0	MACROPHAGE_IRON_RECYCLING	MACs
1855	0	0	0	0	0	0	0	0	0	0	0	0	MACROPHAGE_IRON_RECYCLING	MACs
1856	0	0	0	0	0	0	0	0	0	0	0	0	MACROPHAGE_IRON_RECYCLING	MACs
1857	0	0	0	0	0	0	0	0	0	0	0	0	MACROPHAGE_IRON_RECYCLING	MACs
1858	0	0	0	0	0	0	0	0	0	0	0	0	MACROPHAGE_IRON_RECYCLING	MACs
1859	0	0	0	0	0	0	0	0	0	0	0	0	MACROPHAGE_IRON_RECYCLING	MACs
1860	0	0	0	0	0	0	0	0	0	0	0	0	MACROPHAGE_IRON_RECYCLING	MACs
1861	0	0	0	0	0	0	0	0	0	0	0	0	MACROPHAGE_IRON_RECYCLING	MACs
1862	0	0	0	0	0	0	0	0	0	0	0	0	MACROPHAGE_IRON_RECYCLING	MACs
1863	0	0	4.76139	0	0	0	0	0	0	0	0	0	MACROPHAGE_PROLIFERATING	MACs
1864	0	0	4.39368	0	0	0	0	0	0	0	0	0	MACROPHAGE_IRON_RECYCLING	MACs
1865	0	0	0	0	0	0	0	0	0	0	0	0	MACROPHAGE_IRON_RECYCLING	MACs
1866	0	0	0	0	0	0	0	0	0	0	0	0	MACROPHAGE_IRON_RECYCLING	MACs
1867	0	0	0	0	0	0	0	0	0	0	0	0	MACROPHAGE_IRON_RECYCLING	MACs
1868	0	0	4.14192	0	0	0	0	0	0	0	0	0	Mixed	other
1869	0	4.00631	5.5722	0	0	0	0	0	0	0	0	0	MACROPHAGE_IRON_RECYCLING	MACs
1870	0	0	0	0	0	0	0	0	0	0	0	0	MACROPHAGE_IRON_RECYCLING	MACs
1871	0	0	4.3967	0	0	0	0	0	4.17553	0	0	0	MACROPHAGE_IRON_RECYCLING	MACs
1872	0	0	4.77442	0	0	0	0	0	0	0	0	0	MACROPHAGE_PROLIFERATING	MACs
1873	0	0	0	0	0	0	0	0	0	0	0	0	MACROPHAGE_IRON_RECYCLING	MACs
1874	0	0	4.73068	0	0	0	0	0	0	0	0	0	MACROPHAGE_IRON_RECYCLING	MACs
1875	0	0	0	0	0	0	0	0	0	0	0	0	MACROPHAGE_IRON_RECYCLING	MACs
1876	0	0	3.63808	0	0	0	0	0	0	0	0	0	MACROPHAGE_IRON_RECYCLING	MACs
1877	0	0	3.96633	0	0	0	0	0	0	0	0	0	MACROPHAGE_IRON_RECYCLING	MACs
1878	0	0	4.60188	0	0	0	0	0	0	0	0	0	MACROPHAGE_IRON_RECYCLING	MACs
1879	0	0	4.39242	0	0	0	0	0	0	0	0	0	MACROPHAGE_IRON_RECYCLING	MACs
1880	0	0	0	0	0	0	0	0	0	0	0	0	MACROPHAGE_IRON_RECYCLING	MACs
1881	0	0	5.01787	0	0	0	0	0	0	0	0	0	MACROPHAGE_IRON_RECYCLING	MACs
1882	0	0	0	0	0	0	0	0	0	0	0	0	MACROPHAGE_IRON_RECYCLING	MACs
1883	0	0	0	0	0	0	0	0	0	0	0	0	MACROPHAGE_IRON_RECYCLING	MACs
1884	0	0	0	0	0	0	0	0	0	0	0	0	MACROPHAGE_IRON_RECYCLING	MACs
1885	0	0	0	0	0	0	0	0	0	0	0	0	MACROPHAGE_IRON_RECYCLING	MACs
1886	0	0	0	0	0	0	0	0	0	0	0	0	MACROPHAGE_IRON_RECYCLING	MACs
1887	0	0	0	0	0	0	0	0	0	0	0	0	MACROPHAGE_IRON_RECYCLING	MACs
1888	0	0	0	0	0	0	0	0	0	0	0	0	MACROPHAGE_IRON_RECYCLING	MACs
1889	0	0	0	0	0	0	0	0	0	0	0	0	MACROPHAGE_IRON_RECYCLING	MACs
1890	0	0	5.43852	0	0	0	0	0	0	0	0	0	MACROPHAGE_MHCII_HIGH	MACs
1891	0	0	5.3554	0	0	0	0	0	0	0	0	0	MACROPHAGE_IRON_RECYCLING	MACs
1892	0	0	3.57651	0	0	0	0	0	0	0	0	0	MACROPHAGE_MHCII_HIGH	MACs
1893	0	0	0	0	0	0	0	0	0	0	0	0	MACROPHAGE_IRON_RECYCLING	MACs
1894	0	0	0	0	0	0	0	0	0	0	0	0	MACROPHAGE_IRON_RECYCLING	MACs
1895	0	0	0	0	0	0	0	0	0	0	0	0	MACROPHAGE_IRON_RECYCLING	MACs
1896	0	0	3.74483	0	0	0	0	0	0	0	0	0	MACROPHAGE_IRON_RECYCLING	MACs
1897	0	0	0	0	0	0	0	0	0	0	0	0	MACROPHAGE_IRON_RECYCLING	MACs
1898	0	0	0	0	0	0	0	0	0	0	0	0	MACROPHAGE_MHCII_HIGH	MACs
1899	0	0	0	0	0	0	0	0	0	0	0	0	MACROPHAGE_IRON_RECYCLING	MACs
1900	0	0	0	0	0	0	0	0	0	0	0	0	MACROPHAGE_IRON_RECYCLING	MACs
1901	0	0	4.42222	0	0	0	0	0	0	0	0	0	MACROPHAGE_IRON_RECYCLING	MACs
1902	0	0	0	0	0	0	0	0	0	0	0	0	MACROPHAGE_IRON_RECYCLING	MACs
1903	0	0	5.08064	0	0	0	0	0	0	0	0	0	MACROPHAGE_IRON_RECYCLING	MACs
1904	0	0	0	0	0	0	0	0	0	0	0	0	MACROPHAGE_IRON_RECYCLING	MACs
1905	0	0	4.63027	0	0	0	0	0	0	0	0	0	MACROPHAGE_IRON_RECYCLING	MACs
1906	0	0	0	0	0	0	0	0	0	0	0	0	MACROPHAGE_IRON_RECYCLING	MACs
1907	0	0	0	0	0	0	0	0	0	0	0	0	MACROPHAGE_IRON_RECYCLING	MACs
1908	0	0	5.36217	0	0	0	0	0	0	0	0	0	MACROPHAGE_IRON_RECYCLING	MACs
1909	0	0	0	0	0	0	0	0	0	0	0	0	MACROPHAGE_IRON_RECYCLING	MACs
1910	0	0	0	0	0	0	0	0	0	0	0	0	MACROPHAGE_IRON_RECYCLING	MACs
1911	0	0	0	0	0	0	0	0	0	0	0	0	MACROPHAGE_IRON_RECYCLING	MACs
1912	0	0	0	0	0	0	0	0	0	0	0	0	MACROPHAGE_IRON_RECYCLING	MACs
1913	0	0	0	0	0	0	0	0	0	-2.45008	-2.52464	0	MACROPHAGE_MHCII_HIGH	MACs
1914	0	0	4.58947	0	0	0	0	0	0	0	0	0	MACROPHAGE_IRON_RECYCLING	MACs
1915	0	0	0	0	0	0	0	0	0	0	0	0	MACROPHAGE_IRON_RECYCLING	MACs
1916	0	0	0	0	0	0	0	0	0	0	0	0	MACROPHAGE_IRON_RECYCLING	MACs
1917	0	0	0	0	0	0	0	0	0	0	0	0	MACROPHAGE_IRON_RECYCLING	MACs
1918	0	0	4.66549	0	0	0	0	0	0	0	0	0	MACROPHAGE_MHCII_HIGH	MACs
1919	0	0	3.79198	0	0	0	0	0	0	0	0	0	MACROPHAGE_IRON_RECYCLING	MACs
1920	0	0	5.07711	0	0	0	0	0	0	0	0	0	MACROPHAGE_IRON_RECYCLING	MACs
1921	0	0	0	0	0	0	0	0	0	0	0	0	MACROPHAGE_IRON_RECYCLING	MACs
1922	0	0	0	0	0	0	0	0	0	0	0	0	MACROPHAGE_IRON_RECYCLING	MACs
1923	0	0	0	0	0	0	0	0	0	0	0	0	MACROPHAGE_MHCII_HIGH	MACs
1924	0	0	0	0	0	0	0	0	0	0	0	0	MACROPHAGE_IRON_RECYCLING	MACs
1925	0	0	4.12507	0	0	0	0	0	0	0	0	0	MACROPHAGE_IRON_RECYCLING	MACs
1926	0	0	4.33938	0	0	0	0	0	0	0	0	0	MACROPHAGE_MHCII_HIGH	MACs
1927	0	0	0	0	0	0	0	0	0	0	0	0	MACROPHAGE_IRON_RECYCLING	MACs
1928	0	0	0	0	0	0	0	0	0	0	0	0	MACROPHAGE_IRON_RECYCLING	MACs
1929	0	0	5.48576	0	0	0	0	0	0	0	0	0	MACROPHAGE_MHCII_HIGH	MACs
1930	0	0	0	0	0	0	0	0	0	0	0	0	MACROPHAGE_IRON_RECYCLING	MACs
1931	0	0	0	0	0	0	0	0	0	0	0	0	MACROPHAGE_IRON_RECYCLING	MACs
1932	0	0	4.62483	0	0	0	0	0	0	0	0	0	MACROPHAGE_IRON_RECYCLING	MACs
1933	0	0	4.40029	0	0	0	0	0	0	0	0	0	MACROPHAGE_MHCII_HIGH	MACs
1934	0	0	0	0	0	0	0	0	0	0	0	0	MACROPHAGE_MHCII_HIGH	MACs
1935	0	0	4.54561	0	0	0	0	0	0	0	0	0	MACROPHAGE_MHCII_HIGH	MACs
1936	0	0	0	0	0	0	0	0	0	0	0	0	MACROPHAGE_IRON_RECYCLING	MACs
1937	0	0	0	0	0	0	0	0	0	0	-2.54407	0	MACROPHAGE_MHCII_HIGH	MACs
1938	0	0	0	0	0	0	0	0	0	0	0	0	MACROPHAGE_MHCII_HIGH	MACs
1939	0	0	0	0	0	0	0	0	0	0	0	0	MACROPHAGE_IRON_RECYCLING	MACs
1940	0	0	0	0	0	0	0	0	0	0	0	0	MACROPHAGE_IRON_RECYCLING	MACs
1941	0	0	0	0	0	0	0	0	0	0	0	0	MACROPHAGE_IRON_RECYCLING	MACs
1942	0	0	5.03853	0	0	0	0	0	0	0	0	0	MACROPHAGE_PROLIFERATING	MACs
1943	0	0	0	0	0	0	0	0	0	0	0	0	MACROPHAGE_IRON_RECYCLING	MACs
1944	0	0	0	0	0	0	0	0	0	0	0	0	MACROPHAGE_IRON_RECYCLING	MACs
1945	0	0	4.06536	0	0	0	0	0	0	0	0	0	MACROPHAGE_IRON_RECYCLING	MACs
1946	0	0	4.55243	0	0	0	0	0	0	0	0	0	MACROPHAGE_IRON_RECYCLING	MACs
1947	0	0	4.04445	0	0	0	0	0	0	0	0	0	MACROPHAGE_IRON_RECYCLING	MACs
1948	0	0	0	0	0	0	0	0	0	0	0	0	MACROPHAGE_IRON_RECYCLING	MACs
1949	0	0	0	0	0	0	0	0	3.1215	0	0	0	MACROPHAGE_IRON_RECYCLING	MACs
1950	0	0	4.41866	0	0	0	0	0	0	0	0	0	MACROPHAGE_IRON_RECYCLING	MACs
1951	4.33634	0	4.26303	0	0	0	0	0	0	0	0	0	Mixed	other
1952	0	0	0	0	0	0	0	0	0	0	0	0	MACROPHAGE_IRON_RECYCLING	MACs
1953	0	0	0	0	0	0	0	0	0	0	0	0	MACROPHAGE_IRON_RECYCLING	MACs
1954	0	0	5.40945	0	0	0	0	0	0	0	0	0	MACROPHAGE_IRON_RECYCLING	MACs
1955	0	0	0	0	0	0	0	0	0	0	0	0	MACROPHAGE_IRON_RECYCLING	MACs
1956	0	0	0	0	0	0	0	0	0	-2.65817	-3.04418	0	MACROPHAGE_IRON_RECYCLING	MACs
1957	0	0	4.60349	0	0	0	0	0	0	0	0	0	MACROPHAGE_IRON_RECYCLING	MACs
1958	0	0	3.69226	0	0	0	0	0	0	0	0	0	MACROPHAGE_IRON_RECYCLING	MACs
1959	0	0	4.88571	0	0	0	0	0	0	0	0	0	MACROPHAGE_IRON_RECYCLING	MACs
1960	0	4.57412	4.50596	0	0	0	0	0	0	0	0	0	MACROPHAGE_IRON_RECYCLING	MACs
1961	0	0	4.38577	0	0	0	0	0	0	0	0	0	MACROPHAGE_IRON_RECYCLING	MACs
1962	0	0	3.54492	0	0	0	0	0	0	0	0	0	MACROPHAGE_MHCII_HIGH	MACs
1963	0	0	4.02792	0	0	0	0	0	0	0	0	0	MACROPHAGE_IRON_RECYCLING	MACs
1964	0	0	0	0	0	0	0	0	0	0	0	0	MACROPHAGE_IRON_RECYCLING	MACs
1965	0	0	0	0	0	0	0	0	0	0	0	0	MACROPHAGE_IRON_RECYCLING	MACs
1966	0	0	0	0	0	0	0	0	0	0	0	0	MACROPHAGE_IRON_RECYCLING	MACs
1967	0	0	5.57946	0	0	0	0	0	0	0	0	0	MACROPHAGE_IRON_RECYCLING	MACs
1968	0	0	0	0	0	0	0	0	0	0	0	0	MACROPHAGE_IRON_RECYCLING	MACs
1969	0	0	4.35268	0	0	0	0	0	0	0	0	0	MACROPHAGE_MHCII_HIGH	MACs
1970	0	0	0	0	0	0	0	0	0	0	0	0	MACROPHAGE_IRON_RECYCLING	MACs
1971	0	0	4.56955	0	0	0	0	0	0	0	0	0	MACROPHAGE_IRON_RECYCLING	MACs
1972	0	0	0	0	0	0	0	0	0	0	0	0	MACROPHAGE_IRON_RECYCLING	MACs
1973	0	0	0	0	0	0	0	0	0	0	0	0	MACROPHAGE_MHCII_HIGH	MACs
1974	0	0	4.44107	0	0	0	0	0	0	0	0	0	MACROPHAGE_MHCII_HIGH	MACs
1975	0	0	0	0	0	0	0	0	0	0	0	0	MACROPHAGE_IRON_RECYCLING	MACs
1976	0	0	0	0	0	0	0	0	0	0	0	0	MACROPHAGE_IRON_RECYCLING	MACs
1977	0	0	0	0	0	0	0	0	0	0	0	0	MACROPHAGE_IRON_RECYCLING	MACs
1978	0	0	0	0	0	0	0	0	0	0	0	0	MACROPHAGE_IRON_RECYCLING	MACs
1979	0	0	3.84707	0	0	0	0	0	0	0	0	0	MACROPHAGE_MHCII_HIGH	MACs
1980	0	0	0	0	0	0	0	0	0	0	0	0	MACROPHAGE_IRON_RECYCLING	MACs
1981	0	0	0	0	0	0	0	0	0	-2.86937	0	0	Mixed	other
1982	0	0	0	0	0	0	0	0	0	0	0	0	MACROPHAGE_IRON_RECYCLING	MACs
1983	0	0	5.20225	0	0	0	0	0	0	0	0	0	MACROPHAGE_IRON_RECYCLING	MACs
1984	0	0	0	0	0	0	0	0	0	0	0	0	MACROPHAGE_IRON_RECYCLING	MACs
1985	0	0	0	0	0	0	0	0	0	0	0	0	MACROPHAGE_IRON_RECYCLING	MACs
1986	0	0	4.09152	0	0	0	0	0	0	0	0	0	MACROPHAGE_IRON_RECYCLING	MACs
1987	0	0	4.05391	0	0	0	0	0	0	0	0	0	MACROPHAGE_MHCII_HIGH	MACs
1988	0	0	0	0	0	0	0	0	0	0	0	0	MACROPHAGE_MHCII_HIGH	MACs
1989	0	0	4.02209	0	0	0	0	0	0	0	0	0	MACROPHAGE_MHCII_HIGH	MACs
1990	0	0	4.4535	0	0	0	0	0	0	0	0	0	Mixed	other
1991	0	6.72189	3.85471	0	0	0	0	0	0	0	0	0	MACROPHAGE_IRON_RECYCLING	MACs
1992	0	0	5.42148	0	0	0	0	0	0	0	0	0	MACROPHAGE_IRON_RECYCLING	MACs
1993	0	0	4.48478	0	0	0	0	0	0	0	0	0	MACROPHAGE_IRON_RECYCLING	MACs
1994	0	0	4.86022	0	0	0	0	0	0	0	0	0	MACROPHAGE_IRON_RECYCLING	MACs
1995	0	0	3.58046	0	0	0	0	0	0	0	0	0	MACROPHAGE_IRON_RECYCLING	MACs
1996	0	0	6.28118	0	0	0	0	0	0	0	0	0	MACROPHAGE_IRON_RECYCLING	MACs
1997	0	0	6.23306	0	0	0	0	0	0	0	0	0	MACROPHAGE_IRON_RECYCLING	MACs
[truncated: 4,131 more rows]
